# Supplementary material for: Multipressure Sampling for Improving the Performance of MOF-based Electronic Noses
Source: ACS Sens. 2024 Jul 12;9(7):3531–9. doi: 10.1021/acssensors.4c00199 (PMC11287752; doi:10.1021/acssensors.4c00199)
Supplement: Supplementary file 2 — se4c00199_si_002.zip [file se4c00199_si_002.zip]

Archive with 454 entries (433 files):
- Multiplex_Adsorption_Data/
- Multiplex_Adsorption_Data/H2S_0.5bar/
- Multiplex_Adsorption_Data/H2S_0.1bar/
- Multiplex_Adsorption_Data/.DS_Store
- __MACOSX/Multiplex_Adsorption_Data/._.DS_Store
- Multiplex_Adsorption_Data/Benzene_1bar/
- Multiplex_Adsorption_Data/Hydrogen_10bar/
- Multiplex_Adsorption_Data/Benzene_5bar/
- Multiplex_Adsorption_Data/Benzene_0.5bar/
- Multiplex_Adsorption_Data/Hydrogen_0.5bar/
- Multiplex_Adsorption_Data/Hydrogen_1bar/
- Multiplex_Adsorption_Data/Benzene_0.1bar/
- Multiplex_Adsorption_Data/Hydrogen_5bar/
- Multiplex_Adsorption_Data/Hydrogen_0.1bar/
- Multiplex_Adsorption_Data/H2S_10bar/
- Multiplex_Adsorption_Data/Methane_1bar/
- Multiplex_Adsorption_Data/Methane_5bar/
- Multiplex_Adsorption_Data/Methane_10bar/
- Multiplex_Adsorption_Data/H2S_5bar/
- Multiplex_Adsorption_Data/Methane_0.1bar/
- Multiplex_Adsorption_Data/Benzene_10bar/
- Multiplex_Adsorption_Data/H2S_1bar/
- Multiplex_Adsorption_Data/Methane_0.5bar/
- Multiplex_Adsorption_Data/H2S_0.5bar/NU-125_v2_EQeq.csv
- Multiplex_Adsorption_Data/H2S_0.5bar/NU-100_EQeq.csv
- Multiplex_Adsorption_Data/H2S_0.5bar/MOF-801_EQeq.csv
- Multiplex_Adsorption_Data/H2S_0.5bar/IRMOF-1_v2_EQeq.csv
- Multiplex_Adsorption_Data/H2S_0.5bar/MgMOF-74_EQeq.csv
- Multiplex_Adsorption_Data/H2S_0.5bar/UIO-66_v2_EQeq.csv
- Multiplex_Adsorption_Data/H2S_0.5bar/MOF-177_EQeq.csv
- Multiplex_Adsorption_Data/H2S_0.5bar/HKUST-1_v2_EQeq.csv
- Multiplex_Adsorption_Data/H2S_0.5bar/ZIF-8_v2_EQeq.csv
- Multiplex_Adsorption_Data/H2S_0.1bar/NU-125_v2_EQeq.csv
- Multiplex_Adsorption_Data/H2S_0.1bar/NU-100_EQeq.csv
- Multiplex_Adsorption_Data/H2S_0.1bar/MOF-801_EQeq.csv
- Multiplex_Adsorption_Data/H2S_0.1bar/IRMOF-1_v2_EQeq.csv
- Multiplex_Adsorption_Data/H2S_0.1bar/MgMOF-74_EQeq.csv
- Multiplex_Adsorption_Data/H2S_0.1bar/UIO-66_v2_EQeq.csv
- Multiplex_Adsorption_Data/H2S_0.1bar/MOF-177_EQeq.csv
- __MACOSX/Multiplex_Adsorption_Data/H2S_0.1bar/._MOF-177_EQeq.csv
- Multiplex_Adsorption_Data/H2S_0.1bar/HKUST-1_v2_EQeq.csv
- __MACOSX/Multiplex_Adsorption_Data/H2S_0.1bar/._HKUST-1_v2_EQeq.csv
- Multiplex_Adsorption_Data/H2S_0.1bar/ZIF-8_v2_EQeq.csv
- Multiplex_Adsorption_Data/Benzene_1bar/NU-125_v2_EQeq.csv
- Multiplex_Adsorption_Data/Benzene_1bar/NU-100_EQeq.csv
- Multiplex_Adsorption_Data/Benzene_1bar/MOF-801_EQeq.csv
- Multiplex_Adsorption_Data/Benzene_1bar/IRMOF-1_v2_EQeq.csv
- __MACOSX/Multiplex_Adsorption_Data/Benzene_1bar/._IRMOF-1_v2_EQeq.csv
- Multiplex_Adsorption_Data/Benzene_1bar/MgMOF-74_EQeq.csv
- __MACOSX/Multiplex_Adsorption_Data/Benzene_1bar/._MgMOF-74_EQeq.csv
- Multiplex_Adsorption_Data/Benzene_1bar/UIO-66_v2_EQeq.csv
- Multiplex_Adsorption_Data/Benzene_1bar/MOF-177_EQeq.csv
- Multiplex_Adsorption_Data/Benzene_1bar/HKUST-1_v2_EQeq.csv
- Multiplex_Adsorption_Data/Benzene_1bar/ZIF-8_v2_EQeq.csv
- Multiplex_Adsorption_Data/Hydrogen_10bar/NU-125_v2_EQeq.csv
- Multiplex_Adsorption_Data/Hydrogen_10bar/NU-100_EQeq.csv
- Multiplex_Adsorption_Data/Hydrogen_10bar/MOF-801_EQeq.csv
- Multiplex_Adsorption_Data/Hydrogen_10bar/IRMOF-1_v2_EQeq.csv
- Multiplex_Adsorption_Data/Hydrogen_10bar/MgMOF-74_EQeq.csv
- Multiplex_Adsorption_Data/Hydrogen_10bar/UIO-66_v2_EQeq.csv
- Multiplex_Adsorption_Data/Hydrogen_10bar/MOF-177_EQeq.csv
- Multiplex_Adsorption_Data/Hydrogen_10bar/HKUST-1_v2_EQeq.csv
- Multiplex_Adsorption_Data/Hydrogen_10bar/ZIF-8_v2_EQeq.csv
- Multiplex_Adsorption_Data/Benzene_5bar/NU-100_EQeq-Orig.csv
- __MACOSX/Multiplex_Adsorption_Data/Benzene_5bar/._NU-100_EQeq-Orig.csv
- Multiplex_Adsorption_Data/Benzene_5bar/NU-125_v2_EQeq.csv
- Multiplex_Adsorption_Data/Benzene_5bar/NU-100_EQeq.csv
- __MACOSX/Multiplex_Adsorption_Data/Benzene_5bar/._NU-100_EQeq.csv
- Multiplex_Adsorption_Data/Benzene_5bar/MOF-801_EQeq.csv
- __MACOSX/Multiplex_Adsorption_Data/Benzene_5bar/._MOF-801_EQeq.csv
- Multiplex_Adsorption_Data/Benzene_5bar/IRMOF-1_v2_EQeq.csv
- Multiplex_Adsorption_Data/Benzene_5bar/MgMOF-74_EQeq.csv
- Multiplex_Adsorption_Data/Benzene_5bar/UIO-66_v2_EQeq.csv
- Multiplex_Adsorption_Data/Benzene_5bar/MOF-177_EQeq.csv
- Multiplex_Adsorption_Data/Benzene_5bar/HKUST-1_v2_EQeq.csv
- Multiplex_Adsorption_Data/Benzene_5bar/ZIF-8_v2_EQeq.csv
- Multiplex_Adsorption_Data/Benzene_0.5bar/.DS_Store
- __MACOSX/Multiplex_Adsorption_Data/Benzene_0.5bar/._.DS_Store
- Multiplex_Adsorption_Data/Benzene_0.5bar/NU-125_v2_EQeq.csv
- Multiplex_Adsorption_Data/Benzene_0.5bar/NU-100_EQeq.csv
- __MACOSX/Multiplex_Adsorption_Data/Benzene_0.5bar/._NU-100_EQeq.csv
- Multiplex_Adsorption_Data/Benzene_0.5bar/MOF-801_EQeq.csv
- Multiplex_Adsorption_Data/Benzene_0.5bar/IRMOF-1_v2_EQeq.csv
- __MACOSX/Multiplex_Adsorption_Data/Benzene_0.5bar/._IRMOF-1_v2_EQeq.csv
- Multiplex_Adsorption_Data/Benzene_0.5bar/MgMOF-74_EQeq.csv
- __MACOSX/Multiplex_Adsorption_Data/Benzene_0.5bar/._MgMOF-74_EQeq.csv
- Multiplex_Adsorption_Data/Benzene_0.5bar/UIO-66_v2_EQeq.csv
- Multiplex_Adsorption_Data/Benzene_0.5bar/MOF-177_EQeq.csv
- Multiplex_Adsorption_Data/Benzene_0.5bar/HKUST-1_v2_EQeq.csv
- Multiplex_Adsorption_Data/Benzene_0.5bar/ZIF-8_v2_EQeq.csv
- Multiplex_Adsorption_Data/Hydrogen_0.5bar/NU-125_v2_EQeq.csv
- Multiplex_Adsorption_Data/Hydrogen_0.5bar/NU-100_EQeq.csv
- Multiplex_Adsorption_Data/Hydrogen_0.5bar/MOF-801_EQeq.csv
- Multiplex_Adsorption_Data/Hydrogen_0.5bar/IRMOF-1_v2_EQeq.csv
- Multiplex_Adsorption_Data/Hydrogen_0.5bar/MgMOF-74_EQeq.csv
- Multiplex_Adsorption_Data/Hydrogen_0.5bar/UIO-66_v2_EQeq.csv
- Multiplex_Adsorption_Data/Hydrogen_0.5bar/MOF-177_EQeq.csv
- Multiplex_Adsorption_Data/Hydrogen_0.5bar/HKUST-1_v2_EQeq.csv
- __MACOSX/Multiplex_Adsorption_Data/Hydrogen_0.5bar/._HKUST-1_v2_EQeq.csv
- Multiplex_Adsorption_Data/Hydrogen_0.5bar/ZIF-8_v2_EQeq.csv
- Multiplex_Adsorption_Data/Hydrogen_1bar/NU-125_v2_EQeq.csv
- Multiplex_Adsorption_Data/Hydrogen_1bar/NU-100_EQeq.csv
- Multiplex_Adsorption_Data/Hydrogen_1bar/MOF-801_EQeq.csv
- Multiplex_Adsorption_Data/Hydrogen_1bar/IRMOF-1_v2_EQeq.csv
- Multiplex_Adsorption_Data/Hydrogen_1bar/MgMOF-74_EQeq.csv
- Multiplex_Adsorption_Data/Hydrogen_1bar/UIO-66_v2_EQeq.csv
- Multiplex_Adsorption_Data/Hydrogen_1bar/MOF-177_EQeq.csv
- Multiplex_Adsorption_Data/Hydrogen_1bar/HKUST-1_v2_EQeq.csv
- Multiplex_Adsorption_Data/Hydrogen_1bar/ZIF-8_v2_EQeq.csv
- Multiplex_Adsorption_Data/Benzene_0.1bar/NU-125_v2_EQeq.csv
- __MACOSX/Multiplex_Adsorption_Data/Benzene_0.1bar/._NU-125_v2_EQeq.csv
- Multiplex_Adsorption_Data/Benzene_0.1bar/NU-100_EQeq.csv
- __MACOSX/Multiplex_Adsorption_Data/Benzene_0.1bar/._NU-100_EQeq.csv
- Multiplex_Adsorption_Data/Benzene_0.1bar/MOF-801_EQeq.csv
- __MACOSX/Multiplex_Adsorption_Data/Benzene_0.1bar/._MOF-801_EQeq.csv
- Multiplex_Adsorption_Data/Benzene_0.1bar/IRMOF-1_v2_EQeq.csv
- __MACOSX/Multiplex_Adsorption_Data/Benzene_0.1bar/._IRMOF-1_v2_EQeq.csv
- Multiplex_Adsorption_Data/Benzene_0.1bar/MgMOF-74_EQeq.csv
- __MACOSX/Multiplex_Adsorption_Data/Benzene_0.1bar/._MgMOF-74_EQeq.csv
- Multiplex_Adsorption_Data/Benzene_0.1bar/UIO-66_v2_EQeq.csv
- __MACOSX/Multiplex_Adsorption_Data/Benzene_0.1bar/._UIO-66_v2_EQeq.csv
- Multiplex_Adsorption_Data/Benzene_0.1bar/MOF-177_EQeq.csv
- __MACOSX/Multiplex_Adsorption_Data/Benzene_0.1bar/._MOF-177_EQeq.csv
- Multiplex_Adsorption_Data/Benzene_0.1bar/HKUST-1_v2_EQeq.csv
- __MACOSX/Multiplex_Adsorption_Data/Benzene_0.1bar/._HKUST-1_v2_EQeq.csv
- Multiplex_Adsorption_Data/Benzene_0.1bar/ZIF-8_v2_EQeq.csv
- __MACOSX/Multiplex_Adsorption_Data/Benzene_0.1bar/._ZIF-8_v2_EQeq.csv
- Multiplex_Adsorption_Data/Hydrogen_5bar/NU-125_v2_EQeq.csv
- Multiplex_Adsorption_Data/Hydrogen_5bar/NU-100_EQeq.csv
- Multiplex_Adsorption_Data/Hydrogen_5bar/MOF-801_EQeq.csv
- Multiplex_Adsorption_Data/Hydrogen_5bar/IRMOF-1_v2_EQeq.csv
- Multiplex_Adsorption_Data/Hydrogen_5bar/MgMOF-74_EQeq.csv
- Multiplex_Adsorption_Data/Hydrogen_5bar/UIO-66_v2_EQeq.csv
- Multiplex_Adsorption_Data/Hydrogen_5bar/MOF-177_EQeq.csv
- Multiplex_Adsorption_Data/Hydrogen_5bar/HKUST-1_v2_EQeq.csv
- Multiplex_Adsorption_Data/Hydrogen_5bar/ZIF-8_v2_EQeq.csv
- Multiplex_Adsorption_Data/Hydrogen_0.1bar/NU-125_v2_EQeq.csv
- Multiplex_Adsorption_Data/Hydrogen_0.1bar/NU-100_EQeq.csv
- Multiplex_Adsorption_Data/Hydrogen_0.1bar/MOF-801_EQeq.csv
- Multiplex_Adsorption_Data/Hydrogen_0.1bar/IRMOF-1_v2_EQeq.csv
- Multiplex_Adsorption_Data/Hydrogen_0.1bar/MgMOF-74_EQeq.csv
- __MACOSX/Multiplex_Adsorption_Data/Hydrogen_0.1bar/._MgMOF-74_EQeq.csv
- Multiplex_Adsorption_Data/Hydrogen_0.1bar/UIO-66_v2_EQeq.csv
- Multiplex_Adsorption_Data/Hydrogen_0.1bar/MOF-177_EQeq.csv
- Multiplex_Adsorption_Data/Hydrogen_0.1bar/HKUST-1_v2_EQeq.csv
- Multiplex_Adsorption_Data/Hydrogen_0.1bar/ZIF-8_v2_EQeq.csv
- Multiplex_Adsorption_Data/H2S_10bar/.DS_Store
- __MACOSX/Multiplex_Adsorption_Data/H2S_10bar/._.DS_Store
- Multiplex_Adsorption_Data/H2S_10bar/NU-125_v2_EQeq.csv
- Multiplex_Adsorption_Data/H2S_10bar/NU-100_EQeq.csv
- Multiplex_Adsorption_Data/H2S_10bar/MOF-801_EQeq.csv
- Multiplex_Adsorption_Data/H2S_10bar/IRMOF-1_v2_EQeq.csv
- Multiplex_Adsorption_Data/H2S_10bar/MgMOF-74_EQeq.csv
- Multiplex_Adsorption_Data/H2S_10bar/UIO-66_v2_EQeq.csv
- __MACOSX/Multiplex_Adsorption_Data/H2S_10bar/._UIO-66_v2_EQeq.csv
- Multiplex_Adsorption_Data/H2S_10bar/MOF-177_EQeq.csv
- Multiplex_Adsorption_Data/H2S_10bar/HKUST-1_v2_EQeq.csv
- Multiplex_Adsorption_Data/H2S_10bar/ZIF-8_v2_EQeq.csv
- Multiplex_Adsorption_Data/H2S_10bar/UIO-66_v2_EQeq copy.csv
- __MACOSX/Multiplex_Adsorption_Data/H2S_10bar/._UIO-66_v2_EQeq copy.csv
- Multiplex_Adsorption_Data/Methane_1bar/EDUVOO.csv
- Multiplex_Adsorption_Data/Methane_1bar/UIO-66.csv
- Multiplex_Adsorption_Data/Methane_1bar/MOF-801.csv
- Multiplex_Adsorption_Data/Methane_1bar/FIDRIV.csv
- Multiplex_Adsorption_Data/Methane_1bar/KICXAX.csv
- Multiplex_Adsorption_Data/Methane_1bar/MgMOF-74.csv
- Multiplex_Adsorption_Data/Methane_1bar/LODPUQ.csv
- Multiplex_Adsorption_Data/Methane_1bar/BAZGAM.csv
- Multiplex_Adsorption_Data/Methane_1bar/JEWCAP.csv
- Multiplex_Adsorption_Data/Methane_1bar/SADLEQ.csv
- Multiplex_Adsorption_Data/Methane_1bar/GAGZEV.csv
- Multiplex_Adsorption_Data/Methane_1bar/YEQRIV.csv
- Multiplex_Adsorption_Data/Methane_1bar/XUWVUG.csv
- Multiplex_Adsorption_Data/Methane_1bar/WIYMOG.csv
- Multiplex_Adsorption_Data/Methane_1bar/XALTIP.csv
- Multiplex_Adsorption_Data/Methane_1bar/GUPBEZ.csv
- Multiplex_Adsorption_Data/Methane_1bar/OFEREX.csv
- Multiplex_Adsorption_Data/Methane_1bar/SICZOV.csv
- Multiplex_Adsorption_Data/Methane_1bar/BIWSEG.csv
- Multiplex_Adsorption_Data/Methane_1bar/AMIMAL.csv
- Multiplex_Adsorption_Data/Methane_1bar/ALUKIC.csv
- __MACOSX/Multiplex_Adsorption_Data/Methane_1bar/._ALUKIC.csv
- Multiplex_Adsorption_Data/Methane_1bar/NU-125.csv
- Multiplex_Adsorption_Data/Methane_1bar/WUNSEE01.csv
- Multiplex_Adsorption_Data/Methane_1bar/RAVXIX.csv
- Multiplex_Adsorption_Data/Methane_1bar/NU-100.csv
- Multiplex_Adsorption_Data/Methane_1bar/KIFJUF.csv
- Multiplex_Adsorption_Data/Methane_1bar/SAPBIW.csv
- Multiplex_Adsorption_Data/Methane_1bar/UKUPUL.csv
- Multiplex_Adsorption_Data/Methane_1bar/RAVXET.csv
- Multiplex_Adsorption_Data/Methane_1bar/KINKAV.csv
- Multiplex_Adsorption_Data/Methane_1bar/XAFXOT.csv
- Multiplex_Adsorption_Data/Methane_1bar/VETTIZ.csv
- Multiplex_Adsorption_Data/Methane_1bar/HIFTOG.csv
- Multiplex_Adsorption_Data/Methane_1bar/RUTNOK.csv
- Multiplex_Adsorption_Data/Methane_1bar/HABQUY.csv
- Multiplex_Adsorption_Data/Methane_1bar/NAYZOE.csv
- Multiplex_Adsorption_Data/Methane_1bar/XUKYEI.csv
- Multiplex_Adsorption_Data/Methane_1bar/AXUHEH.csv
- Multiplex_Adsorption_Data/Methane_1bar/MOF-177.csv
- Multiplex_Adsorption_Data/Methane_1bar/XAHQAA.csv
- Multiplex_Adsorption_Data/Methane_1bar/TOHSAL.csv
- Multiplex_Adsorption_Data/Methane_1bar/HKUST-1.csv
- Multiplex_Adsorption_Data/Methane_1bar/ZIF-8.csv
- Multiplex_Adsorption_Data/Methane_1bar/MUDTEL.csv
- Multiplex_Adsorption_Data/Methane_1bar/XAFFAN.csv
- Multiplex_Adsorption_Data/Methane_1bar/NIBHOW.csv
- Multiplex_Adsorption_Data/Methane_1bar/IRMOF-1.csv
- Multiplex_Adsorption_Data/Methane_1bar/RAVXOD.csv
- Multiplex_Adsorption_Data/Methane_1bar/NIBJAK.csv
- Multiplex_Adsorption_Data/Methane_1bar/LOFVUY.csv
- Multiplex_Adsorption_Data/Methane_5bar/EDUVOO.csv
- Multiplex_Adsorption_Data/Methane_5bar/UIO-66.csv
- Multiplex_Adsorption_Data/Methane_5bar/MOF-801.csv
- Multiplex_Adsorption_Data/Methane_5bar/FIDRIV.csv
- Multiplex_Adsorption_Data/Methane_5bar/KICXAX.csv
- Multiplex_Adsorption_Data/Methane_5bar/MgMOF-74.csv
- Multiplex_Adsorption_Data/Methane_5bar/LODPUQ.csv
- __MACOSX/Multiplex_Adsorption_Data/Methane_5bar/._LODPUQ.csv
- Multiplex_Adsorption_Data/Methane_5bar/BAZGAM.csv
- Multiplex_Adsorption_Data/Methane_5bar/JEWCAP.csv
- Multiplex_Adsorption_Data/Methane_5bar/SADLEQ.csv
- Multiplex_Adsorption_Data/Methane_5bar/GAGZEV.csv
- Multiplex_Adsorption_Data/Methane_5bar/YEQRIV.csv
- Multiplex_Adsorption_Data/Methane_5bar/XUWVUG.csv
- Multiplex_Adsorption_Data/Methane_5bar/WIYMOG.csv
- Multiplex_Adsorption_Data/Methane_5bar/XALTIP.csv
- Multiplex_Adsorption_Data/Methane_5bar/GUPBEZ.csv
- Multiplex_Adsorption_Data/Methane_5bar/OFEREX.csv
- Multiplex_Adsorption_Data/Methane_5bar/SICZOV.csv
- Multiplex_Adsorption_Data/Methane_5bar/BIWSEG.csv
- Multiplex_Adsorption_Data/Methane_5bar/AMIMAL.csv
- Multiplex_Adsorption_Data/Methane_5bar/ALUKIC.csv
- Multiplex_Adsorption_Data/Methane_5bar/NU-125.csv
- Multiplex_Adsorption_Data/Methane_5bar/WUNSEE01.csv
- Multiplex_Adsorption_Data/Methane_5bar/RAVXIX.csv
- Multiplex_Adsorption_Data/Methane_5bar/NU-100.csv
- Multiplex_Adsorption_Data/Methane_5bar/KIFJUF.csv
- Multiplex_Adsorption_Data/Methane_5bar/SAPBIW.csv
- Multiplex_Adsorption_Data/Methane_5bar/UKUPUL.csv
- Multiplex_Adsorption_Data/Methane_5bar/RAVXET.csv
- Multiplex_Adsorption_Data/Methane_5bar/KINKAV.csv
- Multiplex_Adsorption_Data/Methane_5bar/XAFXOT.csv
- Multiplex_Adsorption_Data/Methane_5bar/VETTIZ.csv
- Multiplex_Adsorption_Data/Methane_5bar/HIFTOG.csv
- Multiplex_Adsorption_Data/Methane_5bar/RUTNOK.csv
- Multiplex_Adsorption_Data/Methane_5bar/HABQUY.csv
- Multiplex_Adsorption_Data/Methane_5bar/NAYZOE.csv
- Multiplex_Adsorption_Data/Methane_5bar/XUKYEI.csv
- Multiplex_Adsorption_Data/Methane_5bar/AXUHEH.csv
- Multiplex_Adsorption_Data/Methane_5bar/MOF-177.csv
- Multiplex_Adsorption_Data/Methane_5bar/XAHQAA.csv
- Multiplex_Adsorption_Data/Methane_5bar/TOHSAL.csv
- Multiplex_Adsorption_Data/Methane_5bar/HKUST-1.csv
- Multiplex_Adsorption_Data/Methane_5bar/ZIF-8.csv
- Multiplex_Adsorption_Data/Methane_5bar/MUDTEL.csv
- Multiplex_Adsorption_Data/Methane_5bar/XAFFAN.csv
- Multiplex_Adsorption_Data/Methane_5bar/NIBHOW.csv
- Multiplex_Adsorption_Data/Methane_5bar/IRMOF-1.csv
- Multiplex_Adsorption_Data/Methane_5bar/RAVXOD.csv
- Multiplex_Adsorption_Data/Methane_5bar/NIBJAK.csv
- Multiplex_Adsorption_Data/Methane_5bar/LOFVUY.csv
- Multiplex_Adsorption_Data/Methane_10bar/EDUVOO.csv
- Multiplex_Adsorption_Data/Methane_10bar/UIO-66.csv
- Multiplex_Adsorption_Data/Methane_10bar/MOF-801.csv
- Multiplex_Adsorption_Data/Methane_10bar/FIDRIV.csv
- Multiplex_Adsorption_Data/Methane_10bar/KICXAX.csv
- Multiplex_Adsorption_Data/Methane_10bar/MgMOF-74.csv
- __MACOSX/Multiplex_Adsorption_Data/Methane_10bar/._MgMOF-74.csv
- Multiplex_Adsorption_Data/Methane_10bar/.DS_Store
- __MACOSX/Multiplex_Adsorption_Data/Methane_10bar/._.DS_Store
- Multiplex_Adsorption_Data/Methane_10bar/BAZGAM.csv
- Multiplex_Adsorption_Data/Methane_10bar/KINKAV_eqeq.csv
- __MACOSX/Multiplex_Adsorption_Data/Methane_10bar/._KINKAV_eqeq.csv
- Multiplex_Adsorption_Data/Methane_10bar/JEWCAP.csv
- Multiplex_Adsorption_Data/Methane_10bar/SADLEQ.csv
- Multiplex_Adsorption_Data/Methane_10bar/GAGZEV.csv
- Multiplex_Adsorption_Data/Methane_10bar/YEQRIV.csv
- Multiplex_Adsorption_Data/Methane_10bar/XUWVUG.csv
- Multiplex_Adsorption_Data/Methane_10bar/LODPUQ_eqeq.csv
- __MACOSX/Multiplex_Adsorption_Data/Methane_10bar/._LODPUQ_eqeq.csv
- Multiplex_Adsorption_Data/Methane_10bar/WIYMOG.csv
- Multiplex_Adsorption_Data/Methane_10bar/XALTIP.csv
- Multiplex_Adsorption_Data/Methane_10bar/GUPBEZ.csv
- Multiplex_Adsorption_Data/Methane_10bar/OFEREX.csv
- Multiplex_Adsorption_Data/Methane_10bar/SICZOV.csv
- Multiplex_Adsorption_Data/Methane_10bar/BIWSEG.csv
- __MACOSX/Multiplex_Adsorption_Data/Methane_10bar/._BIWSEG.csv
- Multiplex_Adsorption_Data/Methane_10bar/AMIMAL.csv
- Multiplex_Adsorption_Data/Methane_10bar/ALUKIC.csv
- Multiplex_Adsorption_Data/Methane_10bar/NU-125.csv
- Multiplex_Adsorption_Data/Methane_10bar/WUNSEE01.csv
- Multiplex_Adsorption_Data/Methane_10bar/RAVXIX.csv
- Multiplex_Adsorption_Data/Methane_10bar/NU-100.csv
- Multiplex_Adsorption_Data/Methane_10bar/KIFJUF.csv
- Multiplex_Adsorption_Data/Methane_10bar/SAPBIW.csv
- Multiplex_Adsorption_Data/Methane_10bar/UKUPUL.csv
- Multiplex_Adsorption_Data/Methane_10bar/RAVXET.csv
- Multiplex_Adsorption_Data/Methane_10bar/XAFXOT.csv
- Multiplex_Adsorption_Data/Methane_10bar/VETTIZ.csv
[truncated: 154 more entries]
