# Supplementary material for: Multipressure Sampling for Improving the Performance of MOF-based Electronic Noses
Source: ACS Sens. 2024 Jul 12;9(7):3531–9. doi: 10.1021/acssensors.4c00199 (PMC11287752; doi:10.1021/acssensors.4c00199)
Supplement: Supplementary file 2 — se4c00199_si_002.zip [file se4c00199_si_002.zip › Multiplex_Adsorption_Data/H2S_0.5bar/NU-125_v2_EQeq.csv]

H2S_comp CO2_comp N2_comp O2_comp H2S_mass H2S_error CO2_mass CO2_error N2_mass N2_error O2_mass O2_error total_mass total_error
0.0 0.0 0.8 0.2 0.0000000000 0.0000000000 0.0000000000 0.0000000000 5.5206099055 0.3368730356 1.9221261376 0.0989190530 7.4427360431 .4357920886
0.0 0.0005 0.7996 0.1999 0.0000000000 0.0000000000 0.0506158088 0.0143679829 5.5015670057 0.2082647942 1.8782037776 0.0856459844 7.4303865921 .3082787615
0.0 0.005 0.7959999999999999 0.19899999999999998 0.0000000000 0.0000000000 0.6349983284 0.0622045551 5.3825488817 0.2131654533 1.7874309001 0.0655343566 7.8049781102 .3409043650
0.002 0.008 0.792 0.198 0.5132464521 0.0785239550 1.0744355774 0.0875029549 5.4689743502 0.4503836328 1.8330264929 0.1185990405 8.8896828726 .7350095832
0.002 0.0085 0.7916 0.1979 0.4949798683 0.0708597153 1.1319535419 0.1250985977 5.3986621046 0.1421459486 1.8326081847 0.1538646478 8.8582036995 .4919689094
0.002 0.009000000000000001 0.7912 0.1978 0.5172561900 0.0701276156 1.2262830038 0.1255737176 5.4968062807 0.3783992729 1.8049998441 0.1399176807 9.0453453186 .7140182868
0.002 0.0095 0.7908 0.1977 0.5003261855 0.0368038275 1.3194621063 0.0976383331 5.5092574075 0.2976308781 1.8393011158 0.1047809833 9.1683468151 .5368540220
0.002 0.01 0.7904 0.1976 0.5426511968 0.0538773921 1.3591495018 0.1206836005 5.4532273369 0.1661219804 1.8288434110 0.0970114326 9.1838714465 .4376944056
0.0025 0.0 0.7979999999999999 0.1995 0.6959122901 0.0777619137 0.0000000000 0.0000000000 5.4645798348 0.2660265196 1.8890797905 0.1518038062 8.0495719154 .4955922395
0.0025 0.0005 0.7976 0.1994 0.6215093756 0.0694221114 0.0586683238 0.0172936922 5.5290327266 0.3196202307 1.8505954370 0.2395617082 8.0598058630 .6458977425
0.0025 0.001 0.7972 0.1993 0.6807643913 0.1044320044 0.1351672166 0.0354564546 5.5414838534 0.1993418556 1.8807136267 0.1016549152 8.2381290880 .4408852298
0.0025 0.0015 0.7968 0.1992 0.6286377986 0.0556747630 0.2076398520 0.0697273372 5.6326700469 0.2567586451 1.8853150168 0.0526869089 8.3542627143 .4348476542
0.0025 0.002 0.7964 0.1991 0.6580425432 0.0385940086 0.2709096129 0.0943995796 5.5403852246 0.4314589586 1.8614714499 0.1274296108 8.3308088306 .6918821576
0.0 0.0055 0.7956 0.1989 0.0000000000 0.0000000000 0.7419817424 0.0980845739 5.6044719067 0.3970725563 1.8802953185 0.0917612198 8.2267489676 .5869183500
0.0025 0.0025 0.7959999999999999 0.19899999999999998 0.6589335961 0.1439098658 0.3704156916 0.0315877853 5.5301313554 0.3027594643 1.8422292731 0.1086120121 8.4017099162 .5868691275
0.0025 0.003 0.7956 0.1989 0.6709628098 0.1326262677 0.4152797039 0.0301297524 5.4788620097 0.2931543973 1.7974702967 0.1042452212 8.3625748201 .5601556386
0.0025 0.0035 0.7952 0.1988 0.6371028008 0.1090584646 0.4532415605 0.0899636863 5.4297899217 0.2896400881 1.8430658895 0.1233945352 8.3632001725 .6120567742
0.0025 0.004 0.7948 0.1987 0.6705172834 0.0890607230 0.5274397347 0.1101945731 5.5627240109 0.2116045208 1.8100195424 0.0792183389 8.5707005714 .4900781558
0.0025 0.0045 0.7944 0.1986 0.6963578165 0.1182988044 0.5907094957 0.0743384924 5.4968062807 0.3249829193 1.8777854694 0.1647390918 8.6616590623 .6823593079
0.0025 0.005 0.794 0.1985 0.6642799133 0.0503582847 0.7040198858 0.0092028743 5.5301313554 0.2605745447 1.8422292731 0.1643775556 8.7406604276 .4845132593
0.0025 0.0055 0.7936 0.1984 0.6633888604 0.1066065721 0.7391058442 0.1243239860 5.5041304730 0.0948758573 1.8434841977 0.1012478662 8.7501093753 .4270542816
0.0025 0.006 0.7932 0.1983 0.6785367592 0.0165745414 0.8098529406 0.1067791230 5.5022994249 0.2291313581 1.8710925383 0.1853176104 8.8617816630 .5378026329
0.0025 0.0065 0.7928 0.1982 0.6192817434 0.0728268799 0.8524162343 0.0782413470 5.5634564302 0.2772823496 1.8271701783 0.1370008819 8.8623245862 .5653514584
0.0025 0.006999999999999999 0.7924 0.1981 0.6593791225 0.0370618014 0.9041824024 0.1323963096 5.4554245945 0.3189397704 1.8054181523 0.0722790074 8.8244042717 .5606768888
0.0 0.006 0.7952 0.1988 0.0000000000 0.0000000000 0.8225068928 0.1028269357 5.5616253821 0.3062143086 1.8664911482 0.1627557561 8.2506234231 .5717970004
0.0025 0.0075 0.792 0.198 0.6722993891 0.0882277337 1.0404999783 0.1153461079 5.5345258708 0.3976206768 1.8894980987 0.1688970799 9.1368233369 .7700915983
0.0025 0.008 0.7916 0.1979 0.6767546534 0.0563128494 1.0088650979 0.0738742071 5.4111132314 0.2871457019 1.8572883680 0.1404419525 8.9540213507 .5577747109
0.0025 0.0085 0.7912 0.1978 0.6197272699 0.0621441505 1.1595621649 0.2388041710 5.5568646571 0.1366192556 1.8472489714 0.1606521307 9.1834030633 .5982197078
0.0025 0.009000000000000001 0.7908 0.1977 0.6544783317 0.1495642259 1.2515909082 0.1519780928 5.3228567149 0.3424167582 1.7819928936 0.1308977167 9.0109188484 .7748567936
0.0025 0.0095 0.7904 0.1976 0.6656164926 0.1206513223 1.2993308187 0.2099649945 5.3737598510 0.3189044477 1.8158758571 0.1873236204 9.1545830194 .8368443849
0.0025 0.01 0.79 0.1975 0.6121533205 0.0618880960 1.2791995311 0.0831447991 5.4246629871 0.2495669473 1.7949604476 0.1471208403 9.1109762863 .5417206827
0.003 0.0 0.7976 0.1994 0.7979378435 0.0785138431 0.0000000000 0.0000000000 5.4638474156 0.4936961956 1.8346997257 0.0954769546 8.0964849848 .6676869933
0.003 0.0005 0.7972 0.1993 0.8246694296 0.0435978975 0.0667208389 0.0336172698 5.5649212686 0.3305507849 1.8949361052 0.0918374651 8.3512476423 .4996034173
0.003 0.001 0.7968 0.1992 0.7516030944 0.0621569255 0.1391934742 0.0592853707 5.5986125529 0.2110918101 1.8338631093 0.1574840064 8.3232722308 .4900181127
0.003 0.0015 0.7964 0.1991 0.8451636455 0.1379147208 0.1909596422 0.0603911237 5.5956828760 0.2654350325 1.8627263745 0.1674403617 8.4945325382 .6311812387
0.0 0.0065 0.7948 0.1987 0.0000000000 0.0000000000 0.8984306060 0.1063444792 5.5916545703 0.5450567223 1.8940994888 0.1133175194 8.3841846651 .7647187209
0.003 0.002 0.7959999999999999 0.19899999999999998 0.8184320595 0.0566782473 0.2766614094 0.0863459408 5.5671185263 0.0799176444 1.9313289178 0.2320098782 8.5935409130 .4549517107
0.003 0.0025 0.7956 0.1989 0.8023931079 0.0671785317 0.3370552721 0.0767730175 5.5993449722 0.3041171845 1.9171064393 0.0829727768 8.6558997915 .5310415105
0.003 0.003 0.7952 0.1988 0.7538307265 0.0880565837 0.4331102729 0.0561912540 5.5510053033 0.2431433270 1.8443208141 0.1254478298 8.5822671168 .5128389945
0.003 0.0035 0.7948 0.1987 0.7863541562 0.0537593692 0.4791246445 0.1100744176 5.5634564302 0.1734241288 1.8334448011 0.1276107397 8.6623800320 .4648686553
0.003 0.004 0.7944 0.1986 0.8126402158 0.0531205037 0.5458454834 0.0707634614 5.4642136252 0.2181625955 1.9079036591 0.1420622901 8.7306029835 .4841088507
0.003 0.0045 0.794 0.1985 0.7881362620 0.1875110620 0.5999123700 0.0689832015 5.4902145077 0.4554717239 1.8664911482 0.1106612953 8.7447542879 .8226272827
0.003 0.005 0.7936 0.1984 0.8126402158 0.1537524570 0.6890652151 0.1088047740 5.5044966826 0.3357437207 1.8196406308 0.1220428037 8.8258427443 .7203437554
0.003 0.0055 0.7932 0.1983 0.8032841607 0.1178954202 0.7368051256 0.1550810619 5.5466107880 0.2783906107 1.8811319349 0.1248662212 8.9678320092 .6762333140
0.003 0.006 0.7928 0.1982 0.7640778345 0.0637585531 0.8115784795 0.1037493987 5.5799358627 0.2285288826 1.8116927752 0.1543188752 8.9672849519 .5503557096
0.003 0.0065 0.7924 0.1981 0.7720973103 0.1405662377 0.8610439290 0.0912054295 5.5436811111 0.3309497679 1.8342814175 0.1673232764 9.0111037679 .7300447115
0.0 0.006999999999999999 0.7944 0.1986 0.0000000000 0.0000000000 0.9524974926 0.1423101849 5.4898482981 0.1601873013 1.8459940469 0.0549625764 8.2883398376 .3574600626
0.003 0.006999999999999999 0.792 0.198 0.8197686388 0.1233070369 0.9277647679 0.0714335144 5.5239057920 0.2955055168 1.8033266114 0.0849649738 9.0747658101 .5752110419
0.003 0.0075 0.7916 0.1979 0.7974923171 0.0842033174 1.0031133014 0.1580394391 5.4946090230 0.2969632562 1.8054181523 0.1351439765 9.1006327938 .6743499892
0.003 0.008 0.7912 0.1978 0.7560583587 0.0760585525 1.1198747694 0.1748243369 5.6337686757 0.1267402742 1.8150392407 0.1060359696 9.3247410445 .4836591332
0.003 0.0085 0.7908 0.1977 0.7966012642 0.1183659015 1.1911970454 0.1137285944 5.4030566200 0.2435599536 1.8250786373 0.0577568346 9.2159335669 .5334112841
0.003 0.009000000000000001 0.7904 0.1976 0.7881362620 0.1291381253 1.1595621649 0.1300669287 5.4598191099 0.3329036734 1.8522686697 0.0622478571 9.2597862065 .6543565845
0.003 0.0095 0.79 0.1975 0.7783346804 0.0301644757 1.2653952197 0.1296389082 5.4184374237 0.2120654065 1.8639812991 0.1069560957 9.3261486229 .4788248861
0.003 0.01 0.7896 0.1974 0.8055117929 0.1036689370 1.3476459089 0.0874273061 5.4916793461 0.3569775536 1.8748573120 0.1087150718 9.5196943599 .6567888685
0.0035 0.0 0.7972 0.1993 0.9783760493 0.1359374089 0.0000000000 0.0000000000 5.5015670057 0.2018157218 1.7924505984 0.0942076111 8.2723936534 .4319607418
0.0035 0.0005 0.7968 0.1992 0.8901618154 0.1893901377 0.0621194017 0.0258766924 5.5334272420 0.1804934207 1.8631446827 0.1166592475 8.3488531418 .5124194983
0.0035 0.001 0.7964 0.1991 0.9111015578 0.1795642878 0.1351672166 0.0390105815 5.4887496692 0.2735132294 1.8723474629 0.1120066561 8.4073659065 .6040947548
0.0 0.0075 0.794 0.1985 0.0000000000 0.0000000000 1.0105906368 0.1579221681 5.6092326317 0.2807335276 1.8497588206 0.1758606639 8.4695820891 .6145163596
0.0035 0.0015 0.7959999999999999 0.19899999999999998 0.9338234059 0.1197264737 0.2151171873 0.0340086365 5.4744674944 0.2253352945 1.8468306632 0.0767227856 8.4702387508 .4557931903
0.0035 0.002 0.7956 0.1989 0.9021910291 0.0954300566 0.2697592536 0.0390783671 5.4605515291 0.0373030825 1.8296800274 0.0702658157 8.4621818392 .2420773219
0.0035 0.0025 0.7952 0.1988 0.9872865780 0.1311513593 0.3180743438 0.0732626254 5.4678757213 0.4020668018 1.7799013527 0.1164370449 8.5531379958 .7229178314
0.0035 0.003 0.7948 0.1987 0.9338234059 0.1546791812 0.3807689252 0.0250978767 5.4880172500 0.2180273146 1.8275884865 0.0733841816 8.6301980676 .4711885541
0.0035 0.0035 0.7944 0.1986 0.9765939436 0.1361475132 0.4612940755 0.0231790974 5.4411424196 0.4883352658 1.8706742301 0.1382722139 8.7497046688 .7859340903
0.0035 0.004 0.794 0.1985 0.9311502473 0.0212735957 0.5193872197 0.0330615742 5.4470017734 0.3173953731 1.8196406308 0.0930864969 8.7171798712 .4648170399
0.0035 0.0045 0.7936 0.1984 0.9819402608 0.1279956428 0.6096904240 0.0774252480 5.3708301741 0.2229660240 1.7932872148 0.0705243295 8.7557480737 .4989112443
0.0035 0.005 0.7932 0.1983 0.9516444633 0.1083792845 0.7068957841 0.1030454842 5.5308637747 0.2962235124 1.8321898766 0.0695449162 9.0215938987 .5771931973
0.0035 0.0055 0.7928 0.1982 0.8603115443 0.0766201849 0.7132227602 0.0757841474 5.4653122541 0.3382270426 1.8016533786 0.0340452502 8.8404999372 .5246766251
0.0035 0.006 0.7924 0.1981 0.9841678930 0.1189613980 0.7759173415 0.0658222679 5.6546426236 0.4548400046 1.8510137452 0.0782582966 9.2657416033 .7178819671
0.0 0.008 0.7936 0.1984 0.0000000000 0.0000000000 1.0278460261 0.0707821596 5.3162649419 0.3853569304 1.7911956738 0.1232583256 8.1353066418 .5793974156
0.0035 0.0065 0.792 0.198 0.9017455027 0.0975041497 0.8587432104 0.0758365147 5.3616749338 0.3278784913 1.8008167622 0.0827785301 8.9229804091 .5839976858
0.0035 0.006999999999999999 0.7916 0.1979 0.8963991855 0.1408201866 0.9179867139 0.0999158401 5.4136766987 0.1837277676 1.7589859431 0.0976729472 8.9870485412 .5221367415
0.0035 0.0075 0.7912 0.1978 0.9373876174 0.1030081781 0.9593996484 0.1151279210 5.4557908041 0.1616076007 1.7782281199 0.1824015587 9.1308061898 .5621452585
0.0035 0.008 0.7908 0.1977 0.9102105049 0.1549407454 0.9933352474 0.0842672533 5.3437306628 0.2289158682 1.8254969455 0.0909721743 9.0727733606 .5590960412
0.0035 0.0085 0.7904 0.1976 0.9177844543 0.0708373020 1.0830632721 0.0590617359 5.5770061858 0.2133013028 1.7819928936 0.2052354869 9.3598468058 .5484358276
0.0035 0.009000000000000001 0.79 0.1975 0.9044186613 0.0878037546 1.2165049498 0.1282534536 5.4100146026 0.2001207371 1.8430658895 0.1071848930 9.3740041032 .5233628383
0.0035 0.0095 0.7896 0.1974 0.8910528683 0.0717836969 1.2953045612 0.1015057639 5.4111132314 0.1799785193 1.8075096933 0.0912410620 9.4049803542 .4445090421
0.0035 0.01 0.7892 0.1973 0.9155568221 0.1090948599 1.3654764779 0.1248232598 5.4239305679 0.2095461514 1.8602165254 0.0829727768 9.5651803933 .5264370479
0.004 0.0 0.7968 0.1992 1.1614874138 0.0995669349 0.0000000000 0.0000000000 5.5978801337 0.2096485263 1.8652362236 0.0913177416 8.6246037711 .4005332028
0.004 0.0005 0.7964 0.1991 1.0795105499 0.1484773242 0.0730478150 0.0169067597 5.4693405598 0.1513292266 1.8560334434 0.1038415856 8.4779323681 .4205548961
0.0 0.0085 0.7932 0.1983 0.0000000000 0.0000000000 1.1791182729 0.0772541423 5.4810592674 0.2478522239 1.8213138636 0.0714511534 8.4814914039 .3965575196
0.004 0.001 0.7959999999999999 0.19899999999999998 1.0955495015 0.1625383994 0.1363175759 0.0320453017 5.5975139241 0.1880620964 1.9187796721 0.0631409853 8.7481606736 .4457867828
0.004 0.0015 0.7956 0.1989 1.0108994790 0.1279025618 0.1863582051 0.0357167572 5.4543259657 0.2860694855 1.8564517516 0.1450172602 8.5080354014 .5947060647
0.004 0.002 0.7952 0.1988 1.0403042237 0.1242052270 0.2990934156 0.0500108696 5.5048628922 0.4940687503 1.8652362236 0.1612826275 8.7094967551 .8295674744
0.004 0.0025 0.7948 0.1987 1.0839658142 0.1512849283 0.3548858411 0.0507463631 5.4792282193 0.1581516819 1.8681643810 0.1447225437 8.7862442556 .5049055170
0.004 0.003 0.7944 0.1986 1.0915397636 0.1277659203 0.4377117101 0.0521355217 5.5916545703 0.1944072973 1.8924262561 0.1048076995 9.0133323001 .4791164388
0.004 0.0035 0.794 0.1985 1.0844113407 0.2096797165 0.4635947941 0.0848774967 5.5022994249 0.3193969307 1.8790403939 0.0439999773 8.9293459536 .6579541212
0.004 0.004 0.7936 0.1984 1.0630260718 0.1478825659 0.5389433276 0.0722623440 5.3492238070 0.1835524994 1.7937055230 0.1063391750 8.7448987294 .5100365843
0.004 0.0045 0.7932 0.1983 1.0438684352 0.1190347918 0.6056641665 0.0738921182 5.4546921753 0.3455202732 1.8635629909 0.1551466678 8.9677877679 .6935938510
0.004 0.005 0.7928 0.1982 0.9939694745 0.0906687342 0.6188932983 0.0566369440 5.4459031446 0.3078897379 1.8618897581 0.1596907613 8.9206556755 .6148861774
0.004 0.0055 0.7924 0.1981 1.1044600302 0.0424911713 0.7172490177 0.0559552544 5.4400437908 0.2721900829 1.8179673981 0.1065955648 9.0797202368 .4772320734
0.0 0.009000000000000001 0.7928 0.1982 0.0000000000 0.0000000000 1.2044261773 0.1599123549 5.4312547601 0.1878680296 1.8526869779 0.1235079285 8.4883679153 .4712883130
0.004 0.006 0.792 0.198 1.0220376399 0.1385694648 0.7885712937 0.0527662672 5.4316209697 0.0843586715 1.8443208141 0.0508481094 9.0865507174 .3265425129
0.004 0.0065 0.7916 0.1979 1.0527789638 0.0343489034 0.9260392289 0.0967943779 5.5217085344 0.2094206738 1.8346997257 0.1012409530 9.3352264528 .4418049081
0.004 0.006999999999999999 0.7912 0.1978 1.0674813362 0.0705790372 0.9082086599 0.0874121685 5.4653122541 0.3300554412 1.8129476998 0.1009293670 9.2539499500 .5889760139
0.004 0.0075 0.7908 0.1977 1.0394131708 0.0894432460 1.0600560863 0.0737128116 5.4762985424 0.2840653759 1.8171307817 0.0892242644 9.3928985812 .5364456979
0.004 0.008 0.7904 0.1976 1.0313936950 0.1102171528 1.0508532120 0.1318956032 5.5392865957 0.1838124207 1.8397194240 0.1507674643 9.4612529267 .5766926410
0.004 0.0085 0.79 0.1975 1.0661447569 0.1214449817 1.1756671950 0.1529329020 5.5213423247 0.4013069234 1.8823868595 0.1473727719 9.6455411361 .8230575790
0.004 0.009000000000000001 0.7896 0.1974 1.0113450055 0.1623820090 1.1750920153 0.1369169207 5.4056200873 0.3025910938 1.8016533786 0.2126816410 9.3937104867 .8145716645
0.004 0.0095 0.7892 0.1973 1.0108994790 0.1343511538 1.2625193214 0.1414521002 5.4327195986 0.0586850190 1.8204772472 0.0793066438 9.5266156462 .4137949168
0.004 0.01 0.7888 0.1972 1.0643626511 0.1170777011 1.2866768665 0.0758365147 5.4664108829 0.3344005131 1.7765548872 0.1494853453 9.5940052877 .6768000742
0.0045 0.0 0.7964 0.1991 1.1922287377 0.1487391185 0.0000000000 0.0000000000 5.4532273369 0.1296071643 1.8447391223 0.1079202705 8.4901951969 .3862665533
0.0 0.0095 0.7924 0.1981 0.0000000000 0.0000000000 1.3165862081 0.0972989094 5.6132609374 0.2482955184 1.8894980987 0.1297861413 8.8193452442 .4753805691
0.0045 0.0005 0.7959999999999999 0.19899999999999998 1.1819816297 0.0582669547 0.0764988928 0.0112711731 5.5114546652 0.3219397003 1.8899164069 0.1184218594 8.6598515946 .5098996875
0.0045 0.001 0.7956 0.1989 1.2091587422 0.1534164308 0.1282650609 0.0605005875 5.4338182274 0.2360913352 1.8221504800 0.1119754069 8.5933925105 .5619837604
0.0045 0.0015 0.7952 0.1988 1.1040145038 0.1904770101 0.2082150316 0.0621194017 5.5528363514 0.3101049504 1.8317715684 0.2056681466 8.6968374552 .7683695088
0.0045 0.002 0.7948 0.1987 1.1957929492 0.2022984390 0.2582556607 0.0380489052 5.4459031446 0.2272436137 1.8999558035 0.0906716174 8.7999075580 .5582625753
0.0045 0.0025 0.7944 0.1986 1.2162871652 0.1932783843 0.3583369190 0.0350057186 5.4609177387 0.2014166184 1.8936811806 0.1791726833 8.9292230035 .6088734046
0.0045 0.003 0.794 0.1985 1.2880169211 0.2043485562 0.4221818596 0.1051430909 5.5711468320 0.5443535590 1.8690009974 0.1996097260 9.1503466101 1.0534549321
0.0045 0.0035 0.7936 0.1984 1.1993571607 0.0776086076 0.4630196145 0.0677638764 5.5169478094 0.3291407572 1.8280067946 0.0931240848 9.0073313792 .5676373260
0.0045 0.004 0.7932 0.1983 1.1971295285 0.1194010843 0.5538979984 0.0324556296 5.4909469269 0.4514899680 1.8024899950 0.1281525904 9.0444644488 .7314992723
0.0045 0.0045 0.7928 0.1982 1.1904466320 0.0808160882 0.6039386276 0.0589944802 5.4374803235 0.1361314967 1.8008167622 0.1419538569 9.0326823453 .4178959220
0.0045 0.005 0.7924 0.1981 1.2488105949 0.1324225682 0.6827382390 0.1336893701 5.4004931527 0.1993014859 1.8572883680 0.0795445775 9.1893303546 .5449580017
0.0 0.001 0.7992 0.1998 0.0000000000 0.0000000000 0.1328664981 0.0179691866 5.6161906143 0.2130622505 1.8894980987 0.0794389172 7.6385552111 .3104703543
0.0 0.01 0.792 0.198 0.0000000000 0.0000000000 1.3591495018 0.0672345396 5.4836227347 0.2663368769 1.8317715684 0.1725012905 8.6745438049 .5060727070
0.0045 0.0055 0.792 0.198 1.1552500437 0.1453153976 0.7149482991 0.1173479251 5.4122118603 0.2115335262 1.8284251028 0.1191231271 9.1108353059 .5933199760
0.0045 0.006 0.7916 0.1979 1.2372269076 0.1717121532 0.7839698565 0.0350057186 5.4539597561 0.3220779709 1.8263335619 0.0705640168 9.3014900821 .5993598595
0.0045 0.0065 0.7912 0.1978 1.1793084711 0.1661425361 0.8604687494 0.0993846516 5.4627487868 0.3150390425 1.8472489714 0.0713531274 9.3497749787 .6519193576
0.0045 0.006999999999999999 0.7908 0.1977 1.1984661078 0.0880746152 0.9064831210 0.1606965876 5.4012255719 0.2753487190 1.8238237127 0.1015033251 9.3299985134 .6256232469
0.0045 0.0075 0.7904 0.1976 1.1801995240 0.2182151908 0.9691777023 0.1485701382 5.4085497642 0.1858440719 1.8355363421 0.0995046076 9.3934633326 .6521340085
0.0045 0.008 0.79 0.1975 1.2042579514 0.1412424201 1.0928413261 0.1425238988 5.5583294956 0.1438341574 1.8581249844 0.0890750927 9.7135537575 .5166755690
0.0045 0.0085 0.7896 0.1974 1.2577211235 0.1715965174 1.1377053384 0.0466711411 5.5795696531 0.2737857125 1.7974702967 0.1433912643 9.7724664117 .6354446353
0.0045 0.009000000000000001 0.7892 0.1973 1.1392110921 0.1367294423 1.2159297702 0.1617226790 5.4576218522 0.2609366197 1.8405560404 0.0734127896 9.6533187549 .6328015306
0.0045 0.0095 0.7888 0.1972 1.2425732248 0.1603994166 1.2740229143 0.1597716124 5.4854537827 0.3871956242 1.8338631093 0.1420869225 9.8359130311 .8494535757
0.0045 0.01 0.7884 0.1971 1.1775263654 0.1439429650 1.3257890824 0.0931009590 5.2979544612 0.1140459286 1.8715108465 0.0591222064 9.6727807555 .4102120590
0.0005 0.0 0.7996 0.1999 0.1327668774 0.0194404784 0.0000000000 0.0000000000 5.5762737666 0.1513575827 1.8949361052 0.0395959141 7.6039767492 .2103939752
0.005 0.0 0.7959999999999999 0.19899999999999998 1.3143029807 0.0604341458 0.0000000000 0.0000000000 5.4876510404 0.2382333562 1.8008167622 0.0916849111 8.6027707833 .3903524131
0.005 0.0005 0.7956 0.1989 1.3347971966 0.1079388359 0.0672960185 0.0228918608 5.4689743502 0.2414251972 1.8489222042 0.1865298092 8.7199897695 .5587857031
0.005 0.001 0.7952 0.1988 1.3557369390 0.2381896154 0.1288402405 0.0383951262 5.3766895279 0.2799968863 1.8238237127 0.1452439289 8.6850904201 .7018255568
0.005 0.0015 0.7948 0.1987 1.2608398086 0.0635714861 0.1921100015 0.0404102078 5.3847461394 0.2102106973 1.7865942837 0.1564584477 8.6242902332 .4706508389
0.005 0.002 0.7944 0.1986 1.2969274497 0.0999171874 0.2444513493 0.0379792823 5.3722950125 0.2941463449 1.8125293916 0.0907487782 8.7262032031 .5227915928
0.005 0.0025 0.794 0.1985 1.3526182540 0.1140199551 0.3336041943 0.0347019756 5.5612591725 0.3704868641 1.8723474629 0.0960251941 9.1198290837 .6152339889
0.005 0.003 0.7936 0.1984 1.3223224565 0.1036306361 0.4009002128 0.0475141558 5.4872848308 0.4532746070 1.8656545318 0.1817981066 9.0761620319 .7862175055
0.005 0.0035 0.7932 0.1983 1.3232135094 0.0802937030 0.4584181773 0.0652366309 5.4730026559 0.2645240298 1.8087646179 0.1316813987 9.0633989605 .5417357624
0.005 0.004 0.7928 0.1982 1.2955908704 0.1266612142 0.5234134772 0.0677638764 5.5070601499 0.1961543940 1.8305166438 0.0812164501 9.1565811413 .4717959347
0.005 0.0045 0.7924 0.1981 1.3530637804 0.1478342374 0.5659767710 0.0656209145 5.5092574075 0.2566541603 1.8242420209 0.2188099735 9.2525399798 .6889192857
0.0005 0.0005 0.7992 0.1998 0.1336579302 0.0283181032 0.0649952999 0.0280838493 5.4583542714 0.2302756792 1.8384644994 0.0864998226 7.4954720009 .3731774543
0.005 0.005 0.792 0.198 1.2844527096 0.1459423828 0.6384494063 0.0733889559 5.4502976600 0.2069210697 1.8305166438 0.0695650420 9.2037164197 .4958174504
0.005 0.0055 0.7916 0.1979 1.3352427231 0.1991378569 0.7304781495 0.1313627707 5.5392865957 0.2433065356 1.8171307817 0.0653632483 9.4221382500 .6391704115
0.005 0.006 0.7912 0.1978 1.3445987782 0.2255543301 0.7879961141 0.0752584707 5.4927779750 0.2289721025 1.8497588206 0.1121065952 9.4751316879 .6418914985
0.005 0.0065 0.7908 0.1977 1.3593011505 0.1699179646 0.8782993184 0.0934273064 5.6176554528 0.3278506766 1.8288434110 0.0805761911 9.6840993327 .6717721387
0.005 0.006999999999999999 0.7904 0.1976 1.3450443046 0.1306357656 0.9582492891 0.1038768707 5.5396528054 0.1300863968 1.8468306632 0.0875853846 9.6897770623 .4521844177
0.005 0.0075 0.79 0.1975 1.3102932428 0.1523257419 0.9427194386 0.0609147560 5.4971724903 0.2545238477 1.8087646179 0.1001985652 9.5589497896 .5679629108
0.005 0.008 0.7896 0.1974 1.3049469256 0.1229330071 1.1434571349 0.0856689486 5.4609177387 0.1502191651 1.8175490899 0.0836616382 9.7268708891 .4424827590
0.005 0.0085 0.7892 0.1973 1.3321240380 0.1551558200 1.1819941711 0.0713779169 5.4653122541 0.1639605134 1.8154575489 0.1346146696 9.7948880121 .5251089199
0.005 0.009000000000000001 0.7888 0.1972 1.3151940335 0.1937625144 1.2136290516 0.1269050175 5.3730274318 0.1716519421 1.8008167622 0.0882620370 9.7026672791 .5805815110
0.005 0.0095 0.7884 0.1971 1.3214314036 0.1673045194 1.2429632135 0.0865755236 5.4319871793 0.2491582124 1.7740450380 0.1009640352 9.7704268344 .6040022906
0.0005 0.001 0.7988 0.1997 0.1216287165 0.0377621435 0.1334416777 0.0184057486 5.5378217573 0.6580190622 1.8715108465 0.1365095442 7.6644029980 .8506964985
0.005 0.01 0.7879999999999999 0.19699999999999998 1.3677661528 0.0740700258 1.3930851009 0.0685019398 5.3935351701 0.1884837864 1.8280067946 0.0580228294 9.9823932184 .3890785814
0.0055 0.0 0.7956 0.1989 1.4301398535 0.1074079134 0.0000000000 0.0000000000 5.5026656345 0.2296505121 1.8790403939 0.1994869616 8.8118458819 .5365453871
0.0055 0.0005 0.7952 0.1988 1.4448422259 0.2267480076 0.0649952999 0.0242941066 5.4982711192 0.1956176440 1.7932872148 0.1106296660 8.8013958598 .5572894242
0.0055 0.001 0.7948 0.1987 1.4809298670 0.1673994062 0.1271147016 0.0328205388 5.6033732779 0.2204983322 1.7895224411 0.0668560665 9.0009402876 .4875743437
0.0055 0.0015 0.7944 0.1986 1.3575190448 0.0777108453 0.1938355405 0.0463867318 5.3766895279 0.3432194948 1.8037449196 0.1020054623 8.7317890328 .5693225342
0.0055 0.002 0.794 0.1985 1.4515251224 0.1472961870 0.2691840740 0.0463867318 5.3898730739 0.2128380526 1.8188040144 0.0947484212 8.9293862847 .5012693926
0.0055 0.0025 0.7936 0.1984 1.3588556241 0.1550790419 0.3594872783 0.0605443176 5.3950000085 0.3473598073 1.7765548872 0.1061744969 8.8898977981 .6691576637
0.0055 0.003 0.7932 0.1983 1.4377138029 0.2895524248 0.3934228774 0.0622045551 5.5356244996 0.3557884229 1.8129476998 0.0390082201 9.1797088797 .7465536229
0.0055 0.0035 0.7928 0.1982 1.4172195870 0.1600277368 0.4595685366 0.0584762830 5.5140181325 0.3945462893 1.7878492083 0.0972564295 9.1786554644 .7103067386
0.0055 0.004 0.7924 0.1981 1.4577624925 0.1449598152 0.5297404533 0.0382224077 5.4345506466 0.3299221400 1.8522686697 0.0719490089 9.2743222621 .5850533718
0.0005 0.0015 0.7984 0.1996 0.1358855624 0.0298203327 0.2013128759 0.0417946286 5.5495404649 0.1063749101 1.9062304264 0.0848908010 7.7929693296 .2628806724
0.0055 0.0045 0.792 0.198 1.3993985296 0.1348819782 0.6022130886 0.1053442737 5.4506638696 0.1923824262 1.8702559219 0.1404270005 9.3225314097 .5730356786
0.0055 0.005 0.7916 0.1979 1.4631088097 0.2272342053 0.6315472505 0.0332611027 5.5553998187 0.2201282294 1.9196162885 0.1251405851 9.5696721674 .6057641225
0.0055 0.0055 0.7912 0.1978 1.4657819683 0.1204735112 0.7241511734 0.0460718537 5.5290327266 0.1209623112 1.8175490899 0.0576598050 9.5365149582 .3451674811
0.0055 0.006 0.7908 0.1977 1.4809298670 0.1817048852 0.8006500663 0.0919999798 5.4770309617 0.3335556483 1.8526869779 0.1417663678 9.6112978729 .7490268811
0.0055 0.0065 0.7904 0.1976 1.4484064373 0.1398527276 0.9036072228 0.1132037711 5.5213423247 0.2397327951 1.8572883680 0.0588611799 9.7306443528 .5516504737
0.0055 0.006999999999999999 0.79 0.1975 1.3958343181 0.0876045913 0.8972802467 0.0567069959 5.4202684717 0.2517051135 1.8024899950 0.0612160845 9.5158730315 .4572327852
0.0055 0.0075 0.7896 0.1974 1.4555348603 0.2371205363 1.0381992598 0.0921006126 5.4568894330 0.1801572645 1.8585432926 0.1245294421 9.8091668457 .6339078555
0.0055 0.008 0.7892 0.1973 1.4702372326 0.1550278353 1.0462517748 0.0450553310 5.4876510404 0.4208766634 1.8238237127 0.1027710951 9.8279637605 .7237309248
0.0055 0.0085 0.7888 0.1972 1.3846961573 0.2014961949 1.1244762066 0.0555279276 5.5048628922 0.4781671142 1.8066730769 0.1086120121 9.8207083330 .8438032488
0.0055 0.009000000000000001 0.7884 0.1971 1.4109822169 0.1023974447 1.1963736622 0.0948610573 5.5228071632 0.0912266293 1.8556151353 0.1391753534 9.9857781776 .4276604847
0.0005 0.002 0.7979999999999999 0.1995 0.1300937188 0.0299001019 0.2703344333 0.0400153103 5.5440473207 0.1977721784 1.8756939284 0.0942596041 7.8201694012 .3619471947
0.0055 0.0095 0.7879999999999999 0.19699999999999998 1.4363772236 0.1239940968 1.3108344116 0.1855397949 5.4312547601 0.1852079545 1.8041632278 0.0950434505 9.9826296231 .5897852967
0.0055 0.01 0.7876 0.1969 1.4729103912 0.1826636647 1.3206124656 0.1255631789 5.5546673995 0.3923648469 1.8267518701 0.1628847192 10.1749421264 .8634764097
0.006 0.0 0.7952 0.1988 1.4755835498 0.1461326704 0.0000000000 0.0000000000 5.5894573126 0.2967120587 1.8326081847 0.1638657936 8.8976490471 .6067105227
0.006 0.0005 0.7948 0.1987 1.6506754384 0.2189706902 0.0598186831 0.0210235832 5.4667770925 0.2755940845 1.8539419025 0.0966500147 9.0312131165 .6122383726
0.006 0.001 0.7944 0.1986 1.5237004047 0.1049779785 0.1340168574 0.0519065771 5.4847213635 0.3165085084 1.7957970639 0.2052457177 8.9382356895 .6786387817
0.006 0.0015 0.794 0.1985 1.5958756870 0.2251844156 0.2185682652 0.0433488596 5.5261030497 0.3420876092 1.8129476998 0.0669502227 9.1534947017 .6775711071
0.006 0.002 0.7936 0.1984 1.6190430616 0.2256739819 0.2789621280 0.0284117786 5.4997359576 0.2057381116 1.8137843162 0.0904706914 9.2115254634 .5502945635
0.006 0.0025 0.7932 0.1983 1.5954301606 0.1643600094 0.3554610208 0.0372048319 5.4466355638 0.2352149259 1.8313532602 0.1262320776 9.2288800054 .5630118448
0.006 0.003 0.7928 0.1982 1.4648909154 0.1312784293 0.3819192845 0.0640906034 5.4330858082 0.2876216916 1.7899407493 0.0652024265 9.0698367574 .5481931508
0.006 0.0035 0.7924 0.1981 1.6172609559 0.2127919323 0.4693465906 0.0822647659 5.4535935465 0.4410757247 1.8602165254 0.0945635605 9.4004176184 .8306959834
0.0005 0.0025 0.7976 0.1994 0.1300937188 0.0266721164 0.3571865597 0.0404102078 5.6242472258 0.3696548197 1.9438781636 0.0446317394 8.0554056679 .4813688833
0.006 0.004 0.792 0.198 1.5624612045 0.1280948546 0.5061580879 0.0664824075 5.4147753276 0.3344309911 1.8108561588 0.1310153007 9.2942507788 .6600235539
0.006 0.0045 0.7916 0.1979 1.5415214621 0.1730111718 0.6165925798 0.0169067597 5.3594776761 0.1755515837 1.7865942837 0.0714511534 9.3041860017 .4369206686
0.006 0.005 0.7912 0.1978 1.5441946207 0.1723536732 0.6620317717 0.0755568032 5.5217085344 0.4238208253 1.8296800274 0.0820310788 9.5576149542 .7537623805
0.006 0.0055 0.7908 0.1977 1.5700351539 0.1704078915 0.7454328203 0.0649112592 5.4847213635 0.1411803364 1.8547785189 0.1163287929 9.6549678566 .4928282800
0.006 0.006 0.7904 0.1976 1.6056772686 0.1034312430 0.7920223716 0.0932855565 5.4400437908 0.3213726697 1.8568700598 0.0791653087 9.6946134908 .5972547779
0.006 0.0065 0.79 0.1975 1.5869651584 0.1599086168 0.8391871025 0.0665222054 5.3993945238 0.2089693578 1.8317715684 0.1151495399 9.6573183531 .5505497199
0.006 0.006999999999999999 0.7896 0.1974 1.4800388142 0.0968177224 0.9513471333 0.1041313465 5.4415086293 0.2744119835 1.8192223226 0.0613303150 9.6921168994 .5366913674
0.006 0.0075 0.7892 0.1973 1.5308288277 0.1506749059 1.0174927925 0.0959981548 5.5704144128 0.1338625127 1.8326081847 0.1578834986 9.9513442177 .5384190720
0.006 0.008 0.7888 0.1972 1.5094435588 0.2392041341 1.0324474633 0.0615200275 5.3180959899 0.3369653823 1.8133660080 0.1405415921 9.6733530200 .7782311360
0.006 0.0085 0.7884 0.1971 1.4564259132 0.1460185276 1.1417315959 0.1667822622 5.3766895279 0.1667858651 1.8531052861 0.1214679404 9.8279523231 .6010545953
0.0005 0.003 0.7972 0.1993 0.1278660866 0.0243373275 0.4020505721 0.0662231380 5.4495652407 0.3528892810 1.8702559219 0.1518959929 7.8497378213 .5953457394
0.006 0.009000000000000001 0.7879999999999999 0.19699999999999998 1.5940935813 0.1102387619 1.2142042312 0.0620980951 5.5140181325 0.2683754345 1.8623080663 0.0495372987 10.1846240113 .4902495902
0.006 0.0095 0.7876 0.1969 1.4987509244 0.1033544509 1.2809250701 0.1370135384 5.4096483930 0.2274111567 1.8300983356 0.1577415729 10.0194227231 .6255207189
0.006 0.01 0.7872 0.1968 1.6083504272 0.1753586611 1.2930038426 0.2451264224 5.5099898268 0.2212997142 1.8606348335 0.0728673178 10.2719789301 .7146521155
0.0065 0.0 0.7948 0.1987 1.6578038614 0.1198259061 0.0000000000 0.0000000000 5.4407762100 0.4419323165 1.8179673981 0.1395520262 8.9165474695 .7013102488
0.0065 0.0005 0.7944 0.1986 1.7455725689 0.2300331979 0.0615442220 0.0152612406 5.4982711192 0.4172566032 1.8468306632 0.0949476665 9.1522185733 .7574987082
0.0065 0.001 0.794 0.1985 1.6925549232 0.1252999038 0.1380431149 0.0254642884 5.4773971713 0.4536425175 1.8250786373 0.1101223624 9.1330738467 .7145290721
0.0065 0.0015 0.7936 0.1984 1.6618135993 0.1498453171 0.1754297918 0.0331415297 5.5099898268 0.3755275573 1.8819685513 0.0367921019 9.2292017692 .5953065060
0.0065 0.002 0.7932 0.1983 1.7651757320 0.1262845444 0.2973678766 0.0402790055 5.5385541765 0.1846132358 1.8547785189 0.0568283648 9.4558763040 .4080051505
0.0065 0.0025 0.7928 0.1982 1.7905707388 0.2032382015 0.3197998828 0.0641937591 5.4653122541 0.1110140747 1.8443208141 0.1259489772 9.4200036898 .5043950125
0.0065 0.003 0.7924 0.1981 1.6921093968 0.1289597024 0.3888214402 0.0825858630 5.4579880618 0.3401249525 1.8175490899 0.0395074315 9.3564679887 .5911779494
0.0005 0.0035 0.7968 0.1992 0.1292026659 0.0230643316 0.4963800339 0.1212851901 5.6641640735 0.2586653361 1.8564517516 0.0846844244 8.1461985249 .4876992822
0.0065 0.0035 0.792 0.198 1.6332999075 0.1697309538 0.4820005428 0.0415723996 5.5209761151 0.1818760785 1.8200589390 0.1012755145 9.4563355044 .4944549464
0.0065 0.004 0.7916 0.1979 1.6782980774 0.1565212420 0.5251390162 0.0832402399 5.4477341927 0.2005063678 1.8263335619 0.1133422235 9.4775048482 .5536100732
0.0065 0.0045 0.7912 0.1978 1.6747338659 0.1193279158 0.6177429390 0.0852663813 5.4297899217 0.3581417672 1.8133660080 0.0211649064 9.5356327346 .5839009707
0.0065 0.005 0.7908 0.1977 1.5976577928 0.1526381626 0.6689339275 0.0651351269 5.3935351701 0.1655105400 1.7719534971 0.0524739240 9.4320803875 .4357577535
0.0065 0.0055 0.7904 0.1976 1.6934459761 0.2432655927 0.7368051256 0.0838579573 5.4836227347 0.3338530403 1.8041632278 0.1248101545 9.7180370642 .7857867448
0.0065 0.006 0.79 0.1975 1.6840899210 0.2441387297 0.8006500663 0.0927877265 5.3246877629 0.3388418630 1.8305166438 0.1474772209 9.6399443940 .8232455401
0.0065 0.0065 0.7896 0.1974 1.6119146387 0.1525132711 0.8380367432 0.0867434981 5.3953662181 0.2136179490 1.8363729585 0.1568962446 9.6816905585 .6097709628
0.0065 0.006999999999999999 0.7892 0.1973 1.7224051943 0.1994326813 0.9599748280 0.1427280214 5.4147753276 0.1876680453 1.8125293916 0.1315005541 9.9096847415 .6613293021
0.0065 0.0075 0.7888 0.1972 1.7103759806 0.1566175924 1.0180679722 0.0731179803 5.4894820885 0.2773926014 1.8472489714 0.1760158158 10.0651750127 .6831439899
0.0065 0.008 0.7884 0.1971 1.6782980774 0.0825655569 1.0911157871 0.0334594414 5.3532521127 0.2529191101 1.8154575489 0.1412618771 9.9381235261 .5102059855
0.0005 0.004 0.7964 0.1991 0.1243018751 0.0255780292 0.5326163515 0.0546148142 5.4832565251 0.3696257949 1.8551968271 0.1514483636 7.9953715788 .6012670019
0.0065 0.0085 0.7879999999999999 0.19699999999999998 1.7629480998 0.1538350585 1.1100967154 0.1228786203 5.3613087242 0.2806991303 1.7840844346 0.0780792156 10.0184379740 .6354920247
0.0065 0.009000000000000001 0.7876 0.1969 1.6970101876 0.1686751547 1.2124786923 0.1476140038 5.4466355638 0.3865938739 1.8100195424 0.1180963370 10.1661439861 .8209793694
0.0065 0.0095 0.7872 0.1968 1.7945804767 0.2211283734 1.2694214772 0.0938512715 5.4202684717 0.1029928320 1.7845027428 0.1119754069 10.2687731684 .5299478838
0.0065 0.01 0.7868 0.1967 1.6858720267 0.1892811072 1.3384430346 0.1218295120 5.3770557375 0.1852687691 1.8480855878 0.1611784398 10.2494563866 .6575578281
0.006999999999999999 0.0 0.7944 0.1986 1.7852244215 0.1833621401 0.0000000000 0.0000000000 5.4345506466 0.2061991018 1.7769731953 0.1655908784 8.9967482634 .5551521203
0.006999999999999999 0.0005 0.794 0.1985 1.8230941684 0.1918269409 0.0621194017 0.0301297524 5.4788620097 0.1069532712 1.8422292731 0.1183863914 9.2063048529 .4472963559
0.006999999999999999 0.001 0.7936 0.1984 1.8743297084 0.2076478220 0.1121600308 0.0281779328 5.4026904104 0.3596141100 1.8606348335 0.1554981580 9.2498149831 .7509380228
0.006999999999999999 0.0015 0.7932 0.1983 1.8778939198 0.1239492654 0.2018880555 0.0474862965 5.5077925691 0.2973477729 1.8635629909 0.1491431498 9.4511375353 .6179264846
0.006999999999999999 0.002 0.7928 0.1982 1.7829967894 0.0751660004 0.2553797625 0.0275606497 5.3928027508 0.3522730900 1.7957970639 0.1157618321 9.2269763666 .5707615722
0.006999999999999999 0.0025 0.7924 0.1981 1.8582907567 0.1173824768 0.3554610208 0.0338526328 5.5422162726 0.2379900448 1.7937055230 0.0440794427 9.5496735731 .4333045971
0.0 0.0015 0.7988 0.1997 0.0000000000 0.0000000000 0.2128164688 0.0606535050 5.5975139241 0.4461328969 1.8865699414 0.1216694515 7.6969003343 .6284558534
0.0005 0.0045 0.7959999999999999 0.19899999999999998 0.1296481923 0.0526701946 0.6068145258 0.0649723905 5.5480756264 0.3260540862 1.8748573120 0.1402823820 8.1593956565 .5839790533
0.006999999999999999 0.003 0.792 0.198 1.7950260031 0.2422516955 0.3928476977 0.0907691069 5.5718792512 0.3238999292 1.8848967086 0.0824565982 9.6446496606 .7393773298
0.006999999999999999 0.0035 0.7916 0.1979 1.8342323293 0.2027140379 0.4854516206 0.0476254304 5.4825241058 0.2755142674 1.8313532602 0.0764302983 9.6335613159 .6022840340
0.006999999999999999 0.004 0.7912 0.1978 1.7727496814 0.2148786509 0.4929289560 0.0678224366 5.3851123490 0.3112824788 1.8439025059 0.1039763049 9.4946934923 .6979598712
0.006999999999999999 0.0045 0.7908 0.1977 1.8186389041 0.1560894725 0.5746044657 0.0811309189 5.3188284091 0.3033524463 1.7727901134 0.1574440014 9.4848618923 .6980168391
0.006999999999999999 0.005 0.7904 0.1976 1.8369054879 0.1015409382 0.6976929097 0.0837948113 5.5304975651 0.2924325350 1.8271701783 0.1211390477 9.8922661410 .5989073322
0.006999999999999999 0.0055 0.79 0.1975 1.8903686600 0.2098916595 0.7109220416 0.0662231380 5.5257368401 0.3286628751 1.8317715684 0.1154227445 9.9587991101 .7202004171
0.006999999999999999 0.006 0.7896 0.1974 1.8685378647 0.1276851089 0.8029507848 0.0831447991 5.4334520178 0.3142121155 1.8033266114 0.0980805602 9.9082672787 .6231225837
0.006999999999999999 0.0065 0.7892 0.1973 1.7878975801 0.1691029607 0.8351608450 0.1186934450 5.3089407496 0.2457547552 1.8305166438 0.1208150531 9.7625158185 .6543662140
0.006999999999999999 0.006999999999999999 0.7888 0.1972 1.8003723203 0.1498559140 0.9985118642 0.1224146611 5.4546921753 0.2725642816 1.8137843162 0.0910106355 10.0673606760 .6358454922
0.006999999999999999 0.0075 0.7884 0.1971 1.8195299570 0.2011372990 1.0180679722 0.0711922783 5.4554245945 0.2051506117 1.8288434110 0.1121378079 10.1218659347 .5896179969
0.0005 0.005 0.7956 0.1989 0.1198466108 0.0099223448 0.6649076700 0.1251409037 5.4880172500 0.4019266863 1.8648179155 0.0767501491 8.1375894463 .6137400839
0.006999999999999999 0.008 0.7879999999999999 0.19699999999999998 1.9473960436 0.2615722082 1.0721348588 0.1600777758 5.4964400711 0.3403299240 1.7690253397 0.1376583554 10.2849963132 .8996382634
0.006999999999999999 0.0085 0.7876 0.1969 1.8101739019 0.2356931688 1.1290776437 0.1793454038 5.3891406547 0.2595018264 1.7928689066 0.1415687426 10.1212611069 .8161091416
0.006999999999999999 0.009000000000000001 0.7872 0.1968 1.8271039064 0.1633667128 1.2257078241 0.1580813005 5.4250291967 0.2056181370 1.7937055230 0.1607871344 10.2715464502 .6878532847
0.006999999999999999 0.0095 0.7868 0.1967 1.8676468119 0.3352254106 1.2676959382 0.1977614505 5.5132857133 0.2011554433 1.8334448011 0.0512047501 10.4820732645 .7853470545
0.006999999999999999 0.01 0.7864 0.1966 1.8190844305 0.2451221497 1.2878272258 0.1324862357 5.3693653356 0.2311777763 1.8129476998 0.0525405745 10.2892246917 .6613267362
0.0075 0.0 0.794 0.1985 1.7932438974 0.1279832359 0.0000000000 0.0000000000 5.3697315453 0.2061288479 1.8012350704 0.1278518458 8.9642105131 .4619639296
0.0075 0.0005 0.7936 0.1984 1.9295749862 0.2269545065 0.0741981742 0.0147317869 5.4689743502 0.3423807240 1.8196406308 0.1726959415 9.2923881414 .7567629589
0.0075 0.001 0.7932 0.1983 1.9500692022 0.1921164537 0.1351672166 0.0170625857 5.4781295905 0.2528427431 1.8263335619 0.0374520180 9.3896995712 .4994738005
0.0075 0.0015 0.7928 0.1982 1.9438318321 0.2441322253 0.1909596422 0.0285511667 5.3378713090 0.2307457678 1.7899407493 0.0811302239 9.2626035326 .5845593837
0.0075 0.002 0.7924 0.1981 1.8810126049 0.3199562286 0.2467520678 0.0565199979 5.3715625933 0.2331303163 1.8493405124 0.1496678415 9.3486677784 .7592743843
0.0005 0.0055 0.7952 0.1988 0.1247474016 0.0342794883 0.7678648265 0.0825538095 5.5103560364 0.0944962731 1.8610531417 0.0662672001 8.2640214062 .2775967710
0.0075 0.0025 0.792 0.198 1.9727910503 0.2290993791 0.3410815297 0.0420471664 5.5422162726 0.2977119732 1.7916139820 0.1899063903 9.6477028346 .7587649090
0.0075 0.003 0.7916 0.1979 1.9959584249 0.2224600528 0.3721412305 0.0415723996 5.4678757213 0.0825524521 1.8342814175 0.0294603028 9.6702567942 .3760452073
0.0075 0.0035 0.7912 0.1978 2.0324915925 0.2103451040 0.4785494649 0.0711550924 5.5158491806 0.2591004825 1.7928689066 0.1383177639 9.8197591446 .6789184428
0.0075 0.004 0.7908 0.1977 1.9705634181 0.2319580228 0.5303156330 0.0418895087 5.4371141139 0.3462073703 1.8284251028 0.1261988046 9.7664182678 .7462537064
0.0075 0.0045 0.7904 0.1976 1.8925962922 0.1771515292 0.5838073400 0.0363775549 5.4327195986 0.4354846703 1.8505954370 0.1820558754 9.7597186678 .8310696298
0.0075 0.005 0.79 0.1975 2.0396200154 0.1595855537 0.6315472505 0.1033148176 5.3832813009 0.1697412169 1.8183857063 0.0858337422 9.8728342731 .5184753304
0.0075 0.0055 0.7896 0.1974 1.9977405306 0.1386553852 0.7011439876 0.1006416465 5.4488328215 0.0925981842 1.8250786373 0.0820822576 9.9727959770 .4139774735
0.0075 0.006 0.7892 0.1973 1.8654191797 0.2146605355 0.7724662636 0.0690790515 5.4371141139 0.2891303163 1.8326081847 0.1209019225 9.9076077419 .6937718258
0.0075 0.0065 0.7888 0.1972 1.9077441909 0.2015552922 0.8604687494 0.1447077002 5.4023242007 0.1487838944 1.7987252213 0.0954989446 9.9692623623 .5905458314
0.0075 0.006999999999999999 0.7884 0.1971 1.9509602550 0.1060839511 0.9352421033 0.1648429140 5.4916793461 0.1944072973 1.8346997257 0.0898106809 10.2125814301 .5551448433
0.0005 0.006 0.7948 0.1987 0.1189555579 0.0360408581 0.7805187787 0.0918560273 5.5297651458 0.2243284229 1.8342814175 0.1331245691 8.2635208999 .4853498774
0.0075 0.0075 0.7879999999999999 0.19699999999999998 2.0017502685 0.2652076324 1.0197935111 0.1153002081 5.3939013797 0.2462976772 1.8510137452 0.1425934027 10.2664589045 .7693989204
0.0075 0.008 0.7876 0.1969 1.9362578827 0.2616480821 1.0893902482 0.0821842956 5.4228319390 0.2864274251 1.8363729585 0.1462763395 10.2848530284 .7765361423
0.0075 0.0085 0.7872 0.1968 1.8538354924 0.1546278422 1.1308031827 0.0368114973 5.3334767936 0.1378116401 1.8911713315 0.0949255488 10.2092868002 .4241765284
0.0075 0.009000000000000001 0.7868 0.1967 1.8471525959 0.3897926024 1.1716409375 0.1347738087 5.3653370299 0.2286086787 1.8146209325 0.0176682605 10.1987514958 .7708433503
0.0075 0.0095 0.7864 0.1966 2.0351647511 0.1614896587 1.2780491719 0.1250456952 5.4784958001 0.1029563661 1.8351180339 0.1708132187 10.6268277570 .5603049387
0.0075 0.01 0.7859999999999999 0.1965 1.9776918411 0.2262537468 1.3764048912 0.1280262551 5.4532273369 0.3503950522 1.8146209325 0.0727711994 10.6219450017 .7774462535
0.008 0.0 0.7936 0.1984 2.0266997488 0.2131535542 0.0000000000 0.0000000000 5.4158739564 0.2347560720 1.8434841977 0.1396322516 9.2860579029 .5875418778
0.008 0.0005 0.7932 0.1983 2.0801629209 0.1646737060 0.0644201203 0.0106679932 5.4986373288 0.3354687934 1.8397194240 0.0805327468 9.4829397940 .5913432394
0.008 0.001 0.7928 0.1982 2.1354081988 0.3216885971 0.1403438335 0.0219474565 5.4799606386 0.2471998974 1.8547785189 0.1399276852 9.6104911898 .7307636362
0.008 0.0015 0.7924 0.1981 2.1951087409 0.2987831942 0.2179930856 0.0395830592 5.4957076519 0.3237558091 1.8602165254 0.2226500115 9.7690260038 .8847720740
0.0005 0.0065 0.7944 0.1986 0.1207376636 0.0202015658 0.8443637193 0.0977873063 5.4396775812 0.2012007735 1.8393011158 0.1025187953 8.2440800799 .4217084409
0.008 0.002 0.792 0.198 2.0574410728 0.1711795819 0.2657329961 0.0440453930 5.5711468320 0.1583211871 1.8342814175 0.1333084610 9.7286023184 .5068546230
0.008 0.0025 0.7916 0.1979 2.0467484384 0.1653473390 0.3290027571 0.0677248082 5.4008593623 0.1533119823 1.8430658895 0.1423330118 9.6196764473 .5287171413
0.008 0.003 0.7912 0.1978 2.2049103225 0.3082888402 0.3629383562 0.0375235845 5.4920455558 0.2634735007 1.8171307817 0.1158766543 9.8770250162 .7251625797
0.008 0.0035 0.7908 0.1977 2.1501105711 0.2072038024 0.4354109915 0.0887045622 5.4191698429 0.2137058231 1.8380461912 0.1351439765 9.8427375967 .6447581642
0.008 0.004 0.7904 0.1976 2.0926376611 0.2488670941 0.5291652737 0.0868502219 5.3898730739 0.1569600202 1.8338631093 0.1210176513 9.8455391180 .6136949875
0.008 0.0045 0.79 0.1975 2.0792718681 0.2140493721 0.5993371904 0.0593968723 5.4543259657 0.3220013463 1.8020716868 0.1165451963 9.9350067110 .7119927870
0.008 0.005 0.7896 0.1974 2.0774897623 0.1919924303 0.6879148558 0.0905355418 5.3748584798 0.2262286371 1.8183857063 0.0771140684 9.9586488042 .5858706776
0.008 0.0055 0.7892 0.1973 2.0984295047 0.2346702385 0.7356547663 0.1034939837 5.5312299843 0.3822596904 1.7899407493 0.0447726573 10.1552550046 .7651965699
0.008 0.006 0.7888 0.1972 2.0115518501 0.0309953224 0.8029507848 0.0994512053 5.3924365412 0.1984166802 1.7907773656 0.1117250983 9.9977165417 .4405883062
0.008 0.0065 0.7884 0.1971 2.0209079052 0.2466848927 0.9064831210 0.1063942426 5.4034228296 0.0877375869 1.8100195424 0.1026893361 10.1408333982 .5435060583
0.0005 0.006999999999999999 0.794 0.1985 0.1220742430 0.0189859092 1.0123161757 0.1529588588 5.5293989362 0.2800907483 1.8054181523 0.0912794098 8.4692075072 .5433149261
0.008 0.006999999999999999 0.7879999999999999 0.19699999999999998 2.0574410728 0.1238082610 0.9093590192 0.0635723141 5.4144091180 0.2811955716 1.7807379691 0.0756941357 10.1619471791 .5442702824
0.008 0.0075 0.7876 0.1969 2.1692682078 0.3974275597 0.9783805767 0.0903892571 5.3876758163 0.1995973412 1.8451574305 0.0962072464 10.3804820313 .7836214044
0.008 0.008 0.7872 0.1968 2.0748166037 0.1123786891 1.0663830624 0.0413809677 5.4935103942 0.1449820109 1.7627507169 0.0530707653 10.3974607772 .3518124330
0.008 0.0085 0.7868 0.1967 1.9817015790 0.0715399485 1.1302280030 0.1196041782 5.3971972662 0.2559865438 1.7640056414 0.0661191641 10.2731324896 .5132498346
0.008 0.009000000000000001 0.7864 0.1966 2.1572389940 0.3521474305 1.2527412675 0.1092901870 5.4235643583 0.4236841056 1.8217321718 0.1568739376 10.6552767916 1.0419956607
0.008 0.0095 0.7859999999999999 0.1965 2.1037758219 0.1453973316 1.3068081541 0.0632802179 5.4242967775 0.1618397909 1.7824112018 0.2586538605 10.6172919553 .6291712009
0.008 0.01 0.7856 0.1964 2.0779352888 0.1654913322 1.3907843823 0.0909147804 5.3744922702 0.0848279333 1.7435085401 0.0554696220 10.5867204814 .3967036679
0.0085 0.0 0.7932 0.1983 2.2606011268 0.1939427281 0.0000000000 0.0000000000 5.3953662181 0.4060047572 1.7648422578 0.0978304727 9.4208096027 .6977779580
0.0085 0.0005 0.7928 0.1982 2.2993619265 0.2528989509 0.0672960185 0.0187617922 5.5810344916 0.3861523647 1.8133660080 0.1114616693 9.7610584446 .7692747771
0.0085 0.001 0.7924 0.1981 2.2249590120 0.1540104397 0.1288402405 0.0330215238 5.5213423247 0.3500596132 1.8221504800 0.0889886158 9.6972920572 .6260801925
0.0005 0.0075 0.7936 0.1984 0.1358855624 0.0348537240 0.9697528820 0.0568701148 5.4188036333 0.2355226096 1.8430658895 0.1343127609 8.3675079672 .4615592093
0.0085 0.0015 0.792 0.198 2.2770856048 0.2412335369 0.1967114387 0.0399491146 5.5806682819 0.1000603685 1.8861516332 0.1023069300 9.9406169586 .4835499500
0.0085 0.002 0.7916 0.1979 2.1741689985 0.3519940797 0.2674585351 0.0269783167 5.5224409536 0.2989760036 1.7899407493 0.1930645252 9.7540092365 .8710129252
0.0085 0.0025 0.7912 0.1978 2.2748579726 0.3437362761 0.3221006014 0.0488056113 5.5297651458 0.2358230676 1.8685826892 0.1130082630 9.9953064090 .7413732180
0.0085 0.003 0.7908 0.1977 2.2851050806 0.2676334806 0.4089527278 0.0836209137 5.4832565251 0.3855239408 1.8623080663 0.1086828761 10.0396223998 .8454612112
0.0085 0.0035 0.7904 0.1976 2.2387703315 0.2699022525 0.4555422791 0.0666414565 5.5403852246 0.1918239368 1.8434841977 0.0649442832 10.0781820329 .5933119290
0.0085 0.004 0.79 0.1975 2.1946632145 0.2786503402 0.5297404533 0.0928447565 5.4378465331 0.1648089733 1.7957970639 0.0649442832 9.9580472648 .6012483532
0.0085 0.0045 0.7896 0.1974 2.2049103225 0.0870043659 0.5792059028 0.0742494322 5.4850875731 0.4647810289 1.8480855878 0.1852987250 10.1172893862 .8113335520
0.0085 0.005 0.7892 0.1973 2.2000095317 0.1364678813 0.6620317717 0.0462152460 5.3722950125 0.1981732075 1.8116927752 0.0475769253 10.0460290911 .4284332601
0.0085 0.0055 0.7888 0.1972 2.2552548095 0.3036202994 0.7109220416 0.1011008104 5.4308885505 0.3530914005 1.7543845530 0.1145706350 10.1514499546 .8723831453
0.0085 0.006 0.7884 0.1971 2.2574824417 0.2847412386 0.7713159043 0.0807221139 5.3404347763 0.1933864165 1.8359546503 0.1589439023 10.2051877726 .7177936713
0.0005 0.008 0.7932 0.1983 0.1292026659 0.0156886047 1.0376240801 0.1445704628 5.5088911979 0.1950849167 1.8221504800 0.1535686796 8.4978684239 .5089126638
0.0085 0.0065 0.7879999999999999 0.19699999999999998 2.3042627173 0.2218990015 0.8575928511 0.0811309189 5.3997607335 0.2370708775 1.8292617192 0.1259823162 10.3908780211 .6660831141
0.0085 0.006999999999999999 0.7876 0.1969 2.2704027083 0.2561587156 0.9197122528 0.0878651625 5.4041552488 0.2157046116 1.8405560404 0.0790591415 10.4348262503 .6387876312
0.0085 0.0075 0.7872 0.1968 2.2409979637 0.2052325147 0.9841323731 0.1568205970 5.4111132314 0.1777139447 1.8263335619 0.1461662439 10.4625771301 .6859333003
0.0085 0.008 0.7868 0.1967 2.1634763641 0.2527262197 1.0778866553 0.0648092455 5.3657032395 0.2812585188 1.8208955554 0.0715588270 10.4279618143 .6703528110
0.0085 0.0085 0.7864 0.1966 2.2352061200 0.2068624861 1.1394308773 0.0456389736 5.4638474156 0.3083302260 1.8485038960 0.1035310660 10.6869883089 .6643627517
0.0085 0.009000000000000001 0.7859999999999999 0.1965 2.2231769063 0.1557686828 1.2303092613 0.1123236165 5.3378713090 0.2490268447 1.8179673981 0.1253361916 10.6093248747 .6424553356
0.0085 0.0095 0.7856 0.1964 2.2053558489 0.2941419369 1.3183117470 0.1309895086 5.3525196935 0.2466894069 1.8539419025 0.1558129228 10.7301291919 .8276337752
0.0085 0.01 0.7852 0.1963 2.1345171459 0.2852260092 1.3464955496 0.0742316074 5.3785205759 0.1852687691 1.8259152537 0.1358568151 10.6854485251 .6805832008
0.009000000000000001 0.0 0.7928 0.1982 2.3238658804 0.2676334806 0.0000000000 0.0000000000 5.4631149964 0.2306085638 1.8518503615 0.1111976163 9.6388312383 .6094396607
0.009000000000000001 0.0005 0.7924 0.1981 2.3055992966 0.3840530894 0.0655704796 0.0160226509 5.4382127428 0.1479233003 1.8012350704 0.1341041520 9.6106175894 .6821031926
0.0005 0.0085 0.7928 0.1982 0.1269750337 0.0299531633 1.1198747694 0.0772198757 5.5678509455 0.2632779700 1.8706742301 0.1309672109 8.6853749787 .5014182199
0.009000000000000001 0.001 0.792 0.198 2.2254045385 0.2634715411 0.1288402405 0.0351566060 5.3078421208 0.3891373048 1.8150392407 0.1151495399 9.4771261405 .8029149918
0.009000000000000001 0.0015 0.7916 0.1979 2.3055992966 0.1414221894 0.1949858998 0.0432571805 5.3624073530 0.2586238554 1.8108561588 0.1244957141 9.6738487082 .5677989394
0.009000000000000001 0.002 0.7912 0.1978 2.4192085373 0.2943578012 0.2599811997 0.0875029549 5.4089159738 0.2722590529 1.8740206957 0.0891693355 9.9621264065 .7432891445
0.009000000000000001 0.0025 0.7908 0.1977 2.2806498163 0.3784867026 0.3117473678 0.0273679155 5.4114794411 0.4513663834 1.8217321718 0.2219005687 9.8256087970 1.0791215702
0.009000000000000001 0.003 0.7904 0.1976 2.3220837747 0.1552223304 0.4101030871 0.0660430476 5.3631397722 0.4076885151 1.8054181523 0.1337644687 9.9007447863 .7627183618
0.009000000000000001 0.0035 0.79 0.1975 2.3305487769 0.1073857347 0.4635947941 0.0679004383 5.5466107880 0.2930262775 1.9045571936 0.0628632458 10.2453115526 .5311756963
0.009000000000000001 0.004 0.7896 0.1974 2.2828774485 0.1420495902 0.5337667108 0.0855143393 5.4418748389 0.2232977938 1.8208955554 0.1172338091 10.0794145536 .5680955324
0.009000000000000001 0.0045 0.7892 0.1973 2.3523795722 0.2118570717 0.5947357532 0.0832243407 5.4367479043 0.1259973961 1.8188040144 0.0887207908 10.2026672441 .5097995993
0.009000000000000001 0.005 0.7888 0.1972 2.3131732460 0.2366848436 0.6401749452 0.1191385748 5.3023489766 0.2751733240 1.7857576674 0.0956234592 10.0414548352 .7266202016
0.009000000000000001 0.0055 0.7884 0.1971 2.4111890615 0.0529108364 0.7143731195 0.1558131828 5.4594529003 0.2442878894 1.8254969455 0.1669757196 10.4105120268 .6199876282
0.0005 0.009000000000000001 0.7924 0.1981 0.1488058290 0.0389829265 1.2763236329 0.2175791399 5.4799606386 0.2572074457 1.8656545318 0.1029072158 8.7707446323 .6166767279
0.009000000000000001 0.006 0.7879999999999999 0.19699999999999998 2.3047082437 0.2542484730 0.7925975512 0.0500901891 5.2942923651 0.2248252644 1.7828295100 0.1043123420 10.1744276700 .6334762685
0.009000000000000001 0.0065 0.7876 0.1969 2.3051537702 0.3166862567 0.8466644379 0.0399491146 5.4437058869 0.2047239476 1.7903590575 0.0737931693 10.3858831525 .6351524882
0.009000000000000001 0.006999999999999999 0.7872 0.1968 2.2147119040 0.3177874815 0.9277647679 0.1112106535 5.4063525065 0.2947803131 1.7907773656 0.0876013659 10.3396065440 .8113798140
0.009000000000000001 0.0075 0.7868 0.1967 2.2712937612 0.2990488124 0.9783805767 0.0889875596 5.3733936414 0.1695768002 1.8116927752 0.1490586521 10.4347607545 .7066718243
0.009000000000000001 0.008 0.7864 0.1966 2.3755469468 0.1320021971 1.0428006969 0.0524139849 5.4488328215 0.3159215423 1.8196406308 0.1618587857 10.6868210960 .6621965100
0.009000000000000001 0.0085 0.7859999999999999 0.1965 2.2583734946 0.1207499931 1.0870895296 0.0545663323 5.2994192997 0.1123111805 1.7974702967 0.0107790481 10.4423526206 .2984065540
0.009000000000000001 0.009000000000000001 0.7856 0.1964 2.3318853562 0.2207834104 1.1865956082 0.1315942649 5.3803516240 0.0727864060 1.8196406308 0.0860536307 10.7184732192 .5112177120
0.009000000000000001 0.0095 0.7852 0.1963 2.2980253472 0.2386558316 1.2372114170 0.1755721146 5.3689991260 0.2509687670 1.7983069131 0.0994623939 10.7025428033 .7646591071
0.009000000000000001 0.01 0.7848 0.1962 2.2686206026 0.2637817504 1.3614502204 0.1469851299 5.3397023570 0.2867905294 1.7920322902 0.1763733378 10.7618054702 .8739307475
0.0095 0.0 0.7924 0.1981 2.4512864406 0.3629616114 0.0000000000 0.0000000000 5.3539845319 0.5301824878 1.8075096933 0.0722305727 9.6127806658 .9653746719
0.0 0.002 0.7984 0.1996 0.0000000000 0.0000000000 0.2415754510 0.0597744221 5.5671185263 0.3520689770 1.8623080663 0.1023479704 7.6710020436 .5141913695
0.0005 0.0095 0.792 0.198 0.1243018751 0.0322998983 1.2843761479 0.1028655369 5.3627735626 0.1792168632 1.8899164069 0.1375108252 8.6613679925 .4518931236
0.0095 0.0005 0.792 0.198 2.5092048770 0.1846135966 0.0695967371 0.0247794975 5.4191698429 0.3763138330 1.8531052861 0.1042586488 9.8510767431 .6899655759
0.0095 0.001 0.7916 0.1979 2.5154422471 0.2322453707 0.1345920370 0.0231219356 5.4781295905 0.3029631561 1.7945421394 0.0812423001 9.9227060140 .6395727625
0.0095 0.0015 0.7912 0.1978 2.4650977600 0.3478714220 0.1944107201 0.0535380724 5.5041304730 0.2909189075 1.7740450380 0.1418650771 9.9376839911 .8341934790
0.0095 0.002 0.7908 0.1977 2.4811367116 0.2106053925 0.2778117687 0.0444937798 5.4887496692 0.4341806862 1.8497588206 0.1282126547 10.0974569701 .8174925132
0.0095 0.0025 0.7904 0.1976 2.4414848590 0.3219649110 0.3123225474 0.0645227492 5.5414838534 0.1519059367 1.8217321718 0.0815003494 10.1170234316 .6198939463
0.0095 0.003 0.79 0.1975 2.4374751211 0.1646495967 0.4026257517 0.0576328857 5.3118704265 0.4304108171 1.7891041329 0.0604799004 9.9410754322 .7131731999
0.0095 0.0035 0.7896 0.1974 2.4401482797 0.2710705262 0.4906282374 0.1011793150 5.4587204810 0.2128985337 1.8330264929 0.1105347240 10.2225234910 .6956830989
0.0095 0.004 0.7892 0.1973 2.4967301368 0.3357791779 0.5251390162 0.0767902525 5.4913131365 0.4478789971 1.8213138636 0.0658433570 10.3344961531 .9262917845
0.0095 0.0045 0.7888 0.1972 2.4352474889 0.2750655814 0.6206188373 0.0863459408 5.3719288029 0.2147300282 1.8296800274 0.0483068993 10.2574751565 .6244484497
0.0095 0.005 0.7884 0.1971 2.3929224777 0.2741403471 0.6326976098 0.0540791231 5.4023242007 0.2705255621 1.8196406308 0.0814573980 10.2475849190 .6802024303
0.0005 0.01 0.7916 0.1979 0.1247474016 0.0265826624 1.3522473461 0.1110201018 5.5096236172 0.2628048369 1.8535235943 0.0636818410 8.8401419592 .4640894421
0.0095 0.0055 0.7879999999999999 0.19699999999999998 2.4927203989 0.1603400057 0.7649889282 0.0881358414 5.4261278255 0.3043164420 1.7786464281 0.1267853415 10.4624835807 .6795776306
0.0095 0.006 0.7876 0.1969 2.5648956813 0.3972597103 0.7966238087 0.0823130103 5.5352582900 0.5130229400 1.8501771288 0.1219739632 10.7469549088 1.1145696238
0.0095 0.0065 0.7872 0.1968 2.4811367116 0.3548069138 0.8380367432 0.0617990313 5.5843303781 0.2769803834 1.8142026243 0.1930862761 10.7177064572 .8866726046
0.0095 0.006999999999999999 0.7868 0.1967 2.4160898523 0.2460596958 0.8806000370 0.1150014131 5.3906054932 0.1940841848 1.7861759755 0.1814319857 10.4734713580 .7365772794
0.0095 0.0075 0.7864 0.1966 2.4245548545 0.2991549936 1.0284212058 0.1017661691 5.3975634758 0.3425295365 1.8639812991 0.1504607521 10.7145208352 .8939114513
0.0095 0.008 0.7859999999999999 0.1965 2.5444014653 0.1549612415 1.0548794695 0.0673132225 5.4224657294 0.2918173644 1.8363729585 0.1039224382 10.8581196227 .6180142666
0.0095 0.0085 0.7856 0.1964 2.4976211897 0.1989543674 1.1635884224 0.1042075680 5.4400437908 0.2777501348 1.7644239496 0.1306193701 10.8656773525 .7115314403
0.0095 0.009000000000000001 0.7852 0.1963 2.5239072493 0.2255437695 1.2504405489 0.1081215348 5.3638721915 0.3741766314 1.8171307817 0.0723274096 10.9553507714 .7801693453
0.0095 0.0095 0.7848 0.1962 2.5488567296 0.1660182387 1.2556171657 0.0903306769 5.3909717028 0.2356114211 1.8284251028 0.1030567409 11.0238707009 .5950170776
0.0095 0.01 0.7844 0.1961 2.4971756633 0.3257770202 1.3430444718 0.1287683230 5.4034228296 0.1608323243 1.7962153721 0.1532493053 11.0398583368 .7686269728
0.001 0.0 0.7992 0.1998 0.2557321732 0.0459907596 0.0000000000 0.0000000000 5.5993449722 0.3033842752 1.8434841977 0.0403488554 7.6985613431 .3897238902
0.01 0.0 0.792 0.198 2.7840946869 0.3938756060 0.0000000000 0.0000000000 5.4506638696 0.2962941300 1.8204772472 0.0987278228 10.0552358037 .7888975588
0.01 0.0005 0.7916 0.1979 2.6918707150 0.2926074353 0.0603938628 0.0195899128 5.4433396773 0.3263533829 1.8790403939 0.1749028535 10.0746446490 .8134535845
0.01 0.001 0.7912 0.1978 2.6660301818 0.0926609301 0.1386182945 0.0147317869 5.4001269431 0.2498548110 1.8380461912 0.1316813987 10.0428216106 .4889289267
0.01 0.0015 0.7908 0.1977 2.6722675519 0.3363485578 0.2082150316 0.0380836690 5.6132609374 0.2565726327 1.8623080663 0.0647824213 10.3560515872 .6957872808
0.01 0.002 0.7904 0.1976 2.5773704214 0.5053691790 0.2737855112 0.0513684050 5.4960738615 0.2274347443 1.8539419025 0.1676701127 10.2011716966 .9518424410
0.01 0.0025 0.79 0.1975 2.4775725002 0.1972107550 0.3382056314 0.0535380724 5.3891406547 0.1187423021 1.7962153721 0.0948517859 10.0011341584 .4643429154
0.01 0.003 0.7896 0.1974 2.7083551931 0.2257970868 0.4256329375 0.0548083128 5.5176802286 0.2984156722 1.8196406308 0.1224150172 10.4713089900 .7014360890
0.01 0.0035 0.7892 0.1973 2.7083551931 0.2878997195 0.4497904826 0.0417312553 5.3953662181 0.3179205675 1.7911956738 0.1183923034 10.3447075676 .7659438457
0.01 0.004 0.7888 0.1972 2.6682578140 0.2336258379 0.5366426091 0.0875785383 5.4532273369 0.2048994324 1.8522686697 0.1196566175 10.5103964297 .6457604261
0.01 0.0045 0.7884 0.1971 2.5738062099 0.2722104532 0.5797810825 0.1072120047 5.3536183223 0.0806792274 1.8547785189 0.1328982964 10.3619841336 .5929999817
0.001 0.0005 0.7988 0.1997 0.2802361271 0.0433238665 0.0770740725 0.0142755834 5.6330362565 0.4176112865 1.8468306632 0.1181674366 7.8371771193 .5933781730
0.01 0.005 0.7879999999999999 0.19699999999999998 2.6989991379 0.2634805815 0.6988432690 0.0819101053 5.4151415372 0.3796136684 1.8405560404 0.1349262780 10.6535399845 .8599306332
0.01 0.0055 0.7876 0.1969 2.7194933539 0.2975022571 0.7546356946 0.0837948113 5.5275678882 0.1105540663 1.8108561588 0.0606993869 10.8125530955 .5525505216
0.01 0.006 0.7872 0.1968 2.6651391289 0.3362305085 0.8322849467 0.1102546017 5.4264940352 0.2445731931 1.8146209325 0.1252859220 10.7385390433 .8163442253
0.01 0.0065 0.7868 0.1967 2.7021178230 0.2819869105 0.8955547077 0.1247808462 5.5341596612 0.0336912843 1.8029083032 0.0995186748 10.9347404951 .5399777158
0.01 0.006999999999999999 0.7864 0.1966 2.7061275609 0.3382293966 0.9496215944 0.0203844186 5.3906054932 0.4455734220 1.8501771288 0.1302168606 10.8965317773 .9344040978
0.01 0.0075 0.7859999999999999 0.1965 2.6081117454 0.1106987509 0.9478960555 0.0870480759 5.4631149964 0.1879993320 1.7627507169 0.1507628218 10.7818735142 .5365089806
0.01 0.008 0.7856 0.1964 2.5773704214 0.3879407195 1.1066456376 0.1097010992 5.4905807173 0.2682054798 1.8317715684 0.0781419407 11.0063683447 .8439892392
0.01 0.0085 0.7852 0.1963 2.5671233134 0.2449925515 1.0951420446 0.0994512053 5.3924365412 0.3428316619 1.7899407493 0.0830065124 10.8446426485 .7702819311
0.01 0.009000000000000001 0.7848 0.1962 2.6388530693 0.1844199617 1.2441135728 0.1402589452 5.4444383062 0.4594353182 1.8171307817 0.1071195722 11.1445357300 .8912337973
0.01 0.0095 0.7844 0.1961 2.7248396711 0.4366922747 1.2619441418 0.1190163301 5.4587204810 0.4349941304 1.8660728400 0.0816033406 11.3115771339 1.0723060758
0.001 0.001 0.7984 0.1996 0.2659792812 0.0315789941 0.1305657795 0.0437439152 5.4268602448 0.3856894880 1.7903590575 0.1533543159 7.6137643630 .6143667132
0.01 0.01 0.784 0.196 2.6424172808 0.2570714550 1.3004811780 0.1740201240 5.4535935465 0.2201842717 1.7970519885 0.1128160983 11.1935439938 .7640919490
0.001 0.0015 0.7979999999999999 0.1995 0.2441484859 0.0465228593 0.2059143130 0.0287819803 5.6282755315 0.3193834942 1.8464123551 0.0821163591 7.9247506855 .4768046929
0.001 0.002 0.7976 0.1994 0.2628605961 0.0744975620 0.2818380262 0.0481229817 5.5418500630 0.1844562592 1.8346997257 0.1216521922 7.9212484110 .4287289951
0.001 0.0025 0.7972 0.1993 0.2597419111 0.0448722759 0.3583369190 0.0665420954 5.5334272420 0.3290266505 1.8409743486 0.0934017653 7.9924804207 .5338427871
0.001 0.003 0.7968 0.1992 0.2722166513 0.0571525505 0.4095279075 0.0773910572 5.5495404649 0.2000376221 1.8154575489 0.0577810665 8.0467425726 .3923622963
0.001 0.0035 0.7964 0.1991 0.2557321732 0.0737154418 0.4814253631 0.0536615175 5.4210008910 0.4229719437 1.8242420209 0.0726171453 7.9824004482 .6229660483
0.0 0.0025 0.7979999999999999 0.1995 0.0000000000 0.0000000000 0.3359049129 0.0836209137 5.5370893381 0.3757174987 1.8259152537 0.1788090155 7.6989095047 .6381474279
0.001 0.004 0.7959999999999999 0.19899999999999998 0.2637516490 0.0386967344 0.5452703037 0.1356546286 5.4982711192 0.2930537365 1.8539419025 0.1253417759 8.1612349744 .5927468754
0.001 0.0045 0.7956 0.1989 0.2566232261 0.0379509030 0.6206188373 0.0875634269 5.4510300792 0.3489037938 1.8723474629 0.1034972577 8.2006196055 .5779153814
0.001 0.005 0.7952 0.1988 0.2659792812 0.0266721164 0.6465019213 0.0615630335 5.6993201963 0.3533085880 1.8794587021 0.1125738768 8.4912601009 .5541176147
0.001 0.0055 0.7948 0.1987 0.2731077041 0.0414698724 0.7345044070 0.0717108553 5.4510300792 0.2204204674 1.8346997257 0.0806543320 8.2933419160 .4142555271
0.001 0.006 0.7944 0.1986 0.2708800719 0.0584030609 0.7741918026 0.0886150068 5.4938766038 0.1731764949 1.8819685513 0.1595592167 8.4209170296 .4797537793
0.001 0.0065 0.794 0.1985 0.2557321732 0.0139186908 0.8800248573 0.1396158992 5.4012255719 0.3007417150 1.8062547687 0.0225421157 8.3432373711 .4768184207
0.001 0.006999999999999999 0.7936 0.1984 0.2628605961 0.0302170729 0.9962111457 0.2107576267 5.4162401660 0.2916003683 1.7874309001 0.0939323128 8.4627428079 .6265073807
0.001 0.0075 0.7932 0.1983 0.2677613869 0.0344412394 0.9651514448 0.1018311663 5.5814007012 0.1451484168 1.8459940469 0.1425344879 8.6603075798 .4239553104
0.001 0.008 0.7928 0.1982 0.2570687525 0.0206293653 1.0790370146 0.1346166151 5.5103560364 0.3699304423 1.8752756202 0.1027574731 8.7217374237 .6279338958
0.001 0.0085 0.7924 0.1981 0.2396932216 0.0445169870 1.1503592906 0.1807199434 5.4616501579 0.1675688113 1.7744633462 0.1164851246 8.6261660163 .5092908663
0.0 0.003 0.7976 0.1994 0.0000000000 0.0000000000 0.3957235960 0.0694611288 5.5491742553 0.2526538478 1.9003741117 0.0953375668 7.8452719630 .4174525434
0.001 0.009000000000000001 0.792 0.198 0.2668703340 0.0452072140 1.2533164471 0.1112582404 5.4554245945 0.1881989642 1.7937055230 0.1807285036 8.7693168986 .5253929222
0.001 0.0095 0.7916 0.1979 0.2575142789 0.0329328125 1.2797747108 0.1554049825 5.5931194088 0.1557075729 1.8142026243 0.1224321690 8.9446110228 .4664775369
0.001 0.01 0.7912 0.1978 0.2570687525 0.0891320144 1.3194621063 0.1416110509 5.5147505517 0.1184482899 1.7794830445 0.1015860387 8.8707644550 .4507773939
0.0015 0.0 0.7988 0.1997 0.4014193171 0.0461630748 0.0000000000 0.0000000000 5.4415086293 0.3536257760 1.8648179155 0.0713629360 7.7077458619 .4711517868
0.0015 0.0005 0.7984 0.1996 0.3853803655 0.0771159799 0.0644201203 0.0234628179 5.4957076519 0.1638819726 1.9275641441 0.1005889869 7.8730722818 .3650497573
0.0015 0.001 0.7979999999999999 0.1995 0.3996372114 0.0725319224 0.1351672166 0.0230071858 5.6740517331 0.3964912085 1.9179430557 0.1057252747 8.1267992168 .5977555914
0.0015 0.0015 0.7976 0.1994 0.4098843194 0.0673909358 0.2053391334 0.0361220144 5.6583047197 0.3373615494 1.8920079479 0.1475531374 8.1655361204 .5884276370
0.0015 0.002 0.7972 0.1993 0.4067656344 0.0620290568 0.2663081758 0.0210864341 5.3356740513 0.3137200429 1.8397194240 0.1001706197 7.8484672855 .4970061535
0.0015 0.0025 0.7968 0.1992 0.3711235196 0.0357088812 0.3502844040 0.0955837127 5.3891406547 0.3401407239 1.8359546503 0.1583040911 7.9465032286 .6297374089
0.0015 0.003 0.7964 0.1991 0.3916177356 0.0336247038 0.3778930270 0.1062199685 5.5044966826 0.0637415156 1.8786220858 0.0924981475 8.1526295310 .2960843354
0.0 0.0035 0.7972 0.1993 0.0000000000 0.0000000000 0.4549670994 0.0980440905 5.4495652407 0.2072552293 1.8690009974 0.1560373660 7.7735333375 .4613366858
0.0015 0.0035 0.7959999999999999 0.19899999999999998 0.3746877311 0.0515272075 0.4463394048 0.0625228476 5.4451707254 0.1849470940 1.8489222042 0.1598572291 8.1151200655 .4588543782
0.0015 0.004 0.7956 0.1989 0.3951819471 0.0279796276 0.4963800339 0.0237431482 5.5905559415 0.3354719915 1.8254969455 0.0750347423 8.3076148680 .4622295096
0.0015 0.0045 0.7952 0.1988 0.4290419561 0.0534334621 0.6033634479 0.1142510069 5.5125532940 0.2533852974 1.8556151353 0.1448434017 8.4005738333 .5659131681
0.0015 0.005 0.7948 0.1987 0.3974095792 0.0487724281 0.7063206044 0.0953203007 5.5147505517 0.2431080243 1.8727657711 0.1781148222 8.4912465064 .5653155753
0.0015 0.0055 0.7944 0.1986 0.4125574780 0.0544490904 0.7149482991 0.0711550924 5.5308637747 0.2512592946 1.8522686697 0.1058113029 8.5106382215 .4826747803
0.0015 0.006 0.794 0.1985 0.3951819471 0.0443382750 0.8414878211 0.1095924783 5.5114546652 0.1778738557 1.9171064393 0.1325608031 8.6652308727 .4643654121
0.0015 0.0065 0.7936 0.1984 0.3987461585 0.0290105796 0.9122349174 0.0489950433 5.5030318441 0.4591725324 1.8949361052 0.0995186748 8.7089490252 .6366968301
0.0015 0.006999999999999999 0.7932 0.1983 0.4040924758 0.0572358431 0.9082086599 0.1067667291 5.4034228296 0.4295874456 1.8309349520 0.0788197424 8.5466589173 .6724097602
0.0015 0.0075 0.7928 0.1982 0.3742422047 0.0317545040 0.9996622235 0.0734430310 5.3928027508 0.2996158664 1.8142026243 0.0493958037 8.5809098033 .4542092051
0.0015 0.008 0.7924 0.1981 0.3746877311 0.0415463851 1.0698341403 0.1519171291 5.5484418361 0.1570078603 1.8108561588 0.0777378252 8.8038198663 .4282091997
0.0 0.004 0.7968 0.1992 0.0000000000 0.0000000000 0.5504469205 0.0375588345 5.5894573126 0.5126965962 1.8987008789 0.0698662343 8.0386051120 .6201216650
0.0015 0.0085 0.792 0.198 0.3916177356 0.0737154418 1.1578366260 0.1630347694 5.4825241058 0.3765048024 1.8560334434 0.1332454410 8.8880119108 .7465004546
0.0015 0.009000000000000001 0.7916 0.1979 0.3613219381 0.0564536669 1.1601373446 0.1749378420 5.4828903155 0.2948894802 1.8204772472 0.1423379292 8.8248268454 .6686189183
0.0015 0.0095 0.7912 0.1978 0.4058745815 0.0509850454 1.2504405489 0.1036217699 5.4880172500 0.2564032233 1.8263335619 0.0917764739 8.9706659423 .5027865125
0.0015 0.01 0.7908 0.1977 0.3858258920 0.0335064315 1.3528225257 0.1990686698 5.4971724903 0.3720040808 1.8903347151 0.1156045223 9.1261556231 .7201837044
0.002 0.0 0.7984 0.1996 0.5457698818 0.1103251559 0.0000000000 0.0000000000 5.4737350751 0.3106666460 1.8811319349 0.1458354584 7.9006368918 .5668272603
0.002 0.0005 0.7979999999999999 0.1995 0.5631454127 0.0924893992 0.0730478150 0.0240202072 5.6443887545 0.2436502389 1.8401377322 0.2210536169 8.1207197144 .5812134622
0.002 0.001 0.7976 0.1994 0.5025538177 0.1359140439 0.1374679352 0.0270762420 5.4872848308 0.3776073954 1.8690009974 0.1706492354 7.9963075811 .7112469167
0.002 0.0015 0.7972 0.1993 0.5101277671 0.0507978291 0.2070646723 0.0393483418 5.3799854144 0.3656994932 1.8472489714 0.2049693062 7.9444268252 .6608149703
0.002 0.002 0.7968 0.1992 0.5283943509 0.0391860698 0.2686088944 0.0502221097 5.4902145077 0.2966216479 1.8246603291 0.0557841851 8.1118780821 .4418140125
0.002 0.0025 0.7964 0.1991 0.5377504060 0.0246614074 0.3255516792 0.0537600695 5.5821331204 0.2889168722 1.9049755018 0.1088051689 8.3504107074 .4761435180
0.0 0.0045 0.7964 0.1991 0.0000000000 0.0000000000 0.5884087771 0.1124531369 5.5751751378 0.6740143378 1.8681643810 0.1671433071 8.0317482959 .9536107818
0.002 0.003 0.7959999999999999 0.19899999999999998 0.5341861945 0.0933439018 0.4216066800 0.0387723987 5.6059367452 0.3442806663 1.8978642625 0.0917459631 8.4595938822 .5681429299
0.002 0.0035 0.7956 0.1989 0.5297309302 0.0525947682 0.4618692552 0.0882558767 5.5564984475 0.3926381900 1.9363486161 0.1436058782 8.4844472490 .6770947131
0.002 0.004 0.7952 0.1988 0.4994351327 0.0793687555 0.5044325489 0.0709688710 5.4030566200 0.1704728363 1.8267518701 0.1193931015 8.2336761717 .4402035643
0.002 0.0045 0.7948 0.1987 0.5101277671 0.0781895719 0.5700030285 0.0650131128 5.5176802286 0.3593529670 1.8585432926 0.1386008501 8.4563543168 .6411565018
0.002 0.005 0.7944 0.1986 0.5172561900 0.0754717045 0.6775616222 0.0919280317 5.4990035384 0.2264632662 1.8547785189 0.1526314820 8.5485998695 .5464944844
0.002 0.0055 0.794 0.1985 0.5292854037 0.0603421108 0.7391058442 0.1209793001 5.5806682819 0.1193056737 1.8597982172 0.1560553076 8.7088577470 .4566823922
0.002 0.006 0.7936 0.1984 0.5368593531 0.0524889893 0.7661392875 0.0775618608 5.5755413474 0.1714549447 1.8208955554 0.1355886493 8.6994355434 .4370944441
0.002 0.0065 0.7932 0.1983 0.5261667187 0.0524435901 0.8748482405 0.1214378462 5.5770061858 0.3717444263 1.8731840793 0.1343440243 8.8512052243 .6799698869
0.002 0.006999999999999999 0.7928 0.1982 0.5052269763 0.1104114824 0.9352421033 0.0277996884 5.6048381164 0.2606733423 1.8940994888 0.1058774308 8.9394066848 .5047619439
0.002 0.0075 0.7924 0.1981 0.5239390865 0.0296065641 1.0289963854 0.1446619688 5.5184126478 0.1790970938 1.8376278830 0.1006237723 8.9089760027 .4539893990
