# Supplementary material for: Multipressure Sampling for Improving the Performance of MOF-based Electronic Noses
Source: ACS Sens. 2024 Jul 12;9(7):3531–9. doi: 10.1021/acssensors.4c00199 (PMC11287752; doi:10.1021/acssensors.4c00199)
Supplement: Supplementary file 2 — se4c00199_si_002.zip [file se4c00199_si_002.zip › Multiplex_Adsorption_Data/H2S_0.5bar/NU-100_EQeq.csv]

H2S_comp CO2_comp N2_comp O2_comp H2S_mass H2S_error CO2_mass CO2_error N2_mass N2_error O2_mass O2_error total_mass total_error
0.0 0.0 0.8 0.2 0.0000000000 0.0000000000 0.0000000000 0.0000000000 4.8748049278 0.1860888307 1.6556246228 0.1033819360 6.5304295506 .2894707667
0.0 0.0005 0.7996 0.1999 0.0000000000 0.0000000000 0.0306466381 0.0154756964 4.9613443332 0.2075056646 1.6277217929 0.1015866427 6.6197127642 .3245680037
0.0 0.005 0.7959999999999999 0.19899999999999998 0.0000000000 0.0000000000 0.3092737065 0.0396077290 4.8098631364 0.3310968478 1.6631107480 0.0701336843 6.7822475909 .4408382611
0.002 0.008 0.792 0.198 0.4260240743 0.0711616861 0.5064883318 0.0717868289 4.9035520969 0.2290396863 1.6387808414 0.1022682417 7.4748453444 .4742564430
0.002 0.0085 0.7916 0.1979 0.4082655208 0.0382794563 0.5383046889 0.0287055814 4.8780818071 0.2821505734 1.6437148784 0.0644052749 7.4683668952 .4135408860
0.002 0.009000000000000001 0.7912 0.1978 0.3825337392 0.0985114491 0.5584238559 0.0326383047 4.6930870711 0.1515027981 1.6044127216 0.0565210538 7.2384573878 .3391736057
0.002 0.0095 0.7908 0.1977 0.4093527792 0.1015188595 0.6246299520 0.0766964695 4.8806139412 0.1583703318 1.6416732079 0.0801382757 7.5562698803 .4167239365
0.002 0.01 0.7904 0.1976 0.4281985910 0.0413475973 0.6875608348 0.0733763533 4.9154680219 0.2088442212 1.6130898211 0.1173955596 7.6443172688 .4409637314
0.0025 0.0 0.7979999999999999 0.1995 0.5526896753 0.0615366471 0.0000000000 0.0000000000 4.9738560545 0.2154827101 1.6782531374 0.1006522611 7.2047988672 .3776716183
0.0025 0.0005 0.7976 0.1994 0.5151792612 0.1159323146 0.0327521323 0.0131508882 4.9232133732 0.3041970194 1.6061141136 0.1033292818 7.0772588803 .5366095040
0.0025 0.001 0.7972 0.1993 0.5171725683 0.0708750148 0.0573162315 0.0151612912 4.9717707676 0.2284655286 1.6489891938 0.0471331668 7.1952487612 .3616350014
0.0025 0.0015 0.7968 0.1992 0.5014073218 0.0794236271 0.0947472399 0.0121109704 4.9345335019 0.1583221341 1.6438850176 0.1454530021 7.1745730812 .3953097337
0.0025 0.002 0.7964 0.1991 0.5039442580 0.0268630819 0.1172058449 0.0223609160 4.8570799893 0.1962748547 1.6484787762 0.0649067138 7.1267088684 .3104055664
0.0 0.0055 0.7956 0.1989 0.0000000000 0.0000000000 0.3530211976 0.0408806335 4.8077778495 0.3714487416 1.6540933700 0.1077592486 6.8148924171 .5200886237
0.0025 0.0025 0.7959999999999999 0.19899999999999998 0.5503339488 0.1490711903 0.1679716500 0.0391630589 4.9059352819 0.3325130285 1.6705968731 0.0843753246 7.2948377538 .6051226023
0.0025 0.003 0.7956 0.1989 0.5813208125 0.0383822569 0.2032971641 0.0206825375 4.9057863328 0.1756321049 1.6292530458 0.0846493424 7.3196573552 .3193462417
0.0025 0.0035 0.7952 0.1988 0.5104678083 0.1236301969 0.2203750617 0.0419170893 4.7983940585 0.1282104528 1.6346975004 0.1411011127 7.1639344289 .4348588517
0.0025 0.004 0.7948 0.1987 0.5144544223 0.0681637686 0.2404942287 0.0275458272 4.9643233145 0.2272991981 1.6360586140 0.1197538318 7.3553305795 .4427626257
0.0025 0.0045 0.7944 0.1986 0.5133671639 0.0336211202 0.2748839676 0.0429591151 4.8946151531 0.1189557610 1.6013502158 0.0715119193 7.2842165004 .2670479156
0.0025 0.005 0.794 0.1985 0.5860322655 0.1433844243 0.3261176603 0.0270162047 4.9550884726 0.2984198841 1.6733191004 0.0824359134 7.5405574988 .5512564265
0.0025 0.0055 0.7936 0.1984 0.5229712796 0.0268875184 0.3708009265 0.0448049717 4.8898487831 0.2645050190 1.6552843444 0.1029554503 7.4389053336 .4391529594
0.0025 0.006 0.7932 0.1983 0.5503339488 0.0796877899 0.3939613630 0.0327320738 4.9288734376 0.3490514428 1.6546037876 0.0841733528 7.5277725370 .5456446593
0.0025 0.0065 0.7928 0.1982 0.5840389585 0.0366850135 0.4384106854 0.0516459755 4.8432277264 0.3514256095 1.6762114669 0.0773308431 7.5418888372 .5170874416
0.0025 0.006999999999999999 0.7924 0.1981 0.5733475844 0.0985581045 0.4793508508 0.0608325864 4.8937214587 0.1977626273 1.6654926968 0.1371385334 7.6119125907 .4942918516
0.0 0.006 0.7952 0.1988 0.0000000000 0.0000000000 0.3843696671 0.0369186743 4.8599100215 0.1215723674 1.5984578493 0.0595341373 6.8427375379 .2180251790
0.0025 0.0075 0.792 0.198 0.5024945802 0.0529628643 0.4975984673 0.0955063933 4.8625911046 0.0834614645 1.6156419092 0.0574294806 7.4783260613 .2893602027
0.0025 0.008 0.7916 0.1979 0.5331190245 0.0348299996 0.5064883318 0.0362424180 4.8322054958 0.2886517549 1.6176835797 0.0872308211 7.4894964318 .4469549936
0.0025 0.0085 0.7912 0.1978 0.5528708850 0.1085468969 0.5600614625 0.0545525646 4.8984878287 0.3245307157 1.6408225118 0.1671262456 7.6522426880 .6547564228
0.0025 0.009000000000000001 0.7908 0.1977 0.5351123315 0.1497130177 0.5724604841 0.0507307553 4.8822523809 0.3167367411 1.6248294264 0.1655761335 7.6146546229 .6827566476
0.0025 0.0095 0.7904 0.1976 0.5762469401 0.0527192641 0.6318822098 0.0978925534 4.9135316841 0.2544102316 1.6415030687 0.0831742354 7.7631639027 .4881962845
0.0025 0.01 0.79 0.1975 0.5425419304 0.0589240990 0.6606572975 0.0511133748 4.9202343919 0.1632786121 1.6806350863 0.0562911422 7.8040687061 .3296072281
0.003 0.0 0.7976 0.1994 0.6797176957 0.0665254458 0.0000000000 0.0000000000 4.8852313622 0.1461481039 1.6794441118 0.1109245000 7.2443931697 .3235980497
0.003 0.0005 0.7972 0.1993 0.6436569595 0.0669897838 0.0360273455 0.0119654880 4.8252048898 0.0973493518 1.6438850176 0.0990765466 7.1487742124 .2753811702
0.003 0.001 0.7968 0.1992 0.6530798655 0.1166652952 0.0764996233 0.0134471907 4.9387040757 0.5311337286 1.7010517911 0.1022908834 7.3693353556 .7635370979
0.003 0.0015 0.7964 0.1991 0.6568852698 0.1297390798 0.1055086548 0.0160315527 4.8910403756 0.1208915960 1.6285724889 0.1334117058 7.2820067891 .4000739343
0.0 0.0065 0.7948 0.1987 0.0000000000 0.0000000000 0.4208649002 0.0308734919 4.9556842689 0.1861026599 1.6421836255 0.1276728962 7.0187327946 .3446490480
0.003 0.002 0.7959999999999999 0.19899999999999998 0.6507241390 0.0974052444 0.1387286747 0.0184563720 4.9830908964 0.2918185467 1.6367391709 0.0746831664 7.4092828810 .4823633295
0.003 0.0025 0.7956 0.1989 0.6534422849 0.1164906574 0.1653982682 0.0248729684 4.8417382358 0.1862551898 1.6425239039 0.1610865217 7.3031026928 .4887053373
0.003 0.003 0.7952 0.1988 0.6742814038 0.0724240679 0.2084439278 0.0265255548 4.9037010459 0.1842364439 1.6588572678 0.0896812782 7.4452836453 .3728673448
0.003 0.0035 0.7948 0.1987 0.6777243887 0.0958049517 0.2290309824 0.0216647624 4.9172554107 0.1563797760 1.6682149242 0.0557994349 7.4922257060 .3296489250
0.003 0.004 0.7944 0.1986 0.6900466503 0.0381935778 0.2514895874 0.0504581586 4.8450151152 0.2828081072 1.6171731621 0.0893384759 7.4037245150 .4607983195
0.003 0.0045 0.794 0.1985 0.6461938957 0.1329264462 0.3036590553 0.0206931195 4.9031052497 0.3005149870 1.6464371057 0.1168577706 7.4993953064 .5709923233
0.003 0.005 0.7936 0.1984 0.6507241390 0.0926717258 0.3284570983 0.0404499591 4.9504710517 0.0952221468 1.6534128132 0.1047405480 7.5830651022 .3330843797
0.003 0.0055 0.7932 0.1983 0.6224554212 0.0961197627 0.3672917695 0.0351071631 4.9328950623 0.1822070209 1.6261905400 0.0727002263 7.5488327930 .3861341730
0.003 0.006 0.7928 0.1982 0.6692075314 0.0637240188 0.3972365762 0.0324026946 4.8931256625 0.2375303739 1.6447357136 0.0877139807 7.6043054837 .4213710680
0.003 0.0065 0.7924 0.1981 0.6463751055 0.0841297273 0.4126768671 0.0372668879 4.8520157211 0.1444636988 1.5901210282 0.1246664200 7.5011887219 .3905267340
0.0 0.006999999999999999 0.7944 0.1986 0.0000000000 0.0000000000 0.4484702689 0.0683916611 5.0323930362 0.2621510276 1.6467773841 0.1093369137 7.1276406892 .4398796024
0.003 0.006999999999999999 0.792 0.198 0.6594222060 0.0650479831 0.4596995714 0.0745249637 4.9147232766 0.2983853864 1.6221071991 0.0687446618 7.6559522531 .5067029950
0.003 0.0075 0.7916 0.1979 0.6777243887 0.1537316534 0.4887086029 0.0438268598 4.8646763915 0.1940412442 1.6421836255 0.1130298152 7.6732930086 .5046295726
0.003 0.008 0.7912 0.1978 0.6539859141 0.0951404579 0.5336258129 0.0369423857 4.8731664881 0.1360797855 1.6141106563 0.0388662900 7.6748888714 .3070289191
0.003 0.0085 0.7908 0.1977 0.6456502666 0.0931819828 0.5626348444 0.0413756583 4.8244601445 0.3197683495 1.6335065259 0.0309896317 7.6662517814 .4853156223
0.003 0.009000000000000001 0.7904 0.1976 0.6831606806 0.0984287482 0.5893044378 0.0734807018 4.8758475712 0.1855716437 1.5996488238 0.0627220904 7.7479615134 .4202031841
0.003 0.0095 0.79 0.1975 0.6208245336 0.0599845263 0.6421757371 0.0986677227 4.8283328202 0.0964122788 1.6163224660 0.1071904010 7.7076555569 .3622549288
0.003 0.01 0.7896 0.1974 0.6840667292 0.0531658353 0.6709508248 0.0845647791 4.8479940964 0.1771294339 1.6462669665 0.0587155309 7.8492786169 .3735755792
0.0035 0.0 0.7972 0.1993 0.7241140795 0.0410894810 0.0000000000 0.0000000000 4.8746559787 0.1467812718 1.5936939515 0.0989830075 7.1924640097 .2868537603
0.0035 0.0005 0.7968 0.1992 0.8031215216 0.2525431787 0.0336879075 0.0181453545 4.9028073516 0.2420968050 1.6294231850 0.0372227880 7.3690399657 .5500081262
0.0035 0.001 0.7964 0.1991 0.7052682676 0.1241867177 0.0708849721 0.0079126974 4.8719748956 0.2631713715 1.6590274070 0.1192791122 7.3071555423 .5145498988
0.0 0.0075 0.794 0.1985 0.0000000000 0.0000000000 0.5043828376 0.0453489063 4.8654211368 0.2444289974 1.6367391709 0.0920954585 7.0065431453 .3818733622
0.0035 0.0015 0.7959999999999999 0.19899999999999998 0.7842757097 0.1123418484 0.0888986448 0.0161404270 4.9431725476 0.2106596869 1.6471176625 0.0481875566 7.4634645646 .3873295189
0.0035 0.002 0.7956 0.1989 0.7465840859 0.1114226195 0.1277333160 0.0158253948 4.8703364559 0.2819407075 1.6306141594 0.0652891334 7.3752680172 .4744778552
0.0035 0.0025 0.7952 0.1988 0.7576378794 0.0874129891 0.1637606616 0.0150889219 4.9072758234 0.1264134478 1.6081557841 0.0658735418 7.4368301485 .2947889006
0.0035 0.003 0.7948 0.1987 0.7826448221 0.1281315533 0.1930036368 0.0212876006 4.8944662040 0.2459834133 1.6239787304 0.0934991958 7.4940933933 .4889017630
0.0035 0.0035 0.7944 0.1986 0.7273758546 0.1465958713 0.2327740832 0.0416656473 4.8479940964 0.1994329502 1.6413329295 0.0525132395 7.4494769637 .4402077083
0.0035 0.004 0.794 0.1985 0.7561882016 0.0602815894 0.2657601593 0.0278147277 4.9410872607 0.2102907580 1.5882494969 0.1243902624 7.5512851185 .4227773375
0.0035 0.0045 0.7936 0.1984 0.7366175508 0.1106834013 0.3013196173 0.0293913869 4.8009261926 0.1273861987 1.6346975004 0.1710778280 7.4735608611 .4385388149
0.0035 0.005 0.7932 0.1983 0.7271946449 0.0815934915 0.3541909166 0.0553295639 4.8599100215 0.1120809780 1.6141106563 0.0978594810 7.5554062393 .3468635144
0.0035 0.0055 0.7928 0.1982 0.7637990102 0.0897747457 0.3537230290 0.0386566915 4.8019688360 0.1390817407 1.5872286617 0.0860534440 7.5067195369 .3535666219
0.0035 0.006 0.7924 0.1981 0.7715910286 0.2083662909 0.3951310820 0.0280498521 4.7681573988 0.2262606374 1.6207460854 0.1014372178 7.5556255948 .5641139982
0.0 0.008 0.7936 0.1984 0.0000000000 0.0000000000 0.5261396112 0.0699550648 4.8374187130 0.2755108363 1.6454162704 0.0675210471 7.0089745946 .4129869482
0.0035 0.0065 0.792 0.198 0.7964167616 0.1393265979 0.4101034853 0.0302720026 4.7800733238 0.2051490966 1.6404822334 0.0507186089 7.6270758041 .4254663060
0.0035 0.006999999999999999 0.7916 0.1979 0.6762747109 0.0396447795 0.4281171581 0.0230645336 4.8532073136 0.1920567491 1.5979474317 0.0622774575 7.5555466143 .3170435197
0.0035 0.0075 0.7912 0.1978 0.7630741713 0.1248502161 0.4975984673 0.0525535890 4.7803712219 0.1946426323 1.5931835339 0.0992913520 7.6342273944 .4713377894
0.0035 0.008 0.7908 0.1977 0.7723158675 0.1398986057 0.5331579253 0.0314008013 4.7319627765 0.2256632866 1.5914821418 0.0266070740 7.6289187111 .4235697676
0.0035 0.0085 0.7904 0.1976 0.7668795757 0.1724050357 0.5455569468 0.0660136186 4.9105527028 0.2438867048 1.6008397982 0.0857163959 7.8238290235 .5680217550
0.0035 0.009000000000000001 0.79 0.1975 0.7670607854 0.1082755050 0.5918778196 0.0257550771 4.8660169330 0.1134495253 1.5921626987 0.0833550159 7.8171182367 .3308351233
0.0035 0.0095 0.7896 0.1974 0.7340806146 0.1039291118 0.6201850197 0.0669815057 4.7910955545 0.0986371239 1.6239787304 0.1589941558 7.7693399192 .4285418972
0.0035 0.01 0.7892 0.1973 0.7284631130 0.0980409951 0.6381986925 0.0732150667 4.8710812012 0.1629113309 1.6273815145 0.0789929789 7.8651245212 .4131603716
0.004 0.0 0.7968 0.1992 0.8828538026 0.1071720362 0.0000000000 0.0000000000 4.9266392016 0.2031992791 1.6595378246 0.1231619845 7.4690308288 .4335332998
0.004 0.0005 0.7964 0.1991 0.9145655053 0.2272072309 0.0334539637 0.0137689393 4.8369718658 0.3831894056 1.6294231850 0.1247555524 7.4144145198 .7489211282
0.0 0.0085 0.7932 0.1983 0.0000000000 0.0000000000 0.5890704940 0.0550757573 4.8326523430 0.3965269122 1.6636211656 0.1318533849 7.0853440026 .5834560544
0.004 0.001 0.7959999999999999 0.19899999999999998 0.8612898448 0.1401237555 0.0603575010 0.0172294488 4.8459088096 0.3639742169 1.6392912590 0.1374952187 7.4068474144 .6588226399
0.004 0.0015 0.7956 0.1989 0.9053238091 0.0630276512 0.0980224531 0.0248201034 4.7973514151 0.2075018156 1.6486489154 0.1019700349 7.4493465927 .3973196051
0.004 0.002 0.7952 0.1988 0.8522293583 0.0672246578 0.1274993722 0.0180607040 4.8818055337 0.1055585520 1.6350377788 0.0249589056 7.4965720430 .2158028194
0.004 0.0025 0.7948 0.1987 0.9040553410 0.1316505834 0.1560405161 0.0210081013 4.8103099836 0.1718229286 1.6236384519 0.0738537435 7.4940442926 .3983353568
0.004 0.003 0.7944 0.1986 0.8687194437 0.1099416021 0.1892605360 0.0353680941 4.7767964444 0.2165414078 1.6134300995 0.1004634200 7.4482065236 .4623145240
0.004 0.0035 0.794 0.1985 0.8328399172 0.1704620191 0.2107833658 0.0408806335 4.7824565088 0.3608843684 1.6192148326 0.0406856885 7.4452946244 .6129127095
0.004 0.004 0.7936 0.1984 0.8210612848 0.2168389273 0.2526593064 0.0540810069 4.7528156453 0.2958975761 1.5606869454 0.0924693677 7.3872231819 .6592868780
0.004 0.0045 0.7932 0.1983 0.8409943551 0.1504036389 0.2795628437 0.0303946933 4.8116505251 0.2622305677 1.5880793577 0.0939279376 7.5202870816 .5369568375
0.004 0.005 0.7928 0.1982 0.8960821129 0.1601221507 0.3347735810 0.0175940671 4.9637275183 0.1220037400 1.6615794951 0.0714373990 7.8561627073 .3711573568
0.004 0.0055 0.7924 0.1981 0.8663637172 0.0899822635 0.3633147249 0.0159768374 4.8962535928 0.1444040999 1.6474579409 0.0730656282 7.7733899758 .3234288290
0.0 0.009000000000000001 0.7928 0.1982 0.0000000000 0.0000000000 0.5815842923 0.0442494050 4.8485898927 0.2970547739 1.6346975004 0.1273687149 7.0648716854 .4686728938
0.004 0.006 0.792 0.198 0.8507796805 0.0987351938 0.3941953068 0.0526867205 4.7949682301 0.3310365359 1.6360586140 0.0888211400 7.6760018314 .5712795902
0.004 0.0065 0.7916 0.1979 0.8554911334 0.1589629754 0.4234382820 0.0399489440 4.8007772435 0.2766756807 1.5897807498 0.0838729345 7.6694874087 .5594605346
0.004 0.006999999999999999 0.7912 0.1978 0.9866869777 0.1972041472 0.4681215483 0.0963825752 4.8835929225 0.3024782520 1.6369093101 0.0747250157 7.9753107586 .6707899901
0.004 0.0075 0.7908 0.1977 0.8594777475 0.1046796395 0.4875388838 0.0316438721 4.8039051739 0.2140343614 1.5797425365 0.0881511575 7.7306643417 .4385090305
0.004 0.008 0.7904 0.1976 0.8563971821 0.1240798476 0.5249698922 0.0637839100 4.7963087717 0.3006136024 1.5894404713 0.0769556015 7.7671163173 .5654329615
0.004 0.0085 0.79 0.1975 0.8556723432 0.0841375332 0.5588917435 0.0683564415 4.8237153992 0.1216395054 1.6391211198 0.0826701487 7.8774006057 .3568036288
0.004 0.009000000000000001 0.7896 0.1974 0.8390010480 0.1690211836 0.6098914924 0.0481401550 4.8548457533 0.2716618580 1.6188745541 0.1176940347 7.9226128478 .6065172313
0.004 0.0095 0.7892 0.1973 0.8413567745 0.0582312327 0.6286069966 0.0468962511 4.8570799893 0.2362022197 1.6338468044 0.0865512042 7.9608905648 .4278809077
0.004 0.01 0.7888 0.1972 0.8362829021 0.1462397322 0.6791388579 0.1380989902 4.8712301502 0.1585014002 1.6238085911 0.0605791153 8.0104605013 .5034192379
0.0045 0.0 0.7964 0.1991 0.9825191539 0.1996750331 0.0000000000 0.0000000000 4.8395039999 0.1788961957 1.6622600519 0.0756306572 7.4842832057 .4542018860
0.0 0.0095 0.7924 0.1981 0.0000000000 0.0000000000 0.6323500974 0.0626794781 4.9065310781 0.1431319120 1.6195551110 0.0930672348 7.1584362865 .2988786249
0.0045 0.0005 0.7959999999999999 0.19899999999999998 0.9607739863 0.1930086939 0.0290090315 0.0136732097 4.8493346380 0.2058141909 1.6467773841 0.1064228560 7.4858950399 .5189189505
0.0045 0.001 0.7956 0.1989 0.9395724480 0.1164771261 0.0650363770 0.0111313991 4.8885082415 0.1205843630 1.6236384519 0.0395748330 7.5167555184 .2877677212
0.0045 0.0015 0.7952 0.1988 1.0017273852 0.1838742189 0.1038710482 0.0267720038 4.9031052497 0.1839761520 1.6377600061 0.1070682663 7.6464636892 .5016906410
0.0045 0.002 0.7948 0.1987 0.9499014025 0.1460806700 0.1272654284 0.0167003762 4.8706343540 0.3475221363 1.5751487780 0.0386871267 7.5229499629 .5489903092
0.0045 0.0025 0.7944 0.1986 0.9982844003 0.1560021080 0.1649303806 0.0165423249 4.9832398455 0.2007740548 1.6491593330 0.0847532368 7.7956139594 .4580717245
0.0045 0.003 0.794 0.1985 1.0611641765 0.1394227236 0.1897284236 0.0103993217 5.0015605802 0.1326212210 1.6581767109 0.0680165395 7.9106298912 .3504598058
0.0045 0.0035 0.7936 0.1984 0.9941165766 0.1549842229 0.2306685890 0.0406389408 4.8868698018 0.3133449333 1.6813156431 0.0683324469 7.7929706105 .5773005439
0.0045 0.004 0.7932 0.1983 0.9216326847 0.0867341777 0.2582739577 0.0370607153 4.7977982623 0.1467504342 1.6210863638 0.1170557744 7.5987912685 .3876011016
0.0045 0.0045 0.7928 0.1982 0.9870493971 0.1031947647 0.2854114387 0.0549444301 4.8850824131 0.3454919667 1.6192148326 0.0752361652 7.7767580815 .5788673267
0.0045 0.005 0.7924 0.1981 1.0002777074 0.0347620533 0.3251818851 0.0367522661 4.8429298283 0.2477061876 1.6464371057 0.1198997440 7.8148265265 .4391202510
0.0 0.001 0.7992 0.1998 0.0000000000 0.0000000000 0.0711189159 0.0146022916 4.9142764294 0.1899356960 1.6591975462 0.0643171211 6.6445928915 .2688551087
0.0 0.01 0.792 0.198 0.0000000000 0.0000000000 0.6997259125 0.1083581629 4.8865719037 0.2376035898 1.6825066175 0.0433157179 7.2688044337 .3892774706
0.0045 0.0055 0.792 0.198 0.9531631777 0.1953202171 0.3453010521 0.0347750990 4.9008710137 0.1286168042 1.6440551568 0.1091790065 7.8433904003 .4678911268
0.0045 0.006 0.7916 0.1979 1.0289088446 0.0794980116 0.3988741828 0.0714505889 4.9178512069 0.1081029570 1.6212565030 0.1006292507 7.9668907373 .3596808082
0.0045 0.0065 0.7912 0.1978 0.9506262415 0.2862090513 0.4138465861 0.0497679357 4.8100120854 0.1859170722 1.6071349489 0.0865966780 7.7816198619 .6084907372
0.0045 0.006999999999999999 0.7908 0.1977 1.0135060176 0.0912879872 0.4449611118 0.0562555804 4.9804098133 0.3161702710 1.6277217929 0.1014954170 8.0665987356 .5652092556
0.0045 0.0075 0.7904 0.1976 1.0234725528 0.1553448349 0.4973645235 0.0575026061 4.9719197167 0.2489045357 1.6166627445 0.1043917385 8.1094195375 .5661437152
0.0045 0.008 0.79 0.1975 0.9805258468 0.1234856225 0.5195891848 0.0291595723 4.8165658442 0.2881024507 1.6125794035 0.1688329680 7.9292602793 .6095806135
0.0045 0.0085 0.7896 0.1974 0.9341361561 0.3410249640 0.5813503485 0.0700270045 4.8365250186 0.3020551850 1.6185342757 0.0971946187 7.9705457989 .8103017722
0.0045 0.009000000000000001 0.7892 0.1973 0.9999152879 0.1052989142 0.5988961337 0.0623011277 4.8025646323 0.1320485317 1.6654926968 0.0904935879 8.0668687507 .3901421615
0.0045 0.0095 0.7888 0.1972 0.9946602058 0.1587066220 0.6094236048 0.0216950557 4.9221707297 0.1317753967 1.6413329295 0.1240948303 8.1675874698 .4362719047
0.0045 0.01 0.7884 0.1971 0.9339549463 0.1292644082 0.6536389834 0.0422500175 4.8636337480 0.1623820795 1.6299336026 0.1049250020 8.0811612803 .4388215072
0.0005 0.0 0.7996 0.1999 0.0893363967 0.0225342150 0.0000000000 0.0000000000 4.8234175011 0.1774897932 1.6302738810 0.0598406463 6.5430277788 .2598646545
0.005 0.0 0.7959999999999999 0.19899999999999998 1.0472110273 0.1808992325 0.0000000000 0.0000000000 4.8260985842 0.2633314962 1.6295933242 0.0562293991 7.5029029357 .5004601278
0.005 0.0005 0.7956 0.1989 1.0747549062 0.1289592126 0.0311145257 0.0070338930 4.8359292224 0.0930119814 1.6374197277 0.1304709266 7.5792183820 .3594760136
0.005 0.001 0.7952 0.1988 1.1189700803 0.1463340095 0.0669079274 0.0239218262 4.8398018980 0.2360109063 1.6573260149 0.1517214410 7.6830059206 .5579881830
0.005 0.0015 0.7948 0.1987 1.0510164317 0.0715170318 0.0914720267 0.0202547242 4.9153190728 0.0527540489 1.6358884748 0.0509623019 7.6936960060 .1954881068
0.005 0.002 0.7944 0.1986 1.1459703300 0.1712960152 0.1321782483 0.0201246068 4.9464494270 0.2497079396 1.6557947621 0.1289318458 7.8803927674 .5700604074
0.005 0.0025 0.794 0.1985 1.0606205473 0.2044334894 0.1551047409 0.0080498427 4.8115015761 0.3557789220 1.6249995656 0.1303244114 7.6522264299 .6985866655
0.005 0.003 0.7936 0.1984 1.0680501462 0.3206898233 0.2039989955 0.0202114448 4.9640254164 0.1921930108 1.6396315374 0.0932052329 7.8757060955 .6262995118
0.005 0.0035 0.7932 0.1983 1.0057139993 0.1945284548 0.2262236568 0.0223707041 4.8807628903 0.3647136957 1.6333363867 0.0766722100 7.7460369331 .6582850646
0.005 0.004 0.7928 0.1982 1.0805536176 0.1367364001 0.2582739577 0.0510276428 4.9042968422 0.2953256907 1.5916522810 0.0870208406 7.8347766985 .5701105742
0.005 0.0045 0.7924 0.1981 1.0450365106 0.1050553933 0.2833059445 0.0314704417 4.8473983002 0.1610728306 1.6808052255 0.0944504021 7.8565459808 .3920490677
0.0005 0.0005 0.7992 0.1998 0.1085446280 0.0116539132 0.0304126943 0.0116503074 4.8850824131 0.2050517432 1.6394613982 0.1147924072 6.6635011336 .3431483710
0.005 0.005 0.792 0.198 1.0733052284 0.1053176232 0.3153562454 0.0304162932 4.8103099836 0.2597083992 1.5855272696 0.0357761934 7.7844987270 .4312185090
0.005 0.0055 0.7916 0.1979 1.1021175754 0.2196351629 0.3457689397 0.0336944053 4.8773370618 0.3730667087 1.6668538105 0.1031195192 7.9920773874 .7295157961
0.005 0.006 0.7912 0.1978 0.9663914879 0.1217891167 0.3864751613 0.0526991843 4.8284817692 0.2348537078 1.6112182898 0.1393896020 7.7925667082 .5487316108
0.005 0.0065 0.7908 0.1977 1.0736676479 0.2161096022 0.4281171581 0.0693831726 4.8590163271 0.3649058704 1.6515412819 0.1356964442 8.0123424150 .7860950894
0.005 0.006999999999999999 0.7904 0.1976 1.0238349722 0.2023878245 0.4372409664 0.0452038513 4.7172168193 0.2135744665 1.6207460854 0.1213625754 7.7990388433 .5825287177
0.005 0.0075 0.79 0.1975 1.1075538673 0.1015718926 0.4987681864 0.0501229715 4.9465983760 0.2169058421 1.6614093559 0.0918940742 8.2143297856 .4604947804
0.005 0.008 0.7896 0.1974 1.1104532230 0.2127516443 0.5235662294 0.0410463051 4.8999773194 0.1009808737 1.6585169894 0.1089560642 8.1925137612 .4637348873
0.005 0.0085 0.7892 0.1973 1.0109690814 0.1218149976 0.5464927220 0.0513483997 4.8156721498 0.2481393039 1.5896106105 0.0938736811 7.9627445637 .5151763823
0.005 0.009000000000000001 0.7888 0.1972 1.0298148933 0.2383182843 0.5848595056 0.0281511295 4.9108506010 0.2464069528 1.6292530458 0.0667882535 8.1547780457 .5796646201
0.005 0.0095 0.7884 0.1971 1.0437680425 0.1486980144 0.5958548643 0.0502320436 4.7572841172 0.3589102530 1.6280620713 0.1039460051 8.0249690953 .6617863161
0.0005 0.001 0.7988 0.1997 0.0983968832 0.0243819695 0.0596556696 0.0174441150 4.8497814852 0.4173264613 1.6476280801 0.0974254597 6.6554621181 .5565780055
0.005 0.01 0.7879999999999999 0.19699999999999998 1.1666282391 0.1184041623 0.6543408148 0.0435060000 4.8520157211 0.2808106623 1.6341870828 0.1360049870 8.3071718578 .5787258116
0.0055 0.0 0.7956 0.1989 1.1519502510 0.1842096506 0.0000000000 0.0000000000 4.8797202468 0.1278166962 1.6318051339 0.0928367822 7.6634756317 .4048631290
0.0055 0.0005 0.7952 0.1988 1.2021453461 0.2038827703 0.0308805819 0.0159768374 4.9017647081 0.2309150552 1.5955654828 0.1199914522 7.7303561189 .5707661151
0.0055 0.001 0.7948 0.1987 1.0950503960 0.1397483043 0.0538070745 0.0014795905 4.7239195271 0.3651786333 1.5703848802 0.0716849603 7.4431618778 .5780914884
0.0055 0.0015 0.7944 0.1986 1.1082787062 0.2527584087 0.1055086548 0.0342358191 4.8536541608 0.1520022084 1.6501801682 0.1299952616 7.7176216900 .5689916978
0.0055 0.002 0.794 0.1985 1.1905479234 0.1896911897 0.1317103607 0.0171658008 4.8405466433 0.1466482005 1.6284023497 0.0641530856 7.7912072771 .4176582766
0.0055 0.0025 0.7936 0.1984 1.1407152478 0.1470056602 0.1726505260 0.0388825578 4.8868698018 0.1329787336 1.6343572220 0.1029160798 7.8345927976 .4217830314
0.0055 0.003 0.7932 0.1983 1.2367564045 0.1065229647 0.1897284236 0.0330316719 4.9407893626 0.1630958911 1.6394613982 0.0788198225 8.0067355889 .3814703502
0.0055 0.0035 0.7928 0.1982 1.1909103429 0.3044185390 0.2259897130 0.0246430676 4.9154680219 0.2761636131 1.6554544836 0.0830934526 7.9878225614 .6883186723
0.0055 0.004 0.7924 0.1981 1.2307764834 0.2088668339 0.2601455081 0.0198287212 4.8932746115 0.3269730153 1.6563051797 0.0451814907 8.0405017827 .6008500611
0.0005 0.0015 0.7984 0.1996 0.0998465610 0.0236657409 0.0977885093 0.0197734417 4.8533562627 0.1716224170 1.6331662475 0.1101440806 6.6841575805 .3252056802
0.0055 0.0045 0.792 0.198 1.1530375094 0.2195035574 0.2886866520 0.0347436083 4.7760516991 0.0882201044 1.6559649013 0.1324754168 7.8737407618 .4749426869
0.0055 0.005 0.7916 0.1979 1.2017829267 0.1611956036 0.3261176603 0.0283603193 4.9241070675 0.1507152557 1.6491593330 0.1533089265 8.1011669875 .4935801051
0.0055 0.0055 0.7912 0.1978 1.1595610597 0.1733047260 0.3562964108 0.0226140297 4.8664637802 0.1990632758 1.6442252960 0.1129519329 8.0265465467 .5079339644
0.0055 0.006 0.7908 0.1977 1.1601046889 0.0752629258 0.3792229034 0.0435512637 4.8648253405 0.3193176109 1.5936939515 0.0693249940 7.9978468843 .5074567944
0.0055 0.0065 0.7904 0.1976 1.2440047937 0.2518150283 0.4152502490 0.0299594246 4.8110547289 0.1038079867 1.6115585682 0.0719397177 8.0818683398 .4575221573
0.0055 0.006999999999999999 0.79 0.1975 1.1631852543 0.2009758870 0.4484702689 0.0456184416 4.8040541229 0.1781535401 1.5748084995 0.1191528487 7.9905181456 .5439007174
0.0055 0.0075 0.7896 0.1974 1.1470575883 0.1064181040 0.5011076244 0.0321653587 4.8310139033 0.1589710118 1.6341870828 0.0378918005 8.1133661988 .3354462750
0.0055 0.008 0.7892 0.1973 1.2465417299 0.2576886459 0.5331579253 0.0932071568 4.9160638182 0.0730123936 1.6268710969 0.0516125073 8.3226345703 .4755207036
0.0055 0.0085 0.7888 0.1972 1.2305952737 0.1732516648 0.5528092047 0.0637530127 4.8643784934 0.1123459106 1.6275516537 0.0766903301 8.2753346255 .4260409182
0.0055 0.009000000000000001 0.7884 0.1971 1.1253124208 0.2282149320 0.5769054163 0.0276568676 4.7446234469 0.0675276638 1.5805932326 0.0747683903 8.0274345166 .3981678537
0.0005 0.002 0.7979999999999999 0.1995 0.1009338194 0.0220033686 0.1387286747 0.0199936427 4.9872614702 0.3685381499 1.6530725347 0.1437385321 6.8799964990 .5542736933
0.0055 0.0095 0.7879999999999999 0.19699999999999998 1.2512531829 0.1536632864 0.6063823354 0.1039152984 4.8831460753 0.1954820121 1.5931835339 0.1047891782 8.3339651275 .5578497751
0.0055 0.01 0.7876 0.1969 1.1776820326 0.1875162625 0.6456848942 0.0640681488 4.8990836250 0.3179612821 1.5925029771 0.0769435635 8.3149535289 .6464892569
0.006 0.0 0.7952 0.1988 1.2695553656 0.3177437039 0.0000000000 0.0000000000 4.9343845529 0.0911908934 1.6267009577 0.0709494773 7.8306408762 .4798840746
0.006 0.0005 0.7948 0.1987 1.3074281990 0.1455329624 0.0276053687 0.0137689393 4.8965514909 0.1569569788 1.6222773383 0.0286723688 7.8538623969 .3449312493
0.006 0.001 0.7944 0.1986 1.3108711839 0.1498393001 0.0601235572 0.0140833392 4.8338439355 0.1117241096 1.6176835797 0.0441916735 7.8225222563 .3198384224
0.006 0.0015 0.794 0.1985 1.2691929461 0.1510528481 0.0884307572 0.0175442255 4.8713790993 0.3960151958 1.5542216555 0.0300140221 7.7832244581 .5946262915
0.006 0.002 0.7936 0.1984 1.2550585872 0.2599495099 0.1326461359 0.0192119003 4.8901466812 0.2279794717 1.5957356220 0.0829707354 7.8735870263 .5901116173
0.006 0.0025 0.7932 0.1983 1.3206565093 0.1841418999 0.1665679872 0.0272260738 4.8788265525 0.1513838434 1.6433745999 0.0620240840 8.0094256489 .4247759011
0.006 0.003 0.7928 0.1982 1.2608572985 0.2326286917 0.1864532104 0.0568555640 4.9695365317 0.3083848533 1.6348676396 0.0589615206 8.0517146802 .6568306296
0.006 0.0035 0.7924 0.1981 1.2722735115 0.1116487247 0.2374529593 0.0348254248 4.9519605423 0.1321452715 1.6212565030 0.1032922958 8.0829435161 .3819117168
0.0005 0.0025 0.7976 0.1994 0.1067325307 0.0234706826 0.1560405161 0.0369779244 4.8911893247 0.1622700065 1.5999891022 0.1612984290 6.7539514737 .3840170425
0.006 0.004 0.792 0.198 1.2507095537 0.1320749199 0.2594436767 0.0375885887 4.9349803491 0.2210729267 1.6141106563 0.1126912513 8.0592442358 .5034276866
0.006 0.0045 0.7916 0.1979 1.2570518942 0.1556742402 0.2847096073 0.0395800835 4.8678043218 0.2492330446 1.6156419092 0.0952986134 8.0252077325 .5397859817
0.006 0.005 0.7912 0.1978 1.3159450563 0.1322339434 0.3303286487 0.0519671285 4.8140337101 0.0994819183 1.6193849718 0.0519033347 8.0796923869 .3355863249
0.006 0.0055 0.7908 0.1977 1.2648439126 0.1479408485 0.3399203446 0.0182175991 4.8442703699 0.1652370844 1.6134300995 0.0249264100 8.0624647266 .3563219420
0.006 0.006 0.7904 0.1976 1.2441860034 0.2977875234 0.4014475646 0.0378208343 4.9331929604 0.2356880659 1.6163224660 0.0459060678 8.1951489944 .6172024914
0.006 0.0065 0.79 0.1975 1.3070657796 0.1385589836 0.4159520804 0.0119837698 4.8482919946 0.0892849933 1.6113884290 0.0665276934 8.1826982836 .3063554401
0.006 0.006999999999999999 0.7896 0.1974 1.2171857537 0.1422172010 0.4421537862 0.0245362330 4.7946703320 0.1307939014 1.5889300537 0.0950004680 8.0429399256 .3925478034
0.006 0.0075 0.7892 0.1973 1.2878575482 0.0810200029 0.4657821102 0.0397401598 4.7750090557 0.3141795826 1.5925029771 0.0354445338 8.1211516912 .4703842791
0.006 0.008 0.7888 0.1972 1.3300794152 0.2114648444 0.5029791748 0.0388656634 4.8278859730 0.1708481462 1.6183641365 0.0879117695 8.2793086995 .5090904235
0.006 0.0085 0.7884 0.1971 1.3045288434 0.1192156211 0.5383046889 0.0649909188 4.8112036779 0.1136097687 1.6377600061 0.0781115010 8.2917972163 .3759278096
0.0005 0.003 0.7972 0.1993 0.0987593026 0.0194494691 0.1962788501 0.0308025019 4.9334908585 0.2803419215 1.6158120484 0.0563528176 6.8443410596 .3869467101
0.006 0.009000000000000001 0.7879999999999999 0.19699999999999998 1.2778910131 0.1507359999 0.5586577997 0.0294286054 4.7696468894 0.1853386063 1.5809335110 0.1098345771 8.1871292132 .4753377887
0.006 0.0095 0.7876 0.1969 1.3652341028 0.2063577065 0.6131667056 0.0571014602 4.8709322521 0.2117793792 1.6566454581 0.0949773074 8.5059785186 .5702158533
0.006 0.01 0.7872 0.1968 1.3396835309 0.1189961675 0.6548087024 0.0638010686 4.8684001181 0.1843433462 1.6178537189 0.0588927471 8.4807460703 .4260333294
0.0065 0.0 0.7948 0.1987 1.4710605849 0.2416188318 0.0000000000 0.0000000000 4.9418320060 0.1861841836 1.6289127674 0.1074730464 8.0418053583 .5352760618
0.0065 0.0005 0.7944 0.1986 1.3735697503 0.3066912440 0.0311145257 0.0035013502 4.8782307562 0.1487296482 1.6251697048 0.0810948500 7.9080847370 .5400170924
0.0065 0.001 0.794 0.1985 1.3135893298 0.1915907085 0.0715868035 0.0153335841 4.8453130133 0.1671869465 1.6408225118 0.1446619550 7.8713116584 .5187731941
0.0065 0.0015 0.7936 0.1984 1.3364217558 0.2002773348 0.0968527341 0.0178411869 4.9594079954 0.2582201161 1.6285724889 0.1133571539 8.0212549742 .5896957917
0.0065 0.002 0.7932 0.1983 1.4205030703 0.1414337006 0.1265635970 0.0172167381 4.9007220647 0.3514978239 1.6198953894 0.1317031325 8.0676841214 .6418513951
0.0065 0.0025 0.7928 0.1982 1.4221339579 0.1233270340 0.1656322120 0.0233287840 4.9141274803 0.1113541440 1.6212565030 0.0736637930 8.1231501532 .3316737550
0.0065 0.003 0.7924 0.1981 1.3326163515 0.1406887880 0.1965127939 0.0278776214 4.8365250186 0.2057059359 1.6345273612 0.0425633755 8.0001815252 .4168357208
0.0005 0.0035 0.7968 0.1992 0.1056452724 0.0193343224 0.2302007014 0.0139897611 5.0268819209 0.2411087391 1.6430343215 0.0661804337 7.0057622162 .3406132563
0.0065 0.0035 0.792 0.198 1.3708516044 0.3015103380 0.2229484435 0.0292045833 4.8173105895 0.1085535211 1.6369093101 0.1633031526 8.0480199475 .6025715950
0.0065 0.004 0.7916 0.1979 1.3487440174 0.0652415427 0.2496180370 0.0308096083 4.8214811633 0.1451256207 1.5884196361 0.0242387172 8.0082628538 .2654154889
0.0065 0.0045 0.7912 0.1978 1.3355157071 0.0912548881 0.2854114387 0.0320767581 4.8695917106 0.2259112945 1.5879092185 0.0660315501 8.0784280749 .4152744908
0.0065 0.005 0.7908 0.1977 1.4147043590 0.2188833516 0.3207369529 0.0423535209 4.8263964823 0.2325086760 1.6297634634 0.0383534682 8.1916012576 .5320990167
0.0065 0.0055 0.7904 0.1976 1.3221061871 0.1176965215 0.3424937265 0.0296066026 4.7595183531 0.1655665148 1.6059439744 0.0598967339 8.0300622411 .3727663728
0.0065 0.006 0.79 0.1975 1.3733885406 0.1625054262 0.3848375547 0.0582327431 4.8734643862 0.3180394208 1.6190446934 0.0864695591 8.2507351749 .6252471492
0.0065 0.0065 0.7896 0.1974 1.4543892897 0.0971419372 0.4349015283 0.0450097175 4.8456109114 0.1006022744 1.6505204466 0.0500151395 8.3854221760 .2927690686
0.0065 0.006999999999999999 0.7892 0.1973 1.3429453060 0.1236875546 0.4606353466 0.0694683112 4.7577309644 0.1704347007 1.6149613524 0.0645865999 8.1762729694 .4281771664
0.0065 0.0075 0.7888 0.1972 1.4607316303 0.2450352243 0.4737361995 0.0153050033 4.8752517749 0.1673895903 1.6083259233 0.0472068085 8.4180455280 .4749366264
0.0065 0.008 0.7884 0.1971 1.3688582974 0.2843212418 0.4966626921 0.0252225705 4.8858271584 0.1677475958 1.6154717700 0.1287134306 8.3668199179 .6060048387
0.0005 0.004 0.7964 0.1991 0.0971284151 0.0205143500 0.2655262155 0.0288804548 4.9089142631 0.2923526734 1.6404822334 0.0715847445 6.9120511271 .4133322227
0.0065 0.0085 0.7879999999999999 0.19699999999999998 1.3567172455 0.1284448514 0.5390065203 0.0460673306 4.7550498813 0.1190564310 1.6285724889 0.0705747603 8.2793461360 .3641433733
0.0065 0.009000000000000001 0.7876 0.1969 1.3838987049 0.4132068211 0.5523413171 0.0832577036 4.7672637044 0.3357212751 1.6047530000 0.0765785211 8.3082567264 .9087643209
0.0065 0.0095 0.7872 0.1968 1.4040129849 0.1553659716 0.6274372776 0.0514378532 4.9109995500 0.2680013794 1.6110481506 0.1175138582 8.5534979631 .5923190624
0.0065 0.01 0.7868 0.1967 1.3306230444 0.1150109474 0.6456848942 0.0306100067 4.8101610345 0.2479031524 1.5826349031 0.0764498901 8.3691038762 .4699739966
0.006999999999999999 0.0 0.7944 0.1986 1.5172690659 0.2290926762 0.0000000000 0.0000000000 4.9245539147 0.2239603577 1.6377600061 0.0936934229 8.0795829867 .5467464568
0.006999999999999999 0.0005 0.794 0.1985 1.5748937599 0.2372737807 0.0311145257 0.0071878258 4.8554415496 0.2858884715 1.6797843902 0.1638948428 8.1412342254 .6942449208
0.006999999999999999 0.001 0.7936 0.1984 1.5397390724 0.2481067608 0.0601235572 0.0127794144 4.8969983381 0.3377770676 1.6307842986 0.0407908527 8.1276452663 .6394540955
0.006999999999999999 0.0015 0.7932 0.1983 1.5355712486 0.2755946806 0.0954490713 0.0074862017 4.9698344298 0.2734055701 1.6093467586 0.1459052575 8.2102015083 .7023917099
0.006999999999999999 0.002 0.7928 0.1982 1.4549329189 0.2015013083 0.1207150020 0.0142993066 4.7852865410 0.2276409535 1.5824647639 0.0807356701 7.9433992258 .5241772385
0.006999999999999999 0.0025 0.7924 0.1981 1.5567727870 0.3547814403 0.1583799541 0.0440063154 4.8891040378 0.3488632535 1.6098571762 0.0949346283 8.2141139551 .8425856375
0.0 0.0015 0.7988 0.1997 0.0000000000 0.0000000000 0.1024673854 0.0152045475 4.8292265145 0.1242867253 1.6590274070 0.0760078698 6.5907213069 .2154991426
0.0005 0.0045 0.7959999999999999 0.19899999999999998 0.0900612356 0.0242198176 0.2999159545 0.0161810660 4.9162127672 0.2852604384 1.6258502616 0.0506134830 6.9320402189 .3762748050
0.006999999999999999 0.003 0.792 0.198 1.5314034248 0.2284548080 0.1997880071 0.0532529273 4.7937766376 0.2172949875 1.6387808414 0.0549589143 8.1637489109 .5539616371
0.006999999999999999 0.0035 0.7916 0.1979 1.4487717881 0.2486260886 0.2231823873 0.0179634720 4.8255027880 0.0545779936 1.6115585682 0.0853047511 8.1090155316 .4064723053
0.006999999999999999 0.004 0.7912 0.1978 1.4433354962 0.2579372671 0.2442373295 0.0457334704 4.7537093397 0.1714610107 1.5780411445 0.1313844877 8.0193233099 .6065162359
0.006999999999999999 0.0045 0.7908 0.1977 1.5176314854 0.2367600644 0.2713748106 0.0405202552 4.7547519831 0.3653530752 1.6149613524 0.1252696056 8.1587196315 .7679030004
0.006999999999999999 0.005 0.7904 0.1976 1.5642023859 0.1921698212 0.3336038620 0.0487232550 4.9260434054 0.2097139331 1.6629406087 0.0729053947 8.4867902620 .5235124040
0.006999999999999999 0.0055 0.79 0.1975 1.4755908281 0.1082209022 0.3492780967 0.0347813937 4.8877634962 0.3070649144 1.6542635092 0.0988776703 8.3668959302 .5489448806
0.006999999999999999 0.006 0.7896 0.1974 1.4589195330 0.2560831382 0.3925577001 0.0250483794 4.8734643862 0.2248911853 1.5986279885 0.1109610290 8.3235696078 .6169837319
0.006999999999999999 0.0065 0.7892 0.1973 1.4706981654 0.2507968844 0.4068282721 0.0382810987 4.7327075218 0.1454902240 1.6061141136 0.0602302405 8.2163480729 .4947984476
0.006999999999999999 0.006999999999999999 0.7888 0.1972 1.5187187437 0.2511423031 0.4587637962 0.0659605370 4.8928277644 0.2998450813 1.6071349489 0.1016367819 8.4774452532 .7185847033
0.006999999999999999 0.0075 0.7884 0.1971 1.4322817027 0.1120538609 0.4723325367 0.0715026566 4.7446234469 0.2776122846 1.5955654828 0.0151261314 8.2448031691 .4762949335
0.0005 0.005 0.7956 0.1989 0.1072761599 0.0276865696 0.3300947049 0.0293839376 4.8490367399 0.2196299262 1.6168328837 0.0445179891 6.9032404884 .3212184225
0.006999999999999999 0.008 0.7879999999999999 0.19699999999999998 1.4157916173 0.2407692974 0.4990021302 0.0590280593 4.8953598984 0.2158937411 1.6232981735 0.0550305001 8.4334518194 .5707215979
0.006999999999999999 0.0085 0.7876 0.1969 1.5475310908 0.1325732165 0.5469606096 0.0782450219 4.7967556188 0.1252922827 1.6081557841 0.1078773810 8.4994031033 .4439879021
0.006999999999999999 0.009000000000000001 0.7872 0.1968 1.4822955881 0.1870695366 0.5624009006 0.0662585679 4.7291327443 0.1026819881 1.5613675022 0.0722288527 8.3351967352 .4282389453
0.006999999999999999 0.0095 0.7868 0.1967 1.4812083297 0.1603983528 0.5995979651 0.0740918895 4.8427808793 0.2625927622 1.6153016308 0.0600897380 8.5388888049 .5571727425
0.006999999999999999 0.01 0.7864 0.1966 1.4438791254 0.1502472365 0.6433454561 0.0816326441 4.8673574746 0.3213692616 1.6178537189 0.1313642162 8.5724357750 .6846133584
0.0075 0.0 0.794 0.1985 1.5029534973 0.2079870935 0.0000000000 0.0000000000 4.8365250186 0.1489234414 1.5994786846 0.0849974338 7.9389572005 .4419079687
0.0075 0.0005 0.7936 0.1984 1.6111357058 0.3307092956 0.0378988960 0.0136090159 4.8430787774 0.2508666604 1.6214266422 0.0890788836 8.1135400214 .6842638555
0.0075 0.001 0.7932 0.1983 1.5714507751 0.0915537837 0.0626969390 0.0125198190 4.8926788153 0.1989941641 1.6278919321 0.0909415945 8.1547184615 .3940093613
0.0075 0.0015 0.7928 0.1982 1.6084175599 0.3190905246 0.0900683639 0.0163426114 4.8244601445 0.2206799879 1.6287426281 0.0806007445 8.1516886964 .6367138684
0.0075 0.002 0.7924 0.1981 1.5977261859 0.2856536747 0.1352195177 0.0185746075 4.8033093776 0.2163786475 1.6290829066 0.0870141873 8.1653379878 .6076211170
0.0005 0.0055 0.7952 0.1988 0.1134372907 0.0072845410 0.3476404901 0.0346805413 4.9805587624 0.2393822295 1.6474579409 0.1291696142 7.0890944841 .4105169260
0.0075 0.0025 0.792 0.198 1.5031347070 0.2239036688 0.1623569987 0.0235993528 4.8628890027 0.0684427021 1.6341870828 0.0353463947 8.1625677912 .3512921184
0.0075 0.003 0.7916 0.1979 1.6591562842 0.2850548276 0.1951091311 0.0263599754 4.8569310402 0.1877694209 1.6656628361 0.0683358358 8.3768592916 .5675200597
0.0075 0.0035 0.7912 0.1978 1.6709349166 0.2198467627 0.2229484435 0.0289410326 4.8788265525 0.2821411375 1.6084960625 0.1448659167 8.3812059751 .6757948495
0.0075 0.004 0.7908 0.1977 1.6885122604 0.2733940203 0.2510216998 0.0209036347 4.8505262305 0.2702003329 1.5887599145 0.0825944806 8.3788201052 .6470924685
0.0075 0.0045 0.7904 0.1976 1.6180216756 0.2871025561 0.2842417197 0.0457238957 4.8543989061 0.1562031883 1.6382704237 0.0842860770 8.3949327251 .5733157171
0.0075 0.005 0.79 0.1975 1.6607871718 0.3326351267 0.3279892107 0.0303802848 4.7773922407 0.2703257661 1.6110481506 0.0784664610 8.3772167738 .7118076386
0.0075 0.0055 0.7896 0.1974 1.6785457253 0.3777631385 0.3700990951 0.0318919550 4.8003303963 0.2855359362 1.6107078722 0.0811733425 8.4596830889 .7763643722
0.0075 0.006 0.7892 0.1973 1.4821143784 0.2337939813 0.3855393861 0.0695029674 4.7851375919 0.1815062746 1.6523919779 0.0425361628 8.3051833343 .5273393861
0.0075 0.0065 0.7888 0.1972 1.6100484475 0.1517191921 0.4215667316 0.0334007524 4.8794223487 0.1537437190 1.6297634634 0.1334325340 8.5408009912 .4722961975
0.0075 0.006999999999999999 0.7884 0.1971 1.6325184539 0.2123369806 0.4550206953 0.0207670426 4.7429850072 0.1179300384 1.5858675480 0.0569435363 8.4163917044 .4079775979
0.0005 0.006 0.7948 0.1987 0.1027459167 0.0247561939 0.3920898125 0.0697356613 4.9035520969 0.1799718927 1.6272113753 0.0735300632 7.0255992014 .3479938111
0.0075 0.0075 0.7879999999999999 0.19699999999999998 1.4812083297 0.1610929016 0.4487042127 0.0363810820 4.7693489913 0.1942446550 1.5981175709 0.0372538822 8.2973791046 .4289725208
0.0075 0.008 0.7876 0.1969 1.5727192432 0.3584462203 0.5132727021 0.0864567167 4.9111484991 0.3503395947 1.6256801224 0.0716607273 8.6228205668 .8669032590
0.0075 0.0085 0.7872 0.1968 1.5634775470 0.1346845506 0.5598275187 0.0608181899 4.8678043218 0.0958167452 1.6088363409 0.1141399511 8.5999457284 .4054594368
0.0075 0.009000000000000001 0.7868 0.1967 1.6296190983 0.1466997689 0.5883686626 0.0438168685 4.8137358120 0.2116536309 1.6028814687 0.1078065171 8.6346050416 .5099767854
0.0075 0.0095 0.7864 0.1966 1.5634775470 0.2805173438 0.6105933238 0.0476464906 4.7684552969 0.3632982146 1.5969265964 0.1898357127 8.5394527641 .8812977617
0.0075 0.01 0.7859999999999999 0.1965 1.5886656994 0.1019075574 0.6686113868 0.0706277850 4.8515688740 0.2311785425 1.6523919779 0.0526233719 8.7612379381 .4563372568
0.008 0.0 0.7936 0.1984 1.7207675922 0.4939012712 0.0000000000 0.0000000000 4.8485898927 0.2870393366 1.6643017224 0.0298127393 8.2336592073 .8107533471
0.008 0.0005 0.7932 0.1983 1.7526605047 0.2793537091 0.0332200199 0.0116126649 4.8624421555 0.1094101587 1.6483086369 0.0746723128 8.2966313170 .4750488455
0.008 0.001 0.7928 0.1982 1.6607871718 0.2352964902 0.0615272200 0.0094276740 4.8465046058 0.2067069565 1.6284023497 0.0615085589 8.1972213473 .5129396796
0.008 0.0015 0.7924 0.1981 1.7441436474 0.2093360647 0.1010637226 0.0174189974 4.9102548047 0.2760221859 1.6335065259 0.0690136301 8.3889687006 .5717908781
0.0005 0.0065 0.7944 0.1986 0.0920545426 0.0247561939 0.3939613630 0.0226043470 4.8339928845 0.2000123600 1.5996488238 0.0432113393 6.9196576139 .2905842402
0.008 0.002 0.792 0.198 1.7528417144 0.1745741092 0.1277333160 0.0269350504 4.9089142631 0.1001513827 1.6634510264 0.0802840749 8.4529403199 .3819446172
0.008 0.0025 0.7916 0.1979 1.7227608993 0.2812468409 0.1668019310 0.0217253068 4.8606547668 0.2486130756 1.6301037418 0.0566581441 8.3803213389 .6082433674
0.008 0.003 0.7912 0.1978 1.7334522733 0.3233492523 0.1901963112 0.0145421997 4.8469514530 0.1917904132 1.6636211656 0.1268129586 8.4342212031 .6564948238
0.008 0.0035 0.7908 0.1977 1.7637142982 0.2863655012 0.2386226783 0.0341269406 4.9160638182 0.4097447671 1.6381002845 0.0914178082 8.5565010792 .8216550171
0.008 0.004 0.7904 0.1976 1.7832849490 0.1827916714 0.2631867775 0.0244020320 4.8515688740 0.1778494224 1.6392912590 0.0989034298 8.5373318595 .4839465556
0.008 0.0045 0.79 0.1975 1.7807480127 0.3165326824 0.3010856735 0.0166478591 4.8593142252 0.1537408329 1.6471176625 0.0727861811 8.5882655739 .5597075555
0.008 0.005 0.7896 0.1974 1.6381359556 0.3026712433 0.3221406157 0.0234224367 4.8192469273 0.3977402975 1.6459266880 0.1304176674 8.4254501866 .8542516449
0.008 0.0055 0.7892 0.1973 1.6789081447 0.2192772508 0.3548927480 0.0387697892 4.8025646323 0.2168743366 1.6494996114 0.0290135991 8.4858651364 .5039349757
0.008 0.006 0.7888 0.1972 1.6712973361 0.3205509459 0.4103374291 0.0689781228 4.8143316083 0.3268291370 1.6297634634 0.0667622433 8.5257298369 .7831204490
0.008 0.0065 0.7884 0.1971 1.7352643706 0.2721584338 0.4115071481 0.0417024104 4.8208853670 0.3288306869 1.6205759462 0.0802869593 8.5882328319 .7229784904
0.0005 0.006999999999999999 0.794 0.1985 0.1107191448 0.0035137870 0.4503418193 0.0197401997 4.8335460374 0.1040701037 1.6472878017 0.0583614681 7.0418948032 .1856855585
0.008 0.006999999999999999 0.7879999999999999 0.19699999999999998 1.6781833058 0.2914726815 0.4809884574 0.0492816932 4.7753069538 0.1962422980 1.6054335568 0.1540803804 8.5399122738 .6910770531
0.008 0.0075 0.7876 0.1969 1.7783922863 0.2004392593 0.4744380309 0.0528443786 4.8585694799 0.2114560552 1.6246592872 0.0997857383 8.7360590843 .5645254314
0.008 0.008 0.7872 0.1968 1.6685791901 0.2155820098 0.5015755120 0.0560372324 4.8077778495 0.0657376864 1.6232981735 0.0638364481 8.6012307251 .4011933767
0.008 0.0085 0.7868 0.1967 1.8128221349 0.2315329983 0.5387725765 0.0898246719 4.8100120854 0.2001015216 1.6304440202 0.0964171545 8.7920508170 .6178763463
0.008 0.009000000000000001 0.7864 0.1966 1.7669760733 0.2237786824 0.5902402130 0.0576205057 4.8460577586 0.2414206551 1.6498398898 0.0991291235 8.8531139347 .6219489667
0.008 0.0095 0.7859999999999999 0.1965 1.5406451210 0.2865718293 0.6122309304 0.0736770712 4.8552926005 0.2112402310 1.6267009577 0.0942171878 8.6348696096 .6657063193
0.008 0.01 0.7856 0.1964 1.6163907880 0.2672951007 0.6325840412 0.0735253773 4.8107568307 0.2178908430 1.6049231392 0.0542805402 8.6646547991 .6129918612
0.0085 0.0 0.7932 0.1983 1.7327274344 0.2334994071 0.0000000000 0.0000000000 4.6399122557 0.1440157979 1.6232981735 0.0994777623 7.9959378636 .4769929673
0.0085 0.0005 0.7928 0.1982 1.8352921414 0.1604933154 0.0346236827 0.0132833942 4.9297671319 0.3337078684 1.5991384061 0.1308033056 8.3988213621 .6382878836
0.0085 0.001 0.7924 0.1981 1.7030090387 0.2562836079 0.0671418712 0.0223707041 4.7845417957 0.3769260144 1.6406523726 0.1131833731 8.1953450782 .7687636995
0.0005 0.0075 0.7936 0.1984 0.1061889015 0.0261946797 0.4931535351 0.0476373004 4.9236602204 0.1196920415 1.6534128132 0.1314047560 7.1764154702 .3249287776
0.0085 0.0015 0.792 0.198 1.7017405706 0.2566057741 0.0881968134 0.0302720026 4.7423892109 0.1830738500 1.6190446934 0.1142413512 8.1513712883 .5841929779
0.0085 0.002 0.7916 0.1979 1.8439902084 0.2620230030 0.1277333160 0.0318507420 4.8724217428 0.2913599010 1.6217669207 0.0985668571 8.4659121879 .6838005031
0.0085 0.0025 0.7912 0.1978 1.8275001230 0.1695681603 0.1649303806 0.0119288401 4.7496877150 0.1885123254 1.5569438828 0.0638273782 8.2990621014 .4338367040
0.0085 0.003 0.7908 0.1977 1.7765801890 0.1791628212 0.1920678616 0.0106077457 4.8225238067 0.1685103083 1.6193849718 0.0923816726 8.4105568291 .4506625478
0.0085 0.0035 0.7904 0.1976 1.7508484074 0.1670222965 0.2231823873 0.0218158083 4.8241622464 0.2580158936 1.6222773383 0.0775506375 8.4204703794 .5244046359
0.0085 0.004 0.79 0.1975 1.8374666581 0.1648988626 0.2627188899 0.0296509349 4.8071820532 0.2359428381 1.6333363867 0.1022705061 8.5407039879 .5327631417
0.0085 0.0045 0.7896 0.1974 2.0154146126 0.3712785273 0.2795628437 0.0230170268 4.8402487452 0.3094119136 1.6370794493 0.0775998936 8.7723056508 .7813073613
0.0085 0.005 0.7892 0.1973 1.7240293674 0.2289974820 0.3307965364 0.0429947722 4.8028625304 0.2096766914 1.6239787304 0.1096467660 8.4816671646 .5913157116
0.0085 0.0055 0.7888 0.1972 1.8436277889 0.3366219363 0.3644844439 0.0245183819 4.8120973723 0.1762504889 1.6535829524 0.0476195295 8.6737925575 .5850103366
0.0085 0.006 0.7884 0.1971 1.7700566387 0.1878004344 0.3679936009 0.0320631055 4.8113526270 0.0449678183 1.5807633718 0.0705895247 8.5301662384 .3354208829
0.0005 0.008 0.7932 0.1983 0.0994841415 0.0310371590 0.5256717236 0.0516078119 4.8311628524 0.3937295984 1.6139405171 0.0979824588 7.0702592346 .5743570281
0.0085 0.0065 0.7879999999999999 0.19699999999999998 1.8267752841 0.2029205938 0.4316263151 0.0381550795 4.8176084876 0.1681671200 1.6010099374 0.1017711243 8.6770200242 .5110139176
0.0085 0.006999999999999999 0.7876 0.1969 1.7229421090 0.1683031641 0.4461308309 0.0561582085 4.8902956303 0.1607479927 1.5868883832 0.0767672928 8.6462569534 .4619766581
0.0085 0.0075 0.7872 0.1968 1.7809292225 0.1909630741 0.4877728277 0.0700738818 4.7626462835 0.3063936892 1.6658329753 0.0728577326 8.6971813090 .6402883777
0.0085 0.008 0.7868 0.1967 1.6796329836 0.1523257222 0.5078919946 0.0857958395 4.7903508091 0.1599005478 1.5998189630 0.0845549066 8.5776947503 .4825770161
0.0085 0.0085 0.7864 0.1966 1.7910769673 0.1528636990 0.5223965104 0.0733196448 4.7076840793 0.1800877328 1.6149613524 0.0667379579 8.6361189094 .4730090345
0.0085 0.009000000000000001 0.7859999999999999 0.1965 1.6935861328 0.2722284040 0.6059144478 0.0401675445 4.7197489534 0.3229463005 1.6013502158 0.0317317603 8.6205997498 .6670740093
0.0085 0.0095 0.7856 0.1964 1.7490363101 0.2945817063 0.6073181106 0.0960070705 4.7166210230 0.1347586549 1.6023710511 0.0912910608 8.6753464948 .6166384925
0.0085 0.01 0.7852 0.1963 1.7796607544 0.1583420530 0.6438133437 0.0287513031 4.7456660903 0.0619269947 1.6166627445 0.0596079986 8.7858029329 .3086283494
0.009000000000000001 0.0 0.7928 0.1982 1.9171989391 0.2817866648 0.0000000000 0.0000000000 4.8415892867 0.1545973601 1.6107078722 0.1014269439 8.3694960980 .5378109688
0.009000000000000001 0.0005 0.7924 0.1981 1.9989245272 0.1933242011 0.0346236827 0.0087032125 4.9148722257 0.1740490035 1.6433745999 0.0754421110 8.5917950355 .4515185281
0.0005 0.0085 0.7928 0.1982 0.1040143848 0.0301353469 0.5394744079 0.0550121226 4.8934235606 0.3011727951 1.6449058528 0.1133111790 7.1818182061 .4996314436
0.009000000000000001 0.001 0.792 0.198 1.9702933899 0.2892316190 0.0638666580 0.0111313991 4.9199364938 0.2505594199 1.6093467586 0.0425198269 8.5634433003 .5934422649
0.009000000000000001 0.0015 0.7916 0.1979 1.9764545207 0.2561913395 0.0968527341 0.0151901424 4.8618463593 0.1842696769 1.6081557841 0.0884304973 8.5433093982 .5440816561
0.009000000000000001 0.002 0.7912 0.1978 1.7736808333 0.4439920905 0.1235223276 0.0117996764 4.9406404135 0.2962491642 1.6421836255 0.0851689068 8.4800271999 .8372098379
0.009000000000000001 0.0025 0.7908 0.1977 1.9269842645 0.2983471680 0.1588478417 0.0321925713 4.7584757097 0.2561657144 1.6205759462 0.0804310495 8.4648837621 .6671365032
0.009000000000000001 0.003 0.7904 0.1976 1.8452586765 0.0924034592 0.1923018054 0.0380286426 4.8554415496 0.3340759799 1.6688954810 0.0704499595 8.5618975125 .5349580412
0.009000000000000001 0.0035 0.79 0.1975 1.8490640808 0.1984437669 0.2189713989 0.0421722233 4.7815628144 0.0989120473 1.6294231850 0.0778457063 8.4790214791 .4173737438
0.009000000000000001 0.004 0.7896 0.1974 1.7959696300 0.2362808111 0.2461088799 0.0109329626 4.8117994742 0.2472177555 1.6212565030 0.0996696328 8.4751344871 .5941011620
0.009000000000000001 0.0045 0.7892 0.1973 1.8874805435 0.2185404365 0.2856453825 0.0450583294 4.8076289004 0.2003164994 1.6435447392 0.1238024343 8.6242995656 .5877176996
0.009000000000000001 0.005 0.7888 0.1972 1.8619299716 0.2185602693 0.3219066719 0.0115937979 4.8987857269 0.1743541513 1.6154717700 0.0551524026 8.6980941404 .4596606211
0.009000000000000001 0.0055 0.7884 0.1971 1.8159027003 0.2626238546 0.3670578257 0.0557827211 4.7428360581 0.1952758002 1.6202356678 0.0859807535 8.5460322519 .5996631294
0.0005 0.009000000000000001 0.7924 0.1981 0.1089070475 0.0279885452 0.6070841668 0.0531212148 4.8852313622 0.3340162060 1.6363988925 0.0926507576 7.2376214690 .5077767236
0.009000000000000001 0.006 0.7879999999999999 0.19699999999999998 1.9344138634 0.2260811977 0.3686954323 0.0276568676 4.8341418336 0.3128341675 1.6095168978 0.0687328704 8.7467680271 .6353051032
0.009000000000000001 0.0065 0.7876 0.1969 1.8787824765 0.1735327044 0.4054246093 0.0671805790 4.7495387659 0.2175280589 1.6071349489 0.1052852427 8.6408808006 .5635265850
0.009000000000000001 0.006999999999999999 0.7872 0.1968 1.7298280787 0.2702623897 0.4215667316 0.0438068749 4.8021177851 0.1588526217 1.5742980819 0.1167735174 8.5278106773 .5896954037
0.009000000000000001 0.0075 0.7868 0.1967 1.9487294321 0.1684895822 0.4933874789 0.0126762142 4.9226175769 0.3144672780 1.6284023497 0.0917768165 8.9931368376 .5874098909
0.009000000000000001 0.008 0.7864 0.1966 1.9655819369 0.3218656175 0.5256717236 0.0565466900 4.8241622464 0.0993685628 1.6214266422 0.1399036812 8.9368425491 .6176845515
0.009000000000000001 0.0085 0.7859999999999999 0.1965 1.9436555597 0.1664740559 0.5474284972 0.0407089105 4.7054498433 0.2799250268 1.5773605876 0.0915557631 8.7738944878 .5786637563
0.009000000000000001 0.009000000000000001 0.7856 0.1964 1.8918295770 0.1536632864 0.5682494956 0.0490367639 4.8463556568 0.1336550409 1.5998189630 0.1230876911 8.9062536924 .4594427823
0.009000000000000001 0.0095 0.7852 0.1963 1.9875083142 0.3775562010 0.5939833139 0.0480445620 4.8009261926 0.2760562636 1.6307842986 0.0972744041 9.0132021193 .7989314307
0.009000000000000001 0.01 0.7848 0.1962 1.8255068160 0.1703001287 0.6454509504 0.0570247316 4.7499856131 0.2089134726 1.6115585682 0.0680437720 8.8325019477 .5042821049
0.0095 0.0 0.7924 0.1981 2.1150799638 0.0794484296 0.0000000000 0.0000000000 4.9382572285 0.2771595877 1.6680447850 0.1402607644 8.7213819773 .4968687817
0.0 0.002 0.7984 0.1996 0.0000000000 0.0000000000 0.1401323375 0.0270162047 4.8895508850 0.2227066942 1.6418433471 0.1627299467 6.6715265696 .4124528456
0.0005 0.0095 0.792 0.198 0.1121688226 0.0402171307 0.6084878296 0.0504234376 4.9625359258 0.3275560240 1.6105377330 0.1009623888 7.2937303110 .5191589811
0.0095 0.0005 0.792 0.198 1.9760921012 0.3616376019 0.0334539637 0.0123437228 4.7744132594 0.2705325052 1.6437148784 0.1438110139 8.4276742027 .7883248438
0.0095 0.001 0.7916 0.1979 1.9867834753 0.3051851611 0.0629308828 0.0154048041 4.8447172171 0.2368569245 1.6554544836 0.1444601100 8.5498860588 .7019069997
0.0095 0.0015 0.7912 0.1978 2.0476699444 0.1260938499 0.1062104862 0.0111117149 4.8275880748 0.1997859504 1.6411627903 0.0904039763 8.6226312957 .4273954915
0.0095 0.002 0.7908 0.1977 2.1730670773 0.3397585300 0.1286690912 0.0185392161 5.0106464730 0.4354930303 1.6666836713 0.1369906969 8.9790663128 .9307814733
0.0095 0.0025 0.7904 0.1976 1.9875083142 0.1858388605 0.1494900896 0.0142993066 4.8621442574 0.2847843759 1.5751487780 0.0604949564 8.5742914392 .5454174994
0.0095 0.003 0.79 0.1975 1.9880519434 0.3224869362 0.1962788501 0.0119654880 4.7976493132 0.2859620297 1.6265308185 0.1239613292 8.6085109252 .7443757831
0.0095 0.0035 0.7896 0.1974 1.9231788602 0.2376615172 0.2199071741 0.0282675372 4.7341970125 0.3217388022 1.5756591956 0.0949090117 8.4529422424 .6825768683
0.0095 0.004 0.7892 0.1973 1.9436555597 0.1625215907 0.2538290254 0.0372257447 4.6938318164 0.2148021077 1.6105377330 0.0707124417 8.5018541345 .4852618848
0.0095 0.0045 0.7888 0.1972 2.1007643952 0.4038605108 0.2833059445 0.0124144610 4.8188000801 0.1762353830 1.6357183356 0.0965179792 8.8385887554 .6890283340
0.0095 0.005 0.7884 0.1971 2.0349852634 0.1616935138 0.2999159545 0.0382295956 4.8006282945 0.2371538520 1.6129196819 0.0718785294 8.7484491943 .5089554908
0.0005 0.01 0.7916 0.1979 0.1031083361 0.0189500676 0.6531710958 0.0589724022 4.9290223866 0.1163809859 1.6585169894 0.0384168151 7.3438188079 .2327202708
0.0095 0.0055 0.7879999999999999 0.19699999999999998 1.9226352310 0.0678315243 0.3471726025 0.0581838507 4.8616974102 0.1224828711 1.5955654828 0.0706157649 8.7270707265 .3191140110
0.0095 0.006 0.7876 0.1969 2.0029111412 0.2420044914 0.3869430489 0.0248641654 4.8183532329 0.3322350833 1.6273815145 0.0848788337 8.8355889375 .6839825738
0.0095 0.0065 0.7872 0.1968 1.9887767823 0.1481803715 0.4000439018 0.0392858449 4.8332481392 0.2305977803 1.6073050881 0.0517581253 8.8293739114 .4698221220
0.0095 0.006999999999999999 0.7868 0.1967 2.0157770320 0.1072871789 0.4409840672 0.0622835558 4.8137358120 0.1090429222 1.5999891022 0.0647727804 8.8704860134 .3433864373
0.0095 0.0075 0.7864 0.1966 2.0824622125 0.2181921665 0.4891764905 0.0475176663 4.7715832272 0.0509658336 1.5885897753 0.0372849504 8.9318117055 .3539606168
0.0095 0.008 0.7859999999999999 0.1965 1.9657631467 0.3654413985 0.5095296013 0.0611412922 4.8246090936 0.1757129310 1.6023710511 0.0752977006 8.9022728927 .6775933223
0.0095 0.0085 0.7856 0.1964 2.1442547303 0.3819643203 0.5406441270 0.0603448050 4.8289286164 0.2149516123 1.6520516995 0.1062355530 9.1658791732 .7634962906
0.0095 0.009000000000000001 0.7852 0.1963 2.0382470385 0.2080445538 0.5893044378 0.0534785503 4.7820096616 0.1921084937 1.5947147868 0.0476462691 9.0042759247 .5012778669
0.0095 0.0095 0.7848 0.1962 1.9648570980 0.3807226337 0.6073181106 0.0418072695 4.8065862570 0.1548984319 1.6204058070 0.0856826181 8.9991672726 .6631109532
0.0095 0.01 0.7844 0.1961 1.8229698797 0.1912496792 0.6159740313 0.0737067785 4.6662762398 0.2228978806 1.5761696132 0.0688540569 8.6813897640 .5567083952
0.001 0.0 0.7992 0.1998 0.2080287696 0.0212749792 0.0000000000 0.0000000000 4.9302139791 0.1507641194 1.6959476149 0.1045801294 6.8341903636 .2766192280
0.01 0.0 0.792 0.198 2.0491196223 0.4636315295 0.0000000000 0.0000000000 4.7568372700 0.3282526456 1.6219370599 0.0834452593 8.4278939522 .8753294344
0.01 0.0005 0.7916 0.1979 2.1725234481 0.2021943327 0.0273714249 0.0023857680 4.8889550887 0.2142415720 1.6544336484 0.0427100245 8.7432836101 .4615316972
0.01 0.001 0.7912 0.1978 2.0889857628 0.3679166254 0.0570822877 0.0187388840 4.8199916726 0.1133775376 1.6270412361 0.0901936806 8.5931009592 .5902267276
0.01 0.0015 0.7908 0.1977 2.0563680115 0.2529485319 0.0947472399 0.0218458922 4.7921381979 0.1765121182 1.5962460396 0.0603991788 8.5394994889 .5117057211
0.01 0.002 0.7904 0.1976 2.1476977152 0.2416133956 0.1195452829 0.0271777863 4.8652721877 0.2355927849 1.6389509806 0.0812161246 8.7714661664 .5856000914
0.01 0.0025 0.79 0.1975 2.1777785303 0.3270433520 0.1574441789 0.0187505629 4.8681022199 0.1323740749 1.6338468044 0.1017517808 8.8371717335 .5799197706
0.01 0.003 0.7896 0.1974 2.0411463942 0.3078014620 0.1979164567 0.0314008013 4.8934235606 0.1765774649 1.6370794493 0.1009463315 8.7695658608 .6167260597
0.01 0.0035 0.7892 0.1973 2.1765100622 0.3774932277 0.2341777460 0.0259835643 4.8657190349 0.1861269778 1.6493294722 0.1009107670 8.9257363153 .6905145368
0.01 0.004 0.7888 0.1972 2.1870202265 0.1666238983 0.2671638221 0.0291670790 4.8055436135 0.1840870621 1.6389509806 0.1099820683 8.8986786427 .4898601077
0.01 0.0045 0.7884 0.1971 2.1321136784 0.3626248928 0.2772234056 0.0455319793 4.8602079196 0.1481515397 1.6079856449 0.1089390594 8.8775306485 .6652474712
0.001 0.0005 0.7988 0.1997 0.2149147393 0.0596771815 0.0318163571 0.0106077457 4.9422788532 0.3398199013 1.6760413277 0.1141196603 6.8650512773 .5242244888
0.01 0.005 0.7879999999999999 0.19699999999999998 2.1156235930 0.2137261023 0.3300947049 0.0328988541 4.7983940585 0.2900830321 1.5919925594 0.1032597821 8.8361049158 .6399677706
0.01 0.0055 0.7876 0.1969 1.9458300764 0.3843827003 0.3621450059 0.0214719122 4.7331543690 0.2899661457 1.5811036502 0.1420661359 8.6222331015 .8378868941
0.01 0.006 0.7872 0.1968 2.0953281033 0.0640119362 0.3822641728 0.0310854890 4.7699447875 0.3624740859 1.6052634176 0.0823445639 8.8528004812 .5399160750
0.01 0.0065 0.7868 0.1967 2.2140204762 0.2194287464 0.4138465861 0.0580142895 4.8110547289 0.1635647903 1.6508607251 0.0544828141 9.0897825163 .4954906403
0.01 0.006999999999999999 0.7864 0.1966 2.0985898785 0.2892584113 0.4356033598 0.0096570913 4.7970535170 0.2081568349 1.6221071991 0.0683900357 8.9533539544 .5754623732
0.01 0.0075 0.7859999999999999 0.1965 2.2082217649 0.2109094430 0.4728004243 0.0612450398 4.8456109114 0.0832229479 1.6028814687 0.0995010390 9.1295145693 .4548784697
0.01 0.008 0.7856 0.1964 2.1752415941 0.3275465990 0.5153781963 0.0717807295 4.8505262305 0.1887790553 1.6147912132 0.0795655051 9.1559372341 .6676718889
0.01 0.0085 0.7852 0.1963 2.0395155066 0.3817328224 0.5296487683 0.0451068889 4.8149274045 0.3188726361 1.6008397982 0.0823614361 8.9849314776 .8280737835
0.01 0.009000000000000001 0.7848 0.1962 2.1255901282 0.3799480192 0.5495339914 0.0486107976 4.8101610345 0.2134589222 1.5759994740 0.0809733938 9.0612846281 .7229911328
0.01 0.0095 0.7844 0.1961 2.1926377281 0.3327989577 0.5958548643 0.0626620123 4.8536541608 0.2655814836 1.6192148326 0.0952694486 9.2613615858 .7563119022
0.001 0.001 0.7984 0.1996 0.2236128063 0.0419906386 0.0704170845 0.0181453545 4.8798691959 0.1686471776 1.6632808872 0.1093951440 6.8371799739 .3381783147
0.01 0.01 0.784 0.196 2.0904354406 0.2211869446 0.6307124908 0.0417024104 4.8719748956 0.2611963563 1.6159821876 0.1197016080 9.2091050146 .6437873193
0.001 0.0015 0.7979999999999999 0.1995 0.2065790917 0.0818618839 0.0879628696 0.0139112986 4.8320565467 0.1633622910 1.6370794493 0.1035844604 6.7636779573 .3627199339
0.001 0.002 0.7976 0.1994 0.2143711101 0.0573447917 0.1352195177 0.0076310159 4.8484409436 0.1004336482 1.6404822334 0.0381294072 6.8385138048 .2035388630
0.001 0.0025 0.7972 0.1993 0.2337605512 0.0344965455 0.1700771442 0.0199936427 4.9744518508 0.1214080147 1.7054754105 0.0825229526 7.0837649567 .2584211555
0.001 0.003 0.7968 0.1992 0.2054918334 0.0424727156 0.1962788501 0.0361335272 4.8378655602 0.4051644497 1.6052634176 0.0688927243 6.8448996613 .5526634168
0.001 0.0035 0.7964 0.1991 0.2121965934 0.0144241124 0.2285630948 0.0327721785 4.7832012541 0.1524021889 1.6486489154 0.0558823773 6.8726098577 .2554808571
0.0 0.0025 0.7979999999999999 0.1995 0.0000000000 0.0000000000 0.1700771442 0.0132007338 4.9915809930 0.4002354167 1.7042844360 0.0266983059 6.8659425732 .4401344564
0.001 0.004 0.7959999999999999 0.19899999999999998 0.1969749761 0.0395452611 0.2641225527 0.0273384129 4.8742091315 0.1254833754 1.6299336026 0.0347184050 6.9652402629 .2270854544
0.001 0.0045 0.7956 0.1989 0.2310424052 0.0491208741 0.3081039875 0.0380286426 4.9927725855 0.2557156539 1.6505204466 0.0843478739 7.1824394248 .4272130445
0.001 0.005 0.7952 0.1988 0.2187201436 0.0297890277 0.3216727281 0.0277595788 4.9708770733 0.1037250303 1.6757010493 0.1044904091 7.1869709943 .2657640459
0.001 0.0055 0.7948 0.1987 0.2025924777 0.0329702127 0.3532551414 0.0375186347 4.8797202468 0.2907970971 1.5986279885 0.1067324891 7.0341958544 .4680184336
0.001 0.006 0.7944 0.1986 0.2082099793 0.0342749952 0.3934934754 0.0730504273 4.8986367778 0.0870790413 1.6248294264 0.0520080798 7.1251696589 .2464125436
0.001 0.0065 0.794 0.1985 0.2163644171 0.0336367434 0.4051906655 0.0522821219 4.9558332179 0.1358546104 1.6426940431 0.0875448475 7.2200823436 .3093183232
0.001 0.006999999999999999 0.7936 0.1984 0.2116529642 0.0330895119 0.4671857731 0.0620476124 4.8019688360 0.2574250072 1.6120689859 0.0382567380 7.0928765592 .3908188695
0.001 0.0075 0.7932 0.1983 0.2129214323 0.0371722952 0.4931535351 0.0253955668 4.9603016898 0.0960443146 1.6282322105 0.0919255695 7.2946088677 .2505377461
0.001 0.008 0.7928 0.1982 0.2121965934 0.0308886854 0.5090617137 0.0322605025 4.9039989441 0.2343672680 1.6915239955 0.1186962127 7.3167812467 .4162126686
0.001 0.0085 0.7924 0.1981 0.2078475598 0.0391949566 0.5624009006 0.1003659810 4.9145743275 0.2417842932 1.6510308643 0.0911692175 7.3358536522 .4725144483
0.0 0.003 0.7976 0.1994 0.0000000000 0.0000000000 0.2044668831 0.0121470687 4.9857719796 0.1903161059 1.6894823250 0.0671306443 6.8797211877 .2695938189
0.001 0.009000000000000001 0.792 0.198 0.2045857847 0.0483310503 0.5902402130 0.0411794258 4.6951723580 0.2254709028 1.6280620713 0.0995940916 7.1180604270 .4145754705
0.001 0.0095 0.7916 0.1979 0.2225255479 0.0338934864 0.6201850197 0.0640066139 4.8527604665 0.2635144248 1.6088363409 0.0746940185 7.3043073750 .4361085436
0.001 0.01 0.7912 0.1978 0.2218007090 0.0230756201 0.6690792744 0.0859819064 4.8131400158 0.2584416901 1.6139405171 0.0990695342 7.3179605163 .4665687508
0.0015 0.0 0.7988 0.1997 0.2995396830 0.0466043805 0.0000000000 0.0000000000 4.8745070296 0.2016737308 1.5999891022 0.1139927608 6.7740358148 .3622708721
0.0015 0.0005 0.7984 0.1996 0.3386809846 0.0624308940 0.0315824133 0.0116503074 4.9759413414 0.3962970015 1.6409926510 0.1983446652 6.9871973903 .6687228681
0.0015 0.001 0.7979999999999999 0.1995 0.3122243641 0.0698783815 0.0659721522 0.0184563720 4.9668554486 0.3580537196 1.6825066175 0.1018359550 7.0275585824 .5482244281
0.0015 0.0015 0.7976 0.1994 0.3232781576 0.0811074993 0.1031692168 0.0049956726 4.9413851588 0.1731221315 1.6239787304 0.1082117457 6.9918112636 .3674370491
0.0015 0.002 0.7972 0.1993 0.3356004192 0.0214899765 0.1293709226 0.0081846903 4.9516626442 0.1578534030 1.6915239955 0.1129837071 7.1081579815 .3005117769
0.0015 0.0025 0.7968 0.1992 0.3365064679 0.0484423466 0.1691413690 0.0187505629 4.8834439734 0.2940352590 1.6311245770 0.0503290065 7.0202163873 .4115571750
0.0015 0.003 0.7964 0.1991 0.3136740419 0.0531337087 0.1883247608 0.0223902674 4.9354271963 0.1104555474 1.6728086827 0.0664249263 7.1102346817 .2524044498
0.0 0.0035 0.7972 0.1993 0.0000000000 0.0000000000 0.2302007014 0.0103993217 4.8813586865 0.3043865846 1.6404822334 0.0419053937 6.7520416213 .3566913000
0.0015 0.0035 0.7959999999999999 0.19899999999999998 0.3292580787 0.0737735055 0.2362832403 0.0394803993 4.8813586865 0.4103632913 1.6792739726 0.0541566753 7.1261739781 .5777738714
0.0015 0.004 0.7956 0.1989 0.3343319511 0.0277671022 0.2699711478 0.0288197496 4.9689407355 0.1698933669 1.6770621629 0.0613690964 7.2503059973 .2878493151
0.0015 0.0045 0.7952 0.1988 0.3131304127 0.0681560604 0.2807325627 0.0337073972 4.8752517749 0.2606249394 1.6362287533 0.0400402300 7.1053435036 .4025286270
0.0015 0.005 0.7948 0.1987 0.3116807349 0.0490137985 0.2973425726 0.0437268440 4.8384613564 0.1764713899 1.6074752273 0.0404430594 7.0549598912 .3096550918
0.0015 0.0055 0.7944 0.1986 0.3482851003 0.1000999660 0.3614431744 0.0498909498 4.9381082795 0.0439498182 1.6583468502 0.1123001255 7.3061834044 .3062408595
0.0015 0.006 0.794 0.1985 0.3200163825 0.0762580838 0.3979384076 0.0300105313 4.8043520210 0.2247522413 1.6442252960 0.1159865317 7.1665321071 .4470073881
0.0015 0.0065 0.7936 0.1984 0.3031638776 0.0683965316 0.4306905399 0.0413068179 4.8616974102 0.1636136132 1.6229578951 0.1045845581 7.2185097228 .3779015208
0.0015 0.006999999999999999 0.7932 0.1983 0.2951906495 0.0467563242 0.4332639217 0.0171658008 4.7616036400 0.1971550022 1.6335065259 0.0955231270 7.1235647371 .3566002542
0.0015 0.0075 0.7928 0.1982 0.3169358171 0.0706708653 0.4800526822 0.0409127514 4.8969983381 0.1141676834 1.6333363867 0.0752084579 7.3273232241 .3009597580
0.0015 0.008 0.7924 0.1981 0.3435736473 0.0721150979 0.5184194657 0.0460673306 4.8670595765 0.2801294334 1.6224474775 0.1254626401 7.3515001670 .5237745020
0.0 0.004 0.7968 0.1992 0.0000000000 0.0000000000 0.2627188899 0.0337593147 4.9887509608 0.1636450691 1.6471176625 0.0519011038 6.8985875132 .2493054876
0.0015 0.0085 0.792 0.198 0.3143988808 0.0514712194 0.5432175088 0.0653134897 4.9972410574 0.3295256910 1.6151314916 0.0573911600 7.4699889386 .5037015601
0.0015 0.009000000000000001 0.7916 0.1979 0.3091437987 0.0365199427 0.5757356973 0.0366150078 4.8211832651 0.1646425564 1.6297634634 0.0819032541 7.3358262245 .3196807610
0.0015 0.0095 0.7912 0.1978 0.3192915435 0.0490218372 0.6246299520 0.0776326919 4.7534114416 0.3079445417 1.6301037418 0.0617902876 7.3274366789 .4963893584
0.0015 0.01 0.7908 0.1977 0.3203788019 0.0893612039 0.6372629173 0.0560958018 4.9203833410 0.1967783426 1.6178537189 0.0314716145 7.4958787791 .3737069628
0.002 0.0 0.7984 0.1996 0.4423329499 0.0730740452 0.0000000000 0.0000000000 4.9354271963 0.1326901254 1.6554544836 0.0823445639 7.0332146298 .2881087345
0.002 0.0005 0.7979999999999999 0.1995 0.3926814840 0.0799099980 0.0299448067 0.0121650777 4.8345886808 0.2861273891 1.6248294264 0.0322816448 6.8820443979 .4104841096
0.002 0.001 0.7976 0.1994 0.4184132656 0.0867568903 0.0711189159 0.0204162047 4.9314055716 0.4107502062 1.6404822334 0.1416580304 7.0614199865 .6595813316
0.002 0.0015 0.7972 0.1993 0.4187756851 0.0807179005 0.1052747110 0.0248024567 4.9013178609 0.1650027573 1.5925029771 0.0826253167 7.0178712341 .3531484312
0.002 0.002 0.7968 0.1992 0.4111648765 0.0643067350 0.1403662813 0.0180607040 4.8350355280 0.1849930570 1.6061141136 0.0960465586 6.9926807994 .3634070546
0.002 0.0025 0.7964 0.1991 0.4637156980 0.1056525764 0.1684395376 0.0421618399 4.9439172929 0.2743099904 1.6353780572 0.0968963323 7.2114505857 .5190207390
0.0 0.0045 0.7964 0.1991 0.0000000000 0.0000000000 0.2966407412 0.0397731986 4.9424278023 0.2645607073 1.6556246228 0.1036950662 6.8946931663 .4080289721
0.002 0.003 0.7959999999999999 0.19899999999999998 0.4280173813 0.0617241942 0.2068063212 0.0516671653 4.9583653520 0.1550541858 1.6224474775 0.1042018959 7.2156365320 .3726474412
0.002 0.0035 0.7956 0.1989 0.4312791564 0.0378550552 0.2192053427 0.0232818164 4.8095652382 0.2014945574 1.6103675938 0.0687075963 7.0704173311 .3313390253
0.002 0.004 0.7952 0.1988 0.4292858494 0.0649368296 0.2711408668 0.0464695077 4.9503221026 0.2022616394 1.6333363867 0.0677059990 7.2840852055 .3813739757
0.002 0.0045 0.7948 0.1987 0.4544740018 0.0381075057 0.2842417197 0.0470686558 4.9711749714 0.2856204600 1.6619197735 0.0964951828 7.3718104664 .4672918043
0.002 0.005 0.7944 0.1986 0.4446886764 0.0562672989 0.3205030091 0.0254988013 4.9576206067 0.3724529617 1.6226176167 0.1029453279 7.3454299089 .5571643898
0.002 0.0055 0.794 0.1985 0.4410644818 0.0367529786 0.3371130190 0.0283603193 5.0039437652 0.1248793775 1.6626003303 0.0803705631 7.4447215963 .2703632385
0.002 0.006 0.7936 0.1984 0.4338160927 0.0368243853 0.3988741828 0.0484438814 4.8126931686 0.3209945957 1.6743399356 0.0981241646 7.3197233797 .5043870270
0.002 0.0065 0.7932 0.1983 0.4280173813 0.1153416655 0.4262456077 0.0330382988 4.8521646702 0.0913746354 1.6270412361 0.0597728843 7.3334688953 .2995274840
0.002 0.006999999999999999 0.7928 0.1982 0.4160575392 0.1229152422 0.4566583020 0.0555900884 4.8605058177 0.2261292065 1.5885897753 0.0596953477 7.3218114342 .4643298848
0.002 0.0075 0.7924 0.1981 0.4057285846 0.0266174826 0.4657821102 0.0656278041 4.8822523809 0.1948754729 1.6074752273 0.0845891346 7.3612383030 .3717098942
