# Supplementary material for: Multipressure Sampling for Improving the Performance of MOF-based Electronic Noses
Source: ACS Sens. 2024 Jul 12;9(7):3531–9. doi: 10.1021/acssensors.4c00199 (PMC11287752; doi:10.1021/acssensors.4c00199)
Supplement: Supplementary file 2 — se4c00199_si_002.zip [file se4c00199_si_002.zip › Multiplex_Adsorption_Data/H2S_0.5bar/MOF-801_EQeq.csv]

H2S_comp CO2_comp N2_comp O2_comp H2S_mass H2S_error CO2_mass CO2_error N2_mass N2_error O2_mass O2_error total_mass total_error
0.0 0.0 0.8 0.2 0.0000000000 0.0000000000 0.0000000000 0.0000000000 8.6841736931 0.7424298363 1.8015421218 0.1488684456 10.4857158149 .8912982819
0.0 0.0005 0.7996 0.1999 0.0000000000 0.0000000000 17.9679019967 1.8503010831 4.9965668872 0.3457024094 1.2021833920 0.1281850016 24.1666522759 2.3241884941
0.0 0.005 0.7959999999999999 0.19899999999999998 0.0000000000 0.0000000000 40.6318963707 1.4321876585 2.4084475377 0.1264726822 0.6691725100 0.0610712221 43.7095164184 1.6197315628
0.002 0.008 0.792 0.198 39.0158758211 1.9431862515 20.1271070961 0.9862004509 1.2994238211 0.0332485945 0.3931357550 0.0215311787 60.8355424933 2.9841664756
0.002 0.0085 0.7916 0.1979 36.0201309336 3.3907295397 22.0599411738 1.2267422940 1.3065760163 0.1037710712 0.3801385087 0.0322540418 59.7667866324 4.7534969467
0.002 0.009000000000000001 0.7912 0.1978 37.9239971449 2.1714904681 20.5968695173 1.5579876113 1.2850110642 0.1046231055 0.3693693618 0.0345388675 60.1752470882 3.8686400524
0.002 0.0095 0.7908 0.1977 37.4050845068 4.8219910565 22.1576381411 5.1966853181 1.2738493051 0.0908678279 0.3739493438 0.0286514888 61.2105212968 10.1381956913
0.002 0.01 0.7904 0.1976 37.5175419459 2.2037922449 22.5295333911 2.5915311184 1.2452405244 0.0685075742 0.3750633935 0.0223770625 61.6673792549 4.8862080000
0.0025 0.0 0.7979999999999999 0.1995 47.5985010106 1.9864905286 0.0000000000 0.0000000000 2.1627804705 0.2193406239 0.6091376104 0.0503017310 50.3704190915 2.2561328835
0.0025 0.0005 0.7976 0.1994 46.9018713409 1.9036401496 3.2822096120 0.4538379556 1.9915612530 0.1245897280 0.5580151082 0.0309468148 52.7336573141 2.5130146480
0.0025 0.001 0.7972 0.1993 46.1600213878 3.4514726474 5.4376702283 0.7915896373 1.8360551915 0.1130645333 0.5289260331 0.0364906781 53.9626728407 4.3926174961
0.0025 0.0015 0.7968 0.1992 45.3407827868 2.8843495368 6.9494201647 0.5710726027 1.8061460117 0.1293455959 0.5060261230 0.0222065995 54.6023750862 3.6069743349
0.0025 0.002 0.7964 0.1991 45.7713642595 1.5965923760 8.7052423155 0.9707098411 1.6957204531 0.0738249356 0.4972375088 0.0550389041 56.6695645369 2.6961660568
0.0 0.0055 0.7956 0.1989 0.0000000000 0.0000000000 42.0575231966 1.9013519784 2.1871629540 0.1665162639 0.6050527615 0.0319984016 44.8497389121 2.0998666439
0.0025 0.0025 0.7959999999999999 0.19899999999999998 44.6353200005 2.9405489504 9.8656916587 0.5776961872 1.5859450940 0.0989144241 0.4623306187 0.0206684750 56.5492873719 3.6378280367
0.0025 0.003 0.7956 0.1989 44.4622172835 1.2021818881 11.1376244751 1.3830983773 1.5701235714 0.1176591753 0.4578744200 0.0374750741 57.6278397500 2.7404145148
0.0025 0.0035 0.7952 0.1988 43.5895844705 1.8939395750 11.9500070968 0.8164134193 1.5332789296 0.0999969439 0.4601025193 0.0346999713 57.5329730162 2.8450499095
0.0025 0.004 0.7948 0.1987 44.6223999196 2.7095259799 12.8258757269 1.2431837580 1.4655498088 0.0904543686 0.4316323608 0.0480406792 59.3454578161 4.0912047857
0.0025 0.0045 0.7944 0.1986 43.8437672872 1.4514345219 12.8160039079 0.7106879803 1.4688008066 0.0861562806 0.4248242794 0.0267165539 58.5533962811 2.2749953367
0.0025 0.005 0.794 0.1985 44.2396754814 2.5943625596 14.9187013538 1.2825757896 1.3809154993 0.0556991640 0.4091038005 0.0230649177 60.9483961350 3.9557024309
0.0025 0.0055 0.7936 0.1984 42.6618435572 0.6272960250 15.7188293037 0.7331627955 1.3750637033 0.1101964111 0.4039049020 0.0578723656 60.1596414662 1.5285275972
0.0025 0.006 0.7932 0.1983 41.8724002448 1.9310375617 16.3879003463 1.2226714253 1.3348596972 0.0959949428 0.3954876377 0.0580225545 59.9906479260 3.3077264843
0.0025 0.0065 0.7928 0.1982 41.1387242205 2.7426929684 17.3156811280 1.2840712503 1.3369186624 0.0486448935 0.3767963597 0.0351282955 60.1681203706 4.1105374077
0.0025 0.006999999999999999 0.7924 0.1981 40.9271249359 1.8540552706 18.2150378791 2.0220255554 1.3033250185 0.0608422209 0.3817476916 0.0342269213 60.8272355251 3.9711499682
0.0 0.006 0.7952 0.1988 0.0000000000 0.0000000000 44.1227758118 2.3565672552 2.1855374551 0.1964810361 0.5956452309 0.0268994522 46.9039584978 2.5799477435
0.0025 0.0075 0.792 0.198 41.0990411148 1.2084116017 17.8935229467 2.1274262809 1.2832771987 0.0778479540 0.3756823100 0.0279103203 60.6515235702 3.4415961569
0.0025 0.008 0.7916 0.1979 41.6097798242 2.0681943340 18.4337497310 2.3213439994 1.2677807759 0.0782505859 0.3677601789 0.0156653131 61.6790705100 4.4834542324
0.0025 0.0085 0.7912 0.1978 41.6505176304 1.7823768450 19.9068634103 0.9464740437 1.2256261710 0.1075420376 0.3519159167 0.0333121991 63.1349231284 2.8697051254
0.0025 0.009000000000000001 0.7908 0.1977 40.8473632118 1.6086307637 20.0435370422 2.4722119464 1.2358126308 0.0546253629 0.3608283142 0.0223496564 62.4875411990 4.1578177294
0.0025 0.0095 0.7904 0.1976 40.8021429285 2.0970013912 20.6949068921 0.9488346210 1.1758859047 0.0621211910 0.3473359347 0.0406597517 63.0202716600 3.1486169549
0.0025 0.01 0.79 0.1975 40.2525121388 3.6000681009 21.2324104160 4.0794446658 1.1888898959 0.1709081011 0.3495640341 0.0239692542 63.0233764848 7.8743901220
0.003 0.0 0.7976 0.1994 50.2583237940 3.2300320065 0.0000000000 0.0000000000 2.0726194648 0.1879032982 0.5767063862 0.0513508265 52.9076496450 3.4692861312
0.003 0.0005 0.7972 0.1993 49.0124588471 2.6407545038 3.1121760400 0.6687661347 1.8067962113 0.0798408113 0.5292973830 0.0344767041 54.4607284814 3.4238381539
0.003 0.001 0.7968 0.1992 48.3750242421 1.6263479328 5.0924969710 0.2137911192 1.7475196847 0.1064629947 0.4917910437 0.0388971166 55.7068319415 1.9854991633
0.003 0.0015 0.7964 0.1991 48.6616390986 2.7892646322 7.0583505812 0.8892621998 1.6792487309 0.1109568084 0.4763181314 0.0177593447 57.8755565421 3.8072429851
0.0 0.0065 0.7948 0.1987 0.0000000000 0.0000000000 43.9689115985 2.7699109935 2.0417349857 0.2159160795 0.5750972034 0.0333563261 46.5857437876 3.0191833991
0.003 0.002 0.7959999999999999 0.19899999999999998 48.1921655456 2.4301580874 8.2130129960 1.0385852807 1.5693650052 0.1421455804 0.4624544020 0.0463842297 58.4369979488 3.6572731782
0.003 0.0025 0.7956 0.1989 46.9281070154 1.8613389509 9.4263957135 0.8402197613 1.5066207477 0.1319148638 0.4211107804 0.0136633438 58.2822342570 2.8471369198
0.003 0.003 0.7952 0.1988 46.5560614196 1.7046847604 10.5606336752 1.0243426031 1.4792039995 0.1343168844 0.4225961800 0.0330332146 59.0184952743 2.8963774625
0.003 0.0035 0.7948 0.1987 46.3079431307 2.5502346375 11.5156470611 2.2520349979 1.4512454184 0.0616970522 0.4237102297 0.0358125426 59.6985458399 4.8997792302
0.003 0.004 0.7944 0.1986 45.8051146749 1.7147290824 12.8223014476 1.2464718705 1.3951115231 0.0974875414 0.3944973713 0.0510767748 60.4170250169 3.1097652691
0.003 0.0045 0.794 0.1985 44.8532474880 1.9306045682 13.5938351632 1.1114166328 1.3783147011 0.1486486330 0.4105892001 0.0295694438 60.2359865524 3.2202392778
0.003 0.005 0.7936 0.1984 46.4843417867 1.4738879358 13.6518746507 1.1444304441 1.3741967706 0.1014704877 0.4128172994 0.0393623103 61.9232305074 2.7591511779
0.003 0.0055 0.7932 0.1983 45.2751276817 3.1174844242 14.3595819504 2.5003477129 1.3320421657 0.0557918542 0.3967254707 0.0344019597 61.3634772685 5.7080259510
0.003 0.006 0.7928 0.1982 44.7560832059 2.3808274025 15.7149146169 1.2091192854 1.3072262158 0.0559977490 0.3826141747 0.0221070178 62.1608382133 3.6680514547
0.003 0.0065 0.7924 0.1981 44.3413222406 1.8696117944 16.7027773314 2.8617266187 1.2617122466 0.0518649354 0.3741969104 0.0522160150 62.6800087290 4.8354193635
0.0 0.006999999999999999 0.7944 0.1986 0.0000000000 0.0000000000 44.2134944243 2.3341385144 2.1245270631 0.1336454930 0.5807912351 0.0421852318 46.9188127225 2.5099692392
0.003 0.006999999999999999 0.792 0.198 43.6975594326 2.7099969156 17.9112241394 1.7099438789 1.2625791794 0.0916435464 0.3848422741 0.0281551908 63.2562050255 4.5397395317
0.003 0.0075 0.7916 0.1979 44.4763239025 2.2536455584 16.6655027045 0.4648638727 1.2305026677 0.0835533842 0.3760536599 0.0369247882 62.7483829346 2.8389876035
0.003 0.008 0.7912 0.1978 42.5675797014 2.9118565855 17.8431426291 2.0292962713 1.2205329412 0.1034469112 0.3644180299 0.0438507466 61.9956733016 5.0884505146
0.003 0.0085 0.7908 0.1977 42.5462220166 3.3493078977 20.6218894723 2.8514973643 1.1300468357 0.0928989332 0.3347100383 0.0422563619 64.6328683629 6.3359605571
0.003 0.009000000000000001 0.7904 0.1976 43.3711296327 2.8001236926 18.6340795751 2.6063571331 1.1668914774 0.1222221452 0.3504305172 0.0382760696 63.5225312024 5.5669790405
0.003 0.0095 0.79 0.1975 42.7215659721 2.2876117674 19.1690300423 1.4589072612 1.1311305016 0.0627576382 0.3339673385 0.0417397575 63.3556938545 3.8510164243
0.003 0.01 0.7896 0.1974 42.8829351461 3.3155300063 20.0169852532 2.7721724695 1.0881089640 0.1267664980 0.3265403406 0.0380367364 64.3145697039 6.2525057102
0.0035 0.0 0.7972 0.1993 50.2423714492 1.9167183865 0.0000000000 0.0000000000 1.9344520583 0.1115584473 0.5573961917 0.0319024886 52.7342196992 2.0601793224
0.0035 0.0005 0.7968 0.1992 50.7094719261 1.1571788767 2.9535461209 0.4355149789 1.7629077410 0.1150496026 0.5052834232 0.0653528925 55.9312092112 1.7730963507
0.0035 0.001 0.7964 0.1991 49.9814649169 1.9718487641 4.7612804234 0.7734808671 1.6453299872 0.0626527624 0.4832499961 0.0584875756 56.8713253236 2.8664699692
0.0 0.0075 0.794 0.1985 0.0000000000 0.0000000000 44.7641036389 2.8024020617 2.0458529163 0.1639316872 0.5920555152 0.0389994010 47.4020120704 3.0053331499
0.0035 0.0015 0.7959999999999999 0.19899999999999998 51.4012236061 2.4946106022 6.4600843094 0.5724638966 1.5436821226 0.0431456934 0.4505712054 0.0143716621 59.8555612435 3.1245918543
0.0035 0.002 0.7956 0.1989 49.5494332311 1.9232772404 7.8799242068 1.0710060114 1.4808294984 0.0973443301 0.4401734083 0.0181653835 59.3503603446 3.1097929654
0.0035 0.0025 0.7952 0.1988 49.6052005192 1.7332854104 9.2704890549 0.5836759744 1.4784454334 0.0361405432 0.4286615616 0.0262770689 60.7827965691 2.3793789969
0.0035 0.003 0.7948 0.1987 48.6439728655 1.6486836792 10.1075512241 0.9179365932 1.4225282712 0.1594449359 0.4125697328 0.0501198559 60.5866220936 2.7761850642
0.0035 0.0035 0.7944 0.1986 47.4766831047 1.8628732207 11.1554958715 1.1861547903 1.3589170809 0.1092558852 0.3928881884 0.0471118647 60.3839842455 3.2053957609
0.0035 0.004 0.794 0.1985 46.8366117484 3.5720829767 12.1908454395 1.4924431413 1.3520899855 0.1297915153 0.4060092180 0.0505727114 60.7855563914 5.2448903447
0.0035 0.0045 0.7936 0.1984 48.2310576260 1.3185648048 12.4160250349 0.6299136656 1.2994238211 0.0529130895 0.3915265722 0.0299504427 62.3380330542 2.0313420026
0.0035 0.005 0.7932 0.1983 46.8326566216 0.8183024735 12.7293701861 0.4229355263 1.3241314044 0.0518821405 0.3878130732 0.0338958362 61.2739712853 1.3270159765
0.0035 0.0055 0.7928 0.1982 47.3578974627 2.4856594223 13.6974892627 0.8202342993 1.2899959275 0.0692983818 0.3729590774 0.0150914128 62.7183417303 3.3902835162
0.0035 0.006 0.7924 0.1981 47.8605940809 2.1326924318 14.7793044614 2.0460370251 1.2283353359 0.0937605902 0.3678839622 0.0458272452 64.2361178404 4.3183172923
0.0 0.008 0.7936 0.1984 0.0000000000 0.0000000000 46.5396694277 3.1131699002 2.0113923396 0.2298387747 0.5644518397 0.0574012931 49.1155136070 3.4004099680
0.0035 0.0065 0.792 0.198 46.7395793039 2.0456352624 14.9491678297 1.6246049452 1.2106715812 0.0371910612 0.3566196821 0.0324529498 63.2560383969 3.7398842186
0.0035 0.006999999999999999 0.7916 0.1979 45.3249622796 2.8359971571 15.9760072089 0.9175479543 1.1781616031 0.0881376889 0.3423846028 0.0208221022 62.8215156944 3.8625049025
0.0035 0.0075 0.7912 0.1978 44.8428323207 2.1109668809 16.5548702503 1.9812339476 1.1577886836 0.0443504102 0.3584764315 0.0384757042 62.9139676861 4.1750269429
0.0035 0.008 0.7908 0.1977 45.4085472929 1.9169001041 16.7412433848 0.5560377874 1.1774030370 0.0290939582 0.3400327201 0.0273177147 63.6672264348 2.5293495644
0.0035 0.0085 0.7904 0.1976 43.1974995655 1.2421268992 18.9343190355 2.9695021124 1.1275544040 0.0432109668 0.3280257402 0.0380802171 63.5873987452 4.2929201955
0.0035 0.009000000000000001 0.79 0.1975 45.2179101804 2.6001314526 18.5106818377 2.8461317211 1.1066396515 0.0574592338 0.3248073744 0.0305059914 65.1600390440 5.5342283989
0.0035 0.0095 0.7896 0.1974 44.2238549741 2.3669383793 18.5642960270 1.9542715411 1.0994874564 0.0344694357 0.3168852433 0.0082480927 64.2045237008 4.3639274488
0.0035 0.01 0.7892 0.1973 44.6983383544 1.8034482763 19.6564936561 2.5509399219 1.0573328515 0.0642481396 0.3144095774 0.0217379825 65.7265744394 4.4403743203
0.004 0.0 0.7968 0.1992 53.7339574019 2.9808403744 0.0000000000 0.0000000000 1.9047596117 0.1579962634 0.5372195141 0.0353942319 56.1759365277 3.1742308697
0.004 0.0005 0.7964 0.1991 52.9340989222 3.2908117117 2.8822307389 0.1697961602 1.7100248434 0.1312927357 0.4860970120 0.0531005823 58.0124515165 3.6450011899
0.0 0.0085 0.7932 0.1983 0.0000000000 0.0000000000 46.5497114505 1.5496297709 1.8569699440 0.1369187785 0.5271930670 0.0256730261 48.9338744615 1.7122215755
0.004 0.001 0.7959999999999999 0.19899999999999998 52.8178181938 2.3866166687 4.7837473218 0.7474495664 1.5502924848 0.0958548921 0.4367074760 0.0290677344 59.5885654764 3.2589888616
0.004 0.0015 0.7956 0.1989 51.1318794700 2.3295575327 6.3131984509 0.6942658539 1.4666334747 0.1161382532 0.4306420944 0.0341462460 59.3423534900 3.1741078858
0.004 0.002 0.7952 0.1988 49.5591892106 2.2075410240 7.8657972934 1.1314690260 1.4358573622 0.1666239891 0.4171497149 0.0422752131 59.2779935811 3.5479092522
0.004 0.0025 0.7948 0.1987 50.2807361793 2.1346352556 8.5665262383 0.4178749154 1.3667194756 0.0744237906 0.3940022381 0.0292254438 60.6079841313 2.6561594054
0.004 0.003 0.7944 0.1986 51.1180365261 1.7312487589 9.5016257824 0.7489747483 1.3600007468 0.1090256256 0.3819952582 0.0313188868 62.3616583135 2.6205680196
0.004 0.0035 0.794 0.1985 50.7314887987 3.1327803162 10.0515541819 1.2354409162 1.2699481077 0.0498363813 0.3759298766 0.0158828973 62.4289209649 4.4339405110
0.004 0.004 0.7936 0.1984 48.2057448144 1.4787866029 11.5205829706 1.7503763582 1.2977983222 0.0686548340 0.3942498047 0.0392219252 61.4183759119 3.3370397203
0.004 0.0045 0.7932 0.1983 48.6372491499 2.4467085807 11.8100995931 0.7904836536 1.2650716110 0.0923736064 0.3713498946 0.0391593702 62.0837702486 3.3687252109
0.004 0.005 0.7928 0.1982 47.9287540997 1.3341063244 13.1613473690 1.1112013132 1.2388468954 0.0807737575 0.3613234474 0.0455374511 62.6902718115 2.5716188462
0.004 0.0055 0.7924 0.1981 48.8194486585 1.1867398854 13.1708787804 0.3358575521 1.2192325420 0.0963315017 0.3418894696 0.0182024592 63.5514494505 1.6371313984
0.0 0.009000000000000001 0.7928 0.1982 0.0000000000 0.0000000000 46.7326805094 1.6611174900 1.9029173796 0.1888080707 0.5165477033 0.0392812601 49.1521455923 1.8892068208
0.004 0.006 0.792 0.198 48.5808226740 2.3564903870 14.5211053336 0.9409879488 1.1635321130 0.0308690758 0.3371857043 0.0354582438 64.6026458249 3.3638056554
0.004 0.0065 0.7916 0.1979 48.1652706833 3.2875431975 14.4714058311 1.2662535906 1.1692755425 0.0331892043 0.3394138036 0.0219288672 64.1453658605 4.6089148596
0.004 0.006999999999999999 0.7912 0.1978 48.5178043201 2.6329755270 15.2885541586 2.4928245115 1.1248452392 0.0900525739 0.3217127920 0.0398759014 65.2529165099 5.2557285138
0.004 0.0075 0.7908 0.1977 47.6095753657 2.6751996996 15.8121009728 2.2259034534 1.1213775082 0.0622126185 0.3276543903 0.0232053245 64.8707082370 4.9865210960
0.004 0.008 0.7904 0.1976 47.1565815078 3.7020070189 16.9802094859 1.3725228257 1.0830157342 0.1025983865 0.3059923131 0.0371894142 65.5257990410 5.2143176453
0.004 0.0085 0.79 0.1975 47.2669295459 2.2790301765 16.8738321261 1.9562266844 1.0842077667 0.0427794199 0.3191133427 0.0282984972 65.5440827814 4.3063347780
0.004 0.009000000000000001 0.7896 0.1974 46.5209926285 2.4926212631 17.0775660457 1.9282314770 1.0732627408 0.0618939287 0.3244360245 0.0321493608 64.9962574395 4.5148960296
0.004 0.0095 0.7892 0.1973 45.9825680314 1.3506212376 18.1275531384 2.3786287926 1.0572244849 0.0760958830 0.3196084759 0.0548939502 65.4869541306 3.8602398634
0.004 0.01 0.7888 0.1972 45.4123705822 2.7387089103 18.9991666741 2.7643638579 1.0741296735 0.0635202044 0.3212176588 0.0173119694 65.8068845886 5.5839049420
0.0045 0.0 0.7964 0.1991 55.7972152239 2.3469822501 0.0000000000 0.0000000000 1.7801380293 0.1565971892 0.4926575268 0.0165888094 58.0700107800 2.5201682487
0.0 0.0095 0.7924 0.1981 0.0000000000 0.0000000000 48.0245271675 1.8256261689 1.7955260856 0.0859242539 0.4990942583 0.0366582519 50.3191475114 1.9482086747
0.0045 0.0005 0.7959999999999999 0.19899999999999998 54.7400098261 1.6264082503 2.8087027078 0.2145016001 1.5527849164 0.0989936986 0.4484668893 0.0267280217 59.5499643396 1.9666315707
0.0045 0.001 0.7956 0.1989 53.6353429066 1.9445369625 4.2275213826 0.2227826342 1.4691259063 0.0820002214 0.4129410827 0.0709501851 59.7449312782 2.3202700032
0.0045 0.0015 0.7952 0.1988 54.4312462594 1.8793826720 6.0522760626 1.1363951282 1.4368326615 0.1138920008 0.4120745997 0.0346097748 62.3324295832 3.1642795758
0.0045 0.002 0.7948 0.1987 52.1575756908 2.8266946981 7.3521222982 0.7142853669 1.3705123064 0.0617122774 0.3954876377 0.0351073526 61.2756979331 3.6377996950
0.0045 0.0025 0.7944 0.1986 51.9461082437 2.2103375056 8.1236560137 1.0375549577 1.3640103108 0.0926609783 0.3885557730 0.0253849336 61.8223303412 3.3659383752
0.0045 0.003 0.794 0.1985 51.2091362804 1.7611065237 9.3145718328 0.6252040413 1.3186047082 0.0295155272 0.3817476916 0.0407576129 62.2240605130 2.4565837051
0.0045 0.0035 0.7936 0.1984 50.7250287582 2.4987497236 10.5024239839 1.1821898975 1.2697313745 0.0474274415 0.3604569643 0.0459607903 62.8576410809 3.7743278529
0.0045 0.004 0.7932 0.1983 50.4148149783 0.9141378778 10.5725479395 0.9805360196 1.2332118326 0.0663323948 0.3593429146 0.0152328916 62.5799176650 1.9762391838
0.0045 0.0045 0.7928 0.1982 51.4896866092 2.3286983589 11.3076580471 0.4856094781 1.2181488761 0.1133400600 0.3656558628 0.0462253973 64.3811493952 2.9738732943
0.0045 0.005 0.7924 0.1981 50.1115885892 2.9441900020 13.0861173001 1.4750275972 1.1311305016 0.0672522764 0.3444889188 0.0325491237 64.6733253097 4.5190189993
0.0 0.001 0.7992 0.1998 0.0000000000 0.0000000000 22.4371127409 1.7249475457 4.1966046949 0.2196646180 1.0483207523 0.0767991326 27.6820381881 2.0214112963
0.0 0.01 0.792 0.198 0.0000000000 0.0000000000 50.9801157338 3.4229433160 1.7781874306 0.0926630061 0.5065212562 0.0253027111 53.2648244206 3.5409090332
0.0045 0.0055 0.792 0.198 49.2514803444 2.2547717583 12.7486032127 1.0463103761 1.1729600067 0.1276839934 0.3542677994 0.0414524373 63.5273113632 3.4702185651
0.0045 0.006 0.7916 0.1979 50.0886488536 2.9592387698 13.8026751961 1.1367930443 1.1081567838 0.1091169268 0.3431273026 0.0162264749 65.3426081361 4.2213752158
0.0045 0.0065 0.7912 0.1978 50.3321528279 0.8995772073 13.7599540484 0.6844413389 1.1167177447 0.1256174033 0.3149047106 0.0379383188 65.5237293316 1.7475742683
0.0045 0.006999999999999999 0.7908 0.1977 48.5341521776 1.2290339482 14.6511410183 0.6837685406 1.1316723346 0.0716813684 0.3274068237 0.0269153966 64.6443723542 2.0113992538
0.0045 0.0075 0.7904 0.1976 48.5863598516 1.7526397429 15.4885435951 3.1352490915 1.0289408041 0.1058736626 0.3085917624 0.0319216943 65.4124360132 5.0256841913
0.0045 0.008 0.79 0.1975 49.1308489765 2.4609602376 15.5307541315 1.4682715703 1.0392356304 0.0655917844 0.3149047106 0.0437387894 66.0157434490 4.0385623817
0.0045 0.0085 0.7896 0.1974 48.5436444820 2.3768026428 15.8532902866 1.0336970656 1.0065089192 0.0632199969 0.3160187603 0.0169289217 65.7194624481 3.4906486270
0.0045 0.009000000000000001 0.7892 0.1973 48.9112076007 2.3915947452 16.4003252219 1.5063461486 1.0059670863 0.0696438971 0.3082204125 0.0391984787 66.6257203214 4.0067832696
0.0045 0.0095 0.7888 0.1972 49.1332220526 1.8692719520 16.5650824768 1.4008782005 1.0196212770 0.1266868048 0.3137906609 0.0318775040 67.0317164673 3.4287144613
0.0045 0.01 0.7884 0.1971 48.1447040238 3.6917090135 17.9748803515 1.8329840688 0.9924212621 0.0799084414 0.2932426334 0.0317368404 67.4052482708 5.6363383641
0.0005 0.0 0.7996 0.1999 32.0717278337 1.9047706418 0.0000000000 0.0000000000 3.3194854882 0.2361542546 0.9060937427 0.0732897483 36.2973070646 2.2142146447
0.005 0.0 0.7959999999999999 0.19899999999999998 57.3903403052 3.4891875212 0.0000000000 0.0000000000 1.6985379845 0.0574951929 0.4863445786 0.0392953000 59.5752228683 3.5859780141
0.005 0.0005 0.7956 0.1989 56.1223266481 2.3047921513 2.7360256955 0.5745863686 1.5064040145 0.0716610510 0.4384404422 0.0538342088 60.8031968003 3.0048737797
0.005 0.001 0.7952 0.1988 55.3496267060 2.3513761104 4.6048631535 0.6931628959 1.4577474140 0.1029370842 0.4209869971 0.0398066764 61.8332242706 3.1872827669
0.005 0.0015 0.7948 0.1987 55.3675566142 1.3922419925 5.8124589426 0.4047272574 1.3734382044 0.0988037132 0.4039049020 0.0354858888 62.9573586632 1.9312588519
0.005 0.002 0.7944 0.1986 53.7388353916 2.2017770030 7.4411388729 0.7230927883 1.2955226238 0.1039641785 0.3712261113 0.0264722673 62.8467229996 3.0553062371
0.005 0.0025 0.794 0.1985 53.8425915517 0.7311561343 8.4213424176 0.3393243533 1.2103464814 0.1572225620 0.3610758808 0.0374848856 63.8353563315 1.2651879352
0.005 0.003 0.7936 0.1984 53.1156392430 1.6428759958 8.8010670413 1.1609311959 1.2529345526 0.0884701576 0.3567434654 0.0288985624 63.5263843023 2.9211759117
0.005 0.0035 0.7932 0.1983 51.8684559206 2.4923035792 9.7485914610 0.8246083286 1.2185823425 0.0752878808 0.3659034294 0.0528738732 63.2015331535 3.4450736618
0.005 0.004 0.7928 0.1982 51.3412375161 3.1317825996 10.6569690123 1.5749262096 1.1796787354 0.0304461918 0.3493164675 0.0516673325 63.5272017313 4.7888223335
0.005 0.0045 0.7924 0.1981 52.8304745996 2.8850070210 11.1064771841 1.2035235957 1.1396914625 0.0782361775 0.3401565034 0.0308376966 65.4167997496 4.1976044908
0.0005 0.0005 0.7992 0.1998 30.8423425819 2.9728158603 4.6354998331 0.9194350623 2.9814900834 0.2427920574 0.8382604953 0.0526776111 39.2975929937 4.1877205911
0.005 0.005 0.792 0.198 52.5337082509 1.5645630735 11.5279017329 1.4880611544 1.0975368577 0.0796818021 0.3279019569 0.0187955064 65.4870487984 3.1511015364
0.005 0.0055 0.7916 0.1979 50.1398018271 2.0391460005 13.3215091220 1.4388893118 1.0860499988 0.0825198623 0.3214652254 0.0328956298 64.8688261733 3.5934508044
0.005 0.006 0.7912 0.1978 51.6654260774 2.0311556403 12.7360081333 1.1400708833 1.1364404647 0.0767969818 0.3334722053 0.0172303505 65.8713468807 3.2652538559
0.005 0.0065 0.7908 0.1977 50.4087504506 1.6930111174 14.4982980277 2.0683078794 1.0603671161 0.0496645410 0.3129241778 0.0237663933 66.2803397722 3.8347499311
0.005 0.006999999999999999 0.7904 0.1976 51.0246955333 1.4758032436 14.4503005629 0.9244832380 1.0080260515 0.0688263526 0.3141620108 0.0202127172 66.7971841585 2.4893255514
0.005 0.0075 0.79 0.1975 49.5784374944 1.1721059375 15.2877031397 1.5822441801 1.0249312401 0.0586566658 0.3130479611 0.0295984477 66.2041198353 2.8426052311
0.005 0.008 0.7896 0.1974 49.3887232449 1.5302797671 14.5978672365 1.6477373294 1.0185376111 0.0600448723 0.3130479611 0.0361260660 65.3181760536 3.2741880348
0.005 0.0085 0.7892 0.1973 49.2957777647 1.4810370312 16.1889321324 1.5211556226 1.0281822379 0.0762136943 0.3030215140 0.0354858888 66.8159136490 3.1138922369
0.005 0.009000000000000001 0.7888 0.1972 49.2961732774 0.9028601154 16.3315628965 1.5681041515 0.9871112990 0.0958034235 0.3071063628 0.0493670389 66.9219538357 2.6161347293
0.005 0.0095 0.7884 0.1971 48.9859594975 1.4328554909 16.8050698007 2.0822596647 0.9730236419 0.0756252870 0.2915096672 0.0178522811 67.0555626073 3.6085927237
0.0005 0.001 0.7988 0.1997 30.4241538399 2.4764870737 7.8407773384 0.9303940585 2.8577354338 0.1733965730 0.8038487384 0.0287689003 41.9265153505 3.6090466055
0.005 0.01 0.7879999999999999 0.19699999999999998 48.8744249213 2.0722077622 17.6451956379 1.7984086945 0.9703144771 0.0691626808 0.2885388681 0.0284906024 67.7784739044 3.9682697399
0.0055 0.0 0.7956 0.1989 57.9610651046 2.0279553366 0.0000000000 0.0000000000 1.5942893217 0.1001030504 0.4669106007 0.0256634751 60.0222650270 2.1537218621
0.0055 0.0005 0.7952 0.1988 56.7403811318 2.9563996529 2.5699068104 0.3745463931 1.4525458176 0.1119598416 0.4124459495 0.0302254381 61.1752797093 3.4731313257
0.0055 0.001 0.7948 0.1987 56.7057078534 0.9400158962 4.2125434503 0.1697504300 1.3905601262 0.1292892937 0.3940022381 0.0254717035 62.7028136680 1.2645273234
0.0055 0.0015 0.7944 0.1986 54.4668424008 1.4215792712 5.7350162246 0.4882469677 1.3573999486 0.0519047702 0.4166545817 0.0409226910 61.9759131557 2.0026537001
0.0055 0.002 0.794 0.1985 56.0106602344 3.0003809028 6.7230491429 0.5981697830 1.2464325570 0.1729479226 0.3655320795 0.0434519931 64.3456740138 3.8149506015
0.0055 0.0025 0.7936 0.1984 54.6659171171 1.1695837198 7.9146457771 0.9122473998 1.1819544339 0.0911223232 0.3489451176 0.0240840440 64.1114624457 2.1970374868
0.0055 0.003 0.7932 0.1983 54.1098262869 1.7835940223 8.8150237509 0.6349466854 1.1999432884 0.0793273071 0.3581050816 0.0275967361 64.4828984078 2.5254647509
0.0055 0.0035 0.7928 0.1982 54.2167465485 3.4545112386 9.9024556743 1.6064856288 1.1494444559 0.0629668658 0.3474597180 0.0328116813 65.6161063967 5.1567754145
0.0055 0.004 0.7924 0.1981 53.1447753439 2.5562613666 10.5509320600 0.9761978171 1.1583305166 0.1179960439 0.3446127021 0.0502773565 65.1986506226 3.7007325841
0.0005 0.0015 0.7984 0.1996 29.6162532691 4.7688069536 10.7163701300 1.9103760352 2.6080588027 0.1802857987 0.7329209085 0.0485533577 43.6736031103 6.9080221452
0.0055 0.0045 0.792 0.198 53.8875481599 2.2609742038 11.0120140886 0.7581017562 1.1111910484 0.0557362586 0.3333484220 0.0355462875 66.3441017189 3.1103585061
0.0055 0.005 0.7916 0.1979 54.2092318075 3.5719575918 11.6570863987 1.3262460818 1.1023049878 0.0501567610 0.3196084759 0.0183700420 67.2882316699 4.9667304766
0.0055 0.0055 0.7912 0.1978 51.7131512743 0.6263210527 12.3884520232 0.9309081689 1.1110826818 0.0874609045 0.3335959886 0.0388214105 65.5462819679 1.6835115366
0.0055 0.006 0.7908 0.1977 52.9488647290 1.4435847098 13.0062917293 0.5110847282 1.0820404348 0.0336669735 0.3271592571 0.0122938690 67.3643561502 2.0006302805
0.0055 0.0065 0.7904 0.1976 52.1421506962 0.7972702912 13.2568316872 1.4889185044 1.0166953790 0.0508219683 0.3054971799 0.0097025894 66.7211749423 2.3467133533
0.0055 0.006999999999999999 0.79 0.1975 51.7760377906 1.6190548644 13.8874366764 2.3800914308 1.0318667021 0.0686247228 0.3135430943 0.0056778631 67.0088842634 4.0734488811
0.0055 0.0075 0.7896 0.1974 52.0517101297 3.5953393645 14.2950747194 1.6301600520 1.0203798432 0.0557446857 0.3035166471 0.0200146531 67.6706813394 5.3012587553
0.0055 0.008 0.7892 0.1973 50.4489609065 2.0249435594 15.1738368137 1.3260857437 1.0011989562 0.0460291490 0.3025263808 0.0254211237 66.9265230572 3.4224795758
0.0055 0.0085 0.7888 0.1972 50.8836293435 1.3043935483 15.2180897954 1.4956422407 0.9705312102 0.0793622360 0.2941091165 0.0304758402 67.3663594656 2.9098738652
0.0055 0.009000000000000001 0.7884 0.1971 51.7279170811 1.0890920137 15.1416683001 1.1879777792 0.9458236270 0.0441178489 0.2941091165 0.0063793449 68.1095181247 2.3275669867
0.0005 0.002 0.7979999999999999 0.1995 27.0174712763 2.7439185223 13.3495927450 0.9365419109 2.5659041979 0.1431975043 0.7179431295 0.0324208284 43.6509113487 3.8560787659
0.0055 0.0095 0.7879999999999999 0.19699999999999998 50.8380135476 1.9531630962 15.8255470711 1.1636382919 0.9449566942 0.0289645072 0.2827210531 0.0153491290 67.8912383660 3.1611150243
0.0055 0.01 0.7876 0.1969 51.4142755246 2.4476892889 16.1608485094 1.0909639828 0.9275096727 0.0858148478 0.2889102180 0.0318524998 68.7915439247 3.6563206193
0.006 0.0 0.7952 0.1988 58.6263174350 2.0784100722 0.0000000000 0.0000000000 1.5463912874 0.0545332742 0.4459912234 0.0440543350 60.6186999458 2.1769976814
0.006 0.0005 0.7948 0.1987 58.1556573440 1.6471471411 2.5009742812 0.2771916766 1.3432039248 0.1091440440 0.3896698227 0.0250593165 62.3895053727 2.0585421782
0.006 0.001 0.7944 0.1986 56.7792732122 2.4644887713 4.2947518740 1.0003827949 1.2846859644 0.1396609552 0.3754347434 0.0170910626 62.7341457940 3.6216235840
0.006 0.0015 0.794 0.1985 55.8817231002 2.4505300452 5.7496537493 0.5516759929 1.2250843381 0.1105445489 0.3568672487 0.0196904953 63.2133284363 3.1324410823
0.006 0.002 0.7936 0.1984 55.9348536371 1.5462821411 6.5923326431 0.6771908388 1.1806540348 0.0734626400 0.3447364854 0.0594211405 64.0525768004 2.3563567604
0.006 0.0025 0.7932 0.1983 55.6862079980 1.1739170556 7.4896469490 0.5846695664 1.1350316990 0.0320252162 0.3395375869 0.0348937192 64.6504242329 1.8255055574
0.006 0.003 0.7928 0.1982 54.8031600176 2.9765972014 8.1221241798 1.2780556076 1.1654827117 0.0982903521 0.3243122412 0.0486832017 64.4150791503 4.4016263628
0.006 0.0035 0.7924 0.1981 54.9825909375 1.7528043594 9.6789781167 1.4192850251 1.0894093632 0.0601316452 0.3181230763 0.0130999929 66.0691014937 3.2453210226
0.0005 0.0025 0.7976 0.1994 26.6162895796 2.8667608232 16.1729329775 2.7626895550 2.4153829997 0.1386709673 0.6813032732 0.0208368143 45.8859088300 5.7889581598
0.006 0.004 0.792 0.198 54.3193161705 3.7664273558 10.1029557222 1.5856491415 1.1167177447 0.0622556412 0.3265403406 0.0375583903 65.8655299780 5.4518905288
0.006 0.0045 0.7916 0.1979 54.6800237361 1.8366170509 10.6147584759 1.0901436907 1.0843161333 0.0783855354 0.3125528279 0.0239129341 66.6916511732 3.0290592111
0.006 0.005 0.7912 0.1978 55.2021004757 2.3345894980 10.5490598185 0.9382378122 1.0639432137 0.0466132575 0.3035166471 0.0397697071 67.1186201550 3.3592102748
0.006 0.0055 0.7908 0.1977 53.0520935389 2.2007975325 11.8798831412 0.8184140908 1.0357678995 0.0334401819 0.3205987423 0.0355583549 66.2883433219 3.0882101601
0.006 0.006 0.7904 0.1976 55.2926728798 1.5579201629 12.3127113430 1.0214719160 1.0145280471 0.0550203565 0.3037642137 0.0145074870 68.9236764836 2.6489199224
0.006 0.0065 0.79 0.1975 52.3914555231 2.8086090939 13.1555604406 1.1972548322 1.0410778625 0.0652204862 0.3129241778 0.0332016250 66.9010180040 4.1042860373
0.006 0.006999999999999999 0.7896 0.1974 54.3230076222 3.6835156772 13.6253228617 1.8181876364 1.0039081210 0.0656790961 0.2968323490 0.0225489549 69.2490709539 5.5899313646
0.006 0.0075 0.7892 0.1973 52.4706898970 2.1017664471 14.8555557530 1.4882201592 0.9562268199 0.0836640633 0.2845778025 0.0256849598 68.5670502724 3.6993356294
0.006 0.008 0.7888 0.1972 51.6590978745 1.8733929751 14.7433914648 1.8359156646 1.0054252533 0.0431816060 0.3032690805 0.0126477217 67.7111836731 3.7651379674
0.006 0.0085 0.7884 0.1971 51.9923832275 2.9407123218 15.0744378086 1.2760342232 0.9328196357 0.0647325104 0.2876723850 0.0213166197 68.2873130568 4.3027956751
0.0005 0.003 0.7972 0.1993 24.4354326536 1.9902754612 18.0497700129 1.7652852957 2.3318323562 0.1547550838 0.6731335755 0.0554880639 45.4901685982 3.9658039046
0.006 0.009000000000000001 0.7879999999999999 0.19699999999999998 52.5217110329 1.6858605762 14.9985269246 1.2768212167 0.9213327768 0.0519101999 0.2870534685 0.0279476263 68.7286242028 3.0425396191
0.006 0.0095 0.7876 0.1969 52.4539465268 4.1292389896 15.2301742635 2.3993426751 0.9420307962 0.0318206835 0.2941091165 0.0225462367 68.9202607030 6.5829485849
0.006 0.01 0.7872 0.1968 52.4373349942 2.8249282478 16.6241431870 3.0989110595 0.9090873518 0.0426991881 0.2808643036 0.0142517534 70.2514298366 5.9807902488
0.0065 0.0 0.7948 0.1987 59.4688912842 2.4662506235 0.0000000000 0.0000000000 1.4609984118 0.0397963681 0.4053903016 0.0237328449 61.3352799976 2.5297798365
0.0065 0.0005 0.7944 0.1986 57.3933725691 3.2295243131 2.4046389441 0.1377856071 1.3344262308 0.0976512292 0.3823666081 0.0276056182 61.5148043521 3.4925667676
0.0065 0.001 0.794 0.1985 58.0410905039 1.9722635729 3.8743485479 0.7066434428 1.2929218255 0.0581612704 0.3711023280 0.0293927345 63.5794632053 2.7664610206
0.0065 0.0015 0.7936 0.1984 57.2523063793 3.8997321667 5.1457707529 0.3588266986 1.2494668216 0.0768012633 0.3737017772 0.0456651334 64.0212457310 4.3810252620
0.0065 0.002 0.7932 0.1983 56.8881710372 2.3787089169 6.2573716124 0.8249890609 1.1439177596 0.1047460527 0.3366905711 0.0207572449 64.6261509803 3.3292012754
0.0065 0.0025 0.7928 0.1982 57.2283119433 2.5084993687 7.2823387501 0.4638050079 1.1679751434 0.1821920582 0.3347100383 0.0430110893 66.0133358751 3.1975075241
0.0065 0.003 0.7924 0.1981 57.8707563757 2.7637595554 8.0577871525 1.1595280597 1.0697950098 0.0201992539 0.3176279431 0.0433517316 67.3159664811 3.9868386006
0.0005 0.0035 0.7968 0.1992 24.5238956567 4.6884295186 20.8152409616 3.2800959474 2.2589016388 0.1658554163 0.6189164909 0.0384884455 48.2169547480 8.1728693278
0.0065 0.0035 0.792 0.198 56.8072227750 2.9655331858 8.9207202957 0.9759589581 1.0661105456 0.0517561391 0.3239408913 0.0213051158 67.1179945076 4.0145533988
0.0065 0.004 0.7916 0.1979 56.2640520257 1.7916441394 9.8178643977 0.3767891828 1.0673025781 0.0327216872 0.3178755097 0.0280155269 67.4670945112 2.2291705363
0.0065 0.0045 0.7912 0.1978 56.1191625467 2.0116062366 10.1657609154 0.9471387305 1.0516977887 0.0515897831 0.3002982814 0.0222589769 67.6369195322 3.0325937271
0.0065 0.005 0.7908 0.1977 54.1579469965 2.4235139887 10.9749096654 0.9870471358 1.0333838344 0.0793711138 0.3048782634 0.0143417789 66.4711187597 3.5042740172
0.0065 0.0055 0.7904 0.1976 55.0835785088 2.0336314261 11.4734365247 0.6345456079 0.9859192665 0.0659118369 0.2903956175 0.0186152961 67.8333299175 2.7527041670
0.0065 0.006 0.79 0.1975 53.8610488102 1.0719431131 12.5201897457 1.4456768463 0.9918794291 0.0712211766 0.3121814780 0.0243019119 67.6852994630 2.6131430479
0.0065 0.0065 0.7896 0.1974 54.8560268794 2.7983154504 13.5140095924 1.7805877255 0.9191654450 0.0485627450 0.2801216038 0.0360683376 69.5693235206 4.6635342585
0.0065 0.006999999999999999 0.7892 0.1973 53.3182735735 1.0539525022 12.7409440428 0.5898100890 0.9509168568 0.0737943879 0.2943566831 0.0185691451 67.3044911562 1.7361261242
0.0065 0.0075 0.7888 0.1972 55.0288659212 1.5356275609 13.5259238567 1.0845901709 0.9499415575 0.0733615425 0.2819783533 0.0073690059 69.7867096887 2.7009482802
0.0065 0.008 0.7884 0.1971 53.0023907786 3.7603689389 14.0246209197 1.4609994689 0.9728069087 0.0756942012 0.2920048004 0.0183667053 68.2918234074 5.3154293143
0.0005 0.004 0.7964 0.1991 24.8951502271 4.0224977598 20.9551484653 2.5315548206 2.1057796424 0.1431564945 0.5926744317 0.0609365954 48.5487527665 6.7581456703
0.0065 0.0085 0.7879999999999999 0.19699999999999998 51.0572594107 2.2687026948 14.8785332627 1.9572609522 0.9510252234 0.0936914278 0.2918810171 0.0256634751 67.1786989139 4.3453185499
0.0065 0.009000000000000001 0.7876 0.1969 52.5285665861 2.0042404366 15.0591194688 1.7217982881 0.9175399461 0.0715633160 0.2804929537 0.0151279194 68.7857189547 3.8127299601
0.0065 0.0095 0.7872 0.1968 52.9598072465 1.1712943331 15.2894051774 1.3336649168 0.9028020894 0.0886102177 0.2876723850 0.0243875088 69.4396868983 2.6179569764
0.0065 0.01 0.7868 0.1967 52.2683192416 1.3440121249 15.5229247578 0.9945043758 0.8943494951 0.0530558237 0.2723232560 0.0420644716 68.9579167505 2.4336367960
0.006999999999999999 0.0 0.7944 0.1986 59.7483869125 2.7169211139 0.0000000000 0.0000000000 1.4194940066 0.1140300835 0.3952400711 0.0255557806 61.5631209902 2.8565069780
0.006999999999999999 0.0005 0.794 0.1985 59.9034278837 2.6369909592 2.3014954560 0.4337794075 1.3084182484 0.0862706988 0.3885557730 0.0536791521 63.9018973611 3.2107202176
0.006999999999999999 0.001 0.7936 0.1984 59.7233377760 1.7374451093 3.9659181792 0.3875542591 1.2275767697 0.0473183695 0.3452316186 0.0197184890 65.2620643435 2.1920362269
0.006999999999999999 0.0015 0.7932 0.1983 58.7213723161 2.0327936965 5.0334362609 0.3537759894 1.1580054168 0.0636598167 0.3411467698 0.0214313185 65.2539607636 2.4716608211
0.006999999999999999 0.002 0.7928 0.1982 59.5433795059 2.8266123751 6.2369471593 0.7896130136 1.1297217359 0.1414007573 0.3379284040 0.0388293034 67.2479768051 3.7964554494
0.006999999999999999 0.0025 0.7924 0.1981 57.4090612388 1.3411758246 7.0021833352 0.6613068338 1.1356818985 0.1005487833 0.3290160066 0.0326431367 65.8759424791 2.1356745784
0.0 0.0015 0.7988 0.1997 0.0000000000 0.0000000000 27.3466406530 1.2319108961 3.6775287127 0.1991616432 0.9289936529 0.0442583716 31.9531630186 1.4753309109
0.0005 0.0045 0.7959999999999999 0.19899999999999998 25.6760240980 2.4570913872 21.5631163523 1.8672811040 2.0600489400 0.1247750857 0.5874755332 0.0463710145 49.8866649235 4.4955185914
0.006999999999999999 0.003 0.792 0.198 58.3708162427 2.6516291081 7.8537128254 0.5948105486 1.0839910335 0.1018244712 0.3349576049 0.0185823428 67.6434777065 3.3668464707
0.006999999999999999 0.0035 0.7916 0.1979 57.3685871077 3.0490922196 8.8878709669 0.6502126415 1.0249312401 0.0700641777 0.3016598977 0.0187170826 67.5830492124 3.7880861214
0.006999999999999999 0.004 0.7912 0.1978 55.7092795710 1.7313700338 9.3470807540 1.3648545584 1.0363097324 0.0692651596 0.3094582455 0.0243573325 66.4021283029 3.1898470843
0.006999999999999999 0.0045 0.7908 0.1977 57.3449881843 3.5238228794 10.0193856683 0.6574296604 1.0007654898 0.1197242441 0.3019074643 0.0220792766 68.6670468067 4.3230560605
0.006999999999999999 0.005 0.7904 0.1976 58.3774081207 3.4796667958 10.6544159557 0.6642733929 0.9868945658 0.0385248955 0.2996793649 0.0240585825 70.3183980071 4.2065236667
0.006999999999999999 0.0055 0.79 0.1975 55.9303711600 1.5499703254 11.0966053651 0.8959462089 1.0083511513 0.0825238468 0.3142857941 0.0157238898 68.3496134705 2.5441642709
0.006999999999999999 0.006 0.7896 0.1974 56.6163219874 0.8793646326 11.7238062788 1.1083062439 0.9204658441 0.1138466237 0.2839588860 0.0343341936 69.5445529963 2.1358516938
0.006999999999999999 0.0065 0.7892 0.1973 55.4690715358 2.0276388105 12.3913454874 1.2532299917 0.9536260217 0.0589299089 0.2891577846 0.0361006089 69.1032008295 3.3758993200
0.006999999999999999 0.006999999999999999 0.7888 0.1972 55.6705193283 3.9083678660 12.8459597725 1.3863451836 0.9613200498 0.0451117516 0.2954707328 0.0218027335 69.7732698834 5.3616275347
0.006999999999999999 0.0075 0.7884 0.1971 55.1581985681 3.4750936510 13.5492417740 2.0695570876 0.9198156445 0.0513826805 0.2869296852 0.0246524624 69.9141856718 5.6206858815
0.0005 0.005 0.7956 0.1989 24.8222440561 3.8040674262 22.3976254649 2.2128594992 2.0007724134 0.1851624563 0.5665561558 0.0448471519 49.7871980902 6.2469365336
0.006999999999999999 0.008 0.7879999999999999 0.19699999999999998 55.1322265687 1.5821429219 14.2358438054 1.9185334573 0.8763606406 0.0587606798 0.2650200414 0.0254331757 70.5094510561 3.5848702347
0.006999999999999999 0.0085 0.7876 0.1969 53.3719314607 1.3794623043 14.7210947701 2.1019639565 0.9217662432 0.0833434218 0.2825972698 0.0341749524 69.2973897438 3.5989446350
0.006999999999999999 0.009000000000000001 0.7872 0.1968 53.3927617952 2.4378587210 15.2892349737 2.1288358350 0.9031271892 0.0648405424 0.2747989220 0.0336817971 69.8599228801 4.6652168955
0.006999999999999999 0.0095 0.7868 0.1967 52.9161690140 1.2610846443 15.3741666578 1.2908053268 0.8917486969 0.0841845935 0.2631632919 0.0331166015 69.4452476606 2.6691911661
0.006999999999999999 0.01 0.7864 0.1966 53.1031146748 2.6272133896 15.8360997052 2.0312445770 0.8488355259 0.0893550741 0.2525179283 0.0087528010 70.0405678342 4.7565658417
0.0075 0.0 0.794 0.1985 61.1328131355 2.2023538630 0.0000000000 0.0000000000 1.3756055363 0.0752485639 0.3975919538 0.0111707140 62.9060106256 2.2887731409
0.0075 0.0005 0.7936 0.1984 60.0510859515 2.1057119928 2.1808209789 0.1575340537 1.2922716260 0.1006748399 0.3588477814 0.0167066186 63.8830263378 2.3806275050
0.0075 0.001 0.7932 0.1983 61.1307037345 2.0020511100 3.7104423118 0.2377570689 1.2106715812 0.0967188693 0.3581050816 0.0092829221 66.4099227091 2.3458099703
0.0075 0.0015 0.7928 0.1982 60.7077688404 2.4055412942 5.1156446845 0.4239767513 1.1589807161 0.0566499258 0.3363192212 0.0211752670 67.3187134622 2.9073432383
0.0075 0.002 0.7924 0.1981 59.0591401462 1.3929982847 6.1258040937 1.0536542513 1.1237615733 0.0439225725 0.3307489727 0.0284712349 66.6394547859 2.5190463434
0.0005 0.0055 0.7952 0.1988 22.1382949992 1.9727261548 26.5839575338 1.8176138913 1.9666369365 0.1326375230 0.5472459613 0.0370887482 51.2361354308 3.9600663173
0.0075 0.0025 0.792 0.198 57.0685248199 1.7764215789 7.3984177252 0.5188737965 1.0787894370 0.0482493054 0.3204749590 0.0242236040 65.8662069411 2.3677682848
0.0075 0.003 0.7916 0.1979 57.9375980189 3.0490248625 7.6152573355 1.1287837417 1.0461710924 0.0971835089 0.3030215140 0.0373620565 66.9020479608 4.3123541696
0.0075 0.0035 0.7912 0.1978 56.8008945721 3.0175799237 8.6853284738 0.9461170915 1.0137694810 0.0818436858 0.2954707328 0.0262537343 66.7954632597 4.0717944353
0.0075 0.004 0.7908 0.1977 58.6122108160 1.7891435141 9.2670849794 0.8768284028 0.9970810256 0.0680604325 0.2959658660 0.0191987856 69.1723426870 2.7532311350
0.0075 0.0045 0.7904 0.1976 58.4251333176 1.3498999693 9.9162421801 1.3894990098 0.9792005377 0.0634528741 0.2929950668 0.0325867614 69.6135711022 2.8354386146
0.0075 0.005 0.79 0.1975 57.4574456235 2.0680431570 10.0178538343 0.8908684798 0.9720483425 0.0899455781 0.2847015858 0.0169180571 68.7320493861 3.0657752720
0.0075 0.0055 0.7896 0.1974 55.3152171027 2.2419400119 11.0050357337 0.7162781574 0.9472323927 0.1094929539 0.2934902000 0.0471768664 67.5609754291 3.1148879896
0.0075 0.006 0.7892 0.1973 56.9536943047 1.5222899880 11.0700535761 0.5481777186 0.9395383645 0.0752004819 0.2793789040 0.0537886503 69.2426651493 2.1994568388
0.0075 0.0065 0.7888 0.1972 56.7082127671 1.4416736179 11.4475655507 0.7728545460 0.9050777878 0.0640834259 0.2631632919 0.0267027860 69.3240193975 2.3053143758
0.0075 0.006999999999999999 0.7884 0.1971 57.6893478924 3.4726221056 12.1278700425 1.1990162001 0.8942411285 0.0960218522 0.2699713733 0.0304959443 70.9814304367 4.7981561022
0.0005 0.006 0.7948 0.1987 22.5737544615 1.9339843794 26.2668678995 3.4963483828 1.9359691906 0.0829354963 0.5593767245 0.0633567372 51.3359682761 5.5766249957
0.0075 0.0075 0.7879999999999999 0.19699999999999998 55.4507461149 2.8955760950 13.0857768925 2.5258062780 0.9026937228 0.0816799494 0.2710854230 0.0223907529 69.7103021532 5.5254530753
0.0075 0.008 0.7876 0.1969 55.1821930041 3.3634612379 13.9235198769 2.2844294011 0.8520865237 0.0179457173 0.2641535583 0.0289282389 70.2219529630 5.6947645952
0.0075 0.0085 0.7872 0.1968 54.8855584929 1.3304448282 13.4238015912 0.6528670742 0.8728929096 0.0201922763 0.2671243575 0.0113070470 69.4493773512 2.0148112257
0.0075 0.009000000000000001 0.7868 0.1967 56.2094712756 3.3013065904 13.7720385164 1.9090612711 0.8369152006 0.0336641830 0.2604400594 0.0227626682 71.0788650520 5.2667947127
0.0075 0.0095 0.7864 0.1966 54.9410621059 2.9198905503 14.9544441467 1.9436178997 0.8506777580 0.0485162939 0.2549935943 0.0234601192 71.0011776049 4.9354848631
0.0075 0.01 0.7859999999999999 0.1965 55.2616910531 3.5407806816 14.7069678567 2.1499981961 0.8581550529 0.0968712490 0.2755416218 0.0114898642 71.1023555845 5.7991399909
0.008 0.0 0.7936 0.1984 61.8434175867 0.7991982044 0.0000000000 0.0000000000 1.3619513455 0.0229532622 0.3889271229 0.0111981134 63.5942960551 .8333495800
0.008 0.0005 0.7932 0.1983 62.4766333898 2.6253665062 2.3678749285 0.3908652538 1.1975592234 0.0985538016 0.3527823998 0.0190642354 66.3948499415 3.1338497970
0.008 0.001 0.7928 0.1982 61.0554244875 1.8703469783 3.5332601812 0.6631200265 1.1867225640 0.0359045197 0.3405278533 0.0321779439 66.1159350860 2.6015494684
0.008 0.0015 0.7924 0.1981 61.1428327901 1.2082626950 4.7493661591 0.7886504675 1.1064229183 0.0396449966 0.3172565932 0.0148250849 67.3158784607 2.0513832440
0.0005 0.0065 0.7944 0.1986 22.1655853742 4.0589044189 27.3260459961 3.6674390797 1.8598958420 0.1525847813 0.5242222678 0.0803619629 51.8757494801 7.9592902428
0.008 0.002 0.792 0.198 61.3732848459 2.3097568263 5.9705782502 0.6011691810 1.0618842485 0.0836893248 0.3114387782 0.0270222087 68.7171861228 3.0216375408
0.008 0.0025 0.7916 0.1979 61.0898340908 2.1818302282 6.3537069495 0.6526643493 1.0345758669 0.0536894957 0.3108198617 0.0310140777 68.7889367689 2.9191981509
0.008 0.003 0.7912 0.1978 58.8086487812 1.3119516999 7.7840994811 1.3587078200 1.0209216762 0.1472022064 0.2950993829 0.0418555976 67.9087693214 2.8597173239
0.008 0.0035 0.7908 0.1977 59.1155666221 4.0086890003 8.4352991272 1.1297633808 0.9658714467 0.0740250922 0.3058685298 0.0276942827 68.8226057258 5.2401717560
0.008 0.004 0.7904 0.1976 57.4231678577 1.6996386630 9.1840255368 1.4304366818 0.9755160735 0.0688604686 0.2936139833 0.0223578817 67.8763234513 3.2212936951
0.008 0.0045 0.79 0.1975 58.4362076727 1.9702692527 9.7879085332 0.4449174882 0.9510252234 0.0389239770 0.2938615499 0.0285228523 69.4690029792 2.4826335702
0.008 0.005 0.7896 0.1974 58.1843979321 2.6704478645 10.2615856412 0.4833247824 0.9329280023 0.0792111617 0.2791313374 0.0316459452 69.6580429130 3.2646297538
0.008 0.0055 0.7892 0.1973 57.0670746068 0.8131910871 10.2940945624 1.2310388111 0.9418140630 0.0422401805 0.2905194008 0.0406084689 68.5935026330 2.1270785476
0.008 0.006 0.7888 0.1972 55.9526517078 2.6662460572 12.0987651968 1.8184342000 0.9142889483 0.0693600379 0.2608114093 0.0386521153 69.2265172622 4.5926924104
0.008 0.0065 0.7884 0.1971 56.9540898174 2.6024239683 12.1699103751 1.2129722753 0.8990092586 0.0804731227 0.2728183892 0.0147380119 70.2958278403 3.9106073782
0.0005 0.006999999999999999 0.794 0.1985 21.4536625474 3.9735615556 28.6515930018 3.2598493558 1.7880487906 0.2535676400 0.5101109718 0.0402126195 52.4034153116 7.5271911709
0.008 0.006999999999999999 0.7879999999999999 0.19699999999999998 57.5787361791 1.3531526167 12.6190781394 1.7209931226 0.8437422960 0.0454178860 0.2528892782 0.0277075579 71.2944458927 3.1472711832
0.008 0.0075 0.7876 0.1969 55.4444179120 2.1669785581 12.7103073632 1.4869174080 0.8749518749 0.0364047244 0.2642773416 0.0073856215 69.2939544917 3.6976863120
0.008 0.008 0.7872 0.1968 56.4321449153 3.1076622244 12.4366196917 0.8445657477 0.8700753782 0.0945249934 0.2733135224 0.0326525231 70.0121535076 4.0794054886
0.008 0.0085 0.7868 0.1967 54.6802874112 3.2822648268 13.6336628467 2.4216944914 0.8588052525 0.0458737690 0.2605638427 0.0297286150 69.4333193531 5.7795617022
0.008 0.009000000000000001 0.7864 0.1966 54.7244529940 3.4901306374 13.3727404585 1.4539266001 0.8575048534 0.0568138673 0.2578406101 0.0258775195 69.2125389160 5.0267486243
0.008 0.0095 0.7859999999999999 0.1965 56.3974716369 2.0459554949 14.6766715847 1.5359892611 0.8229359101 0.0579265817 0.2588308765 0.0196093999 72.1559100082 3.6594807376
0.008 0.01 0.7856 0.1964 55.8266149999 3.0903098772 15.0368227742 1.9202605112 0.8246697756 0.0631657337 0.2541271112 0.0437191675 71.9422346609 5.1174552896
0.0085 0.0 0.7932 0.1983 63.7613904170 2.3184142981 0.0000000000 0.0000000000 1.2780756022 0.1227796851 0.3605807476 0.0271940384 65.4000467668 2.4683880216
0.0085 0.0005 0.7928 0.1982 61.7190947671 2.9778965515 2.1809911827 0.3522575108 1.2053616181 0.1204081110 0.3391662370 0.0277119816 65.4446138049 3.4782741549
0.0085 0.001 0.7924 0.1981 62.2010928883 2.6840567241 3.5337707925 0.5808659640 1.1183432436 0.0712719431 0.3267879072 0.0344731485 67.1799948316 3.3706677797
0.0005 0.0075 0.7936 0.1984 20.8684356163 4.7744564649 29.8843789497 5.7970723409 1.7844726931 0.1253171452 0.5062736896 0.0492837881 53.0435609487 10.7461297391
0.0085 0.0015 0.792 0.198 59.8903759652 1.0108223661 5.0679876273 0.7823491305 1.0822571680 0.0214072713 0.3186182095 0.0216305780 66.3592389700 1.8362093459
0.0085 0.002 0.7916 0.1979 59.9261039441 1.0335721692 5.9382395328 0.2187774731 1.0174539452 0.0267329646 0.3130479611 0.0468574968 67.1948453832 1.3259401037
0.0085 0.0025 0.7912 0.1978 60.0160171604 2.2693876928 7.0420110187 0.3993568196 0.9903622968 0.0920654414 0.3007934146 0.0406567369 68.3491838905 2.8014666907
0.0085 0.003 0.7908 0.1977 59.6198452910 2.5194824375 7.2430216779 0.5854366639 1.0048834203 0.0237082728 0.3062398797 0.0098218752 68.1739902689 3.1384492494
0.0085 0.0035 0.7904 0.1976 60.1204325083 2.3103326953 8.3418572543 1.0547622328 0.9296770045 0.0772963042 0.3016598977 0.0313501822 69.6936266648 3.4737414145
0.0085 0.004 0.79 0.1975 59.0031091829 2.9426796072 9.0665849315 0.5714178540 0.9627288155 0.0648296748 0.2856918522 0.0367250673 69.3181147821 3.6156522033
0.0085 0.0045 0.7896 0.1974 60.5284697581 1.7408468501 9.6502136786 1.3037558563 0.9454985272 0.0673478980 0.2807405203 0.0157472595 71.4049224842 3.1276978639
0.0085 0.005 0.7892 0.1973 59.1487896873 2.3639950870 10.4716171005 1.2399708480 0.9242586749 0.0729538201 0.2792551207 0.0204058560 70.8239205834 3.6973256111
0.0085 0.0055 0.7888 0.1972 58.2120838199 2.5483336839 10.0667023179 1.1783742237 0.8856801676 0.0428156397 0.2626681587 0.0361616757 69.4271344641 3.8056852230
0.0085 0.006 0.7884 0.1971 58.8466179986 2.1872936955 10.7856430668 1.3327772509 0.8413582309 0.0838743432 0.2724470393 0.0391311879 70.7460663356 3.6430764775
0.0005 0.008 0.7932 0.1983 23.2006420618 2.4874473383 28.8328600230 3.6658422054 1.6645108742 0.1713631885 0.4755754316 0.0463194389 54.1735883906 6.3709721711
0.0085 0.0065 0.7879999999999999 0.19699999999999998 58.6702193426 2.9406771894 11.2291941064 0.7111055903 0.8660658142 0.0354847233 0.2757891884 0.0434872414 71.0412684516 3.7307547444
0.0085 0.006999999999999999 0.7876 0.1969 58.1590851205 2.7897776820 12.2956909654 1.8473094541 0.8689917123 0.0256020520 0.2629157253 0.0340743742 71.5866835235 4.6967635623
0.0085 0.0075 0.7872 0.1968 57.2064269082 3.7456304701 12.7497946392 1.2027868151 0.8435255628 0.0383464650 0.2494233458 0.0171161465 71.0491704560 5.0038798967
0.0085 0.008 0.7868 0.1967 57.7854574740 3.0962241924 12.8046002550 1.5045114213 0.8422251637 0.0601316452 0.2621730256 0.0128544053 71.6944559183 4.6737216642
0.0085 0.0085 0.7864 0.1966 57.3550078389 2.7053855862 13.7248920706 1.0469558407 0.8394076323 0.0569286754 0.2645249082 0.0302254381 72.1838324500 3.8394955404
0.0085 0.009000000000000001 0.7859999999999999 0.1965 57.0011558265 1.3517356963 13.6768946058 1.7046390027 0.8383239663 0.0760897098 0.2600687095 0.0306162918 71.7764431081 3.1630807006
0.0085 0.0095 0.7856 0.1964 56.3747955765 2.2930454409 13.6714480850 1.4983433481 0.8140498494 0.0219382809 0.2495471291 0.0228164553 71.1098406400 3.8361435252
0.0085 0.01 0.7852 0.1963 57.3298268649 2.9268911878 14.2390776772 0.8814974322 0.8158920815 0.0328005468 0.2389017655 0.0196811552 72.6236983891 3.8608703220
0.009000000000000001 0.0 0.7928 0.1982 65.4336180346 2.0164376238 0.0000000000 0.0000000000 1.2634461121 0.1319145077 0.3516683501 0.0259224807 67.0487324968 2.1742746122
0.009000000000000001 0.0005 0.7924 0.1981 64.2750295528 1.9003886761 2.2820922255 0.2862857866 1.1259289051 0.0617290208 0.3401565034 0.0162453495 68.0232071868 2.2646488330
0.0005 0.0085 0.7928 0.1982 19.9461000429 2.8930357618 33.3413878394 5.5316327048 1.7022224487 0.1026926575 0.5054072065 0.0343091934 55.4951175375 8.5616703175
0.009000000000000001 0.001 0.792 0.198 63.1884243790 1.3123002432 3.7792046372 0.1703344421 1.1196436427 0.0820317218 0.3426321694 0.0363138933 68.4299048283 1.6009803004
0.009000000000000001 0.0015 0.7916 0.1979 62.2386665931 2.3638018569 5.0736043519 0.3141897159 1.0402109298 0.1474206327 0.3087155457 0.0284152104 68.6611974205 2.8538274159
0.009000000000000001 0.002 0.7912 0.1978 60.5108035250 2.3239313104 5.7290590924 0.3072543527 1.0320834353 0.0672341139 0.3082204125 0.0347652616 67.5801664652 2.7331850386
0.009000000000000001 0.0025 0.7908 0.1977 59.8166787689 1.1739700602 6.8723178543 1.0820787737 0.9903622968 0.0316860658 0.2870534685 0.0466674526 67.9664123885 2.3344023523
0.009000000000000001 0.003 0.7904 0.1976 61.7098661379 1.7014232512 6.9769931764 0.6059518323 1.0023909887 0.0850467211 0.3046306968 0.0184499411 69.9938809998 2.4108717457
0.009000000000000001 0.0035 0.79 0.1975 60.7754015089 0.7086847590 7.7303150879 0.6461618618 0.9671718458 0.0486806089 0.2947280330 0.0317850829 69.7676164756 1.4353123126
0.009000000000000001 0.004 0.7896 0.1974 60.6750731254 2.7750695273 9.1954291898 1.2884767128 0.9249088744 0.1137962752 0.2721994727 0.0389270429 71.0676106623 4.2162695582
0.009000000000000001 0.0045 0.7892 0.1973 61.3583872015 2.0178541060 8.8199596604 1.4797955179 0.8948913281 0.0777845715 0.2829686196 0.0392016057 71.3562068096 3.6146358011
0.009000000000000001 0.005 0.7888 0.1972 58.7783261423 3.8174140961 9.5991525459 0.6747471899 0.9056196208 0.1116241140 0.2792551207 0.0244753107 69.5623534297 4.6282607107
0.009000000000000001 0.0055 0.7884 0.1971 58.5274392646 2.7156557782 10.3866854164 1.2929698735 0.9154809808 0.0492828583 0.2797502539 0.0207572449 70.1093559157 4.0786657549
0.0005 0.009000000000000001 0.7924 0.1981 18.3778922606 2.5244743554 33.3888746928 2.9501001693 1.6623435423 0.0849500095 0.4696338333 0.0428254435 53.8987443290 5.6023499777
0.009000000000000001 0.006 0.7879999999999999 0.19699999999999998 59.7237332887 3.0324513247 10.6166307174 1.3112812601 0.8643319487 0.0815660023 0.2752940552 0.0304758402 71.4799900100 4.4557744273
0.009000000000000001 0.0065 0.7876 0.1969 58.1484062781 2.8384755248 11.3321673908 1.3524024021 0.8609725843 0.0806730881 0.2720756894 0.0120928110 70.6136219426 4.2836438260
0.009000000000000001 0.006999999999999999 0.7872 0.1968 59.3507648300 1.2452788364 11.0736278554 1.0333465820 0.8295462723 0.0531637274 0.2650200414 0.0379544703 71.5189589991 2.3697436161
0.009000000000000001 0.0075 0.7868 0.1967 59.1022510284 2.0361156746 12.7903031378 1.8909305818 0.8156753483 0.0635830309 0.2554887275 0.0228433013 72.9637182420 4.0134725886
0.009000000000000001 0.008 0.7864 0.1966 60.2686179263 2.3161383225 12.5266574891 1.5640123403 0.7989868929 0.0313821871 0.2459574135 0.0210446169 73.8402197218 3.9325774668
0.009000000000000001 0.0085 0.7859999999999999 0.1965 57.3721467218 2.0028550447 12.9759954572 1.3306951359 0.8180594134 0.0777356411 0.2452147137 0.0234130472 71.4114163061 3.4346988689
0.009000000000000001 0.009000000000000001 0.7856 0.1964 57.5658160982 2.1302380750 13.9322002694 1.2495778403 0.8192514459 0.0226794478 0.2441006640 0.0212475032 72.5613684775 3.4237428663
0.009000000000000001 0.0095 0.7852 0.1963 55.1145603356 3.7285420901 13.9619859302 1.8356047244 0.8113406846 0.0442241930 0.2656389579 0.0184665432 70.1535259083 5.6268375507
0.009000000000000001 0.01 0.7848 0.1962 56.7539604006 2.8828827927 13.7941650073 0.3720469225 0.7950856956 0.0701211413 0.2469476799 0.0212244143 71.5901587834 3.3462752708
0.0095 0.0 0.7924 0.1981 64.0335031419 0.9112083444 0.0000000000 0.0000000000 1.2489249886 0.0999537178 0.3577337318 0.0349498805 65.6401618623 1.0461119427
0.0 0.002 0.7984 0.1996 0.0000000000 0.0000000000 31.4618275436 1.5764705555 3.2452543717 0.2365338662 0.8411075112 0.0763613538 35.5481894265 1.8893657755
0.0005 0.0095 0.792 0.198 18.1285874337 1.8288485486 34.3093367122 3.3476241114 1.6154208074 0.0576306544 0.4676533005 0.0332385239 54.5209982538 5.2673418383
0.0095 0.0005 0.792 0.198 65.2876738551 0.6856854159 1.9173455341 0.2960430360 1.1086986168 0.0476783455 0.3156474104 0.0290614082 68.6293654164 1.0584682056
0.0095 0.001 0.7916 0.1979 64.5851114951 2.3805555178 3.6302763334 0.6132358663 1.0473631249 0.0854736997 0.3266641239 0.0241729481 69.5894150773 3.1034380319
0.0095 0.0015 0.7912 0.1978 62.9827577846 2.6053280923 4.7474939176 0.4868596819 1.0143113140 0.0319929312 0.3041355636 0.0279278823 69.0486985798 3.1521085877
0.0095 0.002 0.7908 0.1977 63.3015410060 4.6575968203 5.4606477380 0.6435689029 0.9996818239 0.0754436985 0.3093344622 0.0440459869 70.0712050301 5.4206554086
0.0095 0.0025 0.7904 0.1976 62.9202667809 1.2386612476 6.1525260865 0.5784210485 0.9586108850 0.0923608927 0.2871772518 0.0112363603 70.3185810042 1.9206795491
0.0095 0.003 0.79 0.1975 61.5314899185 2.7746379762 7.4608825109 0.7902764942 0.9281598722 0.0836573256 0.2750464886 0.0220264719 70.1955787902 3.6705982679
0.0095 0.0035 0.7896 0.1974 61.8584470686 2.4713018202 7.9934501253 0.4250672245 0.8958666274 0.0475510834 0.2769032380 0.0101653148 71.0246670593 2.9540854429
0.0095 0.004 0.7892 0.1973 61.8500094647 2.4834404172 9.2888710627 0.6224145198 0.9227415426 0.0647774852 0.2730659558 0.0224372380 72.3346880258 3.1930696602
0.0095 0.0045 0.7888 0.1972 62.5494077232 3.1523761331 8.9879507871 0.8891518228 0.8817789703 0.0516880252 0.2600687095 0.0220236892 72.6792061901 4.1152396703
0.0095 0.005 0.7884 0.1971 59.8993409193 1.9913178426 9.4611172837 0.8372037053 0.8787447057 0.1039402291 0.2624205921 0.0419842584 70.5016235008 2.9744460354
0.0005 0.01 0.7916 0.1979 20.3692986122 3.0903971217 32.5865340938 2.4644193494 1.5541936821 0.0584440639 0.4419063745 0.0360887229 54.9519327626 5.6493492579
0.0095 0.0055 0.7879999999999999 0.19699999999999998 62.7784095658 3.8604475376 10.1281458810 1.1548766550 0.8778777729 0.0608838974 0.2538795446 0.0341193118 74.0383127643 5.1103274018
0.0095 0.006 0.7876 0.1969 59.8114052665 1.6533468776 10.3310287817 0.8597144855 0.8459096279 0.0683599972 0.2574692602 0.0123038357 71.2458129363 2.5937251960
0.0095 0.0065 0.7872 0.1968 59.0620405725 1.6613171934 10.5647185658 0.8724170716 0.8593470854 0.0481567290 0.2642773416 0.0170623502 70.7503835653 2.5989533442
0.0095 0.006999999999999999 0.7868 0.1967 58.6580902871 2.1092962537 11.3360820776 1.1607720814 0.8520865237 0.1357978271 0.2630395086 0.0287965821 71.1092983970 3.4346627443
0.0095 0.0075 0.7864 0.1966 58.6615180636 2.2197861801 12.4735539111 0.9934089728 0.7997454591 0.0757636728 0.2569741270 0.0452810065 72.1917915608 3.3342398322
0.0095 0.008 0.7859999999999999 0.1965 59.4721872232 1.5127045600 12.5188281154 1.6602212682 0.8010458582 0.0583917981 0.2448433638 0.0310456803 73.0369045606 3.2623633066
0.0095 0.0085 0.7856 0.1964 59.7601204554 3.1106572624 12.8108977947 1.3971126315 0.7814315048 0.0519726001 0.2412536482 0.0181147035 73.5937034031 4.5778571975
0.0095 0.009000000000000001 0.7852 0.1963 58.2681147831 3.2952514241 13.7276153310 1.7373460349 0.7982283268 0.0630071369 0.2489282126 0.0254813264 73.0428866535 5.1210859223
0.0095 0.0095 0.7848 0.1962 57.5846688694 1.3863562960 13.8770542461 1.7329320980 0.7725454441 0.0253809275 0.2374163659 0.0223578817 72.4716849255 3.1670272032
0.0095 0.01 0.7844 0.1961 58.9979675181 2.1057596030 13.3737616811 1.5534885657 0.7883669668 0.1062655877 0.2415012148 0.0273042500 73.4015973808 3.7928180064
0.001 0.0 0.7992 0.1998 37.5116092557 2.0696043837 0.0000000000 0.0000000000 2.9073673336 0.1362877837 0.7813201781 0.1157929075 41.2002967674 2.3216850749
0.01 0.0 0.792 0.198 66.6490285050 2.0655282057 0.0000000000 0.0000000000 1.1899735618 0.1058678947 0.3490689009 0.0491343298 68.1880709677 2.2205304302
0.01 0.0005 0.7916 0.1979 64.3667884949 2.8675792100 1.9840654142 0.3064170969 1.0829073676 0.0821261502 0.3071063628 0.0163918254 67.7408676395 3.2725142825
0.01 0.001 0.7912 0.1978 64.1881486004 2.5473165580 3.4804970107 0.2834010933 1.0487718907 0.0883240256 0.3103247285 0.0206773692 69.0277422303 2.9397190461
0.01 0.0015 0.7908 0.1977 64.9819425523 1.4609032810 4.2872629079 0.2607961760 1.0142029474 0.0548570491 0.3050020467 0.0228567125 70.5884104543 1.7994132186
0.01 0.002 0.7904 0.1976 63.6159735878 0.5512365367 5.3381010195 0.5524465334 0.9503750239 0.0594931611 0.2853205023 0.0200666433 70.1897701335 1.1832428745
0.01 0.0025 0.79 0.1975 62.8590941529 2.5887314802 6.5215278724 1.2740256396 0.9257758072 0.0684293637 0.2818545700 0.0351213160 70.5882524025 3.9663077995
0.01 0.003 0.7896 0.1974 61.0403950056 2.3602160275 6.8306179292 0.8001993266 0.8877391329 0.0859685237 0.2728183892 0.0278377602 69.0315704569 3.2742216380
0.01 0.0035 0.7892 0.1973 64.1633631390 2.1078649958 7.7805252018 0.5045140805 0.8751686081 0.0502260164 0.2665054410 0.0294031585 73.0855623899 2.6920082512
0.01 0.004 0.7888 0.1972 61.1943812763 1.9002381985 8.5415062832 1.5177403473 0.8521948903 0.1554724907 0.2621730256 0.0174810769 70.8502554754 3.5909321134
0.01 0.0045 0.7884 0.1971 60.9297832923 1.8085317977 8.4746161994 1.3616354825 0.9246921412 0.0813041265 0.2802453871 0.0298458962 70.6093370200 3.2813173029
0.001 0.0005 0.7988 0.1997 37.2297405513 1.8944982031 3.8743485479 0.2516291147 2.6752460906 0.1296720289 0.7352727912 0.0747019642 44.5146079810 2.3505013109
0.01 0.005 0.7879999999999999 0.19699999999999998 61.1259575823 2.5607692003 9.6057904931 1.0806042426 0.9048610547 0.0550647333 0.2772745879 0.0222534693 71.9138837180 3.7186916455
0.01 0.0055 0.7876 0.1969 60.5971571271 1.3752660892 9.7787175293 1.9354935779 0.8277040402 0.0835578817 0.2490519959 0.0053442283 71.4526306925 3.3996617771
0.01 0.006 0.7872 0.1968 62.1288459052 2.6256721155 10.0889990126 1.0963403230 0.8368068340 0.0539556822 0.2584595266 0.0245902306 73.3131112784 3.8005583513
0.01 0.0065 0.7868 0.1967 61.3296466133 3.5082090687 11.0162691829 1.4117499419 0.8091733527 0.0461829892 0.2405109484 0.0316226961 73.3956000973 4.9977646959
0.01 0.006999999999999999 0.7864 0.1966 60.1988758568 3.1260979632 11.4022913464 0.4561621230 0.8311717712 0.0617404341 0.2428628310 0.0273737465 72.6752018054 3.6713742668
0.01 0.0075 0.7859999999999999 0.1965 59.0889354348 3.3329456271 11.0528629947 1.4907427294 0.7774219409 0.0755600400 0.2393968987 0.0339301739 71.1586172691 4.9331785704
0.01 0.008 0.7856 0.1964 59.4521479141 2.3936561967 12.0225139053 1.3771550893 0.8034299233 0.0513680514 0.2488044293 0.0299647638 72.5268961720 3.8521441012
0.01 0.0085 0.7852 0.1963 58.5113550822 2.4883665892 12.6721817174 1.3087413577 0.7659350820 0.0316949593 0.2416249981 0.0170910626 72.1910968797 3.8458939688
0.01 0.009000000000000001 0.7848 0.1962 60.3652548582 3.1670904899 13.0359071862 2.1683087285 0.7609502187 0.0703318393 0.2424914811 0.0234130472 74.4046037442 5.4291441049
0.01 0.0095 0.7844 0.1961 58.6257900847 3.1693806143 13.3849951303 1.9414076852 0.7376514011 0.0468594993 0.2361785329 0.0331184522 72.9846151490 5.1907662510
0.001 0.001 0.7984 0.1996 37.5834607261 2.6510175710 6.3499624664 0.8163329385 2.3975025118 0.0877043987 0.6863783884 0.0301482856 47.0173040927 3.5852031938
0.01 0.01 0.784 0.196 58.2413517583 4.1350449666 13.3432952053 2.5392709008 0.7626840842 0.0273770993 0.2308558511 0.0242185431 72.5781868989 6.7259115098
0.001 0.0015 0.7979999999999999 0.1995 36.0161758067 1.6557154588 8.4654251955 1.2631930276 2.3559981065 0.1632957638 0.6726384423 0.0227895776 47.5102375510 3.1049938278
0.001 0.002 0.7976 0.1994 35.5194118787 2.2231096044 10.6302470195 0.9597050641 2.2027677435 0.0770351580 0.6430542341 0.0153011378 48.9954808758 3.2751509643
0.001 0.0025 0.7972 0.1993 36.0940918050 0.8876044807 11.9700911424 1.3017803436 2.0748951633 0.1533509443 0.5744782869 0.0606330978 50.7135563976 2.4033688664
0.001 0.003 0.7968 0.1992 35.7977209690 3.0304031961 13.1307106893 1.3201137395 2.0057572767 0.1546105346 0.5578913249 0.0601673420 51.4920802599 4.5652948122
0.001 0.0035 0.7964 0.1991 34.1490922747 2.4285335218 15.3440405895 1.9582647913 2.0134513049 0.1710710066 0.5528162097 0.0324623912 52.0594003788 4.5903317109
0.0 0.0025 0.7979999999999999 0.1995 0.0000000000 0.0000000000 32.7647374471 1.7142214535 3.0337227815 0.0996666359 0.8246443325 0.0934825367 36.6231045611 1.9073706261
0.001 0.004 0.7959999999999999 0.19899999999999998 33.8047325667 1.3810978653 16.8389403520 0.5525826463 1.8456998183 0.0762383438 0.5264503672 0.0230197001 53.0158231042 2.0329385555
0.001 0.0045 0.7956 0.1989 32.2915010471 2.0572938344 18.2569080080 2.3067679490 1.8298782957 0.1385320146 0.5419232794 0.0310555496 52.9202106302 4.5336493476
0.001 0.005 0.7952 0.1988 32.8784418665 2.2047480906 18.9312553676 1.0161257215 1.7598734764 0.1207828207 0.5009510077 0.0332385239 54.0705217182 3.3748951567
0.001 0.0055 0.7948 0.1987 31.7243358617 2.8928038466 19.5703705456 2.0997166154 1.8091802763 0.0727397389 0.5190233693 0.0637146196 53.6229100529 5.1289748205
0.001 0.006 0.7944 0.1986 31.0393078973 1.5487598329 21.9964551654 2.3592751791 1.7013555159 0.0944718059 0.4846116124 0.0392453576 55.2217301910 4.0417521755
0.001 0.0065 0.794 0.1985 33.3095506894 2.1447847814 20.3955184505 2.5952974005 1.6805491300 0.0910604426 0.4834975627 0.0236085612 55.8691158326 4.8547511857
0.001 0.006999999999999999 0.7936 0.1984 29.9163155568 1.1821184115 23.4251456592 2.3598707783 1.5817187969 0.0779528745 0.4679008671 0.0353509150 55.3910808800 3.6552929793
0.001 0.0075 0.7932 0.1983 31.6062094075 1.5455090441 21.9133957229 1.0297694717 1.6038255819 0.2016445782 0.4815170299 0.0418160428 55.6049477422 2.8187391368
0.001 0.008 0.7928 0.1982 30.6100448003 3.1149983325 24.2574421228 2.7122700913 1.5254765349 0.0797142186 0.4416588079 0.0178625776 56.8346222659 5.9248452200
0.001 0.0085 0.7924 0.1981 28.9165913355 1.7503174788 27.2460502215 2.8267165964 1.4553633490 0.1287092251 0.4160356652 0.0360836276 58.0340405712 4.7418269279
0.0 0.003 0.7976 0.1994 0.0000000000 0.0000000000 34.0824550791 0.9343086636 3.0271124193 0.0914870805 0.7956790407 0.0221789828 37.9052465391 1.0479747269
0.001 0.009000000000000001 0.792 0.198 28.5701222264 2.4004031580 26.8450501258 2.8217567743 1.4864645613 0.1591869478 0.4376977424 0.0356994122 57.3393346559 5.4170462923
0.001 0.0095 0.7916 0.1979 26.7750220025 1.9221130345 30.1018993752 2.5666236377 1.4626239107 0.1137686153 0.4313847942 0.0172054332 58.7709300826 4.6197107207
0.001 0.01 0.7912 0.1978 30.5675931058 3.5790791811 25.8362523468 2.4514818933 1.4774701340 0.0879450823 0.4258145458 0.0209043569 58.3071301324 6.1394105136
0.0015 0.0 0.7988 0.1997 41.0837479578 2.4277146169 0.0000000000 0.0000000000 2.5845432519 0.2125090724 0.7221517616 0.0783124797 44.3904429713 2.7185361690
0.0015 0.0005 0.7984 0.1996 41.0916582114 1.3278181161 3.7557165161 0.4780749873 2.3657510999 0.1191094294 0.6692962933 0.0250226031 47.8824221207 1.9500251359
0.0015 0.001 0.7979999999999999 0.1995 40.8728078610 1.6858912584 6.1543983281 1.0126225828 2.2495821118 0.1505483069 0.6244867393 0.0379512406 49.9012750402 2.8870133887
0.0015 0.0015 0.7976 0.1994 39.5989933513 0.8872879779 8.3253474880 0.9712707359 2.0942927835 0.0655394850 0.5885895829 0.0307919507 50.6072232057 1.9548901495
0.0015 0.002 0.7972 0.1993 39.9839590280 1.1995898400 10.0004930492 0.5955005684 1.9365110236 0.0598631029 0.5520735099 0.0235903818 52.4730366107 1.8785438931
0.0015 0.0025 0.7968 0.1992 38.7108037061 2.0478815074 11.7820159701 0.9861428749 1.8710576012 0.1570641344 0.5289260331 0.0547654020 52.8928033105 3.2458539187
0.0015 0.003 0.7964 0.1991 37.9398176522 3.4471531022 12.0240457393 1.6983860330 1.8784265295 0.1332854474 0.5394476135 0.0347793623 52.3817375345 5.3136039449
0.0 0.0035 0.7972 0.1993 0.0000000000 0.0000000000 36.1722170380 1.4974893822 2.7969417749 0.1152340006 0.7586678346 0.0662785299 39.7278266475 1.6790019127
0.0015 0.0035 0.7959999999999999 0.19899999999999998 38.3284747806 1.8176465075 14.4610234008 0.6981771330 1.6958288197 0.0603803255 0.4882013280 0.0391937878 54.9735283291 2.6153977538
0.0015 0.004 0.7956 0.1989 37.4305291559 3.9660205274 15.1321368886 3.2370815157 1.7497953832 0.0880977083 0.4989704750 0.0250690977 54.8114319027 7.3162688491
0.0015 0.0045 0.7952 0.1988 37.5730455589 2.3216262752 15.6487053481 2.1590933357 1.6689539045 0.1238045527 0.4896867276 0.0241729481 55.3803915391 4.6286971117
0.0015 0.005 0.7948 0.1987 36.5116213592 1.8484100668 17.3851242685 1.6052382172 1.6940949542 0.1744259208 0.4857256621 0.0483319492 56.0765662440 3.6764061540
0.0015 0.0055 0.7944 0.1986 36.5779356521 2.4864928246 17.3980597554 1.9501263225 1.5890877252 0.0386697196 0.4499522889 0.0317039935 56.0150354216 4.5069928602
0.0015 0.006 0.794 0.1985 35.9779429142 1.1755609815 18.4914488110 1.7131838539 1.5342542290 0.0448621991 0.4493333724 0.0261414383 56.4529793266 2.9597484728
0.0015 0.0065 0.7936 0.1984 34.1515971884 2.0516804305 20.0780884087 1.3131081762 1.5184327063 0.0968256573 0.4411636747 0.0185823428 56.1892819781 3.4801966068
0.0015 0.006999999999999999 0.7932 0.1983 36.8052236064 2.8648590570 19.7843166917 2.1553899210 1.4893904593 0.0582822902 0.4380690923 0.0337944273 58.5169998497 5.1123256955
0.0015 0.0075 0.7928 0.1982 36.4173575034 1.8090785218 20.5742324151 2.3300264069 1.3960868224 0.0478857740 0.4177686314 0.0371762277 58.8054453723 4.2241669304
0.0015 0.008 0.7924 0.1981 35.5584357966 1.4933850770 22.3004391090 1.6221170282 1.3974955881 0.0886844022 0.4074946176 0.0334315750 59.6638651113 3.2376180824
0.0 0.004 0.7968 0.1992 0.0000000000 0.0000000000 36.9842592522 2.1073521629 2.6321161864 0.2321964095 0.7066788493 0.0560911829 40.3230542879 2.3956397553
0.0015 0.0085 0.792 0.198 34.4690620341 3.1842213085 22.6808445478 2.2358069568 1.3454796233 0.0763885333 0.3912790056 0.0410049808 58.8866652108 5.5374217794
0.0015 0.009000000000000001 0.7916 0.1979 36.1109670127 2.3711910889 21.7932318572 0.6363532917 1.3269489358 0.0760977348 0.4074946176 0.0216475720 59.6386424233 3.1052896874
0.0015 0.0095 0.7912 0.1978 34.2753926577 6.3601149457 23.7606173013 3.9992638022 1.3301999336 0.0475579978 0.3906600891 0.0281007172 59.7568699817 10.4350374629
0.0015 0.01 0.7908 0.1977 33.9492265330 4.6382206543 25.1191838395 3.2608860919 1.3254318035 0.1029868122 0.3892984728 0.0177317144 60.7831406488 8.0198252728
0.002 0.0 0.7984 0.1996 44.9663641150 2.6356012569 0.0000000000 0.0000000000 2.4249192599 0.1310090714 0.6806843567 0.0189740053 48.0719677316 2.7855843336
0.002 0.0005 0.7979999999999999 0.1995 44.9940500027 1.3115404079 3.3989694021 0.2763891315 2.0793381936 0.1718908704 0.5904463323 0.0407094645 51.0628039307 1.8005298743
0.002 0.001 0.7976 0.1994 43.9435683205 1.3786201192 5.6776575521 0.8764635790 1.9834337585 0.1583674601 0.5767063862 0.0491430607 52.1813660173 2.4625942190
0.002 0.0015 0.7972 0.1993 43.2448292498 1.8296027724 7.8370328553 0.6879661040 1.9128871062 0.1241591771 0.5507118936 0.0216588939 53.5454611049 2.6633869474
0.002 0.002 0.7968 0.1992 43.7158848535 2.9228375154 9.2747441493 0.6262403628 1.7619324416 0.0908662771 0.5176617530 0.0780074449 55.2702231974 3.7179516002
0.002 0.0025 0.7964 0.1991 42.9027107802 3.1804893134 10.6174817363 0.9260583324 1.6916025225 0.1426278930 0.5070163894 0.0414139774 55.7188114284 4.2905895162
0.0 0.0045 0.7964 0.1991 0.0000000000 0.0000000000 38.6966794402 1.6826066705 2.5136714999 0.0791874376 0.6621168620 0.0458325944 41.8724678021 1.8076267025
0.002 0.003 0.7959999999999999 0.19899999999999998 40.3182990814 2.4008162897 11.3246784246 1.2093897046 1.7049316135 0.0636347238 0.4987229084 0.0322540418 53.8466320279 3.7060947599
0.002 0.0035 0.7956 0.1989 42.1993573949 1.6403293492 12.2626714329 1.6622092725 1.6221395362 0.1313649864 0.4716143661 0.0466319795 56.5557827301 3.4805355876
0.002 0.004 0.7952 0.1988 40.8088666441 4.2936621758 14.3624754146 1.3448262931 1.5195163723 0.0764629031 0.4415350246 0.0208250455 57.1323934556 5.7357764175
0.002 0.0045 0.7948 0.1987 41.1258041396 1.9378238987 15.0473754083 3.4713251970 1.4772534008 0.0987138179 0.4333653269 0.0268743775 58.0837982756 5.5347372911
0.002 0.005 0.7944 0.1986 40.3072247264 1.5179090835 16.3181167982 2.1279636518 1.4583976136 0.0701579754 0.4384404422 0.0411928797 58.5221795804 3.7572235904
0.002 0.0055 0.794 0.1985 39.7014311358 2.4265588038 16.6333341909 1.0164157936 1.4111497789 0.0652600864 0.4131886493 0.0306682958 58.1591037549 3.5389029796
0.002 0.006 0.7936 0.1984 39.6148138585 2.2814415148 16.6881398067 0.9345409329 1.4706430387 0.1036324639 0.4181399813 0.0197060523 58.1917366852 3.3393209639
0.002 0.0065 0.7932 0.1983 38.9951773241 3.0974737649 18.4860022902 0.4034790269 1.4314143319 0.1289305634 0.4173972815 0.0249244364 59.3299912277 3.6548077916
0.002 0.006999999999999999 0.7928 0.1982 39.1616881631 2.3705939012 17.8771833842 0.9404921624 1.3481887881 0.0408552117 0.3968492540 0.0191508405 58.7839095894 3.3710921158
0.002 0.0075 0.7924 0.1981 39.2203558775 1.5317951931 19.2326862545 0.8307685176 1.3279242352 0.0867674741 0.3984584369 0.0159944116 60.1794248041 2.4653255964
