# Supplementary material for: Multipressure Sampling for Improving the Performance of MOF-based Electronic Noses
Source: ACS Sens. 2024 Jul 12;9(7):3531–9. doi: 10.1021/acssensors.4c00199 (PMC11287752; doi:10.1021/acssensors.4c00199)
Supplement: Supplementary file 2 — se4c00199_si_002.zip [file se4c00199_si_002.zip › Multiplex_Adsorption_Data/H2S_0.5bar/IRMOF-1_v2_EQeq.csv]

H2S_comp CO2_comp N2_comp O2_comp H2S_mass H2S_error CO2_mass CO2_error N2_mass N2_error O2_mass O2_error total_mass total_error
0.0 0.0 0.8 0.2 0.0000000000 0.0000000000 0.0000000000 0.0000000000 2.9924262319 0.2642401325 0.9277813608 0.0402919329 3.9202075927 .3045320654
0.0 0.0005 0.7996 0.1999 0.0000000000 0.0000000000 0.0185714014 0.0399999415 3.0506375629 0.1924643078 0.9288203097 0.0813835930 3.9980292740 .3138478423
0.0 0.005 0.7959999999999999 0.19899999999999998 0.0000000000 0.0000000000 0.2157139700 0.0854279686 3.0442706985 0.3821677508 0.9173918719 0.1678601917 4.1773765404 .6354559111
0.002 0.008 0.792 0.198 0.0984830067 0.0427993417 0.3085709769 0.0514284962 2.8887372986 0.1970518846 0.9111581785 0.1539047705 4.2069494607 .4451844930
0.002 0.0085 0.7916 0.1979 0.0962699054 0.0360945895 0.3271423783 0.0805084696 2.8796417782 0.1665647839 0.9194697697 0.1560499853 4.2225238316 .4392178283
0.002 0.009000000000000001 0.7912 0.1978 0.0840978484 0.0392162545 0.3314280863 0.1169683402 2.9305766928 0.1810534116 0.8945349963 0.0726967321 4.2406376238 .4099347384
0.002 0.0095 0.7908 0.1977 0.1073354118 0.0293601062 0.3742851665 0.0775122292 2.9724160869 0.2337106328 0.8903792007 0.1084893497 4.3444158659 .4490723179
0.002 0.01 0.7904 0.1976 0.0807781965 0.0399585838 0.3685708891 0.0840795282 3.0188032412 0.3111891132 0.9163529230 0.1316803682 4.3845052498 .5669075934
0.0025 0.0 0.7979999999999999 0.1995 0.1117616143 0.0557244662 0.0000000000 0.0000000000 2.9924262319 0.1870230109 0.9350540031 0.1166217239 4.0392418493 .3593692010
0.0025 0.0005 0.7976 0.1994 0.1283598739 0.0557244662 0.0142856934 0.0180701316 3.0442706985 0.2613819011 0.9703782654 0.0331162413 4.1572945312 .3682927402
0.0025 0.001 0.7972 0.1993 0.1427450322 0.0274638646 0.0371428028 0.0106904340 3.0670094997 0.2510495463 0.9392097986 0.1561053123 4.1861071333 .4453091572
0.0025 0.0015 0.7968 0.1992 0.1195074688 0.0596306576 0.0557142042 0.0455352975 3.1124871020 0.1453690686 0.9495992875 0.1008155234 4.2373080625 .3513505471
0.0025 0.002 0.7964 0.1991 0.1117616143 0.0565965766 0.0785713136 0.0349926594 2.9624110144 0.1669814693 0.9236255652 0.1165106027 4.0763695075 .3750813080
0.0 0.0055 0.7956 0.1989 0.0000000000 0.0000000000 0.1999997073 0.0511100504 2.9169334121 0.1849412553 0.9495992875 0.0562953094 4.0665324069 .2923466151
0.0025 0.0025 0.7959999999999999 0.19899999999999998 0.1184009182 0.0507567914 0.0899998683 0.0568563418 2.9351244530 0.1834140512 0.9080413319 0.1070470342 4.0515665714 .3980742186
0.0025 0.003 0.7956 0.1989 0.1095485131 0.0587202124 0.0928570069 0.0571427735 3.0106172728 0.2165421657 0.9288203097 0.1115891085 4.1418431025 .4439942601
0.0025 0.0035 0.7952 0.1988 0.1206140194 0.0214568129 0.1314283791 0.0575697491 3.0724668120 0.1760494317 0.9340150542 0.0826992876 4.2585242647 .3377752813
0.0025 0.004 0.7948 0.1987 0.1206140194 0.0338539397 0.1485712111 0.0228571094 2.8750940179 0.2864381429 0.9537550831 0.1891457749 4.0980343315 .5322949669
0.0025 0.0045 0.7944 0.1986 0.1272533233 0.0730658662 0.1457140724 0.0389661764 2.9696874307 0.1514342699 0.9423266453 0.1268368960 4.1849814717 .3903032085
0.0025 0.005 0.794 0.1985 0.1117616143 0.0557244662 0.1957139993 0.0769838507 2.9569537021 0.2226006690 0.9308982075 0.2096927307 4.1953275232 .5650017166
0.0025 0.0055 0.7936 0.1984 0.1195074688 0.0380756340 0.1985711379 0.0622043120 3.0087981687 0.1922234478 0.9340150542 0.2022510897 4.2608918296 .4947544835
0.0025 0.006 0.7932 0.1983 0.1250402220 0.0600399325 0.2185711087 0.0941556168 2.9696874307 0.2269145516 0.8914181496 0.0914275025 4.2047169110 .4725376034
0.0025 0.0065 0.7928 0.1982 0.1084419624 0.0487887198 0.2299996634 0.0896249382 2.9824211594 0.1961260815 0.9506382364 0.0833752440 4.2715010216 .4179149835
0.0025 0.006999999999999999 0.7924 0.1981 0.1062288612 0.0291928108 0.2542853421 0.1012572526 3.0488184588 0.3140576665 0.9745340610 0.1326603894 4.3838667231 .5771681193
0.0 0.006 0.7952 0.1988 0.0000000000 0.0000000000 0.2257139553 0.0869434388 2.9751447430 0.1456874120 0.9111581785 0.1402542524 4.1120168768 .3728851032
0.0025 0.0075 0.792 0.198 0.1239336713 0.0293601062 0.2542853421 0.0491560724 3.0115268249 0.2206596509 0.9236255652 0.1653724687 4.3133714035 .4645482982
0.0025 0.008 0.7916 0.1979 0.1062288612 0.0635279577 0.3228566703 0.1347406728 3.0206223453 0.2439499300 0.9942740899 0.0843022363 4.4439819667 .5265207968
0.0025 0.0085 0.7912 0.1978 0.1327860764 0.0335633426 0.3357137943 0.0889850783 2.9369435571 0.1519142530 0.8986907918 0.1645348693 4.3041342196 .4389975432
0.0025 0.009000000000000001 0.7908 0.1977 0.1372122790 0.0578801088 0.3514280571 0.0957887433 2.8805513302 0.2008936728 0.9350540031 0.1733519774 4.3042456694 .5279145023
0.0025 0.0095 0.7904 0.1976 0.1139747156 0.0445927551 0.3814280132 0.1067515106 2.9705969828 0.2339087766 0.9693393165 0.2373355893 4.4353390281 .6225886316
0.0025 0.01 0.79 0.1975 0.1316795258 0.0300199663 0.3542851957 0.1059840563 2.9069283396 0.1835763566 0.9579108787 0.0586247109 4.3508039398 .3782050901
0.003 0.0 0.7976 0.1994 0.1504908866 0.0731998092 0.0000000000 0.0000000000 2.9414913173 0.1683433170 0.9298592586 0.0619896499 4.0218414625 .3035327761
0.003 0.0005 0.7972 0.1993 0.1593432917 0.0704725953 0.0171428321 0.0264960141 2.9105665477 0.2398183645 0.8851844562 0.1468707778 3.9722371277 .4836577517
0.003 0.001 0.7968 0.1992 0.1538105385 0.0190378170 0.0385713721 0.0320713021 3.0051599605 0.2303448413 0.9215476675 0.0618501904 4.1190895386 .3433041508
0.003 0.0015 0.7964 0.1991 0.1405319309 0.0643704388 0.0642856202 0.0156491930 3.0069790646 0.1698111991 0.9464824409 0.0847619308 4.1582790566 .3345927617
0.0 0.0065 0.7948 0.1987 0.0000000000 0.0000000000 0.2199996780 0.0537567434 3.0497280108 0.2962739267 0.9402487475 0.1246738671 4.2099764363 .4747045372
0.003 0.002 0.7959999999999999 0.19899999999999998 0.1383188296 0.1113170142 0.0857141603 0.0325763930 3.0833814365 0.3341907611 1.0337541478 0.0420742234 4.3411685742 .5201583917
0.003 0.0025 0.7956 0.1989 0.1305729752 0.0332702074 0.0914284376 0.0552544323 3.0460898026 0.1867042517 0.9693393165 0.1337946750 4.2374305319 .4090235664
0.003 0.003 0.7952 0.1988 0.1460646841 0.0612513511 0.1114284083 0.0731784556 3.0178936892 0.2962739267 0.9579108787 0.0819651006 4.2332976603 .5126688340
0.003 0.0035 0.7948 0.1987 0.1405319309 0.0301826773 0.1328569484 0.0975619777 2.9951548880 0.0848568676 0.9246645141 0.1130498617 4.1932082814 .3256513843
0.003 0.004 0.7944 0.1986 0.1659825956 0.0414033336 0.1328569484 0.0345229380 2.9960644401 0.3114548461 0.9433655942 0.0878142320 4.2382695783 .4751953497
0.003 0.0045 0.794 0.1985 0.1327860764 0.0585531560 0.1685711818 0.0764518204 2.9651396705 0.1691864604 0.9194697697 0.1609532703 4.1859666984 .4651447071
0.003 0.005 0.7936 0.1984 0.1471712347 0.0429136259 0.1742854592 0.0531458515 2.9178429641 0.3379129687 0.9568719298 0.0999553070 4.1961715878 .5339277531
0.003 0.0055 0.7932 0.1983 0.1427450322 0.0410469138 0.1957139993 0.0945881207 3.0188032412 0.2061615636 0.9257034630 0.1435705577 4.2829657357 .4853671558
0.003 0.006 0.7928 0.1982 0.1504908866 0.0548384882 0.2342853714 0.0978960950 3.0288083137 0.2869921377 0.9724561632 0.1247431111 4.3860407349 .5644698320
0.003 0.0065 0.7924 0.1981 0.1515974373 0.0399585838 0.2671424661 0.0379042278 3.0879291968 0.2967984144 0.9267424119 0.0635714481 4.4334115121 .4382326741
0.0 0.006999999999999999 0.7944 0.1986 0.0000000000 0.0000000000 0.2457139261 0.0901697757 3.0606426354 0.3185770151 0.9402487475 0.1000848108 4.2466053090 .5088316016
0.003 0.006999999999999999 0.792 0.198 0.1438515828 0.0425698530 0.2342853714 0.0774068420 3.0251701056 0.3241580201 0.9101192296 0.1269729871 4.3134262894 .5711077022
0.003 0.0075 0.7916 0.1979 0.1604498424 0.0489890850 0.3071424076 0.0925818745 2.9724160869 0.2719302037 0.9101192296 0.0589185709 4.3501275665 .4724197341
0.003 0.008 0.7912 0.1978 0.1372122790 0.0565965766 0.2914281449 0.1455178622 2.9151143080 0.1689907560 0.8685612739 0.1658938207 4.2123160058 .5369990155
0.003 0.0085 0.7908 0.1977 0.1549170892 0.0312979784 0.3099995463 0.0826103493 2.9078378916 0.1039598493 0.9277813608 0.0544234712 4.3005358879 .2722916482
0.003 0.009000000000000001 0.7904 0.1976 0.1283598739 0.0162629066 0.3528566264 0.1553400837 3.1379545593 0.2424259084 0.9392097986 0.0837369605 4.5583808582 .4977658592
0.003 0.0095 0.79 0.1975 0.1294664245 0.0293601062 0.3685708891 0.0932845933 2.9151143080 0.3002899545 0.9475213898 0.1293647830 4.3606730114 .5522994370
0.003 0.01 0.7896 0.1974 0.1471712347 0.0566830496 0.3385709330 0.1176641723 2.8951041630 0.1255840746 0.9298592586 0.0754937756 4.3107055893 .3754250721
0.0035 0.0 0.7972 0.1993 0.1615563930 0.0338539397 0.0000000000 0.0000000000 2.9760542951 0.1449130792 0.9184308208 0.1332773423 4.0560415089 .3120443612
0.0035 0.0005 0.7968 0.1992 0.1726218994 0.0359586395 0.0171428321 0.0249079575 3.0533662190 0.2427396578 0.9205087186 0.0152693679 4.1636396691 .3188756227
0.0035 0.001 0.7964 0.1991 0.1460646841 0.0445927551 0.0371428028 0.0277009872 2.9405817653 0.1715753676 0.9267424119 0.0753793043 4.0505316641 .3192484142
0.0 0.0075 0.794 0.1985 0.0000000000 0.0000000000 0.2757138822 0.0279941275 2.9633205664 0.1049104315 0.8903792007 0.1455418704 4.1294136493 .2784464294
0.0035 0.0015 0.7959999999999999 0.19899999999999998 0.1416384815 0.0150099831 0.0485713575 0.0417963355 2.9760542951 0.2956589831 0.9506382364 0.1832795368 4.1169023705 .5357448385
0.0035 0.002 0.7956 0.1989 0.1615563930 0.0595484650 0.0671427589 0.0515869819 3.0897483008 0.1834140512 0.9724561632 0.0466486896 4.2909036159 .3411981877
0.0035 0.0025 0.7952 0.1988 0.1438515828 0.0402029811 0.0799998829 0.0354561585 2.9969739921 0.0932900713 0.9444045431 0.0927869196 4.1652300009 .2617361305
0.0035 0.003 0.7948 0.1987 0.1681956968 0.0487887198 0.1114284083 0.0294160431 2.9487677337 0.2689937707 0.9340150542 0.0906687549 4.1624068930 .4378672885
0.0035 0.0035 0.7944 0.1986 0.1261467726 0.0379467821 0.1385712258 0.0491560724 2.9569537021 0.2064021911 0.9205087186 0.1196190729 4.1421804191 .4131241185
0.0035 0.004 0.794 0.1985 0.1637694943 0.0339983069 0.1571426271 0.0564239679 2.9751447430 0.2660124871 0.9662224698 0.1206255011 4.2622793342 .4770602630
0.0035 0.0045 0.7936 0.1984 0.1770481019 0.0288553103 0.1428569338 0.0221313010 3.0024313044 0.2099785164 0.8883013029 0.0660366246 4.2106376430 .3270017523
0.0035 0.005 0.7932 0.1983 0.1947529121 0.0291928108 0.1814283059 0.0691640041 2.9833307114 0.1838105446 0.9433655942 0.1862705273 4.3028775236 .4684378868
0.0035 0.0055 0.7928 0.1982 0.1825808551 0.0376877567 0.2114282620 0.0975619777 2.8187017911 0.1965474417 0.9464824409 0.1108125569 4.1591933491 .4426097330
0.0035 0.006 0.7924 0.1981 0.1759415513 0.0826290339 0.2299996634 0.0900791983 2.9442199735 0.2593483632 0.9516771853 0.1540169460 4.3018383735 .5860735414
0.0 0.008 0.7936 0.1984 0.0000000000 0.0000000000 0.3142852543 0.0960440669 2.8714558098 0.2306463306 0.9423266453 0.1131643813 4.1280677094 .4398547788
0.0035 0.0065 0.792 0.198 0.1670891462 0.0738658813 0.2685710355 0.0429522125 2.9233002764 0.1201710683 0.9516771853 0.1917304109 4.3106376434 .4287195730
0.0035 0.006999999999999999 0.7916 0.1979 0.1460646841 0.0517127472 0.2414282181 0.0628570509 2.9751447430 0.2541152339 0.9527161342 0.1372985800 4.3153537794 .5059836120
0.0035 0.0075 0.7912 0.1978 0.1693022475 0.0112846466 0.2585710501 0.0978960950 2.9524059419 0.3398561638 0.8831065584 0.0949942511 4.2633857979 .5440311565
0.0035 0.008 0.7908 0.1977 0.1670891462 0.0501744762 0.2799995902 0.1111717028 2.9924262319 0.1986075155 1.0057025277 0.1428469719 4.4452174960 .5028006664
0.0035 0.0085 0.7904 0.1976 0.1482777854 0.0623607801 0.2928567142 0.0728430293 2.8941946109 0.2427396578 0.8706391717 0.1187496314 4.2059682822 .4966930986
0.0035 0.009000000000000001 0.79 0.1975 0.1372122790 0.0236294555 0.3199995316 0.1515630606 2.9869689196 0.4213651402 0.9340150542 0.1294982175 4.3781957844 .7260558738
0.0035 0.0095 0.7896 0.1974 0.1593432917 0.0623607801 0.3557137651 0.1256491500 2.9342149009 0.1272593010 0.9402487475 0.1824531514 4.3895207052 .4977223825
0.0035 0.01 0.7892 0.1973 0.1582367411 0.0367667997 0.3885708598 0.1298663034 3.0015217524 0.2573887658 0.9495992875 0.1190764159 4.4979286408 .5430982848
0.004 0.0 0.7968 0.1992 0.1715153487 0.0652771094 0.0000000000 0.0000000000 2.9887880237 0.3422817288 0.8831065584 0.1618894418 4.0434099308 .5694482800
0.004 0.0005 0.7964 0.1991 0.1969660134 0.0719172790 0.0199999707 0.0245780362 2.9696874307 0.1485663548 0.9371319008 0.1174701614 4.1237853156 .3625318314
0.0 0.0085 0.7932 0.1983 0.0000000000 0.0000000000 0.3128566849 0.1129925200 2.9551345980 0.3800317000 0.9579108787 0.1023456947 4.2259021616 .5953699147
0.004 0.001 0.7959999999999999 0.19899999999999998 0.1991791147 0.0532985366 0.0442856495 0.0330737713 3.0006122003 0.2376281966 0.8955739451 0.1505006318 4.1396509096 .4745011363
0.004 0.0015 0.7956 0.1989 0.1892201589 0.0476716604 0.0499999268 0.0578526488 2.8778226741 0.2277442769 0.9703782654 0.0578088940 4.0874210252 .3910774801
0.004 0.002 0.7952 0.1988 0.1914332602 0.0562493550 0.0799998829 0.0446299328 3.0642808436 0.2463795012 0.9683003676 0.1004293378 4.3040143543 .4476881268
0.004 0.0025 0.7948 0.1987 0.1892201589 0.0359586395 0.0871427296 0.0666393527 3.0670094997 0.1668823529 0.9755730099 0.1066429292 4.3189453981 .3761232743
0.004 0.003 0.7944 0.1986 0.1947529121 0.0291928108 0.1228569630 0.0522161147 2.9933357839 0.1802107017 0.9153139741 0.1273125785 4.2262596331 .3889322057
0.004 0.0035 0.794 0.1985 0.1681956968 0.0411660633 0.1342855177 0.0342856641 2.9869689196 0.2206596509 0.9132360763 0.0988695122 4.2026862104 .3949808905
0.004 0.004 0.7936 0.1984 0.2047118678 0.0597947037 0.1528569191 0.0294160431 2.9787829512 0.4271216122 0.8945349963 0.1039779719 4.2308867344 .6203103309
0.004 0.0045 0.7932 0.1983 0.2036053172 0.0861121090 0.1742854592 0.0419911913 2.9687778787 0.3987698573 0.9610277254 0.1073692231 4.3076963805 .6342423807
0.004 0.005 0.7928 0.1982 0.2069249691 0.0276416261 0.1857140139 0.0808120853 2.9424008694 0.1757107663 0.9277813608 0.0923671727 4.2628212132 .3765316504
0.004 0.0055 0.7924 0.1981 0.1991791147 0.0743944453 0.1971425686 0.0333196763 2.9414913173 0.1967157331 0.9028465874 0.0993052547 4.2406595880 .4037351094
0.0 0.009000000000000001 0.7928 0.1982 0.0000000000 0.0000000000 0.3442852104 0.0882481292 2.8778226741 0.2554141343 0.9267424119 0.1308580773 4.1488502964 .4745203408
0.004 0.006 0.792 0.198 0.1792612032 0.0497824821 0.2142854006 0.1191807034 2.8887372986 0.2346150672 0.9298592586 0.1803107701 4.2121431610 .5838890228
0.004 0.0065 0.7916 0.1979 0.1825808551 0.0551057773 0.2442853567 0.1051333861 2.9169334121 0.2689937707 0.9257034630 0.1155804377 4.2695030869 .5448133718
0.004 0.006999999999999999 0.7912 0.1978 0.1859005070 0.0596306576 0.2557139114 0.0354561585 3.0215318974 0.2442346253 0.9173918719 0.1553011407 4.3805381877 .4946225821
0.004 0.0075 0.7908 0.1977 0.1859005070 0.0811939777 0.2742853128 0.0531458515 2.9333053489 0.2715283272 0.9142750252 0.1314177949 4.3077661939 .5372859513
0.004 0.008 0.7904 0.1976 0.1748350007 0.0966190441 0.3014281302 0.1446739471 2.9760542951 0.1514998117 0.9433655942 0.1334715770 4.3956830202 .5262643799
0.004 0.0085 0.79 0.1975 0.1814743045 0.0658002314 0.2928567142 0.0728430293 2.9387626612 0.2270166110 0.9350540031 0.1785058120 4.3481476830 .5441656837
0.004 0.009000000000000001 0.7896 0.1974 0.1947529121 0.0410469138 0.3442852104 0.0758084557 2.9433104214 0.2094262103 0.9433655942 0.0684761119 4.4257141381 .3947576917
0.004 0.0095 0.7892 0.1973 0.1936463615 0.0425698530 0.3385709330 0.1036476034 2.9296671407 0.3102305900 0.9527161342 0.1104613277 4.4146005694 .5669093741
0.004 0.01 0.7888 0.1972 0.1947529121 0.0718491432 0.3571423344 0.0889850783 2.9778733992 0.2699638730 0.9786898565 0.0827514803 4.5084585022 .5135495748
0.0045 0.0 0.7964 0.1991 0.2047118678 0.0504664737 0.0000000000 0.0000000000 2.9796925033 0.2131847195 0.9579108787 0.1630322362 4.1423152498 .4266834294
0.0 0.0095 0.7924 0.1981 0.0000000000 0.0000000000 0.3557137651 0.0506286263 3.0260796576 0.2627708297 0.9163529230 0.0733471429 4.2981463457 .3867465989
0.0045 0.0005 0.7959999999999999 0.19899999999999998 0.2235232287 0.0993680008 0.0199999707 0.0166598382 2.9132952039 0.3038829584 0.9423266453 0.1446491497 4.0991450486 .5645599471
0.0045 0.001 0.7956 0.1989 0.2058184185 0.0574554508 0.0371428028 0.0330737713 3.0315369699 0.3125790440 0.9049244852 0.0562953094 4.1794226764 .4594035755
0.0045 0.0015 0.7952 0.1988 0.1958594628 0.0535735094 0.0614284815 0.0249079575 3.0006122003 0.1923783210 0.9288203097 0.1056259030 4.1867204543 .3764856909
0.0045 0.002 0.7948 0.1987 0.1947529121 0.0162629066 0.0899998683 0.0603390891 3.0024313044 0.1867042517 0.9610277254 0.1069663353 4.2482118102 .3702725827
0.0045 0.0025 0.7944 0.1986 0.2168839249 0.0439288060 0.0899998683 0.0232115043 3.0542757710 0.1581260876 0.9340150542 0.0901912964 4.2951746184 .3154576943
0.0045 0.003 0.794 0.1985 0.2124577223 0.0526513491 0.1014284230 0.0365892278 2.9760542951 0.1433056906 0.9028465874 0.0747465786 4.1927870278 .3072928461
0.0045 0.0035 0.7936 0.1984 0.1759415513 0.0658002314 0.1328569484 0.0465985216 2.9424008694 0.2969656091 0.9225866163 0.1044337453 4.1737859854 .5137981074
0.0045 0.004 0.7932 0.1983 0.2102446210 0.0791783182 0.1299998097 0.0228571094 3.0206223453 0.2064823379 0.9516771853 0.1331152635 4.3125439613 .4416330290
0.0045 0.0045 0.7928 0.1982 0.2036053172 0.0658002314 0.1657140432 0.1216886187 2.9605919103 0.0839551521 0.9973909366 0.1370467713 4.3273022073 .4084907735
0.0045 0.005 0.7924 0.1981 0.2257363300 0.0530221378 0.2085711233 0.0666393527 3.0397229383 0.2297118666 0.9360929519 0.1294982175 4.4101233435 .4788715746
0.0 0.001 0.7992 0.1998 0.0000000000 0.0000000000 0.0342856641 0.0277009872 2.9278480366 0.1111590196 0.9392097986 0.0585510154 3.9013434993 .1974110222
0.0 0.01 0.792 0.198 0.0000000000 0.0000000000 0.3771423051 0.1322950853 2.9205716203 0.1510404220 0.9288203097 0.1533145026 4.2265342351 .4366500099
0.0045 0.0055 0.792 0.198 0.2135642729 0.0875784323 0.2099996926 0.0888014144 3.0042504085 0.1438818194 0.8976518429 0.1528914874 4.3254662169 .4731531535
0.0045 0.006 0.7916 0.1979 0.2290559819 0.0535735094 0.2499996341 0.0299659232 2.8869181945 0.1903899059 0.9371319008 0.0837885068 4.3031057113 .3577178453
0.0045 0.0065 0.7912 0.1978 0.2058184185 0.0548384882 0.2314282327 0.0379042278 2.9660492226 0.1658679820 0.9070023830 0.1848745257 4.3102982568 .4434852237
0.0045 0.006999999999999999 0.7908 0.1977 0.2091380704 0.0894596746 0.2685710355 0.0642697452 2.9815116073 0.2123448552 0.9381708497 0.0958088903 4.3973915629 .4618831653
0.0045 0.0075 0.7904 0.1976 0.1881136083 0.0509494175 0.3071424076 0.0981459366 2.9997026483 0.2155158574 0.9350540031 0.0856739205 4.4300126673 .4502851320
0.0045 0.008 0.79 0.1975 0.2002856653 0.0570276306 0.3042852689 0.0971427150 3.0379038342 0.3801448811 0.9371319008 0.1828786160 4.4796066692 .7171938427
0.0045 0.0085 0.7896 0.1974 0.2047118678 0.0589699097 0.3728565971 0.0574277766 3.0306274178 0.3209365705 0.9360929519 0.1706408324 4.5442888346 .6079750892
0.0045 0.009000000000000001 0.7892 0.1973 0.2102446210 0.0730658662 0.3557137651 0.0774068420 2.9742351910 0.1495653181 0.8924570985 0.0741666895 4.4326506756 .3742047158
0.0045 0.0095 0.7888 0.1972 0.2113511717 0.0416392520 0.3399995024 0.1326647974 3.0142554810 0.1252938894 0.9173918719 0.1320078503 4.4829980270 .4316057891
0.0045 0.01 0.7884 0.1971 0.1925398108 0.0410469138 0.3842851518 0.0927580533 2.9733256389 0.2274534899 0.9683003676 0.0973734030 4.5184509691 .4586318600
0.0005 0.0 0.7996 0.1999 0.0210244621 0.0146800531 0.0000000000 0.0000000000 2.9787829512 0.1202536506 0.9101192296 0.0578088940 3.9099266429 .1927425977
0.005 0.0 0.7959999999999999 0.19899999999999998 0.2246297793 0.0285138153 0.0000000000 0.0000000000 3.0424515944 0.2535677116 0.9423266453 0.0745151645 4.2094080190 .3565966914
0.005 0.0005 0.7956 0.1989 0.2113511717 0.0450299494 0.0228571094 0.0139970638 2.9642301185 0.1295784505 0.9516771853 0.0696638281 4.1501155849 .2582692918
0.005 0.001 0.7952 0.1988 0.2257363300 0.0481826253 0.0385713721 0.0294160431 3.0924769570 0.0619564529 0.9329761053 0.1056667720 4.2897607644 .2452218933
0.005 0.0015 0.7948 0.1987 0.2379083870 0.0699844072 0.0685713282 0.0249079575 3.0388133863 0.1317312741 0.9340150542 0.1161394306 4.2793081557 .3427630694
0.005 0.002 0.7944 0.1986 0.2368018363 0.0539379592 0.0814284522 0.0213808681 3.0979342693 0.1684415738 0.9651835209 0.1274820350 4.3813480787 .3712424361
0.005 0.0025 0.794 0.1985 0.2401214882 0.0986258843 0.0914284376 0.0437058176 2.9987930962 0.2090466428 0.9028465874 0.1205180715 4.2331896094 .4718964162
0.005 0.003 0.7936 0.1984 0.2301625325 0.0781196537 0.1285712404 0.0947605696 2.9687778787 0.2105293735 0.9475213898 0.1209115134 4.2750330414 .5043211102
0.005 0.0035 0.7932 0.1983 0.2412280389 0.0179793197 0.1271426711 0.0464230087 2.9560441501 0.2401630799 0.9745340610 0.1725531161 4.2989489211 .4771185244
0.005 0.004 0.7928 0.1982 0.2534000959 0.0308249338 0.1385712258 0.0667617391 2.9260289325 0.0910642855 0.9745340610 0.0895185762 4.2925343152 .2781695346
0.005 0.0045 0.7924 0.1981 0.2489738933 0.0660231577 0.1557140578 0.0472940604 3.0169841371 0.2945937843 0.9506382364 0.1458974293 4.3723103246 .5538084317
0.0005 0.0005 0.7992 0.1998 0.0188113608 0.0088524051 0.0228571094 0.0166598382 3.0042504085 0.2128895895 0.9828456521 0.0457137513 4.0287645308 .2841155841
0.005 0.005 0.792 0.198 0.2279494312 0.0404459017 0.1914282912 0.0707971061 2.9451295255 0.3881816396 0.9973909366 0.1143787891 4.3618981845 .6138034365
0.005 0.0055 0.7916 0.1979 0.2390149376 0.0639122804 0.1785711672 0.0682132509 2.9478581816 0.3418463973 0.8945349963 0.0645152964 4.2599792827 .5384872250
0.005 0.006 0.7912 0.1978 0.2500804440 0.0894596746 0.2257139553 0.0294160431 2.9696874307 0.2456127373 0.9984298855 0.0741666895 4.4439117155 .4386551445
0.005 0.0065 0.7908 0.1977 0.2766376593 0.0859982793 0.2485710648 0.1051333861 2.9369435571 0.2678101825 0.9454434920 0.2042268051 4.4075957732 .6631686530
0.005 0.006999999999999999 0.7904 0.1976 0.2511869946 0.0482841694 0.2614281888 0.0742856056 3.0042504085 0.2696695274 0.9527161342 0.1100697584 4.4695817261 .5023090608
0.005 0.0075 0.79 0.1975 0.2500804440 0.0926864146 0.2557139114 0.0559882550 3.0306274178 0.2681929538 0.9620666743 0.1724029175 4.4984884475 .5892705409
0.005 0.008 0.7896 0.1974 0.2257363300 0.0520902175 0.3057138383 0.0768777392 3.0278987617 0.1687360008 0.9495992875 0.1589829455 4.5089482175 .4566869030
0.005 0.0085 0.7892 0.1973 0.2467607921 0.0445927551 0.2928567142 0.0670058414 2.9842402635 0.1372670443 0.9693393165 0.1127821972 4.4931970863 .3616478380
0.005 0.009000000000000001 0.7888 0.1972 0.2246297793 0.0301826773 0.3471423491 0.0821147819 3.0533662190 0.2487321367 0.9797288054 0.1165476549 4.6048671528 .4775772508
0.005 0.0095 0.7884 0.1971 0.2290559819 0.0517127472 0.3371423637 0.0914284376 2.9915166799 0.1650680353 0.9651835209 0.1020922588 4.5228985464 .4103014789
0.0005 0.001 0.7988 0.1997 0.0221310127 0.0156489892 0.0299999561 0.0189521139 3.0106172728 0.1801739727 1.0067414766 0.1632704135 4.0694897182 .3780454893
0.005 0.01 0.7879999999999999 0.19699999999999998 0.2356952857 0.0497824821 0.4114279692 0.0780370303 3.0679190517 0.1382519110 0.9818067032 0.1250197037 4.6968490098 .3910911271
0.0055 0.0 0.7956 0.1989 0.2556131972 0.1064591429 0.0000000000 0.0000000000 2.9815116073 0.0806583452 0.9163529230 0.1258115203 4.1534777275 .3129290084
0.0055 0.0005 0.7952 0.1988 0.2522935452 0.0729316772 0.0228571094 0.0277009872 3.0679190517 0.3615672454 0.9412876964 0.0968844214 4.2843574027 .5590843312
0.0055 0.001 0.7948 0.1987 0.2545066465 0.0489890850 0.0285713868 0.0239045372 3.0533662190 0.2503896179 0.9163529230 0.0926006003 4.2527971753 .4158838404
0.0055 0.0015 0.7944 0.1986 0.2489738933 0.0706807866 0.0514284962 0.0291372117 3.0033408565 0.1624613746 0.9558329809 0.1450068975 4.2595762269 .4072862704
0.0055 0.002 0.794 0.1985 0.2843835137 0.0544800629 0.0585713428 0.0354561585 3.0670094997 0.3037195717 0.9620666743 0.1029346185 4.3720310305 .4965904116
0.0055 0.0025 0.7936 0.1984 0.2534000959 0.0422232812 0.1085712697 0.0719409136 2.9524059419 0.1896933976 0.9547940320 0.1441707717 4.2691713395 .4480283641
0.0055 0.003 0.7932 0.1983 0.2655721529 0.0727299294 0.1057141310 0.0690458759 2.9824211594 0.2873032904 0.9589498276 0.1401002453 4.3126572709 .5691793410
0.0055 0.0035 0.7928 0.1982 0.2888097163 0.0439288060 0.1471426418 0.0232115043 2.9223907243 0.1819649742 0.9579108787 0.1323345221 4.3162539611 .3814398066
0.0055 0.004 0.7924 0.1981 0.2589328491 0.0552832521 0.1571426271 0.0511100504 2.9806020553 0.1649878273 0.9236255652 0.2064765531 4.3203030967 .4778576829
0.0005 0.0015 0.7984 0.1996 0.0132786076 0.0112846466 0.0542856348 0.0483185994 3.0579139792 0.2611285749 0.9631056231 0.2128806027 4.0885838447 .5336124236
0.0055 0.0045 0.792 0.198 0.2843835137 0.0892404104 0.1785711672 0.0682132509 3.0206223453 0.3212869493 0.9485603387 0.0625443781 4.4321373649 .5412849887
0.0055 0.005 0.7916 0.1979 0.2301625325 0.0971246417 0.1999997073 0.0645232758 2.9442199735 0.1517180798 0.9163529230 0.1388620395 4.2907351363 .4522280368
0.0055 0.0055 0.7912 0.1978 0.2976621214 0.0345697470 0.2014282766 0.1213527400 2.9933357839 0.1764062066 0.9236255652 0.1592542940 4.4160517471 .4915829876
0.0055 0.006 0.7908 0.1977 0.2832769631 0.0491886341 0.1971425686 0.0748330382 2.8614507373 0.3149940392 0.9350540031 0.0833752440 4.2769242721 .5223909555
0.0055 0.0065 0.7904 0.1976 0.2644656022 0.0570276306 0.2428567874 0.0693996573 2.9960644401 0.3466049735 0.9755730099 0.1183490028 4.4789598396 .5913812642
0.0055 0.006999999999999999 0.79 0.1975 0.2589328491 0.0265572153 0.2585710501 0.0896249382 2.9433104214 0.1711698656 0.9589498276 0.0914275025 4.4197641482 .3787795216
0.0055 0.0075 0.7896 0.1974 0.2257363300 0.0623607801 0.2857138675 0.0782459651 2.9815116073 0.4198388205 0.8644054784 0.1355579491 4.3573672832 .6960035148
0.0055 0.008 0.7892 0.1973 0.2434411401 0.1411882297 0.2928567142 0.1202037325 2.9451295255 0.3099211011 0.9589498276 0.1502134714 4.4403772074 .7215265347
0.0055 0.0085 0.7888 0.1972 0.2644656022 0.0511413180 0.3371423637 0.0774068420 2.9514963898 0.1610703425 0.9049244852 0.1010294331 4.4580288409 .3906479356
0.0055 0.009000000000000001 0.7884 0.1971 0.2467607921 0.0507567914 0.3485709184 0.1193176140 2.9596823582 0.1424719724 0.9080413319 0.1117824035 4.4630554006 .4243287813
0.0005 0.002 0.7979999999999999 0.1995 0.0309834178 0.0227852722 0.0857141603 0.0469475791 3.0269892097 0.2809087846 0.9298592586 0.1508445027 4.0735460464 .5014861386
0.0055 0.0095 0.7879999999999999 0.19699999999999998 0.2567197478 0.0847360613 0.2957138529 0.0709123170 2.9978835442 0.2404660207 0.9070023830 0.0639101370 4.4573195279 .4600245360
0.0055 0.01 0.7876 0.1969 0.2257363300 0.0506602037 0.3357137943 0.0255550252 2.9742351910 0.1789761780 0.9340150542 0.0764598624 4.4697003695 .3316512693
0.006 0.0 0.7952 0.1988 0.2965555707 0.0445927551 0.0000000000 0.0000000000 3.0451802506 0.2332854721 0.9360929519 0.1192575759 4.2778287732 .3971358031
0.006 0.0005 0.7948 0.1987 0.3043014252 0.0756997106 0.0185714014 0.0294160431 3.0242605535 0.2547395326 0.9495992875 0.1930768488 4.2967326676 .5529321351
0.006 0.001 0.7944 0.1986 0.2910228175 0.0835720491 0.0199999707 0.0209955956 3.0006122003 0.1028075493 1.0524552279 0.0827514803 4.3640902164 .2901266743
0.006 0.0015 0.794 0.1985 0.2854900644 0.0768554982 0.0528570655 0.0438921972 3.1188539663 0.2590802765 0.9672614187 0.1367944991 4.4244625149 .5166224710
0.006 0.002 0.7936 0.1984 0.2755311086 0.0796101471 0.0628570509 0.0417963355 2.9587728062 0.2854660649 0.9506382364 0.0450477505 4.2477992021 .4519202980
0.006 0.0025 0.7932 0.1983 0.2865966150 0.0811336329 0.0828570216 0.0438921972 3.0169841371 0.2383373493 0.9298592586 0.1028506930 4.3162970323 .4662138724
0.006 0.003 0.7928 0.1982 0.2799573112 0.0662453338 0.1128569777 0.0615446506 3.0479089067 0.2122513318 0.9194697697 0.1704636220 4.3601929653 .5105049382
0.006 0.0035 0.7924 0.1981 0.2722114567 0.0878018471 0.1185712550 0.0483185994 2.8823704343 0.3535526028 0.9454434920 0.0936207679 4.2185966380 .5832938172
0.0005 0.0025 0.7976 0.1994 0.0177048102 0.0129044871 0.0871427296 0.0354561585 2.9414913173 0.1762185204 0.9703782654 0.0303970240 4.0167171225 .2549761900
0.006 0.004 0.792 0.198 0.2921293682 0.0548384882 0.1585711965 0.0559882550 2.8796417782 0.2197580141 0.9288203097 0.2142754955 4.2591626526 .5448602528
0.006 0.0045 0.7916 0.1979 0.2589328491 0.1071470188 0.1857140139 0.0090350658 3.0369942822 0.2505745730 0.9288203097 0.1273125785 4.4104614549 .4940692361
0.006 0.005 0.7912 0.1978 0.2766376593 0.0458918448 0.1942854299 0.0719409136 2.9314862448 0.1919650481 0.9194697697 0.0308202048 4.3218791037 .3406180113
0.006 0.0055 0.7908 0.1977 0.2854900644 0.0205234569 0.1942854299 0.1210159291 2.9041996834 0.1128137903 0.8841455073 0.1233508453 4.2681206850 .3777040216
0.006 0.006 0.7904 0.1976 0.3043014252 0.0425698530 0.2142854006 0.0632454606 2.9915166799 0.2296254166 0.9766119587 0.1003002789 4.4867154644 .4357410091
0.006 0.0065 0.79 0.1975 0.2910228175 0.0832785040 0.2499996341 0.0787658776 2.9687778787 0.1304692094 0.9246645141 0.1028506930 4.4344648444 .3953642840
0.006 0.006999999999999999 0.7896 0.1974 0.2910228175 0.0755701986 0.2385710794 0.0983951437 3.0497280108 0.1357154065 0.9101192296 0.1303290885 4.4894411373 .4400098373
0.006 0.0075 0.7892 0.1973 0.2799573112 0.0903314095 0.2971424222 0.0667617391 3.0651903956 0.0927564726 0.9018076385 0.1135452790 4.5440977675 .3633949002
0.006 0.008 0.7888 0.1972 0.2722114567 0.1118437538 0.3357137943 0.0880629283 2.9733256389 0.2265788898 0.9444045431 0.1293314028 4.5256554330 .5558169747
0.006 0.0085 0.7884 0.1971 0.3020883239 0.1041804349 0.3199995316 0.1078167694 2.9078378916 0.1735886693 0.9464824409 0.1148308809 4.4764081880 .5004167545
0.0005 0.003 0.7972 0.1993 0.0254506647 0.0165613335 0.1014284230 0.0537567434 2.9715065348 0.1915336072 0.9568719298 0.0350173559 4.0552575523 .2968690400
0.006 0.009000000000000001 0.7879999999999999 0.19699999999999998 0.2843835137 0.0374269386 0.3399995024 0.0883405840 2.9978835442 0.0949425960 0.9662224698 0.0823330125 4.5884890301 .3030431311
0.006 0.0095 0.7876 0.1969 0.2954490201 0.0853121119 0.3728565971 0.1409586095 2.9542250460 0.3246272676 0.9205087186 0.1058300901 4.5430393818 .6567280791
0.006 0.01 0.7872 0.1968 0.2755311086 0.0646740746 0.3628566118 0.1338288147 2.9769638471 0.2231351965 0.8810286607 0.1305277105 4.4963802282 .5521657963
0.0065 0.0 0.7948 0.1987 0.2888097163 0.0323748806 0.0000000000 0.0000000000 3.0379038342 0.1672191091 0.9807677543 0.2178723142 4.3074813048 .4174663039
0.0065 0.0005 0.7944 0.1986 0.3286455392 0.0387134612 0.0114285547 0.0145686059 2.9687778787 0.2091099519 0.9953130388 0.1114342311 4.3041650114 .3738262501
0.0065 0.001 0.794 0.1985 0.2998752226 0.0880803186 0.0299999561 0.0245780362 2.9196620682 0.3384707024 0.9475213898 0.1546045321 4.1970586367 .6057335893
0.0065 0.0015 0.7936 0.1984 0.2888097163 0.0855414459 0.0457142188 0.0333196763 2.8678176016 0.2624558096 0.9205087186 0.0950851112 4.1228502553 .4764020430
0.0065 0.002 0.7932 0.1983 0.3297520898 0.0434805411 0.0785713136 0.0638875630 2.9560441501 0.1465480012 0.8872623540 0.0750348426 4.2516299075 .3289509479
0.0065 0.0025 0.7928 0.1982 0.3496700013 0.1024739976 0.0999998536 0.0511100504 2.9496772857 0.1888366739 0.9589498276 0.1331476950 4.3582969682 .4755684169
0.0065 0.003 0.7924 0.1981 0.3054079758 0.0352710303 0.1171426857 0.0345229380 3.0797432283 0.3258380550 0.9236255652 0.0231384905 4.4259194550 .4187705138
0.0005 0.0035 0.7968 0.1992 0.0331965191 0.0271048444 0.1314283791 0.0379042278 3.0997533734 0.2059367242 0.9475213898 0.1086881575 4.2118996614 .3796339539
0.0065 0.0035 0.792 0.198 0.3009817733 0.0620458247 0.1199998244 0.0472940604 2.9978835442 0.2061615636 0.8955739451 0.1031859855 4.3144390870 .4186874342
0.0065 0.004 0.7916 0.1979 0.3386044949 0.0574554508 0.1414283644 0.0245780362 2.9796925033 0.0859803355 0.9734951121 0.0462769809 4.4332204747 .2142908034
0.0065 0.0045 0.7912 0.1978 0.2832769631 0.0639122804 0.1485712111 0.0261861085 2.9796925033 0.1273892503 0.9454434920 0.0785764129 4.3569841695 .2960640521
0.0065 0.005 0.7908 0.1977 0.3186865835 0.0762155578 0.1628569045 0.0719409136 3.0215318974 0.3142683303 1.0295983523 0.0585510154 4.5326737377 .5209758171
0.0065 0.0055 0.7904 0.1976 0.3153669316 0.0419906443 0.1871425832 0.0529920281 3.0078886167 0.2410295761 0.9402487475 0.0992182593 4.4506468790 .4352305078
0.0065 0.006 0.79 0.1975 0.3087276277 0.1027126981 0.2128568313 0.0654028937 2.9251193805 0.2680571943 0.8893402518 0.0971069910 4.3360440913 .5332797771
0.0065 0.0065 0.7896 0.1974 0.2744245580 0.0624392707 0.2285710940 0.0460699768 3.0151650331 0.3865328672 0.9257034630 0.1727781691 4.4438641481 .6678202838
0.0065 0.006999999999999999 0.7892 0.1973 0.3386044949 0.1050698819 0.2585710501 0.1133531737 3.0087981687 0.1217033660 0.9236255652 0.0792330517 4.5295992789 .4193594733
0.0065 0.0075 0.7888 0.1972 0.3109407290 0.0323748806 0.3014281302 0.0945017783 2.9442199735 0.1826003604 0.9547940320 0.0343953285 4.5113828647 .3438723478
0.0065 0.008 0.7884 0.1971 0.2877031656 0.0499788635 0.3014281302 0.1100647548 2.9787829512 0.3384707024 0.9599887765 0.1462521237 4.5279030235 .6447664444
0.0005 0.004 0.7964 0.1991 0.0132786076 0.0112846466 0.1814283059 0.0826103493 2.9642301185 0.2446948584 0.9444045431 0.0337618428 4.1033415751 .3723516971
0.0065 0.0085 0.7879999999999999 0.19699999999999998 0.3175800328 0.1107877702 0.3128566849 0.0574277766 2.9651396705 0.0589457096 0.9392097986 0.1380512503 4.5347861868 .3652125067
0.0065 0.009000000000000001 0.7876 0.1969 0.2600393997 0.0810128083 0.3528566264 0.0850448816 2.9687778787 0.2066425384 0.9506382364 0.0537850506 4.5323121412 .4264852789
0.0065 0.0095 0.7872 0.1968 0.2821704124 0.0602028634 0.3371423637 0.0830046731 2.9696874307 0.1892218051 0.9921961921 0.1179104009 4.5811963989 .4503397425
0.0065 0.01 0.7868 0.1967 0.2976621214 0.0557244662 0.3757137358 0.0709123170 2.9724160869 0.2538025086 1.0192088633 0.1110072041 4.6650008074 .4914464959
0.006999999999999999 0.0 0.7944 0.1986 0.3540962038 0.0494864489 0.0000000000 0.0000000000 3.0460898026 0.2932878745 0.9662224698 0.0682866893 4.3664084762 .4110610127
0.006999999999999999 0.0005 0.794 0.1985 0.3386044949 0.0256184994 0.0099999854 0.0069985319 3.0278987617 0.2804253837 0.9340150542 0.0664927291 4.3105182962 .3795351441
0.006999999999999999 0.001 0.7936 0.1984 0.3076210771 0.0993680008 0.0399999415 0.0333196763 3.0087981687 0.2495954005 0.9495992875 0.1670609143 4.3060184748 .5493439919
0.006999999999999999 0.0015 0.7932 0.1983 0.2888097163 0.0697741381 0.0642856202 0.0433306534 3.0024313044 0.3486990523 1.0057025277 0.1313520696 4.3612291686 .5931559134
0.006999999999999999 0.002 0.7928 0.1982 0.3341782924 0.0742626570 0.0614284815 0.0379042278 2.8277973115 0.2552845417 0.9298592586 0.0713781329 4.1532633440 .4388295594
0.006999999999999999 0.0025 0.7924 0.1981 0.3109407290 0.0883579125 0.0742856056 0.0465985216 2.8277973115 0.2908519336 0.9599887765 0.1504719404 4.1730124226 .5762803081
0.0 0.0015 0.7988 0.1997 0.0000000000 0.0000000000 0.0542856348 0.0320713021 2.9778733992 0.3733110088 0.9205087186 0.1977171880 3.9526677526 .6030994989
0.0005 0.0045 0.7959999999999999 0.19899999999999998 0.0254506647 0.0248420002 0.1728568899 0.0506286263 3.1515978400 0.2631106279 0.9464824409 0.1940805474 4.2963878355 .5326618018
0.006999999999999999 0.003 0.792 0.198 0.3076210771 0.0608502247 0.0842855909 0.0567125834 2.9169334121 0.3818212390 0.9547940320 0.1615423543 4.2636341121 .6609264014
0.006999999999999999 0.0035 0.7916 0.1979 0.3253258873 0.1036620039 0.1371426564 0.0641426042 3.0406324903 0.2242447031 0.9766119587 0.0917574817 4.4797129927 .4838067929
0.006999999999999999 0.004 0.7912 0.1978 0.3264324379 0.0699844072 0.1442855031 0.0758084557 2.8732749139 0.2960951657 0.9766119587 0.0521548205 4.3206048136 .4940428491
0.006999999999999999 0.0045 0.7908 0.1977 0.3131538303 0.0771734784 0.1699997512 0.0397953368 3.0233510015 0.1827633883 0.9620666743 0.1596604520 4.4685712573 .4593926555
0.006999999999999999 0.005 0.7904 0.1976 0.3131538303 0.1112289817 0.1814283059 0.0878773371 3.0297178658 0.1625428293 1.0181699144 0.1536801739 4.5424699164 .5153293220
0.006999999999999999 0.0055 0.79 0.1975 0.3286455392 0.0583856216 0.1914282912 0.0567125834 2.9514963898 0.2444648502 0.9599887765 0.1214104136 4.4315589967 .4809734688
0.006999999999999999 0.006 0.7896 0.1974 0.3220062354 0.0783700378 0.2214282473 0.0693996573 2.9233002764 0.3224692325 0.9423266453 0.0928334410 4.4090614044 .5630723686
0.006999999999999999 0.0065 0.7892 0.1973 0.3374979443 0.0489890850 0.2342853714 0.1341334562 2.9596823582 0.3327220454 0.9340150542 0.1056259030 4.4654807281 .6214704896
0.006999999999999999 0.006999999999999999 0.7888 0.1972 0.3319651911 0.0720533572 0.2742853128 0.0919625908 2.8941946109 0.0956717325 0.9277813608 0.1223315446 4.4282264756 .3820192251
0.006999999999999999 0.0075 0.7884 0.1971 0.3043014252 0.0328255966 0.2557139114 0.0641426042 2.9169334121 0.2162057062 0.8893402518 0.0555230463 4.3662890005 .3686969533
0.0005 0.005 0.7956 0.1989 0.0309834178 0.0248420002 0.1699997512 0.0641426042 2.9678683267 0.2213484185 0.9288203097 0.0845068537 4.0976718054 .3948398766
0.006999999999999999 0.008 0.7879999999999999 0.19699999999999998 0.3275389886 0.0823321266 0.2914281449 0.0978960950 2.8914659548 0.2929491918 0.9225866163 0.1098734505 4.4330197046 .5830508639
0.006999999999999999 0.0085 0.7876 0.1969 0.3286455392 0.0932658750 0.3028566996 0.1200678322 2.8659984975 0.2263597117 0.8862234051 0.0649156020 4.3837241414 .5046090209
0.006999999999999999 0.009000000000000001 0.7872 0.1968 0.3087276277 0.0929502535 0.3499994877 0.0564239679 2.9851498155 0.2528227490 0.9319371564 0.0727561007 4.5758140873 .4749530711
0.006999999999999999 0.0095 0.7868 0.1967 0.3043014252 0.0614110681 0.3557137651 0.0567125834 2.9969739921 0.4189077204 0.8976518429 0.1119753648 4.5546410253 .6490067367
0.006999999999999999 0.01 0.7864 0.1966 0.3264324379 0.0810128083 0.3985708452 0.0736233135 2.9660492226 0.4397343166 0.9298592586 0.0657088974 4.6209117643 .6600793358
0.0075 0.0 0.794 0.1985 0.3695879128 0.0711641977 0.0000000000 0.0000000000 3.0288083137 0.2346573770 0.9194697697 0.0992182593 4.3178659962 .4050398340
0.0075 0.0005 0.7936 0.1984 0.3795468685 0.1076486675 0.0214285401 0.0239045372 3.0160745851 0.2331293856 0.9662224698 0.0912857177 4.3832724635 .4559683080
0.0075 0.001 0.7932 0.1983 0.3308586405 0.0916234619 0.0299999561 0.0277009872 2.9041996834 0.2125006361 0.9745340610 0.0989131728 4.2395923410 .4307382580
0.0075 0.0015 0.7928 0.1982 0.3574158558 0.0583856216 0.0642856202 0.0271051974 2.9878784717 0.0743388411 0.9194697697 0.1681685695 4.3290497174 .3279982296
0.0075 0.002 0.7924 0.1981 0.3452437988 0.0380756340 0.0757141749 0.0294160431 2.9787829512 0.2657386708 0.8820676095 0.0714990105 4.2818085344 .4047293584
0.0005 0.0055 0.7952 0.1988 0.0309834178 0.0150099831 0.1985711379 0.0397953368 2.8450788004 0.2530190044 0.9038855363 0.0630257603 3.9785188924 .3708500846
0.0075 0.0025 0.792 0.198 0.3839730710 0.0790545053 0.1042855616 0.0582744234 2.9978835442 0.2083172053 0.9797288054 0.1286955349 4.4658709822 .4743416689
0.0075 0.003 0.7916 0.1979 0.3507765519 0.0680686060 0.1199998244 0.0707971061 2.9924262319 0.2653648296 0.9454434920 0.1061559726 4.4086461002 .5103865143
0.0075 0.0035 0.7912 0.1978 0.3374979443 0.0791783182 0.1285712404 0.0433306534 2.8468979045 0.2266956981 1.0067414766 0.1468413772 4.3197085658 .4960460469
0.0075 0.004 0.7908 0.1977 0.3651617102 0.0819146485 0.1342855177 0.0752681177 2.9496772857 0.3031197336 0.9849235499 0.1200154619 4.4340480635 .5803179617
0.0075 0.0045 0.7904 0.1976 0.3419241468 0.1236963261 0.1499997805 0.0451753290 2.8951041630 0.2949866735 0.9412876964 0.1399152130 4.3283157867 .6037735416
0.0075 0.005 0.79 0.1975 0.3596289570 0.0649008693 0.1599997658 0.0835926710 2.9760542951 0.1157098925 0.9870014477 0.0752072706 4.4826844656 .3394107034
0.0075 0.0055 0.7896 0.1974 0.3585224064 0.0783700378 0.1999997073 0.0571427735 2.8951041630 0.1492995814 0.9641445720 0.1607653818 4.4177708487 .4455777745
0.0075 0.006 0.7892 0.1973 0.3640551596 0.0731998092 0.2428567874 0.0861890346 2.9615014623 0.3462706569 0.9506382364 0.1243270684 4.5190516457 .6299865691
0.0075 0.0065 0.7888 0.1972 0.3740141153 0.0553717762 0.2185711087 0.0780370303 2.8714558098 0.2331435796 0.8914181496 0.0604378994 4.3554591834 .4269902855
0.0075 0.006999999999999999 0.7884 0.1971 0.3507765519 0.0339983069 0.2599996195 0.1090214635 2.9669587746 0.2292792909 0.9236255652 0.2083500555 4.5013605112 .5806491168
0.0005 0.006 0.7948 0.1987 0.0221310127 0.0185161337 0.2228568167 0.0690458759 2.8905564027 0.1490777724 0.9495992875 0.2025710568 4.0851435196 .4392108388
0.0075 0.0075 0.7879999999999999 0.19699999999999998 0.3662682609 0.0646740746 0.2671424661 0.0878773371 2.9514963898 0.1965137661 0.9651835209 0.1651111753 4.5500906377 .5141763531
0.0075 0.008 0.7876 0.1969 0.3718010140 0.0738658813 0.3199995316 0.0574277766 2.9205716203 0.2412902896 0.9589498276 0.0822280628 4.5713219935 .4548120103
0.0075 0.0085 0.7872 0.1968 0.3308586405 0.1304416234 0.3457137797 0.0457142188 2.9242098284 0.3106889200 0.8841455073 0.1056259030 4.4849277559 .5924706652
0.0075 0.009000000000000001 0.7868 0.1967 0.3828665204 0.1182301587 0.3299995170 0.0940688774 3.0369942822 0.2976556841 1.0171309655 0.0471092011 4.7669912851 .5570639213
0.0075 0.0095 0.7864 0.1966 0.3718010140 0.0379467821 0.4028565532 0.0737341087 2.9751447430 0.1429357496 0.9620666743 0.2180703980 4.7118689845 .4726870384
0.0075 0.01 0.7859999999999999 0.1965 0.3352848430 0.1044152345 0.3728565971 0.0974782694 2.9769638471 0.2594121526 0.9651835209 0.0661672610 4.6502888081 .5274729175
0.008 0.0 0.7936 0.1984 0.3585224064 0.1206901342 0.0000000000 0.0000000000 2.9733256389 0.2823071386 0.9433655942 0.1180202042 4.2752136395 .5210174770
0.008 0.0005 0.7932 0.1983 0.4072106344 0.0790545053 0.0185714014 0.0249079575 2.9260289325 0.2175788421 0.9516771853 0.1775842978 4.3034881536 .4991256027
0.008 0.001 0.7928 0.1982 0.3518831026 0.0864526988 0.0385713721 0.0515869819 2.8860086425 0.1330062436 0.9579108787 0.0907163626 4.2343739959 .3617622869
0.008 0.0015 0.7924 0.1981 0.3817599698 0.1072840647 0.0542856348 0.0345229380 2.8487170086 0.1257157556 0.9527161342 0.1705395919 4.2374787474 .4380623502
0.0005 0.0065 0.7944 0.1986 0.0232375634 0.0427993417 0.2428567874 0.0592468886 3.0024313044 0.2601000807 0.9568719298 0.1443204351 4.2253975850 .5064667461
0.008 0.002 0.792 0.198 0.3452437988 0.0853121119 0.0957141456 0.0673703364 3.0515471149 0.2307467394 0.9038855363 0.1495509100 4.3963905956 .5329800977
0.008 0.0025 0.7916 0.1979 0.3585224064 0.0548384882 0.0942855763 0.0537567434 2.9624110144 0.1346137028 0.8945349963 0.0842510043 4.3097539934 .3274599387
0.008 0.003 0.7912 0.1978 0.3917189255 0.0758290014 0.1099998390 0.0515869819 2.9833307114 0.2846185866 0.9392097986 0.1732772406 4.4242592745 .5853118105
0.008 0.0035 0.7908 0.1977 0.4083171851 0.0774269224 0.0957141456 0.0457142188 2.9105665477 0.1899200430 0.9132360763 0.0962136234 4.3278339547 .4092748076
0.008 0.004 0.7904 0.1976 0.3828665204 0.0761512680 0.1457140724 0.0855234722 3.0133459290 0.3498454529 0.9797288054 0.0984756953 4.5216553272 .6099958884
0.008 0.0045 0.79 0.1975 0.3496700013 0.0427993417 0.1499997805 0.0312983860 2.9633205664 0.1632740929 0.9423266453 0.1268368960 4.4053169935 .3642087166
0.008 0.005 0.7896 0.1974 0.3607355077 0.0476716604 0.1757140285 0.0575697491 3.0415420424 0.1902160179 0.9308982075 0.1371097669 4.5088897861 .4325671943
0.008 0.0055 0.7892 0.1973 0.3297520898 0.1435277651 0.1814283059 0.0307723253 2.9806020553 0.2537373090 0.9101192296 0.0977716599 4.4019016806 .5258090593
0.008 0.006 0.7888 0.1972 0.3629486089 0.0694927896 0.2342853714 0.0747238725 2.9769638471 0.2055346136 0.9568719298 0.1444699435 4.5310697572 .4942212192
0.008 0.0065 0.7884 0.1971 0.3518831026 0.0497824821 0.2114282620 0.0561338684 2.9933357839 0.2801302176 0.9360929519 0.1331152635 4.4927401004 .5191618316
0.0005 0.006999999999999999 0.794 0.1985 0.0243441140 0.0227852722 0.2742853128 0.0264960141 2.9615014623 0.3532717008 0.9464824409 0.1323018912 4.2066133300 .5348548783
0.008 0.006999999999999999 0.7879999999999999 0.19699999999999998 0.3950385774 0.1025217822 0.3014281302 0.0863782533 2.9860593676 0.1005620750 0.9942740899 0.1420893185 4.6768001651 .4315514290
0.008 0.0075 0.7876 0.1969 0.3850796217 0.0892404104 0.2771424515 0.0779323528 2.9742351910 0.2615970355 0.9288203097 0.1303290885 4.5652775739 .5590988872
0.008 0.008 0.7872 0.1968 0.3751206660 0.0921564708 0.2542853421 0.0379042278 2.8823704343 0.1973036224 0.9059634341 0.0887921489 4.4177398765 .4161564699
0.008 0.0085 0.7868 0.1967 0.3950385774 0.1495440857 0.3442852104 0.1558123229 2.9887880237 0.1765936933 0.9236255652 0.1572077647 4.6517373767 .6391578666
0.008 0.009000000000000001 0.7864 0.1966 0.3684813621 0.0963652505 0.3157138236 0.0978960950 2.9833307114 0.1612756585 0.9568719298 0.1394515581 4.6243978269 .4949885621
0.008 0.0095 0.7859999999999999 0.1965 0.4072106344 0.1105665042 0.3799994438 0.0595218176 2.9896975758 0.1025174506 0.9350540031 0.2452447608 4.7119616571 .5178505332
0.008 0.01 0.7856 0.1964 0.3706944634 0.0288553103 0.3585709038 0.0999590290 3.1052106856 0.2107650145 0.9267424119 0.1331476950 4.7612184647 .4727270488
0.0085 0.0 0.7932 0.1983 0.3850796217 0.1209333796 0.0000000000 0.0000000000 3.0188032412 0.1594598051 0.9423266453 0.1078907281 4.3462095082 .3882839128
0.0085 0.0005 0.7928 0.1982 0.3784403179 0.0521841584 0.0142856934 0.0090350658 2.9360340050 0.2991638218 0.9298592586 0.1151312892 4.2586192749 .4755143352
0.0085 0.001 0.7924 0.1981 0.4127433876 0.0903314095 0.0285713868 0.0180701316 2.9806020553 0.1633753984 0.9662224698 0.1539608685 4.3881392995 .4257378080
0.0005 0.0075 0.7936 0.1984 0.0265572153 0.0082806667 0.2957138529 0.1257141017 2.9596823582 0.1348347637 0.9433655942 0.0822280628 4.2253190206 .3510575949
0.0085 0.0015 0.792 0.198 0.3872927230 0.0710264160 0.0414285108 0.0291372117 2.9433104214 0.2473178889 0.9412876964 0.1012428909 4.3133193516 .4487244075
0.0085 0.002 0.7916 0.1979 0.3684813621 0.0588035626 0.0699998975 0.0330737713 2.9087474437 0.2421937454 0.9308982075 0.1450664364 4.2781269108 .4791375157
0.0085 0.0025 0.7912 0.1978 0.4094237357 0.0577106206 0.0742856056 0.0603390891 3.0269892097 0.3067011658 0.9444045431 0.1094403337 4.4551030941 .5341912092
0.0085 0.003 0.7908 0.1977 0.3883992736 0.0525582432 0.1371426564 0.0552544323 2.9351244530 0.0571210272 0.9288203097 0.0614299124 4.3894866927 .2263636151
0.0085 0.0035 0.7904 0.1976 0.4138499382 0.1146548800 0.1299998097 0.0376882476 2.9851498155 0.0634343273 0.9038855363 0.0308202048 4.4328850997 .2465976597
0.0085 0.004 0.79 0.1975 0.3806534191 0.0849669502 0.1514283498 0.0622043120 2.8578125291 0.2410982122 0.9537550831 0.1200154619 4.3436493811 .5082849363
0.0085 0.0045 0.7896 0.1974 0.3529896532 0.0861121090 0.1685711818 0.0264960141 2.9287575887 0.1698696505 0.9111581785 0.1414802745 4.3614766022 .4239580481
0.0085 0.005 0.7892 0.1973 0.3972516787 0.1264376348 0.1799997365 0.0763449695 2.9878784717 0.3024858884 0.9329761053 0.1040194884 4.4981059922 .6092879811
0.0085 0.0055 0.7888 0.1972 0.4027844319 0.1103003991 0.2028568459 0.0726185510 2.9378531091 0.2213035642 0.9049244852 0.1734017840 4.4484188721 .5776242983
0.0085 0.006 0.7884 0.1971 0.4094237357 0.0957022375 0.2242853860 0.0795906737 2.9433104214 0.1492774153 0.9475213898 0.0863265879 4.5245409329 .4108969144
0.0005 0.008 0.7932 0.1983 0.0254506647 0.0205234569 0.3085709769 0.0654028937 3.0251701056 0.2417698154 0.9755730099 0.0889864427 4.3347647571 .4166826087
0.0085 0.0065 0.7879999999999999 0.19699999999999998 0.3540962038 0.0479788923 0.2342853714 0.0437058176 2.9069283396 0.0719409097 0.9444045431 0.1316475751 4.4397144579 .2952731947
0.0085 0.006999999999999999 0.7876 0.1969 0.4138499382 0.1053026982 0.2614281888 0.1012572526 2.9096569957 0.3440175463 0.9298592586 0.1942584398 4.5147943813 .7448359369
0.0085 0.0075 0.7872 0.1968 0.3883992736 0.0323748806 0.2899995755 0.1169683402 2.9551345980 0.3275094719 0.9568719298 0.0578088940 4.5904053769 .5346615867
0.0085 0.008 0.7868 0.1967 0.3795468685 0.0445927551 0.2899995755 0.1556026157 2.9142047559 0.2369308883 0.9308982075 0.0578088940 4.5146494074 .4949351531
0.0085 0.0085 0.7864 0.1966 0.4160630395 0.0805276973 0.3514280571 0.0690458759 3.0060695126 0.1544632553 0.9589498276 0.1878860869 4.7325104368 .4919229154
0.0085 0.009000000000000001 0.7859999999999999 0.1965 0.3729075647 0.0477742906 0.3414280717 0.0834949589 2.9060187875 0.1478966308 0.9589498276 0.0944472547 4.5793042515 .3736131350
0.0085 0.0095 0.7856 0.1964 0.3850796217 0.0411660633 0.3671423198 0.1048223399 2.9205716203 0.1309754946 0.9007686896 0.1021345418 4.5735622514 .3790984396
0.0085 0.01 0.7852 0.1963 0.4005713306 0.1207307092 0.3585709038 0.0696345130 3.0060695126 0.2439906211 0.9225866163 0.1750374523 4.6877983633 .6093932956
0.009000000000000001 0.0 0.7928 0.1982 0.4249154446 0.1219015075 0.0000000000 0.0000000000 3.0324465219 0.1227592041 0.8841455073 0.0803155206 4.3415074738 .3249762322
0.009000000000000001 0.0005 0.7924 0.1981 0.3950385774 0.0451385863 0.0142856934 0.0202030213 3.0360847301 0.1632740929 0.9225866163 0.0703422878 4.3679956172 .2989579883
0.0005 0.0085 0.7928 0.1982 0.0276637659 0.0197945796 0.3114281156 0.1093952097 2.9069283396 0.1559981197 0.9506382364 0.1368891557 4.1966584575 .4220770647
0.009000000000000001 0.001 0.792 0.198 0.4083171851 0.0918903528 0.0228571094 0.0228571094 3.0488184588 0.2224668365 0.9121971274 0.1110460926 4.3921898807 .4482603913
0.009000000000000001 0.0015 0.7916 0.1979 0.3883992736 0.1073753315 0.0471427881 0.0213808681 2.9223907243 0.2331435796 0.9412876964 0.0816484281 4.2992204824 .4435482073
0.009000000000000001 0.002 0.7912 0.1978 0.4182761408 0.1053491997 0.0671427589 0.0249079575 3.0369942822 0.0838368220 0.9132360763 0.1801191030 4.4356492582 .3942130822
0.009000000000000001 0.0025 0.7908 0.1977 0.3983582293 0.0779313377 0.0928570069 0.0606090640 3.0233510015 0.1648674422 0.9277813608 0.1146803816 4.4423475985 .4180882255
0.009000000000000001 0.003 0.7904 0.1976 0.4027844319 0.0323748806 0.1142855470 0.0852366403 3.0124363769 0.1384910600 0.9641445720 0.1677315336 4.4936509278 .4238341145
0.009000000000000001 0.0035 0.79 0.1975 0.3817599698 0.0954460061 0.1342855177 0.0830046731 2.9660492226 0.3487464989 0.9288203097 0.1043923935 4.4109150198 .6315895716
0.009000000000000001 0.004 0.7896 0.1974 0.4171695902 0.0922096022 0.1357140871 0.0792823807 3.0087981687 0.1566543329 0.9350540031 0.2103711169 4.4967358491 .5385174327
0.009000000000000001 0.0045 0.7892 0.1973 0.4536857612 0.1063670900 0.1899997219 0.0845635824 2.9278480366 0.1152514067 0.9215476675 0.1676027768 4.4930811872 .4737848559
0.009000000000000001 0.005 0.7888 0.1972 0.3883992736 0.1078305066 0.1771425979 0.0537567434 3.0479089067 0.3723346593 0.9755730099 0.1607385227 4.5890237881 .6946604320
0.009000000000000001 0.0055 0.7884 0.1971 0.4227023433 0.0677078795 0.1928568606 0.0889850783 2.9696874307 0.1352758017 0.9184308208 0.0946299381 4.5036774554 .3865986976
0.0005 0.009000000000000001 0.7924 0.1981 0.0199179115 0.0238358302 0.3285709477 0.1142855470 2.9396722132 0.3474726911 0.9433655942 0.0635714481 4.2315266666 .5491655164
0.009000000000000001 0.006 0.7879999999999999 0.19699999999999998 0.4459399067 0.0937895505 0.2585710501 0.0342856641 2.9032901314 0.0757935783 0.9381708497 0.1507872454 4.5459719379 .3546560383
0.009000000000000001 0.0065 0.7876 0.1969 0.4238088940 0.0853121119 0.2557139114 0.0758084557 3.0224414494 0.2625818630 0.9277813608 0.1621026647 4.6297456156 .5858050953
0.009000000000000001 0.006999999999999999 0.7872 0.1968 0.3706944634 0.0901686012 0.2871424369 0.0854279686 3.0742859161 0.2668570522 0.9267424119 0.0907163626 4.6588652283 .5331699846
0.009000000000000001 0.0075 0.7868 0.1967 0.3906123749 0.1237359152 0.2899995755 0.0465985216 2.9032901314 0.3376680581 0.8945349963 0.0201459665 4.4784370781 .5281484614
0.009000000000000001 0.008 0.7864 0.1966 0.3972516787 0.0501744762 0.3471423491 0.1224243082 2.9742351910 0.1870230109 0.9101192296 0.1025143039 4.6287484484 .4621360992
0.009000000000000001 0.0085 0.7859999999999999 0.1965 0.4249154446 0.0846782407 0.3442852104 0.0882481292 2.9951548880 0.1322577500 0.9506382364 0.1315819646 4.7149937794 .4367660845
0.009000000000000001 0.009000000000000001 0.7856 0.1964 0.4227023433 0.0981280221 0.3671423198 0.1144996319 2.8532647688 0.2804961773 0.9194697697 0.1202670293 4.5625792016 .6133908606
0.009000000000000001 0.0095 0.7852 0.1963 0.4227023433 0.0434805411 0.3285709477 0.0414038730 2.8559934250 0.1666243742 0.9340150542 0.1565196420 4.5412817702 .4080284303
0.009000000000000001 0.01 0.7848 0.1962 0.4215957927 0.1078305066 0.3757137358 0.1338897985 2.8650889454 0.1320574353 0.9734951121 0.1785783606 4.6358935860 .5523561010
0.0095 0.0 0.7924 0.1981 0.4614316156 0.0521841584 0.0000000000 0.0000000000 2.9796925033 0.2086346654 0.9724561632 0.1701340275 4.4135802821 .4309528513
0.0 0.002 0.7984 0.1996 0.0000000000 0.0000000000 0.0785713136 0.0239045372 3.0688286038 0.2463123368 0.9631056231 0.1052573680 4.1105055405 .3754742420
0.0005 0.0095 0.792 0.198 0.0287703166 0.0345697470 0.3442852104 0.0506286263 2.9542250460 0.2479993356 0.9475213898 0.1405617605 4.2748019628 .4737594694
0.0095 0.0005 0.792 0.198 0.4924150335 0.1045090066 0.0214285401 0.0180701316 2.9896975758 0.1188140983 0.9464824409 0.1039779719 4.4500235903 .3453712084
0.0095 0.001 0.7916 0.1979 0.4127433876 0.0347111372 0.0442856495 0.0342856641 2.8960137150 0.1728053143 0.9360929519 0.1906011137 4.2891357040 .4324032293
0.0095 0.0015 0.7912 0.1978 0.4094237357 0.0791783182 0.0771427442 0.0417963355 2.9533154939 0.2214231555 0.9558329809 0.1202670293 4.3957149547 .4626648385
0.0095 0.002 0.7908 0.1977 0.4160630395 0.1007872659 0.0657141895 0.0106904340 3.0633712915 0.2646530764 0.9984298855 0.1242228401 4.5435784060 .5003536164
0.0095 0.0025 0.7904 0.1976 0.4780298752 0.0708883664 0.0971427150 0.0333196763 2.9214811723 0.1434211015 0.9631056231 0.1135452790 4.4597593856 .3611744232
0.0095 0.003 0.79 0.1975 0.4293416472 0.0881359073 0.0828570216 0.0193780573 2.8841895384 0.2606719674 0.9776509076 0.1653724687 4.3740391148 .5335584007
0.0095 0.0035 0.7896 0.1974 0.4470464574 0.1003001328 0.1271426711 0.0397953368 3.1252208306 0.1601844850 0.9319371564 0.1196551625 4.6313471155 .4199351171
0.0095 0.004 0.7892 0.1973 0.4492595586 0.0993186988 0.1214283937 0.0842734835 2.9114760998 0.2798938606 0.9350540031 0.0619896499 4.4172180552 .5254756928
0.0095 0.0045 0.7888 0.1972 0.4370875016 0.0356851858 0.1614283352 0.0582744234 2.9533154939 0.3151095775 0.8706391717 0.1387064865 4.4224705024 .5477756732
0.0095 0.005 0.7884 0.1971 0.4381940523 0.0814349099 0.1942854299 0.0365892278 2.9742351910 0.1762748472 0.9516771853 0.1256054407 4.5583918585 .4199044256
0.0005 0.01 0.7916 0.1979 0.0287703166 0.0236294555 0.3814280132 0.1071331761 2.9960644401 0.2168781033 0.9693393165 0.1586022778 4.3756020864 .5062430127
0.0095 0.0055 0.7879999999999999 0.19699999999999998 0.4647512676 0.0972254457 0.2042854153 0.0483185994 2.9478581816 0.1975550394 0.9257034630 0.1150187280 4.5425983275 .4581178125
0.0095 0.006 0.7876 0.1969 0.4570054131 0.1258941485 0.2442853567 0.0635030807 2.9933357839 0.0728550621 0.9340150542 0.1078507019 4.6286416079 .3701029932
0.0095 0.0065 0.7872 0.1968 0.4835626284 0.0434805411 0.2199996780 0.0472940604 2.9132952039 0.1278042001 0.8976518429 0.0824378286 4.5145093532 .3010166302
0.0095 0.006999999999999999 0.7868 0.1967 0.4448333561 0.0758935642 0.2414282181 0.0354561585 3.0542757710 0.2952109468 0.9329761053 0.0675236856 4.6735134505 .4740843551
0.0095 0.0075 0.7864 0.1966 0.4514726599 0.1201206461 0.2814281595 0.0932845933 2.9242098284 0.0809450221 0.9340150542 0.0839943756 4.5911257020 .3783446371
0.0095 0.008 0.7859999999999999 0.1965 0.4857757297 0.0669074358 0.2899995755 0.1137844492 2.8732749139 0.0733078636 0.9308982075 0.1450664364 4.5799484266 .3990661850
0.0095 0.0085 0.7856 0.1964 0.4724971220 0.1314142444 0.2814281595 0.0703343749 2.9151143080 0.2039506951 0.8571328361 0.1109293862 4.5261724256 .5166287006
0.0095 0.009000000000000001 0.7852 0.1963 0.4315547484 0.0915164876 0.3271423783 0.0758084557 3.0761050202 0.2721734765 0.9257034630 0.0975506068 4.7605056099 .5370490266
0.0095 0.0095 0.7848 0.1962 0.4260219953 0.0469469676 0.3785708745 0.0960440669 3.0333560740 0.2235352533 0.8820676095 0.0699730344 4.7200165533 .4364993222
0.0095 0.01 0.7844 0.1961 0.4271285459 0.1458633543 0.3928565679 0.0947605696 2.8850990905 0.2311479387 0.9454434920 0.1184583995 4.6505276963 .5902302621
0.001 0.0 0.7992 0.1998 0.0608602850 0.0098972898 0.0000000000 0.0000000000 3.0069790646 0.1667633354 0.9298592586 0.2017808868 3.9976986082 .3784415120
0.01 0.0 0.792 0.198 0.4503661093 0.0487887198 0.0000000000 0.0000000000 3.0015217524 0.1154808771 0.9173918719 0.1517861308 4.3692797336 .3160557277
0.01 0.0005 0.7916 0.1979 0.4946281348 0.1438686057 0.0142856934 0.0239045372 2.9896975758 0.3085835446 0.9402487475 0.0849146093 4.4388601515 .5612712968
0.01 0.001 0.7912 0.1978 0.4370875016 0.1210143528 0.0328570948 0.0294160431 2.9196620682 0.2275698492 0.9423266453 0.0960339526 4.3319333099 .4740341977
0.01 0.0015 0.7908 0.1977 0.4857757297 0.0875224896 0.0642856202 0.0349926594 2.9787829512 0.2024034325 0.8934960474 0.1305938507 4.4223403485 .4555124322
0.01 0.002 0.7904 0.1976 0.4603250650 0.0561622142 0.0728570362 0.0318157498 3.0060695126 0.1848875688 1.0223257100 0.0857746541 4.5615773238 .3586401869
0.01 0.0025 0.79 0.1975 0.4857757297 0.1022347397 0.0828570216 0.0603390891 3.0260796576 0.1969847002 0.9870014477 0.1386130710 4.5817138566 .4981716000
0.01 0.003 0.7896 0.1974 0.4658578182 0.0985762112 0.0914284376 0.0615446506 2.9551345980 0.3111359393 0.9381708497 0.1235606853 4.4505917035 .5948174864
0.01 0.0035 0.7892 0.1973 0.4802429765 0.0838061450 0.1614283352 0.0399999415 3.0251701056 0.1162519958 0.9142750252 0.1596063573 4.5811164425 .3996644396
0.01 0.004 0.7888 0.1972 0.4769233246 0.0291928108 0.1485712111 0.0799998829 2.9887880237 0.1728053143 0.9205087186 0.0539453641 4.5347912780 .3359433721
0.01 0.0045 0.7884 0.1971 0.4581119637 0.0300199663 0.1514283498 0.0464230087 3.0906578529 0.1049104315 0.8789507629 0.1444699435 4.5791489293 .3258233500
0.001 0.0005 0.7988 0.1997 0.0398358229 0.0214568129 0.0199999707 0.0228571094 3.0379038342 0.2435834042 0.9288203097 0.1624751315 4.0265599375 .4503724580
0.01 0.005 0.7879999999999999 0.19699999999999998 0.4835626284 0.0592185541 0.2057139846 0.0672490575 2.9442199735 0.1453690686 0.9755730099 0.1730278848 4.6090695964 .4448645650
0.01 0.0055 0.7876 0.1969 0.4680709195 0.0796716459 0.2357139407 0.1142855470 2.9715065348 0.2513788609 0.9018076385 0.0865763038 4.5770990335 .5319123576
0.01 0.006 0.7872 0.1968 0.4359809510 0.1038979750 0.2471424954 0.0429522125 2.9214811723 0.0738027367 0.9599887765 0.1456604865 4.5645933952 .3663134107
0.01 0.0065 0.7868 0.1967 0.4437268054 0.1105221979 0.2385710794 0.0438921972 2.8960137150 0.1914299167 0.9516771853 0.1129352261 4.5299887851 .4587795379
0.01 0.006999999999999999 0.7864 0.1966 0.4304481978 0.0832196707 0.2385710794 0.0775122292 2.9724160869 0.2851180910 0.8883013029 0.0719804907 4.5297366670 .5178304816
0.01 0.0075 0.7859999999999999 0.1965 0.4558988625 0.0698442981 0.2685710355 0.0399999415 2.9478581816 0.1506016052 0.8986907918 0.1902156253 4.5710188714 .4506614701
0.01 0.008 0.7856 0.1964 0.4415137042 0.0501744762 0.3157138236 0.0873181967 2.9633205664 0.2590291809 0.9485603387 0.1391726237 4.6691084329 .5356944775
0.01 0.0085 0.7852 0.1963 0.4902019322 0.0793636755 0.3242852396 0.0691640041 3.0060695126 0.2275698492 0.9651835209 0.1497528694 4.7857402053 .5258503982
0.01 0.009000000000000001 0.7848 0.1962 0.4647512676 0.0622035017 0.3471423491 0.1008533529 2.9451295255 0.1354713577 0.9599887765 0.1157670686 4.7170119187 .4142952809
0.01 0.0095 0.7844 0.1961 0.4393006029 0.0639888679 0.3414280717 0.0730668179 2.9287575887 0.1052882614 0.9818067032 0.0541849449 4.6912929665 .2965288921
0.001 0.001 0.7984 0.1996 0.0486882280 0.0214568129 0.0314285254 0.0145686059 3.0533662190 0.2107807145 0.9371319008 0.1233858434 4.0706148732 .3701919767
0.01 0.01 0.784 0.196 0.4315547484 0.0876902109 0.3828565825 0.0499795145 2.9242098284 0.2333138402 0.9599887765 0.1658938207 4.6986099358 .5368773863
0.001 0.0015 0.7979999999999999 0.1995 0.0553275319 0.0528370687 0.0471427881 0.0145686059 2.9633205664 0.3048614400 0.9745340610 0.1505006318 4.0403249474 .5227677464
0.001 0.002 0.7976 0.1994 0.0564340825 0.0162629066 0.0799998829 0.0472940604 3.1024820295 0.1089034282 0.9724561632 0.0962136234 4.2113721581 .2686740186
0.001 0.0025 0.7972 0.1993 0.0597537344 0.0323748806 0.1042855616 0.0714855868 2.9160238600 0.1678511704 0.9329761053 0.0727561007 4.0130392613 .3444677385
0.001 0.003 0.7968 0.1992 0.0343030697 0.0082806667 0.1142855470 0.0349926594 3.0197127933 0.2865305497 0.9672614187 0.1420589283 4.1355628287 .4718628041
0.001 0.0035 0.7964 0.1991 0.0475816774 0.0374269386 0.1242855324 0.0554019744 2.9051092355 0.1926361663 0.9319371564 0.1678601917 4.0089136017 .4533252710
0.0 0.0025 0.7979999999999999 0.1995 0.0000000000 0.0000000000 0.0957141456 0.0474663526 2.9469486296 0.2061294587 0.9402487475 0.0990004363 3.9829115227 .3525962476
0.001 0.004 0.7959999999999999 0.19899999999999998 0.0442620255 0.0312979784 0.1571426271 0.0930216958 2.9924262319 0.2538285838 0.9516771853 0.1483042682 4.1455080698 .5264525262
0.001 0.0045 0.7956 0.1989 0.0497947787 0.0185161337 0.1714283205 0.0571427735 2.8905564027 0.2381984661 0.9371319008 0.1404080907 4.0489114027 .4542654640
0.001 0.005 0.7952 0.1988 0.0453685761 0.0392162545 0.1814283059 0.0958739267 3.0051599605 0.3113485801 0.9007686896 0.0840457641 4.1327255321 .5304845254
0.001 0.0055 0.7948 0.1987 0.0619668357 0.0352710303 0.1899997219 0.0753764952 2.9578632541 0.3020260667 0.9173918719 0.1143032666 4.1272216836 .5269768588
0.001 0.006 0.7944 0.1986 0.0497947787 0.0425698530 0.2385710794 0.0731784556 3.0069790646 0.1864382026 0.9132360763 0.1526088259 4.2085809990 .4547953371
0.001 0.0065 0.794 0.1985 0.0453685761 0.0338539397 0.2299996634 0.0839823825 3.0815623324 0.1206108541 0.9070023830 0.2098162368 4.2639329549 .4482634131
0.001 0.006999999999999999 0.7936 0.1984 0.0486882280 0.0177048102 0.2542853421 0.0703343749 2.8596316332 0.1420066806 0.9319371564 0.2017380868 4.0945423597 .4317839525
0.001 0.0075 0.7932 0.1983 0.0630733863 0.0165613335 0.2957138529 0.0845635824 2.9487677337 0.1498526676 0.9049244852 0.0909065439 4.2124794581 .3418841274
0.001 0.008 0.7928 0.1982 0.0520078799 0.0285138153 0.3042852689 0.1227572549 2.9478581816 0.2616855688 0.9734951121 0.1372985800 4.2776464425 .5502552190
0.001 0.0085 0.7924 0.1981 0.0376227217 0.0256184994 0.3185709623 0.0636314996 3.0551853231 0.3758728645 0.8872623540 0.1394515581 4.2986413611 .6045744216
0.0 0.003 0.7976 0.1994 0.0000000000 0.0000000000 0.1157141164 0.0873181967 2.9051092355 0.1857268753 0.9018076385 0.2083707776 3.9226309904 .4814158496
0.001 0.009000000000000001 0.792 0.198 0.0376227217 0.0162629066 0.3499994877 0.0503051174 3.0624617395 0.1571815415 0.9288203097 0.1764868083 4.3789042586 .4002363738
0.001 0.0095 0.7916 0.1979 0.0354096204 0.0165613335 0.3714280278 0.1525294661 3.0515471149 0.2165421657 0.8862234051 0.1080906370 4.3446081682 .4937236023
0.001 0.01 0.7912 0.1978 0.0486882280 0.0300199663 0.3628566118 0.1344374073 2.9896975758 0.1113374928 0.9953130388 0.0519889860 4.3965554544 .3277838524
0.0015 0.0 0.7988 0.1997 0.0840978484 0.0256184994 0.0000000000 0.0000000000 3.1061202377 0.2142376429 0.9963519877 0.1050109595 4.1865700738 .3448671018
0.0015 0.0005 0.7984 0.1996 0.0730323420 0.0082806667 0.0099999854 0.0145686059 2.9942453360 0.1457101242 0.9527161342 0.2400489111 4.0299937976 .4086083079
0.0015 0.001 0.7979999999999999 0.1995 0.0785650952 0.0352710303 0.0328570948 0.0193780573 3.0015217524 0.2044368714 0.9693393165 0.1824058163 4.0822832589 .4414917753
0.0015 0.0015 0.7976 0.1994 0.0641799369 0.0387134612 0.0571427735 0.0404060426 2.9251193805 0.2806612930 0.9371319008 0.1023456947 3.9835739917 .4621264915
0.0015 0.002 0.7972 0.1993 0.0597537344 0.0177048102 0.0828570216 0.0333196763 3.0160745851 0.2371402961 0.9018076385 0.0528129515 4.0604929796 .3409777341
0.0015 0.0025 0.7968 0.1992 0.0619668357 0.0338539397 0.1057141310 0.0559882550 3.0542757710 0.2149007995 0.9547940320 0.0941725650 4.1767507697 .3989155592
0.0015 0.003 0.7964 0.1991 0.0597537344 0.0283415248 0.1157141164 0.0354561585 2.9724160869 0.2730838191 0.8966128940 0.1849912615 4.0444968317 .5218727639
0.0 0.0035 0.7972 0.1993 0.0000000000 0.0000000000 0.1414283644 0.0690458759 2.9214811723 0.3214002253 0.9080413319 0.0786862332 3.9709508686 .4691323344
0.0015 0.0035 0.7959999999999999 0.19899999999999998 0.0575406331 0.0293601062 0.1371426564 0.0552544323 3.0033408565 0.2181863509 0.9620666743 0.1345669450 4.1600908203 .4373678344
0.0015 0.004 0.7956 0.1989 0.0807781965 0.0205234569 0.1471426418 0.0465985216 3.0151650331 0.1611730332 0.9870014477 0.0933898902 4.2300873191 .3216849019
0.0015 0.0045 0.7952 0.1988 0.0597537344 0.0129044871 0.1685711818 0.0457142188 3.0524566670 0.3606875630 0.8862234051 0.0589918072 4.1670049883 .4782980761
0.0015 0.005 0.7948 0.1987 0.0652864876 0.0398358229 0.1857140139 0.0549581597 2.9824211594 0.1795668600 0.9236255652 0.2453679684 4.1570472261 .5197288110
0.0015 0.0055 0.7944 0.1986 0.0829912978 0.0312979784 0.1957139993 0.0775122292 2.9487677337 0.1784762694 0.9558329809 0.1007298324 4.1833060117 .3880163094
0.0015 0.006 0.794 0.1985 0.0852043991 0.0309834178 0.2099996926 0.0811145645 2.9187525162 0.1727095401 0.9641445720 0.0408242140 4.1781011799 .3256317364
0.0015 0.0065 0.7936 0.1984 0.0663930382 0.0261857674 0.2257139553 0.0790761843 2.9123856518 0.1892742623 0.9818067032 0.0886461491 4.1862993485 .3831823631
0.0015 0.006999999999999999 0.7932 0.1983 0.0663930382 0.0458918448 0.2457139261 0.0759160618 2.9896975758 0.1620534870 0.9516771853 0.1088469423 4.2534817254 .3927083359
0.0015 0.0075 0.7928 0.1982 0.0796716459 0.0179793197 0.2814281595 0.0950186561 2.9223907243 0.1347365592 0.9371319008 0.1431489105 4.2206224305 .3908834455
0.0015 0.008 0.7924 0.1981 0.0686061395 0.0417567113 0.3285709477 0.1184937772 3.0724668120 0.3330798966 0.9257034630 0.0927869196 4.3953473622 .5861173047
0.0 0.004 0.7968 0.1992 0.0000000000 0.0000000000 0.1471426418 0.0320713021 3.0197127933 0.2323188940 0.9319371564 0.1342778643 4.0987925915 .3986680604
0.0015 0.0085 0.792 0.198 0.0597537344 0.0283415248 0.3128566849 0.0696345130 3.0852005406 0.2649654843 0.9308982075 0.0906687549 4.3887091674 .4536102770
0.0015 0.009000000000000001 0.7916 0.1979 0.0686061395 0.0293601062 0.3399995024 0.0279941275 3.0360847301 0.1509527607 0.8851844562 0.1592814034 4.3298748282 .3675883978
0.0015 0.0095 0.7912 0.1978 0.0686061395 0.0354096204 0.3485709184 0.0794880422 3.0888387488 0.4461591526 0.8810286607 0.0865763038 4.3870444674 .6476331190
0.0015 0.01 0.7908 0.1977 0.0630733863 0.0393409488 0.3842851518 0.0987264415 3.0351751781 0.4239566391 0.9018076385 0.0887921489 4.3843413547 .6508161783
0.002 0.0 0.7984 0.1996 0.1040157599 0.0129044871 0.0000000000 0.0000000000 3.0933865090 0.1418901192 0.9360929519 0.1243965055 4.1334952208 .2791911118
0.002 0.0005 0.7979999999999999 0.1995 0.1073354118 0.0276416261 0.0271428174 0.0189521139 2.9360340050 0.1989072001 0.9703782654 0.1573450281 4.0408904996 .4028459682
0.002 0.001 0.7976 0.1994 0.1117616143 0.0162629066 0.0385713721 0.0279941275 2.9223907243 0.2243184751 0.9288203097 0.0506427642 4.0015440204 .3192182734
0.002 0.0015 0.7972 0.1993 0.1250402220 0.0553717762 0.0657141895 0.0057142774 2.9178429641 0.2733865930 0.9942740899 0.1214459709 4.1028714655 .4559186175
0.002 0.002 0.7968 0.1992 0.1150812663 0.0162629066 0.0657141895 0.0228571094 2.9978835442 0.2547655119 0.9568719298 0.1144542617 4.1355509298 .4083397896
0.002 0.0025 0.7964 0.1991 0.0962699054 0.0531144306 0.1014284230 0.0437058176 3.0069790646 0.1930651433 0.9599887765 0.1045989886 4.1646661695 .3944843801
0.0 0.0045 0.7964 0.1991 0.0000000000 0.0000000000 0.1828568752 0.0691640041 2.9660492226 0.1612140912 0.9444045431 0.0628199054 4.0933106409 .2931980007
0.002 0.003 0.7959999999999999 0.19899999999999998 0.0962699054 0.0399585838 0.1228569630 0.0417963355 3.0497280108 0.1098413553 0.9703782654 0.0718003140 4.2392331446 .2633965886
0.002 0.0035 0.7956 0.1989 0.1128681650 0.0267410044 0.1342855177 0.0318157498 2.8714558098 0.2474650263 0.9662224698 0.1424534951 4.0848319623 .4484752756
0.002 0.004 0.7952 0.1988 0.0885240510 0.0279937629 0.1585711965 0.0330737713 2.9715065348 0.3571008365 0.9828456521 0.0906687549 4.2014474344 .5088371256
0.002 0.0045 0.7948 0.1987 0.1128681650 0.0467378486 0.1685711818 0.0685713282 2.9942453360 0.2113294806 0.9693393165 0.1712974371 4.2450239993 .4979360945
0.002 0.005 0.7944 0.1986 0.0940568041 0.0288553103 0.1742854592 0.0835926710 3.0988438213 0.2652775242 0.9070023830 0.0986946765 4.2741884676 .4764201820
0.002 0.0055 0.794 0.1985 0.1084419624 0.0301826773 0.1999997073 0.0782459651 3.0460898026 0.0899307368 0.9111581785 0.1191126699 4.2656896508 .3174720491
0.002 0.006 0.7936 0.1984 0.1062288612 0.0669074358 0.2228568167 0.0763449695 2.9314862448 0.2590291809 0.9132360763 0.0923204163 4.1738079990 .4946020025
0.002 0.0065 0.7932 0.1983 0.1006961080 0.0631412958 0.2528567728 0.0759160618 2.8723653618 0.2442346253 0.9215476675 0.1422411720 4.1474659101 .5255331549
0.002 0.006999999999999999 0.7928 0.1982 0.0840978484 0.0146800531 0.2928567142 0.1178028455 2.9524059419 0.2136498842 0.8768728651 0.1279890582 4.2062333696 .4741218410
0.002 0.0075 0.7924 0.1981 0.1051223105 0.0743944453 0.2742853128 0.0515869819 2.9578632541 0.2113294806 0.9277813608 0.1618360922 4.2650522382 .4991470000
