# Supplementary material for: Multipressure Sampling for Improving the Performance of MOF-based Electronic Noses
Source: ACS Sens. 2024 Jul 12;9(7):3531–9. doi: 10.1021/acssensors.4c00199 (PMC11287752; doi:10.1021/acssensors.4c00199)
Supplement: Supplementary file 2 — se4c00199_si_002.zip [file se4c00199_si_002.zip › Multiplex_Adsorption_Data/H2S_0.5bar/MgMOF-74_EQeq.csv]

H2S_comp CO2_comp N2_comp O2_comp H2S_mass H2S_error CO2_mass CO2_error N2_mass N2_error O2_mass O2_error total_mass total_error
0.0 0.0 0.8 0.2 0.0000000000 0.0000000000 0.0000000000 0.0000000000 5.2575577922 0.2151414807 1.5445488609 0.0744164591 6.8021066531 .2895579398
0.0 0.0005 0.7996 0.1999 0.0000000000 0.0000000000 0.2240854772 0.0084262185 5.2442523893 0.3106488210 1.5288012376 0.0590222795 6.9971391041 .3780973190
0.0 0.005 0.7959999999999999 0.19899999999999998 0.0000000000 0.0000000000 2.1252870933 0.2367570332 5.3051686915 0.1044250939 1.5103069359 0.0803825778 8.9407627207 .4215647049
0.002 0.008 0.792 0.198 0.8663078045 0.0639568058 3.1641372944 0.4477622597 5.1344427394 0.3236124726 1.4524435761 0.0924930806 10.6173314144 .9278246187
0.002 0.0085 0.7916 0.1979 0.8319831369 0.0701705313 3.5158759592 0.3154426504 5.1602520148 0.3511793173 1.4800934727 0.0902100724 10.9882045836 .8270025714
0.002 0.009000000000000001 0.7912 0.1978 0.8292527656 0.1010877222 3.8469685463 0.4468943867 5.1200151942 0.0864547679 1.4865023891 0.0609473863 11.2827388952 .6953842631
0.002 0.0095 0.7908 0.1977 0.8869806157 0.1522786256 3.8590540551 0.6173023574 5.2115499534 0.2184919236 1.4903477390 0.0440900599 11.4479323632 1.0321629665
0.002 0.01 0.7904 0.1976 0.8594818763 0.0675546644 4.1047927358 0.5272464369 5.2801609464 0.5520691151 1.4615991710 0.0831626428 11.7060347295 1.2300328592
0.0025 0.0 0.7979999999999999 0.1995 1.0219389679 0.0430120811 0.0000000000 0.0000000000 5.2043361808 0.1867465815 1.5388723920 0.0887698078 7.7651475407 .3185284704
0.0025 0.0005 0.7976 0.1994 1.0962440723 0.1444903043 0.2014251480 0.0395224680 5.3122221580 0.1697264948 1.4819245917 0.0781576839 8.0918159700 .4318969510
0.0025 0.001 0.7972 0.1993 1.0492426808 0.1676955925 0.3877434100 0.0423412239 5.1964811840 0.3466325591 1.5412528467 0.1173208663 8.1747201215 .6739902418
0.0025 0.0015 0.7968 0.1992 1.1147715917 0.0978901035 0.6460711624 0.0529675376 5.2782372737 0.0989097473 1.5223923212 0.1050775147 8.5614723490 .3548449031
0.0025 0.002 0.7964 0.1991 1.0966341253 0.1385352875 0.8585746935 0.1410605349 5.2113896474 0.3454116091 1.5311816923 0.0458379959 8.6977801585 .6708454274
0.0 0.0055 0.7956 0.1989 0.0000000000 0.0000000000 2.3544081992 0.2725824469 5.1275495789 0.2567768810 1.4586693806 0.0703816968 8.9406271587 .5997410247
0.0025 0.0025 0.7959999999999999 0.19899999999999998 1.0309101879 0.0850405087 1.0803941378 0.1878120744 5.2772754373 0.3021605486 1.5615782674 0.1047592115 8.9501580304 .6797723432
0.0025 0.003 0.7956 0.1989 1.0443670178 0.1518253593 1.2332254689 0.1252505723 5.2508249377 0.1510249832 1.4958410960 0.0711963927 9.0242585204 .4992973075
0.0025 0.0035 0.7952 0.1988 1.0316902940 0.0731804373 1.4741803023 0.1899106434 5.1365267182 0.1736480923 1.5152509572 0.0376160154 9.1576482717 .4743551884
0.0025 0.004 0.7948 0.1987 1.0798618445 0.1055495349 1.6786268275 0.1625860949 5.2211683169 0.3458407695 1.4815583679 0.1173197231 9.4612153568 .7312961224
0.0025 0.0045 0.7944 0.1986 1.0654298820 0.0783375676 1.9346885470 0.2884558271 5.1727558873 0.1481234918 1.5256883354 0.0692308287 9.6985626517 .5841477152
0.0025 0.005 0.794 0.1985 1.0771314733 0.0891047125 2.0764414949 0.1219474991 5.2339928016 0.2434942961 1.5315479161 0.1132833860 9.9191136859 .5678298937
0.0025 0.0055 0.7936 0.1984 1.0628945373 0.1553126363 2.2939806548 0.2482335118 5.2735883980 0.3590535078 1.5101238240 0.0753798539 10.1405874141 .8379795098
0.0025 0.006 0.7932 0.1983 1.0958540192 0.1319993895 2.4833202940 0.3823120148 5.3396344940 0.2665816005 1.5209274260 0.1026825174 10.4397362332 .8835755222
0.0025 0.0065 0.7928 0.1982 1.0940987805 0.1754198236 2.7393820134 0.1081429841 5.3742606026 0.3516663343 1.5533382320 0.0814845889 10.7610796285 .7167137309
0.0025 0.006999999999999999 0.7924 0.1981 1.0960490458 0.1248352556 3.0548641516 0.1781403030 5.2250156623 0.3039605777 1.4866855010 0.0765871944 10.8626143607 .6835233307
0.0 0.006 0.7952 0.1988 0.0000000000 0.0000000000 2.5256195751 0.1784943926 5.2718250313 0.1711642367 1.5192794189 0.0619946688 9.3167240253 .4116532981
0.0025 0.0075 0.792 0.198 1.0632845903 0.1818944096 3.2298522489 0.4938732480 5.2791991100 0.4005965964 1.5125042787 0.0630394457 11.0848402279 1.1394036997
0.0025 0.008 0.7916 0.1979 1.0886380380 0.1658739253 3.3378664846 0.3267482842 5.1685879298 0.3401581237 1.4830232631 0.0905202700 11.0781157155 .9233006032
0.0025 0.0085 0.7912 0.1978 1.0539233173 0.1375035172 3.6734911375 0.3943672156 5.1536794664 0.2171644818 1.4832063750 0.1151830606 11.3643002962 .8642182752
0.0025 0.009000000000000001 0.7908 0.1977 1.0870778258 0.0742884664 3.8859946687 0.4285595171 5.2016109778 0.2104021747 1.5075602574 0.0845858057 11.6822437297 .7978359639
0.0025 0.0095 0.7904 0.1976 1.0572387682 0.1123894368 3.9675718536 0.6486988286 5.1414962060 0.0734306743 1.4892490676 0.0748800056 11.6555558954 .9093989453
0.0025 0.01 0.79 0.1975 1.0609442720 0.1054947467 4.1815860734 0.3486481090 5.1253052941 0.1980972994 1.4919957461 0.0787730275 11.8598313856 .7310131826
0.003 0.0 0.7976 0.1994 1.3154538814 0.1497366836 0.0000000000 0.0000000000 5.4706045436 0.3092027533 1.5183638594 0.0706024012 8.3044222844 .5295418381
0.003 0.0005 0.7972 0.1993 1.2953661498 0.1035412677 0.2074679025 0.0256471249 5.2622066678 0.2278995180 1.5639587221 0.0778809152 8.3289994422 .4349688258
0.003 0.001 0.7968 0.1992 1.2534354479 0.0807381530 0.4106555206 0.0203554040 5.3503749999 0.1365649559 1.5251389997 0.0959995452 8.5396049681 .3336580581
0.003 0.0015 0.7964 0.1991 1.2423189362 0.1111411635 0.6302089320 0.0763458441 5.1525573240 0.3455100984 1.5249558878 0.0910535766 8.5500410800 .6240506826
0.0 0.0065 0.7948 0.1987 0.0000000000 0.0000000000 2.8146646625 0.2185451253 5.2107484232 0.3257172955 1.5026162362 0.0409679880 9.5280293219 .5852304088
0.003 0.002 0.7959999999999999 0.19899999999999998 1.2694276226 0.1561255208 0.9129594835 0.0963293527 5.3708941753 0.2176184115 1.5385061682 0.0587169937 9.0917874496 .5287902787
0.003 0.0025 0.7956 0.1989 1.2325676102 0.0751598912 1.0398573268 0.1315350172 5.2376798409 0.1345830224 1.5262376710 0.0756498170 9.0363424489 .4169277478
0.003 0.003 0.7952 0.1988 1.2707928082 0.0435987883 1.2619285525 0.0446896089 5.1769238449 0.1949005249 1.5110393835 0.0547330010 9.2206845891 .3379219231
0.003 0.0035 0.7948 0.1987 1.2429040158 0.1206430967 1.5127028618 0.0973531730 5.1650611966 0.3057301734 1.4923619699 0.0745874799 9.4130300441 .5983139230
0.003 0.004 0.7944 0.1986 1.3066776880 0.1470763771 1.7065745668 0.1757542629 5.2942678795 0.3749563842 1.5229416569 0.0507269534 9.8304617912 .7485139776
0.003 0.0045 0.794 0.1985 1.2986816007 0.1322642199 1.9301564812 0.2863913940 5.2670158496 0.1917233649 1.4866855010 0.0973590654 9.9825394325 .7077380442
0.003 0.005 0.7936 0.1984 1.2791789486 0.1076532261 2.0537811658 0.3528951923 5.2774357434 0.2692099587 1.5277025662 0.0448022093 10.1380984240 .7745605864
0.003 0.0055 0.7932 0.1983 1.3070677410 0.0441742603 2.3362799359 0.1516836354 5.2631685042 0.2374578096 1.5185469713 0.0444867709 10.4250631524 .4778024762
0.003 0.006 0.7928 0.1982 1.2803491077 0.1301924367 2.6449639753 0.2022229740 5.2521073862 0.2773815522 1.5152509572 0.0972322455 10.6926714264 .7070292084
0.003 0.0065 0.7924 0.1981 1.2495349175 0.1132605499 2.6273392748 0.1564209263 5.1507939574 0.1402926233 1.5060953622 0.0625481940 10.5337635119 .4725222935
0.0 0.006999999999999999 0.7944 0.1986 0.0000000000 0.0000000000 2.9760565624 0.4480238220 5.2168400534 0.0789552498 1.5205612022 0.0633831725 9.7134578180 .5903622443
0.003 0.006999999999999999 0.792 0.198 1.2822993729 0.2100499910 2.6980898581 0.3955306039 5.1493512028 0.1378095157 1.4951086484 0.0701392671 10.6248490822 .8135293777
0.003 0.0075 0.7916 0.1979 1.2280820002 0.1741122678 3.2431966650 0.2621207993 5.1756413964 0.2541089195 1.4901646271 0.0360614233 11.1370846887 .7264034099
0.003 0.008 0.7912 0.1978 1.2432940688 0.1830633242 3.3643035352 0.3949249396 5.2561150376 0.1475324446 1.5103069359 0.0576915823 11.3740195775 .7832122907
0.003 0.0085 0.7908 0.1977 1.2475846523 0.1536808982 3.6334578893 0.4532468663 5.1738780298 0.1163826399 1.4683743112 0.0907126807 11.5232948826 .8140230851
0.003 0.009000000000000001 0.7904 0.1976 1.2538255009 0.1160196363 3.6898569308 0.3359824905 5.2410462682 0.3477354345 1.5042642433 0.0669398597 11.6889929432 .8666774210
0.003 0.0095 0.79 0.1975 1.2438791484 0.1385846983 3.9225029768 0.2047922773 5.2840082918 0.3910161503 1.4927281937 0.0888392808 11.9431186107 .8232324067
0.003 0.01 0.7896 0.1974 1.3086279532 0.1861129411 4.3306406830 0.6003242449 5.3155885852 0.3937495345 1.5013344529 0.0555212668 12.4561916743 1.2357079873
0.0035 0.0 0.7972 0.1993 1.5463652818 0.2006458018 0.0000000000 0.0000000000 5.2480997347 0.1849756873 1.4985877744 0.0946630072 8.2930527909 .4802844963
0.0035 0.0005 0.7968 0.1992 1.5206217811 0.1074141206 0.2026840552 0.0266460425 5.2913823704 0.2852233575 1.4985877744 0.0577821773 8.5132759811 .4770656979
0.0035 0.001 0.7964 0.1991 1.4603585862 0.0449255771 0.4101519577 0.0912880460 5.1527176301 0.1125188668 1.5271532305 0.0830851952 8.5503814045 .3318176851
0.0 0.0075 0.794 0.1985 0.0000000000 0.0000000000 3.0858332681 0.3479411734 5.1943972052 0.2253759515 1.5500422178 0.0813396160 9.8302726911 .6546567409
0.0035 0.0015 0.7959999999999999 0.19899999999999998 1.5089201899 0.1117663623 0.6294535876 0.0775715678 5.2314279047 0.2648019300 1.5526057844 0.0440291788 8.9224074666 .4981690389
0.0035 0.002 0.7956 0.1989 1.5081400838 0.1014857750 0.8235770741 0.0812345400 5.2791991100 0.2022516172 1.5126873906 0.1109930018 9.1236036585 .4959649340
0.0035 0.0025 0.7952 0.1988 1.4862971135 0.1972465487 1.0665461589 0.1938841302 5.2469775923 0.2559187690 1.5114056073 0.0299184894 9.3112264720 .6769679373
0.0035 0.003 0.7948 0.1987 1.5169162772 0.1256043471 1.2062848554 0.1033887050 5.2816037009 0.1949195107 1.4984046625 0.0592513434 9.5032094960 .4831639062
0.0035 0.0035 0.7944 0.1986 1.4837617687 0.2370085017 1.4089689106 0.0394068110 5.2089850565 0.2449619247 1.5125042787 0.0843190029 9.6142200145 .6056962403
0.0035 0.004 0.794 0.1985 1.4872722461 0.1164123740 1.6826553305 0.2571456505 5.2854510463 0.2801228996 1.4962073197 0.1019089689 9.9515859426 .7555898930
0.0035 0.0045 0.7936 0.1984 1.5065798716 0.2327214787 1.8619237123 0.1903174548 5.2570768740 0.1591328131 1.5070109217 0.0545046337 10.1325913796 .6366763803
0.0035 0.005 0.7932 0.1983 1.5009241025 0.1719129741 2.1930162994 0.1909625667 5.2620463618 0.2188726660 1.4971228792 0.1060368101 10.4531096429 .6877850169
0.0035 0.0055 0.7928 0.1982 1.4886374317 0.2228244357 2.3063179451 0.4019838657 5.2551532013 0.2803836822 1.5185469713 0.0657328358 10.5686555494 .9709248194
0.0035 0.006 0.7924 0.1981 1.4601635597 0.1491645652 2.5147929734 0.2357706955 5.2208477048 0.2337779034 1.5075602574 0.0681077807 10.7033644953 .6868209448
0.0 0.008 0.7936 0.1984 0.0000000000 0.0000000000 3.1752156775 0.4270569418 5.2384813712 0.2033515048 1.4923619699 0.0710889349 9.9060590186 .7014973815
0.0035 0.0065 0.792 0.198 1.4788861057 0.1139769426 2.6212965204 0.4422572263 5.1397328393 0.0694893018 1.4581200449 0.1106795932 10.6980355103 .7364030639
0.0035 0.006999999999999999 0.7916 0.1979 1.4599685332 0.2963155707 2.7909972076 0.3223274424 5.1751604782 0.3153405568 1.5051798028 0.0775755021 10.9313060218 1.0115590720
0.0035 0.0075 0.7912 0.1978 1.4966335191 0.1928472096 3.1074864715 0.1816501414 5.2133133201 0.2540441881 1.5147016215 0.0738065891 11.3321349322 .7023481282
0.0035 0.008 0.7908 0.1977 1.4469017563 0.1814874509 3.4680374865 0.3900334175 5.1573665058 0.2809586741 1.4735014444 0.0555719723 11.5458071930 .9080515148
0.0035 0.0085 0.7904 0.1976 1.4882473787 0.1483709679 3.5098332047 0.2927948543 5.1868628205 0.3607711258 1.5401541753 0.0806474360 11.7250975792 .8825843840
0.0035 0.009000000000000001 0.79 0.1975 1.5389542740 0.1720279844 3.7223367359 0.3877087476 5.2556341195 0.2734466139 1.5053629147 0.0213040286 12.0222880441 .8544873745
0.0035 0.0095 0.7896 0.1974 1.5557265548 0.1264794727 3.8195243698 0.6698484077 5.1469466120 0.1498449250 1.4985877744 0.0714502533 12.0207853110 1.0176230587
0.0035 0.01 0.7892 0.1973 1.4628939310 0.1097942152 4.2603936626 0.5477861427 5.1911910840 0.3594869700 1.5407035110 0.0805142829 12.4551821886 1.0975816108
0.004 0.0 0.7968 0.1992 1.7690855683 0.0884689827 0.0000000000 0.0000000000 5.3813140691 0.1175881817 1.5205612022 0.0295576864 8.6709608396 .2356148508
0.004 0.0005 0.7964 0.1991 1.7232543360 0.0931108163 0.2077196839 0.0475860251 5.2285423956 0.2496957133 1.5286181257 0.1044258113 8.6881345412 .4948183660
0.0 0.0085 0.7932 0.1983 0.0000000000 0.0000000000 3.6840659578 0.4445653115 5.2157179110 0.2425137685 1.5559017985 0.0967454866 10.4556856673 .7838245666
0.004 0.001 0.7959999999999999 0.19899999999999998 1.8258382858 0.0260665184 0.4182089636 0.0145424214 5.2149163807 0.1358101724 1.4940099770 0.0837155878 8.9529736071 .2601347000
0.004 0.0015 0.7956 0.1989 1.6783982363 0.0785199152 0.5999951597 0.0656102033 5.1623359936 0.4185217567 1.5147016215 0.1099379194 8.9554310111 .6725897946
0.004 0.002 0.7952 0.1988 1.7610894810 0.1633106948 0.8777100826 0.0838307413 5.2753517646 0.2053359793 1.4938268651 0.0946998372 9.4079781933 .5471772526
0.004 0.0025 0.7948 0.1987 1.7421719085 0.1472500601 1.0484178956 0.0572912044 5.2747105404 0.1231016932 1.4971228792 0.0415046455 9.5624232237 .3691476032
0.004 0.003 0.7944 0.1986 1.6817136871 0.1838412301 1.2770354386 0.1084310131 5.1977636324 0.1427620630 1.4698392064 0.0593079057 9.6263519645 .4943422119
0.004 0.0035 0.794 0.1985 1.6569453190 0.1274966394 1.3817765156 0.1249059252 5.2048170990 0.3880461042 1.4733183325 0.0843301366 9.7168572661 .7247788054
0.004 0.004 0.7936 0.1984 1.6797634219 0.0590592343 1.6813964233 0.1439573428 5.1907101659 0.3568731150 1.4865023891 0.1156977426 10.0383724002 .6755874347
0.004 0.0045 0.7932 0.1983 1.6828838462 0.0958800836 1.9253726339 0.1656377425 5.2657334011 0.1480054712 1.5220260974 0.0694339457 10.3960159786 .4789572430
0.004 0.005 0.7928 0.1982 1.7285200521 0.2588630140 2.1572633356 0.1136714408 5.1735574176 0.1021822554 1.5108562716 0.0464454946 10.5701970769 .5211622048
0.004 0.0055 0.7924 0.1981 1.7332006885 0.0960877280 2.3528975106 0.1352607739 5.3163901155 0.2138254483 1.5097576002 0.1064382701 10.9122459148 .5516122203
0.0 0.009000000000000001 0.7928 0.1982 0.0000000000 0.0000000000 3.8791965699 0.4025341864 5.2466569802 0.1455430701 1.5125042787 0.0763381183 10.6383578288 .6244153748
0.004 0.006 0.792 0.198 1.6475840460 0.1571366812 2.5593582874 0.2948918513 5.2211683169 0.1735841492 1.5090251526 0.0871535694 10.9371358029 .7127662511
0.004 0.0065 0.7916 0.1979 1.7521182610 0.1696860742 2.7418998278 0.4590908425 5.2525883044 0.4085313010 1.5183638594 0.0604502270 11.2649702526 1.0977584447
0.004 0.006999999999999999 0.7912 0.1978 1.7125278774 0.1210886984 3.0563748402 0.4308874225 5.1501527331 0.1386609412 1.5081095931 0.1046618659 11.4271650438 .7952989280
0.004 0.0075 0.7908 0.1977 1.7372962455 0.1388150496 3.0976669955 0.2197496670 5.2234126018 0.2359548351 1.5145185096 0.0448889397 11.5728943524 .6394084914
0.004 0.008 0.7904 0.1976 1.7296902112 0.2740921343 3.3685838196 0.3038425085 5.1711528268 0.1741859398 1.5480279869 0.0553276774 11.8174548445 .8074482600
0.004 0.0085 0.79 0.1975 1.7074571878 0.2838235635 3.7042084726 0.1672450483 5.1992063870 0.2719078074 1.4786285775 0.0520630632 12.0895006249 .7750394824
0.004 0.009000000000000001 0.7896 0.1974 1.7932688569 0.0556560724 3.7764697444 0.6068787119 5.0958089794 0.1247860909 1.4718534373 0.0346192887 12.1374010180 .8219401639
0.004 0.0095 0.7892 0.1973 1.6436835156 0.1768992675 3.9967785001 0.1386618678 5.2121911777 0.3178031116 1.4908970747 0.0707447315 12.3435502681 .7041089784
0.004 0.01 0.7888 0.1972 1.7425619615 0.0988382400 4.0622416732 0.3698373610 5.1626566057 0.1515006750 1.4947424246 0.0304780940 12.4622026650 .6506543700
0.0045 0.0 0.7964 0.1991 1.8509967070 0.2440448139 0.0000000000 0.0000000000 5.2290233138 0.2703549197 1.4771636823 0.1273416541 8.5571837031 .6417413877
0.0 0.0095 0.7924 0.1981 0.0000000000 0.0000000000 3.9605219735 0.2732634848 5.1908704719 0.2533310506 1.4423724217 0.0564341245 10.5937648671 .5830286599
0.0045 0.0005 0.7959999999999999 0.19899999999999998 1.8691341734 0.2076877699 0.2117481869 0.0366391735 5.1459847756 0.2424056598 1.4619653948 0.0723734576 8.6888325307 .5591060608
0.0045 0.001 0.7956 0.1989 1.9607966381 0.1948524793 0.4421282000 0.0503411779 5.2782372737 0.1536076708 1.4559227022 0.0689084889 9.1370848140 .4677098169
0.0045 0.0015 0.7952 0.1988 1.8839561890 0.1959720574 0.6322231834 0.0752721224 5.1830154751 0.1954908554 1.4918126342 0.0869162571 9.1910074817 .5536512923
0.0045 0.002 0.7948 0.1987 1.9247167318 0.1618339422 0.8827457113 0.1018567162 5.3131839944 0.1130011038 1.4804596965 0.0634846601 9.6011061340 .4401764223
0.0045 0.0025 0.7944 0.1986 1.9358332434 0.3802635080 1.0481661141 0.1524274078 5.2763136010 0.2563882796 1.5139691739 0.0764925709 9.7742821324 .8655717663
0.0045 0.003 0.794 0.1985 1.9163305914 0.1357608733 1.3001993306 0.0939573291 5.1352442697 0.3816124690 1.4857699416 0.0991269796 9.8375441333 .7104576510
0.0045 0.0035 0.7936 0.1984 1.8859064542 0.1017433003 1.5602895531 0.1604588685 5.2261378047 0.3795855195 1.4885166200 0.0636260491 10.1608504320 .7054137374
0.0045 0.004 0.7932 0.1983 1.9654772746 0.1093860621 1.6338097321 0.1146244489 5.2622066678 0.2568569319 1.5148847334 0.0740605574 10.3763784079 .5549280003
0.0045 0.0045 0.7928 0.1982 1.9340780048 0.1034383601 1.9367027985 0.1927902796 5.3042068551 0.4518101619 1.4879672843 0.0605366938 10.6629549427 .8085754954
0.0045 0.005 0.7924 0.1981 1.8369547975 0.2173733088 2.0376671539 0.1777056174 5.1408549818 0.2356758585 1.5035317957 0.0313201648 10.5190087289 .6620749495
0.0 0.001 0.7992 0.1998 0.0000000000 0.0000000000 0.4378479156 0.0709898638 5.4266806836 0.2356915597 1.5194625308 0.0806906634 7.3839911300 .3873720869
0.0 0.01 0.792 0.198 0.0000000000 0.0000000000 4.0584649517 0.2230982430 5.1525573240 0.1337479087 1.4870517248 0.1030736208 10.6980740005 .4599197725
0.0045 0.0055 0.792 0.198 1.8878567194 0.1551165963 2.3737953697 0.2328051262 5.1360458000 0.2308505201 1.5101238240 0.0718638969 10.9078217131 .6906361395
0.0045 0.006 0.7916 0.1979 1.9061892123 0.1323734517 2.5364461768 0.0845835739 5.2673364617 0.2802425009 1.4962073197 0.0730650892 11.2061791705 .5702646157
0.0045 0.0065 0.7912 0.1978 1.8543121578 0.1564817744 2.6819758462 0.1805439682 5.1955193476 0.3614181764 1.4973059911 0.1026511648 11.2291133427 .8010950838
0.0045 0.006999999999999999 0.7908 0.1977 1.9167206444 0.0940957994 2.8541943478 0.4179705294 5.1429389605 0.1838105922 1.4749663396 0.0880690185 11.3888202923 .7839459395
0.0045 0.0075 0.7904 0.1976 1.9553358955 0.1030463737 3.2396717249 0.4064554115 5.1963208779 0.2286101535 1.4647120733 0.0667833971 11.8560405716 .8048953358
0.0045 0.008 0.79 0.1975 1.9015085758 0.1795727274 3.2497429823 0.2483417694 5.2189240321 0.3573845876 1.4945593127 0.0497660276 11.8647349029 .8350651120
0.0045 0.0085 0.7896 0.1974 1.8829810564 0.1526847173 3.6475576497 0.4300751207 5.2086644444 0.1416024346 1.4544578070 0.0292429185 12.1936609575 .7536051911
0.0045 0.009000000000000001 0.7892 0.1973 1.9071643449 0.1487498865 3.5601894917 0.5513817978 5.1833360872 0.1479457307 1.5196456427 0.0622515823 12.1703355665 .9103289973
0.0045 0.0095 0.7888 0.1972 1.8720595712 0.1865473271 3.8756716298 0.3924451250 5.1992063870 0.2447650414 1.4824739274 0.0846793049 12.4294115154 .9084367984
0.0045 0.01 0.7884 0.1971 1.9241316522 0.2019721615 4.1841038878 0.3335951042 5.1963208779 0.2743566884 1.4843050464 0.0500455236 12.7888614643 .8599694777
0.0005 0.0 0.7996 0.1999 0.2106286422 0.0470818419 0.0000000000 0.0000000000 5.3138252186 0.2157092997 1.4707547659 0.0585912294 6.9952086267 .3213823710
0.005 0.0 0.7959999999999999 0.19899999999999998 2.0897091682 0.1515746319 0.0000000000 0.0000000000 5.2168400534 0.1779082383 1.5430839657 0.0634909976 8.8496331873 .3929738678
0.005 0.0005 0.7956 0.1989 2.1464618857 0.2353749537 0.1973966451 0.0188011791 5.2598020770 0.3989636167 1.5053629147 0.1160264958 9.1090235225 .7691662453
0.005 0.001 0.7952 0.1988 2.1390508779 0.3124483117 0.4104037391 0.0382177348 5.1419771242 0.1479179363 1.4894321795 0.0656286940 9.1808639207 .5642126768
0.005 0.0015 0.7948 0.1987 2.1704501477 0.2642286209 0.6118288872 0.0698120501 5.2456951438 0.3628227241 1.5434501895 0.1091961210 9.5714243682 .8060595161
0.005 0.002 0.7944 0.1986 2.0977052555 0.1435448187 0.8067077179 0.0848678993 5.1390916151 0.1986672663 1.5066446979 0.0744038420 9.5501492864 .5014838263
0.005 0.0025 0.794 0.1985 2.1222785971 0.0620000321 1.0756102906 0.1404443977 5.2509852438 0.3258520233 1.5494928821 0.1236220959 9.9983670136 .6519185490
0.005 0.003 0.7936 0.1984 2.0497287315 0.2357482646 1.2538715466 0.0862842892 5.2450539196 0.1680490786 1.5040811314 0.0500455236 10.0527353291 .5401271560
0.005 0.0035 0.7932 0.1983 2.1275443132 0.1042573182 1.4550449132 0.1141145018 5.2732677859 0.1389549335 1.4930944175 0.0854126229 10.3489514298 .4427393764
0.005 0.004 0.7928 0.1982 2.0805429217 0.1236080488 1.6849213634 0.3201749194 5.1310763122 0.2786718761 1.4778961299 0.0568933117 10.3744367272 .7793481560
0.005 0.0045 0.7924 0.1981 2.0680612244 0.1045123814 1.9014533976 0.3291028964 5.1902292477 0.3032702532 1.5200118665 0.0906313260 10.6797557362 .8275168570
0.0005 0.0005 0.7992 0.1998 0.2133590135 0.0082189276 0.2046983067 0.0300285648 5.2812830888 0.2698632389 1.5240403283 0.1259756628 7.2233807373 .4340863941
0.005 0.005 0.792 0.198 2.1345652679 0.1652140553 2.1300709406 0.1430242663 5.3013213461 0.3382602177 1.5423515181 0.1129288354 11.1083090727 .7594273747
0.005 0.0055 0.7916 0.1979 2.1745457047 0.1529087522 2.2569687839 0.2195811287 5.1984048567 0.2854503140 1.4755156753 0.0781491033 11.1054350206 .7360892982
0.005 0.006 0.7912 0.1978 2.1353453740 0.1907171913 2.4717383480 0.3402334000 5.1241831517 0.1932283238 1.4918126342 0.0728187005 11.2230795079 .7969976156
0.005 0.0065 0.7908 0.1977 2.0399774054 0.1039694411 2.7952774920 0.3222432544 5.1785269054 0.2043494207 1.5046304671 0.0809396017 11.5184122699 .7115017179
0.005 0.006999999999999999 0.7904 0.1976 2.1129173241 0.0864158970 2.9586836434 0.3602759197 5.1642596663 0.2683831752 1.4929113056 0.0739246115 11.7287719394 .7889996034
0.005 0.0075 0.79 0.1975 2.2078952397 0.1626825152 3.0586408731 0.4292252460 5.2628478921 0.2278264376 1.5015175648 0.0612043131 12.0309015697 .8809385119
0.005 0.008 0.7896 0.1974 2.1595286626 0.2076115709 3.5103367676 0.0910961795 5.2224507654 0.3506456022 1.4956579841 0.0766414625 12.3879741797 .7259948151
0.005 0.0085 0.7892 0.1973 2.1671346969 0.1571027902 3.5984602698 0.1664699946 5.1251449880 0.1209111566 1.4908970747 0.0813445625 12.3816370294 .5258285039
0.005 0.009000000000000001 0.7888 0.1972 2.1696700416 0.0971145912 3.6395006438 0.3808180680 5.1155266246 0.2017167509 1.4936437532 0.1298654575 12.4183410632 .8095148676
0.005 0.0095 0.7884 0.1971 2.1086267407 0.2811863129 3.9469257760 0.4819372908 5.1814124145 0.3316679271 1.4605004996 0.1240325983 12.6974654308 1.2188241291
0.0005 0.001 0.7988 0.1997 0.2028275814 0.0369213586 0.4358336641 0.0758092117 5.2973136946 0.1035582099 1.4725858849 0.1132253584 7.4085608250 .3295141386
0.005 0.01 0.7879999999999999 0.19699999999999998 2.1394409309 0.3161186791 4.3560706079 0.4522274945 5.2099468929 0.1993346371 1.4793610251 0.0754758724 13.1848194568 1.0431566831
0.0055 0.0 0.7956 0.1989 2.3409033267 0.1554722261 0.0000000000 0.0000000000 5.1879849629 0.2155090638 1.5163496285 0.0759188201 9.0452379181 .4469001100
0.0055 0.0005 0.7952 0.1988 2.3056035265 0.2706518440 0.2147695641 0.0471470402 5.2678173799 0.3803294931 1.5300830209 0.0823099694 9.3182734914 .7804383467
0.0055 0.001 0.7948 0.1987 2.1874174550 0.1507513374 0.4164464936 0.0439400085 5.3147870549 0.2896928741 1.5136029501 0.0761833526 9.4322539536 .5605675726
0.0055 0.0015 0.7944 0.1986 2.2724490180 0.1658097081 0.6438051294 0.0515162290 5.1536794664 0.1115545890 1.5112224954 0.0921880666 9.5811561092 .4210685927
0.0055 0.002 0.794 0.1985 2.3260813112 0.2504085844 0.8417053374 0.1294714882 5.2913823704 0.1288709166 1.5081095931 0.0907791894 9.9672786121 .5995301786
0.0055 0.0025 0.7936 0.1984 2.4079924498 0.2510032992 1.1390592122 0.1214557733 5.2985961431 0.2378189946 1.5471124274 0.0610001774 10.3927602325 .6712782445
0.0055 0.003 0.7932 0.1983 2.2974124126 0.3431646667 1.2065366368 0.1452549772 5.2258171926 0.3245861613 1.5046304671 0.1005656146 10.2343967091 .9135714198
0.0055 0.0035 0.7928 0.1982 2.3028731552 0.1681739369 1.4550449132 0.2048356101 5.2658937072 0.3593494060 1.5341114827 0.1090990462 10.5579232583 .8414579992
0.0055 0.004 0.7924 0.1981 2.4327608179 0.0574504568 1.7340187432 0.1549354200 5.2745502343 0.3411493711 1.4945593127 0.0545980605 10.9358891081 .6081333084
0.0005 0.0015 0.7984 0.1996 0.2016574223 0.0303239587 0.6153538273 0.0713461693 5.3258481730 0.0789422297 1.5159834047 0.0674030893 7.6588428273 .2480154470
0.0055 0.0045 0.792 0.198 2.3789334982 0.2561630103 1.9042229933 0.2466666624 5.1669848693 0.2572771901 1.4960242079 0.1306911065 10.9461655687 .8907979693
0.0055 0.005 0.7916 0.1979 2.2833705031 0.2176712655 2.0535293843 0.2686138592 5.1976033264 0.1445338481 1.5456475322 0.1169361241 11.0801507460 .7477550969
0.0055 0.0055 0.7912 0.1978 2.3769832330 0.1479252696 2.4120661479 0.1555756652 5.2075423020 0.3893886622 1.5112224954 0.1028860767 11.5078141783 .7957756737
0.0055 0.006 0.7908 0.1977 2.3009228900 0.1606033628 2.4873487969 0.3312831394 5.1894277174 0.2352375474 1.5064615860 0.0584881302 11.4841609903 .7856121798
0.0055 0.0065 0.7904 0.1976 2.4419270644 0.2332745467 2.6316195592 0.1989334663 5.2319088228 0.4336752656 1.5136029501 0.0796686179 11.8190583965 .9455518965
0.0055 0.006999999999999999 0.79 0.1975 2.3845892673 0.1838246780 2.9994722358 0.3042561699 5.1849391478 0.1495524077 1.5258714472 0.1079186404 12.0948720981 .7455518960
0.0055 0.0075 0.7896 0.1974 2.3332972924 0.2819854194 3.0609069060 0.3594627740 5.1086334641 0.1270190593 1.4544578070 0.0716208664 11.9572954695 .8400881191
0.0055 0.008 0.7892 0.1973 2.4204741471 0.0664854534 3.5652251204 0.4530135095 5.2723059495 0.2930233382 1.4694729826 0.0415627707 12.7274781996 .8540850718
0.0055 0.0085 0.7888 0.1972 2.2859058479 0.2394887557 3.4773533996 0.3762575129 5.1788475176 0.1749567130 1.5152509572 0.0309453690 12.4573577223 .8216483506
0.0055 0.009000000000000001 0.7884 0.1971 2.3046283939 0.2406775821 3.6289258235 0.4961579175 5.1116792792 0.2889204409 1.4960242079 0.1037066646 12.5412577045 1.1294626051
0.0005 0.002 0.7979999999999999 0.1995 0.2018524488 0.0413529812 0.8608407265 0.1376616004 5.3321001092 0.1938513230 1.5172651880 0.0515894823 7.9120584725 .4244553869
0.0055 0.0095 0.7879999999999999 0.19699999999999998 2.3208155951 0.1943349004 3.9104174679 0.8557419464 5.0969311218 0.1282769038 1.4888828438 0.1555972816 12.8170470286 1.3339510322
0.0055 0.01 0.7876 0.1969 2.2979974922 0.3231198075 4.1586739629 0.3296071911 5.1790078236 0.2205839322 1.4583031568 0.0439834627 13.0939824355 .9172943935
0.006 0.0 0.7952 0.1988 2.5638186398 0.2513086045 0.0000000000 0.0000000000 5.2593211588 0.4147147160 1.5007851172 0.0895969343 9.3239249158 .7556202548
0.006 0.0005 0.7948 0.1987 2.6851251356 0.2460508256 0.1971448637 0.0348733194 5.1660230329 0.2700372562 1.5057291385 0.0704407458 9.5540221707 .6214021470
0.006 0.001 0.7944 0.1986 2.5291039191 0.3729376250 0.3723847425 0.0814994376 5.1697100722 0.1057407730 1.5037149076 0.0791805999 9.5749136414 .6393584355
0.006 0.0015 0.794 0.1985 2.5872218222 0.2684160142 0.6261804290 0.0671194716 5.3162298095 0.3547752349 1.5141522858 0.0715534198 10.0437843465 .7618641405
0.006 0.002 0.7936 0.1984 2.5809809736 0.1980893500 0.7853062959 0.1596969279 5.2391225955 0.2945282578 1.5368581611 0.0538436170 10.1422680261 .7061581527
0.006 0.0025 0.7932 0.1983 2.7210100154 0.0909133232 1.0781281049 0.1252910566 5.3354665365 0.2440753313 1.5233078807 0.1049242361 10.6579125375 .5652039472
0.006 0.003 0.7928 0.1982 2.5963880687 0.3840400522 1.3067456480 0.1355603966 5.1153663185 0.2451037168 1.4760650110 0.0395012728 10.4945650462 .8042054384
0.006 0.0035 0.7924 0.1981 2.5057007366 0.1497905251 1.4530306617 0.1096958286 5.3078938944 0.2479129951 1.4969397673 0.1204091269 10.7635650600 .6278084757
0.0005 0.0025 0.7976 0.1994 0.2178446235 0.0087740262 1.0320521023 0.1436116811 5.2655730951 0.4120428289 1.5070109217 0.0518306953 8.0224807426 .6162592315
0.006 0.004 0.792 0.198 2.6147205616 0.3371028754 1.7287313331 0.2910201316 5.2155576049 0.2275962163 1.5002357815 0.0534812147 11.0592452811 .9092004380
0.006 0.0045 0.7916 0.1979 2.5312492108 0.2446954161 1.9183227537 0.3343953212 5.2581990164 0.2075536959 1.5017006767 0.1045464710 11.2094716576 .8911909042
0.006 0.005 0.7912 0.1978 2.5308591578 0.2098855082 2.2766077358 0.2755119432 5.2569165679 0.2325854739 1.5077433693 0.0466759376 11.5721268308 .7646588629
0.006 0.0055 0.7908 0.1977 2.6041891295 0.0882382400 2.3128642624 0.3694772243 5.1530382422 0.1754805920 1.5112224954 0.0721618877 11.5813141295 .7053579440
0.006 0.006 0.7904 0.1976 2.4315906588 0.3113483417 2.5044699345 0.2713012435 5.2933060431 0.2763278440 1.5090251526 0.0485767946 11.7383917890 .9075542238
0.006 0.0065 0.79 0.1975 2.5546523933 0.2468866291 2.5830257423 0.3802029726 5.2027331202 0.2529200861 1.4821077036 0.0951505525 11.8225189594 .9751602403
0.006 0.006999999999999999 0.7896 0.1974 2.4883433763 0.2709181623 2.9070684492 0.3257331759 5.1172899912 0.1993155562 1.5236741045 0.0913021705 12.0363759212 .8872690649
0.006 0.0075 0.7892 0.1973 2.6340281872 0.2395745025 3.0961563069 0.3780130786 5.1038242823 0.2657458662 1.4777130180 0.0481274364 12.3117217944 .9314608837
0.006 0.008 0.7888 0.1972 2.5562126055 0.3200969278 3.4003082805 0.3371615717 5.2707028889 0.2162490105 1.4951086484 0.1038746526 12.7223324233 .9773821626
0.006 0.0085 0.7884 0.1971 2.4524584965 0.1239423843 3.4932156300 0.2426964078 5.0740073555 0.1242701828 1.4795441370 0.0881983696 12.4992256190 .5791073445
0.0005 0.003 0.7972 0.1993 0.2184297031 0.0158919691 1.2347361575 0.1166745499 5.3478101029 0.3170236213 1.4976722149 0.0604258166 8.2986481784 .5100159569
0.006 0.009000000000000001 0.7879999999999999 0.19699999999999998 2.5111614792 0.2142857833 3.9804127068 0.2998013893 5.1612138512 0.2277438555 1.4885166200 0.0806973117 13.1413046572 .8225283398
0.006 0.0095 0.7876 0.1969 2.5831262653 0.3325462392 3.8323652230 0.4169257290 5.1782062933 0.1499752065 1.4908970747 0.0102018145 13.0845948563 .9096489892
0.006 0.01 0.7872 0.1968 2.6264221529 0.1366054629 4.0388259998 0.5544165455 5.1156869306 0.1400513582 1.5070109217 0.0484883626 13.2879460050 .8795617292
0.0065 0.0 0.7948 0.1987 2.8150127983 0.2300598837 0.0000000000 0.0000000000 5.3167107276 0.2034798587 1.5330128113 0.0760882268 9.6647363372 .5096279692
0.0065 0.0005 0.7944 0.1986 2.7660611416 0.3393968041 0.2185462856 0.0486296793 5.1706719086 0.2656421819 1.4956579841 0.0898525438 9.6509373199 .7435212091
0.0065 0.001 0.794 0.1985 2.7939499341 0.2899498052 0.4217339037 0.0550935523 5.2423287166 0.0944560514 1.4879672843 0.1022571341 9.9459798387 .5417565430
0.0065 0.0015 0.7936 0.1984 2.5741550454 0.1257967924 0.6244179589 0.1194304211 5.2054583232 0.1365845246 1.4947424246 0.0614186896 9.8987737521 .4432304277
0.0065 0.002 0.7932 0.1983 2.8762511258 0.2059561317 0.8600853822 0.0538694603 5.2598020770 0.3364600765 1.4912632985 0.0570228209 10.4874018835 .6533084894
0.0065 0.0025 0.7928 0.1982 2.8512877311 0.2238680199 1.0871922366 0.1694068123 5.1108777489 0.1914314781 1.5092082645 0.0747814286 10.5585659811 .6594877389
0.0065 0.003 0.7924 0.1981 2.6582114757 0.2962631948 1.2971779534 0.1137829249 5.2937869613 0.2554025178 1.5220260974 0.0924930806 10.7712024878 .7579417181
0.0005 0.0035 0.7968 0.1992 0.2129689605 0.0405092196 1.4975959757 0.1698552719 5.3922148811 0.1463607480 1.5022500124 0.0667030174 8.6050298297 .4234282569
0.0065 0.0035 0.792 0.198 2.8062366049 0.2692705398 1.4457290001 0.1833798708 5.2036949566 0.3394938675 1.5429008538 0.0560262565 10.9985614154 .8481705346
0.0065 0.004 0.7916 0.1979 2.6771290482 0.1995936133 1.6413631751 0.0651992389 5.1706719086 0.2622422892 1.5022500124 0.0917710360 10.9914141443 .6188061774
0.0065 0.0045 0.7912 0.1978 2.7576750012 0.1241263753 1.8505935477 0.1828910951 5.1649008905 0.3125933608 1.4989539982 0.0741130563 11.2721234376 .6937238875
0.0065 0.005 0.7908 0.1977 2.8224238061 0.2697311965 2.2051018082 0.1781331856 5.2612448315 0.1272430284 1.4822908155 0.0778344042 11.7710612613 .6529418147
0.0065 0.0055 0.7904 0.1976 2.8294447608 0.1588651130 2.3858808786 0.3667217130 5.2561150376 0.2887496159 1.5168989642 0.0956286000 11.9883396412 .9099650419
0.0065 0.006 0.79 0.1975 2.6835649234 0.2603527353 2.4092965521 0.1455409948 5.1679467056 0.2900921391 1.4784454656 0.1495224981 11.7392536467 .8455083673
0.0065 0.0065 0.7896 0.1974 2.7498739404 0.2200224173 2.7690922228 0.2692465482 5.2044964869 0.2331346167 1.5150678453 0.0551334083 12.2385304954 .7775369905
0.0065 0.006999999999999999 0.7892 0.1973 2.7643059029 0.3157584770 3.0390019212 0.3581072047 5.2388019833 0.1597761725 1.5320972518 0.1006322753 12.5742070592 .9342741295
0.0065 0.0075 0.7888 0.1972 2.8711804362 0.1992044835 3.1261182977 0.4720466137 5.1192136639 0.1050287321 1.5117718311 0.1008040562 12.6282842289 .8770838855
0.0065 0.008 0.7884 0.1971 2.7617705582 0.1954839065 3.3766408256 0.4062457369 5.1347633515 0.2967167706 1.5073771455 0.0434959179 12.7805518808 .9419423319
0.0005 0.004 0.7964 0.1991 0.2127739340 0.0458772687 1.7337669618 0.1977111214 5.2681379920 0.1782805180 1.5374074968 0.0430433720 8.7520863846 .4649122801
0.0065 0.0085 0.7879999999999999 0.19699999999999998 2.7855637937 0.3500660311 3.6498236826 0.2132301877 5.1540000785 0.2896041527 1.5189131951 0.0946672575 13.1083007499 .9475676290
0.0065 0.009000000000000001 0.7876 0.1969 2.6558711575 0.2517084536 3.9552345633 0.6286582616 5.0392209408 0.2429617996 1.4874179486 0.0421650683 13.1377446102 1.1654935831
0.0065 0.0095 0.7872 0.1968 2.7046277876 0.1344501008 4.0776003408 0.3978624711 5.2259774987 0.4440657214 1.4832063750 0.0878937111 13.4914120021 1.0642720044
0.0065 0.01 0.7868 0.1967 2.8468021212 0.2401840086 4.2684506685 0.1707263799 5.2125117898 0.2235045910 1.4949255365 0.0607909440 13.8226901160 .6952059235
0.006999999999999999 0.0 0.7944 0.1986 3.0096492659 0.2343650828 0.0000000000 0.0000000000 5.2681379920 0.2349686561 1.4923619699 0.0753656185 9.7701492278 .5446993574
0.006999999999999999 0.0005 0.794 0.1985 3.0279817588 0.2135176142 0.2135106569 0.0370931397 5.1673054814 0.1731999949 1.4973059911 0.0945935578 9.9061038882 .5184043066
0.006999999999999999 0.001 0.7936 0.1984 3.0853195558 0.1085791653 0.4375961341 0.0122935364 5.2848098221 0.2019388084 1.5260545591 0.0870688892 10.3337800711 .4098803993
0.006999999999999999 0.0015 0.7932 0.1983 3.1098928974 0.2886692935 0.6332303092 0.1378879828 5.1831757811 0.1718690287 1.5516902249 0.1208505234 10.4779892126 .7192768284
0.006999999999999999 0.002 0.7928 0.1982 2.9926819586 0.1224356552 0.8140093795 0.1081265692 5.2064201596 0.3410333465 1.5273363424 0.0765258777 10.5404478401 .6481214486
0.006999999999999999 0.0025 0.7924 0.1981 3.0254464140 0.2034514569 1.0997813083 0.1605141700 5.2214889291 0.2940462350 1.4962073197 0.0682729956 10.8429239711 .7262848575
0.0 0.0015 0.7988 0.1997 0.0000000000 0.0000000000 0.6279428990 0.0994762927 5.3558254059 0.1002291115 1.5397879515 0.1115474640 7.5235562564 .3112528682
0.0005 0.0045 0.7959999999999999 0.19899999999999998 0.2077032444 0.0125788326 1.9077479334 0.2167930269 5.2646112587 0.3197957606 1.5090251526 0.0821060357 8.8890875891 .6312736558
0.006999999999999999 0.003 0.792 0.198 3.0636716121 0.3610180589 1.2286934031 0.1343484598 5.2153972988 0.1738929896 1.5141522858 0.1192360792 11.0219145998 .7884955875
0.006999999999999999 0.0035 0.7916 0.1979 3.0010680989 0.1962497911 1.4537860060 0.1758682059 5.2633288103 0.1539859643 1.5308154685 0.0168622099 11.2489983837 .5429661712
0.006999999999999999 0.004 0.7912 0.1978 2.9370994002 0.3096122028 1.6700662587 0.1606957409 5.2296645380 0.1979519548 1.5126873906 0.0611648561 11.3495175875 .7294247546
0.006999999999999999 0.0045 0.7908 0.1977 2.8822969479 0.0508776312 1.9331778584 0.1857703420 5.2655730951 0.0894536533 1.5156171810 0.0563627822 11.5966650824 .3824644087
0.006999999999999999 0.005 0.7904 0.1976 3.0114045045 0.0992713726 2.1572633356 0.3518373269 5.2088247505 0.1699746234 1.5331959232 0.0151264172 11.9106885138 .6362097401
0.006999999999999999 0.0055 0.79 0.1975 2.9513363362 0.2509972378 2.2688025113 0.3268018278 5.0909997976 0.2630457806 1.4658107447 0.0978030115 11.7769493898 .9386478577
0.006999999999999999 0.006 0.7896 0.1974 3.0312972096 0.3788107903 2.5022039016 0.2600042905 5.1087937701 0.2020960363 1.4749663396 0.0557695236 12.1172612209 .8966806407
0.006999999999999999 0.0065 0.7892 0.1973 2.8834671070 0.2285358016 2.6364034065 0.2819565382 5.1857406781 0.1546514012 1.5018837886 0.0728647318 12.2074949802 .7380084728
0.006999999999999999 0.006999999999999999 0.7888 0.1972 2.9542617340 0.1891761271 2.8529354406 0.1161408565 5.1695497662 0.1523113406 1.4973059911 0.0838052567 12.4740529319 .5414335809
0.006999999999999999 0.0075 0.7884 0.1971 2.9965824890 0.2357547181 3.2155007071 0.4925308249 5.1822139448 0.2659353336 1.4971228792 0.0173096443 12.8914200201 1.0115305209
0.0005 0.005 0.7956 0.1989 0.1989270510 0.0208596340 2.2035911196 0.2101529008 5.3000388976 0.1610373097 1.5366750492 0.0829931322 9.2392321174 .4750429767
0.006999999999999999 0.008 0.7879999999999999 0.19699999999999998 2.9376844798 0.2695534628 3.4118902265 0.5251738266 5.2064201596 0.2717243959 1.4828401512 0.0566712836 13.0388350171 1.1231229689
0.006999999999999999 0.0085 0.7876 0.1969 2.9612826887 0.1405079122 3.3708498526 0.4947991440 5.1684276238 0.3146974105 1.5187300832 0.0589313150 13.0192902483 1.0089357817
0.006999999999999999 0.009000000000000001 0.7872 0.1968 2.9803952878 0.1883136334 3.8396668846 0.5142804536 5.0818623523 0.2279085387 1.4837557107 0.0839012243 13.3856802354 1.0144038500
0.006999999999999999 0.0095 0.7868 0.1967 3.0037984702 0.2373548874 4.0947214783 0.3819868749 5.0946868370 0.3472369838 1.4874179486 0.0730852783 13.6806247341 1.0396640244
0.006999999999999999 0.01 0.7864 0.1966 3.1711312249 0.2053583885 4.1246834691 0.3976635698 5.1422977363 0.1551431398 1.4910801866 0.0353666778 13.9291926169 .7935317759
0.0075 0.0 0.794 0.1985 3.1769820205 0.4227462448 0.0000000000 0.0000000000 5.2521073862 0.3861394618 1.5090251526 0.0809545136 9.9381145593 .8898402202
0.0075 0.0005 0.7936 0.1984 3.1713262514 0.1468351552 0.2114964054 0.0551165607 5.1852597599 0.3726892108 1.5123211668 0.0597898903 10.0804035835 .6344308170
0.0075 0.001 0.7932 0.1983 3.3053094711 0.4410663496 0.4146840235 0.0520548603 5.2136339322 0.1137228848 1.5088420407 0.1171973369 10.4424694675 .7240414316
0.0075 0.0015 0.7928 0.1982 3.2733251217 0.3275456334 0.6002469412 0.0386269157 5.2440920833 0.2644099613 1.5018837886 0.0978756648 10.6195479348 .7284581752
0.0075 0.002 0.7924 0.1981 3.2532373901 0.3852677710 0.8049452479 0.0566502634 5.2925045129 0.1690905992 1.5350270422 0.0805575818 10.8857141931 .6915662154
0.0005 0.0055 0.7952 0.1988 0.2088734036 0.0393044975 2.2541991881 0.2959716204 5.3559857119 0.1942030983 1.5189131951 0.1230642743 9.3379714987 .6525434905
0.0075 0.0025 0.792 0.198 3.3881957423 0.3225802323 1.0345699167 0.1144916382 5.1602520148 0.3448212751 1.4692898707 0.0663603178 11.0523075445 .8482534634
0.0075 0.003 0.7916 0.1979 3.2953631185 0.3056149586 1.2377575347 0.1538415474 5.2824052312 0.1887656760 1.5029824600 0.1159640581 11.3185083444 .7641862401
0.0075 0.0035 0.7912 0.1978 3.2889272433 0.2181209250 1.4328881469 0.1305811443 5.1283511092 0.3468756407 1.5247727759 0.0866225732 11.3749392753 .7822002832
0.0075 0.004 0.7908 0.1977 3.2169624572 0.3585455307 1.6791303904 0.1200699177 5.2155576049 0.2432345327 1.5256883354 0.0470508508 11.6373387879 .7689008319
0.0075 0.0045 0.7904 0.1976 3.3146707441 0.2169985348 1.9367027985 0.2693971936 5.2222904593 0.1054399617 1.5471124274 0.0435390655 12.0207764293 .6353747556
0.0075 0.005 0.79 0.1975 3.0254464140 0.2519168973 2.0585650130 0.1612612427 5.1756413964 0.3576304209 1.5509577773 0.0847078095 11.8106106007 .8555163704
0.0075 0.0055 0.7896 0.1974 3.3012139141 0.2654098142 2.3531492921 0.2212664649 5.1350839637 0.1939096431 1.5154340691 0.0892519776 12.3048812390 .7698378998
0.0075 0.006 0.7892 0.1973 3.2095514495 0.3937113553 2.3732918069 0.2130636332 5.1472672241 0.3272920547 1.5057291385 0.1195629556 12.2358396190 1.0536299988
0.0075 0.0065 0.7888 0.1972 3.1756168349 0.2740010871 2.6374105322 0.2342785327 5.1884658811 0.0589560265 1.5000526696 0.0471647341 12.5015459178 .6144003804
0.0075 0.006999999999999999 0.7884 0.1971 3.1013117305 0.2190785955 2.9455910087 0.4008101065 5.1876643508 0.2691985036 1.4877841724 0.1723198740 12.7223512624 1.0614070796
0.0005 0.006 0.7948 0.1987 0.2069231384 0.0188036314 2.5198286021 0.1586710543 5.2875350250 0.1631074558 1.5049966909 0.0882698118 9.5192834564 .4288519533
0.0075 0.0075 0.7879999999999999 0.19699999999999998 3.1869283731 0.2198750824 3.1437429981 0.1914757671 5.1017403035 0.2307494204 1.4916295223 0.0683122736 12.9240411970 .7104125435
0.0075 0.008 0.7876 0.1969 3.2452413027 0.3223665090 3.3053866794 0.3065560724 5.1584886482 0.2454335487 1.5040811314 0.0479375618 13.2131977617 .9222936919
0.0075 0.0085 0.7872 0.1968 3.2661091404 0.3190686329 3.5375291626 0.3737915674 5.0826638826 0.2160968476 1.4474995548 0.0982135478 13.3338017404 1.0071705957
0.0075 0.009000000000000001 0.7868 0.1967 3.1838079487 0.2970171313 3.7626217655 0.2229959247 5.1721146631 0.2671035687 1.5044473552 0.0817048490 13.6229917325 .8688214737
0.0075 0.0095 0.7864 0.1966 3.2902924290 0.3218218889 3.8721466898 0.2890222771 5.2174812776 0.0708806610 1.5057291385 0.0351574844 13.8856495349 .7168823114
0.0075 0.01 0.7859999999999999 0.1965 3.3347584757 0.5145011048 4.5250159509 0.4310733472 5.2590005467 0.2901626448 1.4941930889 0.1069285688 14.6129680622 1.3426656656
0.008 0.0 0.7936 0.1984 3.4316866564 0.4002320552 0.0000000000 0.0000000000 5.2121911777 0.2640010579 1.4480488905 0.0345999126 10.0919267246 .6988330257
0.008 0.0005 0.7932 0.1983 3.3659627190 0.2569096725 0.2039429624 0.0252786555 5.3215199094 0.2364813759 1.5256883354 0.0900091373 10.4171139262 .6086788412
0.008 0.001 0.7928 0.1982 3.4065282353 0.4099726520 0.4396103856 0.0731016514 5.1658627268 0.1494650911 1.5092082645 0.0766239609 10.5212096122 .7091633554
0.008 0.0015 0.7924 0.1981 3.4217403039 0.2477005726 0.6095628543 0.0971028001 5.2102675050 0.2515867609 1.4876010605 0.1160207159 10.7291717237 .7124108495
0.0005 0.0065 0.7944 0.1986 0.2135540401 0.0268258961 2.7376195434 0.2403192797 5.1387710030 0.2225112764 1.4832063750 0.0713619746 9.5731509615 .5610184268
0.008 0.002 0.792 0.198 3.4398777703 0.3362578473 0.7991542749 0.1037803860 5.1908704719 0.1754993358 1.5319141399 0.0785411310 10.9618166570 .6940787001
0.008 0.0025 0.7916 0.1979 3.4030177579 0.2566193315 1.0443893926 0.1116116175 5.1321984546 0.2011722874 1.5220260974 0.0609803861 11.1016317025 .6303836225
0.008 0.003 0.7912 0.1978 3.3737637798 0.3966350394 1.2025081338 0.1614027014 5.0935646946 0.2336103176 1.5046304671 0.0815504005 11.1744670753 .8731984589
0.008 0.0035 0.7908 0.1977 3.4648411649 0.3580708163 1.4933156913 0.1618420042 5.3330619456 0.2969958634 1.4978553268 0.0829074381 11.7890741286 .8998161220
0.008 0.004 0.7904 0.1976 3.4381225316 0.1476205192 1.6965033094 0.1471972067 5.2304660683 0.3697737838 1.4865023891 0.0637334634 11.8515942984 .7283249731
0.008 0.0045 0.79 0.1975 3.4234955426 0.2969259401 1.8500899848 0.1795439979 5.1583283421 0.1724601155 1.4843050464 0.0605145346 11.9162189159 .7094445881
0.008 0.005 0.7896 0.1974 3.3727886472 0.2192271596 2.1351065693 0.2254814862 5.1307557001 0.2345763540 1.5086589288 0.0715534198 12.1473098454 .7508384196
0.008 0.0055 0.7892 0.1973 3.4348070808 0.3438901039 2.1605364942 0.1914161633 5.1286717213 0.2883417187 1.4899815152 0.1009914826 12.2139968115 .9246394685
0.008 0.006 0.7888 0.1972 3.5373910306 0.3860788271 2.4556243361 0.1775700062 5.2620463618 0.1816827139 1.5044473552 0.0800967528 12.7595090837 .8254283000
0.008 0.0065 0.7884 0.1971 3.3597218703 0.4191965199 2.5792490207 0.3106227881 5.2436111651 0.1555117495 1.4984046625 0.0897330511 12.6809867186 .9750641086
0.0005 0.006999999999999999 0.794 0.1985 0.2190147826 0.0360582888 3.0682085676 0.5298606153 5.1705116025 0.2447583220 1.5048135790 0.0531794280 9.9625485317 .8638566541
0.008 0.006999999999999999 0.7879999999999999 0.19699999999999998 3.4032127844 0.4058201517 2.8980043175 0.2057286986 5.1857406781 0.2184952168 1.5123211668 0.1091408358 12.9992789468 .9391849029
0.008 0.0075 0.7876 0.1969 3.4030177579 0.1694438179 3.2207881173 0.3900275662 5.0833051068 0.2352056463 1.4910801866 0.0762730846 13.1981911686 .8709501150
0.008 0.008 0.7872 0.1968 3.3940465379 0.3097021147 3.2530161409 0.3434210170 5.1113586670 0.1362997488 1.4703885421 0.0858246072 13.2288098879 .8752474877
0.008 0.0085 0.7868 0.1967 3.2846366599 0.3007321595 3.4448735945 0.3471648763 5.1115189731 0.2043670257 1.4703885421 0.0710228715 13.3114177696 .9232869330
0.008 0.009000000000000001 0.7864 0.1966 3.5293949432 0.5271990727 3.7326597747 0.4240734911 5.0821829644 0.1191564755 1.4802765846 0.0742305914 13.8245142669 1.1446596307
0.008 0.0095 0.7859999999999999 0.1965 3.5533832053 0.2570298606 3.9975338444 0.5397165136 5.1338015152 0.2009984840 1.4634302900 0.0642156483 14.1481488549 1.0619605065
0.008 0.01 0.7856 0.1964 3.6001895702 0.2653134937 4.3165409226 0.3873619533 5.2211683169 0.2025497337 1.5057291385 0.0487311646 14.6436279482 .9039563453
0.0085 0.0 0.7932 0.1983 3.7269568086 0.0799561166 0.0000000000 0.0000000000 5.1764429267 0.0663241010 1.5026162362 0.0736774564 10.4060159715 .2199576740
0.0085 0.0005 0.7928 0.1982 3.6822957354 0.1881673440 0.1958859565 0.0363682573 5.1865422084 0.2068368135 1.4509786809 0.0810952135 10.5157025812 .5124676283
0.0085 0.001 0.7924 0.1981 3.5533832053 0.3499604055 0.4189643079 0.0716299376 5.2484203468 0.2884885569 1.5227585450 0.0605477704 10.7435264050 .7706266704
0.0005 0.0075 0.7936 0.1984 0.2145291727 0.0293189149 3.1344270850 0.2560526829 5.3487719393 0.2063093505 1.4974891030 0.1061897458 10.1952173000 .5978706941
0.0085 0.0015 0.792 0.198 3.6308087340 0.3139226746 0.6078003842 0.0739123261 5.1910307780 0.2314979337 1.5037149076 0.0725234085 10.9333548038 .6918563429
0.0085 0.002 0.7916 0.1979 3.6380247152 0.1549222723 0.8344036758 0.1259752877 5.1329999849 0.0926064109 1.4907139628 0.0891918489 11.0961423387 .4626958198
0.0085 0.0025 0.7912 0.1978 3.6637682159 0.2086853031 1.0564749015 0.0692174596 5.2394432076 0.2471655346 1.4943762008 0.0510537514 11.4540625258 .5761220487
0.0085 0.003 0.7908 0.1977 3.6846360536 0.3674552221 1.2558857981 0.1042338650 5.3091763429 0.1966750859 1.5064615860 0.1064231481 11.7561597806 .7747873211
0.0085 0.0035 0.7904 0.1976 3.6565522347 0.5112513758 1.4824890896 0.0595951286 5.2674967678 0.0765746317 1.5064615860 0.0781491033 11.9129996781 .7255702394
0.0085 0.004 0.79 0.1975 3.4921448778 0.3485826144 1.6194581903 0.0964503662 4.9827932083 0.1318515136 1.4678249755 0.0988627904 11.5622212519 .6757472846
0.0085 0.0045 0.7896 0.1974 3.5880979259 0.4544521357 1.8868500743 0.1444216205 5.1278701910 0.3238985394 1.5141522858 0.0629585467 12.1169704770 .9857308423
0.0085 0.005 0.7892 0.1973 3.5748361225 0.3576703442 2.1041374528 0.3437848461 5.2027331202 0.2456838745 1.4954748722 0.0402613057 12.3771815677 .9874003705
0.0085 0.0055 0.7888 0.1972 3.6251529649 0.2797814330 2.4881041412 0.3397374148 5.2339928016 0.3667962355 1.5104900478 0.0732209508 12.8577399555 1.0595360341
0.0085 0.006 0.7884 0.1971 3.5463622505 0.5179772214 2.5238571050 0.1153741551 5.0672745010 0.0739843286 1.4659938566 0.0755912885 12.6034877131 .7829269936
0.0005 0.008 0.7932 0.1983 0.2127739340 0.0332667456 3.4224650467 0.1990736312 5.3024434885 0.3770084953 1.5158002929 0.0832271275 10.4534827621 .6925759996
0.0085 0.0065 0.7879999999999999 0.19699999999999998 3.5990194111 0.2237028154 2.7086646784 0.3774088653 5.0558927709 0.2491393395 1.5280687900 0.0988057957 12.8916456504 .9490568159
0.0085 0.006999999999999999 0.7876 0.1969 3.6269082035 0.4281080457 2.8959900660 0.2156260679 5.1610535451 0.1334647822 1.5179976356 0.0384622172 13.2019494502 .8156611130
0.0085 0.0075 0.7872 0.1968 3.6054552863 0.2341605068 3.1059757829 0.1377720773 5.0651905223 0.1952067085 1.4568382616 0.0804809602 13.2334598531 .6476202528
0.0085 0.008 0.7868 0.1967 3.6212524344 0.5144067657 3.3356004516 0.3023583699 5.0552515467 0.2602315943 1.4764312347 0.0558007785 13.4885356674 1.1327975084
0.0085 0.0085 0.7864 0.1966 3.6165717979 0.3464066307 3.5858711981 0.2263491295 5.0807402099 0.1892817474 1.4929113056 0.0286872710 13.7760945115 .7907247786
0.0085 0.009000000000000001 0.7859999999999999 0.1965 3.5986293581 0.1515274488 3.9658093836 0.4259272760 5.1418168181 0.3253983966 1.5042642433 0.0492431440 14.2105198031 .9520962654
0.0085 0.0095 0.7856 0.1964 3.6134513736 0.5371847529 3.8610683066 0.6089405710 5.1410152878 0.2449757719 1.4401750789 0.0742179427 14.0557100469 1.4653190385
0.0085 0.01 0.7852 0.1963 3.7363180816 0.4723791943 4.1841038878 0.5751397860 5.1881452689 0.2228159639 1.4731352206 0.0776273516 14.5817024589 1.3479622958
0.009000000000000001 0.0 0.7928 0.1982 3.9477268299 0.3628575204 0.0000000000 0.0000000000 5.2788784979 0.2146114381 1.5436333014 0.0767586206 10.7702386292 .6542275791
0.009000000000000001 0.0005 0.7924 0.1981 3.8176441407 0.1583826692 0.2049500881 0.0238542148 5.2339928016 0.3056023837 1.5595640365 0.0537813080 10.8161510669 .5416205757
0.0005 0.0085 0.7928 0.1982 0.2096535096 0.0415548385 3.4967405701 0.2624214881 5.1743589479 0.2994808931 1.4943762008 0.0994579148 10.3751292284 .7029151345
0.009000000000000001 0.001 0.792 0.198 3.8472881718 0.1675394733 0.4285320025 0.0698592536 5.1551222209 0.1631962914 1.4978553268 0.1102631676 10.9287977220 .5108581859
0.009000000000000001 0.0015 0.7916 0.1979 3.6844410271 0.4685844056 0.6103181986 0.1040731793 5.1111983610 0.1904808364 1.4973059911 0.0487036344 10.9032635778 .8118420557
0.009000000000000001 0.002 0.7912 0.1978 3.7881951361 0.2497966186 0.8064559365 0.0724955664 5.1177709094 0.1618408553 1.5134198382 0.1174716703 11.2258418202 .6016047106
0.009000000000000001 0.0025 0.7908 0.1977 3.9565030234 0.6887022417 1.0000758601 0.1408050392 5.2080232202 0.1938884379 1.5136029501 0.0603480813 11.6782050538 1.0837438001
0.009000000000000001 0.003 0.7904 0.1976 3.8268103872 0.3691035471 1.2989404235 0.1759835161 5.2099468929 0.3077024574 1.4890659557 0.1268932425 11.8247636593 .9796827631
0.009000000000000001 0.0035 0.79 0.1975 3.9332948674 0.3651000645 1.4255864853 0.2339839434 5.1796490479 0.2813659493 1.5136029501 0.0800716318 12.0521333507 .9605215890
0.009000000000000001 0.004 0.7896 0.1974 3.9602085272 0.4716955793 1.6879427406 0.0864956267 5.1439007969 0.2108048437 1.4778961299 0.0705529930 12.2699481946 .8395490427
0.009000000000000001 0.0045 0.7892 0.1973 3.8958497754 0.1825739916 1.9475294002 0.2264969589 5.2702219708 0.1926273243 1.5535213439 0.1181286064 12.6671224903 .7198268812
0.009000000000000001 0.005 0.7888 0.1972 3.8513837287 0.5425041895 2.1688452816 0.1853863817 5.1155266246 0.3888621874 1.4921788580 0.0858824084 12.6279344929 1.2026351670
0.009000000000000001 0.0055 0.7884 0.1971 3.8178391672 0.2410685578 2.2418618978 0.2901737073 5.1567252815 0.3577873209 1.4735014444 0.0670859622 12.6899277909 .9561155482
0.0005 0.009000000000000001 0.7924 0.1981 0.1930762554 0.0295257528 3.5871301053 0.4292016144 5.1448626332 0.0775152316 1.5029824600 0.0776670794 10.4280514539 .6139096782
0.009000000000000001 0.006 0.7879999999999999 0.19699999999999998 3.8543091266 0.4073965375 2.5885649338 0.1763649427 5.1761223146 0.2313042555 1.5190963070 0.0671838527 13.1380926820 .8822495884
0.009000000000000001 0.0065 0.7876 0.1969 3.8396821375 0.4954558074 2.6996005467 0.1475241552 5.1004578551 0.2293522031 1.4912632985 0.0582215215 13.1310038378 .9305536872
0.009000000000000001 0.006999999999999999 0.7872 0.1968 3.7720079349 0.1236806468 3.0470589271 0.6224200038 5.1065494853 0.1770725365 1.5017006767 0.0832738477 13.4273170240 1.0064470348
0.009000000000000001 0.0075 0.7868 0.1967 3.8765421499 0.4249351759 3.1293914563 0.4342376533 5.2245347442 0.2939549810 1.5128705025 0.1338626879 13.7433388529 1.2869904981
0.009000000000000001 0.008 0.7864 0.1966 3.8545041531 0.2587242727 3.6055101500 0.3304385539 5.1331602910 0.1618992780 1.5086589288 0.0663805256 14.1018335229 .8174426302
0.009000000000000001 0.0085 0.7859999999999999 0.1965 3.6702040911 0.1457535891 3.4418522172 0.2378661717 5.0558927709 0.3684995219 1.5079264812 0.0618582239 13.6758755604 .8139775066
0.009000000000000001 0.009000000000000001 0.7856 0.1964 3.9225684088 0.4305743916 3.7752108373 0.4680735386 5.1390916151 0.3163949426 1.4810090322 0.0934308610 14.3178798934 1.3084737338
0.009000000000000001 0.0095 0.7852 0.1963 3.8502135696 0.3432568707 3.9957713744 0.4169488401 5.0996563248 0.2236291921 1.4839388226 0.0787628111 14.4295800914 1.0625977140
0.009000000000000001 0.01 0.7848 0.1962 3.8071127086 0.3406134693 4.2168354744 0.5322985866 5.1184121336 0.2593044518 1.5040811314 0.0130716760 14.6464414480 1.1452881837
0.0095 0.0 0.7924 0.1981 4.0953619060 0.1903978308 0.0000000000 0.0000000000 5.3154282792 0.1369340317 1.5194625308 0.0272486256 10.9302527160 .3545804881
0.0 0.002 0.7984 0.1996 0.0000000000 0.0000000000 0.8245841998 0.1653803506 5.2458554499 0.2798346927 1.5324634756 0.1038255766 7.6029031253 .5490406199
0.0005 0.0095 0.792 0.198 0.2045828201 0.0213427102 3.9408830215 0.4175128400 5.1557634452 0.2285597883 1.4859530535 0.0529443601 10.7871823403 .7203596986
0.0095 0.0005 0.792 0.198 4.1944353785 0.3038801085 0.2004180223 0.0381646177 5.3362680668 0.2407444765 1.5309985804 0.0682435223 11.2621200480 .6510327250
0.0095 0.001 0.7916 0.1979 4.0097452635 0.2088951631 0.4031020775 0.0478623197 5.2849701281 0.1846363954 1.5020669005 0.0964886772 11.1998843696 .5378825554
0.0095 0.0015 0.7912 0.1978 4.0214468547 0.3936599569 0.6488407581 0.0595951286 5.1995269991 0.2059542962 1.5002357815 0.0487861783 11.3700503934 .7079955600
0.0095 0.002 0.7908 0.1977 4.3106711848 0.1816768085 0.8555533163 0.1109736493 5.2458554499 0.2463970344 1.4859530535 0.0956047544 11.8980330045 .6346522466
0.0095 0.0025 0.7904 0.1976 4.1671316656 0.1692245917 1.0889547066 0.1379707128 5.2407256560 0.2818827854 1.5181807475 0.0585316832 12.0149927757 .6476097731
0.0095 0.003 0.79 0.1975 4.3001397526 0.6093240272 1.2473252293 0.1909386633 5.2840082918 0.2604440189 1.4976722149 0.0778895253 12.3291454886 1.1385962347
0.0095 0.0035 0.7896 0.1974 3.9067712606 0.4283993588 1.3805176084 0.1118159057 5.2149163807 0.1950586832 1.4969397673 0.0654609029 11.9991450170 .8007348506
0.0095 0.004 0.7892 0.1973 4.1035530199 0.2289295699 1.7418239677 0.2477181306 5.0893967371 0.2034273141 1.4850374940 0.0586301308 12.4198112187 .7387051454
0.0095 0.0045 0.7888 0.1972 4.1242258311 0.4125363679 1.9200852238 0.2212951135 5.1331602910 0.3666790751 1.5121380549 0.0757702785 12.6896094008 1.0762808350
0.0095 0.005 0.7884 0.1971 4.0501157532 0.5066316055 2.0180282020 0.1761246682 5.1894277174 0.2418563166 1.4876010605 0.0564911335 12.7451727331 .9811037238
0.0005 0.01 0.7916 0.1979 0.2096535096 0.0180860155 4.3288782130 0.5418640671 5.1828551690 0.2091497114 1.4921788580 0.1204503329 11.2135657496 .8895501269
0.0095 0.0055 0.7879999999999999 0.19699999999999998 4.1117441337 0.1868577988 2.3690115225 0.1681432543 5.1131220337 0.2093658493 1.5344777065 0.0277219561 13.1283553964 .5920888585
0.0095 0.006 0.7876 0.1969 4.2213490383 0.2157561042 2.4636813420 0.1781431499 5.1919926143 0.2992886202 1.5201949784 0.0858761615 13.3972179730 .7790640358
0.0095 0.0065 0.7872 0.1968 4.1406080588 0.4688064361 2.7907454262 0.2587274468 5.2437714711 0.2568149083 1.5099407121 0.0447842441 13.6850656682 1.0291330353
0.0095 0.006999999999999999 0.7868 0.1967 3.9217883027 0.3088308843 2.9262038382 0.3193303353 5.1583283421 0.1773005296 1.4570213735 0.1104430423 13.4633418565 .9159047915
0.0095 0.0075 0.7864 0.1966 4.1628410821 0.3300572506 3.1457572496 0.2581632813 5.2833670675 0.1545390311 1.5181807475 0.0775357273 14.1101461467 .8202952903
0.0095 0.008 0.7859999999999999 0.1965 3.8587947365 0.3010097723 3.3809211100 0.3419247509 5.1370076364 0.3339202514 1.4886997319 0.0828507990 13.8654232148 1.0597055736
0.0095 0.0085 0.7856 0.1964 4.0042845209 0.3898864530 3.6860802092 0.4698864919 5.1078319338 0.1671142795 1.4643458495 0.0483304421 14.2625425134 1.0752176665
0.0095 0.009000000000000001 0.7852 0.1963 4.0105253696 0.2664590475 3.7198189215 0.3403481567 5.2314279047 0.2104138996 1.4810090322 0.1095835598 14.4427812280 .9268046636
0.0095 0.0095 0.7848 0.1962 3.8974099876 0.2846569575 3.9761324224 0.6500206741 5.0799386796 0.1162651115 1.4956579841 0.0570134120 14.4491390737 1.1079561551
0.0095 0.01 0.7844 0.1961 4.1328069980 0.2784672773 4.2107927199 0.3150122852 5.1269083547 0.0863250728 1.5357594897 0.0533556777 15.0062675623 .7331603130
0.001 0.0 0.7992 0.1998 0.4308135840 0.0370735105 0.0000000000 0.0000000000 5.2934663492 0.1246080346 1.5198287546 0.0729511919 7.2441086878 .2346327370
0.01 0.0 0.792 0.198 4.1975558028 0.4740783032 0.0000000000 0.0000000000 5.2218095412 0.1858206536 1.5123211668 0.0585316832 10.9316865108 .7184306400
0.01 0.0005 0.7916 0.1979 4.2539184673 0.2716477913 0.2029358367 0.0073664897 5.2246950502 0.1049317955 1.4870517248 0.0881405655 11.1686010790 .4720866420
0.01 0.001 0.7912 0.1978 4.4454345105 0.4245712572 0.4328122869 0.0860400199 5.2046567929 0.2508338558 1.4967566554 0.1109688319 11.5796602457 .8724139648
0.01 0.0015 0.7908 0.1977 4.2901934001 0.1657959440 0.6626887371 0.1450540796 5.3192756246 0.2716279134 1.5212936498 0.1016335369 11.7934514116 .6841114739
0.01 0.002 0.7904 0.1976 4.3683990349 0.7562688917 0.8615960708 0.1344201637 5.1155266246 0.1897292463 1.4923619699 0.0643033091 11.8378837002 1.1447216108
0.01 0.0025 0.79 0.1975 4.0532361776 0.3629266962 1.1287361734 0.0554971063 5.2157179110 0.2150406437 1.5286181257 0.0788411025 11.9263083877 .7123055487
0.01 0.003 0.7896 0.1974 4.3122313969 0.4144162586 1.2551304538 0.1688625837 5.1039845884 0.3697040026 1.4844881583 0.0770341984 12.1558345974 1.0300170433
0.01 0.0035 0.7892 0.1973 4.3303688633 0.2333853942 1.4802230567 0.0494518224 5.2646112587 0.0800786126 1.5412528467 0.0652926807 12.6164560254 .4282085099
0.01 0.004 0.7888 0.1972 4.3381699242 0.2282306971 1.7403132791 0.1504515746 5.2365576985 0.3374682786 1.5330128113 0.0627686647 12.8480537131 .7789192150
0.01 0.0045 0.7884 0.1971 4.1626460556 0.4991801231 1.8163512725 0.1854205741 5.2602829951 0.1925552705 1.4826570393 0.0583733620 12.7219373625 .9355293297
0.001 0.0005 0.7988 0.1997 0.4341290348 0.0503516025 0.1999144594 0.0380648233 5.3744209086 0.3463833718 1.4985877744 0.0681255014 7.5070521772 .5029252990
0.01 0.005 0.7879999999999999 0.19699999999999998 4.3163269539 0.4024689684 1.9311636069 0.1165506026 5.1102365246 0.1082444624 1.4401750789 0.1029212672 12.7979021643 .7301853006
0.01 0.0055 0.7876 0.1969 4.1624510291 0.1983395744 2.3367834988 0.3403481567 5.2359164743 0.0984576789 1.4947424246 0.1182091903 13.2298934268 .7553546003
0.01 0.006 0.7872 0.1968 4.2995546731 0.6394543405 2.4745079438 0.3755667627 5.1046258126 0.2131494359 1.5255052235 0.1286921050 13.4041936530 1.3568626441
0.01 0.0065 0.7868 0.1967 4.2307103113 0.2245249118 2.6502513854 0.2072661348 5.1868628205 0.1672028306 1.4872348367 0.1096936560 13.5550593539 .7086875332
0.01 0.006999999999999999 0.7864 0.1966 4.3533819928 0.3560109642 2.9533962332 0.2843235654 5.1790078236 0.1651528998 1.4855868297 0.0674846225 13.9713728793 .8729720519
0.01 0.0075 0.7859999999999999 0.1965 4.4807343107 0.5874734905 3.2575482068 0.3070478472 5.1277098850 0.2374296703 1.5159834047 0.0728720941 14.3819758072 1.2048231021
0.01 0.008 0.7856 0.1964 4.3613780801 0.2931958944 3.4748355852 0.2885832654 5.1381297788 0.1468760464 1.4879672843 0.0457911567 14.4623107284 .7744463629
0.01 0.0085 0.7852 0.1963 4.3947276151 0.3490035414 3.6395006438 0.3634628752 5.1511145695 0.1204008423 1.4727689968 0.0915237157 14.6581118252 .9243909746
0.01 0.009000000000000001 0.7848 0.1962 4.2712758276 0.4059970653 3.6644270058 0.2566461905 5.1387710030 0.3550341669 1.4927281937 0.0512006539 14.5672020301 1.0688780766
0.01 0.0095 0.7844 0.1961 4.0356837907 0.2508183605 4.0121371676 0.4261076287 5.0800989857 0.4758514621 1.4493306738 0.1243598090 14.5772506178 1.2771372603
0.001 0.001 0.7984 0.1996 0.4442704139 0.0450945852 0.3897576615 0.0690560791 5.3553444877 0.3130964048 1.5225754331 0.0714934137 7.7119479962 .4987404828
0.01 0.01 0.784 0.196 4.3147667417 0.5183295681 4.1380278852 0.6918154832 5.1355648818 0.1697168044 1.4802765846 0.0339503484 15.0686360933 1.4138122041
0.001 0.0015 0.7979999999999999 0.1995 0.4087755872 0.0499420234 0.6178716416 0.1036826045 5.2394432076 0.0618324385 1.5353932660 0.0307060691 7.8014837024 .2461631355
0.001 0.002 0.7976 0.1994 0.4089706137 0.0408458360 0.8673870438 0.1378695916 5.3016419582 0.2187425360 1.4982215506 0.0925220771 8.0762211663 .4899800407
0.001 0.0025 0.7972 0.1993 0.4193070193 0.0421726531 1.0944938982 0.1184989470 5.2868938008 0.2229626192 1.4681911993 0.0460277900 8.2688859176 .4296620093
0.001 0.003 0.7968 0.1992 0.4167716745 0.0433046717 1.2088026697 0.1272171640 5.3115809338 0.2631918905 1.5244065521 0.0689824104 8.4615618301 .5026961366
0.001 0.0035 0.7964 0.1991 0.4078004546 0.0565428939 1.5056529816 0.2549739264 5.2585196285 0.2896364504 1.5126873906 0.0674030893 8.6846604553 .6685563600
0.0 0.0025 0.7979999999999999 0.1995 0.0000000000 0.0000000000 1.0856815480 0.1275177895 5.3269703154 0.4516866062 1.5295336852 0.0762730846 7.9421855486 .6554774803
0.001 0.004 0.7959999999999999 0.19899999999999998 0.4210622580 0.0488330207 1.6622610343 0.1699149771 5.3037259369 0.3757007694 1.5377737206 0.1040462366 8.9248229498 .6984950038
0.001 0.0045 0.7956 0.1989 0.3904430942 0.0186900133 1.8964177689 0.1446076155 5.1523970180 0.1153063102 1.5295336852 0.0788921203 8.9687915663 .3574960593
0.001 0.005 0.7952 0.1988 0.4195020458 0.0734957643 2.0492490999 0.2940238011 5.2841685978 0.2493026712 1.5445488609 0.0931461987 9.2974686044 .7099684353
0.001 0.0055 0.7948 0.1987 0.4259379210 0.0272590989 2.2199569129 0.3645934283 5.2312675986 0.1903626173 1.4897984033 0.1056820608 9.3669608358 .6878972053
0.001 0.006 0.7944 0.1986 0.4038999242 0.0495290574 2.4042609234 0.1293715639 5.2168400534 0.1061347176 1.4951086484 0.0566641832 9.5201095494 .3416995221
0.001 0.0065 0.794 0.1985 0.4196970723 0.0374247712 2.5797525836 0.2628646416 5.2432905530 0.3018841875 1.4921788580 0.0641613221 9.7349190669 .6663349224
0.001 0.006999999999999999 0.7936 0.1984 0.4099457463 0.0384869904 2.9362750956 0.4445139734 5.1491908968 0.2407931469 1.5106731597 0.0447033114 10.0060848984 .7684974221
0.001 0.0075 0.7932 0.1983 0.4113109319 0.0443941367 3.1387073694 0.3371743569 5.3011610400 0.2254621363 1.4958410960 0.0458496982 10.3470204373 .6528803281
0.001 0.008 0.7928 0.1982 0.4118960115 0.0352690783 3.5302275009 0.2201232225 5.1323587607 0.1890643969 1.4963904316 0.0788581121 10.5708727047 .5233148098
0.001 0.0085 0.7924 0.1981 0.4027297650 0.0251878847 3.7019424397 0.5014651901 5.1886261871 0.1869930144 1.4784454656 0.0837956539 10.7717438574 .7974417431
0.0 0.003 0.7976 0.1994 0.0000000000 0.0000000000 1.3216007526 0.2078159489 5.2969930825 0.2230999634 1.5128705025 0.0686080966 8.1314643376 .4995240089
0.001 0.009000000000000001 0.792 0.198 0.4300334779 0.0831920137 3.8859946687 0.7545405269 5.3401154122 0.2041712735 1.5038980195 0.0965303684 11.1600415783 1.1384341825
0.001 0.0095 0.7916 0.1979 0.4054601363 0.0566504207 3.8975766147 0.6962583002 5.1522367119 0.2352886675 1.4672756398 0.0735152654 10.9225491027 1.0617126538
0.001 0.01 0.7912 0.1978 0.4208672314 0.0376678970 4.1838521064 0.5614908907 5.1124808094 0.2539575840 1.4597680520 0.0466356923 11.1769681992 .8997520640
0.0015 0.0 0.7988 0.1997 0.6392969345 0.0341290839 0.0000000000 0.0000000000 5.2780769676 0.2901690214 1.5271532305 0.0716620526 7.4445271326 .3959601579
0.0015 0.0005 0.7984 0.1996 0.6465129158 0.0796510850 0.2072161211 0.0279738126 5.2844892099 0.3877882740 1.5150678453 0.0873303626 7.6532860921 .5827435342
0.0015 0.001 0.7979999999999999 0.1995 0.6254500516 0.0549767274 0.4297909096 0.0845715813 5.3236038882 0.4242310158 1.5181807475 0.0380132539 7.8970255969 .6017925784
0.0015 0.0015 0.7976 0.1994 0.6379317489 0.1067306578 0.6417908780 0.1125144722 5.2333515774 0.2887599395 1.5286181257 0.0871551083 8.0416923300 .5951601778
0.0015 0.002 0.7972 0.1993 0.6398820141 0.0592238741 0.8145129424 0.0395865758 5.1801299660 0.2210652511 1.4976722149 0.1059419044 8.1321971374 .4258176054
0.0015 0.0025 0.7968 0.1992 0.6525587379 0.0438770664 1.0700710990 0.0720112511 5.3288939881 0.4039071393 1.5190963070 0.0825133991 8.5706201320 .6023088559
0.0015 0.003 0.7964 0.1991 0.6287655024 0.0845470896 1.3367076387 0.1384605610 5.3678483602 0.0752790149 1.5258714472 0.0739971470 8.8591929485 .3722838125
0.0 0.0035 0.7972 0.1993 0.0000000000 0.0000000000 1.4741803023 0.0595184898 5.2580387103 0.2620364221 1.5185469713 0.0795186478 8.2507659839 .4010735597
0.0015 0.0035 0.7959999999999999 0.19899999999999998 0.6383218019 0.0702485419 1.4565556018 0.1918964393 5.2806418645 0.2098611420 1.5158002929 0.0846175119 8.8913195611 .5566236351
0.0015 0.004 0.7956 0.1989 0.6459278362 0.0994260428 1.7166458242 0.2121404648 5.1083128519 0.2961723732 1.5119549430 0.1027491100 8.9828414553 .7104879908
0.0015 0.0045 0.7952 0.1988 0.6116031686 0.1092803051 1.9568453133 0.2062125307 5.2036949566 0.1696350195 1.5018837886 0.1121721428 9.2740272271 .5972999981
0.0015 0.005 0.7948 0.1987 0.6416372528 0.0576830293 2.0484937556 0.2443676000 5.2309469865 0.3153190419 1.5319141399 0.0882242171 9.4529921348 .7055938883
0.0015 0.0055 0.7944 0.1986 0.6309107941 0.0746215406 2.4050162677 0.3480257026 5.3346650062 0.2606688896 1.5057291385 0.1241633700 9.8763212065 .8074795028
0.0015 0.006 0.794 0.1985 0.6548990562 0.0551976736 2.3692633039 0.3007413045 5.1979239385 0.1951313929 1.4967566554 0.0734769434 9.7188429540 .6245473144
0.0015 0.0065 0.7936 0.1984 0.6182340703 0.1145056492 2.7356052919 0.2560209905 5.2578784043 0.2161872072 1.4978553268 0.0476513314 10.1095730933 .6343651783
0.0015 0.006999999999999999 0.7932 0.1983 0.6231097333 0.0587415218 2.8126504110 0.3083820003 5.1062288732 0.2289866413 1.4852206059 0.0581639027 10.0272096234 .6542740661
0.0015 0.0075 0.7928 0.1982 0.6328610593 0.0738118055 3.1165506031 0.5707782398 5.2745502343 0.1650408288 1.4711209897 0.0522096947 10.4950828864 .8618405688
0.0015 0.008 0.7924 0.1981 0.6412471997 0.0860294678 3.4640089835 0.1752413258 5.2541913649 0.1470886488 1.4976722149 0.0683907619 10.8571197630 .4767502043
0.0 0.004 0.7968 0.1992 0.0000000000 0.0000000000 1.5937764839 0.0909624684 5.1905498598 0.2726473827 1.5352101541 0.0870765908 8.3195364978 .4506864419
0.0015 0.0085 0.792 0.198 0.6307157676 0.0455277288 3.6309400750 0.3917783854 5.1895880235 0.0865747705 1.4848543821 0.0859292457 10.9360982482 .6098101304
0.0015 0.009000000000000001 0.7916 0.1979 0.6418322793 0.0433538297 3.5750445964 0.1917007696 5.1924735325 0.1129647117 1.5302661328 0.0902546639 10.9396165410 .4382739749
0.0015 0.0095 0.7912 0.1978 0.6357864571 0.0426033638 3.9809162697 0.5250265394 5.2779166616 0.3000360749 1.5123211668 0.0548773864 11.4069405552 .9225433645
0.0015 0.01 0.7908 0.1977 0.6387118550 0.0716254645 4.2216193216 0.3430242772 5.2083438323 0.1600589965 1.5355763779 0.0855067865 11.6042513868 .6602155247
0.002 0.0 0.7984 0.1996 0.8475852585 0.0753357940 0.0000000000 0.0000000000 5.0738470494 0.2333571716 1.5081095931 0.1065478399 7.4295419010 .4152408055
0.002 0.0005 0.7979999999999999 0.1995 0.8442698077 0.0903324444 0.2117481869 0.0234251472 5.2854510463 0.4373899023 1.5421684062 0.0490466510 7.8836374471 .6001941449
0.002 0.001 0.7976 0.1994 0.8372488529 0.0658092424 0.4411210742 0.0547380020 5.1673054814 0.3761675165 1.5068278098 0.0720111839 7.9525032183 .5687259448
0.002 0.0015 0.7972 0.1993 0.8971219947 0.0785063507 0.6027647555 0.1016698298 5.2559547316 0.1487951126 1.5130536144 0.1236763299 8.2688950962 .4526476230
0.002 0.002 0.7968 0.1992 0.8245721291 0.0852388615 0.8160236310 0.0628627202 5.2586799346 0.1379206101 1.5209274260 0.0762625334 8.4202031207 .3622847252
0.002 0.0025 0.7964 0.1991 0.8278875799 0.1023099536 1.0464036441 0.1135799421 5.2444126954 0.2966069314 1.5143353977 0.0055540589 8.6330393171 .5180508860
0.0 0.0045 0.7964 0.1991 0.0000000000 0.0000000000 1.9163085022 0.1458542710 5.2639700345 0.1868390319 1.5255052235 0.0556539689 8.7057837602 .3883472718
0.002 0.003 0.7959999999999999 0.19899999999999998 0.8688431493 0.1100129373 1.2823228488 0.1441509736 5.2915426765 0.3353201183 1.4965735435 0.0994525206 8.9392822181 .6889365498
0.002 0.0035 0.7956 0.1989 0.8411493833 0.0592264429 1.4726696137 0.0422932859 5.2014506718 0.2495581778 1.5174482999 0.0406920619 9.0327179687 .3917699685
0.002 0.004 0.7952 0.1988 0.8471952055 0.0537424587 1.7506363180 0.2913606237 5.2365576985 0.1726501457 1.4892490676 0.0689298954 9.3236382896 .5866831235
0.002 0.0045 0.7948 0.1987 0.8692332023 0.1231147295 1.9278904482 0.3675408766 5.3287336820 0.1514307741 1.4951086484 0.0623656652 9.6209659809 .7044520454
0.002 0.005 0.7944 0.1986 0.8434897016 0.0658831802 2.0771968392 0.1816529333 5.2615654436 0.1555038174 1.4985877744 0.0950024340 9.6808397588 .4980423649
0.002 0.0055 0.794 0.1985 0.7959032306 0.0768849854 2.3413155646 0.2378576432 5.2816037009 0.2390369212 1.5266038948 0.1220388257 9.9454263909 .6758183755
0.002 0.006 0.7936 0.1984 0.8288627125 0.0988921007 2.5329212367 0.3421745830 5.2376798409 0.2762117577 1.5309985804 0.0595651493 10.1304623705 .7768435907
0.002 0.0065 0.7932 0.1983 0.8549962663 0.1076108201 2.7074057712 0.2532856163 5.2673364617 0.3437099462 1.4605004996 0.0781130547 10.2902389988 .7827194373
0.002 0.006999999999999999 0.7928 0.1982 0.8458300198 0.0719920001 2.9551587033 0.4332121841 5.1523970180 0.2155944252 1.4725858849 0.0677325936 10.4259716260 .7885312030
0.002 0.0075 0.7924 0.1981 0.8602619824 0.1299257254 3.1706836117 0.2157730174 5.1312366183 0.1395138016 1.5236741045 0.1318222542 10.6858563169 .6170347986
