# Supplementary material for: Multipressure Sampling for Improving the Performance of MOF-based Electronic Noses
Source: ACS Sens. 2024 Jul 12;9(7):3531–9. doi: 10.1021/acssensors.4c00199 (PMC11287752; doi:10.1021/acssensors.4c00199)
Supplement: Supplementary file 2 — se4c00199_si_002.zip [file se4c00199_si_002.zip › Multiplex_Adsorption_Data/H2S_0.5bar/UIO-66_v2_EQeq.csv]

H2S_comp CO2_comp N2_comp O2_comp H2S_mass H2S_error CO2_mass CO2_error N2_mass N2_error O2_mass O2_error total_mass total_error
0.0 0.0 0.8 0.2 0.0000000000 0.0000000000 0.0000000000 0.0000000000 4.4841414566 0.0838871785 1.4223367524 0.1087561523 5.9064782090 .1926433308
0.0 0.0005 0.7996 0.1999 0.0000000000 0.0000000000 0.2899810460 0.0296742149 4.5592767273 0.1712305518 1.3920170417 0.0774201883 6.2412748150 .2783249550
0.0 0.005 0.7959999999999999 0.19899999999999998 0.0000000000 0.0000000000 2.7243088874 0.2509270391 4.3777533382 0.1749106967 1.3843148571 0.0376789334 8.4863770827 .4635166692
0.002 0.008 0.792 0.198 27.4162334349 0.9244095835 2.8592971656 0.2008031797 2.7612747145 0.0926746439 0.9457793636 0.0458839765 33.9825846786 1.2637713836
0.002 0.0085 0.7916 0.1979 26.8456451456 2.5104817913 2.9430134328 0.1324453691 2.7932767742 0.0526893547 0.9771993865 0.0331548446 33.5591347391 2.7287713597
0.002 0.009000000000000001 0.7912 0.1978 26.8927818322 0.6810994963 3.1721404854 0.1648286006 2.7728339869 0.0963928931 0.9622840449 0.0320620900 33.8000403494 .9743830800
0.002 0.0095 0.7908 0.1977 27.2296398661 1.6053654391 3.2968743614 0.3070934751 2.7691949567 0.1553563887 0.9470019326 0.0568272367 34.2427111168 2.1246425396
0.002 0.01 0.7904 0.1976 27.7853840055 2.7643582510 3.5228074198 0.2547295430 2.7598833206 0.1231535116 0.9698639726 0.0358327439 35.0379387185 3.1780740495
0.0025 0.0 0.7979999999999999 0.1995 30.8469248223 1.3557819511 0.0000000000 0.0000000000 2.6844269590 0.0607622995 0.9496915844 0.0482975098 34.4810433657 1.4648417604
0.0025 0.0005 0.7976 0.1994 30.7523910254 1.1457980910 0.1649109601 0.0339288941 2.7031572615 0.1785083164 0.9544596034 0.0677157551 34.5749188504 1.4259510566
0.0025 0.001 0.7972 0.1993 31.2870408465 1.9157637010 0.3360418034 0.0254144448 2.6834636863 0.1342615662 0.9440677671 0.0431523556 35.2506141033 2.1185920676
0.0025 0.0015 0.7968 0.1992 30.5376716988 2.4517573213 0.5342375444 0.0434947002 2.7330187152 0.0896604777 0.9454125930 0.0609894071 34.7503405514 2.6459019063
0.0025 0.002 0.7964 0.1991 31.3124321556 1.2539378970 0.6683852978 0.0364194640 2.6630208989 0.1332729677 0.9413781153 0.0558005984 35.5852164676 1.4794309271
0.0 0.0055 0.7956 0.1989 0.0000000000 0.0000000000 3.0549713323 0.5164479681 4.1931260704 0.1757444047 1.3263650874 0.0334939278 8.5744624901 .7256863006
0.0025 0.0025 0.7959999999999999 0.19899999999999998 30.9409377719 0.6094965801 0.8907881522 0.0801943446 2.6674091412 0.1414300833 0.9263405168 0.0295710096 35.4254755821 .8606920176
0.0025 0.003 0.7956 0.1989 30.5545992382 1.1653599287 1.0234229610 0.1246862901 2.7064752008 0.1501198306 0.9236508651 0.0718845610 35.2081482651 1.5120506104
0.0025 0.0035 0.7952 0.1988 31.2287059415 0.8856993760 1.2120367196 0.0873045922 2.6879589589 0.1361842705 0.9174157633 0.0335206923 36.0461173833 1.1427089310
0.0025 0.004 0.7948 0.1987 31.1371670170 2.1834766449 1.4023315278 0.1240455102 2.6800387166 0.1341922667 0.9441900240 0.0715452549 36.1637272854 2.5132596767
0.0025 0.0045 0.7944 0.1986 30.4941809438 1.4452471264 1.5627036541 0.1525163175 2.7306640486 0.0992664346 0.9348984997 0.0476243583 35.7224471462 1.7446542368
0.0025 0.005 0.794 0.1985 30.0082303514 1.7502433476 1.7815763044 0.1097950583 2.7066892614 0.0559243304 0.9449235654 0.0449227145 35.4414194826 1.9608854508
0.0025 0.0055 0.7936 0.1984 30.0797166523 2.2511149389 1.8718486648 0.2092646742 2.6587396869 0.1336043422 0.9445567947 0.0451748751 35.5548617987 2.6391588304
0.0025 0.006 0.7932 0.1983 29.8721589770 1.4027659737 2.0268414325 0.1556423120 2.7136462309 0.1365253606 0.9320865911 0.0331980947 35.5447332315 1.7281317410
0.0025 0.0065 0.7928 0.1982 29.6897321871 1.8346461983 2.1841876697 0.1021192975 2.6742590804 0.1173013027 0.9407668308 0.0474192887 35.4889457680 2.1014860872
0.0025 0.006999999999999999 0.7924 0.1981 31.1622979024 1.1773017075 2.3801980462 0.1808434313 2.6420429601 0.1103751755 0.9341649583 0.0382521497 37.1187038670 1.5067724640
0.0 0.006 0.7952 0.1988 0.0000000000 0.0000000000 3.3713448561 0.2891014244 4.3651237628 0.1652007049 1.3544841740 0.1459511841 9.0909527929 .6002533134
0.0025 0.0075 0.792 0.198 30.5823343604 1.0558635350 2.5970534371 0.1565503955 2.6910628376 0.0674837713 0.9435787395 0.0262508080 36.8140293746 1.3061485098
0.0025 0.008 0.7916 0.1979 30.2738625080 1.0344645634 2.7300244559 0.2017791712 2.6339086573 0.0992867432 0.9280521134 0.0653149397 36.5658477346 1.4008454175
0.0025 0.0085 0.7912 0.1978 31.0839103738 1.3878885779 2.9697421205 0.2084403820 2.6296274453 0.1413309075 0.9252402048 0.0454137890 37.6085201444 1.7830736564
0.0025 0.009000000000000001 0.7908 0.1977 31.0736236383 1.8730513146 2.9840310416 0.1948347297 2.6675161715 0.1149379851 0.9430897119 0.0091619290 37.6682605633 2.1919859584
0.0025 0.0095 0.7904 0.1976 30.4377992164 1.6183104418 3.1549937800 0.1589302324 2.6434343540 0.0942610695 0.9301304807 0.0490529047 37.1663578311 1.9205546484
0.0025 0.01 0.79 0.1975 30.3088894933 1.3546841987 3.4174056135 0.0746764515 2.6353000512 0.0462618586 0.9292746824 0.0407201739 37.2908698404 1.5163426827
0.003 0.0 0.7976 0.1994 34.5563997623 1.2571995844 0.0000000000 0.0000000000 2.6009433248 0.0563406524 0.9241398927 0.0576575767 38.0814829798 1.3711978135
0.003 0.0005 0.7972 0.1993 34.1320393710 2.8152406732 0.1591953916 0.0155021573 2.5888489009 0.1821435598 0.9248734341 0.0421812875 37.8049570976 3.0550676778
0.003 0.001 0.7968 0.1992 34.1463626735 1.7171474688 0.3207442526 0.0238353619 2.5912035675 0.0819295800 0.9377104084 0.0713544716 37.9960209020 1.8942668823
0.003 0.0015 0.7964 0.1991 33.8761731025 2.0667166052 0.5172589440 0.0516123276 2.6257743545 0.0500398418 0.9026226786 0.0756121110 37.9218290796 2.2439808856
0.0 0.0065 0.7948 0.1987 0.0000000000 0.0000000000 3.5350790814 0.4088987062 4.3342990363 0.2485928433 1.3830922881 0.0958344367 9.2524704058 .7533259862
0.003 0.002 0.7959999999999999 0.19899999999999998 34.2563916796 0.6634712314 0.6613248897 0.0351881858 2.5752560528 0.1615206030 0.9023781648 0.0665212354 38.3953507869 .9267012556
0.003 0.0025 0.7956 0.1989 33.9976607506 2.3185519177 0.8527964326 0.1097950583 2.5898121736 0.1318248372 0.9285411410 0.0678674459 38.3688104978 2.6280392591
0.003 0.003 0.7952 0.1988 34.4433758839 1.2580123372 1.0276255849 0.0391016604 2.5767544770 0.0788254727 0.9104471201 0.0688496319 38.9582030659 1.4447891022
0.003 0.0035 0.7948 0.1987 33.6558546667 1.3148742494 1.1955624341 0.1266382721 2.5795372648 0.1306215253 0.9014001096 0.0210423976 38.3323544752 1.5931764444
0.003 0.004 0.7944 0.1986 33.6816366113 0.9976217774 1.3065117039 0.1100829488 2.5480703565 0.1122841203 0.8883186215 0.0527232076 38.4245372932 1.2727120541
0.003 0.0045 0.794 0.1985 32.8363013364 1.2045859099 1.5178196313 0.1014908514 2.6036190823 0.1702466898 0.9093468080 0.0586761790 37.8670868580 1.5349996301
0.003 0.005 0.7936 0.1984 33.9625035534 1.4333595070 1.6551613789 0.1295233127 2.5961269613 0.1168845366 0.9165599650 0.0653021234 39.1303518586 1.7450694797
0.003 0.0055 0.7932 0.1983 34.4461103326 0.7929922100 1.8627709973 0.1098043237 2.5731154468 0.1114789299 0.9232840944 0.0429301055 39.8052808711 1.0572055691
0.003 0.006 0.7928 0.1982 33.9458364377 2.2524716540 1.9074869151 0.1422235471 2.5004418729 0.1373104899 0.8941869527 0.0291925307 39.2479521784 2.5611982217
0.003 0.0065 0.7924 0.1981 33.9311224996 1.1411563722 2.1223250465 0.1016499953 2.5207776300 0.0347978534 0.8969988613 0.0212825348 39.4712240374 1.2988867557
0.0 0.006999999999999999 0.7944 0.1986 0.0000000000 0.0000000000 3.9289489891 0.1588946666 4.1812457071 0.1965052993 1.3120610303 0.0641381640 9.4222557265 .4195381299
0.003 0.006999999999999999 0.792 0.198 34.0256562965 1.2937734817 2.2537831207 0.1098053531 2.5582382350 0.0628390926 0.9033562200 0.0524503466 39.7410338722 1.5188682740
0.003 0.0075 0.7916 0.1979 34.1304768289 1.6666385286 2.4590392697 0.1090409128 2.5531007806 0.0423461430 0.9246289203 0.0449905385 40.0672457995 1.8630161229
0.003 0.008 0.7912 0.1978 33.1171682785 1.2874124774 2.6246226496 0.2555695146 2.5105027212 0.0666392343 0.9084910097 0.0348155363 39.1607846590 1.6444367626
0.003 0.0085 0.7908 0.1977 34.3863430974 1.3634098841 2.7730593241 0.3220259150 2.5216338724 0.1555485754 0.8886853922 0.0663051808 40.5697216861 1.9072895553
0.003 0.009000000000000001 0.7904 0.1976 33.0075299080 1.1454638520 2.9438539576 0.2207355678 2.5126433272 0.1512719479 0.8965098337 0.0424046425 39.3605370265 1.5598760102
0.003 0.0095 0.79 0.1975 34.4066561446 0.8702576308 3.0985105154 0.4194177844 2.5255939935 0.0829511756 0.8875850802 0.0553595650 40.9183457337 1.4279861558
0.003 0.01 0.7896 0.1974 33.3489453563 2.0926292500 3.1808819430 0.2432069136 2.5052582364 0.1400299960 0.9027449355 0.0373426285 39.9378304712 2.5132087881
0.0035 0.0 0.7972 0.1993 37.1252189710 2.3733461130 0.0000000000 0.0000000000 2.5057933879 0.1245284549 0.9036007338 0.0399643569 40.5346130927 2.5378389248
0.0035 0.0005 0.7968 0.1992 36.5253330173 1.6667534009 0.1560013975 0.0091829014 2.5011910850 0.1010388709 0.8900302181 0.0306082054 40.0725557179 1.8075833786
0.0035 0.001 0.7964 0.1991 37.3163699543 0.8647049082 0.3266279260 0.0194479342 2.5029035698 0.0640717384 0.8983436872 0.0330283747 41.0442451373 .9812529555
0.0 0.0075 0.794 0.1985 0.0000000000 0.0000000000 4.0180446148 0.3057229739 4.2702949168 0.2878192636 1.3646314965 0.0544096767 9.6529710281 .6479519142
0.0035 0.0015 0.7959999999999999 0.19899999999999998 36.8815926156 1.1399225636 0.4821250086 0.0337317576 2.5489265989 0.1177897508 0.9021336510 0.0304063499 40.8147778741 1.3218504219
0.0035 0.002 0.7956 0.1989 36.1421195679 2.8054489090 0.6443462894 0.0251281765 2.5425047809 0.0717566127 0.9113029184 0.0456422842 40.2402735566 2.9479759824
0.0035 0.0025 0.7952 0.1988 36.8500813500 0.9007054927 0.8285893192 0.0239016635 2.5030106001 0.0850642459 0.8927198699 0.0332628645 41.0744011392 1.0429342666
0.0035 0.003 0.7948 0.1987 36.8069812304 1.5822805918 0.9679483262 0.0486006512 2.4600914498 0.1085795888 0.8872183095 0.0199034831 41.1222393159 1.7593643149
0.0035 0.0035 0.7944 0.1986 36.8507324092 1.3194613070 1.1353808605 0.1413297851 2.4509938743 0.0976219607 0.8879518508 0.0264323824 41.3250589948 1.5848454352
0.0035 0.004 0.794 0.1985 36.1013632615 2.4223447705 1.2515413839 0.1093328569 2.4668343587 0.1036606001 0.8801274094 0.0372384156 40.6998664135 2.6725766431
0.0035 0.0045 0.7936 0.1984 36.1430310507 1.3077447965 1.5065565994 0.1246500219 2.4637304800 0.0539347762 0.8685130041 0.0580554230 40.9818311342 1.5443850176
0.0035 0.005 0.7932 0.1983 36.7129682809 2.7969964985 1.6064109421 0.1647030540 2.4356885413 0.1243682877 0.8698578299 0.0348978670 41.6249255942 3.1209657072
0.0035 0.0055 0.7928 0.1982 36.3279318656 2.6495930154 1.7375328064 0.1016633387 2.4814975098 0.1045330483 0.8754816472 0.0520556033 41.4224438290 2.9078450057
0.0035 0.006 0.7924 0.1981 36.8713058801 1.1448769515 1.9056377606 0.1452854786 2.4528133894 0.0975012550 0.8817167490 0.0570173458 42.1114737791 1.4446810309
0.0 0.008 0.7936 0.1984 0.0000000000 0.0000000000 4.4816780784 0.4903803331 4.1949455855 0.2389355506 1.3531393481 0.0264097539 10.0297630120 .7557256376
0.0035 0.0065 0.792 0.198 36.7772929306 1.4309613361 2.0929066795 0.1156630498 2.4908091459 0.0775023542 0.8879518508 0.0573362694 42.2489606068 1.6814630095
0.0035 0.006999999999999999 0.7916 0.1979 37.1569906603 2.6337267272 2.1606529761 0.1220566998 2.4351533898 0.0478299719 0.8793938680 0.0341497460 42.6321908942 2.8377631449
0.0035 0.0075 0.7912 0.1978 35.9366452820 1.4438170354 2.3198483677 0.2242295770 2.4387924200 0.0826988992 0.8775600145 0.0273002692 41.5728460842 1.7780457808
0.0035 0.008 0.7908 0.1977 36.3206400025 1.8682331082 2.5251045167 0.1556887858 2.4883474490 0.0716364601 0.8955317785 0.0392595055 42.2296237467 2.1348178596
0.0035 0.0085 0.7904 0.1976 36.2348303990 1.7187516009 2.6062992096 0.1854629668 2.4250925416 0.0902681141 0.8570208556 0.0441548860 42.1232430058 2.0386375678
0.0035 0.009000000000000001 0.79 0.1975 36.7862775476 1.4650905918 2.8118915686 0.1525059411 2.4322635717 0.0599637197 0.8677794627 0.0334063479 42.8982121506 1.7109666005
0.0035 0.0095 0.7896 0.1974 37.3256149950 1.4715709322 2.9638584471 0.1841632547 2.4303370263 0.0902528842 0.8847731715 0.0401077166 43.6045836399 1.7860947877
0.0035 0.01 0.7892 0.1973 36.3538440221 2.3258284433 3.0887604281 0.2164246666 2.3899866031 0.0890348007 0.8594659936 0.0517133673 42.6920570469 2.6830012779
0.004 0.0 0.7968 0.1992 39.8129215909 1.6169534298 0.0000000000 0.0000000000 2.4705804192 0.1103473571 0.8867292819 0.0371998632 43.1702312920 1.7645006501
0.004 0.0005 0.7964 0.1991 39.0350360500 1.8648429519 0.1504539340 0.0221235317 2.4021880574 0.0993421091 0.8566540849 0.0388969116 42.4443321263 2.0252055043
0.0 0.0085 0.7932 0.1983 0.0000000000 0.0000000000 4.6270888638 0.1832050950 4.1632646166 0.1966349070 1.3314998771 0.0733761418 10.1218533575 .4532161438
0.004 0.001 0.7959999999999999 0.19899999999999998 40.0290732478 2.7098092224 0.2967052441 0.0200320172 2.3843139972 0.0465974085 0.8660678661 0.0506409264 43.5761603552 2.8270795745
0.004 0.0015 0.7956 0.1989 39.1582164520 2.2145687362 0.4718706064 0.0355906416 2.3819593306 0.1221834206 0.8531086349 0.0523373770 42.8651550239 2.4246801754
0.004 0.002 0.7952 0.1988 40.0144895216 0.5998556399 0.6038329954 0.0398745518 2.4137473298 0.0737332352 0.8694910592 0.0639561346 43.9015609060 .7774195615
0.004 0.0025 0.7948 0.1987 39.2820479132 1.7761887204 0.7611792325 0.0972373461 2.4594492680 0.1018046650 0.8831838318 0.0304456498 43.3858602455 2.0056763813
0.004 0.003 0.7944 0.1986 39.5298410476 2.2587199850 0.9223918836 0.1004958355 2.3992982393 0.0649616613 0.8724252248 0.0438178001 43.7239563953 2.4679952819
0.004 0.0035 0.794 0.1985 39.1063921391 2.4798568683 1.0906649427 0.0537998889 2.4229519356 0.1136490446 0.8635004712 0.0688973757 43.4835094886 2.7162031775
0.004 0.004 0.7936 0.1984 39.0402445236 0.7271798706 1.2140539791 0.1169826904 2.3812101185 0.0588553772 0.8565318280 0.0546060131 43.4920404492 .9576239513
0.004 0.0045 0.7932 0.1983 39.5220283371 1.3157354474 1.4176290786 0.1191417105 2.3872038153 0.1462339446 0.8708358851 0.0625047284 44.1976971161 1.6436158309
0.004 0.005 0.7928 0.1982 39.1429816665 1.0216179110 1.5230308849 0.0842204143 2.3461041801 0.0712278405 0.8467512762 0.0385944715 43.8588680077 1.2156606373
0.004 0.0055 0.7924 0.1981 38.8243532904 0.5442846251 1.6706270346 0.0326244901 2.3596970282 0.1399645348 0.8587324522 0.0673740894 43.7134098054 .7842477394
0.0 0.009000000000000001 0.7928 0.1982 0.0000000000 0.0000000000 4.9211044287 0.2758753394 4.2507083719 0.3857886348 1.3384685203 0.0903067276 10.5102813209 .7519707018
0.004 0.006 0.792 0.198 39.9893586361 1.6605515436 1.7756926310 0.1193455200 2.3873108456 0.0378530327 0.8628891867 0.0351760100 45.0152512994 1.8529261063
0.004 0.0065 0.7916 0.1979 39.5565344751 2.0448127626 2.0002808498 0.2081337573 2.3670821189 0.0858124067 0.8655788385 0.0438491711 44.7894762823 2.3826080977
0.004 0.006999999999999999 0.7912 0.1978 40.1424877617 1.7452336200 2.1712435882 0.1720179481 2.3444987256 0.0811992552 0.8433280830 0.0563687832 45.5015581585 2.0548196065
0.004 0.0075 0.7908 0.1977 39.1530079783 1.3854629515 2.2887489512 0.1903286637 2.3560579980 0.0500581526 0.8576321401 0.0512663278 44.6554470676 1.6771160956
0.004 0.008 0.7904 0.1976 38.5281213511 3.1103970088 2.4138190371 0.1079301884 2.3777851489 0.1149276193 0.8567763418 0.0241140691 44.1765018789 3.3573688856
0.004 0.0085 0.79 0.1975 39.7561492281 1.4924370729 2.5856223002 0.0542684869 2.3449268468 0.0946486803 0.8438171106 0.0103334203 45.5305154857 1.6516876604
0.004 0.009000000000000001 0.7896 0.1974 39.8428703145 1.6908082574 2.6960672551 0.2115842440 2.3557369071 0.0871518495 0.8476070745 0.0260335436 45.7422815512 2.0155778945
0.004 0.0095 0.7892 0.1973 38.9760500858 1.2899215369 2.9026682438 0.2032571731 2.3131388476 0.0662502861 0.8309801363 0.0350483042 45.0228373135 1.5944773003
0.004 0.01 0.7888 0.1972 38.4874952565 1.6779992153 2.9272115671 0.0796654326 2.3482447861 0.0722117500 0.8440616244 0.0462344490 44.6070132341 1.8761108469
0.0045 0.0 0.7964 0.1991 42.8454251671 1.7501144630 0.0000000000 0.0000000000 2.3365784834 0.0302075839 0.8564095711 0.0461347708 46.0384132216 1.8264568177
0.0 0.0095 0.7924 0.1981 0.0000000000 0.0000000000 4.8355390070 0.4882724075 4.1811386768 0.1695354549 1.3230641512 0.0535903738 10.3397418350 .7113982362
0.0045 0.0005 0.7959999999999999 0.19899999999999998 41.8842013533 1.9611261771 0.1533117182 0.0388260582 2.3737179975 0.1384934036 0.8528641211 0.0633635224 45.2640951901 2.2018091613
0.0045 0.001 0.7956 0.1989 42.6833114245 1.0190822949 0.2933431450 0.0513202152 2.3271598169 0.1191004403 0.8748703628 0.0333508213 46.1786847492 1.2228537717
0.0045 0.0015 0.7952 0.1988 43.4205708709 1.3848841749 0.4474953880 0.0425621029 2.3391472106 0.1373845536 0.8416164865 0.0160412977 47.0488299560 1.5808721291
0.0045 0.002 0.7948 0.1987 42.6312266879 1.4428307342 0.6105571936 0.0511171758 2.3156005445 0.1138653508 0.8537199194 0.0262508080 46.4111043454 1.6340640688
0.0045 0.0025 0.7944 0.1986 41.6476064374 0.9033188773 0.7630283870 0.0732243260 2.3379698773 0.0688876147 0.8315914208 0.0426015735 45.5801961225 1.0880323915
0.0045 0.003 0.794 0.1985 42.0705344985 1.3370930494 0.9158357904 0.0852250671 2.3116404234 0.0784659855 0.8425945417 0.0543712041 46.1406052540 1.5551553061
0.0045 0.0035 0.7936 0.1984 41.7804225157 1.2064847719 1.0637681500 0.0406744518 2.2952647875 0.0895863433 0.8641117557 0.0854595831 46.0035672089 1.4222051501
0.0045 0.004 0.7932 0.1983 41.0736326401 1.3156192583 1.2001012679 0.0766189851 2.3507064830 0.1552206536 0.8441838813 0.0470077376 45.4686242723 1.5944666346
0.0045 0.0045 0.7928 0.1982 42.3295258512 3.6908650264 1.3463525780 0.0610607549 2.2776047880 0.1061554985 0.8515192952 0.0292395973 46.8050025124 3.8873208771
0.0045 0.005 0.7924 0.1981 42.1765269374 0.8555798307 1.5238714096 0.1276978168 2.2878796968 0.0344591029 0.8301243380 0.0187655378 46.8184023818 1.0365022882
0.0 0.001 0.7992 0.1998 0.0000000000 0.0000000000 0.5791215671 0.0654358116 4.5227793949 0.2952202240 1.4057098143 0.0978501321 6.5076107763 .4585061677
0.0 0.01 0.792 0.198 0.0000000000 0.0000000000 5.3860827319 0.4388524636 4.2040431610 0.1723917612 1.3228196374 0.0505085254 10.9129455303 .6617527502
0.0045 0.0055 0.792 0.198 41.6766436780 2.3407669010 1.6995410868 0.1610863037 2.3192395747 0.1324175483 0.8506634969 0.0459243518 46.5460878364 2.6801951048
0.0045 0.006 0.7916 0.1979 41.2561896419 2.7591047213 1.8568873239 0.1673616317 2.3202028474 0.0939470006 0.8322027053 0.0272893171 46.2654825185 3.0477026707
0.0045 0.0065 0.7912 0.1978 42.8568838092 2.2212667935 1.9437975852 0.0849527330 2.2753571516 0.0948203895 0.8227889242 0.0363660331 47.8988274702 2.4374059491
0.0045 0.006999999999999999 0.7908 0.1977 41.9541251122 0.9163130057 2.0982860381 0.2660472151 2.2441043040 0.0664850308 0.8256008328 0.0452357131 47.1221162871 1.2940809647
0.0045 0.0075 0.7904 0.1976 42.3856471549 1.2479106702 2.2137741416 0.1718798967 2.2796383637 0.0889817757 0.8439393675 0.0494172000 47.7229990277 1.5581895426
0.0045 0.008 0.79 0.1975 41.0395171377 1.5859753115 2.3605297666 0.2699445246 2.2901273331 0.1236458944 0.8504189831 0.0269120731 46.5405932205 2.0064778036
0.0045 0.0085 0.7896 0.1974 41.4638775290 1.4656457470 2.4795480741 0.0876083287 2.2725743638 0.0502955868 0.8181431620 0.0401375187 47.0341431289 1.6436871812
0.0045 0.009000000000000001 0.7892 0.1973 41.1999381264 3.4711455071 2.6387434658 0.3110107027 2.2758923031 0.0957317681 0.8457732210 0.0281414029 46.9603471163 3.9060293808
0.0045 0.0095 0.7888 0.1972 41.4640077409 1.4709763802 2.7774300530 0.1992468535 2.2350067285 0.0382060694 0.8166760793 0.0583051338 47.2931206017 1.7667344369
0.0045 0.01 0.7884 0.1971 40.6107295437 2.5926973597 3.0198373969 0.0914738130 2.2957999390 0.0865927385 0.8320804484 0.0054893211 46.7584473280 2.7762532323
0.0005 0.0 0.7996 0.1999 11.6165890137 1.0199571257 0.0000000000 0.0000000000 3.6758486296 0.1084368548 1.2010517669 0.0749840536 16.4934894102 1.2033780341
0.005 0.0 0.7959999999999999 0.19899999999999998 44.9630603451 1.7725304430 0.0000000000 0.0000000000 2.2846687878 0.1250696572 0.8346478433 0.0382458973 48.0823769762 1.9358459975
0.005 0.0005 0.7956 0.1989 44.4974227999 3.7744964835 0.1499496191 0.0085452892 2.2511683038 0.0821546625 0.8315914208 0.0386192493 47.7301321436 3.9038156845
0.005 0.001 0.7952 0.1988 44.0390771179 2.3790210738 0.2918302005 0.0179612887 2.2514893947 0.1130625051 0.8281682277 0.0531748645 47.4105649408 2.5632197321
0.005 0.0015 0.7948 0.1987 44.6073215941 1.2094466690 0.4380815106 0.0144374657 2.3131388476 0.0809834000 0.8121525740 0.0466412870 48.1706945263 1.3515088217
0.005 0.002 0.7944 0.1986 44.6735994215 1.7593695533 0.5813069316 0.0488789546 2.3015795752 0.0430490716 0.8496854417 0.0238573303 48.4061713700 1.8751549098
0.005 0.0025 0.794 0.1985 43.5557307624 2.3567569793 0.7184805742 0.0372480522 2.2648681822 0.1170842998 0.8348923571 0.0541938780 47.3739718759 2.5652832093
0.005 0.003 0.7936 0.1984 43.0456909793 2.3074362186 0.8790208054 0.0779354583 2.2778188486 0.0568031493 0.8275569432 0.0617822062 47.0300875765 2.5039570324
0.005 0.0035 0.7932 0.1983 44.4811463198 1.1698504318 1.0447722902 0.0677444194 2.2538440613 0.1019243204 0.8473625607 0.0291104945 48.6271252320 1.3686296661
0.005 0.004 0.7928 0.1982 43.5783876228 2.1132159305 1.2132134543 0.0927391017 2.2874515756 0.1069801983 0.8612998471 0.0294738029 47.9403524998 2.3424090334
0.005 0.0045 0.7924 0.1981 43.6596398119 1.2909936667 1.3268524033 0.1018477430 2.2406793344 0.1148789673 0.8302465949 0.0427542703 48.0574181445 1.5504746473
0.0005 0.0005 0.7992 0.1998 12.0369128380 1.4611948861 0.2294632625 0.0258685069 3.5577942085 0.1076629063 1.2025188496 0.0447293198 17.0266891586 1.6394556191
0.005 0.005 0.792 0.198 43.4153623973 1.7542022912 1.4544440636 0.1495797845 2.2502050311 0.0589401782 0.8297575674 0.0184539083 47.9497690594 1.9811761622
0.005 0.0055 0.7916 0.1979 44.4139570096 1.9955206648 1.6040574728 0.0308984040 2.2919468482 0.0960447716 0.8242560069 0.0238648471 49.1342173375 2.1463286875
0.005 0.006 0.7912 0.1978 44.5668257114 2.8140455077 1.7681279081 0.1125705886 2.2506331523 0.0779356989 0.8210773276 0.0412815764 49.4066640994 3.0458333716
0.005 0.0065 0.7908 0.1977 44.1672055700 2.9711501622 1.8471372365 0.1815770082 2.2445324252 0.0957341613 0.8238892362 0.0409252113 49.0827644679 3.2893865430
0.005 0.006999999999999999 0.7904 0.1976 44.2872608878 2.9922798577 2.0465097122 0.1996656642 2.2430340010 0.1052268438 0.8044503894 0.0416894230 49.3812549904 3.3388617887
0.005 0.0075 0.79 0.1975 43.7388086115 2.3526288368 2.1878859786 0.1584829460 2.2382176375 0.1178045325 0.8358704123 0.0293273888 49.0007826399 2.6582437041
0.005 0.008 0.7896 0.1974 44.0226704259 3.4338530079 2.3630513409 0.2030735678 2.2057874565 0.0585188594 0.8215663552 0.0321700623 49.4130755785 3.7276154974
0.005 0.0085 0.7892 0.1973 44.7910505025 1.8787375660 2.4928283655 0.2364284875 2.2369332739 0.0979219041 0.8245005207 0.0641139233 50.3453126626 2.2772018809
0.005 0.009000000000000001 0.7888 0.1972 43.7065160748 1.5158498653 2.6138639325 0.1745619199 2.2223771531 0.0659306649 0.8290240260 0.0600399631 49.3717811864 1.8163824132
0.005 0.0095 0.7884 0.1971 42.5976320328 2.0571038650 2.7180890041 0.2247039499 2.2066436989 0.1366783219 0.8001713980 0.0425130675 48.3225361338 2.4609992043
0.0005 0.001 0.7988 0.1997 11.2833769114 0.9712160402 0.4848146879 0.0528331166 3.6541214786 0.0574041727 1.2006849962 0.0595399880 16.6229980741 1.1409933175
0.005 0.01 0.7879999999999999 0.19699999999999998 44.4401295897 1.8674567024 2.8591290607 0.1114757682 2.2197013956 0.0795038476 0.8187544465 0.0452951495 50.3377144925 2.1037314677
0.0055 0.0 0.7956 0.1989 46.7024301235 2.2382978476 0.0000000000 0.0000000000 2.2302973953 0.0656388131 0.8364816968 0.0286049792 49.7692092156 2.3325416399
0.0055 0.0005 0.7952 0.1988 46.9452752079 2.1046200802 0.1378460624 0.0156617532 2.1893047903 0.1061986546 0.8043281326 0.0510934381 50.0767541932 2.2775739261
0.0055 0.001 0.7948 0.1987 46.9474888092 3.0130402928 0.2958647194 0.0532868841 2.1875923055 0.0524313027 0.8230334380 0.0403232831 50.2539792721 3.1590817627
0.0055 0.0015 0.7944 0.1986 46.9782188038 2.2647945288 0.4505212772 0.0231228349 2.2127444260 0.1259513364 0.8247450345 0.0315924694 50.4662295415 2.4454611695
0.0055 0.002 0.794 0.1985 48.1253851272 1.3669521285 0.5902164941 0.0270935960 2.2202365471 0.0728919564 0.8139864275 0.0219054887 51.7498245959 1.4888431696
0.0055 0.0025 0.7936 0.1984 47.0727526007 2.4202944587 0.7213383584 0.0342109070 2.1760330331 0.1240026286 0.8038391050 0.0312461462 50.7739630972 2.6097541405
0.0055 0.003 0.7932 0.1983 48.0570239104 2.7736631673 0.8561585316 0.0481214929 2.1979742446 0.0847187928 0.8257230897 0.0399269392 51.9368797763 2.9464303922
0.0055 0.0035 0.7928 0.1982 46.9210558054 0.9245702417 1.0111512994 0.0294639601 2.2129584866 0.0563650462 0.8214440983 0.0562828058 50.9666096897 1.0666820538
0.0055 0.004 0.7924 0.1981 45.3672379010 2.1446762938 1.1587474492 0.0918511686 2.2034327899 0.0811021349 0.7991933428 0.0357241267 49.5286114829 2.3533537240
0.0005 0.0015 0.7984 0.1996 11.0289429731 1.5544194216 0.7305841309 0.0894937476 3.6686775995 0.1060704295 1.2028856203 0.0457600237 16.6310903238 1.7957436224
0.0055 0.0045 0.792 0.198 45.6939394113 1.5359679758 1.3208006250 0.1294237848 2.2171326683 0.0816522649 0.8188767034 0.0242746913 50.0507494080 1.7713187168
0.0055 0.005 0.7916 0.1979 47.1163735676 1.8681741892 1.4620087865 0.0602894773 2.1568746093 0.0339985922 0.7988265721 0.0585067919 51.5340835355 2.0209690506
0.0055 0.0055 0.7912 0.1978 46.4233861472 2.3203787563 1.5961565399 0.1713582449 2.1978672143 0.0459757123 0.8276792001 0.0601672888 51.0450891015 2.5978800023
0.0055 0.006 0.7908 0.1977 45.9212892865 1.7635016915 1.7329939726 0.1325042449 2.1923016387 0.1289306028 0.7955256359 0.0501139958 50.6421105337 2.0750505350
0.0055 0.0065 0.7904 0.1976 45.0509533381 1.2717634241 1.8752107639 0.0858948874 2.1591222456 0.0448945863 0.8066510136 0.0607586034 49.8919373612 1.4633115012
0.0055 0.006999999999999999 0.79 0.1975 46.2528086349 1.7586802153 2.0419708784 0.1202654376 2.1841673359 0.0102346938 0.8016384808 0.0595058372 51.2805853300 1.9486861839
0.0055 0.0075 0.7896 0.1974 45.6854756416 1.8535403853 2.1640150752 0.0848062420 2.1769963058 0.0909291536 0.7803657805 0.0670681330 50.8068528031 2.0963439139
0.0055 0.008 0.7892 0.1973 46.3417433226 1.7617434063 2.3230423618 0.0807141894 2.1683268515 0.0780526124 0.7861118547 0.0633049949 51.6192243906 1.9838152030
0.0055 0.0085 0.7888 0.1972 47.0290014219 1.7619538912 2.4008749556 0.1572607246 2.1661862455 0.0745576482 0.8094629223 0.0412743344 52.4055255453 2.0350465984
0.0055 0.009000000000000001 0.7884 0.1971 47.0935864953 1.3240843605 2.5620876067 0.1751276072 2.1548410336 0.1111644542 0.8044503894 0.0331944927 52.6149655250 1.6435709146
0.0005 0.002 0.7979999999999999 0.1995 10.9021166395 0.6930330737 0.9640819122 0.0663024352 3.6890133565 0.0944359096 1.2169451636 0.0573612898 16.7721570718 .9111327083
0.0055 0.0095 0.7879999999999999 0.19699999999999998 46.2412197810 1.5067920755 2.7221235230 0.1764784993 2.1910172751 0.0967909038 0.8086071240 0.0509762888 51.9629677031 1.8310377674
0.0055 0.01 0.7876 0.1969 46.6770388144 1.8977172235 2.8424866702 0.0948707871 2.1614769123 0.1317420831 0.7973594894 0.0401747403 52.4783618863 2.1645048340
0.006 0.0 0.7952 0.1988 50.2389837380 3.2535126879 0.0000000000 0.0000000000 2.1547340033 0.1259971677 0.8093406654 0.0544612972 53.2030584067 3.4339711528
0.006 0.0005 0.7948 0.1987 48.3583341116 3.4615931493 0.1415443714 0.0219078876 2.1460645490 0.0966369225 0.8166760793 0.0486883396 51.4626191113 3.6288262990
0.006 0.001 0.7944 0.1986 49.0188987834 3.6077860501 0.2946879847 0.0399736473 2.1563394578 0.0454978240 0.8156980241 0.0205537081 52.2856242500 3.7138112295
0.006 0.0015 0.794 0.1985 48.5798244539 2.2379393089 0.4170683913 0.0372480522 2.1664003061 0.0423785930 0.8191212172 0.0417825358 51.9824143685 2.3593484899
0.006 0.002 0.7936 0.1984 48.8984528300 1.1588218908 0.5633197015 0.0162079680 2.1581589729 0.0452038010 0.7994378566 0.0549933217 52.4193693610 1.2752269815
0.006 0.0025 0.7932 0.1983 49.3528921568 3.2653299064 0.7058727026 0.0402385817 2.1343982463 0.1410570026 0.7896573048 0.0537730258 52.9828204105 3.5003985165
0.006 0.003 0.7928 0.1982 47.8598831824 2.1171835838 0.8311108935 0.0625693776 2.0900877020 0.0824024884 0.7880679651 0.0600300044 51.5691497430 2.3221854542
0.006 0.0035 0.7924 0.1981 47.7210773594 1.4776359450 1.0032503665 0.0850657578 2.1682198212 0.0854597907 0.7911243876 0.0569375983 51.6836719347 1.7050990918
0.0005 0.0025 0.7976 0.1994 10.7146115878 1.5386424051 1.2044719967 0.0526681165 3.6481277818 0.2559425485 1.1792900390 0.0457665559 16.7465014053 1.8930196260
0.006 0.004 0.792 0.198 49.2286700600 3.2695449660 1.1441223181 0.0881511348 2.1457434581 0.0558144287 0.8062842429 0.0419182517 53.3248200791 3.4554287812
0.006 0.0045 0.7916 0.1979 48.7139426507 1.4416706974 1.2873477391 0.0395614929 2.1439239430 0.0866070248 0.7921024427 0.0322758211 52.9373167755 1.6001150362
0.006 0.005 0.7912 0.1978 48.5005254425 2.5221524001 1.3920771256 0.0696968898 2.1112797015 0.0763551491 0.7933250117 0.0286967958 52.7972072813 2.6969012348
0.006 0.0055 0.7908 0.1977 49.0410347965 1.9393573495 1.5616950243 0.0535724932 2.1275483071 0.1258170201 0.8013939670 0.0535981826 53.5316720949 2.1723450454
0.006 0.006 0.7904 0.1976 48.9938981098 1.6637966714 1.7055928651 0.0386919034 2.1302240646 0.0596326884 0.7924692134 0.0571482674 53.6221842529 1.8192695306
0.006 0.0065 0.79 0.1975 48.4604201953 1.0739815220 1.8197361290 0.1478138746 2.1182366710 0.0509509198 0.7896573048 0.0314121727 53.1880503001 1.3041584891
0.006 0.006999999999999999 0.7896 0.1974 48.6109450841 1.0969818979 1.9501855734 0.0909657521 2.1101023682 0.0129855590 0.7960146635 0.0578232479 53.4672476892 1.2587564569
0.006 0.0075 0.7892 0.1973 48.1192651706 2.7147924756 2.0971093034 0.1127130869 2.1191999437 0.1186289779 0.7830554323 0.0441481153 53.1186298500 2.9902826557
0.006 0.008 0.7888 0.1972 48.0402265829 2.2574843743 2.2036878443 0.1055795474 2.0883752172 0.0714802162 0.7742529356 0.0633786174 53.1065425800 2.4979227553
0.006 0.0085 0.7884 0.1971 48.6142003801 1.3342917632 2.3889395038 0.1172953447 2.1133132772 0.0600744209 0.7637388424 0.0116394731 53.8801920035 1.5233010019
0.0005 0.003 0.7972 0.1993 10.6465107947 0.5942647047 1.3724088459 0.1478880345 3.6235108128 0.1312873992 1.1791677821 0.0593166481 16.8215982355 .9327567865
0.006 0.009000000000000001 0.7879999999999999 0.19699999999999998 48.6813896903 3.1658819944 2.4776989197 0.2424243637 2.0694308541 0.1300512841 0.7769425874 0.0517711411 54.0054620515 3.5901287833
0.006 0.0095 0.7876 0.1969 48.3936215206 1.0882748939 2.6555539612 0.2077619459 2.1423184885 0.0613850264 0.7765758167 0.0248226668 53.9680697870 1.3822445330
0.006 0.01 0.7872 0.1968 48.3830743615 2.3333692557 2.7522143098 0.0811415989 2.0820604295 0.0615237127 0.7828109185 0.0232558201 54.0001600193 2.4992903874
0.0065 0.0 0.7948 0.1987 50.7883474972 3.4976409611 0.0000000000 0.0000000000 2.1238022466 0.0795533981 0.8050616739 0.0705794060 53.7172114177 3.6477737652
0.0065 0.0005 0.7944 0.1986 51.0610110933 1.8807036064 0.1331391237 0.0084119692 2.0898736414 0.0304192089 0.7957701497 0.0279794734 54.0797940081 1.9475142579
0.0065 0.001 0.794 0.1985 50.8160826195 2.3175010632 0.2701446614 0.0149830466 2.1436028521 0.0825191815 0.7914911583 0.0327903850 54.0213212913 2.4477936763
0.0065 0.0015 0.7936 0.1984 51.0936942655 3.2857050784 0.4321978372 0.0386772933 2.1174874589 0.1234600892 0.7954033790 0.0649017184 54.4387829406 3.5127441793
0.0065 0.002 0.7932 0.1983 50.1655442595 3.5683280598 0.5650007510 0.0378351935 2.0717855207 0.0760701623 0.8044503894 0.0453834995 53.6067809206 3.7276169151
0.0065 0.0025 0.7928 0.1982 49.9578563723 3.0563657170 0.7094029066 0.0285877290 2.1443520642 0.0185752312 0.8086071240 0.0433238153 53.6202184671 3.1468524925
0.0065 0.003 0.7924 0.1981 51.6687097575 1.8442676797 0.8427101353 0.0634413041 2.1005766714 0.1212070777 0.8010271963 0.0420435767 55.4130237605 2.0709596382
0.0005 0.0035 0.7968 0.1992 11.3043410179 0.7818463734 1.6714675594 0.1542489143 3.6201928735 0.2072869394 1.1863809391 0.0568798165 17.7823823899 1.2002620436
0.0065 0.0035 0.792 0.198 51.1866655203 3.1266343736 0.9319738660 0.0890378804 2.0726417631 0.0518097412 0.7855005702 0.0212741055 54.9767817196 3.2887561007
0.0065 0.004 0.7916 0.1979 49.5454754703 4.2348216806 1.1094926976 0.1027505006 2.0922283080 0.1400725293 0.7791432115 0.0818905871 53.5263396874 4.5595352976
0.0065 0.0045 0.7912 0.1978 48.8647279631 2.1662394165 1.2659984099 0.0478482338 2.0982220048 0.1064236457 0.8105632344 0.0341269790 53.0395116122 2.3546382750
0.0065 0.005 0.7908 0.1977 50.3181525377 2.4152195003 1.3858572423 0.0626145260 2.0871978839 0.0896870489 0.7914911583 0.0401211303 54.5826988222 2.6076422055
0.0065 0.0055 0.7904 0.1976 50.8728549824 0.9199027851 1.5238714096 0.0785753558 2.0699660056 0.0502700709 0.7676510631 0.0537229697 55.2343434607 1.1024711815
0.0065 0.006 0.79 0.1975 50.9098351453 1.0898547869 1.6356612042 0.1016388744 2.0814182477 0.0524627552 0.7956478928 0.0225244856 55.4225624900 1.2664809021
0.0065 0.0065 0.7896 0.1974 50.0854639769 1.8369835814 1.7872918728 0.1185091044 2.0871978839 0.0572723127 0.7939362962 0.0446021583 54.7538900298 2.0573671568
0.0065 0.006999999999999999 0.7892 0.1973 50.6988919621 2.2078050495 1.9274914046 0.1547055198 2.0570153393 0.0300326336 0.7726635959 0.0500925168 55.4560623019 2.4426357197
0.0065 0.0075 0.7888 0.1972 49.7233448458 2.0001235676 2.0801307030 0.0951622532 2.0611895210 0.0244310581 0.8016384808 0.0267918398 54.6663035506 2.1465087187
0.0065 0.008 0.7884 0.1971 51.4724805124 1.7540811212 2.1809936755 0.1911920248 2.0450279456 0.1015076180 0.7597043647 0.0249523903 56.4582064982 2.0717331543
0.0005 0.004 0.7964 0.1991 10.9583681551 1.0741479690 1.9086636498 0.1574754955 3.6457731152 0.1058801809 1.2019075651 0.0621344149 17.7147124852 1.3996380603
0.0065 0.0085 0.7879999999999999 0.19699999999999998 50.9339243360 1.8425216850 2.3608659765 0.1904545299 2.0716784904 0.0543621214 0.7700962011 0.0193675919 56.1365650040 2.1067059282
0.0065 0.009000000000000001 0.7876 0.1969 50.7490235211 2.8165244030 2.4647548382 0.1073589362 2.0733909752 0.1211034485 0.7802435236 0.0309056153 56.0674128581 3.0758924030
0.0065 0.0095 0.7872 0.1968 50.3254444008 1.6638257756 2.6209243406 0.1885966776 2.0675043087 0.0801416130 0.7919801858 0.0567914546 55.8058532359 1.9893555208
0.0065 0.01 0.7868 0.1967 49.7742576758 1.4278440379 2.8192881865 0.1168995614 2.0825955810 0.0794640696 0.7725413390 0.0291720433 55.4486827823 1.6533797122
0.006999999999999999 0.0 0.7944 0.1986 52.3085707465 1.7851380333 0.0000000000 0.0000000000 2.0466334002 0.0665608004 0.7601933923 0.0222440370 55.1153975390 1.8739428707
0.006999999999999999 0.0005 0.794 0.1985 53.1983082593 1.3651790006 0.1289364999 0.0180303829 2.0282241885 0.0843300966 0.7946698376 0.0479334359 56.1501387853 1.5154729160
0.006999999999999999 0.001 0.7936 0.1984 52.0068699098 0.6720109889 0.2711532911 0.0108736751 2.0372147337 0.0948397175 0.7782874133 0.0289973157 55.0935253479 .8067216972
0.006999999999999999 0.0015 0.7932 0.1983 53.1675782647 0.8412416210 0.3928612779 0.0411853707 2.0592629756 0.1732939221 0.7796322391 0.0403158689 56.3993347573 1.0960367827
0.006999999999999999 0.002 0.7928 0.1982 52.0947629028 2.3250886311 0.5350780692 0.0508177690 2.0953321867 0.1523031770 0.7689958890 0.0331223699 55.4941690477 2.5613319470
0.006999999999999999 0.0025 0.7924 0.1981 52.4087036526 0.9900309012 0.6766224406 0.0686148331 2.0524130364 0.0478912457 0.7633720717 0.0279367044 55.9011112013 1.1344736844
0.0 0.0015 0.7988 0.1997 0.0000000000 0.0000000000 0.8696069280 0.1354287565 4.4557784270 0.2690022155 1.3716001397 0.0785776195 6.6969854947 .4830085915
0.0005 0.0045 0.7959999999999999 0.19899999999999998 10.5729411043 0.6492063126 2.0762642891 0.1119200316 3.5724573596 0.1795808969 1.1935940961 0.0723719533 17.4152568491 1.0130791944
0.006999999999999999 0.003 0.792 0.198 51.9902027941 1.5511608026 0.8336324678 0.0749107063 2.0699660056 0.1031052386 0.8033500774 0.0645553468 55.6971513449 1.7937320943
0.006999999999999999 0.0035 0.7916 0.1979 52.2327874548 1.2154457906 0.9602154983 0.0544473236 2.0298296430 0.0901446779 0.7694849166 0.0272652070 55.9923175127 1.3873029991
0.006999999999999999 0.004 0.7912 0.1978 52.4782367759 2.1975242001 1.0879752635 0.0439600080 2.0289734006 0.1149738595 0.7669175217 0.0268252920 56.3621029617 2.3832833596
0.006999999999999999 0.0045 0.7908 0.1977 52.1892966997 2.4255253683 1.2006055828 0.0812668798 2.0334686732 0.0821150525 0.7781651564 0.0112847819 56.2015361121 2.6001920825
0.006999999999999999 0.005 0.7904 0.1976 52.5367018928 1.2550593557 1.3715683212 0.0687333446 2.0270468552 0.0758795765 0.7797544960 0.0307699021 56.7150715652 1.4304421789
0.006999999999999999 0.0055 0.79 0.1975 52.3568793397 1.9044278429 1.4564613230 0.0848648687 2.0382850367 0.0396064176 0.7808548081 0.0242253825 56.6324805075 2.0531245117
0.006999999999999999 0.006 0.7896 0.1974 53.1045557334 1.2278021359 1.6111178809 0.0703827960 2.0267257643 0.0318612503 0.7692404028 0.0461127349 57.5116397814 1.3761589171
0.006999999999999999 0.0065 0.7892 0.1973 52.2659914743 1.2523567775 1.7444251095 0.1145069943 2.0336827338 0.0629549278 0.7867231392 0.0492499589 56.8308224568 1.4790686585
0.006999999999999999 0.006999999999999999 0.7888 0.1972 52.8398350597 1.7328198132 1.8491544960 0.1319040212 2.0310069763 0.0732337574 0.7655726959 0.0417008942 57.4855692279 1.9796584860
0.006999999999999999 0.0075 0.7884 0.1971 52.7966047283 0.9665145655 2.0236474384 0.1861783428 2.0024298862 0.1211465751 0.7483344732 0.0600996806 57.5710165261 1.3339391640
0.0005 0.005 0.7956 0.1989 11.0255574653 1.0280639756 2.3672539648 0.1931045250 3.5648582083 0.1163013128 1.2072868687 0.0178846423 18.1649565071 1.3553544557
0.006999999999999999 0.008 0.7879999999999999 0.19699999999999998 52.5768071399 1.1975852557 2.1097171750 0.1550288642 2.0107782496 0.1029509097 0.7564034285 0.0577673870 57.4537059930 1.5133324166
0.006999999999999999 0.0085 0.7876 0.1969 52.7305873247 3.1935420808 2.3274130906 0.1340672580 2.0178422494 0.0427510693 0.7634943286 0.0478647857 57.8393369933 3.4182251938
0.006999999999999999 0.009000000000000001 0.7872 0.1968 53.0376268469 2.6356741818 2.3746505827 0.2086246824 2.0195547342 0.0613999539 0.7472341611 0.0314711198 58.1790663249 2.9371699379
0.006999999999999999 0.0095 0.7868 0.1967 51.7408471176 1.4824594763 2.5797386268 0.1012845951 1.9978275833 0.0999170130 0.7652059252 0.0351913036 57.0836192529 1.7188523880
0.006999999999999999 0.01 0.7864 0.1966 52.6660022513 2.1685202516 2.6232778100 0.2256441935 1.9914057653 0.0622154532 0.7610491906 0.0403781054 58.0417350172 2.4967580037
0.0075 0.0 0.794 0.1985 53.6612113558 3.4180794007 0.0000000000 0.0000000000 2.0458841880 0.1119907289 0.7571369699 0.0275943325 56.4642325137 3.5576644621
0.0075 0.0005 0.7936 0.1984 55.0776557674 1.7489582242 0.1309537593 0.0101644435 2.0216953402 0.1192327152 0.7561589147 0.0568777143 57.9864637816 1.9352330972
0.0075 0.001 0.7932 0.1983 53.0776018823 0.7677367912 0.2721619208 0.0183658028 2.0289734006 0.0514440667 0.7845225151 0.0265001521 56.1632597188 .8640468128
0.0075 0.0015 0.7928 0.1982 54.8367638606 3.6134908864 0.3958871671 0.0700818243 2.0100290375 0.0954623882 0.7521244371 0.0568756119 57.9948045023 3.8359107108
0.0075 0.002 0.7924 0.1981 54.9664548547 2.2656398535 0.5458367862 0.0557500508 2.0172000676 0.0788330294 0.7760867891 0.0369903393 58.3055784976 2.4372132730
0.0005 0.0055 0.7952 0.1988 10.8683917726 1.5815555352 2.5477986855 0.2870007985 3.6106671768 0.1692365327 1.1658417802 0.0424877462 18.1926994151 2.0802806126
0.0075 0.0025 0.792 0.198 54.7504334097 1.8130154780 0.6692258226 0.0530572898 2.0193406736 0.0262047248 0.7513908957 0.0476983686 58.1903908016 1.9399758612
0.0075 0.003 0.7916 0.1979 55.0047371361 2.6451260528 0.8109382990 0.0661351468 2.0204109766 0.0622382806 0.7721745684 0.0463571332 58.6082609801 2.8198566134
0.0075 0.0035 0.7912 0.1978 54.0771079774 3.2922714619 0.9686207460 0.0310625934 1.9848769169 0.0266846952 0.7676510631 0.0136446586 57.7982567034 3.3636634091
0.0075 0.004 0.7908 0.1977 53.3315149731 2.4206988605 1.0662897244 0.0873408375 1.9934393410 0.0296997030 0.7731526235 0.0291412851 57.1643966620 2.5668806861
0.0075 0.0045 0.7904 0.1976 54.6871504548 1.9250689511 1.2098513552 0.0603363317 2.0364655216 0.0929516102 0.7864786254 0.0381441522 58.7199459570 2.1165010452
0.0075 0.005 0.79 0.1975 54.0372631539 2.1981188965 1.2981064562 0.0805263089 2.0125977647 0.0641374999 0.7729081097 0.0277132416 58.1208754845 2.3704959469
0.0075 0.0055 0.7896 0.1974 54.4819365926 2.4997747695 1.4729356085 0.0236209893 1.9848769169 0.0787469569 0.7687513752 0.0549509058 58.7085004932 2.6570936215
0.0075 0.006 0.7892 0.1973 55.1469284670 3.1086436549 1.6092687264 0.0652853505 1.9971854015 0.1244371665 0.7482122163 0.0579502855 59.5015948112 3.3563164574
0.0075 0.0065 0.7888 0.1972 54.2907856093 1.9947564370 1.6617174721 0.0872916438 1.9705348567 0.1125201559 0.7630053010 0.0240122010 58.6860432391 2.2185804377
0.0075 0.006999999999999999 0.7884 0.1971 53.8455913233 1.9013822906 1.8928617841 0.1545578561 1.9931182501 0.0477340740 0.7551808595 0.0325175771 58.4867522170 2.1361917978
0.0005 0.006 0.7948 0.1987 11.2226981933 1.2357010728 2.7259899370 0.0555652357 3.5323209970 0.2593038260 1.1654750095 0.0180940209 18.6464841368 1.5686641554
0.0075 0.0075 0.7879999999999999 0.19699999999999998 55.0701034805 3.8612968272 1.9883453980 0.0580641423 1.9964361894 0.0493761296 0.7562811716 0.0509762888 59.8111662395 4.0197133879
0.0075 0.008 0.7876 0.1969 54.3035463698 2.1060954488 2.0905532102 0.1937059316 2.0059618861 0.1446938824 0.7609269337 0.0157213054 59.1609883998 2.4602165682
0.0075 0.0085 0.7872 0.1968 54.6447013944 1.9322193028 2.2576495346 0.1732313192 1.9649692811 0.0711132383 0.7431996835 0.0459360670 59.6105198936 2.2224999273
0.0075 0.009000000000000001 0.7868 0.1967 54.3845381352 2.8055501019 2.3808704660 0.1199501589 1.9710700082 0.0769291032 0.7572592268 0.0361797803 59.4937378362 3.0386091443
0.0075 0.0095 0.7864 0.1966 54.5389693792 1.3590003728 2.4514745468 0.1854422431 1.9210868580 0.0697404048 0.7604379061 0.0426534677 59.6719686901 1.6568364884
0.0075 0.01 0.7859999999999999 0.1965 53.1164050110 1.9800419705 2.5639367611 0.1491938808 1.9650763114 0.0481374650 0.7532247491 0.0073922469 58.3986428326 2.1847655632
0.008 0.0 0.7936 0.1984 56.5418879248 2.4647970037 0.0000000000 0.0000000000 1.9749230990 0.0523490877 0.7551808595 0.0449971824 59.2719918833 2.5621432738
0.008 0.0005 0.7932 0.1983 56.6378540519 2.3490605391 0.1326348088 0.0159973748 2.0144172798 0.1260786044 0.7636165855 0.0362128152 59.5485227260 2.5273493335
0.008 0.001 0.7928 0.1982 56.8514014720 3.5203247178 0.2543427957 0.0119153095 1.9790972807 0.0598198849 0.7718077977 0.0635999138 59.8566493461 3.6556598260
0.008 0.0015 0.7924 0.1981 56.1000791466 1.7964686702 0.4066458842 0.0400978771 1.9708559476 0.0790646092 0.7538360336 0.0405878172 59.2314170120 1.9562189737
0.0005 0.0065 0.7944 0.1986 11.3230915230 0.4641356477 2.9786516831 0.3146023025 3.5423818452 0.1218503186 1.1439577955 0.0541839483 18.9880828468 .9547722171
0.008 0.002 0.792 0.198 56.0361451325 2.0546897829 0.5187718886 0.0230101236 2.0123837041 0.0907137202 0.7427106559 0.0267404652 59.3100113811 2.1951540919
0.008 0.0025 0.7916 0.1979 55.8145245783 1.4225502504 0.6656956186 0.0506439716 1.9953658864 0.0430181926 0.7564034285 0.0507776921 59.2319895118 1.5669901067
0.008 0.003 0.7912 0.1978 56.8019209722 2.2970010438 0.8001795819 0.0365681408 1.9478444331 0.0472555442 0.7471119042 0.0154140690 60.2970568914 2.3962387978
0.008 0.0035 0.7908 0.1977 56.1776854042 2.0468308467 0.9269307173 0.0993464723 2.0153805525 0.1061015286 0.7644723838 0.0487778978 59.8844690578 2.3010567454
0.008 0.004 0.7904 0.1976 56.4732662843 2.8201952180 1.1187384701 0.0721794988 1.9986838257 0.0655263239 0.7738861649 0.0284204561 60.3645747450 2.9863214968
0.008 0.0045 0.79 0.1975 56.5689719878 2.0365509318 1.1891744459 0.0718844775 1.9463460089 0.0337714095 0.7586040527 0.0384516895 60.4630964953 2.1806585083
0.008 0.005 0.7896 0.1974 57.3843585391 0.8644736599 1.3204644151 0.0891875602 1.9702137658 0.0866895218 0.7742529356 0.0469160747 61.4492896556 1.0872668166
0.008 0.0055 0.7892 0.1973 56.1311997767 1.6877639581 1.5013453458 0.1391576019 1.9839136442 0.0633467492 0.7680178338 0.0559856507 60.3844766005 1.9462539599
0.008 0.006 0.7888 0.1972 56.4434477726 1.2278122995 1.6277602713 0.0746098194 1.9679661295 0.1114772857 0.7477231887 0.0368186143 60.7868973621 1.4507180189
0.008 0.0065 0.7884 0.1971 55.7561896733 1.5281479755 1.7392138559 0.1166139596 1.9533029784 0.0565217277 0.7329301041 0.0401106978 60.1816366117 1.7413943606
0.0005 0.006999999999999999 0.794 0.1985 10.6306249501 1.1654189390 3.2210590270 0.1632796765 3.5674269355 0.0991782288 1.1764781303 0.0631423444 18.5955890429 1.4910191887
0.008 0.006999999999999999 0.7879999999999999 0.19699999999999998 54.4611026980 3.7074286309 1.8491544960 0.0663791101 1.9509483118 0.0762266161 0.7496792991 0.0184539083 59.0108848049 3.8684882654
0.008 0.0075 0.7876 0.1969 56.2884956813 2.4638021671 1.9570778766 0.0811137324 1.9687153416 0.0491473069 0.7395319766 0.0361053413 60.9538208761 2.6301685477
0.008 0.008 0.7872 0.1968 55.4831354417 2.8261650826 2.1680495941 0.0781903109 1.9439913423 0.0700884225 0.7542028043 0.0222144518 60.3493791824 2.9966582678
0.008 0.0085 0.7868 0.1967 55.8573642741 2.3292262175 2.2157914010 0.2024039496 1.9522326754 0.0719256359 0.7496792991 0.0503639069 60.7750676496 2.6539197099
0.008 0.009000000000000001 0.7864 0.1966 56.1532055780 2.0183295786 2.4217199699 0.1837084905 1.9392820091 0.0650596338 0.7452780508 0.0292641237 61.2594856078 2.2963618266
0.008 0.0095 0.7859999999999999 0.1965 55.8198632638 1.1625921080 2.4861041674 0.1455808315 1.9460249180 0.0550539561 0.7507796112 0.0254740664 61.0027719604 1.3887009620
0.008 0.01 0.7856 0.1964 56.9348672623 1.4783467336 2.6446271392 0.2043470437 1.9122033431 0.0692690313 0.7522466940 0.0411960397 62.2439444386 1.7931588483
0.0085 0.0 0.7932 0.1983 58.5435043520 4.6636701646 0.0000000000 0.0000000000 1.9237626155 0.0759007092 0.7458893353 0.0346261235 61.2131563028 4.7741969973
0.0085 0.0005 0.7928 0.1982 57.8446573987 2.7456706147 0.1279278701 0.0202954971 1.9682872204 0.1171754509 0.7549363457 0.0589019474 60.6958088349 2.9420435101
0.0085 0.001 0.7924 0.1981 58.2803462203 1.4513170024 0.2659420375 0.0283415181 1.9924760683 0.1060959142 0.7424661421 0.0297925788 61.2812304682 1.6155470135
0.0005 0.0075 0.7936 0.1984 10.5133040809 0.4996382933 3.3740345353 0.1945211861 3.5297522698 0.1411102675 1.1642524405 0.0216308353 18.5813433265 .8569005822
0.0085 0.0015 0.792 0.198 58.6459810712 3.0927979961 0.3962233770 0.0234287893 1.9534100087 0.0751514303 0.7512686388 0.0609128969 61.7468830957 3.2522911126
0.0085 0.002 0.7916 0.1979 57.8067657529 2.2769674375 0.5224701976 0.0271602675 1.9497709785 0.0946346396 0.7548140888 0.0235851270 61.0338210178 2.4223474716
0.0085 0.0025 0.7912 0.1978 57.7369722058 1.3039379218 0.6460273389 0.0211732177 1.9407804333 0.0531180931 0.7579927682 0.0378325349 61.0817727462 1.4160617675
0.0085 0.003 0.7908 0.1977 59.1676097082 1.2531732664 0.7877398153 0.0610329802 1.9457038271 0.0355456635 0.7329301041 0.0225828050 62.6339834547 1.3723347151
0.0085 0.0035 0.7904 0.1976 59.1762036897 1.7242225870 0.9198703093 0.0530167954 1.9154142521 0.0871870691 0.7513908957 0.0438246218 62.7628791468 1.9082510733
0.0085 0.004 0.79 0.1975 57.9803381376 2.4375846755 1.0743587622 0.1386449113 1.9630427357 0.0715948711 0.7418548576 0.0307310169 61.7595944931 2.6785554748
0.0085 0.0045 0.7896 0.1974 58.4623823747 2.3793243768 1.2392697222 0.0935763441 1.9352148577 0.1045273496 0.7494347853 0.0267851444 62.3863017399 2.6042132149
0.0085 0.005 0.7892 0.1973 58.1557334880 2.3990245222 1.3513957266 0.0659211527 1.9313617669 0.0449629183 0.7488235008 0.0147318294 62.1873144823 2.5246404226
0.0085 0.0055 0.7888 0.1972 58.1776090774 1.6608297778 1.4297326353 0.0264945354 1.9150931612 0.0795879500 0.7422216283 0.0426422527 62.2646565022 1.8095545159
0.0085 0.006 0.7884 0.1971 57.1275807877 2.3054709579 1.5822038287 0.1474409828 1.9355359486 0.0920594982 0.7562811716 0.0288215289 61.4016017366 2.5737929678
0.0005 0.008 0.7932 0.1983 11.1721759988 0.9531126115 3.5979503343 0.2455382187 3.5146609975 0.1480250334 1.1253747469 0.0255981539 19.4101620775 1.3722740175
0.0085 0.0065 0.7879999999999999 0.19699999999999998 56.9711963661 2.6449047208 1.7042480255 0.1761932396 1.9316828578 0.0844620308 0.7457670784 0.0463610022 61.3528943278 2.9519209934
0.0085 0.006999999999999999 0.7876 0.1969 58.1125031567 3.0848851847 1.8217533884 0.1571492730 1.9422788575 0.1379397606 0.7430774266 0.0269475947 62.6196128292 3.4069218130
0.0085 0.0075 0.7872 0.1968 57.9729160626 2.3870235043 1.9459829496 0.1546653283 1.9227993428 0.0332518184 0.7411213162 0.0466028157 62.5828196712 2.6215434667
0.0085 0.008 0.7868 0.1967 57.5683478711 1.5300627413 2.1351010230 0.1143430077 1.9147720703 0.0469764267 0.7489457577 0.0241487549 62.3671667221 1.7155309306
0.0085 0.0085 0.7864 0.1966 57.5564985936 2.2788637128 2.2332743163 0.1661196792 1.9135947370 0.0532292577 0.7260837178 0.0228643281 62.4294513647 2.5210769778
0.0085 0.009000000000000001 0.7859999999999999 0.1965 58.3830833633 2.9642348630 2.2776540242 0.1971274128 1.9202306156 0.0759158005 0.7304849661 0.0263235881 63.3114529692 3.2636016644
0.0085 0.0095 0.7856 0.1964 56.8950224389 3.6717660096 2.4282760631 0.2230240261 1.9326461305 0.0711396518 0.7288956264 0.0216722552 61.9848402589 3.9876019427
0.0085 0.01 0.7852 0.1963 58.3191493491 1.4770035191 2.6237821248 0.2128333534 1.9165915854 0.0361223695 0.7202153867 0.0433720885 63.5797384460 1.7693313305
0.009000000000000001 0.0 0.7928 0.1982 58.6573095014 2.4210195488 0.0000000000 0.0000000000 1.9480584937 0.0409376557 0.7450335370 0.0514723320 61.3504015321 2.5134295365
0.009000000000000001 0.0005 0.7924 0.1981 60.7353602795 2.8287523254 0.1282640800 0.0184333809 1.9244047973 0.0604090999 0.7317075351 0.0159403493 63.5197366919 2.9235351555
0.0005 0.0085 0.7928 0.1982 10.8202133913 1.2545986540 3.8338015850 0.2943736151 3.5305014819 0.0545556444 1.1587508801 0.0393857006 19.3432673383 1.6429136141
0.009000000000000001 0.001 0.792 0.198 59.5943139127 1.5655799384 0.2445927083 0.0250019035 1.9019284343 0.0530896183 0.7339081593 0.0537852546 62.4747432146 1.6974567148
0.009000000000000001 0.0015 0.7916 0.1979 59.9335157597 1.9087619846 0.4098398783 0.0365619580 1.9484866149 0.1138754109 0.7398987473 0.0388969116 63.0317410002 2.0980962651
0.009000000000000001 0.002 0.7912 0.1978 60.5848353908 2.7820999278 0.5275133462 0.0310625934 1.8992526768 0.0767251244 0.7370868386 0.0211670440 63.7486882524 2.9110546896
0.009000000000000001 0.0025 0.7908 0.1977 61.2072479931 1.3835747802 0.6562817411 0.0473256500 1.8978612829 0.0389190194 0.7403877748 0.0264866120 64.5017787919 1.4963060616
0.009000000000000001 0.003 0.7904 0.1976 61.2866772164 1.3709904307 0.8005157918 0.0250831520 1.8814856470 0.0286505540 0.7392874628 0.0476055237 64.7079661180 1.4723296604
0.009000000000000001 0.0035 0.79 0.1975 59.1165666663 3.6395156430 0.9082710674 0.0559019117 1.9029987373 0.1126882177 0.7458893353 0.0851750744 62.6737258063 3.8932808468
0.009000000000000001 0.004 0.7896 0.1974 59.8391121747 3.5406759549 1.0472938645 0.0501167080 1.9089924341 0.0772589754 0.7270617730 0.0522745106 63.5224602463 3.7203261489
0.009000000000000001 0.0045 0.7892 0.1973 59.8560397141 1.8241258967 1.1821140378 0.0760800754 1.8728161926 0.1104013266 0.7354974989 0.0376217670 63.6464674434 2.0482290657
0.009000000000000001 0.005 0.7888 0.1972 60.5511105239 1.9779359593 1.2918865729 0.0870257770 1.9107049189 0.0779209989 0.7414880869 0.0663394363 64.4951901026 2.2092221715
0.009000000000000001 0.0055 0.7884 0.1971 60.7052813442 1.1759481507 1.4799960166 0.1071523712 1.8976472223 0.0634356589 0.7369645817 0.0263076847 64.8198891648 1.3728438655
0.0005 0.009000000000000001 0.7924 0.1981 10.5868737713 1.4800854173 3.9696303880 0.3472340385 3.4776285136 0.2117151323 1.1339327298 0.0660232528 19.1680654027 2.1050578409
0.009000000000000001 0.006 0.7879999999999999 0.19699999999999998 59.9973195621 1.6392825012 1.6033850530 0.1171757854 1.8945433436 0.0321048086 0.7375758662 0.0396806041 64.2328238249 1.8282436993
0.009000000000000001 0.0065 0.7876 0.1969 59.0143503707 2.8253123518 1.7291275587 0.1504230333 1.8860879499 0.0503866098 0.7379426369 0.0433789803 63.3675085162 3.0695009752
0.009000000000000001 0.006999999999999999 0.7872 0.1968 59.9805222345 2.5917630793 1.7723305319 0.1566629947 1.8713177684 0.0867629627 0.7331746179 0.0341409913 64.3573451527 2.8693300280
0.009000000000000001 0.0075 0.7868 0.1967 60.0421124355 2.2203703049 1.9115214340 0.1799787883 1.8681068594 0.1081576003 0.7276730574 0.0364858502 64.5494137863 2.5449925437
0.009000000000000001 0.008 0.7864 0.1966 59.6124133586 3.4606981367 2.0587813738 0.1119311408 1.8875863741 0.0686911094 0.7400210042 0.0432077395 64.2988021107 3.6845281264
0.009000000000000001 0.0085 0.7859999999999999 0.1965 58.9419525869 3.0146204597 2.1369501775 0.1123846684 1.8927238285 0.1265194128 0.7407545455 0.0573091517 63.7123811384 3.3108336926
0.009000000000000001 0.009000000000000001 0.7856 0.1964 59.6532998769 3.3291065711 2.3000119831 0.0937694196 1.8963628587 0.0496998746 0.7246166350 0.0232815144 64.5742913537 3.4958573797
0.009000000000000001 0.0095 0.7852 0.1963 59.9245311427 2.7507231757 2.4299571127 0.2651052969 1.8468078297 0.0730884522 0.7122686883 0.0249763392 64.9135647734 3.1138932640
0.009000000000000001 0.01 0.7848 0.1962 60.0372945974 1.6689485740 2.5669626503 0.1181384402 1.8669295261 0.0791925863 0.7224160108 0.0464537604 65.1936027846 1.9127333609
0.0095 0.0 0.7924 0.1981 61.7672891233 2.3376493493 0.0000000000 0.0000000000 1.8796661319 0.0537228141 0.7469896473 0.0432243408 64.3939449025 2.4345965042
0.0 0.002 0.7984 0.1996 0.0000000000 0.0000000000 1.1683294315 0.0474401593 4.4631635177 0.2611776184 1.3684214604 0.0519877963 6.9999144096 .3606055740
0.0005 0.0095 0.792 0.198 11.0540738585 1.3830080615 4.2043049040 0.2178681713 3.4733473016 0.0803272207 1.1365001247 0.0435989423 19.8682261888 1.7248023958
0.0095 0.0005 0.792 0.198 62.6807251912 2.2354212838 0.1257425057 0.0091829014 1.8948644345 0.1139043790 0.7232718091 0.0402327372 65.4246039405 2.3987413014
0.0095 0.001 0.7916 0.1979 61.4148056684 4.5568598346 0.2491315421 0.0195059705 1.8718529199 0.0472555442 0.7370868386 0.0351743103 64.2728769690 4.6587956596
0.0095 0.0015 0.7912 0.1978 61.3326419964 3.2666104919 0.3942061176 0.0229510980 1.8741005563 0.0175477475 0.7469896473 0.0243656495 64.3479383176 3.3314749869
0.0095 0.002 0.7908 0.1977 62.3257677114 1.7364600080 0.5283538710 0.0764653985 1.8848035863 0.0810806624 0.7384316645 0.0524252633 65.4773568332 1.9464313322
0.0095 0.0025 0.7904 0.1976 61.8029671678 2.3650599259 0.6487170182 0.0585275692 1.8429547389 0.1017348761 0.7335413886 0.0135037158 65.0281803135 2.5388260870
0.0095 0.003 0.79 0.1975 61.2614161191 2.0817742107 0.7868992905 0.0342109070 1.8818067379 0.0217521806 0.7335413886 0.0364973188 64.6636635361 2.1742346171
0.0095 0.0035 0.7896 0.1974 61.0753433976 2.3863438455 0.9030598139 0.1164257582 1.8535507386 0.1268850416 0.7159363952 0.0293762746 64.5478903453 2.6590309199
0.0095 0.004 0.7892 0.1973 61.2674058638 3.6909574343 1.0251040106 0.0638497936 1.8404930420 0.0901558601 0.7427106559 0.0642331739 64.8757135723 3.9091962619
0.0095 0.0045 0.7888 0.1972 61.5888989004 2.6400642725 1.1639587027 0.0719394933 1.8843754651 0.0406399561 0.7204599005 0.0336026370 65.3576929687 2.7862463589
0.0095 0.005 0.7884 0.1971 61.4796511654 2.3948538946 1.2928952026 0.0782755588 1.8290407999 0.0450362341 0.7126354590 0.0422761455 65.3142226269 2.5604418330
0.0005 0.01 0.7916 0.1979 10.4553598114 1.0927897206 4.4813418685 0.2830951316 3.4914354224 0.1132851897 1.1543496318 0.0530803353 19.5824867341 1.5422503772
0.0095 0.0055 0.7879999999999999 0.19699999999999998 62.0994595309 2.4139430180 1.4104005656 0.0774232365 1.8638256474 0.0821401596 0.7346417006 0.0423114857 66.1083274445 2.6158178998
0.0095 0.006 0.7876 0.1969 62.5279867012 5.0249640485 1.5664019630 0.1202889327 1.8827700106 0.0602168868 0.7531024923 0.0532961556 66.7302611671 5.2587660236
0.0095 0.0065 0.7872 0.1968 60.8927863959 2.3266553241 1.6919763638 0.1051052616 1.8986104950 0.0689341608 0.7348862144 0.0206234016 65.2182594691 2.5213181481
0.0095 0.006999999999999999 0.7868 0.1967 61.2658433217 1.8544039573 1.8029256336 0.1060154663 1.8598655263 0.0208925778 0.7253501764 0.0351164718 65.6539846580 2.0164284732
0.0095 0.0075 0.7864 0.1966 61.8907299490 2.9035919349 1.8815987521 0.0956492077 1.8444531631 0.0784922598 0.7370868386 0.0438041535 66.3538687028 3.1215375559
0.0095 0.008 0.7859999999999999 0.1965 61.1918829958 2.7723868426 2.0878635309 0.1350124555 1.8576178900 0.0943529009 0.7297514247 0.0105566548 65.8671158414 3.0123088538
0.0095 0.0085 0.7856 0.1964 61.8760160109 2.2346889315 2.1263595654 0.1693189950 1.8404930420 0.0842768301 0.7165476797 0.0398069662 66.5594162980 2.5280917228
0.0095 0.009000000000000001 0.7852 0.1963 60.8167426805 2.2619065963 2.2606754238 0.0938176264 1.8555843143 0.0414725495 0.7116574038 0.0200650351 65.6446598224 2.4172618073
0.0095 0.0095 0.7848 0.1962 61.5984043649 1.5398781244 2.3931421277 0.1122528305 1.8498046781 0.0955501878 0.7133690004 0.0476205920 66.5547201711 1.7953017347
0.0095 0.01 0.7844 0.1961 60.6404358471 2.1105721473 2.5459495310 0.1199756001 1.8584741324 0.0859777806 0.7319520489 0.0372801357 65.7768115594 2.3538056637
0.001 0.0 0.7992 0.1998 18.7555834346 1.4478159504 0.0000000000 0.0000000000 3.3483359110 0.0848377010 1.1058136432 0.0470903355 23.2097329888 1.5797439869
0.01 0.0 0.792 0.198 63.3070441487 2.0793380521 0.0000000000 0.0000000000 1.8835192227 0.0617022022 0.7310962506 0.0501998198 65.9216596220 2.1912400741
0.01 0.0005 0.7916 0.1979 64.9454997500 3.2072906429 0.1205312521 0.0183103262 1.8599725566 0.1112653973 0.7354974989 0.0542930758 67.6615010576 3.3911594422
0.01 0.001 0.7912 0.1978 63.4862156426 2.8271111401 0.2538384808 0.0422876691 1.8677857685 0.0630458438 0.7119019176 0.0478310486 66.3197418095 2.9802757016
0.01 0.0015 0.7908 0.1977 62.7520812804 3.8958668017 0.3804215113 0.0213856989 1.8561194658 0.0730589801 0.7075006693 0.0357742987 65.6961229268 4.0260857794
0.01 0.002 0.7904 0.1976 64.7426297010 1.6399574302 0.5159141044 0.0502338559 1.8276494060 0.0519395893 0.7207044143 0.0282304917 67.8068976257 1.7703613671
0.01 0.0025 0.79 0.1975 62.6712197268 1.7135984407 0.6229969602 0.0677894561 1.8392086784 0.1058624358 0.7219269832 0.0504078104 65.8553523486 1.9376581430
0.01 0.003 0.7896 0.1974 63.6138232472 2.8198223026 0.7818561419 0.0570408622 1.8327868604 0.0503220004 0.7242498643 0.0571210605 66.9527161138 2.9843062257
0.01 0.0035 0.7892 0.1973 62.3648312638 3.4948535535 0.8998658197 0.0821247329 1.8481992236 0.0323408660 0.7022436226 0.0483766699 65.8151399297 3.6576958223
0.01 0.004 0.7888 0.1972 63.6584859089 2.1604406254 1.0173711827 0.0807295930 1.8135214063 0.0907965232 0.7021213657 0.0477058886 67.1914998636 2.3796726302
0.01 0.0045 0.7884 0.1971 63.5433786410 1.1000479477 1.1266394029 0.1145267358 1.8337501331 0.0683373170 0.7057890727 0.0286467505 67.2095572497 1.3115587510
0.001 0.0005 0.7988 0.1997 18.1654633690 1.1645480883 0.2190407553 0.0387240262 3.2888270641 0.2124518837 1.0912650724 0.0635331353 22.7645962608 1.4792571335
0.01 0.005 0.7879999999999999 0.19699999999999998 63.7661711018 3.2488312561 1.3068479138 0.0816332612 1.8412422541 0.0888766621 0.7130022297 0.0116137618 67.6272634994 3.4309549412
0.01 0.0055 0.7876 0.1969 62.4473855713 3.5868163969 1.4050212070 0.0895896897 1.8427406783 0.1092581745 0.7070116417 0.0506834104 66.4021590983 3.8363476715
0.01 0.006 0.7872 0.1968 62.3910038439 2.6258851969 1.5453888438 0.1692595683 1.8336431028 0.0463360858 0.7285288557 0.0444813541 66.4985646462 2.8859622051
0.01 0.0065 0.7868 0.1967 63.4405112862 1.6161919781 1.6963470926 0.1160065481 1.8136284366 0.0522851506 0.7194818453 0.0416607310 67.6699686607 1.8261444078
0.01 0.006999999999999999 0.7864 0.1966 61.3209229307 2.2198864551 1.8015807939 0.1309691878 1.8429547389 0.0311044121 0.7255946902 0.0458487819 65.6910531537 2.4278088369
0.01 0.0075 0.7859999999999999 0.1965 63.9489885272 2.8724082934 1.8957195683 0.1532895975 1.8516241932 0.0413419688 0.7180147625 0.0507423570 68.4143470512 3.1177822167
0.01 0.008 0.7856 0.1964 63.5293157621 2.5195555398 1.9785953107 0.1090015130 1.8160901336 0.1192696029 0.7040774761 0.0373186052 68.0280786825 2.7851452609
0.01 0.0085 0.7852 0.1963 62.9514356097 2.4186144017 2.1082042304 0.0825010066 1.8388875875 0.0528144376 0.7128799728 0.0270229231 67.6114074004 2.5809527690
0.01 0.009000000000000001 0.7848 0.1962 63.4703297979 3.2353755301 2.3223699420 0.1869157768 1.8273283151 0.0595788759 0.7264504885 0.0405081955 68.3464785435 3.5223783783
0.01 0.0095 0.7844 0.1961 62.6580683308 2.6541449111 2.4321424771 0.1540289106 1.7999285582 0.0988895105 0.7304849661 0.0429328907 67.6206243322 2.9499962229
0.001 0.001 0.7984 0.1996 17.9595984476 1.9883885236 0.4278271084 0.0457171305 3.2815490037 0.1149407757 1.0669359497 0.0684533830 22.7359105094 2.2174998128
0.01 0.01 0.784 0.196 63.8497671040 2.4220585033 2.5239277821 0.1971532151 1.8313954665 0.0700158160 0.7175257349 0.0331350027 68.9226160875 2.7223625371
0.001 0.0015 0.7979999999999999 0.1995 17.9429313319 1.0505781874 0.6559455312 0.0957555095 3.3391313052 0.1146206069 1.1237854073 0.0533499743 23.0617935756 1.3143042781
0.001 0.002 0.7976 0.1994 17.9795208594 2.8460098569 0.8393480362 0.0795305231 3.3107682756 0.1417213744 1.0763497308 0.0981332292 23.2059869020 3.1653949836
0.001 0.0025 0.7972 0.1993 18.1235351560 0.6756366101 1.0333411533 0.1544759223 3.2636749436 0.0920550184 1.0999453121 0.0298927491 23.5204965650 .9520602999
0.001 0.003 0.7968 0.1992 18.0249647920 2.0469171599 1.2076659908 0.0528758895 3.2322080353 0.2069218762 1.0795284102 0.0523453728 23.5443672283 2.3590602984
0.001 0.0035 0.7964 0.1991 17.5670097456 0.9630823424 1.4144350845 0.1357738665 3.1937841575 0.1371475425 1.0842964292 0.0459360670 23.2595254168 1.2819398184
0.0 0.0025 0.7979999999999999 0.1995 0.0000000000 0.0000000000 1.5011772408 0.1008909861 4.4658392752 0.2887399001 1.3938508952 0.0602288654 7.3608674112 .4498597516
0.001 0.004 0.7959999999999999 0.19899999999999998 17.9487908648 0.8757814979 1.6956746728 0.0954540134 3.2012762786 0.1184163429 1.0671804635 0.0581377507 23.9129222797 1.1477896049
0.001 0.0045 0.7956 0.1989 18.0365536459 0.6877925051 1.8415897730 0.0954978190 3.2507242772 0.0381580658 1.0729265377 0.0491977313 24.2017942338 .8706461212
0.001 0.005 0.7952 0.1988 17.2090573933 0.7212855036 2.0337337357 0.2062082565 3.2299603990 0.0867529277 1.0889421913 0.0501080304 23.5616937193 1.0643547182
0.001 0.0055 0.7948 0.1987 18.3572654115 1.8774732434 2.2584900594 0.1225391721 3.1822248851 0.1460602473 1.0886976775 0.0768450496 24.8866780335 2.2229177124
0.001 0.006 0.7944 0.1986 17.4978672577 1.4384435590 2.5101431758 0.1510611734 3.2189362781 0.1309029141 1.0615566461 0.0447172884 24.2885033577 1.7651249349
0.001 0.0065 0.794 0.1985 18.0373349170 0.8703601826 2.5879757696 0.1077761228 3.1815827033 0.1340802195 1.0734155653 0.0584024670 24.8803089552 1.1706189919
0.001 0.006999999999999999 0.7936 0.1984 17.2052812499 1.9048415382 2.8613144251 0.2830747670 3.1645648856 0.0563780519 1.0599673065 0.0541585640 24.2911278671 2.2984529211
0.001 0.0075 0.7932 0.1983 17.6547725267 2.4180813666 3.0521135481 0.1957290386 3.2286760354 0.1818210125 1.0879641361 0.0615300883 25.0235262463 2.8571615060
0.001 0.008 0.7928 0.1982 17.2698663233 1.9942215210 3.2546800179 0.0836169656 3.2344556716 0.1105411096 1.0707259135 0.0332808338 24.8297279263 2.2216604300
0.001 0.0085 0.7924 0.1981 17.0322297126 1.1255806825 3.6549379138 0.2761296705 3.1934630666 0.1053639240 1.0811177498 0.0667554011 24.9617484428 1.5738296781
0.0 0.003 0.7976 0.1994 0.0000000000 0.0000000000 1.7155110574 0.1704454919 4.4310544277 0.2593236169 1.3709888552 0.0882433996 7.5175543403 .5180125084
0.001 0.009000000000000001 0.792 0.198 17.6787315056 1.4157895621 3.6455240363 0.2431576422 3.1426236741 0.1915078060 1.0816067774 0.0398084681 25.5484859934 1.8902634784
0.001 0.0095 0.7916 0.1979 18.2085634885 1.8469224094 3.9055824005 0.2643743169 3.1537548253 0.1176562432 1.0699923721 0.0411887826 26.3378930864 2.2701417521
0.001 0.01 0.7912 0.1978 17.6908412068 1.5677414003 4.0590622236 0.1997958321 3.1130833112 0.1516984512 1.0658356376 0.0449040783 25.9288223792 1.9641397619
0.0015 0.0 0.7988 0.1997 23.7097533673 1.4922791509 0.0000000000 0.0000000000 3.0449050100 0.1399936688 1.0114313179 0.0472272558 27.7660896952 1.6795000755
0.0015 0.0005 0.7984 0.1996 23.1502330844 1.7446426474 0.2005492103 0.0149074124 3.0461893736 0.0729233810 1.0445629373 0.0477547400 27.4415346056 1.8802281808
0.0015 0.001 0.7979999999999999 0.1995 23.4838358223 1.3370232536 0.3962233770 0.0348200511 3.0549658582 0.2393936462 1.0219454112 0.0445619266 27.9569704687 1.6557988775
0.0015 0.0015 0.7976 0.1994 23.1748431225 1.4065279395 0.5883673396 0.0396813160 3.1013099782 0.1113411474 1.0224344387 0.0619378109 27.8869548790 1.6194882138
0.0015 0.002 0.7972 0.1993 22.8696265661 1.0058334706 0.7778216230 0.0399877838 3.0695219790 0.0811495803 1.0291585681 0.0438600775 27.7461287362 1.1708309122
0.0015 0.0025 0.7968 0.1992 23.8205636444 1.1026864615 0.9615603379 0.0989394415 2.9862524055 0.0961687349 1.0203560715 0.0287800113 28.7887324593 1.3265746492
0.0015 0.003 0.7964 0.1991 22.9140288040 1.8903240107 1.1486611519 0.0892673713 3.0153646471 0.0719275471 1.0148545111 0.0441643632 28.0929091141 2.0956832923
0.0 0.0035 0.7972 0.1993 0.0000000000 0.0000000000 1.9012670318 0.2036971507 4.3976609740 0.0992756663 1.3746565622 0.0551832482 7.6735845680 .3581560652
0.0015 0.0035 0.7959999999999999 0.19899999999999998 22.7450138338 1.1555775597 1.3493784672 0.1047799676 2.9877508297 0.1927092369 1.0105755196 0.0551940814 28.0927186503 1.5082608456
0.0015 0.004 0.7956 0.1989 22.4257343985 0.9714731918 1.5529535667 0.1162994735 2.9935304659 0.0634226555 1.0149767680 0.0300523272 27.9871951991 1.1812476480
0.0015 0.0045 0.7952 0.1988 22.5528211557 0.3629491524 1.7572010860 0.0913637667 3.0584978581 0.1037153983 1.0377165510 0.0405229521 28.4062366508 .5985512695
0.0015 0.005 0.7948 0.1987 23.0559597112 1.6507332669 1.9454786347 0.1603499222 2.9708400423 0.1063745503 1.0351491562 0.0355899889 29.0074275444 1.9530477283
0.0015 0.0055 0.7944 0.1986 22.4911007429 1.3466728979 2.1277044051 0.2320496334 3.0197528894 0.1171957839 1.0139987128 0.0315356449 28.6525567502 1.7274539601
0.0015 0.006 0.794 0.1985 23.3454206348 1.3101714903 2.3361545482 0.1473144296 3.0078725261 0.1348371103 1.0065410420 0.0572110034 29.6959887511 1.6495340336
0.0015 0.0065 0.7936 0.1984 22.9284823184 1.5136465193 2.3828877255 0.1750391574 3.0046616171 0.0820653736 1.0210896129 0.0738601671 29.3371212739 1.8446112174
0.0015 0.006999999999999999 0.7932 0.1983 22.9438473157 1.3337085782 2.6513513373 0.1304069780 2.9410856188 0.1021865310 1.0242682922 0.0252524871 29.5605525640 1.5915545743
0.0015 0.0075 0.7928 0.1982 22.4321147787 1.9331496445 2.8345857374 0.2152074345 2.9698767696 0.1570315066 1.0100864920 0.0328741502 29.2466637777 2.3382627358
0.0015 0.008 0.7924 0.1981 23.2223704446 1.6750901112 2.9262029374 0.2674984576 2.9197865891 0.0378409255 0.9800112951 0.0430955132 30.0483712662 2.0235250075
0.0 0.004 0.7968 0.1992 0.0000000000 0.0000000000 2.1989809056 0.2192784632 4.3137492187 0.1935792037 1.3700108000 0.0530510422 7.8827409243 .4659087091
0.0015 0.0085 0.792 0.198 22.0602297594 1.4120943445 3.2619085309 0.0424530748 2.9988819809 0.1329872907 1.0237792646 0.0471436296 29.3447995358 1.6346783396
0.0015 0.009000000000000001 0.7916 0.1979 22.4213071958 1.5851233364 3.4448067210 0.3129996878 3.0255325256 0.0660702126 1.0029955920 0.0445149437 29.8946420344 2.0087081805
0.0015 0.0095 0.7912 0.1978 22.7196225247 0.7845375722 3.6623345318 0.2021720506 2.9459019823 0.1257219292 1.0048294454 0.0702840010 30.3326884842 1.1827155530
0.0015 0.01 0.7908 0.1977 22.7066013405 1.7368294846 3.8613707975 0.1002503306 2.9614213758 0.1141173905 1.0289140543 0.0566481002 30.5583075681 2.0078453059
0.002 0.0 0.7984 0.1996 26.5320950313 1.7546920670 0.0000000000 0.0000000000 2.9269576192 0.1286370636 1.0018952799 0.0545545295 30.4609479304 1.9378836601
0.002 0.0005 0.7979999999999999 0.1995 27.9017933918 1.5457111995 0.1738205226 0.0330513322 2.8996648926 0.0847625920 0.9807448365 0.0378372755 31.9560236435 1.7013623992
0.002 0.001 0.7976 0.1994 26.7399131303 1.9685423611 0.3663006952 0.0545593169 2.8882126505 0.1042389408 0.9955379212 0.0290405815 30.9899643972 2.1563812003
0.002 0.0015 0.7972 0.1993 27.5446223106 1.5752386012 0.5293625007 0.0525434886 2.8405841669 0.1242934724 0.9781774416 0.0624798540 31.8927464198 1.8145554162
0.002 0.002 0.7968 0.1992 27.9945042229 2.2477971419 0.7213383584 0.0422261442 2.8612410149 0.2139541858 0.9840457727 0.0377407658 32.5611293689 2.5417182377
0.002 0.0025 0.7964 0.1991 28.3062313714 1.8253358441 0.9319738660 0.1503253116 2.7757238050 0.1585991153 0.9608169621 0.0603973824 32.9747460045 2.1946576534
0.0 0.0045 0.7964 0.1991 0.0000000000 0.0000000000 2.5723420089 0.2077619459 4.4443261849 0.2326932265 1.3588854223 0.0904502770 8.3755536161 .5309054494
0.002 0.003 0.7959999999999999 0.19899999999999998 27.4050352166 1.3097224591 1.1049538638 0.1041198173 2.8184288948 0.0287080725 0.9650959535 0.0437495246 32.2935139287 1.4862998735
0.002 0.0035 0.7956 0.1989 27.2874539237 1.5034323951 1.3102100129 0.0954054487 2.8449724092 0.1806263083 0.9762213313 0.0473562059 32.4188576771 1.8268203580
0.002 0.004 0.7952 0.1988 26.9198658952 1.5086722694 1.4840305355 0.0764358272 2.8684120450 0.1001931672 0.9771993865 0.0403232831 32.2495078622 1.7256245469
0.002 0.0045 0.7948 0.1987 27.4171449178 1.3972971007 1.6978600372 0.1595456834 2.8086891375 0.1128925652 0.9756100468 0.0265497399 32.8993041393 1.6962850892
0.002 0.005 0.7944 0.1986 26.9344496215 1.1032782247 1.8041023683 0.1130215502 2.8287038036 0.0786170887 0.9523812361 0.0637942071 32.5196370295 1.3587110707
0.002 0.0055 0.794 0.1985 27.6353799641 1.1648551929 1.9648107045 0.1274523827 2.7911361682 0.0643094478 0.9670520639 0.0403484810 33.3583789007 1.3969655044
0.002 0.006 0.7936 0.1984 27.2688336304 1.5174536048 2.1603167662 0.1533994321 2.7626661084 0.0658966010 0.9676633484 0.0297162235 33.1594798534 1.7664658614
0.002 0.0065 0.7932 0.1983 27.8058272646 1.2494472075 2.3497710495 0.2284807933 2.8084750769 0.0439736955 1.0087416662 0.0476042678 33.9728150572 1.5695059641
0.002 0.006999999999999999 0.7928 0.1982 26.5862631573 0.5582821732 2.5044276074 0.2561990096 2.7957384712 0.0977753280 0.9642401553 0.0496344938 32.8506693912 .9618910046
0.002 0.0075 0.7924 0.1981 26.6417334018 0.6073170742 2.6451314540 0.1705084829 2.8111508344 0.0490521162 0.9779329278 0.0254505859 33.0759486180 .8523282592
