# Supplementary material for: Multipressure Sampling for Improving the Performance of MOF-based Electronic Noses
Source: ACS Sens. 2024 Jul 12;9(7):3531–9. doi: 10.1021/acssensors.4c00199 (PMC11287752; doi:10.1021/acssensors.4c00199)
Supplement: Supplementary file 2 — se4c00199_si_002.zip [file se4c00199_si_002.zip › Multiplex_Adsorption_Data/H2S_0.5bar/MOF-177_EQeq.csv]

H2S_comp CO2_comp N2_comp O2_comp H2S_mass H2S_error CO2_mass CO2_error N2_mass N2_error O2_mass O2_error total_mass total_error
0.0 0.0 0.8 0.2 0.0000000000 0.0000000000 0.0000000000 0.0000000000 4.0540381288 0.1150334648 1.3255686844 0.1684254476 5.3796068132 .2834589124
0.0 0.0005 0.7996 0.1999 0.0000000000 0.0000000000 0.0249025566 0.0140765900 4.0259867217 0.0636780477 1.3408931779 0.1039731114 5.3917824562 .1817277491
0.0 0.005 0.7959999999999999 0.19899999999999998 0.0000000000 0.0000000000 0.2241230091 0.0846764930 4.0101315786 0.1919662497 1.2935265617 0.1049577801 5.5277811494 .3816005228
0.002 0.008 0.792 0.198 0.1149932249 0.0526690911 0.3467202107 0.0404546094 3.9906175564 0.2233082303 1.2844711792 0.1128697932 5.7368021712 .4293017240
0.002 0.0085 0.7916 0.1979 0.1327986275 0.0599786349 0.3610870702 0.0366472276 4.1388021630 0.2339839804 1.3388034743 0.1084142516 5.9714913350 .4390240945
0.002 0.009000000000000001 0.7912 0.1978 0.1231540344 0.0226975238 0.3716227672 0.0390703452 4.1607554381 0.2364502996 1.2440702419 0.1001120973 5.8996024816 .3983302659
0.002 0.0095 0.7908 0.1977 0.1135094414 0.0191172137 0.4290902055 0.1234918658 4.0833091622 0.2197494662 1.2440702419 0.1453408546 5.8699790510 .5076994003
0.002 0.01 0.7904 0.1976 0.1246378180 0.0394251089 0.4855998531 0.1099750542 4.0265965349 0.2297499037 1.2099384156 0.0926828005 5.8467726216 .4718328673
0.0025 0.0 0.7979999999999999 0.1995 0.1261216015 0.0325080688 0.0000000000 0.0000000000 4.0223278426 0.3732216186 1.3032785121 0.0713633713 5.4517279562 .4770930587
0.0025 0.0005 0.7976 0.1994 0.1446688959 0.0452493167 0.0249025566 0.0153246502 4.2180778786 0.1263123195 1.2545187602 0.1500065045 5.6421680913 .3368927909
0.0025 0.001 0.7972 0.1993 0.1691513244 0.0656228332 0.0488473225 0.0195351726 4.0192787766 0.1527408597 1.3276583881 0.1696768451 5.5649358116 .4075757106
0.0025 0.0015 0.7968 0.1992 0.1632161902 0.0437653270 0.0660875540 0.0293027589 4.1509984270 0.2086808914 1.3241755487 0.1456743127 5.7044777199 .4274232900
0.0025 0.002 0.7964 0.1991 0.1483783547 0.0714684797 0.0948212731 0.0425759216 4.0436713044 0.1987055503 1.2705398216 0.1180800708 5.5574107538 .4308300224
0.0 0.0055 0.7956 0.1989 0.0000000000 0.0000000000 0.2700969597 0.0829692186 4.1589259985 0.3839983577 1.3186030056 0.0600181257 5.7476259638 .5269857020
0.0025 0.0025 0.7959999999999999 0.19899999999999998 0.1624742984 0.0211926680 0.1245127828 0.0410846412 4.0558675684 0.0938716256 1.3004922406 0.0841204864 5.6433468902 .2402694212
0.0025 0.003 0.7956 0.1989 0.1461526794 0.0333768856 0.1350484798 0.0421427880 4.1217273935 0.3502558060 1.2795952041 0.0526081713 5.6825237568 .4783836509
0.0025 0.0035 0.7952 0.1988 0.1394756535 0.0649483771 0.1494153394 0.0389763129 4.0790404698 0.0982083279 1.3408931779 0.0595962575 5.7088246406 .2617292754
0.0025 0.004 0.7948 0.1987 0.1513459218 0.0433610197 0.1647399896 0.0673456918 4.1156292616 0.3884926472 1.2747192289 0.1032237459 5.7064344019 .6024231046
0.0025 0.0045 0.7944 0.1986 0.1513459218 0.0388059752 0.2116717308 0.0504638427 4.1430708554 0.1618660653 1.3123338946 0.0614244920 5.8184224026 .3125603752
0.0025 0.005 0.794 0.1985 0.1654418655 0.0491219760 0.2116717308 0.0851087392 4.1619750645 0.2327218461 1.3283549560 0.1257377388 5.8674436168 .4926903001
0.0025 0.0055 0.7936 0.1984 0.1535715972 0.0380034016 0.2116717308 0.0311245117 4.0698932719 0.3372305571 1.2928299939 0.1896609940 5.7279665938 .5960194644
0.0025 0.006 0.7932 0.1983 0.1483783547 0.0375370845 0.3074507945 0.0802260440 4.0387927989 0.1188494474 1.2301388842 0.1215625717 5.7247608323 .3581751476
0.0025 0.0065 0.7928 0.1982 0.1535715972 0.0542342677 0.2691391691 0.0339441867 4.1186783276 0.1973158001 1.3123338946 0.0649565893 5.8537229885 .3504508438
0.0025 0.006999999999999999 0.7924 0.1981 0.1342824110 0.0415459393 0.2490255657 0.0314762122 4.0278161613 0.2208500603 1.3039750800 0.0456982510 5.7150992180 .3395704628
0.0 0.006 0.7952 0.1988 0.0000000000 0.0000000000 0.2825482380 0.0296760575 4.1662437569 0.1263123195 1.3186030056 0.1669206887 5.7673950005 .3229090657
0.0025 0.0075 0.792 0.198 0.1446688959 0.0093842711 0.3371423043 0.0791206955 3.9680544681 0.3901965873 1.2851677471 0.1158063748 5.7350334154 .5945079287
0.0025 0.008 0.7916 0.1979 0.1535715972 0.0525854229 0.3371423043 0.0684267511 4.1223372067 0.2670118454 1.2677535500 0.0857655838 5.8808046582 .4737896032
0.0025 0.0085 0.7912 0.1978 0.1565391642 0.0143858152 0.4061032302 0.0842420289 4.0772110302 0.4026134323 1.3367137706 0.1504586631 5.9765671952 .6516999395
0.0025 0.009000000000000001 0.7908 0.1977 0.1305729522 0.0597948201 0.3926941613 0.1234026913 3.9607367097 0.2019945806 1.3492519925 0.1014792072 5.8332558157 .4866712992
0.0025 0.0095 0.7904 0.1976 0.1624742984 0.0479425136 0.4032298583 0.0776696753 3.9802507320 0.2121098260 1.3192995735 0.0869343511 5.8652544622 .4246563660
0.0025 0.01 0.79 0.1975 0.1520878136 0.0281528134 0.4233434616 0.0447607036 4.0101315786 0.2234746969 1.2586981675 0.0380507181 5.8442610213 .3344389320
0.003 0.0 0.7976 0.1994 0.1646999738 0.0333768856 0.0000000000 0.0000000000 4.1595358117 0.2100945855 1.2997956727 0.1390625864 5.6240314582 .3825340575
0.003 0.0005 0.7972 0.1993 0.1736026750 0.0477123514 0.0124512783 0.0097675863 4.0851386018 0.2343904897 1.3220858450 0.1172719150 5.5932784001 .4091423424
0.003 0.001 0.7968 0.1992 0.1624742984 0.0401993084 0.0373538349 0.0164784532 4.1442904818 0.1580534166 1.3025819443 0.1128353974 5.6467005594 .3275665756
0.003 0.0015 0.7964 0.1991 0.1580229478 0.0368265392 0.0612986008 0.0293027589 4.0833091622 0.2571474586 1.3151201662 0.0717971952 5.6177508770 .3950739519
0.0 0.0065 0.7948 0.1987 0.0000000000 0.0000000000 0.3179864916 0.1197199984 4.0113512050 0.2593993668 1.3025819443 0.1117986030 5.6319196409 .4909179682
0.003 0.002 0.7959999999999999 0.19899999999999998 0.1839891599 0.0371242525 0.0823699948 0.0421427880 4.0296456009 0.2584514660 1.3318377954 0.1132303182 5.6278425510 .4509488247
0.003 0.0025 0.7956 0.1989 0.1758283504 0.0426442592 0.1120615046 0.0281531801 4.1162390748 0.3367582606 1.2865608829 0.0965795831 5.6906898127 .5041352830
0.003 0.003 0.7952 0.1988 0.1513459218 0.0388059752 0.1273861547 0.0523202724 4.1186783276 0.1365436975 1.2970094012 0.2052027984 5.6944198053 .4328727435
0.003 0.0035 0.7948 0.1987 0.1817634846 0.0296756709 0.1417530143 0.0547199463 4.0894072941 0.2133962841 1.2893471544 0.1110496127 5.7022709474 .4088415140
0.003 0.004 0.7944 0.1986 0.1557972725 0.0285411464 0.1838958023 0.0422297701 4.0192787766 0.1337925150 1.3109407589 0.1290888955 5.6699126103 .3336523270
0.003 0.0045 0.794 0.1985 0.1899242941 0.0652527450 0.1896425462 0.0834103127 4.0802600962 0.2924408760 1.2719329573 0.0687311689 5.7317598938 .5098351026
0.003 0.005 0.7936 0.1984 0.1758283504 0.0484450216 0.2250807997 0.0545183988 4.0589166343 0.1285766215 1.2956162654 0.0292226624 5.7554420498 .2607627043
0.003 0.0055 0.7932 0.1983 0.1802797010 0.0693738233 0.2260385904 0.0195351726 4.0662343927 0.1232727987 1.3102441910 0.0450135943 5.7827968751 .2571953889
0.003 0.006 0.7928 0.1982 0.1543134889 0.0674428182 0.2404054499 0.0333993008 4.0113512050 0.2277013405 1.3039750800 0.1121971732 5.7100452238 .4407406327
0.003 0.0065 0.7924 0.1981 0.1646999738 0.0267904095 0.2720125410 0.0311245117 4.0869680414 0.3182407022 1.2977059691 0.1002283491 5.8213865253 .4763839725
0.0 0.006999999999999999 0.7944 0.1986 0.0000000000 0.0000000000 0.3227754447 0.0849361047 4.0473301836 0.2262924665 1.3311412275 0.1307916342 5.7012468558 .4420202054
0.003 0.006999999999999999 0.792 0.198 0.1669256491 0.0273596168 0.3036196320 0.0582916135 3.8826806206 0.3695407591 1.2928299939 0.0938067740 5.6460558956 .5489987634
0.003 0.0075 0.7916 0.1979 0.1654418655 0.0368265392 0.3017040507 0.0863075129 4.0400124252 0.3492691440 1.3234789808 0.0937653856 5.8306373222 .5661685817
0.003 0.008 0.7912 0.1978 0.1795378092 0.0926147215 0.3448046294 0.0473113674 4.1723418888 0.2260293815 1.2468565135 0.0576091541 5.9435408409 .4235646245
0.003 0.0085 0.7908 0.1977 0.1899242941 0.0559919440 0.3476780013 0.0743383759 4.0644049531 0.1613874973 1.3074579194 0.1934703976 5.9094651679 .4851882148
0.003 0.009000000000000001 0.7904 0.1976 0.1713769997 0.0423333613 0.3840740455 0.0905403497 4.0711128983 0.1790567729 1.2963128333 0.0542071258 5.9228767768 .3661376097
0.003 0.0095 0.79 0.1975 0.1676675409 0.0312652594 0.3812006736 0.0992781298 4.1089213164 0.2411840101 1.2600913033 0.1063173459 5.9178808342 .4780447452
0.003 0.01 0.7896 0.1974 0.1928918612 0.0471553788 0.4099343927 0.1050255758 4.0339142933 0.2597832846 1.2573050317 0.1248392686 5.8940455789 .5368035078
0.0035 0.0 0.7972 0.1993 0.2277607745 0.0298974101 0.0000000000 0.0000000000 3.9961058751 0.2498478416 1.2754157967 0.1018419410 5.4992824463 .3815871927
0.0035 0.0005 0.7968 0.1992 0.1973432118 0.0316153852 0.0181980221 0.0071674488 4.1918559111 0.2601380470 1.3534313998 0.2421653089 5.7608285448 .5410861899
0.0035 0.001 0.7964 0.1991 0.2055040213 0.0871020121 0.0354382536 0.0177643699 4.1278255255 0.3762977330 1.2628775748 0.0509209705 5.6316453752 .5320850855
0.0 0.0075 0.794 0.1985 0.0000000000 0.0000000000 0.3170287009 0.0699646229 4.1266058991 0.2393887704 1.3422863137 0.1371796677 5.7859209137 .4465330610
0.0035 0.0015 0.7959999999999999 0.19899999999999998 0.2032783460 0.0642325767 0.0660875540 0.0442660950 4.1058722504 0.2063512706 1.2677535500 0.0954069175 5.6429917004 .4102568598
0.0035 0.002 0.7956 0.1989 0.2062459131 0.0585295719 0.0747076697 0.0187687867 4.1070918768 0.1272743107 1.3186030056 0.1641064265 5.7066484652 .3686790958
0.0035 0.0025 0.7952 0.1988 0.2003107789 0.0357342398 0.1063147607 0.0339441867 3.9869586772 0.2230816364 1.2649672785 0.1052163426 5.5585514953 .3979764055
0.0035 0.003 0.7948 0.1987 0.2233094239 0.0800968294 0.1130192952 0.0351131848 4.0381829857 0.1936327350 1.3032785121 0.1103483135 5.6777902169 .4191910627
0.0035 0.0035 0.7944 0.1986 0.2166323979 0.0451519015 0.1561198739 0.0589177497 4.0204984030 0.0874906624 1.3011888085 0.0544215253 5.6944394833 .2459818389
0.0035 0.004 0.794 0.1985 0.2336959087 0.0419677363 0.1551620832 0.0254130574 4.0857484150 0.2789453807 1.2677535500 0.1191110715 5.7423599569 .4654372459
0.0035 0.0045 0.7936 0.1984 0.1980851036 0.0625305188 0.1886847555 0.1016522295 4.1942951639 0.1828056823 1.2761123646 0.0914177348 5.8571773876 .4384061654
0.0035 0.005 0.7932 0.1983 0.2032783460 0.0551999388 0.2097561495 0.0859667119 4.0509890628 0.0725241992 1.2391942667 0.1915954253 5.7032178250 .4052862752
0.0035 0.0055 0.7928 0.1982 0.2025364542 0.0397033418 0.2298697529 0.1088684010 4.0650147663 0.1998997050 1.3158167341 0.1488375036 5.8132377075 .4973089514
0.0035 0.006 0.7924 0.1981 0.1817634846 0.0487621032 0.2557301001 0.0560450764 4.0802600962 0.3836960913 1.2078487119 0.1210024832 5.7256023928 .6095057541
0.0 0.008 0.7936 0.1984 0.0000000000 0.0000000000 0.3687493953 0.0574674382 4.0991643053 0.1338592056 1.3116373268 0.1683101745 5.7795510274 .3596368183
0.0035 0.0065 0.792 0.198 0.2114391555 0.0424890947 0.2557301001 0.0818560850 4.0558675684 0.1765048439 1.2928299939 0.0806816873 5.8158668179 .3815317109
0.0035 0.006999999999999999 0.7916 0.1979 0.2314702334 0.0700056563 0.2854216099 0.0505365049 4.1461199214 0.2063801027 1.2656638464 0.0705702684 5.9286756111 .3974925323
0.0035 0.0075 0.7912 0.1978 0.1973432118 0.0690238500 0.3208598635 0.0632431994 4.1625848777 0.2499311778 1.2963128333 0.2228756003 5.9771007863 .6050738275
0.0035 0.008 0.7908 0.1977 0.2032783460 0.0495237071 0.3419312575 0.0345867204 3.9814703584 0.3730422263 1.2280491806 0.1203753148 5.7547291425 .5775279686
0.0035 0.0085 0.7904 0.1976 0.2270188827 0.0448583866 0.3381000949 0.1343094344 4.0442811176 0.3206852156 1.2768089325 0.1810326195 5.8862090277 .6808856561
0.0035 0.009000000000000001 0.79 0.1975 0.1854729434 0.0234606778 0.3572559077 0.0287975010 4.0284259745 0.2666327571 1.2782020683 0.0998791879 5.8493568939 .4187701238
0.0035 0.0095 0.7896 0.1974 0.2069878049 0.0525435388 0.3879052081 0.1022640558 3.9747624132 0.2075014294 1.3374103385 0.1111020317 5.9070657647 .4734110557
0.0035 0.01 0.7892 0.1973 0.1928918612 0.0487621032 0.4185545085 0.0508982597 3.9967156883 0.0894078486 1.2371045631 0.1547196289 5.8452666211 .3437878404
0.004 0.0 0.7968 0.1992 0.2374053676 0.0600886539 0.0000000000 0.0000000000 4.2473489120 0.1617557522 1.3750250043 0.1659177327 5.8597792839 .3877621388
0.004 0.0005 0.7964 0.1991 0.2440823935 0.0258706501 0.0181980221 0.0111696623 4.1131900088 0.2259108933 1.3088510552 0.0929755057 5.6843214796 .3559267114
0.0 0.0085 0.7932 0.1983 0.0000000000 0.0000000000 0.3467202107 0.0883247086 4.0131806446 0.2329582190 1.3144235983 0.0723358163 5.6743244536 .3936187439
0.004 0.001 0.7959999999999999 0.19899999999999998 0.2411148264 0.0580385116 0.0402272068 0.0187687867 4.0796502830 0.3788113240 1.2531256244 0.1921012487 5.6141179406 .6477198710
0.004 0.0015 0.7956 0.1989 0.2403729347 0.0539901512 0.0766232510 0.0677260255 3.9686642813 0.3098091112 1.2984025369 0.1037301614 5.5840630039 .5352554493
0.004 0.002 0.7952 0.1988 0.2655972550 0.0421248214 0.0948212731 0.0518977600 3.9601268965 0.1930865420 1.3039750800 0.1555453399 5.6245205046 .4426544633
0.004 0.0025 0.7948 0.1987 0.2299864498 0.0534985766 0.0976946450 0.0361431152 4.0717227115 0.2129846249 1.2795952041 0.0694614756 5.6789990104 .3720877923
0.004 0.003 0.7944 0.1986 0.2114391555 0.0457332804 0.1120615046 0.0323954189 4.0955054261 0.2337550084 1.2865608829 0.1035616314 5.7055669691 .4154453391
0.004 0.0035 0.794 0.1985 0.2596621208 0.0720819543 0.1628244083 0.0810451627 4.0869680414 0.3974859526 1.2566084639 0.0702670946 5.7660630344 .6208801642
0.004 0.004 0.7936 0.1984 0.2507594195 0.0739811560 0.1810224304 0.0659138128 4.2071012410 0.2877749760 1.2830780435 0.1314724598 5.9219611344 .5591424046
0.004 0.0045 0.7932 0.1983 0.2915634671 0.0550401702 0.1733601053 0.0195351726 4.1345334707 0.1100370696 1.2621810069 0.1208580409 5.8616380500 .3054704533
0.004 0.005 0.7928 0.1982 0.2574364455 0.0865950113 0.1906003368 0.0221744564 4.0204984030 0.2993580372 1.3499485604 0.1087717015 5.8184837457 .5168992064
0.004 0.0055 0.7924 0.1981 0.2084715884 0.0563837748 0.2193340559 0.0252682524 4.0802600962 0.1373583074 1.2691466858 0.1384471384 5.7772124263 .3574574730
0.0 0.009000000000000001 0.7928 0.1982 0.0000000000 0.0000000000 0.3687493953 0.0643931699 4.1119703824 0.3076892839 1.2816849077 0.0786844266 5.7624046854 .4507668804
0.004 0.006 0.792 0.198 0.2403729347 0.0433610197 0.2289119623 0.0140765900 3.9643955889 0.1791398272 1.2238697733 0.1914028620 5.6575502592 .4279802989
0.004 0.0065 0.7916 0.1979 0.2314702334 0.0441659333 0.2624346346 0.0786088833 3.9601268965 0.2467566732 1.2851677471 0.0825366811 5.7391995116 .4520681709
0.004 0.006999999999999999 0.7912 0.1978 0.2470499606 0.0410662395 0.2930839350 0.0788419371 4.0900171073 0.2927255791 1.3025819443 0.1259228288 5.9327329472 .5385565845
0.004 0.0075 0.7908 0.1977 0.2559526619 0.0969581876 0.3438468388 0.0458940653 4.0766012170 0.2790253574 1.2607878712 0.1673503437 5.9371885889 .5892279540
0.004 0.008 0.7904 0.1976 0.2233094239 0.0443648799 0.3093663758 0.0681580938 4.1558769325 0.3033659767 1.2224766375 0.1210505923 5.9110293697 .5369395427
0.004 0.0085 0.79 0.1975 0.2581783372 0.0394251089 0.3965253238 0.0636480525 4.0564773815 0.1727225234 1.2733260931 0.1458873259 5.9845071356 .4216830107
0.004 0.009000000000000001 0.7896 0.1974 0.2351796923 0.0798490641 0.4137655553 0.0798133323 4.2113699334 0.1387053595 1.3283549560 0.1166080437 6.1886701370 .4149757996
0.004 0.0095 0.7892 0.1973 0.2641134714 0.0569664679 0.4156811366 0.1062068467 4.1186783276 0.2062359019 1.2398908346 0.1259228288 6.0383637702 .4953320453
0.004 0.01 0.7888 0.1972 0.2440823935 0.0590538396 0.4290902055 0.0960850679 4.0759914038 0.1183980235 1.2552153281 0.0995483001 6.0043793309 .3730852311
0.0045 0.0 0.7964 0.1991 0.2767256316 0.0742781510 0.0000000000 0.0000000000 4.0223278426 0.2528600548 1.3283549560 0.0965795831 5.6274084302 .4237177889
0.0 0.0095 0.7924 0.1981 0.0000000000 0.0000000000 0.3754539298 0.0486874290 4.2113699334 0.2547355491 1.2357114273 0.1288481140 5.8225352905 .4322710921
0.0045 0.0005 0.7959999999999999 0.19899999999999998 0.2648553632 0.0937957782 0.0258603472 0.0239256024 4.1546573061 0.3431379353 1.2963128333 0.1519348530 5.7416858498 .6127941689
0.0045 0.001 0.7956 0.1989 0.2388891511 0.0855719983 0.0249025566 0.0221744564 4.1796596472 0.2199186265 1.3074579194 0.1961107677 5.7509092743 .5237758489
0.0045 0.0015 0.7952 0.1988 0.2604040126 0.0581143294 0.0708765072 0.0280225382 4.1211175804 0.1457236644 1.3011888085 0.1287878483 5.7535869087 .3606483803
0.0045 0.002 0.7948 0.1987 0.2433405018 0.0858288947 0.1043991795 0.0466867675 3.9796409188 0.3455957242 1.3826872510 0.0282088493 5.7100678511 .5063202357
0.0045 0.0025 0.7944 0.1986 0.2655972550 0.1203237763 0.1024835982 0.0345867204 4.1546573061 0.2505315675 1.2977059691 0.1010959762 5.8204441284 .5065380404
0.0045 0.003 0.794 0.1985 0.2678229303 0.0370649011 0.1283439454 0.0742889981 4.0747717774 0.2481752413 1.2816849077 0.1681602014 5.7526235608 .5276893419
0.0045 0.0035 0.7936 0.1984 0.2418567182 0.0301905289 0.1407952237 0.0318240263 4.0015941939 0.2537760897 1.2851677471 0.1696539668 5.6694138829 .4854446117
0.0045 0.004 0.7932 0.1983 0.2767256316 0.0822931557 0.1743178960 0.0300447183 4.0826993490 0.0805322918 1.3053682158 0.0697124916 5.8391110924 .2625826574
0.0045 0.0045 0.7928 0.1982 0.2782094151 0.0676709415 0.1934737087 0.0494353596 4.2314937689 0.2084598046 1.2614844391 0.0823483484 5.9646613318 .4079144541
0.0045 0.005 0.7924 0.1981 0.3004661683 0.0862638628 0.2423210312 0.0475434769 4.0894072941 0.2887296445 1.2921334260 0.1670601573 5.9243279196 .5895971415
0.0 0.001 0.7992 0.1998 0.0000000000 0.0000000000 0.0411849974 0.0335089868 4.0144002710 0.2327090623 1.3074579194 0.1147625978 5.3630431878 .3809806469
0.0 0.01 0.792 0.198 0.0000000000 0.0000000000 0.5468984538 0.2989411727 4.1034329977 0.3477839026 1.2949196975 0.1322672183 5.9452511490 .7789922936
0.0045 0.0055 0.792 0.198 0.2262769910 0.0273596168 0.2442366125 0.1047456937 4.0064726995 0.3021130528 1.2851677471 0.0632305636 5.7621540501 .4974489269
0.0045 0.006 0.7916 0.1979 0.2374053676 0.0296756709 0.2758437035 0.0866469735 4.1022133713 0.2511838247 1.3102441910 0.0731097689 5.9257066334 .4406162380
0.0045 0.0065 0.7912 0.1978 0.2759837398 0.1017879839 0.2595612627 0.0861798705 4.0564773815 0.1213267760 1.2858643150 0.0809218834 5.8778866990 .3902165138
0.0045 0.006999999999999999 0.7908 0.1977 0.2730161727 0.0634046249 0.2921261444 0.0503182036 4.1259960859 0.2106249229 1.3199961414 0.0771902826 6.0111345444 .4015380340
0.0045 0.0075 0.7904 0.1976 0.2537269866 0.0906930453 0.3007462601 0.0546528464 4.0473301836 0.2154151629 1.3450725852 0.0776165437 5.9468760155 .4383775983
0.0045 0.008 0.79 0.1975 0.2796931987 0.0327106132 0.3553403264 0.0745355603 4.0064726995 0.1178691772 1.2607878712 0.0857655838 5.9022940958 .3108809345
0.0045 0.0085 0.7896 0.1974 0.2744999563 0.0796281810 0.3553403264 0.0526000620 4.0223278426 0.2624153089 1.2830780435 0.0558298182 5.9352461688 .4504733701
0.0045 0.009000000000000001 0.7892 0.1973 0.2351796923 0.0733835602 0.3735383485 0.0785154680 4.0515988760 0.3412426595 1.2990991048 0.0586111275 5.9594160216 .5517528152
0.0045 0.0095 0.7888 0.1972 0.2811769822 0.0650838275 0.4156811366 0.0715207352 4.1040428109 0.1159607536 1.2921334260 0.1063720969 6.0930343557 .3589374132
0.0045 0.01 0.7884 0.1971 0.2841445493 0.0179286248 0.3946097425 0.1215451036 4.1016035581 0.2661581374 1.2573050317 0.1078218686 6.0376628816 .5134537344
0.0005 0.0 0.7996 0.1999 0.0304175627 0.0262927114 0.0000000000 0.0000000000 4.1052624372 0.3146919714 1.2837746114 0.1226117778 5.4194546113 .4635964606
0.005 0.0 0.7959999999999999 0.19899999999999998 0.2982404930 0.0855719983 0.0000000000 0.0000000000 4.0369633593 0.2076590781 1.3074579194 0.0803442064 5.6426617717 .3735752828
0.005 0.0005 0.7956 0.1989 0.3071431943 0.1181822185 0.0210713940 0.0197221163 4.1028231845 0.3127479756 1.3269618202 0.1718702740 5.7579995930 .6225225844
0.005 0.001 0.7952 0.1988 0.2945310342 0.0259556115 0.0498051131 0.0231460566 4.0515988760 0.3005927539 1.1980967616 0.1210505923 5.5940317849 .4707450143
0.005 0.0015 0.7948 0.1987 0.3078850861 0.0419677363 0.0612986008 0.0339441867 4.1162390748 0.0524581147 1.2684501179 0.1361714498 5.7538728796 .2645414875
0.005 0.002 0.7944 0.1986 0.3123364367 0.0962059439 0.0794966229 0.0254130574 4.0406222384 0.1715472915 1.2663604142 0.0943431708 5.6988157122 .3875094636
0.005 0.0025 0.794 0.1985 0.3041756272 0.0824802162 0.0996102263 0.0280225382 4.0766012170 0.3124957959 1.2740226610 0.1855748881 5.7544097315 .6085734384
0.005 0.003 0.7936 0.1984 0.3190134627 0.0384067848 0.1388796424 0.0632431994 4.0692834587 0.3086064502 1.2816849077 0.1657187554 5.8088614715 .5759751898
0.005 0.0035 0.7932 0.1983 0.3093688696 0.0598316282 0.1551620832 0.0426620206 4.1613652513 0.2044975617 1.3304446596 0.1121452661 5.9563408637 .4191364766
0.005 0.004 0.7928 0.1982 0.3197553545 0.1163990128 0.1589932458 0.0252682524 4.0034236335 0.2282363875 1.2566084639 0.1442013294 5.7387806977 .5141049821
0.005 0.0045 0.7924 0.1981 0.2648553632 0.0371242525 0.1915581274 0.0401815718 4.0247670953 0.2374672408 1.3179064377 0.1037488701 5.7990870236 .4185219352
0.0005 0.0005 0.7992 0.1998 0.0319013463 0.0145380503 0.0210713940 0.0129921043 4.0912367337 0.2879558317 1.3199961414 0.1339875079 5.4642056154 .4494734942
0.005 0.005 0.792 0.198 0.3078850861 0.0688002127 0.2097561495 0.0710058204 4.0387927989 0.1865111443 1.3088510552 0.0717701580 5.8652850897 .3980873354
0.005 0.0055 0.7916 0.1979 0.2796931987 0.0434117640 0.2030516151 0.0516141635 3.9942764355 0.1144110971 1.2914368581 0.1406584274 5.7684581074 .3500954520
0.005 0.006 0.7912 0.1978 0.3019499519 0.0628816194 0.2653080065 0.0345867204 4.0948956129 0.3699913108 1.3186030056 0.1413603820 5.9807565769 .6088200326
0.005 0.0065 0.7908 0.1977 0.3316256228 0.0973660527 0.2739281222 0.0889044363 4.1552671193 0.1931250569 1.2768089325 0.1705439459 6.0376297968 .5499394918
0.005 0.006999999999999999 0.7904 0.1976 0.3175296791 0.0609255329 0.3122397477 0.1030504390 4.1491689874 0.3583792827 1.2990991048 0.0884394364 6.0780375190 .6107946910
0.005 0.0075 0.79 0.1975 0.3264323804 0.0822128567 0.3371423043 0.0996470576 4.0820895358 0.4425311468 1.2559118960 0.1934202329 6.0015761165 .8178112940
0.005 0.008 0.7896 0.1974 0.2819188740 0.0252679233 0.3630026515 0.0656348703 4.0595264475 0.1177808053 1.3374103385 0.1408376893 6.0418583115 .3495212882
0.005 0.0085 0.7892 0.1973 0.2804350905 0.0632307704 0.3936519519 0.0600894366 4.0790404698 0.1983309025 1.2914368581 0.0806816873 6.0445643703 .4023327968
0.005 0.009000000000000001 0.7888 0.1972 0.2967567095 0.0743374076 0.3974831144 0.0499522482 4.1070918768 0.1377152092 1.3165133019 0.1404927520 6.1178450026 .4024976170
0.005 0.0095 0.7884 0.1971 0.3286580557 0.0391448985 0.3907785800 0.0847198168 4.0461105572 0.0718441732 1.2440702419 0.1432560909 6.0096174348 .3389649794
0.0005 0.001 0.7988 0.1997 0.0378364805 0.0158424730 0.0229869753 0.0111696623 4.1961246035 0.2327985339 1.2816849077 0.1963777938 5.5386329670 .4561884630
0.005 0.01 0.7879999999999999 0.19699999999999998 0.2945310342 0.0333768856 0.4377103212 0.1209397956 4.0400124252 0.2971987035 1.3081544873 0.1274243342 6.0804082679 .5789397189
0.0055 0.0 0.7956 0.1989 0.3264323804 0.1664881840 0.0000000000 0.0000000000 4.0845287886 0.1215105396 1.2691466858 0.1231645483 5.6801078548 .4111632719
0.0055 0.0005 0.7952 0.1988 0.3160458956 0.0659240872 0.0134090689 0.0140765900 4.0650147663 0.1480929809 1.2607878712 0.1251498145 5.6552576020 .3532434726
0.0055 0.001 0.7948 0.1987 0.3420121077 0.0535808189 0.0421427880 0.0213310103 4.1961246035 0.2708119917 1.2788986362 0.0658468536 5.8591781354 .4115706745
0.0055 0.0015 0.7944 0.1986 0.3390445406 0.0760357637 0.0708765072 0.0466867675 4.1717320756 0.1258876597 1.2795952041 0.1073347599 5.8612483275 .3559449508
0.0055 0.002 0.794 0.1985 0.3145621120 0.0730527987 0.0833277854 0.0254130574 4.0058628863 0.0966048813 1.1946139221 0.1128353974 5.5983667058 .3079061348
0.0055 0.0025 0.7936 0.1984 0.3383026488 0.0597948201 0.1158926671 0.0504638427 4.1003839317 0.4552066599 1.2621810069 0.1501487582 5.8167602545 .7156140809
0.0055 0.003 0.7932 0.1983 0.3167877874 0.0724779283 0.1417530143 0.0686943577 4.0826993490 0.2271257416 1.2809883398 0.1636208159 5.8222284905 .5319188435
0.0055 0.0035 0.7928 0.1982 0.3293999475 0.0928284207 0.1676133615 0.0337272887 4.0040334467 0.2981082273 1.2977059691 0.2261690597 5.7987527248 .6508329964
0.0055 0.004 0.7924 0.1981 0.3227229216 0.0789339378 0.1618666177 0.0615971832 4.1028231845 0.1074102467 1.3109407589 0.1139990325 5.8983534827 .3619404002
0.0005 0.0015 0.7984 0.1996 0.0281918874 0.0120543145 0.0737498791 0.0692264676 4.0503792496 0.4088496201 1.2984025369 0.0821123251 5.4507235530 .5722427273
0.0055 0.0045 0.792 0.198 0.3234648133 0.0349241169 0.2059249870 0.0614779242 4.0924563601 0.1382219330 1.2761123646 0.1219769727 5.8979585250 .3566009468
0.0055 0.005 0.7916 0.1979 0.3182715709 0.0329787375 0.2423210312 0.0762872877 4.1961246035 0.1573932467 1.2830780435 0.1147625978 6.0397952491 .3814218697
0.0055 0.0055 0.7912 0.1978 0.3464634583 0.0577723657 0.2605190533 0.1117951350 4.1180685144 0.2657162602 1.3158167341 0.1233849631 6.0408677601 .5586687240
0.0055 0.006 0.7908 0.1977 0.3338512982 0.0617154078 0.2777592848 0.0761428497 4.0400124252 0.2600694211 1.2928299939 0.0611077055 5.9444530021 .4590353841
0.0055 0.0065 0.7904 0.1976 0.3486891336 0.0948925692 0.2586034720 0.0465293075 4.0759914038 0.1377368099 1.3067613516 0.1221200915 5.9900453610 .4012787781
0.0055 0.006999999999999999 0.79 0.1975 0.3145621120 0.1206709263 0.2710547503 0.0589177497 3.9924469959 0.1410554738 1.3227824129 0.2226142034 5.9008462711 .5432583532
0.0055 0.0075 0.7896 0.1974 0.3427539994 0.1127675496 0.3323533511 0.0791206955 4.0540381288 0.1343583302 1.2364079952 0.0960152568 5.9655534745 .4222618321
0.0055 0.008 0.7892 0.1973 0.3546242678 0.0943807644 0.3381000949 0.0490628195 4.1058722504 0.1354059958 1.2663604142 0.1721298031 6.0649570273 .4509793828
0.0055 0.0085 0.7888 0.1972 0.3041756272 0.0462121760 0.3371423043 0.1037955199 4.0296456009 0.3833703072 1.3241755487 0.0625206056 5.9951390811 .5958986087
0.0055 0.009000000000000001 0.7884 0.1971 0.3457215665 0.0467803798 0.3965253238 0.0518977600 4.1180685144 0.2380490775 1.2684501179 0.1120933350 6.1287655226 .4488205523
0.0005 0.002 0.7979999999999999 0.1995 0.0229986450 0.0236476184 0.0718342978 0.0277594099 4.0875778546 0.2934614734 1.2977059691 0.0705702684 5.4801167665 .4154387701
0.0055 0.0095 0.7879999999999999 0.19699999999999998 0.3190134627 0.0341592625 0.4022720676 0.1022640558 4.0851386018 0.1943152311 1.2886505866 0.1322378679 6.0950747187 .4629764173
0.0055 0.01 0.7876 0.1969 0.3345931899 0.0497454893 0.4424992744 0.0702786019 4.0363535461 0.3065462459 1.2614844391 0.0276529554 6.0749304495 .4542232925
0.006 0.0 0.7952 0.1988 0.3650107527 0.0589045249 0.0000000000 0.0000000000 4.1150194484 0.2287766852 1.2844711792 0.0782391795 5.7645013803 .3659203896
0.006 0.0005 0.7948 0.1987 0.3627850773 0.1339849149 0.0172402315 0.0166996504 4.0942857997 0.2535943206 1.2566084639 0.0996262549 5.7309195724 .5039051408
0.006 0.001 0.7944 0.1986 0.3590756185 0.0710668814 0.0574674382 0.0353215734 4.1644143173 0.2241061422 1.2837746114 0.1513717502 5.8647319854 .4818663472
0.006 0.0015 0.794 0.1985 0.3613012938 0.0788781343 0.0680031352 0.0185722495 4.0613558871 0.1984283790 1.2691466858 0.0294212332 5.7598070019 .3252999960
0.006 0.002 0.7936 0.1984 0.3360769735 0.0667867441 0.0967368544 0.0536362757 4.1534376798 0.3053794465 1.2956162654 0.0940753547 5.8818677731 .5198778210
0.006 0.0025 0.7932 0.1983 0.3746553457 0.0700685262 0.1139770858 0.0815866732 4.1046526241 0.1992288737 1.2844711792 0.1015556799 5.8777562348 .4524397530
0.006 0.003 0.7928 0.1982 0.3828161552 0.1252369570 0.1589932458 0.0430046930 4.1034329977 0.2755492060 1.3039750800 0.1434726944 5.9492174787 .5872635504
0.006 0.0035 0.7924 0.1981 0.4258458781 0.0799592768 0.1695289428 0.0435136419 4.0509890628 0.1972102312 1.3025819443 0.1969698890 5.9489458280 .5176530389
0.0005 0.0025 0.7976 0.1994 0.0281918874 0.0075658413 0.0986524356 0.0274937635 4.0955054261 0.2285099508 1.2977059691 0.0608211869 5.5200557182 .3243907425
0.006 0.004 0.792 0.198 0.3702039951 0.0789897018 0.1953892900 0.0597833244 4.1766105812 0.1141116762 1.3436794494 0.1483149901 6.0858833157 .4011996925
0.006 0.0045 0.7916 0.1979 0.3709458868 0.1089343719 0.1992204525 0.0490628195 4.2022227355 0.1825939979 1.3053682158 0.0908640700 6.0777572906 .4314552593
0.006 0.005 0.7912 0.1978 0.3308837311 0.0486264642 0.2011360338 0.0488379315 4.0211082162 0.2450022703 1.2621810069 0.0722015377 5.8153089880 .4146682037
0.006 0.0055 0.7908 0.1977 0.3598175102 0.0204525448 0.2212496372 0.0412628835 4.0570871947 0.2042501004 1.2496427850 0.1777763519 5.8877971271 .4437418806
0.006 0.006 0.7904 0.1976 0.3427539994 0.0846667227 0.2480677750 0.0606970298 4.1351432839 0.1705472101 1.2705398216 0.1422363648 5.9965048799 .4581473274
0.006 0.0065 0.79 0.1975 0.3991377742 0.1037163638 0.2700969597 0.0530169778 4.1967344167 0.2759052616 1.2559118960 0.1305093872 6.1218810466 .5631479904
0.006 0.006999999999999999 0.7896 0.1974 0.3442377830 0.0724475456 0.3352267230 0.0714180492 4.0144002710 0.1715126040 1.3053682158 0.0774914162 5.9992329928 .3928696150
0.006 0.0075 0.7892 0.1973 0.3694621033 0.1287219642 0.3428890481 0.0784219415 4.0784306566 0.3938203649 1.3039750800 0.1971963874 6.0947568880 .7981606580
0.006 0.008 0.7888 0.1972 0.3702039951 0.0974564576 0.3112819571 0.0242303995 4.0894072941 0.1780153246 1.3081544873 0.1868360760 6.0790477336 .4865382577
0.006 0.0085 0.7884 0.1971 0.3108526532 0.0687041454 0.3448046294 0.0191558127 4.1747811416 0.2265158485 1.2844711792 0.1222789160 6.1149096034 .4366547226
0.0005 0.003 0.7972 0.1993 0.0319013463 0.0166554290 0.1455841769 0.0619535826 4.0162297106 0.2831635254 1.2788986362 0.2123515501 5.4726138700 .5741240871
0.006 0.009000000000000001 0.7879999999999999 0.19699999999999998 0.3434958912 0.0484450216 0.4166389272 0.1116966226 4.0259867217 0.2442482657 1.2329251558 0.1631218621 6.0190466959 .5675117720
0.006 0.0095 0.7876 0.1969 0.3709458868 0.0966169847 0.4108921834 0.0317085122 3.9625661493 0.1942846086 1.2461599456 0.0982531162 5.9905641651 .4208632217
0.006 0.01 0.7872 0.1968 0.3642688609 0.0814595816 0.3869474174 0.0434292313 4.1607554381 0.2262267239 1.2454633777 0.1218177545 6.1574350941 .4729332913
0.0065 0.0 0.7948 0.1987 0.3820742634 0.1549825943 0.0000000000 0.0000000000 4.1418512290 0.1719456954 1.2928299939 0.0667252408 5.8167554863 .3936535305
0.0065 0.0005 0.7944 0.1986 0.3568499431 0.0508398897 0.0249025566 0.0229869753 4.1753909548 0.2472444720 1.2816849077 0.1409754279 5.8388283622 .4620467649
0.0065 0.001 0.794 0.1985 0.3642688609 0.0418100611 0.0507629038 0.0533619195 4.1235568331 0.3075442182 1.2865608829 0.1259690588 5.8251494807 .5286852576
0.0065 0.0015 0.7936 0.1984 0.3857837223 0.0570822928 0.0584252289 0.0229869753 3.9631759625 0.1628737873 1.3151201662 0.0400390225 5.7225050799 .2829820779
0.0065 0.002 0.7932 0.1983 0.4236202028 0.1521438975 0.0766232510 0.0415288124 4.1491689874 0.2621884728 1.3262652523 0.1432560909 5.9756776935 .5991172736
0.0065 0.0025 0.7928 0.1982 0.3798485881 0.0651176460 0.1072725514 0.0261250455 4.0997741185 0.2699372399 1.2990991048 0.1253047989 5.8859943628 .4864847303
0.0065 0.003 0.7924 0.1981 0.3405283241 0.0477123514 0.1139770858 0.0266809598 4.1607554381 0.1963030261 1.3186030056 0.1296888936 5.9338638536 .4003852309
0.0005 0.0035 0.7968 0.1992 0.0370945887 0.0265427270 0.1561198739 0.0573395906 4.0522086892 0.2518462055 1.2809883398 0.1492932027 5.5264114916 .4850217258
0.0065 0.0035 0.792 0.198 0.4110080426 0.1103799336 0.1704867334 0.0676175770 4.1442904818 0.3287430489 1.3367137706 0.0533045132 6.0624990284 .5600450727
0.0065 0.004 0.7916 0.1979 0.3746553457 0.0643353215 0.1522887113 0.0259842086 4.0674540191 0.1951402228 1.2517324887 0.1278045473 5.8461305648 .4132643002
0.0065 0.0045 0.7912 0.1978 0.3880093976 0.0704758137 0.1992204525 0.0390703452 4.1534376798 0.2346125014 1.2942231296 0.1284860956 6.0348906595 .4726447559
0.0065 0.005 0.7908 0.1977 0.3590756185 0.0553990016 0.1925159181 0.0360414466 4.0595264475 0.2402571127 1.2949196975 0.1614114782 5.9060376816 .4931090391
0.0065 0.0055 0.7904 0.1976 0.3679783197 0.0843802017 0.2279541717 0.0840676146 4.1851479660 0.2181938545 1.3151201662 0.1318409991 6.0962006236 .5184826699
0.0065 0.006 0.79 0.1975 0.3761391293 0.1443623028 0.2949995163 0.1124496789 4.1095311296 0.1067713077 1.2921334260 0.1368538752 6.0728032012 .5004371646
0.0065 0.0065 0.7896 0.1974 0.4302972287 0.1156970647 0.2739281222 0.0730437037 3.9961058751 0.2508875544 1.2935265617 0.1647556076 5.9938577877 .6043839304
0.0065 0.006999999999999999 0.7892 0.1973 0.3917188565 0.1013544727 0.2949995163 0.0733445027 4.0259867217 0.2890437358 1.2956162654 0.2300572965 6.0083213599 .6938000077
0.0065 0.0075 0.7888 0.1972 0.3746553457 0.0892739676 0.3017040507 0.0469219668 4.0729423378 0.1891954655 1.2775055004 0.1209222588 6.0268072346 .4463136587
0.0065 0.008 0.7884 0.1971 0.3627850773 0.1030562181 0.3505513732 0.0717768073 4.1022133713 0.2227813783 1.2419805383 0.0727371648 6.0575303601 .4703515685
0.0005 0.004 0.7964 0.1991 0.0341270216 0.0143858152 0.1685711521 0.0380232026 4.1113605692 0.1763024687 1.3478588568 0.1028470157 5.6619175997 .3315585022
0.0065 0.0085 0.7879999999999999 0.19699999999999998 0.4095242591 0.1045620066 0.3246910260 0.0694381698 4.0131806446 0.1183980235 1.2454633777 0.1434050409 5.9928593074 .4358032408
0.0065 0.009000000000000001 0.7876 0.1969 0.3828161552 0.0792679334 0.4108921834 0.0715207352 4.0692834587 0.3433979343 1.2440702419 0.0801991370 6.1070620392 .5743857399
0.0065 0.0095 0.7872 0.1968 0.3650107527 0.0431574457 0.4262168336 0.0932555646 4.0747717774 0.2429659855 1.2768089325 0.1378148602 6.1428082962 .5171938560
0.0065 0.01 0.7868 0.1967 0.4221364192 0.0985795237 0.4147233459 0.1488247626 4.0144002710 0.3319445750 1.2879540187 0.1274852445 6.1392140548 .7068341058
0.006999999999999999 0.0 0.7944 0.1986 0.4265877699 0.0697536099 0.0000000000 0.0000000000 4.0967250525 0.1095357592 1.2586981675 0.0943431708 5.7820109899 .2736325399
0.006999999999999999 0.0005 0.794 0.1985 0.3983958825 0.0649483771 0.0181980221 0.0111696623 4.1601456249 0.2538053951 1.3158167341 0.0994312532 5.8925562636 .4293546877
0.006999999999999999 0.001 0.7936 0.1984 0.4243620945 0.0715608361 0.0411849974 0.0166996504 4.1638045041 0.1885733305 1.2573050317 0.0964186840 5.8866566277 .3732525010
0.006999999999999999 0.0015 0.7932 0.1983 0.4028472331 0.1046672315 0.0555518570 0.0300447183 4.0150100842 0.4179316380 1.2552153281 0.1254286485 5.7286245024 .6780722363
0.006999999999999999 0.002 0.7928 0.1982 0.3991377742 0.0573900163 0.0766232510 0.0342669596 4.0936759865 0.3247643180 1.2726295252 0.1226908975 5.8420665369 .5391121914
0.006999999999999999 0.0025 0.7924 0.1981 0.3909769647 0.0667867441 0.1063147607 0.0229869753 3.9839096112 0.2358519055 1.2823814756 0.1428490740 5.7635828122 .4684746989
0.0 0.0015 0.7988 0.1997 0.0000000000 0.0000000000 0.0632141821 0.0164784532 4.1662437569 0.2794408672 1.3429828816 0.1614235018 5.5724408206 .4573428222
0.0005 0.0045 0.7959999999999999 0.19899999999999998 0.0341270216 0.0286950081 0.2020938245 0.0280225382 4.1455101082 0.4998474764 1.3325343633 0.0794942362 5.7142653176 .6360592589
0.006999999999999999 0.003 0.792 0.198 0.4021053413 0.0421248214 0.1235549922 0.0434292313 4.0296456009 0.2506206116 1.3527348319 0.1255832887 5.9080407663 .4617579530
0.006999999999999999 0.0035 0.7916 0.1979 0.4251039863 0.0900841151 0.1580354551 0.0538411254 4.0613558871 0.1568062037 1.2782020683 0.1926359713 5.9226973968 .4933674155
0.006999999999999999 0.004 0.7912 0.1978 0.4310391205 0.0250051648 0.1762334772 0.0370455788 4.1028231845 0.3155180785 1.1987933294 0.0675922140 5.9088891116 .4451610361
0.006999999999999999 0.0045 0.7908 0.1977 0.4199107439 0.0877065446 0.2001782432 0.0470781136 4.0674540191 0.2959950588 1.2733260931 0.1095717003 5.9608690993 .5403514173
0.006999999999999999 0.005 0.7904 0.1976 0.3969120989 0.0720819543 0.2269963810 0.0486874290 4.1022133713 0.2293611118 1.2489462171 0.0802233335 5.9750680683 .4303538286
0.006999999999999999 0.0055 0.79 0.1975 0.4221364192 0.0831977957 0.2337009155 0.0670179736 4.0473301836 0.2169975510 1.2684501179 0.0593351554 5.9716176362 .4265484757
0.006999999999999999 0.006 0.7896 0.1974 0.4340066876 0.1107383756 0.2681813784 0.0744370334 4.1168488880 0.2776465486 1.2503393529 0.1551955748 6.0693763069 .6180175324
0.006999999999999999 0.0065 0.7892 0.1973 0.4013634496 0.0704445675 0.2882949818 0.0569543258 4.0656245795 0.2667777662 1.2573050317 0.1624064119 6.0125880426 .5565830714
0.006999999999999999 0.006999999999999999 0.7888 0.1972 0.4013634496 0.0508398897 0.3266066073 0.1107729489 4.1619750645 0.1332689504 1.2970094012 0.0931006691 6.1869545226 .3879824581
0.006999999999999999 0.0075 0.7884 0.1971 0.4095242591 0.0179286248 0.3495935826 0.0484607990 4.0083021390 0.3484291384 1.2865608829 0.1132303182 6.0539808636 .5280488804
0.0005 0.005 0.7956 0.1989 0.0319013463 0.0166554290 0.2097561495 0.0204528112 4.0515988760 0.0704222038 1.2468565135 0.0602440619 5.5401128853 .1677745059
0.006999999999999999 0.008 0.7879999999999999 0.19699999999999998 0.4466188478 0.1277778016 0.3697071860 0.1012543719 4.0839189754 0.2932586525 1.3151201662 0.0354086771 6.2153651754 .5576995031
0.006999999999999999 0.0085 0.7876 0.1969 0.4265877699 0.0880322664 0.3562981170 0.0345867204 4.0412320516 0.2901993298 1.2677535500 0.1398697212 6.0918714885 .5526880378
0.006999999999999999 0.009000000000000001 0.7872 0.1968 0.4273296616 0.1051708458 0.4137655553 0.1349907283 4.0589166343 0.2031840468 1.2928299939 0.1117465108 6.1928418451 .5550921317
0.006999999999999999 0.0095 0.7868 0.1967 0.4221364192 0.0879572069 0.4290902055 0.1661815058 4.1412414158 0.3995351610 1.2990991048 0.1191110715 6.2915671453 .7727849452
0.006999999999999999 0.01 0.7864 0.1966 0.4117499344 0.1113332145 0.4195122991 0.0707988059 4.0528185024 0.1585701934 1.2795952041 0.0645369299 6.1636759400 .4052391437
0.0075 0.0 0.794 0.1985 0.4436512807 0.0770425227 0.0000000000 0.0000000000 4.0192787766 0.2306803306 1.2990991048 0.1107521032 5.7620291621 .4184749565
0.0075 0.0005 0.7936 0.1984 0.4391999300 0.0677684735 0.0210713940 0.0261250455 4.0229376558 0.2217775822 1.2997956727 0.0464981890 5.7830046525 .3621692902
0.0075 0.001 0.7932 0.1983 0.4295553370 0.1309097414 0.0488473225 0.0204528112 4.0662343927 0.3304174764 1.2788986362 0.2286780488 5.8235356884 .7104580778
0.0075 0.0015 0.7928 0.1982 0.4844553282 0.1310946066 0.0680031352 0.0328453768 4.0784306566 0.2640596764 1.2614844391 0.1372362483 5.8923735591 .5652359081
0.0075 0.002 0.7924 0.1981 0.4518120902 0.1414972587 0.0996102263 0.0532931098 4.1455101082 0.4050665508 1.2747192289 0.1348538154 5.9716516536 .7347107347
0.0005 0.0055 0.7952 0.1988 0.0408040476 0.0296756709 0.2279541717 0.0700170505 4.0613558871 0.1373907913 1.3666661896 0.1111544260 5.6967802960 .3482379387
0.0075 0.0025 0.792 0.198 0.4369742547 0.1063159645 0.0986524356 0.0376352006 4.0692834587 0.1433566937 1.2621810069 0.1702021970 5.8670911559 .4575100558
0.0075 0.003 0.7916 0.1979 0.4458769560 0.0567729014 0.1254705735 0.0355287399 4.0796502830 0.3126385641 1.2656638464 0.0791271684 5.9166616589 .4840673738
0.0075 0.0035 0.7912 0.1978 0.4458769560 0.1252369570 0.1369640611 0.0475434769 4.0015941939 0.4161875662 1.2705398216 0.0771148154 5.8549750326 .6660828155
0.0075 0.004 0.7908 0.1977 0.4347485794 0.1143957662 0.1829380117 0.0438496596 4.0223278426 0.1172618610 1.2907402902 0.1034678850 5.9307547239 .3789751718
0.0075 0.0045 0.7904 0.1976 0.4503283066 0.0942640576 0.2030516151 0.0530169778 4.0503792496 0.1358994396 1.2705398216 0.0439224579 5.9742989929 .3271029329
0.0075 0.005 0.79 0.1975 0.4332647958 0.1027352699 0.2480677750 0.0833663083 3.9887881168 0.3137641493 1.2663604142 0.0829588663 5.9364811018 .5828245938
0.0075 0.0055 0.7896 0.1974 0.4525539819 0.0442655184 0.2739281222 0.0627773131 4.1930755375 0.1896273923 1.2029727367 0.1180143063 6.1225303783 .4146845301
0.0075 0.006 0.7892 0.1973 0.4414256053 0.0695956173 0.2576456814 0.0762391721 3.9893979300 0.3217271785 1.2580015996 0.1749148396 5.9464708163 .6424768075
0.0075 0.0065 0.7888 0.1972 0.4354904712 0.0818908730 0.2729703316 0.0517561560 4.0461105572 0.2339331171 1.2761123646 0.0888335730 6.0306837246 .4564137191
0.0075 0.006999999999999999 0.7884 0.1971 0.4451350642 0.0911047931 0.2902105631 0.0573395906 4.0223278426 0.1870606328 1.3067613516 0.1652143903 6.0644348215 .5007194068
0.0005 0.006 0.7948 0.1987 0.0304175627 0.0178054026 0.2576456814 0.0639356638 4.0778208434 0.1149687920 1.2768089325 0.1269665756 5.6426930200 .3236764340
0.0075 0.0075 0.7879999999999999 0.19699999999999998 0.4540377655 0.0991584913 0.3725805579 0.0720319692 4.0674540191 0.1340479822 1.2259594769 0.0552005328 6.1200318194 .3604389755
0.0075 0.008 0.7876 0.1969 0.4555215490 0.0590538396 0.3515091639 0.0996470576 4.0003745675 0.3226597631 1.2538221923 0.0997819819 6.0612274727 .5811426422
0.0075 0.0085 0.7872 0.1968 0.4302972287 0.0731431547 0.3562981170 0.0486874290 4.0936759865 0.2161389946 1.2642707106 0.0818281986 6.1445420428 .4197977769
0.0075 0.009000000000000001 0.7868 0.1967 0.4139756097 0.0881072619 0.4166389272 0.1487507757 4.1845381528 0.3372129130 1.2830780435 0.0745815725 6.2982307332 .6486525231
0.0075 0.0095 0.7864 0.1966 0.4644242503 0.0599786349 0.3984409051 0.0317085122 4.0759914038 0.1061425371 1.2830780435 0.1869918290 6.2219346027 .3848215132
0.0075 0.01 0.7859999999999999 0.1965 0.4488445231 0.0835410986 0.4482460182 0.0670727045 4.0942857997 0.2983077509 1.3792044116 0.0464146342 6.3705807526 .4953361882
0.008 0.0 0.7936 0.1984 0.4822296529 0.0824802162 0.0000000000 0.0000000000 4.0918465469 0.1238386322 1.3610936466 0.1198744557 5.9351698464 .3261933041
0.008 0.0005 0.7932 0.1983 0.4926161377 0.1315807337 0.0287337191 0.0160269028 4.2296643293 0.0599232620 1.3165133019 0.1110146530 6.0675274880 .3185455515
0.008 0.001 0.7928 0.1982 0.4488445231 0.0487621032 0.0536362757 0.0322819494 4.1558769325 0.1653032499 1.2733260931 0.0763814557 5.9316838244 .3227287582
0.008 0.0015 0.7924 0.1981 0.4985512719 0.1141260100 0.0689609259 0.0395371520 4.1424610422 0.5094127013 1.3025819443 0.0619906283 6.0125551843 .7250664916
0.0005 0.0065 0.7944 0.1986 0.0341270216 0.0171760363 0.2490255657 0.0749283723 4.1808792736 0.2392582472 1.2963128333 0.1407274013 5.7603446942 .4720900571
0.008 0.002 0.792 0.198 0.4792620858 0.0647446702 0.0890745293 0.0505365049 4.0857484150 0.1138898593 1.2482496492 0.0595310893 5.9023346793 .2887021237
0.008 0.0025 0.7916 0.1979 0.4926161377 0.1180890369 0.1063147607 0.0591663489 4.1577063721 0.2527188316 1.3520382641 0.0965594854 6.1086755346 .5265337028
0.008 0.003 0.7912 0.1978 0.4451350642 0.1142609677 0.1360062705 0.0376352006 4.0491596232 0.2624039718 1.2552153281 0.1150159932 5.8855162860 .5293161333
0.008 0.0035 0.7908 0.1977 0.4762945187 0.1227690792 0.1637821990 0.0462921132 4.1345334707 0.3970441225 1.3004922406 0.1536623070 6.0751024290 .7197676219
0.008 0.004 0.7904 0.1976 0.4777783023 0.0851593521 0.1867691743 0.0643931699 4.1016035581 0.1610368752 1.3234789808 0.1176354472 6.0896300155 .4282248444
0.008 0.0045 0.79 0.1975 0.5222918087 0.1129431241 0.1896425462 0.0994627647 4.0430614912 0.2489651529 1.3269618202 0.1340599140 6.0819576663 .5954309557
0.008 0.005 0.7896 0.1974 0.4955837048 0.1245494662 0.2499833563 0.0442660950 4.0479399968 0.2709273138 1.3450725852 0.0816382315 6.1385796431 .5213811065
0.008 0.0055 0.7892 0.1973 0.5133891074 0.1463314526 0.2356164968 0.0699646229 3.9857390508 0.1189620357 1.2823814756 0.1623107802 6.0171261306 .4975688914
0.008 0.006 0.7888 0.1972 0.4584891161 0.0682540432 0.2768014942 0.0750262540 4.0290357877 0.2643974495 1.2761123646 0.1166912342 6.0404387626 .5243689809
0.008 0.0065 0.7884 0.1971 0.4406837136 0.1186470289 0.2815904473 0.0710058204 4.0589166343 0.3268371182 1.2844711792 0.1758554570 6.0656619744 .6923454245
0.0005 0.006999999999999999 0.794 0.1985 0.0267081039 0.0127639887 0.2758437035 0.0335089868 4.0168395238 0.2069271491 1.2795952041 0.1026203137 5.5989865353 .3558204383
0.008 0.006999999999999999 0.7879999999999999 0.19699999999999998 0.5007769472 0.0874048010 0.3275643979 0.0779526259 4.0418418648 0.1147745550 1.2907402902 0.0821359580 6.1609235001 .3622679399
0.008 0.0075 0.7876 0.1969 0.5274850511 0.1488524082 0.3313955605 0.0458940653 4.0552577552 0.1853671633 1.2573050317 0.0901779700 6.1714433985 .4702916068
0.008 0.008 0.7872 0.1968 0.4599728997 0.0516134912 0.3237332354 0.0560450764 4.0936759865 0.2480553383 1.3262652523 0.0757179223 6.2036473739 .4314318282
0.008 0.0085 0.7868 0.1967 0.4992931637 0.0757456605 0.4099343927 0.1252620259 4.1784400208 0.2848969981 1.2879540187 0.1226750776 6.3756215959 .6085797621
0.008 0.009000000000000001 0.7864 0.1966 0.5215499169 0.0791567581 0.3859896268 0.0512574615 4.0692834587 0.2135426154 1.2809883398 0.0454427136 6.2578113422 .3893995486
0.008 0.0095 0.7859999999999999 0.1965 0.4800039776 0.1068530215 0.4319635774 0.0795370014 4.0833091622 0.2103422427 1.2621810069 0.0527923097 6.2574577241 .4495245753
0.008 0.01 0.7856 0.1964 0.4688756010 0.0828264935 0.3993986957 0.0689609259 4.0772110302 0.3425695851 1.2726295252 0.0878449158 6.2181148521 .5822019203
0.0085 0.0 0.7932 0.1983 0.5015188390 0.0561882009 0.0000000000 0.0000000000 4.2211269445 0.2059905289 1.2503393529 0.1801944512 5.9729851364 .4423731810
0.0085 0.0005 0.7928 0.1982 0.4881647871 0.0558344417 0.0220291847 0.0166996504 4.2296643293 0.1205765855 1.3388034743 0.1325017868 6.0786617754 .3256124644
0.0085 0.001 0.7924 0.1981 0.5304526182 0.0952399501 0.0478895319 0.0347982619 4.0656245795 0.3721279792 1.3304446596 0.1769337274 5.9744113892 .6790999186
0.0005 0.0075 0.7936 0.1984 0.0326432380 0.0151316825 0.3084085852 0.0329569064 4.0668442059 0.3850505583 1.3137270304 0.0902210041 5.7216230595 .5233601513
0.0085 0.0015 0.792 0.198 0.5222918087 0.0741000969 0.0498051131 0.0076623251 3.9936666223 0.1359432146 1.2726295252 0.0689003883 5.8383930693 .2866060249
0.0085 0.002 0.7916 0.1979 0.4800039776 0.1067499512 0.0785388323 0.0595373014 4.0674540191 0.2588655222 1.2600913033 0.0675922140 5.8860881323 .4927449888
0.0085 0.0025 0.7912 0.1978 0.4755526269 0.0258706501 0.0890745293 0.0281531801 4.1156292616 0.2314528293 1.3192995735 0.1491631451 5.9995559913 .4346398046
0.0085 0.003 0.7908 0.1977 0.5245174840 0.0500103296 0.1417530143 0.0274937635 4.0735521510 0.2208163813 1.2837746114 0.1622629433 6.0235972607 .4605834177
0.0085 0.0035 0.7904 0.1976 0.4777783023 0.0760068032 0.1580354551 0.0347982619 4.0656245795 0.1786076123 1.3151201662 0.1360431140 6.0165585031 .4254557914
0.0085 0.004 0.79 0.1975 0.4748107352 0.1087320795 0.1676133615 0.0524603537 4.0083021390 0.2241791420 1.2844711792 0.0856976686 5.9351974149 .4710692438
0.0085 0.0045 0.7896 0.1974 0.4800039776 0.1051917774 0.1867691743 0.0445140862 4.0985544921 0.1587108405 1.3234789808 0.0599210351 6.0888066248 .3683377392
0.0085 0.005 0.7892 0.1973 0.5334201853 0.0231774399 0.2183762653 0.0665233692 3.9778114792 0.0752421516 1.2949196975 0.0864866944 6.0245276273 .2514296551
0.0085 0.0055 0.7888 0.1972 0.4748107352 0.1240535335 0.2566878908 0.0345867204 3.9576876438 0.1562835941 1.2621810069 0.1198096762 5.9513672767 .4347335242
0.0085 0.006 0.7884 0.1971 0.5007769472 0.1431678133 0.2633924252 0.0242303995 4.1198979540 0.1486944169 1.3004922406 0.1497604753 6.1845595670 .4658531050
0.0005 0.008 0.7932 0.1983 0.0252243203 0.0127639887 0.3543825358 0.1361276264 4.2174680654 0.4366432821 1.2921334260 0.0424849310 5.8892083475 .6280198282
0.0085 0.0065 0.7879999999999999 0.19699999999999998 0.4874228953 0.0760357637 0.2586034720 0.0729431618 4.1546573061 0.0624991592 1.2928299939 0.1143220488 6.1935136673 .3258001335
0.0085 0.006999999999999999 0.7876 0.1969 0.5015188390 0.0527526266 0.2988306788 0.0851518432 4.0418418648 0.1569294753 1.3325343633 0.0793720689 6.1747257459 .3742060140
0.0085 0.0075 0.7872 0.1968 0.5119053238 0.1296932073 0.3275643979 0.1116308994 4.1266058991 0.3653508880 1.2921334260 0.1104889295 6.2582090468 .7171639242
0.0085 0.008 0.7868 0.1967 0.4970674884 0.1468870771 0.3199020728 0.0539772599 4.0564773815 0.2726512922 1.2329251558 0.1875825110 6.1063720985 .6610981402
0.0085 0.0085 0.7864 0.1966 0.4621985750 0.0607445835 0.4022720676 0.0953951782 4.0241572821 0.2130474718 1.3116373268 0.1298384599 6.2002652515 .4990256934
0.0085 0.009000000000000001 0.7859999999999999 0.1965 0.4955837048 0.1704479195 0.4233434616 0.0287975010 4.0089119522 0.2959548530 1.3011888085 0.1373210755 6.2290279271 .6325213490
0.0085 0.0095 0.7856 0.1964 0.4725850598 0.0757456605 0.4080188115 0.1058607824 4.0375731725 0.1449971137 1.2607878712 0.1484196400 6.1789649150 .4750231966
0.0085 0.01 0.7852 0.1963 0.5260012675 0.1153540320 0.4137655553 0.0779526259 4.0936759865 0.1361181737 1.2726295252 0.1299131785 6.3060723345 .4593380101
0.009000000000000001 0.0 0.7928 0.1982 0.5185823498 0.0379454253 0.0000000000 0.0000000000 4.0991643053 0.2130893594 1.2879540187 0.0937032688 5.9057006738 .3447380535
0.009000000000000001 0.0005 0.7924 0.1981 0.5875782848 0.1112936575 0.0124512783 0.0177643699 4.0741619642 0.1616361614 1.3102441910 0.1292992116 5.9844357183 .4199934004
0.0005 0.0085 0.7928 0.1982 0.0252243203 0.0127639887 0.3448046294 0.1063104463 4.0826993490 0.1232365935 1.3032785121 0.1389927864 5.7560068108 .3813038149
0.009000000000000001 0.001 0.792 0.198 0.5356458606 0.1002624943 0.0536362757 0.0375375735 4.0064726995 0.2575982602 1.3018853764 0.1749703100 5.8976402122 .5703686380
0.009000000000000001 0.0015 0.7916 0.1979 0.5133891074 0.1854788785 0.0603408101 0.0395371520 4.1272157123 0.0713872238 1.3381069064 0.0609486948 6.0390525362 .3573519491
0.009000000000000001 0.002 0.7912 0.1978 0.5096796485 0.0912979143 0.0862011573 0.0484607990 4.1241666463 0.1628829198 1.3311412275 0.0951420958 6.0511886796 .3977837289
0.009000000000000001 0.0025 0.7908 0.1977 0.5260012675 0.1417304577 0.1063147607 0.0185722495 3.9326853027 0.1474386567 1.2419805383 0.0631691449 5.8069818692 .3709105088
0.009000000000000001 0.003 0.7904 0.1976 0.5297107264 0.0765839322 0.1245127828 0.0617756399 4.0948956129 0.1780403907 1.3102441910 0.1233062888 6.0593633131 .4397062516
0.009000000000000001 0.0035 0.79 0.1975 0.5356458606 0.0709428553 0.1264283641 0.0197221163 3.9875684904 0.2496334208 1.3011888085 0.0754868788 5.9508315236 .4157852712
0.009000000000000001 0.004 0.7896 0.1974 0.5260012675 0.1471416606 0.1906003368 0.0752704012 4.0204984030 0.2035936040 1.2733260931 0.1065179620 6.0104261004 .5325236278
0.009000000000000001 0.0045 0.7892 0.1973 0.5430647783 0.0710978541 0.2145451027 0.0672911829 4.1070918768 0.2014045988 1.3130304625 0.1640709428 6.1777322203 .5038645786
0.009000000000000001 0.005 0.7888 0.1972 0.5237755922 0.0775835783 0.2298697529 0.0794446775 4.0528185024 0.1547244018 1.2461599456 0.1713840130 6.0526237931 .4831366706
0.009000000000000001 0.0055 0.7884 0.1971 0.5156147827 0.0867727985 0.2356164968 0.0633591357 3.9192694124 0.1194735954 1.2315320200 0.1254286485 5.9020327119 .3950341781
0.0005 0.009000000000000001 0.7924 0.1981 0.0326432380 0.0222072387 0.4204700897 0.0964281619 4.1205077672 0.1545897501 1.2754157967 0.0290227331 5.8490368916 .3022478838
0.009000000000000001 0.006 0.7879999999999999 0.19699999999999998 0.5408391030 0.1350487586 0.2806326567 0.0651297633 4.1290451519 0.3431336003 1.2698432537 0.1345368170 6.2203601653 .6778489392
0.009000000000000001 0.0065 0.7876 0.1969 0.5690309904 0.1200490014 0.2997884694 0.0274937635 4.0089119522 0.1555872374 1.2545187602 0.1405203781 6.1322501722 .4436503804
0.009000000000000001 0.006999999999999999 0.7872 0.1968 0.5668053151 0.1715936493 0.3179864916 0.0899711636 4.0967250525 0.2051946650 1.2398908346 0.0579450704 6.2214076938 .5247045483
0.009000000000000001 0.0075 0.7868 0.1967 0.5148728909 0.0443648799 0.3208598635 0.0605759987 4.0394026121 0.2106249229 1.2538221923 0.1534347901 6.1289575588 .4690005916
0.009000000000000001 0.008 0.7864 0.1966 0.4985512719 0.1234843144 0.3275643979 0.0637056786 4.0820895358 0.3377594497 1.2677535500 0.1443089624 6.1759587556 .6692584051
0.009000000000000001 0.0085 0.7859999999999999 0.1965 0.5289688346 0.0961143628 0.3495935826 0.0782814423 3.9711035341 0.3098571205 1.3060647837 0.1636563972 6.1557307350 .6479093228
0.009000000000000001 0.009000000000000001 0.7856 0.1964 0.5682890986 0.1445756538 0.3926941613 0.0655229608 4.0204984030 0.2443091588 1.3074579194 0.0300736680 6.2889395823 .4844814414
0.009000000000000001 0.0095 0.7852 0.1963 0.5245174840 0.0747214302 0.3917363706 0.0956640598 4.0009843807 0.3321864682 1.2893471544 0.1217221237 6.2065853897 .6242940819
0.009000000000000001 0.01 0.7848 0.1962 0.5386134277 0.0619646201 0.4099343927 0.1025507111 4.0235474689 0.0967741072 1.2503393529 0.0582790505 6.2224346422 .3195684889
0.0095 0.0 0.7924 0.1981 0.5801593670 0.1432907833 0.0000000000 0.0000000000 4.0424516780 0.2009017520 1.2705398216 0.0485403369 5.8931508666 .3927328722
0.0 0.002 0.7984 0.1996 0.0000000000 0.0000000000 0.0929056918 0.0312421851 4.1638045041 0.3097851037 1.3276583881 0.1676052921 5.5843685840 .5086325809
0.0005 0.0095 0.792 0.198 0.0296756709 0.0204525448 0.4022720676 0.1118607618 4.1070918768 0.1337702774 1.2977059691 0.0600181257 5.8367455844 .3261017097
0.0095 0.0005 0.792 0.198 0.6209634146 0.2757443160 0.0181980221 0.0237717385 4.0595264475 0.1550701122 1.2656638464 0.0775164578 5.9643517306 .5321026245
0.0095 0.001 0.7916 0.1979 0.5274850511 0.0569664679 0.0450161599 0.0129921043 4.1327040311 0.3491328339 1.2809883398 0.0652546936 5.9861935819 .4843460997
0.0095 0.0015 0.7912 0.1978 0.6090931462 0.1057969925 0.0526784850 0.0249761241 4.1247764595 0.1514695455 1.2189937981 0.1711913894 6.0055418888 .4534340515
0.0095 0.002 0.7908 0.1977 0.5415809948 0.1532684484 0.0794966229 0.0287975010 4.1058722504 0.2314271209 1.3213892771 0.0803442064 6.0483391452 .4938372767
0.0095 0.0025 0.7904 0.1976 0.6031580120 0.0917789393 0.1216394109 0.0231460566 4.0759914038 0.0967587353 1.2538221923 0.1382647772 6.0546110190 .3499485084
0.0095 0.003 0.79 0.1975 0.5438066701 0.1466320516 0.1340906892 0.0171334798 4.1247764595 0.1498404217 1.2990991048 0.1371372169 6.1017729236 .4507431700
0.0095 0.0035 0.7896 0.1974 0.6135444968 0.1677791158 0.1494153394 0.0293027589 4.1131900088 0.2473767944 1.3443760173 0.1671762923 6.2205258623 .6116349614
0.0095 0.004 0.7892 0.1973 0.5905458519 0.0531683353 0.1724023147 0.0476975891 4.0552577552 0.2199727304 1.2830780435 0.1135726113 6.1012839653 .4344112661
0.0095 0.0045 0.7888 0.1972 0.5846107177 0.0742781510 0.2087983589 0.0579760095 4.0839189754 0.2083598821 1.2573050317 0.1168906497 6.1346330837 .4575046923
0.0095 0.005 0.7884 0.1971 0.5771917999 0.1427520074 0.2020938245 0.0385027071 4.0650147663 0.3194257171 1.3165133019 0.1452473492 6.1608136926 .6459277808
0.0005 0.01 0.7916 0.1979 0.0222567532 0.0114933379 0.4281324148 0.0586055178 4.0235474689 0.1600268811 1.2761123646 0.1218177545 5.7500490015 .3519434913
0.0095 0.0055 0.7879999999999999 0.19699999999999998 0.5675472069 0.0832771451 0.2317853342 0.0943508857 4.1235568331 0.2090369902 1.3095476231 0.1134358180 6.2324369973 .5001008390
0.0095 0.006 0.7876 0.1969 0.6157701722 0.1128065898 0.2710547503 0.0707988059 3.9753722264 0.1447917934 1.2642707106 0.1317968288 6.1264678595 .4601940179
0.0095 0.0065 0.7872 0.1968 0.5601282891 0.0770996547 0.3103241665 0.0752704012 4.1113605692 0.2663871772 1.2928299939 0.1217221237 6.2746430187 .5404793568
0.0095 0.006999999999999999 0.7868 0.1967 0.5222918087 0.0521228472 0.2796748661 0.0523202724 4.0150100842 0.1574877261 1.2733260931 0.0947537174 6.0903028521 .3566845631
0.0095 0.0075 0.7864 0.1966 0.5912877436 0.0859570549 0.3371423043 0.0802717699 4.0759914038 0.1321705920 1.3116373268 0.1768020476 6.3160587785 .4752014644
0.0095 0.008 0.7859999999999999 0.1965 0.5668053151 0.1265485576 0.3371423043 0.0533619195 4.0851386018 0.1264770799 1.2816849077 0.1932395319 6.2707711289 .4996270889
0.0095 0.0085 0.7856 0.1964 0.5786755835 0.1291829370 0.4204700897 0.1132301371 4.0778208434 0.1722482115 1.2942231296 0.1465509965 6.3711896462 .5612122821
0.0095 0.009000000000000001 0.7852 0.1963 0.5267431593 0.0665225027 0.3744961392 0.0884907326 3.9924469959 0.2475751455 1.2350148594 0.1353279207 6.1287011538 .5379163015
0.0095 0.0095 0.7848 0.1962 0.5742242328 0.1186470289 0.4319635774 0.0950869538 4.1449002950 0.3034052004 1.2997956727 0.1677210496 6.4508837779 .6848602327
0.0095 0.01 0.7844 0.1961 0.5816431506 0.0458294598 0.4281324148 0.1166146976 3.9930568091 0.1584857452 1.2754157967 0.0430296318 6.2782481712 .3639595344
0.001 0.0 0.7992 0.1998 0.0764148527 0.0263763133 0.0000000000 0.0000000000 4.2278348897 0.2156911948 1.3137270304 0.0533045132 5.6179767728 .2953720213
0.01 0.0 0.792 0.198 0.5697728822 0.1000426684 0.0000000000 0.0000000000 4.1144096352 0.3638413526 1.3032785121 0.1152519928 5.9874610295 .5791360138
0.01 0.0005 0.7916 0.1979 0.6365431418 0.1470817983 0.0210713940 0.0097675863 4.1009937449 0.0771359459 1.3039750800 0.1184247350 6.0625833607 .3524100655
0.01 0.001 0.7912 0.1978 0.7003458344 0.2309369789 0.0421427880 0.0237717385 4.0723325246 0.4082488710 1.3374103385 0.1395223908 6.1522314855 .8024799792
0.01 0.0015 0.7908 0.1977 0.6395107089 0.1252545353 0.0603408101 0.0261250455 4.0394026121 0.1673778931 1.3088510552 0.0894649186 6.0481051863 .4082223925
0.01 0.002 0.7904 0.1976 0.6625093539 0.0741298023 0.0814122042 0.0302879994 4.1552671193 0.3621777039 1.3046716479 0.0752293315 6.2038603253 .5418248371
0.01 0.0025 0.79 0.1975 0.5579026138 0.0882321129 0.1082303420 0.0463713128 4.0778208434 0.2415229813 1.3102441910 0.1026959366 6.0541979902 .4788223436
0.01 0.003 0.7896 0.1974 0.6217053063 0.1868978374 0.1417530143 0.0637056786 4.1162390748 0.1726966855 1.3283549560 0.0409970294 6.2080523514 .4642972309
0.01 0.0035 0.7892 0.1973 0.5512255878 0.1332599543 0.1417530143 0.0254130574 3.9820801716 0.2394633231 1.2837746114 0.1010959762 5.9588333851 .4992323110
0.01 0.004 0.7888 0.1972 0.5853526094 0.0655892751 0.1503731300 0.0395371520 4.0564773815 0.2699372399 1.3018853764 0.0752035283 6.0940884973 .4502671953
0.01 0.0045 0.7884 0.1971 0.6135444968 0.0434117640 0.1867691743 0.0912669446 4.0686736455 0.1233331171 1.3659696218 0.1120933350 6.2349569384 .3701051607
0.001 0.0005 0.7988 0.1997 0.0459972900 0.0349871001 0.0172402315 0.0177643699 4.1717320756 0.1278806044 1.2949196975 0.0849013103 5.5298892946 .2655333847
0.01 0.005 0.7879999999999999 0.19699999999999998 0.6024161202 0.0754544419 0.2068827776 0.0707469576 4.0436713044 0.3357718067 1.2670569821 0.1809146514 6.1200271843 .6628878576
0.01 0.0055 0.7876 0.1969 0.6662188128 0.1193131746 0.2662657971 0.1151900041 3.9820801716 0.2793716585 1.3151201662 0.1171063000 6.2296849477 .6309811372
0.01 0.006 0.7872 0.1968 0.6098350380 0.1101003386 0.2365742874 0.0673456918 4.1064820636 0.2436018631 1.2733260931 0.1320616290 6.2262174821 .5531095225
0.01 0.0065 0.7868 0.1967 0.5949972025 0.0517413003 0.2490255657 0.0688011089 4.0808699094 0.2459173316 1.2364079952 0.0558993015 6.1613006728 .4223590423
0.01 0.006999999999999999 0.7864 0.1966 0.6343174665 0.0934901388 0.2835060286 0.0740416148 4.0302554141 0.1588981763 1.2391942667 0.1316789689 6.1872731759 .4581088988
0.01 0.0075 0.7859999999999999 0.1965 0.5927715272 0.1192024088 0.3160709103 0.0749283723 4.0046432599 0.2858872945 1.2433736741 0.1518454082 6.1568593715 .6318634838
0.01 0.008 0.7856 0.1964 0.6587998950 0.2040188889 0.3400156762 0.0524603537 4.1625848777 0.3390342007 1.3987083123 0.1634546672 6.5601087612 .7589681105
0.01 0.0085 0.7852 0.1963 0.5831269341 0.0959768272 0.3812006736 0.1089694702 3.9698839077 0.2217239188 1.2384976989 0.1165247939 6.1727092143 .5431950101
0.01 0.009000000000000001 0.7848 0.1962 0.5883201765 0.0605630934 0.3764117204 0.0684267511 3.9851292376 0.1958630373 1.2844711792 0.2503926600 6.2343323137 .5752455418
0.01 0.0095 0.7844 0.1961 0.5734823411 0.0805354190 0.4128077646 0.0855388013 4.0180591502 0.1349548430 1.2482496492 0.0904573257 6.2525989051 .3914863890
0.001 0.001 0.7984 0.1996 0.0615770172 0.0275999694 0.0354382536 0.0187687867 4.1436806686 0.3132089862 1.3346240669 0.0705427610 5.5753200063 .4301205033
0.01 0.01 0.784 0.196 0.6217053063 0.1082857060 0.4482460182 0.2008713270 3.9601268965 0.2811338043 1.2621810069 0.0666087918 6.2922592279 .6568996291
0.001 0.0015 0.7979999999999999 0.1995 0.0571256666 0.0356108051 0.0660875540 0.0259842086 4.0717227115 0.1350209595 1.2921334260 0.1049947565 5.4870693581 .3016107297
0.001 0.002 0.7976 0.1994 0.0526743159 0.0309111680 0.0833277854 0.0399985113 4.1692928229 0.4348203284 1.3199961414 0.1494621086 5.6252910656 .6551921163
0.001 0.0025 0.7972 0.1993 0.0578675583 0.0223061578 0.1072725514 0.0254130574 4.1613652513 0.2572920323 1.3137270304 0.1267217615 5.6402323914 .4317330090
0.001 0.003 0.7968 0.1992 0.0615770172 0.0218070755 0.1417530143 0.0409056223 4.0686736455 0.2891723632 1.2886505866 0.1197610685 5.5606542636 .4716461295
0.001 0.0035 0.7964 0.1991 0.0519324242 0.0181725629 0.1446263862 0.0504638427 4.0357437329 0.1324067215 1.2531256244 0.0677356307 5.4854281677 .2687787578
0.0 0.0025 0.7979999999999999 0.1995 0.0000000000 0.0000000000 0.1015258075 0.0474662332 4.0552577552 0.2353278527 1.3186030056 0.1559192176 5.4753865683 .4387133035
0.001 0.004 0.7959999999999999 0.19899999999999998 0.0689959350 0.0152764866 0.1819802211 0.0461333062 4.1699026361 0.1927858620 1.3039750800 0.1729172778 5.7248538722 .4271129326
0.001 0.0045 0.7956 0.1989 0.0630608008 0.0155620531 0.1934737087 0.0287975010 4.1717320756 0.3210514456 1.2433736741 0.0878890923 5.6716402592 .4533000920
0.001 0.005 0.7952 0.1988 0.0712216103 0.0305529732 0.2155028934 0.0499522482 4.0979446789 0.0749847096 1.3004922406 0.1069725086 5.6851614232 .2624624396
0.001 0.0055 0.7948 0.1987 0.0660283679 0.0336396997 0.2471099844 0.0335089868 4.2308839557 0.1451611609 1.3011888085 0.1177673626 5.8452111165 .3300772100
0.001 0.006 0.7944 0.1986 0.0660283679 0.0151316825 0.2557301001 0.0760464052 4.1449002950 0.2092503586 1.3318377954 0.0663167746 5.7984965584 .3667452209
0.001 0.0065 0.794 0.1985 0.0534162077 0.0212963003 0.2557301001 0.0439332625 4.0076923258 0.1625629766 1.3381069064 0.1250256887 5.6549455400 .3528182281
0.001 0.006999999999999999 0.7936 0.1984 0.0615770172 0.0185324506 0.3141553290 0.1212428274 4.0485498100 0.1675999211 1.2997956727 0.0719052422 5.7240778289 .3792804413
0.001 0.0075 0.7932 0.1983 0.0756729609 0.0232722356 0.3476780013 0.0943508857 4.1217273935 0.1578650783 1.2475530814 0.1011727386 5.7926314371 .3766609382
0.001 0.008 0.7928 0.1982 0.0675121514 0.0226975238 0.2969150975 0.0473113674 4.0229376558 0.1806776783 1.2886505866 0.0805131237 5.6760154913 .3311996932
0.001 0.0085 0.7924 0.1981 0.0697378267 0.0165227143 0.3668338141 0.1387441645 4.1442904818 0.3116712233 1.3158167341 0.1220406018 5.8966788567 .5889787039
0.0 0.003 0.7976 0.1994 0.0000000000 0.0000000000 0.1225972016 0.0404546094 4.0900171073 0.2734412164 1.3025819443 0.1410442467 5.5151962532 .4549400725
0.001 0.009000000000000001 0.792 0.198 0.0578675583 0.0346710403 0.3821584642 0.0317085122 4.1564867457 0.2932028522 1.2217800696 0.2002629640 5.8182928378 .5598453687
0.001 0.0095 0.7916 0.1979 0.0526743159 0.0275200851 0.3888629987 0.0813614818 4.1436806686 0.3192999598 1.3220858450 0.1145086418 5.9073038282 .5426901685
0.001 0.01 0.7912 0.1978 0.0534162077 0.0202361096 0.4310057867 0.0971107134 4.1022133713 0.2471542115 1.2684501179 0.1354569342 5.8550854836 .4999579687
0.0015 0.0 0.7988 0.1997 0.1083161990 0.0677359784 0.0000000000 0.0000000000 4.1168488880 0.1448944899 1.3903494977 0.0588424664 5.6155145847 .2714729347
0.0015 0.0005 0.7984 0.1996 0.1001553894 0.0261247052 0.0316070910 0.0155622558 4.2211269445 0.2354416017 1.3095476231 0.1028470157 5.6624370480 .3799755784
0.0015 0.001 0.7979999999999999 0.1995 0.0934783635 0.0245609880 0.0392694161 0.0221744564 4.1223372067 0.1879966161 1.3241755487 0.0525712662 5.5792605350 .2873033267
0.0015 0.0015 0.7976 0.1994 0.0875432293 0.0333768856 0.0641719727 0.0215023465 4.1723418888 0.2051946650 1.3039750800 0.1500841141 5.6280321708 .4101580112
0.0015 0.002 0.7972 0.1993 0.0741891774 0.0372426715 0.0996102263 0.0286697953 4.1656339437 0.1718072249 1.3332309312 0.1184902717 5.6726642786 .3562099634
0.0015 0.0025 0.7968 0.1992 0.0823499869 0.0211926680 0.1158926671 0.0164784532 4.1424610422 0.2546829895 1.2795952041 0.0547769930 5.6202989003 .3471311037
0.0015 0.003 0.7964 0.1991 0.0853175540 0.0261247052 0.1331328986 0.0615971832 4.2735708794 0.0713872238 1.2970094012 0.1010959762 5.7890307332 .2602050884
0.0 0.0035 0.7972 0.1993 0.0000000000 0.0000000000 0.1628244083 0.0510422438 4.0314750405 0.1708957283 1.2844711792 0.1620714543 5.4787706280 .3840094264
0.0015 0.0035 0.7959999999999999 0.19899999999999998 0.0771567445 0.0495237071 0.1589932458 0.0556508505 4.0729423378 0.1620038510 1.2809883398 0.1407963414 5.5900806679 .4079747500
0.0015 0.004 0.7956 0.1989 0.0971878224 0.0319616758 0.1733601053 0.0518977600 4.0607460739 0.2310347131 1.2872574508 0.1284860956 5.6185514524 .4433802445
0.0015 0.0045 0.7952 0.1988 0.0897689046 0.0279172208 0.1733601053 0.0252682524 4.0503792496 0.2798929640 1.2726295252 0.1166080437 5.5861377847 .4496864809
0.0015 0.005 0.7948 0.1987 0.0875432293 0.0275999694 0.2059249870 0.0551873613 4.0095217654 0.1884707571 1.2802917719 0.0831924879 5.5832817536 .3544505757
0.0015 0.0055 0.7944 0.1986 0.1023810648 0.0250930567 0.2432788219 0.0350085253 4.0887974809 0.0936812808 1.3123338946 0.1788104820 5.7467912622 .3325933448
0.0015 0.006 0.794 0.1985 0.0734472856 0.0393692264 0.2672235878 0.0556508505 4.1619750645 0.2036812591 1.3206927093 0.1517431209 5.8233386472 .4504444569
0.0015 0.0065 0.7936 0.1984 0.0882851211 0.0305529732 0.2902105631 0.0735942293 4.0394026121 0.1307562360 1.2816849077 0.0825366811 5.6995832040 .3174401196
0.0015 0.006999999999999999 0.7932 0.1983 0.0816080951 0.0155620531 0.2921261444 0.0521094444 4.1162390748 0.1925696997 1.2531256244 0.0764830269 5.7430989387 .3367242241
0.0015 0.0075 0.7928 0.1982 0.0994134977 0.0245609880 0.3093663758 0.0519684173 4.0918465469 0.1311311080 1.3095476231 0.0825366811 5.8101740435 .2901971944
0.0015 0.008 0.7924 0.1981 0.0919945799 0.0418100611 0.3256488167 0.0682656836 3.9107320276 0.2384237026 1.2593947354 0.0973800906 5.5877701596 .4458795379
0.0 0.004 0.7968 0.1992 0.0000000000 0.0000000000 0.2049671964 0.1115980233 4.0967250525 0.2455844259 1.3060647837 0.0931423529 5.6077570326 .4503248021
0.0015 0.0085 0.792 0.198 0.0890270128 0.0269542667 0.3476780013 0.0849361047 4.2028325486 0.1723345471 1.2900437223 0.1538516474 5.9295812850 .4380765659
0.0015 0.009000000000000001 0.7916 0.1979 0.0845756622 0.0222072387 0.3850318362 0.0604547253 4.0705030851 0.2888481124 1.2977059691 0.1144238645 5.8378165526 .4859339409
0.0015 0.0095 0.7912 0.1978 0.0801243116 0.0267904095 0.4195122991 0.0533619195 4.0644049531 0.2015891536 1.2949196975 0.1867737385 5.8589612613 .4685152211
0.0015 0.01 0.7908 0.1977 0.1097999825 0.0246504636 0.4539927620 0.0909447302 4.0265965349 0.2581923436 1.3081544873 0.0782639819 5.8985437667 .4520515193
0.002 0.0 0.7984 0.1996 0.1105418743 0.0329787375 0.0000000000 0.0000000000 4.1436806686 0.2855853576 1.2893471544 0.1111369640 5.5435696973 .4297010591
0.002 0.0005 0.7979999999999999 0.1995 0.1402175452 0.0319616758 0.0210713940 0.0177643699 3.9796409188 0.4030749905 1.3074579194 0.1511793040 5.4483877774 .6039803402
0.002 0.001 0.7976 0.1994 0.1313148439 0.0500103296 0.0565096476 0.0195351726 4.1723418888 0.1591413832 1.2573050317 0.1219292291 5.6174714120 .3506161145
0.002 0.0015 0.7972 0.1993 0.1187026838 0.0366467503 0.0641719727 0.0404546094 4.0204984030 0.2919623574 1.2538221923 0.1488114215 5.4571952518 .5178751386
0.002 0.002 0.7968 0.1992 0.1135094414 0.0479884136 0.0785388323 0.0246805383 4.0131806446 0.3234287308 1.2573050317 0.0700734828 5.4625339500 .4661711655
0.002 0.0025 0.7964 0.1991 0.1164770085 0.0523756677 0.1120615046 0.0323954189 4.1662437569 0.1535760992 1.3353206348 0.1713387093 5.7301029048 .4096858951
0.0 0.0045 0.7964 0.1991 0.0000000000 0.0000000000 0.1771912679 0.0290512284 4.1851479660 0.2500263851 1.3158167341 0.1204397901 5.6781559680 .3995174036
0.002 0.003 0.7959999999999999 0.19899999999999998 0.1268634933 0.0361629436 0.1178082484 0.0595373014 4.1009937449 0.2633094011 1.2858643150 0.1972357519 5.6315298016 .5562453980
0.002 0.0035 0.7956 0.1989 0.1335405193 0.0462121760 0.1551620832 0.0371444990 4.1016035581 0.2890385895 1.3067613516 0.1608694839 5.6970675122 .5332647484
0.002 0.004 0.7952 0.1988 0.1179607920 0.0543964034 0.1743178960 0.0582916135 4.1400217894 0.1891168274 1.3346240669 0.0554461035 5.7669245443 .3572509478
0.002 0.0045 0.7948 0.1987 0.1253797098 0.0565786726 0.1762334772 0.0563063602 4.0619657003 0.4023916963 1.2984025369 0.0946307404 5.6619814242 .6099074695
0.002 0.005 0.7944 0.1986 0.1142513331 0.0719902664 0.1982626619 0.0508982597 4.1101409428 0.2897222431 1.3081544873 0.2302090995 5.7308094251 .6428198687
0.002 0.0055 0.794 0.1985 0.1283472768 0.0449074389 0.2356164968 0.0380232026 4.0772110302 0.1150851769 1.2614844391 0.0859238438 5.7026592429 .2839396622
0.002 0.006 0.7936 0.1984 0.1164770085 0.0275999694 0.2557301001 0.0977885010 4.0326946669 0.1295103114 1.2844711792 0.1331447194 5.6893729547 .3880435012
0.002 0.0065 0.7932 0.1983 0.1224121427 0.0384067848 0.2700969597 0.0887391862 4.1820989000 0.1709914462 1.3290515239 0.0901349153 5.9036595263 .3882723325
0.002 0.006999999999999999 0.7928 0.1982 0.1209283591 0.0246504636 0.3256488167 0.0953951782 4.0851386018 0.0872182113 1.2900437223 0.1442820617 5.8217594999 .3515459148
0.002 0.0075 0.7924 0.1981 0.1038648483 0.0424890947 0.3266066073 0.0818112447 4.0125708314 0.1418651469 1.2984025369 0.1524449597 5.7414448239 .4186104460
