# Supplementary material for: Multipressure Sampling for Improving the Performance of MOF-based Electronic Noses
Source: ACS Sens. 2024 Jul 12;9(7):3531–9. doi: 10.1021/acssensors.4c00199 (PMC11287752; doi:10.1021/acssensors.4c00199)
Supplement: Supplementary file 2 — se4c00199_si_002.zip [file se4c00199_si_002.zip › Multiplex_Adsorption_Data/H2S_0.5bar/HKUST-1_v2_EQeq.csv]

H2S_comp CO2_comp N2_comp O2_comp H2S_mass H2S_error CO2_mass CO2_error N2_mass N2_error O2_mass O2_error total_mass total_error
0.0 0.0 0.8 0.2 0.0000000000 0.0000000000 0.0000000000 0.0000000000 6.6302964911 0.4817395347 2.5068832140 0.1991033624 9.1371797051 .6808428971
0.0 0.0005 0.7996 0.1999 0.0000000000 0.0000000000 0.3409720068 0.1137118780 6.8502836269 0.3116813593 2.6609596553 0.0870672379 9.8522152890 .5124604752
0.0 0.005 0.7959999999999999 0.19899999999999998 0.0000000000 0.0000000000 3.2424164696 0.4299707329 6.4745687555 0.3324274448 2.5220924765 0.1498274303 12.2390777016 .9122256080
0.002 0.008 0.792 0.198 11.0089066502 1.3634075583 3.7797883523 0.5376356722 5.1749079135 0.4181567300 1.9289312412 0.2666362667 21.8925341572 2.5858362272
0.002 0.0085 0.7916 0.1979 10.5588592220 0.9799396598 4.0643863206 0.2195064213 5.2044325028 0.1722012286 1.9282699689 0.1109992354 21.7559480143 1.4826465451
0.002 0.009000000000000001 0.7912 0.1978 10.0602151232 0.9875917572 4.3680787212 0.5224053173 5.2113794650 0.1290652595 1.9461243205 0.0788662497 21.5857976299 1.7179285837
0.002 0.0095 0.7908 0.1977 10.6983105378 0.8385484318 4.1916825364 0.2897669196 5.1853283568 0.3581336999 1.9348826917 0.3261728454 22.0102041227 1.8126218967
0.002 0.01 0.7904 0.1976 10.9060789123 1.2666823443 4.2653324899 0.8816602819 5.0776504430 0.2891648381 1.9137219787 0.1765188289 22.1627838239 2.6140262932
0.0025 0.0 0.7979999999999999 0.1995 13.6760891391 1.2504489370 0.0000000000 0.0000000000 5.2739021247 0.3055215734 1.8872710875 0.2303810368 20.8372623513 1.7863515472
0.0025 0.0005 0.7976 0.1994 13.5676270046 1.4378644520 0.2318609646 0.0487959415 5.2426407948 0.2819588158 1.8720618251 0.1138771539 20.9141905891 1.8824963632
0.0025 0.001 0.7972 0.1993 13.5317077263 0.4697123771 0.4619034118 0.0748911290 5.1048593782 0.1892825885 1.9044641668 0.2201550117 21.0029346831 .9540411063
0.0025 0.0015 0.7968 0.1992 13.0851817960 1.2036840322 0.6755792027 0.1609773105 5.2165896866 0.1971164390 1.8667716468 0.1786463506 20.8441223321 1.7404241323
0.0025 0.002 0.7964 0.1991 13.4781809587 0.9626268061 0.8974383218 0.1024843853 5.3734752493 0.4191045984 1.9481081373 0.1161582688 21.6972026671 1.6003740586
0.0 0.0055 0.7956 0.1989 0.0000000000 0.0000000000 3.6333977040 0.2198376156 6.4983042096 0.1857220965 2.5002704912 0.1588925972 12.6319724048 .5644523093
0.0025 0.0025 0.7959999999999999 0.19899999999999998 14.0817656941 1.7876471811 1.1429381667 0.2154463463 5.1332261404 0.3106042305 1.8423045725 0.1406754784 22.2002345737 2.4543732363
0.0025 0.003 0.7956 0.1989 12.9485476786 1.1826278346 1.3184250928 0.1266450800 5.2258523029 0.4088392009 1.9309150580 0.1469751095 21.4237401323 1.8650872250
0.0025 0.0035 0.7952 0.1988 12.4576508751 0.5805171887 1.5766545593 0.2839683437 5.2229577353 0.4744774607 1.9487694096 0.0779740689 21.2060325793 1.4169370620
0.0025 0.004 0.7948 0.1987 13.1225096735 1.3924100557 1.6475767367 0.2455065800 5.0857552322 0.2014419398 1.8475947507 0.1995421292 21.7034363931 2.0389007047
0.0025 0.0045 0.7944 0.1986 12.1533934589 1.5687229187 2.1540338240 0.2522041679 5.1303315729 0.3761886752 1.9428179591 0.2482934323 21.3805768149 2.4454091941
0.0025 0.005 0.794 0.1985 13.2823856769 1.6940382842 2.2122263798 0.3622731252 5.1384363621 0.2305035598 1.8356918497 0.2395741194 22.4687402685 2.5263890886
0.0025 0.0055 0.7936 0.1984 12.6323171696 1.6208588273 2.6013890969 0.3651735021 5.1980644542 0.3479920360 1.9527370433 0.1020675425 22.3845077640 2.4360919079
0.0025 0.006 0.7932 0.1983 12.6823224394 1.3301651695 2.5250113674 0.3979022388 5.0521782483 0.2532070037 1.8661103746 0.1300270498 22.1256224297 2.1113014618
0.0025 0.0065 0.7928 0.1982 13.0520797160 2.3787465552 2.7105001391 0.2196118555 5.0151277833 0.3337997458 1.9110768896 0.1204169378 22.6887845280 3.0525750943
0.0025 0.006999999999999999 0.7924 0.1981 12.4907529551 1.3265758726 3.1460350490 0.4001977919 5.1008069836 0.1494180157 1.8899161767 0.2412547492 22.6275111644 2.1174464294
0.0 0.006 0.7952 0.1988 0.0000000000 0.0000000000 3.9552752784 0.4908312796 6.3749956308 0.3111432610 2.4625779713 0.2169698744 12.7928488805 1.0189444150
0.0025 0.0075 0.792 0.198 12.1879041380 0.9904665856 3.0969350800 0.4201680348 4.9873399346 0.1256122271 1.8912387212 0.1278155672 22.1634178738 1.6640624147
0.0025 0.008 0.7916 0.1979 12.1498719610 2.0101425497 3.5379255421 0.6917397217 4.9948658103 0.2373573652 1.9243023352 0.2526371685 22.6069656486 3.1918768051
0.0025 0.0085 0.7912 0.1978 12.3703177278 1.0931074281 3.6061199435 0.2446835225 5.1384363621 0.1637987685 1.8608201963 0.1922654130 22.9756942297 1.6938551321
0.0025 0.009000000000000001 0.7908 0.1977 12.5703388070 0.7839281389 3.7852439044 0.3510068290 4.9167124857 0.3937905734 1.8363531220 0.0975998459 23.1086483191 1.6263253872
0.0025 0.0095 0.7904 0.1976 12.4527207781 1.3377643435 3.9170864136 0.4447604258 5.0411788915 0.1573367228 1.8409820279 0.1159321771 23.2519681111 2.0557936692
0.0025 0.01 0.79 0.1975 12.5308980308 0.9197472926 4.3035213546 0.4469855027 5.0243903996 0.1570296908 1.9090930728 0.2370492803 23.7679028578 1.7608117664
0.003 0.0 0.7976 0.1994 15.4868433453 1.6284673367 0.0000000000 0.0000000000 4.9809718859 0.2080032313 1.8284178546 0.1666616060 22.2962330858 2.0031321740
0.003 0.0005 0.7972 0.1993 14.8212802474 1.6705736492 0.2254961538 0.0880808420 4.8952926856 0.2377749403 1.8469334784 0.1502471158 21.7890025652 2.1466765473
0.003 0.001 0.7968 0.1992 15.3079512534 2.5251079690 0.4155312189 0.0550383227 5.0730191348 0.2875656376 1.8105635030 0.0957909448 22.6070651101 2.9635028741
0.003 0.0015 0.7964 0.1991 14.8550866269 1.1222354595 0.6855810483 0.1653151318 4.9931290697 0.1350246744 1.8403207556 0.1137388322 22.3741175005 1.5363140979
0.0 0.0065 0.7948 0.1987 0.0000000000 0.0000000000 4.1362177566 0.2694475776 6.3460499551 0.3201888960 2.4976254021 0.1464147026 12.9798931138 .7360511762
0.003 0.002 0.7959999999999999 0.19899999999999998 14.7487373912 1.7806019330 0.8574309397 0.2172804856 5.1297526593 0.3148225164 1.8489172953 0.1501772497 22.5848382855 2.4628821847
0.003 0.0025 0.7956 0.1989 14.5839312907 1.2607678468 1.0692882132 0.1059432697 4.9740249237 0.1392572821 1.8297403992 0.1053562605 22.4569848268 1.6113246591
0.003 0.003 0.7952 0.1988 14.5677324005 1.2422726509 1.2111325680 0.1702621788 4.9358166317 0.0560560495 1.7788224336 0.0970066376 22.4935040338 1.5655975168
0.003 0.0035 0.7948 0.1987 14.6247806661 2.3710786760 1.4857286908 0.2177973503 4.9751827508 0.3230814621 1.8661103746 0.1306309873 22.9518024823 3.0425884757
0.003 0.004 0.7944 0.1986 14.3078458575 1.0611436536 1.6930396709 0.1258067087 4.9572364318 0.6717751944 1.8013056911 0.2815001223 22.7594276513 2.1402256790
0.003 0.0045 0.794 0.1985 14.2853082711 1.4817606082 1.9449043265 0.3406699991 5.0562306429 0.5231969129 1.8019669634 0.1840666566 23.0884102039 2.5296941768
0.003 0.005 0.7936 0.1984 14.9473498712 1.2120879045 1.8157895933 0.1680136848 5.0741769619 0.1541258707 1.7874189732 0.1493128794 23.6247353996 1.6835403394
0.003 0.0055 0.7932 0.1983 14.8438178338 1.3648402648 2.1858578780 0.3569300729 4.9323431506 0.3023015204 1.7860964287 0.2030612023 23.7481152911 2.2271330604
0.003 0.006 0.7928 0.1982 14.2522061911 2.5948384502 2.5495613519 0.1637069698 4.8634524423 0.2507277041 1.8509011121 0.1072321870 23.5161210974 3.1165053111
0.003 0.0065 0.7924 0.1981 14.5071626371 1.3964937498 2.5713835603 0.6328231417 4.9699725291 0.3525578555 1.8198213150 0.1422949779 23.8683400415 2.5241697249
0.0 0.006999999999999999 0.7944 0.1986 0.0000000000 0.0000000000 4.4435471921 0.7120279302 6.3281036361 0.5243997895 2.4083536443 0.2239205034 13.1800044725 1.4603482231
0.003 0.006999999999999999 0.792 0.198 13.4605734693 1.2437667269 2.9978258834 0.3760243660 4.9473949020 0.2647451955 1.8065958694 0.2894711381 23.2123901241 2.1740074265
0.003 0.0075 0.7916 0.1979 13.3535199340 1.9810784016 3.3433441836 0.6101281606 4.8958715992 0.3295762320 1.8436271170 0.2706082596 23.4363628338 3.1913910538
0.003 0.008 0.7912 0.1978 14.3670070218 1.0542628314 3.3442534423 0.3294278221 4.9774984048 0.2640911834 1.7755160722 0.0680821482 24.4642749411 1.7158639851
0.003 0.0085 0.7908 0.1977 14.0240131289 1.4178556293 3.3597108399 0.5324251166 4.9867610211 0.1780721411 1.7669195325 0.0766163202 24.1374045224 2.2049692072
0.003 0.009000000000000001 0.7904 0.1976 13.3422511408 1.1436176981 3.8052475954 0.2011086182 4.9062920424 0.3878806957 1.8965288995 0.1902166697 23.9503196781 1.9228236817
0.003 0.0095 0.79 0.1975 13.8373737417 1.6366843202 3.8225235104 0.6910700986 4.7216186310 0.2952890244 1.8184987704 0.0994110217 24.2000146535 2.7224544649
0.003 0.01 0.7896 0.1974 13.4042295033 1.3014846341 4.0580215098 0.2872221392 4.9728670967 0.2756747014 1.7979993297 0.0931807496 24.2331174395 1.9575622243
0.0035 0.0 0.7972 0.1993 16.3876425012 1.0998047732 0.0000000000 0.0000000000 4.9410268534 0.2093394818 1.7543553592 0.0635096859 23.0830247138 1.3726539409
0.0035 0.0005 0.7968 0.1992 16.3573576195 1.5470690049 0.1927628412 0.0924765701 4.8281387179 0.3230939098 1.8343693051 0.1425283391 23.2126284837 2.1051678239
0.0035 0.001 0.7964 0.1991 16.1186000637 1.3689917076 0.3891627170 0.0832555305 4.8698204910 0.3826018356 1.7550166315 0.1756745453 23.1325999032 2.0105236190
0.0 0.0075 0.794 0.1985 0.0000000000 0.0000000000 4.9536413142 0.7405542190 6.3431553875 0.4967820103 2.3911605650 0.1933087881 13.6879572667 1.4306450174
0.0035 0.0015 0.7959999999999999 0.19899999999999998 15.7967351582 1.4529302492 0.6537569943 0.0830168615 4.8385591611 0.1915705211 1.8522236567 0.1050902929 23.1412749703 1.8326079247
0.0035 0.002 0.7956 0.1989 15.9340735752 1.4235105356 0.8001476425 0.2321727555 4.8715572315 0.5099961934 1.7047599382 0.3003836156 23.3105383874 2.4660631001
0.0035 0.0025 0.7952 0.1988 16.2728416706 0.8422433537 0.9583586537 0.1314374236 4.9566575183 0.3363602109 1.7206304729 0.1781070322 23.9084883155 1.4881480204
0.0035 0.003 0.7948 0.1987 16.2488954850 1.3519279377 1.0974752324 0.1774895311 4.9178703127 0.1740595691 1.7927091515 0.1956472134 24.0569501816 1.8991242513
0.0035 0.0035 0.7944 0.1986 15.5995312773 0.9228893956 1.3957120810 0.2188274172 4.7899304258 0.1619468524 1.7133564779 0.1478294851 23.4985302620 1.4514931503
0.0035 0.004 0.794 0.1985 15.8995628960 1.9858800286 1.5875656635 0.2088050754 4.9427635939 0.1428216132 1.7398073691 0.1170582689 24.1696995225 2.4545649861
0.0035 0.0045 0.7936 0.1984 15.3495049283 1.1210573298 1.7494137093 0.2408694732 4.8663470099 0.2172399482 1.7841126118 0.1110937431 23.7493782593 1.6902604943
0.0035 0.005 0.7932 0.1983 15.5107895309 1.3244098350 1.9058062031 0.3276562590 4.8217706692 0.4300263738 1.7993218743 0.1464027558 24.0376882775 2.2284952236
0.0035 0.0055 0.7928 0.1982 15.7664502764 0.9900598425 2.1722189977 0.2715260188 4.8900824640 0.3330760686 1.7093888442 0.1501539538 24.5381405823 1.7448158837
0.0035 0.006 0.7924 0.1981 15.8157512467 1.5268941891 2.3822577539 0.4576742548 4.6405707389 0.2544955436 1.7477426364 0.1461157381 24.5863223759 2.3851797256
0.0 0.008 0.7936 0.1984 0.0000000000 0.0000000000 5.3291651510 0.6814807404 6.2563183602 0.2223992545 2.4281918127 0.1040196220 14.0136753239 1.0078996169
0.0035 0.0065 0.792 0.198 15.5657248977 0.7752466995 2.4822762092 0.2192049014 4.8634524423 0.4655184649 1.7655969880 0.1171030873 24.6770505372 1.5770731531
0.0035 0.006999999999999999 0.7916 0.1979 14.5205443290 2.1773616986 2.8887148413 0.3397076114 4.7436173446 0.1558729343 1.7609680820 0.1645810926 23.9138445969 2.8375233369
0.0035 0.0075 0.7912 0.1978 15.5643162985 1.3442966552 2.7977889728 0.2857214305 4.8657680964 0.2515977053 1.7609680820 0.0300424374 24.9888414497 1.9116582284
0.0035 0.008 0.7908 0.1977 15.3981015989 0.3786643591 3.2515090564 0.7002212879 4.7030933986 0.4548271162 1.7622906266 0.0985273507 25.1149946805 1.6322401139
0.0035 0.0085 0.7904 0.1976 15.7375739939 2.1119406591 3.2969719907 0.3763672014 4.7210397175 0.2017744073 1.7570004483 0.1739334662 25.5125861504 2.8640157340
0.0035 0.009000000000000001 0.79 0.1975 15.1882203257 1.5612464610 3.4597292952 0.1865199642 4.8570843936 0.2842695266 1.7232755621 0.1458041648 25.2283095766 2.1778401166
0.0035 0.0095 0.7896 0.1974 14.7987426610 1.6652275410 3.6370347388 0.4722196265 4.7025144850 0.0909170728 1.8211438595 0.1545397705 24.9594357443 2.3829040108
0.0035 0.01 0.7892 0.1973 15.1614569419 0.9338874260 3.8807160663 0.6909073778 4.6891994742 0.2028346414 1.7007923045 0.1153422646 25.4321647869 1.9429717098
0.004 0.0 0.7968 0.1992 18.0511980964 2.5127726973 0.0000000000 0.0000000000 4.6903573012 0.4139389517 1.7140177501 0.1816080513 24.4555731477 3.1083197003
0.004 0.0005 0.7964 0.1991 17.7589137729 1.8837452955 0.1863980304 0.0650612553 4.8049821772 0.5043795423 1.7880802455 0.1977369982 24.5383742260 2.6509230913
0.0 0.0085 0.7932 0.1983 0.0000000000 0.0000000000 5.6164908953 0.4079563149 6.4068358742 0.3673542684 2.3547905896 0.1453235169 14.3781173591 .9206341002
0.004 0.001 0.7959999999999999 0.19899999999999998 17.4983229303 1.4466320120 0.3664312499 0.0519472466 4.6666218471 0.5619506068 1.7728709831 0.1522592887 24.3042470104 2.2127891541
0.004 0.0015 0.7956 0.1989 17.3800006018 1.1398222078 0.5291885545 0.0724217550 4.7123560148 0.1786583761 1.7252593789 0.2692084853 24.3468045500 1.6601108242
0.004 0.002 0.7952 0.1988 17.0595442954 0.9487059056 0.7555939670 0.1285114200 4.7158294959 0.2712232988 1.7437750027 0.3109133212 24.2747427610 1.6593539456
0.004 0.0025 0.7948 0.1987 16.6489376434 1.4837464277 0.9629049471 0.1693663634 4.6747266363 0.2576783011 1.7940316960 0.1010340949 24.0806009228 2.0118251871
0.004 0.003 0.7944 0.1986 16.8038835498 2.0202052193 1.2165881201 0.3033491930 4.7847202042 0.4564541256 1.7722097108 0.1895442146 24.5774015849 2.9695527525
0.004 0.0035 0.794 0.1985 17.7286288912 1.4537780523 1.1711251859 0.2018963814 4.7795099826 0.2466307467 1.6921957649 0.2107540219 25.3714598246 2.1130592023
0.004 0.004 0.7936 0.1984 17.3250652350 2.3685769563 1.4484490847 0.3228879883 4.7910882529 0.3959937714 1.6492130667 0.1506424119 25.2138156393 3.2381011279
0.004 0.0045 0.7932 0.1983 16.4672283531 1.5993239950 1.7012229991 0.3505731729 4.6405707389 0.2640099527 1.7503877255 0.1764791885 24.5594098166 2.3903863091
0.004 0.005 0.7928 0.1982 16.6306258545 1.8914796094 1.9294469289 0.3301798612 4.7580901825 0.3045635339 1.6816154084 0.1714519754 24.9997783743 2.6976749799
0.004 0.0055 0.7924 0.1981 16.5651259940 1.4351752144 2.1303930982 0.2325712379 4.8229284962 0.3525084210 1.7854351564 0.1467964887 25.3038827448 2.1670513620
0.0 0.009000000000000001 0.7928 0.1982 0.0000000000 0.0000000000 5.6592260535 0.5834409106 6.3257879820 0.5771579032 2.4070310997 0.0675663669 14.3920451352 1.2281651807
0.004 0.006 0.792 0.198 16.6665451328 1.6008306373 2.3095170591 0.2791883196 4.7876147718 0.2006083604 1.7160015670 0.1613829547 25.4796785307 2.2420102720
0.004 0.0065 0.7916 0.1979 16.9186843805 1.0123957903 2.2904226267 0.4317743898 4.5896263495 0.2641926867 1.6650836014 0.1298251130 25.4638169581 1.8381879798
0.004 0.006999999999999999 0.7912 0.1978 16.4327176740 2.3371143268 2.7659649188 0.4705218221 4.8437693828 0.3208580830 1.7345171908 0.1805939319 25.7769691664 3.3090881638
0.004 0.0075 0.7908 0.1977 17.0877162783 2.5753630538 2.5895687340 0.2806414815 4.5664698089 0.1090203440 1.6981472154 0.1660096369 25.9419020366 3.1310345162
0.004 0.008 0.7904 0.1976 16.8623404145 1.3648998677 2.9578185013 0.4423746748 4.7343547284 0.1807323120 1.6697125074 0.0780189202 26.2242261516 2.0660257747
0.004 0.0085 0.79 0.1975 16.3904596995 1.6649653860 3.4697311408 0.1917134796 4.6110461496 0.0713732516 1.6875668589 0.2247781109 26.1588038488 2.1528302281
0.004 0.009000000000000001 0.7896 0.1974 16.4784971463 2.2893987581 3.2251405546 0.5121508002 4.5618385008 0.1973407402 1.6988084877 0.2383297222 25.9642846894 3.2372200207
0.004 0.0095 0.7892 0.1973 16.2869276621 1.2214268542 3.4115385850 0.6262304249 4.6133618037 0.2878172628 1.6267298092 0.0779067435 25.9385578600 2.2133812854
0.004 0.01 0.7888 0.1972 15.9404122714 1.2259960189 3.7734235415 0.4288000717 4.6915151282 0.3610193059 1.7398073691 0.2106710119 26.1451583102 2.2264864084
0.0045 0.0 0.7964 0.1991 18.2723481628 1.2666071541 0.0000000000 0.0000000000 4.6504122687 0.3306929128 1.7113726610 0.1807391545 24.6341330925 1.7780392214
0.0 0.0095 0.7924 0.1981 0.0000000000 0.0000000000 6.0920331874 0.4409670269 6.0635401596 0.2894660201 2.2919697230 0.1456241077 14.4475430700 .8760571547
0.0045 0.0005 0.7959999999999999 0.19899999999999998 18.8062072403 1.2007479495 0.1882165477 0.0454992900 4.7708262798 0.2106927087 1.7173241115 0.1452151518 25.4825741793 1.6021551000
0.0045 0.001 0.7956 0.1989 18.8921317884 0.7025140247 0.3546108870 0.0309682349 4.6035202739 0.2145138233 1.7331946463 0.2222661951 25.5834575956 1.1702622780
0.0045 0.0015 0.7952 0.1988 18.3477082173 1.5263028162 0.5219144850 0.1634036774 4.6990410039 0.5919497559 1.7021148491 0.1331376122 25.2707785553 2.4147938617
0.0045 0.002 0.7948 0.1987 17.6166452589 1.8248813788 0.6928551177 0.0987037891 4.5618385008 0.1977479086 1.6842604975 0.2176620678 24.5555993749 2.3389951443
0.0045 0.0025 0.7944 0.1986 18.9069220795 1.6656409470 0.8374272486 0.0664194643 4.6081515820 0.1156668624 1.6677286905 0.0920665816 26.0202296006 1.9397938553
0.0045 0.003 0.794 0.1985 18.7752180590 1.5156854118 1.0592863677 0.1342504360 4.6064148415 0.2587581520 1.6869055866 0.1459240794 26.1278248548 2.0546180792
0.0045 0.0035 0.7936 0.1984 18.7991642446 1.3688916986 1.2111325680 0.1532957290 4.5392608737 0.3856867651 1.6637610568 0.1669971104 26.2133187431 2.0748713031
0.0045 0.004 0.7932 0.1983 18.6463312369 1.0133987406 1.4366287218 0.2810771416 4.5988889658 0.2267508984 1.6168107250 0.1410231938 26.2986596495 1.6622499744
0.0045 0.0045 0.7928 0.1982 18.8111373373 0.5389139086 1.5157342274 0.2207533282 4.6301502956 0.2362818333 1.6406165270 0.0750944482 26.5976383873 1.0710435183
0.0045 0.005 0.7924 0.1981 17.8948435908 1.2096545615 1.8639803036 0.3710399382 4.6278346416 0.1660745377 1.6002789179 0.0985273507 25.9869374539 1.8452963881
0.0 0.001 0.7992 0.1998 0.0000000000 0.0000000000 0.6801254961 0.1271142340 6.5347757611 0.4195681444 2.6073966006 0.0882841835 9.8222978578 .6349665619
0.0 0.01 0.792 0.198 0.0000000000 0.0000000000 6.3093460131 0.8185227282 6.3223145009 0.3549717162 2.2880020893 0.1470940695 14.9196626033 1.3205885139
0.0045 0.0055 0.792 0.198 18.2209342938 0.3083963700 1.9785468979 0.1381833901 4.5942576577 0.1687967275 1.7054212105 0.1295418726 26.4991600599 .7449183602
0.0045 0.006 0.7916 0.1979 17.5708657865 1.7379373708 2.1822208433 0.3115455170 4.7279866797 0.1191830950 1.6895506758 0.0407635610 26.1706239853 2.2094295438
0.0045 0.0065 0.7912 0.1978 17.4419789644 0.8301538185 2.3931688581 0.4520250403 4.7036723121 0.1704406336 1.7219530175 0.1745257784 26.2607731521 1.6271452708
0.0045 0.006999999999999999 0.7908 0.1977 17.9392144640 1.5301977637 2.4522706726 0.3477412260 4.4188468625 0.2704362747 1.6683899628 0.0574355994 26.4787219619 2.2058108638
0.0045 0.0075 0.7904 0.1976 17.7053870053 1.4665228741 2.5777483711 0.2748308641 4.5919420036 0.3069573935 1.7021148491 0.1217459558 26.5771922291 2.1700570875
0.0045 0.008 0.79 0.1975 17.5701614869 2.2800760820 2.9023537215 0.4186778349 4.4807906087 0.2243317884 1.6373101656 0.0545940243 26.5906159827 2.9776797296
0.0045 0.0085 0.7896 0.1974 17.5377637065 1.7184182213 3.0332869721 0.6515369860 4.5641541549 0.2818874898 1.6829379530 0.1474503738 26.8181427865 2.7992930709
0.0045 0.009000000000000001 0.7892 0.1973 17.9011822870 1.3663237486 3.2315053654 0.3200487244 4.4535816734 0.2405551104 1.6154881804 0.1310987931 27.2017575062 2.0580263765
0.0045 0.0095 0.7888 0.1972 17.9948541304 1.3690395354 3.1433072730 0.5075455589 4.4205836031 0.2575065623 1.6485517944 0.2811954920 27.2072968009 2.4152871486
0.0045 0.01 0.7884 0.1971 18.2624879687 1.3684379429 3.4706403995 0.5357254638 4.5774691657 0.4193604112 1.6683899628 0.1551159286 27.9789874967 2.4786397465
0.0005 0.0 0.7996 0.1999 4.0793031359 0.4410422685 0.0000000000 0.0000000000 6.4270978472 0.1509444140 2.4063698274 0.3250447553 12.9127708105 .9170314378
0.005 0.0 0.7959999999999999 0.19899999999999998 19.9690058379 0.9173495876 0.0000000000 0.0000000000 4.6417285659 0.2851547222 1.6617772400 0.1125795422 26.2725116438 1.3150838520
0.005 0.0005 0.7956 0.1989 19.4309209630 2.6867285041 0.1663943393 0.0783441259 4.6087304956 0.2190833931 1.6439228884 0.1943015565 25.8499686863 3.1784575796
0.005 0.001 0.7952 0.1988 19.7013719996 1.4752115715 0.3609756978 0.1208459182 4.6868838201 0.3208747947 1.6373101656 0.1563961368 26.3865416831 2.0733284212
0.005 0.0015 0.7948 0.1987 19.1463839348 1.2451570308 0.5300978132 0.0871371588 4.5734167711 0.3486386187 1.6584708786 0.0466841370 25.9083693977 1.7276169453
0.005 0.002 0.7944 0.1986 20.0993012592 2.1979094326 0.6128403535 0.1153576604 4.6139407172 0.2793940026 1.6300361706 0.0631506372 26.9561185005 2.6558117328
0.005 0.0025 0.794 0.1985 20.3746823929 1.3925012512 0.8210605923 0.2005817239 4.4958423601 0.1945838472 1.6822766807 0.2693383996 27.3738620260 2.0570052219
0.005 0.003 0.7936 0.1984 20.1915645035 2.1902126942 0.9674512405 0.1074926832 4.6266768145 0.3596837704 1.6174719972 0.1356752821 27.4031645557 2.7930644299
0.005 0.0035 0.7932 0.1983 19.3879586889 1.4326956051 1.1156604061 0.1003650264 4.4576340680 0.2271525622 1.6168107250 0.0673069941 26.5780638880 1.8275201878
0.005 0.004 0.7928 0.1982 18.5209659126 2.4059087890 1.3311547144 0.2825088828 4.3638500786 0.2373856029 1.6511968835 0.0421557837 25.8671675891 2.9679590584
0.005 0.0045 0.7924 0.1981 19.1548355297 2.0577681106 1.5330101424 0.2687101717 4.6504122687 0.2657610299 1.5751505713 0.1059357367 26.9134085121 2.6981750489
0.0005 0.0005 0.7992 0.1998 4.2117114560 1.2778641926 0.3073294354 0.0774953021 6.3136307982 0.3859994588 2.4281918127 0.2100557186 13.2608635023 1.9514146721
0.005 0.005 0.792 0.198 19.6386893375 1.1628700492 1.6039323198 0.2597616959 4.4819484357 0.2308870838 1.6359876211 0.1017070303 27.3605577141 1.7552258592
0.005 0.0055 0.7916 0.1979 19.4858563298 2.1963380947 1.7321377943 0.1843800850 4.5907841766 0.2134613574 1.6538419726 0.1272257621 27.4626202733 2.7214052992
0.005 0.006 0.7912 0.1978 19.7154579911 1.9067906532 1.9394487744 0.1602566820 4.4651599437 0.1719909088 1.5592800366 0.1896641414 27.6793467458 2.4287023854
0.005 0.0065 0.7908 0.1977 18.6188635535 1.6823852064 2.1322116156 0.4037354298 4.5867317820 0.0901024536 1.6478905221 0.1827122953 26.9856974732 2.3589353851
0.005 0.006999999999999999 0.7904 0.1976 18.5575894905 2.1002274721 2.4122632905 0.5469355378 4.5068417169 0.3884850464 1.6181332695 0.1808842604 27.0948277674 3.2165323167
0.005 0.0075 0.79 0.1975 19.3013298412 1.2238205781 2.3531614760 0.3811345172 4.4171101220 0.2286232015 1.5811020218 0.1937155356 27.6527034610 2.0272938324
0.005 0.008 0.7896 0.1974 18.7104224982 2.4982148250 2.5786576298 0.3333595810 4.4935267060 0.3165889537 1.6300361706 0.1055552964 27.4126430046 3.2537186561
0.005 0.0085 0.7892 0.1973 19.0618679859 1.9646650926 2.7395964170 0.4960787393 4.4437401437 0.2006885342 1.6068916408 0.2827586661 27.8520961874 2.9441910322
0.005 0.009000000000000001 0.7888 0.1972 19.4076790770 2.1446975578 2.9123555671 0.2971815721 4.3464826731 0.2303639383 1.6088754576 0.1424792422 28.2753927748 2.8147223104
0.005 0.0095 0.7884 0.1971 18.5054713220 1.6163636876 3.2033183462 0.5868657315 4.4269516517 0.2166900432 1.6254072646 0.1608183732 27.7611485845 2.5807378355
0.0005 0.001 0.7988 0.1997 3.9215400312 0.6321079854 0.6292070098 0.1137990915 6.2111631060 0.4434553103 2.3528067728 0.2646279143 13.1147169198 1.4539903015
0.005 0.01 0.7879999999999999 0.19699999999999998 18.3033373441 1.8697825967 3.4906440905 0.7107448954 4.5826793874 0.3992472347 1.6135043636 0.1093001267 27.9901651856 3.0890748535
0.0055 0.0 0.7956 0.1989 20.9972832168 2.2502899351 0.0000000000 0.0000000000 4.5068417169 0.4449431512 1.6234234478 0.1975865639 27.1275483815 2.8928196502
0.0055 0.0005 0.7952 0.1988 20.4718757342 2.4591599726 0.1600295285 0.0601486819 4.4518449329 0.1973747029 1.6690512351 0.0834776046 26.7528014307 2.8001609620
0.0055 0.001 0.7948 0.1987 20.5099079112 1.4475808246 0.3136942462 0.0760740395 4.5253669493 0.1880390946 1.6511968835 0.1589036051 27.0001659902 1.8705975638
0.0055 0.0015 0.7944 0.1986 20.5211767044 1.7484375599 0.4837256203 0.1930200070 4.5062628033 0.2582343653 1.6260685369 0.2616967817 27.1372336649 2.4613887139
0.0055 0.002 0.794 0.1985 20.5056821138 0.4984132579 0.6228421990 0.0870232292 4.5902052631 0.3917050512 1.6221009032 0.1372263466 27.3408304791 1.1143678849
0.0055 0.0025 0.7936 0.1984 20.3176341274 1.9287040351 0.8156050402 0.1223417612 4.5056838898 0.2357706583 1.6849217698 0.0938540838 27.3238448272 2.3806705384
0.0055 0.003 0.7932 0.1983 20.7345794755 2.3327056865 0.9519938429 0.0599283563 4.3754283489 0.1845490574 1.5672153039 0.1553075064 27.6292169712 2.7324906066
0.0055 0.0035 0.7928 0.1982 20.8895253819 1.4405775935 1.1465752014 0.1704368963 4.3632711651 0.3201679613 1.6373101656 0.1094120900 28.0366819140 2.0405945411
0.0055 0.004 0.7924 0.1981 20.3296072201 1.2286586319 1.3538861815 0.2904167115 4.4605286356 0.1629618410 1.5751505713 0.1615779271 27.7191726085 1.8436151115
0.0005 0.0015 0.7984 0.1996 4.0567655496 0.6571684938 0.9929104837 0.1217999439 6.1011695381 0.4587012024 2.4050472829 0.2820649915 13.5558928543 1.5197346316
0.0055 0.0045 0.792 0.198 19.8168771298 0.7862153912 1.3957120810 0.3227035803 4.5739956846 0.2593739295 1.5513447692 0.1259129103 27.3379296646 1.4942058113
0.0055 0.005 0.7916 0.1979 20.0443658924 1.8531405349 1.6048415785 0.2373147748 4.5242091223 0.2970903843 1.6187945418 0.2108867699 27.7922111350 2.5984324639
0.0055 0.0055 0.7912 0.1978 19.6168560507 1.9269543689 1.8194266281 0.2553317546 4.5456289224 0.3616907839 1.6254072646 0.0999024634 27.6073188658 2.6438793708
0.0055 0.006 0.7908 0.1977 19.8873070873 1.4607492383 1.8839839947 0.1226117721 4.4113209868 0.2425364373 1.5956500120 0.1321618455 27.7782620808 1.9580592932
0.0055 0.0065 0.7904 0.1976 19.3689426004 1.6677088196 2.2058615691 0.2254814879 4.4321618734 0.2516882684 1.6181332695 0.1725198421 27.6250993124 2.3173984180
0.0055 0.006999999999999999 0.79 0.1975 19.1400452387 1.0951203887 2.3940781168 0.4225695976 4.3899011868 0.2179853469 1.5982951011 0.0783098279 27.5223196434 1.8139851611
0.0055 0.0075 0.7896 0.1974 19.4062704779 1.9790863161 2.5377409890 0.2880154927 4.5502602305 0.2530057389 1.6181332695 0.0959733691 28.1124049669 2.6160809168
0.0055 0.008 0.7892 0.1973 19.4619101442 1.9564605523 2.5059169350 0.3231848686 4.4049529382 0.2584678667 1.5837471109 0.1600770698 27.9565271283 2.6981903574
0.0055 0.0085 0.7888 0.1972 18.7505675739 1.5513185797 2.9550907252 0.4713434250 4.5624174143 0.3403972088 1.6035852794 0.0510509053 27.8716609928 2.4141101188
0.0055 0.009000000000000001 0.7884 0.1971 19.8175814294 3.0699532211 2.8987166868 0.6444995913 4.3013274189 0.1757076431 1.5658927594 0.1872510133 28.5835182945 4.0774114688
0.0005 0.002 0.7979999999999999 0.1995 3.8356154831 0.5981722059 1.3138787994 0.1366915529 6.2117420195 0.3473867013 2.3693385798 0.1886469698 13.7305748818 1.2708974299
0.0055 0.0095 0.7879999999999999 0.19699999999999998 18.7449331773 1.1022052073 3.1678572575 0.3735006248 4.2781708783 0.2797296688 1.5811020218 0.1662097057 27.7720633349 1.9216452066
0.0055 0.01 0.7876 0.1969 18.9632660454 1.7794348626 3.3869886005 0.5798761173 4.4066896787 0.2042703537 1.6174719972 0.1029038259 28.3744163218 2.6664851595
0.006 0.0 0.7952 0.1988 21.7438407659 3.5646537858 0.0000000000 0.0000000000 4.4171101220 0.2275652992 1.6135043636 0.2162269353 27.7744552515 4.0084460203
0.006 0.0005 0.7948 0.1987 21.4712768305 1.7038076663 0.1454813896 0.0309682349 4.4379510085 0.2174558220 1.6187945418 0.1873910769 27.6735037704 2.1396228001
0.006 0.001 0.7944 0.1986 21.9480876425 1.0011127314 0.3018738833 0.1152429337 4.3719548678 0.2517202241 1.6029240071 0.1212420680 28.2248404007 1.4893179572
0.006 0.0015 0.794 0.1985 21.0451755879 1.6665722239 0.4864533963 0.0314976448 4.3337465758 0.3548584021 1.6260685369 0.1352233097 27.4914440969 2.1881515805
0.006 0.002 0.7936 0.1984 21.2191375828 1.5978544271 0.5873811103 0.1581587463 4.3684813867 0.2042309738 1.6002789179 0.1514876509 27.7752789977 2.1117317981
0.006 0.0025 0.7932 0.1983 21.4149328645 1.5445236679 0.7601402604 0.1081062309 4.3609555110 0.3274133404 1.5024106205 0.0568232621 28.0384392564 2.0368665013
0.006 0.003 0.7928 0.1982 20.9289661581 1.5025626889 0.9438105147 0.2687840034 4.3314309217 0.4532800405 1.5890372892 0.0956996022 27.7932448837 2.3203263350
0.006 0.0035 0.7924 0.1981 21.2832288441 1.0672999534 1.1120233714 0.2459103519 4.2961171973 0.4198683766 1.6736801410 0.1708797178 28.3650495538 1.9039583997
0.0005 0.0025 0.7976 0.1994 3.8454756772 0.9112558755 1.4693620345 0.2101469734 6.1816385167 0.3937054578 2.3640484015 0.2165906479 13.8605246299 1.7316989546
0.006 0.004 0.792 0.198 21.3092879284 1.5651964322 1.2647788304 0.1972399853 4.2503830296 0.1428685369 1.5698603931 0.1676765368 28.3943101815 2.0729814912
0.006 0.0045 0.7916 0.1979 20.6254130414 1.1206377866 1.4266268763 0.4308543169 4.4304251328 0.3922727549 1.5969725565 0.1908775924 28.0794376070 2.1346424508
0.006 0.005 0.7912 0.1978 20.8409287113 0.5908128973 1.5484675400 0.2541113691 4.4819484357 0.4883587596 1.5982951011 0.1304970206 28.4696397881 1.4637800466
0.006 0.0055 0.7908 0.1977 20.8860038840 1.2421816075 1.9294469289 0.2323578502 4.4188468625 0.3349223579 1.6273910814 0.2054589043 28.8616887568 2.0149207199
0.006 0.006 0.7904 0.1976 21.0402454909 1.2706891650 1.8530691994 0.4995662831 4.4385299220 0.1487075465 1.5804407495 0.1750561466 28.9122853618 2.0940191412
0.006 0.0065 0.79 0.1975 20.5127251095 1.6097521366 2.1112986658 0.6247235804 4.4448979707 0.4394346371 1.5863922001 0.0848286308 28.6553139461 2.7587389849
0.006 0.006999999999999999 0.7896 0.1974 21.1501162245 1.6714321406 2.1376671677 0.4887517056 4.3360622298 0.2104253079 1.4885239026 0.1700074318 29.1123695246 2.5406165859
0.006 0.0075 0.7892 0.1973 20.5049778142 1.2725381697 2.4331762402 0.3510916122 4.3650079056 0.1451676864 1.5619251257 0.1558471605 28.8650870857 1.9246446288
0.006 0.008 0.7888 0.1972 20.7564127623 1.2557201222 2.5250113674 0.4978089577 4.2428571539 0.3321046761 1.5196036998 0.0789770637 29.0438849834 2.1646108197
0.006 0.0085 0.7884 0.1971 20.2697417563 1.7931196069 2.6559446180 0.1562655690 4.3962692354 0.2486876624 1.5275389671 0.0869264987 28.8494945768 2.2849993370
0.0005 0.003 0.7972 0.1993 3.8680132636 0.4837589692 1.8403395778 0.2977263397 6.0942225759 0.4710179252 2.3065177131 0.1889712092 14.1090931304 1.4414744433
0.006 0.009000000000000001 0.7879999999999999 0.19699999999999998 19.8851941886 1.5522187414 3.0032814355 0.5134083893 4.3852698786 0.2016082421 1.5725054822 0.1418024359 28.8462509849 2.4090378087
0.006 0.0095 0.7876 0.1969 21.3430943079 2.7879853228 2.7568723320 0.3515246288 4.3406935380 0.1983773680 1.5658927594 0.1418024359 30.0065529373 3.4796897555
0.006 0.01 0.7872 0.1968 20.1507151282 3.2274243479 3.1705850335 0.2958432110 4.3175369973 0.2621295850 1.5804407495 0.3268050159 29.2192779085 4.1122021598
0.0065 0.0 0.7948 0.1987 23.0622895695 1.5151643089 0.0000000000 0.0000000000 4.3783229164 0.3441026094 1.4891851749 0.1901706870 28.9297976608 2.0494376053
0.0065 0.0005 0.7944 0.1986 22.4664521294 1.3159543069 0.1509369417 0.0525170689 4.5404187007 0.2295185846 1.5632476703 0.1236702925 28.7210554421 1.7216602529
0.0065 0.001 0.794 0.1985 23.0890529533 0.9426528210 0.2818701923 0.0692470784 4.2590667323 0.2545534798 1.6075529130 0.1326769953 29.2375427909 1.3991303745
0.0065 0.0015 0.7936 0.1984 21.9248457565 1.7824930357 0.4082571494 0.1199945899 4.1542833860 0.2531487593 1.5572962197 0.0979040354 28.0446825116 2.2535404203
0.0065 0.002 0.7932 0.1983 22.1241625361 2.5669361092 0.5801070408 0.0848294984 4.3893222732 0.3336993289 1.5526673138 0.3132672302 28.6462591639 3.2987321667
0.0065 0.0025 0.7928 0.1982 22.9045264648 2.1977640858 0.7001291872 0.2329548432 4.3441670190 0.2947209987 1.5083620710 0.2341090664 29.4571847420 2.9595489941
0.0065 0.003 0.7924 0.1981 21.4269059573 1.7835424111 0.9156234955 0.3293776251 4.3198526514 0.2021262259 1.5996176457 0.1478886335 28.2619997499 2.4629348956
0.0005 0.0035 0.7968 0.1992 3.7236318508 0.4984451044 2.0085524345 0.1956406930 6.0345944838 0.5601705499 2.3204044310 0.2598858952 14.0871832001 1.5141422425
0.0065 0.0035 0.792 0.198 20.9254446602 0.8652445682 1.0665604371 0.3328234572 4.2966961108 0.5572577115 1.5870534723 0.1084970289 27.8757546804 1.8638227658
0.0065 0.004 0.7916 0.1979 21.6410130280 1.1196334315 1.2820547454 0.4348500547 4.3719548678 0.3974332989 1.5844083832 0.1438111384 28.8794310244 2.0957279235
0.0065 0.0045 0.7912 0.1978 21.9727381276 1.4964044077 1.3475213707 0.1670266378 4.3053798135 0.3668612904 1.4931528086 0.2984558504 29.1187921204 2.3287481863
0.0065 0.005 0.7908 0.1977 21.1416646296 1.0949410047 1.5493767987 0.2768927838 4.4587918951 0.3136536116 1.5936661951 0.1371243386 28.7434995185 1.8226117387
0.0065 0.0055 0.7904 0.1976 21.7177816816 1.7983646626 1.6894026362 0.2035277620 4.3076954676 0.1502233165 1.5982951011 0.1113296612 29.3131748865 2.2634454023
0.0065 0.006 0.79 0.1975 21.4902929190 1.5782635322 1.7194081727 0.2431242788 4.3713759543 0.1839232929 1.5645702148 0.0817841709 29.1456472608 2.0870952748
0.0065 0.0065 0.7896 0.1974 22.1121894434 1.5436498679 1.9358117397 0.3871093434 4.2347523646 0.2493766983 1.5698603931 0.1115494014 29.8526139408 2.2916853110
0.0065 0.006999999999999999 0.7892 0.1973 21.7896202382 1.8860958510 2.1222097701 0.3559559042 4.3181159109 0.3014222057 1.5136522493 0.0732073513 29.7435981685 2.6166813122
0.0065 0.0075 0.7888 0.1972 21.4501478433 1.6690586362 2.4040799623 0.4020280874 4.2382258457 0.4266148777 1.5341516899 0.1066269513 29.6266053412 2.6043285526
0.0065 0.008 0.7884 0.1971 22.0199261991 2.9021791845 2.1740375151 0.4257972115 4.3169580838 0.1165098508 1.5050557096 0.0668375866 30.0159775076 3.5113238334
0.0005 0.004 0.7964 0.1991 3.7743414201 0.4068730779 2.4359040163 0.3501956440 6.2221624628 0.3505482672 2.3118078914 0.1357397267 14.7442157906 1.2433567158
0.0065 0.0085 0.7879999999999999 0.19699999999999998 21.7875073395 1.7408313789 2.4931873134 0.3895873726 4.2972750243 0.2201272492 1.4653793728 0.1247966390 30.0433490500 2.4753426397
0.0065 0.009000000000000001 0.7876 0.1969 21.1867398024 1.6742763785 2.7214112433 0.5352622925 4.3557452894 0.1178711136 1.5731667545 0.0989171385 29.8370630896 2.4263269231
0.0065 0.0095 0.7872 0.1968 21.9889370178 1.8022386205 2.9887332966 0.5998792396 4.3059587270 0.1311261476 1.5500222247 0.1475926547 30.8336512661 2.6808366624
0.0065 0.01 0.7868 0.1967 20.7500740661 1.8559201205 2.8468889418 0.5275393202 4.1965440726 0.1491036685 1.5546511306 0.2670230241 29.3481582111 2.7995861333
0.006999999999999999 0.0 0.7944 0.1986 23.5475519764 1.7364857015 0.0000000000 0.0000000000 4.3430091920 0.3399873859 1.5500222247 0.1350291441 29.4405833931 2.2115022315
0.006999999999999999 0.0005 0.794 0.1985 23.2954127287 3.6253259449 0.1491184243 0.0698178057 4.2845389270 0.5092912480 1.5678765762 0.1751260752 29.2969466562 4.3795610738
0.006999999999999999 0.001 0.7936 0.1984 22.7369031660 1.3678912067 0.2727776054 0.0920105096 4.2810654459 0.2723478929 1.5579574920 0.0610952605 28.8487037093 1.7933448697
0.006999999999999999 0.0015 0.7932 0.1983 21.7473622637 0.9588060320 0.4200775123 0.0689119713 4.3233261325 0.3248855221 1.6227621755 0.0572525859 28.1135280840 1.4098561113
0.006999999999999999 0.002 0.7928 0.1982 23.5236057908 2.0904626983 0.5937459211 0.1353055136 4.2463306350 0.2507972015 1.5196036998 0.0673849108 29.8832860467 2.5439503242
0.006999999999999999 0.0025 0.7924 0.1981 21.9410446467 1.3579699435 0.8056031946 0.1357690989 4.2943804567 0.1497406557 1.5520060415 0.1434579880 28.5930343395 1.7869376861
0.0 0.0015 0.7988 0.1997 0.0000000000 0.0000000000 1.1174789235 0.1299190351 6.6795041399 0.4170363744 2.5273826547 0.1849955740 10.3243657181 .7319509835
0.0005 0.0045 0.7959999999999999 0.19899999999999998 3.8046263019 0.3309938258 2.7714204709 0.2689070110 6.0398047054 0.2673201720 2.3911605650 0.1671018173 15.0070120432 1.0343228261
0.006999999999999999 0.003 0.792 0.198 22.6904193941 1.3795256558 0.8201513336 0.1472437691 4.3152213433 0.2630943791 1.5063782542 0.1214726760 29.3321703252 1.9113364800
0.006999999999999999 0.0035 0.7916 0.1979 22.7270429720 2.1357048191 1.0438289700 0.2453718418 4.1502309914 0.4663672090 1.5288615117 0.1942655448 29.4499644451 3.0417094147
0.006999999999999999 0.004 0.7912 0.1978 22.1452915234 1.1382283022 1.3038769538 0.3102371445 4.2249108349 0.2192118537 1.5024106205 0.0927291440 29.1764899326 1.7604064444
0.006999999999999999 0.0045 0.7908 0.1977 22.7333816681 1.6288096757 1.2875102975 0.2003177571 4.3100111216 0.0222712476 1.5116684324 0.2287810962 29.8425715196 2.0801797766
0.006999999999999999 0.005 0.7904 0.1976 22.4749037243 1.2955391099 1.4957305363 0.4941885778 4.2156482186 0.1555371586 1.5467158633 0.1920833779 29.7329983425 2.1373482242
0.006999999999999999 0.0055 0.79 0.1975 22.3727802860 2.0084341925 1.6575785822 0.1561808951 4.3777440029 0.2980049751 1.4964591700 0.0861787734 29.9045620411 2.5487988361
0.006999999999999999 0.006 0.7896 0.1974 22.3030546281 1.9095201991 1.7103155859 0.4164126827 4.3134846027 0.1615739221 1.4891851749 0.0566691439 29.8160399916 2.5441759478
0.006999999999999999 0.0065 0.7892 0.1973 22.4587048341 2.6746868473 1.7776007286 0.3632485600 4.2249108349 0.3974332989 1.5315066008 0.2310633343 29.9927229984 3.6664320405
0.006999999999999999 0.006999999999999999 0.7888 0.1972 22.9425586418 2.4480585993 2.1176634766 0.3550256395 4.3343254893 0.2578759191 1.4984429868 0.1800507327 30.8929905945 3.2410108906
0.006999999999999999 0.0075 0.7884 0.1971 21.6177711420 1.1231703606 2.3222466807 0.1381833901 4.2324367106 0.0395020991 1.5420869573 0.1742850807 29.7145414906 1.4751409305
0.0005 0.005 0.7956 0.1989 3.7750457197 0.7958273550 3.2233220372 0.2256720707 6.0241740405 0.5990499041 2.3091628023 0.0979576178 15.3317045997 1.7185069476
0.006999999999999999 0.008 0.7879999999999999 0.19699999999999998 21.9811897225 1.7367462004 2.4468151205 0.4275024534 4.1797555807 0.3017689083 1.4805886352 0.0926158985 30.0883490589 2.5586334606
0.006999999999999999 0.0085 0.7876 0.1969 22.2079741855 0.8075414278 2.5322854369 0.4145661248 4.2683293485 0.2698656130 1.5440707741 0.1866147398 30.5526597450 1.6785879054
0.006999999999999999 0.009000000000000001 0.7872 0.1968 22.4967370111 2.3530968154 2.4840947266 0.5855682405 4.1681773104 0.3584218099 1.5367967791 0.1535177459 30.6858058272 3.4506046117
0.006999999999999999 0.0095 0.7868 0.1967 22.1586732153 0.8196618962 2.7414149343 0.3206474678 4.2359101917 0.2967427331 1.6287136260 0.0977788955 30.7647119673 1.5348309926
0.006999999999999999 0.01 0.7864 0.1966 21.9593564357 2.1235556036 2.9387240689 0.2513635726 4.2133325646 0.2898409013 1.4647181005 0.2061218686 30.5761311697 2.8708819461
0.0075 0.0 0.794 0.1985 24.0630992649 2.1719365636 0.0000000000 0.0000000000 4.3325887487 0.2824575935 1.4706695510 0.2082073295 29.8663575646 2.6626014866
0.0075 0.0005 0.7936 0.1984 23.0489078776 1.7849869350 0.1345702853 0.0392563947 4.2654347810 0.1617480632 1.5215875166 0.0964097793 28.9705004605 2.0824011722
0.0075 0.001 0.7932 0.1983 23.7532074521 0.8718693950 0.2655035359 0.0417071319 4.2469095485 0.3466024401 1.5341516899 0.1909692064 29.7997722264 1.4511481734
0.0075 0.0015 0.7928 0.1982 24.2750934369 1.8886084305 0.3673405086 0.0882308946 4.0807613696 0.2340815878 1.4475250212 0.2035344087 30.1707203363 2.4144553216
0.0075 0.002 0.7924 0.1981 23.5658637653 1.5439300518 0.5546477977 0.2471444722 4.2596456458 0.3011819471 1.5275389671 0.0344877427 29.9076961759 2.1267442138
0.0005 0.0055 0.7952 0.1988 3.7377178423 0.3716833824 3.1223943232 0.5462639722 5.9251798294 0.2324321543 2.2304714009 0.1297577309 15.0157633958 1.2801372398
0.0075 0.0025 0.792 0.198 22.8869189754 1.9166236717 0.6837625309 0.1587014597 4.3140635162 0.3382282086 1.4997655314 0.0568232621 29.3845105539 2.4703766021
0.0075 0.003 0.7916 0.1979 22.9453758401 2.4147572117 0.8856179589 0.1465458741 4.1525466455 0.2120625873 1.5017493482 0.1326769953 29.4852897927 2.9060426684
0.0075 0.0035 0.7912 0.1978 22.4418016443 1.8367960070 1.0101863987 0.3084732955 4.1930705915 0.4862129154 1.5037331650 0.2368942761 29.1487917995 2.8683764940
0.0075 0.004 0.7908 0.1977 22.8312793090 1.0395862534 1.1793085140 0.2736007579 4.1670194834 0.2169682592 1.4693470065 0.1328219327 29.6469543129 1.6629772032
0.0075 0.0045 0.7904 0.1976 22.8855103763 0.5987192647 1.4539046368 0.3004353608 4.3980059760 0.2371313428 1.5024106205 0.1912254918 30.2398316096 1.3275114601
0.0075 0.005 0.79 0.1975 23.3390793023 2.0972314803 1.3493398881 0.2137357549 4.2202795268 0.3262731098 1.4825724521 0.1456961573 30.3912711693 2.7829365023
0.0075 0.0055 0.7896 0.1974 23.6905247900 1.5467650171 1.5821101114 0.3062461000 4.1490731644 0.1254840949 1.4693470065 0.1815117126 30.8910550723 2.1600069246
0.0075 0.006 0.7892 0.1973 23.0841228563 1.9252226942 1.6621248756 0.4957786654 4.2972750243 0.3220049988 1.5090233433 0.1393136073 30.5525460995 2.8823199657
0.0075 0.0065 0.7888 0.1972 23.1728646027 1.0368533671 1.8194266281 0.5956969950 4.2694871756 0.2538520912 1.4700082788 0.1386844215 30.7317866852 2.0250868748
0.0075 0.006999999999999999 0.7884 0.1971 23.1172249363 1.5619999090 2.0485598166 0.3241146931 4.1600725212 0.2218500527 1.5248938780 0.2064779677 30.8507511521 2.3144426225
0.0005 0.006 0.7948 0.1987 3.4841699954 0.6491579267 3.5688403374 0.2691774300 6.0149114243 0.2714604426 2.3005662626 0.1529470036 15.3684880197 1.3427428029
0.0075 0.0075 0.7879999999999999 0.19699999999999998 22.3537641975 0.5773091673 2.2513245033 0.2872106253 4.2648558674 0.2760537428 1.5282002394 0.0936488564 30.3981448076 1.2342223918
0.0075 0.008 0.7876 0.1969 23.4334554453 2.0925858060 2.3113355765 0.5955637444 4.1508099049 0.2855164835 1.4290093974 0.0792865188 31.3246103241 3.0529525527
0.0075 0.0085 0.7872 0.1968 22.7805697396 1.4378409930 2.4213558773 0.6448330279 4.1895971105 0.2788080186 1.5202649721 0.1067417185 30.9117876995 2.4682237580
0.0075 0.009000000000000001 0.7868 0.1967 22.5580110741 1.2694862585 2.7541445559 0.4794613383 4.1803344942 0.3643091299 1.5143135215 0.1062160559 31.0068036457 2.2194727826
0.0075 0.0095 0.7864 0.1966 22.7594407524 0.7799620947 2.6350316682 0.1254117929 4.1722297050 0.1262827882 1.4957978977 0.0766163202 31.0625000233 1.1082729960
0.0075 0.01 0.7859999999999999 0.1965 21.9847112204 0.7206330471 2.7423241930 0.2783816895 4.2909069756 0.2618225577 1.4891851749 0.0794187733 30.5071275639 1.3402560676
0.008 0.0 0.7936 0.1984 24.9265705434 2.1470054725 0.0000000000 0.0000000000 4.2173849592 0.2957109276 1.4706695510 0.1214582759 30.6146250536 2.5641746760
0.008 0.0005 0.7932 0.1983 24.3976415629 3.4720108940 0.1400258374 0.0391720630 4.1982808132 0.1887151508 1.4779435461 0.1630005991 30.2138917596 3.8628987069
0.008 0.001 0.7928 0.1982 24.5673777603 1.5514592644 0.2955090725 0.0677992444 4.1479153373 0.4689270944 1.5103458878 0.1740239492 30.5211480579 2.2622095524
0.008 0.0015 0.7924 0.1981 23.3686598844 1.3838724972 0.4591756358 0.1057245399 4.0888661588 0.3315835498 1.5096846156 0.1631936388 29.4263862946 1.9843742257
0.0005 0.0065 0.7944 0.1986 3.6701050831 0.1705161488 3.8716234794 0.3668540482 6.0849599596 0.2151316154 2.2780830051 0.1248386793 15.9047715272 .8773404917
0.008 0.002 0.792 0.198 24.4251092463 1.7858848638 0.5373718827 0.1140603320 4.2225951808 0.4161643331 1.4805886352 0.1776054737 30.6656649450 2.4937150026
0.008 0.0025 0.7916 0.1979 23.8863200717 0.8121768201 0.6901273417 0.1256488913 4.1589146941 0.1008307149 1.5156360661 0.1233303827 30.2509981736 1.1619868090
0.008 0.003 0.7912 0.1978 24.2448085552 0.6623622036 0.8847087002 0.1309585053 4.3163791703 0.1709275854 1.4918302640 0.1250766408 30.9377266897 1.0893249351
0.008 0.0035 0.7908 0.1977 24.1300077245 1.3178527231 0.9374457039 0.1999046111 4.1270744508 0.2006217249 1.5116684324 0.1025633093 30.7061963116 1.8209423684
0.008 0.004 0.7904 0.1976 24.3335503016 1.8929444873 1.0320086071 0.2830117866 4.1994386402 0.2623800574 1.4071874121 0.1571325428 30.9721849610 2.5954688741
0.008 0.0045 0.79 0.1975 23.9990080037 1.0536001495 1.1611233403 0.2713554546 4.1890181969 0.0975877176 1.4468637490 0.1181144104 30.7960132899 1.5406577321
0.008 0.005 0.7896 0.1974 24.2222709688 2.7521756509 1.3120602820 0.5086845253 4.1218642292 0.3366669545 1.5215875166 0.1699559814 31.1777829966 3.7674831121
0.008 0.0055 0.7892 0.1973 24.3990501620 2.0667399507 1.4238991002 0.3373533528 4.1374948941 0.3147841907 1.4885239026 0.2673503465 31.4489680589 2.9862278407
0.008 0.006 0.7888 0.1972 24.0018252020 1.6819959699 1.6457582193 0.3040243437 4.2503830296 0.2783027001 1.5321678731 0.1416172909 31.4301343240 2.4059403046
0.008 0.0065 0.7884 0.1971 23.4658532257 1.8661658251 1.8312469910 0.3858257924 4.2110169105 0.1802420989 1.4991042591 0.1497807260 31.0072213863 2.5820144424
0.0005 0.006999999999999999 0.794 0.1985 3.4475464175 0.6216855177 4.1407640501 0.5126606567 5.9917548837 0.3737647861 2.4123212780 0.2803544920 15.9923866293 1.7884654525
0.008 0.006999999999999999 0.7879999999999999 0.19699999999999998 24.5539960684 1.2038340272 1.7712359178 0.2933736920 4.1137594399 0.0665523973 1.4620730114 0.0406346301 31.9010644375 1.6043947466
0.008 0.0075 0.7876 0.1969 24.1109916360 2.4813320637 2.0549246274 0.4302629005 4.0848137642 0.2391242202 1.4409122984 0.0431400980 31.6916423260 3.1938592824
0.008 0.008 0.7872 0.1968 23.8187073126 2.9530984693 2.0767468358 0.6948402332 4.2706450026 0.1220176114 1.4633955560 0.1409983854 31.6294947070 3.9109546993
0.008 0.0085 0.7868 0.1967 23.7144709755 0.5529787826 2.3331577849 0.3235428096 4.2104379970 0.3063453667 1.5215875166 0.1575105597 31.7796542740 1.3403775186
0.008 0.009000000000000001 0.7864 0.1966 23.1961064886 1.9152753244 2.6832223785 0.4564587272 4.0998655156 0.2876122515 1.4997655314 0.2176620678 31.4789599141 2.8770083709
0.008 0.0095 0.7859999999999999 0.1965 23.2510418555 1.2570245994 2.5922965100 0.4198137051 4.2110169105 0.1914585243 1.4852175412 0.3006688057 31.5395728172 2.1689656345
0.008 0.01 0.7856 0.1964 23.8489921943 2.5568290191 2.6741297917 0.5751346889 4.1948073321 0.2286935543 1.4541377440 0.1474147821 32.1720670621 3.5080720444
0.0085 0.0 0.7932 0.1983 24.4469425331 1.9853474211 0.0000000000 0.0000000000 4.2781708783 0.2229230505 1.5090233433 0.0592346433 30.2341367547 2.2675051149
0.0085 0.0005 0.7928 0.1982 24.7673988395 1.3111735424 0.1209314051 0.0409065367 4.1438629427 0.2071378122 1.5202649721 0.1568986067 30.5524581594 1.7161164980
0.0085 0.001 0.7924 0.1981 24.8223342063 2.1004919804 0.2691405707 0.0671621575 4.2428571539 0.3567610609 1.5004268036 0.1954683277 30.8347587345 2.7198835265
0.0005 0.0075 0.7936 0.1984 3.4891000924 0.7227555040 4.4499120029 0.3034472919 6.0716449488 0.3445503379 2.2165846830 0.2103885330 16.2272417271 1.5811416668
0.0085 0.0015 0.792 0.198 25.6970742780 1.3780563840 0.3737053194 0.0678967272 4.1565990401 0.3776185011 1.4706695510 0.1053396572 31.6980481885 1.9289112695
0.0085 0.002 0.7916 0.1979 23.9490027339 1.5694247366 0.5464644695 0.1590968872 4.1154961805 0.3113327777 1.4177677686 0.1046733655 30.0287311525 2.1445277670
0.0085 0.0025 0.7912 0.1978 24.8483932906 1.5004417708 0.7537754496 0.1989926705 4.1589146941 0.1803536280 1.4825724521 0.1516953422 31.2436558864 2.0314834115
0.0085 0.003 0.7908 0.1977 24.9005114591 1.9130155952 0.7101310327 0.2310590737 4.1189696616 0.2035932743 1.4885239026 0.2318945272 31.2181360560 2.5795624704
0.0085 0.0035 0.7904 0.1976 24.8779738727 1.9065617137 0.9738160513 0.1351587879 4.0755511479 0.1066835674 1.4462024767 0.1370988247 31.3735435486 2.2855028937
0.0085 0.004 0.79 0.1975 25.2604085417 1.9116688547 1.0947474564 0.2686486299 4.0830770236 0.3732910481 1.4977817145 0.1405884152 31.9360147362 2.6941969479
0.0085 0.0045 0.7896 0.1974 24.7068290761 2.3153231240 1.1538492709 0.2060148237 4.1675983969 0.2149134070 1.4660406451 0.1496639015 31.4943173890 2.8859152562
0.0085 0.005 0.7892 0.1973 24.3434104956 1.7794649686 1.2520492088 0.1408147880 4.0680252722 0.1522267371 1.5222487889 0.0880858364 31.1857337655 2.1605923301
0.0085 0.0055 0.7888 0.1972 24.0750723577 1.9699378708 1.5020953471 0.1615924343 4.1930705915 0.2129142857 1.4435573876 0.1267574618 31.2137956839 2.4712020526
0.0085 0.006 0.7884 0.1971 24.9244576447 1.4608157940 1.6012045437 0.2243788104 4.1189696616 0.2861730597 1.4475250212 0.1280479966 32.0921568712 2.0994156607
0.0005 0.008 0.7932 0.1983 3.6694007835 0.4196349023 4.7145062801 0.5327666238 5.9286533105 0.4266620100 2.2833731833 0.2531075262 16.5959335574 1.6321710623
0.0085 0.0065 0.7879999999999999 0.19699999999999998 24.3497491918 1.6473782343 1.7785099873 0.4982339361 4.2075434294 0.2242899538 1.5017493482 0.0750944482 31.8375519567 2.4449965724
0.0085 0.006999999999999999 0.7876 0.1969 24.3990501620 1.1741719537 1.9767283805 0.4101714201 4.1114437859 0.3621907996 1.4726533679 0.1093481250 31.9598756963 2.0558822984
0.0085 0.0075 0.7872 0.1968 25.0885594455 2.5806620519 1.7666896244 0.3981099621 4.1461785968 0.2722888195 1.4124775904 0.1485377109 32.4139052571 3.3995985444
0.0085 0.008 0.7868 0.1967 23.8088471185 1.8080619777 2.1131171832 0.4065271073 4.1508099049 0.2460484599 1.4237192192 0.1338059581 31.4964934258 2.5944435030
0.0085 0.0085 0.7864 0.1966 23.8032127219 3.1586264751 2.4313577229 1.0000092989 4.1473364238 0.1739979442 1.4521539272 0.1442968241 31.8340607958 4.4769305423
0.0085 0.009000000000000001 0.7859999999999999 0.1965 23.8630781858 1.7770783253 2.4631817768 0.6081411386 4.0952342075 0.1219516737 1.4627342837 0.1082226181 31.8842284538 2.6153937557
0.0085 0.0095 0.7856 0.1964 24.2384698590 3.0938814945 2.4713651050 0.4177684983 4.0083971802 0.3023768979 1.4700082788 0.1226905136 32.1882404230 3.9367174043
0.0085 0.01 0.7852 0.1963 23.6292507270 1.9503885194 2.7723297296 0.6058802109 4.1149172670 0.1765676731 1.4647181005 0.0706045588 31.9812158241 2.8034409622
0.009000000000000001 0.0 0.7928 0.1982 25.8654018763 0.9362682097 0.0000000000 0.0000000000 4.1189696616 0.2407890539 1.4210741300 0.0919525202 31.4054456679 1.2690097838
0.009000000000000001 0.0005 0.7924 0.1981 26.1252884193 1.3080221664 0.1309332506 0.0439464580 4.1114437859 0.1700311471 1.3985908725 0.1232168710 31.7662563283 1.6452166425
0.0005 0.0085 0.7928 0.1982 3.5088204805 0.5081237116 4.9854653681 0.8060279507 5.9755453052 0.2509201112 2.2813893665 0.1327165394 16.7512205203 1.6977883129
0.009000000000000001 0.001 0.792 0.198 26.1083852295 1.8028913581 0.2345887406 0.0636740814 4.2411204133 0.2424092769 1.4508313826 0.1065777275 32.0349257660 2.2155524439
0.009000000000000001 0.0015 0.7916 0.1979 25.9316060363 1.2567862308 0.3737053194 0.0986702790 3.9285071150 0.2172708004 1.4587666500 0.1205911186 31.6925851207 1.6933184288
0.009000000000000001 0.002 0.7912 0.1978 25.5533971647 1.2075449841 0.4791793268 0.1500249276 4.0390795965 0.1228933995 1.4488475658 0.1099701965 31.5205036538 1.5904335077
0.009000000000000001 0.0025 0.7908 0.1977 25.4801500090 2.0811860563 0.6092033187 0.1866085933 4.0946552939 0.2016281892 1.4243804914 0.0512901810 31.6083891130 2.5207130198
0.009000000000000001 0.003 0.7904 0.1976 25.2012473775 3.0322288033 0.7737791407 0.1269580420 4.0234489316 0.2797536295 1.4680244619 0.1144593361 31.4664999117 3.5533998109
0.009000000000000001 0.0035 0.79 0.1975 25.1998387783 0.9352398267 0.8847087002 0.0798078470 4.0020291315 0.2473417733 1.4045423230 0.1906208392 31.4911189330 1.4530102862
0.009000000000000001 0.004 0.7896 0.1974 25.3132310098 0.7689377484 1.1202066995 0.2132865833 4.1513888184 0.1853391416 1.4567828332 0.1881828016 32.0416093609 1.3557462749
0.009000000000000001 0.0045 0.7892 0.1973 25.8773749691 2.9155436855 1.1511214948 0.2458296506 4.1085492183 0.0923797966 1.4276868528 0.1189849174 32.5647325350 3.3727380501
0.009000000000000001 0.005 0.7888 0.1972 25.1174357281 1.6507291634 1.3229713862 0.1939941280 4.1160750940 0.1828853675 1.4217354023 0.1171030873 31.9782176106 2.1447117462
0.009000000000000001 0.0055 0.7884 0.1971 25.6717194933 2.0892901758 1.3484306294 0.3646388076 4.0298169802 0.1637169059 1.3952845111 0.1439691660 32.4452516140 2.7616150553
0.0005 0.009000000000000001 0.7924 0.1981 3.6412288006 0.5648816286 5.1800467267 0.2079480774 5.9987018459 0.4099525281 2.1881499750 0.0479411002 17.0081273482 1.2307233343
0.009000000000000001 0.006 0.7879999999999999 0.19699999999999998 24.5906196463 0.6820296859 1.6093878719 0.1112124106 4.0408163370 0.1790705931 1.4395897539 0.1322941264 31.6804136091 1.1046068160
0.009000000000000001 0.0065 0.7876 0.1969 25.6358002150 1.6544499214 1.6639433930 0.3274341396 4.1681773104 0.2919928669 1.4104937735 0.0997272265 32.8784146919 2.3736041544
0.009000000000000001 0.006999999999999999 0.7872 0.1968 25.6858054848 1.8633376337 1.7257729835 0.2091374039 3.9458745205 0.2512618043 1.3668498031 0.1117217511 32.7243027919 2.4354585930
0.009000000000000001 0.0075 0.7868 0.1967 25.0991239391 1.5370495533 1.9985505889 0.4904470883 4.1114437859 0.1875036442 1.4640568282 0.1493597300 32.6731751421 2.3643600158
0.009000000000000001 0.008 0.7864 0.1966 24.1800129943 1.6713704104 2.1622171522 0.3732880664 3.9528214827 0.2779170789 1.5420869573 0.1359457443 31.8371385865 2.4585213000
0.009000000000000001 0.0085 0.7859999999999999 0.1965 25.0505272685 1.6404018577 2.1885856540 0.1453221822 3.9661364935 0.3692252128 1.4184290409 0.1840191372 32.6236784569 2.3389683899
0.009000000000000001 0.009000000000000001 0.7856 0.1964 24.9153017502 0.8632012356 2.4640910355 0.8102102051 4.0662885317 0.0379442371 1.4534764718 0.1329535569 32.8991577892 1.8443092347
0.009000000000000001 0.0095 0.7852 0.1963 24.7018989791 2.4779721357 2.4022614449 0.4853976806 4.0512367803 0.1845490574 1.4739759124 0.0449275998 32.6293731167 3.1928464735
0.009000000000000001 0.01 0.7848 0.1962 24.8512104889 1.3100350737 2.8014260075 0.3342512097 4.0610783100 0.1740595691 1.3853654269 0.1976308211 33.0990802333 2.0159766736
0.0095 0.0 0.7924 0.1981 25.6843968856 2.3615306519 0.0000000000 0.0000000000 4.1149172670 0.2321320481 1.4184290409 0.1765980831 31.2177431935 2.7702607831
0.0 0.002 0.7984 0.1996 0.0000000000 0.0000000000 1.3820732007 0.2297385613 6.4878837663 0.4931799540 2.4883675902 0.1967704535 10.3583245572 .9196889688
0.0005 0.0095 0.792 0.198 3.7370135427 0.6745469391 5.2364207651 0.3338056931 5.9408104943 0.2609763701 2.2218748613 0.1076066988 17.1361196634 1.3769357011
0.0095 0.0005 0.792 0.198 26.6866151802 1.3273862912 0.1109295595 0.0158534669 4.1311268454 0.2828370243 1.3866879715 0.1671122844 32.3153595566 1.7931890668
0.0095 0.001 0.7916 0.1979 25.7470795478 1.0646866642 0.2900535204 0.0943878838 4.1351792400 0.2508132366 1.4197515855 0.0901467173 31.5920638937 1.5000345019
0.0095 0.0015 0.7912 0.1978 25.5759347511 1.5696143633 0.3755238368 0.0610220297 4.0176597964 0.2257911144 1.4448799321 0.1174014396 31.4139983164 1.9738289470
0.0095 0.002 0.7908 0.1977 26.2055785708 2.0761652454 0.5455552108 0.1851854374 4.0303958937 0.2325359470 1.4415735707 0.1296498466 32.2231032460 2.6235364764
0.0095 0.0025 0.7904 0.1976 25.8675147750 1.3351082894 0.6310255272 0.1112718666 4.0205543640 0.1643543525 1.4190903132 0.1235995551 31.9381849794 1.7343340636
0.0095 0.003 0.79 0.1975 25.5787519494 1.8992315281 0.7574124843 0.2505069558 4.0801824561 0.1646232984 1.3675110753 0.0558921789 31.7838579651 2.3702539612
0.0095 0.0035 0.7896 0.1974 25.1801183902 0.5736406542 0.8947105457 0.1756917432 4.0356061154 0.1853029729 1.4085099567 0.0807727240 31.5189450080 1.0154080943
0.0095 0.004 0.7892 0.1973 25.6829882865 1.6171331722 1.0274623137 0.2037226498 4.0738144074 0.1770604881 1.4329770311 0.0822320730 32.2172420387 2.0801483831
0.0095 0.0045 0.7888 0.1972 26.2915031189 2.7518454409 1.1256622516 0.3512422872 4.0778668020 0.4796591067 1.3708174367 0.1126571994 32.8658496092 3.6954040342
0.0095 0.005 0.7884 0.1971 26.3936265572 1.4295720023 1.2702343825 0.3540088664 4.1236009697 0.2643448685 1.4442186598 0.1959152356 33.2316805692 2.2438409728
0.0005 0.01 0.7916 0.1979 3.3841594558 0.3484397138 5.8538074120 0.5297662902 5.8586047752 0.6522790985 2.1927788810 0.1415431652 17.2893505240 1.6720282677
0.0095 0.0055 0.7879999999999999 0.19699999999999998 25.2019516770 1.5996167543 1.5475582813 0.4060468721 3.9979767369 0.3541209762 1.4495088381 0.0954250498 32.1969955333 2.4552096524
0.0095 0.006 0.7876 0.1969 25.3963383596 1.2402985467 1.7203174314 0.3056299645 4.0402374235 0.2642637158 1.4878626303 0.1764494523 32.6447558448 1.9866416793
0.0095 0.0065 0.7872 0.1968 26.1309228159 1.0739827240 1.5975675090 0.1482509968 3.9111397096 0.3121712962 1.4230579469 0.0765020868 33.0626879814 1.6109071038
0.0095 0.006999999999999999 0.7868 0.1967 25.5083219920 1.8117158909 1.7430488985 0.2036901815 4.1224431427 0.2343963561 1.4032197785 0.0822320730 32.7770338117 2.3320345015
0.0095 0.0075 0.7864 0.1966 25.6259400209 1.7699484112 1.9458135852 0.3692530752 4.0199754505 0.1293143003 1.3873492437 0.0798580398 32.9790783003 2.3483738265
0.0095 0.008 0.7859999999999999 0.1965 25.5900207426 2.1131588290 2.0558338861 0.3979770316 4.1201274886 0.2696419818 1.3913168774 0.1168339188 33.1572989947 2.8976117612
0.0095 0.0085 0.7856 0.1964 25.3864781656 2.6842851705 2.1631264109 0.4978687422 3.9678732341 0.1313712816 1.4270255806 0.1734803433 32.9445033912 3.4870055376
0.0095 0.009000000000000001 0.7852 0.1963 25.2223763647 2.3184686208 2.3022429896 0.5754278625 4.0437109046 0.2305500816 1.3899943329 0.1385582415 32.9583245918 3.2630048064
0.0095 0.0095 0.7848 0.1962 25.5477627682 1.4542406541 2.3140633525 0.1959447191 4.0031869585 0.1949142573 1.4091712290 0.1038344887 33.2741843082 1.9489341192
0.0095 0.01 0.7844 0.1961 25.6308701180 2.0168247652 2.4868225026 0.5620660353 4.0124495748 0.2252680363 1.3476729069 0.1526149950 33.4778151023 2.9567738318
0.001 0.0 0.7992 0.1998 7.1049741083 1.0414264212 0.0000000000 0.0000000000 5.9633881214 0.7508166830 2.2205523167 0.0530008804 15.2889145464 1.8452439846
0.01 0.0 0.792 0.198 26.4203899410 2.2058033025 0.0000000000 0.0000000000 4.0182387099 0.2038696365 1.4257030360 0.1004959832 31.8643316869 2.5101689222
0.01 0.0005 0.7916 0.1979 27.0246789760 1.8343422590 0.0936536445 0.0136085379 4.1427051157 0.2798350807 1.3774301595 0.1766773017 32.6384678957 2.3044631793
0.01 0.001 0.7912 0.1978 26.4689866117 1.2065669265 0.2464091036 0.1037352189 4.1021811696 0.1339981590 1.4673631896 0.0933682740 32.2849400745 1.5376685784
0.01 0.0015 0.7908 0.1977 26.6401314083 1.4141311240 0.3655219912 0.0506580320 4.1467575103 0.1674091369 1.4118163181 0.1112039005 32.5642272279 1.7434021934
0.01 0.002 0.7904 0.1976 26.7570451377 1.3352999871 0.5073663461 0.0880808420 3.9389275583 0.1890983580 1.3946232388 0.1093321279 32.5979622809 1.7218113150
0.01 0.0025 0.79 0.1975 26.3288309964 1.2979811235 0.6528477356 0.2406084723 4.0049236991 0.1598723942 1.4138001349 0.1186315836 32.4004025660 1.8170935736
0.01 0.003 0.7896 0.1974 26.5704057504 1.3551016660 0.8474290941 0.0884554963 4.0900239858 0.3072934887 1.4296706697 0.1169237105 32.9375295000 1.8677743615
0.01 0.0035 0.7892 0.1973 26.1929011785 1.3561745062 0.8938012870 0.1219356239 3.9881352071 0.2834761620 1.4270255806 0.0943188488 32.5018632532 1.8559051409
0.01 0.004 0.7888 0.1972 26.4323630338 1.5964966066 0.9583586537 0.0872888337 4.0188176234 0.1997914332 1.4045423230 0.0999724721 32.8140816339 1.9835493456
0.01 0.0045 0.7884 0.1971 25.4893059035 1.5304505922 1.0902011629 0.2189331784 4.0356061154 0.2847030513 1.4151226795 0.1879688993 32.0302358613 2.2220557212
0.001 0.0005 0.7988 0.1997 6.7732490087 1.6129942602 0.2836887096 0.0917585735 5.8667095644 0.2464676275 2.2046817820 0.0866645195 15.1283290647 2.0378849807
0.01 0.005 0.7879999999999999 0.19699999999999998 25.8970953571 1.6134394966 1.4193528068 0.3500539657 4.0408163370 0.2382986929 1.3873492437 0.1960580310 32.7446137446 2.3978501862
0.01 0.0055 0.7876 0.1969 25.7745472312 2.0713707924 1.5557416095 0.4567484319 4.1270744508 0.2394603522 1.4376059370 0.0978504236 32.8949692285 2.8654300001
0.01 0.006 0.7872 0.1968 26.2851644227 2.3169310895 1.3302454557 0.3488805549 3.9609262719 0.3146990057 1.4065261399 0.1787931551 32.9828622902 3.1593038052
0.01 0.0065 0.7868 0.1967 26.8584642764 2.5731949056 1.4811823974 0.3282108996 4.0500789533 0.3005536996 1.3470116347 0.1200241068 33.7367372618 3.3219836116
0.01 0.006999999999999999 0.7864 0.1966 25.7041172737 0.9620577510 1.6739452385 0.2749752207 4.0581837425 0.1910239164 1.4415735707 0.2151727569 32.8778198254 1.6432296450
0.01 0.0075 0.7859999999999999 0.1965 25.9921757997 1.5189833205 1.8239729215 0.1534897607 4.0767089750 0.2591464176 1.3880105160 0.1190583967 33.2808682122 2.0506778955
0.01 0.008 0.7856 0.1964 25.5674831562 1.8960006173 2.0094616932 0.2372450891 4.0170808829 0.1495525336 1.4005746893 0.1442483291 32.9946004216 2.4270465691
0.01 0.0085 0.7852 0.1963 25.3561932839 0.6582032795 2.3404318544 0.3895364384 4.0251856721 0.2107944865 1.4448799321 0.1404016694 33.1666907425 1.3989358738
0.01 0.009000000000000001 0.7848 0.1962 25.8020149146 2.0907758926 2.1694912217 0.2360152523 3.9371908178 0.1115607051 1.3615596248 0.1614046299 33.2702565789 2.5997564799
0.01 0.0095 0.7844 0.1961 25.9640038167 2.0350284970 2.5331946955 0.5687164130 3.9163499312 0.2675808157 1.4342995756 0.1096516263 33.8478480190 2.9809773520
0.001 0.001 0.7984 0.1996 7.0577860368 1.1346648674 0.5810162995 0.0904518182 5.8105549534 0.1816202187 2.2271650395 0.1620103591 15.6765223292 1.5687472634
0.01 0.01 0.784 0.196 25.4308490388 3.2511847637 2.4377225337 0.5963905275 4.0761300614 0.3969911831 1.3708174367 0.0892693086 33.3155190706 4.3338357829
0.001 0.0015 0.7979999999999999 0.1995 7.4712098871 1.0136493231 0.8501568702 0.1271662554 5.8690252184 0.2153558277 2.1722794403 0.2020941564 16.3626714160 1.5582655626
0.001 0.002 0.7976 0.1994 6.7218351397 0.6558901104 1.2238621896 0.1983268073 5.8840769698 0.4150838164 2.2119557771 0.0945411245 16.0417300762 1.3638418586
0.001 0.0025 0.7972 0.1993 6.6190074019 0.6081266918 1.4484490847 0.1456631278 5.8366060616 0.3171812154 2.2205523167 0.1601644600 16.1246148649 1.2311354950
0.001 0.003 0.7968 0.1992 6.7964908947 0.5840847710 1.6002952851 0.2863804017 5.6947722503 0.3256685686 2.1326031035 0.1386465795 16.2241615336 1.3347803208
0.001 0.0035 0.7964 0.1991 6.6852115619 0.3622209357 1.9612709829 0.2115741605 6.0097012027 0.3245924251 2.2099719602 0.1354946741 16.8661557077 1.0338821954
0.0 0.0025 0.7979999999999999 0.1995 0.0000000000 0.0000000000 1.7239544662 0.2072950276 6.6864511021 0.2223510274 2.5293664716 0.1438476217 10.9397720399 .5734936767
0.001 0.004 0.7959999999999999 0.19899999999999998 6.6507008827 0.7656692012 2.1831301019 0.1779361400 5.7046137801 0.5730296410 2.1914563364 0.2687532905 16.7299011011 1.7853882727
0.001 0.0045 0.7956 0.1989 7.0127108640 0.8126115585 2.4922780547 0.2438712478 5.6600374394 0.2959963914 2.1736019848 0.1435798621 17.3386283429 1.4960590598
0.001 0.005 0.7952 0.1988 6.1809330665 1.1293539759 2.7314130888 0.1832466454 5.7005613855 0.4640503718 2.1808759799 0.1369711840 16.7937835207 1.9136221771
0.001 0.0055 0.7948 0.1987 6.7450770257 0.5257038469 2.9287222234 0.2469704598 5.8748143536 0.4323922059 2.1451672768 0.1425896865 17.6937808795 1.3476561991
0.001 0.006 0.7944 0.1986 6.3858842427 0.9414312110 3.2478720217 0.7715015736 5.6218291474 0.1751880682 2.0995394895 0.1652386983 17.3551249013 2.0533595511
0.001 0.0065 0.794 0.1985 6.5485774444 0.8649028186 3.5924810632 0.4012870818 5.6090930500 0.2632726566 2.1326031035 0.0959186783 17.8827546611 1.6253812353
0.001 0.006999999999999999 0.7936 0.1984 6.7986037934 0.8332623004 3.7106846922 0.4771104812 5.5512016985 0.2293374495 2.1207002024 0.1461157381 18.1811903865 1.6858259692
0.001 0.0075 0.7932 0.1983 6.5253355584 0.7286284607 4.1280344285 0.3897740745 5.6727735367 0.2946755093 2.0955718558 0.0906111946 18.4217153794 1.5036892391
0.001 0.008 0.7928 0.1982 6.3922229388 0.4750008535 4.2662417486 0.5306083430 5.6403543799 0.3937735517 2.1676505343 0.1526722894 18.4664696016 1.5520550376
0.001 0.0085 0.7924 0.1981 6.3978573354 0.7089383101 4.6390378093 0.6486679751 5.4846266442 0.2927814683 2.0717660537 0.1970813286 18.5932878426 1.8474690821
0.0 0.003 0.7976 0.1994 0.0000000000 0.0000000000 1.9103524965 0.2713432673 6.3541547443 0.3780868169 2.5029155803 0.1274729894 10.7674228211 .7769030736
0.001 0.009000000000000001 0.792 0.198 5.9344282154 0.5948459337 4.8518043415 0.3207712062 5.5749371526 0.2600088728 2.0241544495 0.1798563353 18.3853241590 1.3554823480
0.001 0.0095 0.7916 0.1979 6.5351957525 0.6092154680 4.9481857621 0.4752770901 5.4632068442 0.3862112517 2.0625082418 0.1566754857 19.0090966006 1.6273792955
0.001 0.01 0.7912 0.1978 6.1619169780 1.1389236238 5.1564060009 0.3075606983 5.5841997689 0.0542327961 2.0228319050 0.1091720281 18.9253546528 1.6098891463
0.0015 0.0 0.7988 0.1997 9.7552534074 1.1039985132 0.0000000000 0.0000000000 5.7787147100 0.2169064643 2.1306192866 0.0869868434 17.6645874040 1.4078918209
0.0015 0.0005 0.7984 0.1996 9.8489252509 1.3722127276 0.2582294665 0.0620431649 5.6229869744 0.3685565498 2.1332643757 0.1502354737 17.8634060675 1.9530479160
0.0015 0.001 0.7979999999999999 0.1995 9.7468018125 1.1519154892 0.5519200216 0.0842427067 5.8111338669 0.3246791433 2.1101198459 0.1648359608 18.2199755469 1.7256733000
0.0015 0.0015 0.7976 0.1994 9.6305923827 1.2739328964 0.7601402604 0.1848637175 5.6154610987 0.3823810320 2.0208480881 0.1225335929 18.0270418299 1.9637112388
0.0015 0.002 0.7972 0.1993 9.5580495266 0.7527957655 1.0420104527 0.1411431921 5.7144553098 0.3841543765 2.1312805589 0.1245300542 18.4457958480 1.4026233883
0.0015 0.0025 0.7968 0.1992 9.4157810125 1.2040383858 1.3247899036 0.1108550051 5.6044617419 0.3967547360 2.0836689547 0.2113341788 18.4287016127 1.9229823057
0.0015 0.003 0.7964 0.1991 9.6735546568 1.1032937698 1.5584693856 0.2733468136 5.6467224285 0.2288400532 2.1504574550 0.1349125106 19.0292039259 1.7403931472
0.0 0.0035 0.7972 0.1993 0.0000000000 0.0000000000 2.3877133060 0.3547460843 6.6001929883 0.6833867466 2.5359791944 0.1868021040 11.5238854887 1.2249349349
0.0015 0.0035 0.7959999999999999 0.19899999999999998 9.6122805938 1.6415747040 1.7412303812 0.1445692715 5.4967838281 0.3690000378 2.0506053407 0.1596065274 18.9009001438 2.3147505407
0.0015 0.004 0.7956 0.1989 8.9622120865 1.4094862873 2.0058246584 0.2468365206 5.4128413683 0.4720612878 2.0446538902 0.2129091368 18.4255320034 2.3412932325
0.0015 0.0045 0.7952 0.1988 9.2411147180 0.8595040701 2.2658726422 0.3659063016 5.3983685305 0.3413921277 2.0208480881 0.1665251143 18.9262039788 1.7333276137
0.0015 0.005 0.7948 0.1987 9.2361846210 1.4569260232 2.5668372669 0.2401957881 5.2744810382 0.2915196019 2.0882978607 0.1939050591 19.1658007868 2.1825464723
0.0015 0.0055 0.7944 0.1986 9.1636417648 1.5459938770 2.9269037060 0.5479262544 5.5575697472 0.3220965757 2.1378932817 0.1197322899 19.7860084997 2.5357489970
0.0015 0.006 0.794 0.1985 8.9932012678 0.7967293798 2.9923703313 0.3909347114 5.5332553795 0.6651874999 2.1021845786 0.1417901004 19.6210115572 1.9946416915
0.0015 0.0065 0.7936 0.1984 8.8100833784 1.2656825763 3.4042645155 0.5648948409 5.4452605252 0.2576366779 2.1233452915 0.0504304121 19.7829537106 2.1386445072
0.0015 0.006999999999999999 0.7932 0.1983 9.2932328865 0.7029883568 3.4006274807 0.2377324603 5.4012630980 0.3112380338 2.0076226425 0.1376590377 20.1027461077 1.3896178886
0.0015 0.0075 0.7928 0.1982 9.2622437052 0.9916918164 3.8079753715 0.3261489482 5.4325244279 0.1882813305 2.0261382664 0.1263981790 20.5288817710 1.6325202741
0.0015 0.008 0.7924 0.1981 8.9523518924 0.2998497022 3.9398178808 0.5933384947 5.4996783956 0.1708334450 2.0294446278 0.1644641459 20.4212927966 1.2284857878
0.0 0.004 0.7968 0.1992 0.0000000000 0.0000000000 2.6668557222 0.3093938897 6.3946786903 0.6107951866 2.5339953775 0.2239205034 11.5955297900 1.1441095797
0.0015 0.0085 0.792 0.198 8.7572609103 0.6505135974 4.0361993013 0.7237927583 5.3260043410 0.3499818293 1.9084318005 0.1648890088 20.0278963531 1.8891771938
0.0015 0.009000000000000001 0.7916 0.1979 9.0946204065 0.9551050131 4.6108507901 0.9573833354 5.4579966225 0.4083963027 2.0148966376 0.1080608744 21.1783644567 2.4289455256
0.0015 0.0095 0.7912 0.1978 9.1516686720 1.6060587816 4.4662786592 0.1725772025 5.3236886870 0.1010299459 2.0003486474 0.1705518514 20.9419846656 2.0502177814
0.0015 0.01 0.7908 0.1977 9.0953247061 1.1324331216 4.7436025580 0.4680200970 5.4105257143 0.1773555198 2.0029937366 0.1158567152 21.2524467150 1.8936654536
0.002 0.0 0.7984 0.1996 10.7800092885 1.0030412893 0.0000000000 0.0000000000 5.3827378655 0.3439662285 2.0625082418 0.1059192243 18.2252553958 1.4529267421
0.002 0.0005 0.7979999999999999 0.1995 11.9202702997 1.0849048570 0.2454998449 0.0611303209 5.3016899734 0.0742816201 1.9858006573 0.0822320730 19.4532607753 1.3025488710
0.002 0.001 0.7976 0.1994 11.0955354979 1.2996294842 0.4964552418 0.0450610844 5.3804222115 0.1909326635 2.0797013211 0.1117530589 19.0521142723 1.6473762910
0.002 0.0015 0.7972 0.1993 11.6096741873 1.3707081143 0.7346810172 0.1152429337 5.5471493039 0.2929233741 2.0942493112 0.1041876396 19.9857538196 1.8830620617
0.002 0.002 0.7968 0.1992 11.7484212035 0.8257731554 0.9883641903 0.2069117981 5.3786854709 0.2035405914 2.0016711920 0.2262131187 20.1171420567 1.4624386636
0.002 0.0025 0.7964 0.1991 11.6040397907 0.6768960153 1.1120233714 0.0721930782 5.4695748928 0.1584404962 1.9772041176 0.2160246082 20.1628421725 1.1235541979
0.0 0.0045 0.7964 0.1991 0.0000000000 0.0000000000 2.9987351421 0.2165945035 6.3477866956 0.5692459864 2.4738196000 0.1249367184 11.8203414377 .9107772083
0.002 0.003 0.7959999999999999 0.19899999999999998 11.1258203796 1.6941390091 1.4911842429 0.4006107502 5.4278931197 0.3657414136 1.9553821324 0.1471891683 20.0002798746 2.6076803412
0.002 0.0035 0.7956 0.1989 10.8335360561 1.3989708653 1.6721267211 0.1517563368 5.2073270704 0.4056031860 1.9414954145 0.1612419946 19.6544852621 2.1175723827
0.002 0.004 0.7952 0.1988 11.9322433925 1.2263196561 1.8930765815 0.1858627952 5.3294778221 0.3842067176 1.9778653899 0.1450223029 21.1326631860 1.9414114718
0.002 0.0045 0.7948 0.1987 11.0575033208 1.0748912953 1.9603617242 0.1593046127 5.1940120596 0.2474230582 1.9805104790 0.1879688993 20.1923875836 1.6695878655
0.002 0.005 0.7944 0.1986 10.9581970808 0.7601660321 2.4677280702 0.5070175140 5.2576925462 0.2018275513 2.0506053407 0.1253560172 20.7342230379 1.5943671146
0.002 0.0055 0.794 0.1985 11.6653138537 2.0187864915 2.4077169971 0.3208330575 5.3144260707 0.1969327299 1.8773520033 0.1344449649 21.2648089248 2.6709972438
0.002 0.006 0.7936 0.1984 10.9053746127 0.9471339397 2.8377963549 0.4170475311 5.0851763187 0.2467394329 1.9580272215 0.2117062973 20.7863745078 1.8226272010
0.002 0.0065 0.7932 0.1983 10.5335044374 1.0636686511 2.9914610726 0.3066238154 5.0984913295 0.1831636986 1.9454630482 0.2370492803 20.5689198877 1.7905054454
0.002 0.006999999999999999 0.7928 0.1982 10.6976062382 0.9928515874 3.1287591340 0.1912817503 5.1488568054 0.3548961775 1.9408341422 0.1107310256 20.9160563198 1.6497605408
0.002 0.0075 0.7924 0.1981 10.8828370263 0.8596448761 3.5933903219 0.7658225537 5.2692708165 0.4295616304 1.9282699689 0.1717475737 21.6737681336 2.2267766339
