# Supplementary material for: Multipressure Sampling for Improving the Performance of MOF-based Electronic Noses
Source: ACS Sens. 2024 Jul 12;9(7):3531–9. doi: 10.1021/acssensors.4c00199 (PMC11287752; doi:10.1021/acssensors.4c00199)
Supplement: Supplementary file 2 — se4c00199_si_002.zip [file se4c00199_si_002.zip › Multiplex_Adsorption_Data/H2S_0.5bar/ZIF-8_v2_EQeq.csv]

H2S_comp CO2_comp N2_comp O2_comp H2S_mass H2S_error CO2_mass CO2_error N2_mass N2_error O2_mass O2_error total_mass total_error
0.0 0.0 0.8 0.2 0.0000000000 0.0000000000 0.0000000000 0.0000000000 4.2627268389 0.1986380024 1.3619825873 0.0928449775 5.6247094262 .2914829799
0.0 0.0005 0.7996 0.1999 0.0000000000 0.0000000000 0.0422877951 0.0172756602 4.3014462658 0.2501902882 1.3072103843 0.0493116088 5.6509444452 .3167775572
0.0 0.005 0.7959999999999999 0.19899999999999998 0.0000000000 0.0000000000 0.5118836910 0.0943273884 4.2893945236 0.2522714570 1.3868790432 0.0717693386 6.1881572578 .4183681840
0.002 0.008 0.792 0.198 1.3850921905 0.1173724007 0.7752762433 0.1031205486 4.2155455505 0.1466310179 1.3862932442 0.1310488710 7.7622072285 .4981728382
0.002 0.0085 0.7916 0.1979 1.5011404551 0.1374116129 0.8284380428 0.1184523926 4.1840058849 0.2403497187 1.3652044816 0.0264194683 7.8787888644 .5226331925
0.002 0.009000000000000001 0.7912 0.1978 1.4546587577 0.1785924460 0.8679066516 0.0497837285 4.1273370548 0.1777077868 1.3631541852 0.0822082806 7.8130566493 .4882922419
0.002 0.0095 0.7908 0.1977 1.4908458510 0.1241795423 0.9383863101 0.0884930926 4.2545213974 0.3696670052 1.3467518142 0.0880181216 8.0305053727 .6703577617
0.002 0.01 0.7904 0.1976 1.4443641536 0.0876151404 0.9919508505 0.0701555699 4.2568291778 0.1359113325 1.3540743013 0.0625352396 8.0472184832 .3562172824
0.0025 0.0 0.7979999999999999 0.1995 1.8343112793 0.2887656807 0.0000000000 0.0000000000 4.2673423997 0.0709426733 1.3997666203 0.0914184280 7.5014202993 .4511267820
0.0025 0.0005 0.7976 0.1994 1.9082452543 0.1915389797 0.0495371314 0.0271484415 4.3219598694 0.1352187293 1.3953731281 0.0856028487 7.6751153832 .4395089992
0.0025 0.001 0.7972 0.1993 1.8455417565 0.2158007839 0.0966578173 0.0217629201 4.2778556216 0.0819999072 1.3748701644 0.0250869731 7.5949253598 .3446505843
0.0025 0.0015 0.7968 0.1992 1.8570841914 0.2245627459 0.1433757624 0.0273626807 4.2655474594 0.1545513196 1.3382577293 0.0386094403 7.6042651425 .4450861865
0.0025 0.002 0.7964 0.1991 1.9076213389 0.0854559139 0.2053978619 0.0420859429 4.3755516590 0.2185108060 1.3997666203 0.0352649029 7.8883374801 .3813175657
0.0 0.0055 0.7956 0.1989 0.0000000000 0.0000000000 0.5219522137 0.0581622570 4.2709322803 0.1320242049 1.3367932319 0.0464003071 6.1296777259 .2365867690
0.0025 0.0025 0.7959999999999999 0.19899999999999998 1.7719197392 0.1175546689 0.2255349071 0.0391301704 4.2050323286 0.2422831585 1.3681334764 0.0475688957 7.5706204513 .4465368935
0.0025 0.003 0.7956 0.1989 1.8280721253 0.1153146904 0.2790994476 0.0435705356 4.1457992981 0.0953193019 1.3247843532 0.0991818366 7.5777552242 .3533863645
0.0025 0.0035 0.7952 0.1988 1.7959404821 0.2074703999 0.3523982924 0.0200563354 4.2381105145 0.2588781020 1.3804352546 0.1278545657 7.7668845436 .6142594030
0.0025 0.004 0.7948 0.1987 1.8779853573 0.1620619504 0.3850203058 0.0477481574 4.2324692735 0.2614649710 1.3218553584 0.0862259459 7.8173302950 .5575010247
0.0025 0.0045 0.7944 0.1986 1.7597533888 0.2261415777 0.4494588507 0.0517894113 4.2627268389 0.1399724667 1.3537814018 0.0717597751 7.8257204802 .4896632308
0.0025 0.005 0.794 0.1985 1.7843980472 0.1516512343 0.4865110140 0.0746364853 4.2275972926 0.1431696703 1.3593464919 0.0407288287 7.8578528457 .4101862186
0.0025 0.0055 0.7936 0.1984 1.8801690612 0.2294923349 0.5287988091 0.0531007431 4.1740055031 0.2349266666 1.3496808091 0.1216658048 7.9326541825 .6391855494
0.0025 0.006 0.7932 0.1983 1.8449178411 0.2366227434 0.5867934995 0.0440149933 4.1978525673 0.0735062846 1.3942015302 0.0771833205 8.0237654381 .4313273418
0.0025 0.0065 0.7928 0.1982 1.8499091643 0.1870185764 0.6496210807 0.0512985053 4.1832366247 0.2466243680 1.3646186826 0.0579733835 8.0473855523 .5429148332
0.0025 0.006999999999999999 0.7924 0.1981 1.8327514908 0.2122413105 0.7108376984 0.0548082876 4.2193918512 0.2132329650 1.3564174971 0.1039590996 8.1193985375 .5842416627
0.0 0.006 0.7952 0.1988 0.0000000000 0.0000000000 0.5501440771 0.0536356542 4.2209303714 0.3331542809 1.3540743013 0.1182327494 6.1251487498 .5050226845
0.0025 0.0075 0.792 0.198 1.7750393162 0.1235131898 0.6939225804 0.0725649261 4.1419529974 0.2151460453 1.3707695717 0.0719126386 7.9816844657 .4831367998
0.0025 0.008 0.7916 0.1979 1.8168416480 0.1781865684 0.7853447659 0.0628585537 4.1950319468 0.2805333740 1.3523169044 0.1275051695 8.1495352651 .6490836656
0.0025 0.0085 0.7912 0.1978 1.8293199561 0.0971666864 0.8187722611 0.1242793441 4.1609280807 0.1652077560 1.3262488506 0.0491722315 8.1352691485 .4358260180
0.0025 0.009000000000000001 0.7908 0.1977 1.8343112793 0.1957643318 0.8924738468 0.0845333877 4.2093914694 0.1484882411 1.3968376255 0.1372995803 8.3330142210 .5660855409
0.0025 0.0095 0.7904 0.1976 1.8315036600 0.1846136047 0.9496630554 0.0505981081 4.0834892270 0.3006091714 1.3983021229 0.0943190905 8.2629580653 .6301399747
0.0025 0.01 0.79 0.1975 1.8692505417 0.1970683980 0.9448301646 0.1281045323 4.1886214457 0.2202646700 1.3499737085 0.0934234565 8.3526758605 .6388610568
0.003 0.0 0.7976 0.1994 2.1855756501 0.2916389083 0.0000000000 0.0000000000 4.1727234028 0.2744609779 1.3816068525 0.0979808962 7.7399059054 .6640807824
0.003 0.0005 0.7972 0.1993 2.1974300427 0.0608565432 0.0430932769 0.0074697310 4.2588805382 0.1167249284 1.3567103966 0.1212844374 7.8561142544 .3063356400
0.003 0.001 0.7968 0.1992 2.2588857097 0.2000950289 0.0837701084 0.0374873693 4.3142672680 0.1440615193 1.3704766722 0.1030140425 8.0273997583 .4846579600
0.003 0.0015 0.7964 0.1991 2.0882448475 0.1351234256 0.1421675397 0.0607912017 4.2042630685 0.3393219166 1.3529027034 0.1595632931 7.7875781591 .6947998370
0.0 0.0065 0.7948 0.1987 0.0000000000 0.0000000000 0.6222346992 0.0357510541 4.1663129017 0.2331793157 1.3212695594 0.0405176439 6.1098171603 .3094480137
0.003 0.002 0.7959999999999999 0.19899999999999998 2.2822825373 0.1876668662 0.1784142212 0.0349805459 4.1681078420 0.2149222208 1.3672547779 0.0986266971 7.9960593784 .5361963300
0.003 0.0025 0.7956 0.1989 2.1958702542 0.2081896407 0.2496993615 0.0511338227 4.2309307532 0.2213664022 1.3816068525 0.0923186454 8.0581072214 .5730085110
0.003 0.003 0.7952 0.1988 2.2426639093 0.2828229916 0.3101104973 0.0691495697 4.2355463140 0.2214174845 1.3241985542 0.0979598801 8.1125192748 .6713499259
0.003 0.0035 0.7948 0.1987 2.2195790395 0.0427279570 0.3254146517 0.0645693030 4.1547739996 0.1240458308 1.3860003447 0.0964453548 8.0857680355 .3277884456
0.003 0.004 0.7944 0.1986 2.1846397770 0.1717479430 0.3826038603 0.0364697401 4.1816981044 0.1123061255 1.3350358350 0.0673694276 8.0839775767 .3878932362
0.003 0.0045 0.794 0.1985 2.2226986165 0.2775406857 0.4325437326 0.0850308048 4.2375976744 0.1323425565 1.3792636567 0.0997992392 8.2721036802 .5947132862
0.003 0.005 0.7936 0.1984 2.2470313171 0.2010382835 0.4925521276 0.0546660513 4.2781120416 0.1792990468 1.3411867241 0.1308890409 8.3588822104 .5658924225
0.003 0.0055 0.7932 0.1983 2.2339290937 0.1999977338 0.5465194089 0.0364341425 4.2211867915 0.1341701809 1.3827784504 0.0778782212 8.3844137445 .4484802784
0.003 0.006 0.7928 0.1982 2.1687299343 0.2140548177 0.5541714861 0.0694024368 4.1755440233 0.2315823682 1.3244914537 0.0572047009 8.2229368974 .5722443236
0.003 0.0065 0.7924 0.1981 2.2563900481 0.2648048673 0.6206237355 0.0445133474 4.2519571970 0.0679508283 1.4053317105 0.0652738832 8.5343026911 .4425429262
0.0 0.006999999999999999 0.7944 0.1986 0.0000000000 0.0000000000 0.6709663487 0.0478160490 4.2832404425 0.1058166959 1.3883435406 0.0471559068 6.3425503318 .2007886517
0.003 0.006999999999999999 0.792 0.198 2.1993017889 0.1053290425 0.6838540577 0.0890995421 4.1770825436 0.1663057471 1.3775062598 0.0815208242 8.4377446500 .4422551559
0.003 0.0075 0.7916 0.1979 2.1562516262 0.1426653202 0.7140596256 0.0841564683 4.2309307532 0.1264855394 1.3628612857 0.0799696046 8.4641032907 .4332769325
0.003 0.008 0.7912 0.1978 2.1918148041 0.3469351140 0.7793036524 0.0948965603 4.2501622566 0.1970200547 1.3985950224 0.0901445442 8.6198757355 .7289962732
0.003 0.0085 0.7908 0.1977 2.1665462304 0.3183008235 0.7660132025 0.0481001474 4.2168276507 0.0654951211 1.3792636567 0.0648201838 8.5286507403 .4967162758
0.003 0.009000000000000001 0.7904 0.1976 2.2595096251 0.2273621686 0.8751559879 0.0891723299 4.1663129017 0.1395226686 1.3836571489 0.0812636401 8.6846356636 .5373208072
0.003 0.0095 0.79 0.1975 2.1681060189 0.1597028441 0.8787806560 0.0658626081 4.2058015887 0.1500055075 1.3329855386 0.0706221892 8.5856738022 .4461931489
0.003 0.01 0.7896 0.1974 2.1693538497 0.1428398411 0.9404000146 0.0549265365 4.1845187249 0.2204460894 1.3552458992 0.0862458425 8.6495184884 .5044583095
0.0035 0.0 0.7972 0.1993 2.5611727216 0.2838026501 0.0000000000 0.0000000000 4.2273408726 0.1845041568 1.3449944174 0.0878425028 8.1335080116 .5561493097
0.0035 0.0005 0.7968 0.1992 2.5480704981 0.2817349390 0.0451069814 0.0232894309 4.2747785810 0.3373201558 1.4029885146 0.1064962535 8.2709445751 .7488407792
0.0035 0.001 0.7964 0.1991 2.5527498636 0.2020811805 0.0974632992 0.0483020518 4.1940062666 0.1155700820 1.3734056670 0.0600665356 8.2176250964 .4260198499
0.0 0.0075 0.794 0.1985 0.0000000000 0.0000000000 0.7168788120 0.0764571550 4.3078567669 0.1928306022 1.3449944174 0.1064414607 6.3697299963 .3757292179
0.0035 0.0015 0.7959999999999999 0.19899999999999998 2.5461987519 0.3251826481 0.1534442850 0.0265198082 4.2193918512 0.2298702381 1.3666689790 0.0668273130 8.2857038671 .6484000074
0.0035 0.002 0.7956 0.1989 2.6563198202 0.2781361395 0.1900937074 0.0310502530 4.2001603477 0.1282407895 1.3810210535 0.0412977882 8.4275949288 .4787249702
0.0035 0.0025 0.7952 0.1988 2.4463722878 0.0772396179 0.2440609888 0.0337342091 4.2486237364 0.3210821327 1.3871719426 0.0554006032 8.3262289556 .4874565629
0.0035 0.003 0.7948 0.1987 2.5886249992 0.2448150540 0.2855433021 0.0291980213 4.1850315650 0.1174213438 1.3652044816 0.1159734007 8.4244043479 .5074078198
0.0035 0.0035 0.7944 0.1986 2.5072040394 0.2507922619 0.3298448017 0.0387469404 4.2001603477 0.2716261792 1.3593464919 0.0436960479 8.3965556807 .6048614294
0.0035 0.004 0.794 0.1985 2.6385382313 0.3144100317 0.4043518692 0.0346825166 4.2229817318 0.1084435510 1.3701837727 0.1289503064 8.6360556050 .5864864057
0.0035 0.0045 0.7936 0.1984 2.4566668919 0.1512271061 0.4087820192 0.0457780194 4.1881086056 0.2002152938 1.3493879096 0.1008459336 8.4029454263 .4980663529
0.0035 0.005 0.7932 0.1983 2.5502542020 0.2895128814 0.4828863458 0.0507133805 4.2083657892 0.1420631851 1.3593464919 0.0449731869 8.6008528289 .5272626339
0.0035 0.0055 0.7928 0.1982 2.5271693322 0.2923654521 0.5352426636 0.0569219811 4.1693899423 0.3333697280 1.3461660153 0.0567167155 8.5779679534 .7393738767
0.0035 0.006 0.7924 0.1981 2.4363896413 0.3191435530 0.5590043770 0.0806930376 4.1611845008 0.1554556969 1.3529027034 0.0649788108 8.5094812225 .6202710983
0.0 0.008 0.7936 0.1984 0.0000000000 0.0000000000 0.7680269070 0.1182056565 4.1665693217 0.1212235088 1.3663760795 0.0967721446 6.3009723082 .3362013099
0.0035 0.0065 0.792 0.198 2.6338588658 0.3001649149 0.6310949991 0.0249048932 4.2365719942 0.2469238500 1.3066245853 0.0573484917 8.8081504444 .6293421498
0.0035 0.006999999999999999 0.7916 0.1979 2.7065450100 0.1038664558 0.7068102893 0.0539131547 4.2152891304 0.2378129694 1.3558316982 0.1274082443 8.9844761279 .5230008242
0.0035 0.0075 0.7912 0.1978 2.5736510296 0.2040212902 0.7470843799 0.1111156247 4.2970871250 0.1109750883 1.3763346618 0.0934234565 8.9941571963 .5195354597
0.0035 0.008 0.7908 0.1977 2.5228019244 0.0631542936 0.7901776568 0.0730106060 4.2296486530 0.2839763733 1.3959589271 0.0216349444 8.9385871613 .4417762173
0.0035 0.0085 0.7904 0.1976 2.5926804493 0.2346403070 0.8344791564 0.1615508185 4.2265716124 0.1722150320 1.3543672008 0.0395316654 9.0080984189 .6079378229
0.0035 0.009000000000000001 0.79 0.1975 2.5390237248 0.1822260260 0.8711285788 0.1181232966 4.2083657892 0.1812989459 1.3379648298 0.1088640823 8.9564829226 .5905123508
0.0035 0.0095 0.7896 0.1974 2.6185729385 0.2578469574 0.9230821557 0.0959369077 4.1327218757 0.2306047500 1.3493879096 0.0498996196 9.0237648795 .6342882347
0.0035 0.01 0.7892 0.1973 2.4781919732 0.2656180141 0.9899371460 0.0621109526 4.1578510402 0.1538776673 1.3367932319 0.1662307132 8.9627733913 .6478373472
0.004 0.0 0.7968 0.1992 2.8247769785 0.1009316952 0.0000000000 0.0000000000 4.1745183432 0.1424551251 1.3745772650 0.0719984817 8.3738725867 .3153853020
0.004 0.0005 0.7964 0.1991 3.0119515989 0.2220122104 0.0495371314 0.0074697310 4.2734964808 0.2795209031 1.3616896878 0.2058181124 8.6966748989 .7148209569
0.0 0.0085 0.7932 0.1983 0.0000000000 0.0000000000 0.8199804838 0.0356965693 4.2211867915 0.1428110030 1.3326926392 0.0353911790 6.3738599145 .2138987513
0.004 0.001 0.7959999999999999 0.19899999999999998 2.9916743483 0.2364219548 0.0894084810 0.0232894309 4.1591331404 0.2064332666 1.3335713376 0.1149510126 8.5737873073 .5810956649
0.004 0.0015 0.7956 0.1989 2.9239795273 0.5342464843 0.1417647988 0.0532837025 4.1850315650 0.2209823133 1.3798494556 0.0363667468 8.6306253467 .8448792469
0.004 0.002 0.7952 0.1988 2.8924717995 0.3270804711 0.1985512665 0.0292202335 4.1701592024 0.2935336483 1.3602251904 0.1172095748 8.6214074588 .7670439277
0.004 0.0025 0.7948 0.1987 2.9286588928 0.2249783915 0.2468801751 0.0231497210 4.2286229728 0.2804180357 1.3461660153 0.0865992374 8.7503280560 .6151453856
0.004 0.003 0.7944 0.1986 2.9071338115 0.2149241402 0.2815158930 0.0631879817 4.2775992015 0.1549982290 1.3288849459 0.0657453322 8.7951338519 .4988556831
0.004 0.0035 0.794 0.1985 2.9514318050 0.1910689347 0.3302475426 0.0303528804 4.2191354311 0.2351381606 1.3259559511 0.0990779849 8.8267707298 .5556379606
0.004 0.004 0.7936 0.1984 2.8690749720 0.1557115855 0.3668969650 0.0542968830 4.2188790111 0.2041438557 1.3411867241 0.0778120975 8.7960376722 .4919644217
0.004 0.0045 0.7932 0.1983 2.9455046086 0.0740753397 0.4152258737 0.0239486960 4.2188790111 0.1115660015 1.3862932442 0.0699435130 8.9659027376 .2795335502
0.004 0.005 0.7928 0.1982 2.8821771954 0.1210363717 0.4861082731 0.0800877405 4.1788774839 0.1345812005 1.3906867364 0.0287340213 8.9378496888 .3644393340
0.004 0.0055 0.7924 0.1981 2.8803054492 0.2753623604 0.5239659182 0.0708366186 4.1775953837 0.2282605101 1.3417725231 0.0671347079 8.9236392742 .6415941970
0.0 0.009000000000000001 0.7928 0.1982 0.0000000000 0.0000000000 0.8550189426 0.1056870717 4.2322128534 0.2230942816 1.3277133480 0.0860267267 6.4149451440 .4148080800
0.004 0.006 0.792 0.198 2.9710851401 0.3957089671 0.5747112723 0.0587836189 4.2278537127 0.1713960382 1.3517311054 0.0643046119 9.1253812305 .6901932361
0.004 0.0065 0.7916 0.1979 2.9367697930 0.1419376684 0.6242484037 0.0456360717 4.1375938566 0.0688696699 1.3335713376 0.0990260182 9.0321833909 .3554694282
0.004 0.006999999999999999 0.7912 0.1978 2.8341357095 0.2415527777 0.7120459211 0.0855708332 4.1663129017 0.1756101065 1.3347429355 0.0904030346 9.0472374678 .5931367520
0.004 0.0075 0.7908 0.1977 2.9093175154 0.1632036757 0.7112404393 0.1026286246 4.2175969108 0.2382505159 1.3654973810 0.0721413265 9.2036522465 .5762241427
0.004 0.008 0.7904 0.1976 2.8079312627 0.3183338418 0.7845392841 0.0532837025 4.2111864097 0.1405088263 1.3476305127 0.1106431425 9.1512874692 .6227695131
0.004 0.0085 0.79 0.1975 2.9214838657 0.2964615948 0.8417284927 0.1075551993 4.0288717572 0.1123880606 1.3476305127 0.0540524546 9.1397146283 .5704573093
0.004 0.009000000000000001 0.7896 0.1974 2.8821771954 0.3095991190 0.8795861379 0.0583849311 4.1958012070 0.1540962873 1.3751630639 0.0949825645 9.3327276042 .6170629019
0.004 0.0095 0.7892 0.1973 2.8843608993 0.1549949521 0.9347616419 0.0716561979 4.1970833072 0.2201308968 1.3447015179 0.1319725887 9.3609073663 .5787546355
0.004 0.01 0.7888 0.1972 3.0325408071 0.3679376764 0.9432192009 0.0635565473 4.2422132352 0.3276538514 1.3698908733 0.0507181480 9.5878641165 .8098662231
0.0045 0.0 0.7964 0.1991 3.2038055847 0.4286802812 0.0000000000 0.0000000000 4.1832366247 0.2065568118 1.3517311054 0.1098119179 8.7387733148 .7450490109
0.0 0.0095 0.7924 0.1981 0.0000000000 0.0000000000 0.9158328194 0.0853734728 4.2286229728 0.1982735567 1.3239056547 0.0858750110 6.4683614469 .3695220405
0.0045 0.0005 0.7959999999999999 0.19899999999999998 3.4237357636 0.2140766392 0.0596056540 0.0201531485 4.1832366247 0.2124631572 1.3531956028 0.0817604126 9.0197736451 .5284533575
0.0045 0.001 0.7956 0.1989 3.3473061270 0.4051848996 0.1014907082 0.0251640562 4.2088786293 0.2061744735 1.3637399842 0.0450874966 9.0214154487 .6816109259
0.0045 0.0015 0.7952 0.1988 3.2618297170 0.2903278884 0.1397510942 0.0371396125 4.1627230211 0.1340113079 1.3558316982 0.0475688957 8.9201355305 .5090477045
0.0045 0.002 0.7948 0.1987 3.2399926780 0.3690257861 0.2005649710 0.0491013678 4.2306743332 0.3256934328 1.3206837604 0.0749135874 8.9919157426 .8187341741
0.0045 0.0025 0.7944 0.1986 3.3048798797 0.2742560649 0.2561432160 0.0755351278 4.1465685582 0.1460955320 1.3684263759 0.0885816361 9.0760180298 .5844683608
0.0045 0.003 0.794 0.1985 3.2169078081 0.2783152266 0.2875570066 0.0391633176 4.2022117081 0.1072142469 1.3681334764 0.0814534446 9.0748099992 .5061462357
0.0045 0.0035 0.7936 0.1984 3.3448104654 0.3909147410 0.3302475426 0.0357510541 4.1701592024 0.0746988167 1.3775062598 0.1403914603 9.2227234702 .6417560721
0.0045 0.004 0.7932 0.1983 3.2755558558 0.4862859236 0.3681051877 0.0458063562 4.1929805865 0.1937327688 1.3335713376 0.1079301800 9.1702129676 .8337552286
0.0045 0.0045 0.7928 0.1982 3.2846026291 0.2402147218 0.4265026190 0.0653086322 4.0845149071 0.2161509958 1.3514382059 0.1434836802 9.1470583611 .6651580300
0.0045 0.005 0.7924 0.1981 3.1960066422 0.3410769229 0.4728178232 0.0383260401 4.1257985345 0.1920995206 1.2937370082 0.0570845985 9.0883600081 .6285870821
0.0 0.001 0.7992 0.1998 0.0000000000 0.0000000000 0.0966578173 0.0146323037 4.3124723277 0.2391375050 1.3151186703 0.1057687564 5.7242488153 .3595385651
0.0 0.01 0.792 0.198 0.0000000000 0.0000000000 0.9597315781 0.0826001863 4.2242638320 0.1129343282 1.3230269563 0.1252788297 6.5070223664 .3208133442
0.0045 0.0055 0.792 0.198 3.4421412679 0.3592604349 0.5179248046 0.0496140182 4.2245202521 0.1816062276 1.3974234245 0.0639407014 9.5820097491 .6544213821
0.0045 0.006 0.7916 0.1979 3.4006508938 0.3218544867 0.5960565403 0.0355691137 4.2565727578 0.3272868158 1.3783849582 0.1273408916 9.6316651501 .8120513078
0.0045 0.0065 0.7912 0.1978 3.2883461216 0.2013459198 0.6242484037 0.0441915247 4.0973359094 0.3313137513 1.3496808091 0.0706270481 9.3596112438 .6474782439
0.0045 0.006999999999999999 0.7908 0.1977 3.2930254871 0.1933775436 0.6830485759 0.0775273628 4.2232381518 0.1106237802 1.3622754867 0.0945371360 9.5615877015 .4760658226
0.0045 0.0075 0.7904 0.1976 3.3067516259 0.1936852889 0.7273500755 0.1078383429 4.1870829254 0.3225654103 1.3306423428 0.0835990742 9.5518269696 .7076881163
0.0045 0.008 0.79 0.1975 3.4003389361 0.2463320407 0.7877612114 0.0882140497 4.2132377701 0.1261670010 1.3643257831 0.1501131987 9.7656637007 .6108262901
0.0045 0.0085 0.7896 0.1974 3.2955211487 0.2574238955 0.8445476791 0.1322462792 4.1599024006 0.2816449427 1.3151186703 0.1335955600 9.6150898987 .8049106774
0.0045 0.009000000000000001 0.7892 0.1973 3.4265433829 0.2919124076 0.8687121334 0.0960382959 4.1186187732 0.1600077522 1.3452873168 0.0861463135 9.7591616063 .6341047692
0.0045 0.0095 0.7888 0.1972 3.3937878243 0.4716379518 0.9242903784 0.1079165280 4.1845187249 0.1935752271 1.3622754867 0.0742232945 9.8648724143 .8473530014
0.0045 0.01 0.7884 0.1971 3.2521590283 0.3591553169 0.9045560740 0.0903217755 4.1255421144 0.1044155524 1.3382577293 0.0776354925 9.6205149460 .6315281373
0.0005 0.0 0.7996 0.1999 0.3478328361 0.0486093766 0.0000000000 0.0000000000 4.3340116116 0.2415776240 1.3379648298 0.1258118346 6.0198092775 .4159988352
0.005 0.0 0.7959999999999999 0.19899999999999998 3.5488308015 0.3754726824 0.0000000000 0.0000000000 4.1904163860 0.2256764461 1.3461660153 0.1480044003 9.0854132028 .7491535288
0.005 0.0005 0.7956 0.1989 3.5497666746 0.4604918348 0.0539672814 0.0240837715 4.2170840707 0.2778457624 1.3833642494 0.0893338616 9.2041822761 .8517552303
0.005 0.001 0.7952 0.1988 3.7787436268 0.5145036559 0.1079345627 0.0118381166 4.2040066484 0.1426119683 1.3344500360 0.1675159710 9.4251348739 .8364697118
0.005 0.0015 0.7948 0.1987 3.5903211757 0.2266316335 0.1478059124 0.0262987036 4.2268280325 0.1949763802 1.3406009251 0.0674457900 9.3055560457 .5153525073
0.005 0.002 0.7944 0.1986 3.5516384208 0.2498545547 0.2041896391 0.0474209246 4.1834930448 0.1806333171 1.3268346495 0.1470810428 9.2661557542 .6249898392
0.005 0.0025 0.794 0.1985 3.5603732364 0.2890459390 0.2408390616 0.0313621147 4.2452902758 0.2018297800 1.3593464919 0.0695696387 9.4058490657 .5918074724
0.005 0.003 0.7936 0.1984 3.6396104924 0.3968837632 0.3153461291 0.0426677332 4.1793903240 0.3943550233 1.3810210535 0.1072028106 9.5153679990 .9411093303
0.005 0.0035 0.7932 0.1983 3.7768718806 0.6855765716 0.3447462152 0.0290867055 4.1427222575 0.2230082056 1.3332784381 0.0494852785 9.5976187914 .9871567612
0.005 0.004 0.7928 0.1982 3.6464735618 0.3645364220 0.3769654877 0.0675068727 4.2293922329 0.1639837768 1.3766275613 0.0665081790 9.6294588437 .6625352505
0.005 0.0045 0.7924 0.1981 3.7413087028 0.3102660466 0.4172395782 0.0633930049 4.1865700853 0.2428588894 1.3247843532 0.0760772220 9.6699027195 .6925951629
0.0005 0.0005 0.7992 0.1998 0.3525122016 0.0675732352 0.0443014996 0.0202174330 4.1768261236 0.2154319083 1.3095535801 0.0864802769 5.8831934049 .3897028534
0.005 0.005 0.792 0.198 3.6776693318 0.1486490718 0.4788589368 0.0825530445 4.2396490348 0.1063744582 1.3660831800 0.1286279001 9.7622604834 .4662044746
0.005 0.0055 0.7916 0.1979 3.7238390715 0.3582306866 0.5179248046 0.0325598027 4.1883650256 0.1388499749 1.3666689790 0.1504990387 9.7967978807 .6801395029
0.005 0.006 0.7912 0.1978 3.7678251073 0.4344109271 0.5952510585 0.0581176198 4.0981051696 0.0888945837 1.3871719426 0.0964773722 9.8483532780 .6779005028
0.005 0.0065 0.7908 0.1977 3.7257108177 0.1233649733 0.6455936717 0.0328770799 4.1988782475 0.1443624361 1.3742843655 0.0917032680 9.9444671024 .3923077573
0.005 0.006999999999999999 0.7904 0.1976 3.7119846789 0.2063019461 0.7160733302 0.0451788422 4.2124685099 0.1982284514 1.3502666080 0.0728607697 9.9907931270 .5225700094
0.005 0.0075 0.79 0.1975 3.7587783340 0.2707778465 0.7414460072 0.0775691949 4.2450338557 0.1262566061 1.3189263635 0.0917967721 10.0641845604 .5664004196
0.005 0.008 0.7896 0.1974 3.6255723959 0.3435876679 0.7946078068 0.0651196053 4.1119518520 0.1246676183 1.3836571489 0.0585330135 9.9157892036 .5919079050
0.005 0.0085 0.7892 0.1973 3.7179118752 0.1278280700 0.8223969293 0.0639635738 4.1029771504 0.2383983927 1.3810210535 0.1154187492 10.0243070084 .5456087857
0.005 0.009000000000000001 0.7888 0.1972 3.6271321844 0.3917801236 0.8872382151 0.0490352558 4.1686206821 0.1542924395 1.3294707449 0.0317846549 10.0124618265 .6268924738
0.005 0.0095 0.7884 0.1971 3.7447402375 0.7160537645 0.9246931193 0.1067195008 4.1760568634 0.1022392738 1.3637399842 0.1275293893 10.2092302044 1.0525419284
0.0005 0.001 0.7988 0.1997 0.3525122016 0.0705879698 0.0946441128 0.0385454819 4.2037502284 0.2055164675 1.3713553707 0.1055674094 6.0222619135 .4202173286
0.005 0.01 0.7879999999999999 0.19699999999999998 3.6230767343 0.3648246278 0.9577178735 0.0531617995 4.1652872215 0.2416200795 1.3543672008 0.0545894232 10.1004490301 .7141959300
0.0055 0.0 0.7956 0.1989 4.1000600584 0.2693667586 0.0000000000 0.0000000000 4.2047759086 0.2622142911 1.3473376132 0.0608498231 9.6521735802 .5924308728
0.0055 0.0005 0.7952 0.1988 4.1287601669 0.5971004037 0.0527590586 0.0196312955 4.2181097509 0.1101353200 1.3329855386 0.1132184370 9.7326145150 .8400854562
0.0055 0.001 0.7948 0.1987 4.2126767883 0.4668930326 0.1107537490 0.0091839057 4.1732362429 0.1392717335 1.3640328836 0.0891223383 9.8606996638 .7044710101
0.0055 0.0015 0.7944 0.1986 3.9428333773 0.5459006622 0.1490141351 0.0157017311 4.2127249300 0.1057047903 1.3734056670 0.0795350191 9.6779781094 .7468422027
0.0055 0.002 0.794 0.1985 4.1721222872 0.2516429565 0.1856635575 0.0242180936 4.2781120416 0.1572204124 1.3570032961 0.1506608424 9.9929011824 .5837423049
0.0055 0.0025 0.7936 0.1984 3.8330242667 0.2698432307 0.2360061707 0.0418850542 4.2773427815 0.2493183589 1.3933228317 0.1295211971 9.7396960506 .6905678409
0.0055 0.003 0.7932 0.1983 3.9110136919 0.1072807973 0.2927926384 0.0625273901 4.2004167678 0.1861079663 1.3089677812 0.0339258023 9.7131908793 .3898419560
0.0055 0.0035 0.7928 0.1982 3.8052600314 0.2241810604 0.3403160652 0.0304595692 4.1758004434 0.2593419716 1.3584677935 0.0798192736 9.6798443335 .5938018748
0.0055 0.004 0.7924 0.1981 3.9868194131 0.3059667387 0.3906586784 0.0458488285 4.2640089391 0.1839759773 1.3701837727 0.0620117385 10.0116708033 .5978032830
0.0005 0.0015 0.7984 0.1996 0.3653024674 0.0279998329 0.1457922078 0.0362556302 4.1650308015 0.1901634294 1.3344500360 0.0764102837 6.0105755127 .3308291762
0.0055 0.0045 0.792 0.198 4.0504587840 0.1937696825 0.4341546962 0.0387636814 4.1788774839 0.3392684312 1.3432370205 0.0852412976 10.0067279846 .6570430927
0.0055 0.005 0.7916 0.1979 3.9768367667 0.3997618345 0.4800671595 0.0587836189 4.1675950019 0.2094410302 1.3622754867 0.0993684962 9.9867744148 .7673549798
0.0055 0.0055 0.7912 0.1978 3.9612388817 0.1638962938 0.5175220637 0.0682524051 4.2040066484 0.0964766578 1.2834855263 0.1060053360 9.9662531201 .4346306927
0.0055 0.006 0.7908 0.1977 4.1512211213 0.3540223758 0.5924318722 0.0747146797 4.1983654074 0.2410272047 1.3192192630 0.1291603688 10.2612376639 .7989246290
0.0055 0.0065 0.7904 0.1976 4.0195749717 0.4270790929 0.6617033079 0.0452505889 4.1050285108 0.1859241615 1.3789707572 0.1188695656 10.1652775476 .7771234089
0.0055 0.006999999999999999 0.79 0.1975 3.9662302049 0.2819338322 0.6584813807 0.0409926147 4.1173366730 0.1320162362 1.3341571366 0.1008697506 10.0762053952 .5558124337
0.0055 0.0075 0.7896 0.1974 3.9487605736 0.1076791947 0.7482926026 0.0427436951 4.1755440233 0.0636913533 1.3338642371 0.0732927915 10.2064614366 .2874070346
0.0055 0.008 0.7892 0.1973 4.1484135020 0.4361592610 0.8175640384 0.0756038118 4.1922113263 0.1800455866 1.3394293272 0.0991991347 10.4976181939 .7910077941
0.0055 0.0085 0.7888 0.1972 4.0916372005 0.1778913999 0.8630737607 0.0302028829 4.2601626384 0.1938535545 1.3810210535 0.0434045013 10.5958946531 .4453523386
0.0055 0.009000000000000001 0.7884 0.1971 3.9968020595 0.4440664998 0.8683093925 0.0638010748 4.1352860762 0.0581480159 1.3429441210 0.1533965785 10.3433416492 .7194121690
0.0005 0.002 0.7979999999999999 0.1995 0.3481447938 0.0625597705 0.1933156347 0.0287050031 4.2868303232 0.2420344451 1.3821926515 0.0599521666 6.2104834032 .3932513853
0.0055 0.0095 0.7879999999999999 0.19699999999999998 4.0797828079 0.2706426783 0.9105971876 0.0577143316 4.1968268871 0.2316970441 1.3578819945 0.1264756103 10.5450888771 .6865296643
0.0055 0.01 0.7876 0.1969 4.0548261918 0.4655621439 0.9758412143 0.1280842722 4.1965704671 0.0793229516 1.3098464796 0.0451331395 10.5370843528 .7181025072
0.006 0.0 0.7952 0.1988 4.4407178674 0.3795898429 0.0000000000 0.0000000000 4.2293922329 0.2122835880 1.3968376255 0.0814113041 10.0669477258 .6732847350
0.006 0.0005 0.7948 0.1987 4.5130920539 0.2725346459 0.0426905360 0.0123215024 4.2265716124 0.0406278122 1.3672547779 0.0851647740 10.1496089802 .4106487345
0.006 0.001 0.7944 0.1986 4.4385341635 0.6494644663 0.0926304083 0.0293752491 4.2193918512 0.0988065994 1.3637399842 0.0743618657 10.1142964072 .8520081805
0.006 0.0015 0.794 0.1985 4.3062640985 0.1879777482 0.1457922078 0.0279723782 4.1701592024 0.1658195298 1.3367932319 0.0726343470 9.9590087406 .4544040032
0.006 0.002 0.7936 0.1984 4.3287250529 0.2293124647 0.2094252709 0.0386295506 4.2432389154 0.0753124488 1.3031097916 0.0539253320 10.0844990308 .3971797961
0.006 0.0025 0.7932 0.1983 4.3227978566 0.3117367563 0.2440609888 0.0236762332 4.1829802047 0.2981079061 1.3514382059 0.1132790400 10.1012772560 .7467999356
0.006 0.003 0.7928 0.1982 4.3118793371 0.2988717584 0.2750720385 0.0550798805 4.2252895122 0.4030205339 1.3760417624 0.1376515382 10.1882826502 .8946237110
0.006 0.0035 0.7924 0.1981 4.4853278186 0.5673878562 0.3209845018 0.0377460843 4.2160583906 0.0926609945 1.3400151262 0.0959351999 10.3623858372 .7937301349
0.0005 0.0025 0.7976 0.1994 0.3606231018 0.0329791082 0.2541295114 0.0280650022 4.3396528526 0.2839133881 1.3842429478 0.1176041570 6.3386484136 .4625616555
0.006 0.004 0.792 0.198 4.4082742665 0.4209898931 0.4031436465 0.0436300582 4.1034899905 0.3392025318 1.3830713499 0.0920207945 10.2979792534 .8958432776
0.006 0.0045 0.7916 0.1979 4.3555534152 0.4316196059 0.4506670734 0.0378147761 4.1901599659 0.3697267634 1.3426512215 0.0625846074 10.3390316760 .9017457528
0.006 0.005 0.7912 0.1978 4.2903542557 0.2763924101 0.4853027913 0.0511972248 4.0865662675 0.1888240724 1.3687192753 0.0762574360 10.2309425898 .5926711433
0.006 0.0055 0.7908 0.1977 4.2223474770 0.0962125292 0.5497413362 0.0460606025 4.1260549545 0.0822369109 1.3271275490 0.0541792790 10.2252713167 .2786893216
0.006 0.006 0.7904 0.1976 4.3608566961 0.5143742620 0.6000839494 0.1015354473 4.1127211122 0.3365239329 1.3370861314 0.0818233455 10.4107478891 1.0342569877
0.006 0.0065 0.79 0.1975 4.3231098143 0.3052508890 0.6306922582 0.0721074947 4.1840058849 0.0993984120 1.3572961956 0.0903612701 10.4951041530 .5671180658
0.006 0.006999999999999999 0.7896 0.1974 4.3153108718 0.4060227445 0.7043938439 0.0333473361 4.2063144288 0.2097973593 1.3540743013 0.0957310936 10.5800934458 .7448985335
0.006 0.0075 0.7892 0.1973 4.4001633663 0.6253456476 0.7523200117 0.0655169220 4.2447774357 0.1300370749 1.3599322909 0.1108940799 10.7571931046 .9317937244
0.006 0.008 0.7888 0.1972 4.2928499173 0.5919421823 0.7732625388 0.0397062502 4.1552868397 0.1900486018 1.3643257831 0.0510217108 10.5857250789 .8727187451
0.006 0.0085 0.7884 0.1971 4.5352410507 0.3692008513 0.8497833108 0.0746973102 4.1770825436 0.2432722260 1.3836571489 0.0767240113 10.9457640540 .7638943988
0.0005 0.003 0.7972 0.1993 0.3643665942 0.0349949249 0.2992364929 0.0327782606 4.1619537609 0.2023828410 1.3581748940 0.0753292823 6.1837317420 .3454853088
0.006 0.009000000000000001 0.7879999999999999 0.19699999999999998 4.2354497004 0.2421611712 0.9021396286 0.0265931012 4.0970794894 0.3050670137 1.3578819945 0.0770587307 10.5925508129 .6508800168
0.006 0.0095 0.7876 0.1969 4.4360385019 0.2646534112 0.9399972737 0.0864308632 4.1758004434 0.1883526983 1.3470447137 0.0933867176 10.8988809327 .6328236903
0.006 0.01 0.7872 0.1968 4.3518099227 0.5306876379 1.0128933776 0.1479545335 4.1440043577 0.0316717684 1.3230269563 0.1031006174 10.8317346143 .8134145572
0.0065 0.0 0.7948 0.1987 4.7177363055 0.1586954303 0.0000000000 0.0000000000 4.2001603477 0.2222320212 1.3382577293 0.0356520155 10.2561543825 .4165794670
0.0065 0.0005 0.7944 0.1986 4.6749981005 0.3043748120 0.0511480950 0.0131370108 4.1909292261 0.1895663989 1.3587606930 0.0836360095 10.2758361146 .5907142312
0.0065 0.001 0.794 0.1985 4.7735767339 0.3404120394 0.0950468537 0.0259009687 4.1788774839 0.2709698738 1.3447015179 0.0635099018 10.3922025894 .7007927837
0.0065 0.0015 0.7936 0.1984 4.6831090007 0.1228432229 0.1437785033 0.0294414345 4.0988744297 0.1688093224 1.3417725231 0.1137023563 10.2675344568 .4347963361
0.0065 0.002 0.7932 0.1983 4.8097638272 0.5283889399 0.2025786755 0.0408816737 4.1037464106 0.1796946601 1.3807281541 0.0831421890 10.4968170674 .8321074627
0.0065 0.0025 0.7928 0.1982 4.7164884747 0.4508556188 0.2521158069 0.0618387645 4.1719541427 0.2300475123 1.3719411696 0.0998851649 10.5124995939 .8426270605
0.0065 0.003 0.7924 0.1981 4.6444262459 0.2831682509 0.2738638158 0.0677275624 4.1281063149 0.1029953495 1.3637399842 0.1019593149 10.4101363608 .5558504777
0.0005 0.0035 0.7968 0.1992 0.3724774945 0.0217387741 0.3387051016 0.0153676135 4.2675988197 0.1945861556 1.3613967883 0.0573544752 6.3401782041 .2890470184
0.0065 0.0035 0.792 0.198 4.7738886916 0.3482297612 0.3600503696 0.0679379860 4.1514405391 0.1873586718 1.3599322909 0.0872938737 10.6453118912 .6908202927
0.0065 0.004 0.7916 0.1979 4.6528491038 0.3729532266 0.3934778648 0.0297701544 4.2206739514 0.2595193826 1.3496808091 0.0900988512 10.6166817291 .7523416148
0.0065 0.0045 0.7912 0.1978 4.5839064520 0.3929250583 0.4563054461 0.0532837025 4.1160545728 0.1440030868 1.3488021106 0.0774274668 10.5050685815 .6676393144
0.0065 0.005 0.7908 0.1977 4.7795039302 0.2787121650 0.4804699004 0.0335606681 4.1555432598 0.1921707011 1.3476305127 0.0573784028 10.7631476031 .5618219370
0.0065 0.0055 0.7904 0.1976 4.6846687892 0.3137159307 0.5320207363 0.0578827098 4.1168238329 0.1404002197 1.3613967883 0.0517230961 10.6949101467 .5637219563
0.0065 0.006 0.79 0.1975 4.8705955788 0.3485035281 0.6214292174 0.1016184820 4.1393887969 0.1354092085 1.3168760672 0.1177353905 10.9482896603 .7032666091
0.0065 0.0065 0.7896 0.1974 4.7548592719 0.5429412053 0.6419690035 0.0754061769 4.1824673646 0.1819635852 1.3435299200 0.0535485621 10.9228255600 .8538595295
0.0065 0.006999999999999999 0.7892 0.1973 4.6974590550 0.4640840281 0.6826458350 0.0879783798 4.2006731878 0.1889006640 1.3365003324 0.1080890365 10.9172784102 .8490521084
0.0065 0.0075 0.7888 0.1972 4.6665752426 0.2563024420 0.7543337162 0.0727881072 4.1463121381 0.0405435691 1.3637399842 0.0955660585 10.9309610811 .4652001768
0.0065 0.008 0.7884 0.1971 4.8671640441 0.2803706709 0.7893721750 0.0819060547 4.1919549063 0.1787128150 1.3341571366 0.0489764368 11.1826482620 .5899659774
0.0005 0.004 0.7964 0.1991 0.3575035248 0.0222694976 0.3753545240 0.0323799681 4.2511879368 0.1425326456 1.4012311177 0.0332102033 6.3852771033 .2303923146
0.0065 0.0085 0.7879999999999999 0.19699999999999998 4.6756220159 0.7014723890 0.8264243383 0.0632495585 4.1042592507 0.2046444030 1.2937370082 0.0497618892 10.9000426131 1.0191282397
0.0065 0.009000000000000001 0.7876 0.1969 4.7442527100 0.5668868005 0.9073752603 0.2016698694 4.1316961955 0.1932093991 1.3552458992 0.0829603849 11.1385700650 1.0447264539
0.0065 0.0095 0.7872 0.1968 4.9810286048 0.4412833267 0.9488575736 0.0710195647 4.1834930448 0.3035172929 1.3118967760 0.0721365696 11.4252759992 .8879567539
0.0065 0.01 0.7868 0.1967 4.8537498629 0.5693151968 0.9979919641 0.0252926419 4.1496455987 0.1265853078 1.3652044816 0.0729643120 11.3665919073 .7941574585
0.006999999999999999 0.0 0.7944 0.1986 5.1607162403 0.5734512315 0.0000000000 0.0000000000 4.2019552880 0.1582558380 1.3285920464 0.1293196818 10.6912635747 .8610267513
0.006999999999999999 0.0005 0.794 0.1985 5.1076834312 0.5160070815 0.0438987587 0.0194653475 4.2222124717 0.2622132881 1.3833642494 0.1232490947 10.7571589110 .9209348118
0.006999999999999999 0.001 0.7936 0.1984 5.3210624984 0.3017493806 0.0998797446 0.0275045797 4.2737529008 0.1985532457 1.3596393914 0.1357815781 11.0543345352 .6635887841
0.006999999999999999 0.0015 0.7932 0.1983 5.1900402641 0.2748742129 0.1461949487 0.0279723782 4.2019552880 0.1902118299 1.3203908609 0.0820453221 10.8585813617 .5751037431
0.006999999999999999 0.002 0.7928 0.1982 5.2393295808 0.5737138748 0.1969403028 0.0467179451 4.1327218757 0.1444498579 1.3602251904 0.0779442888 10.9292169497 .8428259666
0.006999999999999999 0.0025 0.7924 0.1981 5.0346853293 0.4049657956 0.2424500252 0.0182970295 4.1263113746 0.1089661502 1.3628612857 0.1285638557 10.7663080148 .6607928310
0.0 0.0015 0.7988 0.1997 0.0000000000 0.0000000000 0.1385428715 0.0288627860 4.2488801564 0.1766136693 1.3537814018 0.1139616138 5.7412044297 .3194380691
0.0005 0.0045 0.7959999999999999 0.19899999999999998 0.3456491322 0.0666626672 0.4595273733 0.0356965693 4.1788774839 0.1599913143 1.3470447137 0.0994375405 6.3310987031 .3617880913
0.006999999999999999 0.003 0.792 0.198 4.8484465820 0.3488830936 0.3052776065 0.0258005770 4.1306705154 0.1533160306 1.3057458869 0.0796040225 10.5901405908 .6076037237
0.006999999999999999 0.0035 0.7916 0.1979 4.9255001341 0.2915187544 0.3443434743 0.0327188258 4.0737452652 0.1549897447 1.3107251781 0.0665597557 10.6543140517 .5457870806
0.006999999999999999 0.004 0.7912 0.1978 5.2914265168 0.4053702768 0.3983107556 0.0307141104 4.2922151441 0.3283113986 1.4053317105 0.0904030346 11.3872841270 .8547988204
0.006999999999999999 0.0045 0.7908 0.1977 5.1385672435 0.5014843993 0.4466396643 0.0311337215 4.1296448352 0.2222556893 1.3660831800 0.1283742038 11.0809349230 .8832480139
0.006999999999999999 0.005 0.7904 0.1976 5.2181164572 0.4930455682 0.4929548685 0.0262740216 4.1206701336 0.1100397579 1.3622754867 0.0911552879 11.1940169460 .7205146356
0.006999999999999999 0.0055 0.79 0.1975 5.0652571839 0.2338026713 0.5485331134 0.0471464956 4.2014424480 0.0848436547 1.3414796236 0.0788111901 11.1567123689 .4446040117
0.006999999999999999 0.006 0.7896 0.1974 4.9984982360 0.6659682461 0.6000839494 0.0930322775 4.2027245482 0.2159416108 1.3411867241 0.0415215362 11.1424934577 1.0164636706
0.006999999999999999 0.0065 0.7892 0.1973 5.2752047164 0.6806399460 0.6286785537 0.0516011540 4.1901599659 0.3146072287 1.3924441333 0.0413559132 11.4864873693 1.0882042419
0.006999999999999999 0.006999999999999999 0.7888 0.1972 5.1647716904 0.5814858066 0.6842567986 0.0265198082 4.3111902275 0.1947887919 1.3420654225 0.0637041221 11.5022841390 .8664985288
0.006999999999999999 0.0075 0.7884 0.1971 5.3360364680 0.8569836318 0.7313774846 0.0823957106 4.1616973409 0.2316595820 1.3218553584 0.0479353961 11.5509666519 1.2189743205
0.0005 0.005 0.7956 0.1989 0.3437773860 0.0519613288 0.4909411639 0.0572062233 4.2742657409 0.2904568002 1.3602251904 0.0676439287 6.4692094812 .4672682810
0.006999999999999999 0.008 0.7879999999999999 0.19699999999999998 5.1145465006 0.1818475263 0.7857475068 0.0688863567 4.1201572935 0.3084322807 1.3400151262 0.0931217693 11.3604664271 .6522879330
0.006999999999999999 0.0085 0.7876 0.1969 5.0421723141 0.4888551359 0.8244106338 0.0845026818 4.1742619231 0.1240119026 1.3001807967 0.0790589904 11.3410256677 .7764287107
0.006999999999999999 0.009000000000000001 0.7872 0.1968 4.9021033065 0.2565908504 0.9182492648 0.0453508435 4.1365681764 0.2729282737 1.3403080257 0.1162541618 11.2972287734 .6911241294
0.006999999999999999 0.0095 0.7868 0.1967 5.3953084311 0.6461577073 0.9287205283 0.0679857188 4.1978525673 0.2622183032 1.3148257708 0.0788851769 11.8367072975 1.0552469062
0.006999999999999999 0.01 0.7864 0.1966 5.0877181384 0.4657368622 0.9915481096 0.0679952613 4.1586203003 0.3874763980 1.2864145211 0.0843753884 11.5243010694 1.0055839099
0.0075 0.0 0.794 0.1985 5.3809583769 0.4242230174 0.0000000000 0.0000000000 4.2650346193 0.2954270531 1.3540743013 0.0639192304 11.0000672975 .7835693009
0.0075 0.0005 0.7936 0.1984 5.5141643150 0.4773397287 0.0555782450 0.0239757719 4.1850315650 0.1341584190 1.3447015179 0.0395750449 11.0994756429 .6750489645
0.0075 0.001 0.7932 0.1983 5.5934015710 0.5015480467 0.0946441128 0.0250865884 4.2363155742 0.4101547441 1.3526098039 0.0997682879 11.2769710619 1.0365576671
0.0075 0.0015 0.7928 0.1982 5.5428644235 0.5660759369 0.1602908804 0.0341357072 4.1675950019 0.2138094245 1.3490950101 0.0955301435 11.2198453159 .9095512121
0.0075 0.002 0.7924 0.1981 5.5316339462 0.3866292538 0.2106334936 0.0337534363 4.1816981044 0.1877625169 1.3476305127 0.1543933150 11.2715960569 .7625385220
0.0005 0.0055 0.7952 0.1988 0.3621828903 0.0252974422 0.5489358543 0.0482348443 4.2168276507 0.1064313093 1.3151186703 0.1162925291 6.4430650656 .2962561249
0.0075 0.0025 0.792 0.198 5.2062620646 0.3487201543 0.2360061707 0.0617337571 4.1260549545 0.1766092017 1.3517311054 0.0441491926 10.9200542952 .6312123057
0.0075 0.003 0.7916 0.1979 5.4389825092 0.3293481512 0.2875570066 0.0688863567 4.2006731878 0.2125200923 1.3449944174 0.0211699673 11.2722071210 .6319245675
0.0075 0.0035 0.7912 0.1978 5.6539213649 0.2382213257 0.3374968789 0.0359862014 4.2383669345 0.0776474448 1.3420654225 0.0717836815 11.5718506008 .4236386534
0.0075 0.004 0.7908 0.1977 5.5104208226 0.6027403829 0.3830066012 0.0711564656 4.3250369100 0.1745284572 1.3649115821 0.0975315690 11.5833759159 .9459568747
0.0075 0.0045 0.7904 0.1976 5.3700398574 0.4543817850 0.4615410778 0.0466484553 4.1045156707 0.2373158864 1.3464589148 0.0765717899 11.2825555207 .8149179166
0.0075 0.005 0.79 0.1975 5.5796754321 0.5119164083 0.4953713139 0.0227824660 4.0419491796 0.1220149938 1.3447015179 0.1113387945 11.4616974435 .7680526626
0.0075 0.0055 0.7896 0.1974 5.3837659962 0.6904311088 0.5300070318 0.0770657114 4.0714374848 0.1394189532 1.3338642371 0.0685259604 11.3190747499 .9754417338
0.0075 0.006 0.7892 0.1973 5.5821710937 0.3225853807 0.5795441632 0.0486900263 4.1755440233 0.1602360638 1.3921512338 0.1369893096 11.7294105140 .6685007804
0.0075 0.0065 0.7888 0.1972 5.6869888811 0.3111017622 0.6246511446 0.0426525246 4.1909292261 0.1881319467 1.3701837727 0.0847406339 11.8727530245 .6266268674
0.0075 0.006999999999999999 0.7884 0.1971 5.3457071567 0.4165699561 0.7015746576 0.0948486898 4.1514405391 0.0524001124 1.3470447137 0.0842492149 11.5457670671 .6480679732
0.0005 0.006 0.7948 0.1987 0.3503284977 0.0287678454 0.5517550407 0.1048055345 4.1414401573 0.1020332706 1.3303494433 0.0992855797 6.3738731390 .3348922302
0.0075 0.0075 0.7879999999999999 0.19699999999999998 5.5057414571 0.5428616163 0.7422514890 0.0716199714 4.1245164343 0.1589307909 1.3490950101 0.0948632646 11.7216043905 .8682756432
0.0075 0.008 0.7876 0.1969 5.4789130949 0.5193345275 0.7752762433 0.0764571550 4.0963102292 0.1512487070 1.3110180775 0.0290192295 11.6615176449 .7760596190
0.0075 0.0085 0.7872 0.1968 5.5846667553 0.4871720668 0.8308544883 0.0751130684 4.1816981044 0.0752425727 1.3347429355 0.0838450025 11.9319622835 .7213727104
0.0075 0.009000000000000001 0.7868 0.1967 5.2908026014 0.3412765916 0.8727395425 0.1142137989 4.1293884151 0.1311046380 1.3423583220 0.0939764687 11.6352888810 .6805714972
0.0075 0.0095 0.7864 0.1966 5.5544068584 0.6820425602 0.9379835692 0.0685085838 4.1711848826 0.1928346939 1.3107251781 0.0805127345 11.9743004883 1.0238985724
0.0075 0.01 0.7859999999999999 0.1965 5.5481677044 0.5165589996 0.9883261824 0.0888735210 4.2009296079 0.2581965241 1.3777991592 0.0497204957 12.1152226539 .9133495404
0.008 0.0 0.7936 0.1984 5.6517376610 0.6349442076 0.0000000000 0.0000000000 4.1722105628 0.1155814600 1.3625683862 0.0546585277 11.1865166100 .8051841953
0.008 0.0005 0.7932 0.1983 6.2057745371 0.9700020587 0.0390658678 0.0136219335 4.1937498466 0.2168713371 1.3821926515 0.1196292704 11.8207829030 1.3201245997
0.008 0.001 0.7928 0.1982 5.9390507032 0.8120004270 0.1010879673 0.0262740216 4.1255421144 0.3567480228 1.3212695594 0.0563525205 11.4869503443 1.2513749919
0.008 0.0015 0.7924 0.1981 5.9646312346 0.5553477960 0.1389456124 0.0127357857 4.1516969591 0.2293112154 1.3590535925 0.0877917031 11.6143273986 .8851865002
0.0005 0.0065 0.7944 0.1986 0.3515763285 0.0584818773 0.6065278038 0.0904653257 4.2981128052 0.2678262880 1.3341571366 0.0335494589 6.5903740741 .4503229499
0.008 0.002 0.792 0.198 5.8872657249 0.8297338300 0.1949265983 0.0476801691 4.1283627349 0.1675582866 1.4073820068 0.0950186864 11.6179370649 1.1399909721
0.008 0.0025 0.7916 0.1979 5.7344064516 0.5641299393 0.2380198752 0.0433316275 4.1942626867 0.2090199316 1.3552458992 0.1166402082 11.5219349127 .9331217066
0.008 0.003 0.7912 0.1978 5.9218930296 0.3270447651 0.2851405612 0.0378319295 4.1911856461 0.1928101423 1.3634470847 0.0523299167 11.7616663216 .6100167536
0.008 0.0035 0.7908 0.1977 5.9665029808 0.9085810739 0.3523982924 0.0548082876 4.1755440233 0.3340727113 1.3619825873 0.1119627183 11.8564278838 1.4094247911
0.008 0.004 0.7904 0.1976 5.8913211750 0.3744012300 0.4180450600 0.0569333781 4.1078491313 0.2426877223 1.3710624712 0.0427030970 11.7882778375 .7167254274
0.008 0.0045 0.79 0.1975 5.6136788215 0.6115103033 0.4309327690 0.0405150145 4.0993872698 0.1152989535 1.3628612857 0.1175195066 11.5068601460 .8848437779
0.008 0.005 0.7896 0.1974 5.9103505947 0.6008839796 0.4844973094 0.0295514141 4.0965666493 0.1212777364 1.3312281417 0.0912230250 11.8226426951 .8429361551
0.008 0.0055 0.7892 0.1973 5.7602989408 0.6717514907 0.5352426636 0.0828276598 4.1424658375 0.0733379262 1.3745772650 0.0732740609 11.8125847069 .9011911376
0.008 0.006 0.7888 0.1972 5.8152034961 0.6948283383 0.6053195811 0.0497576569 4.1637487012 0.2574620708 1.3628612857 0.0372155273 11.9471330641 1.0392635933
0.008 0.0065 0.7884 0.1971 5.8863298518 0.6693928994 0.6588841216 0.0884344199 4.0770787258 0.2221314035 1.3634470847 0.1100928071 11.9857397839 1.0900515299
0.0005 0.006999999999999999 0.794 0.1985 0.3437773860 0.0498976318 0.6472046353 0.0525480431 4.2191354311 0.3825642713 1.3959589271 0.0945734281 6.6060763795 .5795833743
0.008 0.006999999999999999 0.7879999999999999 0.19699999999999998 5.8922570481 0.2560912427 0.7241281483 0.0498228103 4.1901599659 0.1905420074 1.3710624712 0.0589128554 12.1776076335 .5553689158
0.008 0.0075 0.7876 0.1969 5.8354807466 0.3507459057 0.7354048936 0.0578266382 4.2083657892 0.3003711026 1.3300565438 0.1269225077 12.1093079732 .8358661542
0.008 0.008 0.7872 0.1968 5.8267459310 0.7721784301 0.7853447659 0.0269565773 4.1375938566 0.1390865442 1.3438228194 0.0334777829 12.0935073729 .9716993345
0.008 0.0085 0.7868 0.1967 6.0663294450 0.7443951358 0.8614627971 0.0439264615 4.2119556698 0.0824764225 1.3613967883 0.0357577368 12.5011447002 .9065557566
0.008 0.009000000000000001 0.7864 0.1966 6.0220314515 0.3294155150 0.8888491787 0.0413550396 4.0722067450 0.1730438286 1.3572961956 0.0899807038 12.3403835708 .6337950870
0.008 0.0095 0.7859999999999999 0.1965 5.8657406435 0.1687296121 0.9065697785 0.0704693015 4.1209265536 0.1413188543 1.3511453065 0.0919461811 12.2443822821 .4724639490
0.008 0.01 0.7856 0.1964 5.8223785232 0.2772558177 1.0201427139 0.0862505169 4.0957973891 0.1320959009 1.2916867118 0.0877721569 12.2300053380 .5833743924
0.0085 0.0 0.7932 0.1983 6.4615798516 0.4811904807 0.0000000000 0.0000000000 4.2170840707 0.2769213029 1.3789707572 0.1057298159 12.0576346795 .8638415995
0.0085 0.0005 0.7928 0.1982 6.3835904265 0.3226831102 0.0483289087 0.0144088967 4.1011822101 0.0861723971 1.3233198558 0.0914034118 11.8564214011 .5146678158
0.0085 0.001 0.7924 0.1981 6.0413728290 0.5453905723 0.1014907082 0.0297701544 4.0822071267 0.1432376238 1.3250772526 0.0399633409 11.5501479165 .7583616914
0.0005 0.0075 0.7936 0.1984 0.3522002439 0.0164363523 0.7221144438 0.0618492554 4.2545213974 0.3007473749 1.3379648298 0.0871955409 6.6668009149 .4662285235
0.0085 0.0015 0.792 0.198 6.3714240761 0.7724752996 0.1538470259 0.0199915328 4.2547778175 0.1044180712 1.3777991592 0.0593481137 12.1578480787 .9562330173
0.0085 0.002 0.7916 0.1979 6.1199861695 0.5424570373 0.1844553348 0.0220001252 4.2283665528 0.1868526380 1.3397222267 0.0604367401 11.8725302838 .8117465406
0.0085 0.0025 0.7912 0.1978 6.2347866033 0.5299514059 0.2468801751 0.0312585065 4.2334949537 0.1193827406 1.3783849582 0.0491303412 12.0935466903 .7297229942
0.0085 0.003 0.7908 0.1977 6.2500725306 0.3289637957 0.2964173065 0.0393286341 4.1352860762 0.1539084295 1.3288849459 0.0548465521 12.0106608592 .5770474114
0.0085 0.0035 0.7904 0.1976 6.2843878777 0.6369806530 0.3608558514 0.0631366219 4.1473378183 0.1432780133 1.3584677935 0.0440947498 12.1510493409 .8874900380
0.0085 0.004 0.79 0.1975 6.1723950632 0.4020620445 0.3966997920 0.0132354167 4.1850315650 0.0746776885 1.3616896878 0.1028807082 12.1158161080 .5928558579
0.0085 0.0045 0.7896 0.1974 6.1474384471 0.3941812379 0.4490561098 0.0329165245 4.1181059331 0.1533297535 1.3174618661 0.1216940067 12.0320623561 .7021215226
0.0085 0.005 0.7892 0.1973 6.2407137996 0.5915099711 0.5134946547 0.0527575214 4.2522136170 0.2205844407 1.3403080257 0.1008595440 12.3467300970 .9657114772
0.0085 0.0055 0.7888 0.1972 6.5011984796 0.7058686682 0.5247714000 0.0544877338 4.1978525673 0.2457965037 1.3444086184 0.0550464036 12.5682310653 1.0611993093
0.0085 0.006 0.7884 0.1971 6.2625508386 0.7987384362 0.5996812085 0.0660495085 4.2155455505 0.1812873402 1.3684263759 0.0662134245 12.4462039735 1.1122887094
0.0005 0.008 0.7932 0.1983 0.3319229934 0.0370901832 0.7905803977 0.0672275792 4.2434953354 0.0432552573 1.3441157189 0.0708405113 6.7101144454 .2184135310
0.0085 0.0065 0.7879999999999999 0.19699999999999998 6.1465025740 0.4868323560 0.6576758989 0.0543088309 4.1504148589 0.1130972289 1.3200979615 0.0656931160 12.2746912933 .7199315318
0.0085 0.006999999999999999 0.7876 0.1969 6.3679925414 0.1380757345 0.6794239078 0.0980440455 4.0981051696 0.1864129643 1.3543672008 0.0590873434 12.4998888196 .4816200877
0.0085 0.0075 0.7872 0.1968 6.2113897758 0.9567705550 0.7555419389 0.0634952683 4.1288755750 0.2837892292 1.3101393791 0.1414992513 12.4059466688 1.4455543038
0.0085 0.008 0.7868 0.1967 6.2170050144 0.4823410836 0.7986352158 0.0763977312 4.1606716607 0.2415547603 1.3373790309 0.1053200719 12.5136909218 .9056136470
0.0085 0.0085 0.7864 0.1966 6.0391891251 0.7677009640 0.8211887065 0.1222741553 4.1216958138 0.3440633433 1.3347429355 0.0898891281 12.3168165809 1.3239275907
0.0085 0.009000000000000001 0.7859999999999999 0.1965 6.3620653451 1.0706166493 0.8924738468 0.1493381525 4.1509276990 0.2754700871 1.3663760795 0.0822833833 12.7718429704 1.5777082722
0.0085 0.0095 0.7856 0.1964 6.3302456597 0.6220865202 0.9319424556 0.0488230958 4.2009296079 0.1122592786 1.3253701521 0.0937461384 12.7884878753 .8769150330
0.0085 0.01 0.7852 0.1963 6.2129495643 0.3605043441 0.9766466961 0.0740430146 4.1950319468 0.3090728575 1.3230269563 0.1029507303 12.7076551635 .8465709465
0.009000000000000001 0.0 0.7928 0.1982 6.6818219882 0.5138896917 0.0000000000 0.0000000000 4.1209265536 0.1708411904 1.3701837727 0.1056161576 12.1729323145 .7903470397
0.009000000000000001 0.0005 0.7924 0.1981 6.6013369015 0.5772967531 0.0463152041 0.0139513542 4.1332347158 0.1045162570 1.3256630516 0.0892339312 12.1065498730 .7849982955
0.0005 0.0085 0.7928 0.1982 0.3425295552 0.0263673469 0.8352846382 0.0591028282 4.2711887004 0.1292784326 1.3590535925 0.0251961661 6.8080564863 .2399447738
0.009000000000000001 0.001 0.792 0.198 6.7554440055 0.5683489189 0.0849783311 0.0261502619 4.1547739996 0.2252331560 1.3408938246 0.0895640445 12.3360901608 .9092963813
0.009000000000000001 0.0015 0.7916 0.1979 6.7981822105 0.0996820793 0.1542497668 0.0170107385 4.2145198703 0.2159623149 1.3447015179 0.0717549929 12.5116533655 .4044101256
0.009000000000000001 0.002 0.7912 0.1978 6.5872988049 0.8361569794 0.2053978619 0.0315065938 4.2155455505 0.1763528747 1.3124825750 0.1842931356 12.3207247923 1.2283095835
0.009000000000000001 0.0025 0.7908 0.1977 6.4113546618 0.3421230303 0.2593651432 0.0347759251 4.1242600142 0.1847890307 1.3561245976 0.0778694080 12.1511044168 .6395573941
0.009000000000000001 0.003 0.7904 0.1976 6.7763451715 0.2461312650 0.2964173065 0.0571494880 4.1770825436 0.2600407758 1.3253701521 0.0693868918 12.5752151737 .6327084206
0.009000000000000001 0.0035 0.79 0.1975 6.4927756217 0.6678127686 0.3648832605 0.0294193893 4.0655398238 0.1618496028 1.3490950101 0.0471340703 12.2722937161 .9062158310
0.009000000000000001 0.004 0.7896 0.1974 6.4600200631 0.4071763878 0.4164340964 0.0440002503 4.1588767204 0.2895135618 1.3611038888 0.0414470878 12.3964347687 .7821372877
0.009000000000000001 0.0045 0.7892 0.1973 6.8817868743 0.7958480556 0.4381821053 0.0509176648 4.1863136653 0.1686565693 1.3367932319 0.0886358548 12.8430758768 1.1040581445
0.009000000000000001 0.005 0.7888 0.1972 6.5554791195 0.5451371335 0.4925521276 0.0566477669 4.2555470776 0.1379282448 1.3590535925 0.0881233249 12.6626319172 .8278364701
0.009000000000000001 0.0055 0.7884 0.1971 6.5941618743 0.6728359921 0.5622263042 0.0605666621 4.1578510402 0.1513182466 1.3543672008 0.0551833816 12.6686064195 .9399042824
0.0005 0.009000000000000001 0.7924 0.1981 0.3631187634 0.0684432636 0.8900574014 0.0474482802 4.1960576270 0.0965774708 1.3810210535 0.0831958278 6.8302548453 .2956648424
0.009000000000000001 0.006 0.7879999999999999 0.19699999999999998 6.6487544719 0.7970762829 0.5920291312 0.0779696408 4.2347770539 0.1148693119 1.3420654225 0.1286972456 12.8176260795 1.1186124812
0.009000000000000001 0.0065 0.7876 0.1969 6.4987028180 0.5210855372 0.6335114445 0.0861752613 4.1242600142 0.2506754812 1.3889293395 0.0901559638 12.6454036162 .9480922435
0.009000000000000001 0.006999999999999999 0.7872 0.1968 6.6927405077 0.4158544753 0.7011719167 0.0437043475 4.0237433563 0.2064625675 1.3572961956 0.1201873325 12.7749519763 .7862087228
0.009000000000000001 0.0075 0.7868 0.1967 6.3208869287 0.6782123992 0.7358076346 0.0604701757 4.1493891787 0.3034635636 1.3558316982 0.1426080621 12.5619154402 1.1847542006
0.009000000000000001 0.008 0.7864 0.1966 6.6565534145 0.2798356212 0.7845392841 0.0720714950 4.1063106110 0.2895862277 1.3157044692 0.1061024075 12.8631077788 .7475957514
0.009000000000000001 0.0085 0.7859999999999999 0.1965 6.7432776552 0.5451299927 0.8095092203 0.0328178240 4.0922075085 0.1603673188 1.3526098039 0.0474677927 12.9976041879 .7857829282
0.009000000000000001 0.009000000000000001 0.7856 0.1964 6.8452878233 0.3085550261 0.8973067377 0.0569903285 4.0983615896 0.0879277759 1.3628612857 0.0767284839 13.2038174363 .5302016144
0.009000000000000001 0.0095 0.7852 0.1963 6.5869868472 0.8500077428 0.9448301646 0.1244045731 4.1806724243 0.1245620912 1.3344500360 0.1200158975 13.0469394721 1.2189903046
0.009000000000000001 0.01 0.7848 0.1962 6.6543697105 0.4949792638 0.9838960324 0.0971799702 4.1191316133 0.1063249979 1.3353287345 0.0672878788 13.0927260907 .7657721107
0.0095 0.0 0.7924 0.1981 6.9457382029 0.7346878710 0.0000000000 0.0000000000 4.2183661710 0.1253513793 1.3722340691 0.0379641118 12.5363384430 .8980033621
0.0 0.002 0.7984 0.1996 0.0000000000 0.0000000000 0.1993567483 0.0513869620 4.2563163377 0.1691081939 1.3789707572 0.0835169371 5.8346438432 .3040120930
0.0005 0.0095 0.792 0.198 0.3774688177 0.0508787612 0.8759614697 0.0827336087 4.1868265054 0.2047548987 1.3323997397 0.0476409807 6.7726565325 .3860082493
0.0095 0.0005 0.792 0.198 6.8693085662 0.5125038742 0.0527590586 0.0299656555 4.1247728543 0.1818189906 1.3810210535 0.1003923386 12.4278615326 .8246808589
0.0095 0.001 0.7916 0.1979 6.9744383113 0.4725210840 0.1059208582 0.0309456006 4.0765658857 0.2252681843 1.3338642371 0.1026970909 12.4907892923 .8314319598
0.0095 0.0015 0.7912 0.1978 6.9469860337 0.6919399013 0.1542497668 0.0371396125 4.2363155742 0.1050684070 1.3663760795 0.1005972212 12.7039274542 .9347451420
0.0095 0.002 0.7908 0.1977 7.0443168362 0.3691259842 0.1989540074 0.0224091931 4.0742581053 0.1691703923 1.3347429355 0.0470320326 12.6522718844 .6077376022
0.0095 0.0025 0.7904 0.1976 7.0755126063 0.3821164768 0.2460746933 0.0431064487 4.1727234028 0.3456694390 1.3511453065 0.0920580786 12.8454560089 .8629504431
0.0095 0.003 0.79 0.1975 6.6824459036 0.4441708034 0.2835295975 0.0222639602 4.0968230693 0.0631980483 1.3362074329 0.0596422749 12.3990060033 .5892750868
0.0095 0.0035 0.7896 0.1974 6.7376624166 0.6893590417 0.3467599197 0.0438525485 4.1509276990 0.2129713203 1.3098464796 0.1085325975 12.5451965149 1.0547155080
0.0095 0.004 0.7892 0.1973 6.9566567224 0.4362725933 0.3870340103 0.0389973002 4.1955447869 0.1710350537 1.3192192630 0.1125953761 12.8584547826 .7589003233
0.0095 0.0045 0.7888 0.1972 6.8134681378 0.4118474967 0.4643602642 0.0535266755 4.1445171978 0.2079855853 1.3473376132 0.1248865136 12.7696832130 .7982462711
0.0095 0.005 0.7884 0.1971 6.7279917279 0.8780367447 0.4869137549 0.0653086322 4.1852879851 0.1627619044 1.3271275490 0.0540841886 12.7273210169 1.1601914699
0.0005 0.01 0.7916 0.1979 0.3668622559 0.0192708066 0.9589260963 0.1170140813 4.1850315650 0.1680785968 1.3441157189 0.0368355306 6.8549356361 .3411990153
0.0095 0.0055 0.7879999999999999 0.19699999999999998 7.1163790651 0.4952119947 0.5392700726 0.0501343682 4.1388759568 0.2564426096 1.3373790309 0.0896942193 13.1319041254 .8914831918
0.0095 0.006 0.7876 0.1969 6.7853919448 0.3608874674 0.5714893451 0.0953195073 4.0963102292 0.0892842669 1.3101393791 0.1205465525 12.7633308982 .6660377941
0.0095 0.0065 0.7872 0.1968 6.7629309903 0.8563779249 0.6504265626 0.0652887604 4.1091312315 0.1341643001 1.3710624712 0.0827906173 12.8935512556 1.1386216027
0.0095 0.006999999999999999 0.7868 0.1967 6.7782169177 0.5369030385 0.6770074623 0.0612060183 4.1481070785 0.1981554652 1.3282991469 0.1375068703 12.9316306054 .9337713923
0.0095 0.0075 0.7864 0.1966 7.0489962017 0.6373392783 0.7370158573 0.0557472559 4.2193918512 0.3340908180 1.3206837604 0.0778561862 13.3260876706 1.1050335384
0.0095 0.008 0.7859999999999999 0.1965 7.1194986421 0.6881806672 0.8103147021 0.0504697189 4.2045194885 0.2326259839 1.3581748940 0.0831669496 13.4925077267 1.0544433196
0.0095 0.0085 0.7856 0.1964 6.9476099491 0.6487532224 0.8413257518 0.1160397125 3.9850239294 0.1844756453 1.3323997397 0.0814113041 13.1063593700 1.0306798843
0.0095 0.009000000000000001 0.7852 0.1963 6.6475066411 0.7208866611 0.8824053242 0.0989595954 4.0319487978 0.0872642286 1.3608109893 0.1146491033 12.9226717524 1.0217595884
0.0095 0.0095 0.7848 0.1962 7.1846978015 0.5188463370 0.9887289233 0.1005723957 4.0886176279 0.1671182115 1.3449944174 0.1196894944 13.6070387701 .9062264386
0.0095 0.01 0.7844 0.1961 6.9357555564 0.5178520380 1.0120878958 0.0658626081 4.1663129017 0.1381397402 1.3171689667 0.0802480437 13.4313253206 .8021024300
0.001 0.0 0.7992 0.1998 0.7034646148 0.0490081477 0.0000000000 0.0000000000 4.2352898940 0.1611542358 1.3370861314 0.0741909240 6.2758406402 .2843533075
0.01 0.0 0.792 0.198 7.3104167548 0.5549354850 0.0000000000 0.0000000000 4.2150327104 0.2317083951 1.3449944174 0.0511224979 12.8704438826 .8377663780
0.01 0.0005 0.7916 0.1979 7.5955460931 0.9011779282 0.0443014996 0.0170868495 4.1468249782 0.2913347017 1.3622754867 0.0584743573 13.1489480576 1.2680738367
0.01 0.001 0.7912 0.1978 7.4230334847 0.6718992433 0.0990742628 0.0266418512 4.2434953354 0.2499978410 1.3666689790 0.0718744532 13.1322720619 1.0204133887
0.01 0.0015 0.7908 0.1977 7.5284751875 0.7052413599 0.1502223578 0.0444550075 4.1504148589 0.1657624207 1.3596393914 0.0689552814 13.1887517956 .9844140695
0.01 0.002 0.7904 0.1976 7.2988743199 0.9266721217 0.1993567483 0.0326195272 4.1575946202 0.0956470831 1.3356216340 0.0785058037 12.9914473224 1.1334445357
0.01 0.0025 0.79 0.1975 7.5771405888 0.4106074427 0.2472829160 0.0277160661 4.1524662192 0.2207798929 1.3265417500 0.0995927151 13.3034314740 .7586961168
0.01 0.003 0.7896 0.1974 7.3587701984 0.5819007120 0.2915844157 0.0672179277 4.1634922812 0.2901315482 1.3069174848 0.0207607681 13.1207643801 .9600109560
0.01 0.0035 0.7892 0.1973 7.1001572646 0.6683791107 0.3568284424 0.0486900263 4.1852879851 0.1662630423 1.3154115698 0.0662600518 12.9576852619 .9495922311
0.01 0.004 0.7888 0.1972 7.3846626875 0.6917069546 0.4059628329 0.0419778915 4.1240035942 0.0776508319 1.3288849459 0.0968536698 13.2435140605 .9081893478
0.01 0.0045 0.7884 0.1971 7.6180070476 0.8675767438 0.4414040325 0.0303956008 4.3337551915 0.1858251143 1.3581748940 0.0500026684 13.7513411656 1.1338001273
0.001 0.0005 0.7988 0.1997 0.7268614423 0.0532708308 0.0495371314 0.0164286699 4.2175969108 0.1644978062 1.3947873292 0.0580680147 6.3887828137 .2922653216
0.01 0.005 0.7879999999999999 0.19699999999999998 7.0998453069 0.6085315294 0.4925521276 0.0630440688 4.2178533309 0.2761937914 1.3309352423 0.0634828798 13.1411860077 1.0112522694
0.01 0.0055 0.7876 0.1969 7.6289255671 0.9005457528 0.5505468180 0.0489027637 4.2393926147 0.1862788831 1.3394293272 0.0825457048 13.7582943270 1.2182731044
0.01 0.006 0.7872 0.1968 7.2498969609 0.5796775126 0.6012921721 0.0451788422 4.1522097992 0.1906468813 1.3546601002 0.1056713784 13.3580590324 .9211746145
0.01 0.0065 0.7868 0.1967 7.4111790921 0.4954870422 0.6548567125 0.0654574783 4.1378502766 0.2357926979 1.3165831677 0.0693374181 13.5204692489 .8660746365
0.01 0.006999999999999999 0.7864 0.1966 7.1756510282 0.2618111391 0.6645224943 0.0904509810 4.0768223058 0.1530584978 1.3373790309 0.0238240916 13.2543748592 .5291447095
0.01 0.0075 0.7859999999999999 0.1965 7.2901395043 0.6812413383 0.7345994118 0.0535751378 4.1593895605 0.2331838273 1.3818997520 0.0682801400 13.5660282286 1.0362804434
0.01 0.008 0.7856 0.1964 7.5225479912 0.6827396508 0.8195777429 0.0679666297 4.1629794411 0.1797795301 1.3429441210 0.1104506817 13.8480492962 1.0409364923
0.01 0.0085 0.7852 0.1963 7.5556155075 0.5326608083 0.8372983428 0.1056195224 4.1163109928 0.1641136370 1.3218553584 0.0898127437 13.8310802015 .8922067114
0.01 0.009000000000000001 0.7848 0.1962 7.2002956865 0.7020015958 0.8787806560 0.0981763051 4.1055413509 0.2432041063 1.3502666080 0.1317331494 13.5348843014 1.1751151566
0.01 0.0095 0.7844 0.1961 7.3721843795 0.5338601683 0.9577178735 0.0494961855 4.1611845008 0.1470394018 1.3605180899 0.0488712242 13.8516048437 .7792669798
0.001 0.001 0.7984 0.1996 0.7274853577 0.0930157219 0.0906167038 0.0384612293 4.2514443569 0.3771380145 1.3631541852 0.1733945138 6.4327006036 .6820094795
0.01 0.01 0.784 0.196 7.0792560987 0.5846909594 0.9673836553 0.0821670412 4.1093876516 0.2134881294 1.3379648298 0.0498996196 13.4939922354 .9302457496
0.001 0.0015 0.7979999999999999 0.1995 0.6847471527 0.0516758661 0.1441812442 0.0256745353 4.2660602995 0.2580589733 1.3479234122 0.1099462100 6.4429121086 .4453555847
0.001 0.002 0.7976 0.1994 0.7181266267 0.1393106832 0.2001622301 0.0360762346 4.3219598694 0.2297386237 1.3596393914 0.1075479672 6.5998881176 .5126735087
0.001 0.0025 0.7972 0.1993 0.7262375269 0.0608949103 0.2509075842 0.0458912615 4.2509315168 0.2614056168 1.3476305127 0.0393576696 6.5757071406 .4075494582
0.001 0.003 0.7968 0.1992 0.7190624998 0.0484489492 0.2911816748 0.0396735567 4.2765735213 0.1771534074 1.3388435283 0.0500301123 6.6256612242 .3153060256
0.001 0.0035 0.7964 0.1991 0.7150070497 0.0655734790 0.3495791061 0.0434213721 4.2404182949 0.1388708092 1.3611038888 0.1260979041 6.6661083395 .3739635644
0.0 0.0025 0.7979999999999999 0.1995 0.0000000000 0.0000000000 0.2347979480 0.0279723782 4.2742657409 0.2310479790 1.3572961956 0.0751651064 5.8663598845 .3341854636
0.001 0.004 0.7959999999999999 0.19899999999999998 0.7243657807 0.0737329695 0.3677024468 0.0586731440 4.2617011587 0.1959357902 1.3505595075 0.0487798563 6.7043288937 .3771217600
0.001 0.0045 0.7956 0.1989 0.7421473696 0.0694034025 0.4405985507 0.0831794044 4.2263151924 0.2676249027 1.3335713376 0.0615953054 6.7426324503 .4818030150
0.001 0.005 0.7952 0.1988 0.6990972069 0.0494588250 0.4796644186 0.0591028282 4.2817019222 0.2579672321 1.4038672131 0.0946677223 6.8643307608 .4611966076
0.001 0.0055 0.7948 0.1987 0.7468267351 0.0708192078 0.5561851906 0.0344949408 4.2647781992 0.1744832429 1.3751630639 0.1283554906 6.9429531888 .4081528821
0.001 0.006 0.7944 0.1986 0.7118874727 0.0697167882 0.5372563681 0.0680334180 4.2137506101 0.1634472139 1.3572961956 0.1055966610 6.8201906465 .4067940811
0.001 0.0065 0.794 0.1985 0.7446430312 0.0730966886 0.6431772263 0.0635565473 4.2855482229 0.2046906643 1.3385506288 0.0604253830 7.0119191092 .4017692832
0.001 0.006999999999999999 0.7936 0.1984 0.7327886386 0.0656268848 0.6613005670 0.0892087015 4.2691373400 0.1188129967 1.3757488629 0.0813733589 7.0389754085 .3550219419
0.001 0.0075 0.7932 0.1983 0.6856830258 0.0314814629 0.7039911030 0.0576693477 4.2768299414 0.0784561538 1.3575890950 0.0985640483 7.0240931652 .2661710127
0.001 0.008 0.7928 0.1982 0.7062722341 0.1173458653 0.7885666932 0.0715293246 4.2309307532 0.2432181643 1.3710624712 0.1499965668 7.0968321517 .5820899210
0.001 0.0085 0.7924 0.1981 0.7468267351 0.1199703497 0.7817200978 0.0507773076 4.1683642621 0.1569609077 1.3760417624 0.0738339116 7.0729528574 .4015424766
0.0 0.003 0.7976 0.1994 0.0000000000 0.0000000000 0.2803076703 0.0583849311 4.2116992498 0.2075323881 1.3625683862 0.0695252309 5.8545753063 .3354425501
0.001 0.009000000000000001 0.792 0.198 0.7006569954 0.0586082098 0.8864327332 0.0903576844 4.1268242147 0.1833243729 1.3684263759 0.0727098996 7.0823403192 .4050001667
0.001 0.0095 0.7916 0.1979 0.7125113881 0.0682724256 0.8944875514 0.1109520130 4.2593933783 0.1146332403 1.3306423428 0.0891415884 7.1970346606 .3829992673
0.001 0.01 0.7912 0.1978 0.7271734000 0.0686987239 0.9367753464 0.0723769221 4.2268280325 0.3599004924 1.3581748940 0.0719030942 7.2489516729 .5728792326
0.0015 0.0 0.7988 0.1997 1.0809334324 0.0340591526 0.0000000000 0.0000000000 4.2581112780 0.1716704916 1.3567103966 0.1093515804 6.6957551070 .3150812246
0.0015 0.0005 0.7984 0.1996 1.0930997827 0.1506003061 0.0515508359 0.0184734755 4.2706758603 0.2407619011 1.3666689790 0.0693473156 6.7819954579 .4791829983
0.0015 0.001 0.7979999999999999 0.1995 1.0974671906 0.0840226665 0.0857838129 0.0147647255 4.2370848343 0.2015885619 1.3461660153 0.0454664535 6.7665018531 .3458424074
0.0015 0.0015 0.7976 0.1994 1.0700149129 0.1134600064 0.1397510942 0.0232894309 4.2658038794 0.2004830913 1.3643257831 0.1569525859 6.8398956696 .4941851145
0.0015 0.002 0.7972 0.1993 1.0921639096 0.1729540307 0.1880800029 0.0405630276 4.2681116598 0.2628974577 1.3895151385 0.0724451208 6.9378707108 .5488596368
0.0015 0.0025 0.7968 0.1992 1.1417651840 0.1670532758 0.2364089116 0.0196643171 4.3045233063 0.1803316700 1.4012311177 0.0679476294 7.0839285196 .4349968923
0.0015 0.003 0.7964 0.1991 1.0597203088 0.0844616473 0.2891679702 0.0556657285 4.1801595842 0.2247772913 1.3362074329 0.0887364586 6.8652552961 .4536411257
0.0 0.0035 0.7972 0.1993 0.0000000000 0.0000000000 0.3326639880 0.0182615357 4.2450338557 0.2794343256 1.3912725354 0.0873213870 5.9689703791 .3850172483
0.0015 0.0035 0.7959999999999999 0.19899999999999998 1.1211759758 0.0453960091 0.3209845018 0.0474209246 4.1493891787 0.1918090502 1.3350358350 0.0871364880 6.9265854913 .3717624719
0.0015 0.004 0.7956 0.1989 1.0915399942 0.1361279892 0.3640777787 0.0466484553 4.2006731878 0.2457387163 1.3403080257 0.0398343294 6.9965989864 .4683494902
0.0015 0.0045 0.7952 0.1988 1.0544170279 0.0896356047 0.4498615916 0.0532227859 4.2727272206 0.3041172010 1.3672547779 0.1462926622 7.1442606180 .5932682538
0.0015 0.005 0.7948 0.1987 1.0902921634 0.0731605658 0.4740260459 0.0553735793 4.1896471259 0.2222639726 1.3323997397 0.0709856864 7.0863650749 .4217838041
0.0015 0.0055 0.7944 0.1986 1.0391311006 0.1108990978 0.5175220637 0.0406748377 4.0670783440 0.1512782652 1.3397222267 0.0545579831 6.9634537350 .3574101838
0.0015 0.006 0.794 0.1985 1.1205520604 0.0740753397 0.5670591951 0.0410400690 4.0763094657 0.1106190252 1.3596393914 0.0826495699 7.1235601126 .3083840038
0.0015 0.0065 0.7936 0.1984 1.0484898316 0.1203590865 0.6258593673 0.0723320873 4.1773389637 0.1936023986 1.3564174971 0.0819993009 7.2081056597 .4682928733
0.0015 0.006999999999999999 0.7932 0.1983 1.0996508945 0.1469582367 0.6713690897 0.0889173119 4.1673385819 0.1657560740 1.3444086184 0.0739360910 7.2827671845 .4755677136
0.0015 0.0075 0.7928 0.1982 1.0678312090 0.1023981848 0.7406405254 0.0580505997 4.1681078420 0.3109266198 1.3599322909 0.1450322770 7.3365118673 .6164076813
0.0015 0.008 0.7924 0.1981 1.1124411602 0.1720740126 0.8095092203 0.1004755829 4.1747747632 0.1799579191 1.3490950101 0.1140188121 7.4458201538 .5665263267
0.0 0.004 0.7968 0.1992 0.0000000000 0.0000000000 0.3737435604 0.0440149933 4.1929805865 0.1766479165 1.3865861437 0.0646346270 5.9533102906 .2852975368
0.0015 0.0085 0.792 0.198 1.1283510029 0.1354428225 0.8163558157 0.1552429065 4.2093914694 0.3243015188 1.3365003324 0.1370018342 7.4905986204 .7519890820
0.0015 0.009000000000000001 0.7916 0.1979 1.0818693055 0.0889511704 0.8755587288 0.0906802251 4.2237509919 0.2560998335 1.3713553707 0.0927081225 7.5525343969 .5284393515
0.0015 0.0095 0.7912 0.1978 1.0946595712 0.1481112612 0.9263040829 0.0720894971 4.2134941901 0.2850422250 1.3546601002 0.1385634358 7.5891179444 .6438064191
0.0015 0.01 0.7908 0.1977 1.0849888825 0.1178457118 0.9271095647 0.0724754612 4.1411837372 0.2832623395 1.3321068402 0.0324365513 7.4853890246 .5060200638
0.002 0.0 0.7984 0.1996 1.4702566427 0.1013857727 0.0000000000 0.0000000000 4.2460595359 0.2685950713 1.3839500484 0.0963456770 7.1002662270 .4663265210
0.002 0.0005 0.7979999999999999 0.1995 1.4203434106 0.1312389399 0.0503426132 0.0157017311 4.2068272689 0.1443114157 1.3534885023 0.0250869731 7.0310017950 .3163390598
0.002 0.001 0.7976 0.1994 1.5463743217 0.0878281435 0.0882002583 0.0222639602 4.2163148106 0.2605086326 1.3590535925 0.0888214960 7.2099429831 .4594222323
0.002 0.0015 0.7972 0.1993 1.5245372826 0.2109313936 0.1260579035 0.0228677407 4.2186225910 0.2680667697 1.3338642371 0.0518489996 7.2030820142 .5537149036
0.002 0.002 0.7968 0.1992 1.4256466915 0.1616530971 0.1949265983 0.0167803341 4.2411875550 0.2221373234 1.3274204485 0.0661875062 7.1891812933 .4667582608
0.002 0.0025 0.7964 0.1991 1.3925791753 0.1633109736 0.2343952071 0.0385959451 4.3101645473 0.1127245386 1.3631541852 0.0793622481 7.3002931149 .3939937054
0.0 0.0045 0.7964 0.1991 0.0000000000 0.0000000000 0.4309327690 0.0468981366 4.2906766238 0.1444862680 1.3435299200 0.1247160350 6.0651393128 .3161004396
0.002 0.003 0.7959999999999999 0.19899999999999998 1.4290782262 0.1628694079 0.2770857431 0.0633520534 4.2652910393 0.2046893794 1.3570032961 0.0754203367 7.3284583047 .5063311774
0.002 0.0035 0.7956 0.1989 1.4331336764 0.0873347855 0.3084995337 0.0167803341 4.2796505619 0.2731710034 1.3359145334 0.0787981263 7.3571983054 .4560842493
0.002 0.004 0.7952 0.1988 1.3985063716 0.1278128427 0.3813956376 0.0389306950 4.1768261236 0.0702122849 1.3666689790 0.0953503659 7.3233971118 .3323061885
0.002 0.0045 0.7948 0.1987 1.4945893434 0.0802744210 0.4208642464 0.0482617385 4.2229817318 0.1640078327 1.3244914537 0.0504807816 7.4629267753 .3430247738
0.002 0.005 0.7944 0.1986 1.4484196037 0.2051590950 0.4840945685 0.0599313111 4.1281063149 0.1637992305 1.3502666080 0.1093264724 7.4108870951 .5382161090
0.002 0.0055 0.794 0.1985 1.4474837306 0.0991417082 0.5376591090 0.0671503283 4.2193918512 0.2761347457 1.3467518142 0.0452849500 7.5512865050 .4877117322
0.002 0.006 0.7936 0.1984 1.4515391807 0.0844155463 0.5650454906 0.0481001474 4.2358027341 0.2948603083 1.3830713499 0.0788677745 7.6354587553 .5062437765
0.002 0.0065 0.7932 0.1983 1.4384369573 0.0940727054 0.6226374401 0.0677467188 4.1381066967 0.1034692219 1.3400151262 0.0626832263 7.5391962203 .3279718724
0.002 0.006999999999999999 0.7928 0.1982 1.4415565343 0.2213220617 0.6705636078 0.0414647141 4.2116992498 0.1536039547 1.3271275490 0.0633746764 7.6509469409 .4797654069
0.002 0.0075 0.7924 0.1981 1.4434282805 0.1342157901 0.6931170986 0.0493517858 4.2250330922 0.1056699510 1.3748701644 0.0915309707 7.7364486357 .3807684976
