# Supplementary material for: Multipressure Sampling for Improving the Performance of MOF-based Electronic Noses
Source: ACS Sens. 2024 Jul 12;9(7):3531–9. doi: 10.1021/acssensors.4c00199 (PMC11287752; doi:10.1021/acssensors.4c00199)
Supplement: Supplementary file 2 — se4c00199_si_002.zip [file se4c00199_si_002.zip › Multiplex_Adsorption_Data/H2S_0.1bar/NU-125_v2_EQeq.csv]

H2S_comp CO2_comp N2_comp O2_comp H2S_mass H2S_error CO2_mass CO2_error N2_mass N2_error O2_mass O2_error total_mass total_error
0.0 0.0 0.8 0.2 0.0000000000 0.0000000000 0.0000000000 0.0000000000 1.1539264884 0.0951975957 0.3806604538 0.0378794178 1.5345869422 .1330770135
0.0 0.0005 0.7996 0.1999 0.0000000000 0.0000000000 0.0109284133 0.0056355866 1.1517292307 0.0756557507 0.3714576736 0.0567174079 1.5341153176 .1380087452
0.0 0.005 0.7959999999999999 0.19899999999999998 0.0000000000 0.0000000000 0.1363175759 0.0364865243 1.1085164965 0.1115010549 0.3735492146 0.0324667525 1.6183832870 .1804543317
0.002 0.008 0.792 0.198 0.1073718706 0.0415463851 0.2254704210 0.0775618608 1.1341511693 0.0836562557 0.3798238374 0.0590748328 1.8468172983 .2618393344
0.002 0.0085 0.7916 0.1979 0.1033621327 0.0335301193 0.2243200617 0.0488056113 1.1110799637 0.1222372359 0.3768956801 0.0634064706 1.8156578382 .2679794371
0.002 0.009000000000000001 0.7912 0.1978 0.1015800270 0.0276944048 0.2525038643 0.0541280414 1.1000936754 0.1310887194 0.3618365852 0.0624387158 1.8160141519 .2753498814
0.002 0.0095 0.7908 0.1977 0.0971247626 0.0512336028 0.2686088944 0.0484791487 1.0967977889 0.1016981962 0.4070138698 0.0505166679 1.8695453157 .2519276156
0.002 0.01 0.7904 0.1976 0.1020255534 0.0218988819 0.2697592536 0.0443149695 1.1330525405 0.1233947079 0.3848435357 0.0640981382 1.8896808832 .2537066975
0.0025 0.0 0.7979999999999999 0.1995 0.1327668774 0.0107666328 0.0000000000 0.0000000000 1.1290242347 0.1076830632 0.4019941715 0.0386476928 1.6637852836 .1570973888
0.0025 0.0005 0.7976 0.1994 0.1349945095 0.0304265525 0.0103532336 0.0093455631 1.1147420599 0.0793720791 0.3743858309 0.0723564354 1.6344756339 .1915006301
0.0025 0.001 0.7972 0.1993 0.1447960911 0.0431033873 0.0253079044 0.0172170013 1.1418415712 0.0757124535 0.3856801521 0.0387562031 1.6976257188 .1747890452
0.0025 0.0015 0.7968 0.1992 0.1300937188 0.0494193055 0.0419881141 0.0123897487 1.1008260946 0.0622943972 0.3706210572 0.0375453448 1.6435289847 .1616487962
0.0025 0.002 0.7964 0.1991 0.1421229325 0.0445882713 0.0511909884 0.0315877853 1.1158406887 0.0807855417 0.3953012405 0.0640435168 1.7044558501 .2210051151
0.0 0.0055 0.7956 0.1989 0.0000000000 0.0000000000 0.1668020971 0.0131161139 1.1147420599 0.0414577749 0.3760590637 0.0096845348 1.6576032207 .0642584236
0.0025 0.0025 0.7959999999999999 0.19899999999999998 0.1394497739 0.0400081746 0.0609690424 0.0105432171 1.1055868196 0.1065512654 0.3681112081 0.0787930976 1.6741168440 .2358957547
0.0025 0.003 0.7956 0.1989 0.1283116130 0.0318294262 0.0713222760 0.0164304171 1.1209676233 0.0309355015 0.3731309064 0.0180600656 1.6937324187 .0972554104
0.0025 0.0035 0.7952 0.1988 0.1238563487 0.0572358431 0.0908783840 0.0318381547 1.1367146366 0.0966515905 0.3957195487 0.0229726998 1.7471689180 .2086982881
0.0025 0.004 0.7948 0.1987 0.1398953003 0.0292015304 0.1052578751 0.0201230691 1.1044881907 0.0775603948 0.3651830507 0.0125771020 1.7148244168 .1394620963
0.0025 0.0045 0.7944 0.1986 0.1265295073 0.0894787464 0.1317161388 0.0128098589 1.0905722254 0.0915260322 0.4082687944 0.0430186809 1.7570866659 .2368333184
0.0025 0.005 0.794 0.1985 0.1416774061 0.0172781562 0.1276898813 0.0420471664 1.1473347154 0.0386589711 0.3693661326 0.0543865000 1.7860681354 .1523707937
0.0025 0.0055 0.7936 0.1984 0.1488058290 0.0170002052 0.1702531750 0.0531411210 1.1033895619 0.0744622209 0.3856801521 0.0488257234 1.8081287180 .1934292705
0.0025 0.006 0.7932 0.1983 0.1323213509 0.0294990989 0.1587495821 0.0213359864 1.1063192388 0.1199558701 0.3668562835 0.0453319488 1.7642464553 .2161229042
0.0025 0.0065 0.7928 0.1982 0.1447960911 0.0331011449 0.1875085644 0.0533895615 1.1348835885 0.0563724954 0.3748041391 0.0460062948 1.8419923831 .1888694966
0.0025 0.006999999999999999 0.7924 0.1981 0.1474692497 0.0455571203 0.2133916484 0.0435620270 1.1451374577 0.1129113972 0.3618365852 0.0504750847 1.8678349410 .2525056292
0.0 0.006 0.7952 0.1988 0.0000000000 0.0000000000 0.1524226060 0.0162685371 1.1348835885 0.0953383665 0.3810787620 0.0375453448 1.6683849565 .1491522484
0.0025 0.0075 0.792 0.198 0.1336579302 0.0189020858 0.2139668281 0.0491568325 1.1495319730 0.1352776523 0.3660196671 0.0465056377 1.8631763984 .2498422083
0.0025 0.008 0.7916 0.1979 0.1243018751 0.0155360376 0.2197186245 0.0450846925 1.1187703656 0.0572974700 0.3999026306 0.0350381493 1.8626934958 .1529563494
0.0025 0.0085 0.7912 0.1978 0.1376676681 0.0218988819 0.2340981156 0.0472348227 1.1477009250 0.1329981353 0.3915364668 0.0626289928 1.9110031755 .2647608327
0.0025 0.009000000000000001 0.7908 0.1977 0.1220742430 0.0086390781 0.2513535050 0.0285511667 1.1491657634 0.1115010549 0.3697844408 0.0692119945 1.8923779522 .2179032942
0.0025 0.0095 0.7904 0.1976 0.1363310888 0.0337425615 0.2812628466 0.0802287983 1.1462360865 0.0683547679 0.3827519948 0.0317473595 1.9465820167 .2140734872
0.0025 0.01 0.79 0.1975 0.1425684589 0.0332208601 0.2668833554 0.0581358398 1.1264607675 0.1080014173 0.3768956801 0.0536609687 1.9128082619 .2530190859
0.003 0.0 0.7976 0.1994 0.1684089921 0.0315789941 0.0000000000 0.0000000000 1.1473347154 0.0698145755 0.3789872210 0.0344336505 1.6947309285 .1358272201
0.003 0.0005 0.7972 0.1993 0.1443505647 0.0383670438 0.0103532336 0.0069021557 1.0891073870 0.1060971881 0.3848435357 0.0337769294 1.6286547210 .1851433170
0.003 0.001 0.7968 0.1992 0.1733097829 0.0247898531 0.0253079044 0.0084533798 1.1275593963 0.0689564045 0.3915364668 0.0348378152 1.7177135504 .1370374526
0.003 0.0015 0.7964 0.1991 0.1537066198 0.0519568641 0.0506158088 0.0165107619 1.1022909330 0.0745845911 0.3906998504 0.0761918256 1.6973132120 .2192440427
0.0 0.0065 0.7948 0.1987 0.0000000000 0.0000000000 0.1829071272 0.0100285998 1.0828818236 0.1108980422 0.3727125982 0.0489545702 1.6385015490 .1698812122
0.003 0.002 0.7959999999999999 0.19899999999999998 0.1693000450 0.0468968159 0.0592435035 0.0276086230 1.1312214924 0.1302265273 0.3810787620 0.0435844215 1.7408438029 .2483163877
0.003 0.0025 0.7956 0.1989 0.1514789876 0.0280363240 0.0661456592 0.0262322279 1.1257283482 0.0368691428 0.3714576736 0.0364288558 1.7148106686 .1275665505
0.003 0.003 0.7952 0.1988 0.1657358335 0.0358198820 0.0759237132 0.0093455631 1.1198689944 0.1068579317 0.3768956801 0.0174289502 1.7384242212 .1694523270
0.003 0.0035 0.7948 0.1987 0.1621716220 0.0383670438 0.0931791025 0.0223062942 1.0751914217 0.0897146285 0.3823336866 0.0210654622 1.7128758328 .1714534287
0.003 0.004 0.7944 0.1986 0.1675179392 0.0346710034 0.1127352105 0.0190418345 1.1356160078 0.1452777118 0.3840069193 0.0607109169 1.7998760768 .2597014666
0.003 0.0045 0.794 0.1985 0.1483603026 0.0170468451 0.1104344919 0.0579306136 1.1451374577 0.0712971650 0.3773139883 0.0420477767 1.7812462405 .1883224004
0.003 0.005 0.7936 0.1984 0.1750918886 0.0352613838 0.1259643423 0.0305224811 1.1400105231 0.0595740991 0.3756407555 0.0360425368 1.8167075095 .1614005008
0.003 0.0055 0.7932 0.1983 0.1679634657 0.0335301193 0.1547233246 0.0432571805 1.1246297194 0.0855207262 0.3693661326 0.0320326855 1.8166826423 .1943407115
0.003 0.006 0.7928 0.1982 0.1608350427 0.0249494803 0.1524226060 0.0308673789 1.0825156140 0.0786933247 0.3739675227 0.0252929486 1.7697407854 .1598031325
0.003 0.0065 0.7924 0.1981 0.1666268864 0.0558171904 0.1892341033 0.0270762420 1.0902060158 0.0536518954 0.3668562835 0.0265353827 1.8129232890 .1630807105
0.0 0.006999999999999999 0.7944 0.1986 0.0000000000 0.0000000000 0.1978617980 0.0404102078 1.1154744791 0.0866114766 0.3789872210 0.0501551347 1.6923234981 .1771768191
0.003 0.006999999999999999 0.792 0.198 0.1577163577 0.0411623992 0.1915348219 0.0609364764 1.1253621386 0.0937267699 0.3856801521 0.0455629608 1.8602934703 .2413886063
0.003 0.0075 0.7916 0.1979 0.1648447806 0.0398490957 0.2001625166 0.0156888090 1.1015585138 0.0824939480 0.3693661326 0.0493249040 1.8359319436 .1873567567
0.003 0.008 0.7912 0.1978 0.1621716220 0.0681757354 0.2151171873 0.0389086817 1.1022909330 0.0663233816 0.3743858309 0.0381555776 1.8539655732 .2115633763
0.003 0.0085 0.7908 0.1977 0.1737553093 0.0338130790 0.2248952413 0.0743206889 1.1099813349 0.0634885386 0.3777322965 0.0449442904 1.8863641820 .2165665969
0.003 0.009000000000000001 0.7904 0.1976 0.1652903071 0.0224361379 0.2605563793 0.0375588345 1.1304890732 0.0899296285 0.3609999688 0.0455629608 1.9173357284 .1954875617
0.003 0.0095 0.79 0.1975 0.1532610933 0.0483473167 0.2444513493 0.0540791231 1.1162068983 0.1294249223 0.3789872210 0.0425277708 1.8929065619 .2743791329
0.003 0.01 0.7896 0.1974 0.1532610933 0.0385734306 0.2467520678 0.0268307587 1.1293904444 0.1121917081 0.3902815422 0.0636378618 1.9196851477 .2412337592
0.0035 0.0 0.7972 0.1993 0.1871211023 0.0364134399 0.0000000000 0.0000000000 1.1594196326 0.0541891242 0.3748041391 0.0535957115 1.7213448740 .1441982756
0.0035 0.0005 0.7968 0.1992 0.1902397874 0.0248218606 0.0155298504 0.0169067597 1.1718707594 0.0978814654 0.3865167685 0.0813456181 1.7641571657 .2209557038
0.0035 0.001 0.7964 0.1991 0.1657358335 0.0406968340 0.0293341619 0.0105432171 1.1341511693 0.0795476066 0.3831703030 0.0441429121 1.7123914677 .1749305698
0.0 0.0075 0.794 0.1985 0.0000000000 0.0000000000 0.2070646723 0.0381531014 1.1037557715 0.1842642172 0.3957195487 0.0305565472 1.7065399925 .2529738658
0.0035 0.0015 0.7959999999999999 0.19899999999999998 0.1826658380 0.0285971060 0.0402625752 0.0252031093 1.1011923042 0.0678664570 0.3618365852 0.0484226739 1.6859573026 .1700893462
0.0035 0.002 0.7956 0.1989 0.1893487345 0.0583622624 0.0540668867 0.0147317869 1.1495319730 0.1233729693 0.3865167685 0.0240154080 1.7794643627 .2204824266
0.0035 0.0025 0.7952 0.1988 0.1964771574 0.0330291075 0.0718974557 0.0335384484 1.1249959290 0.0386589711 0.3563985787 0.0374707019 1.7497691208 .1426972289
0.0035 0.003 0.7948 0.1987 0.1933584724 0.0338600090 0.0885776654 0.0334198678 1.0869101293 0.1170634149 0.3689478245 0.0160054138 1.7377940916 .2003487055
0.0035 0.0035 0.7944 0.1986 0.1728642564 0.0183911240 0.0937542822 0.0278472499 1.1125448022 0.0496534861 0.3618365852 0.0487826988 1.7409999260 .1446745588
0.0035 0.004 0.794 0.1985 0.1995958425 0.0499784556 0.1138855698 0.0201230691 1.1044881907 0.1086205120 0.3743858309 0.0597463601 1.7923554339 .2384683968
0.0035 0.0045 0.7936 0.1984 0.2000413689 0.0417370533 0.1380431149 0.0455809456 1.0916708543 0.0352323338 0.3789872210 0.0615012630 1.8087425591 .1840515957
0.0035 0.005 0.7932 0.1983 0.1844479437 0.0124109303 0.1259643423 0.0300857994 1.1187703656 0.0768167763 0.3702027490 0.0386114549 1.7993854006 .1579249609
0.0035 0.0055 0.7928 0.1982 0.1733097829 0.0261914983 0.1397686538 0.0242941066 1.1557575364 0.0661370910 0.3743858309 0.0520453396 1.8432218040 .1686680355
0.0035 0.006 0.7924 0.1981 0.1889032081 0.0462489916 0.1794560493 0.0449376928 1.1114461734 0.0381280312 0.3911181586 0.0388824158 1.8709235894 .1681971314
0.0 0.008 0.7936 0.1984 0.0000000000 0.0000000000 0.2335229360 0.0593745887 1.1480671346 0.1131818782 0.3731309064 0.0573311177 1.7547209770 .2298875846
0.0035 0.0065 0.792 0.198 0.1826658380 0.0375935617 0.1783056900 0.0120650700 1.0847128717 0.0745702051 0.3605816606 0.0634726685 1.8062660603 .1877015053
0.0035 0.006999999999999999 0.7916 0.1979 0.1755374150 0.0318044717 0.1857830254 0.0106679932 1.1033895619 0.1481696944 0.3752224473 0.0413765800 1.8399324496 .2320187393
0.0035 0.0075 0.7912 0.1978 0.1822203116 0.0279512363 0.2018880555 0.0400813968 1.1400105231 0.0818738558 0.3898632340 0.0597229256 1.9139821242 .2096294145
0.0035 0.008 0.7908 0.1977 0.1826658380 0.0208970421 0.2076398520 0.0168283056 1.1480671346 0.0764317274 0.3614182770 0.0608721068 1.8997911016 .1750291819
0.0035 0.0085 0.7904 0.1976 0.1902397874 0.0382841775 0.2220193431 0.0487242007 1.1191365752 0.0181486331 0.3827519948 0.0517080364 1.9141477005 .1568650477
0.0035 0.009000000000000001 0.79 0.1975 0.1817747851 0.0406968340 0.2450265289 0.0360853609 1.0913046447 0.0529676347 0.3484507231 0.0086134928 1.8665566818 .1383633224
0.0035 0.0095 0.7896 0.1974 0.1906853138 0.0433421891 0.2404250917 0.0394491060 1.0982626273 0.1155134487 0.3798238374 0.0407802217 1.9091968702 .2390849655
0.0035 0.01 0.7892 0.1973 0.2040511068 0.0311995771 0.2818380262 0.0162685371 1.1008260946 0.0627662337 0.3563985787 0.0581794365 1.9431138063 .1684137844
0.004 0.0 0.7968 0.1992 0.2071697919 0.0446416598 0.0000000000 0.0000000000 1.1378132654 0.0544951404 0.3944646241 0.0483213863 1.7394476814 .1474581865
0.004 0.0005 0.7964 0.1991 0.2325647986 0.0435249912 0.0138043115 0.0111531471 1.1374470558 0.0560384474 0.3626732016 0.0374707019 1.7464893675 .1481872876
0.0 0.0085 0.7932 0.1983 0.0000000000 0.0000000000 0.2041887741 0.0215212517 1.1088827061 0.1664478082 0.3727125982 0.0886734435 1.6857840784 .2766425034
0.004 0.001 0.7959999999999999 0.19899999999999998 0.2098429505 0.0471837525 0.0230071858 0.0154336894 1.1634479383 0.1285515717 0.3681112081 0.0281232551 1.7644092827 .2192922687
0.004 0.0015 0.7956 0.1989 0.2339013779 0.0599725581 0.0460143716 0.0279421301 1.1074178676 0.0542880276 0.3710393654 0.0447882875 1.7583729825 .1869910033
0.004 0.002 0.7952 0.1988 0.2232087435 0.0280929059 0.0580931442 0.0151742812 1.0880087582 0.1024968304 0.3551436542 0.0777828306 1.7244543001 .2235468481
0.004 0.0025 0.7948 0.1987 0.2151892677 0.0329328125 0.0707470964 0.0312084652 1.1780963228 0.0901976580 0.3848435357 0.0316369336 1.8488762226 .1859758693
0.004 0.003 0.7944 0.1986 0.2071697919 0.0471500859 0.0770740725 0.0328205388 1.0854452909 0.1011269129 0.3856801521 0.0349581534 1.7553693074 .2160556910
0.004 0.0035 0.794 0.1985 0.2134071619 0.0246291913 0.0943294618 0.0300857994 1.1169393175 0.1080907855 0.3697844408 0.0284203400 1.7944603820 .1912261162
0.004 0.004 0.7936 0.1984 0.2227632171 0.0105430797 0.1029571565 0.0322100601 1.1044881907 0.0893851575 0.3794055292 0.0467757599 1.8096140935 .1789140572
0.004 0.0045 0.7932 0.1983 0.2321192722 0.0543030749 0.1207877255 0.0158566085 1.0949667408 0.1395830408 0.4024124797 0.0748105344 1.8502862182 .2845532586
0.004 0.005 0.7928 0.1982 0.2169713734 0.0426031377 0.1391934742 0.0399491146 1.0653037622 0.0627662337 0.3622548934 0.0546944958 1.7837235032 .2000129818
0.004 0.0055 0.7924 0.1981 0.2102884769 0.0310720752 0.1598999414 0.0197915296 1.1092489157 0.0676209793 0.4015758634 0.0376012298 1.8810131974 .1560858139
0.0 0.009000000000000001 0.7928 0.1982 0.0000000000 0.0000000000 0.2306470378 0.0528915136 1.1030233523 0.0923138820 0.3789872210 0.0321199682 1.7126576111 .1773253638
0.004 0.006 0.792 0.198 0.2258819021 0.0656361906 0.1529977856 0.0521355217 1.1268269771 0.0771512486 0.3848435357 0.0218162861 1.8905502005 .2167392470
0.004 0.0065 0.7916 0.1979 0.2111795298 0.0261914983 0.1852078458 0.0841886971 1.1030233523 0.1076083127 0.3706210572 0.0226659744 1.8700317851 .2406544825
0.004 0.006999999999999999 0.7912 0.1978 0.2138526884 0.0509538904 0.2105157502 0.0785620442 1.0810507755 0.1193775934 0.3522154968 0.0481036232 1.8576347109 .2969971512
0.004 0.0075 0.7908 0.1977 0.2254363757 0.0412587307 0.2197186245 0.0515227421 1.1154744791 0.1142057424 0.3764773719 0.0547328734 1.9371068512 .2617200886
0.004 0.008 0.7904 0.1976 0.1938039988 0.0443740750 0.2122412891 0.0382224077 1.1077840772 0.1068177634 0.3785689129 0.0564948403 1.8923982780 .2459090864
0.004 0.0085 0.79 0.1975 0.2169713734 0.0114804131 0.2306470378 0.0546148142 1.1136434310 0.0912854132 0.3819153784 0.0309208707 1.9431772206 .1883015112
0.004 0.009000000000000001 0.7896 0.1974 0.2312282193 0.0364570228 0.2519286846 0.0217049357 1.1140096406 0.0521305525 0.3735492146 0.0658008225 1.9707157591 .1760933335
0.004 0.0095 0.7892 0.1973 0.2294461136 0.0335774449 0.2479024271 0.0275606497 1.1008260946 0.0330320258 0.3773139883 0.0153354316 1.9554886236 .1095055520
0.004 0.01 0.7888 0.1972 0.2214266378 0.0290925691 0.2691840740 0.0299093416 1.1235310906 0.1207403699 0.3819153784 0.0570250884 1.9960571808 .2367673690
0.0045 0.0 0.7964 0.1991 0.2530590146 0.0513110301 0.0000000000 0.0000000000 1.0839804524 0.0355808023 0.3969744733 0.0553938610 1.7340139403 .1422856934
0.0 0.0095 0.7924 0.1981 0.0000000000 0.0000000000 0.2542294032 0.0357537886 1.1242635098 0.0573442626 0.3605816606 0.0191875373 1.7390745736 .1122855885
0.0045 0.0005 0.7959999999999999 0.19899999999999998 0.2316737457 0.0364134399 0.0143794911 0.0072755110 1.1118123830 0.0656077577 0.3672745917 0.0546432837 1.7251402115 .1639399923
0.0045 0.001 0.7956 0.1989 0.2285550607 0.0407942649 0.0327852398 0.0187617922 1.1246297194 0.0377320320 0.3409211757 0.0624947397 1.7268911956 .1597828288
0.0045 0.0015 0.7952 0.1988 0.2383566423 0.0411238034 0.0350859584 0.0111531471 1.1286580251 0.0988793079 0.3735492146 0.0346565244 1.7756498404 .1858127828
0.0045 0.002 0.7948 0.1987 0.2312282193 0.0233040564 0.0546420663 0.0072755110 1.0989950465 0.0981933561 0.3827519948 0.0279985394 1.7676173269 .1567714629
0.0045 0.0025 0.7944 0.1986 0.2405842744 0.0488049756 0.0632697610 0.0293285224 1.1037557715 0.1079020325 0.3643464344 0.0539212077 1.7719562413 .2399567382
0.0045 0.003 0.794 0.1985 0.2766719156 0.0267909237 0.0880024857 0.0292381415 1.0671348103 0.0978924257 0.3877716931 0.0417135284 1.8195809047 .1956350193
0.0045 0.0035 0.7936 0.1984 0.2539500675 0.0105430797 0.1069834140 0.0513684050 1.1092489157 0.0755280137 0.3710393654 0.0619661146 1.8412217626 .1994056130
0.0045 0.004 0.7932 0.1983 0.2588508582 0.0172321424 0.1156111087 0.0481779480 1.1140096406 0.0597539187 0.3593267361 0.0555830698 1.8477983436 .1807470789
0.0045 0.0045 0.7928 0.1982 0.2356834837 0.0540098596 0.1248139830 0.0303485624 1.1132772214 0.0791893888 0.3706210572 0.0270319026 1.8443957453 .1905797134
0.0045 0.005 0.7924 0.1981 0.2343469044 0.0520637242 0.1311409591 0.0242941066 1.1198689944 0.0327220123 0.3760590637 0.0215580961 1.8614159216 .1306379392
0.0 0.001 0.7992 0.1998 0.0000000000 0.0000000000 0.0304845212 0.0156888090 1.0905722254 0.0553255346 0.3589084279 0.0267978557 1.4799651745 .0978121993
0.0 0.01 0.792 0.198 0.0000000000 0.0000000000 0.2594060200 0.0343955504 1.0905722254 0.1303335843 0.3643464344 0.0251542041 1.7143246798 .1898833388
0.0045 0.0055 0.792 0.198 0.2450395388 0.0707812376 0.1397686538 0.0530414190 1.1575885845 0.0799109317 0.3668562835 0.0474443373 1.9092530606 .2511779256
0.0045 0.006 0.7916 0.1979 0.2557321732 0.0373179920 0.1495467078 0.0448492617 1.1158406887 0.0651235610 0.3609999688 0.0342502205 1.8821195385 .1815410352
0.0045 0.0065 0.7912 0.1978 0.2383566423 0.0567062573 0.1702531750 0.0481779480 1.0949667408 0.1037349733 0.3702027490 0.0448195315 1.8737793071 .2534387101
0.0045 0.006999999999999999 0.7908 0.1977 0.2450395388 0.0544199187 0.1719787139 0.0368114973 1.0956991600 0.1137161928 0.3798238374 0.0498190831 1.8925412501 .2547666919
0.0045 0.0075 0.7904 0.1976 0.2503858560 0.0543907313 0.2064894927 0.0541280414 1.1099813349 0.0810109963 0.3773139883 0.0713629360 1.9441706719 .2608927050
0.0045 0.008 0.79 0.1975 0.2517224353 0.0256709842 0.2260456006 0.0459568177 1.1198689944 0.1174751120 0.3852618439 0.0935141036 1.9828988742 .2826170175
0.0045 0.0085 0.7896 0.1974 0.2379111158 0.0434154023 0.2519286846 0.0589496004 1.0532188450 0.0704570544 0.3731309064 0.0616263235 1.9161895518 .2344483806
0.0045 0.009000000000000001 0.7892 0.1973 0.2490492767 0.0469306642 0.2588308404 0.0315038866 1.1279256059 0.0828961384 0.3886083094 0.0429372524 2.0244140324 .2042679416
0.0045 0.0095 0.7888 0.1972 0.2272184814 0.0302170729 0.2444513493 0.0522116135 1.1169393175 0.0958602190 0.3819153784 0.0496078948 1.9705245266 .2278968002
0.0045 0.01 0.7884 0.1971 0.2503858560 0.0639202351 0.2726351519 0.0270762420 1.1074178676 0.1091624110 0.3827519948 0.0515724974 2.0131908703 .2517313855
0.0005 0.0 0.7996 0.1999 0.0222763217 0.0184772655 0.0000000000 0.0000000000 1.1671100344 0.0396183967 0.3727125982 0.0497347154 1.5620989543 .1078303776
0.005 0.0 0.7959999999999999 0.19899999999999998 0.2535045410 0.0311741185 0.0000000000 0.0000000000 1.1260945578 0.0711992862 0.3823336866 0.0313480058 1.7619327854 .1337214105
0.005 0.0005 0.7956 0.1989 0.2601874375 0.0227872725 0.0155298504 0.0069021557 1.1356160078 0.0641191097 0.3714576736 0.0212638854 1.7827909693 .1150724233
0.005 0.001 0.7952 0.1988 0.2757808627 0.0514501056 0.0264582637 0.0225423463 1.1403767327 0.0872286390 0.3656013589 0.0908566932 1.8082172180 .2520777841
0.005 0.0015 0.7948 0.1987 0.2744442834 0.0306605064 0.0534917070 0.0197915296 1.1315877020 0.0824093689 0.3810787620 0.0543736289 1.8406024544 .1872350338
0.005 0.002 0.7944 0.1986 0.2802361271 0.0777006276 0.0425632938 0.0260804490 1.1359822174 0.0932677721 0.3672745917 0.0386657990 1.8260562300 .2357146477
0.005 0.0025 0.794 0.1985 0.2597419111 0.0471163952 0.0603938628 0.0212115772 1.1290242347 0.0576986459 0.3764773719 0.0430674642 1.8256373805 .1690940825
0.005 0.003 0.7936 0.1984 0.2414753273 0.0334115123 0.0839762282 0.0355310214 1.0989950465 0.0524281213 0.4007392470 0.0592522884 1.8251858490 .1806229434
0.005 0.0035 0.7932 0.1983 0.2579598054 0.0316794045 0.0926039229 0.0216438809 1.0942343216 0.0683390704 0.3375747101 0.0202523383 1.7823727600 .1419146941
0.005 0.004 0.7928 0.1982 0.2699890191 0.0697302245 0.1207877255 0.0528414507 1.1041219811 0.1126116887 0.3660196671 0.0213296163 1.8609183928 .2565129802
0.005 0.0045 0.7924 0.1981 0.2802361271 0.0354634564 0.1317161388 0.0183337102 1.1077840772 0.0760447288 0.3656013589 0.0652024265 1.8853377020 .1950443219
0.0005 0.0005 0.7992 0.1998 0.0343055354 0.0228220889 0.0126539522 0.0078021163 1.1367146366 0.1555317704 0.3626732016 0.0557214146 1.5463473258 .2418773902
0.005 0.005 0.792 0.198 0.2597419111 0.0354858379 0.1294154202 0.0162685371 1.1015585138 0.1037504859 0.3756407555 0.0634726685 1.8663566006 .2189775294
0.005 0.0055 0.7916 0.1979 0.2704345455 0.0386967344 0.1437949113 0.0571718152 1.1037557715 0.0940067992 0.3597450443 0.0572333663 1.8777302726 .2471087151
0.005 0.006 0.7912 0.1978 0.2584053318 0.0871229192 0.1627758396 0.0318381547 1.0894735966 0.0899713745 0.3697844408 0.0784101939 1.8804392088 .2873426423
0.005 0.0065 0.7908 0.1977 0.2668703340 0.0234737896 0.1777305104 0.0342026406 1.1198689944 0.0709955682 0.3752224473 0.0324667525 1.9396922861 .1611387509
0.005 0.006999999999999999 0.7904 0.1976 0.2722166513 0.0408720424 0.1875085644 0.0497987335 1.1217000425 0.0445874302 0.3831703030 0.0343318659 1.9645955612 .1695900720
0.005 0.0075 0.79 0.1975 0.2842458650 0.0520789721 0.2139668281 0.0303485624 1.1125448022 0.0768377235 0.3597450443 0.0710385350 1.9705025396 .2303037930
0.005 0.008 0.7896 0.1974 0.2855824443 0.0833217815 0.2369740139 0.0165107619 1.0858115005 0.0664042145 0.3660196671 0.0519780541 1.9743876258 .2182148120
0.005 0.0085 0.7892 0.1973 0.2739987570 0.0874413021 0.2467520678 0.0427958394 1.0784873082 0.0641023749 0.3856801521 0.0515453468 1.9849182851 .2458848632
0.005 0.009000000000000001 0.7888 0.1972 0.2588508582 0.0310465120 0.2525038643 0.0770311367 1.0905722254 0.0337708013 0.3710393654 0.0339423009 1.9729663133 .1757907509
0.005 0.0095 0.7884 0.1971 0.2833548121 0.0686978069 0.2438761696 0.0710434181 1.0718955352 0.1353212654 0.3781506047 0.0457010074 1.9772771216 .3207634978
0.0005 0.001 0.7988 0.1997 0.0258405332 0.0091739508 0.0293341619 0.0228339799 1.0876425486 0.0980183817 0.3559802705 0.0648256240 1.4987975142 .1948519364
0.005 0.01 0.7879999999999999 0.19699999999999998 0.2468216445 0.0505157039 0.2720599722 0.0520338929 1.1271931867 0.0615232149 0.3697844408 0.0193328995 2.0158592442 .1834057112
0.0055 0.0 0.7956 0.1989 0.3074132395 0.0808357347 0.0000000000 0.0000000000 1.1257283482 0.1024706585 0.3743858309 0.0451307820 1.8075274186 .2284371752
0.0055 0.0005 0.7952 0.1988 0.2887011293 0.0148032820 0.0092028743 0.0067076897 1.1550251172 0.0965127352 0.3735492146 0.0494666018 1.8264783354 .1674903087
0.0055 0.001 0.7948 0.1987 0.2931563937 0.0359305399 0.0281838026 0.0242395744 1.1473347154 0.1148194162 0.3794055292 0.0493958037 1.8480804409 .2243853342
0.0055 0.0015 0.7944 0.1986 0.3172148211 0.0485276260 0.0322100601 0.0084533798 1.1451374577 0.1242222735 0.3840069193 0.0455629608 1.8785692582 .2267662401
0.0055 0.002 0.794 0.1985 0.2838003385 0.0306863912 0.0465895513 0.0197245530 1.0975302081 0.0681818966 0.3840069193 0.0668560665 1.8119270172 .1854489073
0.0055 0.0025 0.7936 0.1984 0.2802361271 0.0541566657 0.0782244318 0.0203844186 1.1165731079 0.0511331441 0.3676928999 0.0398952871 1.8427265667 .1655695155
0.0055 0.003 0.7932 0.1983 0.3065221867 0.0692847324 0.0793747911 0.0318381547 1.1195027848 0.0776364378 0.3781506047 0.0575626118 1.8835503673 .2363219367
0.0055 0.0035 0.7928 0.1982 0.2918198144 0.0887481500 0.0983557193 0.0234063489 1.0792197275 0.0407530588 0.3768956801 0.0596525667 1.8462909413 .2125601244
0.0055 0.004 0.7924 0.1981 0.2949384994 0.1208223004 0.0972053601 0.0219474565 1.1297566540 0.0355053392 0.3643464344 0.0418642704 1.8862469479 .2201393665
0.0005 0.0015 0.7984 0.1996 0.0249494803 0.0136304879 0.0465895513 0.0228339799 1.1491657634 0.1202506573 0.3576535033 0.0666673553 1.5783582983 .2233824804
0.0055 0.0045 0.792 0.198 0.2878100764 0.0481828136 0.1242388034 0.0470664271 1.1110799637 0.0547798661 0.3656013589 0.0576233768 1.8887302024 .2076524836
0.0055 0.005 0.7916 0.1979 0.3100863982 0.0436888592 0.1150359291 0.0281779328 1.0880087582 0.0579676387 0.3764773719 0.0341888584 1.8896084574 .1640232891
0.0055 0.0055 0.7912 0.1978 0.3065221867 0.0497395895 0.1501218874 0.0651148071 1.1184041560 0.1255281940 0.3835886111 0.0350581197 1.9586368412 .2754407103
0.0055 0.006 0.7908 0.1977 0.3096408717 0.0323735584 0.1691028157 0.0349678950 1.0978964177 0.0599779351 0.3651830507 0.0300017680 1.9418231558 .1573211565
0.0055 0.0065 0.7904 0.1976 0.3221156119 0.0499784556 0.1806064086 0.0309530028 1.1458698769 0.0575962855 0.3856801521 0.0734413864 2.0342720495 .2119691303
0.0055 0.006999999999999999 0.79 0.1975 0.3025124488 0.0697302245 0.2087902112 0.0326588603 1.1110799637 0.0296968675 0.3739675227 0.0748011778 1.9963501464 .2068871301
0.0055 0.0075 0.7896 0.1974 0.2878100764 0.1042722234 0.2087902112 0.0822003960 1.1224324617 0.1656951803 0.3768956801 0.0451617891 1.9959284294 .3973295888
0.0055 0.008 0.7892 0.1973 0.2913742879 0.0756818155 0.2225945227 0.0488868863 1.1121785926 0.0796150141 0.3647647425 0.0580590070 1.9909121457 .2622427229
0.0055 0.0085 0.7888 0.1972 0.3060766602 0.0602762854 0.2386995528 0.0926735613 1.1070516580 0.0835600142 0.3752224473 0.0517486289 2.0270503183 .2882584898
0.0055 0.009000000000000001 0.7884 0.1971 0.2766719156 0.0651383416 0.2427258103 0.0615845252 1.0751914217 0.0809116085 0.3630915098 0.0290536044 1.9576806574 .2366880797
0.0005 0.002 0.7979999999999999 0.1995 0.0289592182 0.0186908826 0.0477399106 0.0231790974 1.1118123830 0.0658525941 0.3668562835 0.0400004132 1.5553677953 .1477229873
0.0055 0.0095 0.7879999999999999 0.19699999999999998 0.3065221867 0.0634839995 0.2519286846 0.0587246869 1.1447712481 0.1177442212 0.3844252275 0.0496642995 2.0876473469 .2896172071
0.0055 0.01 0.7876 0.1969 0.3020669223 0.0581305299 0.2674585351 0.0565901946 1.1352497982 0.0312460720 0.3819153784 0.0333179257 2.0866906340 .1792847222
0.006 0.0 0.7952 0.1988 0.3238977176 0.0544636705 0.0000000000 0.0000000000 1.0825156140 0.0898938309 0.3622548934 0.0630744394 1.7686682250 .2074319408
0.006 0.0005 0.7948 0.1987 0.3136506096 0.0567342535 0.0103532336 0.0078021163 1.1444050385 0.0644778558 0.3743858309 0.0616490345 1.8427947126 .1906632601
0.006 0.001 0.7944 0.1986 0.3528569358 0.0761107296 0.0316348805 0.0120650700 1.1129110118 0.0688006411 0.3986477060 0.0160054138 1.8960505341 .1729818545
0.006 0.0015 0.794 0.1985 0.3078587660 0.0247898531 0.0442888327 0.0305658062 1.1293904444 0.0489352519 0.3756407555 0.0237516555 1.8571787986 .1280425667
0.006 0.002 0.7936 0.1984 0.3185514004 0.0543469208 0.0598186831 0.0268307587 1.1301228636 0.1251215580 0.3936280077 0.0488830306 1.9021209548 .2551822681
0.006 0.0025 0.7932 0.1983 0.3234521912 0.0330291075 0.0667208389 0.0277996884 1.1634479383 0.1437222271 0.3451042576 0.0603292653 1.8987252260 .2648802883
0.006 0.003 0.7928 0.1982 0.3265708762 0.0477856957 0.0914535636 0.0275606497 1.1220662521 0.1028625371 0.3789872210 0.0321199682 1.9190779129 .2103288507
0.006 0.0035 0.7924 0.1981 0.3140961361 0.0320035627 0.0908783840 0.0437439152 1.0964315792 0.1215551154 0.3605816606 0.0793948506 1.8619877599 .2766974439
0.0005 0.0025 0.7976 0.1994 0.0258405332 0.0127890146 0.0661456592 0.0310809965 1.1279256059 0.1234077492 0.3940463159 0.0270577828 1.6139581142 .1943355431
0.006 0.004 0.792 0.198 0.3408277221 0.0230643316 0.1046826954 0.0148213427 1.1279256059 0.0823768153 0.3697844408 0.0345351351 1.9432204642 .1547976247
0.006 0.0045 0.7916 0.1979 0.3132050832 0.0475358124 0.1092841326 0.0202541654 1.1162068983 0.0524894767 0.3706210572 0.0416127303 1.9093171713 .1618921848
0.006 0.005 0.7912 0.1978 0.3158782418 0.0392872475 0.1305657795 0.0397831433 1.0942343216 0.0943826685 0.3718759818 0.0698161258 1.9125543247 .2432691851
0.006 0.0055 0.7908 0.1977 0.3025124488 0.0297403495 0.1478211688 0.0568933793 1.1356160078 0.1463079587 0.3722942900 0.0448195315 1.9582439154 .2777612190
0.006 0.006 0.7904 0.1976 0.3158782418 0.0582533266 0.1639261989 0.0120650700 1.1184041560 0.1078025561 0.3551436542 0.0231245369 1.9533522509 .2012454896
0.006 0.0065 0.79 0.1975 0.3350358785 0.0559734419 0.1662269175 0.0410599313 1.0975302081 0.0987164184 0.3643464344 0.0509855741 1.9631394385 .2467353657
0.006 0.006999999999999999 0.7896 0.1974 0.3047400809 0.0165265687 0.2105157502 0.0584762830 1.0931356927 0.0398479139 0.3693661326 0.0470740777 1.9777576564 .1619248433
0.006 0.0075 0.7892 0.1973 0.3230066647 0.0728268799 0.2001625166 0.0172936922 1.1033895619 0.1439460007 0.3752224473 0.0654274663 2.0017811905 .2994940391
0.006 0.008 0.7888 0.1972 0.3181058740 0.0623355011 0.2030384148 0.0468126978 1.1085164965 0.0380294180 0.3584901197 0.0309208707 1.9881509050 .1780984876
0.006 0.0085 0.7884 0.1971 0.3127595568 0.0480342791 0.2145420077 0.0301297524 1.1092489157 0.1369330167 0.3702027490 0.0451307820 2.0067532292 .2602278302
0.0005 0.003 0.7972 0.1993 0.0253950067 0.0114804131 0.0822506893 0.0191112039 1.1762652747 0.1348049368 0.3752224473 0.0481036232 1.6591334180 .2135001770
0.006 0.009000000000000001 0.7879999999999999 0.19699999999999998 0.3203335061 0.0620162554 0.2346732953 0.0273679155 1.1282918155 0.1006750122 0.3563985787 0.0300017680 2.0396971956 .2200609511
0.006 0.0095 0.7876 0.1969 0.3336992992 0.0557460222 0.2697592536 0.0376995047 1.0872763389 0.0591584398 0.4032490961 0.0457010074 2.0939839878 .1983049741
0.006 0.01 0.7872 0.1968 0.3519658830 0.0628176473 0.2599811997 0.0466711411 1.1381794750 0.0881827880 0.4065955616 0.0639669686 2.1567221193 .2616385450
0.0065 0.0 0.7948 0.1987 0.3639950967 0.0343489034 0.0000000000 0.0000000000 1.1491657634 0.0491103339 0.3835886111 0.0423793889 1.8967494712 .1258386262
0.0065 0.0005 0.7944 0.1986 0.3599853588 0.0397093789 0.0178305690 0.0151742812 1.1429402000 0.0653209554 0.3911181586 0.0818003780 1.9118742864 .2020049935
0.0065 0.001 0.794 0.1985 0.3827072069 0.0860869598 0.0264582637 0.0076306203 1.0927694831 0.0729263021 0.3748041391 0.0383750745 1.8767390928 .2050189567
0.0065 0.0015 0.7936 0.1984 0.3519658830 0.0420780789 0.0333604194 0.0187617922 1.1304890732 0.0825264554 0.3643464344 0.0641745300 1.8801618100 .2075408565
0.0065 0.002 0.7932 0.1983 0.3697869403 0.0861607118 0.0506158088 0.0184057486 1.1173055271 0.0990906640 0.3714576736 0.0785974264 1.9091659498 .2822545508
0.0065 0.0025 0.7928 0.1982 0.3675593082 0.0156886047 0.0741981742 0.0151742812 1.1213338329 0.1007602307 0.3856801521 0.0516131965 1.9487714674 .1832363131
0.0065 0.003 0.7924 0.1981 0.3604308852 0.0664656159 0.0903032043 0.0273679155 1.1066854484 0.0876335853 0.3798238374 0.0486102196 1.9372433753 .2300773363
0.0005 0.0035 0.7968 0.1992 0.0280681653 0.0194404784 0.1029571565 0.0368114973 1.1334187501 0.0773387536 0.3869350767 0.0738405790 1.6513791486 .2074313083
0.0065 0.0035 0.792 0.198 0.3577577266 0.0469475792 0.0920287432 0.0288737890 1.1389118943 0.0472963649 0.3509605722 0.0663727380 1.9396589363 .1894904711
0.0065 0.004 0.7916 0.1979 0.3350358785 0.0548992706 0.1041075158 0.0193861994 1.1169393175 0.0582261767 0.3618365852 0.0292217540 1.9179192970 .1617334007
0.0065 0.0045 0.7912 0.1978 0.3301350877 0.0884524265 0.1144607494 0.0253079044 1.0784873082 0.1171183915 0.3609999688 0.0120077040 1.8840831141 .2428864264
0.0065 0.005 0.7908 0.1977 0.3648861495 0.0845984195 0.1443700910 0.0400813968 1.1162068983 0.0712595352 0.3643464344 0.0592995202 1.9898095732 .2552388717
0.0065 0.0055 0.7904 0.1976 0.3488471979 0.0429742521 0.1294154202 0.0249391951 1.1374470558 0.0821942770 0.3860984603 0.0676884181 2.0018081342 .2177961423
0.0065 0.006 0.79 0.1975 0.3372635106 0.0395089265 0.1662269175 0.0234063489 1.1246297194 0.0734028778 0.3748041391 0.0454706968 2.0029242866 .1817888500
0.0065 0.0065 0.7896 0.1974 0.3435008807 0.0770335690 0.1846326661 0.0378746079 1.0986288369 0.1379789180 0.3789872210 0.0803500241 2.0057496047 .3332371190
0.0065 0.006999999999999999 0.7892 0.1973 0.3675593082 0.0453475005 0.1834823068 0.0375235845 1.0909384351 0.0533410417 0.3605816606 0.0723854495 2.0025617107 .2085975762
0.0065 0.0075 0.7888 0.1972 0.3680048346 0.0704664529 0.2248952413 0.0289653068 1.1198689944 0.0143897546 0.3689478245 0.0350581197 2.0817168948 .1488796340
0.0065 0.008 0.7884 0.1971 0.3742422047 0.0364134399 0.2237448820 0.0324148305 1.0902060158 0.1279240994 0.3773139883 0.0903623154 2.0655070908 .2871146852
0.0005 0.004 0.7964 0.1991 0.0347510619 0.0091739508 0.1213629052 0.0156042326 1.1235310906 0.1309495115 0.3676928999 0.0578052883 1.6473379576 .2135329832
0.0065 0.0085 0.7879999999999999 0.19699999999999998 0.3568666737 0.0709157176 0.2415754510 0.0339307243 1.0953329504 0.0426693134 0.3681112081 0.0181374110 2.0618862832 .1656531663
0.0065 0.009000000000000001 0.7876 0.1969 0.3693414139 0.0551733719 0.2680337147 0.0772883938 1.1308552828 0.0775673109 0.3693661326 0.0164369039 2.1375965440 .2264659805
0.0065 0.0095 0.7872 0.1968 0.3470650922 0.0563128494 0.2795373076 0.0723355581 1.0795859371 0.0389355052 0.3760590637 0.0713040638 2.0822474006 .2388879765
0.0065 0.01 0.7868 0.1967 0.3452829864 0.0579526976 0.2576804811 0.0330615742 1.1191365752 0.0877803753 0.3919547750 0.0700263404 2.1140548177 .2488209875
0.006999999999999999 0.0 0.7944 0.1986 0.3858258920 0.0573605551 0.0000000000 0.0000000000 1.1151082695 0.0371301152 0.3814970702 0.0349581534 1.8824312317 .1294488237
0.006999999999999999 0.0005 0.794 0.1985 0.3835982598 0.0530457176 0.0109284133 0.0043042503 1.1491657634 0.0786660527 0.3894449258 0.0265089924 1.9331373623 .1625250130
0.006999999999999999 0.001 0.7936 0.1984 0.4063201079 0.0577880589 0.0241575451 0.0106679932 1.1308552828 0.0639180037 0.3898632340 0.0528195883 1.9511961698 .1851936441
0.006999999999999999 0.0015 0.7932 0.1983 0.3746877311 0.0322998983 0.0310597008 0.0122824762 1.1334187501 0.0941379543 0.3710393654 0.0209321352 1.9102055474 .1596524640
0.006999999999999999 0.002 0.7928 0.1982 0.3582032530 0.0978698982 0.0609690424 0.0397498659 1.1268269771 0.1243086109 0.3572351951 0.0489545702 1.9032344676 .3108829452
0.006999999999999999 0.0025 0.7924 0.1981 0.3880535241 0.0548124275 0.0741981742 0.0203844186 1.1030233523 0.0973208504 0.3785689129 0.0264561329 1.9438439635 .1989738294
0.0 0.0015 0.7988 0.1997 0.0000000000 0.0000000000 0.0293341619 0.0067076897 1.1370808462 0.0297510095 0.3969744733 0.0546304732 1.5633894814 .0910891724
0.0005 0.0045 0.7959999999999999 0.19899999999999998 0.0249494803 0.0065478746 0.1322913184 0.0360119420 1.1238973002 0.0440305195 0.3789872210 0.0562713925 1.6601253199 .1428617286
0.006999999999999999 0.003 0.792 0.198 0.3675593082 0.0710052294 0.0811003300 0.0133163715 1.0916708543 0.0395370725 0.3676928999 0.0344336505 1.9080233924 .1582923239
0.006999999999999999 0.0035 0.7916 0.1979 0.3907266827 0.0543907313 0.1000812583 0.0067076897 1.1813922093 0.0774219434 0.3819153784 0.0392942604 2.0541155287 .1778146248
0.006999999999999999 0.004 0.7912 0.1978 0.3800340483 0.0378671261 0.1081337733 0.0261311399 1.1352497982 0.0998349466 0.3639281262 0.0577204676 1.9873457460 .2215536802
0.006999999999999999 0.0045 0.7908 0.1977 0.3991916850 0.0493228148 0.1069834140 0.0404102078 1.1085164965 0.1206292462 0.3593267361 0.0507102720 1.9740183316 .2610725408
0.006999999999999999 0.005 0.7904 0.1976 0.3929543149 0.0596140341 0.1294154202 0.0409954223 1.1381794750 0.0763825819 0.3785689129 0.0523804708 2.0391181230 .2293725091
0.006999999999999999 0.0055 0.79 0.1975 0.4072111608 0.1026607373 0.1552985042 0.0609798939 1.1575885845 0.0555577519 0.4003209388 0.0660132208 2.1204191883 .2852116039
0.006999999999999999 0.006 0.7896 0.1974 0.3475106186 0.0591728882 0.1748546122 0.0473467537 1.1143758502 0.0743540800 0.3781506047 0.0954402934 2.0148916857 .2763140153
0.006999999999999999 0.0065 0.7892 0.1973 0.4023103700 0.0623482369 0.1823319476 0.0407688371 1.0869101293 0.0602901596 0.3986477060 0.0294127478 2.0702001529 .1928199814
0.006999999999999999 0.006999999999999999 0.7888 0.1972 0.3702324668 0.0496437213 0.2018880555 0.0311660336 1.1052206099 0.1064807583 0.3760590637 0.0388283749 2.0534001959 .2261188881
0.006999999999999999 0.0075 0.7884 0.1971 0.3871624713 0.0594005543 0.2133916484 0.0437136530 1.1564899557 0.1051372426 0.3915364668 0.0748946910 2.1485805422 .2831461409
0.0005 0.005 0.7956 0.1989 0.0311868504 0.0097609951 0.1460956299 0.0368114973 1.1107137541 0.0497074749 0.3689478245 0.0786419399 1.6569440589 .1749219072
0.006999999999999999 0.008 0.7879999999999999 0.19699999999999998 0.3786974690 0.0584302441 0.2099405705 0.0643584644 1.1542926980 0.0349418475 0.3722942900 0.0591577117 2.1152250275 .2168882677
0.006999999999999999 0.0085 0.7876 0.1969 0.3702324668 0.0351260229 0.2369740139 0.0392810221 1.1286580251 0.0268709032 0.3497056477 0.0392764439 2.0855701535 .1405543921
0.006999999999999999 0.009000000000000001 0.7872 0.1968 0.3577577266 0.0805208147 0.2427258103 0.0536615175 1.1085164965 0.0707685271 0.3718759818 0.0259755577 2.0808760152 .2309264170
0.006999999999999999 0.0095 0.7868 0.1967 0.3840437862 0.0684198645 0.2645826368 0.0310809965 1.1114461734 0.0616277574 0.3722942900 0.0720170733 2.1323668864 .2331456917
0.006999999999999999 0.01 0.7864 0.1966 0.3622129909 0.0422287619 0.2519286846 0.0496923258 1.0989950465 0.0699604144 0.3568168869 0.0360425368 2.0699536089 .1979240389
0.0075 0.0 0.794 0.1985 0.4085477401 0.0812081161 0.0000000000 0.0000000000 1.1173055271 0.0969010287 0.3865167685 0.0600618315 1.9123700357 .2381709763
0.0075 0.0005 0.7936 0.1984 0.3733511518 0.0543907313 0.0149546708 0.0142755834 1.0902060158 0.0241365197 0.3773139883 0.0495372987 1.8558258267 .1423401331
0.0075 0.001 0.7932 0.1983 0.3724600989 0.0664058607 0.0218568265 0.0197915296 1.0733603737 0.0385756243 0.3455225658 0.0130683657 1.8131998649 .1378413803
0.0075 0.0015 0.7928 0.1982 0.3800340483 0.0535077062 0.0402625752 0.0221276028 1.1158406887 0.0693520180 0.3731309064 0.1001356769 1.9092682186 .2451230039
0.0075 0.002 0.7924 0.1981 0.4281509032 0.0841278495 0.0529165274 0.0165107619 1.1173055271 0.0502334946 0.3630915098 0.0881271222 1.9614644675 .2389992282
0.0005 0.0055 0.7952 0.1988 0.0285136918 0.0110576753 0.1455204503 0.0508765823 1.1381794750 0.0418569737 0.3831703030 0.0263766451 1.6953839201 .1301678764
0.0075 0.0025 0.792 0.198 0.3844893127 0.0486909641 0.0747733539 0.0293285224 1.1000936754 0.0622943972 0.3873533849 0.0300949414 1.9467097269 .1704088251
0.0075 0.003 0.7916 0.1979 0.4277053768 0.0465569794 0.0787996114 0.0248328441 1.0949667408 0.0987816065 0.3605816606 0.0694744298 1.9620533896 .2396458598
0.0075 0.0035 0.7912 0.1978 0.4321606411 0.0659017786 0.1012316176 0.0360853609 1.0880087582 0.0728158802 0.3660196671 0.0167323276 1.9874206840 .1915353473
0.0075 0.004 0.7908 0.1977 0.4121119516 0.0813741561 0.0977805397 0.0365589902 1.1008260946 0.0996036290 0.3743858309 0.0199739424 1.9851044168 .2375107177
0.0075 0.0045 0.7904 0.1976 0.4054290551 0.0611524591 0.1271147016 0.0441654079 1.0766562602 0.0461482236 0.3785689129 0.0545407153 1.9877689298 .2060068059
0.0075 0.005 0.79 0.1975 0.4045380022 0.0494995708 0.1328664981 0.0231219356 1.1253621386 0.0548385903 0.3877716931 0.0270577828 2.0505383320 .1545178795
0.0075 0.0055 0.7896 0.1974 0.3942908942 0.0418889630 0.1570240432 0.0532903243 1.1151082695 0.1251344193 0.3827519948 0.0669815787 2.0491752017 .2872952853
0.0075 0.006 0.7892 0.1973 0.4263687975 0.0673084138 0.1460956299 0.0389086817 1.0993612561 0.1253186202 0.3919547750 0.0332127220 2.0637804585 .2647484377
0.0075 0.0065 0.7888 0.1972 0.4183493216 0.0497236243 0.1754297918 0.0643584644 1.1271931867 0.0394827633 0.3609999688 0.0353563229 2.0819722689 .1889211749
0.0075 0.006999999999999999 0.7884 0.1971 0.4018648436 0.0175064112 0.1811815883 0.0386698712 1.1154744791 0.0853009024 0.3697844408 0.0389184014 2.0683053518 .1803955862
0.0005 0.006 0.7948 0.1987 0.0231673746 0.0206293653 0.1587495821 0.0168283056 1.0986288369 0.0620182222 0.3693661326 0.0469251558 1.6499119262 .1464010489
0.0075 0.0075 0.7879999999999999 0.19699999999999998 0.4272598503 0.0727941658 0.2064894927 0.0650131128 1.0799521467 0.1110382329 0.3576535033 0.0327244292 2.0713549930 .2815699407
0.0075 0.008 0.7876 0.1969 0.4000827378 0.0717615722 0.2185682652 0.0853904503 1.0689658583 0.1265072683 0.3589084279 0.0683572414 2.0465252892 .3520165322
0.0075 0.0085 0.7872 0.1968 0.4250322182 0.0908873926 0.2381243732 0.0470664271 1.1041219811 0.1036056118 0.3777322965 0.0261367313 2.1450108690 .2676961628
0.0075 0.009000000000000001 0.7868 0.1967 0.4121119516 0.0717836969 0.2783869483 0.0360853609 1.1114461734 0.1027216331 0.3459408740 0.0396489089 2.1478859473 .2502395998
0.0075 0.0095 0.7864 0.1966 0.4023103700 0.0978780105 0.2502031457 0.0339307243 1.1312214924 0.0659746716 0.3802421456 0.0463095696 2.1639771537 .2440929760
0.0075 0.01 0.7859999999999999 0.1965 0.3742422047 0.0711727607 0.2599811997 0.0449376928 1.0967977889 0.0556349423 0.3672745917 0.0341478891 2.0982957850 .2058932849
0.008 0.0 0.7936 0.1984 0.4174582688 0.1078726135 0.0000000000 0.0000000000 1.0956991600 0.1071086428 0.3597450443 0.0341888584 1.8729024731 .2491701147
0.008 0.0005 0.7932 0.1983 0.4192403745 0.0479350005 0.0103532336 0.0058657045 1.0858115005 0.0534214352 0.3706210572 0.0411900835 1.8860261658 .1484122237
0.008 0.001 0.7928 0.1982 0.3916177356 0.0991193689 0.0212816469 0.0106679932 1.1242635098 0.0483063656 0.3702027490 0.0337769294 1.9073656413 .1918706571
0.008 0.0015 0.7924 0.1981 0.3947364206 0.0162845854 0.0425632938 0.0234063489 1.0869101293 0.0800517795 0.3702027490 0.0371329521 1.8944125927 .1568756659
0.0005 0.0065 0.7944 0.1986 0.0307413240 0.0244674746 0.1857830254 0.0522875945 1.1433064096 0.0940410313 0.3735492146 0.0516131965 1.7333799736 .2224092969
0.008 0.002 0.792 0.198 0.4357248526 0.0754296121 0.0540668867 0.0117314089 1.1378132654 0.0807191116 0.3777322965 0.0162225935 2.0053373012 .1841027261
0.008 0.0025 0.7916 0.1979 0.4531003835 0.1013844323 0.0718974557 0.0120650700 1.1293904444 0.0812754364 0.3580718115 0.0218803576 2.0124600951 .2166052963
0.008 0.003 0.7912 0.1978 0.4134485309 0.0753769635 0.0782244318 0.0270762420 1.1088827061 0.1299832633 0.3777322965 0.0437607152 1.9782879653 .2761971840
0.008 0.0035 0.7908 0.1977 0.4192403745 0.0834645945 0.0822506893 0.0314197640 1.1030233523 0.1025020639 0.3647647425 0.0497487866 1.9692791586 .2671352090
0.008 0.004 0.7904 0.1976 0.4219135331 0.0853087147 0.1081337733 0.0194543409 1.1257283482 0.0932907757 0.3894449258 0.0275448877 2.0452205804 .2255987190
0.008 0.0045 0.79 0.1975 0.4210224802 0.0631956907 0.1236636237 0.0189023320 1.0989950465 0.1485818501 0.3865167685 0.0852938505 2.0301979189 .3159737233
0.008 0.005 0.7896 0.1974 0.4339427468 0.0325447835 0.1432197317 0.0320039796 1.0843466620 0.0566572548 0.3697844408 0.0537912455 2.0312935813 .1749972634
0.008 0.0055 0.7892 0.1973 0.3983006321 0.0723016792 0.1535729653 0.0118436738 1.0656699718 0.1133476431 0.3543070378 0.0369060684 1.9718506070 .2343990645
0.008 0.006 0.7888 0.1972 0.4170127423 0.0521399188 0.1610503007 0.0238543580 1.0967977889 0.0822138541 0.3484507231 0.0776116712 2.0233115550 .2358198021
0.008 0.0065 0.7884 0.1971 0.4334972204 0.0400081746 0.1961362590 0.0470664271 1.0817831948 0.0803794645 0.3555619623 0.0378794178 2.0669786365 .2053334840
0.0005 0.006999999999999999 0.794 0.1985 0.0289592182 0.0063006953 0.2041887741 0.0327397994 1.0902060158 0.0523359534 0.3526338050 0.0510678753 1.6759878131 .1424443234
0.008 0.006999999999999999 0.7879999999999999 0.19699999999999998 0.4161216895 0.0476858995 0.1984369776 0.0586570447 1.0960653696 0.1236162231 0.3601633524 0.0375453448 2.0707873891 .2675045121
0.008 0.0075 0.7876 0.1969 0.4290419561 0.0549715350 0.2191434449 0.0362682580 1.0828818236 0.1154948715 0.3576535033 0.0310789192 2.0887207279 .2378135837
0.008 0.008 0.7872 0.1968 0.4250322182 0.0783620080 0.2323725767 0.0480404144 1.0810507755 0.0473303788 0.3768956801 0.0563956395 2.1153512505 .2301284407
0.008 0.0085 0.7868 0.1967 0.4330516940 0.0975936815 0.2415754510 0.0724817646 1.1004598850 0.1171183915 0.3752224473 0.0630855352 2.1503094773 .3502793728
0.008 0.009000000000000001 0.7864 0.1966 0.4375069583 0.0091739508 0.2720599722 0.0540301606 1.0913046447 0.1380955035 0.3781506047 0.0591222064 2.1790221799 .2604218213
0.008 0.0095 0.7859999999999999 0.1965 0.4450809077 0.0526701946 0.2847139244 0.0517022197 1.1125448022 0.0560001436 0.3589084279 0.0457928073 2.2012480622 .2061653652
0.008 0.01 0.7856 0.1964 0.4236956389 0.1092911850 0.2697592536 0.0661231483 1.1209676233 0.0294246632 0.3651830507 0.0855069420 2.1796055665 .2903459385
0.0085 0.0 0.7932 0.1983 0.4807230224 0.0790178529 0.0000000000 0.0000000000 1.1019247234 0.0374466117 0.4028307879 0.0509306328 1.9854785337 .1673950974
0.0085 0.0005 0.7928 0.1982 0.5007717120 0.0805602470 0.0120787726 0.0043042503 1.1121785926 0.0241365197 0.3731309064 0.0335273428 1.9981599836 .1425283598
0.0085 0.001 0.7924 0.1981 0.4798319696 0.1495960741 0.0373866769 0.0269783167 1.1195027848 0.0922557535 0.3572351951 0.0453165062 1.9939566264 .3141466505
0.0005 0.0075 0.7936 0.1984 0.0294047447 0.0127267806 0.2105157502 0.0440153381 1.1154744791 0.0857712635 0.3902815422 0.0486821602 1.7456765162 .1911955424
0.0085 0.0015 0.792 0.198 0.4432988020 0.0511870902 0.0396873955 0.0203844186 1.1286580251 0.0924010062 0.4040857125 0.0279234426 2.0157299351 .1918959576
0.0085 0.002 0.7916 0.1979 0.4575556478 0.0391049391 0.0586683238 0.0248328441 1.1147420599 0.0882679124 0.3773139883 0.0453319488 2.0082800198 .1975376444
0.0085 0.0025 0.7912 0.1978 0.4615653858 0.0545947154 0.0753485335 0.0236873476 1.0924032735 0.0525405514 0.3643464344 0.0362168903 1.9936636272 .1670395047
0.0085 0.003 0.7908 0.1977 0.4735945995 0.1165407225 0.0811003300 0.0142755834 1.1162068983 0.0225271009 0.3999026306 0.0594763054 2.0708044584 .2128197122
0.0085 0.0035 0.7904 0.1976 0.4829506546 0.0834645945 0.0926039229 0.0122824762 1.1000936754 0.0564200551 0.3438493330 0.0474443373 2.0194975859 .1996114631
0.0085 0.004 0.79 0.1975 0.4085477401 0.0282619721 0.1087089530 0.0133163715 1.1048544003 0.0794126199 0.3660196671 0.0455936739 1.9881307605 .1665846374
0.0085 0.0045 0.7896 0.1974 0.4486451192 0.0746891549 0.1288402405 0.0383951262 1.0876425486 0.0278896932 0.3982293978 0.0280734353 2.0633573061 .1690474096
0.0085 0.005 0.7892 0.1973 0.4709214409 0.1065395216 0.1403438335 0.0320039796 1.0978964177 0.0475000831 0.3551436542 0.0386476928 2.0643053463 .2246912771
0.0085 0.0055 0.7888 0.1972 0.4695848616 0.0594673491 0.1357423963 0.0444640280 1.1077840772 0.1251772809 0.3756407555 0.0646201540 2.0887520906 .2937288120
0.0085 0.006 0.7884 0.1971 0.4749311788 0.0574297226 0.1668020971 0.0400153103 1.1330525405 0.1104812583 0.3827519948 0.0520453396 2.1575378112 .2599716308
0.0005 0.008 0.7932 0.1983 0.0236129010 0.0219351084 0.2335229360 0.0467844208 1.1209676233 0.1072037593 0.3534704214 0.0187073110 1.7315738817 .1946305995
0.0085 0.0065 0.7879999999999999 0.19699999999999998 0.4838417075 0.0511405353 0.1823319476 0.0455228437 1.1004598850 0.0824419096 0.3940463159 0.0415453958 2.1606798560 .2206506844
0.0085 0.006999999999999999 0.7876 0.1969 0.4620109122 0.1061288480 0.2053391334 0.0648296611 1.0927694831 0.0831029590 0.3722942900 0.0260562691 2.1324138187 .2801177372
0.0085 0.0075 0.7872 0.1968 0.4490906456 0.0385940086 0.2070646723 0.0358277365 1.0887411774 0.0961005476 0.3898632340 0.0464001655 2.1347597293 .2169224582
0.0085 0.008 0.7868 0.1967 0.4637930179 0.0519109996 0.2110909298 0.0458126164 1.1052206099 0.1366428127 0.3819153784 0.0537391727 2.1620199360 .2881056014
0.0085 0.0085 0.7864 0.1966 0.4637930179 0.0205908418 0.2352484749 0.0390783671 1.1220662521 0.0682133603 0.3635098180 0.0300949414 2.1846175629 .1579775106
0.0085 0.009000000000000001 0.7859999999999999 0.1965 0.4611198593 0.0606308935 0.2628570979 0.0484791487 1.1026571427 0.0735488952 0.3593267361 0.0535303747 2.1859608360 .2361893121
0.0085 0.0095 0.7856 0.1964 0.4334972204 0.0725319224 0.2582556607 0.0156042326 1.1033895619 0.0593485584 0.3643464344 0.0424454005 2.1594888774 .1899301139
0.0085 0.01 0.7852 0.1963 0.4660206501 0.0550292783 0.2818380262 0.0646661560 1.1066854484 0.0386589711 0.3651830507 0.0499593793 2.2197271754 .2083137847
0.009000000000000001 0.0 0.7928 0.1982 0.4548824892 0.0512181033 0.0000000000 0.0000000000 1.0964315792 0.1028625371 0.3764773719 0.0382471877 1.9277914403 .1923278281
0.009000000000000001 0.0005 0.7924 0.1981 0.4820596017 0.0637959007 0.0178305690 0.0067076897 1.1422077808 0.0923952005 0.3764773719 0.0407286990 2.0185753234 .2036274899
0.0005 0.0085 0.7928 0.1982 0.0218307953 0.0157894971 0.2329477563 0.0448492617 1.1107137541 0.0673507168 0.3702027490 0.0579624832 1.7356950547 .1859519588
0.009000000000000001 0.001 0.792 0.198 0.4838417075 0.0387787191 0.0293341619 0.0156042326 1.1312214924 0.1135462416 0.3459408740 0.0724820795 1.9903382358 .2404112728
0.009000000000000001 0.0015 0.7916 0.1979 0.4727035466 0.0761002970 0.0454391920 0.0413809677 1.1030233523 0.0486163088 0.3467774903 0.0465357287 1.9679435812 .2126333022
0.009000000000000001 0.002 0.7912 0.1978 0.4989896062 0.0755032585 0.0603938628 0.0192491927 1.1206014137 0.0566856520 0.3559802705 0.0612160845 2.0359651532 .2126541877
0.009000000000000001 0.0025 0.7908 0.1977 0.4535459099 0.0738875739 0.0713222760 0.0219474565 1.0828818236 0.0661857391 0.3702027490 0.0613074859 1.9779527585 .2233282554
0.009000000000000001 0.003 0.7904 0.1976 0.4842872339 0.0516964271 0.0839762282 0.0330215238 1.1096151253 0.1154112367 0.3898632340 0.0332127220 2.0677418214 .2333419096
0.009000000000000001 0.0035 0.79 0.1975 0.5279488244 0.0750814492 0.0954798211 0.0133163715 1.1359822174 0.0596191048 0.3660196671 0.0551786401 2.1254305300 .2031955656
0.009000000000000001 0.004 0.7896 0.1974 0.5029993441 0.0656845592 0.1087089530 0.0340086365 1.1352497982 0.0645194410 0.3643464344 0.0452392138 2.1113045297 .2094518505
0.009000000000000001 0.0045 0.7892 0.1973 0.4976530269 0.0931821493 0.1253891627 0.0223062942 1.1249959290 0.0701212520 0.3727125982 0.0521393935 2.1207507168 .2377490890
0.009000000000000001 0.005 0.7888 0.1972 0.4517638042 0.0695592190 0.1328664981 0.0558131756 1.0839804524 0.0578101050 0.3768956801 0.0398074699 2.0455064348 .2229899695
0.009000000000000001 0.0055 0.7884 0.1971 0.5132464521 0.0226474720 0.1432197317 0.0268307587 1.1477009250 0.1511057367 0.3584901197 0.0467008827 2.1626572285 .2472848501
0.0005 0.009000000000000001 0.7924 0.1981 0.0311868504 0.0116179080 0.2548045829 0.0641112479 1.1118123830 0.0963180014 0.3601633524 0.0296261442 1.7579671687 .2016733015
0.009000000000000001 0.006 0.7879999999999999 0.19699999999999998 0.5043359234 0.0863264233 0.1679524564 0.0628605832 1.1132772214 0.0635560976 0.3622548934 0.0265089924 2.1478204946 .2392520965
0.009000000000000001 0.0065 0.7876 0.1969 0.5136919785 0.0448722759 0.1829071272 0.0623320672 1.1096151253 0.0713498134 0.3881900012 0.0554696220 2.1944042322 .2340237785
0.009000000000000001 0.006999999999999999 0.7872 0.1968 0.4793864431 0.0620802359 0.1955610794 0.0568235572 1.1495319730 0.0576428355 0.3731309064 0.0302341632 2.1976104019 .2067807918
0.009000000000000001 0.0075 0.7868 0.1967 0.4945343419 0.0914360925 0.2197186245 0.0494253044 1.1392781039 0.1256563319 0.3714576736 0.0410368650 2.2249887439 .3075545938
0.009000000000000001 0.008 0.7864 0.1966 0.4722580202 0.0731532155 0.2283463192 0.0366674204 1.1271931867 0.0927197612 0.3714576736 0.0383020486 2.1992551997 .2408424457
0.009000000000000001 0.0085 0.7859999999999999 0.1965 0.4660206501 0.0427705377 0.2254704210 0.0477918564 1.0880087582 0.0872286390 0.3756407555 0.0669606763 2.1551405848 .2447517094
0.009000000000000001 0.009000000000000001 0.7856 0.1964 0.5021082913 0.0513110301 0.2548045829 0.0599512699 1.1293904444 0.0965683013 0.3764773719 0.0311913207 2.2627806905 .2390219220
0.009000000000000001 0.0095 0.7852 0.1963 0.4428532755 0.0570134592 0.2599811997 0.0776471218 1.1173055271 0.1301441159 0.3702027490 0.0472521644 2.1903427513 .3120568613
0.009000000000000001 0.01 0.7848 0.1962 0.4949798683 0.0843163926 0.2576804811 0.0394491060 1.1022909330 0.0943087521 0.3936280077 0.0189674053 2.2485792901 .2370416560
0.0095 0.0 0.7924 0.1981 0.5208204015 0.1121948441 0.0000000000 0.0000000000 1.1114461734 0.0697530784 0.3580718115 0.0491685647 1.9903383864 .2311164872
0.0 0.002 0.7984 0.1996 0.0000000000 0.0000000000 0.0511909884 0.0151742812 1.1176717368 0.1361708969 0.3764773719 0.0428229922 1.5453400971 .1941681703
0.0005 0.0095 0.792 0.198 0.0253950067 0.0200437386 0.2640074572 0.0438647550 1.0843466620 0.0746349206 0.3756407555 0.0745762677 1.7493898814 .2131196819
0.0095 0.0005 0.792 0.198 0.5145830314 0.0847671852 0.0086276947 0.0102891263 1.1312214924 0.0345403812 0.3647647425 0.0319232465 2.0191969610 .1615199392
0.0095 0.001 0.7916 0.1979 0.5430967232 0.0783620080 0.0316348805 0.0131161139 1.1000936754 0.0694215981 0.3572351951 0.0311239285 2.0320604742 .1920236485
0.0095 0.0015 0.7912 0.1978 0.4847327603 0.1132934390 0.0350859584 0.0098957648 1.1367146366 0.1004082381 0.3476141067 0.0793419383 2.0041474620 .3029393802
0.0095 0.002 0.7908 0.1977 0.4967619741 0.1090220572 0.0557924256 0.0258766924 1.1055868196 0.1299997702 0.3635098180 0.0792536727 2.0216510373 .3441521925
0.0095 0.0025 0.7904 0.1976 0.5234935601 0.0306086712 0.0724726353 0.0216438809 1.1257283482 0.0828119700 0.3622548934 0.0553938610 2.0839494370 .1904583831
0.0095 0.003 0.79 0.1975 0.5199293486 0.0837589696 0.0857017671 0.0172170013 1.1260945578 0.0469548704 0.3835886111 0.0685106580 2.1153142846 .2164414993
0.0095 0.0035 0.7896 0.1974 0.5114643464 0.1170844825 0.0753485335 0.0400813968 1.0546836834 0.0813941541 0.3593267361 0.0903158287 2.0008232994 .3288758621
0.0095 0.004 0.7892 0.1973 0.5047814499 0.0483637362 0.1087089530 0.0322100601 1.1403767327 0.0816047814 0.3944646241 0.0686637319 2.1483317597 .2308423096
0.0095 0.0045 0.7888 0.1972 0.4949798683 0.0263426334 0.1299905998 0.0487242007 1.1088827061 0.0549363244 0.3589084279 0.0520856692 2.0927616021 .1820888277
0.0095 0.005 0.7884 0.1971 0.5096822406 0.0768271550 0.1426445520 0.0207702778 1.1231648809 0.0913793887 0.3768956801 0.0749414039 2.1523873536 .2639182254
0.0005 0.01 0.7916 0.1979 0.0271771125 0.0124109303 0.3025444934 0.0592630452 1.1162068983 0.1202283503 0.3794055292 0.1077774930 1.8253340334 .2996798188
0.0095 0.0055 0.7879999999999999 0.19699999999999998 0.5047814499 0.0579937842 0.1656517378 0.0301297524 1.0913046447 0.0646440361 0.3760590637 0.0155169223 2.1377968961 .1682844950
0.0095 0.006 0.7876 0.1969 0.5493340933 0.0500578243 0.1725538936 0.0769107889 1.1118123830 0.0396725202 0.3597450443 0.0151978913 2.1934454142 .1818390247
0.0095 0.0065 0.7872 0.1968 0.5471064611 0.0536558862 0.1806064086 0.0463581949 1.1081502868 0.0812754364 0.3923730832 0.0387562031 2.2282362397 .2200457206
0.0095 0.006999999999999999 0.7868 0.1967 0.5359683003 0.1052272699 0.1725538936 0.0304356460 1.1348835885 0.0961507729 0.3693661326 0.0454860872 2.2127719150 .2772997760
0.0095 0.0075 0.7864 0.1966 0.5194838222 0.0589981978 0.2202938041 0.0546390390 1.1583210037 0.0334515994 0.3622548934 0.0255681793 2.2603535234 .1726570155
0.0095 0.008 0.7859999999999999 0.1965 0.5074546085 0.1242819127 0.2271959599 0.0534638685 1.0920370639 0.0754285131 0.3635098180 0.0414441888 2.1901974503 .2946184831
0.0095 0.0085 0.7856 0.1964 0.5221569808 0.0926266493 0.2329477563 0.0297763119 1.0810507755 0.1149361572 0.3534704214 0.0387923058 2.1896259340 .2761314242
0.0095 0.009000000000000001 0.7852 0.1963 0.4918611833 0.0803628919 0.2594060200 0.0719687426 1.1019247234 0.0628516416 0.3651830507 0.0325743655 2.2183749774 .2477576416
0.0095 0.0095 0.7848 0.1962 0.4994351327 0.0741450226 0.3019693138 0.0759585646 1.1286580251 0.1129351495 0.3543070378 0.0292935226 2.2843695094 .2923322593
0.0095 0.01 0.7844 0.1961 0.4967619741 0.0431953904 0.3013941341 0.0512394357 1.0770224698 0.0412632277 0.3584901197 0.0257319046 2.2336686977 .1614299584
0.001 0.0 0.7992 0.1998 0.0512355399 0.0333401455 0.0000000000 0.0000000000 1.1140096406 0.1366820655 0.4015758634 0.0492823152 1.5668210439 .2193045262
0.01 0.0 0.792 0.198 0.5266122451 0.0751131671 0.0000000000 0.0000000000 1.1118123830 0.0916958449 0.3639281262 0.0600385201 2.0023527543 .2268475321
0.01 0.0005 0.7916 0.1979 0.5145830314 0.0715066457 0.0143794911 0.0102891263 1.1319539116 0.0313660190 0.3681112081 0.0353958935 2.0290276422 .1485576845
0.01 0.001 0.7912 0.1978 0.5346317210 0.0617982263 0.0316348805 0.0170625857 1.1136434310 0.0980019619 0.3714576736 0.0422139085 2.0513677061 .2190766824
0.01 0.0015 0.7908 0.1977 0.5061180292 0.1195937687 0.0379618566 0.0216438809 1.0931356927 0.0914791318 0.3656013589 0.0678846019 2.0028169374 .3006013833
0.01 0.002 0.7904 0.1976 0.5404235646 0.0800262712 0.0598186831 0.0484518442 1.1224324617 0.0874926804 0.3727125982 0.0570741633 2.0953873076 .2730449591
0.01 0.0025 0.79 0.1975 0.5275032980 0.0472678141 0.0644201203 0.0226009741 1.0883749678 0.0667506807 0.3526338050 0.0594292141 2.0329321911 .1960486830
0.01 0.003 0.7896 0.1974 0.5101277671 0.0858375791 0.0828258689 0.0268307587 1.0894735966 0.0726905325 0.3664379753 0.0240154080 2.0488652079 .2093742783
0.01 0.0035 0.7892 0.1973 0.5444333025 0.0933098719 0.0966301804 0.0258766924 1.1147420599 0.0298769593 0.3455225658 0.0558343508 2.1013281086 .2048978744
0.01 0.004 0.7888 0.1972 0.5488885668 0.0726959354 0.1219380848 0.0463867318 1.0843466620 0.0638676283 0.3689478245 0.0528195883 2.1241211381 .2357698838
0.01 0.0045 0.7884 0.1971 0.5226025072 0.0512336028 0.1225132644 0.0469538278 1.0836142428 0.0977553329 0.3852618439 0.0680390842 2.1139918583 .2639818477
0.001 0.0005 0.7988 0.1997 0.0547997514 0.0142568459 0.0126539522 0.0106679932 1.1352497982 0.0830900478 0.3622548934 0.0725206954 1.5649583952 .1805355823
0.01 0.005 0.7879999999999999 0.19699999999999998 0.5417601439 0.0560301526 0.1311409591 0.0496923258 1.1484333442 0.0439085172 0.3886083094 0.0393654457 2.2099427566 .1889964413
0.01 0.0055 0.7876 0.1969 0.5404235646 0.0550437046 0.1558736839 0.0373468356 1.0902060158 0.1095352479 0.3881900012 0.0774310947 2.1746932655 .2793568828
0.01 0.006 0.7872 0.1968 0.5239390865 0.0941063204 0.1627758396 0.0591736589 1.1085164965 0.1124352971 0.3752224473 0.0148720181 2.1704538699 .2805872945
0.01 0.0065 0.7868 0.1967 0.5528983048 0.0806095103 0.1754297918 0.0381531014 1.1162068983 0.0674700837 0.3647647425 0.0186323315 2.2092997374 .2048650269
0.01 0.006999999999999999 0.7864 0.1966 0.5466609347 0.0847484501 0.1944107201 0.0312084652 1.1085164965 0.1443925075 0.3819153784 0.0578173954 2.2315035297 .3181668182
0.01 0.0075 0.7859999999999999 0.1965 0.5747291000 0.0809338960 0.1915348219 0.0476532084 1.1140096406 0.1307034889 0.3953012405 0.0367540345 2.2755748030 .2960446278
0.01 0.008 0.7856 0.1964 0.4967619741 0.0951384120 0.2162675466 0.0404102078 1.1019247234 0.0460551358 0.3572351951 0.0481617896 2.1721894392 .2297655452
0.01 0.0085 0.7852 0.1963 0.5154740843 0.0451369073 0.2260456006 0.0869720315 1.1070516580 0.1240061669 0.3384113265 0.0546304732 2.1869826694 .3107455789
0.01 0.009000000000000001 0.7848 0.1962 0.5007717120 0.0331490829 0.2404250917 0.0148213427 1.0982626273 0.0425434078 0.3718759818 0.0556459964 2.2113354128 .1461598298
0.01 0.0095 0.7844 0.1961 0.5270577716 0.0374454300 0.2467520678 0.0441654079 1.1173055271 0.1054124048 0.3593267361 0.0306708632 2.2504421026 .2176941059
0.001 0.001 0.7984 0.1996 0.0605915950 0.0120868292 0.0276086230 0.0106679932 1.0715293256 0.0496426813 0.3819153784 0.0757865471 1.5416449220 .1481840508
0.01 0.01 0.784 0.196 0.5569080427 0.0660221472 0.3232509607 0.0245649523 1.1213338329 0.0457161037 0.3886083094 0.0430999557 2.3901011457 .1794031589
0.001 0.0015 0.7979999999999999 0.1995 0.0494534342 0.0120868292 0.0460143716 0.0383261322 1.1231648809 0.1056462369 0.3743858309 0.0512320812 1.5930185176 .2072912795
0.001 0.002 0.7976 0.1994 0.0441071170 0.0209728937 0.0523413477 0.0193861994 1.1330525405 0.1343225708 0.3756407555 0.0355537355 1.6051417607 .2102353994
0.001 0.0025 0.7972 0.1993 0.0574729100 0.0266423318 0.0632697610 0.0072755110 1.1184041560 0.0815390188 0.3743858309 0.0468056772 1.6135326579 .1622625388
0.001 0.003 0.7968 0.1992 0.0530176457 0.0172321424 0.0862769468 0.0331415297 1.1158406887 0.0505634565 0.3814970702 0.0270577828 1.6366323514 .1279949114
0.001 0.0035 0.7964 0.1991 0.0516810664 0.0234737896 0.1075585937 0.0292381415 1.1154744791 0.0717023084 0.3860984603 0.0698762517 1.6608125995 .1942904912
0.0 0.0025 0.7979999999999999 0.1995 0.0000000000 0.0000000000 0.0586683238 0.0326588603 1.1066854484 0.0394827633 0.3802421456 0.0682445167 1.5455959178 .1403861403
0.001 0.004 0.7959999999999999 0.19899999999999998 0.0623737008 0.0218262486 0.1064082344 0.0361952101 1.1030233523 0.0347879857 0.3589084279 0.0554696220 1.6307137154 .1482790664
0.001 0.0045 0.7956 0.1989 0.0565818571 0.0222941356 0.1115848512 0.0236873476 1.1107137541 0.0304284711 0.3806604538 0.0462036499 1.6595409162 .1226136042
0.001 0.005 0.7952 0.1988 0.0467802756 0.0175968842 0.1368927556 0.0601715988 1.1096151253 0.0931929715 0.3911181586 0.0652346226 1.6844063151 .2361960771
0.001 0.0055 0.7948 0.1987 0.0583639629 0.0139186908 0.1340168574 0.0138998442 1.1429402000 0.0422904721 0.3697844408 0.0365056290 1.7051054611 .1066146361
0.001 0.006 0.7944 0.1986 0.0507900135 0.0306605064 0.1737042529 0.0396164767 1.1264607675 0.0460551358 0.3572351951 0.0720850736 1.7081902290 .1884171925
0.001 0.0065 0.794 0.1985 0.0601460686 0.0143677958 0.1662269175 0.0528915136 1.1026571427 0.0869822995 0.3764773719 0.0468056772 1.7055075007 .2010472861
0.001 0.006999999999999999 0.7936 0.1984 0.0516810664 0.0147495494 0.2133916484 0.0294186256 1.1158406887 0.0727864060 0.3794055292 0.0503779237 1.7603189327 .1673325047
0.001 0.0075 0.7932 0.1983 0.0574729100 0.0147495494 0.2220193431 0.0564028093 1.1495319730 0.0901024500 0.3668562835 0.0529519352 1.7958805096 .2142067439
0.001 0.008 0.7928 0.1982 0.0565818571 0.0342331333 0.2116661095 0.0560733783 1.0784873082 0.0461482236 0.3651830507 0.0498190831 1.7119183255 .1862738183
0.001 0.0085 0.7924 0.1981 0.0539086985 0.0280929059 0.2415754510 0.0655805697 1.0971639985 0.0879940052 0.3944646241 0.0480308161 1.7871127721 .2296982969
0.0 0.003 0.7976 0.1994 0.0000000000 0.0000000000 0.0764988928 0.0204492340 1.1301228636 0.0842568658 0.3706210572 0.0317914225 1.5772428136 .1364975223
0.001 0.009000000000000001 0.792 0.198 0.0570273836 0.0215701061 0.2622819183 0.0693467266 1.1367146366 0.0559426387 0.3660196671 0.0354946270 1.8220436056 .1823540984
0.001 0.0095 0.7916 0.1979 0.0539086985 0.0231330779 0.2709096129 0.0462152460 1.1129110118 0.0653209554 0.3940463159 0.0432782229 1.8317756391 .1779475022
0.001 0.01 0.7912 0.1978 0.0597005422 0.0215332655 0.2651578165 0.0618846256 1.0792197275 0.0443461545 0.3852618439 0.0613303150 1.7893399301 .1890943606
0.0015 0.0 0.7988 0.1997 0.0833134432 0.0222941356 0.0000000000 0.0000000000 1.0989950465 0.0734394094 0.3785689129 0.0218162861 1.5608774026 .1175498311
0.0015 0.0005 0.7984 0.1996 0.0770760731 0.0281211542 0.0115035929 0.0051445631 1.1440388288 0.1620848874 0.3978110896 0.0436646432 1.6304295844 .2390152479
0.0015 0.001 0.7979999999999999 0.1995 0.0833134432 0.0060434146 0.0189809283 0.0123897487 1.1085164965 0.0637919906 0.3768956801 0.0692625401 1.5877065481 .1514876940
0.0015 0.0015 0.7976 0.1994 0.0770760731 0.0293642143 0.0465895513 0.0203844186 1.1176717368 0.1192427085 0.3777322965 0.0773406484 1.6190696577 .2463319898
0.0015 0.002 0.7972 0.1993 0.0770760731 0.0160883784 0.0523413477 0.0236873476 1.1367146366 0.0360600266 0.3948829323 0.0446944244 1.6610149897 .1205301770
0.0015 0.0025 0.7968 0.1992 0.0801947581 0.0350807865 0.0724726353 0.0186911261 1.0971639985 0.1391673621 0.3756407555 0.0577568346 1.6254721474 .2506961093
0.0015 0.003 0.7964 0.1991 0.0850955489 0.0302695787 0.0805251503 0.0254642884 1.1202352040 0.0519140069 0.3718759818 0.0356323943 1.6577318850 .1432802683
0.0 0.0035 0.7972 0.1993 0.0000000000 0.0000000000 0.0972053601 0.0504586978 1.1597858422 0.1502905688 0.3957195487 0.0658964864 1.6527107510 .2666457530
0.0015 0.0035 0.7959999999999999 0.19899999999999998 0.0877687075 0.0300325797 0.0972053601 0.0183337102 1.1293904444 0.1207581402 0.3865167685 0.0396312518 1.7008812805 .2087556819
0.0015 0.004 0.7956 0.1989 0.0855410754 0.0188178890 0.0954798211 0.0309530028 1.1118123830 0.0950283955 0.3727125982 0.0477238134 1.6655458777 .1925231007
0.0015 0.0045 0.7952 0.1988 0.0797492317 0.0369974765 0.1248139830 0.0242941066 1.0865439197 0.1125783386 0.3902815422 0.0338390385 1.6813886766 .2077089602
0.0015 0.005 0.7948 0.1987 0.0819768639 0.0331490829 0.1317161388 0.0255680130 1.1334187501 0.0615842196 0.3622548934 0.0655236754 1.7093666462 .1858249909
0.0015 0.0055 0.7944 0.1986 0.0908873926 0.0207827456 0.1483963485 0.0420471664 1.1341511693 0.0760658886 0.3618365852 0.0307392487 1.7352714956 .1696350493
0.0015 0.006 0.794 0.1985 0.0886597604 0.0267909237 0.1564488635 0.0156888090 1.1246297194 0.0989552313 0.4003209388 0.0871286860 1.7700592821 .2285636500
0.0015 0.0065 0.7936 0.1984 0.0806402846 0.0302695787 0.1788808697 0.0324148305 1.1033895619 0.1108012556 0.3844252275 0.0364096372 1.7473359437 .2098953020
0.0015 0.006999999999999999 0.7932 0.1983 0.0917784454 0.0376357779 0.1880837440 0.0565434065 1.0927694831 0.0405419016 0.3906998504 0.0707621194 1.7633315229 .2054832054
0.0015 0.0075 0.7928 0.1982 0.0779671260 0.0262822837 0.2116661095 0.0355682461 1.1081502868 0.0462875043 0.3580718115 0.0623489727 1.7558553338 .1704870068
0.0015 0.008 0.7924 0.1981 0.0788581788 0.0160883784 0.2375491935 0.0366674204 1.1224324617 0.0705559629 0.3856801521 0.0453319488 1.8245199861 .1686437105
0.0 0.004 0.7968 0.1992 0.0000000000 0.0000000000 0.1041075158 0.0474862965 1.0876425486 0.0773040648 0.3584901197 0.0486821602 1.5502401841 .1734725215
0.0015 0.0085 0.792 0.198 0.0730663352 0.0136304879 0.2392747324 0.0553369453 1.1037557715 0.0419082063 0.3773139883 0.0516131965 1.7934108274 .1624888360
0.0015 0.009000000000000001 0.7916 0.1979 0.0757394938 0.0132164499 0.2530790439 0.0181887774 1.1572223749 0.0916256157 0.3852618439 0.0172269857 1.8713027565 .1402578287
0.0015 0.0095 0.7912 0.1978 0.0801947581 0.0247257136 0.2582556607 0.0492643968 1.1198689944 0.0706167608 0.3685295163 0.0410198054 1.8268489295 .1856266766
0.0015 0.01 0.7908 0.1977 0.0895508133 0.0231330779 0.2875898226 0.0622683438 1.0905722254 0.1270404317 0.3785689129 0.0156516593 1.8462817742 .2280935127
0.002 0.0 0.7984 0.1996 0.1194010843 0.0383877324 0.0000000000 0.0000000000 1.0975302081 0.0573255502 0.3580718115 0.0187819912 1.5750031039 .1144952738
0.002 0.0005 0.7979999999999999 0.1995 0.1046987120 0.0320035627 0.0120787726 0.0067076897 1.1279256059 0.0992691523 0.3890266176 0.0316369336 1.6337297081 .1696173383
0.002 0.001 0.7976 0.1994 0.1029166063 0.0255780292 0.0212816469 0.0156888090 1.1473347154 0.1262355927 0.3727125982 0.0247333009 1.6442455668 .1922357318
0.002 0.0015 0.7972 0.1993 0.1051442385 0.0086390781 0.0408377548 0.0219474565 1.1202352040 0.1366585152 0.3819153784 0.0226968335 1.6481325757 .1899418833
0.002 0.002 0.7968 0.1992 0.1033621327 0.0274062138 0.0517661681 0.0162685371 1.1601520518 0.1135745845 0.3777322965 0.0650519674 1.6930126491 .2223013028
0.002 0.0025 0.7964 0.1991 0.0962337098 0.0110576753 0.0753485335 0.0043042503 1.1444050385 0.1054022264 0.3806604538 0.0665096869 1.6966477356 .1872738389
0.0 0.0045 0.7964 0.1991 0.0000000000 0.0000000000 0.1173366476 0.0285047798 1.1363484270 0.0989335449 0.3668562835 0.0453319488 1.6205413581 .1727702735
0.002 0.003 0.7959999999999999 0.19899999999999998 0.1176189786 0.0103146827 0.0845514079 0.0172936922 1.1260945578 0.0918010879 0.3706210572 0.0475033110 1.6988860015 .1669127738
0.002 0.0035 0.7956 0.1989 0.1113816085 0.0089105287 0.0954798211 0.0444640280 1.1447712481 0.0812424284 0.3731309064 0.0455629608 1.7247635841 .1801799459
0.002 0.004 0.7952 0.1988 0.1064808178 0.0255780292 0.1000812583 0.0429501704 1.1220662521 0.1570420229 0.3735492146 0.0310338446 1.7021775428 .2566040671
0.002 0.0045 0.7948 0.1987 0.0962337098 0.0103146827 0.1219380848 0.0165107619 1.0858115005 0.1139847641 0.3768956801 0.0468355754 1.6808789752 .1876457841
0.002 0.005 0.7944 0.1986 0.1042531856 0.0301381427 0.1455204503 0.0781567343 1.1381794750 0.0840720289 0.3685295163 0.0367921019 1.7564826272 .2291590078
0.002 0.0055 0.794 0.1985 0.1162823993 0.0269386961 0.1386182945 0.0582495420 1.1118123830 0.0320428179 0.3572351951 0.0327671783 1.7239482719 .1499982343
0.002 0.006 0.7936 0.1984 0.1131637143 0.0213481094 0.1880837440 0.0651351269 1.1359822174 0.0512484152 0.3706210572 0.0551405727 1.8078507329 .1928722242
0.002 0.0065 0.7932 0.1983 0.1033621327 0.0194404784 0.1875085644 0.0440153381 1.1535602788 0.1435429571 0.3693661326 0.0398250488 1.8137971085 .2468238224
0.002 0.006999999999999999 0.7928 0.1982 0.0966792362 0.0150690713 0.1926851812 0.0302174665 1.1282918155 0.1334209727 0.3944646241 0.0453319488 1.8121208570 .2240394593
0.002 0.0075 0.7924 0.1981 0.1136092407 0.0306086712 0.1972866183 0.0543963055 1.1096151253 0.1175298960 0.3568168869 0.0315926552 1.7773278712 .2341275279
