# Supplementary material for: Multipressure Sampling for Improving the Performance of MOF-based Electronic Noses
Source: ACS Sens. 2024 Jul 12;9(7):3531–9. doi: 10.1021/acssensors.4c00199 (PMC11287752; doi:10.1021/acssensors.4c00199)
Supplement: Supplementary file 2 — se4c00199_si_002.zip [file se4c00199_si_002.zip › Multiplex_Adsorption_Data/H2S_0.1bar/NU-100_EQeq.csv]

H2S_comp CO2_comp N2_comp O2_comp H2S_mass H2S_error CO2_mass CO2_error N2_mass N2_error O2_mass O2_error total_mass total_error
0.0 0.0 0.8 0.2 0.0000000000 0.0000000000 0.0000000000 0.0000000000 0.9790421899 0.0782661776 0.3327922888 0.0319644436 1.3118344787 .1102306212
0.0 0.0005 0.7996 0.1999 0.0000000000 0.0000000000 0.0067843703 0.0040249214 0.9914049621 0.0683375963 0.3447020333 0.0104549124 1.3428913657 .0828174301
0.0 0.005 0.7959999999999999 0.19899999999999998 0.0000000000 0.0000000000 0.0631648266 0.0239492648 1.0043635306 0.0122681957 0.3361950729 0.0225817739 1.4037234301 .0587992344
0.002 0.008 0.792 0.198 0.0891551870 0.0341252131 0.0998940036 0.0172928625 0.9739779217 0.0536580600 0.3283686694 0.0460571578 1.4913957817 .1511332934
0.002 0.0085 0.7916 0.1979 0.0871618799 0.0298506937 0.1097196432 0.0194834601 0.9995971605 0.0548278243 0.3193512914 0.0332638467 1.5158299750 .1374258248
0.002 0.009000000000000001 0.7912 0.1978 0.0771953448 0.0068188814 0.1218847210 0.0269350504 0.9917028602 0.0610553092 0.3344936809 0.0208488226 1.5252766069 .1156580636
0.002 0.0095 0.7908 0.1977 0.0846249437 0.0235042362 0.1176737325 0.0122547258 0.9893196752 0.0868443292 0.3176498994 0.0272775123 1.5092682508 .1498808035
0.002 0.01 0.7904 0.1976 0.0902424453 0.0226504913 0.1324121921 0.0065169202 0.9893196752 0.0565426024 0.3300700615 0.0206142449 1.5420443741 .1063242588
0.0025 0.0 0.7979999999999999 0.1995 0.1152493880 0.0120963433 0.0000000000 0.0000000000 1.0085341043 0.0345921171 0.3341534025 0.0151948696 1.4579368948 .0618833300
0.0025 0.0005 0.7976 0.1994 0.0993029318 0.0102251112 0.0060825389 0.0066827717 0.9666794177 0.0975133010 0.3304103399 0.0168978300 1.4024752283 .1313190139
0.0025 0.001 0.7972 0.1993 0.1099943059 0.0250463051 0.0116971901 0.0070958669 0.9963202812 0.0600721007 0.3324520104 0.0253364644 1.4504637876 .1175507371
0.0025 0.0015 0.7968 0.1992 0.0967659956 0.0180628928 0.0264356497 0.0083173520 1.0009377021 0.0518719255 0.3390874395 0.0576729250 1.4632267869 .1359250953
0.0025 0.002 0.7964 0.1991 0.1094506767 0.0303957378 0.0222246612 0.0069398947 1.0015334984 0.0510389129 0.3419798060 0.0347683955 1.4751886423 .1231429409
0.0 0.0055 0.7956 0.1989 0.0000000000 0.0000000000 0.0821142746 0.0131008529 1.0101725440 0.0647104399 0.3411291099 0.0369323587 1.4334159285 .1147436515
0.0025 0.0025 0.7959999999999999 0.19899999999999998 0.1130748713 0.0375309805 0.0332200199 0.0161810660 1.0009377021 0.0621315802 0.3365353514 0.0364368117 1.4837679447 .1522804384
0.0025 0.003 0.7956 0.1989 0.1032895459 0.0307736592 0.0432796034 0.0070958669 0.9869364902 0.1105856265 0.3482749566 0.0295983546 1.4817805961 .1780535072
0.0025 0.0035 0.7952 0.1988 0.1223165675 0.0222526728 0.0446832662 0.0096343954 0.9963202812 0.0844813034 0.3416395276 0.0205467309 1.5049596425 .1369151025
0.0025 0.004 0.7948 0.1987 0.1150681783 0.0254210836 0.0540410183 0.0084219769 0.9699562970 0.0670211200 0.3144172544 0.0237123032 1.4534827480 .1245764837
0.0025 0.0045 0.7944 0.1986 0.1185111632 0.0230471422 0.0528712993 0.0167657911 0.9654878252 0.0849119403 0.3326221496 0.0339767613 1.4694924373 .1587016349
0.0025 0.005 0.794 0.1985 0.1058264821 0.0190537528 0.0706510283 0.0125198190 0.9608704042 0.0307196384 0.3412992491 0.0471429923 1.4786471637 .1094362025
0.0025 0.0055 0.7936 0.1984 0.1128936615 0.0160695333 0.0734583539 0.0120566202 1.0195563350 0.0455793867 0.3241151892 0.0514709768 1.5300235396 .1251765170
0.0025 0.006 0.7932 0.1983 0.1101755156 0.0283197821 0.0828161060 0.0192574262 0.9793400880 0.0699711904 0.3389173002 0.0301218481 1.5112490098 .1476702468
0.0025 0.0065 0.7928 0.1982 0.1125312421 0.0296520253 0.0835179374 0.0122547258 0.9653388761 0.0690288519 0.3321117320 0.0145406823 1.4934997876 .1254762853
0.0025 0.006999999999999999 0.7924 0.1981 0.0964035761 0.0186073365 0.0945132961 0.0238301363 0.9924476055 0.0413917627 0.3458930077 0.0366585838 1.5292574854 .1204878193
0.0 0.006 0.7952 0.1988 0.0000000000 0.0000000000 0.0832839936 0.0138323910 1.0024271927 0.0867441285 0.3353443769 0.0278197114 1.4210555632 .1283962309
0.0025 0.0075 0.792 0.198 0.1114439837 0.0166081461 0.0968527341 0.0236456897 0.9888728280 0.0410451298 0.3196915699 0.0376987942 1.5168611157 .1189977598
0.0025 0.008 0.7916 0.1979 0.1119876129 0.0221817290 0.1118251375 0.0257805645 0.9788932408 0.0312807217 0.3370457690 0.0253821239 1.5397517602 .1046251391
0.0025 0.0085 0.7912 0.1978 0.1114439837 0.0337069581 0.1186095077 0.0118920794 1.0027250909 0.0312807217 0.3178200386 0.0450994078 1.5505986209 .1219791670
0.0025 0.009000000000000001 0.7908 0.1977 0.1230414064 0.0269606951 0.1296048664 0.0148254675 0.9818722221 0.0823331355 0.3380666042 0.0436247013 1.5725850991 .1677439994
0.0025 0.0095 0.7904 0.1976 0.0980344637 0.0166634146 0.1225865524 0.0197623672 0.9799358842 0.0637000655 0.3297297831 0.0207430327 1.5302866834 .1208688800
0.0025 0.01 0.79 0.1975 0.1094506767 0.0560919490 0.1286690912 0.0181815127 0.9721905330 0.0627045481 0.3236047716 0.0342415457 1.5339150725 .1712195555
0.003 0.0 0.7976 0.1994 0.1388066529 0.0436320518 0.0000000000 0.0000000000 0.9995971605 0.0854682130 0.3460631469 0.0411075478 1.4844669603 .1702078126
0.003 0.0005 0.7972 0.1993 0.1293837469 0.0234146532 0.0077201455 0.0031733681 0.9921497074 0.0588558044 0.3418096668 0.0202858454 1.4710632666 .1057296711
0.003 0.001 0.7968 0.1992 0.1350012485 0.0379243868 0.0116971901 0.0041849140 0.9677220611 0.1016553074 0.3314311751 0.0658295834 1.4458516748 .2095941916
0.003 0.0015 0.7964 0.1991 0.1375381848 0.0293179199 0.0217567736 0.0088280857 0.9628067420 0.0588331829 0.3270075558 0.0103547566 1.4491092562 .1073339451
0.0 0.0065 0.7948 0.1987 0.0000000000 0.0000000000 0.0891325886 0.0246874456 0.9637004364 0.0632218153 0.3489555135 0.0346416127 1.4017885385 .1225508736
0.003 0.002 0.7959999999999999 0.19899999999999998 0.1223165675 0.0377508189 0.0238622678 0.0151323850 0.9855959486 0.0508403104 0.3440214765 0.0263929730 1.4757962604 .1301164873
0.003 0.0025 0.7956 0.1989 0.1353636680 0.0457654132 0.0313484695 0.0092873038 1.0024271927 0.0626861470 0.3375561866 0.0364336338 1.5066955168 .1541724978
0.003 0.003 0.7952 0.1988 0.1476859296 0.0470726935 0.0423438282 0.0027282301 1.0039166834 0.0650551124 0.3246256069 0.0403570773 1.5185720481 .1552131133
0.003 0.0035 0.7948 0.1987 0.1190547923 0.0339515664 0.0402383340 0.0105248714 0.9745737180 0.0968173491 0.3154380897 0.0181148325 1.4493049340 .1594086194
0.003 0.004 0.7944 0.1986 0.1359072972 0.0240674901 0.0491281985 0.0160042184 0.9878301846 0.0554250651 0.3297297831 0.0492593407 1.5025954634 .1447561143
0.003 0.0045 0.794 0.1985 0.1292025372 0.0073025498 0.0540410183 0.0095201044 0.9979587208 0.0763398459 0.3237749108 0.0192670915 1.5049771871 .1124295916
0.003 0.005 0.7936 0.1984 0.1400751210 0.0559536209 0.0643345456 0.0168049179 0.9684668064 0.0614970258 0.3224137972 0.0286521699 1.4952902702 .1629077345
0.003 0.0055 0.7932 0.1983 0.1286589080 0.0218355844 0.0718207473 0.0197180072 0.9954265868 0.0779935752 0.3293895047 0.0367343117 1.5252957468 .1562814785
0.003 0.006 0.7928 0.1982 0.1195984215 0.0570163103 0.0743941291 0.0121650777 0.9738289727 0.0501991489 0.3298999223 0.0348249647 1.4977214456 .1542055016
0.003 0.0065 0.7924 0.1981 0.1340951999 0.0325572921 0.0818803308 0.0153050033 0.9839575089 0.0584472782 0.3314311751 0.0343259803 1.5313642147 .1406355539
0.0 0.006999999999999999 0.7944 0.1986 0.0000000000 0.0000000000 0.0935775209 0.0177550862 0.9878301846 0.0470697892 0.3384068826 0.0267805813 1.4198145881 .0916054567
0.003 0.006999999999999999 0.792 0.198 0.1373569750 0.0408200809 0.0949811837 0.0187388840 0.9680199592 0.0516782417 0.3137366976 0.0078633033 1.5140948155 .1191005099
0.003 0.0075 0.7916 0.1979 0.1232226161 0.0116313499 0.1019994978 0.0147514507 0.9589340664 0.0389962187 0.3338131240 0.0560230975 1.5179693043 .1214021168
0.003 0.008 0.7912 0.1978 0.1253971329 0.0360529952 0.1012976664 0.0074862017 1.0092788496 0.1038951478 0.3397679963 0.0304468377 1.5757416452 .1778811824
0.003 0.0085 0.7908 0.1977 0.1404375404 0.0337653589 0.1158021821 0.0122904019 0.9987034662 0.0618596056 0.3280283910 0.0191767341 1.5829715797 .1270921005
0.003 0.009000000000000001 0.7904 0.1976 0.1362697167 0.0145239344 0.1193113391 0.0162754957 1.0100235949 0.0720605652 0.3423200844 0.0267199819 1.6079247351 .1295799772
0.003 0.0095 0.79 0.1975 0.1223165675 0.0398331797 0.1293709226 0.0254816246 1.0021292946 0.0326140631 0.3271776950 0.0284208875 1.5809944797 .1263497549
0.003 0.01 0.7896 0.1974 0.1264843913 0.0310202265 0.1408341689 0.0225655745 0.9850001524 0.0827095249 0.3358547945 0.0295552910 1.5881735071 .1658506169
0.0035 0.0 0.7972 0.1993 0.1663505318 0.0267945410 0.0000000000 0.0000000000 1.0051082759 0.0439094157 0.3263269989 0.0300063054 1.4977858066 .1007102621
0.0035 0.0005 0.7968 0.1992 0.1484107685 0.0127311926 0.0074862017 0.0074862017 0.9787442917 0.0625259709 0.3278582518 0.0179929753 1.4624995137 .1007363405
0.0035 0.001 0.7964 0.1991 0.1656256929 0.0450684299 0.0147384595 0.0094276740 0.9587851173 0.0736935179 0.3361950729 0.0486181529 1.4753443426 .1768077747
0.0 0.0075 0.794 0.1985 0.0000000000 0.0000000000 0.0942793523 0.0135283453 0.9927455037 0.0544998901 0.3348339593 0.0205748886 1.4218588153 .0886031240
0.0035 0.0015 0.7959999999999999 0.19899999999999998 0.1596457718 0.0270579562 0.0224586050 0.0147514507 1.0153857612 0.1220204686 0.3424902236 0.0284819334 1.5399803616 .1923118089
0.0035 0.002 0.7956 0.1989 0.1621827080 0.0257036915 0.0238622678 0.0125198190 0.9696583989 0.0321674805 0.3390874395 0.0166909944 1.4947908142 .0870819854
0.0035 0.0025 0.7952 0.1988 0.1563839966 0.0333071173 0.0299448067 0.0151323850 1.0040656324 0.0451431167 0.3414693884 0.0267849046 1.5318638241 .1203675236
0.0035 0.003 0.7948 0.1987 0.1531222215 0.0395850985 0.0423438282 0.0165687715 0.9705520933 0.0431839272 0.3333027064 0.0418749885 1.4993208494 .1412127857
0.0035 0.0035 0.7944 0.1986 0.1507664950 0.0250725124 0.0444493224 0.0066169300 1.0010866512 0.0674027014 0.3307506183 0.0273368758 1.5270530869 .1264290196
0.0035 0.004 0.794 0.1985 0.1592833523 0.0196309611 0.0500639737 0.0049956726 1.0197052840 0.0615676947 0.3344936809 0.0310083081 1.5635462909 .1172026365
0.0035 0.0045 0.7936 0.1984 0.1650820637 0.0194291987 0.0598896134 0.0156864509 1.0088320024 0.0439296216 0.3290492262 0.0352545516 1.5628529057 .1142998228
0.0035 0.005 0.7932 0.1983 0.1536658507 0.0415693698 0.0734583539 0.0206295460 1.0134494234 0.0728018162 0.3338131240 0.0148167709 1.5743867520 .1498175029
0.0035 0.0055 0.7928 0.1982 0.1451489934 0.0306324851 0.0701831407 0.0108727254 0.9595298626 0.0751128725 0.3287089478 0.0216444891 1.5035709445 .1382625721
0.0035 0.006 0.7924 0.1981 0.1574712550 0.0139142643 0.0823482184 0.0094276740 0.9850001524 0.0602063830 0.3191811522 0.0354183900 1.5440007780 .1189667113
0.0 0.008 0.7936 0.1984 0.0000000000 0.0000000000 0.1057425986 0.0222234299 0.9857448977 0.0758827868 0.3283686694 0.0376003798 1.4198561657 .1357065965
0.0035 0.0065 0.792 0.198 0.1520349631 0.0238592046 0.0849216002 0.0126934725 0.9987034662 0.0588829387 0.3275179734 0.0339597175 1.5631780029 .1293953333
0.0035 0.006999999999999999 0.7916 0.1979 0.1558403675 0.0093107245 0.0891325886 0.0124144610 0.9872343883 0.0456435927 0.3428305020 0.0254413589 1.5750378464 .0928101371
0.0035 0.0075 0.7912 0.1978 0.1549343188 0.0338818585 0.0982563969 0.0194046477 1.0110662384 0.0470980611 0.3310908967 0.0197654606 1.5953478508 .1201500279
0.0035 0.008 0.7908 0.1977 0.1487731880 0.0290930514 0.0963848465 0.0337593147 0.9887238790 0.0662285891 0.3464034254 0.0333993274 1.5802853389 .1624802826
0.0035 0.0085 0.7904 0.1976 0.1572900453 0.0458084433 0.1153342945 0.0091925329 1.0195563350 0.0584138650 0.3236047716 0.0235161683 1.6157854464 .1369310095
0.0035 0.009000000000000001 0.79 0.1975 0.1679814193 0.0370058486 0.1118251375 0.0334989227 0.9763611067 0.0581626542 0.3283686694 0.0153691371 1.5845363329 .1440365626
0.0035 0.0095 0.7896 0.1974 0.1531222215 0.0399155308 0.1242241590 0.0241495282 0.9821701202 0.0343475376 0.3368756298 0.0224170915 1.5963921305 .1208296881
0.0035 0.01 0.7892 0.1973 0.1462362518 0.0325088437 0.1389626185 0.0269350504 0.9729352783 0.0514993404 0.3343235417 0.0117875900 1.5924576903 .1227308245
0.004 0.0 0.7968 0.1992 0.1920823134 0.0338624697 0.0000000000 0.0000000000 1.0298338203 0.0327606683 0.3526985760 0.0492005404 1.5746147097 .1158236784
0.004 0.0005 0.7964 0.1991 0.1719680334 0.0454023500 0.0081880331 0.0041849140 1.0048103777 0.0312636951 0.3397679963 0.0248566336 1.5247344405 .1057075927
0.0 0.0085 0.7932 0.1983 0.0000000000 0.0000000000 0.1108893623 0.0211016791 0.9836596108 0.0937002080 0.3317714536 0.0390505619 1.4263204267 .1538524490
0.004 0.001 0.7959999999999999 0.19899999999999998 0.1826594074 0.0269412008 0.0131008529 0.0125023210 0.9995971605 0.1220124683 0.3236047716 0.0250653801 1.5189621924 .1865213702
0.004 0.0015 0.7956 0.1989 0.1884581188 0.0198174195 0.0184815604 0.0082909895 0.9922986565 0.0837279236 0.3382367434 0.0245519777 1.5374750791 .1363883103
0.004 0.002 0.7952 0.1988 0.1884581188 0.0518652510 0.0304126943 0.0144212645 1.0006398040 0.0473048717 0.3406186923 0.0165516681 1.5601293094 .1301430553
0.004 0.0025 0.7948 0.1987 0.1862836020 0.0190950693 0.0292429753 0.0086274211 1.0086830534 0.0453901343 0.3414693884 0.0360855592 1.5656790191 .1091981839
0.004 0.003 0.7944 0.1986 0.1748673891 0.0510098147 0.0465548166 0.0144515932 1.0127046781 0.0671256432 0.3319415928 0.0408107181 1.5660684766 .1733977692
0.004 0.0035 0.794 0.1985 0.1772231155 0.0434087141 0.0495960861 0.0157699641 1.0304296165 0.0601178789 0.3191811522 0.0184943744 1.5764299703 .1377909315
0.004 0.004 0.7936 0.1984 0.1721492431 0.0651952214 0.0547428497 0.0063467363 0.9879791336 0.0640903430 0.3421499452 0.0575603845 1.5570211716 .1931926852
0.004 0.0045 0.7932 0.1983 0.1810285199 0.0533064696 0.0535731307 0.0097473465 0.9905112677 0.0493109140 0.3322818712 0.0324355126 1.5573947895 .1448002427
0.004 0.005 0.7928 0.1982 0.1681626291 0.0460800345 0.0605914448 0.0156165154 0.9987034662 0.0870199127 0.3302402007 0.0226329914 1.5576977408 .1713494540
0.004 0.0055 0.7924 0.1981 0.1799412615 0.0479518062 0.0629308828 0.0105040507 0.9936391980 0.0640474042 0.3341534025 0.0412621779 1.5706647448 .1637654390
0.0 0.009000000000000001 0.7928 0.1982 0.0000000000 0.0000000000 0.1174397887 0.0265750274 0.9860427958 0.0276901075 0.3419798060 0.0485657292 1.4454623905 .1028308641
0.004 0.006 0.792 0.198 0.1833842464 0.0454919438 0.0795408928 0.0122010160 0.9979587208 0.0602608958 0.3513374624 0.0305872252 1.6122213224 .1485410808
0.004 0.0065 0.7916 0.1979 0.1815721491 0.0275677120 0.0851555440 0.0140677861 1.0079383081 0.0503139263 0.3334728456 0.0379376097 1.6081388468 .1298870341
0.004 0.006999999999999999 0.7912 0.1978 0.1853775534 0.0509789059 0.0809445556 0.0229884756 0.9866385921 0.0683440890 0.3441916157 0.0493063304 1.5971523168 .1916178009
0.004 0.0075 0.7908 0.1977 0.1748673891 0.0505831632 0.1073802052 0.0159631292 1.0143431178 0.0936793695 0.3326221496 0.0334097262 1.6292128617 .1936353881
0.004 0.008 0.7904 0.1976 0.1955252982 0.0181716408 0.1022334416 0.0232347538 1.0046614287 0.1301818217 0.3292193655 0.0286723688 1.6316395340 .2002605851
0.004 0.0085 0.79 0.1975 0.1706995653 0.0217028441 0.1106554185 0.0095430721 0.9906602168 0.0720359308 0.3380666042 0.0214564361 1.6100818048 .1247382831
0.004 0.009000000000000001 0.7896 0.1974 0.1763170669 0.0617454704 0.1069123176 0.0137689393 1.0018313965 0.0650237300 0.3283686694 0.0191586115 1.6134294504 .1596967512
0.004 0.0095 0.7892 0.1973 0.1815721491 0.0500165115 0.1270314846 0.0095430721 0.9921497074 0.0442897477 0.3259867205 0.0167187203 1.6267400616 .1205680516
0.004 0.01 0.7888 0.1972 0.1672565804 0.0593040506 0.1424717756 0.0271374811 0.9855959486 0.0667889989 0.3247957461 0.0380351515 1.6201200507 .1912656821
0.0045 0.0 0.7964 0.1991 0.1991494928 0.0497637683 0.0000000000 0.0000000000 0.9830638146 0.0258331099 0.3416395276 0.0380990276 1.5238528350 .1136959058
0.0 0.0095 0.7924 0.1981 0.0000000000 0.0000000000 0.1263296532 0.0446581500 0.9684668064 0.0672194430 0.3275179734 0.0424598745 1.4223144330 .1543374675
0.0045 0.0005 0.7959999999999999 0.19899999999999998 0.1819345685 0.0357015360 0.0042109884 0.0038011369 0.9479118357 0.0588256405 0.3251360245 0.0351064433 1.4591934171 .1334347567
0.0045 0.001 0.7956 0.1989 0.1877332799 0.0354245324 0.0138026843 0.0031036153 0.9836596108 0.0641304856 0.3351742377 0.0273707401 1.5203698127 .1300293734
0.0045 0.0015 0.7952 0.1988 0.2000555415 0.0664563059 0.0215228298 0.0114225921 1.0022782437 0.0610465876 0.3394277179 0.0319571979 1.5632843329 .1708826835
0.0045 0.002 0.7948 0.1987 0.2062166723 0.0518221809 0.0290090315 0.0052101759 0.9805316805 0.0504196428 0.3178200386 0.0356335032 1.5335774229 .1430855028
0.0045 0.0025 0.7944 0.1986 0.1937132009 0.0420999772 0.0322842447 0.0124320827 0.9863406940 0.0283332284 0.3288790870 0.0211027493 1.5412172266 .1039680376
0.0045 0.003 0.794 0.1985 0.1960689274 0.0430135562 0.0437474910 0.0038011369 0.9988524152 0.0535835843 0.3341534025 0.0447876718 1.5728222361 .1451859492
0.0045 0.0035 0.7936 0.1984 0.2096596571 0.0541644339 0.0442153786 0.0061718614 0.9785953427 0.0403209267 0.3441916157 0.0385371876 1.5766619941 .1391944096
0.0045 0.004 0.7932 0.1983 0.2051294139 0.0357419827 0.0575501753 0.0081578991 1.0208968765 0.1003496709 0.3407888315 0.0417947230 1.6243652972 .1860442757
0.0045 0.0045 0.7928 0.1982 0.2015052193 0.0445731735 0.0601235572 0.0088280857 0.9750205652 0.0635745590 0.3399381355 0.0166909944 1.5765874772 .1336668126
0.0045 0.005 0.7924 0.1981 0.1949816690 0.0387195626 0.0743941291 0.0186920952 1.0012356002 0.0370712643 0.3370457690 0.0559900186 1.6076571673 .1504729407
0.0 0.001 0.7992 0.1998 0.0000000000 0.0000000000 0.0119311339 0.0084219769 0.9791911389 0.0359137164 0.3190110130 0.0440131417 1.3101332858 .0883488350
0.0 0.01 0.792 0.198 0.0000000000 0.0000000000 0.1335819111 0.0195954993 0.9617640986 0.0814227024 0.3520180192 0.0138389185 1.4473640289 .1148571202
0.0045 0.0055 0.792 0.198 0.2132838517 0.0363432817 0.0676097588 0.0077449179 0.9842554071 0.0609680374 0.3271776950 0.0367847104 1.5923267126 .1418409474
0.0045 0.006 0.7916 0.1979 0.1933507815 0.0386040525 0.0772014547 0.0209768160 0.9887238790 0.0656836657 0.3239450500 0.0248286681 1.5832211652 .1500932023
0.0045 0.0065 0.7912 0.1978 0.1846527145 0.0504193075 0.0886647010 0.0082909895 0.9628067420 0.0657768236 0.3418096668 0.0382173714 1.5779338243 .1627044920
0.0045 0.006999999999999999 0.7908 0.1977 0.1953440885 0.0251770688 0.0912380829 0.0049072466 0.9750205652 0.0514803818 0.3259867205 0.0335722208 1.5875894571 .1151369180
0.0045 0.0075 0.7904 0.1976 0.2087536085 0.0557301678 0.1029352730 0.0200155295 0.9766590049 0.0280182650 0.3389173002 0.0263929730 1.6272651866 .1301569353
0.0045 0.008 0.79 0.1975 0.2149147393 0.0356831360 0.1134627441 0.0414021048 0.9733821255 0.0352099958 0.3256464421 0.0569130270 1.6274060510 .1692082636
0.0045 0.0085 0.7896 0.1974 0.2058542528 0.0485073772 0.1251599342 0.0265503026 0.9873833374 0.0550297750 0.3326221496 0.0273707401 1.6510196740 .1574581949
0.0045 0.009000000000000001 0.7892 0.1973 0.2013240096 0.0840266214 0.1279672598 0.0214208736 1.0086830534 0.0991897875 0.3333027064 0.0199404312 1.6712770292 .2245777137
0.0045 0.0095 0.7888 0.1972 0.1958877177 0.0371793615 0.1204810581 0.0255845118 0.9841064580 0.0468619412 0.3350040985 0.0178248734 1.6354793323 .1274506879
0.0045 0.01 0.7884 0.1971 0.2025924777 0.0403996109 0.1363892367 0.0087032125 0.9763611067 0.0896915801 0.3217332403 0.0150031527 1.6370760614 .1537975562
0.0005 0.0 0.7996 0.1999 0.0248257330 0.0043791310 0.0000000000 0.0000000000 1.0085341043 0.0291788135 0.3304103399 0.0314936818 1.3637701772 .0650516263
0.005 0.0 0.7959999999999999 0.19899999999999998 0.2299551469 0.0301353469 0.0000000000 0.0000000000 0.9912560130 0.1002417233 0.3344936809 0.0420956169 1.5557048408 .1724726871
0.005 0.0005 0.7956 0.1989 0.2085723988 0.0656409578 0.0058485951 0.0076881779 0.9803827314 0.0643390990 0.3280283910 0.0184693143 1.5228321163 .1561375490
0.005 0.001 0.7952 0.1988 0.2203510312 0.0450829996 0.0123990215 0.0070338930 0.9900644205 0.0446906764 0.3217332403 0.0173308309 1.5445477135 .1141383999
0.005 0.0015 0.7948 0.1987 0.2254249036 0.0317897856 0.0187155042 0.0062773709 0.9841064580 0.0713563956 0.3227540756 0.0431174511 1.5510009414 .1525410032
0.005 0.002 0.7944 0.1986 0.2218007090 0.0748236017 0.0252659306 0.0040789496 0.9759142596 0.0465770174 0.3414693884 0.0048839140 1.5644502876 .1303634827
0.005 0.0025 0.794 0.1985 0.2243376452 0.0151437568 0.0304126943 0.0103571336 0.9735310745 0.0497356065 0.3333027064 0.0239503796 1.5615841204 .0991868765
0.005 0.003 0.7936 0.1984 0.2263309523 0.0224407601 0.0418759406 0.0068446056 0.9918518093 0.0484155486 0.3392575787 0.0413182635 1.5993162809 .1190191778
0.005 0.0035 0.7932 0.1983 0.2373847458 0.0440902301 0.0502979175 0.0041849140 0.9891707261 0.0833763584 0.3351742377 0.0285712314 1.6120276271 .1602227339
0.005 0.004 0.7928 0.1982 0.2058542528 0.0412808332 0.0540410183 0.0133491540 0.9692115517 0.0627045481 0.3292193655 0.0405059969 1.5583261883 .1578405322
0.005 0.0045 0.7924 0.1981 0.2261497425 0.0317111849 0.0542749621 0.0045843436 0.9924476055 0.0734583194 0.3281985302 0.0247352215 1.6010708403 .1344890694
0.0005 0.0005 0.7992 0.1998 0.0208391189 0.0068764258 0.0063164827 0.0060283101 0.9827659164 0.0749058306 0.3271776950 0.0370356750 1.3370992130 .1248462415
0.005 0.005 0.792 0.198 0.2219819188 0.0404386067 0.0641006018 0.0230835089 0.9966181793 0.0732877826 0.3293895047 0.0146517421 1.6120902046 .1514616403
0.005 0.0055 0.7916 0.1979 0.2306799858 0.0574592022 0.0767335671 0.0173560446 0.9899154715 0.0716592068 0.3293895047 0.0477773190 1.6267185291 .1942517726
0.005 0.006 0.7912 0.1978 0.2232503869 0.0634140853 0.0846876564 0.0181574152 0.9800848333 0.0405075733 0.3421499452 0.0291807341 1.6301728218 .1512598079
0.005 0.0065 0.7908 0.1977 0.2136462712 0.0756528376 0.0804766680 0.0106077457 0.9553592889 0.0300773857 0.3288790870 0.0284819334 1.5783613151 .1448199024
0.005 0.006999999999999999 0.7904 0.1976 0.2179953047 0.0339709043 0.0926417457 0.0110127663 0.9794890371 0.0355660920 0.3249658853 0.0316111138 1.6150919728 .1121608764
0.005 0.0075 0.79 0.1975 0.2236128063 0.0525870510 0.0928756895 0.0136892111 0.9827659164 0.0586685382 0.3264971381 0.0313241020 1.6257515503 .1562689023
0.005 0.008 0.7896 0.1974 0.2205322409 0.0526893581 0.0996600598 0.0103993217 0.9638493855 0.0394689722 0.3106741919 0.0318919125 1.5947158781 .1344495645
0.005 0.0085 0.7892 0.1973 0.2368411166 0.0625275982 0.1111233061 0.0134797111 0.9836596108 0.0639572776 0.3355145161 0.0125764987 1.6671385496 .1525410856
0.005 0.009000000000000001 0.7888 0.1972 0.2011427999 0.0268777464 0.1193113391 0.0306814420 0.9672752139 0.0504530735 0.3208825443 0.0414860654 1.6086118972 .1494983273
0.005 0.0095 0.7884 0.1971 0.2393780528 0.0306539169 0.1258617656 0.0332694080 0.9917028602 0.0513353761 0.3273478342 0.0230637486 1.6842905128 .1383224496
0.0005 0.001 0.7988 0.1997 0.0215639578 0.0043490335 0.0119311339 0.0105040507 0.9535719001 0.0686045866 0.3452124509 0.0402967807 1.3322794427 .1237544515
0.005 0.01 0.7879999999999999 0.19699999999999998 0.2406465209 0.0590710366 0.1384947309 0.0209036347 1.0234290106 0.0667477962 0.3196915699 0.0353201781 1.7222618323 .1820426456
0.0055 0.0 0.7956 0.1989 0.2652910441 0.0523366828 0.0000000000 0.0000000000 0.9857448977 0.0371907646 0.3333027064 0.0345244272 1.5843386482 .1240518746
0.0055 0.0005 0.7952 0.1988 0.2555057187 0.0588304022 0.0098256397 0.0043390111 1.0216416218 0.0779013566 0.3389173002 0.0246461191 1.6258902804 .1657168890
0.0055 0.001 0.7948 0.1987 0.2321296636 0.0514252652 0.0138026843 0.0054161906 0.9875322865 0.0497052641 0.3290492262 0.0152708824 1.5625138606 .1218176023
0.0055 0.0015 0.7944 0.1986 0.2420961987 0.0402171307 0.0205870546 0.0109329626 0.9937881471 0.0681828876 0.3431707804 0.0652820390 1.5996421808 .1846150199
0.0055 0.002 0.794 0.1985 0.2480761198 0.0455467690 0.0290090315 0.0116878286 0.9930434018 0.0320929067 0.3378964650 0.0281095510 1.6080250181 .1174370553
0.0055 0.0025 0.7936 0.1984 0.2681903998 0.0574066017 0.0348576265 0.0132669033 1.0192584368 0.0431242908 0.3605249795 0.0237074196 1.6828314426 .1375052154
0.0055 0.003 0.7932 0.1983 0.2335793414 0.0576850656 0.0376649522 0.0134309009 1.0046614287 0.0571001628 0.3496360703 0.0439473227 1.6255417926 .1721634520
0.0055 0.0035 0.7928 0.1982 0.2611232203 0.0425499584 0.0479584795 0.0115559714 0.9917028602 0.0876782557 0.3297297831 0.0465647107 1.6305143431 .1883488962
0.0055 0.004 0.7924 0.1981 0.2433646668 0.0586470389 0.0570822877 0.0142993066 0.9946818415 0.0607639158 0.3569520562 0.0477676239 1.6520808522 .1814778852
0.0005 0.0015 0.7984 0.1996 0.0253693621 0.0112874899 0.0222246612 0.0062773709 0.9802337824 0.1273088474 0.3256464421 0.0370950296 1.3534742478 .1819687378
0.0055 0.0045 0.792 0.198 0.2545996701 0.0767439785 0.0582520068 0.0090485156 0.9739779217 0.0435726292 0.3363652121 0.0350767466 1.6231948107 .1644418699
0.0055 0.005 0.7916 0.1979 0.2426398279 0.0528362329 0.0680776464 0.0252572646 0.9717436858 0.1095009649 0.3353443769 0.0520236620 1.6178055370 .2396181244
0.0055 0.0055 0.7912 0.1978 0.2790629836 0.0855877935 0.0643345456 0.0217454508 0.9808295786 0.0488770852 0.3298999223 0.0281095510 1.6541270301 .1843198805
0.0055 0.006 0.7908 0.1977 0.2228879674 0.0259072883 0.0804766680 0.0160315527 0.9887238790 0.0490999013 0.3321117320 0.0246226175 1.6242002464 .1156613598
0.0055 0.0065 0.7904 0.1976 0.2571366063 0.0085303410 0.0917059705 0.0277438018 0.9762121577 0.0526985068 0.3372159082 0.0252035839 1.6622706427 .1141762335
0.0055 0.006999999999999999 0.79 0.1975 0.2346665998 0.0210390661 0.1017655540 0.0319742216 0.9620619967 0.0662674364 0.3338131240 0.0424816851 1.6323072745 .1617624092
0.0055 0.0075 0.7896 0.1974 0.2350290193 0.0740489564 0.0910041391 0.0177180579 0.9948307905 0.0534509269 0.3253061637 0.0182802682 1.6461701126 .1634982094
0.0055 0.008 0.7892 0.1973 0.2382907944 0.0198174195 0.1083159804 0.0177304092 0.9561040342 0.0333778864 0.3324520104 0.0210147750 1.6351628194 .0919404901
0.0055 0.0085 0.7888 0.1972 0.2397404723 0.0658826345 0.1048068234 0.0290919254 0.9972139755 0.0512003602 0.3416395276 0.0229933555 1.6834007988 .1691682756
0.0055 0.009000000000000001 0.7884 0.1971 0.2466264420 0.0439470022 0.1246920466 0.0139270265 0.9872343883 0.0457407027 0.3499763487 0.0286238674 1.7085292256 .1322385988
0.0005 0.002 0.7979999999999999 0.1995 0.0219263773 0.0086069853 0.0243301554 0.0082909895 1.0039166834 0.0429738052 0.3213929619 0.0142104438 1.3715661780 .0740822238
0.0055 0.0095 0.7879999999999999 0.19699999999999998 0.2652910441 0.0867947315 0.1267975408 0.0258653414 0.9869364902 0.0487625656 0.3304103399 0.0474270478 1.7094354150 .2088496863
0.0055 0.01 0.7876 0.1969 0.2748951598 0.0313989979 0.1398983937 0.0254816246 0.9948307905 0.0747920099 0.3441916157 0.0372383383 1.7538159597 .1689109707
0.006 0.0 0.7952 0.1988 0.2687340290 0.0528262882 0.0000000000 0.0000000000 1.0119599328 0.0691572921 0.3329624280 0.0293232344 1.6136563898 .1513068147
0.006 0.0005 0.7948 0.1987 0.2736266917 0.0627833530 0.0060825389 0.0047715361 1.0124067799 0.0661816741 0.3412992491 0.0442937420 1.6334152596 .1780303052
0.006 0.001 0.7944 0.1986 0.2613044301 0.0779547323 0.0119311339 0.0077449179 0.9933412999 0.0479921184 0.3443617549 0.0420543372 1.6109386188 .1757461058
0.006 0.0015 0.794 0.1985 0.2931973425 0.0458227777 0.0238622678 0.0156305276 0.9995971605 0.0262995290 0.3430006412 0.0287610755 1.6596574120 .1165139098
0.006 0.002 0.7936 0.1984 0.2830495976 0.0553636502 0.0322842447 0.0143908719 0.9855959486 0.0702913337 0.3365353514 0.0350437208 1.6374651423 .1750895766
0.006 0.0025 0.7932 0.1983 0.2629353176 0.0651891771 0.0357934017 0.0143908719 0.9957244849 0.0387611140 0.3350040985 0.0595769103 1.6294573027 .1779180733
0.006 0.003 0.7928 0.1982 0.2649286247 0.0484694533 0.0369631208 0.0138482085 0.9729352783 0.0398404636 0.3361950729 0.0271456025 1.6110220967 .1293037279
0.006 0.0035 0.7924 0.1981 0.2676467706 0.0614789895 0.0505318613 0.0151179112 0.9899154715 0.0378271974 0.3212228227 0.0255684756 1.6293169261 .1399925737
0.0005 0.0025 0.7976 0.1994 0.0222887967 0.0110879034 0.0311145257 0.0156305276 0.9821701202 0.0870219523 0.3266672773 0.0377080074 1.3622407199 .1514483907
0.006 0.004 0.792 0.198 0.2544184604 0.0234706826 0.0479584795 0.0089999978 0.9736800236 0.0381565521 0.3263269989 0.0207430327 1.6023839624 .0913702652
0.006 0.0045 0.7916 0.1979 0.2584050744 0.0490325536 0.0624629952 0.0048171977 0.9893196752 0.0571669530 0.3076116862 0.0259728519 1.6177994310 .1369895562
0.006 0.005 0.7912 0.1978 0.2843180657 0.0555743977 0.0633987704 0.0074569014 0.9705520933 0.0245183007 0.3263269989 0.0396625109 1.6445959283 .1272121107
0.006 0.0055 0.7908 0.1977 0.2632977371 0.0445731735 0.0694813093 0.0169088133 0.9881280827 0.0349240293 0.3348339593 0.0195059982 1.6557410884 .1159120143
0.006 0.006 0.7904 0.1976 0.2890295187 0.0815886620 0.0842197688 0.0283448767 0.9739779217 0.0372956080 0.3307506183 0.0456201563 1.6779778275 .1928493030
0.006 0.0065 0.79 0.1975 0.2578614452 0.0832192736 0.0865592068 0.0119288401 0.9949797396 0.0694939567 0.3292193655 0.0162836643 1.6686197571 .1809257347
0.006 0.006999999999999999 0.7896 0.1974 0.2410089404 0.0259579380 0.0942793523 0.0205870546 0.9958734340 0.0336295187 0.3276881126 0.0419992346 1.6588498393 .1221737459
0.006 0.0075 0.7892 0.1973 0.2517003144 0.0229042217 0.1034031606 0.0079126974 0.9715947367 0.0386648357 0.3346638201 0.0247399022 1.6613620318 .0942216570
0.006 0.008 0.7888 0.1972 0.2676467706 0.0779210266 0.1059765424 0.0109329626 0.9861917449 0.0574364273 0.3373860474 0.0245519777 1.6972011053 .1708423942
0.006 0.0085 0.7884 0.1971 0.2681903998 0.0274579085 0.1136966879 0.0298276054 0.9541676964 0.0623696522 0.3239450500 0.0351888027 1.6599998341 .1548439688
0.0005 0.003 0.7972 0.1993 0.0212015384 0.0081524241 0.0376649522 0.0056146513 0.9735310745 0.0770076738 0.3360249337 0.0386631755 1.3684224988 .1294379247
0.006 0.009000000000000001 0.7879999999999999 0.19699999999999998 0.2600359620 0.0672676291 0.1223526086 0.0094276740 0.9771058521 0.0657403862 0.3196915699 0.0247118047 1.6791859926 .1671474940
0.006 0.0095 0.7876 0.1969 0.2950094398 0.0703093751 0.1211828896 0.0262434483 0.9829148655 0.0657363364 0.3298999223 0.0338127864 1.7290071172 .1961019462
0.006 0.01 0.7872 0.1968 0.2629353176 0.0239964380 0.1260957094 0.0312260209 0.9650409780 0.0649691157 0.3271776950 0.0454319472 1.6812497000 .1656235218
0.0065 0.0 0.7948 0.1987 0.2984524246 0.0566418832 0.0000000000 0.0000000000 0.9793400880 0.0445155898 0.3298999223 0.0195593500 1.6076924349 .1207168230
0.0065 0.0005 0.7944 0.1986 0.2768884668 0.0564560650 0.0070183141 0.0039146286 1.0004908549 0.0415949425 0.3208825443 0.0198239557 1.6052801801 .1217895918
0.0065 0.001 0.794 0.1985 0.3004457317 0.0524520006 0.0147384595 0.0063811362 1.0082362062 0.0385476031 0.3264971381 0.0241189954 1.6499175355 .1214997353
0.0065 0.0015 0.7936 0.1984 0.2960966982 0.0614341073 0.0219907174 0.0063467363 1.0100235949 0.0911363802 0.3295596439 0.0223809057 1.6576706544 .1812981295
0.0065 0.002 0.7932 0.1983 0.2756199987 0.0365019552 0.0262017058 0.0111313991 0.9637004364 0.0712032608 0.3224137972 0.0360598801 1.5879359381 .1548964952
0.0065 0.0025 0.7928 0.1982 0.2815999198 0.0401517582 0.0332200199 0.0081846903 0.9794890371 0.0326521351 0.3280283910 0.0334547505 1.6223373678 .1144433341
0.0065 0.003 0.7924 0.1981 0.2759824182 0.0727606145 0.0388346712 0.0031036153 0.9704031442 0.0763921394 0.3304103399 0.0262830659 1.6156305735 .1785394351
0.0005 0.0035 0.7968 0.1992 0.0228324259 0.0074626734 0.0481924233 0.0059918849 0.9651899270 0.0187699460 0.3276881126 0.0224789888 1.3639028888 .0547034931
0.0065 0.0035 0.792 0.198 0.3303453371 0.0565606629 0.0484263671 0.0095430721 1.0156836593 0.0555673838 0.3314311751 0.0402277596 1.7258865386 .1618988784
0.0065 0.004 0.7916 0.1979 0.2953718592 0.0307949928 0.0549767935 0.0210809199 0.9724884311 0.0769557986 0.3181603170 0.0351492943 1.6409974008 .1639810056
0.0065 0.0045 0.7912 0.1978 0.2787005641 0.0390270398 0.0535731307 0.0146022916 0.9665304686 0.0716344344 0.3263269989 0.0251115325 1.6251311623 .1503752983
0.0065 0.005 0.7908 0.1977 0.2977275857 0.0444255896 0.0725225787 0.0144969672 0.9625088439 0.0609025015 0.3418096668 0.0419440595 1.6745686751 .1617691178
0.0065 0.0055 0.7904 0.1976 0.2687340290 0.0542734485 0.0671418712 0.0091925329 0.9613172514 0.0574132466 0.3217332403 0.0445933531 1.6189263919 .1654725811
0.0065 0.006 0.79 0.1975 0.3240029965 0.0552092251 0.0767335671 0.0058439143 0.9772548011 0.0577599807 0.3346638201 0.0205748886 1.7126551848 .1393880087
0.0065 0.0065 0.7896 0.1974 0.3134928322 0.0620468042 0.0891325886 0.0092873038 0.9928944527 0.0318681384 0.3256464421 0.0387738257 1.7211663156 .1419760721
0.0065 0.006999999999999999 0.7892 0.1973 0.2763448376 0.0602314537 0.0816463870 0.0101866342 0.9855959486 0.0978703024 0.3290492262 0.0319100607 1.6726363994 .2001984510
0.0065 0.0075 0.7888 0.1972 0.2652910441 0.0623782745 0.1064444300 0.0269999933 0.9488055301 0.0241830168 0.3048894589 0.0172705962 1.6254304631 .1308318808
0.0065 0.008 0.7884 0.1971 0.2946470203 0.0454312705 0.1066783738 0.0346805413 0.9899154715 0.0476301748 0.3259867205 0.0313979449 1.7172275861 .1591399315
0.0005 0.004 0.7964 0.1991 0.0215639578 0.0067218796 0.0524034117 0.0124144610 0.9757653105 0.0440687897 0.3292193655 0.0409325372 1.3789520455 .1041376675
0.0065 0.0085 0.7879999999999999 0.19699999999999998 0.3221908992 0.0690749052 0.1188434515 0.0195507607 0.9781484955 0.0703607373 0.3292193655 0.0426774794 1.7484022117 .2016638826
0.0065 0.009000000000000001 0.7876 0.1969 0.2826871782 0.0668563223 0.1263296532 0.0239949260 1.0027250909 0.0883186306 0.3378964650 0.0283352024 1.7496383873 .2075050813
0.0065 0.0095 0.7872 0.1968 0.2902979868 0.0444994427 0.1279672598 0.0326383047 0.9659346723 0.0581473944 0.3324520104 0.0396741867 1.7166519293 .1749593285
0.0065 0.01 0.7868 0.1967 0.2855865338 0.0289346036 0.1314764169 0.0136090159 0.9757653105 0.0286571184 0.3167992033 0.0258387630 1.7096274645 .0970395009
0.006999999999999999 0.0 0.7944 0.1986 0.3006269414 0.0401517582 0.0000000000 0.0000000000 1.0176199971 0.0327362797 0.3418096668 0.0231889191 1.6600566053 .0960769570
0.006999999999999999 0.0005 0.794 0.1985 0.3247278354 0.0664977985 0.0074862017 0.0050393037 0.9942349943 0.0698188305 0.3441916157 0.0374862661 1.6706406471 .1788421988
0.006999999999999999 0.001 0.7936 0.1984 0.3171170268 0.0564374496 0.0107614149 0.0080226012 1.0100235949 0.0383629870 0.3389173002 0.0286036343 1.6768193368 .1314266721
0.006999999999999999 0.0015 0.7932 0.1983 0.3142176711 0.0524119188 0.0219907174 0.0054161906 1.0112151874 0.0492244541 0.3378964650 0.0268021908 1.6853200409 .1338547543
0.006999999999999999 0.002 0.7928 0.1982 0.3216472700 0.0859858784 0.0287750877 0.0035013502 1.0057040721 0.0605664327 0.3479346782 0.0323890715 1.7040611080 .1824427328
0.006999999999999999 0.0025 0.7924 0.1981 0.3653188149 0.0178434084 0.0304126943 0.0041849140 0.9991503134 0.0596064299 0.3367054906 0.0393224063 1.7315873132 .1209571586
0.0 0.0015 0.7988 0.1997 0.0000000000 0.0000000000 0.0205870546 0.0074862017 0.9784463936 0.0571731621 0.3375561866 0.0226585568 1.3365896348 .0873179206
0.0005 0.0045 0.7959999999999999 0.19899999999999998 0.0177585535 0.0098987629 0.0547428497 0.0267720038 0.9689136536 0.0644521028 0.3321117320 0.0336101380 1.3735267888 .1347330075
0.006999999999999999 0.003 0.792 0.198 0.3086001695 0.0640221950 0.0393025588 0.0156305276 0.9556571870 0.0786552601 0.3106741919 0.0227605310 1.6142341072 .1810685137
0.006999999999999999 0.0035 0.7916 0.1979 0.3071504917 0.0580663386 0.0488942547 0.0068446056 1.0040656324 0.0756414905 0.3339832632 0.0333160198 1.6940936420 .1738684545
0.006999999999999999 0.004 0.7912 0.1978 0.2922912938 0.0424293982 0.0554446811 0.0132007338 0.9841064580 0.0306357482 0.3314311751 0.0360534574 1.6632736080 .1223193376
0.006999999999999999 0.0045 0.7908 0.1977 0.3229157381 0.0753675643 0.0598896134 0.0073086380 0.9610193533 0.0480216953 0.3179901778 0.0421231142 1.6618148826 .1728210118
0.006999999999999999 0.005 0.7904 0.1976 0.3238217868 0.0516317369 0.0584859506 0.0053347395 0.9902133696 0.0499510404 0.3355145161 0.0226891972 1.7080356231 .1296067140
0.006999999999999999 0.0055 0.79 0.1975 0.3136740419 0.0886884181 0.0657382084 0.0100786074 0.9723394820 0.0671137437 0.3196915699 0.0359054198 1.6714433022 .2017861890
0.006999999999999999 0.006 0.7896 0.1974 0.3107746863 0.0660359682 0.0793069490 0.0259835643 0.9820211711 0.0820794484 0.3329624280 0.0224583753 1.7050652344 .1965573562
0.006999999999999999 0.0065 0.7892 0.1973 0.3357816289 0.1303884281 0.0877289258 0.0111706635 0.9790421899 0.0507966534 0.3336429848 0.0128407205 1.7361957294 .2051964655
0.006999999999999999 0.006999999999999999 0.7888 0.1972 0.3270835619 0.0336093980 0.0921738581 0.0177797290 0.9940860452 0.0721467194 0.3290492262 0.0416253837 1.7423926914 .1651612301
0.006999999999999999 0.0075 0.7884 0.1971 0.3013517803 0.0468152803 0.1059765424 0.0171658008 0.9912560130 0.0481084721 0.3312610359 0.0128497347 1.7298453716 .1249392879
0.0005 0.005 0.7956 0.1989 0.0233760551 0.0075501638 0.0676097588 0.0106077457 0.9760632086 0.0710572897 0.3356846553 0.0160184053 1.4027336778 .1052336045
0.006999999999999999 0.008 0.7879999999999999 0.19699999999999998 0.2884858895 0.0358703733 0.1029352730 0.0073979526 0.9760632086 0.0218219273 0.3120353055 0.0184943744 1.6795196766 .0835846276
0.006999999999999999 0.0085 0.7876 0.1969 0.3212848506 0.0738713637 0.1113572499 0.0101866342 1.0054061740 0.0785118408 0.3360249337 0.0363477240 1.7740732082 .1989175627
0.006999999999999999 0.009000000000000001 0.7872 0.1968 0.3241842062 0.0672715342 0.1244581028 0.0126069448 0.9823190693 0.0861899129 0.3387471610 0.0107820479 1.7697085393 .1768504398
0.006999999999999999 0.0095 0.7868 0.1967 0.2806938711 0.0549564627 0.1225865524 0.0181453545 0.9893196752 0.0470415004 0.3258165813 0.0342989839 1.7184166800 .1544423015
0.006999999999999999 0.01 0.7864 0.1966 0.3134928322 0.0849407923 0.1345176863 0.0173181630 0.9922986565 0.0850529147 0.3377263258 0.0407766572 1.7780355008 .2280885272
0.0075 0.0 0.794 0.1985 0.3444796960 0.0331648461 0.0000000000 0.0000000000 0.9684668064 0.0230673966 0.3394277179 0.0389020237 1.6523742203 .0951342664
0.0075 0.0005 0.7936 0.1984 0.3345131608 0.0879074528 0.0065504265 0.0018715504 1.0071935627 0.0396842347 0.3430006412 0.0276945659 1.6912577912 .1571578038
0.0075 0.001 0.7932 0.1983 0.3259963035 0.0682792875 0.0114632463 0.0034382577 0.9809785277 0.0712867165 0.3207124051 0.0270515989 1.6391504826 .1700558606
0.0075 0.0015 0.7928 0.1982 0.3749229305 0.1358004623 0.0184815604 0.0085509580 0.9741268708 0.0754511913 0.3363652121 0.0122971930 1.7038965738 .2320998046
0.0075 0.002 0.7924 0.1981 0.3167546073 0.0420874958 0.0271374811 0.0121470687 0.9931923508 0.0673052015 0.3302402007 0.0254731975 1.6673246399 .1470129635
0.0005 0.0055 0.7952 0.1988 0.0224700065 0.0083749483 0.0818803308 0.0044387716 0.9930434018 0.0456630312 0.3225839364 0.0381567281 1.4199776755 .0966334792
0.0075 0.0025 0.792 0.198 0.3381373554 0.0631941490 0.0339218513 0.0113649504 0.9604235570 0.0725588355 0.3287089478 0.0311981680 1.6611917115 .1783161029
0.0075 0.003 0.7916 0.1979 0.3279896106 0.0570393426 0.0393025588 0.0103147730 0.9784463936 0.0754653040 0.3316013143 0.0436220470 1.6773398773 .1864414666
0.0075 0.0035 0.7912 0.1978 0.3435736473 0.0656909639 0.0437474910 0.0070338930 0.9884259808 0.0565959400 0.3281985302 0.0195889272 1.7039456493 .1489097241
0.0075 0.004 0.7908 0.1977 0.3665872830 0.0774645631 0.0514676365 0.0168049179 0.9988524152 0.0424585829 0.3411291099 0.0281219060 1.7580364446 .1648499699
0.0075 0.0045 0.7904 0.1976 0.3249090452 0.0782490386 0.0608253886 0.0097023239 0.9957244849 0.0399450174 0.3268374166 0.0256092006 1.7082963353 .1535055805
0.0075 0.005 0.79 0.1975 0.2913852452 0.0975076741 0.0662060960 0.0169088133 0.9675731120 0.0446886906 0.3132262800 0.0144127090 1.6383907332 .1735178870
0.0075 0.0055 0.7896 0.1974 0.3323386441 0.0971554575 0.0809445556 0.0163023752 0.9893196752 0.0640072096 0.3496360703 0.0265111609 1.7522389452 .2039762032
0.0075 0.006 0.7892 0.1973 0.3357816289 0.0624224779 0.0743941291 0.0165819789 0.9797869352 0.0349392722 0.3258165813 0.0186688535 1.7157792745 .1326125825
0.0075 0.0065 0.7888 0.1972 0.3254526744 0.0472453766 0.0884307572 0.0107308571 1.0031719380 0.0643556485 0.3395978571 0.0331557620 1.7566532267 .1554876442
0.0075 0.006999999999999999 0.7884 0.1971 0.3685805900 0.0549564627 0.0952151275 0.0249169369 0.9793400880 0.0499812335 0.3246256069 0.0290455084 1.7677614124 .1589001415
0.0005 0.006 0.7948 0.1987 0.0208391189 0.0115178706 0.0811784994 0.0244736974 0.9897665224 0.1148473582 0.3314311751 0.0278446730 1.4232153158 .1786835992
0.0075 0.0075 0.7879999999999999 0.19699999999999998 0.3307077565 0.0215327184 0.1057425986 0.0177920375 1.0128536271 0.0512956006 0.3205422659 0.0288013065 1.7698462481 .1194216630
0.0075 0.008 0.7876 0.1969 0.3189291241 0.1134494479 0.1122930251 0.0278776214 0.9782974446 0.0706502319 0.3394277179 0.0451173762 1.7489473117 .2570946774
0.0075 0.0085 0.7872 0.1968 0.3256338841 0.0641246929 0.1003618912 0.0255159664 0.9720415839 0.0779639861 0.3278582518 0.0369730935 1.7258956110 .2045777389
0.0075 0.009000000000000001 0.7868 0.1967 0.3419427597 0.1166776789 0.1218847210 0.0136732097 0.9709989405 0.0377214788 0.3384068826 0.0419716561 1.7732333038 .2100440235
0.0075 0.0095 0.7864 0.1966 0.3461105835 0.0790456698 0.1167379573 0.0173434266 0.9842554071 0.0590003764 0.3271776950 0.0124376299 1.7742816429 .1678271027
0.0075 0.01 0.7859999999999999 0.1965 0.3430300181 0.0973796201 0.1317103607 0.0217756319 0.9708499914 0.0668885780 0.3372159082 0.0312908159 1.7828062784 .2173346459
0.008 0.0 0.7936 0.1984 0.3593388938 0.0600851679 0.0000000000 0.0000000000 0.9718926349 0.0505549883 0.3249658853 0.0306817179 1.6561974140 .1413218741
0.008 0.0005 0.7932 0.1983 0.3645939759 0.0668720374 0.0060825389 0.0037431008 0.9836596108 0.0777245839 0.3246256069 0.0492005404 1.6789617325 .1975402625
0.008 0.001 0.7928 0.1982 0.3740168819 0.0693860550 0.0119311339 0.0045363386 1.0039166834 0.0657133826 0.3339832632 0.0174374012 1.7238479624 .1570731774
0.008 0.0015 0.7924 0.1981 0.3693054289 0.0534319865 0.0229264926 0.0060283101 0.9698073480 0.0417312639 0.3292193655 0.0319571979 1.6912586350 .1331487584
0.0005 0.0065 0.7944 0.1986 0.0202954897 0.0123754438 0.0903023077 0.0278540529 0.9443370582 0.1214825488 0.3256464421 0.0254959151 1.3805812977 .1872079606
0.008 0.002 0.792 0.198 0.3539026019 0.0878566366 0.0252659306 0.0054564602 0.9839575089 0.1080857164 0.3297297831 0.0420846129 1.6928558245 .2434834261
0.008 0.0025 0.7916 0.1979 0.3787283349 0.0779243978 0.0287750877 0.0107308571 0.9715947367 0.0995336440 0.3358547945 0.0511029755 1.7149529538 .2392918744
0.008 0.003 0.7912 0.1978 0.3531777630 0.0906367521 0.0390686150 0.0043390111 0.9452307526 0.0874593587 0.3314311751 0.0328258457 1.6689083057 .2152609676
0.008 0.0035 0.7908 0.1977 0.3727484138 0.0774136788 0.0498300299 0.0107308571 1.0051082759 0.0485820608 0.3210526835 0.0128497347 1.7487394031 .1495763314
0.008 0.004 0.7904 0.1976 0.3481038906 0.0750252050 0.0589538382 0.0101003052 0.9931923508 0.0720679539 0.3355145161 0.0124840911 1.7357645957 .1696775552
0.008 0.0045 0.79 0.1975 0.3504596170 0.0394920820 0.0561465125 0.0138797894 0.9705520933 0.0447184679 0.3227540756 0.0321846542 1.6999122984 .1302749935
0.008 0.005 0.7896 0.1974 0.3464730030 0.0719436859 0.0678437026 0.0092400398 0.9777016483 0.0840019894 0.3336429848 0.0124748127 1.7256613387 .1776605278
0.008 0.0055 0.7892 0.1973 0.3693054289 0.0634865385 0.0720546911 0.0139270265 1.0003419059 0.0739987579 0.3215631011 0.0367595197 1.7632651270 .1881718426
0.008 0.006 0.7888 0.1972 0.3769162376 0.0649226691 0.0814124432 0.0130338405 0.9741268708 0.0802391795 0.3270075558 0.0388513913 1.7594631074 .1970470804
0.008 0.0065 0.7884 0.1971 0.3442984862 0.1024307933 0.0842197688 0.0108727254 0.9864896430 0.0881627477 0.3372159082 0.0330017437 1.7522238062 .2344680101
0.0005 0.006999999999999999 0.794 0.1985 0.0228324259 0.0092683064 0.0938114647 0.0146770607 0.9771058521 0.1000556391 0.3305804791 0.0290853459 1.4243302218 .1530863521
0.008 0.006999999999999999 0.7879999999999999 0.19699999999999998 0.3573455868 0.0456360793 0.0940454085 0.0182175991 0.9779995464 0.0826386797 0.3256464421 0.0138389185 1.7550369838 .1603312766
0.008 0.0075 0.7876 0.1969 0.3649563954 0.0910920962 0.0945132961 0.0192574262 0.9787442917 0.0616109213 0.3295596439 0.0300833832 1.7677736271 .2020438269
0.008 0.008 0.7872 0.1968 0.3743793013 0.0830676153 0.1064444300 0.0218959401 0.9763611067 0.0912706576 0.3304103399 0.0295592085 1.7875951779 .2257934215
0.008 0.0085 0.7868 0.1967 0.3502784073 0.0404321100 0.1188434515 0.0142379359 0.9855959486 0.0575151719 0.3229242148 0.0323282402 1.7776420222 .1445134580
0.008 0.009000000000000001 0.7864 0.1966 0.3743793013 0.0282454762 0.1106554185 0.0111313991 0.9924476055 0.0828060342 0.3358547945 0.0608366037 1.8133371198 .1830195132
0.008 0.0095 0.7859999999999999 0.1965 0.3975741467 0.0718779305 0.1284351474 0.0285526470 0.9668283667 0.0815468573 0.3276881126 0.0360983919 1.8205257734 .2180758267
0.008 0.01 0.7856 0.1964 0.3714799457 0.0753449049 0.1349855739 0.0244736974 0.9930434018 0.0606030522 0.3251360245 0.0207095131 1.8246449459 .1811311676
0.0085 0.0 0.7932 0.1983 0.3943123716 0.0454312705 0.0000000000 0.0000000000 0.9939370962 0.0406562736 0.3251360245 0.0289016388 1.7133854923 .1149891829
0.0085 0.0005 0.7928 0.1982 0.3914130159 0.0789209461 0.0044449322 0.0027282301 0.9812764258 0.0768415497 0.3237749108 0.0499131717 1.7009092847 .2084038976
0.0085 0.001 0.7924 0.1981 0.3814464808 0.1025205156 0.0163760662 0.0029591810 0.9979587208 0.0586942471 0.3278582518 0.0391630742 1.7236395196 .2033370179
0.0005 0.0075 0.7936 0.1984 0.0219263773 0.0055439517 0.1019994978 0.0080226012 0.9803827314 0.0841877180 0.3186707346 0.0398808624 1.4229793411 .1376351333
0.0085 0.0015 0.792 0.198 0.3988426148 0.0523868522 0.0208209984 0.0097473465 0.9759142596 0.1022775852 0.3387471610 0.0212612750 1.7343250338 .1856730589
0.0085 0.002 0.7916 0.1979 0.3995674538 0.0892759117 0.0226925488 0.0094276740 0.9712968386 0.0462116718 0.3305804791 0.0403427291 1.7241373203 .1852579866
0.0085 0.0025 0.7912 0.1978 0.3912318062 0.0718413738 0.0271374811 0.0103993217 0.9620619967 0.1151344461 0.3358547945 0.0315817967 1.7162860785 .2289569383
0.0085 0.003 0.7908 0.1977 0.3970305175 0.0767302852 0.0430456596 0.0121470687 1.0015334984 0.0518068737 0.3290492262 0.0286400437 1.7706589017 .1693242713
0.0085 0.0035 0.7904 0.1976 0.3607885716 0.0213919602 0.0463208728 0.0062072305 0.9854469996 0.0531261866 0.3409589707 0.0181467642 1.7335154147 .0988721415
0.0085 0.004 0.79 0.1975 0.3982989857 0.1574986739 0.0540410183 0.0128477540 0.9578914230 0.0352779810 0.3283686694 0.0486847923 1.7386000964 .2543092012
0.0085 0.0045 0.7896 0.1974 0.4175072170 0.0548727477 0.0566144001 0.0144667337 0.9693605008 0.0690301374 0.3219033796 0.0234915363 1.7653854975 .1618611551
0.0085 0.005 0.7892 0.1973 0.3993862440 0.0753047986 0.0648024332 0.0146172760 0.9680199592 0.0830297175 0.3234346324 0.0177923640 1.7556432688 .1907441561
0.0085 0.0055 0.7888 0.1972 0.3925002743 0.1608685228 0.0809445556 0.0146770607 0.9763611067 0.0578336816 0.3310908967 0.0261461395 1.7808968333 .2595254046
0.0085 0.006 0.7884 0.1971 0.3952184202 0.0881387434 0.0783711737 0.0178779603 0.9543166454 0.0524639112 0.3259867205 0.0261018165 1.7538929598 .1845824314
0.0005 0.008 0.7932 0.1983 0.0217451676 0.0044387137 0.1024673854 0.0197734417 0.9824680183 0.0579134184 0.3326221496 0.0630388148 1.4393027209 .1451643886
0.0085 0.0065 0.7879999999999999 0.19699999999999998 0.3531777630 0.0848587963 0.0879628696 0.0267720038 0.9401664845 0.0881023319 0.3161186465 0.0264805702 1.6974257636 .2262137022
0.0085 0.006999999999999999 0.7876 0.1969 0.3932251132 0.0904670406 0.0959169589 0.0169346875 0.9838085599 0.0879531288 0.3298999223 0.0226073972 1.8028505543 .2179622541
0.0085 0.0075 0.7872 0.1968 0.4055473748 0.0878566366 0.1045728796 0.0236086275 0.9689136536 0.0445952599 0.3346638201 0.0199462371 1.8136977281 .1760067611
0.0085 0.008 0.7868 0.1967 0.3707551068 0.1165188425 0.1034031606 0.0231403416 0.9897665224 0.0711783296 0.3367054906 0.0272520312 1.8006302804 .2380895449
0.0085 0.0085 0.7864 0.1966 0.4050037456 0.0849021248 0.1151003507 0.0122547258 0.9782974446 0.0463669605 0.3404485531 0.0142104438 1.8388500940 .1577342549
0.0085 0.009000000000000001 0.7859999999999999 0.1965 0.3982989857 0.0953349192 0.1232883838 0.0290919254 0.9876812355 0.0281415200 0.3341534025 0.0275478442 1.8434220075 .1801162088
0.0085 0.0095 0.7856 0.1964 0.3836209976 0.0568155359 0.1193113391 0.0215431631 0.9836596108 0.0712057534 0.3040387628 0.0507642479 1.7906307103 .2003287003
0.0085 0.01 0.7852 0.1963 0.4156951197 0.0300043041 0.1307745854 0.0102935273 0.9925965546 0.0401046562 0.3288790870 0.0466888769 1.8679453467 .1270913645
0.009000000000000001 0.0 0.7928 0.1982 0.4024668094 0.0333622811 0.0000000000 0.0000000000 0.9802337824 0.0727835294 0.3423200844 0.0286642909 1.7250206762 .1348101014
0.009000000000000001 0.0005 0.7924 0.1981 0.4265677035 0.1059133278 0.0051467636 0.0018715504 0.9766590049 0.0740658856 0.3295596439 0.0223291100 1.7379331159 .2041798738
0.0005 0.0085 0.7928 0.1982 0.0235572648 0.0041322176 0.1204810581 0.0394526646 0.9730842274 0.0899662204 0.3492957919 0.0179607702 1.4664183422 .1515118728
0.009000000000000001 0.001 0.792 0.198 0.4111648765 0.0505753726 0.0133347967 0.0062072305 0.9726373802 0.0801506519 0.3161186465 0.0103547566 1.7132556999 .1472880116
0.009000000000000001 0.0015 0.7916 0.1979 0.3687617997 0.0787209771 0.0196512794 0.0054161906 1.0060019702 0.0525636157 0.3528687152 0.0797689829 1.7472837645 .2164697663
0.009000000000000001 0.002 0.7912 0.1978 0.4309167370 0.0511717796 0.0280732563 0.0100350711 0.9748716161 0.0840315646 0.3230943540 0.0474368125 1.7569559634 .1926752278
0.009000000000000001 0.0025 0.7908 0.1977 0.3897821284 0.0812935203 0.0332200199 0.0139270265 0.9812764258 0.0412951707 0.3259867205 0.0287207883 1.7302652946 .1652365058
0.009000000000000001 0.003 0.7904 0.1976 0.4243931867 0.0758106665 0.0411741092 0.0052101759 0.9933412999 0.0462596560 0.3372159082 0.0213753355 1.7961245040 .1486558339
0.009000000000000001 0.0035 0.79 0.1975 0.3928626938 0.0347733869 0.0517015803 0.0201463514 0.9488055301 0.0585807404 0.3367054906 0.0490803694 1.7300752948 .1625808481
0.009000000000000001 0.004 0.7896 0.1974 0.4303731078 0.0578964377 0.0554446811 0.0150598767 0.9815743239 0.0582769752 0.3327922888 0.0272095097 1.8001844016 .1584427993
0.009000000000000001 0.0045 0.7892 0.1973 0.3952184202 0.0348827553 0.0596556696 0.0066169300 0.9769569030 0.0714297340 0.3259867205 0.0322170168 1.7578177133 .1451464361
0.009000000000000001 0.005 0.7888 0.1972 0.4296482689 0.0739495570 0.0645684894 0.0058063325 0.9863406940 0.0797377074 0.3283686694 0.0322637056 1.8089261217 .1917573025
0.009000000000000001 0.0055 0.7884 0.1971 0.4015607608 0.0359033138 0.0772014547 0.0121109704 0.9823190693 0.0335978376 0.3145873937 0.0237318275 1.7756686785 .1053439493
0.0005 0.009000000000000001 0.7924 0.1981 0.0297183957 0.0082166174 0.1174397887 0.0223707041 0.9830638146 0.0791142495 0.3346638201 0.0313647371 1.4648858191 .1410663081
0.009000000000000001 0.006 0.7879999999999999 0.19699999999999998 0.3992050343 0.0772778235 0.0739262415 0.0207881152 0.9875322865 0.0427045042 0.3380666042 0.0239068290 1.7987301665 .1646772719
0.009000000000000001 0.0065 0.7876 0.1969 0.4510310170 0.0634223699 0.0863252630 0.0128477540 1.0031719380 0.0354361059 0.3241151892 0.0598348412 1.8646434072 .1715410710
0.009000000000000001 0.006999999999999999 0.7872 0.1968 0.4111648765 0.0737272000 0.0961509027 0.0236456897 0.9647430798 0.0465960665 0.3356846553 0.0211575475 1.8077435143 .1651265037
0.009000000000000001 0.0075 0.7868 0.1967 0.4388899651 0.0755242501 0.1008297788 0.0037431008 0.9729352783 0.0785378338 0.3154380897 0.0022571516 1.8280931119 .1600623363
0.009000000000000001 0.008 0.7864 0.1966 0.3957620494 0.0707915702 0.1038710482 0.0187972062 0.9748716161 0.0746768274 0.3128860016 0.0384740390 1.7873907153 .2027396428
0.009000000000000001 0.0085 0.7859999999999999 0.1965 0.4100776181 0.0916756481 0.1176737325 0.0160452024 1.0095767477 0.0564011710 0.3247957461 0.0189275566 1.8621238444 .1830495781
0.009000000000000001 0.009000000000000001 0.7856 0.1964 0.4301918981 0.0834855860 0.1204810581 0.0144212645 0.9973629246 0.0393112669 0.3198617091 0.0147541204 1.8678975899 .1519722378
0.009000000000000001 0.0095 0.7852 0.1963 0.4122521348 0.0730884235 0.1335819111 0.0197623672 0.9757653105 0.0567603428 0.3185005954 0.0302752189 1.8400999518 .1798863524
0.009000000000000001 0.01 0.7848 0.1962 0.4108024570 0.1002048843 0.1333479673 0.0254558378 0.9707010424 0.0707192833 0.3208825443 0.0179220477 1.8357340110 .2143020531
0.0095 0.0 0.7924 0.1981 0.4421517402 0.0550472091 0.0000000000 0.0000000000 0.9927455037 0.0423811781 0.3290492262 0.0357114049 1.7639464701 .1331397921
0.0 0.002 0.7984 0.1996 0.0000000000 0.0000000000 0.0222246612 0.0087533756 0.9930434018 0.0545373287 0.3455527293 0.0253364644 1.3608207923 .0886271687
0.0005 0.0095 0.792 0.198 0.0233760551 0.0114262757 0.1340497987 0.0124320827 0.9879791336 0.0570892826 0.3375561866 0.0507505605 1.4829611740 .1316982015
0.0095 0.0005 0.792 0.198 0.3863391435 0.1347722923 0.0084219769 0.0092873038 0.9704031442 0.0202702108 0.3212228227 0.0386871267 1.6863870873 .2030169336
0.0095 0.001 0.7916 0.1979 0.4446886764 0.1361337415 0.0133347967 0.0103147730 0.9927455037 0.0643073671 0.3351742377 0.0485538069 1.7859432145 .2593096885
0.0095 0.0015 0.7912 0.1978 0.4816554613 0.0972311364 0.0173118414 0.0054161906 0.9774037502 0.0681568517 0.3317714536 0.0191283690 1.8081425065 .1899325477
0.0095 0.002 0.7908 0.1977 0.3997486635 0.0645920550 0.0283072001 0.0056146513 0.9611683023 0.0337769711 0.3304103399 0.0233183837 1.7196345058 .1273020611
0.0095 0.0025 0.7904 0.1976 0.4198629435 0.0615963831 0.0283072001 0.0085509580 0.9970650265 0.0514631406 0.3421499452 0.0458985002 1.7873851153 .1675089819
0.0095 0.003 0.79 0.1975 0.3810840613 0.0884006365 0.0397704464 0.0176933292 0.9732331764 0.0614089367 0.3179901778 0.0463378745 1.7120778619 .2138407769
0.0095 0.0035 0.7896 0.1974 0.4252992354 0.1481076684 0.0477245357 0.0170249377 0.9647430798 0.0654468012 0.3280283910 0.0383866629 1.7657952419 .2689660702
0.0095 0.004 0.7892 0.1973 0.4561048894 0.0777353835 0.0488942547 0.0133491540 1.0131515253 0.0339473181 0.3443617549 0.0205410947 1.8625124243 .1455729503
0.0095 0.0045 0.7888 0.1972 0.4412456916 0.0811609229 0.0622290514 0.0088032527 0.9835106618 0.0595244885 0.3339832632 0.0181531438 1.8209686680 .1676418079
0.0095 0.005 0.7884 0.1971 0.3854330949 0.0996000944 0.0645684894 0.0086780223 0.9634025383 0.0552245599 0.3217332403 0.0323783449 1.7351373629 .1958810215
0.0005 0.01 0.7916 0.1979 0.0239196843 0.0065436537 0.1272654284 0.0113070149 0.9797869352 0.0477343985 0.3499763487 0.0212122041 1.4809483966 .0867972712
0.0095 0.0055 0.7879999999999999 0.19699999999999998 0.3990238246 0.1034553627 0.0666739836 0.0117438857 0.9687647045 0.0445693827 0.3322818712 0.0403283758 1.7667443839 .2000970069
0.0095 0.006 0.7876 0.1969 0.4243931867 0.1127444940 0.0837518812 0.0070338930 0.9705520933 0.0617978874 0.3317714536 0.0275604510 1.8104686148 .2091367254
0.0095 0.0065 0.7872 0.1968 0.4403396429 0.0434147654 0.0853894878 0.0160042184 0.9884259808 0.0450151570 0.3224137972 0.0310568140 1.8365689087 .1354909548
0.0095 0.006999999999999999 0.7868 0.1967 0.4231247186 0.1203701912 0.0931096333 0.0199936427 1.0057040721 0.0596213163 0.3380666042 0.0192069005 1.8600050282 .2191920507
0.0095 0.0075 0.7864 0.1966 0.4285610105 0.0897674300 0.0903023077 0.0174064251 0.9638493855 0.0278403291 0.3283686694 0.0437360363 1.8110813731 .1787502205
0.0095 0.008 0.7859999999999999 0.1965 0.3906881770 0.0787243141 0.1010637226 0.0269837722 0.9485076320 0.0619427560 0.3242853284 0.0192610808 1.7645448600 .1869119231
0.0095 0.0085 0.7856 0.1964 0.4113460862 0.1031081769 0.1151003507 0.0322672878 0.9784463936 0.0669535564 0.3338131240 0.0319680659 1.8387059545 .2342970870
0.0095 0.009000000000000001 0.7852 0.1963 0.4276549618 0.0425746465 0.1136966879 0.0282055129 0.9949797396 0.0844739499 0.3341534025 0.0176289179 1.8704847918 .1728830272
0.0095 0.0095 0.7848 0.1962 0.3890572894 0.0881402337 0.1256278218 0.0242941374 0.9841064580 0.0659331401 0.3270075558 0.0219103366 1.8257991250 .2002778478
0.0095 0.01 0.7844 0.1961 0.4233059283 0.1194302725 0.1326461359 0.0180364451 0.9800848333 0.0687880251 0.3503166271 0.0156083598 1.8863535246 .2218631025
0.001 0.0 0.7992 0.1998 0.0507387243 0.0228065241 0.0000000000 0.0000000000 1.0012356002 0.1343768222 0.3334728456 0.0417864109 1.3854471701 .1989697572
0.01 0.0 0.792 0.198 0.4512122267 0.0564025290 0.0000000000 0.0000000000 1.0152368121 0.0826708896 0.3353443769 0.0364018390 1.8017934157 .1754752576
0.01 0.0005 0.7916 0.1979 0.4597290840 0.0601725455 0.0070183141 0.0081040510 1.0080872571 0.0460115203 0.3202019875 0.0194762951 1.7950366427 .1337644119
0.01 0.001 0.7912 0.1978 0.4510310170 0.0727046316 0.0156742347 0.0076310159 0.9960223830 0.0677847531 0.3428305020 0.0398721513 1.8055581367 .1879925519
0.01 0.0015 0.7908 0.1977 0.4494001294 0.0735541877 0.0203531108 0.0143908719 0.9759142596 0.0524554530 0.3339832632 0.0372849504 1.7796507630 .1776854630
0.01 0.002 0.7904 0.1976 0.4388899651 0.0890593742 0.0226925488 0.0087032125 1.0134494234 0.0551183989 0.3331325672 0.0465398377 1.8081645045 .1994208233
0.01 0.0025 0.79 0.1975 0.4173260073 0.1279479286 0.0353255141 0.0082909895 0.9774037502 0.0404922349 0.3242853284 0.0309896317 1.7543406000 .2077207847
0.01 0.003 0.7896 0.1974 0.4465007737 0.1310505958 0.0360273455 0.0091686871 0.9847022543 0.0398159540 0.3363652121 0.0221207143 1.8035955856 .2021559512
0.01 0.0035 0.7892 0.1973 0.4765815888 0.0500611352 0.0456190414 0.0226816932 0.9544655945 0.0685592975 0.3387471610 0.0399504828 1.8154133857 .1812526087
0.01 0.004 0.7888 0.1972 0.4330912537 0.0494805436 0.0484263671 0.0102081024 0.9855959486 0.0394487312 0.3264971381 0.0210972617 1.7936107075 .1202346389
0.01 0.0045 0.7884 0.1971 0.4628096494 0.0755485943 0.0615272200 0.0235157163 0.9820211711 0.0271169122 0.3305804791 0.0371916679 1.8369385196 .1633728907
0.001 0.0005 0.7988 0.1997 0.0436715448 0.0118771885 0.0067843703 0.0065169202 1.0043635306 0.0799877270 0.3498062095 0.0217192544 1.4046256552 .1201010901
0.01 0.005 0.7879999999999999 0.19699999999999998 0.4124333446 0.0845874906 0.0713528597 0.0245362330 0.9936391980 0.0527069260 0.3387471610 0.0335549715 1.8161725633 .1953856211
0.01 0.0055 0.7876 0.1969 0.4446886764 0.0511049991 0.0718207473 0.0209559331 0.9805316805 0.1035880497 0.3416395276 0.0233927489 1.8386806318 .1990417308
0.01 0.006 0.7872 0.1968 0.4454135153 0.0505390005 0.0711189159 0.0190287076 0.9791911389 0.0691765375 0.3438513372 0.0285387917 1.8395749073 .1672830373
0.01 0.0065 0.7868 0.1967 0.4503061780 0.1522679383 0.0954490713 0.0301633316 0.9720415839 0.0629503218 0.3355145161 0.0290455084 1.8533113493 .2744271001
0.01 0.006999999999999999 0.7864 0.1966 0.4129769738 0.0423488340 0.0928756895 0.0132833942 0.9864896430 0.0421565320 0.3288790870 0.0279898388 1.8212213933 .1257785990
0.01 0.0075 0.7859999999999999 0.1965 0.4374402872 0.0937427198 0.0984903407 0.0103993217 0.9848512033 0.0564640731 0.3188408738 0.0428723794 1.8396227050 .2034784940
0.01 0.008 0.7856 0.1964 0.4553800505 0.0830612902 0.1062104862 0.0140677861 0.9684668064 0.0763258949 0.3280283910 0.0376250075 1.8580857341 .2110799787
0.01 0.0085 0.7852 0.1963 0.4744070721 0.0919617507 0.1146324631 0.0190631903 0.9912560130 0.0385545090 0.3275179734 0.0334097262 1.9078135216 .1829891762
0.01 0.009000000000000001 0.7848 0.1962 0.4649841661 0.1089876726 0.1083159804 0.0218759347 0.9726373802 0.0649322251 0.3351742377 0.0419523404 1.8811117644 .2377481728
0.01 0.0095 0.7844 0.1961 0.4115272959 0.0946837744 0.1223526086 0.0194384636 0.9639983345 0.0612439714 0.3251360245 0.0241908996 1.8230142635 .1995571090
0.001 0.001 0.7984 0.1996 0.0396849308 0.0144695714 0.0145045157 0.0060283101 0.9844043561 0.0806055300 0.3365353514 0.0396333065 1.3751291540 .1407367180
0.01 0.01 0.784 0.196 0.4320039954 0.0738073257 0.1333479673 0.0341269406 0.9787442917 0.0493055147 0.3222436580 0.0312315529 1.8663399124 .1884713339
0.001 0.0015 0.7979999999999999 0.1995 0.0413158183 0.0225050520 0.0236283240 0.0128477540 0.9933412999 0.0640127552 0.3350040985 0.0124748127 1.3932895407 .1118403739
0.001 0.002 0.7976 0.1994 0.0451212227 0.0110760510 0.0266695935 0.0074569014 0.9687647045 0.0732817279 0.3314311751 0.0325424314 1.3719866958 .1243571117
0.001 0.0025 0.7972 0.1993 0.0425842865 0.0205655081 0.0315824133 0.0055361208 0.9785953427 0.0659896462 0.3491256527 0.0226636664 1.4018876952 .1147549415
0.001 0.003 0.7968 0.1992 0.0453024324 0.0067802472 0.0397704464 0.0108727254 0.9852980505 0.1002151610 0.3322818712 0.0413490782 1.4026528005 .1592172118
0.001 0.0035 0.7964 0.1991 0.0442151740 0.0191568769 0.0467887604 0.0073979526 0.9969160774 0.0806836602 0.3377263258 0.0238680507 1.4256463376 .1311065404
0.0 0.0025 0.7979999999999999 0.1995 0.0000000000 0.0000000000 0.0306466381 0.0103993217 0.9848512033 0.0651478069 0.3217332403 0.0373903892 1.3372310817 .1129375178
0.001 0.004 0.7959999999999999 0.19899999999999998 0.0443963838 0.0134144167 0.0493621423 0.0155462654 1.0191094878 0.0365893608 0.3464034254 0.0268021908 1.4592714393 .0923522337
0.001 0.0045 0.7956 0.1989 0.0483829978 0.0147927530 0.0617611638 0.0135929201 0.9775526992 0.0448888095 0.3264971381 0.0372973704 1.4141939989 .1105718530
0.001 0.005 0.7952 0.1988 0.0422218670 0.0074802534 0.0673758150 0.0117996764 0.9893196752 0.0792688944 0.3333027064 0.0245708349 1.4322200636 .1231196591
0.001 0.0055 0.7948 0.1987 0.0454836421 0.0098188254 0.0732244101 0.0149138027 0.9928944527 0.0557348207 0.3421499452 0.0407112940 1.4537524501 .1211787428
0.001 0.006 0.7944 0.1986 0.0509199340 0.0095475347 0.0828161060 0.0100786074 0.9814253749 0.0673368385 0.3276881126 0.0347250745 1.4428495275 .1216880551
0.001 0.0065 0.794 0.1985 0.0360607362 0.0066234573 0.0907701953 0.0210081013 0.9702541952 0.0561235641 0.3297297831 0.0420019914 1.4268149098 .1257571141
0.001 0.006999999999999999 0.7936 0.1984 0.0433091254 0.0146050995 0.0865592068 0.0073979526 0.9900644205 0.0679351434 0.3317714536 0.0325139541 1.4517042063 .1224521496
0.001 0.0075 0.7932 0.1983 0.0456648519 0.0206801510 0.1010637226 0.0131175526 0.9833617127 0.0744602309 0.3196915699 0.0210698020 1.4497818571 .1293277365
0.001 0.008 0.7928 0.1982 0.0433091254 0.0078067541 0.1019994978 0.0361032214 0.9985545171 0.0484705059 0.3207124051 0.0187307736 1.4645755454 .1111112550
0.001 0.0085 0.7924 0.1981 0.0407721892 0.0191431591 0.1071462614 0.0176065055 1.0022782437 0.0542256423 0.3254763029 0.0214834016 1.4756729972 .1124587085
0.0 0.003 0.7976 0.1994 0.0000000000 0.0000000000 0.0388346712 0.0127622723 1.0051082759 0.0737837792 0.3329624280 0.0321666608 1.3769053751 .1187127123
0.001 0.009000000000000001 0.792 0.198 0.0460272713 0.0114836081 0.1169719011 0.0125547419 0.9943839433 0.0734027268 0.3290492262 0.0332603656 1.4864323419 .1307014424
0.001 0.0095 0.7916 0.1979 0.0418594475 0.0035137870 0.1223526086 0.0289410326 0.9639983345 0.0478365400 0.3316013143 0.0235604410 1.4598117049 .1038518006
0.001 0.01 0.7912 0.1978 0.0436715448 0.0126276010 0.1300727540 0.0225558710 0.9842554071 0.0613308505 0.3441916157 0.0252265443 1.5021913216 .1217408668
0.0015 0.0 0.7988 0.1997 0.0639670345 0.0258209558 0.0000000000 0.0000000000 0.9690626027 0.0442195627 0.3339832632 0.0147776455 1.3670129004 .0848181640
0.0015 0.0005 0.7984 0.1996 0.0652355027 0.0133653693 0.0056146513 0.0058063325 0.9757653105 0.0296015418 0.3421499452 0.0306703941 1.3887654097 .0794436377
0.0015 0.001 0.7979999999999999 0.1995 0.0646918735 0.0274961508 0.0123990215 0.0043390111 0.9803827314 0.0593826869 0.3353443769 0.0409099007 1.3928180033 .1321277495
0.0015 0.0015 0.7976 0.1994 0.0723026821 0.0338314246 0.0215228298 0.0117065441 0.9990013643 0.0898773999 0.3423200844 0.0152405228 1.4351469606 .1506558914
0.0015 0.002 0.7972 0.1993 0.0617925178 0.0083749483 0.0219907174 0.0027282301 0.9842554071 0.0670078776 0.3271776950 0.0357956071 1.3952163373 .1139066631
0.0015 0.0025 0.7968 0.1992 0.0784638129 0.0126898574 0.0367291770 0.0063811362 0.9984055680 0.0905953212 0.3464034254 0.0360983919 1.4600019833 .1457647067
0.0015 0.003 0.7964 0.1991 0.0652355027 0.0212255312 0.0437474910 0.0096570913 0.9778505974 0.0381263051 0.3253061637 0.0616514624 1.4121397548 .1306603900
0.0 0.0035 0.7972 0.1993 0.0000000000 0.0000000000 0.0456190414 0.0101435615 0.9797869352 0.0967485793 0.3295596439 0.0254094803 1.3549656205 .1323016211
0.0015 0.0035 0.7959999999999999 0.19899999999999998 0.0616113081 0.0153761554 0.0514676365 0.0111706635 0.9689136536 0.0670899384 0.3401082747 0.0343394706 1.4221008729 .1279762279
0.0015 0.004 0.7956 0.1989 0.0608864691 0.0162645196 0.0552107373 0.0189710971 0.9575935248 0.0736802702 0.3295596439 0.0329666392 1.4032503751 .1418825261
0.0015 0.0045 0.7952 0.1988 0.0753832475 0.0196309611 0.0584859506 0.0129833541 1.0025761418 0.0399605658 0.3399381355 0.0409410227 1.4763834754 .1135159037
0.0015 0.005 0.7948 0.1987 0.0688596972 0.0156722847 0.0694813093 0.0079126974 0.9854469996 0.0493594811 0.3273478342 0.0070889068 1.4511358403 .0800333700
0.0015 0.0055 0.7944 0.1986 0.0646918735 0.0131972447 0.0687794779 0.0096343954 0.9844043561 0.0555114593 0.3295596439 0.0305985797 1.4474353514 .1089416791
0.0015 0.006 0.794 0.1985 0.0654167124 0.0089804003 0.0736922977 0.0225364514 1.0079383081 0.0590755343 0.3144172544 0.0351591755 1.4614645726 .1257515615
0.0015 0.0065 0.7936 0.1984 0.0670476000 0.0146320545 0.0776693423 0.0148402265 1.0013845493 0.0291666455 0.3253061637 0.0193869128 1.4714076553 .0780258393
0.0015 0.006999999999999999 0.7932 0.1983 0.0692221167 0.0148370826 0.0893665325 0.0175442255 0.9771058521 0.0209166067 0.3380666042 0.0205748886 1.4737611055 .0738728034
0.0015 0.0075 0.7928 0.1982 0.0690409070 0.0229900806 0.0961509027 0.0161675310 0.9946818415 0.0238057697 0.3198617091 0.0178443506 1.4797353603 .0808077319
0.0015 0.008 0.7924 0.1981 0.0750208281 0.0120963433 0.1001279474 0.0314773972 0.9985545171 0.0209250904 0.3353443769 0.0465995106 1.5090476695 .1110983415
0.0 0.004 0.7968 0.1992 0.0000000000 0.0000000000 0.0517015803 0.0068446056 1.0045124796 0.0707305762 0.3351742377 0.0331487767 1.3913882976 .1107239585
0.0015 0.0085 0.792 0.198 0.0616113081 0.0276010437 0.1190773953 0.0179024339 0.9537208492 0.0407761492 0.3273478342 0.0313056141 1.4617573868 .1175852409
0.0015 0.009000000000000001 0.7916 0.1979 0.0719402626 0.0210265763 0.1148664069 0.0107104368 0.9894686243 0.0885544457 0.3249658853 0.0244432669 1.5012411791 .1447347257
0.0015 0.0095 0.7912 0.1978 0.0703093751 0.0130471005 0.1305406416 0.0173560446 0.9802337824 0.1050165893 0.3321117320 0.0310866261 1.5131955311 .1665063605
0.0015 0.01 0.7908 0.1977 0.0592555816 0.0096297244 0.1251599342 0.0164760227 0.9486565811 0.0811322688 0.3220735188 0.0348116626 1.4551456157 .1420496785
0.002 0.0 0.7984 0.1996 0.0811819589 0.0284585827 0.0000000000 0.0000000000 0.9791911389 0.0496641832 0.3305804791 0.0113164957 1.3909535769 .0894392616
0.002 0.0005 0.7979999999999999 0.1995 0.0927793816 0.0157391891 0.0081880331 0.0025627260 1.0101725440 0.0798266930 0.3418096668 0.0192008710 1.4529496255 .1173294791
0.002 0.001 0.7976 0.1994 0.0887927675 0.0233472405 0.0154402909 0.0045363386 0.9920007583 0.1105157882 0.3200318483 0.0401672688 1.4162656650 .1785666361
0.002 0.0015 0.7972 0.1993 0.0891551870 0.0257445397 0.0198852232 0.0059183621 0.9760632086 0.0777942005 0.3365353514 0.0526123690 1.4216389702 .1620694713
0.002 0.002 0.7968 0.1992 0.0857122021 0.0059108825 0.0276053687 0.0120747641 0.9872343883 0.0784360730 0.3464034254 0.0206254758 1.4469553845 .1170471954
0.002 0.0025 0.7964 0.1991 0.0800947005 0.0206801510 0.0386007274 0.0225364514 0.9835106618 0.0836802145 0.3239450500 0.0378979116 1.4261511397 .1647947285
0.0 0.0045 0.7964 0.1991 0.0000000000 0.0000000000 0.0650363770 0.0128647822 0.9918518093 0.0880761389 0.3360249337 0.0298593096 1.3929131200 .1308002307
0.002 0.003 0.7959999999999999 0.19899999999999998 0.0916921232 0.0274913734 0.0378988960 0.0152045475 0.9969160774 0.0997073526 0.3409589707 0.0396741867 1.4674660673 .1820774602
0.002 0.0035 0.7956 0.1989 0.0788262324 0.0080224967 0.0393025588 0.0093108458 0.9784463936 0.0499847845 0.3261568597 0.0256588878 1.4227320445 .0929770148
0.002 0.004 0.7952 0.1988 0.0833564756 0.0321513249 0.0563804563 0.0108121526 0.9814253749 0.0707117537 0.3266672773 0.0342144827 1.4478295841 .1478897139
0.002 0.0045 0.7948 0.1987 0.0889739772 0.0108362812 0.0584859506 0.0211845123 0.9917028602 0.1027061843 0.3365353514 0.0122026705 1.4756981394 .1469296483
0.002 0.005 0.7944 0.1986 0.0871618799 0.0132865168 0.0659721522 0.0208512052 1.0170242009 0.0286137314 0.3292193655 0.0213047986 1.4993775985 .0840562520
0.002 0.0055 0.794 0.1985 0.0945914788 0.0162321846 0.0680776464 0.0112097902 1.0048103777 0.0621558568 0.3392575787 0.0163687712 1.5067370816 .1059666028
0.002 0.006 0.7936 0.1984 0.0813631686 0.0154358358 0.0802427242 0.0096570913 1.0271527372 0.0383861126 0.3418096668 0.0292599866 1.5305682968 .0927390263
0.002 0.0065 0.7932 0.1983 0.0815443783 0.0144058886 0.0874949820 0.0114034106 0.9759142596 0.0437778501 0.3334728456 0.0271157276 1.4784264655 .0967028769
0.002 0.006999999999999999 0.7928 0.1982 0.0954975275 0.0289391428 0.0832839936 0.0037431008 0.9605725061 0.0958676714 0.3280283910 0.0355521740 1.4673824182 .1641020890
0.002 0.0075 0.7924 0.1981 0.0965847859 0.0245430501 0.0977885093 0.0129495872 0.9714457877 0.0672524400 0.3327922888 0.0289216635 1.4986113717 .1336667408
