# Supplementary material for: Multipressure Sampling for Improving the Performance of MOF-based Electronic Noses
Source: ACS Sens. 2024 Jul 12;9(7):3531–9. doi: 10.1021/acssensors.4c00199 (PMC11287752; doi:10.1021/acssensors.4c00199)
Supplement: Supplementary file 2 — se4c00199_si_002.zip [file se4c00199_si_002.zip › Multiplex_Adsorption_Data/H2S_0.1bar/MOF-801_EQeq.csv]

H2S_comp CO2_comp N2_comp O2_comp H2S_mass H2S_error CO2_mass CO2_error N2_mass N2_error O2_mass O2_error total_mass total_error
0.0 0.0 0.8 0.2 0.0000000000 0.0000000000 0.0000000000 0.0000000000 2.3869909522 0.4470521142 0.4681484337 0.0109210266 2.8551393859 .4579731408
0.0 0.0005 0.7996 0.1999 0.0000000000 0.0000000000 8.0678291753 0.9949533335 1.9432297523 0.2338375322 0.3850898406 0.0675380551 10.3961487682 1.2963289208
0.0 0.005 0.7959999999999999 0.19899999999999998 0.0000000000 0.0000000000 26.0653466290 2.1257421625 0.9712897764 0.0400434725 0.2349407000 0.0301340518 27.2715771054 2.1959196868
0.002 0.008 0.792 0.198 27.5636742895 1.4329355495 12.9889309441 1.4767287630 0.5982919620 0.0643715808 0.1602993711 0.0128877378 41.3111965667 2.9869236311
0.002 0.0085 0.7916 0.1979 24.5612056863 1.6249295473 14.8378545603 1.8691560126 0.5975333959 0.0478847931 0.1638890868 0.0172481266 40.1604827293 3.5592184796
0.002 0.009000000000000001 0.7912 0.1978 25.7375922388 2.6921184146 13.8780754687 0.5789226672 0.5993756279 0.0368663087 0.1654982697 0.0205435529 40.3805416051 3.3284509434
0.002 0.0095 0.7908 0.1977 26.1507711534 4.5957342490 14.7107123398 2.4449261417 0.5738011119 0.0362534442 0.1611658542 0.0151117051 41.5964504593 7.0920255400
0.002 0.01 0.7904 0.1976 23.1780978389 1.9719961747 15.8505670261 2.6085059080 0.5771604763 0.0490621898 0.1638890868 0.0256371916 39.7697144281 4.6552014641
0.0025 0.0 0.7979999999999999 0.1995 33.0561588981 4.2529325287 0.0000000000 0.0000000000 0.7811064050 0.0657727198 0.2091937739 0.0172765303 34.0464590770 4.3359817788
0.0025 0.0005 0.7976 0.1994 32.4237341203 2.2056099361 1.2761879107 0.4045677515 0.7448035962 0.0554328757 0.2110505234 0.0197588544 34.6557761506 2.6853694177
0.0025 0.001 0.7972 0.1993 31.2700236282 1.0411079180 2.4199572839 0.6569068472 0.7458872622 0.0660222081 0.2056040583 0.0197960418 34.6414722326 1.7838330151
0.0025 0.0015 0.7968 0.1992 31.5414771653 2.8864462629 3.5695135855 0.6292842167 0.7125103514 0.0584496898 0.1887695297 0.0157938951 36.0122706319 3.5899740645
0.0025 0.002 0.7964 0.1991 32.3787775121 1.6605277324 4.3890447658 0.7538068324 0.6959302626 0.0463403734 0.1835706312 0.0180842273 37.6473231717 2.4787591655
0.0 0.0055 0.7956 0.1989 0.0000000000 0.0000000000 26.1878933475 2.4603389035 0.9554682538 0.0351121141 0.2254093860 0.0113826803 27.3687709873 2.5068336979
0.0025 0.0025 0.7959999999999999 0.19899999999999998 31.4833368011 2.0587056090 4.7752371330 1.1409181481 0.6533421914 0.0340926194 0.1841895477 0.0190578046 37.0961056732 3.2527741811
0.0025 0.003 0.7956 0.1989 30.0484167925 1.9840935270 6.1450371204 0.8954811285 0.6718728789 0.0354078620 0.1843133310 0.0194367371 37.0496401228 2.9344192546
0.0025 0.0035 0.7952 0.1988 30.7367406959 2.6894818916 6.7654298831 0.9737711295 0.6576768552 0.0737447208 0.1851798141 0.0188280866 38.3450272483 3.7558258285
0.0025 0.004 0.7948 0.1987 29.9482202465 2.2065296105 6.7261128109 0.6831858287 0.6538840244 0.0490286685 0.1833230646 0.0121635594 37.5115401464 2.9509076671
0.0025 0.0045 0.7944 0.1986 30.0380016252 3.2201256982 8.3335172693 0.8151844763 0.6314521396 0.0766347218 0.1763911999 0.0206684750 39.1793622340 4.1326133713
0.0025 0.005 0.794 0.1985 30.2283750626 1.5229722975 8.3481547940 0.7528208243 0.6172561158 0.0435326289 0.1626512538 0.0107741256 39.3564372262 2.3300998763
0.0025 0.0055 0.7936 0.1984 30.6836101590 1.8598566476 9.4359271249 1.3981385612 0.6325358055 0.0631233313 0.1698306851 0.0249367284 40.9219037745 3.3460552685
0.0025 0.006 0.7932 0.1983 28.8447398650 2.7013303175 10.3654099444 1.5535221316 0.6006760271 0.0353122151 0.1620323373 0.0086966026 39.9728581738 4.2988612668
0.0025 0.0065 0.7928 0.1982 29.1076239607 2.7479573430 10.2336722220 0.7131431776 0.5920066996 0.0215820988 0.1606707210 0.0268195876 40.0939736033 3.5095022070
0.0025 0.006999999999999999 0.7924 0.1981 30.0092610370 2.0276670982 11.2651071031 0.8603098977 0.5861549035 0.0405841211 0.1607945043 0.0155671955 42.0213175479 2.9441283125
0.0 0.006 0.7952 0.1988 0.0000000000 0.0000000000 27.2326041232 1.1126073842 0.9200323777 0.0544168651 0.2174872549 0.0229263243 28.3701237558 1.1899505736
0.0025 0.0075 0.792 0.198 29.1528442439 2.9434385272 11.1429007921 1.2053189694 0.5808449405 0.0331750481 0.1534912897 0.0125504301 41.0300812662 4.1944829748
0.0025 0.008 0.7916 0.1979 28.8675477630 2.7121570399 11.9203916398 1.3558507560 0.5838792051 0.0714779347 0.1565858722 0.0217942986 41.5284044801 4.1612800292
0.0025 0.0085 0.7912 0.1978 28.0854873540 2.1565272936 13.1994730147 1.3311194975 0.5678409493 0.0617137997 0.1562145223 0.0107513473 42.0090158403 3.5601119381
0.0025 0.009000000000000001 0.7908 0.1977 28.4922062282 5.5196852270 12.5074244625 1.8451524351 0.5672991163 0.0173386549 0.1531199399 0.0174459813 41.7200497469 7.3996222983
0.0025 0.0095 0.7904 0.1976 28.7676148921 2.1332793690 13.8132278302 1.9828003824 0.5610138539 0.0333698732 0.1489113077 0.0183700420 43.2907678839 4.1678196666
0.0025 0.01 0.79 0.1975 28.5905570483 2.4824679513 14.3818786450 2.5066227591 0.5434584658 0.0428397692 0.1503967073 0.0236552441 43.6662908664 5.0555857237
0.003 0.0 0.7976 0.1994 32.6809492008 2.1610262785 0.0000000000 0.0000000000 0.7095844534 0.0203151960 0.1919878955 0.0132257111 33.5825215497 2.1945671856
0.003 0.0005 0.7972 0.1993 33.8015684652 2.2735686953 1.2171272005 0.2194359069 0.6902951998 0.0317275474 0.1949586946 0.0229183030 35.9039495601 2.5476504526
0.003 0.001 0.7968 0.1992 34.3432890014 2.4466338467 2.3071121806 0.3763066530 0.7210713123 0.0615972341 0.1912451957 0.0283136538 37.5627176900 2.9128513876
0.003 0.0015 0.7964 0.1991 32.5952547865 3.7258864490 3.4648382634 0.7910375712 0.6714394125 0.0262363557 0.1859225139 0.0290466418 36.9174549763 4.5722070177
0.0 0.0065 0.7948 0.1987 0.0000000000 0.0000000000 26.8316040275 3.2885731104 0.8736514758 0.0832198994 0.2220672369 0.0335852170 27.9273227402 3.4053782268
0.003 0.002 0.7959999999999999 0.19899999999999998 32.4071225876 1.7810046085 3.9170696956 0.6716547231 0.6746904103 0.0517007466 0.1819614483 0.0159483623 37.1808441418 2.5203084405
0.003 0.0025 0.7956 0.1989 34.6480974413 1.4319771732 4.9005071120 0.6917518670 0.6570266556 0.0461371964 0.1846846809 0.0173579320 40.3903158898 2.1872241686
0.003 0.003 0.7952 0.1988 32.7528006713 3.3298603493 5.4058421222 0.3899953511 0.6389294345 0.0501885929 0.1787430826 0.0164478149 38.9763153106 3.7864921082
0.003 0.0035 0.7948 0.1987 33.1690118499 2.1291685206 6.3906411688 0.9726883552 0.6259254433 0.0502493919 0.1661171862 0.0279169074 40.3516956482 3.1800231751
0.003 0.004 0.7944 0.1986 32.0565665142 1.2021742543 6.8272138537 0.5957993807 0.6309103066 0.0524682352 0.1653744864 0.0314263343 39.6800651609 1.8818682045
0.003 0.0045 0.794 0.1985 32.5077146463 1.1816112712 7.2842109916 0.6626552151 0.6084784218 0.0320516069 0.1690879853 0.0337762866 40.5694920450 1.9100943798
0.003 0.005 0.7936 0.1984 32.2922920724 2.8706136168 7.7456334277 0.8110602643 0.6079365888 0.0379994533 0.1638890868 0.0136812747 40.8097511757 3.7333546091
0.003 0.0055 0.7932 0.1983 31.4180772087 2.9516890457 9.1413043891 2.2174620836 0.5936321985 0.0653823355 0.1662409695 0.0136184132 41.3192547658 5.2481518780
0.003 0.006 0.7928 0.1982 32.8789692167 3.6213548517 9.0121197233 1.9362683755 0.5830122723 0.0219960161 0.1637653035 0.0146796763 42.6378665158 5.5942989196
0.003 0.0065 0.7924 0.1981 30.3000946955 1.9571804099 10.8964457248 1.2763444850 0.5633979189 0.0337533671 0.1586901883 0.0206773692 41.9186285275 3.2879556312
0.0 0.006999999999999999 0.7944 0.1986 0.0000000000 0.0000000000 29.2830490099 1.1525028417 0.8839463021 0.0897641775 0.2072132412 0.0184000448 30.3742085532 1.2606670640
0.003 0.006999999999999999 0.792 0.198 30.8931000427 2.6974414130 10.6362041517 1.0784267037 0.5807365739 0.0239722973 0.1650031365 0.0188800980 42.2750439048 3.8187205120
0.003 0.0075 0.7916 0.1979 31.1554567881 0.8606844673 11.1546448526 0.9880856786 0.5756433440 0.0386040684 0.1544815561 0.0138858160 43.0402265408 1.9012600303
0.003 0.008 0.7912 0.1978 30.3919854752 2.9725509699 11.6674688290 1.2454209316 0.5430249994 0.0827608664 0.1526248067 0.0174985983 42.7551041103 4.3182313662
0.003 0.0085 0.7908 0.1977 30.8045052020 2.0668940926 11.1646868754 1.6251797347 0.5450839647 0.0548681797 0.1513869737 0.0197526498 42.6656630158 3.7666946568
0.003 0.009000000000000001 0.7904 0.1976 30.2990399950 2.7154910283 12.5669957840 1.1272224843 0.5250361449 0.0274319495 0.1503967073 0.0068696943 43.5414686312 3.8770151564
0.003 0.0095 0.79 0.1975 29.6252182232 2.8328221046 12.6875000572 2.0398610022 0.5200512816 0.0696263585 0.1416080931 0.0058270256 42.9743776551 4.9481364909
0.003 0.01 0.7896 0.1974 31.0701578865 1.7821179000 13.4951169733 1.7100188273 0.5305628411 0.0433867145 0.1451978088 0.0135507381 45.2410355097 3.5490741799
0.0035 0.0 0.7972 0.1993 36.3043727140 2.2863399742 0.0000000000 0.0000000000 0.7237804771 0.0688836579 0.1940922116 0.0199533148 37.2222454027 2.3751769469
0.0035 0.0005 0.7968 0.1992 34.4575921663 3.9405473095 1.3064841828 0.0957168895 0.6752322433 0.0380266390 0.1839419811 0.0179447363 36.6232505735 4.0922355743
0.0035 0.001 0.7964 0.1991 34.0458634648 2.9602569218 2.3905120307 0.3021661144 0.6518250591 0.0320589339 0.1844371143 0.0313443167 37.2726376689 3.3258262868
0.0 0.0075 0.794 0.1985 0.0000000000 0.0000000000 29.5003992316 1.0646451750 0.8193598125 0.0411758832 0.2145164558 0.0234156648 30.5342754999 1.1292367230
0.0035 0.0015 0.7959999999999999 0.19899999999999998 34.4347842684 2.9216920817 3.3417809335 0.7503314493 0.6211573132 0.0257593570 0.1679739356 0.0138858160 38.5656964507 3.7116687040
0.0035 0.002 0.7956 0.1989 34.4148767967 1.9407183909 3.9638757339 0.8902236082 0.6310186732 0.0320999337 0.1718112179 0.0190095039 39.1815824217 2.8820514367
0.0035 0.0025 0.7952 0.1988 32.4373133890 2.1932434119 4.9747159582 1.3477738782 0.6196401809 0.0335663664 0.1750295836 0.0238924212 38.2066991117 3.5984760777
0.0035 0.003 0.7948 0.1987 35.3039893048 1.3693642922 5.6366384422 0.3974374426 0.6353533369 0.0360494467 0.1659934029 0.0218139749 41.7419744868 1.8246651564
0.0035 0.0035 0.7944 0.1986 33.1083665720 1.6720913674 6.2270753403 0.8385485233 0.6077198556 0.0087394819 0.1731728342 0.0076465623 40.1163346021 2.5270259349
0.0035 0.004 0.794 0.1985 35.8302848464 1.6873747994 6.7308785166 0.7445456346 0.6075031224 0.0149435921 0.1586901883 0.0091499221 43.3273566737 2.4560139482
0.0035 0.0045 0.7936 0.1984 33.0794941463 3.0011906519 7.6281928225 1.0619344070 0.5813867734 0.0368765005 0.1609182876 0.0198516922 41.4499920298 4.1198532516
0.0035 0.005 0.7932 0.1983 34.7242995513 2.5239459410 8.0324267899 1.2069157301 0.5617724200 0.0335719636 0.1553480392 0.0208456366 43.4738468004 3.7852792713
0.0035 0.0055 0.7928 0.1982 32.4216247193 1.1556978312 8.9241243712 1.3669139727 0.5704417475 0.0353308334 0.1598042380 0.0380914818 42.0759950760 2.5960341191
0.0035 0.006 0.7924 0.1981 32.6921553935 3.3735739811 9.2495539905 1.2926590304 0.5668656499 0.0779589002 0.1574523553 0.0228057080 42.6660273892 4.7669976197
0.0 0.008 0.7936 0.1984 0.0000000000 0.0000000000 29.6256692106 1.8897791984 0.8287877061 0.0551993515 0.2137737560 0.0291729687 30.6682306727 1.9741515186
0.0035 0.0065 0.792 0.198 34.1791512385 3.1667370619 9.0495645539 1.5501714386 0.5432417326 0.0336502266 0.1567096555 0.0131560160 43.9286671805 4.7637147431
0.0035 0.006999999999999999 0.7916 0.1979 32.8015805687 3.1672206857 10.4094927223 1.4805182651 0.5447588649 0.0367271636 0.1523772401 0.0145074870 43.9082093960 4.6989736014
0.0035 0.0075 0.7912 0.1978 32.3338209040 1.9338369115 10.4353636962 1.6866833157 0.5256863444 0.0371329166 0.1407416100 0.0271489255 43.4356125546 3.6848020693
0.0035 0.008 0.7908 0.1977 33.2901705680 2.1113175760 10.3700054463 1.2138794871 0.5163668174 0.0235332723 0.1430934927 0.0178419788 44.3196363244 3.3665723142
0.0035 0.0085 0.7904 0.1976 32.3797003751 2.5514451387 11.7243168902 2.3578675962 0.5124656201 0.0377476794 0.1381421608 0.0154882538 44.7546250462 4.9625486681
0.0035 0.009000000000000001 0.79 0.1975 33.3516068712 3.2432826615 11.9702613461 1.4900289856 0.5222186135 0.0346664715 0.1442075424 0.0141351638 45.9882943732 4.7821132824
0.0035 0.0095 0.7896 0.1974 32.3106174934 2.3070907715 12.4546612920 0.6392850193 0.5394489018 0.0311869943 0.1406178267 0.0126574097 45.4453455139 2.9902201948
0.0035 0.01 0.7892 0.1973 32.6395522068 1.9324897665 12.1961217566 1.8722076162 0.4897086354 0.0229716731 0.1361616280 0.0202339316 45.4615442268 3.8479029874
0.004 0.0 0.7968 0.1992 36.7426007652 3.6578156086 0.0000000000 0.0000000000 0.6525836253 0.0533647985 0.1856749473 0.0174880875 37.5808593378 3.7286684946
0.004 0.0005 0.7964 0.1991 36.1445855907 3.2453783651 1.1837672605 0.1503121957 0.6753406099 0.0285939996 0.1822090149 0.0131606738 38.1859024760 3.4374452342
0.0 0.0085 0.7932 0.1983 0.0000000000 0.0000000000 29.9471841430 2.0068402049 0.8323638037 0.0445880798 0.2057278416 0.0249367284 30.9852757883 2.0763650131
0.004 0.001 0.7959999999999999 0.19899999999999998 36.7536751203 1.9415459312 2.2020964509 0.4283547205 0.6342696710 0.0708873260 0.1739155339 0.0209043569 39.7639567761 2.4616923346
0.004 0.0015 0.7956 0.1989 35.3820371407 1.9217825849 3.1911505919 0.5733077647 0.6239748446 0.0299342977 0.1724301344 0.0197836538 39.3695927116 2.5448083011
0.004 0.002 0.7952 0.1988 35.9809751781 1.5262333704 3.7778430070 0.7925733227 0.6123796191 0.0777718888 0.1652507031 0.0107342318 40.5364485073 2.4073128137
0.004 0.0025 0.7948 0.1987 35.9129469969 1.7143329475 4.5281012506 0.7841230131 0.6111875866 0.0078144262 0.1666123194 0.0173190485 41.2188481535 2.5235894353
0.004 0.003 0.7944 0.1986 34.9513238305 2.4700713803 4.9755669771 0.6820866994 0.6058776235 0.0330075464 0.1632701703 0.0175650201 40.6960386014 3.2027306462
0.004 0.0035 0.794 0.1985 36.6566426757 3.0079716886 5.8413935844 1.3684895867 0.5806282073 0.0405041797 0.1586901883 0.0147836855 43.2373546557 4.4317491405
0.004 0.004 0.7936 0.1984 36.4044374225 1.4909328731 6.1629085169 0.6547962015 0.5675158495 0.0614835036 0.1607945043 0.0163168738 43.2956562932 2.2235294520
0.004 0.0045 0.7932 0.1983 34.3761165539 2.3358085007 7.3221664336 0.8888946575 0.5747764112 0.0350371167 0.1583188384 0.0205256448 42.4313782371 3.2802659197
0.004 0.005 0.7928 0.1982 34.9728133528 2.3231830608 8.0051941858 0.9668488966 0.5593883550 0.0201060190 0.1563383056 0.0085257853 43.6937341992 3.3186637617
0.004 0.0055 0.7924 0.1981 34.8392619040 1.9408425892 8.2543725135 0.6642908369 0.5455174310 0.0281869821 0.1570810054 0.0157043886 43.7962328539 2.6490247968
0.0 0.009000000000000001 0.7928 0.1982 0.0000000000 0.0000000000 30.1980645085 2.3270643652 0.8068976542 0.0731049745 0.2010240762 0.0247492315 31.2059862389 2.4249185712
0.004 0.006 0.792 0.198 35.3903429070 2.3478674839 8.7239647309 1.6343821977 0.5551620578 0.0476497658 0.1512631904 0.0210882569 44.8207328861 4.0509877043
0.004 0.0065 0.7916 0.1979 34.7146754093 1.6829452465 9.8173537864 1.4117304887 0.5149580517 0.0299735023 0.1381421608 0.0182327378 45.1851294082 3.1428819753
0.004 0.006999999999999999 0.7912 0.1978 33.2111998692 1.6181035606 9.9288372596 1.3774796729 0.5347891383 0.0363634111 0.1476734747 0.0192974946 43.8224997418 3.0512441392
0.004 0.0075 0.7908 0.1977 33.9492265330 4.6113732208 10.1781857911 2.4840453599 0.5293708086 0.0425426875 0.1507680572 0.0093487126 44.8075511899 7.1473099808
0.004 0.008 0.7904 0.1976 32.4072544252 3.6937260016 11.2349810348 1.1688954932 0.5108401212 0.0425283312 0.1416080931 0.0187138078 44.2946836743 4.9238636338
0.004 0.0085 0.79 0.1975 34.2475749324 2.7540856168 10.7408794738 0.7548067509 0.5039046592 0.0232925163 0.1366567612 0.0214027014 45.6290158266 3.5535875854
0.004 0.009000000000000001 0.7896 0.1974 33.0971603794 2.9178477606 11.4412680110 2.0344343901 0.4709612148 0.0236567028 0.1329432622 0.0153291509 45.1423328674 4.9912680044
0.004 0.0095 0.7892 0.1973 33.2378310565 3.1995989557 11.7668678341 1.4918022185 0.5080225897 0.0286268361 0.1343048785 0.0171340410 45.6470263588 4.7371620513
0.004 0.01 0.7888 0.1972 33.1973569254 2.4764314868 12.0589375133 1.6016698021 0.4952353317 0.0313027555 0.1469307749 0.0166367700 45.8984605453 4.1260408144
0.0045 0.0 0.7964 0.1991 36.1553962706 2.1977052599 0.0000000000 0.0000000000 0.6590856209 0.0304477346 0.1770101164 0.0211085913 36.9914920079 2.2492615858
0.0 0.0095 0.7924 0.1981 0.0000000000 0.0000000000 31.3474506062 1.0252561212 0.7588912534 0.0543719596 0.1916165456 0.0139738131 32.2979584052 1.0936018939
0.0045 0.0005 0.7959999999999999 0.19899999999999998 37.1718638622 3.4879501338 1.2259777969 0.1803087099 0.6652625167 0.0410959499 0.1731728342 0.0194682443 39.2362770100 3.7288230379
0.0045 0.001 0.7956 0.1989 37.4539962417 1.7339638829 2.2563914554 0.3759686986 0.6225660789 0.0339448732 0.1640128701 0.0256682510 40.4969666461 2.1695457057
0.0045 0.0015 0.7952 0.1988 36.6049623520 1.3243098638 2.9731195552 0.6248890639 0.6183397818 0.0639836600 0.1721825678 0.0077262992 40.3686042568 2.0209088869
0.0045 0.002 0.7948 0.1987 37.1191288380 1.5545294534 3.8067776489 0.7452036795 0.5915732332 0.0403228585 0.1666123194 0.0170515705 41.6840920395 2.3571075619
0.0045 0.0025 0.7944 0.1986 37.6797021453 4.9557361546 4.1444619400 0.6243384455 0.5822537062 0.0577771815 0.1575761386 0.0199071870 42.5639939301 5.6577589686
0.0045 0.003 0.794 0.1985 36.8164297991 1.4421342851 5.1416858622 0.4842103283 0.5831206389 0.0189117559 0.1626512538 0.0118315078 42.7038875540 1.9570878771
0.0045 0.0035 0.7936 0.1984 36.5452399371 1.5227792746 5.8927951247 1.1258624559 0.5492018952 0.0358403565 0.1469307749 0.0056778631 43.1341677319 2.6901599501
0.0045 0.004 0.7932 0.1983 34.9558063075 3.8872899379 6.3903007613 1.5045717266 0.5419413335 0.0298934703 0.1557193891 0.0258538243 42.0437677914 5.4476089591
0.0045 0.0045 0.7928 0.1982 35.5569855835 2.3636818815 7.0814982947 0.9856402929 0.5370648368 0.0271600497 0.1491588743 0.0077895011 43.3247075893 3.3842717252
0.0045 0.005 0.7924 0.1981 35.6817039157 2.4573823040 7.1846417828 0.6786557073 0.5550536913 0.0259229563 0.1557193891 0.0239334295 43.5771187789 3.1858943971
0.0 0.001 0.7992 0.1998 0.0000000000 0.0000000000 12.3074350259 1.6783676872 1.5625379098 0.1077065815 0.3404040700 0.0291981685 14.2103770057 1.8152724372
0.0 0.01 0.792 0.198 0.0000000000 0.0000000000 31.0873792369 1.8933428847 0.7692944463 0.1281870077 0.1877792633 0.0231524408 32.0444529465 2.0446823332
0.0045 0.0055 0.792 0.198 36.5064796943 3.2184334759 8.0245974162 1.1283525008 0.5316465071 0.0267153875 0.1447026756 0.0219679611 45.2074262932 4.3954693253
0.0045 0.006 0.7916 0.1979 35.7822959744 4.2586056559 8.5141034753 0.8620424540 0.5398823682 0.0339005623 0.1418556597 0.0146336781 44.9781374776 5.1691823503
0.0045 0.0065 0.7912 0.1978 34.6511297052 3.0743585833 8.8407245211 0.7656473407 0.5139827524 0.0649100517 0.1459405086 0.0300913099 44.1517774873 3.9350072856
0.0045 0.006999999999999999 0.7908 0.1977 35.0788107515 2.1481708395 9.4910731483 1.4477808100 0.5011954943 0.0447384758 0.1398751269 0.0130531234 45.2109545210 3.6537432487
0.0045 0.0075 0.7904 0.1976 34.6657636744 2.3587863473 9.9715584073 0.6513557736 0.4961022645 0.0474373447 0.1403702601 0.0161469607 45.2737946063 3.0737264263
0.0045 0.008 0.79 0.1975 34.6726192275 1.9365642555 10.5858238340 0.5543325590 0.4902504684 0.0514594147 0.1386372940 0.0245203435 45.8873308239 2.5668765727
0.0045 0.0085 0.7896 0.1974 34.3190308902 3.3000084461 10.7464961984 1.2611589393 0.5020624271 0.0552588877 0.1494064409 0.0087737825 45.7169959566 4.6252000556
0.0045 0.009000000000000001 0.7892 0.1973 35.0198793619 2.9598556364 10.6779040767 1.7407409750 0.4913341343 0.0357603190 0.1344286618 0.0225869755 46.3235462347 4.7589439059
0.0045 0.0095 0.7888 0.1972 35.2495403923 2.4537426559 11.6291729795 0.8554056382 0.4905755682 0.0412681842 0.1299724631 0.0187072565 47.4992614031 3.3691237348
0.0045 0.01 0.7884 0.1971 34.4082849187 2.4379872799 11.5199021555 1.2043677864 0.4854823383 0.0225548345 0.1361616280 0.0166625378 46.5498310405 3.6815724386
0.0005 0.0 0.7996 0.1999 19.6791289829 1.8091679099 0.0000000000 0.0000000000 1.0198380102 0.0994269252 0.2604400594 0.0260051005 20.9594070525 1.9345999356
0.005 0.0 0.7959999999999999 0.19899999999999998 38.7987393590 2.5372692000 0.0000000000 0.0000000000 0.6397963673 0.0389179426 0.1698306851 0.0251081842 39.6083664114 2.6012953268
0.005 0.0005 0.7956 0.1989 39.1976798171 1.0818036567 1.1255575692 0.2186534980 0.6383876016 0.0603219505 0.1663647528 0.0242236040 41.1279897407 1.3850027092
0.005 0.001 0.7952 0.1988 37.6666502268 4.4313272533 2.1558010239 0.2643619159 0.5973166627 0.0642517951 0.1645080033 0.0165777218 40.5842759167 4.7765186861
0.005 0.0015 0.7948 0.1987 37.0892017118 1.4537430751 3.0643487790 1.0200301916 0.5896226345 0.0494199193 0.1683452855 0.0292610731 40.9115184108 2.5524542591
0.005 0.002 0.7944 0.1986 37.0011342213 2.4737283464 3.7552059048 0.4687729638 0.5780274090 0.0763700833 0.1615372041 0.0205346008 41.4959047392 3.0394059943
0.005 0.0025 0.794 0.1985 38.0655906849 2.8753248341 4.2355209600 0.2505755687 0.5604720209 0.0840483362 0.1580712718 0.0179310693 43.0196549376 3.2278798083
0.005 0.003 0.7936 0.1984 38.1598545407 3.7019370431 5.1420262698 0.2891288767 0.5788943418 0.0374741645 0.1600518046 0.0116277263 44.0408269569 4.0401678106
0.005 0.0035 0.7932 0.1983 37.0844555596 3.0905303909 5.8471805128 0.8292452324 0.5593883550 0.0252993643 0.1526248067 0.0251447726 43.6436492341 3.9702197602
0.005 0.004 0.7928 0.1982 37.9992763920 1.9750255058 6.1198469616 0.4995547798 0.5529947260 0.0115622636 0.1532437232 0.0214770265 44.8253618028 2.5076195757
0.005 0.0045 0.7924 0.1981 36.4735203042 4.4627598055 6.3537069495 1.4282058357 0.5460592640 0.0389360431 0.1444551090 0.0162075783 43.5177416267 5.9461092626
0.0005 0.0005 0.7992 0.1998 18.8623952955 0.8873733821 2.1600561183 0.4854400266 1.0262316392 0.0631954727 0.2653913913 0.0269313317 22.3140744443 1.4629402131
0.005 0.005 0.792 0.198 36.9700205571 1.5121680606 7.2190229455 0.9172599675 0.5448672315 0.0783861347 0.1522534568 0.0168454471 44.8861641909 2.5246596099
0.005 0.0055 0.7916 0.1979 36.9160989948 2.8108378355 7.2637865385 0.8204405325 0.5115986873 0.0319958675 0.1391324272 0.0205852779 44.8306166478 3.6838595134
0.005 0.006 0.7912 0.1978 37.0760179557 2.6777690455 8.5876315065 1.3842379153 0.5191843488 0.0478504470 0.1402464768 0.0188638599 46.3230802878 4.1287212677
0.005 0.0065 0.7908 0.1977 36.1389165756 2.3164771947 8.8022584677 0.5505405764 0.4872162038 0.0280030684 0.1335621787 0.0115960574 45.5619534258 2.9066168969
0.005 0.006999999999999999 0.7904 0.1976 35.4111732415 2.0526498679 9.4415438495 1.4088615252 0.4840735726 0.0750522961 0.1263827474 0.0133410604 45.4631734110 3.5499047496
0.005 0.0075 0.79 0.1975 36.7174197911 1.2457420319 10.1048279637 1.6102311331 0.4827731735 0.0466857572 0.1324481291 0.0162151396 47.4374690574 2.9188740618
0.005 0.008 0.7896 0.1974 35.4524383980 3.9894779494 10.6144180684 0.9983141962 0.4861325379 0.0358390459 0.1309627295 0.0099212140 46.6839517338 5.0335524055
0.005 0.0085 0.7892 0.1973 36.7556526837 4.1059547926 10.4697448589 0.7895977513 0.4997867286 0.0443620592 0.1391324272 0.0107170890 47.8643166984 4.9506316921
0.005 0.009000000000000001 0.7888 0.1972 36.1114943630 2.4406404168 10.7437729379 0.9929814895 0.4682520500 0.0252696397 0.1359140614 0.0064841657 47.4594334123 3.4653757117
0.005 0.0095 0.7884 0.1971 35.4815744988 2.0265750412 10.9861431146 1.5433046018 0.4687938829 0.0219254302 0.1308389462 0.0158828973 47.0673504425 3.6076879705
0.0005 0.001 0.7988 0.1997 19.3087972754 2.2930731530 3.9439618921 1.2668213863 0.9787670713 0.0435768469 0.2546222444 0.0354513291 24.4861484832 3.6389227153
0.005 0.01 0.7879999999999999 0.19699999999999998 36.6282976002 1.7682926090 11.6353003154 1.3871085200 0.4627253537 0.0259446916 0.1304675963 0.0202248424 48.8567908656 3.2015706630
0.0055 0.0 0.7956 0.1989 40.0158637176 1.2279581107 0.0000000000 0.0000000000 0.6090202548 0.0466706624 0.1651269198 0.0083367845 40.7900108922 1.2829655576
0.0055 0.0005 0.7952 0.1988 38.6572776565 1.1871784266 1.0573058551 0.3090829337 0.6017596930 0.0372541590 0.1673550191 0.0171447688 40.4836982237 1.5506602881
0.0055 0.001 0.7948 0.1987 38.9242487166 1.9761978726 2.0385306224 0.1566636769 0.5942823981 0.0412556617 0.1574523553 0.0329886554 41.7145140924 2.2071058666
0.0055 0.0015 0.7944 0.1986 38.2508224575 1.1826734222 2.6742417249 0.4584704646 0.5832290055 0.0346135860 0.1645080033 0.0114631622 41.6728011912 1.6872206350
0.0055 0.002 0.794 0.1985 40.8240279636 1.2990284461 3.9940018022 0.3827131722 0.5521277932 0.0442846949 0.1520058902 0.0069847132 45.5221634492 1.7330110264
0.0055 0.0025 0.7936 0.1984 37.8476631974 4.0736158922 4.1980761294 0.4210402465 0.5380401361 0.0352549690 0.1512631904 0.0124425306 42.7350426533 4.5423536383
0.0055 0.003 0.7932 0.1983 39.1049980120 1.2097013976 4.9054430215 0.4647172780 0.5513692271 0.0756383296 0.1485399578 0.0176971159 44.7103502184 1.7677541211
0.0055 0.0035 0.7928 0.1982 37.5160917327 1.0121902354 5.4393722661 0.3707546156 0.5208098477 0.0608453091 0.1416080931 0.0113287080 43.6178819396 1.4551188681
0.0055 0.004 0.7924 0.1981 38.3018435934 1.4575598657 6.2235010610 0.6185814992 0.5179923163 0.0946034774 0.1390086439 0.0221236459 45.1823456146 2.1928684882
0.0005 0.0015 0.7984 0.1996 19.0407715149 2.4950065743 5.9115175400 0.9460663848 0.9306523039 0.1366667302 0.2434817475 0.0231788977 26.1264231063 3.6009185870
0.0055 0.0045 0.792 0.198 38.8990677425 1.9964517650 6.3516645042 0.7772098564 0.5377150363 0.0459740084 0.1383897274 0.0249490143 45.9268370104 2.8445846441
0.0055 0.005 0.7916 0.1979 37.7754162142 2.7739882178 7.0244800298 0.6346418385 0.5150664183 0.0418334353 0.1396275604 0.0289197630 45.4545902227 3.4793832546
0.0055 0.0055 0.7912 0.1978 37.8586057149 1.2044110951 7.7299746804 0.9577397769 0.5094313554 0.0122870706 0.1399989102 0.0238024693 46.2380106609 2.1982404119
0.0055 0.006 0.7908 0.1977 38.5144975785 1.9800534645 7.8751585011 1.1341403917 0.4903588350 0.0563881276 0.1288584134 0.0175475651 47.0088733280 3.1881295489
0.0055 0.0065 0.7904 0.1976 38.0771923903 2.4191147546 8.6024392350 0.3262813040 0.5018456939 0.0461107177 0.1338097453 0.0169614739 47.3152870645 2.8084682502
0.0055 0.006999999999999999 0.79 0.1975 37.6066641368 2.9367866995 9.4737123631 1.1710556101 0.4767046442 0.0557109695 0.1356664948 0.0121635594 47.6927476389 4.1757168385
0.0055 0.0075 0.7896 0.1974 38.4141691949 3.2928047458 9.1145823963 0.7482490949 0.4706361150 0.0589601911 0.1267540973 0.0073606841 48.1261418035 4.1073747159
0.0055 0.008 0.7892 0.1973 37.9704039662 1.6161816788 9.7283372117 1.1256982815 0.4669516508 0.0531389820 0.1354189282 0.0124622182 48.3011117569 2.8074811605
0.0055 0.0085 0.7888 0.1972 35.6356926071 1.8109008825 10.5887172982 0.8715195214 0.4772464772 0.0258030849 0.1310865128 0.0224918034 46.8327428953 2.7307152922
0.0055 0.009000000000000001 0.7884 0.1971 36.0780076226 4.5027828288 10.6802869296 1.3583071776 0.4461452649 0.0426177031 0.1224216819 0.0115960574 47.3268614990 5.9153037669
0.0005 0.002 0.7979999999999999 0.1995 16.9321615720 1.9863671894 7.5967051239 1.2752216646 0.9167813799 0.1025425153 0.2398920319 0.0127105619 25.6855401077 3.3768419312
0.0055 0.0095 0.7879999999999999 0.19699999999999998 37.0028481096 1.4953432009 11.0441826022 1.6234359121 0.4684687831 0.0230858998 0.1260113976 0.0104036898 48.6415108925 3.1522687026
0.0055 0.01 0.7876 0.1969 35.9821617161 2.3073711923 11.6724047385 1.6620568733 0.4519970610 0.0509364489 0.1206887157 0.0066888811 48.2272522313 4.0270533956
0.006 0.0 0.7952 0.1988 40.1981950638 3.0542219642 0.0000000000 0.0000000000 0.6147636842 0.0578827760 0.1689642020 0.0144142448 40.9819229500 3.1265189850
0.006 0.0005 0.7948 0.1987 39.5682751997 1.1994729931 1.0593483004 0.1449848473 0.6021931594 0.0440858956 0.1669836692 0.0239692542 41.3968003287 1.4125129902
0.006 0.001 0.7944 0.1986 40.4707033014 1.4006668133 2.2119682699 0.3540686929 0.5878887690 0.0371683198 0.1511394071 0.0230170375 43.4216997474 1.8149208635
0.006 0.0015 0.794 0.1985 39.5247688047 2.3403396463 2.6162022374 0.3046284336 0.5612305871 0.0600370488 0.1559669557 0.0067345395 42.8581685849 2.7117396682
0.006 0.002 0.7936 0.1984 40.2449973978 1.7945095301 3.7965654223 0.6568846207 0.5571126565 0.0482950407 0.1554718225 0.0258158667 44.7541472991 2.5255050582
0.006 0.0025 0.7932 0.1983 40.1200153904 1.6177080897 4.2697319190 0.4869724854 0.5456257976 0.0569847563 0.1444551090 0.0213912439 45.0798282160 2.1830565753
0.006 0.003 0.7928 0.1982 39.1626110260 2.2685527129 5.1838963986 0.7911137411 0.5287206091 0.0366682833 0.1382659441 0.0207069887 45.0134939778 3.1170417260
0.006 0.0035 0.7924 0.1981 39.1409896661 3.1034088605 5.2724023620 0.5039912853 0.5309963075 0.0444752131 0.1473021248 0.0101472109 45.0916904604 3.6620225698
0.0005 0.0025 0.7976 0.1994 14.9182109976 1.8420001997 9.4827331633 1.3124798867 0.9229582758 0.1000866253 0.2403871651 0.0183199281 25.5642896018 3.2728866398
0.006 0.004 0.792 0.198 39.0935281443 2.2438860624 6.1222298145 0.9857241135 0.5091062557 0.0285775672 0.1442075424 0.0120521969 45.8690717569 3.2702399400
0.006 0.0045 0.7916 0.1979 39.1888467005 2.1450437668 6.7919816721 0.7190838605 0.5062887242 0.0390997722 0.1393799938 0.0184665432 46.6264970906 2.9216939427
0.006 0.005 0.7912 0.1978 40.0388034532 1.7340559002 7.6904874044 0.3820540615 0.4877580368 0.0409986786 0.1360378447 0.0295984477 48.3530867391 2.1867070880
0.006 0.0055 0.7908 0.1977 39.3556212146 4.0146157209 7.5156881267 0.5954628171 0.4993532623 0.0426066797 0.1461880752 0.0134554210 47.5168506788 4.6661406387
0.006 0.006 0.7904 0.1976 39.9988566723 2.4085978318 7.9212837243 0.4993965572 0.5055301581 0.0271046492 0.1401226935 0.0104916843 48.5657932482 2.9455907225
0.006 0.0065 0.79 0.1975 38.0265667670 3.6610434574 7.9709832269 0.8501487608 0.4856990715 0.0750491667 0.1391324272 0.0283612362 46.6223814926 4.6146026211
0.006 0.006999999999999999 0.7896 0.1974 37.3783214820 1.8733716729 8.7690687315 1.0513741691 0.4790887093 0.0277079626 0.1310865128 0.0091096434 46.7575654356 2.9615634480
0.006 0.0075 0.7892 0.1973 37.4285515925 2.8372767984 9.5737921833 2.0646433321 0.4866743708 0.0609378800 0.1371518944 0.0151926035 47.6261700410 4.9780506140
0.006 0.008 0.7888 0.1972 37.6302630601 1.4354523960 9.8927540591 0.9275281894 0.4521054275 0.0281302644 0.1296011132 0.0186021218 48.1047236599 2.4097129716
0.006 0.0085 0.7884 0.1971 38.3539194298 0.4060088316 9.7618673555 0.5330758346 0.4715030478 0.0812891037 0.1236595149 0.0173896811 48.7109493480 1.0377634510
0.0005 0.003 0.7972 0.1993 14.6640281809 0.9327332149 10.9703141635 0.5649005626 0.8930490960 0.0398718383 0.2402633818 0.0315431322 26.7676548222 1.5690487480
0.006 0.009000000000000001 0.7879999999999999 0.19699999999999998 38.1891224791 2.9591930735 9.8874777420 1.0749144503 0.4579572236 0.0451273679 0.1318292126 0.0147296924 48.6663866573 4.0939645841
0.006 0.0095 0.7876 0.1969 37.6452925420 3.4831948160 10.8407890901 1.3000875228 0.4448448658 0.0333586101 0.1296011132 0.0192974946 49.0605276111 4.8359384435
0.006 0.01 0.7872 0.1968 36.3349590281 2.1026177972 11.7604000906 1.7984589517 0.4577404904 0.0397124755 0.1230405984 0.0169253010 48.6761402075 3.9577145254
0.0065 0.0 0.7948 0.1987 40.1683997751 3.0284455814 0.0000000000 0.0000000000 0.6024098926 0.0543278815 0.1663647528 0.0049140566 40.9371744205 3.0876875195
0.0065 0.0005 0.7944 0.1986 41.5322593387 2.2141681481 1.0220736735 0.2309785016 0.5822537062 0.0553353400 0.1633939536 0.0217097697 43.2999806720 2.5221917594
0.0065 0.001 0.794 0.1985 41.0995684651 1.6202055012 1.9350467267 0.2238380910 0.5626393528 0.0426617684 0.1558431724 0.0245877381 43.7530977170 1.9112930987
0.0065 0.0015 0.7936 0.1984 40.4687257380 2.5266864904 2.7647901336 0.4601328047 0.5428082662 0.0267153875 0.1416080931 0.0264606887 43.9179322309 3.0399953713
0.0065 0.002 0.7932 0.1983 40.8252145016 1.9170357464 3.4714762106 0.6418216255 0.5494186284 0.0647666071 0.1496540075 0.0218280185 44.9957633481 2.6454519975
0.0065 0.0025 0.7928 0.1982 40.4315475459 2.3161731425 4.0433608972 0.2087406196 0.5098648218 0.0111990465 0.1442075424 0.0259768033 45.1289808073 2.5620896119
0.0065 0.003 0.7924 0.1981 38.8433004544 2.0379866133 4.5949913345 0.9009004025 0.5100815550 0.0212641656 0.1428459261 0.0166146515 44.0912192700 2.9767658329
0.0005 0.0035 0.7968 0.1992 16.4831228409 1.2698779429 10.3337520421 1.1924634440 0.8710506775 0.0401079387 0.2335790837 0.0123931749 27.9215046442 2.5148425005
0.0065 0.0035 0.792 0.198 39.7794789716 1.5374361125 5.9079432608 0.9372022667 0.4993532623 0.0334682640 0.1421032263 0.0045379707 46.3288787210 2.5126446139
0.0065 0.004 0.7916 0.1979 39.6838967403 1.6431175762 5.5751948791 0.7096329192 0.5092146223 0.0322153305 0.1406178267 0.0142086836 45.9089240684 2.3991745095
0.0065 0.0045 0.7912 0.1978 40.3299007868 1.8703962306 6.2735409711 0.7147564847 0.4861325379 0.0135245676 0.1281157136 0.0214684637 47.2176900094 2.6201457466
0.0065 0.005 0.7908 0.1977 40.6381370033 2.3220545304 6.6243309530 1.2003462454 0.4821229739 0.0237755417 0.1344286618 0.0127298349 47.8790195920 3.5589061524
0.0065 0.0055 0.7904 0.1976 39.5392709364 2.0470177176 7.4331392954 1.0708934829 0.4748624122 0.0558423476 0.1248973479 0.0189578476 47.5721699919 3.1927113957
0.0065 0.006 0.79 0.1975 38.5473251311 4.5525254847 8.4250869006 1.3442275698 0.4778966768 0.0227104943 0.1307151629 0.0239052439 47.5810238714 5.9433687927
0.0065 0.0065 0.7896 0.1974 40.0101947025 2.0495837751 7.9684301702 0.6426661981 0.4785468763 0.0497467585 0.1356664948 0.0202551237 48.5928382438 2.7622518554
0.0065 0.006999999999999999 0.7892 0.1973 39.3686731331 2.9616478581 8.9743344850 1.0431020570 0.4655428851 0.0248950875 0.1325719124 0.0158403935 48.9411224156 4.0454853961
0.0065 0.0075 0.7888 0.1972 39.6564745277 3.7570045128 9.5445171339 1.0815539168 0.4457117985 0.0507618551 0.1153660339 0.0105789468 49.7620694940 4.8998992315
0.0065 0.008 0.7884 0.1971 39.4642553644 4.3072682465 9.6571920334 1.4732595006 0.4441946662 0.0213831207 0.1277443637 0.0113070470 49.6933864277 5.8132179148
0.0005 0.004 0.7964 0.1991 13.0134219233 3.3112120341 13.4258440365 2.6514159104 0.8604307514 0.0430257683 0.2207056207 0.0240101312 27.5204023319 6.0296638440
0.0065 0.0085 0.7879999999999999 0.19699999999999998 38.2256414834 2.3739649474 10.3706862615 1.4092730385 0.4340082065 0.0562964192 0.1244022147 0.0221014724 49.1547381661 3.8616358775
0.0065 0.009000000000000001 0.7876 0.1969 40.1066997968 4.1202355322 9.8486712812 1.5004230421 0.4402934689 0.0163428895 0.1260113976 0.0122938690 50.5216759445 5.6492953328
0.0065 0.0095 0.7872 0.1968 37.5863611525 1.0815876329 9.9838130791 0.9117259443 0.4349835058 0.0311704219 0.1231643817 0.0161583438 48.1283221191 2.0406423429
0.0065 0.01 0.7868 0.1967 38.4458102095 2.9377730164 11.2104716911 1.6431067362 0.4216544148 0.0663373516 0.1235357316 0.0138637294 50.2014720470 4.6610808336
0.006999999999999999 0.0 0.7944 0.1986 42.6404858724 3.2785120679 0.0000000000 0.0000000000 0.5738011119 0.0441997565 0.1559669557 0.0162151396 43.3702539400 3.3389269640
0.006999999999999999 0.0005 0.794 0.1985 41.2281100866 1.2382110128 1.0619013570 0.0962902195 0.5565708236 0.0654570106 0.1506442739 0.0127586899 42.9972265411 1.4127169328
0.006999999999999999 0.001 0.7936 0.1984 41.4435326604 1.1915736907 2.0172551504 0.4309747817 0.5343556719 0.0623890487 0.1460642919 0.0098405776 44.1412077746 1.6947780987
0.006999999999999999 0.0015 0.7932 0.1983 41.4735916242 0.3151413014 2.6281165017 0.4985714566 0.5186425159 0.0401828238 0.1484161745 0.0253728588 44.7687668163 .8792684406
0.006999999999999999 0.002 0.7928 0.1982 41.3910613114 3.3617131306 3.5199842867 0.3625226953 0.5195094486 0.0419556489 0.1428459261 0.0116750685 45.5734009728 3.7778665433
0.006999999999999999 0.0025 0.7924 0.1981 41.3851286211 2.6034153717 4.0251490932 0.8291928288 0.5068305572 0.0188893883 0.1325719124 0.0173896811 46.0496801839 3.4688872699
0.0 0.0015 0.7988 0.1997 0.0000000000 0.0000000000 15.9007771400 2.4500540231 1.4073569481 0.2140909244 0.3233219749 0.0200758041 17.6314560630 2.6842207516
0.0005 0.0045 0.7959999999999999 0.19899999999999998 13.0599605821 1.7280961270 14.4952343597 1.5112743565 0.8553375215 0.0707314325 0.2285039684 0.0185162603 28.6390364317 3.3286181763
0.006999999999999999 0.003 0.792 0.198 42.1116854171 3.0848166368 4.7842579331 0.8371627350 0.5027126267 0.0206113147 0.1416080931 0.0233343829 47.5402640700 3.9659250694
0.006999999999999999 0.0035 0.7916 0.1979 41.4317991176 2.8912189716 5.3813327785 0.6550688508 0.4825564403 0.0473382195 0.1319529959 0.0256013069 47.4276413323 3.6192273488
0.006999999999999999 0.004 0.7912 0.1978 41.1906682194 0.8074376298 5.6005552417 0.3068845349 0.4782217766 0.0299499857 0.1310865128 0.0261578449 47.4005317505 1.1704299953
0.006999999999999999 0.0045 0.7908 0.1977 41.8427367937 2.1530108447 6.2743919900 0.9445431815 0.4752958785 0.0478602627 0.1242784314 0.0202551237 48.7167030936 3.1656694126
0.006999999999999999 0.005 0.7904 0.1976 41.8511743976 1.9383487894 6.8998908659 1.5643797082 0.4574153906 0.0273238581 0.1221741153 0.0203336439 49.3306547694 3.5503859996
0.006999999999999999 0.0055 0.79 0.1975 39.8896951722 0.8589508360 6.8918912885 1.2197038660 0.4609914882 0.0332556577 0.1346762284 0.0178797251 47.3772541773 2.1297900848
0.006999999999999999 0.006 0.7896 0.1974 41.4660768833 1.9619657004 7.6135552977 1.0055091686 0.4651094188 0.0281302644 0.1248973479 0.0151683793 49.6696389477 3.0107735127
0.006999999999999999 0.0065 0.7892 0.1973 40.1244978675 1.6254508564 8.2220337961 0.9944111574 0.4658679849 0.0500480057 0.1242784314 0.0077262992 48.9366780799 2.6776363187
0.006999999999999999 0.006999999999999999 0.7888 0.1972 39.6860061412 1.9738756544 8.2999871254 1.1113136182 0.4728034469 0.0285117429 0.1292297633 0.0082257704 48.5880264768 3.1219267859
0.006999999999999999 0.0075 0.7884 0.1971 40.7226448795 1.4488555622 8.4305334214 1.0729998090 0.4528639937 0.0292019318 0.1203173658 0.0152529957 49.7263596604 2.5663102987
0.0005 0.005 0.7956 0.1989 14.3816321263 3.8865621072 14.9806555282 2.7687670074 0.8097151857 0.0749458220 0.2164969885 0.0219679611 30.3884998287 6.7522428977
0.006999999999999999 0.008 0.7879999999999999 0.19699999999999998 39.9598327544 3.3478473447 9.2880200438 0.5668015734 0.4564400913 0.0179979915 0.1263827474 0.0074021998 49.8306756369 3.9400491094
0.006999999999999999 0.0085 0.7876 0.1969 40.4861282960 1.5670674965 9.1379003135 1.0270494676 0.4417022346 0.0389963175 0.1250211312 0.0115590008 50.1907519753 2.6446722824
0.006999999999999999 0.009000000000000001 0.7872 0.1968 40.4347116474 3.0657549977 9.8854352967 0.6788839554 0.3967300983 0.0273753834 0.1110336185 0.0115483913 50.8279106609 3.7835627278
0.006999999999999999 0.0095 0.7868 0.1967 39.8973417507 2.8773875438 10.3865152126 1.1338266806 0.4321659744 0.0291230053 0.1177179166 0.0183667053 50.8337408543 4.0587039350
0.006999999999999999 0.01 0.7864 0.1966 40.3182990814 1.6333518346 10.1906106667 0.4828325639 0.4225213476 0.0215908030 0.1140044176 0.0199041080 51.0454355133 2.1576793095
0.0075 0.0 0.794 0.1985 41.3632435861 3.0534824957 0.0000000000 0.0000000000 0.5831206389 0.0352576336 0.1591853215 0.0101592837 42.1055495465 3.0988994130
0.0075 0.0005 0.7936 0.1984 42.9087753080 2.5943770307 1.0796025497 0.2115917043 0.5365230038 0.0467631672 0.1451978088 0.0210300501 44.6700986703 2.8737619523
0.0075 0.001 0.7932 0.1983 43.1078500244 1.8992529401 1.7954796306 0.3149044006 0.5307795743 0.0386527096 0.1382659441 0.0097025894 45.5723751734 2.2625126397
0.0075 0.0015 0.7928 0.1982 42.5210410425 2.9749588131 2.5498227648 0.2992304365 0.5318632403 0.0283630798 0.1421032263 0.0094140433 45.7448302739 3.3119663727
0.0075 0.002 0.7924 0.1981 42.9380432464 2.8783341190 3.5431320002 0.6146525667 0.5042297590 0.0468294168 0.1390086439 0.0232975820 47.1244136495 3.5631136845
0.0005 0.0055 0.7952 0.1988 13.6395184982 3.3678721267 14.6152280216 3.7631882232 0.7901008323 0.0725049447 0.2089462073 0.0272390766 29.2537935594 7.2308043712
0.0075 0.0025 0.792 0.198 43.5699406740 1.7225810294 3.8077988715 0.4113929128 0.5126823532 0.0257392902 0.1413605265 0.0187334479 48.0317824252 2.1784466803
0.0075 0.003 0.7916 0.1979 40.9020757994 2.7286375533 4.4989964049 0.2635260174 0.4930679998 0.0486033534 0.1406178267 0.0194997005 46.0347580308 3.0602666246
0.0075 0.0035 0.7912 0.1978 41.0753103539 2.3511419824 5.0977732881 0.9561401581 0.4946934987 0.0324014302 0.1455691587 0.0165961969 46.8133462994 3.3562797676
0.0075 0.004 0.7908 0.1977 41.2089936403 1.7779334796 5.7077836205 0.3173595340 0.4832066398 0.0097505850 0.1376470276 0.0081959127 47.5376309282 2.1132395113
0.0075 0.0045 0.7904 0.1976 41.0974590641 1.2862967506 6.3979599312 1.1560132193 0.4838568394 0.0779878167 0.1318292126 0.0109881647 48.1111050473 2.5312859513
0.0075 0.005 0.79 0.1975 41.0062274722 1.9440401001 6.3661318251 0.8995784655 0.4638090196 0.0542785755 0.1305913796 0.0221706910 47.9667596965 2.9200678321
0.0075 0.0055 0.7896 0.1974 41.3261972316 2.2959927491 6.9363144740 1.1323382821 0.4833150064 0.0489020387 0.1360378447 0.0176867232 48.8818645567 3.4949197931
0.0075 0.006 0.7892 0.1973 39.8125701993 4.3604220001 7.7892055943 1.5843261561 0.4467954645 0.0180501144 0.1236595149 0.0129919402 48.1722307730 5.9757902108
0.0075 0.0065 0.7888 0.1972 41.0675319379 2.4892120449 7.5384954326 0.5430513038 0.4529723603 0.0242508844 0.1298486798 0.0196718106 49.1888484106 3.0761860437
0.0075 0.006999999999999999 0.7884 0.1971 41.2180904320 1.0776668965 8.1399955762 0.8806455862 0.4430026337 0.0326152843 0.1348000117 0.0295155039 49.9358886536 2.0204432709
0.0005 0.006 0.7948 0.1987 13.3274589924 3.9942913414 16.7521364264 4.7330236342 0.8203351118 0.0503968743 0.2059754082 0.0065218646 31.1059059388 8.7842337145
0.0075 0.0075 0.7879999999999999 0.19699999999999998 41.4145283971 3.2068419926 8.7787703467 0.7027240456 0.4262058117 0.0477088773 0.1216789821 0.0215908732 50.7411835376 3.9788657887
0.0075 0.008 0.7876 0.1969 39.4432931923 1.1590509911 9.4403524231 1.2684523603 0.4281564104 0.0224022870 0.1229168151 0.0130437293 49.4347188409 2.4629493677
0.0075 0.0085 0.7872 0.1968 41.6735892035 1.8351944885 9.1377301098 1.2726270050 0.4291317098 0.0167740846 0.1187081830 0.0256730261 51.3591592061 3.1502686042
0.0075 0.009000000000000001 0.7868 0.1967 40.2423606466 2.4296502233 9.6343847275 0.8882830534 0.4194870829 0.0364498572 0.1188319663 0.0113988221 50.4150644233 3.3657819560
0.0075 0.0095 0.7864 0.1966 41.2534228982 2.2149117290 10.1792070137 1.5440157826 0.4245803128 0.0288556452 0.1141282009 0.0173932052 51.9713384256 3.8051763620
0.0075 0.01 0.7859999999999999 0.1965 38.8572752358 3.3238247584 10.6470971933 0.9968671102 0.4270727445 0.0405030200 0.1184606164 0.0163018421 50.0499057900 4.3774967307
0.008 0.0 0.7936 0.1984 43.4387623013 1.8074637405 0.0000000000 0.0000000000 0.5962329967 0.0431489594 0.1544815561 0.0187170826 44.1894768541 1.8693297825
0.008 0.0005 0.7932 0.1983 44.0554984094 2.7824034011 0.9972239222 0.1450367884 0.5319716069 0.0242837906 0.1450740255 0.0399848794 45.7297679640 2.9917088595
0.008 0.001 0.7928 0.1982 44.0508840947 1.8849357819 1.9898523425 0.3801567534 0.5200512816 0.0658219794 0.1485399578 0.0089604061 46.7093276766 2.3398749208
0.008 0.0015 0.7924 0.1981 43.0123996306 2.0887887426 2.6173936638 0.4790353142 0.5023875269 0.0338228787 0.1458167253 0.0179993004 46.2779975466 2.6196462359
0.0005 0.0065 0.7944 0.1986 13.7713560587 2.5575216718 16.9403818024 2.0049944102 0.7776386740 0.1032692129 0.2039948754 0.0292359275 31.6933714105 4.6950212224
0.008 0.002 0.792 0.198 43.3429163948 3.2937466161 3.4793055843 0.4872022952 0.4806058416 0.0541182377 0.1413605265 0.0181518827 47.4441883472 3.8532190317
0.008 0.0025 0.7916 0.1979 41.5519031352 2.0183192942 4.2671788623 0.6823701810 0.4808225748 0.0526023544 0.1344286618 0.0178419788 46.4343332341 2.7711338084
0.008 0.003 0.7912 0.1978 41.7582289174 1.8900895898 4.8087672768 0.7304693963 0.5085644227 0.0491874523 0.1408653933 0.0136633438 47.2164260102 2.6834097822
0.008 0.0035 0.7908 0.1977 42.2940167633 1.6591597287 5.3190381966 0.5061969028 0.4920927005 0.0548912899 0.1351713616 0.0081584369 48.2403190220 2.2284063583
0.008 0.004 0.7904 0.1976 42.8489210555 1.4420051260 5.8371384900 0.4959435458 0.4694440825 0.0389432810 0.1241546481 0.0058897961 49.2796582761 1.9827817489
0.008 0.0045 0.79 0.1975 42.1687710808 2.8742619386 6.0289581453 0.5079795489 0.4635922864 0.0648050350 0.1380183775 0.0324302792 48.7993398900 3.4794768017
0.008 0.005 0.7896 0.1974 42.1828776998 0.9504247918 6.4544675848 1.0956494966 0.4538392930 0.0325431935 0.1271254472 0.0185361098 49.2183100248 2.0971535917
0.008 0.0055 0.7892 0.1973 42.3425329856 2.2849358786 7.4358625558 0.9901744760 0.4457117985 0.0179588001 0.1303438130 0.0112254459 50.3544511529 3.3042946006
0.008 0.006 0.7888 0.1972 42.3238120520 3.5690038185 7.1810675035 1.2079876020 0.4447364992 0.0335579689 0.1172227834 0.0149075387 50.0668388381 4.8254569281
0.008 0.0065 0.7884 0.1971 39.9192267858 4.0439233103 8.9191884617 2.7339985879 0.4317325080 0.0370759477 0.1241546481 0.0090488893 49.3943024036 6.8240467352
0.0005 0.006999999999999999 0.794 0.1985 10.9140406096 2.4800430798 20.6426543330 3.0471755716 0.7455621624 0.0629086509 0.1947111280 0.0257469260 32.4969682330 5.6158742283
0.008 0.006999999999999999 0.7879999999999999 0.19699999999999998 42.1053572142 2.7710931294 8.1890142636 0.8035439767 0.4239301133 0.0429689599 0.1219265487 0.0145412451 50.8402281398 3.6321473111
0.008 0.0075 0.7876 0.1969 42.0760892758 2.3605500152 8.4361501460 0.7931481341 0.4137436535 0.0394525844 0.1216789821 0.0116277263 51.0476620574 3.2047784600
0.008 0.008 0.7872 0.1968 41.0204659287 2.8692202266 8.6708611528 1.3137982595 0.4202456491 0.0376430045 0.1206887157 0.0175929122 50.2322614463 4.2382544028
0.008 0.0085 0.7868 0.1967 41.5836759873 1.3192073433 8.9035297143 1.4746011150 0.4254472456 0.0236765507 0.1214314155 0.0253002887 51.0340843627 2.8427852977
0.008 0.009000000000000001 0.7864 0.1966 42.2640896371 2.0197818218 9.4830735708 1.1332327419 0.4292400763 0.0352309778 0.1173465667 0.0168017304 52.2937498509 3.2050472719
0.008 0.0095 0.7859999999999999 0.1965 40.0526463970 1.0687496554 9.8622875832 1.3430790191 0.4244719462 0.0363349810 0.1168514335 0.0136812747 50.4562573599 2.4618449302
0.008 0.01 0.7856 0.1964 39.5013017189 2.5453595347 10.6154392910 1.0501655170 0.4010647621 0.0332485945 0.1144995508 0.0205196720 50.6323053228 3.6492933182
0.0085 0.0 0.7932 0.1983 44.3696673161 1.1489634247 0.0000000000 0.0000000000 0.5348975049 0.0428857969 0.1526248067 0.0162075783 45.0571896277 1.2080567999
0.0085 0.0005 0.7928 0.1982 44.7850874692 1.6999567553 0.9703317257 0.1053362003 0.5377150363 0.0508450698 0.1494064409 0.0223029887 46.4425406721 1.8784410141
0.0085 0.001 0.7924 0.1981 44.4450784007 2.7156785122 2.0354669544 0.2918533729 0.5185341493 0.0538223171 0.1481686079 0.0242766789 47.1472481123 3.0856308811
0.0005 0.0075 0.7936 0.1984 11.6585273139 2.5820655185 20.5286178032 2.3375954363 0.7493549932 0.0603398582 0.1871603469 0.0182024592 33.1236604572 4.9982032722
0.0085 0.0015 0.792 0.198 43.5125913352 2.5145338344 2.7280261180 0.3304892782 0.5191843488 0.0394156577 0.1391324272 0.0200727509 46.8989342292 2.9045115212
0.0085 0.002 0.7916 0.1979 43.3187901212 1.3008840658 3.2600831211 0.4270824826 0.5071556570 0.0414465033 0.1399989102 0.0248973727 47.2260278095 1.7943104244
0.0085 0.0025 0.7912 0.1978 43.2914997462 0.4807557469 3.8884754612 0.5918329646 0.4950185985 0.0399906501 0.1399989102 0.0194839787 47.8149927161 1.1320633403
0.0085 0.003 0.7908 0.1977 44.6982065169 1.7191082040 4.2865820928 0.7646912995 0.4813644078 0.0231671455 0.1216789821 0.0083073258 49.5878319996 2.5152739748
0.0085 0.0035 0.7904 0.1976 43.2268993415 1.6328046475 4.9185487122 0.7002503546 0.4838568394 0.0578031919 0.1335621787 0.0199962714 48.7628670718 2.4108544654
0.0085 0.004 0.79 0.1975 42.6799053029 1.2585767326 5.6781681635 0.5124579896 0.4650010522 0.0220961583 0.1364091946 0.0091499221 48.9594837132 1.8022808026
0.0085 0.0045 0.7896 0.1974 42.3333043564 3.0683107633 6.2779662693 0.6600053858 0.4444113994 0.0292662038 0.1239070815 0.0119603110 49.1795891066 3.7695426639
0.0085 0.005 0.7892 0.1973 43.0547194875 1.3337975178 6.3591534703 0.8251380746 0.4497213625 0.0270612887 0.1225454652 0.0107342318 49.9861397855 2.1967311129
0.0085 0.0055 0.7888 0.1972 41.8842656252 1.1180134199 7.0971570421 1.3808038081 0.4415938680 0.0390901600 0.1261351808 0.0202551237 49.5491517161 2.5581625117
0.0085 0.006 0.7884 0.1971 43.3096933295 1.3568647432 7.3213154148 0.6837100714 0.4247970460 0.0400692714 0.1281157136 0.0056994111 51.1839215039 2.0863434971
0.0005 0.008 0.7932 0.1983 11.4220107303 1.4819455722 21.7382560376 3.9707914783 0.7410107655 0.0484804574 0.1942159948 0.0136588574 34.0954935282 5.5148763653
0.0085 0.0065 0.7879999999999999 0.19699999999999998 41.7098445327 3.1001575416 7.8983062146 0.9246430363 0.4324910741 0.0308979745 0.1209362823 0.0163581397 50.1615781037 4.0720566921
0.0085 0.006999999999999999 0.7876 0.1969 42.6975715361 2.4422700809 8.1338682403 0.5889664524 0.4236050135 0.0494721687 0.1232881650 0.0114898642 51.3783329549 3.0921985662
0.0085 0.0075 0.7872 0.1968 40.9991082439 1.8600016829 8.2770096157 1.4964631126 0.4257723454 0.0251951747 0.1196984493 0.0178282330 49.8215886543 3.3994882032
0.0085 0.008 0.7868 0.1967 42.0987653362 1.1893345687 8.9164652013 1.4565687104 0.4034488271 0.0447311255 0.1187081830 0.0193419078 51.5373875476 2.7099763124
0.0085 0.0085 0.7864 0.1966 41.9108968125 2.3796723643 9.2090454918 1.4219175892 0.4169946513 0.0191487174 0.1128903679 0.0079684146 51.6498273235 3.8287070855
0.0085 0.009000000000000001 0.7859999999999999 0.1965 42.8147751274 2.6520679611 8.8732334422 1.1646996496 0.4025818944 0.0092968180 0.1068249863 0.0178968562 52.1974154503 3.8439612849
0.0085 0.0095 0.7856 0.1964 41.8203244084 1.3281581508 9.4315018268 1.0497346537 0.4108177555 0.0543494929 0.1084341692 0.0189901492 51.7710781599 2.4512324466
0.0085 0.01 0.7852 0.1963 41.2360203402 1.6034089096 10.9075089702 1.5210165930 0.4059412588 0.0365078030 0.1159849504 0.0128544053 52.6654555196 3.1737877109
0.009000000000000001 0.0 0.7928 0.1982 46.5608075718 3.4093280429 0.0000000000 0.0000000000 0.5513692271 0.0195852944 0.1465594250 0.0105150251 47.2587362239 3.4394283624
0.009000000000000001 0.0005 0.7924 0.1981 44.8949081572 0.5333669986 0.9705019294 0.2918259759 0.5135492860 0.0620379581 0.1444551090 0.0164515408 46.5234144816 .9036824734
0.0005 0.0085 0.7928 0.1982 9.0084605100 2.5577012726 23.1584363426 3.7508693298 0.7092593536 0.0536124487 0.1906262792 0.0183767135 33.0667824854 6.3805597646
0.009000000000000001 0.001 0.792 0.198 44.5984054836 2.1568250336 1.9154732925 0.3635982915 0.5196178152 0.0395263343 0.1355427115 0.0208014877 47.1690393028 2.5807511471
0.009000000000000001 0.0015 0.7916 0.1979 44.3240515201 1.3978797157 2.6567107360 0.3632124647 0.5049883251 0.0336530183 0.1349237950 0.0229983905 47.6206743762 1.8177435892
0.009000000000000001 0.002 0.7912 0.1978 45.0792170668 1.2550833282 3.2006820034 0.4333335987 0.4976193968 0.0473183695 0.1352951449 0.0134371887 48.9128136119 1.7491724851
0.009000000000000001 0.0025 0.7908 0.1977 44.7241785163 2.2362738594 3.8566473552 0.4241748552 0.4806058416 0.0563589638 0.1319529959 0.0173190485 49.1933847090 2.7341267269
0.009000000000000001 0.003 0.7904 0.1976 44.5701922456 2.1164706768 4.4047035132 0.5470566473 0.4751875119 0.0172979697 0.1296011132 0.0145117111 49.5796843839 2.6953370049
0.009000000000000001 0.0035 0.79 0.1975 44.5022959019 3.3551415762 4.7672375555 0.4714950577 0.4549229590 0.0316801354 0.1270016639 0.0050372350 49.8514580803 3.8633540043
0.009000000000000001 0.004 0.7896 0.1974 42.8602590857 0.9875745302 5.9082836683 0.9753591785 0.4602329221 0.0260134002 0.1296011132 0.0233238743 49.3583767893 2.0122709832
0.009000000000000001 0.0045 0.7892 0.1973 42.2037080344 1.9182169155 5.8989224606 1.1683170022 0.4610998548 0.0350076095 0.1278681470 0.0268880575 48.6915984968 3.1484295847
0.009000000000000001 0.005 0.7888 0.1972 42.1132674679 1.5960056218 6.6782855499 0.5393742347 0.4281564104 0.0306843985 0.1198222326 0.0119141023 49.3395316608 2.1779783573
0.009000000000000001 0.0055 0.7884 0.1971 42.9761443014 3.2488032805 6.7450054300 0.6157034486 0.4483125968 0.0596256592 0.1218027654 0.0178591461 50.2912650936 3.9419915344
0.0005 0.009000000000000001 0.7924 0.1981 11.8808054409 2.5474693957 21.3808281085 2.1800039261 0.7198792798 0.0259501225 0.1831992813 0.0160059032 34.1647121105 4.7694293475
0.009000000000000001 0.006 0.7879999999999999 0.19699999999999998 43.3020467510 2.5469756970 7.1785144469 0.5933894376 0.4325994407 0.0527939978 0.1128903679 0.0163955640 51.0260510065 3.2095546964
0.009000000000000001 0.0065 0.7876 0.1969 41.8284983371 2.1677125397 7.8372030591 0.8832814440 0.4153691524 0.0216147215 0.1235357316 0.0135733339 50.2046062802 3.0861820391
0.009000000000000001 0.006999999999999999 0.7872 0.1968 42.3197250876 2.8572120569 8.0336182164 0.8325780005 0.4099508227 0.0664441883 0.1173465667 0.0121181257 50.8806406934 3.7683523714
0.009000000000000001 0.0075 0.7868 0.1967 42.7696866817 1.7018248014 8.4266187346 0.7771478308 0.4240384799 0.0404867803 0.1232881650 0.0135462144 51.7436320612 2.5330056269
0.009000000000000001 0.008 0.7864 0.1966 42.0310008301 3.0018105010 8.7083059835 1.1699364325 0.4145022196 0.0327976825 0.1157373838 0.0172765303 51.2695464170 4.2218211463
0.009000000000000001 0.0085 0.7859999999999999 0.1965 41.6275778949 2.8147139969 9.1087954679 1.1616178137 0.3958631656 0.0330018535 0.1097957855 0.0079684146 51.2420323139 4.0173020787
0.009000000000000001 0.009000000000000001 0.7856 0.1964 42.7565029256 1.1379301800 9.2230022014 1.3392930959 0.3982472306 0.0233428786 0.1116525350 0.0096709539 52.4894048926 2.5102371084
0.009000000000000001 0.0095 0.7852 0.1963 42.5605923107 1.2798944646 9.5223906430 1.7454928223 0.3975970311 0.0278094945 0.1162325170 0.0164850356 52.5968125018 3.0696818170
0.009000000000000001 0.01 0.7848 0.1962 42.6585476181 1.8562062579 10.0944455334 0.7695873215 0.3877356711 0.0510847064 0.1012547379 0.0141914191 53.2419835605 2.6910697049
0.0095 0.0 0.7924 0.1981 46.6822299650 1.6047367079 0.0000000000 0.0000000000 0.5126823532 0.0788277401 0.1355427115 0.0170083837 47.3304550297 1.7005728317
0.0 0.002 0.7984 0.1996 0.0000000000 0.0000000000 18.6739072586 2.5698639688 1.2270349368 0.2126997455 0.2959658660 0.0462717797 20.1969080614 2.8288354940
0.0005 0.0095 0.792 0.198 11.7098121249 3.4607838265 22.1261504426 3.4099721561 0.7185788807 0.0479436148 0.1843133310 0.0146336781 34.7388547792 6.9333332755
0.0095 0.0005 0.792 0.198 44.8768464114 2.6325112012 0.9036118456 0.1728935283 0.5274202099 0.0255027833 0.1424745762 0.0191828172 46.4503530431 2.8500903300
0.0095 0.001 0.7916 0.1979 44.4757965523 3.1802302871 1.8919851715 0.1118817661 0.4860241713 0.0354343847 0.1412367432 0.0154882538 46.9950426383 3.3430346917
0.0095 0.0015 0.7912 0.1978 45.8444022680 1.5761274702 2.3837038797 0.2748609176 0.4797389089 0.0404461525 0.1288584134 0.0159944116 48.8367034700 1.9074289519
0.0095 0.002 0.7908 0.1977 46.7444572936 2.1536580363 3.1240903043 0.2757553310 0.4759460781 0.0338173230 0.1307151629 0.0213309908 50.4752088389 2.4845616811
0.0095 0.0025 0.7904 0.1976 45.1121764569 3.6711800620 3.9449831148 0.6541395017 0.4661930847 0.0180891080 0.1251449145 0.0322350342 49.6484975709 4.3756437059
0.0095 0.003 0.79 0.1975 44.8231885242 1.2153991943 4.3376432255 0.6200157016 0.4646759524 0.0338034298 0.1345524451 0.0146169155 49.7600601472 1.8838352412
0.0095 0.0035 0.7896 0.1974 43.6570853015 2.7621325783 5.0351382986 0.3642274903 0.4656512517 0.0520592934 0.1200697992 0.0204598478 49.2779446510 3.1988792098
0.0095 0.004 0.7892 0.1973 44.2529910750 1.6243514456 5.2967415020 0.9881621387 0.4380177704 0.0261035307 0.1231643817 0.0105905275 50.1109147291 2.6492076425
0.0095 0.0045 0.7888 0.1972 43.7903730752 2.0266951102 5.9947471864 0.7361453202 0.4513468614 0.0436059416 0.1236595149 0.0192306825 50.3601266379 2.8256770545
0.0095 0.005 0.7884 0.1971 43.9550381882 1.4663391912 6.6059489452 0.9377870332 0.4306488421 0.0363724524 0.1200697992 0.0141134675 51.1117057747 2.4546121443
0.0005 0.01 0.7916 0.1979 10.4642108532 3.8529611847 23.3505964055 2.6659268145 0.7200960130 0.0829723030 0.1985484103 0.0078052216 34.7334516820 6.6096655238
0.0095 0.0055 0.7879999999999999 0.19699999999999998 43.6826617882 1.8421374320 6.2350749178 0.7590787675 0.4260974451 0.0277435411 0.1204411491 0.0184532627 50.4642753002 2.6474130033
0.0095 0.006 0.7876 0.1969 43.5572842682 1.9030848261 6.8765729487 0.5921639596 0.4237133801 0.0333233882 0.1224216819 0.0260992028 50.9799922789 2.5546713767
0.0095 0.0065 0.7872 0.1968 43.8929426972 1.7895587146 7.3761210306 0.8316697802 0.4168862847 0.0372289327 0.1138806343 0.0161583438 51.7998306468 2.6746157713
0.0095 0.006999999999999999 0.7868 0.1967 43.4308520476 0.7580788585 8.3542821299 1.7356010089 0.4128767207 0.0178328087 0.1162325170 0.0137705790 52.3142434152 2.5252832551
0.0095 0.0075 0.7864 0.1966 42.1860418013 2.7935411584 8.8638722346 1.3198859352 0.4057245256 0.0408609601 0.1173465667 0.0157472595 51.5729851282 4.1700353132
0.0095 0.008 0.7859999999999999 0.1965 43.2287450674 1.6222744194 8.6357991750 0.6036325319 0.4173197511 0.0548099332 0.1198222326 0.0183031930 52.4016862261 2.2990200775
0.0095 0.0085 0.7856 0.1964 42.8259813200 1.2698073147 9.1201991209 1.0168625982 0.3878440377 0.0233569606 0.1135092844 0.0149895390 52.4475337630 2.3250164125
0.0095 0.009000000000000001 0.7852 0.1963 43.2116061845 2.0151986573 8.8577448986 0.3941158013 0.3983555972 0.0309587255 0.1102909187 0.0206447386 52.5779975990 2.4609179227
0.0095 0.0095 0.7848 0.1962 43.1956538397 4.5591351887 9.5824725759 0.9518935852 0.4001978293 0.0537987478 0.1101671354 0.0198207946 53.2884913803 5.5846483163
0.0095 0.01 0.7844 0.1961 43.2900495330 1.3459987104 9.3729517279 1.0479049361 0.3839428403 0.0472836120 0.1136330677 0.0063407987 53.1605771689 2.4475280572
0.001 0.0 0.7992 0.1998 25.3101748676 3.4604865932 0.0000000000 0.0000000000 0.9164562801 0.0535361682 0.2381590657 0.0226005389 26.4647902134 3.5366233003
0.01 0.0 0.792 0.198 46.3753121242 2.3856931533 0.0000000000 0.0000000000 0.5106233880 0.0470046267 0.1458167253 0.0117847941 47.0317522375 2.4444825741
0.01 0.0005 0.7916 0.1979 45.8173755681 1.1452213403 0.9824161937 0.0971361165 0.5143078521 0.0204855860 0.1419794430 0.0175859433 47.4560790569 1.2804289861
0.01 0.001 0.7912 0.1978 45.5824410352 3.0632799871 1.6935275689 0.1665494171 0.4806058416 0.0337505837 0.1377708109 0.0221374931 47.8943452566 3.2857174810
0.01 0.0015 0.7908 0.1977 45.2063084751 1.6803064874 2.4945065377 0.1069681645 0.4682520500 0.0265655128 0.1273730138 0.0121383394 48.2964400766 1.8259785041
0.01 0.002 0.7904 0.1976 45.4457254850 2.8834271193 3.2180427885 0.5118212907 0.4842903058 0.0333191591 0.1303438130 0.0215908732 49.2784023923 3.4501584423
0.01 0.0025 0.79 0.1975 45.2069676629 1.4563861815 3.9703434774 0.5597376759 0.4526472605 0.0285939996 0.1213076322 0.0109322449 49.7512660330 2.0556501019
0.01 0.003 0.7896 0.1974 45.6077538469 3.2034571175 4.2115222277 0.9252972317 0.4452783322 0.0464153234 0.1304675963 0.0303347382 50.3950220031 4.2055044108
0.01 0.0035 0.7892 0.1973 44.6442849546 2.1877916883 4.6252876066 0.5997697056 0.4404018355 0.0336278843 0.1273730138 0.0111101975 49.8373474105 2.8322994757
0.01 0.004 0.7888 0.1972 45.1933883942 3.8841574240 5.0970924730 0.6877248633 0.4531890935 0.0543244229 0.1215551988 0.0135733339 50.8652251595 4.6397800441
0.01 0.0045 0.7884 0.1971 44.4635356591 4.0993891692 5.7062517865 1.0405704852 0.4198121827 0.0356814185 0.1169752168 0.0203095162 50.7065748451 5.1959505891
0.001 0.0005 0.7988 0.1997 21.9618963432 3.5262413262 1.6491043834 0.4743153855 0.8896897316 0.0881227649 0.2402633818 0.0285979605 24.7409538400 4.1172774371
0.01 0.005 0.7879999999999999 0.19699999999999998 43.4329614486 1.2156920387 6.3111560056 0.8927274844 0.4374759374 0.0520683157 0.1189557496 0.0192784291 50.3005491412 2.1797662679
0.01 0.0055 0.7876 0.1969 44.5779706617 1.2749673961 6.8379366916 0.8234127264 0.4225213476 0.0230329364 0.1144995508 0.0166257144 51.9529282517 2.1380387733
0.01 0.006 0.7872 0.1968 43.9769232233 3.0494708188 6.7344527959 0.1908426866 0.4156942522 0.0410616452 0.1196984493 0.0153531215 51.2467687207 3.2967282721
0.01 0.0065 0.7868 0.1967 44.6967563037 1.8348328119 7.3938222232 0.6139365091 0.3948878662 0.0242062930 0.1121476682 0.0192625267 52.5976140613 2.4922381407
0.01 0.006999999999999999 0.7864 0.1966 43.7676970148 1.4044577046 7.9565159059 0.4378289586 0.4129850873 0.0434083624 0.1104147020 0.0216334112 52.2476127100 1.9073284368
0.01 0.0075 0.7859999999999999 0.1965 43.3425208821 2.6664344744 7.9781317854 0.8625086371 0.3870854715 0.0137347978 0.1085579525 0.0188313416 51.8162960915 3.5615092509
0.01 0.008 0.7856 0.1964 42.8880768110 1.3589333297 8.0737863074 1.3427071123 0.4035571937 0.0519409572 0.1148709007 0.0108082030 51.4802912128 2.7643896022
0.01 0.0085 0.7852 0.1963 43.6309814645 1.6897800704 9.0943281469 0.9644104600 0.4042073933 0.0259175196 0.1114049684 0.0092961175 53.2409219731 2.6894041675
0.01 0.009000000000000001 0.7848 0.1962 44.0027633851 2.7479011248 8.9042105294 0.8987487855 0.3838344737 0.0325720489 0.1089293024 0.0132627320 53.3997376906 3.6924846912
0.01 0.0095 0.7844 0.1961 42.9012605670 1.5779423872 9.2858073947 1.0408099917 0.3760320790 0.0331538025 0.1081866026 0.0040979563 52.6712866433 2.6560041377
0.001 0.001 0.7984 0.1996 23.7601606686 3.0259327020 3.4156493722 0.4313067116 0.8842714019 0.0929454403 0.2398920319 0.0283633971 28.2999734746 3.5785482510
0.01 0.01 0.784 0.196 43.5012533050 2.7165770161 9.7518253328 1.6038748924 0.3751651463 0.0246504823 0.1106622686 0.0141221500 53.7389060527 4.3592245408
0.001 0.0015 0.7979999999999999 0.1995 23.4927940959 1.5135466426 4.6703916071 0.5546126009 0.8750602415 0.0514301961 0.2344455668 0.0166882658 29.2726915113 2.1362777054
0.001 0.002 0.7976 0.1994 22.9144227179 1.2163601121 5.8177352596 0.4592215207 0.8230442767 0.0613511896 0.2203342708 0.0204748202 29.7755365250 1.7574076426
0.001 0.0025 0.7972 0.1993 22.1086315481 1.7463236111 6.8772537638 0.3342594161 0.8076562204 0.0581782283 0.2158780720 0.0109714187 30.0094196043 2.1497326742
0.001 0.003 0.7968 0.1992 24.2055079480 1.8546270369 7.6176401884 0.9451435132 0.8021295241 0.0800581999 0.2137737560 0.0254957538 32.8390514165 2.9053245038
0.001 0.0035 0.7964 0.1991 21.1968429795 1.0123651668 8.9292304845 0.8177965358 0.7562904551 0.0965555469 0.2054802750 0.0172942589 31.0878441941 1.9440115084
0.0 0.0025 0.7979999999999999 0.1995 0.0000000000 0.0000000000 19.6147937311 2.4085739757 1.1940914924 0.1316846301 0.2709616397 0.0222727399 21.0798468632 2.5625313457
0.001 0.004 0.7959999999999999 0.19899999999999998 21.6421902590 2.2188985394 10.0898500314 1.4514270661 0.7553151558 0.0343027771 0.2043662253 0.0198732919 32.6917216715 3.7245016745
0.001 0.0045 0.7956 0.1989 20.0788604664 2.0220591592 10.8756808642 1.6631083248 0.7644179496 0.0793770317 0.2085748574 0.0239129341 31.9275341376 3.7884574498
0.001 0.005 0.7952 0.1988 21.0664556322 3.6809681901 12.0939994911 1.5158445737 0.7730872771 0.0970892107 0.2059754082 0.0269654464 34.1395178086 5.3208674209
0.001 0.0055 0.7948 0.1987 20.5507070955 4.6269964176 11.6245774775 1.8931197885 0.7242139435 0.0629892418 0.1833230646 0.0204957633 33.0828215811 6.6036012112
0.001 0.006 0.7944 0.1986 19.3314733358 2.2541953586 14.0688739014 1.4619180295 0.7378681343 0.0652017577 0.1924830287 0.0153810399 34.3306984002 3.7966961857
0.001 0.0065 0.794 0.1985 20.6403566366 2.7644055311 13.2661928949 2.8389319588 0.7242139435 0.1163851159 0.1948349113 0.0209833685 34.8255983863 5.7407059743
0.001 0.006999999999999999 0.7936 0.1984 19.4002925424 3.6999204160 15.5333071881 2.4044922039 0.6997230934 0.0457281344 0.1964440942 0.0309666132 35.8297669181 6.1811073675
0.001 0.0075 0.7932 0.1983 17.9763150513 2.0330202687 16.0265577303 2.3625297920 0.6788083409 0.0651296749 0.1796095657 0.0077658607 34.8612906882 4.4684455963
0.001 0.008 0.7928 0.1982 20.6559134687 4.4391659752 15.3901658127 3.8908789529 0.6698139136 0.0548741722 0.1787430826 0.0219400440 36.8946362776 8.4068591443
0.001 0.0085 0.7924 0.1981 19.0639749255 4.6918202854 16.8023465403 3.3566472416 0.6910537659 0.0494018566 0.1771338997 0.0194839787 36.7345091314 8.1173533623
0.0 0.003 0.7976 0.1994 0.0000000000 0.0000000000 20.8407715280 2.4721659647 1.0980786906 0.1428016794 0.2630395086 0.0313345384 22.2018897272 2.6463021825
0.001 0.009000000000000001 0.792 0.198 17.9462560875 1.5992734916 17.7883370133 2.1528923747 0.6444561308 0.0909675427 0.1807236153 0.0142646489 36.5597728469 3.8573980579
0.001 0.0095 0.7916 0.1979 18.2078218075 2.5408514511 18.3663490358 3.1785030109 0.6458648965 0.0456942233 0.1804760488 0.0320175497 37.4005117886 5.7970662350
0.001 0.01 0.7912 0.1978 17.7407213306 5.5911567376 19.2897045194 5.2287500349 0.6391461677 0.0708442408 0.1708209515 0.0265601001 37.8403929692 10.9173111134
0.0015 0.0 0.7988 0.1997 27.7338765801 2.3474158606 0.0000000000 0.0000000000 0.8592387188 0.1147036716 0.2324650340 0.0157667078 28.8255803329 2.4778862400
0.0015 0.0005 0.7984 0.1996 26.1849170816 1.9390925477 1.5640024956 0.2764256042 0.8213104112 0.0316860658 0.2199629209 0.0168017304 28.7901929093 2.2640059481
0.0015 0.001 0.7979999999999999 0.1995 28.1370358401 1.7690328389 2.7441954767 0.5316143762 0.8081980534 0.0657512910 0.2168683384 0.0177075026 31.9062977086 2.3841060087
0.0015 0.0015 0.7976 0.1994 26.9022452484 2.0917820153 3.7632054823 0.6078300693 0.7891255329 0.0508820104 0.1996624600 0.0203637634 31.6542387236 2.7708578584
0.0015 0.002 0.7972 0.1993 27.8699329425 1.5596171442 4.8395741602 0.4150312192 0.7519557914 0.0839499150 0.1990435435 0.0129257268 33.6605064376 2.0715240052
0.0015 0.0025 0.7968 0.1992 25.6019313890 1.9881056216 5.8441168448 1.1074422952 0.7415525984 0.0942218708 0.1934732951 0.0281682487 32.3810741273 3.2179380363
0.0015 0.003 0.7964 0.1991 25.5452412380 1.6270580933 7.4459045786 1.3116034158 0.7481629606 0.0556096982 0.2038710921 0.0260898078 33.9431798693 3.0203610151
0.0 0.0035 0.7972 0.1993 0.0000000000 0.0000000000 22.1380647069 2.0780141553 1.1057727188 0.1538598036 0.2678670573 0.0267257285 23.5117044830 2.2585996874
0.0015 0.0035 0.7959999999999999 0.19899999999999998 25.5037124064 3.6789716284 8.0577871525 1.6186028642 0.7431780973 0.0619477894 0.2056040583 0.0168345286 34.5102817145 5.3763568106
0.0015 0.004 0.7956 0.1989 25.6367365050 1.7431615098 8.6485644582 1.2013491310 0.7245390433 0.0726279344 0.1959489610 0.0219009003 35.2057889675 3.0390394755
0.0015 0.0045 0.7952 0.1988 25.8989614128 1.7562992676 8.8517877665 1.1577108189 0.7129438178 0.0368280643 0.1922354621 0.0229930600 35.6559284592 2.9738312108
0.0015 0.005 0.7948 0.1987 25.9880836038 2.5609344291 9.8570112662 2.2019034536 0.7013485923 0.0556105429 0.1883981798 0.0231788977 36.7348416421 4.8416273233
0.0015 0.0055 0.7944 0.1986 24.2337211860 4.1980980385 10.9778031296 1.9404838648 0.6675382152 0.0580464724 0.1784955160 0.0113611222 36.0575580468 6.2079894979
0.0015 0.006 0.794 0.1985 23.4855430301 2.7994649734 11.9052435038 2.3400939743 0.6648290503 0.0527200971 0.1757722834 0.0163656314 36.2313878676 5.2086446762
0.0015 0.0065 0.7936 0.1984 23.3422356018 4.6235014515 12.7686872583 2.0288170129 0.6823844385 0.0190503416 0.1763911999 0.0172054332 36.9696984985 6.6885742392
0.0015 0.006999999999999999 0.7932 0.1983 24.6897473078 4.5006603141 12.6291201621 1.7946100803 0.6564848226 0.0533647985 0.1780003828 0.0135958923 38.1533526753 6.3622310852
0.0015 0.0075 0.7928 0.1982 23.2221315842 2.1997188590 13.5604752232 1.4025743737 0.6525836253 0.0536807459 0.1788668659 0.0183433316 37.6140572986 3.6743173102
0.0015 0.008 0.7924 0.1981 21.8228077169 3.6346824591 14.6310569728 4.2203335883 0.6234330117 0.0300986140 0.1716874346 0.0111432472 37.2489851360 7.8962579086
0.0 0.004 0.7968 0.1992 0.0000000000 0.0000000000 23.1010776702 1.3367975749 1.0484467909 0.0802469075 0.2566027771 0.0288136039 24.4061272382 1.4458580863
0.0015 0.0085 0.792 0.198 23.5705782566 4.8162081573 15.3098296305 2.0276272296 0.6167142829 0.0522924678 0.1642604367 0.0214627532 39.6613826067 6.9175906079
0.0015 0.009000000000000001 0.7916 0.1979 24.1563325380 2.0171278768 15.6648747068 0.8309636301 0.6164975497 0.0216559731 0.1574523553 0.0162264749 40.5951571498 2.8859739549
0.0015 0.0095 0.7912 0.1978 23.2107935540 2.6851419613 16.6306109305 2.4496272358 0.6085867884 0.0358979777 0.1648793532 0.0237276794 40.6148706261 5.1943948542
0.0015 0.01 0.7908 0.1977 20.7888057297 2.6038938838 16.4013464445 2.5961979475 0.6251668772 0.0879477528 0.1640128701 0.0250275014 37.9793319215 5.3130670855
0.002 0.0 0.7984 0.1996 31.2266490708 3.1747621815 0.0000000000 0.0000000000 0.7892338995 0.0585725196 0.2145164558 0.0109210266 32.2303994261 3.2442557277
0.002 0.0005 0.7979999999999999 0.1995 30.0438024779 1.0426619171 1.4309031429 0.1232989797 0.7806729387 0.0451845813 0.2112980900 0.0242514196 32.4666766495 1.2353968977
0.002 0.001 0.7976 0.1994 29.7619337735 1.6182014357 2.6005434900 0.6533833657 0.7578075875 0.0726188791 0.2078321576 0.0179105493 33.3281170086 2.3621142298
0.002 0.0015 0.7972 0.1993 30.1155221108 3.0473399734 3.7259308554 1.0109573598 0.7399270995 0.0249817318 0.1932257285 0.0208515161 34.7746057942 4.1041305811
0.002 0.002 0.7968 0.1992 29.6630556031 3.4032549608 5.1663654097 1.0293101449 0.7172784815 0.0619546135 0.1958251777 0.0126137550 35.7425246720 4.5071334742
0.002 0.0025 0.7964 0.1991 30.0290366711 2.3101380163 5.4415849151 0.4783536467 0.7129438178 0.1003720380 0.1966916608 0.0217436207 36.3802570648 2.9106073217
0.0 0.0045 0.7964 0.1991 0.0000000000 0.0000000000 24.6529956976 1.5574869042 0.9906873966 0.0796729589 0.2480617296 0.0156457388 25.8917448238 1.6528056019
0.002 0.003 0.7959999999999999 0.19899999999999998 29.1138203260 0.6276555723 6.6137783189 0.9830747312 0.6808673062 0.0412397183 0.1824565815 0.0194839787 36.5909225326 1.6714540005
0.002 0.0035 0.7956 0.1989 28.9657667455 1.7641847187 7.0426918338 1.0943595071 0.6645039506 0.0737867490 0.1838181978 0.0134918117 36.8567807277 2.9458227865
0.002 0.004 0.7952 0.1988 27.7957083960 1.5016937292 7.8453728403 1.1419155878 0.6747987769 0.0820259953 0.1874079134 0.0345299939 36.5032879266 2.7601653062
0.002 0.0045 0.7948 0.1987 28.7594409633 2.7163707566 8.7944290940 0.5322487336 0.6587605211 0.0467480974 0.1773814663 0.0126137550 38.3900120447 3.3079813426
0.002 0.005 0.7944 0.1986 28.1731593317 1.2976101831 9.0083752402 1.5310745335 0.6270091093 0.0811126666 0.1792382158 0.0292359275 37.9877818970 2.9390333107
0.002 0.0055 0.794 0.1985 27.7245161133 3.3922519710 9.9014344517 1.1932318485 0.6251668772 0.0557783815 0.1715636513 0.0145707192 38.4226810935 4.6558329202
0.002 0.006 0.7936 0.1984 27.3175335640 1.2225448187 10.0799782124 0.9951939212 0.6537756578 0.0629258224 0.1752771502 0.0109714187 38.2265645844 2.2916359810
0.002 0.0065 0.7932 0.1983 28.8558142201 2.0958728142 10.7950042744 1.9030597957 0.6406633000 0.0243340316 0.1700782517 0.0095047520 40.4615600462 4.0327713935
0.002 0.006999999999999999 0.7928 0.1982 28.1299166119 1.6271747426 11.3474857306 1.7482716770 0.6051190574 0.0616429724 0.1679739356 0.0170191907 40.2504953355 3.4541085827
0.002 0.0075 0.7924 0.1981 27.1056706042 2.7445162241 12.1055733479 1.2846903425 0.5850712376 0.0758113975 0.1588139716 0.0285142559 39.9551291613 4.1335322200
