# Supplementary material for: Multipressure Sampling for Improving the Performance of MOF-based Electronic Noses
Source: ACS Sens. 2024 Jul 12;9(7):3531–9. doi: 10.1021/acssensors.4c00199 (PMC11287752; doi:10.1021/acssensors.4c00199)
Supplement: Supplementary file 2 — se4c00199_si_002.zip [file se4c00199_si_002.zip › Multiplex_Adsorption_Data/H2S_0.1bar/IRMOF-1_v2_EQeq.csv]

H2S_comp CO2_comp N2_comp O2_comp H2S_mass H2S_error CO2_mass CO2_error N2_mass N2_error O2_mass O2_error total_mass total_error
0.0 0.0 0.8 0.2 0.0000000000 0.0000000000 0.0000000000 0.0000000000 0.5693795809 0.0890060697 0.2005171362 0.0462769809 .7698967171 .1352830506
0.0 0.0005 0.7996 0.1999 0.0000000000 0.0000000000 0.0057142774 0.0106904340 0.5702891329 0.0582681502 0.1984392384 0.0422789653 .7744426487 .1112375495
0.0 0.005 0.7959999999999999 0.19899999999999998 0.0000000000 0.0000000000 0.0457142188 0.0145686059 0.5766559973 0.0912095236 0.1942834429 0.0618501904 .8166536590 .1676283199
0.002 0.008 0.792 0.198 0.0199179115 0.0088524051 0.0542856348 0.0379042278 0.5866610698 0.1275968938 0.2005171362 0.0552111166 .8613817523 .2295646433
0.002 0.0085 0.7916 0.1979 0.0199179115 0.0112846466 0.0528570655 0.0379042278 0.5893897259 0.1080186400 0.1953223917 0.0589918072 .8574870946 .2161993216
0.002 0.009000000000000001 0.7912 0.1978 0.0121720570 0.0108419377 0.0542856348 0.0232115043 0.6448724007 0.0818394694 0.1838939539 0.0730522195 .8952240464 .1889451309
0.002 0.0095 0.7908 0.1977 0.0210244621 0.0108419377 0.0571427735 0.0451753290 0.5784751014 0.1281661791 0.1994781873 0.0600796396 .8561205243 .2442630854
0.002 0.01 0.7904 0.1976 0.0221310127 0.0197945796 0.0657141895 0.0330737713 0.5993947984 0.1187862436 0.1984392384 0.0562953094 .8856792390 .2279499039
0.0025 0.0 0.7979999999999999 0.1995 0.0199179115 0.0054209689 0.0000000000 0.0000000000 0.6184953914 0.0962579407 0.2005171362 0.0251073345 .8389304391 .1267862441
0.0025 0.0005 0.7976 0.1994 0.0199179115 0.0216838755 0.0042857080 0.0114285547 0.6057616627 0.0926493841 0.1745434139 0.0251073345 .8045086961 .1508691488
0.0025 0.001 0.7972 0.1993 0.0243441140 0.0227852722 0.0028571387 0.0114285547 0.6239527037 0.1056647403 0.1911665962 0.0480169763 .8423205526 .1878955435
0.0025 0.0015 0.7968 0.1992 0.0243441140 0.0293601062 0.0171428321 0.0193780573 0.6075807668 0.0877328840 0.1838939539 0.0418684802 .8329616668 .1783395277
0.0025 0.002 0.7964 0.1991 0.0254506647 0.0258089741 0.0199999707 0.0245780362 0.6212240475 0.1023559294 0.1776602606 0.0385392627 .8443349435 .1912822024
0.0 0.0055 0.7956 0.1989 0.0000000000 0.0000000000 0.0471427881 0.0193780573 0.5757464452 0.0862109492 0.1953223917 0.0600796396 .8182116250 .1656686461
0.0025 0.0025 0.7959999999999999 0.19899999999999998 0.0254506647 0.0238358302 0.0242856787 0.0069985319 0.6203144955 0.1067862135 0.2005171362 0.0397525253 .8705679751 .1773731009
0.0025 0.003 0.7956 0.1989 0.0143851583 0.0112846466 0.0185714014 0.0232115043 0.5975756943 0.1320073091 0.1901276473 0.0519889860 .8206599013 .2184924460
0.0025 0.0035 0.7952 0.1988 0.0154917089 0.0129044871 0.0299999561 0.0330737713 0.5993947984 0.1019996824 0.1859718517 0.0658401841 .8308583151 .2138181249
0.0025 0.004 0.7948 0.1987 0.0199179115 0.0179793197 0.0271428174 0.0189521139 0.5984852464 0.1117824293 0.1838939539 0.0806374278 .8294399292 .2293512907
0.0025 0.0045 0.7944 0.1986 0.0221310127 0.0242433098 0.0357142334 0.0325763930 0.6166762873 0.0703595977 0.2140234718 0.0735822305 .8885450052 .2007615310
0.0025 0.005 0.794 0.1985 0.0210244621 0.0177048102 0.0328570948 0.0307723253 0.6030330066 0.2061776141 0.1911665962 0.0862765580 .8480811597 .3409313076
0.0025 0.0055 0.7936 0.1984 0.0243441140 0.0179793197 0.0414285108 0.0417963355 0.5966661423 0.1766873621 0.1797381584 0.0801001971 .8421769255 .3165632144
0.0025 0.006 0.7932 0.1983 0.0199179115 0.0150099831 0.0442856495 0.0305058932 0.5657413727 0.1113374928 0.1766213117 0.0640451110 .8065662454 .2208984801
0.0025 0.0065 0.7928 0.1982 0.0143851583 0.0054209689 0.0457142188 0.0320713021 0.5793846534 0.1105919542 0.1870108006 0.0725778494 .8264948311 .2206620746
0.0025 0.006999999999999999 0.7924 0.1981 0.0177048102 0.0108419377 0.0499999268 0.0372525306 0.5957565902 0.1065380175 0.2025950340 0.0496091297 .8660563612 .2042416155
0.0 0.006 0.7952 0.1988 0.0000000000 0.0000000000 0.0442856495 0.0106904340 0.5830228616 0.0791676107 0.1942834429 0.0476559413 .8215919540 .1375139860
0.0025 0.0075 0.792 0.198 0.0276637659 0.0171426088 0.0671427589 0.0345229380 0.5730177891 0.1174696239 0.1911665962 0.0684130293 .8589909101 .2375482000
0.0025 0.008 0.7916 0.1979 0.0331965191 0.0296918693 0.0685713282 0.0213808681 0.5857515177 0.0601680881 0.2036339829 0.0946299381 .8911533479 .2058707636
0.0025 0.0085 0.7912 0.1978 0.0298768672 0.0165613335 0.0671427589 0.0389661764 0.5748368932 0.0679673379 0.2036339829 0.0977716599 .8754905022 .2212665077
0.0025 0.009000000000000001 0.7908 0.1977 0.0165982596 0.0139968814 0.0671427589 0.0389661764 0.5902992780 0.1135155936 0.1870108006 0.0633673659 .8610510971 .2298460173
0.0025 0.0095 0.7904 0.1976 0.0276637659 0.0069984407 0.0714284669 0.0285713868 0.5648318207 0.0799992261 0.1849329028 0.0386511330 .8488569563 .1542201866
0.0025 0.01 0.79 0.1975 0.0221310127 0.0271048444 0.0657141895 0.0291372117 0.5493694359 0.0988696044 0.1745434139 0.0528129515 .8117580520 .2079246120
0.003 0.0 0.7976 0.1994 0.0287703166 0.0246440528 0.0000000000 0.0000000000 0.5848419657 0.1199229800 0.1838939539 0.0298234437 .7975062362 .1743904765
0.003 0.0005 0.7972 0.1993 0.0254506647 0.0258089741 0.0042857080 0.0069985319 0.6084903189 0.0902979525 0.1776602606 0.0502146689 .8158869522 .1733201274
0.003 0.001 0.7968 0.1992 0.0287703166 0.0162629066 0.0057142774 0.0139970638 0.5684700289 0.1650279362 0.1890886984 0.0351404401 .7920433213 .2304283467
0.003 0.0015 0.7964 0.1991 0.0320899685 0.0129044871 0.0099999854 0.0193780573 0.5866610698 0.1684022779 0.1994781873 0.0618501904 .8282292110 .2625350127
0.0 0.0065 0.7948 0.1987 0.0000000000 0.0000000000 0.0485713575 0.0342856641 0.5857515177 0.1053511013 0.1849329028 0.0423809654 .8192557780 .1820177308
0.003 0.002 0.7959999999999999 0.19899999999999998 0.0309834178 0.0088524051 0.0114285547 0.0114285547 0.6021234546 0.1395621592 0.1890886984 0.0832716079 .8336241255 .2431147269
0.003 0.0025 0.7956 0.1989 0.0320899685 0.0082806667 0.0242856787 0.0213808681 0.5812037575 0.1622371633 0.1870108006 0.0647157587 .8245902053 .2566144568
0.003 0.003 0.7952 0.1988 0.0265572153 0.0177048102 0.0157142627 0.0277009872 0.5875706218 0.1163942349 0.1932444940 0.0452390369 .8230865938 .2070390692
0.003 0.0035 0.7948 0.1987 0.0309834178 0.0165613335 0.0185714014 0.0249079575 0.6166762873 0.1083245557 0.1922055451 0.0399691619 .8584366516 .1897630086
0.003 0.004 0.7944 0.1986 0.0276637659 0.0098972898 0.0342856641 0.0245780362 0.5830228616 0.0785381207 0.1849329028 0.0709534399 .8299051944 .1839668866
0.003 0.0045 0.794 0.1985 0.0254506647 0.0205234569 0.0414285108 0.0106904340 0.6030330066 0.1063203706 0.1828550050 0.0240534059 .8527671871 .1615876674
0.003 0.005 0.7936 0.1984 0.0254506647 0.0216838755 0.0399999415 0.0145686059 0.6075807668 0.0980630408 0.1797381584 0.0213932671 .8527695314 .1557087893
0.003 0.0055 0.7932 0.1983 0.0276637659 0.0252332369 0.0457142188 0.0294160431 0.5957565902 0.0711546466 0.1911665962 0.0519058700 .8603011711 .1777097966
0.003 0.006 0.7928 0.1982 0.0287703166 0.0225692932 0.0342856641 0.0376882476 0.6448724007 0.1527830862 0.1714265672 0.0365851658 .8793549486 .2496257928
0.003 0.0065 0.7924 0.1981 0.0287703166 0.0214568129 0.0371428028 0.0354561585 0.6321386721 0.1414930923 0.1755823628 0.0551328584 .8736341543 .2535389221
0.0 0.006999999999999999 0.7944 0.1986 0.0000000000 0.0000000000 0.0557142042 0.0365892278 0.5839324136 0.0766618034 0.1859718517 0.0289417671 .8256184695 .1421927983
0.003 0.006999999999999999 0.792 0.198 0.0320899685 0.0300199663 0.0699998975 0.0464230087 0.5984852464 0.0899675258 0.2005171362 0.0498695468 .9010922486 .2162800476
0.003 0.0075 0.7916 0.1979 0.0265572153 0.0146800531 0.0757141749 0.0499795145 0.6030330066 0.0777334490 0.1974002895 0.0508978931 .9027046863 .1932909097
0.003 0.008 0.7912 0.1978 0.0365161710 0.0301826773 0.0599999122 0.0193780573 0.6012139025 0.1207205502 0.1890886984 0.0567536234 .8868186841 .2270349082
0.003 0.0085 0.7908 0.1977 0.0265572153 0.0108419377 0.0657141895 0.0189521139 0.6112189750 0.0808632181 0.2005171362 0.0639101370 .9040075160 .1745674067
0.003 0.009000000000000001 0.7904 0.1976 0.0254506647 0.0267410044 0.0799998829 0.0489897232 0.6103094230 0.1305959647 0.1932444940 0.0489079053 .9090044646 .2552345976
0.003 0.0095 0.79 0.1975 0.0232375634 0.0308249338 0.0757141749 0.0499795145 0.6348673282 0.0696505477 0.1880497495 0.0221858772 .9218688160 .1726408732
0.003 0.01 0.7896 0.1974 0.0265572153 0.0162629066 0.0899998683 0.0531458515 0.6339577762 0.1476278905 0.1974002895 0.0440788684 .9479151493 .2611155170
0.0035 0.0 0.7972 0.1993 0.0320899685 0.0366333445 0.0000000000 0.0000000000 0.6021234546 0.1012180641 0.1838939539 0.0503005795 .8181073770 .1881519881
0.0035 0.0005 0.7968 0.1992 0.0320899685 0.0236294555 0.0042857080 0.0069985319 0.6066712148 0.0960169943 0.1911665962 0.0934823097 .8342134875 .2201272914
0.0035 0.001 0.7964 0.1991 0.0354096204 0.0216838755 0.0071428467 0.0127775126 0.6039425587 0.0818394694 0.1870108006 0.0679698120 .8335058264 .1842706695
0.0 0.0075 0.794 0.1985 0.0000000000 0.0000000000 0.0528570655 0.0264960141 0.5802942055 0.0585514195 0.1797381584 0.0528129515 .8128894294 .1378603851
0.0035 0.0015 0.7959999999999999 0.19899999999999998 0.0387292723 0.0312979784 0.0171428321 0.0145686059 0.6003043505 0.1118416204 0.1651928739 0.0566774951 .8213693288 .2143856998
0.0035 0.002 0.7956 0.1989 0.0376227217 0.0177048102 0.0242856787 0.0114285547 0.6485106089 0.1211583415 0.1880497495 0.0664927291 .8984687588 .2167844355
0.0035 0.0025 0.7952 0.1988 0.0431554748 0.0162629066 0.0185714014 0.0232115043 0.6230431516 0.0648275205 0.1911665962 0.0789601158 .8759366240 .1832620472
0.0035 0.003 0.7948 0.1987 0.0365161710 0.0267410044 0.0242856787 0.0232115043 0.6285004639 0.0938911506 0.2057118807 0.0649156020 .8950141943 .2087592613
0.0035 0.0035 0.7944 0.1986 0.0365161710 0.0205234569 0.0328570948 0.0145686059 0.6448724007 0.1311017605 0.1890886984 0.0203591572 .9033343649 .1865529805
0.0035 0.004 0.794 0.1985 0.0331965191 0.0197945796 0.0399999415 0.0145686059 0.6166762873 0.0864026571 0.1807771073 0.0648490560 .8706498552 .1856148986
0.0035 0.0045 0.7936 0.1984 0.0287703166 0.0082806667 0.0442856495 0.0106904340 0.6403246405 0.1102623202 0.1932444940 0.0427865341 .9066251006 .1720199550
0.0035 0.005 0.7932 0.1983 0.0276637659 0.0139968814 0.0485713575 0.0139970638 0.6448724007 0.0886335018 0.2036339829 0.0471092011 .9247415070 .1637366481
0.0035 0.0055 0.7928 0.1982 0.0309834178 0.0165613335 0.0557142042 0.0209955956 0.6457819528 0.1083856353 0.1838939539 0.0402919329 .9163735287 .1862344973
0.0035 0.006 0.7924 0.1981 0.0365161710 0.0238358302 0.0485713575 0.0365892278 0.6275909119 0.1732451935 0.1984392384 0.0668166118 .9111176788 .3004868633
0.0 0.008 0.7936 0.1984 0.0000000000 0.0000000000 0.0685713282 0.0582744234 0.5802942055 0.0405133718 0.1911665962 0.0475652544 .8400321299 .1463530496
0.0035 0.0065 0.792 0.198 0.0232375634 0.0202834082 0.0514284962 0.0567125834 0.6430532966 0.1450272110 0.2036339829 0.0758930654 .9213533391 .2979162680
0.0035 0.006999999999999999 0.7916 0.1979 0.0243441140 0.0205234569 0.0614284815 0.0554019744 0.6466915048 0.1187862436 0.2067508296 0.0596468875 .9392149299 .2543585624
0.0035 0.0075 0.7912 0.1978 0.0331965191 0.0288553103 0.0614284815 0.0419911913 0.6339577762 0.1267642788 0.2119455740 0.0317857241 .9405283508 .2293965045
0.0035 0.008 0.7908 0.1977 0.0354096204 0.0267410044 0.0728570362 0.0506286263 0.6330482241 0.1176666499 0.2036339829 0.0566774951 .9449488636 .2517137757
0.0035 0.0085 0.7904 0.1976 0.0276637659 0.0185161337 0.0742856056 0.0368116568 0.6385055364 0.1470664376 0.1994781873 0.0639101370 .9399330952 .2663043651
0.0035 0.009000000000000001 0.79 0.1975 0.0254506647 0.0150099831 0.0785713136 0.0651527861 0.6266813598 0.1260837306 0.1953223917 0.0476559413 .9260257298 .2539024411
0.0035 0.0095 0.7896 0.1974 0.0265572153 0.0236294555 0.0842855909 0.0552544323 0.6084903189 0.0519002863 0.1932444940 0.0324578010 .9125776191 .1632419751
0.0035 0.01 0.7892 0.1973 0.0254506647 0.0088524051 0.0871427296 0.0455352975 0.6075807668 0.1554881817 0.1953223917 0.0298234437 .9154965528 .2396993280
0.004 0.0 0.7968 0.1992 0.0354096204 0.0192933696 0.0000000000 0.0000000000 0.6093998709 0.0803294617 0.1942834429 0.0567536234 .8390929342 .1563764547
0.004 0.0005 0.7964 0.1991 0.0287703166 0.0256184994 0.0014285693 0.0057142774 0.6221335996 0.0928277964 0.1849329028 0.0413496438 .8372653883 .1655102170
0.0 0.0085 0.7932 0.1983 0.0000000000 0.0000000000 0.0585713428 0.0408081027 0.5866610698 0.1074657971 0.1901276473 0.0748043202 .8353600599 .2230782200
0.004 0.001 0.7959999999999999 0.19899999999999998 0.0276637659 0.0156489892 0.0028571387 0.0114285547 0.5984852464 0.1002324704 0.1693486694 0.0338894873 .7983548204 .1611995016
0.004 0.0015 0.7956 0.1989 0.0409423736 0.0179793197 0.0114285547 0.0114285547 0.5993947984 0.0479222595 0.1922055451 0.0722797872 .8439712718 .1496099211
0.004 0.002 0.7952 0.1988 0.0331965191 0.0271048444 0.0114285547 0.0171428321 0.6012139025 0.0921120741 0.1963613406 0.0913802654 .8422003169 .2277400160
0.004 0.0025 0.7948 0.1987 0.0298768672 0.0205234569 0.0099999854 0.0145686059 0.5702891329 0.0496851911 0.1818160561 0.0707706484 .7919820416 .1555479023
0.004 0.003 0.7944 0.1986 0.0398358229 0.0450299494 0.0199999707 0.0245780362 0.6012139025 0.0584948754 0.2077897785 0.0487310226 .8688394746 .1768338836
0.004 0.0035 0.794 0.1985 0.0376227217 0.0129044871 0.0257142481 0.0264960141 0.5975756943 0.0219803184 0.2212961141 0.0428873270 .8822087782 .1042681466
0.004 0.004 0.7936 0.1984 0.0453685761 0.0225692932 0.0271428174 0.0228571094 0.6048521107 0.0600579909 0.2036339829 0.0668166118 .8809974871 .1723010053
0.004 0.0045 0.7932 0.1983 0.0475816774 0.0258089741 0.0385713721 0.0114285547 0.5993947984 0.0492839582 0.1984392384 0.0343953285 .8839870863 .1209168155
0.004 0.005 0.7928 0.1982 0.0365161710 0.0387134612 0.0314285254 0.0389661764 0.5566458523 0.0810675733 0.1963613406 0.0417652286 .8209518893 .2005124395
0.004 0.0055 0.7924 0.1981 0.0453685761 0.0308249338 0.0399999415 0.0171428321 0.5893897259 0.0279456073 0.2046729318 0.0319212715 .8794311753 .1078346447
0.0 0.009000000000000001 0.7928 0.1982 0.0000000000 0.0000000000 0.0699998975 0.0498159150 0.5821133095 0.0819606832 0.1974002895 0.0633673659 .8495134965 .1951439641
0.004 0.006 0.792 0.198 0.0331965191 0.0185161337 0.0371428028 0.0305058932 0.5666509248 0.0858262487 0.2025950340 0.0321906541 .8395852807 .1670389297
0.004 0.0065 0.7916 0.1979 0.0254506647 0.0192933696 0.0442856495 0.0397953368 0.5893897259 0.1010544661 0.2005171362 0.0604378994 .8596431763 .2205810719
0.004 0.006999999999999999 0.7912 0.1978 0.0398358229 0.0246440528 0.0557142042 0.0245780362 0.6184953914 0.1217577343 0.1901276473 0.0681601152 .9041730658 .2391399385
0.004 0.0075 0.7908 0.1977 0.0343030697 0.0256184994 0.0628570509 0.0291372117 0.6039425587 0.0882593613 0.1932444940 0.0570571208 .8943471733 .2000721932
0.004 0.008 0.7904 0.1976 0.0387292723 0.0389656688 0.0542856348 0.0438921972 0.5711986850 0.1211583415 0.1984392384 0.0289417671 .8626528305 .2329579746
0.004 0.0085 0.79 0.1975 0.0343030697 0.0225692932 0.0657141895 0.0209955956 0.6230431516 0.1339236244 0.1984392384 0.0781355880 .9214996492 .2556241012
0.004 0.009000000000000001 0.7896 0.1974 0.0365161710 0.0179793197 0.0785713136 0.0299659232 0.6166762873 0.1049104315 0.1911665962 0.0412450934 .9229303681 .1941007678
0.004 0.0095 0.7892 0.1973 0.0365161710 0.0248420002 0.0814284522 0.0264960141 0.6212240475 0.1133989280 0.2015560851 0.0621287963 .9407247558 .2268657386
0.004 0.01 0.7888 0.1972 0.0376227217 0.0214568129 0.0757141749 0.0264960141 0.6521488171 0.1023559294 0.1818160561 0.0619896499 .9473017698 .2122984063
0.0045 0.0 0.7964 0.1991 0.0453685761 0.0108419377 0.0000000000 0.0000000000 0.6084903189 0.0714794495 0.1735044650 0.0567536234 .8273633600 .1390750106
0.0 0.0095 0.7924 0.1981 0.0000000000 0.0000000000 0.0771427442 0.0455352975 0.5621031645 0.0667390593 0.2015560851 0.0638425429 .8408019938 .1761168997
0.0045 0.0005 0.7959999999999999 0.19899999999999998 0.0442620255 0.0139968814 0.0042857080 0.0114285547 0.6194049434 0.0528480265 0.2109066251 0.0949033039 .8788593020 .1731767665
0.0045 0.001 0.7956 0.1989 0.0387292723 0.0271048444 0.0071428467 0.0090350658 0.6357768803 0.0761855041 0.1859718517 0.0356285252 .8676208510 .1479539395
0.0045 0.0015 0.7952 0.1988 0.0409423736 0.0507567914 0.0171428321 0.0279941275 0.5802942055 0.0440358475 0.1807771073 0.0726967321 .8191565185 .1954834985
0.0045 0.002 0.7948 0.1987 0.0509013293 0.0427993417 0.0128571240 0.0139970638 0.6021234546 0.0644692133 0.1703876183 0.0523201293 .8362695262 .1735857481
0.0045 0.0025 0.7944 0.1986 0.0486882280 0.0291928108 0.0199999707 0.0245780362 0.5848419657 0.0657399152 0.1766213117 0.0545819096 .8301514761 .1740926718
0.0045 0.003 0.794 0.1985 0.0331965191 0.0279937629 0.0157142627 0.0139970638 0.6203144955 0.0664906808 0.1859718517 0.0562953094 .8551971290 .1647768169
0.0045 0.0035 0.7936 0.1984 0.0497947787 0.0261857674 0.0299999561 0.0455352975 0.5793846534 0.0550560802 0.1901276473 0.0481068117 .8493070355 .1748839568
0.0045 0.004 0.7932 0.1983 0.0387292723 0.0312979784 0.0299999561 0.0209955956 0.6084903189 0.0820413929 0.1641539250 0.0700347118 .8413734723 .2043696787
0.0045 0.0045 0.7928 0.1982 0.0453685761 0.0265572153 0.0314285254 0.0465985216 0.5930279341 0.0623822754 0.1828550050 0.0331162413 .8526800406 .1686542536
0.0045 0.005 0.7924 0.1981 0.0442620255 0.0349922036 0.0285713868 0.0090350658 0.6139476312 0.1208027569 0.1589591805 0.0511517495 .8457402240 .2159817758
0.0 0.001 0.7992 0.1998 0.0000000000 0.0000000000 0.0085714160 0.0057142774 0.5784751014 0.0940672076 0.1963613406 0.0514882778 .7834078580 .1512697628
0.0 0.01 0.792 0.198 0.0000000000 0.0000000000 0.0785713136 0.0423782150 0.5566458523 0.0432778589 0.1974002895 0.0430882055 .8326174554 .1287442794
0.0045 0.0055 0.792 0.198 0.0376227217 0.0265572153 0.0342856641 0.0305058932 0.6048521107 0.0697455042 0.1610370783 0.0270924725 .8377975748 .1539010852
0.0045 0.006 0.7916 0.1979 0.0497947787 0.0402029811 0.0442856495 0.0277009872 0.5884801739 0.1299864120 0.1838939539 0.0552111166 .8664545560 .2531014969
0.0045 0.0065 0.7912 0.1978 0.0409423736 0.0192933696 0.0414285108 0.0189521139 0.5739273411 0.0351797989 0.1683097205 0.0481068117 .8246079460 .1215320941
0.0045 0.006999999999999999 0.7908 0.1977 0.0409423736 0.0205234569 0.0471427881 0.0232115043 0.5930279341 0.0602230613 0.1651928739 0.0461835863 .8463059697 .1501416088
0.0045 0.0075 0.7904 0.1976 0.0420489242 0.0088524051 0.0599999122 0.0294160431 0.5984852464 0.1023559294 0.1672707717 0.0343953285 .8678048545 .1750197061
0.0045 0.008 0.79 0.1975 0.0453685761 0.0177048102 0.0542856348 0.0213808681 0.5875706218 0.0933609874 0.1724655161 0.0317857241 .8596903488 .1642323898
0.0045 0.0085 0.7896 0.1974 0.0420489242 0.0434805411 0.0614284815 0.0438921972 0.6093998709 0.1218935488 0.1714265672 0.0508978931 .8843038438 .2601641802
0.0045 0.009000000000000001 0.7892 0.1973 0.0486882280 0.0352710303 0.0757141749 0.0193780573 0.5893897259 0.0939263884 0.1735044650 0.0380884955 .8872965938 .1866639715
0.0045 0.0095 0.7888 0.1972 0.0343030697 0.0256184994 0.0714284669 0.0526830341 0.6103094230 0.1439737861 0.1807771073 0.0574342374 .8968180669 .2797095570
0.0045 0.01 0.7884 0.1971 0.0387292723 0.0479788923 0.0742856056 0.0213808681 0.6303195680 0.0731270795 0.1901276473 0.0338894873 .9334620932 .1763763272
0.0005 0.0 0.7996 0.1999 0.0033196519 0.0054209689 0.0000000000 0.0000000000 0.5721082370 0.0988696044 0.1890886984 0.0776366682 .7645165873 .1819272415
0.005 0.0 0.7959999999999999 0.19899999999999998 0.0420489242 0.0258089741 0.0000000000 0.0000000000 0.5721082370 0.0787485098 0.1890886984 0.0567536234 .8032458596 .1613111073
0.005 0.0005 0.7956 0.1989 0.0409423736 0.0325258132 0.0042857080 0.0114285547 0.6130380791 0.1617264362 0.1807771073 0.0489079053 .8390432680 .2545887094
0.005 0.001 0.7952 0.1988 0.0431554748 0.0338539397 0.0071428467 0.0156491930 0.5730177891 0.0833618220 0.1807771073 0.0624753065 .8040932179 .1953402612
0.005 0.0015 0.7948 0.1987 0.0509013293 0.0323748806 0.0085714160 0.0106904340 0.5930279341 0.0820817180 0.1423359982 0.0536242578 .7948366776 .1787712904
0.005 0.002 0.7944 0.1986 0.0442620255 0.0098972898 0.0114285547 0.0264960141 0.5948470382 0.0779035443 0.2036339829 0.0797761222 .8541716013 .1940729704
0.005 0.0025 0.794 0.1985 0.0398358229 0.0177048102 0.0157142627 0.0277009872 0.5766559973 0.1369049570 0.2067508296 0.0784113940 .8389569125 .2607221484
0.005 0.003 0.7936 0.1984 0.0531144306 0.0301826773 0.0299999561 0.0166598382 0.5984852464 0.1255840746 0.1922055451 0.0609359247 .8738051782 .2333625148
0.005 0.0035 0.7932 0.1983 0.0608602850 0.0252332369 0.0285713868 0.0221313010 0.5693795809 0.1613166904 0.2005171362 0.0402919329 .8593283889 .2489731612
0.005 0.004 0.7928 0.1982 0.0542209812 0.0308249338 0.0371428028 0.0139970638 0.5812037575 0.1674564117 0.1807771073 0.0581811380 .8533446488 .2704595473
0.005 0.0045 0.7924 0.1981 0.0674995889 0.0461048011 0.0342856641 0.0245780362 0.6084903189 0.1707827781 0.1849329028 0.0503005795 .8952084747 .2917661949
0.0005 0.0005 0.7992 0.1998 0.0044262025 0.0082806667 0.0042857080 0.0069985319 0.5839324136 0.0366539318 0.1963613406 0.0764598624 .7890056647 .1283929928
0.005 0.005 0.792 0.198 0.0564340825 0.0214568129 0.0385713721 0.0145686059 0.6012139025 0.1589401537 0.1942834429 0.0552111166 .8905028000 .2501766891
0.005 0.0055 0.7916 0.1979 0.0531144306 0.0205234569 0.0514284962 0.0277009872 0.5930279341 0.1525880301 0.1890886984 0.0935284852 .8866595593 .2943409594
0.005 0.006 0.7912 0.1978 0.0542209812 0.0331226669 0.0557142042 0.0228571094 0.5875706218 0.1250295003 0.2129845229 0.0812774174 .9104903301 .2622866940
0.005 0.0065 0.7908 0.1977 0.0520078799 0.0267410044 0.0557142042 0.0291372117 0.5830228616 0.1824009061 0.1984392384 0.0635034936 .8891841841 .3017826158
0.005 0.006999999999999999 0.7904 0.1976 0.0531144306 0.0267410044 0.0614284815 0.0193780573 0.5675604768 0.1279077272 0.1849329028 0.0408242140 .8670362917 .2148510029
0.005 0.0075 0.79 0.1975 0.0497947787 0.0252332369 0.0585713428 0.0376882476 0.5520980920 0.1278042001 0.2015560851 0.0437840232 .8620202986 .2345097078
0.005 0.008 0.7896 0.1974 0.0409423736 0.0405668164 0.0671427589 0.0429522125 0.5630127166 0.1417734620 0.2067508296 0.0303970240 .8778486787 .2556895149
0.005 0.0085 0.7892 0.1973 0.0387292723 0.0185161337 0.0628570509 0.0189521139 0.5793846534 0.1390871334 0.1911665962 0.0442743411 .8721375728 .2208297221
0.005 0.009000000000000001 0.7888 0.1972 0.0365161710 0.0374269386 0.0699998975 0.0209955956 0.5884801739 0.1200608701 0.1870108006 0.0321906541 .8820070430 .2106740584
0.005 0.0095 0.7884 0.1971 0.0398358229 0.0214568129 0.0757141749 0.0333196763 0.6039425587 0.1518052992 0.1859718517 0.0178747526 .9054644082 .2244565410
0.0005 0.001 0.7988 0.1997 0.0044262025 0.0082806667 0.0114285547 0.0069985319 0.5884801739 0.0465917980 0.1994781873 0.0552111166 .8038131184 .1170821132
0.005 0.01 0.7879999999999999 0.19699999999999998 0.0409423736 0.0317639789 0.0757141749 0.0069985319 0.6130380791 0.1338494764 0.1807771073 0.0514882778 .9104717349 .2241002650
0.0055 0.0 0.7956 0.1989 0.0553275319 0.0098972898 0.0000000000 0.0000000000 0.5921183821 0.1481648837 0.1880497495 0.0624753065 .8354956635 .2205374800
0.0055 0.0005 0.7952 0.1988 0.0663930382 0.0121216549 0.0042857080 0.0114285547 0.5912088300 0.1375800824 0.2025950340 0.0353853242 .8644826102 .1965156162
0.0055 0.001 0.7948 0.1987 0.0608602850 0.0232112020 0.0071428467 0.0127775126 0.5993947984 0.1062892418 0.1890886984 0.0351404401 .8564866285 .1774183965
0.0055 0.0015 0.7944 0.1986 0.0520078799 0.0317639789 0.0099999854 0.0145686059 0.5975756943 0.1390871334 0.2046729318 0.0536242578 .8642564914 .2390439760
0.0055 0.002 0.794 0.1985 0.0497947787 0.0279937629 0.0142856934 0.0180701316 0.6139476312 0.1672191091 0.2005171362 0.0332463646 .8785452395 .2465293682
0.0055 0.0025 0.7936 0.1984 0.0520078799 0.0325258132 0.0242856787 0.0193780573 0.6093998709 0.1674168846 0.1963613406 0.0077747816 .8820547701 .2270955367
0.0055 0.003 0.7932 0.1983 0.0619668357 0.0274638646 0.0271428174 0.0228571094 0.5921183821 0.1723259112 0.1755823628 0.0475652544 .8568103980 .2702121396
0.0055 0.0035 0.7928 0.1982 0.0697126901 0.0347111372 0.0357142334 0.0202030213 0.5575554043 0.1927392079 0.1807771073 0.0343953285 .8437594351 .2820486949
0.0055 0.004 0.7924 0.1981 0.0719257914 0.0328255966 0.0342856641 0.0291372117 0.5812037575 0.1232971523 0.1870108006 0.0341433447 .8744260136 .2194033053
0.0005 0.0015 0.7984 0.1996 0.0033196519 0.0132786076 0.0071428467 0.0090350658 0.5993947984 0.0512587253 0.2057118807 0.0319212715 .8155691777 .1054936702
0.0055 0.0045 0.792 0.198 0.0697126901 0.0293601062 0.0385713721 0.0213808681 0.6212240475 0.1354713577 0.1683097205 0.0375174213 .8978178302 .2237297533
0.0055 0.005 0.7916 0.1979 0.0509013293 0.0246440528 0.0428570801 0.0271051974 0.6039425587 0.1037686879 0.1714265672 0.0616404096 .8691275353 .2171583477
0.0055 0.0055 0.7912 0.1978 0.0542209812 0.0274638646 0.0499999268 0.0372525306 0.6139476312 0.1109504379 0.1714265672 0.0663627334 .8895951064 .2420295665
0.0055 0.006 0.7908 0.1977 0.0497947787 0.0288553103 0.0485713575 0.0305058932 0.5775655493 0.1257683894 0.1683097205 0.0632309451 .8442414060 .2483605380
0.0055 0.0065 0.7904 0.1976 0.0564340825 0.0274638646 0.0557142042 0.0354561585 0.5730177891 0.1393723431 0.1641539250 0.0582553013 .8493200008 .2605476675
0.0055 0.006999999999999999 0.79 0.1975 0.0564340825 0.0461048011 0.0542856348 0.0264960141 0.5511885400 0.1176666499 0.1807771073 0.0621287963 .8426853646 .2523962614
0.0055 0.0075 0.7896 0.1974 0.0575406331 0.0517127472 0.0542856348 0.0249079575 0.5611936125 0.1226513313 0.1838939539 0.0827514803 .8569138343 .2820235163
0.0055 0.008 0.7892 0.1973 0.0520078799 0.0347111372 0.0571427735 0.0299659232 0.5675604768 0.1183676370 0.1589591805 0.0642470404 .8356703107 .2472917378
0.0055 0.0085 0.7888 0.1972 0.0553275319 0.0335633426 0.0771427442 0.0330737713 0.5902992780 0.1390633395 0.1735044650 0.0937590216 .8962740191 .2994594750
0.0055 0.009000000000000001 0.7884 0.1971 0.0597537344 0.0256184994 0.0799998829 0.0291372117 0.6003043505 0.0952210207 0.1548033850 0.0221858772 .8948613528 .1721626090
0.0005 0.002 0.7979999999999999 0.1995 0.0066393038 0.0129044871 0.0099999854 0.0145686059 0.6066712148 0.0749152917 0.1974002895 0.0399691619 .8207107935 .1423575466
0.0055 0.0095 0.7879999999999999 0.19699999999999998 0.0641799369 0.0309834178 0.0785713136 0.0393829388 0.5775655493 0.1086905181 0.1631149761 0.0242322440 .8834317759 .2032891187
0.0055 0.01 0.7876 0.1969 0.0663930382 0.0370322674 0.0857141603 0.0372525306 0.5784751014 0.0607155798 0.1755823628 0.0385392627 .9061646627 .1735396405
0.006 0.0 0.7952 0.1988 0.0652864876 0.0225692932 0.0000000000 0.0000000000 0.5757464452 0.0990702193 0.1693486694 0.0363483661 .8103816022 .1579878786
0.006 0.0005 0.7948 0.1987 0.0708192408 0.0225692932 0.0000000000 0.0000000000 0.5930279341 0.0599476915 0.1631149761 0.0267718402 .8269621510 .1092888249
0.006 0.001 0.7944 0.1986 0.0464751268 0.0227852722 0.0042857080 0.0069985319 0.6057616627 0.1151077554 0.1683097205 0.0597192306 .8248322180 .2046107901
0.006 0.0015 0.794 0.1985 0.0520078799 0.0192933696 0.0114285547 0.0114285547 0.5830228616 0.1031289241 0.1828550050 0.0489079053 .8293143012 .1827587537
0.006 0.002 0.7936 0.1984 0.0697126901 0.0054209689 0.0128571240 0.0166598382 0.6121285271 0.0285315328 0.1672707717 0.0753220034 .8619691129 .1259343433
0.006 0.0025 0.7932 0.1983 0.0531144306 0.0360945895 0.0171428321 0.0145686059 0.5802942055 0.0840733156 0.1828550050 0.0385392627 .8334064732 .1732757737
0.006 0.003 0.7928 0.1982 0.0719257914 0.0335633426 0.0242856787 0.0193780573 0.6175858394 0.0661913964 0.1714265672 0.0707706484 .8852238767 .1899034447
0.006 0.0035 0.7924 0.1981 0.0697126901 0.0205234569 0.0199999707 0.0228571094 0.5839324136 0.0983999124 0.1838939539 0.0639101370 .8575390283 .2056906157
0.0005 0.0025 0.7976 0.1994 0.0044262025 0.0129044871 0.0171428321 0.0114285547 0.5830228616 0.0631205529 0.1974002895 0.0587718246 .8019921857 .1462254193
0.006 0.004 0.792 0.198 0.0630733863 0.0112846466 0.0328570948 0.0264960141 0.6003043505 0.0788744739 0.1620760272 0.0674597124 .8583108588 .1841148470
0.006 0.0045 0.7916 0.1979 0.0586471838 0.0205234569 0.0257142481 0.0279941275 0.6212240475 0.0816775712 0.1745434139 0.0223796440 .8801288933 .1525747996
0.006 0.005 0.7912 0.1978 0.0586471838 0.0293601062 0.0399999415 0.0294160431 0.6257718078 0.0634343273 0.1735044650 0.0345206306 .8979233981 .1567311072
0.006 0.0055 0.7908 0.1977 0.0619668357 0.0308249338 0.0428570801 0.0478090744 0.5830228616 0.0659409551 0.1703876183 0.0447592881 .8582343957 .1893342514
0.006 0.006 0.7904 0.1976 0.0531144306 0.0248420002 0.0471427881 0.0448124691 0.6048521107 0.1521971678 0.2067508296 0.0447592881 .9118601590 .2666109252
0.006 0.0065 0.79 0.1975 0.0553275319 0.0342852175 0.0542856348 0.0320713021 0.5812037575 0.1502716517 0.2046729318 0.0433877795 .8954898560 .2600159508
0.006 0.006999999999999999 0.7896 0.1974 0.0575406331 0.0216838755 0.0542856348 0.0333196763 0.5748368932 0.1545275123 0.1901276473 0.0283387475 .8767908084 .2378698116
0.006 0.0075 0.7892 0.1973 0.0630733863 0.0354096204 0.0542856348 0.0333196763 0.5748368932 0.1390871334 0.1994781873 0.0423809654 .8916741016 .2501973955
0.006 0.008 0.7888 0.1972 0.0597537344 0.0300199663 0.0528570655 0.0193780573 0.6048521107 0.1521971678 0.1901276473 0.0556007553 .9075905579 .2571959467
0.006 0.0085 0.7884 0.1971 0.0619668357 0.0308249338 0.0585713428 0.0245780362 0.6285004639 0.1318568162 0.1870108006 0.0473833598 .9360494430 .2346431460
0.0005 0.003 0.7972 0.1993 0.0066393038 0.0108419377 0.0185714014 0.0114285547 0.6012139025 0.1281661791 0.1911665962 0.0826992876 .8175912039 .2331359591
0.006 0.009000000000000001 0.7879999999999999 0.19699999999999998 0.0630733863 0.0309834178 0.0557142042 0.0106904340 0.6121285271 0.1543132181 0.1890886984 0.0363483661 .9200048160 .2323354360
0.006 0.0095 0.7876 0.1969 0.0619668357 0.0283415248 0.0514284962 0.0166598382 0.6175858394 0.1209943554 0.1828550050 0.0249347734 .9138361763 .1909304918
0.006 0.01 0.7872 0.1968 0.0597537344 0.0291928108 0.0614284815 0.0193780573 0.6530583692 0.0781579931 0.1849329028 0.0275664292 .9591734879 .1542952904
0.0065 0.0 0.7948 0.1987 0.0553275319 0.0271048444 0.0000000000 0.0000000000 0.6203144955 0.1102923276 0.1932444940 0.0596468875 .8688865214 .1970440595
0.0065 0.0005 0.7944 0.1986 0.0531144306 0.0293601062 0.0042857080 0.0069985319 0.6166762873 0.0618495391 0.1859718517 0.0437840232 .8600482776 .1419922004
0.0065 0.001 0.794 0.1985 0.0509013293 0.0331226669 0.0085714160 0.0106904340 0.5948470382 0.0787485098 0.1880497495 0.0201459665 .8423695330 .1427075772
0.0065 0.0015 0.7936 0.1984 0.0464751268 0.0374269386 0.0114285547 0.0145686059 0.6157667353 0.0790002372 0.1807771073 0.0303970240 .8544475241 .1613928057
0.0065 0.002 0.7932 0.1983 0.0520078799 0.0531144306 0.0057142774 0.0106904340 0.6212240475 0.1263721021 0.2036339829 0.0427865341 .8825801877 .2329635008
0.0065 0.0025 0.7928 0.1982 0.0553275319 0.0370322674 0.0142856934 0.0180701316 0.6157667353 0.1247910711 0.1984392384 0.0240534059 .8838191990 .2039468760
0.0065 0.003 0.7924 0.1981 0.0829912978 0.0845624809 0.0271428174 0.0417963355 0.5957565902 0.0911369335 0.1693486694 0.0338894873 .8752393748 .2513852372
0.0005 0.0035 0.7968 0.1992 0.0033196519 0.0088524051 0.0228571094 0.0139970638 0.5902992780 0.0824437562 0.1849329028 0.0438825250 .8014089421 .1491757501
0.0065 0.0035 0.792 0.198 0.0486882280 0.0308249338 0.0157142627 0.0189521139 0.6112189750 0.1570762413 0.2098676762 0.0338894873 .8854891419 .2407427763
0.0065 0.004 0.7916 0.1979 0.0630733863 0.0434805411 0.0299999561 0.0277009872 0.5957565902 0.1304184728 0.2202571652 0.0700347118 .9090870978 .2716347129
0.0065 0.0045 0.7912 0.1978 0.0608602850 0.0305054959 0.0314285254 0.0264960141 0.6057616627 0.1311017605 0.1984392384 0.0489079053 .8964897115 .2370111758
0.0065 0.005 0.7908 0.1977 0.0586471838 0.0482841694 0.0242856787 0.0145686059 0.6194049434 0.0865557178 0.2150624207 0.0418684802 .9174002266 .1912769733
0.0065 0.0055 0.7904 0.1976 0.0531144306 0.0285138153 0.0385713721 0.0171428321 0.5893897259 0.1507333844 0.2150624207 0.0453343775 .8961379493 .2417244093
0.0065 0.006 0.79 0.1975 0.0619668357 0.0416392520 0.0414285108 0.0354561585 0.6130380791 0.1550406101 0.2119455740 0.0506427642 .9283789996 .2827787848
0.0065 0.0065 0.7896 0.1974 0.0542209812 0.0366333445 0.0442856495 0.0376882476 0.5921183821 0.1555732874 0.1974002895 0.0487310226 .8880253023 .2786259021
0.0065 0.006999999999999999 0.7892 0.1973 0.0586471838 0.0205234569 0.0499999268 0.0255550252 0.5975756943 0.0865939407 0.1880497495 0.0257860334 .8942725544 .1584584562
0.0065 0.0075 0.7888 0.1972 0.0542209812 0.0236294555 0.0814284522 0.0429522125 0.6084903189 0.1105620281 0.1724655161 0.0422789653 .9166052684 .2194226614
0.0065 0.008 0.7884 0.1971 0.0586471838 0.0285138153 0.0857141603 0.0285713868 0.6003043505 0.1102022808 0.1683097205 0.0575093640 .9129754151 .2247968469
0.0005 0.004 0.7964 0.1991 0.0022131013 0.0054209689 0.0214285401 0.0180701316 0.5748368932 0.1265029627 0.1776602606 0.0368204426 .7761387952 .1868145058
0.0065 0.0085 0.7879999999999999 0.19699999999999998 0.0575406331 0.0205234569 0.0857141603 0.0372525306 0.6093998709 0.1138939314 0.1870108006 0.0529762068 .9396654649 .2246461257
0.0065 0.009000000000000001 0.7876 0.1969 0.0520078799 0.0317639789 0.0771427442 0.0106904340 0.6394150885 0.0657399152 0.1828550050 0.0390954135 .9514207176 .1472897416
0.0065 0.0095 0.7872 0.1968 0.0641799369 0.0179793197 0.0785713136 0.0285713868 0.6421437446 0.0420366578 0.1828550050 0.0527311343 .9677500001 .1413184986
0.0065 0.01 0.7868 0.1967 0.0708192408 0.0190378170 0.0857141603 0.0255550252 0.6257718078 0.0568306286 0.1641539250 0.0519889860 .9464591339 .1534124568
0.006999999999999999 0.0 0.7944 0.1986 0.0442620255 0.0098972898 0.0000000000 0.0000000000 0.6339577762 0.0529106056 0.1953223917 0.0582553013 .8735421934 .1210631967
0.006999999999999999 0.0005 0.794 0.1985 0.0663930382 0.0232112020 0.0057142774 0.0228571094 0.6175858394 0.1021617669 0.1880497495 0.0412450934 .8777429045 .1894751717
0.006999999999999999 0.001 0.7936 0.1984 0.0630733863 0.0301826773 0.0157142627 0.0245780362 0.6566965773 0.0652346047 0.1890886984 0.0192696313 .9245729247 .1392649495
0.006999999999999999 0.0015 0.7932 0.1983 0.0608602850 0.0312979784 0.0142856934 0.0255550252 0.6075807668 0.0810675733 0.1828550050 0.0535436804 .8655817502 .1914642573
0.006999999999999999 0.002 0.7928 0.1982 0.0619668357 0.0214568129 0.0114285547 0.0193780573 0.6203144955 0.0444099905 0.1828550050 0.0401846307 .8765648909 .1254294914
0.006999999999999999 0.0025 0.7924 0.1981 0.0542209812 0.0162629066 0.0185714014 0.0264960141 0.6221335996 0.0531601853 0.1849329028 0.0511517495 .8798588850 .1470708555
0.0 0.0015 0.7988 0.1997 0.0000000000 0.0000000000 0.0157142627 0.0166598382 0.5593745084 0.0668381522 0.1901276473 0.0809047054 .7652164184 .1644026958
0.0005 0.0045 0.7959999999999999 0.19899999999999998 0.0033196519 0.0088524051 0.0342856641 0.0209955956 0.5993947984 0.1259524343 0.1828550050 0.0289417671 .8198551194 .1847422021
0.006999999999999999 0.003 0.792 0.198 0.0564340825 0.0274638646 0.0299999561 0.0209955956 0.6212240475 0.0879212735 0.2036339829 0.0502146689 .9112920690 .1865954026
0.006999999999999999 0.0035 0.7916 0.1979 0.0630733863 0.0423391204 0.0285713868 0.0271051974 0.6248622557 0.1681663101 0.1963613406 0.0447592881 .9128683694 .2823699160
0.006999999999999999 0.004 0.7912 0.1978 0.0475816774 0.0317639789 0.0357142334 0.0393829388 0.6148571832 0.0272258571 0.1859718517 0.0551328584 .8841249457 .1535056332
0.006999999999999999 0.0045 0.7908 0.1977 0.0520078799 0.0248420002 0.0371428028 0.0455352975 0.6230431516 0.0560685537 0.2077897785 0.0270924725 .9199836128 .1535383239
0.006999999999999999 0.005 0.7904 0.1976 0.0597537344 0.0466329375 0.0414285108 0.0228571094 0.6421437446 0.0479222595 0.1901276473 0.0423809654 .9334536371 .1597932718
0.006999999999999999 0.0055 0.79 0.1975 0.0497947787 0.0288553103 0.0499999268 0.0494870935 0.6330482241 0.0875062813 0.1859718517 0.0539453641 .9188147813 .2197940492
0.006999999999999999 0.006 0.7896 0.1974 0.0531144306 0.0216838755 0.0557142042 0.0647758140 0.6257718078 0.0852459429 0.1828550050 0.0655114742 .9174554476 .2372171066
0.006999999999999999 0.0065 0.7892 0.1973 0.0453685761 0.0082806667 0.0642856202 0.0451753290 0.6239527037 0.0799992261 0.1932444940 0.0617803426 .9268513940 .1952355644
0.006999999999999999 0.006999999999999999 0.7888 0.1972 0.0553275319 0.0402029811 0.0542856348 0.0193780573 0.6075807668 0.1296039857 0.1911665962 0.0447592881 .9083605297 .2339443122
0.006999999999999999 0.0075 0.7884 0.1971 0.0564340825 0.0352710303 0.0842855909 0.0330737713 0.5966661423 0.0904810014 0.1735044650 0.0625443781 .9108902807 .2213701811
0.0005 0.005 0.7956 0.1989 0.0022131013 0.0088524051 0.0257142481 0.0114285547 0.6003043505 0.1580632934 0.1880497495 0.0343953285 .8162814494 .2127395817
0.006999999999999999 0.008 0.7879999999999999 0.19699999999999998 0.0697126901 0.0367667997 0.0771427442 0.0139970638 0.5930279341 0.1410949483 0.1641539250 0.0567536234 .9040372934 .2486124352
0.006999999999999999 0.0085 0.7876 0.1969 0.0608602850 0.0335633426 0.0828570216 0.0345229380 0.6066712148 0.0949774437 0.1672707717 0.0427865341 .9176592931 .2058502584
0.006999999999999999 0.009000000000000001 0.7872 0.1968 0.0464751268 0.0285138153 0.0628570509 0.0305058932 0.5739273411 0.1492774153 0.1714265672 0.0371705656 .8546860860 .2454676894
0.006999999999999999 0.0095 0.7868 0.1967 0.0531144306 0.0339983069 0.0685713282 0.0294160431 0.6057616627 0.0696030209 0.1901276473 0.0369375190 .9175750688 .1699548899
0.006999999999999999 0.01 0.7864 0.1966 0.0564340825 0.0214568129 0.0714284669 0.0361402632 0.6221335996 0.0906636808 0.1953223917 0.0790147784 .9453185407 .2272755353
0.0075 0.0 0.794 0.1985 0.0697126901 0.0248420002 0.0000000000 0.0000000000 0.6130380791 0.1323577937 0.1984392384 0.0578088940 .8811900076 .2150086879
0.0075 0.0005 0.7936 0.1984 0.0719257914 0.0139968814 0.0028571387 0.0069985319 0.6139476312 0.1622983426 0.1880497495 0.0668166118 .8767803108 .2501103677
0.0075 0.001 0.7932 0.1983 0.0708192408 0.0338539397 0.0042857080 0.0069985319 0.6430532966 0.1510623294 0.1932444940 0.0401846307 .9114027394 .2320994317
0.0075 0.0015 0.7928 0.1982 0.0630733863 0.0456778956 0.0128571240 0.0166598382 0.5830228616 0.1323577937 0.1683097205 0.0611481224 .8272630924 .2558436499
0.0075 0.002 0.7924 0.1981 0.0674995889 0.0404459017 0.0142856934 0.0202030213 0.5730177891 0.1779563624 0.1735044650 0.0357495052 .8283075364 .2743547906
0.0005 0.0055 0.7952 0.1988 0.0033196519 0.0054209689 0.0442856495 0.0277009872 0.5912088300 0.1229746658 0.1838939539 0.0332463646 .8227080853 .1893429865
0.0075 0.0025 0.792 0.198 0.0652864876 0.0274638646 0.0099999854 0.0114285547 0.6303195680 0.1312531191 0.1994781873 0.0408242140 .9050842283 .2109697524
0.0075 0.003 0.7916 0.1979 0.0586471838 0.0411660633 0.0171428321 0.0264960141 0.5666509248 0.1083245557 0.1838939539 0.0402919329 .8263348946 .2162785660
0.0075 0.0035 0.7912 0.1978 0.0586471838 0.0393409488 0.0214285401 0.0239045372 0.5857515177 0.1614192243 0.1755823628 0.0356285252 .8414096044 .2602932355
0.0075 0.004 0.7908 0.1977 0.0663930382 0.0335633426 0.0242856787 0.0264960141 0.6275909119 0.0927564726 0.2098676762 0.0363483661 .9281373050 .1891641954
0.0075 0.0045 0.7904 0.1976 0.0641799369 0.0317639789 0.0414285108 0.0365892278 0.5966661423 0.1448902421 0.1786992095 0.0784664388 .8809737995 .2917098876
0.0075 0.005 0.79 0.1975 0.0608602850 0.0279937629 0.0314285254 0.0264960141 0.6521488171 0.1078653567 0.1932444940 0.0343953285 .9376821215 .1967504622
0.0075 0.0055 0.7896 0.1974 0.0553275319 0.0296918693 0.0357142334 0.0156491930 0.5866610698 0.1552112657 0.1786992095 0.0402919329 .8564020446 .2408442609
0.0075 0.006 0.7892 0.1973 0.0719257914 0.0509494175 0.0499999268 0.0372525306 0.6157667353 0.1417968011 0.2077897785 0.0833752440 .9454822320 .3133739932
0.0075 0.0065 0.7888 0.1972 0.0708192408 0.0578801088 0.0442856495 0.0354561585 0.5984852464 0.1070956498 0.2067508296 0.0946299381 .9203409663 .2950618552
0.0075 0.006999999999999999 0.7884 0.1971 0.0708192408 0.0548384882 0.0542856348 0.0320713021 0.6003043505 0.0769633683 0.2015560851 0.0764598624 .9269653112 .2403330210
0.0005 0.006 0.7948 0.1987 0.0011065506 0.0044262025 0.0514284962 0.0261861085 0.5839324136 0.1190922867 0.1880497495 0.0303970240 .8245172099 .1801016217
0.0075 0.0075 0.7879999999999999 0.19699999999999998 0.0497947787 0.0335633426 0.0585713428 0.0318157498 0.5684700289 0.1907025047 0.1880497495 0.0152693679 .8648858999 .2713509650
0.0075 0.008 0.7876 0.1969 0.0807781965 0.0227852722 0.0542856348 0.0213808681 0.5893897259 0.0877328840 0.2046729318 0.0770785253 .9291264890 .2089775496
0.0075 0.0085 0.7872 0.1968 0.0619668357 0.0129044871 0.0614284815 0.0345229380 0.5639222686 0.1216217680 0.1838939539 0.0586247109 .8712115397 .2276739040
0.0075 0.009000000000000001 0.7868 0.1967 0.0730323420 0.0552832521 0.0699998975 0.0305058932 0.6030330066 0.1185352570 0.1953223917 0.1008583417 .9413876378 .3051827440
0.0075 0.0095 0.7864 0.1966 0.0652864876 0.0427993417 0.0757141749 0.0561338684 0.5957565902 0.1032251415 0.1932444940 0.0821755377 .9300017467 .2843338893
0.0075 0.01 0.7859999999999999 0.1965 0.0730323420 0.0669074358 0.0742856056 0.0714855868 0.6057616627 0.1333541028 0.1922055451 0.0749196701 .9452851554 .3466667955
0.008 0.0 0.7936 0.1984 0.0874175003 0.0316094087 0.0000000000 0.0000000000 0.5902992780 0.1267381714 0.1683097205 0.0885486822 .8460264988 .2468962623
0.008 0.0005 0.7932 0.1983 0.0807781965 0.0411660633 0.0028571387 0.0069985319 0.6394150885 0.0873548862 0.2005171362 0.0467411549 .9235675599 .1822606363
0.008 0.001 0.7928 0.1982 0.0785650952 0.0338539397 0.0071428467 0.0156491930 0.6321386721 0.0849348253 0.1828550050 0.0201459665 .9007016190 .1545839245
0.008 0.0015 0.7924 0.1981 0.0741388927 0.0293601062 0.0071428467 0.0221313010 0.5939374861 0.1201986020 0.1786992095 0.0691037704 .8539184350 .2407937796
0.0005 0.0065 0.7944 0.1986 0.0011065506 0.0044262025 0.0457142188 0.0232115043 0.5475503318 0.0890432407 0.1942834429 0.0462769809 .7886545441 .1629579284
0.008 0.002 0.792 0.198 0.0951633548 0.0146800531 0.0142856934 0.0090350658 0.5693795809 0.0924706277 0.1776602606 0.0850162426 .8564888897 .2012019892
0.008 0.0025 0.7916 0.1979 0.0752454433 0.0227852722 0.0199999707 0.0277009872 0.5657413727 0.1066311587 0.1735044650 0.0770785253 .8344912517 .2341959434
0.008 0.003 0.7912 0.1978 0.0918437029 0.0535735094 0.0199999707 0.0245780362 0.5684700289 0.1190088985 0.1963613406 0.0764598624 .8766750431 .2736203065
0.008 0.0035 0.7908 0.1977 0.0807781965 0.0309834178 0.0199999707 0.0166598382 0.5921183821 0.0908459928 0.1651928739 0.1136972808 .8580894232 .2521865296
0.008 0.004 0.7904 0.1976 0.0896306016 0.0427993417 0.0314285254 0.0356856506 0.5912088300 0.0491494861 0.1838939539 0.0892770905 .8961619109 .2169115689
0.008 0.0045 0.79 0.1975 0.0829912978 0.0288553103 0.0314285254 0.0264960141 0.5784751014 0.1420066806 0.1974002895 0.0707706484 .8902952141 .2681286534
0.008 0.005 0.7896 0.1974 0.0663930382 0.0335633426 0.0414285108 0.0245780362 0.5821133095 0.1478966308 0.2046729318 0.0827514803 .8946077903 .2887894899
0.008 0.0055 0.7892 0.1973 0.0852043991 0.0285138153 0.0328570948 0.0333196763 0.5857515177 0.0705474741 0.1662318228 0.0915219037 .8700448344 .2239028694
0.008 0.006 0.7888 0.1972 0.0752454433 0.0347111372 0.0528570655 0.0465985216 0.5957565902 0.1548911321 0.1838939539 0.0351404401 .9077530529 .2713412310
0.008 0.0065 0.7884 0.1971 0.0807781965 0.0393409488 0.0714284669 0.0299659232 0.5948470382 0.1085991431 0.1714265672 0.0293859123 .9184802688 .2072919274
0.0005 0.006999999999999999 0.794 0.1985 0.0033196519 0.0088524051 0.0542856348 0.0232115043 0.5311783950 0.0317171636 0.1994781873 0.0458081038 .7882618690 .1095891768
0.008 0.006999999999999999 0.7879999999999999 0.19699999999999998 0.0863109497 0.0248420002 0.0528570655 0.0429522125 0.5866610698 0.1248440947 0.1631149761 0.0706485247 .8889440611 .2632868321
0.008 0.0075 0.7876 0.1969 0.0697126901 0.0387134612 0.0757141749 0.0368116568 0.6075807668 0.1592729259 0.1797381584 0.0837885068 .9327457902 .3185865507
0.008 0.008 0.7872 0.1968 0.0564340825 0.0501744762 0.0728570362 0.0427617361 0.6130380791 0.1980569160 0.1703876183 0.0379749677 .9127168161 .3289680960
0.008 0.0085 0.7868 0.1967 0.0929502535 0.0308249338 0.0771427442 0.0261861085 0.5912088300 0.0788744739 0.1672707717 0.0539453641 .9285725994 .1898308803
0.008 0.009000000000000001 0.7864 0.1966 0.0807781965 0.0399585838 0.0671427589 0.0438921972 0.5666509248 0.0775203050 0.1807771073 0.0641798012 .8953489875 .2255508872
0.008 0.0095 0.7859999999999999 0.1965 0.0542209812 0.0323748806 0.0785713136 0.0180701316 0.6375959844 0.0897465655 0.1828550050 0.0723991593 .9532432842 .2125907370
0.008 0.01 0.7856 0.1964 0.0619668357 0.0225692932 0.0899998683 0.0145686059 0.6084903189 0.1069100955 0.1870108006 0.0529762068 .9474678235 .1970242014
0.0085 0.0 0.7932 0.1983 0.0641799369 0.0492881056 0.0000000000 0.0000000000 0.6184953914 0.1016096248 0.1766213117 0.0353853242 .8592966400 .1862830546
0.0085 0.0005 0.7928 0.1982 0.0774585446 0.0389656688 0.0042857080 0.0069985319 0.6448724007 0.1026464846 0.1974002895 0.0469255388 .9240169428 .1955362241
0.0085 0.001 0.7924 0.1981 0.0708192408 0.0214568129 0.0057142774 0.0057142774 0.6512392651 0.0378967892 0.1776602606 0.0350173559 .9054330439 .1000852354
0.0005 0.0075 0.7936 0.1984 0.0055327532 0.0098972898 0.0614284815 0.0539083847 0.5466407797 0.0567723706 0.2067508296 0.0303970240 .8203528440 .1509750691
0.0085 0.0015 0.792 0.198 0.0796716459 0.0150099831 0.0085714160 0.0106904340 0.5812037575 0.0739818698 0.1537644361 0.0625443781 .8232112555 .1622266650
0.0085 0.002 0.7916 0.1979 0.0763519940 0.0236294555 0.0142856934 0.0202030213 0.5902992780 0.1006936147 0.1464917938 0.0368204426 .8274287592 .1813465341
0.0085 0.0025 0.7912 0.1978 0.0796716459 0.0267410044 0.0171428321 0.0171428321 0.6184953914 0.0900410588 0.1506475894 0.0561417066 .8659574588 .1900666019
0.0085 0.003 0.7908 0.1977 0.0807781965 0.0317639789 0.0199999707 0.0209955956 0.6066712148 0.1164226619 0.1599981294 0.0562953094 .8674475114 .2254775458
0.0085 0.0035 0.7904 0.1976 0.0818847471 0.0471551591 0.0228571094 0.0166598382 0.5984852464 0.1326325248 0.1558423338 0.0513202895 .8590694367 .2477678116
0.0085 0.004 0.79 0.1975 0.0774585446 0.0504664737 0.0271428174 0.0277009872 0.5839324136 0.0869752456 0.1620760272 0.0442743411 .8506098028 .2094170476
0.0085 0.0045 0.7896 0.1974 0.0807781965 0.0325258132 0.0314285254 0.0345229380 0.5984852464 0.0596710509 0.1745434139 0.0697257790 .8852353822 .1964455811
0.0085 0.005 0.7892 0.1973 0.0741388927 0.0347111372 0.0342856641 0.0437058176 0.5812037575 0.0693648983 0.1548033850 0.0379749677 .8444316993 .1857568208
0.0085 0.0055 0.7888 0.1972 0.0774585446 0.0408075712 0.0357142334 0.0255550252 0.5593745084 0.0460200979 0.1527254872 0.0582553013 .8252727736 .1706379956
0.0085 0.006 0.7884 0.1971 0.0763519940 0.0190378170 0.0342856641 0.0166598382 0.5448216757 0.1047210054 0.1620760272 0.0687278631 .8175353610 .2091465237
0.0005 0.008 0.7932 0.1983 0.0066393038 0.0129044871 0.0742856056 0.0636314996 0.5848419657 0.0905175668 0.1953223917 0.0438825250 .8610892668 .2109360785
0.0085 0.0065 0.7879999999999999 0.19699999999999998 0.0874175003 0.0308249338 0.0371428028 0.0189521139 0.5566458523 0.0541470015 0.1620760272 0.0645152964 .8432821826 .1684393456
0.0085 0.006999999999999999 0.7876 0.1969 0.0818847471 0.0082806667 0.0371428028 0.0291372117 0.5511885400 0.1075273645 0.1693486694 0.0458081038 .8395647593 .1907533467
0.0085 0.0075 0.7872 0.1968 0.0863109497 0.0192933696 0.0514284962 0.0387561146 0.5657413727 0.0973858017 0.1516865383 0.0578088940 .8551673569 .2132441799
0.0085 0.008 0.7868 0.1967 0.0852043991 0.0150099831 0.0485713575 0.0365892278 0.5657413727 0.0967038199 0.1558423338 0.0598636546 .8553594631 .2081666854
0.0085 0.0085 0.7864 0.1966 0.0796716459 0.0293601062 0.0714284669 0.0451753290 0.5821133095 0.1185910777 0.1423359982 0.0458081038 .8755494205 .2389346167
0.0085 0.009000000000000001 0.7859999999999999 0.1965 0.0785650952 0.0129044871 0.0699998975 0.0464230087 0.5702891329 0.0850516277 0.1496086405 0.0480169763 .8684627661 .1923960998
0.0085 0.0095 0.7856 0.1964 0.0918437029 0.0248420002 0.0657141895 0.0567125834 0.5566458523 0.1017072795 0.1631149761 0.0532201507 .8773187208 .2364820138
0.0085 0.01 0.7852 0.1963 0.0818847471 0.0246440528 0.0728570362 0.0647758140 0.5584649563 0.0698403316 0.1641539250 0.0632309451 .8773606646 .2224911435
0.009000000000000001 0.0 0.7928 0.1982 0.0885240510 0.0335633426 0.0000000000 0.0000000000 0.5784751014 0.0482662858 0.1786992095 0.0467411549 .8456983619 .1285707833
0.009000000000000001 0.0005 0.7924 0.1981 0.0896306016 0.0190378170 0.0028571387 0.0069985319 0.6130380791 0.0558912147 0.1755823628 0.0442743411 .8811081822 .1262019047
0.0005 0.0085 0.7928 0.1982 0.0055327532 0.0139968814 0.0599999122 0.0345229380 0.5557363002 0.1146757218 0.2015560851 0.0422789653 .8228250507 .2054745065
0.009000000000000001 0.001 0.792 0.198 0.0885240510 0.0252332369 0.0028571387 0.0069985319 0.6130380791 0.0623292067 0.1797381584 0.0428873270 .8841574272 .1374483025
0.009000000000000001 0.0015 0.7916 0.1979 0.0874175003 0.0202834082 0.0085714160 0.0139970638 0.6084903189 0.0990368117 0.1568812827 0.0842510043 .8613605179 .2175682880
0.009000000000000001 0.002 0.7912 0.1978 0.0785650952 0.0129044871 0.0071428467 0.0180701316 0.5930279341 0.0826842344 0.1537644361 0.0375174213 .8325003121 .1511762744
0.009000000000000001 0.0025 0.7908 0.1977 0.0984830067 0.0291928108 0.0242856787 0.0320713021 0.5948470382 0.0772637562 0.1859718517 0.0570571208 .9035875753 .1955849899
0.009000000000000001 0.003 0.7904 0.1976 0.0929502535 0.0481826253 0.0157142627 0.0189521139 0.6339577762 0.1067862135 0.1953223917 0.0611481224 .9379446841 .2350690751
0.009000000000000001 0.0035 0.79 0.1975 0.0907371522 0.0612513511 0.0214285401 0.0239045372 0.6457819528 0.1091462455 0.2088287273 0.0427865341 .9667763724 .2370886679
0.009000000000000001 0.004 0.7896 0.1974 0.0885240510 0.0499788635 0.0257142481 0.0264960141 0.6103094230 0.0947681652 0.1859718517 0.0303970240 .9105195738 .2016400668
0.009000000000000001 0.0045 0.7892 0.1973 0.0785650952 0.0501744762 0.0342856641 0.0354561585 0.6184953914 0.0668381522 0.1735044650 0.0305387359 .9048506157 .1830075228
0.009000000000000001 0.005 0.7888 0.1972 0.0796716459 0.0399585838 0.0342856641 0.0354561585 0.6121285271 0.0850516277 0.1942834429 0.0883045442 .9203692800 .2487709142
0.009000000000000001 0.0055 0.7884 0.1971 0.0818847471 0.0561622142 0.0342856641 0.0305058932 0.6039425587 0.0857876838 0.1859718517 0.0708925618 .9060848216 .2433483530
0.0005 0.009000000000000001 0.7924 0.1981 0.0055327532 0.0121216549 0.0671427589 0.0399999415 0.5530076441 0.0990702193 0.2015560851 0.0240534059 .8272392413 .1752452216
0.009000000000000001 0.006 0.7879999999999999 0.19699999999999998 0.0663930382 0.0349922036 0.0528570655 0.0213808681 0.5984852464 0.0696505477 0.1786992095 0.0476559413 .8964345596 .1736795607
0.009000000000000001 0.0065 0.7876 0.1969 0.0852043991 0.0293601062 0.0599999122 0.0294160431 0.6048521107 0.0441858849 0.1828550050 0.0805838659 .9329114270 .1835459001
0.009000000000000001 0.006999999999999999 0.7872 0.1968 0.0763519940 0.0291928108 0.0671427589 0.0264960141 0.5930279341 0.0682103395 0.1755823628 0.0531389605 .9121050498 .1770381249
0.009000000000000001 0.0075 0.7868 0.1967 0.0763519940 0.0202834082 0.0599999122 0.0279941275 0.5884801739 0.0547547310 0.1859718517 0.0337618428 .9108039318 .1367941095
0.009000000000000001 0.008 0.7864 0.1966 0.0840978484 0.0416392520 0.0771427442 0.0376882476 0.6012139025 0.0910279397 0.1828550050 0.0648490560 .9453095001 .2352044953
0.009000000000000001 0.0085 0.7859999999999999 0.1965 0.0874175003 0.0534820089 0.0485713575 0.0498159150 0.5748368932 0.0496851911 0.1994781873 0.0462769809 .9103039383 .1992600959
0.009000000000000001 0.009000000000000001 0.7856 0.1964 0.0741388927 0.0227852722 0.0428570801 0.0156491930 0.6275909119 0.1096000780 0.1942834429 0.0892770905 .9388703276 .2373116337
0.009000000000000001 0.0095 0.7852 0.1963 0.0852043991 0.0248420002 0.0614284815 0.0515869819 0.5921183821 0.0966695945 0.1870108006 0.0496091297 .9257620633 .2227077063
0.009000000000000001 0.01 0.7848 0.1962 0.0829912978 0.0252332369 0.0642856202 0.0312983860 0.5711986850 0.1182557583 0.1870108006 0.0440788684 .9054864036 .2188662496
0.0095 0.0 0.7924 0.1981 0.0929502535 0.0308249338 0.0000000000 0.0000000000 0.5875706218 0.0664408937 0.1807771073 0.0484644881 .8612979826 .1457303156
0.0 0.002 0.7984 0.1996 0.0000000000 0.0000000000 0.0142856934 0.0127775126 0.5711986850 0.0576974396 0.1963613406 0.0562953094 .7818457190 .1267702616
0.0005 0.0095 0.792 0.198 0.0077458545 0.0088524051 0.0685713282 0.0379042278 0.5802942055 0.0890432407 0.2046729318 0.0213932671 .8612843200 .1571931407
0.0095 0.0005 0.792 0.198 0.0973764561 0.0445927551 0.0028571387 0.0069985319 0.5848419657 0.1007264728 0.1745434139 0.0652473139 .8596189744 .2175650737
0.0095 0.001 0.7916 0.1979 0.0962699054 0.0497824821 0.0042857080 0.0069985319 0.5984852464 0.0910642855 0.1786992095 0.0397525253 .8777400693 .1875978248
0.0095 0.0015 0.7912 0.1978 0.0818847471 0.0404459017 0.0142856934 0.0156491930 0.5866610698 0.1205285164 0.1776602606 0.0578088940 .8604917709 .2344325051
0.0095 0.002 0.7908 0.1977 0.0818847471 0.0385867392 0.0257142481 0.0249079575 0.5766559973 0.0654371971 0.1849329028 0.0665576317 .8691878953 .1954895255
0.0095 0.0025 0.7904 0.1976 0.0863109497 0.0399585838 0.0285713868 0.0255550252 0.5784751014 0.0225744881 0.1901276473 0.0907163626 .8834850852 .1788044597
0.0095 0.003 0.79 0.1975 0.0896306016 0.0578801088 0.0185714014 0.0069985319 0.6057616627 0.1070647464 0.1828550050 0.0834787515 .8968186707 .2554221386
0.0095 0.0035 0.7896 0.1974 0.0962699054 0.0423391204 0.0271428174 0.0245780362 0.6066712148 0.0787905202 0.1776602606 0.0658401841 .9077441982 .2115478609
0.0095 0.004 0.7892 0.1973 0.0874175003 0.0410469138 0.0342856641 0.0245780362 0.6330482241 0.0628578778 0.1672707717 0.0607229854 .9220221602 .1892058132
0.0095 0.0045 0.7888 0.1972 0.0918437029 0.0387134612 0.0299999561 0.0305058932 0.5693795809 0.0579263986 0.1745434139 0.0408242140 .8657666538 .1679699670
0.0095 0.005 0.7884 0.1971 0.0863109497 0.0440401593 0.0442856495 0.0376882476 0.6048521107 0.0683072981 0.1994781873 0.0528129515 .9349268972 .2028486565
0.0005 0.01 0.7916 0.1979 0.0033196519 0.0088524051 0.0914284376 0.0559882550 0.5675604768 0.1228939119 0.1922055451 0.0450477505 .8545141114 .2327823225
0.0095 0.0055 0.7879999999999999 0.19699999999999998 0.1106550637 0.0464224040 0.0371428028 0.0330737713 0.5812037575 0.0830436459 0.1807771073 0.0396437631 .9097787313 .2021835843
0.0095 0.006 0.7876 0.1969 0.1150812663 0.0416392520 0.0371428028 0.0209955956 0.5957565902 0.0575251223 0.1890886984 0.0418684802 .9370693577 .1620284501
0.0095 0.0065 0.7872 0.1968 0.1006961080 0.0366333445 0.0428570801 0.0299659232 0.5757464452 0.0469455753 0.2005171362 0.0503005795 .9198167695 .1638454225
0.0095 0.006999999999999999 0.7868 0.1967 0.0896306016 0.0352710303 0.0442856495 0.0330737713 0.5420930195 0.1044045314 0.1963613406 0.0337618428 .8723706112 .2065111758
0.0095 0.0075 0.7864 0.1966 0.0852043991 0.0267410044 0.0514284962 0.0354561585 0.5384548113 0.0997360212 0.1984392384 0.0190442478 .8735269450 .1809774319
0.0095 0.008 0.7859999999999999 0.1965 0.0874175003 0.0461048011 0.0742856056 0.0294160431 0.5293592909 0.0834808254 0.1859718517 0.0303970240 .8770342485 .1893986936
0.0095 0.0085 0.7856 0.1964 0.0940568041 0.0629859665 0.0642856202 0.0255550252 0.5520980920 0.0657399152 0.1963613406 0.0592838476 .9068018569 .2135647545
0.0095 0.009000000000000001 0.7852 0.1963 0.0829912978 0.0645224353 0.0728570362 0.0330737713 0.5511885400 0.0759680172 0.1735044650 0.0635714481 .8805413390 .2371356719
0.0095 0.0095 0.7848 0.1962 0.0763519940 0.0177048102 0.0642856202 0.0423782150 0.5884801739 0.0932191013 0.1807771073 0.0658401841 .9098948954 .2191423106
0.0095 0.01 0.7844 0.1961 0.0852043991 0.0317639789 0.0685713282 0.0294160431 0.5993947984 0.0859803355 0.1776602606 0.0714990105 .9308307863 .2186593680
0.001 0.0 0.7992 0.1998 0.0066393038 0.0129044871 0.0000000000 0.0000000000 0.6093998709 0.1035452202 0.2025950340 0.0580325269 .8186342087 .1744822342
0.01 0.0 0.792 0.198 0.0885240510 0.0356851858 0.0000000000 0.0000000000 0.6112189750 0.0926850940 0.1911665962 0.0638425429 .8909096222 .1922128227
0.01 0.0005 0.7916 0.1979 0.0907371522 0.0248420002 0.0057142774 0.0106904340 0.6093998709 0.1319320841 0.2088287273 0.0648490560 .9146800278 .2323135743
0.01 0.001 0.7912 0.1978 0.0863109497 0.0285138153 0.0142856934 0.0127775126 0.6312291200 0.0703125502 0.2150624207 0.0845579307 .9468881838 .1961618088
0.01 0.0015 0.7908 0.1977 0.0984830067 0.0599583010 0.0085714160 0.0166598382 0.5802942055 0.1267642788 0.1703876183 0.0566774951 .8577362465 .2600599131
0.01 0.002 0.7904 0.1976 0.0896306016 0.0708192408 0.0099999854 0.0193780573 0.5566458523 0.1584396849 0.1745434139 0.0267718402 .8308198532 .2754088232
0.01 0.0025 0.79 0.1975 0.0896306016 0.0471551591 0.0185714014 0.0114285547 0.5766559973 0.1476054734 0.1807771073 0.0368204426 .8656351076 .2430096298
0.01 0.003 0.7896 0.1974 0.0940568041 0.0376877567 0.0214285401 0.0156491930 0.5502789879 0.1367356548 0.1672707717 0.0221858772 .8330351038 .2122584817
0.01 0.0035 0.7892 0.1973 0.1051223105 0.0555484011 0.0142856934 0.0202030213 0.5639222686 0.1185910777 0.1724655161 0.0401846307 .8557957886 .2345271308
0.01 0.004 0.7888 0.1972 0.0973764561 0.0517127472 0.0299999561 0.0417963355 0.5848419657 0.1033212692 0.1693486694 0.0267718402 .8815670473 .2236021921
0.01 0.0045 0.7884 0.1971 0.0918437029 0.0088524051 0.0214285401 0.0239045372 0.6130380791 0.1107115777 0.1589591805 0.0519889860 .8852695026 .1954575060
0.001 0.0005 0.7988 0.1997 0.0110655064 0.0156489892 0.0085714160 0.0166598382 0.5939374861 0.1474035660 0.2057118807 0.0567536234 .8192862892 .2364660168
0.01 0.005 0.7879999999999999 0.19699999999999998 0.0885240510 0.0305054959 0.0357142334 0.0299659232 0.5775655493 0.1492330733 0.1745434139 0.0494347561 .8763472476 .2591392485
0.01 0.0055 0.7876 0.1969 0.1029092092 0.0192933696 0.0399999415 0.0264960141 0.6339577762 0.0618495391 0.1651928739 0.0317857241 .9420598008 .1394246469
0.01 0.006 0.7872 0.1968 0.0896306016 0.0574554508 0.0371428028 0.0228571094 0.5684700289 0.1024205685 0.2025950340 0.0640451110 .8978384673 .2467782397
0.01 0.0065 0.7868 0.1967 0.0885240510 0.0402029811 0.0428570801 0.0127775126 0.5530076441 0.0939263884 0.1932444940 0.0385392627 .8776332692 .1854461448
0.01 0.006999999999999999 0.7864 0.1966 0.0829912978 0.0232112020 0.0385713721 0.0069985319 0.5548267482 0.1052882614 0.1942834429 0.0597192306 .8706728610 .1952172259
0.01 0.0075 0.7859999999999999 0.1965 0.0852043991 0.0374269386 0.0514284962 0.0228571094 0.5821133095 0.0841519991 0.1890886984 0.0575093640 .9078349032 .2019454111
0.01 0.008 0.7856 0.1964 0.0863109497 0.0387134612 0.0542856348 0.0345229380 0.6066712148 0.0371025891 0.1745434139 0.0418684802 .9218112132 .1522074685
0.01 0.0085 0.7852 0.1963 0.0863109497 0.0238358302 0.0585713428 0.0514284962 0.6194049434 0.0730818136 0.1932444940 0.0466486896 .9575317299 .1949948296
0.01 0.009000000000000001 0.7848 0.1962 0.0962699054 0.0248420002 0.0571427735 0.0255550252 0.6030330066 0.1000672610 0.1953223917 0.0443717545 .9517680772 .1948360409
0.01 0.0095 0.7844 0.1961 0.0818847471 0.0214568129 0.0742856056 0.0333196763 0.6212240475 0.0901512457 0.2005171362 0.0312376532 .9779115364 .1761653881
0.001 0.001 0.7984 0.1996 0.0177048102 0.0300199663 0.0085714160 0.0166598382 0.6121285271 0.1357154065 0.2036339829 0.0589185709 .8420387362 .2413137819
0.01 0.01 0.784 0.196 0.0863109497 0.0179793197 0.0757141749 0.0379042278 0.6257718078 0.0949774437 0.1994781873 0.0283387475 .9872751197 .1791997387
0.001 0.0015 0.7979999999999999 0.1995 0.0088524051 0.0150099831 0.0114285547 0.0171428321 0.5957565902 0.1374597675 0.1911665962 0.0211904827 .8072041462 .1908030654
0.001 0.002 0.7976 0.1994 0.0088524051 0.0165613335 0.0142856934 0.0127775126 0.5912088300 0.0756624853 0.2015560851 0.0337618428 .8159030136 .1387631742
0.001 0.0025 0.7972 0.1993 0.0088524051 0.0150099831 0.0185714014 0.0069985319 0.5893897259 0.0451489762 0.2077897785 0.0529762068 .8246033109 .1201336980
0.001 0.003 0.7968 0.1992 0.0066393038 0.0082806667 0.0285713868 0.0338061207 0.6130380791 0.0659409551 0.1942834429 0.0665576317 .8425322126 .1745853742
0.001 0.0035 0.7964 0.1991 0.0099589557 0.0082806667 0.0228571094 0.0318157498 0.6266813598 0.0496185443 0.1922055451 0.0785764129 .8517029700 .1682913737
0.0 0.0025 0.7979999999999999 0.1995 0.0000000000 0.0000000000 0.0228571094 0.0166598382 0.5821133095 0.0829639113 0.1963613406 0.0555230463 .8013317595 .1551467958
0.001 0.004 0.7959999999999999 0.19899999999999998 0.0088524051 0.0112846466 0.0285713868 0.0349926594 0.6048521107 0.0504780900 0.1901276473 0.0604378994 .8324035499 .1571932954
0.001 0.0045 0.7956 0.1989 0.0077458545 0.0054209689 0.0371428028 0.0417963355 0.5902992780 0.0753117882 0.1818160561 0.0341433447 .8170039914 .1566724373
0.001 0.005 0.7952 0.1988 0.0110655064 0.0139968814 0.0457142188 0.0320713021 0.5975756943 0.0649804760 0.1922055451 0.0394253385 .8465609646 .1504739980
0.001 0.0055 0.7948 0.1987 0.0110655064 0.0197945796 0.0385713721 0.0171428321 0.5930279341 0.0836787882 0.1818160561 0.0435863516 .8244808687 .1642025515
0.001 0.006 0.7944 0.1986 0.0143851583 0.0258089741 0.0528570655 0.0145686059 0.5948470382 0.0830436459 0.2015560851 0.0407183145 .8636453471 .1641395404
0.001 0.0065 0.794 0.1985 0.0121720570 0.0274638646 0.0614284815 0.0145686059 0.6030330066 0.0285315328 0.1994781873 0.0213932671 .8761117324 .0919572704
0.001 0.006999999999999999 0.7936 0.1984 0.0044262025 0.0082806667 0.0557142042 0.0228571094 0.5993947984 0.0712475985 0.1548033850 0.0607229854 .8143385901 .1631083600
0.001 0.0075 0.7932 0.1983 0.0110655064 0.0139968814 0.0642856202 0.0090350658 0.5857515177 0.0412419423 0.1942834429 0.0485534955 .8553860872 .1128273850
0.001 0.008 0.7928 0.1982 0.0055327532 0.0069984407 0.0614284815 0.0171428321 0.5948470382 0.0454412057 0.1838939539 0.0213932671 .8457022268 .0909757456
0.001 0.0085 0.7924 0.1981 0.0066393038 0.0108419377 0.0657141895 0.0291372117 0.5839324136 0.0968747655 0.1828550050 0.0303970240 .8391409119 .1672509389
0.0 0.003 0.7976 0.1994 0.0000000000 0.0000000000 0.0299999561 0.0245780362 0.5902992780 0.0633821394 0.2057118807 0.0507279497 .8260111148 .1386881253
0.001 0.009000000000000001 0.792 0.198 0.0055327532 0.0069984407 0.0771427442 0.0291372117 0.5857515177 0.0882593613 0.1610370783 0.0399691619 .8294640934 .1643641756
0.001 0.0095 0.7916 0.1979 0.0099589557 0.0108419377 0.0871427296 0.0567125834 0.5939374861 0.1263721021 0.1610370783 0.0587718246 .8520762497 .2526984478
0.001 0.01 0.7912 0.1978 0.0066393038 0.0108419377 0.0671427589 0.0465985216 0.5684700289 0.0660913338 0.1828550050 0.0401846307 .8251070966 .1637164238
0.0015 0.0 0.7988 0.1997 0.0110655064 0.0156489892 0.0000000000 0.0000000000 0.5830228616 0.0656895590 0.1870108006 0.0643813081 .7810991686 .1457198563
0.0015 0.0005 0.7984 0.1996 0.0088524051 0.0112846466 0.0028571387 0.0069985319 0.5830228616 0.0799992261 0.1859718517 0.0651811066 .7807042571 .1634635112
0.0015 0.001 0.7979999999999999 0.1995 0.0165982596 0.0171426088 0.0071428467 0.0127775126 0.6157667353 0.0729004688 0.1922055451 0.0537850506 .8317133867 .1566056408
0.0015 0.0015 0.7976 0.1994 0.0132786076 0.0150099831 0.0199999707 0.0209955956 0.5930279341 0.0219803184 0.1683097205 0.0233243448 .7946162329 .0813102419
0.0015 0.002 0.7972 0.1993 0.0154917089 0.0146800531 0.0171428321 0.0193780573 0.6112189750 0.0679673379 0.1766213117 0.0236916799 .8204748277 .1257171282
0.0015 0.0025 0.7968 0.1992 0.0188113608 0.0258089741 0.0099999854 0.0193780573 0.5739273411 0.0698403316 0.2015560851 0.0531389605 .8042947724 .1681663235
0.0015 0.003 0.7964 0.1991 0.0177048102 0.0256184994 0.0257142481 0.0264960141 0.5848419657 0.0999017784 0.1890886984 0.0325905533 .8173497224 .1846068452
0.0 0.0035 0.7972 0.1993 0.0000000000 0.0000000000 0.0271428174 0.0209955956 0.5684700289 0.0699823317 0.1994781873 0.0275664292 .7950910336 .1185443565
0.0015 0.0035 0.7959999999999999 0.19899999999999998 0.0121720570 0.0129044871 0.0299999561 0.0291372117 0.6021234546 0.0794180097 0.1922055451 0.0207789778 .8365010128 .1422386863
0.0015 0.004 0.7956 0.1989 0.0143851583 0.0112846466 0.0385713721 0.0379042278 0.5984852464 0.1104422425 0.1807771073 0.0535436804 .8322188841 .2131747973
0.0015 0.0045 0.7952 0.1988 0.0110655064 0.0139968814 0.0285713868 0.0156491930 0.5575554043 0.0749152917 0.1932444940 0.0813835930 .7904367915 .1859449591
0.0015 0.005 0.7948 0.1987 0.0143851583 0.0112846466 0.0299999561 0.0139970638 0.6175858394 0.0636426507 0.1890886984 0.0742248822 .8510596522 .1631492433
0.0015 0.0055 0.7944 0.1986 0.0165982596 0.0098972898 0.0299999561 0.0189521139 0.5975756943 0.0886708290 0.1911665962 0.0510672709 .8353405062 .1685875036
0.0015 0.006 0.794 0.1985 0.0188113608 0.0293601062 0.0414285108 0.0277009872 0.6148571832 0.0428166252 0.1672707717 0.0452390369 .8423678265 .1451167555
0.0015 0.0065 0.7936 0.1984 0.0221310127 0.0288553103 0.0514284962 0.0387561146 0.6103094230 0.0522181110 0.1776602606 0.0471092011 .8615291925 .1669387370
0.0015 0.006999999999999999 0.7932 0.1983 0.0210244621 0.0225692932 0.0414285108 0.0506286263 0.5766559973 0.1013487525 0.1797381584 0.0408242140 .8188471286 .2153708860
0.0015 0.0075 0.7928 0.1982 0.0188113608 0.0332702074 0.0442856495 0.0537567434 0.5657413727 0.0808632181 0.1963613406 0.0655114742 .8251997236 .2334016431
0.0015 0.008 0.7924 0.1981 0.0143851583 0.0317639789 0.0485713575 0.0437058176 0.5948470382 0.1135155936 0.1942834429 0.0213932671 .8520869969 .2103786572
0.0 0.004 0.7968 0.1992 0.0000000000 0.0000000000 0.0314285254 0.0145686059 0.5730177891 0.0957408845 0.1911665962 0.0457137513 .7956129107 .1560232417
0.0015 0.0085 0.792 0.198 0.0177048102 0.0265572153 0.0471427881 0.0399999415 0.6075807668 0.1419134391 0.2088287273 0.0249347734 .8812570924 .2334053693
0.0015 0.009000000000000001 0.7916 0.1979 0.0221310127 0.0296918693 0.0528570655 0.0546602813 0.6230431516 0.1402008909 0.2057118807 0.0386511330 .9037431105 .2632041745
0.0015 0.0095 0.7912 0.1978 0.0132786076 0.0227852722 0.0599999122 0.0691640041 0.5921183821 0.1093582684 0.2067508296 0.0137832146 .8721477315 .2150907593
0.0015 0.01 0.7908 0.1977 0.0199179115 0.0276416261 0.0642856202 0.0526830341 0.6021234546 0.1192311375 0.1963613406 0.0385392627 .8826883269 .2380950604
0.002 0.0 0.7984 0.1996 0.0165982596 0.0261857674 0.0000000000 0.0000000000 0.5711986850 0.0744722642 0.1828550050 0.0645152964 .7706519496 .1651733280
0.002 0.0005 0.7979999999999999 0.1995 0.0121720570 0.0225692932 0.0014285693 0.0057142774 0.5821133095 0.0632776346 0.1922055451 0.0682866893 .7879194809 .1598478945
0.002 0.001 0.7976 0.1994 0.0143851583 0.0216838755 0.0042857080 0.0114285547 0.5757464452 0.0980630408 0.1818160561 0.0640451110 .7762333676 .1952205820
0.002 0.0015 0.7972 0.1993 0.0165982596 0.0098972898 0.0085714160 0.0139970638 0.5593745084 0.1089945481 0.1901276473 0.0652473139 .7746718313 .1981362156
0.002 0.002 0.7968 0.1992 0.0143851583 0.0054209689 0.0128571240 0.0166598382 0.5957565902 0.0981305076 0.1818160561 0.0630257603 .8048149286 .1832370750
0.002 0.0025 0.7964 0.1991 0.0210244621 0.0214568129 0.0171428321 0.0213808681 0.5912088300 0.0849348253 0.1890886984 0.1027666989 .8184648226 .2305392052
0.0 0.0045 0.7964 0.1991 0.0000000000 0.0000000000 0.0414285108 0.0166598382 0.5793846534 0.0781579931 0.2025950340 0.0695397606 .8234081982 .1643575919
0.002 0.003 0.7959999999999999 0.19899999999999998 0.0232375634 0.0256184994 0.0157142627 0.0166598382 0.5848419657 0.0877328840 0.1942834429 0.0962584887 .8180772347 .2262697103
0.002 0.0035 0.7956 0.1989 0.0199179115 0.0216838755 0.0142856934 0.0127775126 0.6003043505 0.0723079575 0.2015560851 0.0897112967 .8360640405 .1964806423
0.002 0.004 0.7952 0.1988 0.0165982596 0.0279937629 0.0257142481 0.0213808681 0.5711986850 0.0664906808 0.1828550050 0.0845068537 .7963661977 .2003721655
0.002 0.0045 0.7948 0.1987 0.0143851583 0.0088524051 0.0299999561 0.0228571094 0.5775655493 0.0467336303 0.1984392384 0.1291643726 .8203899021 .2076075174
0.002 0.005 0.7944 0.1986 0.0177048102 0.0129044871 0.0271428174 0.0209955956 0.5957565902 0.0498182173 0.1922055451 0.1011575618 .8328097629 .1848758618
0.002 0.0055 0.794 0.1985 0.0210244621 0.0044262025 0.0357142334 0.0239045372 0.6103094230 0.0888199811 0.1651928739 0.0773022661 .8322409924 .1944529869
0.002 0.006 0.7936 0.1984 0.0232375634 0.0108419377 0.0385713721 0.0249079575 0.6175858394 0.0949425960 0.1901276473 0.0865763038 .8695224222 .2172687950
0.002 0.0065 0.7932 0.1983 0.0143851583 0.0088524051 0.0371428028 0.0166598382 0.5939374861 0.1262411058 0.1880497495 0.0887435090 .8335151967 .2404968581
0.002 0.006999999999999999 0.7928 0.1982 0.0165982596 0.0121216549 0.0428570801 0.0239045372 0.6157667353 0.0553557889 0.1922055451 0.0802079311 .8674276201 .1715899121
0.002 0.0075 0.7924 0.1981 0.0132786076 0.0088524051 0.0499999268 0.0255550252 0.6121285271 0.1554881817 0.1932444940 0.0489079053 .8686515555 .2388035173
