# Supplementary material for: Multipressure Sampling for Improving the Performance of MOF-based Electronic Noses
Source: ACS Sens. 2024 Jul 12;9(7):3531–9. doi: 10.1021/acssensors.4c00199 (PMC11287752; doi:10.1021/acssensors.4c00199)
Supplement: Supplementary file 2 — se4c00199_si_002.zip [file se4c00199_si_002.zip › Multiplex_Adsorption_Data/H2S_0.1bar/MgMOF-74_EQeq.csv]

H2S_comp CO2_comp N2_comp O2_comp H2S_mass H2S_error CO2_mass CO2_error N2_mass N2_error O2_mass O2_error total_mass total_error
0.0 0.0 0.8 0.2 0.0000000000 0.0000000000 0.0000000000 0.0000000000 1.0660352873 0.0143023193 0.3133044577 0.0287759634 1.3793397450 .0430782827
0.0 0.0005 0.7996 0.1999 0.0000000000 0.0000000000 0.0334869309 0.0103934205 1.0820658931 0.0480811292 0.3184315909 0.0338712468 1.4339844149 .0923457965
0.0 0.005 0.7959999999999999 0.19899999999999998 0.0000000000 0.0000000000 0.3950450716 0.0469260077 1.0564169238 0.0567220737 0.3290520810 0.0294030045 1.7805140764 .1330510859
0.002 0.008 0.792 0.198 0.1718183646 0.0295875222 0.6883704434 0.1179821047 1.0644322267 0.0435489929 0.2964581631 0.0381541224 2.2210791978 .2292727422
0.002 0.0085 0.7916 0.1979 0.1724034442 0.0277020053 0.6989452637 0.1269477901 1.0543329451 0.0775563294 0.3052475342 0.0120130337 2.2309291872 .2442191585
0.002 0.009000000000000001 0.7912 0.1978 0.1579714817 0.0132847279 0.7890830175 0.0998325296 1.0617070237 0.0401546677 0.2981061702 0.0170441672 2.3068676931 .1703160924
0.002 0.0095 0.7908 0.1977 0.1770840807 0.0150360262 0.7805224487 0.1136424370 1.0761345690 0.0964216621 0.3059799818 0.0377654695 2.3397210802 .2628655948
0.002 0.01 0.7904 0.1976 0.1716233381 0.0200032951 0.8452302775 0.1377002774 1.0432718270 0.0911159103 0.3089097722 0.0120130337 2.3690352148 .2608325165
0.0025 0.0 0.7979999999999999 0.1995 0.1973668388 0.0186084327 0.0000000000 0.0000000000 1.0442336634 0.0871947077 0.2889505753 0.0288736750 1.5305510775 .1346768154
0.0025 0.0005 0.7976 0.1994 0.2090684301 0.0197968730 0.0385225596 0.0132849009 1.0671574297 0.0756848346 0.2913310299 0.0148037788 1.6060794493 .1235703873
0.0025 0.001 0.7972 0.1993 0.2049728731 0.0148220156 0.0808218407 0.0142784717 1.0423099907 0.0700931709 0.3006697368 0.0259631751 1.6287744413 .1251568333
0.0025 0.0015 0.7968 0.1992 0.2073131914 0.0192118447 0.1311781277 0.0267599961 1.0580199844 0.0338545749 0.2977399464 0.0252242871 1.6942512499 .1050507028
0.0025 0.002 0.7964 0.1991 0.2160893848 0.0457144827 0.1691971244 0.0444049951 1.0482413148 0.0373124188 0.3008528487 0.0263222956 1.7343806727 .1537541922
0.0 0.0055 0.7956 0.1989 0.0000000000 0.0000000000 0.4856863882 0.1187960203 1.0803025265 0.0307085492 0.3189809266 0.0316439400 1.8849698413 .1811485095
0.0025 0.0025 0.7959999999999999 0.19899999999999998 0.2131639870 0.0282781730 0.2198051928 0.0149040999 1.0730887539 0.0252735097 0.3046981985 0.0305176731 1.8107561322 .0989734557
0.0025 0.003 0.7956 0.1989 0.2022425019 0.0405842645 0.2487600578 0.0299016294 1.0549741693 0.0302532828 0.3090928841 0.0288504403 1.8150696131 .1295896170
0.0025 0.0035 0.7952 0.1988 0.2008773162 0.0329819774 0.2872826174 0.0511903299 1.0891193597 0.0752953989 0.3068955413 0.0378718613 1.8841748346 .1973395675
0.0025 0.004 0.7948 0.1987 0.2112137218 0.0278170997 0.3512351019 0.0603855663 1.0375008089 0.0672567501 0.2981061702 0.0343470285 1.8980558028 .1898064446
0.0025 0.0045 0.7944 0.1986 0.2209650478 0.0263855819 0.4066270176 0.0327122130 1.0601039632 0.0680392999 0.2993879535 0.0286029929 1.9870839821 .1557400877
0.0025 0.005 0.794 0.1985 0.2092634566 0.0303790978 0.4111590834 0.0419984717 1.0737299781 0.1163632073 0.3048813104 0.0169810989 1.9990338285 .2057218757
0.0025 0.0055 0.7936 0.1984 0.2147241992 0.0223524557 0.4859381697 0.1088558042 1.0556153935 0.0335189196 0.3105577793 0.0304956910 2.0668355417 .1952228705
0.0025 0.006 0.7932 0.1983 0.2028275814 0.0303390065 0.5307552651 0.0492771712 1.0673177358 0.0771377028 0.2938945965 0.0220951652 2.0947951788 .1788490457
0.0025 0.0065 0.7928 0.1982 0.2073131914 0.0298486162 0.5015486186 0.0552911114 1.0588215147 0.0486760576 0.2893167991 0.0380590933 2.0570001238 .1718748785
0.0025 0.006999999999999999 0.7924 0.1981 0.1987320245 0.0091807582 0.6025129741 0.0446044154 1.0362183605 0.0726694079 0.3109240031 0.0313030312 2.1483873622 .1577576127
0.0 0.006 0.7952 0.1988 0.0000000000 0.0000000000 0.5159001604 0.0535152541 1.0793406901 0.0513139667 0.3098253317 0.0537314089 1.9050661822 .1585606297
0.0025 0.0075 0.792 0.198 0.2084833505 0.0275643615 0.6508550096 0.0882744419 1.0702032448 0.0736319772 0.2992048416 0.0194616163 2.2287464465 .2089323969
0.0025 0.008 0.7916 0.1979 0.2100435627 0.0290478238 0.6697386173 0.1415092304 1.0700429388 0.0858678021 0.3014021843 0.0113115143 2.2512273031 .2677363706
0.0025 0.0085 0.7912 0.1978 0.2043877936 0.0226969314 0.7475390807 0.0451917868 1.0217908152 0.0599673232 0.2880350158 0.0311742293 2.2617527053 .1590302707
0.0025 0.009000000000000001 0.7908 0.1977 0.2092634566 0.0356125048 0.7936150833 0.1139276912 1.0280427515 0.0992065280 0.2900492467 0.0394333078 2.3209705381 .2881800318
0.0025 0.0095 0.7904 0.1976 0.2075082179 0.0163357268 0.8094773137 0.0899814857 1.0551344753 0.0745076622 0.2898661348 0.0270510260 2.3619861417 .2078759007
0.0025 0.01 0.79 0.1975 0.1926862023 0.0297464996 0.8308787357 0.0637757952 1.0711650812 0.0601316550 0.3100084436 0.0302350959 2.4047384628 .1838890457
0.003 0.0 0.7976 0.1994 0.2428080181 0.0161766240 0.0000000000 0.0000000000 1.0514474360 0.0472008115 0.3056137580 0.0557021458 1.5998692121 .1190795813
0.003 0.0005 0.7972 0.1993 0.2490488668 0.0367064574 0.0433064068 0.0111012488 1.0820658931 0.0610343081 0.3048813104 0.0325712782 1.6793024771 .1414132925
0.003 0.001 0.7968 0.1992 0.2293511882 0.0429483647 0.0674774246 0.0203678576 1.0681192661 0.0450981715 0.3061630937 0.0277364664 1.6711109726 .1361508602
0.003 0.0015 0.7964 0.1991 0.2453433629 0.0593675593 0.1208550888 0.0414943138 1.0899208900 0.0538437481 0.3138537934 0.0267217923 1.7699731351 .1814274135
0.0 0.0065 0.7948 0.1987 0.0000000000 0.0000000000 0.5541709386 0.1144251750 1.0476000906 0.0475760726 0.2916972537 0.0181123494 1.8934682829 .1801135970
0.003 0.002 0.7959999999999999 0.19899999999999998 0.2552897155 0.0228239363 0.1737291902 0.0200794708 1.0594627389 0.1072657177 0.3213613812 0.0345106424 1.8098430258 .1846797672
0.003 0.0025 0.7956 0.1989 0.2484637872 0.0352215952 0.2255961658 0.0238010044 1.1061118019 0.0660958811 0.3081773246 0.0331953136 1.8883490795 .1583137943
0.003 0.003 0.7952 0.1988 0.2513891850 0.0351350981 0.2449833363 0.0628465829 1.0532108026 0.0343219726 0.3065293175 0.0303192609 1.8561126414 .1626229145
0.003 0.0035 0.7948 0.1987 0.2459284425 0.0257966349 0.2892968689 0.0367773308 1.0897605839 0.0415140077 0.3116564506 0.0180381485 1.9366423459 .1221261219
0.003 0.004 0.7944 0.1986 0.2459284425 0.0282727923 0.3411638445 0.0090080065 1.0500046815 0.0518658850 0.3100084436 0.0351765534 1.9471054121 .1243232372
0.003 0.0045 0.794 0.1985 0.2404676999 0.0305787654 0.3620617036 0.0741555101 1.0540123329 0.0850136142 0.3173329195 0.0148580384 1.9738746559 .2046059281
0.003 0.005 0.7936 0.1984 0.2720619962 0.0487488285 0.3955486345 0.0447122997 1.0770964053 0.0533643434 0.3178822552 0.0322484955 2.0625892912 .1790739671
0.003 0.0055 0.7932 0.1983 0.2562648481 0.0464867303 0.4592493375 0.0628425480 1.0681192661 0.0581767449 0.3054306461 0.0125053495 2.0890640978 .1800113727
0.003 0.006 0.7928 0.1982 0.2650410415 0.0424136725 0.5425889926 0.1246559689 1.0471191724 0.0512839099 0.2973737226 0.0277799519 2.1521229291 .2461335032
0.003 0.0065 0.7924 0.1981 0.2480737342 0.0344617987 0.5612208187 0.0570027831 1.0711650812 0.0901176729 0.3076279889 0.0186018618 2.1880876230 .2001841165
0.0 0.006999999999999999 0.7944 0.1986 0.0000000000 0.0000000000 0.6098146357 0.1342786061 1.0799819144 0.0575639390 0.2959088274 0.0150285681 1.9857053775 .2068711132
0.003 0.006999999999999999 0.792 0.198 0.2515842116 0.0386329767 0.6040236627 0.0376293230 1.0621879419 0.0359228672 0.3087266603 0.0264696467 2.2265224765 .1386548136
0.003 0.0075 0.7916 0.1979 0.2492438933 0.0519898420 0.6367552493 0.1161517728 1.0519283542 0.0657809811 0.3026839676 0.0312816010 2.2406114644 .2652041969
0.003 0.008 0.7912 0.1978 0.2550946889 0.0406217350 0.6664654586 0.1430207204 1.0644322267 0.1060203722 0.3039657509 0.0139453867 2.2899581251 .3036082143
0.003 0.0085 0.7908 0.1977 0.2529493972 0.0229965958 0.6956721051 0.0754773385 1.0697223266 0.0226616301 0.3072617651 0.0298331938 2.3256055940 .1509687582
0.003 0.009000000000000001 0.7904 0.1976 0.2584101398 0.0509762168 0.7669262512 0.1168699884 1.0742108963 0.0663241010 0.2992048416 0.0293984427 2.3987521289 .2635687489
0.003 0.0095 0.79 0.1975 0.2506090790 0.0386526623 0.8273537956 0.0950707495 1.0682795721 0.0742229168 0.3061630937 0.0210888948 2.4524055404 .2290352234
0.003 0.01 0.7896 0.1974 0.2517792381 0.0168401759 0.8784654269 0.1538168211 1.0362183605 0.0332479557 0.3052475342 0.0297431447 2.4717105597 .2336480974
0.0035 0.0 0.7972 0.1993 0.2886392505 0.0382967734 0.0000000000 0.0000000000 1.0576993723 0.0784917133 0.3035995271 0.0217464171 1.6499381499 .1385349038
0.0035 0.0005 0.7968 0.1992 0.2989756561 0.0615072957 0.0387743410 0.0056074388 1.0835086477 0.0363071104 0.3112902268 0.0150553173 1.7325488716 .1184771622
0.0035 0.001 0.7964 0.1991 0.3083369291 0.0295360567 0.0871163765 0.0190024105 1.0972949687 0.0656746355 0.3012190724 0.0390848475 1.7939673467 .1532979502
0.0 0.0075 0.794 0.1985 0.0000000000 0.0000000000 0.6518621354 0.1415038545 1.0596230450 0.1058505649 0.3032333033 0.0361691195 2.0147184837 .2835235389
0.0035 0.0015 0.7959999999999999 0.19899999999999998 0.2765476062 0.0282512593 0.1324370348 0.0155534912 1.0666765115 0.0450844936 0.3006697368 0.0386986105 1.7763308893 .1275878546
0.0035 0.002 0.7956 0.1989 0.3020960804 0.0325033799 0.1659239657 0.0168072359 1.0726078357 0.0293740895 0.2988386178 0.0098676758 1.8394664996 .0885523811
0.0035 0.0025 0.7952 0.1988 0.2911745953 0.0482563559 0.2034393995 0.0210414575 1.0658749812 0.0477421478 0.3063462056 0.0390779839 1.8668351816 .1561179451
0.0035 0.003 0.7948 0.1987 0.2989756561 0.0347694602 0.2661329769 0.0482107210 1.0948903778 0.0627859710 0.3015852962 0.0271746941 1.9615843070 .1729408463
0.0035 0.0035 0.7944 0.1986 0.3087269821 0.0532047218 0.2978574377 0.0328514475 1.0342946878 0.0474094157 0.3191640385 0.0417012976 1.9600431461 .1751668826
0.0035 0.004 0.794 0.1985 0.2927348074 0.0337885909 0.3454441289 0.0478411229 1.0831880355 0.0212814972 0.2999372892 0.0315165314 2.0213042610 .1344277424
0.0035 0.0045 0.7936 0.1984 0.2864939588 0.0401470513 0.3633206108 0.0873735998 1.0811040568 0.1159818486 0.3019515200 0.0173096443 2.0328701464 .2608121440
0.0035 0.005 0.7932 0.1983 0.2927348074 0.0251999623 0.4131733349 0.0702537884 1.0330122393 0.0685420417 0.3046981985 0.0085417334 2.0436185801 .1725375258
0.0035 0.0055 0.7928 0.1982 0.2909795687 0.0656703846 0.4741044422 0.0302808395 1.0288442818 0.0178681939 0.3074448770 0.0177306789 2.1013731697 .1315500969
0.0035 0.006 0.7924 0.1981 0.2919547013 0.0242523928 0.4914773612 0.0310661970 1.0892796658 0.0602972438 0.3057968699 0.0292750058 2.1785085982 .1448908394
0.0 0.008 0.7936 0.1984 0.0000000000 0.0000000000 0.6579048898 0.1759489310 1.0934476233 0.0811243692 0.3134875696 0.0501686502 2.0648400827 .3072419504
0.0035 0.0065 0.792 0.198 0.2911745953 0.0228971434 0.5838811479 0.0752215736 1.0710047751 0.0535470228 0.3215444931 0.0260868591 2.2676050114 .1777525989
0.0035 0.006999999999999999 0.7916 0.1979 0.3038513191 0.0490692307 0.6055343513 0.0907531505 1.0812643628 0.0554482875 0.2995710654 0.0360948806 2.2902210986 .2313655493
0.0035 0.0075 0.7912 0.1978 0.3028761865 0.0309004736 0.6289500248 0.0433649211 1.0735696720 0.1194106905 0.3067124294 0.0338633265 2.3121083127 .2275394117
0.0035 0.008 0.7908 0.1977 0.3007308948 0.0358467021 0.6412873151 0.1306898454 1.0580199844 0.0701400834 0.3120226744 0.0279724027 2.3120608687 .2646490336
0.0035 0.0085 0.7904 0.1976 0.2937099400 0.0404490834 0.7709547541 0.1290595386 1.0825468113 0.0812775429 0.3065293175 0.0357963857 2.4537408229 .2865825506
0.0035 0.009000000000000001 0.79 0.1975 0.2749873940 0.0285299204 0.7631495297 0.1121193784 1.0467985603 0.0466267470 0.3045150866 0.0238073637 2.3894505706 .2110834095
0.0035 0.0095 0.7896 0.1974 0.2777177653 0.0305488984 0.8044416850 0.0943290334 1.0694017145 0.0396756685 0.2992048416 0.0158959691 2.4507660064 .1804495694
0.0035 0.01 0.7892 0.1973 0.2913696218 0.0259729640 0.8749404868 0.1106807820 1.0937682354 0.0457993034 0.3109240031 0.0407908212 2.5710023471 .2232438706
0.004 0.0 0.7968 0.1992 0.3383710132 0.0475320883 0.0000000000 0.0000000000 1.0562566178 0.0834417287 0.3035995271 0.0327068812 1.6982271581 .1636806982
0.004 0.0005 0.7964 0.1991 0.3656747261 0.0355783114 0.0425510625 0.0107295529 1.0960125202 0.0329716478 0.3096422198 0.0308672569 1.8138805286 .1101467690
0.0 0.0085 0.7932 0.1983 0.0000000000 0.0000000000 0.6770402789 0.0667368055 1.0560963117 0.0450639690 0.2873025682 0.0275861584 2.0204391588 .1393869329
0.004 0.001 0.7959999999999999 0.19899999999999998 0.3420765171 0.0553188179 0.0770451191 0.0124777961 1.1340050560 0.1184547880 0.3103746674 0.0230459255 1.8635013596 .2092973275
0.004 0.0015 0.7956 0.1989 0.3262793690 0.0602956905 0.1352066306 0.0239179111 1.0560963117 0.0509117504 0.2990217297 0.0271252945 1.8166040410 .1622506465
0.004 0.002 0.7952 0.1988 0.3487074188 0.0279806990 0.1666793100 0.0537327775 1.0918445627 0.0325606821 0.2922465894 0.0496824121 1.8994778809 .1639565707
0.004 0.0025 0.7948 0.1987 0.3293997933 0.0510716333 0.2245890401 0.0171950315 1.0968140505 0.0383476753 0.3010359606 0.0449635731 1.9518388445 .1515779132
0.004 0.003 0.7944 0.1986 0.3446118619 0.0735288780 0.2578241895 0.0384624472 1.0790200780 0.0686319643 0.3090928841 0.0255990172 1.9905490135 .2062223067
0.004 0.0035 0.794 0.1985 0.3391511193 0.0466663866 0.3026412849 0.0467961384 1.0544932511 0.0701444799 0.2993879535 0.0250803147 1.9956736088 .1886873196
0.004 0.004 0.7936 0.1984 0.3383710132 0.0586767357 0.3421709702 0.0584740362 1.0633100843 0.0889003692 0.3004866249 0.0366663001 2.0443386926 .2427174412
0.004 0.0045 0.7932 0.1983 0.3362257215 0.0305737896 0.4028502961 0.0359263082 1.0734093660 0.0931178139 0.3041488628 0.0311268684 2.1166342464 .1907447801
0.004 0.005 0.7928 0.1982 0.3297898463 0.0354583745 0.4046127661 0.0435981930 1.0556153935 0.0444137474 0.2990217297 0.0214358268 2.0890397356 .1449061417
0.004 0.0055 0.7924 0.1981 0.3190633877 0.0572647815 0.4456531401 0.0460147363 1.0485619270 0.0643736118 0.2933452608 0.0347160070 2.1066237156 .2023691366
0.0 0.009000000000000001 0.7928 0.1982 0.0000000000 0.0000000000 0.7664226883 0.1243749320 1.0879972173 0.0275912760 0.3065293175 0.0437848079 2.1609492231 .1957510159
0.004 0.006 0.792 0.198 0.3346655093 0.0371350161 0.5186697562 0.1301590698 1.0556153935 0.0630392236 0.3037826390 0.0154249359 2.2127332980 .2457582454
0.004 0.0065 0.7916 0.1979 0.3272545016 0.0406591709 0.5345319866 0.1433925667 1.0589818207 0.0520972493 0.3015852962 0.0465637391 2.2223536051 .2827127260
0.004 0.006999999999999999 0.7912 0.1978 0.3385660398 0.0349396965 0.5717956390 0.0514620558 1.0753330387 0.0760168556 0.3107408912 0.0145847219 2.2964356087 .1770033298
0.004 0.0075 0.7908 0.1977 0.3284246607 0.0446333862 0.6259286476 0.0709005076 1.0392641756 0.0358110961 0.2931621489 0.0139646085 2.2867796328 .1653095984
0.004 0.008 0.7904 0.1976 0.3321301646 0.0258025320 0.6853490662 0.0486036002 1.0544932511 0.0568361281 0.2968243869 0.0417141604 2.3687968688 .1729564207
0.004 0.0085 0.79 0.1975 0.3375909072 0.0152769391 0.7334393203 0.0550613244 1.0549741693 0.0423207994 0.3054306461 0.0336965697 2.4314350429 .1463556326
0.004 0.009000000000000001 0.7896 0.1974 0.3444168354 0.0480636519 0.7832920445 0.1404877235 1.0581802905 0.0291281004 0.2836403302 0.0210188213 2.4695295006 .2386982971
0.004 0.0095 0.7892 0.1973 0.3295948198 0.0195805073 0.8119951281 0.1172879975 1.0908827263 0.0826719340 0.2913310299 0.0086198844 2.5238037041 .2281603232
0.004 0.01 0.7888 0.1972 0.3391511193 0.0396129542 0.8389357416 0.0443764333 1.0734093660 0.0690574981 0.2924297013 0.0393174975 2.5439259282 .1923643831
0.0045 0.0 0.7964 0.1991 0.3732807604 0.0838332790 0.0000000000 0.0000000000 1.0663558994 0.0905046607 0.3010359606 0.0394333078 1.7406726204 .2137712475
0.0 0.0095 0.7924 0.1981 0.0000000000 0.0000000000 0.7850545145 0.1648089807 1.0835086477 0.1756983651 0.3043319747 0.0332155091 2.1728951369 .3737228549
0.0045 0.0005 0.7959999999999999 0.19899999999999998 0.3713304952 0.0432484227 0.0387743410 0.0081819282 1.0726078357 0.0468071730 0.3063462056 0.0277847794 1.7890588775 .1260223033
0.0045 0.001 0.7956 0.1989 0.3709404422 0.0269842291 0.0757862120 0.0157961500 1.0798216083 0.0808196948 0.3105577793 0.0311484050 1.8371060418 .1547484789
0.0045 0.0015 0.7952 0.1988 0.3588487979 0.0459865753 0.1127980829 0.0353427960 1.0847910961 0.0612243235 0.3116564506 0.0241984989 1.8680944275 .1667521937
0.0045 0.002 0.7948 0.1987 0.3818619273 0.0214209801 0.1646650585 0.0193331421 1.0923254809 0.0566985101 0.2995710654 0.0295803655 1.9384235321 .1270329978
0.0045 0.0025 0.7944 0.1986 0.3818619273 0.0409016694 0.2039429624 0.0537658017 1.0629894722 0.0448329934 0.3015852962 0.0215605998 1.9503796581 .1610610643
0.0045 0.003 0.794 0.1985 0.3921983329 0.0377848470 0.2376816747 0.0285480623 1.0333328514 0.0691244482 0.3059799818 0.0340095538 1.9691928408 .1694669113
0.0045 0.0035 0.7936 0.1984 0.3512427636 0.0433713726 0.2814916444 0.0508723128 1.0791803841 0.0786225635 0.3012190724 0.0338435176 2.0131338645 .2067097665
0.0045 0.004 0.7932 0.1983 0.3828370599 0.0677458243 0.3212731111 0.0380981171 1.0631497783 0.0615591962 0.3136706815 0.0410530178 2.0809306308 .2084561554
0.0045 0.0045 0.7928 0.1982 0.3920033064 0.0591801863 0.3811970927 0.0687580018 1.0904018082 0.0567456275 0.3019515200 0.0240818254 2.1655537273 .2087656410
0.0045 0.005 0.7924 0.1981 0.3801066886 0.0380456705 0.4144322421 0.0566681652 1.0557756996 0.0488699533 0.3122057863 0.0351078566 2.1625204166 .1786916456
0.0 0.001 0.7992 0.1998 0.0000000000 0.0000000000 0.0810736221 0.0092304599 1.1056308837 0.0830911316 0.3079942127 0.0319602397 1.4946987185 .1242818312
0.0 0.01 0.792 0.198 0.0000000000 0.0000000000 0.8558050978 0.1127958348 1.0665162055 0.0661238687 0.3003035130 0.0283912031 2.2226248163 .2073109066
0.0045 0.0055 0.792 0.198 0.3918082799 0.0404866790 0.4597529004 0.0627415895 1.0298061181 0.0432458090 0.3116564506 0.0438949432 2.1930237490 .1903690207
0.0045 0.006 0.7916 0.1979 0.3740608665 0.0539430805 0.5287410136 0.0864164357 1.0761345690 0.0695336652 0.3067124294 0.0201256554 2.2856488785 .2300188368
0.0045 0.0065 0.7912 0.1978 0.3654796996 0.0618624615 0.5594583487 0.0822766872 1.0660352873 0.0766591549 0.2995710654 0.0113115143 2.2905444010 .2321098179
0.0045 0.006999999999999999 0.7908 0.1977 0.3734757869 0.0788929886 0.6030165370 0.1108639148 1.0410275422 0.0688039877 0.3085435484 0.0225458267 2.3260634145 .2811067178
0.0045 0.0075 0.7904 0.1976 0.3756210787 0.0475704826 0.6337338720 0.0693126441 1.1061118019 0.0600837713 0.3090928841 0.0338355908 2.4245596367 .2108024888
0.0045 0.008 0.79 0.1975 0.3840072191 0.0527855770 0.6584084527 0.1276906761 1.0543329451 0.0493846743 0.3087266603 0.0218632846 2.4054752772 .2517242120
0.0045 0.0085 0.7896 0.1974 0.3764011848 0.0310576290 0.6843419405 0.1212698166 1.0338137696 0.0552663128 0.3050644223 0.0507110872 2.3996213172 .2583048456
0.0045 0.009000000000000001 0.7892 0.1973 0.3929784390 0.0435394250 0.7306697245 0.1118159057 1.0644322267 0.0901541661 0.2911479181 0.0310966920 2.4792283083 .2766061888
0.0045 0.0095 0.7888 0.1972 0.3662598057 0.0598906091 0.7905937061 0.1034083243 1.0594627389 0.0568071836 0.2962750512 0.0125053495 2.5125913019 .2326114665
0.0045 0.01 0.7884 0.1971 0.3898580147 0.0171534667 0.8238288555 0.1788647943 1.0774170174 0.0881327661 0.3028670795 0.0182157228 2.5939709671 .3023667499
0.0005 0.0 0.7996 0.1999 0.0358848798 0.0137019143 0.0000000000 0.0000000000 1.1102797594 0.0491112464 0.3105577793 0.0357213722 1.4567224185 .0985345329
0.005 0.0 0.7959999999999999 0.19899999999999998 0.4553869256 0.0431709606 0.0000000000 0.0000000000 1.0786994659 0.0572577695 0.3063462056 0.0268269867 1.8404325971 .1272557168
0.005 0.0005 0.7956 0.1989 0.4103357993 0.0361383669 0.0395296853 0.0066805164 1.0705238569 0.0831776836 0.3050644223 0.0324764322 1.8254537638 .1584729991
0.005 0.001 0.7952 0.1988 0.4551918991 0.0391299220 0.0893824094 0.0143316505 1.0729284478 0.1005240422 0.2951763798 0.0213731671 1.9126791361 .1753587818
0.005 0.0015 0.7948 0.1987 0.4368594061 0.1038376581 0.1175819302 0.0341755622 1.0790200780 0.1013986190 0.2946270441 0.0243311550 1.9280884584 .2637429943
0.005 0.002 0.7944 0.1986 0.4249627884 0.0284337698 0.1666793100 0.0355573869 1.0796613023 0.0408953291 0.3081773246 0.0292429185 1.9794807253 .1341294043
0.005 0.0025 0.794 0.1985 0.4253528414 0.0294586898 0.2021804924 0.0218687794 1.0653940631 0.0792009274 0.3144031291 0.0371243286 2.0073305260 .1676527252
0.005 0.003 0.7936 0.1984 0.4191119928 0.0877090445 0.2636151625 0.0403667756 1.0554550875 0.0525882063 0.3209951574 0.0397078478 2.0591774002 .2203718742
0.005 0.0035 0.7932 0.1983 0.4128711441 0.0397318374 0.2741899828 0.0542213527 1.0625085540 0.1326830690 0.2966412750 0.0167824827 2.0462109559 .2434187418
0.005 0.004 0.7928 0.1982 0.4354942205 0.0836352309 0.3464512546 0.0355859012 1.0841498719 0.0757594966 0.3101915555 0.0340095538 2.1762869025 .2289901825
0.005 0.0045 0.7924 0.1981 0.4376395122 0.0784520693 0.3819524370 0.0380381673 1.0671574297 0.0694671095 0.3054306461 0.0265253244 2.1921800250 .2124826705
0.0005 0.0005 0.7992 0.1998 0.0388102776 0.0167495879 0.0478384727 0.0150227245 1.0762948750 0.1072465501 0.3076279889 0.0298197037 1.4705716142 .1688385662
0.005 0.005 0.792 0.198 0.4154064889 0.0446947005 0.4073823619 0.0519817392 1.0527298845 0.0587044200 0.3140369053 0.0484191626 2.1895556406 .2038000223
0.005 0.0055 0.7916 0.1979 0.4259379210 0.0450405716 0.4668027806 0.0793874491 1.0536917208 0.0688577501 0.3001204011 0.0247682111 2.2465528235 .2180539819
0.005 0.006 0.7912 0.1978 0.4329588757 0.0373515248 0.4957576456 0.0443992842 1.0940888475 0.0679743055 0.3090928841 0.0081561912 2.3318982529 .1578813057
0.005 0.0065 0.7908 0.1977 0.4354942205 0.0444831510 0.5614726002 0.0428768334 1.1021041504 0.0910673871 0.3114733387 0.0289617966 2.4105443098 .2073891681
0.005 0.006999999999999999 0.7904 0.1976 0.4216473375 0.0275974586 0.5836293665 0.0884695618 1.0783788538 0.0538074633 0.3072617651 0.0279292169 2.3909173229 .1978037006
0.005 0.0075 0.79 0.1975 0.4300334779 0.0393161083 0.6644512071 0.1038536617 1.0873559931 0.1118959253 0.3025008557 0.0358188591 2.4843415338 .2908845544
0.005 0.008 0.7896 0.1974 0.4107258524 0.0358212277 0.6312160577 0.0987368530 1.0357374423 0.0827551981 0.2777807495 0.0267769457 2.3554601019 .2440902245
0.005 0.0085 0.7892 0.1973 0.4033148446 0.0552390027 0.7268930030 0.0829977938 1.0463176421 0.0521189486 0.2854714492 0.0541763713 2.4619969389 .2445321164
0.005 0.009000000000000001 0.7888 0.1972 0.4185269132 0.0319605568 0.7684369398 0.1101134378 1.0219511213 0.0537730657 0.3017684081 0.0265000308 2.5106833824 .2223470911
0.005 0.0095 0.7884 0.1971 0.4064352689 0.0862837531 0.8167789753 0.0964345905 1.0524092724 0.1322850410 0.2900492467 0.0462863996 2.5656727633 .3612897842
0.0005 0.001 0.7988 0.1997 0.0481715506 0.0139876305 0.0838432179 0.0219266794 1.0677986539 0.0672705039 0.3039657509 0.0211967347 1.5037791733 .1243815485
0.005 0.01 0.7879999999999999 0.19699999999999998 0.4193070193 0.0412424608 0.8754440497 0.1139165619 1.0823865052 0.0845808550 0.2971906107 0.0450261695 2.6743281849 .2847660472
0.0055 0.0 0.7956 0.1989 0.4653332781 0.0339458212 0.0000000000 0.0000000000 1.0846307901 0.1057699324 0.3166004719 0.0220465509 1.8665645401 .1617623045
0.0055 0.0005 0.7952 0.1988 0.4643581455 0.0491590643 0.0400332482 0.0087799187 1.0686001842 0.0704938486 0.3118395625 0.0468652000 1.8848311404 .1752980316
0.0055 0.001 0.7948 0.1987 0.4606526416 0.0487581903 0.0788075892 0.0082128619 1.0887987476 0.0352323396 0.3061630937 0.0248277046 1.9344220721 .1170310964
0.0055 0.0015 0.7944 0.1986 0.4631879864 0.0432589749 0.1291638762 0.0281094550 1.0642719207 0.0407240496 0.3059799818 0.0379072589 1.9626037651 .1499997384
0.0055 0.002 0.794 0.1985 0.4696238616 0.0541401490 0.1684417801 0.0148016650 1.0570581480 0.1047003526 0.3107408912 0.0332356923 2.0058646809 .2068778589
0.0055 0.0025 0.7936 0.1984 0.4657233312 0.0525863255 0.2286175430 0.0317124690 1.0694017145 0.0928248213 0.3100084436 0.0179262714 2.0737510323 .1950498872
0.0055 0.003 0.7932 0.1983 0.4871762485 0.0476695246 0.2525367794 0.0476286363 1.0833483416 0.0699610608 0.2924297013 0.0343665472 2.1154910708 .1996257689
0.0055 0.0035 0.7928 0.1982 0.4846409037 0.0625180928 0.2986127820 0.0257458060 1.0916842566 0.0616793053 0.3037826390 0.0260096255 2.1787205813 .1759528296
0.0055 0.004 0.7924 0.1981 0.4705989942 0.0415108807 0.3268123027 0.0484468309 1.0745315084 0.0340302237 0.2986555059 0.0273174477 2.1705983112 .1513053830
0.0005 0.0015 0.7984 0.1996 0.0421257284 0.0157670228 0.1193444002 0.0132657997 1.0849514022 0.1170721630 0.3114733387 0.0380132539 1.5578948695 .1841182394
0.0055 0.0045 0.792 0.198 0.4518764482 0.0528892363 0.3754061197 0.0617023786 1.0467985603 0.0896854733 0.3046981985 0.0128648326 2.1787793267 .2171419208
0.0055 0.005 0.7916 0.1979 0.4507062891 0.0729034073 0.4632778405 0.0536004771 1.0660352873 0.0816648844 0.3103746674 0.0401178069 2.2903940843 .2482865757
0.0055 0.0055 0.7912 0.1978 0.4409549631 0.0308215954 0.4446460143 0.0304395321 1.0512871299 0.0410533769 0.3063462056 0.0105888720 2.2432343129 .1129033764
0.0055 0.006 0.7908 0.1977 0.4643581455 0.0480478223 0.5272303250 0.0294659589 1.0984171111 0.0496959123 0.3065293175 0.0197013426 2.3965348991 .1469110361
0.0055 0.0065 0.7904 0.1976 0.4875663015 0.0599591585 0.5564369715 0.1017396409 1.0596230450 0.0669380976 0.3096422198 0.0398056796 2.4132685378 .2684425766
0.0055 0.006999999999999999 0.79 0.1975 0.4990728662 0.0545433080 0.5952113125 0.1834337916 1.0604245753 0.0431220317 0.3274040739 0.0595674009 2.4821128279 .3406665322
0.0055 0.0075 0.7896 0.1974 0.4807403733 0.0680192562 0.6264322104 0.0431303876 1.0738902842 0.0434118751 0.3118395625 0.0443508963 2.4929024304 .1989124152
0.0055 0.008 0.7892 0.1973 0.4850309567 0.0682492515 0.6921471650 0.1082531345 1.0522489663 0.0537099461 0.3087266603 0.0445741151 2.5381537483 .2747864472
0.0055 0.0085 0.7888 0.1972 0.4678686229 0.0299706970 0.7384749490 0.0875330752 1.0549741693 0.0602836042 0.3107408912 0.0283107813 2.5720586324 .2060981577
0.0055 0.009000000000000001 0.7884 0.1971 0.4807403733 0.0686537675 0.7407409819 0.0341755622 1.0722872236 0.0506262674 0.3180653671 0.0242814939 2.6118339459 .1777370910
0.0005 0.002 0.7979999999999999 0.1995 0.0429058345 0.0093937212 0.1561044897 0.0427880307 1.0968140505 0.0494782513 0.2977399464 0.0217710729 1.5935643211 .1234310761
0.0055 0.0095 0.7879999999999999 0.19699999999999998 0.4587023764 0.0933409234 0.7837956073 0.0508224428 1.0458367240 0.1229721973 0.2960919393 0.0323357155 2.5844266470 .2994712790
0.0055 0.01 0.7876 0.1969 0.4723542329 0.0445515025 0.8699048581 0.1118091021 1.0477603967 0.0483518788 0.3045150866 0.0520836680 2.6945345743 .2567961514
0.006 0.0 0.7952 0.1988 0.5060938209 0.0569530870 0.0000000000 0.0000000000 1.0694017145 0.1010380994 0.3059799818 0.0101226271 1.8814755172 .1681138135
0.006 0.0005 0.7948 0.1987 0.5041435557 0.0665723535 0.0412921553 0.0150564456 1.0952109899 0.0597715923 0.3134875696 0.0241430104 1.9541342705 .1655434018
0.006 0.001 0.7944 0.1986 0.5096042983 0.0369131163 0.0924037867 0.0267220656 1.0823865052 0.0343608847 0.3026839676 0.0366699578 1.9870785578 .1346660244
0.006 0.0015 0.794 0.1985 0.5064838740 0.0872063000 0.1359619749 0.0412798715 1.0809437507 0.0454387798 0.2982892821 0.0415853531 2.0216788817 .2155103044
0.006 0.002 0.7936 0.1984 0.4914668319 0.0392192466 0.1573633969 0.0281725312 1.0251572425 0.0768265843 0.3123888982 0.0298736273 1.9863763695 .1740919894
0.006 0.0025 0.7932 0.1983 0.5084341392 0.0602325761 0.2041947438 0.0208477461 1.0455161119 0.0739676542 0.3145862410 0.0082380006 2.0727312359 .1632859770
0.006 0.003 0.7928 0.1982 0.5244263139 0.0805192682 0.2477529321 0.0537280581 1.0588215147 0.0718128201 0.3012190724 0.0194822799 2.1322198331 .2255424263
0.006 0.0035 0.7924 0.1981 0.5006330784 0.1020613119 0.2943324976 0.0173272464 1.0740505902 0.0707601909 0.3023177438 0.0307802332 2.1713339100 .2209289824
0.0005 0.0025 0.7976 0.1994 0.0452461528 0.0105818737 0.2205605371 0.0226547333 1.0525695784 0.0593123750 0.3057968699 0.0153202406 1.6241731382 .1078692226
0.006 0.004 0.792 0.198 0.4906867258 0.1090573237 0.3464512546 0.0448538574 1.0596230450 0.0467588343 0.3008528487 0.0303236842 2.1976138741 .2309936996
0.006 0.0045 0.7916 0.1979 0.5144799613 0.0700424926 0.3587885450 0.0298761776 1.0870353809 0.0541578306 0.3006697368 0.0367430347 2.2609736240 .1908195355
0.006 0.005 0.7912 0.1978 0.4963424949 0.0461681780 0.3995771374 0.0709934357 1.0575390662 0.0138495528 0.3074448770 0.0302084688 2.2609035755 .1612196353
0.006 0.0055 0.7908 0.1977 0.4904916993 0.0522001152 0.4730973165 0.0813437199 1.0424702967 0.0932678226 0.3070786532 0.0090153558 2.3131379657 .2358270135
0.006 0.006 0.7904 0.1976 0.4934170971 0.0549545839 0.5352873309 0.0435341678 1.0552947814 0.0178105730 0.2962750512 0.0135354254 2.3802742606 .1298347501
0.006 0.0065 0.79 0.1975 0.5162352000 0.0642179423 0.5760759234 0.1276767744 1.0349359120 0.0908153274 0.3118395625 0.0353097480 2.4390865979 .3180197921
0.006 0.006999999999999999 0.7896 0.1974 0.4823005854 0.0428099872 0.5997433783 0.0574282490 1.0647528388 0.0573402916 0.3048813104 0.0308368265 2.4516781129 .1884153543
0.006 0.0075 0.7892 0.1973 0.4920519115 0.0437937686 0.6196341117 0.1099959293 1.0613864116 0.0355489302 0.3087266603 0.0232602569 2.4817990951 .2125988850
0.006 0.008 0.7888 0.1972 0.4863961424 0.0821929779 0.6790545304 0.0804850381 1.0400657059 0.0865985137 0.3074448770 0.0420184954 2.5129612557 .2912950251
0.006 0.0085 0.7884 0.1971 0.4774249224 0.0508656684 0.7173253085 0.1123227431 1.0690811024 0.0341628722 0.3070786532 0.0325424413 2.5709099865 .2298937250
0.0005 0.003 0.7972 0.1993 0.0409555693 0.0122727324 0.2603420039 0.0430362164 1.0443939694 0.0767060720 0.3039657509 0.0247031456 1.6496572935 .1567181664
0.006 0.009000000000000001 0.7879999999999999 0.19699999999999998 0.4938071502 0.0747905729 0.7996578377 0.1308430382 1.0698826327 0.0385455242 0.3063462056 0.0192258773 2.6696938262 .2634050126
0.006 0.0095 0.7876 0.1969 0.4932220706 0.0537566115 0.7800188858 0.1253719862 1.0817452810 0.0920419259 0.3043319747 0.0338949966 2.6593182121 .3050655202
0.006 0.01 0.7872 0.1968 0.4949773093 0.0519898420 0.8404464302 0.1218851016 1.0642719207 0.0652616969 0.2926128132 0.0211840761 2.6923084734 .2603207166
0.0065 0.0 0.7948 0.1987 0.5608962732 0.0750119765 0.0000000000 0.0000000000 1.0644322267 0.0418149987 0.3045150866 0.0306754788 1.9298435865 .1475024540
0.0065 0.0005 0.7944 0.1986 0.5369080112 0.0839076532 0.0385225596 0.0093668108 1.0556153935 0.0447939992 0.2979230583 0.0420535919 1.9289690226 .1801220551
0.0065 0.001 0.794 0.1985 0.5411985947 0.0489668058 0.0760379934 0.0329670270 1.0641116146 0.0581148707 0.3034164152 0.0322734396 1.9847646179 .1723221431
0.0065 0.0015 0.7936 0.1984 0.5515350002 0.0496701574 0.1296674391 0.0385151535 1.0519283542 0.0789422297 0.2999372892 0.0250428534 2.0330680827 .1921703940
0.0065 0.002 0.7932 0.1983 0.5860546944 0.0701119663 0.1498099539 0.0265984177 1.0798216083 0.0692878316 0.3140369053 0.0233350952 2.1297231619 .1893333108
0.0065 0.0025 0.7928 0.1982 0.5534852655 0.0637304177 0.1908503278 0.0241290177 1.0642719207 0.0202874268 0.2999372892 0.0383504691 2.1085448032 .1464973313
0.0065 0.003 0.7924 0.1981 0.5257914995 0.0702030462 0.2422137405 0.0265793439 1.0514474360 0.0550706726 0.2995710654 0.0302528343 2.1190237414 .1821058970
0.0005 0.0035 0.7968 0.1992 0.0421257284 0.0134214525 0.2930735904 0.0471685488 1.0729284478 0.0312428241 0.3032333033 0.0365747395 1.7113610699 .1284075649
0.0065 0.0035 0.792 0.198 0.5505598676 0.1086394003 0.3192588597 0.0826456980 1.0476000906 0.0223740401 0.2992048416 0.0340095538 2.2166236595 .2476686922
0.0065 0.004 0.7916 0.1979 0.5382731968 0.0651166655 0.3343657458 0.0745647224 1.0564169238 0.0393974765 0.2860207849 0.0177003959 2.2150766513 .1967792603
0.0065 0.0045 0.7912 0.1978 0.5466593372 0.0562082538 0.3832113442 0.0813624218 1.0708444691 0.0432766981 0.2944439322 0.0298107070 2.2951590827 .2106580807
0.0065 0.005 0.7908 0.1977 0.5529001859 0.0618083322 0.4212303409 0.0487858611 1.0451954997 0.0668535846 0.3123888982 0.0236036848 2.3317149247 .2010514627
0.0065 0.0055 0.7904 0.1976 0.5293019769 0.0594929991 0.4524512388 0.0636085820 1.0463176421 0.0426498478 0.2944439322 0.0265758392 2.3225147900 .1923272681
0.0065 0.006 0.79 0.1975 0.5421737273 0.0466272479 0.4889595469 0.0858807246 1.0557756996 0.1164726941 0.3037826390 0.0268719440 2.3906916128 .2758526106
0.0065 0.0065 0.7896 0.1974 0.5472444168 0.0778094716 0.5508977799 0.1098482899 1.0163404093 0.1101898648 0.3014021843 0.0467907335 2.4158847903 .3446383598
0.0065 0.006999999999999999 0.7892 0.1973 0.5880049596 0.0960354630 0.5813633335 0.0667937757 1.0455161119 0.0536064993 0.3222769407 0.0230168087 2.5371613457 .2394525467
0.0065 0.0075 0.7888 0.1972 0.5324224012 0.0468226143 0.6108217615 0.1380662503 1.0463176421 0.0795970833 0.2946270441 0.0437848079 2.4841888489 .3082707558
0.0065 0.008 0.7884 0.1971 0.5374930908 0.0490816313 0.7331875389 0.1262688290 1.0761345690 0.0379705465 0.3085435484 0.0246759844 2.6553587471 .2379969912
0.0005 0.004 0.7964 0.1991 0.0392003306 0.0151268182 0.3404085002 0.0945518910 1.0655543691 0.0521780829 0.3263054025 0.0253357000 1.7714686024 .1871924921
0.0065 0.0085 0.7879999999999999 0.19699999999999998 0.5673321484 0.1140023018 0.7266412216 0.0542914575 1.0605848813 0.0459091474 0.3001204011 0.0341080012 2.6546786524 .2483109079
0.0065 0.009000000000000001 0.7876 0.1969 0.5550454776 0.0678109203 0.7452730478 0.1023484565 1.0431115210 0.0461904041 0.3052475342 0.0270510260 2.6486775806 .2434008069
0.0065 0.0095 0.7872 0.1968 0.5722078114 0.0921499794 0.8404464302 0.1890917132 1.0593024329 0.0635394654 0.2979230583 0.0269267899 2.7698797328 .3717079479
0.0065 0.01 0.7868 0.1967 0.5731829440 0.1126395926 0.8198003525 0.0714881943 1.0737299781 0.0276285061 0.3120226744 0.0245506556 2.7787359490 .2363069486
0.006999999999999999 0.0 0.7944 0.1986 0.5934657022 0.0820095215 0.0000000000 0.0000000000 1.0533711087 0.0757852718 0.3116564506 0.0516440482 1.9584932615 .2094388415
0.006999999999999999 0.0005 0.794 0.1985 0.5928806226 0.1058403016 0.0417957182 0.0172539188 1.0578596783 0.0848647615 0.3026839676 0.0272978020 1.9952199867 .2352567839
0.006999999999999999 0.001 0.7936 0.1984 0.6008767100 0.0472495771 0.0727648347 0.0233166466 1.0472794785 0.0725859034 0.2957257155 0.0187096996 2.0166467387 .1618618267
0.006999999999999999 0.0015 0.7932 0.1983 0.6002916304 0.0566531062 0.1306745648 0.0257950049 1.0318900969 0.0766430624 0.3057968699 0.0323025166 2.0686531620 .1913936901
0.006999999999999999 0.002 0.7928 0.1982 0.6164788316 0.1625749311 0.1719667201 0.0151571587 1.0690811024 0.0558122987 0.3030501914 0.0102934298 2.1605768455 .2438378183
0.006999999999999999 0.0025 0.7924 0.1981 0.6024369221 0.0916782314 0.2233301329 0.0412675840 1.0540123329 0.0852430385 0.3039657509 0.0338236971 2.1837451388 .2520125510
0.0 0.0015 0.7988 0.1997 0.0000000000 0.0000000000 0.1316816905 0.0097644463 1.0761345690 0.0934494951 0.3032333033 0.0145755231 1.5110495628 .1177894645
0.0005 0.0045 0.7959999999999999 0.19899999999999998 0.0448560997 0.0154551596 0.3711258353 0.0645346811 1.0633100843 0.0243665209 0.3059799818 0.0264696467 1.7852720011 .1308260083
0.006999999999999999 0.003 0.792 0.198 0.5653818832 0.0725582534 0.2651258511 0.0491483553 1.0713253872 0.0709241541 0.3184315909 0.0188667467 2.2202647124 .2114975095
0.006999999999999999 0.0035 0.7916 0.1979 0.6018518426 0.0388959359 0.2928218090 0.0310661970 1.0548138632 0.0481025034 0.2905985824 0.0390951407 2.2400860972 .1571597770
0.006999999999999999 0.004 0.7912 0.1978 0.6170639112 0.1056129384 0.3270640841 0.0483630128 1.0721269175 0.0644948548 0.3025008557 0.0150820190 2.3187557685 .2335528250
0.006999999999999999 0.0045 0.7908 0.1977 0.5823491905 0.0665997721 0.3774203712 0.0398865026 1.0339740757 0.0430981876 0.2887674634 0.0492104496 2.2825111008 .1987949119
0.006999999999999999 0.005 0.7904 0.1976 0.5837143761 0.1050510675 0.4313015983 0.0192147345 1.0636306964 0.0614957107 0.2955426036 0.0340686564 2.3741892744 .2198301691
0.006999999999999999 0.0055 0.79 0.1975 0.5803989253 0.0725896989 0.5131305646 0.0870974545 1.0387832574 0.0513580182 0.2874856801 0.0254518952 2.4197984274 .2364970668
0.006999999999999999 0.006 0.7896 0.1974 0.6221346007 0.0430827666 0.5206840077 0.0674962116 1.0899208900 0.0508895363 0.2959088274 0.0308672569 2.5286483258 .1923357714
0.006999999999999999 0.0065 0.7892 0.1973 0.5679172280 0.0533475075 0.5785937378 0.0905377473 1.0472794785 0.0386945753 0.2940777084 0.0236604381 2.4878681527 .2062402682
0.006999999999999999 0.006999999999999999 0.7888 0.1972 0.6014617895 0.0461088232 0.5715438576 0.1617996948 1.0886384415 0.0435773083 0.3074448770 0.0186162763 2.5690889656 .2701021026
0.006999999999999999 0.0075 0.7884 0.1971 0.5864447474 0.0737664451 0.6334820906 0.0739637697 1.0506459057 0.0788301680 0.3017684081 0.0281444834 2.5723411518 .2547048662
0.0005 0.005 0.7956 0.1989 0.0419307019 0.0108235326 0.4386032599 0.0923952106 1.0527298845 0.0221570578 0.3039657509 0.0314185015 1.8372295972 .1567943025
0.006999999999999999 0.008 0.7879999999999999 0.19699999999999998 0.6096529034 0.0828107501 0.6158573902 0.0725794652 1.0674780418 0.0689904831 0.3100084436 0.0390779839 2.6029967790 .2634586823
0.006999999999999999 0.0085 0.7876 0.1969 0.5591410346 0.0445515025 0.7236198444 0.1180143393 1.0679589600 0.0780781020 0.3123888982 0.0246596733 2.6631087372 .2653036171
0.006999999999999999 0.009000000000000001 0.7872 0.1968 0.6256450781 0.0329727503 0.7246269701 0.1172079765 1.0642719207 0.0601213975 0.2893167991 0.0332235838 2.7038607680 .2435257081
0.006999999999999999 0.0095 0.7868 0.1967 0.5905403044 0.1087093990 0.7936150833 0.1044283042 1.0804628325 0.0751560211 0.2966412750 0.0314398383 2.7612594952 .3197335626
0.006999999999999999 0.01 0.7864 0.1966 0.5831292966 0.0759252046 0.8069594994 0.0777348422 1.0509665178 0.0560145245 0.3001204011 0.0385214516 2.7411757149 .2481960229
0.0075 0.0 0.794 0.1985 0.6301306880 0.0935672126 0.0000000000 0.0000000000 1.0972949687 0.1197176118 0.2973737226 0.0234897667 2.0247993793 .2367745911
0.0075 0.0005 0.7936 0.1984 0.6283754494 0.0921846443 0.0410403739 0.0106345993 1.0727681418 0.0193592382 0.2988386178 0.0380344174 2.0410225829 .1602128992
0.0075 0.001 0.7932 0.1983 0.6640653026 0.1026958622 0.0805700592 0.0071214544 1.0726078357 0.0474505932 0.2931621489 0.0272683068 2.1104053464 .1845362166
0.0075 0.0015 0.7928 0.1982 0.6238898394 0.0441018745 0.1165748044 0.0181980682 1.0434321331 0.0371329183 0.2799780923 0.0260868591 2.0638748692 .1255197201
0.0075 0.002 0.7924 0.1981 0.6348113245 0.0687644816 0.1724702830 0.0506825460 1.0391038695 0.0667658856 0.2946270441 0.0315122755 2.1410125211 .2177251887
0.0005 0.0055 0.7952 0.1988 0.0432958876 0.0148322766 0.4836721367 0.0451356409 1.0405466240 0.0971798543 0.3063462056 0.0382278706 1.8738608539 .1953756424
0.0075 0.0025 0.792 0.198 0.6233047598 0.0764384547 0.1898432020 0.0377302692 1.0623482480 0.0791243163 0.2896830229 0.0276638387 2.1651792327 .2209568789
0.0075 0.003 0.7916 0.1979 0.6194042294 0.0945377857 0.2578241895 0.0181841287 1.0274015273 0.0931950544 0.3057968699 0.0222765239 2.2104268161 .2281934927
0.0075 0.0035 0.7912 0.1978 0.6365665632 0.0624133621 0.2913111204 0.0262433083 1.0301267303 0.0756698934 0.2971906107 0.0437572308 2.2551950246 .2080837946
0.0075 0.004 0.7908 0.1977 0.6313008472 0.0539712772 0.3275676470 0.0374604748 1.0432718270 0.0310282304 0.3103746674 0.0272830583 2.3125149886 .1497430407
0.0075 0.0045 0.7904 0.1976 0.6463178893 0.0781022169 0.3716293981 0.1145359255 1.0540123329 0.0369608901 0.3041488628 0.0290773392 2.3761084831 .2586763717
0.0075 0.005 0.79 0.1975 0.6431974649 0.0693329567 0.4350783198 0.0474151975 1.0326916272 0.0482049673 0.2977399464 0.0189377013 2.4087073583 .1838908228
0.0075 0.0055 0.7896 0.1974 0.6880535647 0.0903004382 0.4809025410 0.0697757181 1.0306076484 0.0517210051 0.3014021843 0.0262661875 2.5009659384 .2380633489
0.0075 0.006 0.7892 0.1973 0.6334461389 0.0364569205 0.4826650110 0.0727748530 1.0421496846 0.0329685301 0.2900492467 0.0277799519 2.4483100812 .1699802555
0.0075 0.0065 0.7888 0.1972 0.6352013776 0.0545321494 0.5526602500 0.0706245803 1.0251572425 0.0427870053 0.2905985824 0.0320649796 2.5036174525 .2000087146
0.0075 0.006999999999999999 0.7884 0.1971 0.6188191499 0.0836897863 0.5760759234 0.0775650297 1.0589818207 0.0452097191 0.2960919393 0.0361542839 2.5499688333 .2426188190
0.0005 0.006 0.7948 0.1987 0.0368600124 0.0172419328 0.5010450558 0.0980720202 1.0621879419 0.0499311556 0.2977399464 0.0376409657 1.8978329565 .2028860743
0.0075 0.0075 0.7879999999999999 0.19699999999999998 0.6316909002 0.0830858757 0.6375105936 0.0861018884 1.0413481543 0.0745062826 0.2962750512 0.0246106751 2.6068246993 .2683047218
0.0075 0.008 0.7876 0.1969 0.6428074119 0.0856821446 0.6918953835 0.1016972613 1.0676383479 0.0983396335 0.2970074988 0.0281206463 2.6993486421 .3138396857
0.0075 0.0085 0.7872 0.1968 0.6223296272 0.0335400257 0.6302089320 0.0597014081 1.0488825391 0.0568722880 0.3046981985 0.0247140018 2.6061192968 .1748277236
0.0075 0.009000000000000001 0.7868 0.1967 0.6346162980 0.0931598228 0.7402374191 0.1184283093 1.0786994659 0.0442328542 0.3026839676 0.0255465709 2.7562371506 .2813675572
0.0075 0.0095 0.7864 0.1966 0.6582145070 0.0374735225 0.7606317153 0.1530980199 1.0644322267 0.0808743667 0.2979230583 0.0199449124 2.7812015073 .2913908215
0.0075 0.01 0.7859999999999999 0.1965 0.6209644416 0.1097526365 0.8515248134 0.1561905590 1.0238747940 0.1059311360 0.3035995271 0.0363577423 2.7999635761 .4082320738
0.008 0.0 0.7936 0.1984 0.6346162980 0.0273982763 0.0000000000 0.0000000000 1.0532108026 0.0746895498 0.2973737226 0.0337522468 1.9852008232 .1358400729
0.008 0.0005 0.7932 0.1983 0.6357864571 0.0240128260 0.0382707781 0.0092304599 1.0219511213 0.0202011077 0.2993879535 0.0178663171 1.9953963100 .0713107107
0.008 0.001 0.7928 0.1982 0.6925391746 0.0739600635 0.0830878736 0.0198252900 1.0589818207 0.0666024890 0.3019515200 0.0354953807 2.1365603889 .1958832232
0.008 0.0015 0.7924 0.1981 0.6675757800 0.0641942465 0.1248835918 0.0488066476 1.0871956870 0.0509521149 0.3160511362 0.0322276941 2.1957061950 .1961807031
0.0005 0.0065 0.7944 0.1986 0.0415406489 0.0187712393 0.5597101301 0.0368874840 1.0387832574 0.0623423645 0.3072617651 0.0389576749 1.9472958015 .1569587627
0.008 0.002 0.792 0.198 0.6716713369 0.0564351623 0.1732256273 0.0279284521 1.0697223266 0.1086520358 0.2992048416 0.0418425713 2.2138241324 .2348582215
0.008 0.0025 0.7916 0.1979 0.7126269063 0.0376840496 0.1966413008 0.0313829172 1.0980964990 0.0604164589 0.2942608203 0.0442449275 2.3016255264 .1737283532
0.008 0.003 0.7912 0.1978 0.6660155678 0.0669142785 0.2636151625 0.0463332572 1.0346152999 0.0665098225 0.2904154705 0.0377654695 2.2546615007 .2175228277
0.008 0.0035 0.7908 0.1977 0.6923441481 0.1486455243 0.3049073179 0.0644363739 1.0673177358 0.0661937860 0.3123888982 0.0269964325 2.3769581000 .3062721167
0.008 0.004 0.7904 0.1976 0.6699160983 0.0788640565 0.3084322579 0.0652109056 1.1006613959 0.0431744423 0.3003035130 0.0456385973 2.3793132651 .2328880017
0.008 0.0045 0.79 0.1975 0.6732315491 0.0563029101 0.3842184699 0.0579075406 1.0557756996 0.0616159436 0.3025008557 0.0253357000 2.4157265743 .2011620943
0.008 0.005 0.7896 0.1974 0.6784972652 0.0688794355 0.4041092033 0.0683065910 1.0509665178 0.0659978309 0.3072617651 0.0419098294 2.4408347514 .2450936868
0.008 0.0055 0.7892 0.1973 0.6660155678 0.0825586676 0.4612635890 0.0740186033 1.0750124266 0.1010228378 0.3068955413 0.0275374970 2.5091871247 .2851376057
0.008 0.006 0.7888 0.1972 0.7038507128 0.0957451117 0.5075913731 0.0356570874 1.0498443754 0.0390225909 0.2971906107 0.0391122900 2.5584770720 .2095370800
0.008 0.0065 0.7884 0.1971 0.6648454087 0.0866883560 0.5705367318 0.0901841596 1.0629894722 0.0475479767 0.3129382339 0.0180678654 2.6113098466 .2424883577
0.0005 0.006999999999999999 0.794 0.1985 0.0411505958 0.0112643645 0.5529120314 0.0864809672 1.0493634573 0.0882493223 0.2999372892 0.0066123428 1.9433633737 .1926069968
0.008 0.006999999999999999 0.7879999999999999 0.19699999999999998 0.6853231934 0.0873004584 0.6057861327 0.0749683187 1.0437527452 0.0674459998 0.3001204011 0.0332719912 2.6349824724 .2629867681
0.008 0.0075 0.7876 0.1969 0.7186727284 0.1267462338 0.6443086923 0.0704520269 1.0512871299 0.0651134714 0.3158680243 0.0205868595 2.7301365749 .2828985916
0.008 0.008 0.7872 0.1968 0.6718663635 0.0790567371 0.6868597548 0.1546405418 1.0719666115 0.0737937385 0.3004866249 0.0155548142 2.7311793547 .3230458316
0.008 0.0085 0.7868 0.1967 0.6804475304 0.0507128958 0.7344464461 0.0804377654 1.0487222330 0.0622235353 0.3039657509 0.0162959302 2.7675819604 .2096701267
0.008 0.009000000000000001 0.7864 0.1966 0.6800574773 0.0541682431 0.7913490504 0.0983508692 1.0213098971 0.0554519950 0.2871194563 0.0321276596 2.7798358811 .2400987669
0.008 0.0095 0.7859999999999999 0.1965 0.6816176895 0.1181030112 0.7973918048 0.0994150954 1.0580199844 0.1002239835 0.3169666957 0.0088501979 2.8539961744 .3265922880
0.008 0.01 0.7856 0.1964 0.6939043603 0.0683383614 0.7976435863 0.0998477685 1.0782185477 0.0096928843 0.2909648062 0.0309756928 2.8607313005 .2088547070
0.0085 0.0 0.7932 0.1983 0.7225732588 0.0855719836 0.0000000000 0.0000000000 1.0442336634 0.0430313539 0.3072617651 0.0355934865 2.0740686873 .1641968240
0.0085 0.0005 0.7928 0.1982 0.7253036301 0.0681577930 0.0387743410 0.0092029473 1.1104400654 0.0678880542 0.2997541773 0.0244740543 2.1742722138 .1697228488
0.0085 0.001 0.7924 0.1981 0.7194528345 0.0474904595 0.0825843107 0.0255579861 1.0597833510 0.0981900452 0.3052475342 0.0394537096 2.1670680304 .2106922004
0.0005 0.0075 0.7936 0.1984 0.0431008611 0.0134214525 0.5999951597 0.0695864856 1.0857529325 0.0800477993 0.3026839676 0.0224743282 2.0315329209 .1855300656
0.0085 0.0015 0.792 0.198 0.7321295583 0.0620098469 0.1203515260 0.0238648427 1.0605848813 0.0747404540 0.3014021843 0.0116041522 2.2144681499 .1722192958
0.0085 0.002 0.7916 0.1979 0.6933192807 0.1293953566 0.1646650585 0.0239073069 1.0764551811 0.1020987259 0.3008528487 0.0435883249 2.2352923690 .2989897143
0.0085 0.0025 0.7912 0.1978 0.6825928221 0.0309349196 0.2077196839 0.0345959053 1.0661955934 0.0404200211 0.2944439322 0.0356499632 2.2509520316 .1416008092
0.0085 0.003 0.7908 0.1977 0.6987800233 0.0729993411 0.2590830967 0.0411075122 1.0790200780 0.0639490584 0.2812598756 0.0251444042 2.3181430736 .2032003159
0.0085 0.0035 0.7904 0.1976 0.7422709374 0.0362014613 0.3041519736 0.0238116560 1.0593024329 0.0362107222 0.3200795980 0.0200789523 2.4258049419 .1163027918
0.0085 0.004 0.79 0.1975 0.7637238547 0.0450743377 0.3628170479 0.0396953216 1.0484016209 0.0607219374 0.3105577793 0.0121130977 2.4855003028 .1576046944
0.0085 0.0045 0.7896 0.1974 0.6915640420 0.0575430698 0.3628170479 0.0607498046 1.0812643628 0.0662899957 0.3032333033 0.0329886134 2.4388787560 .2175714835
0.0085 0.005 0.7892 0.1973 0.7149672245 0.0593137181 0.4267695324 0.0595184898 1.0549741693 0.0809340821 0.3083604365 0.0288922492 2.5050713627 .2286585392
0.0085 0.0055 0.7888 0.1972 0.7083363228 0.0730201796 0.4650403106 0.0795342443 1.0431115210 0.0783278432 0.3039657509 0.0359757798 2.5204539053 .2668580469
0.0085 0.006 0.7884 0.1971 0.7024855272 0.0699990366 0.5219429149 0.0609415106 1.0822261992 0.0472660992 0.3032333033 0.0169177954 2.6098879446 .1951244418
0.0005 0.008 0.7932 0.1983 0.0384202246 0.0102903060 0.6782991860 0.0977275296 1.0745315084 0.0770310227 0.3025008557 0.0244466385 2.0937517747 .2094954968
0.0085 0.0065 0.7879999999999999 0.19699999999999998 0.7465615208 0.0348568648 0.5607172559 0.0572513558 1.0427909089 0.0664758124 0.3056137580 0.0320398732 2.6556834436 .1906239062
0.0085 0.006999999999999999 0.7876 0.1969 0.7411007783 0.0804776884 0.5811115521 0.0744626301 1.0512871299 0.0659058739 0.3070786532 0.0389060001 2.6805781135 .2597521925
0.0085 0.0075 0.7872 0.1968 0.7643089342 0.1542185083 0.6407837522 0.0742307013 1.0525695784 0.0457521466 0.3030501914 0.0345300686 2.7607124562 .3087314248
0.0085 0.008 0.7868 0.1967 0.7210130466 0.0867865825 0.6790545304 0.1339098562 1.0591421268 0.0513139667 0.3006697368 0.0732960127 2.7598794406 .3453064181
0.0085 0.0085 0.7864 0.1966 0.7100915615 0.1033780380 0.6876150991 0.0791315044 1.0710047751 0.0802325015 0.3067124294 0.0220647938 2.7754238651 .2848068377
0.0085 0.009000000000000001 0.7859999999999999 0.1965 0.7024855272 0.0380696564 0.7253823144 0.0619689305 1.0559360056 0.0767971432 0.3001204011 0.0105761983 2.7839242483 .1874119284
0.0085 0.0095 0.7856 0.1964 0.7139920919 0.1320166772 0.7767457272 0.1253153410 1.0708444691 0.1067017162 0.3098253317 0.0272978020 2.8714076199 .3913315364
0.0085 0.01 0.7852 0.1963 0.6907839360 0.0836988754 0.8636103222 0.1242280517 1.0338137696 0.0975915055 0.3076279889 0.0291602464 2.8958360167 .3346786790
0.009000000000000001 0.0 0.7928 0.1982 0.7481217330 0.0350049516 0.0000000000 0.0000000000 1.0546535572 0.1298712583 0.3100084436 0.0336965697 2.1127837338 .1985727796
0.009000000000000001 0.0005 0.7924 0.1981 0.7898574084 0.1261988872 0.0412921553 0.0166556797 1.0770964053 0.0721583849 0.3026839676 0.0520965418 2.2109299366 .2671094936
0.0005 0.0085 0.7928 0.1982 0.0407605428 0.0138125046 0.6961756679 0.1131728843 1.0661955934 0.0675906309 0.2984723940 0.0204233394 2.1016041981 .2149993592
0.009000000000000001 0.001 0.792 0.198 0.7652840668 0.0519722808 0.0808218407 0.0219151116 1.0424702967 0.0454048339 0.3072617651 0.0225933668 2.1958379693 .1418855931
0.009000000000000001 0.0015 0.7916 0.1979 0.7974634427 0.0902819031 0.1347030678 0.0543987760 1.0548138632 0.0519253074 0.3138537934 0.0305835244 2.3008341671 .2271895109
0.009000000000000001 0.002 0.7912 0.1978 0.8054595301 0.0642937101 0.1618954627 0.0428650036 1.0690811024 0.0472334667 0.3109240031 0.0246106751 2.3473600983 .1790028555
0.009000000000000001 0.0025 0.7908 0.1977 0.7732801542 0.0809489285 0.2036911810 0.0285924399 1.0649131449 0.0678274615 0.2911479181 0.0324475110 2.3330323982 .2098163409
0.009000000000000001 0.003 0.7904 0.1976 0.7648940138 0.0438284953 0.2522849979 0.0461687794 1.0346152999 0.0640133224 0.3045150866 0.0396571505 2.3563093982 .1936677476
0.009000000000000001 0.0035 0.79 0.1975 0.7875170902 0.0828952190 0.2877861803 0.0428945718 1.0963331323 0.0313216871 0.3094591079 0.0255570687 2.4810955107 .1826685466
0.009000000000000001 0.004 0.7896 0.1974 0.7510471308 0.0459435462 0.3300854614 0.0668886183 1.0360580544 0.0425049934 0.3035995271 0.0234096942 2.4207901737 .1787468521
0.009000000000000001 0.0045 0.7892 0.1973 0.7385654335 0.0489139577 0.3902612243 0.0514275523 1.0677986539 0.0408122979 0.3063462056 0.0547207474 2.5029715173 .1958745553
0.009000000000000001 0.005 0.7888 0.1972 0.7430510435 0.0829264141 0.4234963738 0.0549460705 1.0410275422 0.0385988228 0.2948101560 0.0303325288 2.5023851155 .2068038362
0.009000000000000001 0.0055 0.7884 0.1971 0.7508521043 0.0874449856 0.4451495772 0.0541558397 1.0469588664 0.0194334321 0.3032333033 0.0282348809 2.5461938512 .1892691383
0.0005 0.009000000000000001 0.7924 0.1981 0.0409555693 0.0135118337 0.7754868200 0.0500025506 1.0742108963 0.0452892277 0.2953594917 0.0231214575 2.1860127773 .1319250695
0.009000000000000001 0.006 0.7879999999999999 0.19699999999999998 0.7436361230 0.0795038714 0.5320141723 0.0989805309 1.0609054934 0.1176545999 0.3081773246 0.0265253244 2.6447331133 .3226643266
0.009000000000000001 0.0065 0.7876 0.1969 0.7756204724 0.0173387242 0.5410783039 0.0853297647 1.0639513086 0.0977661952 0.3090928841 0.0287573141 2.6897429690 .2291919982
0.009000000000000001 0.006999999999999999 0.7872 0.1968 0.7483167595 0.1117935838 0.6176198602 0.0801535432 1.0532108026 0.0755448146 0.2929790370 0.0417559373 2.7121264593 .3092478789
0.009000000000000001 0.0075 0.7868 0.1967 0.8397841977 0.0728512163 0.6140949201 0.1007679507 1.0618673298 0.0627974303 0.3112902268 0.0274789895 2.8270366744 .2638955868
0.009000000000000001 0.008 0.7864 0.1966 0.7403206722 0.1082381376 0.6614298299 0.1379210808 1.0576993723 0.0639908373 0.3046981985 0.0338316267 2.7641480729 .3439816824
0.009000000000000001 0.0085 0.7859999999999999 0.1965 0.7703547564 0.0486863700 0.7183324342 0.0890979046 1.0528901905 0.0682052828 0.3079942127 0.0254413539 2.8495715938 .2314309113
0.009000000000000001 0.009000000000000001 0.7856 0.1964 0.7399306191 0.0548076574 0.7651637811 0.0813125406 1.0435924392 0.0712668163 0.3057968699 0.0388093562 2.8544837093 .2461963705
0.009000000000000001 0.0095 0.7852 0.1963 0.8087749809 0.0853013095 0.8067077179 0.1533793317 1.0493634573 0.0487013921 0.2887674634 0.0339147755 2.9536136195 .3212968088
0.009000000000000001 0.01 0.7848 0.1962 0.7719149685 0.0685384351 0.8933205316 0.1937284309 1.0474397846 0.0853779893 0.2997541773 0.0224145718 3.0124294620 .3700594271
0.0095 0.0 0.7924 0.1981 0.8296428186 0.1424329298 0.0000000000 0.0000000000 1.0562566178 0.0753977182 0.3046981985 0.0435544651 2.1905976349 .2613851131
0.0 0.002 0.7984 0.1996 0.0000000000 0.0000000000 0.1732256273 0.0233275194 1.0703635509 0.1148516555 0.3041488628 0.0203377894 1.5477380410 .1585169643
0.0005 0.0095 0.792 0.198 0.0392003306 0.0190847178 0.7769975086 0.1426639025 1.0722872236 0.0583249751 0.3120226744 0.0448141821 2.2005077372 .2648877775
0.0095 0.0005 0.792 0.198 0.8499255768 0.0912807457 0.0352494009 0.0127392449 1.0690811024 0.0485745873 0.3001204011 0.0305835244 2.2543764812 .1831781023
0.0095 0.001 0.7916 0.1979 0.8206715987 0.0949408653 0.0800664963 0.0299863127 1.0554550875 0.1012058246 0.3003035130 0.0184933952 2.2564966955 .2446263978
0.0095 0.0015 0.7912 0.1978 0.7725000481 0.0551397609 0.1289120947 0.0165180903 1.0346152999 0.0574459617 0.2970074988 0.0360055920 2.2330349415 .1651094049
0.0095 0.002 0.7908 0.1977 0.8354936142 0.1342224600 0.1707078130 0.0271457288 1.0729284478 0.0570076833 0.2962750512 0.0397416101 2.3754049262 .2581174822
0.0095 0.0025 0.7904 0.1976 0.7826414272 0.0650652434 0.2084750282 0.0253087312 1.0381420332 0.0492053433 0.3087266603 0.0338712468 2.3379851489 .1734505647
0.0095 0.003 0.79 0.1975 0.7947330714 0.0976146214 0.2485082764 0.0548074460 1.0435924392 0.0507641476 0.2933452608 0.0325012013 2.3801790478 .2356874163
0.0095 0.0035 0.7896 0.1974 0.8237920230 0.1252695892 0.2905557761 0.0373248463 1.0669971237 0.0707921427 0.3114733387 0.0234326000 2.4928182615 .2568191782
0.0095 0.004 0.7892 0.1973 0.8027291588 0.0784132739 0.3474583804 0.0643891332 1.0384626453 0.0809417022 0.2955426036 0.0215232439 2.4841927881 .2452673532
0.0095 0.0045 0.7888 0.1972 0.7999987875 0.0994260428 0.3827077813 0.0525976179 1.0596230450 0.0509662350 0.3182484790 0.0364314455 2.5605780928 .2394213412
0.0095 0.005 0.7884 0.1971 0.7884922228 0.1511001243 0.4330640683 0.0860193871 1.0641116146 0.1125782322 0.3046981985 0.0244959648 2.5903661042 .3741937084
0.0005 0.01 0.7916 0.1979 0.0399804367 0.0116364008 0.8507694691 0.1771253316 1.0937682354 0.0337877106 0.3079942127 0.0144461246 2.2925123539 .2369955676
0.0095 0.0055 0.7879999999999999 0.19699999999999998 0.8290577391 0.1337853501 0.4801471967 0.0989933394 1.0645925328 0.0607676267 0.2966412750 0.0238186281 2.6704387436 .3173649443
0.0095 0.006 0.7876 0.1969 0.7881021697 0.0690669289 0.5252160735 0.1431518622 1.0567375359 0.0579288516 0.2957257155 0.0236774376 2.6657814946 .2938250803
0.0095 0.0065 0.7872 0.1968 0.8196964661 0.0491466832 0.5310070465 0.0326112851 1.0461573361 0.0356932157 0.2929790370 0.0234783445 2.6898398857 .1409295285
0.0095 0.006999999999999999 0.7868 0.1967 0.8046794240 0.0788872030 0.5841329293 0.0685844495 1.0371801968 0.0834207837 0.2977399464 0.0178061610 2.7237324965 .2486985972
0.0095 0.0075 0.7864 0.1966 0.7705497829 0.0925946815 0.6168645159 0.0493131794 1.0177831638 0.0697977806 0.3090928841 0.0255728075 2.7142903467 .2372784490
0.0095 0.008 0.7859999999999999 0.1965 0.8234019700 0.0727174369 0.6475818510 0.1067814535 1.0509665178 0.0441979821 0.2918803656 0.0205673058 2.8138307044 .2442641783
0.0095 0.0085 0.7856 0.1964 0.8202815456 0.1190933564 0.6908882578 0.0978312634 1.0910430324 0.0798214717 0.2988386178 0.0119008647 2.9010514536 .3086469562
0.0095 0.009000000000000001 0.7852 0.1963 0.7713298890 0.0802410306 0.7452730478 0.0895011289 1.0386229513 0.0702747825 0.3043319747 0.0167264475 2.8595578628 .2567433895
0.0095 0.0095 0.7848 0.1962 0.8294477921 0.1028187511 0.8245841998 0.1573583612 1.0371801968 0.0431101113 0.3006697368 0.0323978718 2.9918819255 .3356850954
0.0095 0.01 0.7844 0.1961 0.7861519045 0.0586559891 0.9124559207 0.0836187336 1.0674780418 0.0502901337 0.2854714492 0.0303634645 3.0515573162 .2229283209
0.001 0.0 0.7992 0.1998 0.0840564304 0.0127231452 0.0000000000 0.0000000000 1.0661955934 0.0783068431 0.3061630937 0.0230051517 1.4564151175 .1140351400
0.01 0.0 0.792 0.198 0.9115539573 0.1839396845 0.0000000000 0.0000000000 1.0286839757 0.0388404079 0.3015852962 0.0305879095 2.2418232292 .2533680019
0.01 0.0005 0.7916 0.1979 0.8692332023 0.1456919904 0.0387743410 0.0097384424 1.0528901905 0.0762194199 0.3028670795 0.0307366289 2.2637648133 .2623864816
0.01 0.001 0.7912 0.1978 0.8274975269 0.0825641959 0.0898859723 0.0179172170 1.0620276359 0.0589874018 0.3217276050 0.0278570918 2.3011387401 .1873259065
0.01 0.0015 0.7908 0.1977 0.8440747811 0.0891729842 0.1183372745 0.0178747087 1.0506459057 0.0750150140 0.3054306461 0.0244466385 2.3184886074 .2065093454
0.01 0.002 0.7904 0.1976 0.8315930838 0.0744214661 0.1608883370 0.0334556802 1.0301267303 0.0570509420 0.3133044577 0.0236604381 2.3359126088 .1885885264
0.01 0.0025 0.79 0.1975 0.8175511743 0.1392527597 0.2127553126 0.0459595958 1.0977758868 0.0275912760 0.3136706815 0.0180009334 2.4417530552 .2308045649
0.01 0.003 0.7896 0.1974 0.9029727904 0.0943654316 0.2381852376 0.0218571810 1.0677986539 0.0569878455 0.2979230583 0.0393174975 2.5068797402 .2125279556
0.01 0.0035 0.7892 0.1973 0.8323731899 0.0722872580 0.2875343988 0.0607957023 1.0397450938 0.0393896484 0.2922465894 0.0349623867 2.4518992719 .2074349954
0.01 0.004 0.7888 0.1972 0.8692332023 0.1342689255 0.3242944884 0.0605030317 1.0679589600 0.0831467825 0.3096422198 0.0194271282 2.5711288705 .2973458679
0.01 0.0045 0.7884 0.1971 0.8561664254 0.1126098735 0.3781757155 0.0610246732 1.0639513086 0.0383744712 0.3045150866 0.0305659779 2.6028085361 .2425749958
0.001 0.0005 0.7988 0.1997 0.0889320934 0.0266666231 0.0349976195 0.0087799187 1.0639513086 0.0587394298 0.3048813104 0.0291372403 1.4927623319 .1233232119
0.01 0.005 0.7879999999999999 0.19699999999999998 0.8719635736 0.1018135573 0.3990735746 0.0914628770 1.0594627389 0.0575978574 0.2922465894 0.0246596733 2.6227464765 .2755339650
0.01 0.0055 0.7876 0.1969 0.8799596609 0.1322711214 0.4728455350 0.1119632153 1.0697223266 0.0518024259 0.3001204011 0.0341080012 2.7226479236 .3301447638
0.01 0.006 0.7872 0.1968 0.8834701383 0.1708280923 0.5214393520 0.0954301462 1.0677986539 0.0684895322 0.3025008557 0.0133859682 2.7752089999 .3481337389
0.01 0.0065 0.7868 0.1967 0.8930264378 0.1537986610 0.5463657141 0.1110924062 1.0495237633 0.0711773340 0.3043319747 0.0399771480 2.7932478899 .3760455492
0.01 0.006999999999999999 0.7864 0.1966 0.8298378451 0.0605399515 0.6025129741 0.1113955736 1.0318900969 0.0580263646 0.3010359606 0.0408532453 2.7652768767 .2708151350
0.01 0.0075 0.7859999999999999 0.1965 0.8136506439 0.1940591301 0.6093110728 0.0753495646 1.0618673298 0.0744648818 0.3063462056 0.0160721768 2.7911752521 .3599457533
0.01 0.008 0.7856 0.1964 0.8610420884 0.0572461808 0.6649547700 0.1033887050 1.0554550875 0.0360799047 0.2940777084 0.0118895896 2.8755296543 .2086043801
0.01 0.0085 0.7852 0.1963 0.8579216641 0.1274429297 0.6747742460 0.1530450093 1.0341343817 0.0454478277 0.2922465894 0.0326617427 2.8590768812 .3585975094
0.01 0.009000000000000001 0.7848 0.1962 0.7996087344 0.0915004911 0.7480426436 0.1043286994 1.0567375359 0.1075203218 0.3032333033 0.0165976568 2.9076222172 .3199471691
0.01 0.0095 0.7844 0.1961 0.8325682164 0.1434971158 0.7875723289 0.0497126488 1.0471191724 0.0846355263 0.3063462056 0.0430931979 2.9736059233 .3209384888
0.001 0.001 0.7984 0.1996 0.0815210856 0.0255655891 0.0780522449 0.0292326812 1.0576993723 0.0435324671 0.3133044577 0.0635100066 1.5305771605 .1618407440
0.01 0.01 0.784 0.196 0.8557763724 0.0851585039 0.8250877627 0.1151453514 1.0459970300 0.0357881255 0.3046981985 0.0192885592 3.0315593636 .2553805400
0.001 0.0015 0.7979999999999999 0.1995 0.0856166425 0.0155728402 0.1231211217 0.0185294715 1.0727681418 0.0557772945 0.3129382339 0.0169177954 1.5944441399 .1067974016
0.001 0.002 0.7976 0.1994 0.0813260591 0.0072554060 0.1520759868 0.0427109191 1.0599436571 0.0552774713 0.3072617651 0.0295168201 1.6006074681 .1347606165
0.001 0.0025 0.7972 0.1993 0.0846415099 0.0062164225 0.2099857168 0.0233709599 1.0718063054 0.0771963140 0.3103746674 0.0401512245 1.6768081995 .1469349209
0.001 0.003 0.7968 0.1992 0.0754752635 0.0116755587 0.2361709861 0.0374672433 1.0689207964 0.0723731700 0.2992048416 0.0189022573 1.6797718876 .1404182293
0.001 0.0035 0.7964 0.1991 0.0840564304 0.0057059841 0.2915629018 0.0725829589 1.0666765115 0.0718943630 0.3155018005 0.0222945786 1.7577976442 .1724778846
0.0 0.0025 0.7979999999999999 0.1995 0.0000000000 0.0000000000 0.2097339354 0.0314313601 1.0522489663 0.0816736949 0.2922465894 0.0456150814 1.5542294911 .1587201364
0.001 0.004 0.7959999999999999 0.19899999999999998 0.0741100778 0.0200792092 0.3336104015 0.0639941041 1.0801422204 0.0502103551 0.3048813104 0.0324475110 1.7927440101 .1667311794
0.001 0.0045 0.7956 0.1989 0.0858116691 0.0244211832 0.3988217931 0.0501392874 1.1081957806 0.0791827552 0.3178822552 0.0309323640 1.9107114980 .1846755898
0.001 0.005 0.7952 0.1988 0.0799608734 0.0293966496 0.4428835443 0.0804188485 1.0609054934 0.0255002551 0.2915141418 0.0236093663 1.8752640529 .1589251195
0.001 0.0055 0.7948 0.1987 0.0826912447 0.0185593123 0.4587457747 0.0738299419 1.0544932511 0.0469409425 0.2913310299 0.0127074908 1.8872613004 .1520376875
0.001 0.006 0.7944 0.1986 0.0823011917 0.0099137948 0.5113680946 0.0430362164 1.0576993723 0.0393138965 0.3023177438 0.0207620148 1.9536864024 .1130259225
0.001 0.0065 0.794 0.1985 0.0782056348 0.0141390865 0.5330212980 0.1096981402 1.0363786665 0.0386334274 0.2992048416 0.0190788187 1.9468104409 .1815494728
0.001 0.006999999999999999 0.7936 0.1984 0.0828862713 0.0089796954 0.5665082289 0.0722046647 1.0652337570 0.0742201469 0.2944439322 0.0281920972 2.0090721894 .1835966042
0.001 0.0075 0.7932 0.1983 0.0862017221 0.0080506041 0.6611780485 0.1178315596 1.0863941567 0.0389856951 0.3056137580 0.0148037788 2.1393876853 .1796716376
0.001 0.008 0.7928 0.1982 0.0860066956 0.0155728402 0.6762849346 0.1313363018 1.0532108026 0.0502144494 0.3041488628 0.0361320191 2.1196512956 .2332556105
0.001 0.0085 0.7924 0.1981 0.0852265895 0.0201019276 0.7717100985 0.0815554232 1.0573787602 0.0746578892 0.3103746674 0.0282016103 2.2246901156 .2045168503
0.0 0.003 0.7976 0.1994 0.0000000000 0.0000000000 0.2565652823 0.0419924335 1.0459970300 0.0524374814 0.3085435484 0.0205868595 1.6111058607 .1150167744
0.001 0.009000000000000001 0.792 0.198 0.0756702900 0.0068231416 0.8004131820 0.1136022657 1.0411878483 0.0513680247 0.3090928841 0.0288736750 2.2263642044 .2006671070
0.001 0.0095 0.7916 0.1979 0.0813260591 0.0272088208 0.8955865645 0.0875185894 1.0836689537 0.0604759784 0.3017684081 0.0154770180 2.3623499854 .1906804066
0.001 0.01 0.7912 0.1978 0.0850315630 0.0201321788 0.8759476126 0.0777087414 1.0700429388 0.0536582476 0.3065293175 0.0232025247 2.3375514319 .1747016925
0.0015 0.0 0.7988 0.1997 0.1236468141 0.0100509638 0.0000000000 0.0000000000 1.0847910961 0.0671343705 0.3074448770 0.0187240310 1.5158827872 .0959093653
0.0015 0.0005 0.7984 0.1996 0.1244269201 0.0285459140 0.0390261224 0.0079620281 1.0581802905 0.1056094560 0.3003035130 0.0326535290 1.5219368460 .1747709271
0.0015 0.001 0.7979999999999999 0.1995 0.1160407798 0.0161766240 0.0798147149 0.0121899664 1.0839895658 0.1049366935 0.3006697368 0.0305220676 1.5805147973 .1638253515
0.0015 0.0015 0.7976 0.1994 0.1335931666 0.0194244848 0.1291638762 0.0088087526 1.0418290725 0.0764873273 0.3098253317 0.0315165314 1.6144114470 .1362370961
0.0015 0.002 0.7972 0.1993 0.1181860715 0.0350700852 0.1805272889 0.0300285648 1.0536917208 0.0840383010 0.3127551220 0.0322318554 1.6651602032 .1813688064
0.0015 0.0025 0.7968 0.1992 0.1302777158 0.0222227564 0.2109928426 0.0325801675 1.0541726390 0.0516016213 0.3054306461 0.0435113327 1.7008738435 .1499158779
0.0015 0.003 0.7964 0.1991 0.1308627953 0.0271192073 0.2537956865 0.0373316394 1.0565772299 0.0629853907 0.3026839676 0.0386292333 1.7439196793 .1660654707
0.0 0.0035 0.7972 0.1993 0.0000000000 0.0000000000 0.2950878419 0.0754773385 1.0535314148 0.0561812702 0.3028670795 0.0214920643 1.6514863362 .1531506730
0.0015 0.0035 0.7959999999999999 0.19899999999999998 0.1285224771 0.0124816973 0.2830023330 0.0416285408 1.0729284478 0.0362390983 0.3019515200 0.0239981399 1.7864047779 .1143474763
0.0015 0.004 0.7956 0.1989 0.1250119997 0.0238347623 0.3250498327 0.0501392874 1.0753330387 0.0427100588 0.2979230583 0.0304780940 1.8233179294 .1471622025
0.0015 0.0045 0.7952 0.1988 0.1170159124 0.0188278890 0.3625652665 0.0647230123 1.0557756996 0.0678335232 0.3178822552 0.0380132539 1.8532391337 .1893976784
0.0015 0.005 0.7948 0.1987 0.1185761245 0.0314131972 0.4028502961 0.0288396923 1.0734093660 0.0561519881 0.3285027453 0.0428247018 1.9233385319 .1592295794
0.0015 0.0055 0.7944 0.1986 0.1215015223 0.0210989493 0.4592493375 0.0368462151 1.0612261056 0.0867372811 0.2992048416 0.0258803908 1.9411818070 .1705628363
0.0015 0.006 0.794 0.1985 0.1369086175 0.0143102163 0.4816578853 0.1033052815 1.0948903778 0.0397481449 0.2933452608 0.0348317145 2.0068021414 .1921953572
0.0015 0.0065 0.7936 0.1984 0.1193562306 0.0210989493 0.5033110887 0.0589491266 1.0525695784 0.0559686282 0.3140369053 0.0325300748 1.9892738030 .1685467789
0.0015 0.006999999999999999 0.7932 0.1983 0.1257921058 0.0179169836 0.5521566871 0.0749040248 1.0677986539 0.0808260539 0.3118395625 0.0410856748 2.0575870093 .2147327371
0.0015 0.0075 0.7928 0.1982 0.1287175036 0.0273871681 0.6138431387 0.1223419440 1.0350962181 0.0354504806 0.3098253317 0.0273223570 2.0874821921 .2125019497
0.0015 0.008 0.7924 0.1981 0.1255970793 0.0161483843 0.6511067911 0.0885669606 1.0774170174 0.0138792093 0.3026839676 0.0440931017 2.1568048554 .1626876559
0.0 0.004 0.7968 0.1992 0.0000000000 0.0000000000 0.3260569584 0.0366253291 1.0544932511 0.0742727568 0.3046981985 0.0207620148 1.6852484080 .1316601007
0.0015 0.0085 0.792 0.198 0.1250119997 0.0240254943 0.6692350544 0.0565382487 1.0711650812 0.0710110603 0.3006697368 0.0258337080 2.1660818721 .1774085113
0.0015 0.009000000000000001 0.7916 0.1979 0.1257921058 0.0434519788 0.7538336166 0.0930624512 1.0432718270 0.0496234647 0.3136706815 0.0475470768 2.2365682309 .2336849715
0.0015 0.0095 0.7912 0.1978 0.1289125301 0.0111284805 0.8137575981 0.1026280402 1.0578596783 0.0617659055 0.3085435484 0.0338633265 2.3090733549 .2093857527
0.0015 0.01 0.7908 0.1977 0.1254020527 0.0165301515 0.8298716100 0.1085572235 1.0661955934 0.0725561583 0.3107408912 0.0285466692 2.3322101473 .2261902025
0.002 0.0 0.7984 0.1996 0.1642123303 0.0302787702 0.0000000000 0.0000000000 1.0748521205 0.0805942594 0.3028670795 0.0322484955 1.5419315303 .1431215251
0.002 0.0005 0.7979999999999999 0.1995 0.1698680994 0.0165669261 0.0322280237 0.0108704284 1.0843101779 0.0607929948 0.3155018005 0.0182598465 1.6019081015 .1064901958
0.002 0.001 0.7976 0.1994 0.1646023834 0.0104952539 0.0833396550 0.0179030588 1.1059514958 0.0595113436 0.3045150866 0.0152148248 1.6584086208 .1031244811
0.002 0.0015 0.7972 0.1993 0.1655775160 0.0195182479 0.1150641158 0.0166708973 1.0386229513 0.0708429454 0.2889505753 0.0175099406 1.6082151584 .1245420312
0.002 0.002 0.7968 0.1992 0.1628471447 0.0372291274 0.1684417801 0.0282803347 1.0617070237 0.0859671037 0.2964581631 0.0338316267 1.6894541116 .1853081925
0.002 0.0025 0.7964 0.1991 0.1571913756 0.0490661300 0.1958859565 0.0391874166 1.0589818207 0.0739454158 0.2927959251 0.0324557768 1.7048550779 .1946547392
0.0 0.0045 0.7964 0.1991 0.0000000000 0.0000000000 0.3718811796 0.0765448691 1.0822261992 0.0428758025 0.3026839676 0.0501017711 1.7567913464 .1695224427
0.002 0.003 0.7959999999999999 0.19899999999999998 0.1620670386 0.0382052922 0.2532921237 0.0498603533 1.0796613023 0.0409204568 0.2955426036 0.0511718313 1.7905630682 .1801579336
0.002 0.0035 0.7956 0.1989 0.1646023834 0.0219055677 0.2779667043 0.0399500263 1.0817452810 0.0592187156 0.3078111008 0.0403910149 1.8321254695 .1614653245
0.002 0.004 0.7952 0.1988 0.1798144520 0.0387234476 0.3333586200 0.0628021841 1.0958522141 0.0568795172 0.3136706815 0.0215916804 1.9226959676 .1799968293
0.002 0.0045 0.7948 0.1987 0.1605068265 0.0310723215 0.3827077813 0.0786106640 1.0543329451 0.0702981821 0.3096422198 0.0279484189 1.9071897727 .2079295865
0.002 0.005 0.7944 0.1986 0.1770840807 0.0061177429 0.4229928109 0.0361374343 1.0916842566 0.0712379633 0.3057968699 0.0288597364 1.9975580181 .1423528769
0.002 0.0055 0.794 0.1985 0.1860553006 0.0336532375 0.4471638287 0.0681839746 1.0557756996 0.0558215067 0.2993879535 0.0168622099 1.9883827824 .1745209287
0.002 0.006 0.7936 0.1984 0.1587515878 0.0230560613 0.5005414929 0.0946457098 1.0734093660 0.0608352515 0.3034164152 0.0293345032 2.0361188619 .2078715258
0.002 0.0065 0.7932 0.1983 0.1663576221 0.0241895789 0.5443514626 0.0671949886 1.0560963117 0.0687382209 0.3039657509 0.0414820192 2.0707711473 .2016048076
0.002 0.006999999999999999 0.7928 0.1982 0.1636272508 0.0295360567 0.6118288872 0.0938303980 1.0899208900 0.0976230991 0.3147693529 0.0179187881 2.1801463809 .2389083419
0.002 0.0075 0.7924 0.1981 0.1616769856 0.0340576840 0.6213965817 0.0656295249 1.0448748876 0.0692299488 0.3003035130 0.0351841781 2.1282519679 .2041013358
