# Supplementary material for: Multipressure Sampling for Improving the Performance of MOF-based Electronic Noses
Source: ACS Sens. 2024 Jul 12;9(7):3531–9. doi: 10.1021/acssensors.4c00199 (PMC11287752; doi:10.1021/acssensors.4c00199)
Supplement: Supplementary file 2 — se4c00199_si_002.zip [file se4c00199_si_002.zip › Multiplex_Adsorption_Data/H2S_0.1bar/UIO-66_v2_EQeq.csv]

H2S_comp CO2_comp N2_comp O2_comp H2S_mass H2S_error CO2_mass CO2_error N2_mass N2_error O2_mass O2_error total_mass total_error
0.0 0.0 0.8 0.2 0.0000000000 0.0000000000 0.0000000000 0.0000000000 0.9986997310 0.0658332927 0.2948836382 0.0190752106 1.2935833692 .0849085033
0.0 0.0005 0.7996 0.1999 0.0000000000 0.0000000000 0.0653928272 0.0165530038 1.0129347610 0.1006344394 0.2912159313 0.0333526140 1.3695435195 .1505400572
0.0 0.005 0.7959999999999999 0.19899999999999998 0.0000000000 0.0000000000 0.6475402835 0.0693163406 0.9977364583 0.0912400509 0.3060090159 0.0299925849 1.9512857577 .1905489764
0.002 0.008 0.792 0.198 9.7632838740 0.8226585877 0.8413652957 0.1101671171 0.8027272514 0.0416511545 0.2661532671 0.0340796449 11.6735296882 1.0085565042
0.002 0.0085 0.7916 0.1979 10.0892041132 1.7177190785 0.9326462858 0.0796086565 0.8240262811 0.0446068599 0.2582065688 0.0157060863 12.1040832489 1.8576406812
0.002 0.009000000000000001 0.7912 0.1978 9.9759198111 0.9535869673 0.9765216788 0.1752921211 0.7877430094 0.0176518893 0.2585733395 0.0176321406 11.9987578388 1.1641631183
0.002 0.0095 0.7908 0.1977 9.9194078719 1.1887002993 1.0135047687 0.1332698079 0.8126810693 0.0470475787 0.2626078171 0.0320266407 12.0082015270 1.4010443266
0.002 0.01 0.7904 0.1976 9.6683594415 0.5163567936 1.0975572458 0.1135444128 0.7972687061 0.0708453276 0.2586955964 0.0239123992 11.8218809898 .7246589332
0.0025 0.0 0.7979999999999999 0.1995 11.6641163359 0.9298137942 0.0000000000 0.0000000000 0.8044397362 0.0625130257 0.2447583100 0.0227883710 12.7133143821 1.0151151909
0.0025 0.0005 0.7976 0.1994 11.2019945105 1.1144464482 0.0516082209 0.0134315753 0.8111826451 0.0711454486 0.2506266411 0.0272279040 12.3154120176 1.2262513761
0.0025 0.001 0.7972 0.1993 11.9589159450 2.0551261308 0.1054018063 0.0265286449 0.7869937973 0.0234354812 0.2566172291 0.0202282526 13.1079287777 2.1253185095
0.0025 0.0015 0.7968 0.1992 11.8682885033 1.7044477184 0.1469237300 0.0280770503 0.7864586458 0.0574807520 0.2607739636 0.0189178477 13.0624448427 1.8089233684
0.0025 0.002 0.7964 0.1991 11.3462692308 0.8333548089 0.2008854202 0.0269597583 0.7922382820 0.0313845254 0.2512379256 0.0284624982 12.5906308586 .9201615908
0.0 0.0055 0.7956 0.1989 0.0000000000 0.0000000000 0.7026787085 0.0692380207 0.9720491863 0.0273428379 0.2873037105 0.0340656073 1.9620316053 .1306464659
0.0025 0.0025 0.7959999999999999 0.19899999999999998 11.6833876884 1.6343306056 0.2419030291 0.0316894560 0.8123599784 0.0141830293 0.2611407343 0.0155299950 12.9987914302 1.6957330859
0.0025 0.003 0.7956 0.1989 11.6884659502 1.5550109421 0.2911577806 0.0339987854 0.7709392522 0.0518919277 0.2511156687 0.0196890550 13.0016786517 1.6605907102
0.0025 0.0035 0.7952 0.1988 11.6999245923 1.7806250270 0.3669731150 0.0447373998 0.7828196156 0.0750812788 0.2525827515 0.0174515031 13.1023000744 1.9178952087
0.0025 0.004 0.7948 0.1987 11.6854710779 1.5905996783 0.4076545139 0.0598510299 0.7892414336 0.0645718334 0.2578397981 0.0203167277 13.1402068235 1.7353392693
0.0025 0.0045 0.7944 0.1986 11.5996614743 1.6046737208 0.4740559708 0.0563289576 0.7988741606 0.0378312370 0.2497708428 0.0257564849 13.1223624485 1.7245904003
0.0025 0.005 0.794 0.1985 12.4537209426 0.7404796529 0.4908664662 0.0566491248 0.7903117366 0.0340241900 0.2486705307 0.0155107342 13.9835696761 .8466637019
0.0025 0.0055 0.7936 0.1984 11.3310344454 1.0033344149 0.5606300222 0.0183226689 0.7836758580 0.0893804904 0.2556391739 0.0210537596 12.9309794995 1.1320913338
0.0025 0.006 0.7932 0.1983 11.6596891333 1.1993053208 0.6278720039 0.0700979518 0.7847461610 0.0300417866 0.2430467134 0.0196312755 13.3153540116 1.3190763347
0.0025 0.0065 0.7928 0.1982 12.6976077217 0.9924237109 0.6487170182 0.0648405891 0.7597010707 0.0265176074 0.2500153566 0.0173759700 14.3560411672 1.1011578774
0.0025 0.006999999999999999 0.7924 0.1981 11.6975807791 2.4007361708 0.6640145690 0.0725699566 0.7856024034 0.0710926160 0.2514824394 0.0178109462 13.3986801909 2.5622096896
0.0 0.006 0.7952 0.1988 0.0000000000 0.0000000000 0.7707612149 0.0762240583 0.9892810646 0.0359761940 0.3073538418 0.0154528076 2.0673961213 .1276530599
0.0025 0.0075 0.792 0.198 11.7056539133 1.1256295472 0.7547912443 0.1081791626 0.8017639787 0.0602587244 0.2434134841 0.0229946993 13.5056226204 1.3170621335
0.0025 0.008 0.7916 0.1979 11.9274046793 2.2147303368 0.8284212142 0.0764358272 0.7986601000 0.0322983328 0.2542943480 0.0178846423 13.8087803415 2.3413491391
0.0025 0.0085 0.7912 0.1978 12.1017583351 1.5499715342 0.8501067533 0.0545821021 0.7833547671 0.0319617638 0.2513601825 0.0264753234 13.9865800380 1.6629907235
0.0025 0.009000000000000001 0.7908 0.1977 11.7362536960 1.0083995766 0.8902838373 0.0993749134 0.7673002220 0.0580352989 0.2518492101 0.0340831534 13.6456869654 1.1998929423
0.0025 0.0095 0.7904 0.1976 11.6070835493 2.1537936031 0.9314695511 0.1369592236 0.7845321004 0.0591326669 0.2500153566 0.0202223405 13.5731005574 2.3701078341
0.0025 0.01 0.79 0.1975 12.4295015401 1.9244352323 1.0328368385 0.1798279912 0.7903117366 0.0707320491 0.2459808790 0.0229322136 14.4986309942 2.1979274862
0.003 0.0 0.7976 0.1994 13.7113069076 2.5707191976 0.0000000000 0.0000000000 0.7723306461 0.0498784166 0.2557614308 0.0046778244 14.7393989845 2.6252754386
0.003 0.0005 0.7972 0.1993 13.0580340989 2.4712379265 0.0512720110 0.0121222206 0.7673002220 0.0352219139 0.2468366772 0.0206089016 14.1234430091 2.5391909626
0.003 0.001 0.7968 0.1992 13.6269296343 1.0428222770 0.0963241387 0.0202173728 0.7571323435 0.0716172682 0.2447583100 0.0323146976 14.7251444265 1.1669716156
0.003 0.0015 0.7964 0.1991 13.6240649738 2.1571429874 0.1462513101 0.0151853775 0.7685845856 0.0361211010 0.2459808790 0.0215477566 14.7848817485 2.2299972225
0.0 0.0065 0.7948 0.1987 0.0000000000 0.0000000000 0.8033735760 0.0746537427 0.9793272467 0.0543182728 0.3057645021 0.0241982199 2.0884653248 .1531702354
0.003 0.002 0.7959999999999999 0.19899999999999998 13.7129996615 0.3682832871 0.2077777234 0.0076224058 0.7571323435 0.0535639337 0.2428021996 0.0162633844 14.9207119280 .4457330110
0.003 0.0025 0.7956 0.1989 13.1973607693 0.2443998219 0.2351788309 0.0162079680 0.7709392522 0.0674226330 0.2531940359 0.0146993267 14.4566728883 .3427297496
0.003 0.003 0.7952 0.1988 13.0874619751 1.6876884112 0.2982181887 0.0263104393 0.7755415551 0.0512021143 0.2415796306 0.0263167735 14.4028013495 1.7915177383
0.003 0.0035 0.7948 0.1987 13.5954183687 0.8094431419 0.3528522988 0.0485168488 0.7637682221 0.0511483908 0.2464699066 0.0087274643 14.9585087962 .9178358458
0.003 0.004 0.7944 0.1986 13.5310937190 1.8185312125 0.3807577212 0.0200883662 0.7933085850 0.0346659230 0.2509934118 0.0345414143 14.9561534370 1.9078269160
0.003 0.0045 0.794 0.1985 14.0364458757 1.2734836858 0.4278271084 0.0628091942 0.7477136771 0.0101853264 0.2354667857 0.0310676886 15.4474534469 1.3775458950
0.003 0.005 0.7936 0.1984 12.8058137619 0.9041126417 0.5002803436 0.0339954605 0.7898836154 0.0716191876 0.2435357410 0.0368608096 14.3395134619 1.0465880994
0.003 0.0055 0.7932 0.1983 14.1079321767 1.3977204726 0.5550825587 0.0593731848 0.7615205858 0.0362135878 0.2459808790 0.0327374663 15.6705162002 1.5260447115
0.003 0.006 0.7928 0.1982 13.2166321218 1.5898722728 0.5819793514 0.0749423877 0.7458941620 0.0383246198 0.2445137962 0.0244146750 14.7890194314 1.7275539553
0.003 0.0065 0.7924 0.1981 13.7708137191 0.6236228860 0.6349324119 0.0644752083 0.7761837369 0.0555717150 0.2351000150 0.0185991280 15.4170298829 .7622689373
0.0 0.006999999999999999 0.7944 0.1986 0.0000000000 0.0000000000 0.8778440707 0.1004452070 0.9888529434 0.0627288875 0.2980623176 0.0310984639 2.1647593317 .1942725584
0.003 0.006999999999999999 0.792 0.198 13.1248327736 1.3556253195 0.6650231987 0.0377454585 0.7525300406 0.0482392105 0.2447583100 0.0105339767 14.7871443229 1.4521439652
0.003 0.0075 0.7916 0.1979 13.4830455495 1.9028229526 0.7122606909 0.0882165084 0.7624838585 0.0843529148 0.2432912272 0.0345708267 15.2010813261 2.1099632025
0.003 0.008 0.7912 0.1978 13.1381143814 1.7188840207 0.8596887357 0.1029011056 0.7668721008 0.0559390769 0.2423131720 0.0223245247 15.0069883899 1.9000487279
0.003 0.0085 0.7908 0.1977 13.0784773580 0.8562950881 0.8374988817 0.0550050096 0.7850672519 0.0612265707 0.2533162928 0.0101288936 14.9543597844 .9826555620
0.003 0.009000000000000001 0.7904 0.1976 13.0377210516 1.3925442911 0.9146590557 0.0765304151 0.7578815556 0.0295791165 0.2431689703 0.0238623418 14.9534306332 1.5225161645
0.003 0.0095 0.79 0.1975 13.8081845176 1.0217554523 0.9469352069 0.1013972519 0.7673002220 0.0366375208 0.2393790065 0.0171264417 15.7617989530 1.1769166667
0.003 0.01 0.7896 0.1974 13.5674228227 1.4971524015 1.0017374220 0.1656406281 0.7651596160 0.0662011608 0.2436579979 0.0407876570 15.5779778586 1.7697818474
0.0035 0.0 0.7972 0.1993 16.0861104724 1.9415490476 0.0000000000 0.0000000000 0.7265216777 0.0661256721 0.2360780702 0.0280435046 17.0487102203 2.0357182243
0.0035 0.0005 0.7968 0.1992 16.3918478762 2.3411666738 0.0453883376 0.0053159454 0.7387231319 0.0301407663 0.2465921635 0.0238146898 17.4225515092 2.4004380753
0.0035 0.001 0.7964 0.1991 14.8214930680 0.9103003205 0.0917853050 0.0213274776 0.7700830098 0.0324427184 0.2486705307 0.0202725384 15.9320319135 .9843430549
0.0 0.0075 0.794 0.1985 0.0000000000 0.0000000000 0.9541637199 0.1192261204 0.9444353688 0.0617756789 0.2881595088 0.0313569282 2.1867585975 .2123587275
0.0035 0.0015 0.7959999999999999 0.19899999999999998 15.1152509824 2.5908098762 0.1334753336 0.0325863551 0.7472855559 0.0578185567 0.2365670978 0.0248635787 16.2325789697 2.7060783667
0.0035 0.002 0.7956 0.1989 14.4977864301 1.3154085040 0.1911353329 0.0284211740 0.7658017978 0.0581599145 0.2395012634 0.0110546199 15.6942248242 1.4130442124
0.0035 0.0025 0.7952 0.1988 14.1765538172 2.1804414498 0.2266054782 0.0329520016 0.7548847072 0.0342001587 0.2442692824 0.0188862178 15.4023132850 2.2664798279
0.0035 0.003 0.7948 0.1987 14.2195237249 1.7771474316 0.2950241946 0.0644874794 0.7540284648 0.0518627797 0.2508711549 0.0296316019 15.5194475392 1.9231292926
0.0035 0.0035 0.7944 0.1986 14.2545507102 1.9303914238 0.3449513660 0.0487052013 0.7587377980 0.0694770934 0.2432912272 0.0261183773 15.6015311014 2.0746920958
0.0035 0.004 0.794 0.1985 14.3045520574 1.4199003735 0.3814301410 0.0510375057 0.7742571915 0.0465718342 0.2527050084 0.0016583733 15.7129443983 1.5191680867
0.0035 0.0045 0.7936 0.1984 14.6386756426 2.1220298413 0.4162278665 0.0453870924 0.7463222832 0.0338905999 0.2379119237 0.0234580373 16.0391377160 2.2247655709
0.0035 0.005 0.7932 0.1983 14.7716219327 1.3522933498 0.4806120640 0.0774553496 0.7555268890 0.0210651293 0.2432912272 0.0110166966 16.2510521129 1.4618305253
0.0035 0.0055 0.7928 0.1982 14.3197868428 1.1173725685 0.5476859407 0.0530381121 0.7396864046 0.0370788553 0.2486705307 0.0194599804 15.8558297188 1.2269495163
0.0035 0.006 0.7924 0.1981 15.1101727206 1.6703203509 0.5939148031 0.0570230242 0.7381879804 0.0433312801 0.2359558133 0.0169227573 16.6782313174 1.7875974125
0.0 0.008 0.7936 0.1984 0.0000000000 0.0000000000 1.0444360803 0.1032202748 0.9855350041 0.0637045210 0.2961062072 0.0105623168 2.3260772916 .1774871126
0.0035 0.0065 0.792 0.198 14.7821690919 1.7818498595 0.6258547444 0.0700624665 0.7239529505 0.0569272424 0.2408460892 0.0190501199 16.3728228760 1.9278896883
0.0035 0.006999999999999999 0.7916 0.1979 15.1131675929 0.9859949481 0.6621654145 0.0396585204 0.7278060413 0.0439893232 0.2382786944 0.0313550215 16.7414177431 1.1009978132
0.0035 0.0075 0.7912 0.1978 13.8610505253 1.5795002307 0.7287349764 0.0856708764 0.7247021626 0.0530308946 0.2343664736 0.0190124218 15.5488541379 1.7372144235
0.0035 0.008 0.7908 0.1977 14.4852860933 2.2470298582 0.8107701940 0.0634591192 0.7275919807 0.0225790813 0.2423131720 0.0283108544 16.2659614400 2.3613789131
0.0035 0.0085 0.7904 0.1976 14.6868540239 0.8279182219 0.7902613896 0.0887454060 0.7447168287 0.0439507648 0.2423131720 0.0290611616 16.4641454142 .9896755543
0.0035 0.009000000000000001 0.79 0.1975 15.0554837472 2.9038154570 0.9112969566 0.1015910410 0.7184944051 0.0278657246 0.2385232082 0.0221065354 16.9237983171 3.0553787580
0.0035 0.0095 0.7896 0.1974 13.8739414976 0.7870249296 0.9551723496 0.1024453162 0.7407567076 0.0758856150 0.2423131720 0.0399434073 15.8121837268 1.0052992681
0.0035 0.01 0.7892 0.1973 15.6594062679 2.0866838879 0.9558447695 0.1330745829 0.7305888291 0.0236379514 0.2432912272 0.0272169228 17.5891310937 2.2706133450
0.004 0.0 0.7968 0.1992 15.1638199993 1.9822543417 0.0000000000 0.0000000000 0.7334786472 0.0760942531 0.2373006392 0.0274727327 16.1345992857 2.0858213275
0.004 0.0005 0.7964 0.1991 16.3876810973 1.2827632122 0.0452202327 0.0066735761 0.7249162232 0.0563007865 0.2445137962 0.0181336285 17.4023313494 1.3638712033
0.0 0.0085 0.7932 0.1983 0.0000000000 0.0000000000 1.0713328730 0.0714918571 0.9874615495 0.1078478858 0.3091876953 0.0167344642 2.3679821178 .1960742071
0.004 0.001 0.7959999999999999 0.19899999999999998 16.5570867031 1.4024213090 0.0978370833 0.0281011957 0.7325153745 0.0624800321 0.2401125479 0.0152777104 17.6275517088 1.5082802472
0.004 0.0015 0.7956 0.1989 16.3297368278 1.9648390280 0.1459151002 0.0247656883 0.7412918591 0.0325583288 0.2415796306 0.0134237851 17.4585234177 2.0355868302
0.004 0.002 0.7952 0.1988 16.7537065837 1.5835809343 0.1719713681 0.0434556997 0.7392582834 0.0737767242 0.2362003271 0.0283002934 17.9011365623 1.7291136516
0.004 0.0025 0.7948 0.1987 15.5889616617 1.6246349401 0.2503082768 0.0436477643 0.7472855559 0.0851536189 0.2458586221 0.0193212320 16.8324141165 1.7727575553
0.004 0.003 0.7944 0.1986 15.9307677456 0.4109226605 0.2682955069 0.0367746638 0.7313380412 0.0384630625 0.2396235203 0.0241685530 17.1700248140 .5103289398
0.004 0.0035 0.794 0.1985 16.5016164586 1.9135306672 0.3158692089 0.0389539480 0.7212771930 0.0738847148 0.2420686582 0.0311503283 17.7808315187 2.0575196583
0.004 0.004 0.7936 0.1984 16.2249162955 2.9549403732 0.3666369051 0.0095922991 0.7514597376 0.0483293658 0.2366893547 0.0243705565 17.5797022929 3.0372325946
0.004 0.0045 0.7932 0.1983 16.4589069746 1.5726044581 0.4158916566 0.0603812778 0.7324083442 0.0748649216 0.2370561254 0.0148208443 17.8442631008 1.7226715018
0.004 0.005 0.7928 0.1982 16.4490108746 2.2534726283 0.4552282159 0.0433645620 0.7135710113 0.0363814867 0.2385232082 0.0215033167 17.8563333100 2.3547219937
0.004 0.0055 0.7924 0.1981 16.5094291691 1.5553014725 0.5098623260 0.0567547819 0.7455730711 0.0395716944 0.2376674099 0.0194292330 18.0025319761 1.6710571818
0.0 0.009000000000000001 0.7928 0.1982 0.0000000000 0.0000000000 1.1896787607 0.1978977331 0.9744038529 0.0150665820 0.3009964831 0.0299127429 2.4650790967 .2428770580
0.004 0.006 0.792 0.198 16.5593003044 1.6019635551 0.5481902556 0.0801802480 0.7316591321 0.0147748342 0.2183508200 0.0155299950 18.0575005121 1.7124486323
0.004 0.0065 0.7916 0.1979 17.1836660843 1.0304835810 0.6073631995 0.0884724092 0.7228826475 0.0428730839 0.2406015754 0.0145603808 18.7545135067 1.1763894549
0.004 0.006999999999999999 0.7912 0.1978 16.0544689950 2.7215707784 0.6677128780 0.1183611690 0.7478207074 0.0450575954 0.2430467134 0.0241140691 17.7130492938 2.9091036119
0.004 0.0075 0.7908 0.1977 15.7970401844 0.6525271754 0.7001571342 0.0548444828 0.7239529505 0.0247367378 0.2317990788 0.0167879690 17.4529493479 .7488963650
0.004 0.008 0.7904 0.1976 15.3642160233 1.4640665086 0.7702569001 0.0729939509 0.7314450715 0.0204245673 0.2299652253 0.0207966135 17.0958832202 1.5782816403
0.004 0.0085 0.79 0.1975 16.5186742098 0.6649106751 0.7820242468 0.1365757317 0.7163537991 0.0538378368 0.2305765098 0.0171054834 18.2476287655 .8724297270
0.004 0.009000000000000001 0.7896 0.1974 16.5684151333 1.7933638958 0.8228737507 0.0972629174 0.7149624052 0.0363965974 0.2310655374 0.0105453219 18.3373168266 1.9375687325
0.004 0.0095 0.7892 0.1973 16.0659276370 1.5245091184 0.9033960238 0.1214755758 0.7324083442 0.0296811831 0.2397457772 0.0180244983 17.9414777822 1.6936903756
0.004 0.01 0.7888 0.1972 16.2311664639 1.6613199334 0.9168444201 0.1118543636 0.7108952538 0.0457539198 0.2343664736 0.0109240489 18.0932726114 1.8298522657
0.0045 0.0 0.7964 0.1991 18.1131182087 2.3908062853 0.0000000000 0.0000000000 0.7276990110 0.0380967735 0.2306987667 0.0164679633 19.0715159864 2.4453710221
0.0 0.0095 0.7924 0.1981 0.0000000000 0.0000000000 1.2496922294 0.0527474667 0.9420807022 0.0911646878 0.2958616934 0.0404225013 2.4876346250 .1843346558
0.0045 0.0005 0.7959999999999999 0.19899999999999998 18.2671588172 1.1818882347 0.0490866466 0.0104495857 0.7132499204 0.0677000280 0.2282536287 0.0192623493 19.2577490129 1.2793001977
0.0045 0.001 0.7956 0.1989 18.4204181546 1.5974007455 0.0884232059 0.0220570100 0.7259865262 0.0182341438 0.2399902910 0.0296517718 19.4748181777 1.6673436711
0.0045 0.0015 0.7952 0.1988 18.1564787519 1.6819589319 0.1311218643 0.0202843549 0.7137850719 0.0399118271 0.2331439047 0.0287924729 19.2345295928 1.7709475868
0.0045 0.002 0.7948 0.1987 17.6051618151 1.3362487122 0.1733162078 0.0389974509 0.7088616781 0.0399703363 0.2321658495 0.0474659160 18.7195055505 1.4626824154
0.0045 0.0025 0.7944 0.1986 16.9653008261 1.2089884442 0.2440883935 0.0492934636 0.7407567076 0.0185431346 0.2385232082 0.0134904269 18.1886691354 1.2903154693
0.0045 0.003 0.794 0.1985 17.5509936891 1.7402613812 0.2906534658 0.0439317139 0.7188154960 0.0799263413 0.2353445288 0.0370097297 18.7958071797 1.9011291661
0.0045 0.0035 0.7936 0.1984 17.7607649657 1.5107425431 0.3200718328 0.0379693983 0.7187084657 0.0232529331 0.2328993909 0.0204282460 19.0324446551 1.5923931205
0.0045 0.004 0.7932 0.1983 17.1948643026 0.8895169562 0.3607532317 0.0204895046 0.7173170718 0.0331869879 0.2342442167 0.0297202471 18.5071788228 .9729136958
0.0045 0.0045 0.7928 0.1982 16.8511050411 2.2653414181 0.4202623854 0.0469491587 0.7113233750 0.0500663903 0.2351000150 0.0185669551 18.2177908165 2.3809239222
0.0045 0.005 0.7924 0.1981 18.0825184260 2.1632708926 0.4543876911 0.0627965951 0.7174241021 0.0354501417 0.2344887305 0.0187272668 19.4888189497 2.2802448962
0.0 0.001 0.7992 0.1998 0.0000000000 0.0000000000 0.1227166166 0.0176949929 0.9896021555 0.0496851208 0.2929275278 0.0323590707 1.4052462999 .0997391844
0.0 0.01 0.792 0.198 0.0000000000 0.0000000000 1.2197695475 0.1034707501 0.9602758533 0.0502500135 0.2941500968 0.0229296064 2.4741954976 .1766503700
0.0045 0.0055 0.792 0.198 17.6158391861 1.6284829102 0.4824612185 0.0247291473 0.7115374356 0.0427349888 0.2401125479 0.0145972893 19.0499503881 1.7105443356
0.0045 0.006 0.7916 0.1979 17.9338165030 3.0171624705 0.5451643664 0.0891279721 0.6951617997 0.0454444151 0.2238523804 0.0398294886 19.3979950495 3.1915643463
0.0045 0.0065 0.7912 0.1978 17.8914976545 0.7615536592 0.6026562607 0.0539299977 0.7273779201 0.0466897527 0.2233633528 0.0115103425 19.4448951881 .8736837521
0.0045 0.006999999999999999 0.7908 0.1977 16.7272735799 1.1353766544 0.6821699041 0.0913266426 0.7382950107 0.0186932640 0.2292316839 0.0140675143 18.3769701786 1.2594640753
0.0045 0.0075 0.7904 0.1976 17.3886195227 0.7980506896 0.6868768428 0.0524250332 0.7000851935 0.0192106718 0.2357112995 0.0180443892 19.0112928585 .8877307838
0.0045 0.008 0.79 0.1975 18.2429394147 1.5533884340 0.7231875129 0.0237403242 0.6918438604 0.0319689312 0.2216517562 0.0219600071 19.8796225442 1.6310576965
0.0045 0.0085 0.7896 0.1974 18.0625960142 2.0003774557 0.7828647716 0.1072641343 0.7029750116 0.0430341673 0.2199401597 0.0105282996 19.7683759571 2.1612040569
0.0045 0.009000000000000001 0.7892 0.1973 17.1130912662 1.3104997403 0.8035416810 0.0997076384 0.6930211937 0.0244348089 0.2249526925 0.0219790567 18.8346068334 1.4566212443
0.0045 0.0095 0.7888 0.1972 17.4651840855 2.6988495968 0.8934778315 0.1077079283 0.7067210721 0.0394220362 0.2328993909 0.0129615377 19.2982823800 2.8589410990
0.0045 0.01 0.7884 0.1971 18.3351293984 2.0403973691 0.8980166652 0.0694222580 0.6995500420 0.0308232399 0.2204291873 0.0170739976 20.1531252929 2.1577168646
0.0005 0.0 0.7996 0.1999 3.2062061727 0.6723737046 0.0000000000 0.0000000000 0.9128614303 0.0807391637 0.2731219103 0.0182552107 4.3921895133 .7713680790
0.005 0.0 0.7959999999999999 0.19899999999999998 19.3559902356 3.0606201795 0.0000000000 0.0000000000 0.6963391330 0.0607472153 0.2297207115 0.0120632313 20.2820500801 3.1334306261
0.005 0.0005 0.7956 0.1989 18.1146807508 1.5632261244 0.0485823318 0.0066735761 0.7071491933 0.0549664941 0.2360780702 0.0144945337 19.1064903461 1.6393607283
0.005 0.001 0.7952 0.1988 18.2471061936 1.4363180418 0.0924577248 0.0173726528 0.7110022841 0.0243465115 0.2370561254 0.0193366977 19.2876223279 1.4973739038
0.005 0.0015 0.7948 0.1987 18.7646982635 0.8180041782 0.1314580742 0.0318353681 0.7071491933 0.0518610126 0.2369338685 0.0165404140 19.8402393995 .9182409729
0.005 0.002 0.7944 0.1986 18.7460779701 2.0959991703 0.1741567325 0.0367285282 0.6823181637 0.0654409548 0.2299652253 0.0139908051 19.8325180916 2.2121594584
0.005 0.0025 0.794 0.1985 18.4691173833 1.3940254740 0.2235795891 0.0196618130 0.7219193748 0.0253822080 0.2330216478 0.0232532492 19.6476379950 1.4623227442
0.005 0.003 0.7936 0.1984 18.3728908325 3.2658535768 0.2580411047 0.0120286114 0.7121796174 0.0189101672 0.2304542529 0.0233379420 19.5735658075 3.3201302974
0.005 0.0035 0.7932 0.1983 18.5844850749 1.0450458772 0.3193994129 0.0333000597 0.6950547694 0.0291421318 0.2306987667 0.0189809494 19.8296380239 1.1264690181
0.005 0.004 0.7928 0.1982 18.9042853575 1.3311982414 0.3471367304 0.0298829903 0.6851009515 0.0534740347 0.2365670978 0.0266172108 20.1730901372 1.4411724772
0.005 0.0045 0.7924 0.1981 18.7145667045 1.9342859964 0.4059734643 0.0611403057 0.6781439820 0.0481441278 0.2215294993 0.0267471718 20.0202136501 2.0703176017
0.0005 0.0005 0.7992 0.1998 3.6338218601 0.6343054917 0.0613583083 0.0154802667 0.9237785209 0.0992682810 0.2912159313 0.0211557429 4.9101746206 .7702097823
0.005 0.005 0.792 0.198 19.2026006864 1.8985391253 0.4446376038 0.0432653951 0.7040453146 0.0368134448 0.2294761977 0.0241636050 20.5807598025 2.0027815702
0.005 0.0055 0.7916 0.1979 18.8485546894 0.7040845054 0.4864957374 0.0690942037 0.7027609510 0.0385273402 0.2283758856 0.0174549287 20.2661872634 .8291609780
0.005 0.006 0.7912 0.1978 18.3370825761 1.1618063538 0.5322202849 0.0096510400 0.6856361030 0.0310823068 0.2174950217 0.0145972893 19.7724339857 1.2171369899
0.005 0.0065 0.7908 0.1977 19.2688785137 2.3002032033 0.5802983018 0.0471485700 0.6787861638 0.0477004642 0.2298429684 0.0202371175 20.7578059477 2.4152893550
0.005 0.006999999999999999 0.7904 0.1976 18.1467128638 2.1908931673 0.6275357940 0.0327800350 0.7081124660 0.0567175768 0.2357112995 0.0333884462 19.7180724233 2.3137792253
0.005 0.0075 0.79 0.1975 19.1407500617 1.6800627138 0.6683852978 0.1261006794 0.6917368301 0.0363058390 0.2336329323 0.0322202019 20.7345051219 1.8746894341
0.005 0.008 0.7896 0.1974 18.1226236732 1.4525179885 0.6915837815 0.0582080244 0.6861712545 0.0377342150 0.2261752615 0.0236812590 19.7265539707 1.5721414869
0.005 0.0085 0.7892 0.1973 18.5592239776 1.9145456512 0.7618516523 0.0405213148 0.6974094360 0.0479772797 0.2344887305 0.0135611504 20.2529737964 2.0166053961
0.005 0.009000000000000001 0.7888 0.1972 19.1117128210 1.6716483219 0.8163176575 0.0807141894 0.7032961025 0.0360449068 0.2247081787 0.0158387574 20.8560347597 1.8042461755
0.005 0.0095 0.7884 0.1971 18.6534973509 1.3091926185 0.8691026131 0.0929181031 0.6821041031 0.0299577791 0.2300874822 0.0266463951 20.4347915493 1.4587148958
0.0005 0.001 0.7988 0.1997 3.1246935599 0.5272101066 0.1314580742 0.0138050916 0.9595266412 0.0064927795 0.2962284641 0.0306238278 4.5119067394 .5781318055
0.005 0.01 0.7879999999999999 0.19699999999999998 19.0094965255 0.8713440972 0.8928054116 0.0520246132 0.6993359814 0.0356293565 0.2231188390 0.0239448804 20.8247567575 .9829429473
0.0055 0.0 0.7956 0.1989 19.6631599697 2.4386662983 0.0000000000 0.0000000000 0.6818900425 0.0464437513 0.2287426563 0.0424736722 20.5737926685 2.5275837218
0.0055 0.0005 0.7952 0.1988 21.1362465323 1.5069892057 0.0440434980 0.0034614929 0.6795353759 0.0366187557 0.2295984546 0.0330283747 22.0894238608 1.5800978290
0.0055 0.001 0.7948 0.1987 19.8313936689 1.9135691220 0.0890956257 0.0183534892 0.6812478607 0.0330305980 0.2178617924 0.0352524114 20.8195989477 2.0002056206
0.0055 0.0015 0.7944 0.1986 20.1218962872 1.9097091875 0.1264149255 0.0306412495 0.6937704058 0.0440756962 0.2217740131 0.0156450620 21.1638556316 2.0000711952
0.0055 0.002 0.794 0.1985 20.0657749835 2.0430295855 0.1815533505 0.0158411605 0.7032961025 0.0629585669 0.2243414080 0.0159403493 21.1749658445 2.1377696622
0.0055 0.0025 0.7936 0.1984 19.9067863251 1.5860035346 0.2277822129 0.0192551732 0.6995500420 0.0452848223 0.2210404718 0.0164498008 21.0551590518 1.6669933309
0.0055 0.003 0.7932 0.1983 20.2082267381 1.2458770788 0.2600583641 0.0428664337 0.6762174366 0.0438202492 0.2282536287 0.0275292566 21.3727561675 1.3600930183
0.0055 0.0035 0.7928 0.1982 19.0730399041 0.9348788018 0.3266279260 0.0491671788 0.7054367085 0.0318971844 0.2150498837 0.0259161556 20.3201544223 1.0418593206
0.0055 0.004 0.7924 0.1981 19.3509119738 1.4552111887 0.3553738731 0.0230836934 0.6787861638 0.0099854165 0.2253194632 0.0132714917 20.6103914739 1.5015517903
0.0005 0.0015 0.7984 0.1996 3.0763849667 0.5503433326 0.1827300852 0.0473996355 0.9315917328 0.0684572360 0.2902378761 0.0337251808 4.4809446608 .6999253849
0.0055 0.0045 0.792 0.198 20.3198182862 0.8137952996 0.3972320067 0.0541245743 0.6798564668 0.0582724698 0.2258084908 0.0208425602 21.6227152505 .9470349039
0.0055 0.005 0.7916 0.1979 20.4394829686 2.8566800054 0.4135381873 0.0606017777 0.6585574370 0.0689514414 0.2155389113 0.0171961183 21.7271175042 3.0034293428
0.0055 0.0055 0.7912 0.1978 19.0826755804 0.6950943734 0.4886811018 0.0496703916 0.7068281024 0.0593585066 0.2244636649 0.0134682496 20.5026484495 .8175915212
0.0055 0.006 0.7908 0.1977 20.3889607741 2.0053740673 0.5426427921 0.0317642752 0.6785721032 0.0410136982 0.2229965821 0.0142028633 21.8331722515 2.0923549040
0.0055 0.0065 0.7904 0.1976 20.5312823168 2.3505575889 0.5523928794 0.0491763741 0.6746119821 0.0245992794 0.2283758856 0.0177099572 21.9866630639 2.4420431996
0.0055 0.006999999999999999 0.79 0.1975 18.9259005232 1.1623411212 0.6460273389 0.0959618705 0.6994430117 0.0239805203 0.2309432805 0.0340340017 20.5023141543 1.3163175137
0.0055 0.0075 0.7896 0.1974 19.2466122888 0.6566297974 0.6638464641 0.1057293300 0.6839236182 0.0724872536 0.2161501958 0.0309828988 20.8105325669 .8658292798
0.0055 0.008 0.7892 0.1973 20.3209901928 2.5117445569 0.7176400494 0.1086972405 0.6550254371 0.0485356155 0.2200624166 0.0188291500 21.9137180959 2.6878065629
0.0055 0.0085 0.7888 0.1972 19.9346516592 2.2350942659 0.7554636641 0.0575439734 0.6873485878 0.0634558812 0.2288649132 0.0248347067 21.6063288243 2.3809288272
0.0055 0.009000000000000001 0.7884 0.1971 20.5234696063 1.5602881110 0.7756362586 0.0677143783 0.6684042247 0.0488836803 0.2200624166 0.0292702521 22.1875725062 1.7061564217
0.0005 0.002 0.7979999999999999 0.1995 3.1804242281 0.5814654942 0.2373641953 0.0132195068 0.9383346417 0.0596941290 0.3003851986 0.0174377941 4.6565082637 .6718169241
0.0055 0.0095 0.7879999999999999 0.19699999999999998 19.9191564500 0.6429132370 0.8620422050 0.0682977970 0.6757893154 0.0393627121 0.2172505079 0.0154373239 21.6742384783 .7660110700
0.0055 0.01 0.7876 0.1969 19.2535135164 2.3549676918 0.8981847702 0.0992963962 0.6776088305 0.0154272214 0.2250749494 0.0210963125 21.0543820665 2.4907876219
0.006 0.0 0.7952 0.1988 21.1618982651 1.4513071890 0.0000000000 0.0000000000 0.6717221640 0.0366687745 0.2140718286 0.0220116746 22.0476922577 1.5099876381
0.006 0.0005 0.7948 0.1987 20.6793331806 2.0094218812 0.0440434980 0.0097790280 0.6761104063 0.0626089749 0.2244636649 0.0132894992 21.6239507498 2.0950993833
0.006 0.001 0.7944 0.1986 20.7769920617 0.8045914332 0.0870783663 0.0170309484 0.6693674974 0.0488292828 0.2166392234 0.0285840706 21.7500771488 .8990357350
0.006 0.0015 0.794 0.1985 20.9529082595 0.9706369728 0.1243976661 0.0188697343 0.6722573155 0.0186785507 0.2232410959 0.0272761688 21.9728043370 1.0354614266
0.006 0.002 0.7936 0.1984 21.6888655875 1.6852773712 0.1741567325 0.0156039072 0.6693674974 0.0296719188 0.2304542529 0.0255864732 22.7628440703 1.7561396704
0.006 0.0025 0.7932 0.1983 20.7790754511 1.6280761820 0.2326572566 0.0289101424 0.6968742845 0.0562429716 0.2459808790 0.0182748505 21.9545878712 1.7315041465
0.006 0.003 0.7928 0.1982 21.4947197319 1.4044668779 0.2672868771 0.0268547335 0.6856361030 0.0245321293 0.2247081787 0.0180278150 22.6723508907 1.4738815557
0.006 0.0035 0.7924 0.1981 21.0484837512 1.6227134473 0.2958647194 0.0279074477 0.6671198611 0.0586096204 0.2266642891 0.0134237851 22.2381326208 1.7226543005
0.0005 0.0025 0.7976 0.1994 3.2047738424 0.3979659039 0.2857784221 0.0356604459 0.9324479752 0.0389013549 0.2769118742 0.0247792747 4.6999121139 .4973069794
0.006 0.004 0.792 0.198 20.8430094653 2.1024362154 0.3326797043 0.0286153939 0.6864923454 0.1000338877 0.2160279389 0.0161749157 22.0782094539 2.2472604127
0.006 0.0045 0.7916 0.1979 21.3563045444 2.8060932321 0.3809258262 0.0753095185 0.6808197395 0.0356550687 0.2255639770 0.0111247060 22.6436140871 2.9281825253
0.006 0.005 0.7912 0.1978 22.0041084558 2.0864212912 0.4579178952 0.0468575787 0.6737557397 0.0546253126 0.2193288752 0.0238498110 23.3551109659 2.2117539935
0.006 0.0055 0.7908 0.1977 21.1354652613 1.0587929583 0.5065002269 0.1000787965 0.6717221640 0.0394208738 0.2273978305 0.0135037158 22.5410854827 1.2117963444
0.006 0.006 0.7904 0.1976 20.6423530176 0.9393740354 0.5197805183 0.0384163040 0.6787861638 0.0369377057 0.2226298114 0.0174172105 22.0635495111 1.0321452556
0.006 0.0065 0.79 0.1975 21.2371607095 0.8188064338 0.5888716545 0.0415814324 0.6798564668 0.0155485227 0.2173727648 0.0242377191 22.7232615956 .9001741080
0.006 0.006999999999999999 0.7896 0.1974 21.2184102043 1.9841780383 0.5708844244 0.0438286723 0.6806056789 0.0560716206 0.2192066183 0.0214921924 22.6891069259 2.1055705236
0.006 0.0075 0.7892 0.1973 21.0241341368 2.5936111427 0.6251823246 0.0631537895 0.6803916183 0.0551537429 0.2229965821 0.0311061530 22.5527046618 2.7430248281
0.006 0.008 0.7888 0.1972 21.1751798729 1.9383834185 0.6888941022 0.0654841624 0.6792142850 0.0289053155 0.2245859218 0.0255350149 22.7678741819 2.0583079113
0.006 0.0085 0.7884 0.1971 21.4884695635 0.7202937746 0.7521015650 0.0491993548 0.6675479823 0.0369439078 0.2214072424 0.0142448961 23.1295263532 .8206819333
0.0005 0.003 0.7972 0.1993 3.6752292257 0.7332543159 0.3691584794 0.0251236777 0.9265613087 0.0819172748 0.2804573242 0.0115569957 5.2514063380 .8518522641
0.006 0.009000000000000001 0.7879999999999999 0.19699999999999998 21.3905502587 1.1251692547 0.7386531687 0.0612455975 0.6761104063 0.0309804191 0.2079589837 0.0089973103 23.0132728174 1.2263925816
0.006 0.0095 0.7876 0.1969 20.8684007744 0.4617187781 0.8433825551 0.0918019292 0.6735416791 0.0294798054 0.2262975184 0.0136446586 22.6116225270 .5966451713
0.006 0.01 0.7872 0.1968 21.0682759511 1.8084590098 0.8559904267 0.0677160476 0.6598418006 0.0309685844 0.2088147819 0.0167737177 22.7929229603 1.9239173595
0.0065 0.0 0.7948 0.1987 22.7220965497 2.7496562233 0.0000000000 0.0000000000 0.6641230127 0.0692974702 0.2256862339 0.0180576377 23.6119057963 2.8370113312
0.0065 0.0005 0.7944 0.1986 21.7292312584 0.6836875129 0.0426986584 0.0114706228 0.6799634971 0.0156366836 0.2226298114 0.0067141191 22.6745232253 .7175089384
0.0065 0.001 0.794 0.1985 21.9285855877 0.9224167147 0.0869102613 0.0089333193 0.6840306485 0.0348491709 0.2215294993 0.0305554208 22.9210559968 .9967546257
0.0065 0.0015 0.7936 0.1984 21.6014934419 1.8917619805 0.1311218643 0.0149225699 0.6615542854 0.0475262742 0.2311877943 0.0214754951 22.6253573859 1.9756863197
0.0065 0.002 0.7932 0.1983 21.3626849246 1.5788535387 0.1840749248 0.0244995309 0.6718291943 0.0396596008 0.2315545650 0.0163915455 22.4501436087 1.6594042159
0.0065 0.0025 0.7928 0.1982 21.1072092917 1.1232488558 0.2234114841 0.0250786451 0.6665847096 0.0541729823 0.2299652253 0.0175028161 22.2271707107 1.2200032993
0.0065 0.003 0.7924 0.1981 22.3404456423 1.4069031249 0.2607307839 0.0361077546 0.6710799822 0.0413918151 0.2237301235 0.0144449513 23.4959865319 1.4988476459
0.0005 0.0035 0.7968 0.1992 3.1696166452 0.3911886200 0.4182451260 0.0439985615 0.9287019147 0.0213481854 0.2832692329 0.0300920895 4.7998329188 .4866274564
0.0065 0.0035 0.792 0.198 21.3910711061 1.3552695671 0.3046061770 0.0430899924 0.6670128308 0.0449353940 0.2195733890 0.0220523792 22.5822635029 1.4653473327
0.0065 0.004 0.7916 0.1979 22.1522895314 1.7980223285 0.3355374885 0.0224128732 0.6536340432 0.0795274744 0.2141940855 0.0244342577 23.3556551486 1.9243969338
0.0065 0.0045 0.7912 0.1978 22.4585477825 1.1942890972 0.3792447766 0.0428374173 0.6459278616 0.0291232574 0.2178617924 0.0182093021 23.7015822131 1.2844590740
0.0065 0.005 0.7908 0.1977 21.9985093466 1.1395964210 0.4377453007 0.1026591507 0.6669058005 0.0528447949 0.2333884185 0.0313073158 23.3365488663 1.3264076824
0.0065 0.0055 0.7904 0.1976 21.2056494438 1.1840434178 0.4994398189 0.0776521165 0.6812478607 0.0210281175 0.2171282510 0.0105566548 22.6034653744 1.2932803066
0.0065 0.006 0.79 0.1975 22.2380991349 2.0432237731 0.5028019180 0.0763973674 0.6578082249 0.0611831482 0.2229965821 0.0122110102 23.6217058599 2.1930152989
0.0065 0.0065 0.7896 0.1974 22.1776808404 1.0773211877 0.5387763781 0.0461477953 0.6676550126 0.0193674574 0.2112599199 0.0096760755 23.5953721510 1.1525125159
0.0065 0.006999999999999999 0.7892 0.1973 21.8689485643 1.3011053371 0.6169451818 0.0428321395 0.6474262858 0.0127971722 0.2152943975 0.0222950463 23.3486144294 1.3790296951
0.0065 0.0075 0.7888 0.1972 21.6956366033 0.8717301479 0.6525834321 0.0896401443 0.6505301645 0.0169851387 0.2221407838 0.0154373239 23.2208909837 .9937927548
0.0065 0.008 0.7884 0.1971 21.7669926924 1.3366399713 0.6485489132 0.0661283097 0.6495668918 0.0443854539 0.2132160303 0.0186440767 23.2783245277 1.4657978116
0.0005 0.004 0.7964 0.1991 3.1512567756 0.3931253997 0.4646420934 0.0481191439 0.9126473697 0.0374856723 0.2792347552 0.0223887065 4.8077809939 .5011189224
0.0065 0.0085 0.7879999999999999 0.19699999999999998 22.2632300203 1.9397805526 0.7231875129 0.0720744967 0.6486036191 0.0257585268 0.2216517562 0.0195090753 23.8566729085 2.0571226514
0.0065 0.009000000000000001 0.7876 0.1969 21.5298769291 2.4170779089 0.7470584164 0.0435180838 0.6417536799 0.0802181925 0.2188398476 0.0287342726 23.1375288730 2.5695484578
0.0065 0.0095 0.7872 0.1968 22.9956716286 0.8928631192 0.8003476868 0.0641306630 0.6487106494 0.0182441930 0.2275200874 0.0288215289 24.6722500522 1.0040595041
0.0065 0.01 0.7868 0.1967 22.4884965061 1.4293143579 0.8485938087 0.1700324897 0.6646581642 0.0566634219 0.2116266906 0.0189304849 24.2133751696 1.6749407544
0.006999999999999999 0.0 0.7944 0.1986 23.8611897389 1.5597133761 0.0000000000 0.0000000000 0.6620894369 0.0515943778 0.2143163424 0.0259875723 24.7375955182 1.6372953262
0.006999999999999999 0.0005 0.794 0.1985 23.5811040679 1.4994074417 0.0411857138 0.0128904826 0.6572730734 0.0326707252 0.2178617924 0.0053904063 24.4974246475 1.5503590558
0.006999999999999999 0.001 0.7936 0.1984 22.5861553872 1.7210543154 0.0852292118 0.0156833904 0.6437872556 0.0402752616 0.2226298114 0.0304554669 23.5378016660 1.8074684343
0.006999999999999999 0.0015 0.7932 0.1983 23.4906068381 2.0995817950 0.1260787156 0.0112517356 0.6564168310 0.0302999736 0.2201846735 0.0212234595 24.4932870582 2.1623569637
0.006999999999999999 0.002 0.7928 0.1982 23.6713408740 1.2677606775 0.1647428551 0.0241275999 0.6646581642 0.0406038597 0.2239746373 0.0279922914 24.7247165306 1.3604844285
0.006999999999999999 0.0025 0.7924 0.1981 23.7479054368 1.3613029709 0.2081139333 0.0243746387 0.6338334377 0.0252155755 0.2137050579 0.0341847427 24.8035578657 1.4450779278
0.0 0.0015 0.7988 0.1997 0.0000000000 0.0000000000 0.1879413388 0.0157193863 0.9916357312 0.0631206602 0.3040529056 0.0290611616 1.4836299756 .1079012081
0.0005 0.0045 0.7959999999999999 0.19899999999999998 3.2963127670 0.5288774791 0.5581084479 0.0732598227 0.9106137940 0.0428367300 0.2875482243 0.0227883710 5.0525832332 .6677624028
0.006999999999999999 0.003 0.792 0.198 22.7980100532 1.7058103895 0.2496358570 0.0260427075 0.6421818011 0.0291468485 0.2116266906 0.0131765488 23.9014544019 1.7741764943
0.006999999999999999 0.0035 0.7916 0.1979 23.0675485651 1.3526312833 0.2918302005 0.0612548250 0.6350107710 0.0218677336 0.2189621045 0.0193830206 24.2133516411 1.4551368625
0.006999999999999999 0.004 0.7912 0.1978 23.7117065449 1.2675613881 0.3457918907 0.0349819907 0.6349037407 0.0074645482 0.2310655374 0.0379666233 24.9234677137 1.3479745503
0.006999999999999999 0.0045 0.7908 0.1977 22.9830410800 2.1399874642 0.3767232023 0.0617785135 0.6559887098 0.0174744789 0.2157834251 0.0182486594 24.2315364172 2.2374891160
0.006999999999999999 0.005 0.7904 0.1976 22.8149375926 0.4766047967 0.4227839598 0.0386275776 0.6608050733 0.0355327701 0.2225075545 0.0099321974 24.1210341802 .5606973418
0.006999999999999999 0.0055 0.79 0.1975 23.0818718677 2.4523126836 0.4705257667 0.0447727593 0.6585574370 0.0312675059 0.2203069304 0.0135390890 24.4312620018 2.5418920378
0.006999999999999999 0.006 0.7896 0.1974 22.9562174406 1.5963603004 0.5080131715 0.0528245578 0.6411114981 0.0207208007 0.2196956459 0.0100696944 24.3250377561 1.6799753533
0.006999999999999999 0.0065 0.7892 0.1973 22.7754834047 1.0610241891 0.5419703723 0.0547867431 0.6442153768 0.0341854176 0.2190843614 0.0230232819 24.1807535152 1.1730196317
0.006999999999999999 0.006999999999999999 0.7888 0.1972 23.4468556593 1.5885457435 0.5942510130 0.0482903243 0.6460348919 0.0611606761 0.2157834251 0.0227147921 24.9029249893 1.7207115360
0.006999999999999999 0.0075 0.7884 0.1971 23.3126072508 1.3551359482 0.6092123539 0.0834274928 0.6454997404 0.0383843546 0.2133382872 0.0129845805 24.7806576323 1.4899323761
0.0005 0.005 0.7956 0.1989 3.2215711700 0.8066652060 0.6433376596 0.0472084687 0.8992685822 0.0462717624 0.2821689208 0.0115879935 5.0463463326 .9117334306
0.006999999999999999 0.008 0.7879999999999999 0.19699999999999998 22.5944889450 2.4584633480 0.6986441896 0.0996758902 0.6573801037 0.0302242652 0.2212849855 0.0234401898 24.1717982238 2.6118036932
0.006999999999999999 0.0085 0.7876 0.1969 23.5856614823 1.8455755496 0.7307522358 0.0485075285 0.6454997404 0.0348228637 0.2128492596 0.0386718493 25.1747627181 1.9675777911
0.006999999999999999 0.009000000000000001 0.7872 0.1968 22.6642824920 2.4169167894 0.7631964920 0.1244022094 0.6497809524 0.0495280907 0.2113821768 0.0265654984 24.2886421132 2.6174125879
0.006999999999999999 0.0095 0.7868 0.1967 23.4542777343 0.8564904577 0.8169900773 0.1182340833 0.6445364677 0.0475609706 0.2162724527 0.0230206850 25.1320767320 1.0453061966
0.006999999999999999 0.01 0.7864 0.1966 22.4866735403 2.0581467703 0.8275806894 0.1016032796 0.6507442251 0.0333481409 0.2229965821 0.0354452246 24.1879950369 2.2285434154
0.0075 0.0 0.794 0.1985 24.7148585716 1.4607672540 0.0000000000 0.0000000000 0.6456067707 0.0400962418 0.2227520683 0.0157441064 25.5832174106 1.5166076022
0.0075 0.0005 0.7936 0.1984 24.3397182563 1.9894307697 0.0416900286 0.0213856989 0.6465700434 0.0223936446 0.2154166544 0.0298326873 25.2433949827 2.0630428005
0.0075 0.001 0.7932 0.1983 24.4543046768 1.2043426611 0.0864059464 0.0113716509 0.6306225287 0.0397634491 0.2096705802 0.0257843247 25.3810037321 1.2812620858
0.0075 0.0015 0.7928 0.1982 24.3145873709 2.2464327732 0.1264149255 0.0288944984 0.6543832553 0.0475792723 0.2262975184 0.0289457245 25.3216830701 2.3518522684
0.0075 0.002 0.7924 0.1981 22.8540011451 1.5923832624 0.1712989483 0.0191492131 0.6541691947 0.0103238478 0.2215294993 0.0166484989 23.9009987874 1.6385048222
0.0005 0.0055 0.7952 0.1988 3.2060759609 0.6196051360 0.6631740442 0.0988022478 0.9161793696 0.0685495442 0.2870591967 0.0222036838 5.0724885714 .8091606118
0.0075 0.0025 0.792 0.198 25.3271146503 2.1969883665 0.1939931171 0.0157121937 0.6207757411 0.0285431972 0.2129715165 0.0161379105 26.3548550250 2.2573816679
0.0075 0.003 0.7916 0.1979 24.9092648510 1.0416871144 0.2482910173 0.0345920622 0.6306225287 0.0397057891 0.2052693319 0.0163550305 25.9934477289 1.1323399962
0.0075 0.0035 0.7912 0.1978 24.4586016676 2.5972077011 0.3007397630 0.0304339616 0.6376865285 0.0335440542 0.2104041216 0.0149813346 25.6074320807 2.6761670515
0.0075 0.004 0.7908 0.1977 24.6785294679 1.6084390298 0.3291495003 0.0278181955 0.6624105278 0.0630640113 0.2151721406 0.0219109466 25.8852616366 1.7212321832
0.0075 0.0045 0.7904 0.1976 24.5448019067 2.0437138073 0.3708395289 0.0337786399 0.6384357406 0.0497800216 0.2150498837 0.0106973039 25.7691270599 2.1379697727
0.0075 0.005 0.79 0.1975 24.1660156598 1.7578515649 0.4189175458 0.0568542785 0.6385427709 0.0317892604 0.2220185269 0.0145767961 25.4454945034 1.8610718999
0.0075 0.0055 0.7896 0.1974 23.7583223841 2.1702400080 0.4511936970 0.0363573359 0.6365091952 0.0375223260 0.2145608562 0.0258537932 25.0605861325 2.2699734631
0.0075 0.006 0.7892 0.1973 24.9140826891 2.7542607424 0.4915388860 0.0609031976 0.6242007107 0.0526023166 0.2074699561 0.0233071802 26.2372922419 2.8910734368
0.0075 0.0065 0.7888 0.1972 24.0454394946 1.1583297049 0.5648326460 0.0866482795 0.6444294374 0.0334606231 0.2171282510 0.0165909413 25.4718298290 1.2950295488
0.0075 0.006999999999999999 0.7884 0.1971 23.7225141277 1.8771586555 0.6024881558 0.0323251446 0.6503161039 0.0373374707 0.2060028733 0.0268631541 25.1813212607 1.9736844249
0.0005 0.006 0.7948 0.1987 3.2968336144 0.3370534460 0.7305841309 0.0616411321 0.9222800967 0.0564186753 0.2876704812 0.0159140729 5.2373683232 .4710273263
0.0075 0.0075 0.7879999999999999 0.19699999999999998 24.2300798858 1.6982011710 0.5863500802 0.0623086858 0.6339404680 0.0430181926 0.2111376630 0.0193243261 25.6615080970 1.8228523755
0.0075 0.008 0.7876 0.1969 24.3655002009 2.1197986455 0.6719155019 0.0663501544 0.6408974375 0.0317834942 0.2157834251 0.0292906709 25.8940965654 2.2472229650
0.0075 0.0085 0.7872 0.1968 23.8589761376 1.9978418750 0.7152865800 0.0644348723 0.6276256803 0.0340039829 0.2148053699 0.0216446507 25.4166937678 2.1179253809
0.0075 0.009000000000000001 0.7868 0.1967 23.8705649915 1.6551406184 0.7403342182 0.1006015106 0.6406833769 0.0446119958 0.2056361026 0.0124582119 25.4572186892 1.8128123367
0.0075 0.0095 0.7864 0.1966 23.8695232968 1.9093295102 0.7679034307 0.0627155405 0.6380076194 0.0401693144 0.2154166544 0.0212965761 25.4908510013 2.0335109412
0.0075 0.01 0.7859999999999999 0.1965 24.1555987125 2.2263868771 0.8280850043 0.0592283162 0.6310506499 0.0463252066 0.2141940855 0.0291022781 25.8289284522 2.3610426780
0.008 0.0 0.7936 0.1984 25.4401385287 1.6482607644 0.0000000000 0.0000000000 0.6373654376 0.0178711758 0.2118712044 0.0184052471 26.2893751707 1.6845371873
0.008 0.0005 0.7932 0.1983 26.1824762369 3.1198543531 0.0450521277 0.0144061140 0.6340474983 0.0378917496 0.2209182149 0.0178109462 27.0824940778 3.1899631629
0.008 0.001 0.7928 0.1982 24.7049624717 1.8164154059 0.0837162672 0.0242584244 0.6265553773 0.0439027802 0.2209182149 0.0269697720 25.6361523311 1.9115463825
0.008 0.0015 0.7924 0.1981 25.9006978120 1.4091769735 0.1264149255 0.0167970416 0.6315858014 0.0404364950 0.2129715165 0.0108416436 26.8716700554 1.4772521537
0.0005 0.0065 0.7944 0.1986 3.1597205453 0.8092128636 0.8242185903 0.0651293352 0.9434720961 0.0722054043 0.2941500968 0.0296799866 5.2215613285 .9762275897
0.008 0.002 0.792 0.198 25.3510736291 1.8197615018 0.1581867619 0.0337284064 0.6198124684 0.0254669148 0.2097928371 0.0404402461 26.3388656965 1.9193970691
0.008 0.0025 0.7916 0.1979 25.0394766924 2.0718373668 0.2109717175 0.0148846472 0.6393990133 0.0215277288 0.2130937734 0.0312040226 26.1029411966 2.1394537654
0.008 0.003 0.7912 0.1978 25.6111066765 0.5935926987 0.2482910173 0.0301953187 0.6305154984 0.0254489157 0.2013571112 0.0129060673 26.6912703034 .6621430004
0.008 0.0035 0.7908 0.1977 25.0672118147 1.8917018225 0.2945198797 0.0315141870 0.6192773169 0.0308974807 0.2078367268 0.0083993247 26.1888457381 1.9625128149
0.008 0.004 0.7904 0.1976 25.0330963122 1.4943562510 0.3358736985 0.0555367480 0.6270905288 0.0064003762 0.2044135336 0.0134059581 26.2004740731 1.5696993333
0.008 0.0045 0.79 0.1975 24.2699247093 1.6737368715 0.3668050100 0.0693081864 0.6404693163 0.0344458028 0.2151721406 0.0212037311 25.4923711762 1.7986945918
0.008 0.005 0.7896 0.1974 24.3246136827 1.5962016556 0.4147149220 0.0453397480 0.6463559828 0.0409264611 0.2151721406 0.0157896097 25.6008567281 1.6982574744
0.008 0.0055 0.7892 0.1973 24.9685112388 2.6815335600 0.4461505484 0.0209261973 0.6317998620 0.0438150205 0.2102818647 0.0100518667 26.2567435139 2.7563266445
0.008 0.006 0.7888 0.1972 24.7880376265 2.0192716677 0.4960777198 0.0615585561 0.6170296806 0.0349319092 0.2212849855 0.0317867935 26.1224300124 2.1475489265
0.008 0.0065 0.7884 0.1971 25.5844132490 1.6987350404 0.5281857660 0.0693407975 0.6231304077 0.0344803723 0.2025796801 0.0137798222 26.9383091028 1.8163360324
0.0005 0.006999999999999999 0.794 0.1985 3.1127140705 0.4564447904 0.8591844208 0.1450635693 0.9165004605 0.0618209089 0.2851030864 0.0193088506 5.1735020382 .6826381192
0.008 0.006999999999999999 0.7879999999999999 0.19699999999999998 24.7841312713 1.8011005465 0.5905527040 0.1249715340 0.6345826498 0.0434832906 0.2144385993 0.0178913269 26.2237052244 1.9874466980
0.008 0.0075 0.7876 0.1969 24.9765843730 1.7895210022 0.6088761440 0.0160044392 0.6307295590 0.0310321431 0.2113821768 0.0179912979 26.4275722528 1.8545488824
0.008 0.008 0.7872 0.1968 25.5305055466 1.0520496011 0.6477083885 0.0662649174 0.6099656808 0.0391057725 0.2097928371 0.0156832300 26.9979724530 1.1731035210
0.008 0.0085 0.7868 0.1967 25.2650036019 1.0253667857 0.6710749771 0.0463872211 0.6342615589 0.0433302227 0.2095483233 0.0177907942 26.7798884612 1.1328750237
0.008 0.009000000000000001 0.7864 0.1966 24.6763158666 1.2056096068 0.7247004575 0.1380648353 0.6204546502 0.0472031533 0.2078367268 0.0155607627 26.2293077011 1.4064383581
0.008 0.0095 0.7859999999999999 0.1965 24.8850454484 1.5628386488 0.7850501360 0.0738055416 0.6315858014 0.0555543967 0.2008680836 0.0219054887 26.5025494694 1.7141040758
0.008 0.01 0.7856 0.1964 24.5401142804 1.8822663919 0.7823604568 0.0686428334 0.6421818011 0.0464516435 0.2140718286 0.0151598554 26.1787283669 2.0125207242
0.0085 0.0 0.7932 0.1983 26.3620383663 2.6766055506 0.0000000000 0.0000000000 0.6122133171 0.0780514382 0.2205514442 0.0174857285 27.1948031276 2.7721427173
0.0085 0.0005 0.7928 0.1982 26.0156748680 2.6071146140 0.0386641395 0.0073659900 0.6325490741 0.0456305707 0.2146831131 0.0155299950 26.9015711947 2.6756411697
0.0085 0.001 0.7924 0.1981 26.0245292732 1.4877972414 0.0771601740 0.0140807343 0.6428239829 0.0378130643 0.2139495717 0.0210338721 26.9584630018 1.5607249121
0.0005 0.0075 0.7936 0.1984 3.5157197199 1.1261037445 0.9045727584 0.1088375400 0.9167145211 0.0545203566 0.2780121863 0.0149813346 5.6150191857 1.3044429757
0.0085 0.0015 0.792 0.198 26.1212766714 0.2361719765 0.1245657710 0.0317251062 0.6232374380 0.0325878704 0.2130937734 0.0269808538 27.0821736538 .3274658069
0.0085 0.002 0.7916 0.1979 25.6364979856 2.0687503343 0.1590272867 0.0206543464 0.6310506499 0.0126168705 0.2104041216 0.0196282298 26.6369800438 2.1216497810
0.0085 0.0025 0.7912 0.1978 26.2190657644 1.0071956557 0.2008854202 0.0085717044 0.6210968320 0.0262920101 0.2071031854 0.0128550091 27.2481512020 1.0549143793
0.0085 0.003 0.7908 0.1977 25.9266099684 1.0138342476 0.2415668192 0.0400724978 0.6240936804 0.0255746433 0.2119934613 0.0382599637 27.0042639293 1.1177413524
0.0085 0.0035 0.7904 0.1976 25.3954758670 1.6760746844 0.2723300258 0.0158767987 0.6285889530 0.0309434205 0.2069809285 0.0190438421 26.5033757743 1.7419387457
0.0085 0.004 0.79 0.1975 26.2632075786 2.1514207759 0.3357055935 0.0380764215 0.6230233774 0.0620753596 0.2151721406 0.0234784179 27.4371086901 2.2750509749
0.0085 0.0045 0.7896 0.1974 25.9424958131 2.0899693548 0.3726886834 0.0503147985 0.6202405896 0.0502335970 0.2108931492 0.0145685908 27.1463182353 2.2050863411
0.0085 0.005 0.7892 0.1973 25.8164507505 0.9349097778 0.4078226188 0.0300602495 0.6234514986 0.0361249065 0.2111376630 0.0374241925 27.0588625309 1.0385191263
0.0085 0.0055 0.7888 0.1972 25.1198173986 2.5280040665 0.4668274578 0.0851786326 0.6369373164 0.0321760925 0.2104041216 0.0106412674 26.4339862944 2.6560000590
0.0085 0.006 0.7884 0.1971 26.3500588769 1.2403407817 0.4722068163 0.0515772738 0.6222741653 0.0444267292 0.2094260664 0.0275618138 27.6539659249 1.3639065985
0.0005 0.008 0.7932 0.1983 3.0636242063 0.4642161540 0.9770259937 0.1019919232 0.9283808238 0.0331303300 0.2973287762 0.0256518164 5.2663598000 .6249902236
0.0085 0.0065 0.7879999999999999 0.19699999999999998 25.8430139662 0.5991156491 0.5026338130 0.0371812286 0.6229163471 0.0736505352 0.2100373509 0.0256518164 27.1786014772 .7355992293
0.0085 0.006999999999999999 0.7876 0.1969 25.8280396044 1.3898993723 0.5402893227 0.0618790660 0.6095375596 0.0203863926 0.2100373509 0.0141014733 27.1879038376 1.4862663042
0.0085 0.0075 0.7872 0.1968 25.8913225594 1.0287500237 0.6189624413 0.0834423955 0.6153171958 0.0442510430 0.1987897163 0.0288940412 27.3243919128 1.1853375034
0.0085 0.008 0.7868 0.1967 26.0046068615 2.0061609573 0.6456911290 0.0338287988 0.6119992565 0.0401019554 0.2124824889 0.0119936447 27.4747797359 2.0920853562
0.0085 0.0085 0.7864 0.1966 26.3064379100 0.9426925816 0.6909113617 0.0680274869 0.6007610749 0.0409331782 0.2049025612 0.0122842330 27.8030129078 1.0639374797
0.0085 0.009000000000000001 0.7859999999999999 0.1965 25.1420836235 1.0878784088 0.7517653551 0.1234243013 0.6449645889 0.0284660359 0.2063696440 0.0151834996 26.7451832115 1.2549522456
0.0085 0.0095 0.7856 0.1964 25.0946865132 0.6607162859 0.7867311856 0.0369525127 0.6111430141 0.0483985290 0.2055138457 0.0201838697 26.6980745586 .7662511973
0.0085 0.01 0.7852 0.1963 25.0459872845 1.2295270903 0.8245548003 0.1165150463 0.6190632563 0.0249947262 0.2152943975 0.0179247125 26.7048997386 1.3889615753
0.009000000000000001 0.0 0.7928 0.1982 26.9404393662 0.9946731119 0.0000000000 0.0000000000 0.6261272561 0.0649313234 0.2088147819 0.0185347264 27.7753814042 1.0781391617
0.009000000000000001 0.0005 0.7924 0.1981 26.7443403329 1.3247695159 0.0383279296 0.0066904927 0.6212038623 0.0471390410 0.2084480112 0.0305593339 27.6123201360 1.4091583835
0.0005 0.0085 0.7928 0.1982 3.1174016968 0.5899377638 0.9958537486 0.0785782329 0.9564227625 0.0863420802 0.2969620055 0.0362540664 5.3666402134 .7911121433
0.009000000000000001 0.001 0.792 0.198 26.9509865253 1.5865776372 0.0832119523 0.0077401334 0.6154242261 0.0342296220 0.2097928371 0.0266217027 27.8594155408 1.6551690953
0.009000000000000001 0.0015 0.7916 0.1979 27.2812037553 2.1210375328 0.1250700859 0.0111710770 0.6261272561 0.0437700278 0.2007458267 0.0121176261 28.2331469240 2.1880962637
0.009000000000000001 0.002 0.7912 0.1978 26.8314520548 2.6107515131 0.1514625637 0.0215646618 0.6081461657 0.0291122417 0.2083257543 0.0203167277 27.7993865385 2.6817451443
0.009000000000000001 0.0025 0.7908 0.1977 27.0379680354 1.3756266707 0.1960103766 0.0231814233 0.6113570747 0.0341733519 0.2073476992 0.0246146587 28.0526831859 1.4575961046
0.009000000000000001 0.003 0.7904 0.1976 26.0237480022 1.3041659747 0.2582092096 0.0311860743 0.6128554989 0.0242503358 0.2063696440 0.0208998516 27.1011823547 1.3805022364
0.009000000000000001 0.0035 0.79 0.1975 27.4520416913 2.8413341390 0.2711532911 0.0175860602 0.6008681052 0.0294082184 0.2052693319 0.0136227324 28.5293324195 2.9019511500
0.009000000000000001 0.004 0.7896 0.1974 26.6220714138 1.2068688162 0.3089769058 0.0354155289 0.5918775600 0.0301514063 0.2035577353 0.0159215849 27.7264836149 1.2883573363
0.009000000000000001 0.0045 0.7892 0.1973 25.8525194306 1.5913230860 0.3412530570 0.0230493900 0.6319068923 0.0437407054 0.2056361026 0.0235242097 27.0313154825 1.6816373911
0.009000000000000001 0.005 0.7888 0.1972 26.6909534779 1.4856504404 0.3784042519 0.0140405380 0.6146750140 0.0216783261 0.2007458267 0.0104484954 27.8847785705 1.5318177999
0.009000000000000001 0.0055 0.7884 0.1971 26.3490171822 1.7056534554 0.4281633183 0.0733107228 0.6282678621 0.0265383351 0.2146831131 0.0153362983 27.6201314757 1.8208388116
0.0005 0.009000000000000001 0.7924 0.1981 3.0741713654 0.5449177479 1.0822596950 0.1282745449 0.9293440965 0.0426276304 0.2874259674 0.0143910443 5.3732011243 .7302109675
0.009000000000000001 0.006 0.7879999999999999 0.19699999999999998 27.1789874598 0.6973723198 0.4648101983 0.0416140410 0.6011891961 0.0127109466 0.1981784318 0.0224287269 28.4431652860 .7741260343
0.009000000000000001 0.0065 0.7876 0.1969 26.0204927061 1.6464356383 0.5249917719 0.0691857582 0.6156382867 0.0603430720 0.2039245060 0.0267918398 27.3650472707 1.8027563083
0.009000000000000001 0.006999999999999999 0.7872 0.1968 26.8072326523 1.5258257587 0.5528971943 0.0635996830 0.6011891961 0.0723151077 0.2029464508 0.0179680211 28.1642654935 1.6797085705
0.009000000000000001 0.0075 0.7868 0.1967 26.3915964543 1.5558883423 0.5633197015 0.0794295464 0.6113570747 0.0165478675 0.2020906525 0.0186793178 27.7683638830 1.6705450740
0.009000000000000001 0.008 0.7864 0.1966 26.4406863186 1.1926464729 0.6245099048 0.0460619845 0.6000118628 0.0159672564 0.2165169665 0.0162265811 27.8817250527 1.2709022949
0.009000000000000001 0.0085 0.7859999999999999 0.1965 27.3982642008 1.5031553914 0.6700663474 0.0554124521 0.5982993780 0.0256961897 0.2013571112 0.0155914697 28.8679870374 1.5998555029
0.009000000000000001 0.009000000000000001 0.7856 0.1964 26.8426502732 1.6824832017 0.7399980083 0.0673478045 0.6269834985 0.0356692025 0.2090592957 0.0171682816 28.4186910757 1.8026684903
0.009000000000000001 0.0095 0.7852 0.1963 26.8887452651 0.7416489744 0.7606749177 0.0735754500 0.6161734382 0.0279805947 0.1947552387 0.0091684523 28.4603488597 .8523734714
0.009000000000000001 0.01 0.7848 0.1962 26.7035840265 0.9977859408 0.8159814476 0.0728839186 0.5804253179 0.0336463500 0.2051470750 0.0233200026 28.3051378670 1.1276362120
0.0095 0.0 0.7924 0.1981 27.8124680685 1.1041126962 0.0000000000 0.0000000000 0.5961587720 0.0316129171 0.2101596078 0.0285924359 28.6187864483 1.1643180492
0.0 0.002 0.7984 0.1996 0.0000000000 0.0000000000 0.2795585388 0.0432471028 0.9706577924 0.0842278822 0.3039306487 0.0217246070 1.5541469799 .1491995920
0.0005 0.0095 0.792 0.198 3.2364153199 0.4496793882 1.1568982947 0.0695523963 0.9025865215 0.0401476348 0.2679871206 0.0092334315 5.5638872567 .5686128508
0.0095 0.0005 0.792 0.198 27.8619485683 1.7403624701 0.0374874048 0.0135988492 0.6037579233 0.0550406376 0.2084480112 0.0192063992 28.7116419076 1.8282083561
0.0095 0.001 0.7916 0.1979 27.5655864171 1.2813196133 0.0664014569 0.0076667655 0.6099656808 0.0206143804 0.2071031854 0.0188354994 28.4490567402 1.3284362586
0.0095 0.0015 0.7912 0.1978 28.0064837123 1.7782917111 0.1131346342 0.0195927027 0.6207757411 0.0336422641 0.2083257543 0.0215311024 28.9487198419 1.8530577803
0.0095 0.002 0.7908 0.1977 27.8500992907 0.7767978801 0.1512944588 0.0230002965 0.6004399840 0.0552218267 0.2099150940 0.0181270332 28.8117488275 .8731470365
0.0095 0.0025 0.7904 0.1976 27.4353745756 1.1201160163 0.1938250122 0.0230395797 0.5827799845 0.0249727174 0.2088147819 0.0203930956 28.4207943542 1.1885214090
0.0095 0.003 0.79 0.1975 26.6431657321 1.7914288284 0.2442564984 0.0142085983 0.6083602263 0.0232864090 0.2024574232 0.0147399439 27.6982398800 1.8436637796
0.0095 0.0035 0.7896 0.1974 27.1160951403 1.1426667127 0.2724981307 0.0208721104 0.6041860445 0.0387147992 0.1963445783 0.0222682139 28.1891238938 1.2245218362
0.0095 0.004 0.7892 0.1973 27.8226245922 2.6844374961 0.3301581300 0.0510042731 0.6180999836 0.0432963693 0.2105263785 0.0247985694 28.9814090843 2.8035367079
0.0095 0.0045 0.7888 0.1972 27.2477393121 1.8682920253 0.3597446019 0.0330615907 0.6000118628 0.0142539287 0.2079589837 0.0221875219 28.4154547605 1.9377950666
0.0095 0.005 0.7884 0.1971 27.4508697848 1.1736144605 0.3792447766 0.0285560792 0.6063266506 0.0365097282 0.2013571112 0.0139522923 28.6377983232 1.2526325602
0.0005 0.01 0.7916 0.1979 3.2564679435 0.2734937232 1.1634543879 0.0730001449 0.9098645819 0.0562592635 0.2888930502 0.0172308510 5.6186799635 .4199839826
0.0095 0.0055 0.7879999999999999 0.19699999999999998 26.8637445915 1.2682413041 0.4279952133 0.0412785814 0.6164945291 0.0178069601 0.2002567991 0.0199334989 28.1084911330 1.3472603445
0.0095 0.006 0.7876 0.1969 27.6411092852 1.6266017373 0.4673317726 0.0567985819 0.5903791358 0.0373987823 0.2071031854 0.0172100198 28.9059233790 1.7380091213
0.0095 0.0065 0.7872 0.1968 27.1262516640 0.5014575512 0.5344056493 0.0442777089 0.5944462872 0.0247367378 0.2060028733 0.0237442915 28.4611064738 .5942162894
0.0095 0.006999999999999999 0.7868 0.1967 27.9596074494 1.7119878163 0.5481902556 0.0625332353 0.5910213176 0.0515997062 0.1992787439 0.0207476836 29.2980977665 1.8468684414
0.0095 0.0075 0.7864 0.1966 27.3177932828 1.8424168514 0.6011433161 0.0974278073 0.6037579233 0.0106041050 0.2132160303 0.0167701530 28.7359105525 1.9672189167
0.0095 0.008 0.7859999999999999 0.1965 27.7250959229 1.4013827896 0.6456911290 0.0530679411 0.6035438627 0.0111517150 0.2093038095 0.0200382002 29.1836347241 1.4856406459
0.0095 0.0085 0.7856 0.1964 27.7694981609 1.5705783766 0.6426652398 0.0432993462 0.5997978022 0.0487917319 0.2064919009 0.0180741846 29.2184531038 1.6807436393
0.0095 0.009000000000000001 0.7852 0.1963 27.1430489915 1.4875346515 0.6789759099 0.0879521522 0.5845994996 0.0429649008 0.2027019370 0.0264436894 28.6093263380 1.6448953939
0.0095 0.0095 0.7848 0.1962 27.7179342716 2.3474681788 0.7413428479 0.0588799451 0.5991556204 0.0818893016 0.2009903405 0.0175880050 29.2594230804 2.5058254305
0.0095 0.01 0.7844 0.1961 27.4172751297 1.6714789293 0.7557998740 0.1095724546 0.6073969536 0.0216402457 0.1925546145 0.0125156674 28.9730265718 1.8152072970
0.001 0.0 0.7992 0.1998 6.0097973316 0.8111490829 0.0000000000 0.0000000000 0.9066536729 0.0485138966 0.2923162433 0.0243214421 7.2087672478 .8839844216
0.01 0.0 0.792 0.198 28.4814965101 0.8950503223 0.0000000000 0.0000000000 0.6009751355 0.0331966515 0.1941439542 0.0214225345 29.2766155998 .9496695083
0.01 0.0005 0.7916 0.1979 27.4977460477 1.8731950933 0.0411857138 0.0057254484 0.6174578018 0.0447964962 0.2088147819 0.0214504248 28.3652043452 1.9451674627
0.01 0.001 0.7912 0.1978 27.7922852331 1.1154294439 0.0771601740 0.0211678784 0.6101797414 0.0393510694 0.2052693319 0.0273855452 28.6848944804 1.2033339369
0.01 0.0015 0.7908 0.1977 28.8144481887 2.5445639980 0.1170010481 0.0101086864 0.5944462872 0.0359876552 0.2034354784 0.0225351004 29.7293310024 2.6131954400
0.01 0.002 0.7904 0.1976 28.6977783787 1.3579347393 0.1580186569 0.0098596099 0.5885596207 0.0386994097 0.1968336059 0.0056291303 29.6411902622 1.4121228892
0.01 0.0025 0.79 0.1975 28.0144266347 2.1399415103 0.1943293270 0.0222610570 0.6093234990 0.0173190769 0.2099150940 0.0158198725 29.0279945547 2.1953415167
0.01 0.003 0.7896 0.1974 29.1186230504 1.7839396756 0.2395495597 0.0461232942 0.6225952562 0.0494781063 0.2023351663 0.0112316768 30.1831030326 1.8907727529
0.01 0.0035 0.7892 0.1973 28.3066220069 1.2057519213 0.2629161483 0.0302663622 0.5931619236 0.0375894315 0.2150498837 0.0266777886 29.3777499625 1.3002855036
0.01 0.004 0.7888 0.1972 28.1584409313 2.1361857053 0.3010759729 0.0571299685 0.6203476199 0.0281178193 0.2053915888 0.0141311206 29.2852561129 2.2355646137
0.01 0.0045 0.7884 0.1971 27.9751026585 1.8650466376 0.3572230276 0.0286074924 0.6138187716 0.0301209964 0.2046580474 0.0271883509 29.1508025051 1.9509634773
0.001 0.0005 0.7988 0.1997 5.2247501393 0.6220431050 0.0595091538 0.0138785886 0.9146809454 0.0607622995 0.2792347552 0.0293355421 6.4781749937 .7260195352
0.01 0.005 0.7879999999999999 0.19699999999999998 28.2861787478 2.0462956563 0.3869776045 0.0312801720 0.6136047110 0.0342269446 0.1978116611 0.0078320788 29.4845727244 2.1196348517
0.01 0.0055 0.7876 0.1969 28.7908798454 1.9163806460 0.4222796449 0.0458726356 0.6206687108 0.0220638233 0.2063696440 0.0287820886 30.0401978451 2.0130991935
0.01 0.006 0.7872 0.1968 27.8607766617 0.8041303934 0.4705257667 0.0650581376 0.6087883475 0.0365824493 0.2091815526 0.0181731497 29.1492723285 .9239441300
0.01 0.0065 0.7868 0.1967 28.2180779547 1.1878333279 0.5021294981 0.0371599414 0.6033298021 0.0622456425 0.2019683956 0.0232943508 29.5255056505 1.3105332626
0.01 0.006999999999999999 0.7864 0.1966 28.3126117517 1.1212438767 0.5455005763 0.0272101639 0.5963728326 0.0261346867 0.2055138457 0.0136884056 29.6599990063 1.1882771329
0.01 0.0075 0.7859999999999999 0.1965 29.0911483518 1.4880143901 0.5870225000 0.0769149517 0.5924127115 0.0069032469 0.2036799922 0.0343487495 30.4742635555 1.6061813382
0.01 0.008 0.7856 0.1964 29.8829665599 2.1103562942 0.6031605756 0.0675907356 0.5794620452 0.0253406526 0.2057583595 0.0116907260 31.2713475402 2.2149784084
0.01 0.0085 0.7852 0.1963 27.5959257762 1.5027801371 0.6613248897 0.0902484093 0.5978712568 0.0528274500 0.2058806164 0.0160971067 29.0610025391 1.6619531031
0.01 0.009000000000000001 0.7848 0.1962 27.8771833538 0.9782015507 0.6796483297 0.0205775845 0.5707925909 0.0389719648 0.1975671473 0.0225880993 29.3251914217 1.0603391993
0.01 0.0095 0.7844 0.1961 28.0590892963 1.6822790607 0.7144460553 0.0667442298 0.5986204689 0.0375162195 0.2036799922 0.0230855212 29.5758358127 1.8096250312
0.001 0.001 0.7984 0.1996 6.1298526494 1.1979884008 0.1043931765 0.0149377120 0.8927397338 0.0492683619 0.2853476001 0.0221875219 7.4123331598 1.2843819966
0.01 0.01 0.784 0.196 27.7580395188 1.1329341355 0.7657180663 0.0703876140 0.5984064083 0.0179530368 0.1912097886 0.0078244415 29.3133737820 1.2290992278
0.001 0.0015 0.7979999999999999 0.1995 5.7271074237 0.8787532485 0.1687773740 0.0184578933 0.9213168240 0.0688550137 0.2827802053 0.0073598246 7.0999818270 .9734259801
0.001 0.002 0.7976 0.1994 5.7726815682 0.9886804629 0.2126527670 0.0253832914 0.8908131884 0.0700786152 0.2769118742 0.0234018992 7.1530593978 1.1075442687
0.001 0.0025 0.7972 0.1993 6.0499025787 0.9465541474 0.2852741072 0.0442163966 0.9072958547 0.0507039032 0.2792347552 0.0131765488 7.5217072958 1.0546509960
0.001 0.003 0.7968 0.1992 6.1329777336 1.2119229576 0.3195675179 0.0405324715 0.8722969465 0.0362767989 0.2761783328 0.0244440431 7.6010205308 1.3131762711
0.001 0.0035 0.7964 0.1991 5.9812809383 1.0828334063 0.3970639018 0.0594683007 0.8731531889 0.0552574957 0.2707990293 0.0225430581 7.5222970583 1.2201022608
0.0 0.0025 0.7979999999999999 0.1995 0.0000000000 0.0000000000 0.2951922995 0.0190604629 1.0058707611 0.0488630539 0.2939055830 0.0199154948 1.5949686436 .0878390116
0.001 0.004 0.7959999999999999 0.19899999999999998 5.9764631001 1.2737347625 0.4538833763 0.0324925613 0.8970209459 0.0564949684 0.2805795811 0.0157136977 7.6079470034 1.3784359899
0.001 0.0045 0.7956 0.1989 5.7298418724 0.4620465136 0.5265047165 0.1126659419 0.8878163400 0.0527475899 0.2754447914 0.0207563267 7.4196077203 .6482163721
0.001 0.005 0.7952 0.1988 5.9993803842 0.7345007024 0.5503756200 0.0407826915 0.9061185214 0.0672722688 0.2718993414 0.0100637554 7.7277738670 .8526194181
0.001 0.0055 0.7948 0.1987 6.1065447298 0.6822134273 0.6315703129 0.0687925238 0.9083661577 0.0494966249 0.2753225345 0.0183075368 7.9218037349 .8188101128
0.001 0.006 0.7944 0.1986 5.6875230239 0.6234835586 0.6208115958 0.0455759783 0.8739024010 0.0454897663 0.2857143708 0.0257448761 7.4679513915 .7402941793
0.001 0.0065 0.794 0.1985 5.5358262286 1.1431076191 0.7630283870 0.0150507924 0.8911342793 0.0194005521 0.2679871206 0.0233840089 7.4579760155 1.2009429725
0.001 0.006999999999999999 0.7936 0.1984 5.5726761797 0.9768264969 0.7860587657 0.1199680626 0.8773273706 0.0275764560 0.2720215983 0.0183792418 7.5080839143 1.1427502573
0.001 0.0075 0.7932 0.1983 5.3462377874 0.6225115336 0.8526283276 0.1225327147 0.9016232488 0.0525491525 0.2788679845 0.0136007708 7.3793573483 .8111941716
0.001 0.008 0.7928 0.1982 6.2673563540 0.8867220281 0.9104564318 0.0235922592 0.8722969465 0.0795430296 0.2694542034 0.0349355370 8.3195639357 1.0247928539
0.001 0.0085 0.7924 0.1981 5.9689108133 1.2209686021 0.9329824957 0.1011204049 0.8932748853 0.0627142763 0.2725106258 0.0187719087 8.0676788201 1.4035751920
0.0 0.003 0.7976 0.1994 0.0000000000 0.0000000000 0.3578954474 0.0562325520 0.9698015500 0.0728038952 0.3039306487 0.0200948096 1.6316276461 .1491312568
0.001 0.009000000000000001 0.792 0.198 6.0870129535 0.6116889431 1.0607422609 0.0978480586 0.8843913704 0.0359124538 0.2720215983 0.0270627180 8.3041681831 .7725121735
0.001 0.0095 0.7916 0.1979 5.9732078041 0.5963523793 1.0720052928 0.1548997534 0.8550650682 0.0564665734 0.2796015259 0.0166664449 8.1798796910 .8243851510
0.001 0.01 0.7912 0.1978 5.6769758647 0.6047027824 1.1797605684 0.1158905361 0.8772203403 0.0449445706 0.2693319465 0.0156679740 8.0032887199 .7812058631
0.0015 0.0 0.7988 0.1997 8.4649416026 0.9404906287 0.0000000000 0.0000000000 0.8710125829 0.0607366541 0.2718993414 0.0253328565 9.6078535269 1.0265601393
0.0015 0.0005 0.7984 0.1996 8.2043877078 1.5764012789 0.0578281042 0.0151630296 0.8690860375 0.0441037570 0.2668868085 0.0099201510 9.3981886580 1.6455882165
0.0015 0.001 0.7979999999999999 0.1995 8.7881273932 0.8949657558 0.1091001153 0.0155312967 0.8370839778 0.0778527544 0.2627300740 0.0344877153 9.9970415603 1.0228375222
0.0015 0.0015 0.7976 0.1994 8.1719649593 1.2284197547 0.1613807560 0.0160889703 0.8549580379 0.0670751300 0.2819244070 0.0351062551 9.4702281602 1.3466901101
0.0015 0.002 0.7972 0.1993 8.0883689571 1.1438042961 0.2153424463 0.0326556584 0.8468237351 0.0763617501 0.2640748999 0.0418754416 9.4146100384 1.2946971462
0.0015 0.0025 0.7968 0.1992 7.8457842964 1.2528954427 0.2797266438 0.0466035931 0.8737953707 0.0428730839 0.2678648637 0.0340340017 9.2671711746 1.3764061214
0.0015 0.003 0.7964 0.1991 8.0263881205 1.3208013991 0.3483134651 0.0184946012 0.8658751285 0.0873409221 0.2637081292 0.0288961104 9.5042848433 1.4555330328
0.0 0.0035 0.7972 0.1993 0.0000000000 0.0000000000 0.4347194115 0.0723078014 0.9813608224 0.0459976335 0.2848585726 0.0369369633 1.7009388065 .1552423982
0.0015 0.0035 0.7959999999999999 0.19899999999999998 8.1086820043 2.5173321037 0.3858008698 0.0163675879 0.8467167048 0.0585736458 0.2789902414 0.0232043464 9.6201898203 2.6154776838
0.0015 0.004 0.7956 0.1989 7.8440915424 1.2921443743 0.4279952133 0.0561722145 0.8587040984 0.0683775368 0.2798460397 0.0377961704 9.4106368938 1.4544902960
0.0015 0.0045 0.7952 0.1988 8.0028197772 1.4639279025 0.4994398189 0.0572386878 0.8653399770 0.0322514814 0.2725106258 0.0163550305 9.6401101989 1.5697731022
0.0015 0.005 0.7948 0.1987 7.8817227646 1.1977040617 0.5241512471 0.0970569934 0.8424354928 0.0440330512 0.2676203499 0.0299506944 9.5159298544 1.3687448007
0.0015 0.0055 0.7944 0.1986 8.0709205703 1.2326063926 0.6189624413 0.0926903340 0.8387964626 0.0411118973 0.2635858723 0.0226409741 9.7922653465 1.3890495980
0.0015 0.006 0.794 0.1985 8.1881112276 0.9446133118 0.6466997587 0.0746249683 0.8367628869 0.0437155562 0.2696987172 0.0235343735 9.9412725904 1.0864882098
0.0015 0.0065 0.7936 0.1984 7.9715689353 1.3113006107 0.7267177169 0.1278508633 0.8332308869 0.0299914103 0.2651752120 0.0267672816 9.7966927511 1.4959101659
0.0015 0.006999999999999999 0.7932 0.1983 8.0694882400 0.2809591377 0.7860587657 0.0685686899 0.8318394930 0.0622640435 0.2662755240 0.0264662890 9.9536620227 .4382581601
0.0015 0.0075 0.7928 0.1982 7.8292473925 0.5726956600 0.8405247709 0.0501167080 0.8639485831 0.0745859137 0.2701877448 0.0337482190 9.8039084913 .7311465007
0.0015 0.008 0.7924 0.1981 7.8443519661 1.1748810615 0.8845682689 0.1090720078 0.8500346441 0.0238617567 0.2618742757 0.0391954929 9.8408291548 1.3470103189
0.0 0.004 0.7968 0.1992 0.0000000000 0.0000000000 0.5149054747 0.0675823732 0.9872474889 0.0248844872 0.2953726658 0.0217795783 1.7975256294 .1142464387
0.0015 0.0085 0.792 0.198 8.2523056655 1.6088642118 0.9455903673 0.0506551303 0.8193169479 0.0513433174 0.2617520188 0.0154914494 10.2789649995 1.7263541089
0.0015 0.009000000000000001 0.7916 0.1979 8.4849942262 1.0785303380 1.0014012120 0.1333851108 0.8457534321 0.0269971070 0.2580843119 0.0110546199 10.5902331822 1.2499671757
0.0015 0.0095 0.7912 0.1978 8.1161040793 0.9417667192 1.0392248267 0.1785385414 0.8260598568 0.0737953546 0.2665200378 0.0247792747 10.2479088006 1.2188798899
0.0015 0.01 0.7908 0.1977 8.8822705545 1.0293126728 1.0943632517 0.1357264034 0.8263809477 0.0740705356 0.2693319465 0.0086655910 11.0723467004 1.2477752028
0.002 0.0 0.7984 0.1996 10.0476665358 2.1028220508 0.0000000000 0.0000000000 0.8451112503 0.0427339165 0.2679871206 0.0415068921 11.1607649067 2.1870628594
0.002 0.0005 0.7979999999999999 0.1995 9.6622394850 1.3690944859 0.0529530606 0.0122612946 0.8523893107 0.1158212261 0.2635858723 0.0273418471 10.8311677286 1.5245188537
0.002 0.001 0.7976 0.1994 9.4511660900 0.9009547669 0.0996862378 0.0228424882 0.8355855535 0.0669691590 0.2689651758 0.0201185975 10.6554030571 1.0108850116
0.002 0.0015 0.7972 0.1993 10.0972772474 0.9616188132 0.1575143421 0.0093657243 0.8326957354 0.1002594590 0.2663977809 0.0280754655 11.3538851058 1.0993194620
0.002 0.002 0.7968 0.1992 10.4106971498 1.7119046623 0.2069371986 0.0309313116 0.8230630084 0.0611067095 0.2531940359 0.0254740664 11.6938913927 1.8294167498
0.002 0.0025 0.7964 0.1991 9.7601587898 0.9282087530 0.2750197050 0.0377753939 0.8470377957 0.0430011464 0.2578397981 0.0323775416 11.1400560886 1.0413628349
0.0 0.0045 0.7964 0.1991 0.0000000000 0.0000000000 0.5695395848 0.0756330325 0.9564227625 0.0316592661 0.3066203004 0.0196769050 1.8325826477 .1269692036
0.002 0.003 0.7959999999999999 0.19899999999999998 9.8227906855 1.2775480794 0.3271322408 0.0340286949 0.8196380388 0.0517770070 0.2610184774 0.0323276461 11.2305794425 1.3956814274
0.002 0.0035 0.7956 0.1989 10.1000116960 0.9222556078 0.3673093249 0.0376194700 0.8052959786 0.0371652604 0.2555169170 0.0121028154 11.5281339165 1.0091431536
0.002 0.004 0.7952 0.1988 10.6616153683 0.5140953473 0.4212710152 0.0557277431 0.8105404633 0.0199616531 0.2671313223 0.0226224820 12.1605581691 .6124072255
0.002 0.0045 0.7948 0.1987 10.4164264708 1.4378232807 0.4732154460 0.0212903448 0.8036905241 0.0305094559 0.2619965326 0.0226568125 11.9553289735 1.5122798939
0.002 0.005 0.7944 0.1986 10.0561303055 0.8237655977 0.5416341624 0.1029900459 0.8219927054 0.0491034675 0.2572285136 0.0259622533 11.6769856869 1.0018213644
0.002 0.0055 0.794 0.1985 10.2587399308 1.5352028018 0.5952596427 0.0600245334 0.8040116150 0.0421737412 0.2585733395 0.0393963251 11.9165845280 1.6767974015
0.002 0.006 0.7936 0.1984 10.0768339883 0.8252914854 0.6408160853 0.0376885159 0.8278793719 0.0536049802 0.2651752120 0.0402624468 11.8107046575 .9568474283
0.002 0.0065 0.7932 0.1983 10.5988532607 1.1909037491 0.7198254138 0.0970861052 0.8092560997 0.0153079523 0.2637081292 0.0206986380 12.3916429034 1.3239964446
0.002 0.006999999999999999 0.7928 0.1982 10.1528777037 1.0766097739 0.7753000487 0.1292970816 0.7936296759 0.0357871938 0.2514824394 0.0421075191 11.9732898677 1.2838015684
0.002 0.0075 0.7924 0.1981 10.5898686437 1.0445676705 0.7801750923 0.0936717249 0.8138584026 0.0633178085 0.2616297619 0.0235546880 12.4455319005 1.2251118919
