# Supplementary material for: Multipressure Sampling for Improving the Performance of MOF-based Electronic Noses
Source: ACS Sens. 2024 Jul 12;9(7):3531–9. doi: 10.1021/acssensors.4c00199 (PMC11287752; doi:10.1021/acssensors.4c00199)
Supplement: Supplementary file 2 — se4c00199_si_002.zip [file se4c00199_si_002.zip › Multiplex_Adsorption_Data/H2S_0.1bar/MOF-177_EQeq.csv]

H2S_comp CO2_comp N2_comp O2_comp H2S_mass H2S_error CO2_mass CO2_error N2_mass N2_error O2_mass O2_error total_mass total_error
0.0 0.0 0.8 0.2 0.0000000000 0.0000000000 0.0000000000 0.0000000000 0.8061730455 0.0136902723 0.2681786356 0.0504230476 1.0743516811 .0641133199
0.0 0.0005 0.7996 0.1999 0.0000000000 0.0000000000 0.0067045345 0.0097675863 0.8677641783 0.1567872302 0.2828065612 0.0681640704 1.1572752740 .2347188869
0.0 0.005 0.7959999999999999 0.19899999999999998 0.0000000000 0.0000000000 0.0593830195 0.0371444990 0.8366637053 0.1053124614 0.2556404137 0.0813047212 1.1516871385 .2237616816
0.002 0.008 0.792 0.198 0.0207729697 0.0179286248 0.0833277854 0.0447607036 0.8171496830 0.1254497060 0.2451918954 0.0743208881 1.1664423335 .2624599225
0.002 0.0085 0.7916 0.1979 0.0237405368 0.0179286248 0.0689609259 0.0300447183 0.8281263205 0.1196602050 0.2779305860 0.0477339629 1.1987583692 .2153675110
0.002 0.009000000000000001 0.7912 0.1978 0.0244824285 0.0191172137 0.0775810416 0.0317085122 0.8037337927 0.0623800450 0.2389227844 0.0587103844 1.1447200472 .1719161553
0.002 0.0095 0.7908 0.1977 0.0244824285 0.0202361096 0.0948212731 0.0140765900 0.8000749135 0.0707593557 0.2465850312 0.0787337431 1.1659636463 .1838057984
0.002 0.01 0.7904 0.1976 0.0185472943 0.0155620531 0.0890745293 0.0246805383 0.8165398698 0.0376704667 0.2493713027 0.0526081713 1.1735329961 .1305212294
0.0025 0.0 0.7979999999999999 0.1995 0.0267081039 0.0258706501 0.0000000000 0.0000000000 0.8153202434 0.0485711521 0.2507644385 0.0721208506 1.0927927858 .1465626528
0.0025 0.0005 0.7976 0.1994 0.0244824285 0.0111036193 0.0038311625 0.0071674488 0.8439814636 0.0785121169 0.2556404137 0.0270139048 1.1279354683 .1237970898
0.0025 0.001 0.7972 0.1993 0.0222567532 0.0181725629 0.0114934876 0.0129921043 0.8573973539 0.0722982346 0.2549438458 0.0402324489 1.1460914405 .1436953507
0.0025 0.0015 0.7968 0.1992 0.0267081039 0.0055518097 0.0095779064 0.0121151997 0.8122711774 0.0598238867 0.2639992283 0.0918202247 1.1125564160 .1693111208
0.0025 0.002 0.7964 0.1991 0.0348689134 0.0212963003 0.0153246502 0.0140765900 0.8049534191 0.0900378394 0.2577301173 0.0526819039 1.1128771000 .1780926336
0.0 0.0055 0.7956 0.1989 0.0000000000 0.0000000000 0.0632141821 0.0355287399 0.8226380018 0.0458618446 0.2451918954 0.0680500835 1.1310440793 .1494406680
0.0025 0.0025 0.7959999999999999 0.19899999999999998 0.0378364805 0.0245609880 0.0201136034 0.0093843934 0.8080024850 0.1314709732 0.2730546108 0.0786350792 1.1390071797 .2440514338
0.0025 0.003 0.7956 0.1989 0.0363526969 0.0258706501 0.0306493004 0.0187687867 0.8354440789 0.0511661981 0.2598198210 0.0565208076 1.1622658972 .1523264425
0.0025 0.0035 0.7952 0.1988 0.0385783722 0.0173037410 0.0306493004 0.0129921043 0.8366637053 0.0538019767 0.2639992283 0.0860367085 1.1698906062 .1701345305
0.0025 0.004 0.7948 0.1987 0.0244824285 0.0173037410 0.0335226723 0.0160269028 0.8519090352 0.0968509304 0.2681786356 0.0253075680 1.1780927716 .1554891422
0.0025 0.0045 0.7944 0.1986 0.0244824285 0.0173037410 0.0363960442 0.0335089868 0.8256870677 0.0728107763 0.2514610063 0.0576764939 1.1380265467 .1812999980
0.0025 0.005 0.794 0.1985 0.0319013463 0.0250930567 0.0459739506 0.0197221163 0.8177594962 0.0678401764 0.2619095246 0.0213108794 1.1575443177 .1339662288
0.0025 0.0055 0.7936 0.1984 0.0222567532 0.0204525448 0.0459739506 0.0345867204 0.8232478150 0.0424247702 0.2563369815 0.0497644009 1.1478155003 .1472284363
0.0025 0.006 0.7932 0.1983 0.0281918874 0.0196846132 0.0603408101 0.0287975010 0.8153202434 0.0725241992 0.2493713027 0.0533409109 1.1532242436 .1743472243
0.0025 0.0065 0.7928 0.1982 0.0274499956 0.0166554290 0.0651297633 0.0543836189 0.8128809906 0.0525431130 0.2451918954 0.0501528877 1.1506526449 .1737350486
0.0025 0.006999999999999999 0.7924 0.1981 0.0267081039 0.0086518705 0.0708765072 0.0286697953 0.7994651003 0.1011187233 0.2500678706 0.0276529554 1.1471175820 .1660933445
0.0 0.006 0.7952 0.1988 0.0000000000 0.0000000000 0.0584252289 0.0526000620 0.8256870677 0.0741268012 0.2396193523 0.0853572819 1.1237316489 .2120841451
0.0025 0.0075 0.792 0.198 0.0319013463 0.0223061578 0.0612986008 0.0380232026 0.8134908038 0.0417888926 0.2549438458 0.0230605003 1.1616345967 .1251787533
0.0025 0.008 0.7916 0.1979 0.0304175627 0.0262927114 0.0689609259 0.0323954189 0.8708132443 0.1138637348 0.2814134254 0.0662875022 1.2516051583 .2388393673
0.0025 0.0085 0.7912 0.1978 0.0274499956 0.0152764866 0.0862011573 0.0397223388 0.8067828587 0.0282363924 0.2570335494 0.0208505470 1.1774675610 .1040857648
0.0025 0.009000000000000001 0.7908 0.1977 0.0311594545 0.0166554290 0.0775810416 0.0399066661 0.8281263205 0.0756365052 0.2688752035 0.0667252408 1.2057420201 .1989238411
0.0025 0.0095 0.7904 0.1976 0.0267081039 0.0158424730 0.0862011573 0.0353215734 0.8067828587 0.0910726967 0.2521575742 0.0617710807 1.1718496941 .2040078238
0.0025 0.01 0.79 0.1975 0.0326432380 0.0254415881 0.0996102263 0.0474662332 0.8201987490 0.0528817402 0.2660889319 0.0319511368 1.2185411452 .1577406983
0.003 0.0 0.7976 0.1994 0.0363526969 0.0098423066 0.0000000000 0.0000000000 0.8482501560 0.1276477553 0.2674820677 0.0203798193 1.1520849206 .1578698812
0.003 0.0005 0.7972 0.1993 0.0363526969 0.0195724492 0.0047889532 0.0060575999 0.9086216624 0.1789570569 0.2730546108 0.0214017578 1.2228179233 .2259888638
0.003 0.001 0.7968 0.1992 0.0259662121 0.0046921356 0.0114934876 0.0143348977 0.8342244525 0.0648355042 0.2660889319 0.0375371895 1.1377730841 .1213997270
0.003 0.0015 0.7964 0.1991 0.0467391817 0.0100635096 0.0143668596 0.0200907859 0.8153202434 0.0926113325 0.2779305860 0.0222029306 1.1543568707 .1449685586
0.0 0.0065 0.7948 0.1987 0.0000000000 0.0000000000 0.0612986008 0.0266809598 0.8256870677 0.0650416590 0.2465850312 0.0434783367 1.1335706997 .1352009555
0.003 0.002 0.7959999999999999 0.19899999999999998 0.0408040476 0.0248284476 0.0162824408 0.0197221163 0.8445912768 0.1302204643 0.2667854998 0.0797380094 1.1684632650 .2545090376
0.003 0.0025 0.7956 0.1989 0.0393202640 0.0152764866 0.0229869753 0.0093843934 0.8543482880 0.1501874701 0.2639992283 0.0623651974 1.1806547556 .2372135475
0.003 0.003 0.7952 0.1988 0.0341270216 0.0109035377 0.0229869753 0.0111696623 0.8012945399 0.0876435440 0.2807168575 0.0598562206 1.1391253943 .1695729646
0.003 0.0035 0.7948 0.1987 0.0363526969 0.0211926680 0.0220291847 0.0177643699 0.8073926719 0.0948960252 0.2716614750 0.0949991937 1.1374360285 .2288522568
0.003 0.004 0.7944 0.1986 0.0378364805 0.0236476184 0.0296915098 0.0153246502 0.8049534191 0.1096307775 0.2772340181 0.0617710807 1.1497154275 .2103741268
0.003 0.0045 0.794 0.1985 0.0296756709 0.0220080666 0.0316070910 0.0097675863 0.8275165073 0.2011681216 0.2577301173 0.0206635428 1.1465293865 .2536073173
0.003 0.005 0.7936 0.1984 0.0363526969 0.0294522625 0.0459739506 0.0215023465 0.8226380018 0.0961418419 0.2410124881 0.0250764438 1.1459771374 .1721728947
0.003 0.0055 0.7932 0.1983 0.0378364805 0.0118702684 0.0363960442 0.0268181378 0.8671543651 0.1645185139 0.2626060925 0.0674772612 1.2039929823 .2706841813
0.003 0.006 0.7928 0.1982 0.0348689134 0.0275999694 0.0555518570 0.0215023465 0.8488599692 0.0623800450 0.2563369815 0.0209434229 1.1956177211 .1324257838
0.003 0.0065 0.7924 0.1981 0.0341270216 0.0217058820 0.0431005787 0.0270904102 0.8061730455 0.0445789713 0.2681786356 0.0413270855 1.1515792814 .1347023490
0.0 0.006999999999999999 0.7944 0.1986 0.0000000000 0.0000000000 0.0488473225 0.0339441867 0.8201987490 0.0619493376 0.2653923640 0.0290227331 1.1344384355 .1249162574
0.003 0.006999999999999999 0.792 0.198 0.0400621558 0.0201270193 0.0708765072 0.0333993008 0.7933669683 0.1222914950 0.2751443144 0.0264328927 1.1794499457 .2022507078
0.003 0.0075 0.7916 0.1979 0.0408040476 0.0175563637 0.0593830195 0.0197221163 0.8293459469 0.0608592348 0.2932550794 0.0230605003 1.2227880934 .1211982151
0.003 0.008 0.7912 0.1978 0.0319013463 0.0227943154 0.0833277854 0.0582916135 0.8372735185 0.0663100001 0.2744477465 0.0569995162 1.2269503967 .2043954452
0.003 0.0085 0.7908 0.1977 0.0363526969 0.0226975238 0.0948212731 0.0462921132 0.8226380018 0.0958319061 0.2312605377 0.0204748307 1.1850725095 .1852963738
0.003 0.009000000000000001 0.7904 0.1976 0.0363526969 0.0250051648 0.0852433667 0.0333993008 0.8055632323 0.0833817811 0.2862894006 0.0629845294 1.2134486965 .2047707761
0.003 0.0095 0.79 0.1975 0.0341270216 0.0336396997 0.0823699948 0.0266809598 0.8226380018 0.0634205724 0.2639992283 0.0912902640 1.2031342465 .2150314959
0.003 0.01 0.7896 0.1974 0.0252243203 0.0151316825 0.0785388323 0.0335089868 0.8086122982 0.0893246243 0.2500678706 0.0395022167 1.1624433214 .1774675103
0.0035 0.0 0.7972 0.1993 0.0415459393 0.0165227143 0.0000000000 0.0000000000 0.8384931449 0.1109122635 0.2841996969 0.0331437511 1.1642387811 .1605787289
0.0035 0.0005 0.7968 0.1992 0.0415459393 0.0254415881 0.0038311625 0.0071674488 0.8366637053 0.0909909952 0.2848962648 0.0568290118 1.1669370719 .1804290439
0.0035 0.001 0.7964 0.1991 0.0408040476 0.0277590484 0.0114934876 0.0097675863 0.8494697824 0.0479547420 0.2619095246 0.0306489869 1.1636768422 .1161303636
0.0 0.0075 0.794 0.1985 0.0000000000 0.0000000000 0.0699187165 0.0475434769 0.8476403428 0.1037041085 0.2723580429 0.0489385416 1.1899171022 .2001861270
0.0035 0.0015 0.7959999999999999 0.19899999999999998 0.0415459393 0.0158424730 0.0201136034 0.0185722495 0.8153202434 0.0720096177 0.2723580429 0.0609486948 1.1493378290 .1673730350
0.0035 0.002 0.7956 0.1989 0.0378364805 0.0109035377 0.0249025566 0.0252682524 0.8683739915 0.0904005643 0.2563369815 0.0531586729 1.1874500101 .1797310273
0.0035 0.0025 0.7952 0.1988 0.0459972900 0.0129353251 0.0114934876 0.0166996504 0.8153202434 0.1218161962 0.2563369815 0.0516776385 1.1291480025 .2031288102
0.0035 0.003 0.7948 0.1987 0.0400621558 0.0217058820 0.0258603472 0.0231460566 0.8177594962 0.1059321175 0.2417090560 0.0553059109 1.1253910552 .2060899670
0.0035 0.0035 0.7944 0.1986 0.0385783722 0.0223061578 0.0249025566 0.0111696623 0.8421520240 0.1252360936 0.2570335494 0.0542071258 1.1626665022 .2129190395
0.0035 0.004 0.794 0.1985 0.0393202640 0.0191172137 0.0421427880 0.0237717385 0.8695936179 0.0606633880 0.2472815990 0.0449272786 1.1983382689 .1484796188
0.0035 0.0045 0.7936 0.1984 0.0296756709 0.0181725629 0.0402272068 0.0177643699 0.8488599692 0.1648797759 0.2653923640 0.0549185359 1.1841552109 .2557352446
0.0035 0.005 0.7932 0.1983 0.0415459393 0.0226975238 0.0440583693 0.0153246502 0.8488599692 0.0963890731 0.2765374502 0.0601795953 1.2110017280 .1945908424
0.0035 0.0055 0.7928 0.1982 0.0467391817 0.0100635096 0.0526784850 0.0270904102 0.8653249255 0.0428434459 0.2674820677 0.0952440374 1.2322246599 .1752414031
0.0035 0.006 0.7924 0.1981 0.0408040476 0.0124142238 0.0459739506 0.0166996504 0.8336146393 0.0918857167 0.2528541421 0.0307122460 1.1732467796 .1517118369
0.0 0.008 0.7936 0.1984 0.0000000000 0.0000000000 0.0632141821 0.0434292313 0.8519090352 0.1315049114 0.2828065612 0.0447974932 1.1979297785 .2197316359
0.0035 0.0065 0.792 0.198 0.0541580995 0.0279959720 0.0565096476 0.0380232026 0.8391029581 0.1268294171 0.2695717714 0.0646871208 1.2193424766 .2575357125
0.0035 0.006999999999999999 0.7916 0.1979 0.0489648571 0.0399245320 0.0603408101 0.0376352006 0.8415422108 0.0718441732 0.2577301173 0.0355181324 1.2085779953 .1849220382
0.0035 0.0075 0.7912 0.1978 0.0482229653 0.0419677363 0.0660875540 0.0317085122 0.8433716504 0.0743472085 0.2688752035 0.0358985976 1.2265573732 .1839220546
0.0035 0.008 0.7908 0.1977 0.0452553982 0.0109035377 0.0699187165 0.0274937635 0.8262968809 0.0802547529 0.2695717714 0.0469550826 1.2110427670 .1656071367
0.0035 0.0085 0.7904 0.1976 0.0497067488 0.0196846132 0.0756654603 0.0185722495 0.7884884628 0.0485711521 0.2695717714 0.0251537212 1.1834324433 .1119817360
0.0035 0.009000000000000001 0.79 0.1975 0.0437716146 0.0241086290 0.0794966229 0.0155622558 0.7921473419 0.1317196504 0.2730546108 0.0636283403 1.1884701902 .2350188755
0.0035 0.0095 0.7896 0.1974 0.0333851298 0.0234606778 0.0699187165 0.0129921043 0.8305655733 0.0670905382 0.2681786356 0.0433889670 1.2020480552 .1469322873
0.0035 0.01 0.7892 0.1973 0.0319013463 0.0152764866 0.1005680169 0.0432599159 0.8134908038 0.1233813507 0.2639992283 0.0828183771 1.2099593953 .2647361303
0.004 0.0 0.7968 0.1992 0.0422878311 0.0075658413 0.0000000000 0.0000000000 0.8311753865 0.0312376773 0.2424056238 0.0479772982 1.1158688414 .0867808168
0.004 0.0005 0.7964 0.1991 0.0408040476 0.0169177354 0.0019155813 0.0046921967 0.8336146393 0.0709692623 0.2633026604 0.0459101124 1.1396369286 .1384893068
0.0 0.0085 0.7932 0.1983 0.0000000000 0.0000000000 0.0689609259 0.0471559931 0.8238576282 0.0851470442 0.2765374502 0.0590400354 1.1693560043 .1913430727
0.004 0.001 0.7959999999999999 0.19899999999999998 0.0348689134 0.0120543145 0.0086201157 0.0071674488 0.8012945399 0.0936336341 0.2305639698 0.0339536655 1.0753475388 .1468090629
0.004 0.0015 0.7956 0.1989 0.0489648571 0.0171760363 0.0191558127 0.0171334798 0.8409323976 0.0882355654 0.2437987596 0.0735860591 1.1528518270 .1961311406
0.004 0.002 0.7952 0.1988 0.0445135064 0.0204525448 0.0201136034 0.0153246502 0.8348342657 0.1076730498 0.2424056238 0.0259138233 1.1418669993 .1693640681
0.004 0.0025 0.7948 0.1987 0.0638026925 0.0333108580 0.0239447659 0.0171334798 0.7939767815 0.1028109602 0.2507644385 0.0444931884 1.1324886784 .1977484864
0.004 0.003 0.7944 0.1986 0.0385783722 0.0218070755 0.0249025566 0.0229869753 0.7897080892 0.0487850557 0.2444953275 0.0377434394 1.0976843455 .1313225459
0.004 0.0035 0.794 0.1985 0.0534162077 0.0250930567 0.0268181378 0.0197221163 0.8080024850 0.1084027649 0.2528541421 0.0831924879 1.1410909726 .2364104258
0.004 0.004 0.7936 0.1984 0.0430297229 0.0111036193 0.0306493004 0.0231460566 0.7799510780 0.0773670077 0.2535507100 0.0903284997 1.1071808113 .2019451833
0.004 0.0045 0.7932 0.1983 0.0445135064 0.0124142238 0.0392694161 0.0266809598 0.7787314516 0.0720096177 0.2486747348 0.0348562458 1.1111891089 .1459610471
0.004 0.005 0.7928 0.1982 0.0437716146 0.0127639887 0.0488473225 0.0185722495 0.8019043531 0.0970350578 0.2570335494 0.0698515552 1.1515568396 .1982228512
0.004 0.0055 0.7924 0.1981 0.0437716146 0.0206667134 0.0488473225 0.0164784532 0.7701940669 0.0849021169 0.2361365129 0.0675922140 1.0989495169 .1896394975
0.0 0.009000000000000001 0.7928 0.1982 0.0000000000 0.0000000000 0.0909901105 0.0888218497 0.8366637053 0.0463778872 0.2807168575 0.0426217588 1.2083706733 .1778214957
0.004 0.006 0.792 0.198 0.0400621558 0.0271171338 0.0612986008 0.0328453768 0.8348342657 0.0772708159 0.2591232531 0.0294212332 1.1953182754 .1666545597
0.004 0.0065 0.7916 0.1979 0.0497067488 0.0246504636 0.0555518570 0.0300447183 0.8171496830 0.1129060528 0.2417090560 0.0239684141 1.1641173448 .1915696488
0.004 0.006999999999999999 0.7912 0.1978 0.0489648571 0.0358572496 0.0680031352 0.0360414466 0.8238576282 0.1123381180 0.2639992283 0.0717701580 1.2048248488 .2560069722
0.004 0.0075 0.7908 0.1977 0.0482229653 0.0220080666 0.0689609259 0.0129921043 0.8116613642 0.1165620877 0.2744477465 0.0735068917 1.2032930019 .2250691503
0.004 0.008 0.7904 0.1976 0.0452553982 0.0286950081 0.0814122042 0.0461333062 0.8122711774 0.1451611609 0.2375296487 0.0843278787 1.1764684285 .3043173539
0.004 0.0085 0.79 0.1975 0.0445135064 0.0046921356 0.0814122042 0.0415288124 0.7848295836 0.0648355042 0.2584266852 0.0767363665 1.1691819794 .1877928187
0.004 0.009000000000000001 0.7896 0.1974 0.0437716146 0.0151316825 0.0900323199 0.0450874284 0.7750725725 0.0716783469 0.2431021917 0.0673044638 1.1519786987 .1992019216
0.004 0.0095 0.7892 0.1973 0.0534162077 0.0166554290 0.0852433667 0.0385027071 0.8220281886 0.0930120064 0.2396193523 0.0506917677 1.2003071153 .1988619102
0.004 0.01 0.7888 0.1972 0.0452553982 0.0286950081 0.0766232510 0.0524603537 0.8110515510 0.0379850481 0.2556404137 0.0441867880 1.1885706139 .1633271979
0.0045 0.0 0.7964 0.1991 0.0489648571 0.0358572496 0.0000000000 0.0000000000 0.8061730455 0.0542151026 0.2535507100 0.0771148154 1.1086886126 .1671871676
0.0 0.0095 0.7924 0.1981 0.0000000000 0.0000000000 0.0689609259 0.0547199463 0.8323950129 0.0875246592 0.2779305860 0.0473256238 1.1792865248 .1895702293
0.0045 0.0005 0.7959999999999999 0.19899999999999998 0.0586094501 0.0171760363 0.0057467438 0.0093843934 0.8256870677 0.0789843461 0.2361365129 0.0512628533 1.1261797745 .1568076291
0.0045 0.001 0.7956 0.1989 0.0504486406 0.0196846132 0.0095779064 0.0104920707 0.8201987490 0.0415389781 0.2716614750 0.0571015746 1.1518867710 .1288172366
0.0045 0.0015 0.7952 0.1988 0.0482229653 0.0265427270 0.0210713940 0.0177643699 0.8116613642 0.0681682785 0.2507644385 0.0511870767 1.1317201620 .1636624521
0.0045 0.002 0.7948 0.1987 0.0474810735 0.0275200851 0.0162824408 0.0046921967 0.8506894088 0.1214125669 0.2835031290 0.0407596387 1.1979560521 .1943844874
0.0045 0.0025 0.7944 0.1986 0.0645445843 0.0382919661 0.0220291847 0.0166996504 0.8195889358 0.0516580530 0.2570335494 0.0411859568 1.1631962542 .1478356263
0.0045 0.003 0.794 0.1985 0.0511905324 0.0118702684 0.0258603472 0.0231460566 0.8372735185 0.0827730162 0.2437987596 0.0626136654 1.1581231577 .1804030066
0.0045 0.0035 0.7936 0.1984 0.0489648571 0.0118702684 0.0335226723 0.0200907859 0.7939767815 0.0751432398 0.2451918954 0.0469550826 1.1216562063 .1540593767
0.0045 0.004 0.7932 0.1983 0.0526743159 0.0158424730 0.0354382536 0.0187687867 0.7927571551 0.0993078497 0.2465850312 0.0563144010 1.1274547558 .1902335104
0.0045 0.0045 0.7928 0.1982 0.0534162077 0.0145380503 0.0574674382 0.0290512284 0.7640959349 0.0533856539 0.2542472779 0.0371212522 1.1292268587 .1340961848
0.0045 0.005 0.7924 0.1981 0.0600932337 0.0267081039 0.0574674382 0.0209841415 0.8238576282 0.1095900655 0.2368330808 0.0457831132 1.1782513809 .2030654241
0.0 0.001 0.7992 0.1998 0.0000000000 0.0000000000 0.0076623251 0.0076623251 0.8677641783 0.1365545909 0.2660889319 0.0593678560 1.1415154353 .2035847720
0.0 0.01 0.792 0.198 0.0000000000 0.0000000000 0.0785388323 0.0467652987 0.8177594962 0.0766911317 0.2772340181 0.0294212332 1.1735323466 .1528776636
0.0045 0.0055 0.792 0.198 0.0600932337 0.0245609880 0.0545940663 0.0463713128 0.8311753865 0.0674222884 0.2549438458 0.0534862543 1.2008065323 .1918408435
0.0045 0.006 0.7916 0.1979 0.0534162077 0.0320304846 0.0536362757 0.0489879716 0.8281263205 0.0455690026 0.2542472779 0.0587764625 1.1894260818 .1853639213
0.0045 0.0065 0.7912 0.1978 0.0534162077 0.0075658413 0.0584252289 0.0328453768 0.8299557601 0.0854957231 0.2598198210 0.0730035046 1.2016170177 .1989104458
0.0045 0.006999999999999999 0.7908 0.1977 0.0563837748 0.0258706501 0.0498051131 0.0254130574 0.8037337927 0.1035318424 0.2431021917 0.0392557875 1.1530248723 .1940713374
0.0045 0.0075 0.7904 0.1976 0.0571256666 0.0152764866 0.0699187165 0.0366472276 0.8342244525 0.0499302592 0.2500678706 0.0447974932 1.2113367062 .1466514666
0.0045 0.008 0.79 0.1975 0.0630608008 0.0307683905 0.0632141821 0.0229869753 0.8043436059 0.0712620928 0.2410124881 0.0481388384 1.1716310769 .1731562970
0.0045 0.0085 0.7896 0.1974 0.0526743159 0.0086518705 0.0737498791 0.0356318714 0.7756823856 0.0314748688 0.2472815990 0.0468309173 1.1493881796 .1225895280
0.0045 0.009000000000000001 0.7892 0.1973 0.0511905324 0.0333108580 0.0766232510 0.0337272887 0.7720235065 0.0719889579 0.2542472779 0.0449272786 1.1540845678 .1839543832
0.0045 0.0095 0.7888 0.1972 0.0630608008 0.0395366370 0.0833277854 0.0345867204 0.7921473419 0.0504931218 0.2570335494 0.0452286629 1.1955694775 .1698451421
0.0045 0.01 0.7884 0.1971 0.0415459393 0.0326432380 0.0890745293 0.0323954189 0.8086122982 0.0556769801 0.2319571056 0.0331437511 1.1711898724 .1538593881
0.0005 0.0 0.7996 0.1999 0.0096445931 0.0129353251 0.0000000000 0.0000000000 0.8433716504 0.0548967374 0.2800202896 0.0491759167 1.1330365331 .1170079792
0.005 0.0 0.7959999999999999 0.19899999999999998 0.0526743159 0.0184132696 0.0000000000 0.0000000000 0.7592174293 0.0054543350 0.2667854998 0.0953662236 1.0786772450 .1192338282
0.005 0.0005 0.7956 0.1989 0.0482229653 0.0148378355 0.0028733719 0.0076623251 0.7945865947 0.0543521134 0.2646957962 0.0663752808 1.1103787281 .1432275548
0.005 0.001 0.7952 0.1988 0.0504486406 0.0232722356 0.0067045345 0.0114934876 0.7726333197 0.0695935534 0.2709649071 0.1108747038 1.1007514019 .2152339804
0.005 0.0015 0.7948 0.1987 0.0623189090 0.0323042544 0.0095779064 0.0121151997 0.8232478150 0.0946291762 0.2619095246 0.0246864287 1.1570541550 .1637350590
0.005 0.002 0.7944 0.1986 0.0600932337 0.0358572496 0.0172402315 0.0197221163 0.8122711774 0.0962346280 0.2417090560 0.0337242462 1.1313136986 .1855382401
0.005 0.0025 0.794 0.1985 0.0719635020 0.0287716305 0.0210713940 0.0143348977 0.8037337927 0.0933313070 0.2528541421 0.0481791388 1.1496228308 .1846169740
0.005 0.003 0.7936 0.1984 0.0816080951 0.0256998849 0.0316070910 0.0046921967 0.8342244525 0.0590732436 0.2660889319 0.0704326239 1.2135285705 .1598979491
0.005 0.0035 0.7932 0.1983 0.0660283679 0.0262927114 0.0392694161 0.0245314098 0.8543482880 0.0730147856 0.2535507100 0.0649565893 1.2131967820 .1887954961
0.005 0.004 0.7928 0.1982 0.0727053938 0.0482172581 0.0440583693 0.0266809598 0.8201987490 0.1263358698 0.2570335494 0.0473256238 1.1939960615 .2485597115
0.005 0.0045 0.7924 0.1981 0.0667702596 0.0311241063 0.0440583693 0.0237717385 0.8293459469 0.1021141256 0.2598198210 0.0563488546 1.1999943968 .2133588250
0.0005 0.0005 0.7992 0.1998 0.0059351342 0.0075658413 0.0009577906 0.0038311625 0.8238576282 0.0345823768 0.2563369815 0.0266522566 1.0870875345 .0726316372
0.005 0.005 0.792 0.198 0.0645445843 0.0323723351 0.0440583693 0.0185722495 0.8500795956 0.0838265820 0.2417090560 0.0262856331 1.2003916052 .1610567997
0.005 0.0055 0.7916 0.1979 0.0608351254 0.0179286248 0.0545940663 0.0443489128 0.8293459469 0.1612953022 0.2472815990 0.0220274106 1.1920567376 .2456002504
0.005 0.006 0.7912 0.1978 0.0623189090 0.0171760363 0.0536362757 0.0286697953 0.8421520240 0.1052276802 0.2653923640 0.0348005204 1.2234995727 .1858740322
0.005 0.0065 0.7908 0.1977 0.0675121514 0.0271171338 0.0488473225 0.0317085122 0.8445912768 0.0906962602 0.2667854998 0.0696010407 1.2277362505 .2191229469
0.005 0.006999999999999999 0.7904 0.1976 0.0541580995 0.0166554290 0.0641719727 0.0246805383 0.8348342657 0.1545801276 0.2563369815 0.0375371895 1.2095013194 .2334532844
0.005 0.0075 0.79 0.1975 0.0600932337 0.0158424730 0.0699187165 0.0376352006 0.8366637053 0.1098070220 0.2493713027 0.0331437511 1.2160469582 .1964284467
0.005 0.008 0.7896 0.1974 0.0623189090 0.0323042544 0.0622563914 0.0181727996 0.8409323976 0.0953651137 0.2521575742 0.0437453505 1.2176652722 .1895875182
0.005 0.0085 0.7892 0.1973 0.0563837748 0.0236476184 0.0632141821 0.0229869753 0.8141006170 0.1144760849 0.2479781669 0.0385070388 1.1816767408 .1996177174
0.005 0.009000000000000001 0.7888 0.1972 0.0571256666 0.0250930567 0.0718342978 0.0358372441 0.8391029581 0.0810294663 0.2828065612 0.0704050627 1.2508694837 .2123648298
0.005 0.0095 0.7884 0.1971 0.0474810735 0.0143858152 0.0785388323 0.0530169778 0.8299557601 0.1108720220 0.2612129567 0.0508064983 1.2171886226 .2290813133
0.0005 0.001 0.7988 0.1997 0.0074189177 0.0104919341 0.0076623251 0.0129921043 0.8073926719 0.0765940911 0.2758408823 0.0643562382 1.0983147970 .1644343677
0.005 0.01 0.7879999999999999 0.19699999999999998 0.0511905324 0.0190017008 0.0909901105 0.0449243630 0.8573973539 0.0689277766 0.2591232531 0.0551301688 1.2587012499 .1879840092
0.0055 0.0 0.7956 0.1989 0.0749310691 0.0254415881 0.0000000000 0.0000000000 0.8086122982 0.1027241144 0.2814134254 0.0416545265 1.1649567927 .1698202290
0.0055 0.0005 0.7952 0.1988 0.0727053938 0.0306249473 0.0057467438 0.0071674488 0.8482501560 0.0966818389 0.2507644385 0.0237242473 1.1774667321 .1581984823
0.0055 0.001 0.7948 0.1987 0.0712216103 0.0184132696 0.0057467438 0.0111696623 0.8067828587 0.0775782097 0.2570335494 0.0358985976 1.1407847622 .1430597392
0.0055 0.0015 0.7944 0.1986 0.0719635020 0.0250930567 0.0105356970 0.0071674488 0.8360538921 0.0579033606 0.2681786356 0.0508064983 1.1867317267 .1409703644
0.0055 0.002 0.794 0.1985 0.0578675583 0.0267904095 0.0172402315 0.0143348977 0.8464207164 0.1129455696 0.2709649071 0.0460789001 1.1924934133 .2001497769
0.0055 0.0025 0.7936 0.1984 0.0682540432 0.0246504636 0.0239447659 0.0121151997 0.8177594962 0.0907290558 0.2751443144 0.0459945837 1.1851026197 .1734893028
0.0055 0.003 0.7932 0.1983 0.0675121514 0.0250051648 0.0268181378 0.0215023465 0.8415422108 0.0470782107 0.2646957962 0.0769384376 1.2005682962 .1705241596
0.0055 0.0035 0.7928 0.1982 0.0771567445 0.0143858152 0.0325648817 0.0071674488 0.8421520240 0.0579033606 0.2598198210 0.0702947099 1.2116934712 .1497513345
0.0055 0.004 0.7924 0.1981 0.0749310691 0.0072690252 0.0383116255 0.0191558127 0.8397127713 0.0686249860 0.2563369815 0.0598562206 1.2092924474 .1549060445
0.0005 0.0015 0.7984 0.1996 0.0029675671 0.0029675671 0.0162824408 0.0097675863 0.8238576282 0.0501976651 0.2765374502 0.0886148246 1.1196450863 .1515476431
0.0055 0.0045 0.792 0.198 0.0734472856 0.0443648799 0.0316070910 0.0231460566 0.7671450009 0.1051003800 0.2437987596 0.1096956202 1.1159981371 .2823069367
0.0055 0.005 0.7916 0.1979 0.0600932337 0.0333108580 0.0555518570 0.0351131848 0.8262968809 0.0990078253 0.2639992283 0.0198979588 1.2059411999 .1873298269
0.0055 0.0055 0.7912 0.1978 0.0638026925 0.0339653579 0.0450161599 0.0223393245 0.7878786496 0.0856868918 0.2431021917 0.0358985976 1.1397996937 .1778901718
0.0055 0.006 0.7908 0.1977 0.0645445843 0.0232722356 0.0584252289 0.0213310103 0.8573973539 0.1055804864 0.2431021917 0.0369640690 1.2234693588 .1871478013
0.0055 0.0065 0.7904 0.1976 0.0563837748 0.0262927114 0.0593830195 0.0376352006 0.8086122982 0.0438726585 0.2521575742 0.0370165376 1.1765366667 .1448171081
0.0055 0.006999999999999999 0.79 0.1975 0.0719635020 0.0382919661 0.0526784850 0.0218409869 0.8025141663 0.0431892420 0.2577301173 0.0384061027 1.1848862706 .1417282977
0.0055 0.0075 0.7896 0.1974 0.0719635020 0.0191172137 0.0536362757 0.0317085122 0.8025141663 0.0856695304 0.2758408823 0.0421178837 1.2039548263 .1786131400
0.0055 0.008 0.7892 0.1973 0.0689959350 0.0223061578 0.0862011573 0.0290512284 0.8006847267 0.0416462680 0.2375296487 0.1023172630 1.1934114677 .1953209172
0.0055 0.0085 0.7888 0.1972 0.0697378267 0.0171760363 0.0651297633 0.0231460566 0.8025141663 0.1067713077 0.2598198210 0.0463309288 1.1972015773 .1934243294
0.0055 0.009000000000000001 0.7884 0.1971 0.0704797185 0.0234606778 0.0747076697 0.0563714919 0.8293459469 0.0470782107 0.2444953275 0.1068635937 1.2190286626 .2337739741
0.0005 0.002 0.7979999999999999 0.1995 0.0081608095 0.0109035377 0.0229869753 0.0140765900 0.8226380018 0.0833817811 0.2709649071 0.0913965020 1.1247506937 .1997584108
0.0055 0.0095 0.7879999999999999 0.19699999999999998 0.0593513419 0.0204525448 0.0842855761 0.0459739506 0.7781216384 0.0146355167 0.2674820677 0.0612663035 1.1892406241 .1423283156
0.0055 0.01 0.7876 0.1969 0.0689959350 0.0202361096 0.0804544135 0.0446786490 0.8153202434 0.0719062595 0.2424056238 0.0702947099 1.2071762157 .2071157280
0.006 0.0 0.7952 0.1988 0.0600932337 0.0279172208 0.0000000000 0.0000000000 0.8195889358 0.0917885346 0.2695717714 0.0524233862 1.1492539409 .1721291416
0.006 0.0005 0.7948 0.1987 0.0719635020 0.0159808379 0.0028733719 0.0076623251 0.7830001440 0.0536358353 0.2396193523 0.0767363665 1.0974563702 .1540153648
0.006 0.001 0.7944 0.1986 0.0778986362 0.0344800138 0.0067045345 0.0097675863 0.7860492100 0.0787957940 0.2521575742 0.0788815075 1.1228099549 .2019249016
0.006 0.0015 0.794 0.1985 0.0660283679 0.0135991008 0.0134090689 0.0111696623 0.8073926719 0.0678401764 0.2396193523 0.0628302687 1.1264494610 .1554392082
0.006 0.002 0.7936 0.1984 0.0712216103 0.0165227143 0.0153246502 0.0111696623 0.8153202434 0.0897565481 0.2354399450 0.0331437511 1.1373064489 .1505926758
0.006 0.0025 0.7932 0.1983 0.0771567445 0.0217058820 0.0239447659 0.0249761241 0.7994651003 0.0807536361 0.2521575742 0.0526081713 1.1527241849 .1800438135
0.006 0.003 0.7928 0.1982 0.0712216103 0.0474810735 0.0220291847 0.0335089868 0.8098319246 0.0420019214 0.2249914267 0.0651356156 1.1280741463 .1881275973
0.006 0.0035 0.7924 0.1981 0.0719635020 0.0218070755 0.0306493004 0.0274937635 0.8171496830 0.1160248735 0.2869859685 0.0535225285 1.2067484539 .2188482410
0.0005 0.0025 0.7976 0.1994 0.0066770260 0.0086518705 0.0306493004 0.0177643699 0.8415422108 0.1159607536 0.2688752035 0.0454427136 1.1477437407 .1878197076
0.006 0.004 0.792 0.198 0.0793824198 0.0137600425 0.0440583693 0.0286697953 0.8293459469 0.0560232167 0.2549438458 0.0167176292 1.2077305818 .1151706837
0.006 0.0045 0.7916 0.1979 0.0682540432 0.0259556115 0.0498051131 0.0323954189 0.8366637053 0.0659726569 0.2437987596 0.0692375863 1.1985216212 .1935612736
0.006 0.005 0.7912 0.1978 0.0727053938 0.0313355975 0.0383116255 0.0191558127 0.7909277156 0.0535247879 0.2653923640 0.0581790578 1.1673370989 .1621952559
0.006 0.0055 0.7908 0.1977 0.0645445843 0.0196846132 0.0603408101 0.0143348977 0.8384931449 0.1123116325 0.2639992283 0.0922420011 1.2273777676 .2385731445
0.006 0.006 0.7904 0.1976 0.0712216103 0.0390886153 0.0507629038 0.0246805383 0.8372735185 0.0807720541 0.2667854998 0.0423934671 1.2260435324 .1869346748
0.006 0.0065 0.79 0.1975 0.0793824198 0.0120543145 0.0565096476 0.0153246502 0.7793412648 0.0581852551 0.2709649071 0.0583456171 1.1861982393 .1439098369
0.006 0.006999999999999999 0.7896 0.1974 0.0764148527 0.0246504636 0.0584252289 0.0333993008 0.7915375288 0.1277176546 0.2730546108 0.0866212343 1.1994322212 .2723886533
0.006 0.0075 0.7892 0.1973 0.0652864761 0.0237405368 0.0584252289 0.0417051564 0.7909277156 0.0398203815 0.2472815990 0.0433889670 1.1619210196 .1486550417
0.006 0.008 0.7888 0.1972 0.0645445843 0.0159808379 0.0747076697 0.0570187174 0.7909277156 0.0957697986 0.2639992283 0.0503074424 1.1941791979 .2190767963
0.006 0.0085 0.7884 0.1971 0.0608351254 0.0179286248 0.0689609259 0.0254130574 0.8244674413 0.0528254531 0.2758408823 0.0709542525 1.2301043749 .1671213878
0.0005 0.003 0.7972 0.1993 0.0037094589 0.0046921356 0.0277759285 0.0195351726 0.8531286616 0.0515138773 0.2626060925 0.0879553154 1.1472201415 .1636965009
0.006 0.009000000000000001 0.7879999999999999 0.19699999999999998 0.0586094501 0.0286950081 0.0747076697 0.0345867204 0.8250772545 0.0684078865 0.2772340181 0.0527923097 1.2356283924 .1844819247
0.006 0.0095 0.7876 0.1969 0.0793824198 0.0337050831 0.0727920884 0.0204528112 0.8238576282 0.0780370301 0.2521575742 0.0395513183 1.2281897106 .1717462427
0.006 0.01 0.7872 0.1968 0.0586094501 0.0206667134 0.0823699948 0.0328453768 0.8323950129 0.0510206325 0.2514610063 0.0784868509 1.2248354641 .1830195736
0.0065 0.0 0.7948 0.1987 0.0741891774 0.0311241063 0.0000000000 0.0000000000 0.8122711774 0.0679716073 0.2681786356 0.0455706614 1.1546389904 .1446663750
0.0065 0.0005 0.7944 0.1986 0.0667702596 0.0304085139 0.0019155813 0.0046921967 0.8580071671 0.0614188158 0.2619095246 0.0172883602 1.1886025326 .1138078866
0.0065 0.001 0.794 0.1985 0.0682540432 0.0346710403 0.0124512783 0.0177643699 0.8073926719 0.1038760889 0.2646957962 0.0459945837 1.1527937896 .2023060828
0.0065 0.0015 0.7936 0.1984 0.0682540432 0.0179286248 0.0162824408 0.0155622558 0.8470305296 0.0822140372 0.2639992283 0.0293551922 1.1955662419 .1450601100
0.0065 0.002 0.7932 0.1983 0.0771567445 0.0127639887 0.0162824408 0.0114934876 0.8043436059 0.0684948089 0.2507644385 0.0586111275 1.1485472297 .1513634127
0.0065 0.0025 0.7928 0.1982 0.0875432293 0.0212963003 0.0277759285 0.0204528112 0.8177594962 0.0807536361 0.2848962648 0.0761014361 1.2179749188 .1986041837
0.0065 0.003 0.7924 0.1981 0.0868013375 0.0362237728 0.0229869753 0.0111696623 0.7945865947 0.0295240289 0.2584266852 0.0631384132 1.1628015927 .1400558772
0.0005 0.0035 0.7968 0.1992 0.0103864848 0.0086518705 0.0325648817 0.0071674488 0.8610562331 0.1098747331 0.2674820677 0.0501141745 1.1714896673 .1758082269
0.0065 0.0035 0.792 0.198 0.0727053938 0.0316849461 0.0287337191 0.0135452051 0.8116613642 0.0791724491 0.2653923640 0.0503074424 1.1784928411 .1747100427
0.0065 0.004 0.7916 0.1979 0.0801243116 0.0302633650 0.0306493004 0.0177643699 0.8104417378 0.0716783469 0.2605163889 0.0456557608 1.1817317387 .1653618426
0.0065 0.0045 0.7912 0.1978 0.0853175540 0.0307683905 0.0258603472 0.0231460566 0.8360538921 0.0842690351 0.2444953275 0.0439224579 1.1917271208 .1821059401
0.0065 0.005 0.7908 0.1977 0.0845756622 0.0645744236 0.0316070910 0.0155622558 0.8439814636 0.1477410126 0.2814134254 0.0487398459 1.2415776422 .2766175379
0.0065 0.0055 0.7904 0.1976 0.0675121514 0.0184132696 0.0421427880 0.0333993008 0.8311753865 0.1038187938 0.2542472779 0.0453572145 1.1950776038 .2009885787
0.0065 0.006 0.79 0.1975 0.0823499869 0.0309111680 0.0488473225 0.0365469614 0.8073926719 0.0878977557 0.2382262165 0.0247649231 1.1768161978 .1801208082
0.0065 0.0065 0.7896 0.1974 0.0778986362 0.0225026917 0.0632141821 0.0111696623 0.8177594962 0.0719889579 0.2514610063 0.0622094011 1.2103333208 .1678707130
0.0065 0.006999999999999999 0.7892 0.1973 0.0660283679 0.0143858152 0.0699187165 0.0306493004 0.8464207164 0.0497810798 0.2835031290 0.0294212332 1.2658709298 .1242374286
0.0065 0.0075 0.7888 0.1972 0.0853175540 0.0285411464 0.0775810416 0.0350085253 0.8573973539 0.1668883920 0.2716614750 0.0945897126 1.2919574245 .3250277763
0.0065 0.008 0.7884 0.1971 0.0756729609 0.0179286248 0.0718342978 0.0465293075 0.8122711774 0.1169570203 0.2716614750 0.0201884553 1.2314399111 .2016034079
0.0005 0.004 0.7964 0.1991 0.0029675671 0.0055518097 0.0316070910 0.0114934876 0.8299557601 0.1011922482 0.2814134254 0.0725768917 1.1459438436 .1908144372
0.0065 0.0085 0.7879999999999999 0.19699999999999998 0.0845756622 0.0390886153 0.0814122042 0.0249761241 0.8000749135 0.0976158367 0.2403159202 0.0743730981 1.2063787001 .2360536742
0.0065 0.009000000000000001 0.7876 0.1969 0.0860594457 0.0178054026 0.0862011573 0.0234609834 0.8080024850 0.0670239911 0.2403159202 0.0814716470 1.2205790082 .1897620241
0.0065 0.0095 0.7872 0.1968 0.0808662033 0.0226975238 0.0986524356 0.0261250455 0.7964160343 0.0477682679 0.2472815990 0.0384061027 1.2232162722 .1349969399
0.0065 0.01 0.7868 0.1967 0.0897689046 0.0346074819 0.0967368544 0.0606970298 0.8092221114 0.0734413605 0.2493713027 0.0356816856 1.2450991731 .2044275578
0.006999999999999999 0.0 0.7944 0.1986 0.0912526882 0.0456368982 0.0000000000 0.0000000000 0.8281263205 0.1083753177 0.2667854998 0.0509209705 1.1861645085 .2049331864
0.006999999999999999 0.0005 0.794 0.1985 0.0912526882 0.0327106132 0.0028733719 0.0076623251 0.8391029581 0.1301290494 0.2786271539 0.0673909179 1.2118561721 .2378929056
0.006999999999999999 0.001 0.7936 0.1984 0.1008972812 0.0438658215 0.0086201157 0.0071674488 0.8384931449 0.0647666401 0.2619095246 0.0620532135 1.2099200664 .1778531239
0.006999999999999999 0.0015 0.7932 0.1983 0.0949621470 0.0475274191 0.0076623251 0.0046921967 0.8299557601 0.2185616775 0.2403159202 0.0338391503 1.1728961524 .3046204436
0.006999999999999999 0.002 0.7928 0.1982 0.0875432293 0.0368265392 0.0162824408 0.0046921967 0.8159300566 0.1135366710 0.2626060925 0.0700180669 1.1823618192 .2250734738
0.006999999999999999 0.0025 0.7924 0.1981 0.0808662033 0.0436141510 0.0114934876 0.0076623251 0.8104417378 0.1385980771 0.2646957962 0.0381525943 1.1674972249 .2280271475
0.0 0.0015 0.7988 0.1997 0.0000000000 0.0000000000 0.0181980221 0.0229869753 0.8726426839 0.0860160914 0.2556404137 0.0748413489 1.1464811197 .1838444156
0.0005 0.0045 0.7959999999999999 0.19899999999999998 0.0051932424 0.0059351342 0.0421427880 0.0164784532 0.8403225845 0.1521651950 0.2674820677 0.0330851414 1.1551406826 .2076639238
0.006999999999999999 0.003 0.792 0.198 0.0764148527 0.0436646011 0.0229869753 0.0164784532 0.8421520240 0.1137199426 0.2633026604 0.0745815725 1.2048565124 .2484445694
0.006999999999999999 0.0035 0.7916 0.1979 0.0771567445 0.0275200851 0.0296915098 0.0071674488 0.8793506290 0.0911543250 0.2737511787 0.0732688763 1.2599500620 .1991107352
0.006999999999999999 0.004 0.7912 0.1978 0.0912526882 0.0368265392 0.0325648817 0.0213310103 0.8122711774 0.0919666234 0.2472815990 0.0803925047 1.1833703463 .2305166776
0.006999999999999999 0.0045 0.7908 0.1977 0.0934783635 0.0404722192 0.0277759285 0.0111696623 0.8006847267 0.0576716947 0.2612129567 0.0768122054 1.1831519754 .1861257816
0.006999999999999999 0.005 0.7904 0.1976 0.0801243116 0.0465917485 0.0402272068 0.0329569064 0.7939767815 0.0297748748 0.2674820677 0.0755896520 1.1818103676 .1849131817
0.006999999999999999 0.0055 0.79 0.1975 0.0682540432 0.0410662395 0.0440583693 0.0164784532 0.8098319246 0.0386835038 0.2653923640 0.0655514422 1.1875367011 .1617796387
0.006999999999999999 0.006 0.7896 0.1974 0.0868013375 0.0519536167 0.0450161599 0.0413517165 0.7970258475 0.0709692623 0.2688752035 0.0409496613 1.1977185484 .2052242568
0.006999999999999999 0.0065 0.7892 0.1973 0.0964459306 0.0522494104 0.0651297633 0.0356318714 0.8019043531 0.0649959033 0.2758408823 0.0356272513 1.2393209293 .1885044364
0.006999999999999999 0.006999999999999999 0.7888 0.1972 0.0749310691 0.0217058820 0.0593830195 0.0206314417 0.7964160343 0.0619973417 0.2786271539 0.0455706614 1.2093572768 .1499053268
0.006999999999999999 0.0075 0.7884 0.1971 0.0994134977 0.0458294598 0.0699187165 0.0261250455 0.8262968809 0.0568141719 0.2591232531 0.0407596387 1.2547523482 .1695283159
0.0005 0.005 0.7956 0.1989 0.0051932424 0.0100635096 0.0517206944 0.0266809598 0.8116613642 0.1248196897 0.2681786356 0.0526819039 1.1367539366 .2142460630
0.006999999999999999 0.008 0.7879999999999999 0.19699999999999998 0.0919945799 0.0316153852 0.0718342978 0.0387875646 0.8391029581 0.0889073343 0.2702683392 0.0518650807 1.2732001750 .2111753648
0.006999999999999999 0.0085 0.7876 0.1969 0.0949621470 0.0283864507 0.0852433667 0.0408158184 0.8354440789 0.0972647269 0.2800202896 0.0397959175 1.2956698822 .2062629135
0.006999999999999999 0.009000000000000001 0.7872 0.1968 0.0905107964 0.0298974101 0.0785388323 0.0523202724 0.8464207164 0.0847267353 0.2765374502 0.0575417355 1.2920077953 .2244861533
0.006999999999999999 0.0095 0.7868 0.1967 0.0712216103 0.0098423066 0.0842855761 0.0206314417 0.8506894088 0.1352081141 0.2946482152 0.0331437511 1.3008448104 .1988256135
0.006999999999999999 0.01 0.7864 0.1966 0.0979297141 0.0394251089 0.0833277854 0.0447607036 0.8220281886 0.0736436230 0.2584266852 0.0664337355 1.2617123733 .2242631710
0.0075 0.0 0.794 0.1985 0.0816080951 0.0335085503 0.0000000000 0.0000000000 0.8470305296 0.0399695220 0.2758408823 0.0773660863 1.2044795070 .1508441586
0.0075 0.0005 0.7936 0.1984 0.0793824198 0.0327106132 0.0038311625 0.0038311625 0.8811800686 0.0969583805 0.2340468092 0.0563144010 1.1984404601 .1898145572
0.0075 0.001 0.7932 0.1983 0.0853175540 0.0422292201 0.0047889532 0.0060575999 0.8433716504 0.1028109602 0.2577301173 0.0249211703 1.1912082749 .1760189505
0.0075 0.0015 0.7928 0.1982 0.1068324154 0.0283087858 0.0124512783 0.0143348977 0.8549581012 0.0570232404 0.2619095246 0.0540278097 1.2361513195 .1536947336
0.0075 0.002 0.7924 0.1981 0.0808662033 0.0190017008 0.0114934876 0.0166996504 0.8000749135 0.1156782040 0.2723580429 0.0385070388 1.1647926473 .1898865940
0.0005 0.0055 0.7952 0.1988 0.0037094589 0.0066356818 0.0440583693 0.0071674488 0.8323950129 0.0431203046 0.2312605377 0.0334352585 1.1114233788 .0903586937
0.0075 0.0025 0.792 0.198 0.0882851211 0.0561882009 0.0201136034 0.0127065287 0.8330048261 0.0847969315 0.2535507100 0.0583456171 1.1949542606 .2120372782
0.0075 0.003 0.7916 0.1979 0.0838337704 0.0601984718 0.0258603472 0.0274937635 0.8128809906 0.0669795896 0.2521575742 0.0588754406 1.1747326824 .2135472655
0.0075 0.0035 0.7912 0.1978 0.0897689046 0.0605267301 0.0287337191 0.0085667399 0.8616660463 0.0405606006 0.2716614750 0.0817095210 1.2518301450 .1913635916
0.0075 0.004 0.7908 0.1977 0.0890270128 0.0450053833 0.0325648817 0.0153246502 0.8281263205 0.0834887495 0.2653923640 0.0559686985 1.2151105790 .1997874815
0.0075 0.0045 0.7904 0.1976 0.0919945799 0.0361629436 0.0373538349 0.0195351726 0.8342244525 0.0970043942 0.2354399450 0.0798596169 1.1990128123 .2325621273
0.0075 0.005 0.79 0.1975 0.0942202553 0.0287716305 0.0383116255 0.0284126619 0.8641052991 0.0595747232 0.2410124881 0.0554461035 1.2376496680 .1722051191
0.0075 0.0055 0.7896 0.1974 0.0882851211 0.0339653579 0.0545940663 0.0475434769 0.8317851997 0.1086357863 0.2598198210 0.0787583898 1.2344842081 .2689030109
0.0075 0.006 0.7892 0.1973 0.0801243116 0.0223061578 0.0699187165 0.0439332625 0.9183786736 0.0893246243 0.2730546108 0.0831924879 1.3414763125 .2387565325
0.0075 0.0065 0.7888 0.1972 0.1135094414 0.0590911093 0.0574674382 0.0353215734 0.8305655733 0.0804028929 0.2305639698 0.0512628533 1.2321064227 .2260784289
0.0075 0.006999999999999999 0.7884 0.1971 0.0719635020 0.0152764866 0.0555518570 0.0306493004 0.8543482880 0.0552747814 0.2465850312 0.0367006012 1.2284486782 .1379011696
0.0005 0.006 0.7948 0.1987 0.0074189177 0.0081270172 0.0517206944 0.0293027589 0.8726426839 0.0735223323 0.2619095246 0.0759738133 1.1936918206 .1869259217
0.0075 0.0075 0.7879999999999999 0.19699999999999998 0.0919945799 0.0382344274 0.0680031352 0.0434292313 0.8616660463 0.0690571376 0.2556404137 0.0730035046 1.2773041751 .2237243009
0.0075 0.008 0.7876 0.1969 0.0816080951 0.0318236117 0.0651297633 0.0312421851 0.8445912768 0.0919989662 0.2821099933 0.0492547875 1.2734391285 .2043195505
0.0075 0.0085 0.7872 0.1968 0.0860594457 0.0275200851 0.0632141821 0.0417051564 0.7720235065 0.0789843461 0.2347433771 0.0575417355 1.1560405114 .2057513231
0.0075 0.009000000000000001 0.7868 0.1967 0.1083161990 0.0329787375 0.0909901105 0.0406356153 0.8055632323 0.1052983360 0.2514610063 0.0350782624 1.2563305481 .2139909512
0.0075 0.0095 0.7864 0.1966 0.0845756622 0.0443648799 0.0881167386 0.0246805383 0.7811707044 0.0995621595 0.2535507100 0.0198979588 1.2074138152 .1885055365
0.0075 0.01 0.7859999999999999 0.1965 0.0942202553 0.0434117640 0.1034413888 0.0459739506 0.8098319246 0.0888403860 0.2605163889 0.0643562382 1.2680099576 .2425823388
0.008 0.0 0.7936 0.1984 0.0890270128 0.0457332804 0.0000000000 0.0000000000 0.8531286616 0.1405166284 0.2493713027 0.0526081713 1.1915269771 .2388580801
0.008 0.0005 0.7932 0.1983 0.0949621470 0.0399796384 0.0028733719 0.0076623251 0.8141006170 0.0800691926 0.2410124881 0.0620532135 1.1529486240 .1897643696
0.008 0.001 0.7928 0.1982 0.0882851211 0.0286950081 0.0057467438 0.0093843934 0.8726426839 0.1084302052 0.2584266852 0.0897897349 1.2251012340 .2362993416
0.008 0.0015 0.7924 0.1981 0.0897689046 0.0616082939 0.0114934876 0.0097675863 0.8586169803 0.1244138486 0.2465850312 0.0563144010 1.2064644037 .2521041298
0.0005 0.0065 0.7944 0.1986 0.0074189177 0.0046921356 0.0603408101 0.0166996504 0.8128809906 0.1422630277 0.2528541421 0.0780156031 1.1334948605 .2416704168
0.008 0.002 0.792 0.198 0.0964459306 0.0285411464 0.0124512783 0.0166996504 0.8226380018 0.1129982372 0.2577301173 0.0440548212 1.1892653280 .2022938552
0.008 0.0025 0.7916 0.1979 0.1075743072 0.0372426715 0.0172402315 0.0129921043 0.8061730455 0.0733400201 0.2626060925 0.0786350792 1.1935936767 .2022098751
0.008 0.003 0.7912 0.1978 0.0816080951 0.0360409771 0.0296915098 0.0140765900 0.8415422108 0.1054818196 0.2493713027 0.0497644009 1.2022131184 .2053637876
0.008 0.0035 0.7908 0.1977 0.0957040388 0.0382344274 0.0354382536 0.0097675863 0.8086122982 0.0733197352 0.2479781669 0.0315845725 1.1877327575 .1529063214
0.008 0.004 0.7904 0.1976 0.0919945799 0.0275200851 0.0450161599 0.0197221163 0.8397127713 0.0512533390 0.2619095246 0.0536673800 1.2386330357 .1521629204
0.008 0.0045 0.79 0.1975 0.0949621470 0.0368265392 0.0411849974 0.0114934876 0.8494697824 0.1270754719 0.2472815990 0.0116558101 1.2328985258 .1870513088
0.008 0.005 0.7896 0.1974 0.1016391730 0.0349871001 0.0296915098 0.0195351726 0.8055632323 0.1422002784 0.2653923640 0.0450135943 1.2022862791 .2417361454
0.008 0.0055 0.7892 0.1973 0.1001553894 0.0636472234 0.0545940663 0.0261250455 0.8177594962 0.0810294663 0.2563369815 0.0639326383 1.2288459334 .2347343735
0.008 0.006 0.7888 0.1972 0.0964459306 0.0638199435 0.0373538349 0.0273599731 0.7951964079 0.1120065995 0.2744477465 0.0423476611 1.2034439199 .2455341772
0.008 0.0065 0.7884 0.1971 0.1053486319 0.0451519015 0.0574674382 0.0257002197 0.8531286616 0.0497511902 0.2465850312 0.0520145481 1.2625297629 .1726178595
0.0005 0.006999999999999999 0.794 0.1985 0.0059351342 0.0036345126 0.0574674382 0.0226654633 0.8238576282 0.0768848454 0.2549438458 0.0473256238 1.1422040464 .1505104451
0.008 0.006999999999999999 0.7879999999999999 0.19699999999999998 0.0979297141 0.0484450216 0.0727920884 0.0642219870 0.7701940669 0.0526844722 0.2437987596 0.0420256210 1.1847146290 .2073771018
0.008 0.0075 0.7876 0.1969 0.0949621470 0.0271982017 0.0871589480 0.0539772599 0.7903179024 0.1383832628 0.2626060925 0.0426217588 1.2350450899 .2621804832
0.008 0.008 0.7872 0.1968 0.1046067401 0.0508398897 0.0699187165 0.0312421851 0.8055632323 0.0774630800 0.2570335494 0.0603084597 1.2371222383 .2198536145
0.008 0.0085 0.7868 0.1967 0.0971878224 0.0379454253 0.0680031352 0.0266809598 0.8299557601 0.0836489455 0.2646957962 0.0524973783 1.2598425139 .2007727089
0.008 0.009000000000000001 0.7864 0.1966 0.0905107964 0.0388626677 0.0890745293 0.0318240263 0.7701940669 0.0721128278 0.2444953275 0.0723089806 1.1942747201 .2151085024
0.008 0.0095 0.7859999999999999 0.1965 0.0986716059 0.0237405368 0.0718342978 0.0392577340 0.8427618372 0.0923700939 0.2437987596 0.0373817554 1.2570665005 .1927501201
0.008 0.01 0.7856 0.1964 0.0964459306 0.0285411464 0.0794966229 0.0261250455 0.7970258475 0.0726266780 0.2486747348 0.0407596387 1.2216431358 .1680525086
0.0085 0.0 0.7932 0.1983 0.1075743072 0.0414398193 0.0000000000 0.0000000000 0.8458109032 0.0962346280 0.2542472779 0.0524973783 1.2076324883 .1901718256
0.0085 0.0005 0.7928 0.1982 0.1023810648 0.0426442592 0.0047889532 0.0060575999 0.7817805176 0.1028109602 0.2479781669 0.0675922140 1.1369287025 .2191050333
0.0085 0.001 0.7924 0.1981 0.0979297141 0.0506663742 0.0105356970 0.0071674488 0.8244674413 0.0900873879 0.2486747348 0.0432994127 1.1816075872 .1912206236
0.0005 0.0075 0.7936 0.1984 0.0051932424 0.0075658413 0.0651297633 0.0455731238 0.8080024850 0.0866707397 0.2723580429 0.0658468536 1.1506835336 .2056565584
0.0085 0.0015 0.792 0.198 0.0912526882 0.0279959720 0.0191558127 0.0290512284 0.8122711774 0.0750441977 0.2758408823 0.0571695122 1.1985205606 .1892609103
0.0085 0.002 0.7916 0.1979 0.1046067401 0.0245609880 0.0134090689 0.0213310103 0.8250772545 0.1047459567 0.2556404137 0.0593678560 1.1987334772 .2100058110
0.0085 0.0025 0.7912 0.1978 0.1083161990 0.0329787375 0.0249025566 0.0259842086 0.8122711774 0.0979201262 0.2444953275 0.0497253853 1.1899852605 .2066084576
0.0085 0.003 0.7908 0.1977 0.1179607920 0.0349241169 0.0354382536 0.0187687867 0.8141006170 0.1012363375 0.2305639698 0.0213108794 1.1980636324 .1762401205
0.0085 0.0035 0.7904 0.1976 0.1149932249 0.0354248467 0.0325648817 0.0245314098 0.8281263205 0.0915613750 0.2535507100 0.0858108307 1.2292351371 .2373284622
0.0085 0.004 0.79 0.1975 0.1075743072 0.0409050895 0.0411849974 0.0215023465 0.8421520240 0.1161145818 0.2702683392 0.0372777726 1.2611796678 .2157997904
0.0085 0.0045 0.7896 0.1974 0.0949621470 0.0441659333 0.0373538349 0.0237717385 0.8378833317 0.1254141292 0.2528541421 0.0294212332 1.2230534557 .2227730342
0.0085 0.005 0.7892 0.1973 0.1090580907 0.0333768856 0.0402272068 0.0177643699 0.7872688364 0.1009715130 0.2542472779 0.0537757625 1.1908014118 .2058885310
0.0085 0.0055 0.7888 0.1972 0.1120256578 0.0319616758 0.0392694161 0.0164784532 0.7836099572 0.0754790110 0.2688752035 0.0379996775 1.2037802346 .1619188175
0.0085 0.006 0.7884 0.1971 0.1127675496 0.0491219760 0.0469317412 0.0280225382 0.7854393968 0.1398374925 0.2410124881 0.0452286629 1.1861511757 .2622106696
0.0005 0.008 0.7932 0.1983 0.0074189177 0.0066356818 0.0794966229 0.0254130574 0.7958062211 0.0880330352 0.2424056238 0.0786350792 1.1251273855 .1987168536
0.0085 0.0065 0.7879999999999999 0.19699999999999998 0.1097999825 0.0461167947 0.0498051131 0.0215023465 0.8439814636 0.1060724436 0.2465850312 0.0439224579 1.2501715904 .2176140427
0.0085 0.006999999999999999 0.7876 0.1969 0.0882851211 0.0222072387 0.0574674382 0.0191558127 0.8159300566 0.0663100001 0.2521575742 0.0390575247 1.2138401901 .1467305762
0.0085 0.0075 0.7872 0.1968 0.1142513331 0.0262927114 0.0641719727 0.0294277179 0.8262968809 0.1336590339 0.2556404137 0.0409970294 1.2603606004 .2303764926
0.0085 0.008 0.7868 0.1967 0.1053486319 0.0327106132 0.0737498791 0.0206314417 0.7921473419 0.1446376119 0.2507644385 0.0607253803 1.2220102914 .2587050471
0.0085 0.0085 0.7864 0.1966 0.0964459306 0.0261247052 0.0574674382 0.0200907859 0.8025141663 0.0933950362 0.2493713027 0.0679073310 1.2057988378 .2075178583
0.0085 0.009000000000000001 0.7859999999999999 0.1965 0.1068324154 0.0499662870 0.0689609259 0.0166996504 0.7884884628 0.1032440936 0.2542472779 0.0713089577 1.2185290820 .2412189887
0.0085 0.0095 0.7856 0.1964 0.1105418743 0.0271171338 0.0699187165 0.0097675863 0.7854393968 0.0750441977 0.2563369815 0.0461210005 1.2222369691 .1580499183
0.0085 0.01 0.7852 0.1963 0.1046067401 0.0184132696 0.0833277854 0.0340521176 0.8317851997 0.1114741192 0.2458884633 0.0605012416 1.2656081885 .2244407480
0.009000000000000001 0.0 0.7928 0.1982 0.0994134977 0.0433610197 0.0000000000 0.0000000000 0.7628763085 0.1051569769 0.2486747348 0.0287539983 1.1109645410 .1772719949
0.009000000000000001 0.0005 0.7924 0.1981 0.1068324154 0.0529608888 0.0067045345 0.0076623251 0.7939767815 0.1301404798 0.2500678706 0.0339536655 1.1575816020 .2247173592
0.0005 0.0085 0.7928 0.1982 0.0051932424 0.0059351342 0.0747076697 0.0409056223 0.8147104302 0.0840923332 0.2437987596 0.0769384376 1.1384101019 .2078715273
0.009000000000000001 0.001 0.792 0.198 0.1090580907 0.0374195973 0.0047889532 0.0104920707 0.7799510780 0.1108720220 0.2612129567 0.0534136321 1.1550110786 .2121973221
0.009000000000000001 0.0015 0.7916 0.1979 0.1075743072 0.0277590484 0.0114934876 0.0166996504 0.7976356607 0.0401921952 0.2347433771 0.0503460070 1.1514468326 .1349969010
0.009000000000000001 0.002 0.7912 0.1978 0.1001553894 0.0269542667 0.0143668596 0.0191558127 0.8238576282 0.0980567484 0.2333502413 0.0349674303 1.1717301185 .1791342581
0.009000000000000001 0.0025 0.7908 0.1977 0.1031229565 0.0184132696 0.0220291847 0.0155622558 0.8037337927 0.1012069467 0.2528541421 0.0547769930 1.1817400760 .1899594651
0.009000000000000001 0.003 0.7904 0.1976 0.1261216015 0.0357342398 0.0306493004 0.0129921043 0.8275165073 0.0213347485 0.2444953275 0.0673044638 1.2287827367 .1373655564
0.009000000000000001 0.0035 0.79 0.1975 0.1179607920 0.0474810735 0.0325648817 0.0204528112 0.8049534191 0.0632561789 0.2521575742 0.0495690158 1.2076366670 .1807590794
0.009000000000000001 0.004 0.7896 0.1974 0.1120256578 0.0258706501 0.0402272068 0.0254130574 0.7860492100 0.1057212792 0.2291708340 0.0342382779 1.1674729086 .1912432646
0.009000000000000001 0.0045 0.7892 0.1973 0.1075743072 0.0522494104 0.0421427880 0.0071674488 0.8531286616 0.0768848454 0.2723580429 0.0596613545 1.2752037997 .1959630591
0.009000000000000001 0.005 0.7888 0.1972 0.1105418743 0.0271171338 0.0488473225 0.0273599731 0.8372735185 0.1625172190 0.2709649071 0.0312758205 1.2676276224 .2482701464
0.009000000000000001 0.0055 0.7884 0.1971 0.1097999825 0.0456368982 0.0469317412 0.0350085253 0.7756823856 0.1101451611 0.2633026604 0.0432994127 1.1957167697 .2340899973
0.0005 0.009000000000000001 0.7924 0.1981 0.0081608095 0.0055518097 0.0689609259 0.0177643699 0.8134908038 0.0826651217 0.2528541421 0.0322534249 1.1434666813 .1382347262
0.009000000000000001 0.006 0.7879999999999999 0.19699999999999998 0.1046067401 0.0301905289 0.0411849974 0.0560450764 0.8372735185 0.0682990780 0.2598198210 0.0419331552 1.2428850770 .1964678385
0.009000000000000001 0.0065 0.7876 0.1969 0.1238959262 0.0394251089 0.0536362757 0.0333993008 0.8025141663 0.0860160914 0.2556404137 0.0310266068 1.2356867819 .1898671079
0.009000000000000001 0.006999999999999999 0.7872 0.1968 0.1075743072 0.0325080688 0.0660875540 0.0237717385 0.8366637053 0.0838443250 0.2626060925 0.0367534458 1.2729316590 .1768775781
0.009000000000000001 0.0075 0.7868 0.1967 0.1112837661 0.0273596168 0.0612986008 0.0305293418 0.7909277156 0.0572835030 0.2584266852 0.0594984785 1.2219367677 .1746709401
0.009000000000000001 0.008 0.7864 0.1966 0.0897689046 0.0231774399 0.0833277854 0.0486874290 0.8452010900 0.1037327917 0.2465850312 0.0327905216 1.2648828112 .2083881822
0.009000000000000001 0.0085 0.7859999999999999 0.1965 0.1068324154 0.0158424730 0.0727920884 0.0360414466 0.7939767815 0.0548967374 0.2591232531 0.0651356156 1.2327245384 .1719162726
0.009000000000000001 0.009000000000000001 0.7856 0.1964 0.1083161990 0.0373607151 0.0785388323 0.0300447183 0.8104417378 0.0735223323 0.2270811304 0.0586773174 1.2243778995 .1996050831
0.009000000000000001 0.0095 0.7852 0.1963 0.1016391730 0.0250930567 0.0680031352 0.0317085122 0.8360538921 0.1447917934 0.2772340181 0.0362215300 1.2829302184 .2378148923
0.009000000000000001 0.01 0.7848 0.1962 0.0957040388 0.0245609880 0.0689609259 0.0231460566 0.8232478150 0.0754790110 0.2800202896 0.0437453505 1.2679330693 .1669314061
0.0095 0.0 0.7924 0.1981 0.1149932249 0.0293023772 0.0000000000 0.0000000000 0.8275165073 0.0642593820 0.2507644385 0.0164838047 1.1932741707 .1100455639
0.0 0.002 0.7984 0.1996 0.0000000000 0.0000000000 0.0201136034 0.0266809598 0.8592267935 0.1057212792 0.2716614750 0.1200039097 1.1510018719 .2524061487
0.0005 0.0095 0.792 0.198 0.0089027013 0.0036345126 0.0852433667 0.0175565924 0.8262968809 0.0560232167 0.2549438458 0.0372256722 1.1753867947 .1144399939
0.0095 0.0005 0.792 0.198 0.1179607920 0.0336396997 0.0019155813 0.0046921967 0.8098319246 0.1130114002 0.2514610063 0.0350782624 1.1811693042 .1864215590
0.0095 0.001 0.7916 0.1979 0.1179607920 0.0294522625 0.0057467438 0.0093843934 0.8092221114 0.0622607029 0.2730546108 0.0452715540 1.2059842580 .1463689128
0.0095 0.0015 0.7912 0.1978 0.1149932249 0.0589792295 0.0019155813 0.0076623251 0.7915375288 0.1316744713 0.2431021917 0.0781150494 1.1515485267 .2764310753
0.0095 0.002 0.7908 0.1977 0.1142513331 0.0286950081 0.0134090689 0.0195351726 0.8012945399 0.0426694969 0.2814134254 0.0462890193 1.2103683673 .1371886969
0.0095 0.0025 0.7904 0.1976 0.1164770085 0.0439159826 0.0229869753 0.0127065287 0.8378833317 0.0302211509 0.2500678706 0.0527555334 1.2274151861 .1395991956
0.0095 0.003 0.79 0.1975 0.1216702509 0.0458294598 0.0306493004 0.0274937635 0.8293459469 0.0624277179 0.2598198210 0.0487796498 1.2414853192 .1845305910
0.0095 0.0035 0.7896 0.1974 0.1187026838 0.0406350860 0.0181980221 0.0185722495 0.7836099572 0.1186866313 0.2807168575 0.0994507706 1.2012275206 .2773447374
0.0095 0.004 0.7892 0.1973 0.1083161990 0.0258706501 0.0344804629 0.0266809598 0.7933669683 0.0458618446 0.2744477465 0.0909708057 1.2106113767 .1893842602
0.0095 0.0045 0.7888 0.1972 0.1142513331 0.0525435388 0.0363960442 0.0114934876 0.8342244525 0.1169570203 0.2444953275 0.0529391592 1.2293671573 .2339332059
0.0095 0.005 0.7884 0.1971 0.1075743072 0.0169177354 0.0411849974 0.0300447183 0.8342244525 0.1115541532 0.2500678706 0.0593351554 1.2330516277 .2178517623
0.0005 0.01 0.7916 0.1979 0.0037094589 0.0046921356 0.0852433667 0.0259842086 0.7866590232 0.0562881034 0.2619095246 0.0799567698 1.1375213734 .1669212174
0.0095 0.0055 0.7879999999999999 0.19699999999999998 0.1283472768 0.0920185088 0.0488473225 0.0266809598 0.8403225845 0.0271623695 0.2507644385 0.0484603033 1.2682816223 .1943221414
0.0095 0.006 0.7876 0.1969 0.1038648483 0.0427473894 0.0488473225 0.0195351726 0.8336146393 0.0485711521 0.2584266852 0.0545639903 1.2447534953 .1654177044
0.0095 0.0065 0.7872 0.1968 0.1031229565 0.0390886153 0.0507629038 0.0323954189 0.8366637053 0.0869791165 0.2556404137 0.0372777726 1.2461899793 .1957409233
0.0095 0.006999999999999999 0.7868 0.1967 0.1238959262 0.0479884136 0.0498051131 0.0376352006 0.8330048261 0.1002322183 0.2521575742 0.0209434229 1.2588634396 .2067992554
0.0095 0.0075 0.7864 0.1966 0.1097999825 0.0589045249 0.0632141821 0.0333993008 0.8433716504 0.1116874159 0.2472815990 0.0192030514 1.2636674140 .2231942930
0.0095 0.008 0.7859999999999999 0.1965 0.1327986275 0.0483995546 0.0689609259 0.0385978932 0.8238576282 0.1688819268 0.2633026604 0.0395513183 1.2889198420 .2954306929
0.0095 0.0085 0.7856 0.1964 0.1172189002 0.0340301155 0.0727920884 0.0164784532 0.7939767815 0.1097392692 0.2486747348 0.0572034508 1.2326625049 .2174512887
0.0095 0.009000000000000001 0.7852 0.1963 0.1053486319 0.0662904275 0.0689609259 0.0459739506 0.7872688364 0.1161145818 0.2772340181 0.0817807482 1.2388124123 .3101597081
0.0095 0.0095 0.7848 0.1962 0.1224121427 0.0466861594 0.0890745293 0.0306493004 0.8080024850 0.0467611821 0.2521575742 0.0156379102 1.2716467312 .1397345521
0.0095 0.01 0.7844 0.1961 0.1135094414 0.0313355975 0.0900323199 0.0317085122 0.7775118252 0.0597492468 0.2528541421 0.0654329043 1.2339077286 .1882262608
0.001 0.0 0.7992 0.1998 0.0118702684 0.0098423066 0.0000000000 0.0000000000 0.8354440789 0.0760679329 0.2674820677 0.0350782624 1.1147964150 .1209885019
0.01 0.0 0.792 0.198 0.1431851123 0.0534162077 0.0000000000 0.0000000000 0.8384931449 0.0528817402 0.2368330808 0.0332606606 1.2185113380 .1395586085
0.01 0.0005 0.7916 0.1979 0.1090580907 0.0218070755 0.0038311625 0.0038311625 0.7994651003 0.1281130303 0.2633026604 0.0573728425 1.1756570139 .2111241108
0.01 0.001 0.7912 0.1978 0.1149932249 0.0545176887 0.0057467438 0.0038311625 0.8275165073 0.0926113325 0.2633026604 0.0495690158 1.2115591364 .2005291995
0.01 0.0015 0.7908 0.1977 0.1320567357 0.0570051024 0.0095779064 0.0060575999 0.8080024850 0.0708013868 0.2507644385 0.0599210351 1.2004015656 .1937851242
0.01 0.002 0.7904 0.1976 0.1276053851 0.0429016198 0.0086201157 0.0111696623 0.8208085622 0.0330426480 0.2549438458 0.0529391592 1.2119779088 .1400530893
0.01 0.0025 0.79 0.1975 0.1201864673 0.0698482338 0.0335226723 0.0209841415 0.7909277156 0.1065760877 0.2653923640 0.0276529554 1.2100292192 .2250614184
0.01 0.003 0.7896 0.1974 0.1335405193 0.0300443270 0.0229869753 0.0111696623 0.8006847267 0.0965432710 0.2723580429 0.0874907010 1.2295702642 .2252479613
0.01 0.0035 0.7892 0.1973 0.1164770085 0.0346710403 0.0325648817 0.0164784532 0.8104417378 0.0515138773 0.2674820677 0.0437009615 1.2269656957 .1463643323
0.01 0.004 0.7888 0.1972 0.1157351167 0.0294522625 0.0363960442 0.0356318714 0.7890982760 0.0640042454 0.2486747348 0.0463309288 1.1899041717 .1754193081
0.01 0.0045 0.7884 0.1971 0.1231540344 0.0441160564 0.0344804629 0.0093843934 0.8397127713 0.0791912348 0.2514610063 0.0921367380 1.2488082749 .2248284226
0.001 0.0005 0.7988 0.1997 0.0118702684 0.0118702684 0.0038311625 0.0071674488 0.8281263205 0.0703376633 0.2535507100 0.0552708072 1.0973784614 .1446461877
0.01 0.005 0.7879999999999999 0.19699999999999998 0.1231540344 0.0614293557 0.0392694161 0.0229869753 0.8147104302 0.0863612617 0.2542472779 0.0548478101 1.2313811586 .2256254028
0.01 0.0055 0.7876 0.1969 0.1350243028 0.0306249473 0.0459739506 0.0231460566 0.8354440789 0.0948646702 0.2653923640 0.0485403369 1.2818346963 .1971760110
0.01 0.006 0.7872 0.1968 0.1127675496 0.0415988978 0.0565096476 0.0221744564 0.8147104302 0.1183351896 0.2312605377 0.0251537212 1.2152481651 .2072622650
0.01 0.0065 0.7868 0.1967 0.1090580907 0.0343520727 0.0584252289 0.0497313824 0.7921473419 0.0805692248 0.2514610063 0.0794698178 1.2110916678 .2441224977
0.01 0.006999999999999999 0.7864 0.1966 0.1142513331 0.0543964034 0.0680031352 0.0266809598 0.8659347387 0.0797900429 0.2493713027 0.0473666162 1.2975605097 .2082340223
0.01 0.0075 0.7859999999999999 0.1965 0.1127675496 0.0241997773 0.0651297633 0.0261250455 0.7945865947 0.0921282237 0.2528541421 0.0516776385 1.2253380497 .1941306850
0.01 0.008 0.7856 0.1964 0.1105418743 0.0127639887 0.0766232510 0.0284126619 0.8073926719 0.1108720220 0.2605163889 0.0399905198 1.2550741861 .1920391924
0.01 0.0085 0.7852 0.1963 0.0964459306 0.0384067848 0.0660875540 0.0350085253 0.8330048261 0.0859295822 0.2549438458 0.0272997742 1.2504821565 .1866446665
0.01 0.009000000000000001 0.7848 0.1962 0.1105418743 0.0319616758 0.0881167386 0.0231460566 0.8323950129 0.0885384921 0.2598198210 0.0622405915 1.2908734468 .2058868160
0.01 0.0095 0.7844 0.1961 0.1090580907 0.0362237728 0.0890745293 0.0323954189 0.8305655733 0.1673423413 0.2465850312 0.0520145481 1.2752832245 .2879760811
0.001 0.001 0.7984 0.1996 0.0103864848 0.0109035377 0.0076623251 0.0097675863 0.8567875408 0.1308472127 0.2507644385 0.0320723940 1.1256007892 .1835907307
0.01 0.01 0.784 0.196 0.1008972812 0.0226975238 0.0881167386 0.0409056223 0.8445912768 0.1303916945 0.2646957962 0.0754097070 1.2983010928 .2694045476
0.001 0.0015 0.7979999999999999 0.1995 0.0118702684 0.0072690252 0.0134090689 0.0127065287 0.7567781766 0.0619973417 0.2319571056 0.0737967569 1.0140146195 .1557696525
0.001 0.002 0.7976 0.1994 0.0148378355 0.0081270172 0.0143668596 0.0242303995 0.7927571551 0.0758721335 0.2479781669 0.0508828417 1.0699400171 .1591123919
0.001 0.0025 0.7972 0.1993 0.0148378355 0.0104919341 0.0201136034 0.0164784532 0.8043436059 0.0936336341 0.2598198210 0.0649864612 1.0991148658 .1855904826
0.001 0.003 0.7968 0.1992 0.0103864848 0.0086518705 0.0296915098 0.0111696623 0.8330048261 0.1125365603 0.2514610063 0.0708173543 1.1245438270 .2031754474
0.001 0.0035 0.7964 0.1991 0.0089027013 0.0059351342 0.0316070910 0.0129921043 0.8293459469 0.1034887311 0.2528541421 0.0732688763 1.1227098813 .1956848459
0.0 0.0025 0.7979999999999999 0.1995 0.0000000000 0.0000000000 0.0296915098 0.0252682524 0.8525188484 0.0595747232 0.2417090560 0.0668995343 1.1239194142 .1517425099
0.001 0.004 0.7959999999999999 0.19899999999999998 0.0178054026 0.0055518097 0.0373538349 0.0259842086 0.7915375288 0.0757347727 0.2751443144 0.0737178158 1.1218410807 .1809886068
0.001 0.0045 0.7956 0.1989 0.0170635108 0.0173037410 0.0306493004 0.0166996504 0.8384931449 0.0574649855 0.2403159202 0.0508064983 1.1265218763 .1422748752
0.001 0.005 0.7952 0.1988 0.0118702684 0.0151316825 0.0431005787 0.0249761241 0.7915375288 0.0488764421 0.2347433771 0.0179492988 1.0812517530 .1069335475
0.001 0.0055 0.7948 0.1987 0.0089027013 0.0075658413 0.0440583693 0.0394442326 0.7811707044 0.0753211875 0.2667854998 0.0511111877 1.1009172748 .1734424491
0.001 0.006 0.7944 0.1986 0.0126121602 0.0059351342 0.0555518570 0.0530169778 0.8281263205 0.0999498525 0.2646957962 0.0717160531 1.1609861339 .2306180176
0.001 0.0065 0.794 0.1985 0.0126121602 0.0075658413 0.0593830195 0.0206314417 0.8531286616 0.0496014722 0.2424056238 0.0402806604 1.1675294651 .1180794156
0.001 0.006999999999999999 0.7936 0.1984 0.0103864848 0.0158424730 0.0478895319 0.0290512284 0.8122711774 0.0827730162 0.2633026604 0.0290895289 1.1338498545 .1567562465
0.001 0.0075 0.7932 0.1983 0.0148378355 0.0066356818 0.0498051131 0.0197221163 0.8049534191 0.0759700963 0.2688752035 0.0603084597 1.1384715712 .1626363541
0.001 0.008 0.7928 0.1982 0.0118702684 0.0055518097 0.0718342978 0.0234609834 0.7884884628 0.0910726967 0.2598198210 0.0566922390 1.1320128500 .1767777288
0.001 0.0085 0.7924 0.1981 0.0118702684 0.0143858152 0.0737498791 0.0155622558 0.7909277156 0.0962346280 0.2702683392 0.0570335560 1.1468162023 .1832162550
0.0 0.003 0.7976 0.1994 0.0000000000 0.0000000000 0.0344804629 0.0339441867 0.8293459469 0.0782844351 0.2465850312 0.0369640690 1.1104114410 .1491926908
0.001 0.009000000000000001 0.792 0.198 0.0066770260 0.0109035377 0.0833277854 0.0306493004 0.7781216384 0.1489442985 0.2375296487 0.0399905198 1.1056560985 .2304876564
0.001 0.0095 0.7916 0.1979 0.0103864848 0.0143858152 0.0852433667 0.0140765900 0.7720235065 0.0560762942 0.2605163889 0.0817570127 1.1281697469 .1662957121
0.001 0.01 0.7912 0.1978 0.0096445931 0.0075658413 0.0986524356 0.0426620206 0.8342244525 0.0290158321 0.2354399450 0.0441867880 1.1779614262 .1234304820
0.0015 0.0 0.7988 0.1997 0.0140959437 0.0127639887 0.0000000000 0.0000000000 0.8214183754 0.0658598252 0.2326536735 0.0469137307 1.0681679926 .1255375446
0.0015 0.0005 0.7984 0.1996 0.0207729697 0.0159808379 0.0028733719 0.0046921967 0.8055632323 0.0302211509 0.2674820677 0.0620532135 1.0966916416 .1129473990
0.0015 0.001 0.7979999999999999 0.1995 0.0140959437 0.0086518705 0.0009577906 0.0038311625 0.7976356607 0.0788146695 0.2848962648 0.0758459757 1.0975856598 .1671436782
0.0015 0.0015 0.7976 0.1994 0.0155797272 0.0143858152 0.0057467438 0.0153246502 0.8201987490 0.0871840950 0.2633026604 0.0702947099 1.1048278804 .1871892703
0.0015 0.002 0.7972 0.1993 0.0140959437 0.0127639887 0.0114934876 0.0143348977 0.7854393968 0.0977680998 0.2639992283 0.0425761984 1.0750280564 .1674431846
0.0015 0.0025 0.7968 0.1992 0.0126121602 0.0100635096 0.0239447659 0.0209841415 0.8323950129 0.0656788913 0.2542472779 0.0607253803 1.1231992169 .1574519227
0.0015 0.003 0.7964 0.1991 0.0252243203 0.0072690252 0.0258603472 0.0114934876 0.8793506290 0.1047459567 0.2458884633 0.0654329043 1.1763237598 .1889413738
0.0 0.0035 0.7972 0.1993 0.0000000000 0.0000000000 0.0431005787 0.0249761241 0.8360538921 0.0912195751 0.2619095246 0.0819940587 1.1410639954 .1981897579
0.0015 0.0035 0.7959999999999999 0.19899999999999998 0.0259662121 0.0175563637 0.0296915098 0.0229869753 0.8262968809 0.0905321039 0.2444953275 0.0477339629 1.1264499303 .1788094058
0.0015 0.004 0.7956 0.1989 0.0148378355 0.0046921356 0.0335226723 0.0249761241 0.8311753865 0.0496314519 0.2305639698 0.0566579942 1.1100998641 .1359577058
0.0015 0.0045 0.7952 0.1988 0.0163216190 0.0159808379 0.0335226723 0.0135452051 0.8055632323 0.1122718926 0.2577301173 0.0768122054 1.1131376409 .2186101410
0.0015 0.005 0.7948 0.1987 0.0103864848 0.0086518705 0.0344804629 0.0195351726 0.8317851997 0.1576293390 0.2674820677 0.0645068498 1.1441342151 .2503232319
0.0015 0.0055 0.7944 0.1986 0.0178054026 0.0165227143 0.0373538349 0.0375375735 0.8336146393 0.0861197878 0.2709649071 0.0615822741 1.1597387839 .2017623497
0.0015 0.006 0.794 0.1985 0.0185472943 0.0215020664 0.0469317412 0.0355287399 0.7909277156 0.0811395358 0.2688752035 0.0800780451 1.1252819546 .2182483872
0.0015 0.0065 0.7936 0.1984 0.0178054026 0.0165227143 0.0459739506 0.0306493004 0.8299557601 0.0362620996 0.2883791042 0.0646571105 1.1821142175 .1480912248
0.0015 0.006999999999999999 0.7932 0.1983 0.0215148614 0.0171760363 0.0565096476 0.0380232026 0.8232478150 0.1299345793 0.2793237217 0.0481388384 1.1805960457 .2332726566
0.0015 0.0075 0.7928 0.1982 0.0163216190 0.0145380503 0.0574674382 0.0314762122 0.8061730455 0.1110864749 0.2479781669 0.0606294223 1.1279402696 .2177301597
0.0015 0.008 0.7924 0.1981 0.0200310779 0.0100635096 0.0641719727 0.0206314417 0.8000749135 0.1185361410 0.2479781669 0.0576764939 1.1322561310 .2069075862
0.0 0.004 0.7968 0.1992 0.0000000000 0.0000000000 0.0421427880 0.0317085122 0.8110515510 0.0383746486 0.2521575742 0.0614560808 1.1053519132 .1315392416
0.0015 0.0085 0.792 0.198 0.0163216190 0.0059351342 0.0574674382 0.0397223388 0.7793412648 0.0559700890 0.2417090560 0.0588754406 1.0948393780 .1605030026
0.0015 0.009000000000000001 0.7916 0.1979 0.0178054026 0.0098423066 0.0622563914 0.0264044657 0.7884884628 0.0457319241 0.2403159202 0.0815906707 1.1088661770 .1635693671
0.0015 0.0095 0.7912 0.1978 0.0148378355 0.0104919341 0.0900323199 0.0518977600 0.8183693094 0.0588209005 0.2542472779 0.0721208506 1.1774867427 .1933314452
0.0015 0.01 0.7908 0.1977 0.0200310779 0.0089027013 0.0909901105 0.0587306098 0.8037337927 0.0521167350 0.2256879946 0.0667252408 1.1404429757 .1864752869
0.002 0.0 0.7984 0.1996 0.0244824285 0.0100635096 0.0000000000 0.0000000000 0.8452010900 0.0773670077 0.2723580429 0.0851296014 1.1420415614 .1725601187
0.002 0.0005 0.7979999999999999 0.1995 0.0192891861 0.0098423066 0.0038311625 0.0111696623 0.8055632323 0.1064923124 0.2563369815 0.0143432106 1.0850205624 .1418474919
0.002 0.001 0.7976 0.1994 0.0289337792 0.0241086290 0.0095779064 0.0121151997 0.7872688364 0.0576458966 0.2688752035 0.0754611636 1.0946557255 .1693308889
0.002 0.0015 0.7972 0.1993 0.0356108051 0.0241997773 0.0095779064 0.0200907859 0.7750725725 0.0874736591 0.2556404137 0.0364884572 1.0759016977 .1682526795
0.002 0.002 0.7968 0.1992 0.0281918874 0.0159808379 0.0143668596 0.0135452051 0.8031239795 0.0715952896 0.2417090560 0.0592041726 1.0873917825 .1603255052
0.002 0.0025 0.7964 0.1991 0.0200310779 0.0137600425 0.0134090689 0.0111696623 0.7848295836 0.0496314519 0.2542472779 0.0506151361 1.0725170083 .1251762928
0.0 0.0045 0.7964 0.1991 0.0000000000 0.0000000000 0.0507629038 0.0223393245 0.7951964079 0.1155366701 0.2535507100 0.0675922140 1.0995100217 .2054682086
0.002 0.003 0.7959999999999999 0.19899999999999998 0.0244824285 0.0223061578 0.0220291847 0.0076623251 0.7793412648 0.0398203815 0.2507644385 0.0952032739 1.0766173165 .1649921383
0.002 0.0035 0.7956 0.1989 0.0244824285 0.0207729697 0.0249025566 0.0237717385 0.8073926719 0.0903182547 0.2542472779 0.0555510158 1.1110249349 .1904139787
0.002 0.004 0.7952 0.1988 0.0215148614 0.0236476184 0.0335226723 0.0302879994 0.7884884628 0.0375121868 0.2800202896 0.0663167746 1.1235462861 .1577645792
0.002 0.0045 0.7948 0.1987 0.0289337792 0.0135991008 0.0325648817 0.0111696623 0.7866590232 0.1094270658 0.2674820677 0.0571695122 1.1156397518 .1913653411
0.002 0.005 0.7944 0.1986 0.0281918874 0.0223061578 0.0440583693 0.0185722495 0.7811707044 0.1202059219 0.2535507100 0.0566579942 1.1069716711 .2177423234
0.002 0.0055 0.794 0.1985 0.0274499956 0.0191172137 0.0431005787 0.0200907859 0.7781216384 0.0842690351 0.2570335494 0.0596613545 1.1057057621 .1831383892
0.002 0.006 0.7936 0.1984 0.0215148614 0.0109035377 0.0507629038 0.0323954189 0.8183693094 0.0511080216 0.2584266852 0.0527555334 1.1490737598 .1471625116
0.002 0.0065 0.7932 0.1983 0.0237405368 0.0179286248 0.0612986008 0.0305293418 0.8293459469 0.1293609139 0.2807168575 0.0514895140 1.1951019420 .2293083945
0.002 0.006999999999999999 0.7928 0.1982 0.0274499956 0.0275999694 0.0555518570 0.0215023465 0.8055632323 0.0761070323 0.2521575742 0.0485803043 1.1407226591 .1737896525
0.002 0.0075 0.7924 0.1981 0.0200310779 0.0173037410 0.0794966229 0.0467652987 0.7951964079 0.1328441343 0.2626060925 0.0568631536 1.1573302012 .2537763276
