# Supplementary material for: Multipressure Sampling for Improving the Performance of MOF-based Electronic Noses
Source: ACS Sens. 2024 Jul 12;9(7):3531–9. doi: 10.1021/acssensors.4c00199 (PMC11287752; doi:10.1021/acssensors.4c00199)
Supplement: Supplementary file 2 — se4c00199_si_002.zip [file se4c00199_si_002.zip › Multiplex_Adsorption_Data/H2S_0.1bar/HKUST-1_v2_EQeq.csv]

H2S_comp CO2_comp N2_comp O2_comp H2S_mass H2S_error CO2_mass CO2_error N2_mass N2_error O2_mass O2_error total_mass total_error
0.0 0.0 0.8 0.2 0.0000000000 0.0000000000 0.0000000000 0.0000000000 1.5445412589 0.0886777599 0.5918386907 0.0961008602 2.1363799496 .1847786201
0.0 0.0005 0.7996 0.1999 0.0000000000 0.0000000000 0.0918351272 0.0439464580 1.4831764263 0.1243573068 0.5872097848 0.0959733691 2.1622213383 .2642771339
0.0 0.005 0.7959999999999999 0.19899999999999998 0.0000000000 0.0000000000 0.8192420749 0.0590388323 1.5601719238 0.2314206325 0.6103543146 0.0325571684 2.9897683133 .3230166332
0.002 0.008 0.792 0.198 3.2827403171 0.8916154450 1.0592863677 0.2002847368 1.2840301770 0.0311969398 0.4701645912 0.0449275998 6.0962214530 1.1680247214
0.002 0.0085 0.7916 0.1979 3.7046157623 0.7620898923 1.2365918112 0.2350042352 1.3604467610 0.0787833021 0.5521623539 0.0670466179 6.8538166884 1.1429240475
0.002 0.009000000000000001 0.7912 0.1978 3.8137821963 0.4745954966 1.2747806759 0.1150993646 1.4235483342 0.1626077278 0.5270340073 0.0447716008 7.0391452137 .7970741898
0.002 0.0095 0.7908 0.1977 3.6813738763 0.9079686326 1.3311547144 0.1567937445 1.3262908636 0.1195088399 0.5118247448 0.0697822437 6.8506441991 1.2540534607
0.002 0.01 0.7904 0.1976 3.8813949555 0.7570797835 1.5357379184 0.1910222443 1.3378691339 0.1526576389 0.5085183834 0.0512901810 7.2635203912 1.1520498477
0.0025 0.0 0.7979999999999999 0.1995 4.7962801029 0.8556007943 0.0000000000 0.0000000000 1.3621835016 0.1867873227 0.4840513091 0.0516639468 6.6425149136 1.0940520638
0.0025 0.0005 0.7976 0.1994 4.7321888416 0.8241496828 0.0736499535 0.0428028154 1.3720250313 0.1722401485 0.5283565518 0.0652485103 6.7062203782 1.1044411570
0.0025 0.001 0.7972 0.1993 4.7927586050 0.3206845420 0.1427536135 0.0541295373 1.3859189557 0.1135851332 0.5541461708 0.0391437444 6.8755773450 .5275429569
0.0025 0.0015 0.7968 0.1992 4.3835605522 0.3798101568 0.2045832041 0.0896438686 1.3077656311 0.1600735127 0.5276952796 0.0249537209 6.4236046670 .6544812590
0.0025 0.002 0.7964 0.1991 4.7216243480 0.4357651216 0.2836887096 0.0748911290 1.3407637015 0.2186239892 0.5316629132 0.0866645195 6.8777396723 .8159447593
0.0 0.0055 0.7956 0.1989 0.0000000000 0.0000000000 0.8165142989 0.1598434356 1.4924390425 0.1181097078 0.5561299876 0.1296768261 2.8650833290 .4076299695
0.0025 0.0025 0.7959999999999999 0.19899999999999998 4.6899308671 0.5681283934 0.3491553349 0.0772388360 1.3737617719 0.1386301460 0.5501785371 0.0235100664 6.9630265110 .8075074418
0.0025 0.003 0.7956 0.1989 4.7286673437 0.7167735352 0.3927997518 0.0409065367 1.3517630583 0.0732274111 0.5349692746 0.0732073513 7.0081994284 .9041148343
0.0025 0.0035 0.7952 0.1988 5.1611072825 0.6823292663 0.5037293113 0.0969800156 1.4530729235 0.1290860313 0.4919865764 0.0663121258 7.6098960937 .9747074390
0.0025 0.004 0.7948 0.1987 4.6990867616 0.6924178269 0.6501199596 0.1192481586 1.3691304638 0.1608504717 0.5204212845 0.0601139786 7.2387584695 1.0326304358
0.0025 0.0045 0.7944 0.1986 4.5152645726 0.5778416406 0.6764884614 0.0820149317 1.3245541231 0.1544560353 0.5058732943 0.0861178625 7.0221804514 .9004304701
0.0025 0.005 0.794 0.1985 4.5863988296 0.6439409123 0.6919458590 0.1166405603 1.3691304638 0.1660583928 0.5237276459 0.0516639468 7.1712027983 .9783038122
0.0025 0.0055 0.7936 0.1984 4.4730065981 0.9494668808 0.7774161754 0.0866423817 1.4015496206 0.1150509597 0.5045507498 0.0623983195 7.1565231439 1.2135585417
0.0025 0.006 0.7932 0.1983 4.6575330867 1.0772293651 0.8365179899 0.0298812895 1.3332378258 0.1949005014 0.4919865764 0.0322332084 7.3192754788 1.3342443644
0.0025 0.0065 0.7928 0.1982 4.6251353062 1.3201106858 0.9310808931 0.1917134796 1.3592889340 0.1227842676 0.5118247448 0.1040868616 7.4273298781 1.7386952946
0.0025 0.006999999999999999 0.7924 0.1981 4.2842543121 0.7523633848 1.0356456419 0.1958940809 1.3587100205 0.1102431317 0.5402594529 0.0637845020 7.2188694274 1.1222850994
0.0 0.006 0.7952 0.1988 0.0000000000 0.0000000000 0.9556308776 0.1734183016 1.5318051616 0.2493874494 0.5786132451 0.0834356876 3.0660492843 .5062414386
0.0025 0.0075 0.792 0.198 4.6356997999 0.5496894623 1.0701974719 0.2048235113 1.2886614851 0.0872144307 0.5640652550 0.0643306121 7.5586240119 .9060580164
0.0025 0.008 0.7916 0.1979 5.0406720552 0.7753516270 1.1102048540 0.1387804006 1.3859189557 0.1755320767 0.5250501904 0.0632060082 8.0618460553 1.1528701125
0.0025 0.0085 0.7912 0.1978 4.3603186662 0.6398886256 1.1984029464 0.1759926498 1.3471317502 0.1315853993 0.5230663736 0.0488447059 7.4289197364 .9963113806
0.0025 0.009000000000000001 0.7908 0.1977 4.2666468228 0.5502666930 1.1920381356 0.1708245177 1.2782410419 0.1158174327 0.5091796557 0.0954617024 7.2461056560 .9323703458
0.0025 0.0095 0.7904 0.1976 5.0399677557 1.1383398611 1.4293546523 0.2205285055 1.3367113069 0.1884236767 0.5336467301 0.1095878012 8.3396804450 1.6568798445
0.0025 0.01 0.79 0.1975 4.7138770526 1.3228808495 1.4320824284 0.2218293053 1.3396058745 0.1347961304 0.4714871357 0.0488805027 7.9570524912 1.7283867879
0.003 0.0 0.7976 0.1994 5.3266176825 0.9151407524 0.0000000000 0.0000000000 1.3946026584 0.0846402445 0.5111634726 0.1201697495 7.2323838135 1.1199507464
0.003 0.0005 0.7972 0.1993 5.5541064451 0.6225689543 0.0691036600 0.0342152001 1.3859189557 0.1297283058 0.4959542101 0.0529017824 7.5050832709 .8394142426
0.003 0.001 0.7968 0.1992 5.5787569302 0.5539646355 0.1345702853 0.0421017209 1.4009707071 0.1273083340 0.5005831161 0.0170397947 7.6148810387 .7404144851
0.003 0.0015 0.7964 0.1991 5.4209938255 0.9532230965 0.1836702543 0.0493351395 1.3720250313 0.1578641005 0.5257114627 0.0630119968 7.5024005738 1.2234343333
0.0 0.0065 0.7948 0.1987 0.0000000000 0.0000000000 1.0611048850 0.2869917718 1.4652301073 0.1802049073 0.5607588936 0.0380102160 3.0870938859 .5052068951
0.003 0.002 0.7959999999999999 0.19899999999999998 5.3477466698 0.6198732573 0.2718683467 0.0472114568 1.2707151662 0.1435892252 0.5204212845 0.0930116545 7.4107514672 .9036855938
0.003 0.0025 0.7956 0.1989 5.8421649711 0.4717230096 0.3509738523 0.0475604006 1.3453950096 0.1073349996 0.5105022003 0.0641945201 8.0490360333 .6908129299
0.003 0.003 0.7952 0.1988 5.2547791259 1.0535474182 0.4200775123 0.0832555305 1.3257119501 0.1148527065 0.4959542101 0.0551677076 7.4965227984 1.3068233628
0.003 0.0035 0.7948 0.1987 5.2230856451 1.1115926963 0.4800885855 0.1130702568 1.3662358962 0.2127694225 0.5171149231 0.1011206189 7.5865250499 1.5385529945
0.003 0.004 0.7944 0.1986 5.5322731583 0.9955916607 0.5682866779 0.0856828573 1.3731828584 0.2686707625 0.5389369083 0.0630119968 8.0126796029 1.4129572773
0.003 0.0045 0.794 0.1985 5.5696010357 0.8325357223 0.6137496122 0.2000369106 1.3621835016 0.1633562233 0.5515010816 0.0779516335 8.0970352311 1.2738804897
0.003 0.005 0.7936 0.1984 5.0512365489 0.9502418630 0.6792162375 0.0576788302 1.3089234582 0.0406725371 0.5019056606 0.0670987740 7.5412819052 1.1156920043
0.003 0.0055 0.7932 0.1983 5.4688861966 0.4994472289 0.7937828317 0.1460032772 1.2961873608 0.1360828544 0.5349692746 0.0338219924 8.0938256637 .8153553529
0.003 0.006 0.7928 0.1982 5.2378759361 1.2326538398 0.8447013181 0.1421936396 1.3181860744 0.0605622122 0.5105022003 0.0453538307 7.9112655289 1.4807635223
0.003 0.0065 0.7924 0.1981 5.6872190647 1.2923311863 0.9047123913 0.2168539073 1.3639202421 0.1102309709 0.5382756360 0.0777269238 8.4941273341 1.6971429883
0.0 0.006999999999999999 0.7944 0.1986 0.0000000000 0.0000000000 1.0965659737 0.1533819956 1.4941757831 0.1159793666 0.5878710570 0.0241703838 3.1786128138 .2935317460
0.003 0.006999999999999999 0.792 0.198 5.5132570698 0.5868738648 0.9065309086 0.0959860256 1.3187649879 0.1278127771 0.5230663736 0.0584618552 8.2616193399 .8691345227
0.003 0.0075 0.7916 0.1979 5.6639771787 0.3480864826 1.0492845221 0.1340532262 1.3042921500 0.1143028049 0.5303403687 0.0470573175 8.5478942195 .6434998312
0.003 0.008 0.7912 0.1978 5.0279946629 1.0275960086 1.0356456419 0.1964840485 1.3123969393 0.1432433730 0.4933091210 0.0863612484 7.8693463651 1.4536846785
0.003 0.0085 0.7908 0.1977 5.6027031157 1.3901310783 1.1329363211 0.2032676210 1.3089234582 0.0927274170 0.5005831161 0.0690515194 8.5451460111 1.7551776357
0.003 0.009000000000000001 0.7904 0.1976 5.1413868944 0.3263879554 1.2120418267 0.1810863489 1.3251330366 0.0904588260 0.5190987399 0.0750478490 8.1976604976 .6729809793
0.003 0.0095 0.79 0.1975 5.0596881438 0.5278658358 1.2529584675 0.1863070823 1.3343956528 0.1338780531 0.5045507498 0.0974204673 8.1515930139 .9454714385
0.003 0.01 0.7896 0.1974 5.0406720552 0.7506472312 1.2829640041 0.2750353469 1.3013975825 0.0993709729 0.4840513091 0.0691780570 8.1090849509 1.1942316080
0.0035 0.0 0.7972 0.1993 6.2084007499 1.1956094653 0.0000000000 0.0000000000 1.3552365394 0.0613101938 0.4933091210 0.0971327724 8.0569464103 1.3540524315
0.0035 0.0005 0.7968 0.1992 6.3302445763 0.7472030994 0.0781962469 0.0322242099 1.3442371826 0.0789193114 0.4860351259 0.0471315990 8.2387131317 .9054782197
0.0035 0.001 0.7964 0.1991 6.0182398647 0.8149814327 0.1500276830 0.0743148643 1.2504531931 0.1511840155 0.5230663736 0.0942075143 7.9417871144 1.1346878268
0.0 0.0075 0.794 0.1985 0.0000000000 0.0000000000 1.2147696027 0.2088050754 1.4866499074 0.2148572605 0.5673716164 0.0811615760 3.2687911265 .5048239119
0.0035 0.0015 0.7959999999999999 0.19899999999999998 6.4387067108 0.9276734990 0.2227683777 0.0997701675 1.3320799988 0.1840690094 0.5078571112 0.0595291983 8.5014121985 1.2710418742
0.0035 0.002 0.7956 0.1989 6.1886803618 1.2210742969 0.2791424162 0.0388329045 1.3193439014 0.0982039375 0.4880189427 0.0767303836 8.2751856221 1.4348415225
0.0035 0.0025 0.7952 0.1988 6.0619064384 1.1555716796 0.3273331265 0.0769385450 1.3540787124 0.1254199798 0.5085183834 0.1150993746 8.2518366607 1.4730295790
0.0035 0.003 0.7948 0.1987 6.2971424963 1.4855172377 0.4064386321 0.0768525321 1.3118180257 0.1624840184 0.4933091210 0.0372666680 8.5087082751 1.7621204562
0.0035 0.0035 0.7944 0.1986 6.1590997797 1.3017773108 0.4482645316 0.0992050812 1.2626103769 0.0975190084 0.5230663736 0.0218920078 8.3930410618 1.5203934082
0.0035 0.004 0.794 0.1985 5.9147078273 0.6849124159 0.5228237437 0.0819342481 1.3233962960 0.0778762414 0.5263727350 0.0691527680 8.2873006020 .9138756734
0.0035 0.0045 0.7936 0.1984 6.1161375056 0.7504991944 0.6773977201 0.1237393838 1.3187649879 0.1450106134 0.4979380269 0.1015521333 8.6102382405 1.1208013249
0.0035 0.005 0.7932 0.1983 6.2372770324 0.8243302265 0.7183143609 0.2022564142 1.2892403986 0.0937482473 0.4622293238 0.0647101470 8.7070611157 1.1850450350
0.0035 0.0055 0.7928 0.1982 6.1393793916 1.3783385596 0.7219513956 0.0746257136 1.2851880040 0.0325429733 0.5138085617 0.0544657186 8.6603273529 1.5399729651
0.0035 0.006 0.7924 0.1981 6.3816584452 1.1851200201 0.7974198665 0.1081368169 1.3291854312 0.1046793461 0.5197600122 0.0740388747 9.0280237551 1.4719750578
0.0 0.008 0.7936 0.1984 0.0000000000 0.0000000000 1.3084232473 0.1366189541 1.4565464046 0.2312873607 0.5872097848 0.1071669209 3.3521794367 .4750732357
0.0035 0.0065 0.792 0.198 5.8034284945 0.6203596031 0.9156234955 0.0636740814 1.2081925065 0.1287012113 0.5131472894 0.0742747431 8.4403917859 .8870096389
0.0035 0.006999999999999999 0.7916 0.1979 5.8844229456 1.5193033148 0.9801808621 0.3166309783 1.2956084473 0.0675718806 0.4979380269 0.1419873394 8.6581502819 2.0454935131
0.0035 0.0075 0.7912 0.1978 6.3633466563 1.1502745193 0.9810901208 0.1209553306 1.2481375391 0.1364763289 0.5124860171 0.0709751890 9.1050603333 1.4786813678
0.0035 0.008 0.7908 0.1977 6.1076859107 1.6306784800 1.1220252169 0.2519417831 1.3013975825 0.0680660505 0.5019056606 0.0507760666 9.0330143707 2.0014623802
0.0035 0.0085 0.7904 0.1976 6.2682662137 0.7988880971 1.0983844911 0.1082896174 1.2961873608 0.1577111725 0.4992605715 0.0699824801 9.1620986371 1.1348713671
0.0035 0.009000000000000001 0.79 0.1975 6.0985300162 0.7643568305 1.1174789235 0.0936845366 1.3216595555 0.0997076648 0.4807449477 0.0596759306 9.0184134429 1.0174249625
0.0035 0.0095 0.7896 0.1974 6.2295297371 0.7736915956 1.3475213707 0.0636740814 1.3685515502 0.0935908194 0.4959542101 0.1396521889 9.4415568681 1.0706086853
0.0035 0.01 0.7892 0.1973 5.7992026971 0.8862921070 1.3502491468 0.1399195201 1.2770832148 0.1032610360 0.4933091210 0.0550725087 8.9198441797 1.1845451718
0.004 0.0 0.7968 0.1992 7.0063721679 1.3594229765 0.0000000000 0.0000000000 1.3095023717 0.1069095123 0.5402594529 0.0763876825 8.8561339925 1.5427201713
0.004 0.0005 0.7964 0.1991 6.3978573354 1.6413861378 0.0709221774 0.0338263784 1.3789719935 0.1755015254 0.4780998585 0.0606931247 8.3258513648 1.9114071663
0.0 0.0085 0.7932 0.1983 0.0000000000 0.0000000000 1.3620695097 0.2565721145 1.5520671346 0.1374063150 0.6030803195 0.0783098279 3.5172169638 .4722882574
0.004 0.001 0.7959999999999999 0.19899999999999998 6.5443516470 1.4527199284 0.1363888027 0.0162653138 1.2846090905 0.0885113140 0.5065345666 0.0974922583 8.4718841068 1.6549888145
0.004 0.0015 0.7956 0.1989 7.0965225134 0.7586898609 0.2173128256 0.0770244619 1.3390269610 0.1050117841 0.5224051013 0.0782427914 9.1752674013 1.0189688983
0.004 0.002 0.7952 0.1988 7.1718825679 1.0250363523 0.2973275899 0.1159581133 1.3095023717 0.1957583875 0.4708258635 0.0406776525 9.2495383930 1.3774305056
0.004 0.0025 0.7948 0.1987 6.6457707857 1.2317585446 0.3491553349 0.0698178057 1.3239752096 0.1416434691 0.4516489673 0.1056877788 8.7705502975 1.5489075982
0.004 0.003 0.7944 0.1986 6.9789044845 1.8404866661 0.4291700992 0.1301987319 1.3436582691 0.0957852605 0.4767773140 0.0460807625 9.2285101668 2.1125514210
0.004 0.0035 0.794 0.1985 6.6429535874 0.8330836924 0.4700867400 0.0970141095 1.3083445446 0.1645988669 0.5012443883 0.0320154140 8.9226292603 1.1267120828
0.004 0.004 0.7936 0.1984 6.1203633031 0.8824623536 0.5682866779 0.1168671570 1.2996608419 0.0905032738 0.5058732943 0.0637021816 8.4941841172 1.1535349660
0.004 0.0045 0.7932 0.1983 6.8936842359 1.2311881793 0.6255699751 0.1207090133 1.2649260310 0.1933952424 0.4728096803 0.1140766558 9.2569899223 1.6593690908
0.004 0.005 0.7928 0.1982 6.8711466496 0.5054378798 0.6764884614 0.0803858731 1.3199228150 0.1156668624 0.4999218438 0.0973126814 9.3674797698 .7988032967
0.004 0.0055 0.7924 0.1981 6.7070448487 0.9018291352 0.7201328783 0.1159581133 1.2614525499 0.1597381745 0.5138085617 0.1051069356 9.2024388386 1.2826323586
0.0 0.009000000000000001 0.7928 0.1982 0.0000000000 0.0000000000 1.5802915940 0.1528636658 1.5225425453 0.1546901977 0.5680328886 0.1216740995 3.6708670279 .4292279630
0.004 0.006 0.792 0.198 6.7612759159 1.2787178976 0.7246791717 0.0861831432 1.2967662743 0.0754810876 0.5025669329 0.0720756451 9.2852882948 1.5124577735
0.004 0.0065 0.7916 0.1979 6.7084534478 2.0865485578 0.8665235265 0.1658344267 1.3123969393 0.0403748082 0.4827287645 0.0651948740 9.3701026781 2.3579526667
0.004 0.006999999999999999 0.7912 0.1978 6.5922440180 1.3793918888 0.9419919973 0.1152142342 1.3025554095 0.0718412779 0.4509876951 0.1042715469 9.2877791199 1.6707189478
0.004 0.0075 0.7908 0.1977 6.8852326410 1.0947942141 1.0210975029 0.1710373350 1.2793988689 0.0508653853 0.4615680515 0.0488805027 9.6472970643 1.3655774371
0.004 0.008 0.7904 0.1976 6.6450664861 0.7807884270 1.0965659737 0.1802443377 1.3031343230 0.0794947547 0.4456975168 0.0435436624 9.4904642996 1.0840711818
0.004 0.0085 0.79 0.1975 6.8929799364 1.7231987024 1.0929289390 0.2410204499 1.2932927932 0.1259532757 0.4761160417 0.1110464993 9.7553177103 2.2012189273
0.004 0.009000000000000001 0.7896 0.1974 6.9387594087 0.8057334887 1.2002214638 0.1768736026 1.2701362526 0.0659453393 0.4337946158 0.0668375866 9.8429117409 1.1153900172
0.004 0.0095 0.7892 0.1973 6.6788728657 0.7467249675 1.1511214948 0.1341765163 1.3170282474 0.1851799466 0.4959542101 0.0510509053 9.6429768180 1.1171323357
0.004 0.01 0.7888 0.1972 6.9514368011 0.7945048636 1.3275176796 0.2476791283 1.3245541231 0.0379795505 0.4999218438 0.0531327236 10.1034304476 1.1332962660
0.0045 0.0 0.7964 0.1991 7.9501335978 0.7001120378 0.0000000000 0.0000000000 1.2695573391 0.1269709252 0.4866963982 0.0536242487 9.7063873351 .8807072117
0.0 0.0095 0.7924 0.1981 0.0000000000 0.0000000000 1.6466674780 0.1777501893 1.4229694207 0.1050117841 0.5620814381 0.0806643769 3.6317183368 .3634263503
0.0045 0.0005 0.7959999999999999 0.19899999999999998 7.9599937919 1.5367074312 0.0772869882 0.0298812895 1.2851880040 0.0907990370 0.4999218438 0.1148711988 9.8223906279 1.7722589565
0.0045 0.001 0.7956 0.1989 8.1255041919 1.2167280177 0.1382073201 0.0641913449 1.2533477607 0.0618110490 0.4681807743 0.0914948524 9.9852400470 1.4342252640
0.0045 0.0015 0.7952 0.1988 7.5254409543 1.7433655280 0.2364072580 0.0354494296 1.2979241014 0.0839404634 0.4926478487 0.0394552970 9.5524201624 1.9022107180
0.0045 0.002 0.7948 0.1987 7.0359527500 1.1784512557 0.2727776054 0.0960549068 1.2643471175 0.1000968086 0.4655356852 0.0616651913 9.0386131581 1.4362681624
0.0045 0.0025 0.7944 0.1986 7.3768337441 1.0413864107 0.3073294354 0.0582493568 1.2834512635 0.1764537511 0.4900027596 0.0193471590 9.4576172026 1.2954366776
0.0045 0.003 0.794 0.1985 6.7274695363 0.6507606111 0.3882534584 0.0703369043 1.2180340363 0.0996942189 0.4635518684 0.0097186780 8.7973088994 .8305104123
0.0045 0.0035 0.7936 0.1984 7.6515105782 0.5484029440 0.4728145160 0.0921900425 1.2701362526 0.1143497080 0.5078571112 0.0746505822 9.9023184580 .8295932767
0.0045 0.004 0.7932 0.1983 7.3916240352 0.3540042552 0.5173681916 0.1507725283 1.2828723500 0.1571150376 0.4926478487 0.1073626001 9.6845124255 .7692544212
0.0045 0.0045 0.7928 0.1982 7.5515000386 1.5646398264 0.5491922456 0.1534897607 1.2880825716 0.1157247972 0.4979380269 0.0866846999 9.8867128827 1.9205390842
0.0045 0.005 0.7924 0.1981 7.1866728590 1.9357063605 0.6473921835 0.0913974600 1.3054499771 0.1119565456 0.4966154824 0.0799456035 9.6361305020 2.2190059696
0.0 0.001 0.7992 0.1998 0.0000000000 0.0000000000 0.1709406327 0.0462204014 1.4756505506 0.1581356072 0.6030803195 0.1352362442 2.2496715028 .3395922528
0.0 0.01 0.792 0.198 0.0000000000 0.0000000000 1.7048600338 0.2487449928 1.4623355397 0.1557438755 0.5706779778 0.0294544659 3.7378735513 .4339433342
0.0045 0.0055 0.792 0.198 7.5881236165 0.5620363560 0.7701421059 0.1547984538 1.2029822849 0.1416434691 0.4767773140 0.0592051072 10.0380253213 .9176833861
0.0045 0.006 0.7916 0.1979 7.5233280556 1.1435413565 0.7937828317 0.2126654795 1.3112391122 0.1536031133 0.4820674922 0.0410628256 10.1104174917 1.5508727749
0.0045 0.0065 0.7912 0.1978 7.3233069764 1.3922390480 0.8537939049 0.2149699834 1.2394538363 0.1060786946 0.4536327842 0.0883633977 9.8701875018 1.8016511237
0.0045 0.006999999999999999 0.7908 0.1977 7.3479574615 1.5844680609 0.8710698199 0.1202973638 1.2429273174 0.1033389003 0.4734709526 0.0863612484 9.9354255514 1.8944655734
0.0045 0.0075 0.7904 0.1976 7.5592473339 1.1593601066 0.9265345997 0.1221794683 1.2724519067 0.0882230769 0.4814062199 0.0671248368 10.2396400602 1.4368874886
0.0045 0.008 0.79 0.1975 6.9134046240 1.0371958499 0.9929104837 0.1919892769 1.2591368958 0.0779278663 0.4906640319 0.0698073046 9.6561160354 1.3769202977
0.0045 0.0085 0.7896 0.1974 7.3726079467 0.7459141001 1.0620141437 0.3041657175 1.2307701336 0.1136441292 0.4919865764 0.0470201327 10.1573788004 1.2107440795
0.0045 0.009000000000000001 0.7892 0.1973 7.6874298565 1.3404802641 1.1974936877 0.3223754836 1.2736097337 0.0803001252 0.4661969575 0.0816343241 10.6247302354 1.8247901970
0.0045 0.0095 0.7888 0.1972 7.2718931075 0.5961054466 1.1874918422 0.2061752839 1.3013975825 0.0976014536 0.5005831161 0.0830785397 10.2613656483 .9829607238
0.0045 0.01 0.7884 0.1971 7.4162745203 1.2003711364 1.3802546834 0.2952277679 1.2765043013 0.0468884211 0.4767773140 0.0707777611 10.5498108190 1.6132650865
0.0005 0.0 0.7996 0.1999 1.1712501925 0.2457833975 0.0000000000 0.0000000000 1.5040173128 0.1737357944 0.5660490718 0.0718812398 3.2413165771 .4914004317
0.005 0.0 0.7959999999999999 0.19899999999999998 8.3755305409 1.2553266180 0.0000000000 0.0000000000 1.2105081606 0.1049351611 0.4714871357 0.0285498133 10.0575258372 1.3888115924
0.005 0.0005 0.7956 0.1989 8.1839610566 1.3905021300 0.0700129187 0.0323266719 1.2365592687 0.0955750973 0.4807449477 0.0492370391 9.9712781917 1.5676409383
0.005 0.001 0.7952 0.1988 8.6445729783 1.7261139731 0.1172943703 0.0156434779 1.2869247446 0.1256975760 0.4939703933 0.0431806242 10.5427624865 1.9106356512
0.005 0.0015 0.7948 0.1987 8.5424495400 2.0185152084 0.1845795130 0.0357281975 1.2191918633 0.0989518838 0.4754547694 0.0866645195 10.4216756857 2.2398598092
0.005 0.002 0.7944 0.1986 8.7185244337 0.9166442052 0.2618665012 0.0585325347 1.2683995121 0.1962986381 0.4814062199 0.0852605408 10.7301966669 1.2567359188
0.005 0.0025 0.794 0.1985 8.3142564779 1.4326568271 0.2782331575 0.0472114568 1.2116659876 0.1170264758 0.4952929378 0.0502566933 10.2994485608 1.6471514530
0.005 0.003 0.7936 0.1984 8.7361319230 0.9562344602 0.3637034739 0.0843211816 1.2851880040 0.0998688737 0.4351171603 0.0839164685 10.8201405612 1.2243409840
0.005 0.0035 0.7932 0.1983 8.7051427418 1.1018451154 0.3909812344 0.0788490342 1.2157183822 0.1315548324 0.4893414873 0.0976356821 10.8011838457 1.4098846641
0.005 0.004 0.7928 0.1982 8.0409882429 0.8190686112 0.4655404466 0.1511230606 1.2400327498 0.1785307710 0.5230663736 0.0915712892 10.2696278129 1.2402937320
0.005 0.0045 0.7924 0.1981 8.4530034941 1.2237362688 0.5791977821 0.0846343532 1.2475586255 0.1021253324 0.4642131407 0.0891712859 10.7439730424 1.4996672403
0.0005 0.0005 0.7992 0.1998 1.1515298044 0.2255078814 0.0854703164 0.0450610844 1.4901233885 0.1636350024 0.5706779778 0.0741804857 3.2978014871 .5083844539
0.005 0.005 0.792 0.198 8.1550847740 1.0037136301 0.6155681295 0.0956408751 1.2139816416 0.1995228601 0.4952929378 0.0575572851 10.4799274829 1.3564346504
0.005 0.0055 0.7916 0.1979 8.0452140404 1.0172543780 0.6737606854 0.0584760088 1.2521899337 0.0483799933 0.4866963982 0.0856494398 10.4578610577 1.2097598199
0.005 0.006 0.7912 0.1978 7.8127951808 1.5416253778 0.7255884304 0.1234182603 1.1584059442 0.0564136295 0.4747934971 0.0687977460 10.1715830525 1.7902550136
0.005 0.0065 0.7908 0.1977 8.1339557868 1.2834525952 0.8137865228 0.1222606417 1.1948774956 0.0644026650 0.4893414873 0.0983496637 10.6319612925 1.5684655656
0.005 0.006999999999999999 0.7904 0.1976 7.8677305476 1.6085215494 0.9010753565 0.2292630458 1.2521899337 0.0533857458 0.5071958389 0.0705549944 10.5281916767 1.9617253354
0.005 0.0075 0.79 0.1975 8.3177779757 0.5464021282 0.9183512715 0.1168671570 1.2423484039 0.1008307149 0.4714871357 0.0992877813 10.9499647868 .8633877814
0.005 0.008 0.7896 0.1974 8.0107033612 0.7392985366 0.9601771710 0.1027743904 1.2429273174 0.1433369289 0.4787611308 0.0837913134 10.6925689804 1.0692011693
0.005 0.0085 0.7892 0.1973 8.7283846277 1.6972748848 1.0392826766 0.0897544718 1.1954564092 0.0922636321 0.4609067793 0.0893672239 11.4240304928 1.9686602126
0.005 0.009000000000000001 0.7888 0.1972 8.0297194497 1.0626421941 1.1220252169 0.1853996072 1.2753464743 0.1192955213 0.4569391456 0.1036658987 10.8840302865 1.4710032213
0.005 0.0095 0.7884 0.1971 7.8029349867 1.2252011270 1.2393195872 0.1117463757 1.2128238146 0.1360138793 0.4780998585 0.0827621292 10.7331782470 1.5557235112
0.0005 0.001 0.7988 0.1997 1.0529278640 0.1199378957 0.1609387872 0.0562271926 1.5375942967 0.1282734406 0.6189508542 0.0770488627 3.3704118021 .3814873916
0.005 0.01 0.7879999999999999 0.19699999999999998 7.8649133493 1.0762158419 1.2102233093 0.1959784707 1.2296123066 0.1097434366 0.4933091210 0.0704060916 10.7980580862 1.4523438408
0.0055 0.0 0.7956 0.1989 8.9932012678 1.9040665729 0.0000000000 0.0000000000 1.1896672740 0.1111755137 0.4886802150 0.1272257621 10.6715487568 2.1424678487
0.0055 0.0005 0.7952 0.1988 8.6227396915 2.3245155388 0.0645573666 0.0332346177 1.2116659876 0.1812507862 0.4496651505 0.0791319425 10.3486281962 2.6181328852
0.0055 0.001 0.7948 0.1987 8.5614656285 1.1947661259 0.1136573356 0.0340213447 1.2805566959 0.1037273451 0.4893414873 0.0755125461 10.4450211473 1.4080273618
0.0055 0.0015 0.7944 0.1986 8.8333252643 1.3460681369 0.1827609956 0.0676527568 1.2689784256 0.2149508299 0.4913253041 0.0558921789 10.7763899896 1.6845639025
0.0055 0.002 0.794 0.1985 9.2833726925 1.1161172933 0.2364072580 0.0250665321 1.2689784256 0.1370252949 0.4642131407 0.0511535891 11.2529715168 1.3293627094
0.0055 0.0025 0.7936 0.1984 8.8185349733 1.3844989119 0.3164220223 0.0644484198 1.2301912201 0.0725838432 0.4509876951 0.0468710986 10.8161359108 1.5684022735
0.0055 0.003 0.7932 0.1983 8.9875668712 0.9570329877 0.3591571805 0.0504618091 1.2562423283 0.1394208370 0.4668582298 0.0696568036 11.0698246098 1.2165724374
0.0055 0.0035 0.7928 0.1982 8.4663851860 1.9162095338 0.4455367555 0.0381455422 1.2527688472 0.0879796184 0.4741322249 0.0490590948 10.6388230136 2.0913937892
0.0055 0.004 0.7924 0.1981 8.2790414991 0.6297241709 0.5028200526 0.0850241957 1.2290333930 0.0859135744 0.4833900368 0.0455078340 10.4942849815 .8461697750
0.0005 0.0015 0.7984 0.1996 0.9022077550 0.2209031995 0.2482276209 0.0715026600 1.5022805723 0.1320633570 0.5991126858 0.0944856046 3.2518286340 .5189548211
0.0055 0.0045 0.792 0.198 9.0896903095 1.0742764317 0.5119126395 0.1062860787 1.2747675608 0.1491576037 0.4721484080 0.0479411002 11.3485189178 1.3776612143
0.0055 0.005 0.7916 0.1979 8.4692023843 1.7267093065 0.5919274037 0.0714563949 1.2388749228 0.1320125927 0.4728096803 0.0517316141 10.7728143911 1.9819099082
0.0055 0.0055 0.7912 0.1978 8.1797352591 0.3620236834 0.6628495811 0.0435685794 1.2272966525 0.2038236021 0.4747934971 0.0227539170 10.5446749898 .6321697819
0.0055 0.006 0.7908 0.1977 8.6030193034 2.1748378568 0.7383180520 0.1505749952 1.2545055877 0.0647348538 0.4794224031 0.0796826238 11.0752653462 2.4698303296
0.0055 0.0065 0.7904 0.1976 8.8586800490 1.4668150851 0.8183328162 0.1233378488 1.2099292470 0.1049096077 0.4794224031 0.0595879346 11.3663645153 1.7546504762
0.0055 0.006999999999999999 0.79 0.1975 8.8143091758 1.7573029480 0.8383365073 0.0988711688 1.1769311767 0.1432433730 0.4562778733 0.0745802567 11.2858547331 2.0739977465
0.0055 0.0075 0.7896 0.1974 8.4318745068 0.8195771675 0.9392642213 0.1519958548 1.2464007985 0.0671739273 0.4741322249 0.0411053998 11.0916717515 1.0798523494
0.0055 0.008 0.7892 0.1973 8.1367729851 0.7641517313 1.0456474874 0.1956068832 1.2244020849 0.1337277690 0.4602455070 0.0586112597 10.8670680644 1.1520976432
0.0055 0.0085 0.7888 0.1972 8.6558417715 0.9828853211 1.0747437653 0.1751450322 1.2278755660 0.2013886941 0.4972767547 0.0441816988 11.4557378575 1.4036007462
0.0055 0.009000000000000001 0.7884 0.1971 8.6276697885 0.6953973101 1.1047493019 0.2517842210 1.2406116634 0.0718039481 0.4609067793 0.0253017672 11.4339375331 1.0442872464
0.0005 0.002 0.7979999999999999 0.1995 1.0148956870 0.2957856978 0.3300609025 0.0649595175 1.4218115937 0.1773177226 0.5594363490 0.0750944482 3.3262045322 .6131573861
0.0055 0.0095 0.7879999999999999 0.19699999999999998 8.5121646583 1.3494673916 1.2375010699 0.1229887914 1.2249809984 0.1403026495 0.4794224031 0.0286720828 11.4540691297 1.6414309153
0.0055 0.01 0.7876 0.1969 8.6727449613 1.0724001231 1.2647788304 0.1808853550 1.2533477607 0.1857581836 0.4615680515 0.0443792041 11.6524396039 1.4834228658
0.006 0.0 0.7952 0.1988 9.7355330194 0.6348017374 0.0000000000 0.0000000000 1.2533477607 0.1118367419 0.4833900368 0.0761353881 11.4722708169 .8227738674
0.006 0.0005 0.7948 0.1987 9.7334201206 2.0701184476 0.0536462624 0.0133633189 1.2539266742 0.1395361720 0.4780998585 0.0589386163 11.5190929157 2.2819565548
0.006 0.001 0.7944 0.1986 9.1643460644 1.1045303685 0.1573017525 0.0227132747 1.2359803552 0.0420659450 0.4774385863 0.0626780086 11.0350667584 1.2319875968
0.006 0.0015 0.794 0.1985 8.9664378839 1.8765448585 0.1536647177 0.0311810775 1.2388749228 0.0949135726 0.4807449477 0.0800767694 10.8397224721 2.0827162780
0.006 0.002 0.7936 0.1984 9.2559050091 1.2346482028 0.2364072580 0.0687678541 1.2319279606 0.0472586360 0.4648744129 0.0598223030 11.1891146406 1.4104969959
0.006 0.0025 0.7932 0.1983 9.0840559129 1.0602981564 0.3055109181 0.0346951001 1.2348225282 0.0741913301 0.4285044375 0.0677731505 11.0528937967 1.2369577371
0.006 0.003 0.7928 0.1982 8.4114498192 1.1940700886 0.3809793889 0.0549782044 1.2440851444 0.2039025118 0.4404073386 0.0767075845 10.4769216911 1.5296583893
0.006 0.0035 0.7924 0.1981 9.0685613222 0.9032119639 0.4282608405 0.0628376040 1.2209286038 0.1246695329 0.4807449477 0.0421557837 11.1984957142 1.1328748845
0.0005 0.0025 0.7976 0.1994 1.0416590708 0.1684086175 0.4146219602 0.0922617578 1.4611777127 0.1281688898 0.5627427104 0.0856494398 3.4802014541 .4744887049
0.006 0.004 0.792 0.198 8.8495241545 0.4905283478 0.4700867400 0.1353055136 1.2261388255 0.1219076955 0.4496651505 0.0520686314 10.9954148705 .7998101883
0.006 0.0045 0.7916 0.1979 9.7721565972 1.1006018941 0.5255515198 0.0973543915 1.1722998685 0.1188113334 0.4827287645 0.0699824801 11.9527367500 1.3867500991
0.006 0.005 0.7912 0.1978 10.2426287131 0.8157917508 0.6028385079 0.1514509479 1.1798257442 0.1065955705 0.4893414873 0.1171030873 12.5146344525 1.1909413565
0.006 0.0055 0.7908 0.1977 9.6686245598 1.0833913245 0.6810347548 0.1501130739 1.2041401119 0.1089219279 0.4463587891 0.0352402912 12.0001582156 1.3776666175
0.006 0.006 0.7904 0.1976 9.4756464763 1.3620826018 0.6974014112 0.1271142340 1.2278755660 0.0607611035 0.4648744129 0.0945966118 11.8657978664 1.6445545511
0.006 0.0065 0.79 0.1975 9.5383291385 0.5862988331 0.7319532412 0.1380157644 1.2469797120 0.0796632117 0.4490038782 0.0514604111 11.9662659699 .8554382203
0.006 0.006999999999999999 0.7896 0.1974 9.5115657546 2.0010389163 0.8747068547 0.1985101424 1.1682474739 0.0649416088 0.4714871357 0.0767303836 12.0260072189 2.3412210511
0.006 0.0075 0.7892 0.1973 9.5333990415 0.9461278530 0.8837994415 0.1833548939 1.1832992253 0.1850858124 0.4417298831 0.0601139786 12.0422275914 1.3746825379
0.006 0.008 0.7888 0.1972 9.3883133291 1.8083692212 0.9801808621 0.1710373350 1.2099292470 0.0594902300 0.4734709526 0.0760204319 12.0518943908 2.1149172181
0.006 0.0085 0.7884 0.1971 9.3030930806 1.0610351983 1.0674696958 0.0570446609 1.1572481171 0.0324191569 0.4576004179 0.0574355994 11.9854113114 1.2079346155
0.0005 0.003 0.7972 0.1993 1.0353203746 0.3050844962 0.5010015353 0.0567540596 1.4791240317 0.1804873719 0.5541461708 0.0481595118 3.5695921124 .5904854395
0.006 0.009000000000000001 0.7879999999999999 0.19699999999999998 9.4284584048 1.3462965929 1.0347363832 0.1617969559 1.1995088038 0.0437223450 0.4516489673 0.0320154140 12.1143525591 1.5838313078
0.006 0.0095 0.7876 0.1969 9.4981840627 0.8658978746 1.1311178038 0.3495339874 1.2047190254 0.0542327961 0.4734709526 0.1073137138 12.3074918445 1.3769783719
0.006 0.01 0.7872 0.1968 9.2270287265 1.1611283659 1.2311362591 0.2777275544 1.2244020849 0.1164753276 0.4708258635 0.0698073046 12.1533929340 1.6251385525
0.0065 0.0 0.7948 0.1987 10.1088117939 0.6058384777 0.0000000000 0.0000000000 1.2591368958 0.1566707262 0.4503264228 0.0763647811 11.8182751125 .8388739850
0.0065 0.0005 0.7944 0.1986 9.7284900236 2.2419730636 0.0472814516 0.0248012703 1.2116659876 0.1403122039 0.4516489673 0.0596759306 11.4390864301 2.4667624684
0.0065 0.001 0.794 0.1985 9.5763613155 0.5310549562 0.1345702853 0.0454992900 1.1549324631 0.1309419960 0.4423911554 0.0801640942 11.3082552193 .7876603364
0.0065 0.0015 0.7936 0.1984 9.9989410602 1.8429010107 0.1718498914 0.0472114568 1.2498742796 0.1392476553 0.4820674922 0.0868661121 11.9027327234 2.1162262349
0.0065 0.002 0.7932 0.1983 10.4729346739 1.3664646030 0.2127665322 0.0924408027 1.1942985821 0.1381943076 0.4728096803 0.0512219306 12.3528094685 1.6483216439
0.0065 0.0025 0.7928 0.1982 10.2806608901 1.8017992930 0.2991461073 0.0728315639 1.1896672740 0.0707128108 0.4503264228 0.0685175096 12.2198006942 2.0138611773
0.0065 0.003 0.7924 0.1981 9.6320009819 1.1077125551 0.3500645936 0.0847124652 1.1694053010 0.0932032781 0.4589229624 0.0622299027 11.6103938389 1.3478582011
0.0005 0.0035 0.7968 0.1992 0.9529173244 0.2193799907 0.5819255582 0.0756380816 1.4322320369 0.1862050822 0.5832421511 0.0623983195 3.5503170706 .5436214740
0.0065 0.0035 0.792 0.198 9.5841086108 1.4352899586 0.4100756668 0.0954331857 1.1792468307 0.1035980253 0.4609067793 0.0470573175 11.6343378876 1.6813784871
0.0065 0.004 0.7916 0.1979 9.8024414789 1.4202954884 0.4782700681 0.0986702790 1.1925618416 0.1029099175 0.4847125813 0.0574355994 11.9579859699 1.6793112843
0.0065 0.0045 0.7912 0.1978 9.8658284407 1.6317792802 0.5810162995 0.1071845924 1.2081925065 0.1287012113 0.4774385863 0.0358797345 12.1324758330 1.9035448184
0.0065 0.005 0.7908 0.1977 9.8594897445 0.9484109682 0.5510107629 0.0828174453 1.2052979389 0.1066584328 0.4331333435 0.0592936714 12.0489317898 1.1971805177
0.0065 0.0055 0.7904 0.1976 9.8094844747 2.0498220176 0.6310255272 0.0698178057 1.2307701336 0.1624014932 0.4761160417 0.0482320959 12.1473961772 2.3302734124
0.0065 0.006 0.79 0.1975 9.6869363487 1.3674110008 0.7119495501 0.2090583260 1.2516110201 0.1104253820 0.4642131407 0.0804037482 12.1147100596 1.7672984570
0.0065 0.0065 0.7896 0.1974 10.0707796169 2.0336162079 0.7328624999 0.1960628242 1.1670896469 0.0813285926 0.4311495267 0.0651411936 12.4018812904 2.3761488183
0.0065 0.006999999999999999 0.7892 0.1973 9.4052165189 1.3063676885 0.8183328162 0.1913336093 1.1589848577 0.1610004178 0.4556166010 0.0653824084 11.8381507938 1.7240841240
0.0065 0.0075 0.7888 0.1972 9.4016950210 1.6853663666 0.8865272176 0.1439962638 1.1942985821 0.1108494674 0.4542940565 0.0823383572 11.9368148772 2.0225504550
0.0065 0.008 0.7884 0.1971 9.8975219215 0.6520551371 0.9510845842 0.1877921879 1.1618794253 0.1352032654 0.4595842347 0.0949104272 12.4700701657 1.0699610176
0.0005 0.004 0.7964 0.1991 0.9747506112 0.3182436682 0.6837625309 0.0777083773 1.4762294641 0.0886323965 0.5567912599 0.0373135739 3.6915338661 .5218980159
0.0065 0.0085 0.7879999999999999 0.19699999999999998 9.4228240082 1.9898894848 0.9947290010 0.0573337893 1.2278755660 0.1651842248 0.4681807743 0.1276512446 12.1136093495 2.3400587435
0.0065 0.009000000000000001 0.7876 0.1969 9.7270814245 2.2390320416 1.0074586226 0.1779547244 1.1827203118 0.0817560351 0.4265206207 0.0780189202 12.3437809796 2.5767617213
0.0065 0.0095 0.7872 0.1968 9.8439951538 0.8700947844 1.1602140817 0.2931932792 1.2087714200 0.1169118675 0.4615680515 0.0402453591 12.6745487070 1.3204452902
0.0065 0.01 0.7868 0.1967 10.1489568696 1.5583652670 1.1029307845 0.0983681751 1.2203496903 0.1084655922 0.4569391456 0.0584618552 12.9291764900 1.8236608895
0.006999999999999999 0.0 0.7944 0.1986 10.5454775301 1.2118014009 0.0000000000 0.0000000000 1.1879305335 0.0636910115 0.4549553287 0.1038513326 12.1883633923 1.3793437450
0.006999999999999999 0.0005 0.794 0.1985 10.4651873786 1.5951562883 0.0645573666 0.0176311800 1.2087714200 0.0627367057 0.4344558881 0.0595291983 12.1729720533 1.7350533723
0.006999999999999999 0.001 0.7936 0.1984 9.7397588168 1.7144300912 0.1127480769 0.0194164523 1.1977720632 0.0324191569 0.4708258635 0.0618351463 11.5211048204 1.8281008467
0.006999999999999999 0.0015 0.7932 0.1983 10.0517635283 1.2011362077 0.1973091346 0.0532052313 1.1983509767 0.1126726928 0.4708258635 0.0592346433 11.9182495031 1.4262487751
0.006999999999999999 0.002 0.7928 0.1982 10.5236442433 1.8527582568 0.2200406017 0.0465767706 1.2157183822 0.0993979502 0.4635518684 0.0724870253 12.4229550956 2.0712200029
0.006999999999999999 0.0025 0.7924 0.1981 10.3771499318 2.0707432774 0.3073294354 0.0489988361 1.1809835713 0.1105709659 0.4470200614 0.0750944482 12.3124829999 2.3054075276
0.0 0.0015 0.7988 0.1997 0.0000000000 0.0000000000 0.2518646557 0.0307539193 1.5607508373 0.1094376247 0.6070479532 0.0710490830 2.4196634462 .2112406270
0.0005 0.0045 0.7959999999999999 0.19899999999999998 1.0451805687 0.1647759994 0.7074032567 0.2116522985 1.4553885775 0.1283256841 0.5382756360 0.0507760666 3.7462480389 .5555300486
0.006999999999999999 0.003 0.792 0.198 10.3130586705 1.3295907571 0.3218775744 0.0609678120 1.2168762092 0.1972252230 0.4741322249 0.0483407676 12.3259446790 1.6361245597
0.006999999999999999 0.0035 0.7916 0.1979 10.7053535335 0.9925877586 0.3973460452 0.1067517714 1.2400327498 0.1227842676 0.4675195021 0.0972407577 12.8102518306 1.3193645553
0.006999999999999999 0.004 0.7912 0.1978 10.2165696288 1.5097291820 0.4909996897 0.1025489017 1.1942985821 0.1928260029 0.4794224031 0.0789105940 12.3812903037 1.8840146806
0.006999999999999999 0.0045 0.7908 0.1977 9.6636944627 1.8839053905 0.5191867090 0.1090200784 1.1705631280 0.0393661190 0.4734709526 0.1360614921 11.8269152523 2.1683530800
0.006999999999999999 0.005 0.7904 0.1976 10.4665959778 1.0209613698 0.5910181450 0.1462748272 1.1618794253 0.1186758587 0.4536327842 0.0665753746 12.6731263323 1.3524874303
0.006999999999999999 0.0055 0.79 0.1975 10.1017687981 2.3745681327 0.6428458901 0.1294344988 1.1647739928 0.1628630961 0.4278431653 0.0733505676 12.3372318463 2.7402162952
0.006999999999999999 0.006 0.7896 0.1974 10.3229188646 1.6678111347 0.6573940290 0.0755505881 1.2232442579 0.1203583336 0.4721484080 0.0230593523 12.6757055595 1.8867794087
0.006999999999999999 0.0065 0.7892 0.1973 10.6391493735 1.3625195430 0.6528477356 0.1135081192 1.1549324631 0.1150276536 0.4437137000 0.0596466130 12.8906432722 1.6507019288
0.006999999999999999 0.006999999999999999 0.7888 0.1972 9.5721355181 1.2631482789 0.7928735730 0.1688970952 1.1780890037 0.0987891785 0.4615680515 0.0536568569 12.0046661463 1.5844914095
0.006999999999999999 0.0075 0.7884 0.1971 10.9018531149 0.6742674427 0.8928920284 0.1295621840 1.2058768524 0.0783225272 0.4470200614 0.0875680314 13.4476420571 .9697201853
0.0005 0.005 0.7956 0.1989 1.0325031763 0.2336491945 0.7719606233 0.1783074596 1.3899713503 0.0764867232 0.5891936016 0.0441420917 3.7836287515 .5325854690
0.006999999999999999 0.008 0.7879999999999999 0.19699999999999998 10.0362689377 1.3969511755 0.9292623758 0.1850603906 1.2024033713 0.1577196724 0.4430524277 0.0444579605 12.6109871125 1.7841891990
0.006999999999999999 0.0085 0.7876 0.1969 10.2320642194 0.8113041987 0.9519938429 0.1840749238 1.1369861441 0.1003643046 0.4179240811 0.0581919607 12.7389682875 1.1539353878
0.006999999999999999 0.009000000000000001 0.7872 0.1968 10.7243696221 1.2880836316 0.9956382597 0.1697174630 1.1925618416 0.0841318901 0.4443749723 0.0709258835 13.3569446957 1.6128588682
0.006999999999999999 0.0095 0.7868 0.1967 9.6510170704 1.2234038391 1.1538492709 0.1969883287 1.1879305335 0.1480298952 0.4774385863 0.0886795468 12.4702354611 1.6571016098
0.006999999999999999 0.01 0.7864 0.1966 10.4264509020 0.8028693884 1.0911104216 0.1778989654 1.1352494036 0.1588545437 0.4179240811 0.0767303836 13.0707348083 1.2163532811
0.0075 0.0 0.794 0.1985 11.2561158009 1.9397673583 0.0000000000 0.0000000000 1.1925618416 0.0455836958 0.4714871357 0.0957909448 12.9201647782 2.0811419989
0.0075 0.0005 0.7936 0.1984 11.4927604579 2.3636134226 0.0609203319 0.0479757832 1.1896672740 0.1090449341 0.4232142593 0.0940774575 13.1665623231 2.6147115974
0.0075 0.001 0.7932 0.1983 11.0398958315 0.9627030669 0.1082017835 0.0246675698 1.2012455443 0.0955470407 0.4576004179 0.1181884308 12.8069435772 1.2011061082
0.0075 0.0015 0.7928 0.1982 10.8926972204 1.4293735140 0.1527554590 0.0571026037 1.1595637712 0.1415961394 0.4523102396 0.0590572052 12.6573266902 1.6871294623
0.0075 0.002 0.7924 0.1981 11.0751108102 1.9999925462 0.1891258064 0.0462204014 1.2052979389 0.1335070463 0.4747934971 0.0878870416 12.9443280526 2.2676070355
0.0005 0.0055 0.7952 0.1988 1.0057397925 0.2485528979 0.8365179899 0.1196634175 1.4316531234 0.1938660270 0.5515010816 0.1012761759 3.8254119874 .6633585183
0.0075 0.0025 0.792 0.198 11.5998139933 1.3143671796 0.2655035359 0.0604776653 1.2168762092 0.1212461076 0.4456975168 0.1047568837 13.5278912552 1.6008478362
0.0075 0.003 0.7916 0.1979 11.3420403490 2.2548649978 0.3518831110 0.1714235987 1.1838781389 0.0807164065 0.4212304425 0.0361226603 13.2990320414 2.5431276633
0.0075 0.0035 0.7912 0.1978 11.1821643455 2.1419629425 0.3891627170 0.0731034935 1.1757733496 0.0917828993 0.4648744129 0.0676439848 13.2119748250 2.3744933201
0.0075 0.004 0.7908 0.1977 11.0701807132 0.9840111115 0.4719052574 0.0457890974 1.1821413983 0.1423986042 0.4576004179 0.0808376626 13.1818277868 1.2530364757
0.0075 0.0045 0.7904 0.1976 10.6215418842 1.5627542634 0.5255515198 0.1023229161 1.2018244578 0.0400079085 0.4741322249 0.0238791637 12.8230500867 1.7289642517
0.0075 0.005 0.79 0.1975 11.1518794638 1.5684319832 0.5637403845 0.1202148647 1.1914040146 0.0962181431 0.4450362445 0.0203173151 13.3520601074 1.8051823061
0.0075 0.0055 0.7896 0.1974 10.8891757225 0.8685061858 0.6401181140 0.0943878838 1.2382960093 0.1478395962 0.4404073386 0.0842077737 13.2079971844 1.1949414395
0.0075 0.006 0.7892 0.1973 10.4574400833 1.3410544508 0.6764884614 0.1046872293 1.2076135930 0.1553991946 0.4780998585 0.0820190913 12.8196419962 1.6831599660
0.0075 0.0065 0.7888 0.1972 9.8869574279 1.8683972606 0.7619587778 0.1886881564 1.1051459008 0.0388174355 0.4364397049 0.0527362052 12.1905018114 2.1486390577
0.0075 0.006999999999999999 0.7884 0.1971 10.6821116476 1.1711263089 0.8092402294 0.1837512595 1.1352494036 0.1158058573 0.4450362445 0.0639214669 13.0716375251 1.5346048926
0.0005 0.006 0.7948 0.1987 0.8507938861 0.2633214016 0.9110772021 0.1168105491 1.3998128801 0.1764537511 0.5634039827 0.0966091418 3.7250879510 .6531948436
0.0075 0.0075 0.7879999999999999 0.19699999999999998 11.0821538059 1.1106516226 0.8537939049 0.2307009867 1.1531957225 0.0844975789 0.4523102396 0.0524701949 13.5414536729 1.4783203831
0.0075 0.008 0.7876 0.1969 10.7426814110 1.5874143725 0.9774530860 0.1321400342 1.1861937929 0.1144668816 0.4708258635 0.0781980684 13.3771541534 1.9122193567
0.0075 0.0085 0.7872 0.1968 11.1532880630 2.4117192024 0.9719975339 0.1979930359 1.1942985821 0.1252702500 0.4476813337 0.0317410694 13.7672655127 2.7667235577
0.0075 0.009000000000000001 0.7868 0.1967 10.7645146978 1.6929779662 1.0220067616 0.2381771841 1.1514589820 0.1217866734 0.4271818930 0.0818910365 13.3651623344 2.1348328602
0.0075 0.0095 0.7864 0.1966 10.6166117872 1.3597863570 1.0929289390 0.3290762823 1.2238231714 0.1312691981 0.4212304425 0.0726316620 13.3545943401 1.8927634994
0.0075 0.01 0.7859999999999999 0.1965 10.9976378570 2.1183523549 1.0911104216 0.1204896419 1.1890883605 0.1032610360 0.4576004179 0.0429776112 13.7354370570 2.3850806440
0.008 0.0 0.7936 0.1984 10.8131113685 1.6212884421 0.0000000000 0.0000000000 1.2000877173 0.1175978417 0.4490038782 0.0479411002 12.4622029640 1.7868273840
0.008 0.0005 0.7932 0.1983 12.1864955389 1.3923316798 0.0481907103 0.0168642363 1.2070346795 0.1745594650 0.4099888137 0.0669160499 13.8517097424 1.6506714310
0.008 0.001 0.7928 0.1982 11.4610669771 2.5317923022 0.1236591811 0.0450610844 1.1705631280 0.1386784879 0.4496651505 0.0709751890 13.2049544367 2.7865070635
0.008 0.0015 0.7924 0.1981 10.8736811319 1.3001484604 0.1818517369 0.0557546868 1.1549324631 0.1447515335 0.4609067793 0.0596759306 12.6713721112 1.5603306113
0.0005 0.0065 0.7944 0.1986 0.9916538010 0.2348012677 1.0174604682 0.1357690989 1.4843342533 0.1327417258 0.5786132451 0.0954617024 4.0720617676 .5987737948
0.008 0.002 0.792 0.198 12.0322539320 2.5864864656 0.2073109801 0.0762043406 1.1300391819 0.1224015397 0.4344558881 0.0647371715 13.8040599821 2.8498295174
0.008 0.0025 0.7916 0.1979 11.1518794638 1.6911956046 0.2582294665 0.0435685794 1.1665107334 0.1179620635 0.4648744129 0.0829732036 13.0414940766 1.9356994511
0.008 0.003 0.7912 0.1978 11.4702228715 2.0112378990 0.3027831420 0.0652135643 1.1966142362 0.1577621650 0.4417298831 0.0470573175 13.4113501328 2.2812709458
0.008 0.0035 0.7908 0.1977 11.0173582451 1.9483813494 0.3791608715 0.0777083773 1.2035611984 0.1051903540 0.4602455070 0.1259823488 13.0603258220 2.2572624295
0.008 0.004 0.7904 0.1976 10.8581865412 1.1703890889 0.4600848945 0.1184691142 1.1138296035 0.1215663246 0.4483426059 0.0443792041 12.8804436451 1.4548037318
0.008 0.0045 0.79 0.1975 10.5666065174 1.0118076622 0.5155496742 0.0428800072 1.1827203118 0.1589473449 0.4562778733 0.0829099377 12.7211543767 1.2965449520
0.008 0.005 0.7896 0.1974 12.0238023372 1.2588700323 0.6010199906 0.2017161241 1.1398807117 0.1021515823 0.4410686109 0.0361226603 14.2057716504 1.5988603990
0.008 0.0055 0.7892 0.1973 10.9152348068 2.5201551243 0.6192051643 0.1791401145 1.1560902901 0.1558815345 0.4615680515 0.0419478111 13.1520983127 2.8971245844
0.008 0.006 0.7888 0.1972 11.3413360494 0.8310567856 0.6773977201 0.0829371526 1.1746155226 0.0895652365 0.4681807743 0.0726316620 13.6615300664 1.0761908367
0.008 0.0065 0.7884 0.1971 11.4061316102 0.6589474395 0.6846717896 0.1705532752 1.1346704900 0.1466377764 0.4285044375 0.0421557837 13.6539783273 1.0182942748
0.0005 0.006999999999999999 0.794 0.1985 1.0902557414 0.2109891572 1.1283900277 0.1643118750 1.4368633451 0.0749106036 0.6110155869 0.0878671374 4.2665247011 .5380787732
0.008 0.006999999999999999 0.7879999999999999 0.19699999999999998 11.6455934656 1.3059696941 0.7019477046 0.1139442991 1.1832992253 0.1590653772 0.4285044375 0.0552627424 13.9593448330 1.6342421128
0.008 0.0075 0.7876 0.1969 11.6040397907 0.3908551720 0.9338086692 0.2577295306 1.1288813549 0.1349750238 0.4695033189 0.0546900561 14.1362331337 .8382497825
0.008 0.008 0.7872 0.1968 11.9054800086 0.9829701029 0.8592494570 0.3459965264 1.1555113766 0.1200125557 0.4622293238 0.0636197548 14.3824701660 1.5125989398
0.008 0.0085 0.7868 0.1967 11.1237074808 1.8219422768 0.8683420439 0.1406267842 1.0981989386 0.0502822298 0.4390847940 0.0652485103 13.5293332573 2.0780998011
0.008 0.009000000000000001 0.7864 0.1966 11.0659549157 1.0264967571 1.0038215879 0.1001671326 1.1196187387 0.1748817148 0.4073437246 0.0793967462 13.5967389669 1.3809423507
0.008 0.0095 0.7859999999999999 0.1965 11.4800830656 1.0011166952 1.0247345376 0.1430284431 1.1474065874 0.1081561673 0.3934570067 0.0371726788 14.0456811973 1.2894739844
0.008 0.01 0.7856 0.1964 11.2328739149 1.5836714291 1.0392826766 0.2037713427 1.1572481171 0.1304496540 0.4377622495 0.0644664168 13.8671669581 1.9823588426
0.0085 0.0 0.7932 0.1983 10.8962187183 1.1985879335 0.0000000000 0.0000000000 1.1421963657 0.0372669252 0.4179240811 0.1029208222 12.4563391651 1.3387756809
0.0085 0.0005 0.7928 0.1982 11.8491360427 0.8443303570 0.0454629342 0.0128588596 1.1358283171 0.1529296232 0.4245368039 0.0366036757 13.4549640979 1.0467225155
0.0085 0.001 0.7924 0.1981 12.2463610027 1.2221625103 0.0954721619 0.0418654138 1.1427752793 0.0908285603 0.4166015365 0.0480504301 13.9012099804 1.4029069145
0.0005 0.0075 0.7936 0.1984 0.9705248138 0.2307954351 1.1665788925 0.1515600860 1.4588620586 0.0682037764 0.5706779778 0.1229041734 4.1666437427 .5734634709
0.0085 0.0015 0.792 0.198 12.8238866539 0.7204072374 0.1545739764 0.0727406948 1.1034091602 0.1083295541 0.4397460663 0.0385584685 14.5216158568 .9400359548
0.0085 0.002 0.7916 0.1979 12.4104628036 1.7796823856 0.2018554280 0.0631525814 1.1323548360 0.0941620228 0.4311495267 0.0920665816 14.1758225943 2.0290635714
0.0085 0.0025 0.7912 0.1978 12.1160655814 1.4270687537 0.2745961228 0.1056619624 1.1717209550 0.0875978601 0.4278431653 0.1061831156 13.9902258245 1.7265116918
0.0085 0.003 0.7908 0.1977 11.6096741873 1.3831511241 0.3318794199 0.0823368758 1.1659318199 0.1116808049 0.4113113582 0.0592346433 13.5187967853 1.6364034481
0.0085 0.0035 0.7904 0.1976 11.4885346605 1.5150503756 0.3946182692 0.0688639657 1.1942985821 0.0591059075 0.4152789919 0.0758130717 13.4927305037 1.7188333205
0.0085 0.004 0.79 0.1975 11.6843299422 1.5644521333 0.4064386321 0.0956408751 1.1746155226 0.1180415873 0.4483426059 0.1016382163 13.7137267028 1.8797728120
0.0085 0.0045 0.7896 0.1974 12.1132483831 0.7962934457 0.4719052574 0.1356472564 1.1288813549 0.1032350681 0.4146177197 0.1365875463 14.1286527151 1.1717633165
0.0085 0.005 0.7892 0.1973 11.5329055337 2.1805233122 0.5464644695 0.0482507183 1.1676685604 0.0523716792 0.4132951751 0.0880262451 13.6603337387 2.3691719548
0.0085 0.0055 0.7888 0.1972 10.9173477055 1.7228463272 0.6337533032 0.1016744754 1.1751944361 0.0889343817 0.4285044375 0.1151145703 13.1547998823 2.0285697546
0.0085 0.006 0.7884 0.1971 10.9448153889 0.8331599032 0.6182959056 0.1050970890 1.1514589820 0.0705609849 0.4695033189 0.0714663726 13.1840735954 1.0802843497
0.0005 0.008 0.7932 0.1983 1.0022182946 0.2251380373 1.2229529309 0.1153003114 1.4084965828 0.1648267531 0.5634039827 0.0667328255 4.1970717910 .5719979273
0.0085 0.0065 0.7879999999999999 0.19699999999999998 11.2216051217 1.3826575628 0.6992199285 0.0957790846 1.1421963657 0.0889042294 0.4595842347 0.1013279752 13.5226056506 1.6686688520
0.0085 0.006999999999999999 0.7876 0.1969 11.7160234231 1.0398858600 0.7346810172 0.1320899716 1.1306180954 0.0563184968 0.4218917147 0.0203173151 14.0032142504 1.2486116435
0.0085 0.0075 0.7872 0.1968 11.0758151098 3.2472851406 0.9101679434 0.2380382972 1.1705631280 0.1208030361 0.4496651505 0.1165040906 13.6062113317 3.7226305645
0.0085 0.008 0.7868 0.1967 12.0019690503 2.0907872806 0.9992752945 0.2476390691 1.1566692036 0.1072850299 0.4556166010 0.0706540885 14.6135301494 2.5163654681
0.0085 0.0085 0.7864 0.1966 11.9857701601 1.2606025907 0.8710698199 0.1105562845 1.1931407551 0.1209028688 0.4582616901 0.0999024634 14.5082424252 1.5919642074
0.0085 0.009000000000000001 0.7859999999999999 0.1965 11.8449102452 1.6893068322 1.0056401053 0.1674024013 1.1665107334 0.0727683005 0.4800836754 0.0855472693 14.4971447593 2.0150248033
0.0085 0.0095 0.7856 0.1964 12.0287324342 1.3716993192 1.0220067616 0.1918858994 1.1242500468 0.1557094417 0.4397460663 0.0771169371 14.6147353089 1.7964115974
0.0085 0.01 0.7852 0.1963 11.3047124715 1.1236913759 1.0220067616 0.2024525258 1.1630372523 0.0832831027 0.4324720712 0.0633442240 13.9222285566 1.4727712284
0.009000000000000001 0.0 0.7928 0.1982 12.1160655814 0.6974287197 0.0000000000 0.0000000000 1.1740366091 0.0427926355 0.4371009772 0.0799456035 13.7272031677 .8201669587
0.009000000000000001 0.0005 0.7924 0.1981 12.5308980308 1.4014082073 0.0554647798 0.0176311800 1.1323548360 0.1325901537 0.4245368039 0.0659418118 14.1432544505 1.6175713528
0.0005 0.0085 0.7928 0.1982 1.0698310538 0.2296664650 1.2947843670 0.1186086045 1.4634933668 0.1115727209 0.5713392500 0.0677473370 4.3994480376 .5275951274
0.009000000000000001 0.001 0.792 0.198 12.1780439440 1.1669918787 0.1027462314 0.0454992900 1.1468276739 0.1346966425 0.4324720712 0.1120968672 13.8600899205 1.4592846784
0.009000000000000001 0.0015 0.7916 0.1979 11.9160445022 1.5669954888 0.1527554590 0.0596518050 1.1479855009 0.1126488946 0.4199078979 0.0452379842 13.6366933600 1.7845341726
0.009000000000000001 0.002 0.7912 0.1978 12.4506078793 0.8746323219 0.2091294975 0.0807143152 1.0843050142 0.1541084741 0.4179240811 0.1019818218 14.1619664721 1.2114369330
0.009000000000000001 0.0025 0.7908 0.1977 12.3308769517 0.4116533109 0.2773238988 0.0603133979 1.1491433279 0.0934905000 0.4410686109 0.0499424768 14.1984127893 .6153996856
0.009000000000000001 0.003 0.7904 0.1976 12.7168331185 1.4194766109 0.3318794199 0.0715951004 1.1433541928 0.0500684893 0.4516489673 0.0828677336 14.6437156985 1.6240079342
0.009000000000000001 0.0035 0.79 0.1975 12.3858123185 1.4525819742 0.3446090415 0.0210508605 1.1155663440 0.0636910115 0.4298269821 0.1284299046 14.2758146861 1.6657537508
0.009000000000000001 0.004 0.7896 0.1974 12.1717052478 1.7625093688 0.4237145471 0.0803858731 1.1595637712 0.1398336806 0.4159402642 0.0688993675 14.1709238303 2.0516282900
0.009000000000000001 0.0045 0.7892 0.1973 12.7238761143 0.7670905580 0.4691774813 0.0669155090 1.1167241711 0.1311670351 0.4139564474 0.0479411002 14.7237342141 1.0131142023
0.009000000000000001 0.005 0.7888 0.1972 12.0223937380 2.2240884004 0.5455552108 0.1571729319 1.1335126630 0.1962030059 0.4456975168 0.0377331026 14.1471591286 2.6151974408
0.009000000000000001 0.0055 0.7884 0.1971 12.4555379764 0.7390918528 0.5628311258 0.1350363947 1.1856148794 0.1676491960 0.4390847940 0.0882643688 14.6430687756 1.1300418123
0.0005 0.009000000000000001 0.7924 0.1981 0.9754549108 0.1828468043 1.4620879650 0.3104609155 1.4351266045 0.1457850907 0.5488559925 0.0298672613 4.4215254728 .6689600718
0.009000000000000001 0.006 0.7879999999999999 0.19699999999999998 12.2808716819 2.1292577819 0.5591940911 0.1670662317 1.1537746361 0.1307165694 0.4027148186 0.0803819910 14.3965552277 2.5074225740
0.009000000000000001 0.0065 0.7876 0.1969 12.0829635014 1.4925994086 0.6755792027 0.1354276636 1.1167241711 0.0994923132 0.4172628088 0.0547539837 14.2925296840 1.7822733691
0.009000000000000001 0.006999999999999999 0.7872 0.1968 12.7302148105 0.8110767231 0.7592310017 0.1311351524 1.1485644144 0.1106558015 0.4046986354 0.0708024697 15.0427088620 1.1236701467
0.009000000000000001 0.0075 0.7868 0.1967 11.3462661464 1.6550110900 0.7974198665 0.1472437691 1.1520378955 0.1043972256 0.4185853533 0.0447716008 13.7143092617 1.9514236855
0.009000000000000001 0.008 0.7864 0.1966 12.9929185518 0.3772995336 0.9147142368 0.1816151758 1.1306180954 0.0682627167 0.4126339028 0.0466466547 15.4508847868 .6738240808
0.009000000000000001 0.0085 0.7859999999999999 0.1965 12.3787693227 2.1325856178 0.8610679744 0.0593739655 1.1236711333 0.1296766274 0.4185853533 0.0343861586 14.7820937837 2.3560223693
0.009000000000000001 0.009000000000000001 0.7856 0.1964 12.6724622453 1.3048951114 1.0201882442 0.1630186970 1.1410385387 0.0748031535 0.3756026551 0.0300424374 15.2092916833 1.5727593993
0.009000000000000001 0.0095 0.7852 0.1963 12.4710325670 1.3261540198 0.9474475494 0.2028767840 1.1699842145 0.1126369936 0.4450362445 0.0727519730 15.0335005754 1.7144197704
0.009000000000000001 0.01 0.7848 0.1962 12.0146464427 1.0810610754 1.0683789545 0.1659739593 1.1560902901 0.0617676576 0.4331333435 0.0524034814 14.6722490308 1.3612061737
0.0095 0.0 0.7924 0.1981 12.3724306266 1.3585396593 0.0000000000 0.0000000000 1.1132506900 0.0356114168 0.4119726305 0.0346395604 13.8976539471 1.4287906365
0.0 0.002 0.7984 0.1996 0.0000000000 0.0000000000 0.3309701612 0.0739580081 1.5960645618 0.0607831623 0.6189508542 0.0593526408 2.5459855772 .1940938112
0.0005 0.0095 0.792 0.198 1.1029331338 0.2287141705 1.4729990692 0.4336315583 1.4924390425 0.0370866294 0.5567912599 0.0781980684 4.6251625054 .7776304266
0.0095 0.0005 0.792 0.198 11.9977432529 1.1064185419 0.0472814516 0.0254592432 1.1225133062 0.0559363482 0.4000697295 0.0989701725 13.5676077402 1.2867843058
0.0095 0.001 0.7916 0.1979 12.8471285398 2.0088638873 0.1154758530 0.0109111042 1.1410385387 0.1313202498 0.4212304425 0.0644664168 14.5248733740 2.2155616581
0.0095 0.0015 0.7912 0.1978 12.2076245261 2.0821106250 0.1709406327 0.0312869558 1.1277235279 0.0784080602 0.4456975168 0.0641672671 13.9519862035 2.2559729081
0.0095 0.002 0.7908 0.1977 12.6661235492 0.9827985132 0.2045832041 0.0877799672 1.0559382520 0.0983403508 0.4218917147 0.0511535891 14.3485367200 1.2200724203
0.0095 0.0025 0.7904 0.1976 12.6379515662 1.4302061475 0.2618665012 0.0857985668 1.1410385387 0.1070849177 0.4060211800 0.0833727727 14.4468777861 1.7064624047
0.0095 0.003 0.79 0.1975 12.4315917908 2.1683571037 0.3355164547 0.0893482573 1.0785158791 0.0824906054 0.4569391456 0.0545940243 14.3025632702 2.3947899907
0.0095 0.0035 0.7896 0.1974 12.9267143918 1.6825149319 0.3436997828 0.0696280831 1.1155663440 0.1342580199 0.4212304425 0.1028358128 14.8072109611 1.9892368477
0.0095 0.004 0.7892 0.1973 13.1337784667 1.5734096633 0.4028015973 0.0774953021 1.0837261007 0.1198560710 0.4291657098 0.0692791207 15.0494718745 1.8400401571
0.0095 0.0045 0.7888 0.1972 12.9013596071 0.5922585738 0.4428089794 0.1571308451 1.1375650576 0.1011360420 0.4212304425 0.0546260537 14.9029640866 .9051515146
0.0095 0.005 0.7884 0.1971 11.9907002571 1.6881459919 0.5210052263 0.0865660112 1.1387228847 0.1622858873 0.4192466256 0.0340795894 14.0696749937 1.9710774798
0.0005 0.01 0.7916 0.1979 1.0170085857 0.1434698167 1.5821101114 0.3653817304 1.4519150965 0.1583981856 0.5726617946 0.0210778919 4.6236955882 .6883276246
0.0095 0.0055 0.7879999999999999 0.19699999999999998 12.6175268785 1.9362526229 0.5482829869 0.0913974600 1.1167241711 0.1156320876 0.4456975168 0.0816771655 14.7282315533 2.2249593360
0.0095 0.006 0.7876 0.1969 12.4477906810 1.2094560734 0.5864718516 0.2103514501 1.1572481171 0.0968292345 0.4390847940 0.0856494398 14.6305954437 1.6022861978
0.0095 0.0065 0.7872 0.1968 12.1188827797 1.5133206800 0.6719421680 0.1799689171 1.1074615548 0.1140680002 0.4410686109 0.0431806242 14.3393551134 1.8505382215
0.0095 0.006999999999999999 0.7868 0.1967 12.7555695951 2.9036056667 0.7683235886 0.1678561473 1.0900941494 0.1205808898 0.4225529870 0.0866645195 15.0365403201 3.2787072233
0.0095 0.0075 0.7864 0.1966 12.6816181398 2.3210209310 0.7301347238 0.1098059278 1.1549324631 0.0891601994 0.4304882544 0.0311290019 14.9971735811 2.5511160601
0.0095 0.008 0.7859999999999999 0.1965 13.0055959441 2.8875231243 0.8246976270 0.1782332575 1.0964621980 0.1279595318 0.4086662691 0.0936675320 15.3354220382 3.2873834456
0.0095 0.0085 0.7856 0.1964 12.9746067628 1.2597759851 0.8256068857 0.1965850080 1.1520378955 0.1550364549 0.4199078979 0.0921045707 15.3721594419 1.7035020187
0.0095 0.009000000000000001 0.7852 0.1963 11.8906897176 1.9466697546 0.9656327231 0.0737789328 1.1433541928 0.0804668962 0.4179240811 0.0590868152 14.4176007146 2.1600023988
0.0095 0.0095 0.7848 0.1962 11.5815022043 2.7616857119 0.8919827697 0.1174880446 1.0854628412 0.1307883382 0.4661969575 0.0448496681 14.0251447727 3.0548117628
0.0095 0.01 0.7844 0.1961 12.7168331185 2.0927555236 1.0083678813 0.1625921319 1.1022513332 0.0916367249 0.4106500860 0.1000599142 15.2381024190 2.4470442946
0.001 0.0 0.7992 0.1998 2.0931783356 0.2180646151 0.0000000000 0.0000000000 1.4264429018 0.0933039063 0.5839034234 0.0675145721 4.1035246608 .3788830935
0.01 0.0 0.792 0.198 12.8851607169 1.4334529496 0.0000000000 0.0000000000 1.1294602684 0.0927274170 0.3894893730 0.0711474890 14.4041103583 1.5973278556
0.01 0.0005 0.7916 0.1979 13.5288905280 1.7779255654 0.0436444169 0.0328341860 1.0866206683 0.1064067608 0.3875055562 0.0456996082 15.0466611694 1.9628661204
0.01 0.001 0.7912 0.1978 12.4717368666 0.9585369725 0.1291147332 0.0681883394 1.1352494036 0.0998285959 0.4113113582 0.1011206189 14.1474123616 1.2276745267
0.01 0.0015 0.7908 0.1977 14.0402120192 1.3690395354 0.1445721309 0.0698178057 1.0900941494 0.1018361366 0.4040373632 0.0558608756 15.6789156627 1.5965543533
0.01 0.002 0.7904 0.1976 12.5266722334 2.3187886689 0.2227683777 0.0230026274 1.1051459008 0.1217866734 0.4225529870 0.0823171113 14.2771394989 2.5458950810
0.01 0.0025 0.79 0.1975 12.9795368599 0.8952908150 0.2427720688 0.0679454161 1.1126717765 0.1076592376 0.4073437246 0.0715153054 14.7423244298 1.1424107741
0.01 0.003 0.7896 0.1974 13.2309718080 2.9431613231 0.2973275899 0.0657187118 1.1387228847 0.1382428020 0.4278431653 0.0546260537 15.0948654479 3.2017488906
0.01 0.0035 0.7892 0.1973 12.9668594675 1.2470629856 0.3473368176 0.1330876442 1.1613005118 0.0799990614 0.4271818930 0.0864624570 14.9026786899 1.5466121482
0.01 0.004 0.7888 0.1972 13.0041873450 2.8584825776 0.3782516128 0.1420773068 1.1016724197 0.1499643029 0.3994084572 0.0484852845 14.8835198347 3.1990094718
0.01 0.0045 0.7884 0.1971 12.2393180070 0.8630196273 0.4828163616 0.0961237387 1.1010935062 0.0744618718 0.4371009772 0.0581618951 14.2603288520 1.0917671329
0.001 0.0005 0.7988 0.1997 2.0396515680 0.3527521525 0.0800147643 0.0147737049 1.4582831451 0.1920527591 0.6077092255 0.0909002878 4.1856587029 .6504789043
0.01 0.005 0.7879999999999999 0.19699999999999998 13.1422300616 1.9821998216 0.4682682226 0.0377095788 1.0738845709 0.1172210527 0.4046986354 0.0544657186 15.0890814905 2.1915961717
0.01 0.0055 0.7876 0.1969 13.0253163322 2.3478326781 0.5855625929 0.1708245177 1.0501491168 0.0706559143 0.4027148186 0.0616651913 15.0637428605 2.6509783014
0.01 0.006 0.7872 0.1968 12.7414836036 0.9516690168 0.6119310948 0.1176568090 1.1034091602 0.2020200811 0.3974246404 0.0804907182 14.8542484990 1.3518366251
0.01 0.0065 0.7868 0.1967 12.7464137007 1.2677987070 0.7355902759 0.1347912749 1.1103561224 0.0695274891 0.4080049968 0.0635096859 15.0003650958 1.5356271569
0.01 0.006999999999999999 0.7864 0.1966 12.2266406146 0.3577120830 0.7537754496 0.1239263216 1.0964621980 0.0396714188 0.4205691702 0.0488447059 14.4974474324 .5701545293
0.01 0.0075 0.7859999999999999 0.1965 11.9780228648 1.8958645683 0.8128772641 0.1836972600 1.1364072306 0.2429395927 0.3947795512 0.0523366828 14.3220869107 2.3748381038
0.01 0.008 0.7856 0.1964 13.0267249313 1.3479815484 0.8647050091 0.2080911555 1.1022513332 0.0629287246 0.3927957344 0.0633442240 15.3864770080 1.6823456525
0.01 0.0085 0.7852 0.1963 13.3035146642 1.1123064522 0.8447013181 0.0778784177 1.1080404683 0.0223913091 0.3974246404 0.0912843211 15.6536810910 1.3038605001
0.01 0.009000000000000001 0.7848 0.1962 12.9224885943 1.0917470359 0.8819809241 0.0941423100 1.1086193819 0.0899088288 0.3868442839 0.0745802567 15.2999331842 1.3503784314
0.01 0.0095 0.7844 0.1961 12.9689723662 1.6372467305 0.9519938429 0.1623071323 1.0414654141 0.0762233686 0.4159402642 0.0567924719 15.3783718874 1.9325697033
0.001 0.001 0.7984 0.1996 2.2706618284 0.4247901597 0.1454813896 0.0699597600 1.4872288209 0.0790720422 0.6044028641 0.0633442240 4.5077749030 .6371661859
0.01 0.01 0.784 0.196 12.9062897041 1.1866559587 1.1647603751 0.2936441033 1.0831471872 0.0161266644 0.4258593484 0.0472057636 15.5800566148 1.5436324900
0.001 0.0015 0.7979999999999999 0.1995 1.9009045518 0.1092368413 0.1945813585 0.0669155090 1.3992339666 0.0732823110 0.5415819974 0.0660478277 4.0363018743 .3154824890
0.001 0.002 0.7976 0.1994 2.3565863765 0.4110214115 0.3173312810 0.0573337893 1.4692825019 0.1483916943 0.5587750767 0.0890142249 4.7019752361 .7057611200
0.001 0.0025 0.7972 0.1993 2.0600762556 0.2472081474 0.3791608715 0.0830566873 1.4675457614 0.1489507463 0.5303403687 0.0593821035 4.4371232572 .5385976845
0.001 0.003 0.7968 0.1992 2.0635977535 0.7893938433 0.4109849255 0.1165270967 1.4044441882 0.1812803685 0.5534848985 0.1182624049 4.4325117657 1.2054637134
0.001 0.0035 0.7964 0.1991 1.9100604462 0.2991607267 0.5528292803 0.1021611918 1.4663879343 0.1750043205 0.5726617946 0.0534609091 4.5019394554 .6297871481
0.0 0.0025 0.7979999999999999 0.1995 0.0000000000 0.0000000000 0.4018923386 0.0409065367 1.5017016588 0.1935130459 0.5898548739 0.0914948524 2.4934488713 .3259144350
0.001 0.004 0.7959999999999999 0.19899999999999998 2.0459902641 0.1899782012 0.6355718206 0.0531430393 1.4733348965 0.1717335015 0.5521623539 0.0673069941 4.7070593351 .4821617361
0.001 0.0045 0.7956 0.1989 1.9149905433 0.4769184734 0.6819440135 0.1210373249 1.3969183125 0.1034685439 0.6136606760 0.0895627332 4.6075135453 .7909870754
0.001 0.005 0.7952 0.1988 2.0150010829 0.2948450722 0.7655958125 0.1604629061 1.4137068044 0.0969122666 0.5448883588 0.0730877900 4.7391920586 .6253080349
0.001 0.0055 0.7948 0.1987 2.1051514284 0.2534069478 0.8137865228 0.0907438345 1.3986550530 0.1482470806 0.5462109034 0.0949472784 4.8638039076 .5873451413
0.001 0.006 0.7944 0.1986 1.9565442182 0.2664673485 0.9692697579 0.1006611376 1.4432313937 0.2176160468 0.5640652550 0.0981360147 4.9331106248 .6828805476
0.001 0.0065 0.794 0.1985 1.9318937331 0.2754738838 1.0692882132 0.3357812426 1.4553885775 0.0768364585 0.5541461708 0.0715397593 5.0107166946 .7596313442
0.001 0.006999999999999999 0.7936 0.1984 2.1234632173 0.6928675708 1.0920196803 0.1399667822 1.4490205289 0.1164523065 0.5429045420 0.0557040948 5.2074079685 1.0049907543
0.001 0.0075 0.7932 0.1983 2.0614848548 0.1754031189 1.1165696648 0.1361582623 1.4924390425 0.1953470724 0.5693554332 0.0381938413 5.2398489953 .5451022949
0.001 0.008 0.7928 0.1982 1.9509098216 0.2818958497 1.1956751704 0.1058808216 1.4119700639 0.2099278026 0.5151311062 0.0937421973 5.0736861621 .6914466712
0.001 0.0085 0.7924 0.1981 2.0347214709 0.3656230674 1.1393011319 0.1766490961 1.3390269610 0.1398336806 0.5515010816 0.0493789329 5.0645506454 .7314847770
0.0 0.003 0.7976 0.1994 0.0000000000 0.0000000000 0.5273700371 0.0738685247 1.5410677778 0.0863804148 0.6328375721 0.0644664168 2.7012753870 .2247153563
0.001 0.009000000000000001 0.792 0.198 1.9361195305 0.2965226675 1.4066231852 0.2538509556 1.4090754963 0.1765600806 0.5554687153 0.0540466213 5.3072869273 .7809803250
0.001 0.0095 0.7916 0.1979 1.8276573960 0.4433844121 1.4739083279 0.2212620805 1.3853400422 0.1787558950 0.5634039827 0.0811615760 5.2503097488 .9245639636
0.001 0.01 0.7912 0.1978 1.8523078811 0.5751674453 1.5393749532 0.3509597185 1.3598678475 0.1817235252 0.5620814381 0.0896017839 5.3136321199 1.1974524729
0.0015 0.0 0.7988 0.1997 3.2524554354 0.2921476744 0.0000000000 0.0000000000 1.4467048748 0.1356388313 0.5726617946 0.0796167431 5.2718221048 .5074032488
0.0015 0.0005 0.7984 0.1996 3.1961114694 0.5787714331 0.0736499535 0.0450610844 1.4692825019 0.1213566227 0.5468721757 0.0878870416 5.2859161005 .8330761818
0.0015 0.001 0.7979999999999999 0.1995 3.0172193775 0.3558880876 0.1818517369 0.0230026274 1.4154435450 0.0975602397 0.5455496311 0.0607507356 5.1600642905 .5372016903
0.0015 0.0015 0.7976 0.1994 2.8418487834 0.6866252638 0.2454998449 0.0653149064 1.4310742099 0.1815463923 0.5839034234 0.0511535891 5.1023262616 .9846401516
0.0015 0.002 0.7972 0.1993 2.9122787409 0.5513545692 0.3073294354 0.0830566873 1.4704403289 0.1314528914 0.5323241855 0.0762042785 5.2223726907 .8420684264
0.0015 0.0025 0.7968 0.1992 2.9355206268 0.1915176905 0.3791608715 0.0867568115 1.4183381126 0.1969667631 0.5468721757 0.0415287416 5.2798917866 .5167700067
0.0015 0.003 0.7964 0.1991 3.0017247868 0.8649257591 0.4691774813 0.1136245976 1.3778141665 0.1516267222 0.5197600122 0.0785105940 5.3684764468 1.2086876729
0.0 0.0035 0.7972 0.1993 0.0000000000 0.0000000000 0.6001107319 0.1188314485 1.5063329669 0.1217976804 0.5938225076 0.0595291983 2.7002662064 .3001583272
0.0015 0.0035 0.7959999999999999 0.19899999999999998 3.1792082796 0.1876347125 0.4973645005 0.0538231990 1.4658090208 0.1400731466 0.5713392500 0.0865635472 5.7137210509 .4680946053
0.0015 0.004 0.7956 0.1989 3.0566601537 0.6273724138 0.6182959056 0.0687678541 1.4056020152 0.1182231549 0.5541461708 0.0962463574 5.6347042453 .9106097802
0.0015 0.0045 0.7952 0.1988 3.2080845622 0.2785680664 0.6628495811 0.1869980624 1.3992339666 0.1417380810 0.5574525322 0.0654091552 5.8276206421 .6727133650
0.0015 0.005 0.7948 0.1987 3.1982243681 0.6987901232 0.7746883994 0.1777687932 1.4200748531 0.0969122666 0.5561299876 0.0757899966 5.9491176082 1.0492611796
0.0015 0.0055 0.7944 0.1986 3.0158107783 0.6279667081 0.8383365073 0.1784187047 1.3859189557 0.1634300641 0.5600976213 0.0590868152 5.8001638626 1.0289022921
0.0015 0.006 0.794 0.1985 3.0686332464 0.6704340075 0.9674512405 0.1711146575 1.3899713503 0.1346966425 0.5455496311 0.1025291955 5.9716054683 1.0787745030
0.0015 0.0065 0.7936 0.1984 2.9813000992 0.2669880691 0.8892549936 0.0906709186 1.3320799988 0.1446774255 0.4734709526 0.0699074586 5.6761060442 .5722438718
0.0015 0.006999999999999999 0.7932 0.1983 2.9770743017 0.7262500075 1.0520122982 0.1932768306 1.3702882908 0.1468478920 0.5257114627 0.0774564117 5.9250863534 1.1438311418
0.0015 0.0075 0.7928 0.1982 2.9538324158 0.4746247608 1.1092955953 0.2040470492 1.3749195989 0.1515382843 0.5257114627 0.1408991082 5.9637590727 .9711092025
0.0015 0.008 0.7924 0.1981 2.7432468430 0.6936975411 1.2247714483 0.1839850741 1.3807087341 0.0981083353 0.5369530915 0.0799674794 5.8856801169 1.0557584299
0.0 0.004 0.7968 0.1992 0.0000000000 0.0000000000 0.6401181140 0.2040794607 1.4739138100 0.1955802572 0.5891936016 0.0193471590 2.7032255256 .4190068769
0.0015 0.0085 0.792 0.198 2.7967736106 0.6818609322 1.3138787994 0.1567515559 1.3656569827 0.1208474163 0.5488559925 0.0546900561 6.0251653852 1.0141499605
0.0015 0.009000000000000001 0.7916 0.1979 2.6953544719 0.5565410712 1.4357194631 0.3340037738 1.3876556962 0.2602819887 0.5065345666 0.0281798216 6.0252641978 1.1790066553
0.0015 0.0095 0.7912 0.1978 3.0524343562 0.8059772434 1.4520861194 0.2137512267 1.4194959396 0.1951754352 0.5224051013 0.1044726494 6.4464215165 1.3193765547
0.0015 0.01 0.7908 0.1977 2.9298862302 1.0843743545 1.4939120189 0.2347648874 1.4015496206 0.2197249450 0.5481947202 0.0816771655 6.3735425899 1.6205413524
0.002 0.0 0.7984 0.1996 4.2363619411 0.3559326865 0.0000000000 0.0000000000 1.3726039449 0.1053813431 0.5442270866 0.0695562887 6.1531929726 .5308703183
0.002 0.0005 0.7979999999999999 0.1995 3.6130568176 0.5314359166 0.0809240229 0.0465057152 1.3071867176 0.1743519900 0.5382756360 0.0647101470 5.5394431941 .8170037688
0.002 0.001 0.7976 0.1994 4.0123946764 1.1404661054 0.1536647177 0.0202501524 1.4501783559 0.2216566034 0.5124860171 0.0448496681 6.1287237671 1.4272225293
0.002 0.0015 0.7972 0.1993 3.7602554287 0.6594350561 0.2054924627 0.0342152001 1.3974972260 0.1063941616 0.5250501904 0.1553300294 5.8882953078 .9553744472
0.002 0.002 0.7968 0.1992 3.7729328210 0.2106597585 0.2745961228 0.0496691659 1.3558154529 0.1192393214 0.5382756360 0.0305619416 5.9416200327 .4101301874
0.002 0.0025 0.7964 0.1991 3.9180185334 0.7906696768 0.4155312189 0.1271142340 1.3789719935 0.0849721993 0.5131472894 0.0782874888 6.2256690352 1.0810435989
0.0 0.0045 0.7964 0.1991 0.0000000000 0.0000000000 0.7292254651 0.1462296039 1.4825975128 0.1515559760 0.6004352304 0.0875880035 2.8122582083 .3853735834
0.002 0.003 0.7959999999999999 0.19899999999999998 4.3222864892 1.1279405512 0.4246238057 0.1581796543 1.4212326801 0.1703619627 0.5303403687 0.0485213464 6.6984833437 1.5050035146
0.002 0.0035 0.7956 0.1989 3.6447502984 0.7478454393 0.5355533653 0.0991717406 1.3807087341 0.0671140308 0.5138085617 0.1038513326 6.0748209595 1.0179825433
0.002 0.004 0.7952 0.1988 3.8792820568 0.6547728867 0.6201144230 0.0679454161 1.4090754963 0.1615739221 0.5515010816 0.0763647811 6.4599730577 .9606570060
0.002 0.0045 0.7948 0.1987 4.0236634695 0.6060676878 0.6619403225 0.0826575659 1.3859189557 0.1239145414 0.5415819974 0.0865635472 6.6131047451 .8992033423
0.002 0.005 0.7944 0.1986 3.8447713776 0.6203340155 0.6946736351 0.1433517761 1.3326589123 0.0830574465 0.5389369083 0.0724387489 6.4110408333 .9191819870
0.002 0.0055 0.794 0.1985 3.9722496006 1.2367869519 0.7828717275 0.1679940007 1.4322320369 0.1447700546 0.5554687153 0.0554838575 6.7428220803 1.6050348647
0.002 0.006 0.7936 0.1984 3.7856102133 1.1060598217 0.8083309707 0.0518835467 1.3899713503 0.0714108066 0.5680328886 0.0812477348 6.5519454229 1.3106019098
0.002 0.0065 0.7932 0.1983 3.9553464108 0.6827042835 0.9510845842 0.0988377156 1.3442371826 0.1069095123 0.5481947202 0.0473906675 6.7988628978 .9358421789
0.002 0.006999999999999999 0.7928 0.1982 3.7665941248 0.2286360800 1.0356456419 0.1393748537 1.3332378258 0.1168545212 0.5230663736 0.0770488627 6.6585439661 .5619143176
0.002 0.0075 0.7924 0.1981 3.5369924635 0.5701712874 1.0983844911 0.3218621628 1.3274486907 0.1933120437 0.5283565518 0.0682617509 6.4911821971 1.1536072448
