# Supplementary material for: Multipressure Sampling for Improving the Performance of MOF-based Electronic Noses
Source: ACS Sens. 2024 Jul 12;9(7):3531–9. doi: 10.1021/acssensors.4c00199 (PMC11287752; doi:10.1021/acssensors.4c00199)
Supplement: Supplementary file 2 — se4c00199_si_002.zip [file se4c00199_si_002.zip › Multiplex_Adsorption_Data/H2S_0.1bar/ZIF-8_v2_EQeq.csv]

H2S_comp CO2_comp N2_comp O2_comp H2S_mass H2S_error CO2_mass CO2_error N2_mass N2_error O2_mass O2_error total_mass total_error
0.0 0.0 0.8 0.2 0.0000000000 0.0000000000 0.0000000000 0.0000000000 0.8638791338 0.0332911835 0.2759113112 0.0324365513 1.1397904450 .0657277348
0.0 0.0005 0.7996 0.1999 0.0000000000 0.0000000000 0.0124849681 0.0053429619 0.8805464368 0.0531822840 0.2633166335 0.0277498107 1.1563480384 .0862750566
0.0 0.005 0.7959999999999999 0.19899999999999998 0.0000000000 0.0000000000 0.0934358901 0.0266661928 0.8677254345 0.0527353244 0.2715178190 0.0383508224 1.2326791436 .1177523396
0.002 0.008 0.792 0.198 0.2901206615 0.0331908920 0.1610963622 0.0390471795 0.8736230955 0.0510424052 0.2803048034 0.0505487143 1.6051449226 .1738291910
0.002 0.0085 0.7916 0.1979 0.2870010845 0.0351835183 0.1570689532 0.0195650852 0.8266982272 0.0424574610 0.2726894169 0.0319461907 1.5434576818 .1291522552
0.002 0.009000000000000001 0.7912 0.1978 0.2951119847 0.0453101781 0.1784142212 0.0295514141 0.8423398500 0.0531476553 0.2779616076 0.0230182470 1.5938276635 .1510274945
0.002 0.0095 0.7908 0.1977 0.2782662689 0.0666626672 0.1751922939 0.0227824660 0.8425962700 0.0799010787 0.2902633858 0.0515835820 1.5863182186 .2209297939
0.002 0.01 0.7904 0.1976 0.2851293383 0.0266463742 0.2009677119 0.0434810989 0.8395192295 0.0709018814 0.2609734377 0.0238960027 1.5865897174 .1649253572
0.0025 0.0 0.7979999999999999 0.1995 0.3653024674 0.0472860374 0.0000000000 0.0000000000 0.8772129762 0.0837579506 0.2896775868 0.0209909024 1.5321930304 .1520348904
0.0025 0.0005 0.7976 0.1994 0.3702937906 0.0664579737 0.0044301500 0.0046967257 0.8392628094 0.0743282058 0.2586302418 0.0452091084 1.4726169918 .1906920136
0.0025 0.001 0.7972 0.1993 0.3628068057 0.0570669466 0.0181233408 0.0122157365 0.8731102554 0.0668464977 0.2826479993 0.0243652936 1.5366884012 .1604944744
0.0025 0.0015 0.7968 0.1992 0.3684220444 0.0375594999 0.0322192724 0.0129880039 0.8725974153 0.0735456320 0.2753255123 0.0487657845 1.5485642444 .1728589203
0.0025 0.002 0.7964 0.1991 0.3862036333 0.0531464601 0.0362466815 0.0108066725 0.8664433342 0.1122569357 0.2723965175 0.0236506129 1.5612901665 .1998606812
0.0 0.0055 0.7956 0.1989 0.0000000000 0.0000000000 0.1059208582 0.0291090027 0.8564429525 0.0466656304 0.2779616076 0.0258946996 1.2403254183 .1016693327
0.0025 0.0025 0.7959999999999999 0.19899999999999998 0.3787166485 0.0581414172 0.0443014996 0.0202174330 0.8636227137 0.0293978621 0.2797190045 0.0614391135 1.5663598663 .1691958258
0.0025 0.003 0.7956 0.1989 0.3578154825 0.0399305857 0.0596056540 0.0140901771 0.8572122126 0.0355157963 0.2624379351 0.0224904083 1.5370712842 .1120269674
0.0025 0.0035 0.7952 0.1988 0.3434654283 0.0595308153 0.0676604721 0.0270286860 0.8656740741 0.0238567125 0.2729823164 0.0272002550 1.5497822909 .1376164688
0.0025 0.004 0.7948 0.1987 0.3353545281 0.0597136259 0.0757152903 0.0041071675 0.8808028568 0.0874538977 0.2718107185 0.0615674431 1.5636833937 .2128421342
0.0025 0.0045 0.7944 0.1986 0.3459610899 0.0404054473 0.0882002583 0.0218224631 0.8405449096 0.0884050642 0.2641953320 0.0602433784 1.5389015898 .2108763530
0.0025 0.005 0.794 0.1985 0.3637426788 0.0792004020 0.1103510081 0.0235388192 0.8508017115 0.0580348301 0.2841124967 0.0396443532 1.6090078951 .2004184045
0.0025 0.0055 0.7936 0.1984 0.3603111441 0.0317523292 0.1123647127 0.0232615561 0.8741359356 0.1043273561 0.2823550998 0.0520471746 1.6291668922 .2113884160
0.0025 0.006 0.7932 0.1983 0.3631187634 0.0389834805 0.1147811581 0.0341736991 0.8541351721 0.1035936984 0.2691746232 0.0096966982 1.6012097168 .1864475762
0.0025 0.0065 0.7928 0.1982 0.3731014099 0.0570942253 0.1325017579 0.0533931772 0.8641355538 0.0504307243 0.2800119040 0.0322668363 1.6497506256 .1931849631
0.0025 0.006999999999999999 0.7924 0.1981 0.3790286062 0.0566355747 0.1333072398 0.0340214769 0.8243904468 0.0836259641 0.2653669299 0.0297202781 1.6020932227 .2040032938
0.0 0.006 0.7952 0.1988 0.0000000000 0.0000000000 0.1200167899 0.0121090468 0.8682382746 0.0691745056 0.2759113112 0.0243371094 1.2641663757 .1056206618
0.0025 0.0075 0.792 0.198 0.3478328361 0.0301164423 0.1397510942 0.0235663661 0.8413141698 0.0698931621 0.2800119040 0.0583274588 1.6089100041 .1819034293
0.0025 0.008 0.7916 0.1979 0.3665502982 0.0362193504 0.1506250987 0.0272438669 0.8531094919 0.0686822899 0.2674172263 0.0256416726 1.6377021151 .1577871798
0.0025 0.0085 0.7912 0.1978 0.3528241593 0.0303994736 0.1635128077 0.0207558144 0.8272110673 0.0495468293 0.2600947392 0.0210887626 1.6036427735 .1217908799
0.0025 0.009000000000000001 0.7908 0.1977 0.3852677602 0.0307559285 0.1679429576 0.0279723782 0.8379807092 0.0399752190 0.2665385278 0.0178644674 1.6577299548 .1165679931
0.0025 0.0095 0.7904 0.1976 0.3858916756 0.0314195768 0.1876772620 0.0404669445 0.8559301124 0.0371800224 0.2770829092 0.0463262916 1.7065819592 .1553928353
0.0025 0.01 0.79 0.1975 0.3565676517 0.0286322112 0.1747895530 0.0216732989 0.8302881078 0.0804783208 0.2876272905 0.0346860267 1.6492726030 .1654698576
0.003 0.0 0.7976 0.1994 0.4420440617 0.0590119755 0.0000000000 0.0000000000 0.8382371292 0.0259681481 0.2685888242 0.0473592286 1.5488700151 .1323393522
0.003 0.0005 0.7972 0.1993 0.4251983459 0.0749893366 0.0092630408 0.0074697310 0.8331087283 0.0505713380 0.2732752159 0.0423075026 1.5408453309 .1753379082
0.003 0.001 0.7968 0.1992 0.4354929500 0.0284822677 0.0140959317 0.0113912330 0.8346472486 0.0899446082 0.2779616076 0.0522445979 1.5621977379 .1820627068
0.003 0.0015 0.7964 0.1991 0.4716800432 0.0521109442 0.0273863816 0.0074697310 0.8597764131 0.0755913073 0.2867485920 0.0262892582 1.6455914299 .1614612407
0.0 0.0065 0.7948 0.1987 0.0000000000 0.0000000000 0.1171976035 0.0142731741 0.8605456732 0.0606670537 0.2838195972 0.0257618373 1.2615628739 .1007020651
0.003 0.002 0.7959999999999999 0.19899999999999998 0.4276940075 0.0399208358 0.0398713497 0.0125820281 0.8651612340 0.0573922827 0.2811835019 0.0447666938 1.6139100931 .1546618404
0.003 0.0025 0.7956 0.1989 0.4501549619 0.0806421215 0.0487316496 0.0165858856 0.8387499693 0.0708833319 0.2753255123 0.0194287536 1.6129620931 .1875400926
0.003 0.003 0.7952 0.1988 0.4301896691 0.0888811232 0.0563837268 0.0273152172 0.8484939311 0.0317547007 0.2934852801 0.0559614334 1.6285526071 .2039124745
0.003 0.0035 0.7948 0.1987 0.4417321040 0.0313451521 0.0628275813 0.0189587902 0.8208005661 0.0497851256 0.2817693008 0.0406107005 1.6071295522 .1406997684
0.003 0.004 0.7944 0.1986 0.4195831072 0.0769214567 0.0749098084 0.0184383214 0.8664433342 0.0615707194 0.2641953320 0.0216508000 1.6251315818 .1785812975
0.003 0.0045 0.794 0.1985 0.4014895606 0.0209360575 0.0745070675 0.0211582763 0.8623406135 0.0444310165 0.2744468138 0.0478995887 1.6127840554 .1344249390
0.003 0.005 0.7936 0.1984 0.4158396148 0.0243726624 0.0894084810 0.0228677407 0.8638791338 0.0732015235 0.2644882315 0.0226576255 1.6336154611 .1430995521
0.003 0.0055 0.7932 0.1983 0.4576419467 0.0865107695 0.0974632992 0.0166249573 0.8523402317 0.0320842860 0.2562870460 0.0361110733 1.6637325236 .1713310861
0.003 0.006 0.7928 0.1982 0.4445397233 0.0594195488 0.1055181173 0.0380883042 0.8484939311 0.0679663086 0.2750326128 0.0454664535 1.6735843845 .2109406151
0.003 0.0065 0.7924 0.1981 0.4292537960 0.0472448583 0.1192113081 0.0255224637 0.8443912103 0.0934382824 0.2504290564 0.0172785870 1.6432853708 .1834841914
0.0 0.006999999999999999 0.7944 0.1986 0.0000000000 0.0000000000 0.1296825716 0.0123740464 0.8518273916 0.0997022339 0.2747397133 0.0313607681 1.2562496765 .1434370484
0.003 0.006999999999999999 0.792 0.198 0.4498430042 0.0930575625 0.1276688671 0.0312585065 0.8331087283 0.0623981203 0.2641953320 0.0461109747 1.6748159316 .2328251640
0.003 0.0075 0.7916 0.1979 0.4117841647 0.0619532599 0.1441812442 0.0230091628 0.8400320695 0.0718415571 0.2817693008 0.0193933964 1.6777667792 .1761973762
0.003 0.008 0.7912 0.1978 0.4641930584 0.0532562141 0.1530415441 0.0371745346 0.8879826181 0.0719914976 0.2949497775 0.0073166267 1.8001669981 .1697388730
0.003 0.0085 0.7908 0.1977 0.4308135845 0.0513888177 0.1627073259 0.0284096529 0.8528530718 0.0392381324 0.2671243268 0.0401859796 1.7134983090 .1592225826
0.003 0.009000000000000001 0.7904 0.1976 0.4336212038 0.0740332873 0.1880800029 0.0481675429 0.8772129762 0.0803933074 0.2770829092 0.0255612489 1.7759970921 .2281553865
0.003 0.0095 0.79 0.1975 0.4395484001 0.0546202211 0.1691511804 0.0422398225 0.8551608522 0.0224715269 0.2762042107 0.0358535765 1.7400646434 .1551851470
0.003 0.01 0.7896 0.1974 0.4223907266 0.0663348545 0.1993567483 0.0233450808 0.8815721169 0.0973261867 0.2835266977 0.0266264800 1.7868462895 .2136326020
0.0035 0.0 0.7972 0.1993 0.5069312634 0.0839624169 0.0000000000 0.0000000000 0.8425962700 0.0395718527 0.2662456283 0.0596940353 1.6157731617 .1832283049
0.0035 0.0005 0.7968 0.1992 0.4928931669 0.0755942450 0.0092630408 0.0054630434 0.8587507329 0.0465075562 0.2718107185 0.0651686536 1.6327176591 .1927334982
0.0035 0.001 0.7964 0.1991 0.4988203632 0.0318991050 0.0173178589 0.0093934514 0.8492631912 0.0467950776 0.2723965175 0.0166721307 1.6377979308 .1047597647
0.0 0.0075 0.794 0.1985 0.0000000000 0.0000000000 0.1385428715 0.0133330964 0.8443912103 0.0377765127 0.2885059889 0.0274138893 1.2714400707 .0785234984
0.0035 0.0015 0.7959999999999999 0.19899999999999998 0.5134823751 0.1127786414 0.0277891225 0.0046967257 0.8664433342 0.0709018814 0.2759113112 0.0207607681 1.6836261430 .2091380166
0.0035 0.002 0.7956 0.1989 0.4704322124 0.0509399320 0.0447042405 0.0039460389 0.8692639547 0.0544190761 0.2700533216 0.0181124644 1.6544537292 .1274175114
0.0035 0.0025 0.7952 0.1988 0.5044356018 0.1078958823 0.0551755041 0.0156188718 0.8428526900 0.0891014461 0.2820622003 0.0429514894 1.6845259962 .2555676896
0.0035 0.003 0.7948 0.1987 0.5112986712 0.0499677949 0.0620220995 0.0297483528 0.8495196112 0.0537773422 0.2756184117 0.0474967012 1.6984587936 .1809901911
0.0035 0.0035 0.7944 0.1986 0.5315759217 0.1382419704 0.0797426993 0.0314653817 0.8808028568 0.0643200436 0.2817693008 0.0548778269 1.7738907786 .2889052226
0.0035 0.004 0.794 0.1985 0.5275204716 0.0248315194 0.0749098084 0.0221177737 0.8323394682 0.0516773873 0.2814764014 0.0433412063 1.7162461496 .1419678867
0.0035 0.0045 0.7936 0.1984 0.5219052330 0.0733359409 0.0825618857 0.0183678113 0.8584943128 0.0708684888 0.2773758086 0.0444049524 1.7403372401 .2069771934
0.0035 0.005 0.7932 0.1983 0.5169139098 0.0670411542 0.1075318218 0.0487033496 0.8361857689 0.0466487195 0.2928994811 0.0446515628 1.7535309816 .2070447861
0.0035 0.0055 0.7928 0.1982 0.4919572938 0.0627833764 0.1063235991 0.0442208781 0.8813156969 0.0499486240 0.2565799455 0.0374819794 1.7361765353 .1944348579
0.0035 0.006 0.7924 0.1981 0.5091149673 0.0936829283 0.1176003444 0.0054630434 0.8623406135 0.0281642141 0.2849911951 0.0240534504 1.7740471203 .1513636362
0.0 0.008 0.7936 0.1984 0.0000000000 0.0000000000 0.1574716941 0.0530273826 0.8323394682 0.0793561009 0.2841124967 0.0454890905 1.2739236590 .1778725740
0.0035 0.0065 0.792 0.198 0.5403107374 0.0856288373 0.1232387171 0.0281803542 0.8810592768 0.0979296321 0.2779616076 0.0286023505 1.8225703389 .2403411741
0.0035 0.006999999999999999 0.7916 0.1979 0.4872779283 0.0378280067 0.1397510942 0.0166249573 0.8618277734 0.0428275214 0.2627308346 0.0325421737 1.7515876305 .1298226591
0.0035 0.0075 0.7912 0.1978 0.4941409977 0.0918957706 0.1429730215 0.0224958827 0.8661869142 0.0835882154 0.2700533216 0.0364233195 1.7733542550 .2344031882
0.0035 0.008 0.7908 0.1977 0.5421824836 0.0370481785 0.1530415441 0.0457780194 0.8461861506 0.0575204519 0.2770829092 0.0387425308 1.8184930875 .1790891806
0.0035 0.0085 0.7904 0.1976 0.5066193057 0.0820727451 0.1534442850 0.0242180936 0.8720845753 0.0266183275 0.2589231413 0.0114792684 1.7910713073 .1443884346
0.0035 0.009000000000000001 0.79 0.1975 0.5069312634 0.0806759044 0.1465976896 0.0356055761 0.8615713534 0.0911500228 0.2612663372 0.0302467468 1.7763666436 .2376782501
0.0035 0.0095 0.7896 0.1974 0.5156660790 0.0525201890 0.1671374758 0.0567278829 0.8554172723 0.0118509345 0.2756184117 0.0162974283 1.8138392388 .1373964347
0.0035 0.01 0.7892 0.1973 0.4975725324 0.0716552646 0.1800251848 0.0288852561 0.8513145516 0.0659154149 0.2641953320 0.0406951128 1.7931076008 .2071510484
0.004 0.0 0.7968 0.1992 0.5830489423 0.0738595679 0.0000000000 0.0000000000 0.8918289188 0.1109039671 0.2726894169 0.0485683514 1.7475672780 .2333318864
0.004 0.0005 0.7964 0.1991 0.5565325378 0.0550108017 0.0128877090 0.0054630434 0.8502888714 0.0583241472 0.2767900097 0.0487305873 1.6964991279 .1675285796
0.0 0.0085 0.7932 0.1983 0.0000000000 0.0000000000 0.1542497668 0.0305234035 0.8967008996 0.0786770915 0.2633166335 0.0261583999 1.3142672999 .1353588949
0.004 0.001 0.7959999999999999 0.19899999999999998 0.5874163501 0.0395879116 0.0229562316 0.0136219335 0.8469554108 0.0743989407 0.2779616076 0.0481425540 1.7352896001 .1757513398
0.004 0.0015 0.7956 0.1989 0.5824250269 0.0970704897 0.0326220134 0.0179027280 0.8515709716 0.0636707032 0.2867485920 0.0294302041 1.7533666039 .2080741250
0.004 0.002 0.7952 0.1988 0.5955272504 0.0562701134 0.0398713497 0.0248788284 0.8505452914 0.0456571715 0.2536509507 0.0280572631 1.7395948422 .1548633764
0.004 0.0025 0.7948 0.1987 0.5621477764 0.0904913958 0.0507453541 0.0133330964 0.8595199930 0.0571212703 0.2583373424 0.0420226551 1.7307504659 .2029684176
0.004 0.003 0.7944 0.1986 0.5459259760 0.0289297670 0.0527590586 0.0187869028 0.8505452914 0.0548906623 0.2732752159 0.0345869519 1.7225055419 .1371942840
0.004 0.0035 0.794 0.1985 0.5914718003 0.1257061802 0.0636330631 0.0136219335 0.8323394682 0.0663806078 0.2773758086 0.0403138657 1.7648201402 .2460225872
0.004 0.004 0.7936 0.1984 0.5652673534 0.0477855661 0.0789372175 0.0287501723 0.8654176541 0.0737670157 0.2808906024 0.0266779819 1.7905128274 .1769807360
0.004 0.0045 0.7932 0.1983 0.6002066159 0.1057053374 0.0922276674 0.0411821039 0.8566993725 0.0805240602 0.2688817237 0.0148889769 1.8180153795 .2423004784
0.004 0.005 0.7928 0.1982 0.5559086224 0.0972307647 0.1018934491 0.0377460843 0.8592635730 0.0667362419 0.2797190045 0.0334982774 1.7967846490 .2352113683
0.004 0.0055 0.7924 0.1981 0.5774337037 0.0493800563 0.1087400445 0.0258508216 0.8643919739 0.0328938049 0.2680030252 0.0317089899 1.8185687473 .1398336727
0.0 0.009000000000000001 0.7928 0.1982 0.0000000000 0.0000000000 0.1635128077 0.0226968710 0.8397756495 0.0498537548 0.2735681154 0.0196395600 1.2768565726 .0921901858
0.004 0.006 0.792 0.198 0.5549727493 0.0576370873 0.1055181173 0.0256745353 0.8602892532 0.0852302586 0.2849911951 0.0285543196 1.8057713149 .1970962008
0.004 0.0065 0.7916 0.1979 0.5543488339 0.0772899993 0.1212250126 0.0365053030 0.8459297306 0.0280144034 0.2782545071 0.0103140550 1.7997580842 .1521237607
0.004 0.006999999999999999 0.7912 0.1978 0.5783695768 0.0538667037 0.1429730215 0.0405150145 0.8484939311 0.0523599436 0.2905562853 0.0168359885 1.8603928147 .1635776503
0.004 0.0075 0.7908 0.1977 0.5839848154 0.0738911836 0.1558607305 0.0181188653 0.8695203748 0.0386301714 0.2682959247 0.0209090024 1.8776618454 .1515492227
0.004 0.008 0.7904 0.1976 0.5390629066 0.0690435055 0.1490141351 0.0362914029 0.8674690144 0.0426182150 0.2691746232 0.0478565844 1.8247206793 .1958097078
0.004 0.0085 0.79 0.1975 0.5908478849 0.0591700788 0.1703594031 0.0385959451 0.8833670573 0.0411871580 0.2926065817 0.0382073873 1.9371809270 .1771605692
0.004 0.009000000000000001 0.7896 0.1974 0.5662032265 0.0841939100 0.1594853986 0.0452362486 0.8456733106 0.0486955102 0.2747397133 0.0391478538 1.8461016490 .2172735226
0.004 0.0095 0.7892 0.1973 0.5677630150 0.0587276425 0.1743868121 0.0440886339 0.8538787520 0.0660549186 0.2756184117 0.0405599689 1.8716469908 .2094311639
0.004 0.01 0.7888 0.1972 0.5652673534 0.0680210872 0.2009677119 0.0395753141 0.8390063894 0.0653866089 0.2665385278 0.0200374074 1.8717799825 .1930204176
0.0045 0.0 0.7964 0.1991 0.6523035519 0.1071682542 0.0000000000 0.0000000000 0.8638791338 0.0887583830 0.2835266977 0.0454740004 1.7997093834 .2414006376
0.0 0.0095 0.7924 0.1981 0.0000000000 0.0000000000 0.2021759346 0.0206304004 0.8787514964 0.0381919560 0.2726894169 0.0315679881 1.3536168479 .0903903445
0.0045 0.0005 0.7959999999999999 0.19899999999999998 0.6479361441 0.0999550639 0.0132904499 0.0065437652 0.8446476304 0.0651609704 0.2753255123 0.0308866635 1.7811997367 .2025464630
0.0045 0.001 0.7956 0.1989 0.6744525486 0.0159800313 0.0128877090 0.0065437652 0.8210569862 0.0285813471 0.2759113112 0.0313607681 1.7843085550 .0824659117
0.0045 0.0015 0.7952 0.1988 0.6585427059 0.0912368282 0.0265808998 0.0219706146 0.8446476304 0.0481742230 0.2835266977 0.0251689122 1.8132979338 .1865505780
0.0045 0.002 0.7948 0.1987 0.6376415399 0.0265732301 0.0402740906 0.0219114742 0.8469554108 0.0466825352 0.2861627931 0.0287340213 1.8110338344 .1239012608
0.0045 0.0025 0.7944 0.1986 0.6572948751 0.0906418317 0.0571892086 0.0225822396 0.8592635730 0.0601445776 0.2776687081 0.0331688456 1.8514163648 .2065374945
0.0045 0.003 0.794 0.1985 0.6622861983 0.1220484420 0.0604111358 0.0084479645 0.8423398500 0.0714855675 0.2744468138 0.0221211836 1.8394839979 .2241031576
0.0045 0.0035 0.7936 0.1984 0.6404491592 0.0710442142 0.0652440267 0.0115608389 0.8490067711 0.0415495433 0.2738610149 0.0270357486 1.8285609719 .1511903450
0.0045 0.004 0.7932 0.1983 0.6323382590 0.0390931669 0.0809509220 0.0171626231 0.8413141698 0.1144380572 0.2694675226 0.0524936016 1.8240708734 .2231874488
0.0045 0.0045 0.7928 0.1982 0.6747645063 0.1019982424 0.0853810720 0.0158252067 0.8418270099 0.0467950776 0.2870414915 0.0318709092 1.8890140797 .1964894359
0.0045 0.005 0.7924 0.1981 0.6569829174 0.0799342530 0.0906167038 0.0291535460 0.8754180358 0.0584592716 0.2627308346 0.0219655083 1.8857484916 .1895125789
0.0 0.001 0.7992 0.1998 0.0000000000 0.0000000000 0.0201370453 0.0080548181 0.8900339784 0.1320839542 0.2770829092 0.0345273705 1.1872539329 .1746661428
0.0 0.01 0.792 0.198 0.0000000000 0.0000000000 0.1925101529 0.0222930825 0.8746487757 0.0823647371 0.2814764014 0.0440869668 1.3486353300 .1487447864
0.0045 0.0055 0.792 0.198 0.6781960410 0.0774610507 0.1043098946 0.0261502619 0.8551608522 0.0791669639 0.2817693008 0.0456998287 1.9194360886 .2284781052
0.0045 0.006 0.7916 0.1979 0.6535513827 0.0765409690 0.1196140490 0.0232894309 0.8638791338 0.0604499041 0.2844053962 0.0344278391 1.9214499617 .1947081431
0.0045 0.0065 0.7912 0.1978 0.6544872558 0.0673597514 0.1232387171 0.0356965693 0.8700332149 0.0534092856 0.2756184117 0.0416865013 1.9233775995 .1981521076
0.0045 0.006999999999999999 0.7908 0.1977 0.6753884217 0.1097984752 0.1320990170 0.0237036204 0.8366986090 0.0969199934 0.2767900097 0.0486601164 1.9209760574 .2790822054
0.0045 0.0075 0.7904 0.1976 0.6582307482 0.0556999579 0.1498196169 0.0307352270 0.8518273916 0.0494192680 0.2723965175 0.0344577287 1.9322742742 .1703121816
0.0045 0.008 0.79 0.1975 0.6785079987 0.0738490263 0.1486113942 0.0243516748 0.8290060076 0.0467669674 0.2762042107 0.0261058729 1.9323296112 .1710735414
0.0045 0.0085 0.7896 0.1974 0.6382654553 0.0711208826 0.1679429576 0.0266661928 0.8520838117 0.0417453094 0.2750326128 0.0382522685 1.9333248374 .1777846533
0.0045 0.009000000000000001 0.7892 0.1973 0.6420089477 0.0385920802 0.1695539213 0.0224091931 0.8351600887 0.0440744215 0.2562870460 0.0359205122 1.9030100037 .1409962070
0.0045 0.0095 0.7888 0.1972 0.6679014369 0.0773353144 0.1856635575 0.0551269774 0.8492631912 0.0640044158 0.2577515434 0.0174760630 1.9605797290 .2139427706
0.0045 0.01 0.7884 0.1971 0.6329621744 0.0676135482 0.2005649710 0.0246430048 0.8787514964 0.0515550979 0.2779616076 0.0204107020 1.9902402494 .1642223529
0.0005 0.0 0.7996 0.1999 0.0714383134 0.0150775970 0.0000000000 0.0000000000 0.8628534536 0.0477519947 0.2849911951 0.0607256282 1.2192829621 .1235552199
0.005 0.0 0.7959999999999999 0.19899999999999998 0.7433952004 0.0762760501 0.0000000000 0.0000000000 0.8518273916 0.0926326066 0.2788403060 0.0143011752 1.8740628980 .1832098319
0.005 0.0005 0.7956 0.1989 0.7349723425 0.0961599175 0.0084575590 0.0030138370 0.8900339784 0.0971205944 0.2600947392 0.0334777829 1.8935586191 .2297721318
0.005 0.001 0.7952 0.1988 0.7206222883 0.0786232433 0.0233589725 0.0131370108 0.8710588951 0.0717536416 0.2767900097 0.0353911790 1.8918301656 .1989050747
0.005 0.0015 0.7948 0.1987 0.7265494846 0.1326374295 0.0350384588 0.0140901771 0.8733666755 0.0497587046 0.2589231413 0.0296624902 1.8938777602 .2261488014
0.005 0.002 0.7944 0.1986 0.7371560464 0.0838139257 0.0422877951 0.0217629201 0.8608020932 0.1149562838 0.2662456283 0.0227935272 1.9064915630 .2433266568
0.005 0.0025 0.794 0.1985 0.7168787959 0.0664579737 0.0515508359 0.0123740464 0.8887518782 0.0549098247 0.2729823164 0.0235488268 1.9301638264 .1572906716
0.005 0.003 0.7936 0.1984 0.7287331885 0.0820490267 0.0535645404 0.0170107385 0.8654176541 0.0250715347 0.2712249195 0.0418097979 1.9189403025 .1659410978
0.005 0.0035 0.7932 0.1983 0.7159429228 0.0852506826 0.0692714358 0.0388472780 0.9056756012 0.0482887354 0.2832337983 0.0312511531 1.9741237581 .2036378491
0.005 0.004 0.7928 0.1982 0.7384038772 0.0943041473 0.0821591447 0.0333473361 0.8513145516 0.0616475601 0.2791332055 0.0482208983 1.9510107790 .2375199418
0.005 0.0045 0.7924 0.1981 0.6922341375 0.1155574868 0.0777289948 0.0304169386 0.8584943128 0.0577167291 0.2726894169 0.0496859748 1.9011468620 .2533771293
0.0005 0.0005 0.7992 0.1998 0.0729981019 0.0181257894 0.0108740045 0.0082929428 0.8723409953 0.0734024495 0.2747397133 0.0437039005 1.2309528150 .1435250822
0.005 0.005 0.792 0.198 0.7053363610 0.1252874324 0.1018934491 0.0447459465 0.8708024750 0.0520576901 0.2650740304 0.0344577287 1.9431063155 .2565487977
0.005 0.0055 0.7916 0.1979 0.7705355204 0.0961113274 0.1063235991 0.0302886867 0.8679818545 0.0777253106 0.2776687081 0.0375368712 2.0225096821 .2416621959
0.005 0.006 0.7912 0.1978 0.7405875811 0.0891871735 0.1224332353 0.0202815138 0.8515709716 0.0822688861 0.2735681154 0.0541476007 1.9881599034 .2458851741
0.005 0.0065 0.7908 0.1977 0.7112635573 0.0447308618 0.1212250126 0.0155772769 0.8790079165 0.1193673183 0.2750326128 0.0283613828 1.9865290992 .2080368398
0.005 0.006999999999999999 0.7904 0.1976 0.7608648317 0.0921073271 0.1232387171 0.0221177737 0.8808028568 0.0577258420 0.2721036180 0.0124817800 2.0370100236 .1844327228
0.005 0.0075 0.79 0.1975 0.7078320226 0.0570601249 0.1405565761 0.0243516748 0.8323394682 0.0642054494 0.2747397133 0.0440168576 1.9554677802 .1896341067
0.005 0.008 0.7896 0.1974 0.7253016538 0.1187899533 0.1574716941 0.0218224631 0.8779822363 0.0610344349 0.2609734377 0.0315679881 2.0217290219 .2332148394
0.005 0.0085 0.7892 0.1973 0.7318527655 0.0984007755 0.1751922939 0.0185435839 0.8384935493 0.0340179632 0.2700533216 0.0373535846 2.0155919303 .1883159072
0.005 0.009000000000000001 0.7888 0.1972 0.7093918111 0.0913008047 0.1759977758 0.0242448687 0.8379807092 0.0396448942 0.2955355765 0.0436960479 2.0189058726 .1988866155
0.005 0.0095 0.7884 0.1971 0.7515061006 0.0914499091 0.1884827438 0.0309456006 0.8495196112 0.1007388175 0.2823550998 0.0120623389 2.0718635554 .2351966661
0.0005 0.001 0.7988 0.1997 0.0695665672 0.0172679225 0.0205397862 0.0078094359 0.8761872960 0.0564962670 0.2864556925 0.0198308307 1.2527493419 .1014044561
0.005 0.01 0.7879999999999999 0.19699999999999998 0.7318527655 0.0766781621 0.1973430437 0.0261005938 0.8484939311 0.0824126208 0.2762042107 0.0123713196 2.0538939510 .1975626963
0.0055 0.0 0.7956 0.1989 0.7368440887 0.1308081455 0.0000000000 0.0000000000 0.8338779885 0.0583511971 0.2773758086 0.0243371094 1.8480978858 .2134964520
0.0055 0.0005 0.7952 0.1988 0.8048508674 0.0816113780 0.0112767454 0.0065437652 0.8720845753 0.0658635240 0.2832337983 0.0392354134 1.9714459864 .1932540806
0.0055 0.001 0.7948 0.1987 0.7820779553 0.1035135633 0.0193315635 0.0145433527 0.8479810910 0.0508875901 0.2697604221 0.0451635424 1.9191510319 .2141080485
0.0055 0.0015 0.7944 0.1986 0.8479010301 0.0806421215 0.0318165315 0.0106250348 0.8656740741 0.0746952957 0.2694675226 0.0182446050 2.0148591583 .1842070570
0.0055 0.002 0.794 0.1985 0.7892529824 0.0619532599 0.0402740906 0.0036022242 0.8484939311 0.0689841412 0.2870414915 0.0411312642 1.9650624956 .1756708895
0.0055 0.0025 0.7936 0.1984 0.8301194412 0.0536857360 0.0507453541 0.0142731741 0.8600328331 0.0745543212 0.2662456283 0.0440480310 2.0071432567 .1865612623
0.0055 0.003 0.7932 0.1983 0.8248161603 0.0746980743 0.0575919495 0.0109853073 0.8713153151 0.0730432653 0.2662456283 0.0350697442 2.0199690532 .1937963911
0.0055 0.0035 0.7928 0.1982 0.7942443056 0.0664521161 0.0777289948 0.0149828278 0.8677254345 0.0418648426 0.2826479993 0.0534972704 2.0223467342 .1767970569
0.0055 0.004 0.7924 0.1981 0.7883171093 0.0910702791 0.0829646266 0.0236762332 0.8405449096 0.0764045684 0.2545296491 0.0483559214 1.9663562946 .2395070021
0.0005 0.0015 0.7984 0.1996 0.0758057212 0.0195913410 0.0314137906 0.0041071675 0.8479810910 0.0743989407 0.2773758086 0.0486460100 1.2325764114 .1467434592
0.0055 0.0045 0.792 0.198 0.8067226136 0.0405976722 0.0829646266 0.0207558144 0.8331087283 0.0420216051 0.2665385278 0.0266522434 1.9893344963 .1300273351
0.0055 0.005 0.7916 0.1979 0.7995475865 0.0935373836 0.1055181173 0.0481001474 0.8536223320 0.0494671420 0.2844053962 0.0488150180 2.0430934320 .2399196910
0.0055 0.0055 0.7912 0.1978 0.8213846256 0.0828328471 0.1051153764 0.0238128543 0.8418270099 0.0389083095 0.2767900097 0.0357289347 2.0451170216 .1812829456
0.0055 0.006 0.7908 0.1977 0.7995475865 0.0977100123 0.1180030853 0.0288852561 0.8379807092 0.0555810782 0.2764971102 0.0481781808 2.0320284912 .2303545274
0.0055 0.0065 0.7904 0.1976 0.7936203902 0.0634556010 0.1180030853 0.0278561651 0.8913160787 0.0496528800 0.2934852801 0.0241956956 2.0964248343 .1651603417
0.0055 0.006999999999999999 0.79 0.1975 0.7808301245 0.0221116182 0.1192113081 0.0273626807 0.8310573679 0.0636293827 0.2633166335 0.0275636931 1.9944154340 .1406673747
0.0055 0.0075 0.7896 0.1974 0.7914366863 0.0718343149 0.1353209443 0.0419624329 0.8495196112 0.0204236595 0.2609734377 0.0261583999 2.0372506795 .1603788072
0.0055 0.008 0.7892 0.1973 0.7845736169 0.1028798471 0.1663319940 0.0188214058 0.8633662937 0.0758864717 0.2533580512 0.0495337969 2.0676299558 .2471215215
0.0055 0.0085 0.7888 0.1972 0.8653706613 0.1378613048 0.1868717802 0.0296391040 0.8600328331 0.0218424128 0.2738610149 0.0356808797 2.1861362895 .2250237013
0.0055 0.009000000000000001 0.7884 0.1971 0.7827018707 0.0622791341 0.1643182895 0.0306294984 0.8769565561 0.0292363835 0.2671243268 0.0328570037 2.0911010431 .1550020197
0.0005 0.002 0.7979999999999999 0.1995 0.0767415943 0.0358086133 0.0394686087 0.0201531485 0.8454168905 0.0592901702 0.2694675226 0.0267165432 1.2310946161 .1419684752
0.0055 0.0095 0.7879999999999999 0.19699999999999998 0.7911247286 0.0976861058 0.1844553348 0.0239757719 0.8308009479 0.0569460372 0.2674172263 0.0301899667 2.0737982376 .2087978816
0.0055 0.01 0.7876 0.1969 0.8004834596 0.0457377227 0.1917046711 0.0271245327 0.8474682509 0.0295050236 0.2665385278 0.0157186356 2.1061949094 .1180859146
0.006 0.0 0.7952 0.1988 0.9012457969 0.1199054377 0.0000000000 0.0000000000 0.8441347903 0.0420591412 0.2864556925 0.0288532007 2.0318362797 .1908177796
0.006 0.0005 0.7948 0.1987 0.8647467459 0.0628143698 0.0080548181 0.0067391443 0.8813156969 0.1122006924 0.2762042107 0.0289718898 2.0303214716 .2107260963
0.006 0.001 0.7944 0.1986 0.8987501353 0.0572644225 0.0193315635 0.0193315635 0.8802900167 0.0500275443 0.2744468138 0.0458871699 2.0728185293 .1725107002
0.006 0.0015 0.794 0.1985 0.9040534162 0.0946954781 0.0318165315 0.0046967257 0.8513145516 0.0764286605 0.2808906024 0.0143968363 2.0680751017 .1902177006
0.006 0.002 0.7936 0.1984 0.9099806125 0.0840226665 0.0362466815 0.0183678113 0.8761872960 0.0509392474 0.2797190045 0.0467539507 2.1021335945 .2000836759
0.006 0.0025 0.7932 0.1983 0.8447814531 0.1642047668 0.0600083949 0.0133330964 0.8228519265 0.0658235801 0.2964142749 0.0549715444 2.0240560494 .2983329877
0.006 0.003 0.7928 0.1982 0.8229444141 0.0904698846 0.0571892086 0.0173879626 0.8536223320 0.0719695746 0.2726894169 0.0382522685 2.0064453716 .2180796903
0.006 0.0035 0.7924 0.1981 0.8553880149 0.1267577460 0.0632303222 0.0172003847 0.8479810910 0.0451648809 0.2773758086 0.0376281797 2.0439752367 .2267511913
0.0005 0.0025 0.7976 0.1994 0.0689426518 0.0184451173 0.0503426132 0.0268359657 0.8538787520 0.0702796780 0.2852840946 0.0557094505 1.2584481116 .1712702115
0.006 0.004 0.792 0.198 0.8744174347 0.1218249742 0.0741043266 0.0099957664 0.8459297306 0.0494405511 0.2682959247 0.0284218162 2.0627474166 .2096831079
0.006 0.0045 0.7916 0.1979 0.9087327817 0.1488610371 0.0877975174 0.0184734755 0.8466989907 0.0608445380 0.2627308346 0.0275138492 2.1059601244 .2556928998
0.006 0.005 0.7912 0.1978 0.8688021960 0.1007579910 0.0954495946 0.0179389317 0.8500324513 0.0699232593 0.2803048034 0.0293835265 2.0945890453 .2180037085
0.006 0.0055 0.7908 0.1977 0.8482129878 0.0954080693 0.1035044127 0.0065437652 0.8264418071 0.0113057689 0.2829408988 0.0254940354 2.0611001064 .1387516388
0.006 0.006 0.7904 0.1976 0.8794087579 0.0993260777 0.1091427854 0.0266418512 0.8608020932 0.0299737375 0.2788403060 0.0446361896 2.1281939425 .2005778560
0.006 0.0065 0.79 0.1975 0.9049892893 0.1918618480 0.1248496807 0.0174624295 0.8369550290 0.0765215160 0.2826479993 0.0622712839 2.1494419983 .3481170774
0.006 0.006999999999999999 0.7896 0.1974 0.8909511928 0.1034157422 0.1300853125 0.0173879626 0.8466989907 0.0473537779 0.2595089403 0.0298929715 2.1272444363 .1980504542
0.006 0.0075 0.7892 0.1973 0.8825283349 0.1763640107 0.1498196169 0.0299872992 0.8625970336 0.1131437289 0.2882130894 0.0560472169 2.1831580748 .3755422557
0.006 0.008 0.7888 0.1972 0.8834642080 0.0792298865 0.1558607305 0.0446733894 0.8666997543 0.0627050567 0.2779616076 0.0407709344 2.1839863004 .2273792670
0.006 0.0085 0.7884 0.1971 0.9009338392 0.1631464213 0.1627073259 0.0395753141 0.8369550290 0.1281833524 0.2606805382 0.0410477488 2.1612767323 .3719528366
0.0005 0.003 0.7972 0.1993 0.0651991594 0.0181257894 0.0551755041 0.0158252067 0.8366986090 0.0700660443 0.2803048034 0.0232555548 1.2373780759 .1272725952
0.006 0.009000000000000001 0.7879999999999999 0.19699999999999998 0.9118523587 0.0664286803 0.1707621440 0.0187869028 0.8423398500 0.0641562749 0.2782545071 0.0417933794 2.2032088598 .1911652374
0.006 0.0095 0.7876 0.1969 0.8962544737 0.2164419989 0.1735813303 0.0478160490 0.8423398500 0.0346689005 0.2732752159 0.0450570424 2.1854508699 .3439839908
0.006 0.01 0.7872 0.1968 0.8943827275 0.1406593714 0.1816361484 0.0331522067 0.8649048140 0.0770558237 0.2767900097 0.0443430855 2.2177136996 .2952104873
0.0065 0.0 0.7948 0.1987 0.9471035789 0.1130888617 0.0000000000 0.0000000000 0.8451604705 0.0413909930 0.2823550998 0.0302353993 2.0746191492 .1847152540
0.0065 0.0005 0.7944 0.1986 0.9779873912 0.0938572841 0.0104712635 0.0112190634 0.8638791338 0.0556236491 0.2674172263 0.0291490173 2.1197550148 .1898490139
0.0065 0.001 0.794 0.1985 0.9514709867 0.0491271478 0.0225534907 0.0059190583 0.8536223320 0.0509082593 0.2621450356 0.0328256566 2.0897918450 .1387801220
0.0065 0.0015 0.7936 0.1984 0.9299459054 0.1309538828 0.0338302361 0.0161899840 0.8559301124 0.0565660528 0.2606805382 0.0295233378 2.0803867921 .2332332574
0.0065 0.002 0.7932 0.1983 0.9508470713 0.0973108032 0.0378576451 0.0089694658 0.8415705898 0.0879726317 0.2805977029 0.0489624215 2.1108730091 .2432153222
0.0065 0.0025 0.7928 0.1982 0.9692525756 0.1418718321 0.0507453541 0.0175365803 0.8697767948 0.0426798822 0.2838195972 0.0259608758 2.1735943217 .2280491704
0.0065 0.003 0.7924 0.1981 0.9720601949 0.1305817821 0.0632303222 0.0138580331 0.8828542172 0.0913604148 0.2618521361 0.0256282862 2.1799968704 .2614285162
0.0005 0.0035 0.7968 0.1992 0.0708143980 0.0189859005 0.0604111358 0.0148523507 0.8782386563 0.0617115209 0.2668314273 0.0456547524 1.2762956174 .1412045245
0.0065 0.0035 0.792 0.198 0.9333774401 0.0826682020 0.0684659540 0.0234836285 0.8551608522 0.0740872020 0.2826479993 0.0378736132 2.1396522456 .2181126457
0.0065 0.004 0.7916 0.1979 0.9867222069 0.1671418006 0.0773262539 0.0273863816 0.8377242891 0.0524903796 0.2741539143 0.0729172655 2.1759266642 .3199358273
0.0065 0.0045 0.7912 0.1978 1.0013842188 0.1285931871 0.0910194447 0.0155772769 0.8754180358 0.0487440950 0.2691746232 0.0371601607 2.2369963225 .2300747197
0.0065 0.005 0.7908 0.1977 0.9711243218 0.1180272491 0.0938386310 0.0203134784 0.8559301124 0.0176613669 0.2615592367 0.0432698888 2.1824523019 .1992719832
0.0065 0.0055 0.7904 0.1976 0.9293219900 0.2223748626 0.0994770037 0.0256745353 0.8620841935 0.0842151514 0.2803048034 0.0512900362 2.1711879906 .3835545855
0.0065 0.006 0.79 0.1975 0.9723721526 0.1219207962 0.1111564899 0.0291980213 0.8651612340 0.0474037380 0.2586302418 0.0357097205 2.2073201183 .2342322760
0.0065 0.0065 0.7896 0.1974 0.9109164856 0.0886530876 0.1345154625 0.0450205971 0.8266982272 0.0724067736 0.2630237341 0.0166309140 2.1351539094 .2227113723
0.0065 0.006999999999999999 0.7892 0.1973 0.9907776570 0.1404765997 0.1449867260 0.0396244659 0.8561865324 0.0509340840 0.2738610149 0.0247842119 2.2658119303 .2558193615
0.0065 0.0075 0.7888 0.1972 0.9134121472 0.0826917428 0.1566662123 0.0290867055 0.8315702080 0.0403028365 0.2703462211 0.0414470878 2.1719947886 .1935283726
0.0065 0.008 0.7884 0.1971 0.8856479119 0.1013243222 0.1546525078 0.0368590448 0.8454168905 0.0327415365 0.2800119040 0.0404752747 2.1657292142 .2114001782
0.0005 0.004 0.7964 0.1991 0.0708143980 0.0110909628 0.0861865538 0.0229809480 0.8690075347 0.0443065347 0.2767900097 0.0627379476 1.3027984962 .1411163931
0.0065 0.0085 0.7879999999999999 0.19699999999999998 0.9305698208 0.1187178382 0.1486113942 0.0157841555 0.8536223320 0.0965093655 0.2644882315 0.0313607681 2.1972917785 .2623721273
0.0065 0.009000000000000001 0.7876 0.1969 0.9754917296 0.1453682718 0.1671374758 0.0362914029 0.8213134062 0.0481523802 0.2776687081 0.0405261124 2.2416113197 .2703381673
0.0065 0.0095 0.7872 0.1968 0.9558383945 0.0593343218 0.1751922939 0.0444841870 0.8320830481 0.0598289018 0.2715178190 0.0246871001 2.2346315555 .1883345107
0.0065 0.01 0.7868 0.1967 1.0048157535 0.1958677047 0.2017731937 0.0194653475 0.8569557926 0.0418711244 0.2712249195 0.0414801925 2.3347696593 .2986843691
0.006999999999999999 0.0 0.7944 0.1986 0.9951450648 0.0711920007 0.0000000000 0.0000000000 0.8615713534 0.1061343601 0.2914349837 0.0477704597 2.1481514019 .2250968205
0.006999999999999999 0.0005 0.794 0.1985 1.0703268706 0.0912368282 0.0092630408 0.0060276739 0.8523402317 0.0360231380 0.2844053962 0.0566258863 2.2163355393 .1899135264
0.006999999999999999 0.001 0.7936 0.1984 1.0768779823 0.1515690719 0.0197343044 0.0099957664 0.8592635730 0.0524853688 0.2735681154 0.0137880700 2.2294439751 .2278382771
0.006999999999999999 0.0015 0.7932 0.1983 1.0472420008 0.1034759508 0.0314137906 0.0206304004 0.8205441461 0.0655553280 0.2782545071 0.0273512289 2.1774544446 .2170129081
0.006999999999999999 0.002 0.7928 0.1982 1.0275886656 0.1637632341 0.0358439406 0.0117831831 0.8718281552 0.0559677502 0.2644882315 0.0419409148 2.1997489929 .2734550822
0.006999999999999999 0.0025 0.7924 0.1981 0.9826667567 0.0653475064 0.0527590586 0.0202815138 0.8505452914 0.0628642388 0.2665385278 0.0180555366 2.1525096345 .1665487956
0.0 0.0015 0.7988 0.1997 0.0000000000 0.0000000000 0.0306083088 0.0125820281 0.8354165087 0.0409502090 0.2762042107 0.0486812684 1.1422290282 .1022135055
0.0005 0.0045 0.7959999999999999 0.19899999999999998 0.0879720716 0.0367316118 0.0869920356 0.0218224631 0.8413141698 0.0389015493 0.2800119040 0.0447436913 1.2962901810 .1421993155
0.006999999999999999 0.003 0.792 0.198 1.0494257047 0.0360793613 0.0579946904 0.0130875303 0.8684946946 0.0514785195 0.2885059889 0.0296393435 2.2644210786 .1302847546
0.006999999999999999 0.0035 0.7916 0.1979 0.9620775485 0.0994044292 0.0720906221 0.0089694658 0.8446476304 0.0542593542 0.2504290564 0.0391653813 2.1292448574 .2017986305
0.006999999999999999 0.004 0.7912 0.1978 1.0191658077 0.1855306628 0.0732988448 0.0234283077 0.8620841935 0.0148280864 0.2762042107 0.0584215164 2.2307530567 .2822085733
0.006999999999999999 0.0045 0.7908 0.1977 1.0020081342 0.0810033476 0.0849783311 0.0235388192 0.8628534536 0.0608747885 0.2700533216 0.0393227780 2.2198932405 .2047397333
0.006999999999999999 0.005 0.7904 0.1976 1.0347636927 0.1331675772 0.0938386310 0.0365230715 0.8769565561 0.0276648591 0.2773758086 0.0263674614 2.2829346884 .2237229692
0.006999999999999999 0.0055 0.79 0.1975 0.9667569140 0.0830628019 0.1176003444 0.0346076083 0.8402884896 0.1188815986 0.2574586439 0.0365080140 2.1821043919 .2730600228
0.006999999999999999 0.006 0.7896 0.1974 0.9926494032 0.1023411458 0.1329044989 0.0356601999 0.8343908285 0.0675587749 0.2779616076 0.0324788415 2.2379063382 .2380389621
0.006999999999999999 0.0065 0.7892 0.1973 1.0048157535 0.0730913630 0.1244469398 0.0442208781 0.8374678691 0.0994883342 0.2756184117 0.0116277774 2.2423489741 .2284283527
0.006999999999999999 0.006999999999999999 0.7888 0.1972 0.9988885572 0.0572372249 0.1236414580 0.0121090468 0.8425962700 0.0770694751 0.2697604221 0.0217141065 2.2348867073 .1681298533
0.006999999999999999 0.0075 0.7884 0.1971 1.0578485626 0.1827060378 0.1506250987 0.0409451053 0.8513145516 0.0554484262 0.2603876387 0.0474243969 2.3201758516 .3265239662
0.0005 0.005 0.7956 0.1989 0.0745578904 0.0120659496 0.0946441128 0.0240298324 0.8310573679 0.1190783329 0.2738610149 0.0152757680 1.2741203860 .1704498829
0.006999999999999999 0.008 0.7879999999999999 0.19699999999999998 1.0269647502 0.1256163447 0.1570689532 0.0258508216 0.8849055775 0.0801967784 0.2621450356 0.0199515937 2.3310843165 .2516155384
0.006999999999999999 0.0085 0.7876 0.1969 0.9976407264 0.1221918840 0.1570689532 0.0240298324 0.8641355538 0.0741758973 0.2782545071 0.0162552615 2.2970997405 .2366528752
0.006999999999999999 0.009000000000000001 0.7872 0.1968 1.0556648587 0.1146273703 0.1836498530 0.0488230958 0.8615713534 0.0687473572 0.2671243268 0.0365643681 2.3680103919 .2687621914
0.006999999999999999 0.0095 0.7868 0.1967 1.0016961765 0.0855788165 0.1836498530 0.0309246277 0.8254161269 0.0572086856 0.2726894169 0.0160854891 2.2834515733 .1897976189
0.006999999999999999 0.01 0.7864 0.1966 0.9938972340 0.0270091240 0.1888854847 0.0286371158 0.8410577497 0.0663330458 0.2782545071 0.0171789978 2.3020949755 .1391582834
0.0075 0.0 0.794 0.1985 1.1455086764 0.0708247042 0.0000000000 0.0000000000 0.8600328331 0.0856826729 0.2759113112 0.0435859623 2.2814528207 .2000933394
0.0075 0.0005 0.7936 0.1984 1.0341397773 0.0369640258 0.0068465954 0.0054630434 0.8687511147 0.0815979997 0.2647811309 0.0220279105 2.1745186183 .1460529794
0.0075 0.001 0.7932 0.1983 1.1058900485 0.2021042948 0.0173178589 0.0082929428 0.8805464368 0.0711240985 0.2803048034 0.0143011752 2.2840591476 .2958225113
0.0075 0.0015 0.7928 0.1982 1.0737584053 0.0677343433 0.0277891225 0.0093241261 0.8723409953 0.0738667779 0.2709320200 0.0485188676 2.2448205431 .1994441149
0.0075 0.002 0.7924 0.1981 1.1152487795 0.1215114288 0.0354411997 0.0154097744 0.8531094919 0.0904926650 0.2577515434 0.0232850482 2.2615510145 .2506989164
0.0005 0.0055 0.7952 0.1988 0.0739339750 0.0190881408 0.1103510081 0.0218224631 0.8579814727 0.0522342172 0.2773758086 0.0214117334 1.3196422644 .1145565545
0.0075 0.0025 0.792 0.198 1.0762540669 0.1797374552 0.0447042405 0.0165858856 0.8533659119 0.0801672576 0.2841124967 0.0398601651 2.2584367160 .3163507635
0.0075 0.003 0.7916 0.1979 1.0721986168 0.1320226218 0.0579946904 0.0372094239 0.8764437160 0.0887168891 0.2829408988 0.0414801925 2.2895779220 .2994291273
0.0075 0.0035 0.7912 0.1978 1.1015226407 0.1374795852 0.0636330631 0.0210968588 0.8472118308 0.0574838613 0.2723965175 0.0255343848 2.2847640521 .2415946901
0.0075 0.004 0.7908 0.1977 1.1033943869 0.1190452821 0.0757152903 0.0090415109 0.8664433342 0.0523096893 0.2726894169 0.0447436913 2.3182424283 .2251401736
0.0075 0.0045 0.7904 0.1976 1.0846769248 0.0916242656 0.0974632992 0.0325797230 0.8746487757 0.0863096314 0.2557012470 0.0360920624 2.3124902467 .2466056824
0.0075 0.005 0.79 0.1975 1.0865486710 0.1910607852 0.0938386310 0.0308405932 0.8259289670 0.0652013202 0.2688817237 0.0226576255 2.2751979927 .3097603241
0.0075 0.0055 0.7896 0.1974 1.1012106830 0.0819683328 0.1103510081 0.0182615357 0.8728538354 0.0575981298 0.2770829092 0.0275636931 2.3614984357 .1853916914
0.0075 0.006 0.7892 0.1973 1.0509854932 0.0744370557 0.1196140490 0.0326791426 0.8415705898 0.0913460198 0.2782545071 0.0484834911 2.2904246391 .2469457092
0.0075 0.0065 0.7888 0.1972 1.1645380962 0.1682675662 0.1240441989 0.0203134784 0.8331087283 0.0588180859 0.2709320200 0.0543563359 2.3926230434 .3017554664
0.0075 0.006999999999999999 0.7884 0.1971 1.1071378793 0.1594637935 0.1409593170 0.0280187285 0.8384935493 0.0543465334 0.2846982957 0.0441725047 2.3712890413 .2860015601
0.0005 0.006 0.7948 0.1987 0.0779894251 0.0287948956 0.1095455263 0.0131370108 0.8574686326 0.0437389766 0.2668314273 0.0230182470 1.3118350113 .1086891300
0.0075 0.0075 0.7879999999999999 0.19699999999999998 1.1373977762 0.1820229743 0.1421675397 0.0344196242 0.8561865324 0.0628182013 0.2513077548 0.0398429432 2.3870596031 .3191037430
0.0075 0.008 0.7876 0.1969 1.1539315344 0.1770579132 0.1699566622 0.0103779072 0.8492631912 0.0867078991 0.2677101258 0.0293133707 2.4408615136 .3034570902
0.0075 0.0085 0.7872 0.1968 1.1258553413 0.1273215524 0.1707621440 0.0165858856 0.8418270099 0.0798220405 0.2782545071 0.0402030546 2.4166990023 .2639325331
0.0075 0.009000000000000001 0.7868 0.1967 1.1246075105 0.0695322854 0.1836498530 0.0370346487 0.8977265798 0.0259174587 0.2782545071 0.0493950465 2.4842384504 .1818794393
0.0075 0.0095 0.7864 0.1966 1.0971552329 0.0924490211 0.1844553348 0.0585624608 0.8602892532 0.0414100511 0.2709320200 0.0389016384 2.4128318409 .2313231714
0.0075 0.01 0.7859999999999999 0.1965 1.0999628522 0.0722072580 0.1908991893 0.0328573398 0.8951623794 0.1067939467 0.2703462211 0.0438606582 2.4563706420 .2557192027
0.008 0.0 0.7936 0.1984 1.1997893163 0.0624351989 0.0000000000 0.0000000000 0.8941366992 0.0540456573 0.2756184117 0.0297779539 2.3695444272 .1462588101
0.008 0.0005 0.7932 0.1983 1.1798240235 0.1649144254 0.0056383727 0.0093241261 0.8790079165 0.1154812949 0.2785474066 0.0538297931 2.3430177193 .3435496395
0.008 0.001 0.7928 0.1982 1.1632902654 0.1972934544 0.0217480089 0.0128372677 0.8738795156 0.1170983627 0.2753255123 0.0352940836 2.3342433022 .3625231684
0.008 0.0015 0.7924 0.1981 1.1801359812 0.1583393545 0.0245671952 0.0059190583 0.8877261980 0.0447260072 0.2574586439 0.0665700662 2.3498880183 .2755544862
0.0005 0.0065 0.7944 0.1986 0.0726861442 0.0124157597 0.1240441989 0.0224381268 0.8566993725 0.0589297674 0.2712249195 0.0312401704 1.3246546351 .1250238243
0.008 0.002 0.792 0.198 1.1395814801 0.0829971656 0.0430932769 0.0145433527 0.8633662937 0.0395452587 0.2808906024 0.0197267311 2.3269316531 .1568125081
0.008 0.0025 0.7916 0.1979 1.2022849779 0.1145084499 0.0567864677 0.0218224631 0.8664433342 0.0587733540 0.2785474066 0.0237519628 2.4040621864 .2188562298
0.008 0.003 0.7912 0.1978 1.1451967187 0.1345749508 0.0539672814 0.0120553479 0.8674690144 0.0730072497 0.2852840946 0.0760952627 2.3519171091 .2957328111
0.008 0.0035 0.7908 0.1977 1.1433249725 0.0660289996 0.0680632130 0.0147207173 0.8349036686 0.0589520783 0.2770829092 0.0457298549 2.3233747633 .1854316501
0.008 0.004 0.7904 0.1976 1.1448847610 0.0615434908 0.0745070675 0.0254715714 0.8623406135 0.0348429461 0.2797190045 0.0300418361 2.3614514465 .1518998444
0.008 0.0045 0.79 0.1975 1.2082121743 0.1798413822 0.0906167038 0.0200563354 0.8615713534 0.0439967783 0.2659527289 0.0218087218 2.4263529604 .2657032177
0.008 0.005 0.7896 0.1974 1.1614185192 0.1087583156 0.0910194447 0.0192979725 0.8654176541 0.0495892768 0.2586302418 0.0270738004 2.3764858598 .2047193653
0.008 0.0055 0.7892 0.1973 1.1707772502 0.1103219343 0.1204195308 0.0103152002 0.8674690144 0.1003202261 0.2808906024 0.0301785978 2.4395563978 .2511359584
0.008 0.006 0.7888 0.1972 1.1386456070 0.0947653353 0.1135729354 0.0149828278 0.8777258163 0.0524402503 0.2750326128 0.0452015173 2.4049769715 .2073899307
0.008 0.0065 0.7884 0.1971 1.1233596797 0.1372954158 0.1325017579 0.0224091931 0.8500324513 0.0417893878 0.2700533216 0.0270103510 2.3759472105 .2285043477
0.0005 0.006999999999999999 0.794 0.1985 0.0767415943 0.0232946985 0.1405565761 0.0340214769 0.8625970336 0.0692125157 0.2647811309 0.0087674361 1.3446763349 .1352961272
0.008 0.006999999999999999 0.7879999999999999 0.19699999999999998 1.1929262469 0.1205529848 0.1345154625 0.0155772769 0.8941366992 0.0860227152 0.2879201900 0.0513568985 2.5094985986 .2735098754
0.008 0.0075 0.7876 0.1969 1.1664098424 0.1459668716 0.1377373897 0.0239757719 0.8684946946 0.0417767987 0.2844053962 0.0563525205 2.4570473229 .2680719627
0.008 0.008 0.7872 0.1968 1.1807598966 0.1514457447 0.1635128077 0.0180830218 0.8684946946 0.0697839511 0.2715178190 0.0403988982 2.4842852179 .2797116158
0.008 0.0085 0.7868 0.1967 1.1935501623 0.1316505850 0.1671374758 0.0263479983 0.8838798974 0.1310564835 0.2732752159 0.0118035220 2.5178427514 .3008585888
0.008 0.009000000000000001 0.7864 0.1966 1.2060284703 0.2096244331 0.1848580757 0.0278328642 0.8764437160 0.0456859645 0.2726894169 0.0130200326 2.5400196789 .2961632944
0.008 0.0095 0.7859999999999999 0.1965 1.1467565072 0.2215857309 0.1896909665 0.0327584610 0.8636227137 0.1036977375 0.2794261050 0.0424209060 2.4794962924 .4004628354
0.008 0.01 0.7856 0.1964 1.1863751352 0.0983255834 0.1969403028 0.0458063562 0.8867005179 0.0493127149 0.2580444429 0.0350207846 2.5280603988 .2284654391
0.0085 0.0 0.7932 0.1983 1.2219383131 0.0522228745 0.0000000000 0.0000000000 0.8643919739 0.0652214858 0.2709320200 0.0346067895 2.3572623070 .1520511498
0.0085 0.0005 0.7928 0.1982 1.2047806395 0.0316663958 0.0153041544 0.0093934514 0.8620841935 0.0640660237 0.2908491848 0.0374453401 2.3730181722 .1425712110
0.0085 0.001 0.7924 0.1981 1.2702917567 0.1312834242 0.0205397862 0.0161899840 0.8456733106 0.0568443395 0.2776687081 0.0210072441 2.4141735616 .2253249918
0.0005 0.0075 0.7936 0.1984 0.0689426518 0.0241963370 0.1429730215 0.0259760079 0.8656740741 0.0750115198 0.2805977029 0.0530010494 1.3581874503 .1781849141
0.0085 0.0015 0.792 0.198 1.2880733456 0.1551204765 0.0265808998 0.0115045814 0.8561865324 0.0950540497 0.2554083475 0.0355170061 2.4262491253 .2971961137
0.0085 0.002 0.7916 0.1979 1.3071027653 0.1197527560 0.0346357179 0.0144986726 0.8572122126 0.0145596015 0.2773758086 0.0375368712 2.4763265044 .1863479013
0.0085 0.0025 0.7912 0.1978 1.2384720712 0.1615567460 0.0471206860 0.0177571749 0.8495196112 0.0533600196 0.2750326128 0.0117744134 2.4101449812 .2444483539
0.0085 0.003 0.7908 0.1977 1.2440873098 0.0337491522 0.0523563177 0.0176472223 0.8628534536 0.0422587704 0.2770829092 0.0289007348 2.4363799903 .1225558797
0.0085 0.0035 0.7904 0.1976 1.2537579985 0.1043152220 0.0600083949 0.0096657817 0.8759308759 0.0391710471 0.2803048034 0.0365174124 2.4700020727 .1896694632
0.0085 0.004 0.79 0.1975 1.2721635029 0.0756096919 0.0765207721 0.0124784706 0.8525966518 0.0386165524 0.2568728450 0.0324894054 2.4581537718 .1591941203
0.0085 0.0045 0.7896 0.1974 1.2802744031 0.0568550933 0.0890057401 0.0244845273 0.8561865324 0.0472648297 0.2770829092 0.0452015173 2.5025495848 .1738059676
0.0085 0.005 0.7892 0.1973 1.2911929226 0.0682724256 0.0982687810 0.0221177737 0.8664433342 0.1109134526 0.2706391206 0.0488150180 2.5265441584 .2501186699
0.0085 0.0055 0.7888 0.1972 1.2671721797 0.1143928088 0.0938386310 0.0282033679 0.8508017115 0.0762667534 0.2703462211 0.0274514169 2.4821587433 .2463143470
0.0085 0.006 0.7884 0.1971 1.2194426515 0.1308051696 0.1232387171 0.0202815138 0.8669561743 0.0606019905 0.2849911951 0.0417358636 2.4946287380 .2534245375
0.0005 0.008 0.7932 0.1983 0.0705024403 0.0194717590 0.1381401306 0.0295514141 0.8672125944 0.1182271609 0.2726894169 0.0601236385 1.3485445822 .2273739725
0.0085 0.0065 0.7879999999999999 0.19699999999999998 1.2565656178 0.1321994142 0.1188085672 0.0347385918 0.8584943128 0.0885388379 0.2624379351 0.0162974283 2.4963064329 .2717742722
0.0085 0.006999999999999999 0.7876 0.1969 1.2437753521 0.0665165219 0.1393483533 0.0221177737 0.8505452914 0.0495255919 0.2703462211 0.0265619621 2.5040152179 .1647218496
0.0085 0.0075 0.7872 0.1968 1.2094600051 0.1483108721 0.1429730215 0.0220590279 0.8641355538 0.0917682886 0.2615592367 0.0443276053 2.4781278171 .3064657939
0.0085 0.008 0.7868 0.1967 1.2877613879 0.2400136944 0.1546525078 0.0221177737 0.8482375110 0.0859309446 0.2723965175 0.0196045830 2.5630479242 .3676669957
0.0085 0.0085 0.7864 0.1966 1.1723370387 0.1325963353 0.1566662123 0.0363271404 0.8277239074 0.0728269044 0.2756184117 0.0248809446 2.4323455701 .2666313247
0.0085 0.009000000000000001 0.7859999999999999 0.1965 1.2537579985 0.2022814172 0.1703594031 0.0511084398 0.8374678691 0.0577349535 0.2694675226 0.0132292032 2.5310527933 .3243540137
0.0085 0.0095 0.7856 0.1964 1.2578134486 0.2367230739 0.1816361484 0.0117831831 0.8318266281 0.0451881677 0.2764971102 0.0260268837 2.5477733353 .3197213084
0.0085 0.01 0.7852 0.1963 1.2665482643 0.1475530244 0.1937183756 0.0317527428 0.8615713534 0.0611119499 0.2574586439 0.0420553068 2.5792966372 .2824730239
0.009000000000000001 0.0 0.7928 0.1982 1.3177093271 0.1661818318 0.0000000000 0.0000000000 0.8651612340 0.0637532638 0.2744468138 0.0293250750 2.4573173749 .2592601706
0.009000000000000001 0.0005 0.7924 0.1981 1.3214528196 0.1261081046 0.0100685226 0.0132354167 0.8600328331 0.0489056960 0.2694675226 0.0279715171 2.4610216979 .2162207344
0.0005 0.0085 0.7928 0.1982 0.0620795824 0.0183392925 0.1647210304 0.0372094239 0.8815721169 0.0256727565 0.2633166335 0.0458048342 1.3716893632 .1270263071
0.009000000000000001 0.001 0.792 0.198 1.3638790668 0.1463823076 0.0161096362 0.0067391443 0.8643919739 0.0682559144 0.2747397133 0.0469224603 2.5191203902 .2682998266
0.009000000000000001 0.0015 0.7916 0.1979 1.2996157805 0.2452424070 0.0249699361 0.0078920777 0.8451604705 0.0535764512 0.2682959247 0.0416453213 2.4380421118 .3483562572
0.009000000000000001 0.002 0.7912 0.1978 1.2971201189 0.1025121674 0.0406768315 0.0082143349 0.8674690144 0.0209951497 0.2688817237 0.0370769559 2.4741476885 .1687986079
0.009000000000000001 0.0025 0.7908 0.1977 1.2949364150 0.1640007650 0.0499398723 0.0155772769 0.8415705898 0.0915186098 0.2782545071 0.0352454357 2.4647013842 .3063420874
0.009000000000000001 0.003 0.7904 0.1976 1.3810367404 0.2362869027 0.0636330631 0.0074697310 0.8359293488 0.0800917658 0.2653669299 0.0236070441 2.5459660822 .3474554436
0.009000000000000001 0.0035 0.79 0.1975 1.3941389638 0.1481769523 0.0612166177 0.0140901771 0.8623406135 0.0802820000 0.2908491848 0.0406107005 2.6085453798 .2831598299
0.009000000000000001 0.004 0.7896 0.1974 1.2440873098 0.0754808716 0.0789372175 0.0204408368 0.8515709716 0.0631314276 0.2612663372 0.0368913844 2.4358618361 .1959445204
0.009000000000000001 0.0045 0.7892 0.1973 1.3298756775 0.0862177945 0.0930331492 0.0242180936 0.8495196112 0.1047198872 0.2958284759 0.0462001931 2.5682569138 .2613559684
0.009000000000000001 0.005 0.7888 0.1972 1.3049190614 0.0971907207 0.0930331492 0.0186134281 0.8336215684 0.0515244802 0.2753255123 0.0191619846 2.5068992913 .1864906136
0.009000000000000001 0.0055 0.7884 0.1971 1.3242604389 0.2366770258 0.0950468537 0.0219706146 0.8569557926 0.0163466522 0.2738610149 0.0334470175 2.5501241001 .3084413101
0.0005 0.009000000000000001 0.7924 0.1981 0.0689426518 0.0324436009 0.1691511804 0.0332108659 0.8382371292 0.0473482235 0.2788403060 0.0280694912 1.3551712674 .1410721815
0.009000000000000001 0.006 0.7879999999999999 0.19699999999999998 1.3710540939 0.1586880713 0.1143784172 0.0177205998 0.8449040504 0.0501430694 0.2577515434 0.0488009564 2.5880881049 .2753526969
0.009000000000000001 0.0065 0.7876 0.1969 1.3173973694 0.1076611177 0.1272661262 0.0151550498 0.8613149333 0.0627972639 0.2703462211 0.0328570037 2.5763246500 .2184704351
0.009000000000000001 0.006999999999999999 0.7872 0.1968 1.3111582154 0.1674210453 0.1365291670 0.0334444739 0.8500324513 0.0657956049 0.2565799455 0.0232407940 2.5542997792 .2899019181
0.009000000000000001 0.0075 0.7868 0.1967 1.2974320766 0.1010935498 0.1526388032 0.0547135045 0.8625970336 0.0604933964 0.2741539143 0.0323199680 2.5868218277 .2486204187
0.009000000000000001 0.008 0.7864 0.1966 1.3033592729 0.1664182498 0.1602908804 0.0421321658 0.8420834299 0.0401982894 0.2595089403 0.0348242579 2.5652425235 .2835729629
0.009000000000000001 0.0085 0.7859999999999999 0.1965 1.3198930310 0.1211970722 0.1619018441 0.0320780034 0.8741359356 0.0843368610 0.2729823164 0.0574142755 2.6289131271 .2950262121
0.009000000000000001 0.009000000000000001 0.7856 0.1964 1.4190955798 0.1799257787 0.1860662984 0.0349805459 0.8556736923 0.0611893667 0.2803048034 0.0224292929 2.7411403739 .2985249842
0.009000000000000001 0.0095 0.7852 0.1963 1.3251963120 0.2397134612 0.2005649710 0.0184734755 0.8328523083 0.0519362962 0.2659527289 0.0325421737 2.6245663202 .3426654066
0.009000000000000001 0.01 0.7848 0.1962 1.2665482643 0.1838910603 0.1896909665 0.0194653475 0.8546480121 0.0714414042 0.2647811309 0.0455795262 2.5756683738 .3203773382
0.0095 0.0 0.7924 0.1981 1.4128564258 0.1570532756 0.0000000000 0.0000000000 0.8718281552 0.0801902192 0.2726894169 0.0262892582 2.5573739979 .2635327530
0.0 0.002 0.7984 0.1996 0.0000000000 0.0000000000 0.0398713497 0.0213718475 0.8415705898 0.0429868915 0.2797190045 0.0648360640 1.1611609440 .1291948030
0.0005 0.0095 0.792 0.198 0.0695665672 0.0233947477 0.1816361484 0.0123215024 0.8561865324 0.0842276426 0.2700533216 0.0115091235 1.3774425696 .1314530162
0.0095 0.0005 0.792 0.198 1.4031857371 0.1267423902 0.0072493363 0.0082929428 0.8884954582 0.0645649177 0.2718107185 0.0300189819 2.5707412501 .2296192326
0.0095 0.001 0.7916 0.1979 1.4468598152 0.1518256818 0.0189288226 0.0082929428 0.8387499693 0.0624191915 0.2923136822 0.0304728093 2.5968522893 .2530106254
0.0095 0.0015 0.7912 0.1978 1.4484196037 0.1225418134 0.0310110497 0.0145433527 0.8664433342 0.0727329482 0.2565799455 0.0284218162 2.6024539331 .2382399305
0.0095 0.002 0.7908 0.1977 1.4337575918 0.0752691292 0.0414823133 0.0100604646 0.8497760313 0.0695914745 0.2729823164 0.0371693942 2.5979982528 .1920904625
0.0095 0.0025 0.7904 0.1976 1.4175357913 0.1757670567 0.0507453541 0.0266418512 0.8423398500 0.0889005007 0.3008077671 0.0233292184 2.6114287625 .3146386270
0.0095 0.003 0.79 0.1975 1.4122325104 0.1482846229 0.0571892086 0.0275045797 0.8377242891 0.0553677325 0.2682959247 0.0346266158 2.5754419328 .2657835509
0.0095 0.0035 0.7896 0.1974 1.4318858455 0.1873513130 0.0680632130 0.0199590526 0.8769565561 0.0703918563 0.2835266977 0.0262369932 2.6604323123 .3039392151
0.0095 0.004 0.7892 0.1973 1.3510888011 0.1876253764 0.0785344766 0.0348318500 0.8582378928 0.0649831334 0.2551154481 0.0434203106 2.5429766186 .3308606704
0.0095 0.0045 0.7888 0.1972 1.4574663770 0.2501939656 0.0837701084 0.0284324811 0.8636227137 0.0444901711 0.2685888242 0.0361395708 2.6734480233 .3592561886
0.0095 0.005 0.7884 0.1971 1.3510888011 0.0860777168 0.0930331492 0.0323599248 0.8697767948 0.0458870102 0.2940710791 0.0424613338 2.6079698242 .2067859856
0.0005 0.01 0.7916 0.1979 0.0711263557 0.0233114032 0.1816361484 0.0273626807 0.8320830481 0.0825019293 0.2829408988 0.0435780884 1.3677864510 .1767541016
0.0095 0.0055 0.7879999999999999 0.19699999999999998 1.4415565343 0.1375220508 0.1111564899 0.0117831831 0.8702896349 0.0599694073 0.2671243268 0.0153430131 2.6901269859 .2246176543
0.0095 0.006 0.7876 0.1969 1.4150401297 0.2042348732 0.1103510081 0.0189587902 0.8502888714 0.0500222869 0.2703462211 0.0337838951 2.6460262303 .3069998454
0.0095 0.0065 0.7872 0.1968 1.4649533618 0.1398656358 0.1304880534 0.0155772769 0.8372114490 0.0329177829 0.2794261050 0.0522445979 2.7120789692 .2406052935
0.0095 0.006999999999999999 0.7868 0.1967 1.3956987523 0.1426762340 0.1276688671 0.0194986501 0.8628534536 0.0504307243 0.2726894169 0.0419736300 2.6589104899 .2545792384
0.0095 0.0075 0.7864 0.1966 1.4412445766 0.2778770988 0.1526388032 0.0247480928 0.8418270099 0.0896165132 0.2753255123 0.0404583146 2.7110359020 .4327000194
0.0095 0.008 0.7859999999999999 0.1965 1.4034976948 0.1631440352 0.1683456985 0.0199915328 0.8756744559 0.0777253106 0.2820622003 0.0506843066 2.7295800495 .3115451852
0.0095 0.0085 0.7856 0.1964 1.4306380147 0.2225410993 0.1627073259 0.0117831831 0.8741359356 0.0449254945 0.2782545071 0.0232112444 2.7457357833 .3024610213
0.0095 0.009000000000000001 0.7852 0.1963 1.3729258401 0.1467116868 0.1695539213 0.0235388192 0.8769565561 0.0832161077 0.2709320200 0.0479497116 2.6903683375 .3014163253
0.0095 0.0095 0.7848 0.1962 1.4091129334 0.1121937991 0.1755950348 0.0242180936 0.8549044322 0.0427660670 0.2621450356 0.0329820943 2.7017574360 .2121600540
0.0095 0.01 0.7844 0.1961 1.4474837306 0.0599413551 0.1840525939 0.0300952841 0.8572122126 0.0470752566 0.2762042107 0.0329612788 2.7649527478 .1700731746
0.001 0.0 0.7992 0.1998 0.1378853036 0.0379820511 0.0000000000 0.0000000000 0.8546480121 0.0251029855 0.2715178190 0.0238384912 1.2640511347 .0869235278
0.01 0.0 0.792 0.198 1.4081770603 0.1222523979 0.0000000000 0.0000000000 0.8425962700 0.0938707524 0.2823550998 0.0238240916 2.5331284301 .2399472419
0.01 0.0005 0.7916 0.1979 1.4817990776 0.3427675605 0.0064438545 0.0030138370 0.8795207566 0.0687664829 0.2688817237 0.0353232403 2.6366454124 .4498711207
0.01 0.001 0.7912 0.1978 1.4980208781 0.1388768973 0.0149014135 0.0060276739 0.8472118308 0.0599913316 0.2814764014 0.0548715733 2.6416105238 .2597674761
0.01 0.0015 0.7908 0.1977 1.5179861709 0.1554338439 0.0310110497 0.0048328909 0.8487503511 0.0783152326 0.2533580512 0.0350501686 2.6511056229 .2736321360
0.01 0.002 0.7904 0.1976 1.4964610896 0.1989752199 0.0410795724 0.0121090468 0.8636227137 0.0970691283 0.2964142749 0.0310307614 2.6975776506 .3391841564
0.01 0.0025 0.79 0.1975 1.4674490234 0.0854877945 0.0531617995 0.0106859238 0.8618277734 0.0643690930 0.2753255123 0.0326684698 2.6577641086 .1932112811
0.01 0.003 0.7896 0.1974 1.4899099779 0.2590518985 0.0535645404 0.0086753046 0.8725974153 0.0376370125 0.2726894169 0.0297779539 2.6887613505 .3351421695
0.01 0.0035 0.7892 0.1973 1.4849186546 0.2006351289 0.0636330631 0.0201531485 0.8533659119 0.0513506351 0.2723965175 0.0250596005 2.6743141471 .2971985130
0.01 0.004 0.7888 0.1972 1.4031857371 0.1246051375 0.0882002583 0.0173506092 0.8500324513 0.0803704038 0.2876272905 0.0264972872 2.6290457372 .2488234377
0.01 0.0045 0.7884 0.1971 1.5563569681 0.1386637065 0.0890057401 0.0320577713 0.8390063894 0.0630313645 0.2817693008 0.0126456616 2.7661383984 .2463985039
0.001 0.0005 0.7988 0.1997 0.1506755694 0.0209360575 0.0096657817 0.0030138370 0.8510581315 0.0520071437 0.2876272905 0.0447896845 1.2990267731 .1207467227
0.01 0.005 0.7879999999999999 0.19699999999999998 1.4250227761 0.0568961587 0.1006852264 0.0183678113 0.8538787520 0.0827088810 0.2659527289 0.0458497629 2.6455394834 .2038226139
0.01 0.0055 0.7876 0.1969 1.4184716644 0.3434516860 0.1167948626 0.0050943143 0.8520838117 0.1074225563 0.2914349837 0.0334982774 2.6787853224 .4894668340
0.01 0.006 0.7872 0.1968 1.4755599236 0.1354198281 0.1204195308 0.0236762332 0.8349036686 0.0860502273 0.2697604221 0.0390952239 2.7006435451 .2842415125
0.01 0.0065 0.7868 0.1967 1.4793034160 0.1358875712 0.1127674536 0.0275517170 0.8233647666 0.0588627839 0.2776687081 0.0301899667 2.6931043443 .2524920388
0.01 0.006999999999999999 0.7864 0.1966 1.4387489150 0.1572291569 0.1429730215 0.0232057059 0.8569557926 0.0629478571 0.2779616076 0.0388310044 2.7166393367 .2822137243
0.01 0.0075 0.7859999999999999 0.1965 1.4521630961 0.1666333088 0.1461949487 0.0138580331 0.8418270099 0.0519362962 0.2592160408 0.0490114575 2.6994010955 .2814390956
0.01 0.008 0.7856 0.1964 1.4599620386 0.0801676666 0.1470004305 0.0119472260 0.8364421889 0.1053209246 0.2826479993 0.0379188895 2.7260526573 .2353547067
0.01 0.0085 0.7852 0.1963 1.5192340017 0.2580929205 0.1550552487 0.0323198008 0.8679818545 0.0685558066 0.2882130894 0.0152082256 2.8304841943 .3741767535
0.01 0.009000000000000001 0.7848 0.1962 1.4134803412 0.0866636235 0.1844553348 0.0334638676 0.8497760313 0.0296117972 0.2580444429 0.0397048988 2.7057561502 .1894441871
0.01 0.0095 0.7844 0.1961 1.4331336764 0.1840645604 0.1792197030 0.0105021979 0.8346472486 0.0624528906 0.2721036180 0.0416865013 2.7191042460 .2987061502
0.001 0.001 0.7984 0.1996 0.1353896420 0.0224436168 0.0181233408 0.0144088967 0.8702896349 0.0518044651 0.2615592367 0.0209254080 1.2853618544 .1095823866
0.01 0.01 0.784 0.196 1.4537228846 0.1173392306 0.1896909665 0.0291980213 0.8161850053 0.0594452238 0.2794261050 0.0417687395 2.7390249614 .2477512152
0.001 0.0015 0.7979999999999999 0.1995 0.1381972613 0.0293704489 0.0314137906 0.0215532243 0.8697767948 0.0303660236 0.2873343910 0.0326894717 1.3267222377 .1139791685
0.001 0.002 0.7976 0.1994 0.1406929230 0.0415922803 0.0382603860 0.0098650972 0.8410577497 0.0933030769 0.2928994811 0.0727665125 1.3129105398 .2175269669
0.001 0.0025 0.7972 0.1993 0.1416287961 0.0297523268 0.0463152041 0.0129880039 0.8336215684 0.0643486603 0.2729823164 0.0428314794 1.2945478850 .1499204704
0.001 0.003 0.7968 0.1992 0.1488038232 0.0287678454 0.0592029131 0.0184734755 0.8615713534 0.0722176456 0.2721036180 0.0403904030 1.3416817077 .1598493695
0.001 0.0035 0.7964 0.1991 0.1450603308 0.0138109561 0.0624248404 0.0124784706 0.8692639547 0.0765833571 0.2759113112 0.0437431426 1.3526604371 .1466159264
0.0 0.0025 0.7979999999999999 0.1995 0.0000000000 0.0000000000 0.0527590586 0.0182615357 0.8305445279 0.0751866251 0.2644882315 0.0394969276 1.1477918180 .1329450884
0.001 0.004 0.7959999999999999 0.19899999999999998 0.1369494305 0.0183392925 0.0741043266 0.0247480928 0.8843927374 0.1051809898 0.2814764014 0.0239676981 1.3769228959 .1722360732
0.001 0.0045 0.7956 0.1989 0.1350776843 0.0282902810 0.0934358901 0.0210968588 0.8469554108 0.0410143843 0.2914349837 0.0430073794 1.3669039689 .1334089035
0.001 0.005 0.7952 0.1988 0.1338298535 0.0349837995 0.1002824855 0.0093241261 0.8441347903 0.1043802828 0.2896775868 0.0443585603 1.3679247161 .1930467687
0.001 0.0055 0.7948 0.1987 0.1419407538 0.0308822368 0.1059208582 0.0166249573 0.8697767948 0.0427414605 0.2723965175 0.0286383207 1.3900349243 .1188869753
0.001 0.006 0.7944 0.1986 0.1338298535 0.0309074365 0.1171976035 0.0199590526 0.8556736923 0.1080207296 0.2835266977 0.0590059799 1.3902278470 .2178931986
0.001 0.0065 0.794 0.1985 0.1360135574 0.0382272309 0.1304880534 0.0344949408 0.9018293005 0.0849923185 0.2671243268 0.0504807816 1.4354552381 .2081952718
0.001 0.006999999999999999 0.7936 0.1984 0.1353896420 0.0072223429 0.1345154625 0.0405470295 0.8815721169 0.0471310926 0.2662456283 0.0424209060 1.4177228497 .1373213710
0.001 0.0075 0.7932 0.1983 0.1469320770 0.0203515045 0.1373346488 0.0346825166 0.8641355538 0.0522241460 0.2861627931 0.0297894756 1.4345650727 .1370476427
0.001 0.008 0.7928 0.1982 0.1416287961 0.0326826874 0.1377373897 0.0228677407 0.8628534536 0.0515652997 0.2770829092 0.0245337193 1.4193025486 .1316494471
0.001 0.0085 0.7924 0.1981 0.1335178958 0.0238887096 0.1538470259 0.0273863816 0.8510581315 0.0782043306 0.2741539143 0.0230182470 1.4125769675 .1524976688
0.0 0.003 0.7976 0.1994 0.0000000000 0.0000000000 0.0632303222 0.0275045797 0.8374678691 0.1097214154 0.2723965175 0.0479139149 1.1730947088 .1851399100
0.001 0.009000000000000001 0.792 0.198 0.1506755694 0.0262192978 0.1743868121 0.0286597627 0.8884954582 0.0568073133 0.2967071744 0.0328570037 1.5102650141 .1445433775
0.001 0.0095 0.7916 0.1979 0.1503636117 0.0089548706 0.1896909665 0.0218224631 0.9056756012 0.0510939060 0.2996361692 0.0358056887 1.5453663486 .1176769284
0.001 0.01 0.7912 0.1978 0.1525473156 0.0411689621 0.2037868982 0.0667821662 0.8538787520 0.0676676905 0.2899704863 0.0216824764 1.5001834521 .1973012952
0.0015 0.0 0.7988 0.1997 0.2133790672 0.0386324063 0.0000000000 0.0000000000 0.8633662937 0.0571212703 0.2712249195 0.0423804396 1.3479702804 .1381341162
0.0015 0.0005 0.7984 0.1996 0.2077638286 0.0552226813 0.0072493363 0.0048328909 0.8533659119 0.0271660066 0.2917278832 0.0204945934 1.3601069600 .1077161722
0.0015 0.001 0.7979999999999999 0.1995 0.2161866865 0.0680782911 0.0205397862 0.0039460389 0.8618277734 0.0672857144 0.2674172263 0.0253726025 1.3659714724 .1646826469
0.0015 0.0015 0.7976 0.1994 0.2177464750 0.0262192978 0.0318165315 0.0167803341 0.8436219502 0.0493766744 0.2882130894 0.0690746157 1.3813980461 .1614509220
0.0015 0.002 0.7972 0.1993 0.2090116594 0.0257246910 0.0438987587 0.0030138370 0.8654176541 0.0478070402 0.2841124967 0.0473374859 1.4024405689 .1238830541
0.0015 0.0025 0.7968 0.1992 0.2058920824 0.0417604061 0.0451069814 0.0147647255 0.8554172723 0.0418019730 0.2879201900 0.0333236723 1.3943365261 .1316507769
0.0015 0.003 0.7964 0.1991 0.2161866865 0.0331674272 0.0483289087 0.0263479983 0.8584943128 0.0974747001 0.2867485920 0.0464742048 1.4097585000 .2034643304
0.0 0.0035 0.7972 0.1993 0.0000000000 0.0000000000 0.0732988448 0.0340405419 0.8787514964 0.0995834574 0.2759113112 0.0365643681 1.2279616524 .1701883674
0.0015 0.0035 0.7959999999999999 0.19899999999999998 0.2252334598 0.0270954614 0.0716878812 0.0115608389 0.8564429525 0.0702983868 0.2715178190 0.0644005969 1.4248821125 .1733552840
0.0015 0.004 0.7956 0.1989 0.2164986442 0.0398720507 0.0853810720 0.0241106958 0.8569557926 0.0948074759 0.2729823164 0.0289718898 1.4318178252 .1877621122
0.0015 0.0045 0.7952 0.1988 0.2015246746 0.0481830762 0.0914221856 0.0191630200 0.8502888714 0.0797857884 0.2846982957 0.0514903626 1.4279340273 .1986222472
0.0015 0.005 0.7948 0.1987 0.2158747288 0.0270235328 0.0962550764 0.0252669771 0.8641355538 0.0438770589 0.2832337983 0.0212508616 1.4594991573 .1174184304
0.0015 0.0055 0.7944 0.1986 0.2168106019 0.0148957760 0.1059208582 0.0199915328 0.8449040504 0.0716876342 0.2785474066 0.0356038566 1.4461829171 .1421787996
0.0015 0.006 0.794 0.1985 0.2055801247 0.0479806764 0.1252524216 0.0333473361 0.8610585133 0.0630522241 0.2659527289 0.0375368712 1.4578437885 .1819171078
0.0015 0.0065 0.7936 0.1984 0.2208660520 0.0489922592 0.1268633853 0.0124784706 0.8605456732 0.0625875056 0.2653669299 0.0393576696 1.4736420404 .1634159050
0.0015 0.006999999999999999 0.7932 0.1983 0.2168106019 0.0487293506 0.1441812442 0.0214021838 0.8554172723 0.0431944115 0.2858698936 0.0269340145 1.5022790120 .1402599604
0.0015 0.0075 0.7928 0.1982 0.1924779012 0.0262934265 0.1550552487 0.0449196054 0.8710588951 0.0673482259 0.2677101258 0.0093360992 1.4863021708 .1478973570
0.0015 0.008 0.7924 0.1981 0.2189943058 0.0309200286 0.1457922078 0.0267875689 0.8536223320 0.0659832107 0.2937781796 0.0437431426 1.5121870252 .1674339508
0.0 0.004 0.7968 0.1992 0.0000000000 0.0000000000 0.0757152903 0.0194986501 0.8513145516 0.0765318263 0.2770829092 0.0370213821 1.2041127511 .1330518585
0.0015 0.0085 0.792 0.198 0.2333443600 0.0214866174 0.1530415441 0.0394603887 0.8718281552 0.0225299705 0.2770829092 0.0085695000 1.5352969685 .0920464766
0.0015 0.009000000000000001 0.7916 0.1979 0.2183703904 0.0310080305 0.1643182895 0.0396735567 0.8856748377 0.0753962147 0.2764971102 0.0603515099 1.5448606278 .2064293118
0.0015 0.0095 0.7912 0.1978 0.2242975867 0.0353711062 0.1904964484 0.0474209246 0.8402884896 0.0328217658 0.2811835019 0.0523954520 1.5362660266 .1680092486
0.0015 0.01 0.7908 0.1977 0.2164986442 0.0296868363 0.1917046711 0.0161899840 0.8851619976 0.0379848023 0.2639024325 0.0367422524 1.5572677454 .1206038750
0.002 0.0 0.7984 0.1996 0.2798260574 0.0543415630 0.0000000000 0.0000000000 0.8687511147 0.0924336470 0.2674172263 0.0482564673 1.4159943984 .1950316773
0.002 0.0005 0.7979999999999999 0.1995 0.2804499728 0.0593015096 0.0084575590 0.0059190583 0.8566993725 0.0652617982 0.2753255123 0.0626832263 1.4209324166 .1931655924
0.002 0.001 0.7976 0.1994 0.2785782266 0.0327540730 0.0185260817 0.0123215024 0.8577250527 0.0694325637 0.2893846874 0.0361870167 1.4442140484 .1506951558
0.002 0.0015 0.7972 0.1993 0.2729629880 0.0354590395 0.0322192724 0.0180111208 0.8774693962 0.0350686639 0.2680030252 0.0494297706 1.4506546818 .1379685948
0.002 0.002 0.7968 0.1992 0.2957359001 0.0294366434 0.0390658678 0.0115608389 0.8569557926 0.0734382713 0.3031509630 0.0435623363 1.4949085235 .1579980899
0.002 0.0025 0.7964 0.1991 0.2751466919 0.0561038384 0.0503426132 0.0254715714 0.8564429525 0.1008614486 0.2671243268 0.0185800804 1.4490565844 .2010169388
0.0 0.0045 0.7964 0.1991 0.0000000000 0.0000000000 0.0950468537 0.0248788284 0.8623406135 0.0462864818 0.2680030252 0.0403734073 1.2253904924 .1115387175
0.002 0.003 0.7959999999999999 0.19899999999999998 0.2816978036 0.0222869708 0.0503426132 0.0098650972 0.8531094919 0.0594009641 0.2615592367 0.0245477026 1.4467091454 .1161007347
0.002 0.0035 0.7956 0.1989 0.2801380151 0.0297654077 0.0684659540 0.0232057059 0.8751616158 0.0676404781 0.2770829092 0.0379369848 1.5008484941 .1585485765
0.002 0.004 0.7952 0.1988 0.2891847884 0.0236430187 0.0745070675 0.0327188258 0.8605456732 0.0542593542 0.2589231413 0.0175152910 1.4831606704 .1281364897
0.002 0.0045 0.7948 0.1987 0.2997913502 0.0372472792 0.0861865538 0.0159883574 0.8910596586 0.0588091423 0.2650740304 0.0362533367 1.5421115930 .1482981156
0.002 0.005 0.7944 0.1986 0.2941761116 0.0551239055 0.0990742628 0.0255224637 0.8733666755 0.0769670300 0.2858698936 0.0317306269 1.5524869435 .1893440261
0.002 0.0055 0.794 0.1985 0.2823217190 0.0458057595 0.0986715219 0.0132354167 0.8469554108 0.0708313674 0.2747397133 0.0480426583 1.5026883650 .1779152019
0.002 0.006 0.7936 0.1984 0.2932402385 0.0337722127 0.1147811581 0.0174624295 0.8669561743 0.0835063680 0.2779616076 0.0211537513 1.5529391785 .1558947615
0.002 0.0065 0.7932 0.1983 0.2770184381 0.0258454649 0.1228359762 0.0360222417 0.8777258163 0.0392448346 0.2849911951 0.0180174849 1.5625714257 .1191300261
0.002 0.006999999999999999 0.7928 0.1982 0.2976076463 0.0459923418 0.1337099807 0.0285463481 0.8513145516 0.0789840340 0.2797190045 0.0274138893 1.5623511831 .1809366132
0.002 0.0075 0.7924 0.1981 0.2969837309 0.0289028431 0.1441812442 0.0360762346 0.8590071529 0.0561554046 0.2767900097 0.0258681818 1.5769621377 .1470026641
