# Supplementary material for: Multipressure Sampling for Improving the Performance of MOF-based Electronic Noses
Source: ACS Sens. 2024 Jul 12;9(7):3531–9. doi: 10.1021/acssensors.4c00199 (PMC11287752; doi:10.1021/acssensors.4c00199)
Supplement: Supplementary file 2 — se4c00199_si_002.zip [file se4c00199_si_002.zip › Multiplex_Adsorption_Data/Benzene_1bar/NU-125_v2_EQeq.csv]

benzene_comp	CO2_comp	N2_comp	O2_comp	benzene_mass	benzene_error	CO2_mass	CO2_error	N2_mass	N2_error	O2_mass	O2_error	total_mass	total_error
0.0	0.0	0.8	0.2	0.0000000000	0.0000000000	0.0000000000	0.0000000000	10.9302582985	0.5472431381	3.6861317790	0.1593660882	14.6163900775	.7066092263
0.0	0.0005	0.7996	0.1999	0.0000000000	0.0000000000	0.1282650609	0.0314197640	10.6750101987	0.5684299893	3.6321700224	0.2764836777	14.4354452820	.8763334310
0.0	0.005	0.7959999999999999	0.19899999999999998	0.0000000000	0.0000000000	1.2659703993	0.1648429140	10.9016939488	0.6228983299	3.5982870589	0.1582200620	15.7659514070	.9459613059
0.002	0.008	0.792	0.198	847.7413572927	60.5288528691	1.0922661464	0.2960337379	1.6977477627	0.7201636562	0.9089836990	0.2693021221	851.4403549008	61.8143523853
0.002	0.0085	0.7916	0.1979	847.2057064956	52.6163504851	1.1762423746	0.4711841322	1.6373231766	0.4145609272	0.9114935482	0.1950482775	850.9307655950	53.6971438220
0.002	0.009000000000000001	0.7912	0.1978	832.8308796749	29.1028676089	0.7977741680	0.6818885086	1.5018256201	0.6839336837	0.7763800025	0.2571476242	835.9068594655	30.7258374254
0.002	0.0095	0.7908	0.1977	836.2100709894	20.7993379934	0.9323662050	0.0801462839	1.6413514824	0.3247401808	0.8257403690	0.1266140882	839.6095290458	21.3308385463
0.002	0.01	0.7904	0.1976	841.2829391101	40.9205271326	0.9082086599	0.4235978436	1.4791206241	0.5607930783	0.8131911233	0.2498305179	844.4834595174	42.1547485724
0.0025	0.0	0.7979999999999999	0.1995	857.4667351942	35.4423387343	0.0000000000	0.0000000000	1.2542679221	0.6403706770	0.7086140755	0.2641827359	859.4296171918	36.3468921472
0.0025	0.0005	0.7976	0.1994	860.8224599024	25.3801352808	0.0621194017	0.0248328441	1.3267774254	0.0943826685	0.7818180090	0.1005472285	862.9931747385	25.5998980219
0.0025	0.001	0.7972	0.1993	852.5836404988	23.3633562806	0.1012316176	0.0485882133	1.5084173931	0.4217577454	0.8290868346	0.2645295802	855.0223763441	24.0982318195
0.0025	0.0015	0.7968	0.1992	855.5832849628	29.5319176957	0.2260456006	0.0564262665	1.5336858563	0.3187799459	0.8943429123	0.1879242274	858.2373593320	30.0950481355
0.0025	0.002	0.7964	0.1991	849.9431371407	22.1952587637	0.1806064086	0.0784777772	1.4146677323	0.2282940267	0.7989686448	0.1573417203	852.3373799264	22.6593722879
0.0	0.0055	0.7956	0.1989	0.0000000000	0.0000000000	1.4321973168	0.1733572749	10.9657806309	0.2236986254	3.6714909924	0.1936473273	16.0694689401	.5907032276
0.0025	0.0025	0.7959999999999999	0.19899999999999998	868.9255811040	24.4435888210	0.3186495235	0.0470664271	1.5018256201	0.2832616556	0.8947612205	0.1686648505	871.6408174681	24.9425817542
0.0025	0.003	0.7956	0.1989	842.3338349597	38.5343672640	0.3445326075	0.1229001572	1.5644474638	0.5759377071	0.8495839359	0.2340343675	845.0923989669	39.4672394958
0.0025	0.0035	0.7952	0.1988	850.3808403635	27.9220809281	0.3974491349	0.2344984206	1.6267030979	0.7617005000	0.8612965653	0.3601281273	853.2662891616	29.2784079760
0.0025	0.004	0.7948	0.1987	867.6420597654	17.9146493901	0.3721412305	0.2192815350	1.2560989702	0.2410204606	0.7332942588	0.1747226796	870.0035942249	18.5496740653
0.0025	0.0045	0.7944	0.1986	858.0044265658	74.6195459681	0.4256329375	0.4040202018	1.2659866297	0.9878448461	0.6793325022	0.4501073887	860.3753786352	76.4615184047
0.0025	0.005	0.794	0.1985	852.0275839570	24.2680112106	0.3439574279	0.2463112393	1.1092489157	0.3847076860	0.6479593879	0.1693895104	854.1287496885	25.0684196463
0.0025	0.0055	0.7936	0.1984	865.1892892581	31.0436473193	0.6229195559	0.2304339364	1.5183050526	0.2409136036	0.8554402506	0.1448337368	868.1859541172	31.6598285961
0.0025	0.006	0.7932	0.1983	841.4278198971	25.1428069235	0.6844637779	0.2858127791	1.7211851778	0.5202084561	0.8863950567	0.1843481872	844.7198639095	26.1331763459
0.0025	0.0065	0.7928	0.1982	846.5874124326	36.9375376926	0.4981055728	0.2362973513	1.3004103333	0.5497702823	0.7065225346	0.1782091085	849.0924508733	37.9018144347
0.0025	0.006999999999999999	0.7924	0.1981	859.6797382018	46.8012426025	0.8236572521	0.3601120707	1.4798530433	0.7919934608	0.8583684079	0.3598578725	862.8416169051	48.3132060065
0.0	0.006	0.7952	0.1988	0.0000000000	0.0000000000	1.6018753122	0.0358277365	10.7654639730	0.3393607394	3.5740251839	0.1962645686	15.9413644691	.5714530445
0.0025	0.0075	0.792	0.198	878.5581128674	44.3872272807	0.9599748280	0.3079312210	1.2707473547	0.3793125554	0.7876743236	0.1877379092	881.5765093737	45.2622089663
0.0025	0.008	0.7916	0.1979	861.2836297315	33.9706883206	0.8351608450	0.3297058969	1.5205023103	0.6305597838	0.8926696796	0.3738973302	864.5319625664	35.3048513315
0.0025	0.0085	0.7912	0.1978	865.0474693328	28.7979830636	0.9640010855	0.2132171628	1.5047552970	0.2157518577	0.8792838175	0.1611567255	868.3955095328	29.3881088096
0.0025	0.009000000000000001	0.7908	0.1977	841.0829628125	31.0142786557	0.9473208758	0.1443506115	1.5772648002	0.1639310650	0.9353371151	0.0754997036	844.5428856036	31.3980600358
0.0025	0.0095	0.7904	0.1976	859.4726198936	35.2880275192	0.8409126414	0.3927529459	1.3725536269	0.3291048994	0.7433336554	0.1246418029	862.4294198173	36.1345271674
0.0025	0.01	0.79	0.1975	855.8720262496	30.7099463402	2.0896276514	0.3752993193	2.0236743176	0.7051885045	1.2310810061	0.3966355827	861.2164092247	32.1870697467
0.003	0.0	0.7976	0.1994	870.5162088997	42.5991806243	0.0000000000	0.0000000000	1.6080264076	0.3748984942	0.9022907680	0.1447757337	873.0265260753	43.1188548522
0.003	0.0005	0.7972	0.1993	869.6173358478	44.5004811430	0.0408377548	0.0111531471	1.1737018074	0.4606911101	0.6567438599	0.1941058186	871.4886192699	45.1664312188
0.003	0.001	0.7968	0.1992	867.2859795212	39.5973879317	0.0805251503	0.0709129092	1.1813922093	0.6004917581	0.6793325022	0.2313573322	869.2272293830	40.5001499312
0.003	0.0015	0.7964	0.1991	862.7946751231	34.7277828266	0.1236636237	0.0597744221	1.2755080797	0.3649814832	0.7705236878	0.1884263663	864.9643705143	35.3409650982
0.0	0.0065	0.7948	0.1987	0.0000000000	0.0000000000	1.7008062111	0.1412929706	10.8500583934	0.3414566390	3.6384446453	0.3115831677	16.1893092498	.7943327773
0.003	0.002	0.7959999999999999	0.19899999999999998	849.8431489919	52.0599902298	0.1938355405	0.1194713338	1.3904978979	0.7165688156	0.8186291298	0.4186393600	852.2461115601	53.3146697392
0.003	0.0025	0.7956	0.1989	858.4360080652	35.5242638716	0.5412440462	0.0825057059	1.7050719549	0.5676858520	1.0968040768	0.2428292560	861.7791281431	36.4172846855
0.003	0.003	0.7952	0.1988	875.0075132978	42.7756389762	0.2755110501	0.1227924351	1.0887411774	0.3016340332	0.6174228899	0.1773626730	876.9891884152	43.3774281175
0.003	0.0035	0.7948	0.1987	859.3675303086	41.3654563385	0.5406688666	0.3276000289	1.6915221992	0.9865727736	0.9257160267	0.4633117772	862.5254374011	43.1429409182
0.003	0.004	0.7944	0.1986	864.7270991417	43.5201318362	0.4216066800	0.1535891212	1.4435982917	0.3597185142	0.8131911233	0.2275750344	867.4054952367	44.2610145060
0.003	0.0045	0.794	0.1985	853.6406580718	24.2968208480	0.5803562621	0.1857892579	1.4952338470	0.1762773468	0.8110995823	0.1594714600	856.5273477632	24.8183589127
0.003	0.005	0.7936	0.1984	860.2857888180	28.3905221421	0.4814253631	0.1781609086	1.3494824213	0.3070487983	0.7621575240	0.1205018047	862.8788541264	28.9962336537
0.003	0.0055	0.7932	0.1983	866.1616229908	19.6054837179	0.9041824024	0.2649974413	1.2842971104	0.4991295957	0.7416604226	0.2527717022	869.0917629262	20.6223824571
0.003	0.006	0.7928	0.1982	858.4747789801	33.0804392397	0.5912846754	0.1638444425	1.3897654787	0.3541305650	0.7772166189	0.1906971570	861.2330457531	33.7891114042
0.003	0.0065	0.7924	0.1981	861.6641968693	39.2531739943	0.5671271303	0.4005068015	1.2260697820	0.5874650547	0.7395688817	0.2703785723	864.1969626633	40.5115244228
0.0	0.006999999999999999	0.7944	0.1986	0.0000000000	0.0000000000	1.8641572304	0.1596639021	10.9994719152	0.4100592786	3.6618699040	0.1741368315	16.5254990496	.7438600122
0.003	0.006999999999999999	0.792	0.198	851.9204537976	27.7215938225	0.6608814124	0.2062129328	1.3897654787	0.3357565026	0.8403811557	0.2238539067	854.8114818444	28.4874171646
0.003	0.0075	0.7916	0.1979	845.7966898273	38.5173635140	0.8593183901	0.3102858295	1.4659370781	0.3239462990	0.8407994639	0.1451957312	848.9627447594	39.2967913737
0.003	0.008	0.7912	0.1978	862.4141079853	24.8008883631	0.7201249159	0.3644769592	1.3355664561	0.4196103823	0.7755433861	0.3059363238	865.2453427434	25.8909120284
0.003	0.0085	0.7908	0.1977	850.4859299485	40.5211736550	1.2492901896	0.2870278983	1.6267030979	0.5424532341	0.9110752400	0.2857213365	854.2729984760	41.6363761239
0.003	0.009000000000000001	0.7904	0.1976	872.1476481847	22.2211545504	0.8506906954	0.3718241688	1.0755576313	0.3996056737	0.6784958858	0.2342615505	874.7523923972	23.2268459434
0.003	0.0095	0.79	0.1975	859.9511346057	49.3766817077	0.8955547077	0.8015998715	1.2560989702	0.8718465693	0.7190717803	0.4742692600	862.8218600639	51.5243974085
0.003	0.01	0.7896	0.1974	876.5012138064	24.3405403530	1.2953045612	0.5815700527	1.2385209088	0.6078664807	0.8140277397	0.4570207949	879.8490670161	25.9869976813
0.0035	0.0	0.7972	0.1993	864.9638057797	42.0224170476	0.0000000000	0.0000000000	1.5955752808	1.0925981464	0.9244611021	0.5956626388	867.4838421626	43.7106778328
0.0035	0.0005	0.7968	0.1992	865.6198504703	34.7001596392	0.0373866769	0.0264832597	1.1224324617	0.2957468562	0.6931366725	0.1291915575	867.4728062814	35.1515813126
0.0035	0.001	0.7964	0.1991	865.3872249812	49.1361827360	0.1161862884	0.0560733783	1.2535355029	0.6246235012	0.7634124486	0.2742775069	867.5203592211	50.0911571224
0.0	0.0075	0.794	0.1985	0.0000000000	0.0000000000	1.9763172612	0.2695230691	10.4153675836	0.3684323509	3.6007969081	0.0826346630	15.9924817529	.7205900830
0.0035	0.0015	0.7959999999999999	0.19899999999999998	867.5094224251	22.2412179588	0.2346732953	0.0878802221	1.5157415853	0.1770334688	0.9298991086	0.1984315793	870.1897364143	22.7045632290
0.0035	0.002	0.7956	0.1989	873.2801670129	32.8530837435	0.2450265289	0.0975705428	1.3432568579	0.4527843844	0.7512815110	0.2344526918	875.6197319107	33.6378913625
0.0035	0.0025	0.7952	0.1988	851.9837116060	41.8550657511	0.3048452120	0.1403249738	1.4512886936	0.6356141482	0.8621331816	0.3347657494	854.6019786932	42.9657706225
0.0035	0.003	0.7948	0.1987	873.9800840545	34.2210893886	0.2743606908	0.1500590673	1.1780963228	0.5357214819	0.6504692370	0.2224046740	876.0830103051	35.1292746118
0.0035	0.0035	0.7944	0.1986	878.2663107188	31.0392617004	0.3192247031	0.2045570430	1.1403767327	0.5201537997	0.7144703902	0.3075131433	880.4403825448	32.0714856864
0.0035	0.004	0.794	0.1985	865.0974634072	26.5077883553	0.3422318890	0.1619516322	1.1733355978	0.4909197958	0.6421030732	0.2383989723	867.2551339672	27.3990587556
0.0035	0.0045	0.7936	0.1984	875.8268039456	32.7153401830	0.4716473091	0.2114909823	1.3216504908	0.5164952655	0.7952038711	0.2896360598	878.4153056166	33.7329624906
0.0035	0.005	0.7932	0.1983	855.2996451121	46.4757719187	0.5515972798	0.3664106528	1.4377389379	0.6820761925	0.8788655093	0.2983731072	858.1678468391	47.8226318712
0.0035	0.0055	0.7928	0.1982	846.2619408054	28.2417887147	0.5418192259	0.1757679732	1.4139353131	0.3655087489	0.8332699165	0.2077202398	849.0509652609	28.9907856766
0.0035	0.006	0.7924	0.1981	848.5147350150	23.2413141950	0.5038573693	0.2660639541	1.3593700809	0.4540975566	0.7692687632	0.2098456705	851.1472312284	24.1713213762
0.0	0.008	0.7936	0.1984	0.0000000000	0.0000000000	2.1189618133	0.0957911579	10.7973242092	0.6583849994	3.6367714125	0.0928380349	16.5530574350	.8470141922
0.0035	0.0065	0.792	0.198	865.8994091720	43.7440911833	0.5947357532	0.6082496874	1.2469437299	0.7244251882	0.7483533537	0.4122184741	868.4894420088	45.4889845330
0.0035	0.006999999999999999	0.7916	0.1979	874.8881396916	26.3758380138	0.5947357532	0.3587645864	1.1158406887	0.3196034466	0.6517241616	0.1376125871	877.2504402951	27.1918186339
0.0035	0.0075	0.7912	0.1978	846.4517142306	25.8102336912	0.9709032413	0.4574121328	1.5454045639	0.4586430004	0.9445398953	0.2119068539	849.9125619311	26.9381956783
0.0035	0.008	0.7908	0.1977	867.1819102234	25.0691631504	0.7339292274	0.2241695796	1.1722369690	0.2970264739	0.6651100237	0.2331294260	869.7531864435	25.8234886299
0.0035	0.0085	0.7904	0.1976	872.9883648644	37.7952148526	1.2078772551	0.3299747024	1.3465527445	0.4432473831	0.8709176537	0.2311636314	876.4137125177	38.7996005695
0.0035	0.009000000000000001	0.79	0.1975	872.5680065245	34.6109958880	0.8213565335	0.3581960970	1.2795363854	0.6105073406	0.7157253148	0.2153438216	875.3846247582	35.7950431472
0.0035	0.0095	0.7896	0.1974	887.7580428441	39.8167180253	0.7592371318	0.2079892863	1.2520706645	0.3275674871	0.6738944957	0.2509486586	890.4432451361	40.6032234573
0.0035	0.01	0.7892	0.1973	882.3250133303	20.3864913201	0.7764925212	0.2328447693	1.0612754565	0.3646285684	0.6605086336	0.1240169152	884.8232899416	21.1079815730
0.004	0.0	0.7968	0.1992	866.0014378953	20.6470166621	0.0000000000	0.0000000000	1.0817831948	0.3634998899	0.7291111769	0.2474263778	867.8123322670	21.2579429298
0.004	0.0005	0.7964	0.1991	852.7213792752	17.6792790317	0.0483150902	0.0225423463	1.3597362905	0.2353859109	0.8186291298	0.1440001265	854.9480597857	18.0812074154
0.0	0.0085	0.7932	0.1983	0.0000000000	0.0000000000	2.3127973537	0.1385407071	10.6512065739	0.3009610322	3.5915941279	0.1375311836	16.5555980555	.5770329229
0.004	0.001	0.7959999999999999	0.19899999999999998	886.3490261758	28.3219187734	0.0816755096	0.0753112035	1.2359574415	0.3198333114	0.6843522005	0.1952276191	888.3510113274	28.9122909074
0.004	0.0015	0.7956	0.1989	873.3750537256	34.6769117502	0.0920287432	0.0498783903	0.8748747638	0.6342149974	0.6098933425	0.3642462860	874.9518505751	35.7252514239
0.004	0.002	0.7952	0.1988	884.2125447107	43.5214434740	0.1598999414	0.0867434981	0.9748499880	0.3584262432	0.5655526742	0.1858832828	885.9128473143	44.1524964981
0.004	0.0025	0.7948	0.1987	866.2187590758	33.5047488589	0.2185682652	0.0767385360	1.2952833987	0.5478848290	0.6964831380	0.2868874561	868.4290938777	34.4162596800
0.004	0.003	0.7944	0.1986	871.1681724414	33.5937471856	0.3036948527	0.2726764064	1.1579547941	0.7080096281	0.6969014462	0.3249627390	873.3267235344	34.8993959591
0.004	0.0035	0.794	0.1985	871.2263288136	23.6299832356	0.3284275775	0.1848251882	1.1151082695	0.4639226855	0.7048493018	0.1921123347	873.3747139624	24.4708434440
0.004	0.004	0.7936	0.1984	870.2203256022	13.4077413823	0.4992559321	0.2511527042	1.1949419650	0.4096090119	0.7747067697	0.2674635227	872.6892302690	14.3359666211
0.004	0.0045	0.7932	0.1983	876.5022340936	30.0902569578	0.4676210516	0.2304339364	1.2348588127	0.6110790907	0.7362224162	0.3725996707	878.9409363741	31.3043696556
0.004	0.005	0.7928	0.1982	872.7506379392	32.6005273950	0.3732915898	0.2194263231	0.9656947477	0.4281652877	0.5801934609	0.1645520428	874.6698177376	33.4126710486
0.004	0.0055	0.7924	0.1981	866.2167185014	10.5405490322	0.5090339861	0.1527424177	1.2235063147	0.3260244705	0.7219999377	0.1544775393	868.6712587399	11.1737934597
0.0	0.009000000000000001	0.7928	0.1982	0.0000000000	0.0000000000	2.2782865750	0.0951674658	10.6684184257	0.5927376066	3.5681688692	0.0828630411	16.5148738699	.7707681135
0.004	0.006	0.792	0.198	881.9015941287	33.7890828385	0.5838073400	0.5378221879	1.1389118943	0.6883104261	0.7081957674	0.4247227077	884.3325091304	35.4399381602
0.004	0.0065	0.7916	0.1979	856.9984233545	20.7622917651	0.8806000370	0.5714796931	1.4377389379	0.6929491015	0.9135850891	0.3545753547	860.2303474185	22.3812959144
0.004	0.006999999999999999	0.7912	0.1978	882.8494409679	23.2947739254	0.5838073400	0.3327701328	1.0122033684	0.1764263980	0.6303904438	0.1014550444	885.0758421201	23.9054255006
0.004	0.0075	0.7908	0.1977	865.9310380762	37.6843249456	0.7529101557	0.1831710130	1.3176221851	0.3461763795	0.7475167373	0.1429267944	868.7490871543	38.3565991325
0.004	0.008	0.7904	0.1976	867.4930978294	60.4042143381	0.8426381804	0.3899870695	1.3487500021	0.7417660447	0.6759860366	0.3853469950	870.3604720485	61.9213144473
0.004	0.0085	0.79	0.1975	882.9320842337	35.3082796201	0.8495403361	0.5095793023	1.1693072921	0.4347856684	0.6751494203	0.2344676182	885.6260812822	36.4871122090
0.004	0.009000000000000001	0.7896	0.1974	877.7306599217	26.5533625438	1.0600560863	0.5918886412	1.3450879060	0.3144339794	0.8140277397	0.1441652922	880.9498316537	27.6038504566
0.004	0.0095	0.7892	0.1973	881.0527151512	45.0569698066	0.7477335389	0.1554901126	1.0579795700	0.4417550594	0.6190961227	0.2092042865	883.4775243828	45.8634192651
0.004	0.01	0.7888	0.1972	878.8070629521	44.6010441404	1.5777177671	0.3308678102	1.4652046588	0.5369457199	0.8926696796	0.2801153568	882.7426550576	45.7489730273
0.0045	0.0	0.7964	0.1991	878.5989243567	40.8092876704	0.0000000000	0.0000000000	1.3157911370	0.5827480109	0.7312027179	0.2939918058	880.6459182116	41.6860274871
0.0	0.0095	0.7924	0.1981	0.0000000000	0.0000000000	2.4473893907	0.0720238840	10.5863874726	0.6172673493	3.5681688692	0.3105526321	16.6019457325	.9998438654
0.0045	0.0005	0.7959999999999999	0.19899999999999998	872.9771417048	24.0996487001	0.0615442220	0.0473746951	1.3223829100	0.5127530936	0.8018968021	0.3365091156	875.1629656389	24.9962856044
0.0045	0.001	0.7956	0.1989	870.7100634739	32.6161905380	0.0718974557	0.0192491927	1.1033895619	0.3613848785	0.7086140755	0.1135273326	872.5939645670	33.1103519418
0.0045	0.0015	0.7952	0.1988	880.1242537695	21.1599704771	0.1334416777	0.1274564870	1.0078088531	0.5668688224	0.6161679653	0.3474184888	881.8816722656	22.2017142753
0.0045	0.002	0.7948	0.1987	875.7870127435	40.1943838594	0.2133916484	0.1678657631	1.2982130756	0.5710568941	0.7399871899	0.2655568527	878.0386046574	41.1988633693
0.0045	0.0025	0.7944	0.1986	877.3796811137	13.7497935260	0.1869333847	0.0873818854	1.1418415712	0.2921664261	0.6492143124	0.0805761911	879.3576703820	14.2099180286
0.0045	0.003	0.794	0.1985	877.0450269014	29.6402564873	0.2346732953	0.2206951632	1.1678424536	0.7309213605	0.7048493018	0.3601922588	879.1523919521	30.9520652698
0.0045	0.0035	0.7936	0.1984	874.9871075531	20.8654116344	0.2680337147	0.1430521617	1.0308800586	0.3803788058	0.6701297220	0.2161095256	876.9561510484	21.6049521275
0.0045	0.004	0.7932	0.1983	882.3658248196	41.8437288146	0.3244013199	0.1797434091	0.9613002323	0.5141979408	0.5688991398	0.3657075957	884.2204255116	42.9033777602
0.0045	0.0045	0.7928	0.1982	871.4416094197	37.9640389481	0.5124850640	0.1516730293	1.3513134694	0.1572229607	0.8512571687	0.2159864176	874.1566651218	38.4889213557
0.0045	0.005	0.7924	0.1981	875.1360694891	39.0751671140	0.6465019213	0.5659650802	1.4571480474	0.6997168509	0.8725908864	0.4214039291	878.1123103442	40.7622529742
0.0	0.001	0.7992	0.1998	0.0000000000	0.0000000000	0.2686088944	0.0344340027	10.8163671091	0.6022089650	3.6392812617	0.1070084354	14.7242572652	.7436514031
0.0	0.01	0.792	0.198	0.0000000000	0.0000000000	2.7079457701	0.2680263089	11.0035002210	0.2513446800	3.5581294726	0.3022189109	17.2695754637	.8215898998
0.0045	0.0055	0.792	0.198	875.5176569141	15.3059128412	0.6349983284	0.5245360859	1.3081007352	0.4985219940	0.7885109400	0.2583099652	878.2492669177	16.5872808863
0.0045	0.006	0.7916	0.1979	881.6597860546	45.5827968206	0.4802750038	0.2119597476	1.0436973951	0.5029006085	0.6370833749	0.2809412123	883.8208418284	46.5785983890
0.0045	0.0065	0.7912	0.1978	876.6767032104	14.7348849272	0.5763300046	0.1936434343	1.1916460784	0.3215011731	0.6893718988	0.1795239184	879.1340511922	15.4295534530
0.0045	0.006999999999999999	0.7908	0.1977	875.0156755957	34.9400109642	0.5866832382	0.3506426456	1.1517292307	0.5439513433	0.6676198728	0.3142872791	877.4217079374	36.1488922322
0.0045	0.0075	0.7904	0.1976	857.8972964064	34.4256375365	1.0508532120	0.4803435383	1.4490914359	0.4296099221	0.8487473195	0.2134667316	861.2459883738	35.5490577285
0.0045	0.008	0.79	0.1975	860.2653830734	38.8099603665	0.6752609036	0.2620547753	1.2198442186	0.4379009532	0.7266013278	0.1752227054	862.8870895234	39.6851388004
0.0045	0.0085	0.7896	0.1974	892.6003260502	53.1019730912	0.5389433276	0.3877512906	0.9133267731	0.5212818570	0.5576048186	0.2006240274	894.6102009695	54.2116302662
0.0045	0.009000000000000001	0.7892	0.1973	870.3417397829	23.5844238319	1.1020442004	0.7500695437	1.4117380554	0.7076549495	0.7989686448	0.4179399177	873.6544906835	25.4600882428
0.0045	0.0095	0.7888	0.1972	879.0386681540	25.0463803956	0.7322036885	0.4116711445	0.9587367650	0.5339160324	0.5860497756	0.2765570823	881.3156583831	26.2685246548
0.0045	0.01	0.7884	0.1971	884.9471515182	15.7699991040	0.9041824024	0.4042919683	1.0382042509	0.3257742749	0.6487960042	0.2637186825	887.5383341757	16.7637840297
0.0005	0.0	0.7996	0.1999	671.1847328332	26.2429137235	0.0000000000	0.0000000000	3.2120245095	0.2389685385	1.3544819224	0.1501394286	675.7512392651	26.6320216906
0.005	0.0	0.7959999999999999	0.19899999999999998	873.7025659272	21.4651082344	0.0000000000	0.0000000000	1.2755080797	0.2052682462	0.7830729335	0.1562838813	875.7611469404	21.8266603619
0.005	0.0005	0.7956	0.1989	882.7168036276	41.1378000377	0.0396873955	0.0190418345	1.0103723204	0.3745262784	0.5810300773	0.1502512712	884.3478934208	41.6816194218
0.005	0.001	0.7952	0.1988	875.0595479467	30.8402463321	0.1288402405	0.0571023335	1.2952833987	0.5626276488	0.8194657462	0.2311908804	877.3031373321	31.6911671948
0.005	0.0015	0.7948	0.1987	878.0071577618	40.7678427695	0.2289214988	0.0733528836	1.3681591116	0.9091219823	0.8069165004	0.4569442136	880.4111548726	42.2072618490
0.005	0.002	0.7944	0.1986	876.1900262004	37.3743435951	0.1777305104	0.0930583075	1.2051958341	0.5374849385	0.7215816295	0.2682787550	878.2945341744	38.2731655961
0.005	0.0025	0.794	0.1985	875.5533669673	48.5703625391	0.2243200617	0.1626446946	1.2711135643	0.5911281103	0.7199083967	0.3690929233	877.7687089900	49.6932282673
0.005	0.003	0.7936	0.1984	888.6701796301	34.6331838485	0.3370552721	0.1107814512	1.1396443135	0.4353774889	0.7153070066	0.2358011844	890.8621862223	35.4151439730
0.005	0.0035	0.7932	0.1983	874.1096605331	21.5856461633	0.3606376376	0.1996329151	1.0938681120	0.6535075944	0.7312027179	0.3607999689	876.2953690006	22.7995866417
0.005	0.004	0.7928	0.1982	861.4427945398	35.4141580283	0.4388620694	0.0724452406	1.3297071023	0.3380763362	0.8127728151	0.0700263404	864.0241365266	35.8947059455
0.005	0.0045	0.7924	0.1981	878.7223791118	30.4074963116	0.3669646137	0.2736453054	1.1231648809	0.7216563453	0.6600903254	0.3208900999	880.8725989318	31.7236880622
0.0005	0.0005	0.7992	0.1998	676.5993971768	12.6950390916	0.0638449406	0.0253079044	3.0475963936	0.1897884628	1.2783498317	0.0279234426	680.9891883427	12.9380589014
0.005	0.005	0.792	0.198	863.9506605577	44.4871089005	0.3985994942	0.3736561059	1.0572471507	0.7489128935	0.6433579978	0.4028166703	866.0498652004	46.0124945702
0.005	0.0055	0.7916	0.1979	874.7810095321	34.6542402829	0.5901343161	0.2777682993	1.2198442186	0.5268299170	0.7316210261	0.2165107594	877.3226090929	35.6753492586
0.005	0.006	0.7912	0.1978	889.6588379585	45.8654895314	0.4313847340	0.2878887607	0.9580043458	0.7275559279	0.5877230083	0.3843248478	891.6359500466	47.2652590678
0.005	0.0065	0.7908	0.1977	871.5844496323	11.6012812216	0.5544731781	0.1191829964	1.1744342267	0.1558281069	0.7445885800	0.0807670686	874.0579456171	11.9570593935
0.005	0.006999999999999999	0.7904	0.1976	875.2687068293	25.6471337048	0.5596497949	0.2416466532	1.0543174738	0.3673022167	0.5835399264	0.1009848304	877.4662140244	26.3570674051
0.005	0.0075	0.79	0.1975	866.6380971284	25.6034346315	0.6453515620	0.3859211111	1.2326615550	0.5080814914	0.7655039895	0.2692423376	869.2816142349	26.7666795716
0.005	0.008	0.7896	0.1974	861.2173110614	12.4491927827	1.2268581834	0.3975086461	1.5552922235	0.2172039810	0.9495595936	0.1414846683	864.9490210619	13.2053900781
0.005	0.0085	0.7892	0.1973	870.9192223566	22.2098937041	0.8771489591	0.2778302262	1.1605182614	0.3322907807	0.7303661015	0.2622148471	873.6872556786	23.0822295581
0.005	0.009000000000000001	0.7888	0.1972	864.7505657481	43.0262190293	1.2142042312	0.6521573402	1.4333444226	0.5376895002	0.8859767485	0.3517631155	868.2840911504	44.5678289852
0.005	0.0095	0.7884	0.1971	886.8438654837	19.5077168590	0.7304781495	0.1266440569	0.9642299092	0.3006007684	0.5601146677	0.0966065537	889.0986882101	20.0315682380
0.0005	0.001	0.7988	0.1997	676.2310734858	36.0856661980	0.1305657795	0.0517789483	3.1940802385	0.5645930922	1.3624297781	0.2163361200	680.9181492819	36.9183743585
0.005	0.01	0.7879999999999999	0.19699999999999998	867.5359498932	22.1048193722	0.9294903068	0.6049336903	1.1942095457	0.5683941268	0.7006662199	0.2975462359	870.3603159656	23.5756934252
0.0055	0.0	0.7956	0.1989	864.2598075892	16.7007139262	0.0000000000	0.0000000000	0.9796107129	0.1328286235	0.6165862735	0.1515500037	865.8560045756	16.9850925534
0.0055	0.0005	0.7952	0.1988	866.2340633843	31.0856582524	0.0776492521	0.0483971890	1.4674019165	0.6738758396	0.9089836990	0.3915025001	868.6880982519	32.1994337811
0.0055	0.001	0.7948	0.1987	887.8590512801	19.4143561899	0.1035323362	0.0249391951	1.0693320679	0.3428394854	0.6688747974	0.1974733684	889.7007904816	19.9796082388
0.0055	0.0015	0.7944	0.1986	883.5738449030	40.3255747481	0.1265395220	0.0582040878	1.1151082695	0.5070753633	0.6592537090	0.2655832083	885.4747464035	41.1564374075
0.0055	0.002	0.794	0.1985	875.5145960524	39.7636669754	0.2375491935	0.1549615521	1.2952833987	0.4661237016	0.8081714250	0.2991134650	877.8556000696	40.6838656941
0.0055	0.0025	0.7936	0.1984	882.3882711387	35.9293760590	0.1903844626	0.0625228476	1.0404015086	0.3395961865	0.6132398080	0.1225121788	884.2322969179	36.4540072719
0.0055	0.003	0.7932	0.1983	878.1755051551	41.4756939724	0.1852078458	0.1013753105	0.7756319589	0.5319431295	0.5099176848	0.3109850627	879.6462626446	42.4199974751
0.0055	0.0035	0.7928	0.1982	881.4883777995	24.2809681677	0.4072271889	0.0977196193	1.1260945578	0.2425513281	0.7638307568	0.1698228221	883.7855303030	24.7910619372
0.0055	0.004	0.7924	0.1981	877.5143590284	38.7187497282	0.5228382976	0.2097127388	1.2110551879	0.7378214014	0.8198840544	0.3830387599	880.0681365683	40.0493226283
0.0005	0.0015	0.7984	0.1996	666.0006534041	34.4917509322	0.1949858998	0.0950979142	3.3350709393	0.5340717418	1.4105352200	0.2882334674	670.9412454632	35.4091540556
0.0055	0.0045	0.792	0.198	870.4223424743	23.5274359962	0.6792871611	0.4006554598	1.2751418701	0.2755259494	0.7399871899	0.1929920045	873.1167586954	24.3966094099
0.0055	0.005	0.7916	0.1979	883.0841070314	25.9392027854	0.5176616808	0.1996793113	1.1612506806	0.5994859183	0.6730578793	0.2493818579	885.4360772721	26.9877498729
0.0055	0.0055	0.7912	0.1978	881.6628469163	21.8558096028	0.5193872197	0.1807419097	1.1312214924	0.4090900681	0.6713846465	0.3069481544	883.9848402749	22.7525897350
0.0055	0.006	0.7908	0.1977	872.0782686529	23.0747007430	0.6010627293	0.2276723499	1.3249463773	0.5710315303	0.8286685264	0.2933339772	874.8329462859	24.1667386004
0.0055	0.0065	0.7904	0.1976	881.9434259053	43.6849680649	0.6378742266	0.3291796879	1.1832232574	0.5478153080	0.7211633213	0.2211327607	884.4856867106	44.7830958215
0.0055	0.006999999999999999	0.79	0.1975	879.8406139188	24.3989376894	0.5642512320	0.2105628908	1.2114213975	0.3071937715	0.7182351639	0.2171918003	882.3345217122	25.1338861520
0.0055	0.0075	0.7896	0.1974	879.4937162597	48.0036897751	0.5746044657	0.3023147718	1.0817831948	0.5427142438	0.6496326206	0.2878811437	881.7997365408	49.1365999344
0.0055	0.008	0.7892	0.1973	883.1779734568	24.0367083519	0.6211940169	0.1873002548	1.1315877020	0.2130949788	0.6755677285	0.1459410077	885.6063229042	24.5830445932
0.0055	0.0085	0.7888	0.1972	879.6334956106	32.1112928411	1.3349919567	0.5619643482	1.2425492146	0.6246406773	0.8345248410	0.2424600302	883.0455616229	33.5403578968
0.0055	0.009000000000000001	0.7884	0.1971	871.2579577178	41.0782644348	1.0635071642	0.2845924717	1.3223829100	0.3467786533	0.9186047874	0.1468112773	874.5624525794	41.8564468371
0.0005	0.002	0.7979999999999999	0.1995	662.2021240370	37.4703466470	0.2709096129	0.1181794731	3.3687622236	0.6721214529	1.4076070627	0.3475735823	667.2494029362	38.6082211553
0.0055	0.0095	0.7879999999999999	0.19699999999999998	880.0936451525	31.0429954313	0.9524974926	0.6308375683	1.0828818236	0.2839067033	0.7098690001	0.2592916988	882.8388934688	32.2170314017
0.0055	0.01	0.7876	0.1969	882.5851865746	34.3856133267	1.2538916267	1.0917873309	1.2810012238	0.7459343720	0.7542096684	0.4159136342	885.8742890935	36.6392486638
0.006	0.0	0.7952	0.1988	873.8260206824	31.4404833483	0.0000000000	0.0000000000	1.1088827061	0.5225933065	0.7173985476	0.3000759983	875.6523019361	32.2631526531
0.006	0.0005	0.7948	0.1987	877.5582313794	34.9750269074	0.0649952999	0.0420471664	1.2755080797	0.4596979538	0.8190474380	0.2590891662	879.7177821970	35.7358611938
0.006	0.001	0.7944	0.1986	872.7639016732	44.3535573460	0.1081337733	0.0634889952	1.2894240449	0.6246269365	0.8349431492	0.3339703018	874.9964026406	45.3756435795
0.006	0.0015	0.794	0.1985	887.3009541639	48.7361915499	0.1633510193	0.0911183321	1.2850295296	0.6285607960	0.7876743236	0.3686109373	889.5370090364	49.8244816153
0.006	0.002	0.7936	0.1984	880.8221302366	32.8018969284	0.1725538936	0.0847682894	1.1824908381	0.4219929832	0.7337125670	0.2635195523	882.9108875353	33.5721777533
0.006	0.0025	0.7932	0.1983	862.5222584320	41.6956221418	0.2732103315	0.0461579426	1.4428658725	0.3022416475	0.9014541516	0.1557545145	865.1397887876	42.1997762464
0.006	0.003	0.7928	0.1982	869.5428548798	39.5230431981	0.2829883855	0.1493962004	1.1583210037	0.5073217955	0.7299477933	0.2451300276	871.7141120623	40.4248912216
0.006	0.0035	0.7924	0.1981	877.5878197091	46.3008385843	0.3819192845	0.1624981752	1.2044634149	0.4899353607	0.7408238063	0.2365480115	879.9150262148	47.1898201317
0.0005	0.0025	0.7976	0.1994	686.7022813544	21.2420710569	0.3105970085	0.0639459059	3.0358776860	0.2539816134	1.2791864481	0.0891143726	691.3279424970	21.6491129488
0.006	0.004	0.792	0.198	897.7089042240	41.0515386734	0.4095279075	0.2290515276	1.0623740853	0.1260186820	0.6634367909	0.1404270005	899.8442430077	41.5470358835
0.006	0.0045	0.7916	0.1979	885.8399028467	36.1976982720	0.6528288974	0.5815177153	1.3015089621	0.8088687505	0.8073348086	0.3986193935	888.6015755148	37.9867041313
0.006	0.005	0.7912	0.1978	864.5250822696	22.7730816447	0.5285900940	0.2586236928	1.3051710583	0.2824746397	0.8474923950	0.1174962109	867.2063358169	23.4316761881
0.006	0.0055	0.7908	0.1977	869.9897406877	7.2398402995	0.4244825782	0.1305847818	1.0154992549	0.1967960165	0.6605086336	0.1318938396	872.0902311544	7.6991149374
0.006	0.006	0.7904	0.1976	873.4026014808	16.0336123018	0.6114159630	0.2934115346	1.1513630211	0.5724520440	0.7132154656	0.3146278301	875.8785959305	17.2141037105
0.006	0.0065	0.79	0.1975	895.7366890034	15.5144373362	0.4733728481	0.2213238659	0.9136929827	0.2962905090	0.6446129223	0.1665350002	897.7683677565	16.1985867113
0.006	0.006999999999999999	0.7896	0.1974	862.8354866124	33.9553623007	0.6643324903	0.4018526253	1.3447216964	0.7046794115	0.7797264680	0.3545161302	865.6242672671	35.4164104677
0.006	0.0075	0.7892	0.1973	883.3034687864	37.6792155134	0.5165113215	0.2003937771	0.8972135502	0.4511845100	0.5868863920	0.2898317362	885.3040800501	38.6206255367
0.006	0.008	0.7888	0.1972	869.1551457314	34.4329401303	1.0330226430	0.3654704320	1.4915717509	0.4554952786	0.8487473195	0.3087375173	872.5284874448	35.5626433582
0.006	0.0085	0.7884	0.1971	894.4245996222	36.0997036105	1.5506843237	0.4794445806	1.6105898749	0.4343165719	1.0361493891	0.1305925747	898.6220232099	37.1440573377
0.0005	0.003	0.7972	0.1993	670.2205613983	22.7588229503	0.3997498535	0.1010746287	3.2599979688	0.7039025072	1.3912930432	0.3737849948	675.2716022638	23.9375850810
0.006	0.009000000000000001	0.7879999999999999	0.19699999999999998	878.7652311756	36.5459450124	0.7759173415	0.6331722165	1.0297814298	0.7737987444	0.6128214998	0.4068657368	881.1837514467	38.3597817101
0.006	0.0095	0.7876	0.1969	869.2051398058	9.0414504194	0.8794496777	0.5798358589	1.2550003414	0.4982259905	0.7880926318	0.2864528556	872.1276824567	10.4059651244
0.006	0.01	0.7872	0.1968	870.7723009951	40.0362990907	1.1768175543	0.4001101095	1.2114213975	0.2915414941	0.7801447762	0.1646880995	873.9406847231	40.8926387938
0.0065	0.0	0.7948	0.1987	885.2471159646	34.0411987572	0.0000000000	0.0000000000	0.9997522416	0.7090219098	0.6341552175	0.3827865093	886.8810234237	35.1330071763
0.0065	0.0005	0.7944	0.1986	876.1165655197	38.2439828091	0.0414129345	0.0370265614	1.1026571427	0.6604756607	0.7086140755	0.3884945976	877.9692496724	39.3299796288
0.0065	0.001	0.794	0.1985	863.8598549940	29.6509292865	0.1012316176	0.0408984681	1.2370560704	0.3120707592	0.7805630844	0.1688929358	865.9787057664	30.1727914496
0.0065	0.0015	0.7936	0.1984	874.4371727347	33.6430942235	0.1150359291	0.0907982603	1.1000936754	0.5106038969	0.6529790861	0.3128475476	876.3052814253	34.5573439283
0.0065	0.002	0.7932	0.1983	885.4246459431	30.2812219184	0.2139668281	0.2399981440	0.9894983725	0.2696317593	0.6805874267	0.0816547875	887.3086985704	30.8725066092
0.0065	0.0025	0.7928	0.1982	886.3449450269	17.4725127251	0.1725538936	0.0500108696	0.8741423446	0.3173294514	0.5680625234	0.1818481500	887.9597037885	18.0217011961
0.0065	0.003	0.7924	0.1981	890.8025799463	33.7299243602	0.1995873369	0.0749589508	1.1118123830	0.3245485040	0.6931366725	0.1844848202	892.8071163387	34.3139166352
0.0005	0.0035	0.7968	0.1992	671.5051030242	16.2262095930	0.4515160216	0.1230938195	3.1797980637	0.2706346022	1.3159975689	0.1187405950	676.4524146784	16.7386786097
0.0065	0.0035	0.792	0.198	879.2325227282	36.1143022658	0.4216066800	0.1653719003	1.0920370639	0.4849456038	0.7312027179	0.2983168024	881.4773691900	37.0629365723
0.0065	0.004	0.7916	0.1979	879.6477796318	30.8003383729	0.4164300632	0.1655638399	1.1517292307	0.5515948330	0.7207450131	0.2375990525	881.9366839388	31.7550960983
0.0065	0.0045	0.7912	0.1978	883.8768702111	47.3762431089	0.3916973384	0.1488548920	1.2008013188	0.6411132855	0.6923000561	0.2434970507	886.1616689244	48.4097083371
0.0065	0.005	0.7908	0.1977	876.9021866888	24.4776951566	0.3019693138	0.1292811419	0.8649871043	0.3742626405	0.5212120060	0.2011953688	878.5903551129	25.1824343078
0.0065	0.0055	0.7904	0.1976	878.8978685159	33.9820098773	0.5705782081	0.3108865936	1.4446969205	0.5891810781	0.7977137202	0.3290424036	881.7108573647	35.2111199526
0.0065	0.006	0.79	0.1975	874.3075962562	49.5227061122	0.6148670408	0.2739304761	1.3245801677	0.4603626265	0.7935306383	0.3102888241	877.0405741030	50.5672880389
0.0065	0.0065	0.7896	0.1974	871.5762873344	21.1583026667	0.5976116515	0.3015477689	1.1846880958	0.6192127002	0.7115422329	0.3392518113	874.0701293146	22.4183149471
0.0065	0.006999999999999999	0.7892	0.1973	892.6982736246	22.8491029352	0.6068145258	0.6071456408	0.8367889641	0.4477412370	0.5316697108	0.3127356636	894.6735468253	24.2167254766
0.0065	0.0075	0.7888	0.1972	872.3639490780	29.3434534317	0.7477335389	0.4531159963	1.2674514682	0.2596568189	0.7843278581	0.1390395013	875.1634619432	30.1952657482
0.0065	0.008	0.7884	0.1971	892.1850691465	32.4516670287	0.6142918612	0.4817602527	1.0037805473	0.5916632823	0.6144947326	0.2966203296	894.4176362876	33.8217108933
0.0005	0.004	0.7964	0.1991	665.3007363625	40.7243676504	0.5688526692	0.1416577672	3.2870974801	0.5907740865	1.4009141316	0.1606303453	670.5576006434	41.6174298494
0.0065	0.0085	0.7879999999999999	0.19699999999999998	884.9522529543	39.9128068447	0.7856953955	0.5255442575	1.0037805473	0.5705888924	0.6245341292	0.3273362495	887.3662630263	41.3362762441
0.0065	0.009000000000000001	0.7876	0.1969	901.2707269532	56.0758729241	1.0008125828	0.8432376851	1.2037309957	1.0015859007	0.7253464032	0.4359517978	904.2006169349	58.3566483077
0.0065	0.0095	0.7872	0.1968	874.1474111607	28.1760046806	0.9461705165	0.4024120568	1.2454788915	0.4511214910	0.7839095499	0.2318106841	877.1229701186	29.2613489125
0.0065	0.01	0.7868	0.1967	879.4569859193	20.2173173193	1.0180679722	0.4215560643	1.0751914217	0.2352810549	0.6370833749	0.1256206730	882.1873286881	20.9997751115
0.006999999999999999	0.0	0.7944	0.1986	902.0420641011	41.2840503162	0.0000000000	0.0000000000	0.8939176636	0.4289276104	0.5471471138	0.1653159051	903.4831288785	41.8782938317
0.006999999999999999	0.0005	0.794	0.1985	887.1030184407	26.8348533269	0.0362363177	0.0256197179	0.9191861269	0.2468480978	0.5404541828	0.1794849262	888.5988950681	27.2868060688
0.006999999999999999	0.001	0.7936	0.1984	881.9250607351	22.7690700378	0.0816755096	0.0643173276	0.9719203111	0.4469581942	0.6036187196	0.1909905600	883.5822752754	23.4713361196
0.006999999999999999	0.0015	0.7932	0.1983	876.5593701786	48.1296284301	0.1742794325	0.1427372928	1.1949419650	0.6232736985	0.7186534721	0.3222504692	878.6472450482	49.2178898906
0.006999999999999999	0.002	0.7928	0.1982	876.3573533066	25.8468682989	0.1575992228	0.0763408796	1.0224572376	0.4099624607	0.6446129223	0.2400870378	878.1820226893	26.5732586770
0.006999999999999999	0.0025	0.7924	0.1981	866.9043920962	35.5957733688	0.3111721881	0.1891772761	1.0660361814	0.4229516511	0.7378956489	0.2373308303	869.0194961146	36.4452331263
0.0	0.0015	0.7988	0.1997	0.0000000000	0.0000000000	0.3755923084	0.0611532557	10.8753268567	0.3796843176	3.6898965528	0.1633095750	14.9408157179	.6041471483
0.0005	0.0045	0.7959999999999999	0.19899999999999998	662.5388188238	36.6115529395	0.6631821310	0.2017757741	3.2900271570	0.6772022771	1.4034239808	0.4130292974	667.8954520926	37.9035602881
0.006999999999999999	0.003	0.792	0.198	886.9795636856	24.6500522079	0.2427258103	0.1314433367	0.9946253070	0.4361333553	0.6596720172	0.2789786361	888.8765868201	25.4966075360
0.006999999999999999	0.0035	0.7916	0.1979	877.9959346022	24.2345161288	0.4710721295	0.2518052140	1.1791949516	0.2624678223	0.6973197544	0.2290496147	880.3435214377	24.9778387798
0.006999999999999999	0.004	0.7912	0.1978	878.7744137607	45.2621235668	0.3209502421	0.1379759943	0.9689906342	0.5845623159	0.6542340107	0.2502364212	880.7185886477	46.2348982982
0.006999999999999999	0.0045	0.7908	0.1977	864.3781609081	32.7820440192	0.5579242559	0.0776812000	1.5226995680	0.5503320269	0.8922513714	0.2887308466	867.3510361034	33.6987880927
0.006999999999999999	0.005	0.7904	0.1976	880.4364616627	25.5081463976	0.4963800339	0.1478827025	1.1140096406	0.5261431774	0.7144703902	0.2210726140	882.7613217274	26.4032448915
0.006999999999999999	0.0055	0.79	0.1975	893.5849032297	28.9809822454	0.5084588064	0.4564970064	0.9818079706	0.6926897168	0.6061285688	0.3530818495	895.6812985755	30.4832508181
0.006999999999999999	0.006	0.7896	0.1974	882.9800377336	23.0767758817	0.6073897054	0.1861805959	1.1337849597	0.1844388091	0.6441946141	0.1376481859	885.3654070128	23.5850434726
0.006999999999999999	0.0065	0.7892	0.1973	885.2195682093	27.0681096000	0.7201249159	0.4085573535	1.4157663612	0.4384090422	0.8361980738	0.2802027980	888.1916575602	28.1952787937
0.006999999999999999	0.006999999999999999	0.7888	0.1972	890.7505452974	48.3736175982	0.7241511734	0.8701949102	1.0682334391	0.7198812901	0.6621818663	0.3893152781	893.2051117762	50.3530090766
0.006999999999999999	0.0075	0.7884	0.1971	878.2316209529	30.4022842755	0.6211940169	0.2210666134	1.1429402000	0.4156593639	0.7404054981	0.2741881761	880.7361606679	31.3131984289
0.0005	0.005	0.7956	0.1989	668.8431736342	9.2304577891	0.5815066214	0.1216011936	3.0776255818	0.1740848181	1.2770949071	0.0936711509	673.7794007445	9.6198149517
0.006999999999999999	0.008	0.7879999999999999	0.19699999999999998	905.5824607983	24.3024412298	0.7782180601	0.7373130035	1.1180379464	0.4015608213	0.6596720172	0.2816503562	908.1383888220	25.7229654108
0.006999999999999999	0.0085	0.7876	0.1969	876.2685883173	36.9888449738	0.7465831796	0.1408239003	1.0902060158	0.1740724917	0.6349918339	0.1130082630	878.7403693466	37.4167496288
0.006999999999999999	0.009000000000000001	0.7872	0.1968	891.0892806587	31.4770046878	0.5935853939	0.4286628327	0.8309296103	0.3978688374	0.5609512841	0.2248366641	893.0747469470	32.5283730220
0.006999999999999999	0.0095	0.7868	0.1967	864.3475522912	28.1538661666	1.1152733322	0.3863974492	1.4626411916	0.5042290137	0.8909964468	0.3142048682	867.8164632618	29.3586974977
0.006999999999999999	0.01	0.7864	0.1966	889.0538076296	14.5752356180	0.6372990470	0.2603880881	0.7811251030	0.1525050900	0.5120092258	0.0650949912	890.9842410054	15.0532237873
0.0075	0.0	0.794	0.1985	889.3802995440	30.1091802550	0.0000000000	0.0000000000	0.8045625182	0.4114449334	0.5417091073	0.1946639314	890.7265711695	30.7152891198
0.0075	0.0005	0.7936	0.1984	873.9147856716	31.5035274259	0.0304845212	0.0278472499	0.9342007210	0.3601194428	0.6040370278	0.2017685613	875.4835079416	32.0932626799
0.0075	0.001	0.7932	0.1983	880.7527507048	30.9815092784	0.0799499707	0.0608060378	1.2604934856	0.0518726576	0.7207450131	0.0786864282	882.8139391742	31.1728744020
0.0075	0.0015	0.7928	0.1982	873.6433892678	43.2960127695	0.1587495821	0.1408145029	1.2018999476	0.7186917523	0.7345491834	0.3436691385	875.7385879809	44.4991881632
0.0075	0.002	0.7924	0.1981	871.8650286213	25.3181446151	0.2024632351	0.1068410706	1.0458946527	0.2352354507	0.7107056165	0.1493401252	873.8240921256	25.8095612616
0.0005	0.0055	0.7952	0.1988	671.9060759066	13.6271258676	0.5700030285	0.1646019037	3.0373425245	0.5506867228	1.2908990774	0.2497324424	676.8043205370	14.5921469365
0.0075	0.0025	0.792	0.198	867.5410513293	41.0351891261	0.2335229360	0.0994512053	1.0363732028	0.5667571459	0.7048493018	0.3659658807	869.5157967699	42.0673633580
0.0075	0.003	0.7916	0.1979	884.2921271148	31.9680080623	0.4676210516	0.2683223834	1.2802688046	0.9321121687	0.8211389789	0.4222683925	886.8611559499	33.5907110069
0.0075	0.0035	0.7912	0.1978	895.2755191742	53.6257407562	0.2714847926	0.3291032976	0.9195523365	1.0289158111	0.6124031916	0.4764631291	897.0789594949	55.4602229940
0.0075	0.004	0.7908	0.1977	890.8087016697	34.4416663561	0.4900530578	0.6729021729	1.0341759452	0.8178417521	0.6052919524	0.4149364238	892.9382226251	36.3473467049
0.0075	0.0045	0.7904	0.1976	881.8383363203	32.8458002033	0.3364800925	0.1907655071	1.0107385300	0.3679632198	0.6249524373	0.2093781886	883.8105073801	33.6139071188
0.0075	0.005	0.79	0.1975	878.0122591979	34.5477895256	0.3934228774	0.1358885497	1.0305138490	0.2019592059	0.6103116507	0.0463850785	880.0465075750	34.9320223597
0.0075	0.0055	0.7896	0.1974	874.7320357450	10.8974632103	0.4917785967	0.1662259224	1.0810507755	0.3247401808	0.7144703902	0.1271161439	877.0193355074	11.5155454574
0.0075	0.006	0.7892	0.1973	898.2680216275	34.4863632520	0.4319599136	0.2594665917	0.9239468518	0.4408445854	0.5981807131	0.2602670402	900.2221091060	35.4469414693
0.0075	0.0065	0.7888	0.1972	871.0100279203	9.2182065560	0.6062393461	0.1769983941	1.2216752667	0.3129102028	0.7312027179	0.1399076755	873.5691452510	9.8480228284
0.0075	0.006999999999999999	0.7884	0.1971	884.3737500934	29.5400874053	0.8023756052	0.3297941856	1.3275098446	0.5463179754	0.8449825458	0.3061490170	887.3486180890	30.7223485833
0.0005	0.006	0.7948	0.1987	654.1989909841	26.5168795921	0.9231633307	0.3943568561	3.4050169752	0.4180349694	1.4678434422	0.2877449584	659.9950147322	27.6170163760
0.0075	0.0075	0.7879999999999999	0.19699999999999998	887.9539379928	18.6593443001	0.4469145844	0.1355570424	0.8558318640	0.2292671064	0.5797751527	0.0676780769	889.8364595939	19.0918465258
0.0075	0.008	0.7876	0.1969	867.9665111053	37.6859420109	1.0813377332	0.3104478520	1.2095903494	0.3976611483	0.8085897332	0.2645428095	871.0660289211	38.6585938207
0.0075	0.0085	0.7872	0.1968	882.2556337985	22.4188664356	0.9099341989	0.3474694466	1.2971144468	0.5234753454	0.8010601858	0.2357863424	885.2637426300	23.5255975700
0.0075	0.009000000000000001	0.7868	0.1967	872.2874275356	17.5630628498	1.3229131842	0.2534448030	1.5465031928	0.3328005284	0.9487229772	0.2424831233	876.1055668898	18.3917913045
0.0075	0.0095	0.7864	0.1966	893.0676176028	26.9871415796	1.0980179429	0.4057915837	0.9605678131	0.3574220825	0.6078018015	0.2619771727	895.7340051603	28.0123324185
0.0075	0.01	0.7859999999999999	0.1965	878.1295922297	28.3733660481	1.2303092613	1.1105609344	1.3157911370	0.6461772501	0.9039640007	0.4148419506	881.5796566287	30.5449461832
0.008	0.0	0.7936	0.1984	873.1852803003	36.9354877654	0.0000000000	0.0000000000	1.4062449113	0.7493296577	0.8600416407	0.4610310433	875.4515668523	38.1458484664
0.008	0.0005	0.7932	0.1983	883.1361416802	44.2258894005	0.0580931442	0.0408984681	1.2755080797	0.6663026652	0.7901841728	0.3780117601	885.2599270769	45.3111022939
0.008	0.001	0.7928	0.1982	868.5643994237	27.0797520323	0.1271147016	0.1006416465	1.5007269912	0.6564478656	0.9010358434	0.3678582348	871.0932769599	28.2046997792
0.008	0.0015	0.7924	0.1981	885.2940491773	38.1687369514	0.1081337733	0.0597301284	0.9766810360	0.4431323950	0.5931610148	0.2571231260	886.9720250014	38.9287226008
0.0005	0.0065	0.7944	0.1986	671.9326033747	19.0495846382	0.8052515034	0.2947480018	3.0439342975	0.4918106471	1.3318932801	0.1493401252	677.1136824557	19.9854834123
0.008	0.002	0.792	0.198	863.7088524835	9.0990631762	0.2829883855	0.1333424719	1.6347597093	0.3089420343	0.9863707144	0.2461501130	866.6129712927	9.7874977954
0.008	0.0025	0.7916	0.1979	883.4014163607	48.1113024938	0.2410002714	0.1349602383	1.0997274658	0.5946125526	0.6705480302	0.3495675186	885.4126921281	49.1904428033
0.008	0.003	0.7912	0.1978	877.2613277947	30.0566260529	0.2904657209	0.2307610415	1.0916708543	0.4168707355	0.6705480302	0.2068761333	879.3140124001	30.9111339632
0.008	0.0035	0.7908	0.1977	891.6575806473	30.9610753432	0.2864394634	0.1297205448	0.9744837783	0.3597468472	0.6149130408	0.1719445121	893.5334169298	31.6224872473
0.008	0.004	0.7904	0.1976	883.9697163493	23.6895391495	0.4377117101	0.2870924373	1.0825156140	0.1858585039	0.6793325022	0.1389236707	886.1692761756	24.3014137614
0.008	0.0045	0.79	0.1975	881.3761462039	39.7188882029	0.4952296746	0.1775209768	1.3121290409	0.2821154879	0.7500265865	0.1725864773	883.9335315059	40.3511111449
0.008	0.005	0.7896	0.1974	886.5500227607	26.0530240768	0.5728789267	0.4053674191	1.3612011289	0.5624560014	0.8420543885	0.3465208094	889.3261572048	27.3673683067
0.008	0.0055	0.7892	0.1973	884.9298066352	29.4836103078	0.6344231488	0.2196131998	1.3033400102	0.3057742810	0.8562768670	0.1962146349	887.7238466612	30.2052124235
0.008	0.006	0.7888	0.1972	892.2340429337	36.0407100839	0.3065707509	0.0938512715	0.8847624233	0.1109657426	0.5693174479	0.0635167620	893.9946935558	36.3090438600
0.008	0.0065	0.7884	0.1971	877.1368527523	29.0796584570	0.5067332675	0.3114352137	1.0762900506	0.5514654725	0.6634367909	0.3587845717	879.3833128613	30.3013437149
0.0005	0.006999999999999999	0.794	0.1985	670.2297439834	45.5344096847	0.9933352474	0.5839657054	3.2775760301	0.6559753639	1.4226661576	0.3458819416	675.9233214185	47.1202326956
0.008	0.006999999999999999	0.7879999999999999	0.19699999999999998	898.7138871482	40.2065419185	0.5222631179	0.3707406506	0.8983121790	0.5841685009	0.5576048186	0.2712185925	900.6920672637	41.4326696625
0.008	0.0075	0.7876	0.1969	879.2590501962	37.5723165996	0.6591558735	0.3090251339	1.1535602788	0.7102276434	0.6826789677	0.3491167182	881.7544453162	38.9406860951
0.008	0.008	0.7872	0.1968	874.4004423944	26.7751499366	0.5866832382	0.3155215562	0.9210171750	0.3799837243	0.5563498940	0.2531369474	876.4644927016	27.7237921645
0.008	0.0085	0.7868	0.1967	892.6044071991	20.6004127119	0.7626882097	0.3732096022	0.9960901455	0.4366901835	0.6676198728	0.2944176553	895.0308054271	21.7047301529
0.008	0.009000000000000001	0.7864	0.1966	881.6832526610	37.7759942353	0.7379554849	0.3272686257	0.9411587036	0.3026230028	0.5722456053	0.1538691967	883.9346124548	38.5597550605
0.008	0.0095	0.7859999999999999	0.1965	871.2916271965	17.6141361879	1.2619441418	0.3409102907	1.2769729181	0.3675372789	0.8253220608	0.2189250996	874.6558663172	18.5415088571
0.008	0.01	0.7856	0.1964	886.7000049839	26.7257819851	1.0709844995	0.9008099216	1.1389118943	0.9246774582	0.6868620496	0.4606148748	889.5967634273	29.0118842397
0.0085	0.0	0.7932	0.1983	880.5925656093	26.7734821391	0.0000000000	0.0000000000	1.1542926980	0.3539078190	0.7424970390	0.1930935258	882.4893553463	27.3204834839
0.0085	0.0005	0.7928	0.1982	891.6534994983	24.6969905603	0.0373866769	0.0131161139	1.0495567489	0.3987644344	0.6755677285	0.2145395012	893.4160106526	25.3234106098
0.0085	0.001	0.7924	0.1981	884.1656114980	47.0381924189	0.1552985042	0.0959016119	1.2571975990	0.7503012070	0.7822363172	0.4241570800	886.3603439184	48.3085523178
0.0005	0.0075	0.7936	0.1984	668.4524036241	38.4650064221	1.2113283330	0.2376932929	3.3713256909	0.2932275834	1.4795560715	0.1096127108	674.5146137195	39.1055400092
0.0085	0.0015	0.792	0.198	865.0637939285	36.2185048243	0.1639261989	0.1531749940	1.2890578353	0.7388654431	0.7889292482	0.4129987932	867.3057072109	37.5235440546
0.0085	0.002	0.7916	0.1979	881.3210506934	17.5329152869	0.1869333847	0.0467278153	1.0722617448	0.3015450981	0.6655283319	0.2834808904	883.2457741548	18.1646690907
0.0085	0.0025	0.7912	0.1978	902.6073032280	35.8609084209	0.1288402405	0.1146556820	0.8228729989	0.4586055710	0.5375260254	0.2948049049	904.0965424928	36.7289745788
0.0085	0.003	0.7908	0.1977	880.6497016943	23.3633375669	0.3439574279	0.1600860423	1.3275098446	0.2743103117	0.8056615759	0.1754582226	883.1268305427	23.9731921435
0.0085	0.0035	0.7904	0.1976	878.0336852298	28.6377211365	0.3416567093	0.2835909811	0.9506801535	0.6762867383	0.5873047002	0.3534879948	879.9133267928	29.9510868507
0.0085	0.004	0.79	0.1975	874.0729301927	22.8127259656	0.4831509020	0.2545129310	1.3095655736	0.3546406861	0.8198840544	0.2174719876	876.6855307227	23.6393515703
0.0085	0.0045	0.7896	0.1974	873.8076555122	28.8071899028	0.3876710809	0.2459025843	1.0715293256	0.4373616118	0.6889535906	0.2526747683	875.9558095093	29.7431288672
0.0085	0.005	0.7892	0.1973	883.8483021686	37.9329617496	0.4929289560	0.3911661407	1.1136434310	0.5830599876	0.7027577609	0.3130890804	886.1576323165	39.2202769583
0.0085	0.0055	0.7888	0.1972	864.5791574930	21.8854399693	0.5849576993	0.3186017613	1.2008013188	0.6265948131	0.7408238063	0.2682709280	867.1057403174	23.0989074717
0.0085	0.006	0.7884	0.1971	875.3952224462	22.9914590282	0.5199623993	0.2595175885	1.1099813349	0.4505801163	0.7115422329	0.2925694259	877.7367084133	23.9941261589
0.0005	0.008	0.7932	0.1983	691.7986160814	34.2497367597	0.9162611750	0.1971314433	2.8773089239	0.2612242755	1.2310810061	0.0421309245	696.8232671864	34.7502234030
0.0085	0.0065	0.7879999999999999	0.19699999999999998	884.2972285510	8.7680884747	1.0065643793	0.7466531905	1.1707721305	0.3244427028	0.7567195175	0.2201652616	887.2312845783	10.0593496296
0.0085	0.006999999999999999	0.7876	0.1969	879.9773324080	29.9888678765	0.8932539891	0.7837451118	1.2784377566	0.4538304981	0.7826546254	0.2832338783	882.9316787791	31.5096773647
0.0085	0.0075	0.7872	0.1968	884.2921271148	29.1754814784	0.6712346461	0.3759686731	1.0173303030	0.3203829745	0.6287172111	0.2712056888	886.6094092750	30.1430388148
0.0085	0.008	0.7868	0.1967	874.5116537027	39.5479070226	0.9300654864	0.7071725556	1.3212842812	0.8257181428	0.8257403690	0.3698885300	877.5887438393	41.4506862510
0.0085	0.0085	0.7864	0.1966	874.0137535332	38.5658549081	0.5981868311	0.3818430482	0.9008756463	0.3193381416	0.6032004114	0.1861278736	876.1160164220	39.4531639715
0.0085	0.009000000000000001	0.7859999999999999	0.1965	875.1717795422	36.0208548694	0.7379554849	0.3076775655	1.0023157089	0.2619829884	0.6274622865	0.0960106151	877.5395130225	36.6865260384
0.0085	0.0095	0.7856	0.1964	875.8104793499	9.5056858095	0.9703280616	0.7648946449	1.2150834936	0.5247956241	0.7320393342	0.2515281274	878.7279302393	11.0469042059
0.0085	0.01	0.7852	0.1963	880.2385259395	48.5184032838	0.9415690794	0.3269247435	1.1026571427	0.4787770187	0.6914634397	0.2619905309	882.9742156013	49.5860955769
0.009000000000000001	0.0	0.7928	0.1982	886.1164006868	43.3773907322	0.0000000000	0.0000000000	1.3681591116	0.5233462094	0.8349431492	0.3653188678	888.3195029476	44.2660558094
0.009000000000000001	0.0005	0.7924	0.1981	882.8820901593	36.7812529059	0.0408377548	0.0317965634	1.1630817287	0.6686285549	0.7734518451	0.5999968654	884.8594614879	38.0816748896
0.0005	0.0085	0.7928	0.1982	684.3903104852	26.3864021135	1.0537291102	0.1827804715	3.0208630919	0.5219451881	1.2620358122	0.1977602574	689.7269384995	27.2888880305
0.009000000000000001	0.001	0.792	0.198	887.4274697807	36.7596673666	0.0799499707	0.0712294447	1.1096151253	0.7642786713	0.6462861551	0.4359485868	889.2633210318	38.0311240694
0.009000000000000001	0.0015	0.7916	0.1979	890.7882959250	28.4999157031	0.1593247617	0.1107336594	1.1081502868	0.3833387345	0.7232548622	0.1564137057	892.7790258357	29.1504018027
0.009000000000000001	0.002	0.7912	0.1978	885.7531784320	33.5000715324	0.1932603608	0.1279125045	1.2872267873	0.3485653807	0.7805630844	0.1624932154	888.0142286645	34.1390426330
0.009000000000000001	0.0025	0.7908	0.1977	874.6646967876	37.1615119842	0.3882462606	0.0807712798	1.2465775203	0.3968968898	0.8060798840	0.1723023575	877.1056004525	37.8114825113
0.009000000000000001	0.003	0.7904	0.1976	870.1070737194	33.9658467685	0.3778930270	0.0901106619	1.1440388288	0.3302504192	0.7956221793	0.1035040203	872.4246277545	34.4897118699
0.009000000000000001	0.0035	0.79	0.1975	874.1637357564	34.0879846195	0.4618692552	0.1017011303	1.2788039662	0.4136035628	0.7629941404	0.3249950455	876.6674031182	34.9282843581
0.009000000000000001	0.004	0.7896	0.1974	881.4302214273	41.7273177144	0.3744419491	0.3430000276	1.1857867246	0.6948748024	0.7324576424	0.5241012689	883.7229077434	43.2892938133
0.009000000000000001	0.0045	0.7892	0.1973	868.9266013913	19.7033937531	0.3180743438	0.0425166320	1.0187951414	0.1050606808	0.6362467585	0.1414203424	870.8997176350	19.9923914083
0.009000000000000001	0.005	0.7888	0.1972	880.0865031419	32.2015436933	0.4193059614	0.2503822468	1.0195275607	0.5198391561	0.6220242800	0.2067746090	882.1473609440	33.1785397052
0.009000000000000001	0.0055	0.7884	0.1971	884.6369841995	37.7078724432	0.4745232074	0.2011649181	1.1975054322	0.4395552819	0.7044309936	0.2832091652	887.0134438327	38.6318018084
0.0005	0.009000000000000001	0.7924	0.1981	677.9094459835	37.0377295664	1.0209438704	0.3398333466	3.0062147074	0.8662986969	1.2561794976	0.3969971732	683.1927840589	38.6408587831
0.009000000000000001	0.006	0.7879999999999999	0.19699999999999998	898.6975625525	41.9701973898	0.8967050670	0.1321862439	1.0638389238	0.4333174367	0.7119605411	0.2691331315	901.3700670844	42.8048342019
0.009000000000000001	0.0065	0.7876	0.1969	879.2519081856	26.6030510864	0.6522537178	0.3430771808	0.9836390187	0.3462677943	0.6441946141	0.2601728989	881.5319955362	27.5525689604
0.009000000000000001	0.006999999999999999	0.7872	0.1968	895.7611758969	24.8753242041	0.5061580879	0.1757453853	0.9997522416	0.3728726059	0.6333186012	0.1639725424	897.9004048276	25.5879147377
0.009000000000000001	0.0075	0.7868	0.1967	883.7799429240	16.8263345259	0.8265331503	0.2726036001	1.0726279544	0.2085067741	0.7483533537	0.1896076183	886.4274573824	17.4970525184
0.009000000000000001	0.008	0.7864	0.1966	881.4669517676	23.5535556166	0.7862705751	0.5758648513	1.0880087582	0.4080791215	0.6487960042	0.2014561130	883.9900271051	24.7389557024
0.009000000000000001	0.0085	0.7859999999999999	0.1965	856.3882915893	17.2760052438	1.0065643793	0.2702977172	1.2659866297	0.2333947838	0.8433093130	0.2074639948	859.5041519113	17.9871617396
0.009000000000000001	0.009000000000000001	0.7856	0.1964	873.1628339812	22.3203118668	0.7736166229	0.1492366743	1.1429402000	0.2181134121	0.7069408428	0.2161160030	875.7863316469	22.9037779562
0.009000000000000001	0.0095	0.7852	0.1963	887.6845821634	55.0617575866	0.9386931811	0.3242013732	1.0546836834	0.5188144711	0.7031760691	0.2771890750	890.3811350970	56.1819625059
0.009000000000000001	0.01	0.7848	0.1962	887.1989254406	17.3023924823	0.7172490177	0.2288781395	0.8789030695	0.2812623333	0.5847948510	0.2015637888	889.3798723788	18.0140967439
0.0095	0.0	0.7924	0.1981	890.0200196389	33.3259925890	0.0000000000	0.0000000000	0.7954072779	0.3735955524	0.5325063271	0.2720045594	891.3479332439	33.9715927008
0.0	0.002	0.7984	0.1996	0.0000000000	0.0000000000	0.5182368604	0.0814564857	10.8222264629	0.7945064182	3.7016091821	0.1714839110	15.0420725054	1.0474468149
0.0005	0.0095	0.792	0.198	682.2538290201	33.9632233190	1.0888150685	0.2707282057	2.9882704364	0.5139631555	1.2687287433	0.4169976701	687.5996432683	35.1649123503
0.0095	0.0005	0.792	0.198	887.9427148332	39.9634824391	0.0414129345	0.0226009741	1.1304890732	0.4883901879	0.6927183643	0.2865750010	889.8073352052	40.7610486021
0.0095	0.001	0.7916	0.1979	871.8180954086	44.4086103237	0.1673772768	0.0408984681	1.4915717509	0.4950883086	0.9006175352	0.3353736192	874.3776619715	45.2799707196
0.0095	0.0015	0.7912	0.1978	884.7573780929	45.2630801334	0.1213629052	0.0748529518	1.0246544952	0.6644887291	0.6211876636	0.2929232789	886.5245831569	46.2953450932
0.0095	0.002	0.7908	0.1977	887.9365931098	31.2273127406	0.1794560493	0.1233408343	0.9404262844	0.4358146725	0.6124031916	0.2392547332	889.6688786351	32.0257229806
0.0095	0.0025	0.7904	0.1976	885.3062926241	9.2789940335	0.2864394634	0.1668060638	1.1231648809	0.3376412906	0.7232548622	0.1038011358	887.4391518306	9.8872425237
0.0095	0.003	0.79	0.1975	880.5803221625	45.0106293790	0.2317973971	0.1483740530	1.1103475445	0.4042436617	0.6563255517	0.2685707989	882.5787926558	45.8318178926
0.0095	0.0035	0.7896	0.1974	869.0806647634	28.1383084555	0.5119098843	0.1665440584	1.4377389379	0.3695880592	0.9094020072	0.2402910225	871.9397155928	28.9147315956
0.0095	0.004	0.7892	0.1973	874.3137179796	35.3309328134	0.3750171287	0.2201848986	1.0239220760	0.5376296366	0.7044309936	0.3138638583	876.4170881779	36.4026112069
0.0095	0.0045	0.7888	0.1972	885.7225698150	40.0382370585	0.4411627879	0.2063797147	1.2711135643	0.7997246575	0.8052432677	0.4536358987	888.2400894349	41.4979773294
0.0095	0.005	0.7884	0.1971	875.6951868926	19.9414794826	0.7851202158	0.4112112107	1.3688915308	0.6274255512	0.8876499813	0.2119563930	878.7368486205	21.1920726375
0.0005	0.01	0.7916	0.1979	683.7526309648	15.1960699475	1.4511782451	0.3581591509	3.1992071731	0.3281892007	1.3436059095	0.1516931082	689.7466222925	16.0341114073
0.0095	0.0055	0.7879999999999999	0.19699999999999998	876.4961123702	34.4128588362	0.5090339861	0.2807442363	1.1444050385	0.6982610014	0.7592293667	0.3744828004	878.9087807615	35.7663468743
0.0095	0.006	0.7876	0.1969	895.8070888224	46.9122943695	0.7626882097	0.6426937007	1.2916213026	0.9649400220	0.7751250779	0.4489255754	898.6365234126	48.9688536676
0.0095	0.0065	0.7872	0.1968	870.5764058464	9.8440755403	0.7552108743	0.1569977049	1.1846880958	0.2173940680	0.8265769854	0.1358155933	873.3428818019	10.3542829065
0.0095	0.006999999999999999	0.7868	0.1967	869.9326046026	39.2130266833	1.2648200400	0.8990144335	1.2978468660	0.7520750793	0.8504205523	0.3972967791	873.3456920609	41.2614129752
0.0095	0.0075	0.7864	0.1966	877.6327123474	33.6384665847	0.7839698565	0.7191135066	1.1473347154	0.7285439965	0.7830729335	0.5357259137	880.3470898528	35.6218500015
0.0095	0.008	0.7859999999999999	0.1965	885.5491209854	50.3582959288	1.2958797409	1.0478983893	1.1810259997	0.8018936961	0.8002235694	0.4180872659	888.8262502954	52.6261752801
0.0095	0.0085	0.7856	0.1964	893.5165439851	25.7401997282	0.5015566507	0.2106320112	0.8012666317	0.3285665622	0.5216303142	0.2983871817	895.3409975817	26.5777854833
0.0095	0.009000000000000001	0.7852	0.1963	900.4993898053	26.7731997043	0.7471583592	0.3584878373	1.1081502868	0.6076758323	0.6743128039	0.2097656047	903.0290112552	27.9491289786
0.0095	0.0095	0.7848	0.1962	869.1469834335	14.8809024045	1.1417315959	0.5558033263	1.1685748729	0.5470117489	0.7144703902	0.2354239094	872.1717602925	16.2191413891
0.0095	0.01	0.7844	0.1961	898.8434636267	43.4877640805	1.0520035712	0.9095654565	1.0067102242	0.7938978444	0.5810300773	0.2883645675	901.4832074994	45.4795919489
0.001	0.0	0.7992	0.1998	756.0042713443	32.2024947457	0.0000000000	0.0000000000	2.2807534654	0.3154049249	1.0717055853	0.2420642193	759.3567303950	32.7599638899
0.01	0.0	0.792	0.198	878.6070866545	40.7745558468	0.0000000000	0.0000000000	0.8814665368	0.4985542746	0.5735005299	0.3125117756	880.0620537212	41.5856218970
0.01	0.0005	0.7916	0.1979	884.2645793595	20.5812047208	0.0655704796	0.0547358310	1.1539264884	0.6137716803	0.7671772223	0.2231336038	886.2512535498	21.4728458359
0.01	0.001	0.7912	0.1978	888.3253225455	22.6146904248	0.0747733539	0.0677638764	0.8616912178	0.2822390573	0.6023637950	0.1394918269	889.8641509122	23.1041851854
0.01	0.0015	0.7908	0.1977	890.2210162237	32.4205742817	0.1087089530	0.0986495974	1.1447712481	0.6060759126	0.6994112953	0.3353736192	892.1739077201	33.4606734109
0.01	0.002	0.7904	0.1976	887.6947850357	23.4052444793	0.2772365890	0.1529415547	1.0576133603	0.4855591465	0.7052676100	0.2647517451	889.7349025950	24.3084969256
0.01	0.0025	0.79	0.1975	883.3769294671	19.0961932269	0.3272772182	0.2529325922	1.1180379464	0.2466915814	0.7759616943	0.1364480026	885.5982063260	19.7322654031
0.01	0.003	0.7896	0.1974	880.0507930887	21.4212083962	0.3761674880	0.1544825882	1.1975054322	0.3590647432	0.8031517267	0.1845682683	882.4276177356	22.1193239959
0.01	0.0035	0.7892	0.1973	879.1019259624	25.6295020448	0.2864394634	0.0812287259	1.0627402949	0.3451054931	0.6487960042	0.1265034792	881.0999017249	26.1823397430
0.01	0.004	0.7888	0.1972	888.2181923860	37.0427009766	0.3732915898	0.2371359023	1.1326863309	0.5727059385	0.7508632028	0.2934723390	890.4750335095	38.1460151564
0.01	0.0045	0.7884	0.1971	876.5226398383	26.9940063104	0.3221006014	0.2355007718	1.0008508704	0.7451140912	0.6458678469	0.3360178854	878.4914591570	28.3106390588
0.001	0.0005	0.7988	0.1997	738.6512260915	36.3132833406	0.0575179645	0.0227177757	2.3869542530	0.3742626405	1.0804900573	0.2838904559	742.1761883663	36.9941542127
0.01	0.005	0.7879999999999999	0.19699999999999998	874.8534499257	44.0771814998	0.5682774896	0.3904211648	1.2864943680	0.7616371136	0.7981320284	0.3885504444	877.5063538117	45.6177902226
0.01	0.0055	0.7876	0.1969	871.8415620149	45.7968911737	0.6275209930	0.4657520507	1.2216752667	0.7902338446	0.7692687632	0.4636349552	874.4600270378	47.5165120242
0.01	0.006	0.7872	0.1968	875.8257836584	31.5563934713	0.7931727309	0.4484542576	1.3527783079	0.5761463066	0.8508388605	0.3427105854	878.8225735577	32.9237046209
0.01	0.0065	0.7868	0.1967	883.6187375413	36.0208868900	0.5533228188	0.2951204106	1.0909384351	0.5412493826	0.6977380626	0.1803408069	885.9607368578	37.0375974901
0.01	0.006999999999999999	0.7864	0.1966	881.1608655978	36.9730442340	1.1273521048	0.3528060237	1.3809764480	0.7285800750	0.8964344533	0.2824816352	884.5656286039	38.3369119679
0.01	0.0075	0.7859999999999999	0.1965	893.8114069954	28.6842344089	0.6039386276	0.4439701362	1.1077840772	0.6875423332	0.7253464032	0.2515893393	896.2484761034	30.0673362176
0.01	0.008	0.7856	0.1964	894.3960315797	54.0824825136	0.7120724009	0.5771044269	1.0554161027	0.9059602452	0.6709663384	0.4927478732	896.8344864217	56.0582950589
0.01	0.0085	0.7852	0.1963	875.2166721805	45.3702064499	1.0376240801	0.6862488572	1.0788535179	0.6018302629	0.7508632028	0.3856883185	878.0840129813	47.0439738885
0.01	0.009000000000000001	0.7848	0.1962	871.3640675900	40.4638083383	0.7322036885	0.4160199266	0.9385952363	0.2723437635	0.6416847650	0.2055660257	873.6765512798	41.3577380541
0.01	0.0095	0.7844	0.1961	884.1962201150	34.9163149327	0.9674521634	0.3293243787	1.2205766378	0.4769933269	0.7629941404	0.2730165248	887.1472430566	35.9956491631
0.001	0.001	0.7984	0.1996	775.8182494022	38.2245083218	0.0787996114	0.0263831336	2.1397627647	0.6903516466	0.9529060591	0.3284675674	778.9897178374	39.2697106694
0.01	0.01	0.784	0.196	871.5946525046	22.6730444607	0.8898029113	0.1896035011	1.0019494993	0.1505188332	0.6667832564	0.1718712247	874.1531881716	23.1850380197
0.001	0.0015	0.7979999999999999	0.1995	749.3040450875	23.2491237782	0.1834823068	0.0465007043	2.4151523932	0.3870681424	1.0763069754	0.3103903152	752.9789867629	23.9930829401
0.001	0.002	0.7976	0.1994	719.8799815854	14.3292408135	0.3980243145	0.2335994252	2.8135884514	0.3121395101	1.3415143685	0.1949800845	724.4331087198	15.0699598333
0.001	0.0025	0.7972	0.1993	729.3268210724	19.9845543563	0.3773178473	0.1457555611	2.7227684675	0.4815955765	1.2206233013	0.3367690108	733.6475306885	20.9486745047
0.001	0.003	0.7968	0.1992	737.9288627308	11.4323162108	0.2651578165	0.0986495974	2.2126384776	0.3941654084	0.9884622553	0.1713655041	741.3951212802	12.0964967207
0.001	0.0035	0.7964	0.1991	771.1463541639	58.1893817501	0.4083775482	0.1253838857	2.2122722679	0.6126782032	0.9926453372	0.3682879959	774.7596493172	59.2957318349
0.0	0.0025	0.7979999999999999	0.1995	0.0000000000	0.0000000000	0.6442012027	0.0257228157	10.8332127513	0.7270108479	3.6844585463	0.0884838013	15.1618725003	.8412174649
0.001	0.004	0.7959999999999999	0.19899999999999998	733.6426360665	33.4252606508	0.4417379676	0.1738375215	2.3836583665	0.5767790931	1.0269466089	0.1983327904	737.4949790095	34.3742100558
0.001	0.0045	0.7956	0.1989	774.7051160313	25.2341776582	0.4434635065	0.0728823199	2.1280440571	0.2718785148	0.9742397768	0.1691414053	778.2508633717	25.7480798982
0.001	0.005	0.7952	0.1988	752.2873649558	18.3684806079	0.5331915312	0.2035713452	2.2650064521	0.4133142337	1.0394958546	0.1553495476	756.1250587937	19.1407157344
0.001	0.0055	0.7948	0.1987	738.4645135279	31.5862705214	0.6902155744	0.2859053650	2.5253814865	0.3995976191	1.1482559843	0.1391652948	742.8283665731	32.4109388003
0.001	0.006	0.7944	0.1986	750.4518682242	14.0840428898	0.6591558735	0.1994936618	2.3455725668	0.3157482978	1.0612478806	0.0914402952	754.5178445451	14.6907251446
0.001	0.0065	0.794	0.1985	775.5570558706	41.0562970850	0.7500342575	0.2808479171	2.2756265309	0.3666444112	1.0988956177	0.1925054113	779.6816122767	41.8962948246
0.001	0.006999999999999999	0.7936	0.1984	757.6642786718	16.7192964245	0.7563612336	0.1605977380	2.1848065470	0.2277623601	0.9947368782	0.1375362727	761.6001833306	17.2451927953
0.001	0.0075	0.7932	0.1983	723.8917509841	12.1677619416	0.8121536592	0.1509821918	2.3583899033	0.2280518722	1.0859280638	0.0766040973	728.1482226104	12.6234001029
0.001	0.008	0.7928	0.1982	764.6736519600	18.0389753543	0.7460080000	0.1874273865	2.1426924416	0.2732561800	1.0202536778	0.0829221476	768.5826060794	18.5825810684
0.001	0.0085	0.7924	0.1981	733.3498136307	10.7835076152	0.9841323731	0.1392552566	2.3983067510	0.2061522685	1.1574587645	0.0765218207	737.8897115193	11.2054369610
0.0	0.003	0.7976	0.1994	0.0000000000	0.0000000000	0.7753421619	0.1039532788	10.9482025695	0.4958775653	3.6689811432	0.1302114854	15.3925258746	.7300423295
0.001	0.009000000000000001	0.792	0.198	745.8942451560	30.0901014163	1.2987556391	0.8826757136	2.5074372155	0.7458948178	1.1281771911	0.3251048633	750.8286152017	32.0437768110
0.001	0.0095	0.7916	0.1979	746.8686194632	41.4623143072	1.3470707293	0.6647504223	2.5502837401	0.6675847555	1.1762826331	0.4163677601	751.9422565657	43.2110172451
0.001	0.01	0.7912	0.1978	732.3846219086	18.9264195786	1.3712282744	0.9211454881	2.3869542530	0.2483711238	1.0737971263	0.1932312195	737.2166015623	20.2891674100
0.0015	0.0	0.7988	0.1997	808.7347561016	49.2111613277	0.0000000000	0.0000000000	1.9057548224	0.4753135555	0.9495595936	0.3595796286	811.5900705176	50.0460545118
0.0015	0.0005	0.7984	0.1996	797.4075272448	50.3089779754	0.0667208389	0.0705762066	1.9357840107	1.0441827348	0.9382652724	0.4954549298	800.3482973668	51.9191918466
0.0015	0.001	0.7979999999999999	0.1995	799.3317889656	24.8355019462	0.0914535636	0.0203844186	1.8127375809	0.3485961591	0.8725908864	0.1784838260	802.1085709965	25.3829663499
0.0015	0.0015	0.7976	0.1994	787.4903353436	33.0621457977	0.1552985042	0.1094958358	2.0152514965	0.7264646205	1.0110508976	0.3288615450	790.6719362419	34.2269677990
0.0015	0.002	0.7972	0.1993	805.3902545530	60.6579462437	0.2910409005	0.1462088104	1.7592709775	0.8480876991	0.9453765116	0.3853161157	808.3859429426	62.0375588689
0.0015	0.0025	0.7968	0.1992	803.7394298106	57.6424524104	0.2812628466	0.1206177910	1.8489923325	0.8589294811	0.9286441840	0.3830113494	806.7983291737	59.0050110319
0.0015	0.003	0.7964	0.1991	787.3474951310	36.2104648426	0.2323725767	0.0334198678	1.6768738148	0.3302829043	0.8449825458	0.1635365694	790.1017240683	36.7377041841
0.0	0.0035	0.7972	0.1993	0.0000000000	0.0000000000	0.9128100971	0.1319958964	10.6116559358	0.5834150146	3.6823670053	0.3682689905	15.2068330382	1.0836799015
0.0015	0.0035	0.7959999999999999	0.19899999999999998	788.1361771618	35.8547765107	0.4710721295	0.1837480674	2.2276530717	0.6869358307	1.1135364044	0.3803026551	791.9484387674	37.1057630639
0.0015	0.004	0.7956	0.1989	816.6674893354	34.5025013211	0.2956423377	0.1116144957	1.5889835078	0.3757917353	0.7738701533	0.1786915454	819.3259853342	35.1685990975
0.0015	0.0045	0.7952	0.1988	808.8755557397	28.4938730886	0.4308095543	0.0739637191	1.9262625607	0.4619005193	0.9420300461	0.2366101407	812.1746579008	29.2663474677
0.0015	0.005	0.7948	0.1987	788.4810342465	42.6220033336	0.4837260817	0.2508047083	1.8933036956	0.4795808153	0.9227878693	0.2010213514	791.7808518931	43.5534102086
0.0015	0.0055	0.7944	0.1986	823.8023579533	29.9117965583	0.5723037471	0.1839496087	1.8537530575	0.3901780826	0.9236244857	0.1766152467	827.1520392436	30.6625394963
0.0015	0.006	0.794	0.1985	811.3926043426	66.4316629402	0.6482274603	0.4163696808	1.8218928212	0.7262851617	0.8905781386	0.3828322192	814.7533027627	67.9571500019
0.0015	0.0065	0.7936	0.1984	821.2312341270	80.1597185979	0.8041011441	0.5688477258	1.8570489440	1.0875239247	0.9324089577	0.4753600981	824.8247931728	82.2914503465
0.0015	0.006999999999999999	0.7932	0.1983	808.9694221651	29.1422628861	0.6614565921	0.1285111462	1.8299494327	0.3342962253	0.8784472011	0.1847577829	812.3392753910	29.7898280405
0.0015	0.0075	0.7928	0.1982	805.0719249364	12.6135918210	1.3499466275	0.3051510975	2.1009445458	0.1679557218	1.0625028051	0.1228146010	809.5853189148	13.2095132413
0.0015	0.008	0.7924	0.1981	831.2943271025	41.8425155493	0.7799435990	0.5118181059	1.6464784169	0.5900926744	0.8353614574	0.1954999032	834.5561105758	43.1399262328
0.0	0.004	0.7968	0.1992	0.0000000000	0.0000000000	1.0364737208	0.1480168689	10.8463962973	0.3764919792	3.6777656152	0.1676909836	15.5606356333	.6921998317
0.0015	0.0085	0.792	0.198	816.1828528999	11.8564548080	0.9381180015	0.3567115586	1.8087092752	0.0521716974	0.9165132465	0.1408251781	819.8461934231	12.4061632421
0.0015	0.009000000000000001	0.7916	0.1979	803.0721619605	53.7214259471	1.2797747108	0.4150071610	2.0269702041	0.3833359357	0.9700566949	0.1822480026	807.3489635703	54.7020170464
0.0015	0.0095	0.7912	0.1978	789.7900627659	41.6024309937	1.1589869853	0.2814739018	1.9584890066	0.2361708475	1.0051945830	0.1280214433	793.9127333408	42.2480971863
0.0015	0.01	0.7908	0.1977	788.8728245438	35.1089281818	1.0462517748	0.6821097101	1.8727959573	0.5795625503	0.9215329448	0.2288356096	792.7134052207	36.5994360518
0.002	0.0	0.7984	0.1996	842.1644672791	37.1970499972	0.0000000000	0.0000000000	1.5732364945	0.3791739348	0.8780288929	0.1721357266	844.6157326665	37.7483596586
0.002	0.0005	0.7979999999999999	0.1995	814.4636689129	42.8138746021	0.0822506893	0.0428267501	2.1401289743	1.3872712299	1.1269222665	0.7571974496	817.8129708430	45.0011700317
0.002	0.001	0.7976	0.1994	826.8305704597	33.1897865413	0.1150359291	0.0505373143	1.6739441379	0.4162203837	0.8391262311	0.2315236643	829.4586767578	33.8880679036
0.002	0.0015	0.7972	0.1993	857.5493784601	27.6945204268	0.1547233246	0.0564028093	1.3549755655	0.3754175474	0.7550462847	0.2961551092	859.8141236349	28.4224958927
0.002	0.002	0.7968	0.1992	815.7573931239	29.8091463576	0.1995873369	0.0600615354	1.6523377707	0.5151183084	0.8332699165	0.2086280389	818.4425881480	30.5929542403
0.002	0.0025	0.7964	0.1991	865.4841522683	32.6290811288	0.2519286846	0.1419936707	1.2872267873	0.2051819875	0.7914390974	0.0962872403	867.8147468376	33.0725440273
0.0	0.0045	0.7964	0.1991	0.0000000000	0.0000000000	1.1377053384	0.1344789200	10.6940530986	0.5758864769	3.6576868221	0.2223952325	15.4894452591	.9327606294
0.002	0.003	0.7959999999999999	0.19899999999999998	851.2174758943	55.9936677023	0.2260456006	0.1377840409	1.3458203252	0.5421139316	0.7240914786	0.2674870738	853.5134332987	56.9410527486
0.002	0.0035	0.7956	0.1989	856.6607082804	35.1655949430	0.2864394634	0.1660905300	1.3366650849	0.4493617274	0.7345491834	0.1855968910	859.0183620121	35.9666440914
0.002	0.004	0.7952	0.1988	842.3491392682	70.0465110925	0.4446138658	0.1784206889	1.5662785118	0.5449248253	0.8797021257	0.3669552427	845.2397337715	71.1368118494
0.002	0.0045	0.7948	0.1987	870.5131480380	24.7907227583	0.3416567093	0.0926307131	1.1553913268	0.2475425290	0.6387566076	0.1390294329	872.6489526817	25.2699254333
0.002	0.005	0.7944	0.1986	832.9308678237	39.0183661060	0.5608001542	0.2151510188	1.7343687239	0.4263812344	0.9273892594	0.1936111795	836.1534259612	39.8535095387
0.002	0.0055	0.794	0.1985	862.8946632719	50.1228697219	0.5769051842	0.4016484035	1.3557079848	0.6864046036	0.7035943773	0.2803925764	865.5308708182	51.4913153054
0.002	0.006	0.7936	0.1984	848.2566023452	29.6915245897	0.5337667108	0.3261344670	1.3802440288	0.4595450598	0.7374773407	0.2583045458	850.9080904255	30.7355086623
0.002	0.0065	0.7932	0.1983	823.1289683797	31.1916158795	0.7160986584	0.5053862357	1.7457212219	0.8512450865	0.9206963284	0.4807553272	826.5114845884	33.0290025289
0.002	0.006999999999999999	0.7928	0.1982	845.1498277218	40.2700342131	0.5573490763	0.1192385000	1.3132276697	0.4280888555	0.7161436230	0.1346562590	847.7365480908	40.9520178276
0.002	0.0075	0.7924	0.1981	852.5479304457	64.4674093646	0.5717285674	0.2213776717	1.3469189541	0.5531127957	0.6793325022	0.2057872237	855.1459104694	65.4476870557
