# Supplementary material for: Multipressure Sampling for Improving the Performance of MOF-based Electronic Noses
Source: ACS Sens. 2024 Jul 12;9(7):3531–9. doi: 10.1021/acssensors.4c00199 (PMC11287752; doi:10.1021/acssensors.4c00199)
Supplement: Supplementary file 2 — se4c00199_si_002.zip [file se4c00199_si_002.zip › Multiplex_Adsorption_Data/Benzene_1bar/NU-100_EQeq.csv]

benzene_comp	CO2_comp	N2_comp	O2_comp	benzene_mass	benzene_error	CO2_mass	CO2_error	N2_mass	N2_error	O2_mass	O2_error	total_mass	total_error
0.0	0.0	0.8	0.2	0.0000000000	0.0000000000	0.0000000000	0.0000000000	9.4572228452	0.2933390606	3.1873879030	0.1618716969	12.6446107482	.4552107575
0.0	0.0005	0.7996	0.1999	0.0000000000	0.0000000000	0.0601235572	0.0260340669	9.8421072235	0.4037597827	3.2231171365	0.0386841336	13.1253479172	.4684779832
0.0	0.005	0.7959999999999999	0.19899999999999998	0.0000000000	0.0000000000	0.5949190891	0.0582440202	9.4831399821	0.5596740769	3.2537421937	0.3028007575	13.3318012649	.9207188546
0.002	0.008	0.792	0.198	189.9585476960	7.7408937197	0.4990021302	0.0539310237	7.1864943826	0.1755947102	2.4088308920	0.0451379027	200.0528751008	8.0155573563
0.002	0.0085	0.7916	0.1979	190.6055064636	5.6331971257	0.5050846690	0.0226527193	7.1221483875	0.2268125981	2.4234628638	0.0592553604	200.6562023839	5.9419178035
0.002	0.009000000000000001	0.7912	0.1978	182.6195702716	3.8941212612	0.5759696411	0.0456664055	7.2165820933	0.1807655056	2.4130843722	0.0844247135	192.8252063782	4.2049778858
0.002	0.0095	0.7908	0.1977	184.7152352981	7.7590357348	0.5963227519	0.0519207688	7.2332643883	0.0472203768	2.4210809149	0.0788168843	194.9659033532	7.9369937647
0.002	0.01	0.7904	0.1976	185.3011915392	10.5333286955	0.6117630428	0.0654541146	7.1994529511	0.1743989361	2.4071294999	0.0752746307	195.5195370330	10.8484563769
0.0025	0.0	0.7979999999999999	0.1995	212.7531584364	15.0538607374	0.0000000000	0.0000000000	7.1681736479	0.1402053026	2.3793968092	0.1287179284	222.3007288935	15.3227839684
0.0025	0.0005	0.7976	0.1994	211.2065161485	2.0921352721	0.0311145257	0.0192687909	7.1127645965	0.1146795583	2.3957301731	0.0741416612	220.7461254438	2.3002252825
0.0025	0.001	0.7972	0.1993	210.2474900344	3.6279445826	0.0608253886	0.0173181630	7.1233399800	0.1151960920	2.3771849995	0.0502484192	219.8088404025	3.8107072568
0.0025	0.0015	0.7968	0.1992	202.2017962655	15.5439483703	0.0907701953	0.0179146581	7.1674289026	0.0734486542	2.4428587334	0.0199462371	211.9028540968	15.6552579197
0.0025	0.002	0.7964	0.1991	207.9995261833	9.7773827534	0.1162700697	0.0169734249	7.1479165753	0.0621272951	2.3651051158	0.0298864421	217.6288179441	9.8863699155
0.0	0.0055	0.7956	0.1989	0.0000000000	0.0000000000	0.6718866000	0.0451844755	9.7926561347	0.1416442153	3.2831762765	0.1324273356	13.7477190112	.3192560264
0.0025	0.0025	0.7959999999999999	0.19899999999999998	205.2759916152	13.5973983171	0.1562744599	0.0308451155	7.1783021842	0.1285098125	2.3443481326	0.0498876472	214.9549163919	13.8066408923
0.0025	0.003	0.7956	0.1989	201.8565302651	10.5849960389	0.1908981426	0.0253437919	7.1781532351	0.1576401898	2.4246538383	0.0160111751	211.6502354811	10.7839911957
0.0025	0.0035	0.7952	0.1988	207.2463317233	9.9349562847	0.2196732303	0.0200919458	7.1327237709	0.2222699346	2.3982822612	0.1561814904	216.9970109857	10.3334996555
0.0025	0.004	0.7948	0.1987	201.7569343034	10.3537117223	0.2425997229	0.0235157163	7.1178288647	0.1968103596	2.4474524920	0.0345344872	211.5648153830	10.6085722854
0.0025	0.0045	0.7944	0.1986	214.6272224481	7.2891994662	0.2746500238	0.0294954802	7.0974228431	0.1302942516	2.3955600339	0.0387230257	224.3948553489	7.4877122237
0.0025	0.005	0.794	0.1985	205.6312172118	7.0054580819	0.3123149760	0.0281899855	7.0917627787	0.0728883118	2.3880739088	0.0242387172	215.4233688753	7.1307750964
0.0025	0.0055	0.7936	0.1984	204.2671675203	7.6782989909	0.3378148504	0.0424567720	7.1173820175	0.0974878159	2.4479629096	0.0873236890	214.1703272978	7.9055672678
0.0025	0.006	0.7932	0.1983	199.5243248297	7.8804727308	0.3574661298	0.0531747624	7.1290000444	0.2270573964	2.3719106841	0.0399504828	209.3827016880	8.2006553724
0.0025	0.0065	0.7928	0.1982	207.0674739754	10.2326525692	0.4012136208	0.0283062333	7.1459802375	0.2017089305	2.4154663211	0.0995952542	217.0301341548	10.5622629872
0.0025	0.006999999999999999	0.7924	0.1981	203.4459158198	2.6447413874	0.4416858986	0.0193820711	7.1905160073	0.1382324343	2.4101920057	0.0436087731	213.4883097314	2.8459646659
0.0	0.006	0.7952	0.1988	0.0000000000	0.0000000000	0.7518953804	0.0770865240	9.6365575168	0.4097800685	3.2123983665	0.0676409810	13.6008512637	.5545075735
0.0025	0.0075	0.792	0.198	209.7316659497	19.3335841921	0.4690573235	0.0594051448	7.1474697282	0.1825252714	2.4079801960	0.0776222723	219.7561731974	19.6531368806
0.0025	0.008	0.7916	0.1979	209.4449125768	10.1677288725	0.4641445036	0.0731821684	7.1407670203	0.1095090690	2.3906259969	0.0815277539	219.4404500976	10.4319478638
0.0025	0.0085	0.7912	0.1978	209.8735901950	14.2208917398	0.5078919946	0.0456616113	7.1701099857	0.3075855490	2.3535356498	0.0734213270	219.9051278251	14.6475602271
0.0025	0.009000000000000001	0.7908	0.1977	209.4195986032	5.8666148790	0.5577220245	0.0399325007	7.1100835134	0.1633068721	2.3867127951	0.0542378601	219.4741169362	6.1240921119
0.0025	0.0095	0.7904	0.1976	203.7285193610	6.2508581390	0.5949190891	0.0660136186	7.0917627787	0.1433400841	2.4108725625	0.0500914791	213.8260737913	6.5103033208
0.0025	0.01	0.79	0.1975	212.3809185297	8.6466548103	0.5981943023	0.0439067084	7.0823789877	0.0750880576	2.3804176445	0.0778219039	222.4419094642	8.8434714802
0.003	0.0	0.7976	0.1994	223.8684827401	14.3143466977	0.0000000000	0.0000000000	7.1254252669	0.1073285233	2.3748030506	0.0570471458	233.3687110576	14.4787223668
0.003	0.0005	0.7972	0.1993	226.7326966040	9.3477003971	0.0327521323	0.0105663898	7.1525339963	0.1641875458	2.3935183634	0.0924881486	236.3115010960	9.6149424813
0.003	0.001	0.7968	0.1992	224.7216881449	11.3666607761	0.0549767935	0.0113649504	7.0576534433	0.2114187006	2.3445182718	0.0694701529	234.1788366535	11.6589145800
0.003	0.0015	0.7964	0.1991	232.2258288724	5.1729922873	0.0998940036	0.0127794144	7.1088919209	0.1145982766	2.4035565766	0.0608480223	241.8381713735	5.3612180006
0.0	0.0065	0.7948	0.1987	0.0000000000	0.0000000000	0.8155280946	0.0985389513	9.6505587287	0.3016274056	3.1722455136	0.1239099443	13.6383323369	.5240763012
0.003	0.002	0.7959999999999999	0.19899999999999998	224.8727420201	8.4692233799	0.1289030350	0.0355840751	7.1644499213	0.1796871514	2.3719106841	0.1052412427	234.5380056605	8.7897358491
0.003	0.0025	0.7956	0.1989	226.3529870002	11.3665851444	0.1532331905	0.0131508882	7.0499080920	0.0857377510	2.3838204286	0.0648621000	235.9399487113	11.5303358836
0.003	0.003	0.7952	0.1988	226.1583598918	9.1310107024	0.1726505260	0.0281744495	7.0606324245	0.2416091541	2.3581294083	0.1155494509	235.7497722506	9.5163437569
0.003	0.0035	0.7948	0.1987	232.7337682768	10.7879933151	0.2178016799	0.0199278379	7.1135093418	0.1683153408	2.4178482700	0.0673149489	242.4829275685	11.0435514427
0.003	0.004	0.7944	0.1986	227.1891780949	10.5228429479	0.2402602849	0.0361698605	7.0670372342	0.2567674481	2.3734419370	0.1029532009	236.8699175510	10.9187334574
0.003	0.0045	0.794	0.1985	224.6258270318	5.0656439657	0.2659941031	0.0189826332	7.0610792717	0.1292218752	2.3565981555	0.0987358732	234.3094985621	5.3125843473
0.003	0.005	0.7936	0.1984	228.4938851926	4.3081481710	0.3167599082	0.0573310302	7.0543765639	0.1264169578	2.3506432832	0.0435423428	238.2156649479	4.5354385018
0.003	0.0055	0.7932	0.1983	223.7078842519	4.7585797521	0.3375809066	0.0249608280	7.1023381621	0.0848335200	2.3775252779	0.1410961889	233.5253285985	5.0094702890
0.003	0.006	0.7928	0.1982	224.8503329287	9.5755577414	0.3677596571	0.0165158360	7.0543765639	0.1919985197	2.3795669484	0.1023972326	234.6520360981	9.8864693297
0.003	0.0065	0.7924	0.1981	230.1890914566	11.6305026503	0.3862412175	0.0661097204	7.0079044563	0.2744438927	2.3708898489	0.0447437002	239.9541269793	12.0157999636
0.0	0.006999999999999999	0.7944	0.1986	0.0000000000	0.0000000000	0.8618489674	0.1040605595	9.4323483517	0.2844519995	3.1899399911	0.0634361472	13.4841373102	.4519487062
0.003	0.006999999999999999	0.792	0.198	228.5959710533	6.2675288844	0.4189933498	0.0307669455	7.0948907090	0.1478625381	2.3782058348	0.0662853267	238.4880609469	6.5124436947
0.003	0.0075	0.7916	0.1979	225.9234794156	13.0016561856	0.4573601334	0.0268780966	7.0549723602	0.1429135016	2.3657856727	0.0448341830	235.8015975819	13.2162819668
0.003	0.008	0.7912	0.1978	225.5180408550	11.7395896639	0.4749059185	0.0451456989	7.0615261189	0.1047542991	2.3584696868	0.0549799786	235.4129425792	11.9444696405
0.003	0.0085	0.7908	0.1977	230.2131604806	11.8465823303	0.5188873533	0.0348442782	7.0884858993	0.1418007595	2.3424766013	0.0881682317	240.1630103345	12.1113955997
0.003	0.009000000000000001	0.7904	0.1976	222.1409077886	9.1614756925	0.5371349699	0.0788137192	7.0449927729	0.0878703532	2.3567682947	0.0642090129	232.0798038261	9.3923687778
0.003	0.0095	0.79	0.1975	228.5461730724	12.1491684418	0.5684834394	0.0515313998	7.0199693304	0.1916853493	2.3213793396	0.1025328371	238.4560051818	12.4949180280
0.003	0.01	0.7896	0.1974	220.5444675199	8.5028759708	0.6007676841	0.0277832274	7.0420137917	0.1687707909	2.3782058348	0.0796106057	230.5654548305	8.7790405948
0.0035	0.0	0.7972	0.1993	244.7238771104	9.3189026531	0.0000000000	0.0000000000	7.0333747460	0.1764251192	2.3736120762	0.1090346768	254.1308639326	9.6043624491
0.0035	0.0005	0.7968	0.1992	248.4674403191	10.9134980592	0.0348576265	0.0086780223	7.1236378781	0.1805134826	2.3681676216	0.0424789594	257.9941034453	11.1451685235
0.0035	0.001	0.7964	0.1991	248.1416785278	5.5883202720	0.0629308828	0.0107104368	6.9970311747	0.2501783860	2.3758238859	0.0614143622	257.5774644712	5.9106234570
0.0	0.0075	0.794	0.1985	0.0000000000	0.0000000000	0.9350733775	0.1225704788	9.5725094198	0.3520969339	3.1256273709	0.1832625939	13.6332101682	.6579300066
0.0035	0.0015	0.7959999999999999	0.19899999999999998	248.9828494206	6.9683781741	0.0865592068	0.0101435615	7.0086492016	0.1052276374	2.3634037238	0.0351229306	258.4414615528	7.1188723036
0.0035	0.002	0.7956	0.1989	245.2699949668	12.4877935801	0.1256278218	0.0084479306	7.0216077701	0.0985471134	2.3765044427	0.0367532193	254.7937350014	12.6315418434
0.0035	0.0025	0.7952	0.1988	246.4489621629	21.6987989082	0.1324121921	0.0227972204	6.9813915231	0.1993100984	2.3744627722	0.1232183799	255.9372286503	22.0441246069
0.0035	0.003	0.7948	0.1987	248.6575026126	11.7723166293	0.1777972897	0.0213901920	6.9441542574	0.1856873359	2.3475807775	0.0988132423	258.1270349372	12.0782073995
0.0035	0.0035	0.7944	0.1986	247.5055093228	17.2916433663	0.2035311079	0.0261766284	7.0323321026	0.1775647760	2.3504731440	0.0679279585	257.0918456773	17.5633127292
0.0035	0.004	0.794	0.1985	245.1060766133	14.1938799114	0.2423657791	0.0293466625	7.0266720382	0.2004148247	2.3584696868	0.0526233719	254.7335841174	14.4762647705
0.0035	0.0045	0.7936	0.1984	238.0098643454	9.7679350458	0.2524253626	0.0410409713	6.9481758821	0.2446496405	2.3531953713	0.0611782358	247.5636609614	10.1148038934
0.0035	0.005	0.7932	0.1983	236.8836000124	19.0043671974	0.2893884834	0.0288652904	7.0114792338	0.1343272826	2.3390738172	0.0876149188	246.5235415468	19.2551746892
0.0035	0.0055	0.7928	0.1982	249.5970245175	11.0342278193	0.3251818851	0.0341269406	7.0080534054	0.0626082364	2.3674870647	0.0761874174	259.2977468727	11.2071504137
0.0035	0.006	0.7924	0.1981	246.9394722740	4.8777146934	0.3481083777	0.0361092846	7.0290552232	0.0707243026	2.3482613343	0.0655122115	256.6648972092	5.0500604921
0.0	0.008	0.7936	0.1984	0.0000000000	0.0000000000	1.0162518769	0.1643105090	9.5108445078	0.4888785074	3.2239678325	0.1780517978	13.7510642172	.8312408142
0.0035	0.0065	0.792	0.198	248.3217812252	16.4157058772	0.3810944538	0.0591170017	6.9729014265	0.1081472773	2.3651051158	0.0923365399	258.0408822213	16.6753066961
0.0035	0.006999999999999999	0.7916	0.1979	240.0241926699	7.0420490129	0.4180575746	0.0346236827	7.0009038504	0.1384364354	2.3429870189	0.0562993695	249.7861411138	7.2714085005
0.0035	0.0075	0.7912	0.1978	242.7925454207	9.4308142918	0.4430895614	0.0110127663	7.0551213092	0.1256000111	2.3959003123	0.0270216200	252.6866566036	9.5944486892
0.0035	0.008	0.7908	0.1977	244.9728670146	9.1088543804	0.4891764905	0.0387076264	7.0058191694	0.0988151029	2.3584696868	0.1033158339	254.8263323613	9.3496929436
0.0035	0.0085	0.7904	0.1976	242.6863097282	14.9390922295	0.5109332641	0.0412006851	7.0028401882	0.1617644426	2.3742926330	0.1323547437	252.5743758135	15.2744121009
0.0035	0.009000000000000001	0.79	0.1975	240.7072549736	15.5954058732	0.5602954063	0.0382124125	7.0400774539	0.1651011507	2.3705495705	0.0387768118	250.6781774043	15.8374962482
0.0035	0.0095	0.7896	0.1974	244.3636717158	14.4686130590	0.5640385072	0.0168958613	6.9934563972	0.1762857308	2.3523446753	0.0663185082	254.2735112955	14.7281131593
0.0035	0.01	0.7892	0.1973	245.5206448036	4.9121332304	0.6045107850	0.0856553852	7.0376942689	0.1663739029	2.3770148603	0.0285995859	255.5398647178	5.1927621044
0.004	0.0	0.7968	0.1992	265.8104171084	18.1821274545	0.0000000000	0.0000000000	7.0531849714	0.0486459521	2.3453689678	0.0970420106	275.2089710476	18.3278154172
0.004	0.0005	0.7964	0.1991	266.4615257077	14.3933647386	0.0250319868	0.0043390111	6.9664966168	0.0645786522	2.3266536551	0.0379223461	275.7797079664	14.5002047480
0.0	0.0085	0.7932	0.1983	0.0000000000	0.0000000000	1.0716965580	0.0889774121	9.5185898591	0.1921662280	3.1901101303	0.0638237499	13.7803965474	.3449673900
0.004	0.001	0.7959999999999999	0.19899999999999998	263.8172529258	7.0890845677	0.0556786249	0.0071878258	7.0122239791	0.1602088254	2.3708898489	0.0566642748	273.2560453787	7.3131454937
0.004	0.0015	0.7956	0.1989	263.6844583103	11.8111072945	0.0912380829	0.0188321128	6.9463884934	0.1389828053	2.3465599423	0.0655033737	273.0686448289	12.0344255863
0.004	0.002	0.7952	0.1988	260.6990693597	13.5640766575	0.1169719011	0.0133982620	7.0116281829	0.1298145559	2.3652752550	0.0583912206	270.1929446987	13.7656806960
0.004	0.0025	0.7948	0.1987	262.0324102963	13.4176753814	0.1471506516	0.0230835089	7.0275657326	0.1325342032	2.3661259511	0.1165352970	271.5732526316	13.6898283905
0.004	0.003	0.7944	0.1986	260.8700424272	17.0496824642	0.1845816600	0.0163023752	6.9632197375	0.1534172455	2.3771849995	0.0912847188	270.3950288242	17.3106868037
0.004	0.0035	0.794	0.1985	255.7109716135	10.3117824005	0.2161640733	0.0146022916	7.0643561511	0.1930453408	2.3406050700	0.0889201602	265.3320969079	10.6083501931
0.004	0.004	0.7936	0.1984	257.4817048151	7.1970394802	0.2388566221	0.0231781527	6.9900305688	0.1911577710	2.3329488057	0.0760626920	267.0435408117	7.4874380959
0.004	0.0045	0.7932	0.1983	266.7225501239	14.9920084731	0.2697372040	0.0154898359	7.0134155716	0.1766950281	2.3635738630	0.0916644616	276.3692767625	15.2758577987
0.004	0.005	0.7928	0.1982	253.7115826833	12.3031929764	0.2877508767	0.0312470462	6.9673903112	0.1255512493	2.3455391070	0.1082887602	263.3122629782	12.5682800321
0.004	0.0055	0.7924	0.1981	259.2532679830	14.6882255442	0.3375809066	0.0268210218	6.9767741022	0.1521265132	2.3482613343	0.1087858967	268.9158843261	14.9759589759
0.0	0.009000000000000001	0.7928	0.1982	0.0000000000	0.0000000000	1.1526411136	0.0774435261	9.6347701281	0.5560865197	3.2282213127	0.0502115363	14.0156325544	.6837415821
0.004	0.006	0.792	0.198	261.9639380727	7.8805076953	0.3553606356	0.0550717822	6.9474311368	0.1276158854	2.3038550013	0.1216341838	271.5705848464	8.1848295467
0.004	0.0065	0.7916	0.1979	263.7313514089	9.9690458982	0.3810944538	0.0206825375	6.9294083002	0.1554320404	2.3707197097	0.0870966514	273.4125738726	10.2322571275
0.004	0.006999999999999999	0.7912	0.1978	262.6494902754	10.3390565181	0.4086998225	0.0299813381	6.9477290349	0.1457784498	2.3537057890	0.0247586162	272.3596249218	10.5395749222
0.004	0.0075	0.7908	0.1977	263.7848842383	15.2845347345	0.4552546391	0.0633015790	6.9737951209	0.1073095044	2.3494523088	0.0797689829	273.5633863071	15.5349148008
0.004	0.008	0.7904	0.1976	261.3194692042	16.9341809755	0.4489381565	0.0459483733	6.9469842896	0.1513046839	2.3150841890	0.1209238605	271.0304758393	17.2523578932
0.004	0.0085	0.79	0.1975	264.5310239843	10.6449851043	0.5008736806	0.0297173095	6.8894899514	0.1176920056	2.3353307546	0.0522679163	274.2567183709	10.8446623357
0.004	0.009000000000000001	0.7896	0.1974	266.2349448950	13.5037367219	0.5401762394	0.0604897429	6.9118323108	0.0821810172	2.3132126577	0.0780447663	276.0001661029	13.7244522483
0.004	0.0095	0.7892	0.1973	264.4318430058	8.9789698961	0.5722265403	0.0732867935	6.9253866755	0.1991310265	2.3440078542	0.0809948405	274.2734640758	9.3323825566
0.004	0.01	0.7888	0.1972	260.1820003254	16.8733287168	0.6049786726	0.0529230315	6.9063211955	0.1176022418	2.3045355582	0.0413266698	269.9978357517	17.0851806599
0.0045	0.0	0.7964	0.1991	276.9448306381	10.0079307246	0.0000000000	0.0000000000	6.8836809379	0.1882070283	2.3552370418	0.0853861540	286.1837486178	10.2815239069
0.0	0.0095	0.7924	0.1981	0.0000000000	0.0000000000	1.1912418410	0.1674593202	9.4649681965	0.7510383372	3.2200546308	0.2165074723	13.8762646683	1.1350051297
0.0045	0.0005	0.7959999999999999	0.19899999999999998	276.0733659737	13.4385242013	0.0332200199	0.0117065441	6.9419200215	0.2226305722	2.3331189449	0.0503175019	285.3816249600	13.7231788195
0.0045	0.001	0.7956	0.1989	275.7210452593	7.0561623372	0.0584859506	0.0066169300	6.8725097582	0.0984822548	2.3261432374	0.1005958762	284.9781842055	7.2618573982
0.0045	0.0015	0.7952	0.1988	276.7638979745	7.3903941284	0.0830500498	0.0255416925	6.9711140378	0.1927163737	2.3302265784	0.1010025208	286.1482886405	7.7096547154
0.0045	0.002	0.7948	0.1987	271.7787051105	8.9337108799	0.1132288003	0.0192005020	6.8443583853	0.1327616678	2.3123619617	0.0880815128	281.0486542578	9.1737545625
0.0045	0.0025	0.7944	0.1986	277.5087927710	14.7737806601	0.1359213491	0.0297908855	6.9401326327	0.1585853614	2.2919452568	0.0468349696	286.8767920096	15.0089918766
0.0045	0.003	0.794	0.1985	272.5443490657	17.2548971593	0.1602515045	0.0101435615	6.9463884934	0.0987989362	2.3356710330	0.1034390410	281.9866600966	17.4672786980
0.0045	0.0035	0.7936	0.1984	275.7554888627	7.9123058628	0.1937054682	0.0224195805	6.8882983589	0.1056736654	2.3036848621	0.1685323102	285.1411775519	8.2089314189
0.0045	0.004	0.7932	0.1983	275.7007110838	10.0484853415	0.2306685890	0.0268943814	6.8835319889	0.0418480603	2.3326085273	0.0586721299	285.1475201890	10.1758999131
0.0045	0.0045	0.7928	0.1982	283.1861775684	19.4474944576	0.2713748106	0.0192346767	6.9240461339	0.1666031056	2.3206987828	0.0518631636	292.7022972957	19.6851954035
0.0045	0.005	0.7924	0.1981	277.5685503480	12.0150228378	0.3076360999	0.0462948718	6.9880942310	0.1151691260	2.3521745361	0.1018848351	287.2164552150	12.2783716707
0.0	0.001	0.7992	0.1998	0.0000000000	0.0000000000	0.1291369788	0.0208512052	9.7181816033	0.2964827260	3.2938950466	0.2585511433	13.1412136287	.5758850745
0.0	0.01	0.792	0.198	0.0000000000	0.0000000000	1.2625947006	0.1286869548	9.4883531993	0.5679657258	3.2302629832	0.1433311492	13.9812108831	.8399838298
0.0045	0.0055	0.792	0.198	278.6508264646	10.6627501847	0.3155901892	0.0351196324	6.8628280691	0.1552417990	2.2939869273	0.0967767603	288.1232316502	10.9498883764
0.0045	0.006	0.7916	0.1979	275.4230873407	18.5839622755	0.3607413430	0.0484800201	6.8257397525	0.1339462077	2.3227404533	0.1151660214	284.9323088895	18.8815545247
0.0045	0.0065	0.7912	0.1978	274.2503448922	11.5382115605	0.3960668572	0.0382009527	6.8942563214	0.2230049530	2.3227404533	0.0663464377	283.8634085241	11.8657639039
0.0045	0.006999999999999999	0.7908	0.1977	280.3244536036	7.9713355523	0.4164199680	0.0255416925	6.8696797260	0.0779013566	2.3251224022	0.0541181768	289.9356756998	8.1288967782
0.0045	0.0075	0.7904	0.1976	272.6095014240	11.9596879457	0.4559564705	0.0328655657	6.8366130341	0.1442559178	2.3324383881	0.0511935275	282.2345093167	12.1880029567
0.0045	0.008	0.79	0.1975	269.6718355384	11.8287281900	0.4830939516	0.0335772523	6.9110875655	0.1252462354	2.3373724251	0.0772109642	279.4033894806	12.0647626419
0.0045	0.0085	0.7896	0.1974	273.6208154179	15.1197879570	0.5039149500	0.0503365306	6.8680412863	0.1123790820	2.3217196181	0.1491079664	283.3144912723	15.4316115360
0.0045	0.009000000000000001	0.7892	0.1973	273.4793061557	11.7215952390	0.5359652509	0.0621146127	6.8592532916	0.1281356768	2.3193376692	0.0656181727	283.1938623674	11.9774637012
0.0045	0.0095	0.7888	0.1972	276.5522565559	3.4272189806	0.5495339914	0.0369720036	6.8300592753	0.0509222842	2.2689764639	0.1227853530	286.2008262865	3.6378986214
0.0045	0.01	0.7884	0.1971	281.3195832538	9.0488762512	0.5740980907	0.0593572181	6.8899367986	0.1270478754	2.3259730982	0.0669354540	291.1095912413	9.3022167987
0.0005	0.0	0.7996	0.1999	115.8595672087	4.5285099612	0.0000000000	0.0000000000	7.5934232222	0.1322110679	2.5417096126	0.1123454834	125.9947000435	4.7730665125
0.005	0.0	0.7959999999999999	0.19899999999999998	284.0298383603	11.6191466538	0.0000000000	0.0000000000	6.9076617370	0.1833620437	2.3565981555	0.0807500106	293.2940982528	11.8832587081
0.005	0.0005	0.7956	0.1989	291.1044715031	8.9974875143	0.0294769191	0.0082909895	6.9233013886	0.1955342119	2.3351606154	0.0931455832	300.3924104262	9.2944582989
0.005	0.001	0.7952	0.1988	287.0517458301	4.6631365064	0.0582520068	0.0115937979	6.8722118601	0.1977662172	2.3150841890	0.1302097482	296.2972938860	5.0027062697
0.005	0.0015	0.7948	0.1987	294.8285305026	10.9382726874	0.0865592068	0.0129833541	6.7923751624	0.2304557305	2.3067473678	0.0888550278	304.0142122396	11.2705667998
0.005	0.002	0.7944	0.1986	289.2561364481	4.4593184311	0.1169719011	0.0176933292	6.9054275011	0.0846649323	2.3065772286	0.1116331038	298.5851130789	4.6733097964
0.005	0.0025	0.794	0.1985	291.1891280705	21.5454863502	0.1436414946	0.0250396380	6.9017037745	0.1471610710	2.3501328656	0.0954940307	300.5846062052	21.8131810899
0.005	0.003	0.7936	0.1984	296.9540743176	8.3278036642	0.1845816600	0.0317129787	6.8480821119	0.1761265827	2.2938167881	0.0925444687	306.2805548776	8.6281876943
0.005	0.0035	0.7932	0.1983	291.7223814485	13.8776447446	0.2056366022	0.0402056774	6.8248460581	0.0672220834	2.3004522172	0.0726109805	301.0533163260	14.0576834859
0.005	0.004	0.7928	0.1982	282.3765453968	6.4952471678	0.2376869031	0.0254300249	6.8952989648	0.1027234639	2.3038550013	0.0639813911	291.8133862660	6.6873820477
0.005	0.0045	0.7924	0.1981	293.8068419293	15.2911134789	0.2622510023	0.0360121512	6.8659559994	0.0607843588	2.3360113114	0.1464502317	303.2710602424	15.5343602206
0.0005	0.0005	0.7992	0.1998	117.2406312103	2.9697831199	0.0313484695	0.0116878286	7.6226172385	0.1572366021	2.5668902153	0.0646493167	127.4614871336	3.2033568673
0.005	0.005	0.792	0.198	290.5089706490	8.4428136455	0.2851774949	0.0423018009	6.7932688568	0.0861569586	2.3241015670	0.1338077530	299.9115185677	8.7050801580
0.005	0.0055	0.7916	0.1979	285.7242146579	9.1882578910	0.3111452570	0.0426265894	6.8795103642	0.1164495928	2.3263133766	0.0915127536	295.2411836557	9.4388468268
0.005	0.006	0.7912	0.1978	283.8435109153	14.7911454471	0.3579340174	0.0581951372	6.8473373666	0.2921641088	2.2996015212	0.0335549715	293.3483838205	15.1750596646
0.005	0.0065	0.7908	0.1977	291.0584083708	14.6904778216	0.3736082522	0.0319947552	6.8412304550	0.1551245674	2.3120216833	0.0270173346	300.5852687613	14.9046144788
0.005	0.006999999999999999	0.7904	0.1976	290.7907442239	11.4541554620	0.4115071481	0.0583153908	6.9018527236	0.1157808572	2.3142334930	0.1142727669	300.4183375886	11.7425244769
0.005	0.0075	0.79	0.1975	295.1858310150	5.2410906095	0.4407501234	0.0719756537	6.8142706746	0.1393303641	2.3019834701	0.0696366285	304.7428352831	5.5220332558
0.005	0.008	0.7896	0.1974	286.4881986804	19.3215576289	0.4552546391	0.0303370183	6.8202286372	0.1217284792	2.3123619617	0.1011514431	296.0760439184	19.5747745695
0.005	0.0085	0.7892	0.1973	284.1012154661	7.5731777329	0.4929195913	0.0371256358	6.7885024868	0.1635875761	2.2975598507	0.1010369070	293.6801973949	7.8749278518
0.005	0.009000000000000001	0.7888	0.1972	291.2990986115	9.5961283324	0.5186534095	0.0266161844	6.7685433124	0.0959426226	2.2834382965	0.0979588212	300.8697336299	9.8166459606
0.005	0.0095	0.7884	0.1971	289.1046675897	10.9961882067	0.5647403386	0.0661924548	6.8191859937	0.2207234142	2.3147439106	0.1069200045	298.8033378326	11.3900240802
0.0005	0.001	0.7988	0.1997	119.1350293976	3.9865275141	0.0711189159	0.0074569014	7.6646208742	0.1990565886	2.5267373624	0.1026118570	129.3975065501	4.2956528611
0.005	0.01	0.7879999999999999	0.19699999999999998	292.4469420695	7.4446015114	0.5694192146	0.0625536155	6.7786718486	0.2021036259	2.3060668110	0.0918839934	302.1010999437	7.8011427462
0.0055	0.0	0.7956	0.1989	300.4847511582	16.1368876686	0.0000000000	0.0000000000	6.7788207977	0.1939689707	2.3300564392	0.1265497206	309.5936283951	16.4574063599
0.0055	0.0005	0.7952	0.1988	306.8248640838	12.2898861403	0.0299448067	0.0129495872	6.8211223315	0.0719471771	2.3070876463	0.1140161209	315.9830188683	12.4887990255
0.0055	0.001	0.7948	0.1987	307.1751098823	7.8543142483	0.0570822877	0.0184445068	6.8395920153	0.2218839151	2.3208689220	0.0235850010	316.3926531073	8.1182276712
0.0055	0.0015	0.7944	0.1986	298.8584321010	9.6328938457	0.0919399143	0.0260760776	6.8762334848	0.1169454100	2.3639141414	0.1203133240	308.1905196415	9.8962286573
0.0055	0.002	0.794	0.1985	305.2661872839	2.4367088264	0.1127609127	0.0126069448	6.8436136400	0.2246878716	2.2902438648	0.1071925614	314.5128057014	2.7811962042
0.0055	0.0025	0.7936	0.1984	306.3086250159	4.5554195281	0.1525313591	0.0143146082	6.8033973931	0.1040402540	2.3822891757	0.1906124139	315.6468429438	4.8643868042
0.0055	0.003	0.7932	0.1983	304.5939145428	6.9820996768	0.1749899641	0.0475453009	6.8185901975	0.0758418440	2.3457092462	0.1452299341	313.9332039506	7.2507167558
0.0055	0.0035	0.7928	0.1982	308.1565450877	13.9376917120	0.1969806815	0.0211638344	6.8187391465	0.1359584331	2.3171258595	0.0801599458	317.4893907752	14.1749739253
0.0055	0.004	0.7924	0.1981	297.1669606856	7.3978585596	0.2390905659	0.0311277152	6.8540400744	0.1694236500	2.3189973907	0.0986514013	306.5790887166	7.6970613261
0.0005	0.0015	0.7984	0.1996	117.3879502369	3.1865254124	0.1008297788	0.0203625202	7.5907421391	0.3167605555	2.5689318858	0.1096013476	127.6484540406	3.6332498357
0.0055	0.0045	0.792	0.198	302.7289801608	8.4050989881	0.2545308568	0.0284065967	6.8075679668	0.1337539362	2.2944973449	0.0979056158	312.0855763293	8.6651651368
0.0055	0.005	0.7916	0.1979	306.2704465639	10.4220095322	0.2975765164	0.0281744495	6.7966946852	0.0791164929	2.3118515441	0.0714228098	315.6765693096	10.6007232844
0.0055	0.0055	0.7912	0.1978	294.9882990244	6.1916209314	0.3212048405	0.0466622598	6.8807019567	0.1515478944	2.3110008480	0.1054566670	304.5012066696	6.4952877526
0.0055	0.006	0.7908	0.1977	306.0625399940	2.9583020845	0.3586358488	0.0179146581	6.8156112162	0.1209723172	2.3140633537	0.1096911100	315.5508504127	3.2068801698
0.0055	0.0065	0.7904	0.1976	304.7868817185	10.1140662105	0.3841357233	0.0634259573	6.7549889476	0.1804028351	2.2739105009	0.0790808791	314.1999168903	10.4369758820
0.0055	0.006999999999999999	0.79	0.1975	308.6777639537	7.0344574171	0.4140805299	0.0396739996	6.7517120683	0.1113573318	2.2849695494	0.0921143157	318.1285261013	7.2776030642
0.0055	0.0075	0.7896	0.1974	300.3457317950	4.4409911707	0.4402822358	0.0438568201	6.7298165560	0.1279735121	2.2769730066	0.1526542213	309.7928035934	4.7654757242
0.0055	0.008	0.7892	0.1973	303.4485609837	10.1730761098	0.4702270425	0.0676902556	6.8217181278	0.1458131447	2.2723792480	0.0998379418	313.0128854020	10.4864174519
0.0055	0.0085	0.7888	0.1972	303.1257040747	9.9560317212	0.4758416937	0.0258991744	6.8156112162	0.1616288826	2.3079383423	0.1063934756	312.7250953269	10.2499532538
0.0055	0.009000000000000001	0.7884	0.1971	306.9145004493	14.0313838177	0.5343276443	0.0320904049	6.7749481221	0.2268157281	2.2834382965	0.0248053395	316.5072145122	14.3150952902
0.0005	0.002	0.7979999999999999	0.1995	116.5945024091	3.9482665465	0.1422378318	0.0143908719	7.6148718873	0.2989172792	2.5212929078	0.1336319732	126.8729050360	4.3952066708
0.0055	0.0095	0.7879999999999999	0.19699999999999998	301.7056316548	16.2480079345	0.5595935749	0.0296139959	6.8337830019	0.0996468117	2.3089591775	0.0373439088	311.4079674091	16.4146126509
0.0055	0.01	0.7876	0.1969	308.7375215307	8.9840467758	0.5841576742	0.0612664829	6.7362213657	0.1996161970	2.2979001291	0.1189388668	318.3558006997	9.3638683225
0.006	0.0	0.7952	0.1988	315.5984383392	18.8940433277	0.0000000000	0.0000000000	6.8495716025	0.1269633284	2.3491120304	0.1252927115	324.7971219721	19.1462993676
0.006	0.0005	0.7948	0.1987	315.4830730169	9.4974254912	0.0273714249	0.0065504265	6.8877025626	0.1721907859	2.2723792480	0.1221092300	324.6705262524	9.7982759336
0.006	0.001	0.7944	0.1986	316.1545157917	15.9474716074	0.0566144001	0.0070338930	6.7610958592	0.2419229926	2.3130425185	0.0339767613	325.2852685695	16.2304052543
0.006	0.0015	0.794	0.1985	314.5207270374	18.7917837398	0.0867931506	0.0155462654	6.7666069745	0.1105655625	2.3135529361	0.0737988494	323.6876800986	18.9916944171
0.006	0.002	0.7936	0.1984	318.1290057315	13.8089888628	0.1092517556	0.0189826332	6.8656581013	0.0854993569	2.2727195265	0.0710815462	327.3766351149	13.9845523991
0.006	0.0025	0.7932	0.1983	320.0117843899	8.8316571972	0.1410681127	0.0308451155	6.7500736286	0.2340360935	2.3011327740	0.0550893833	329.2040589052	9.1516277895
0.006	0.003	0.7928	0.1982	312.7848524224	14.4616210499	0.1728844698	0.0320221128	6.7806081865	0.1184743505	2.2859903846	0.0929115862	322.0243354633	14.7050290994
0.006	0.0035	0.7924	0.1981	304.8466392954	16.5390971924	0.2103154782	0.0558611558	6.8388472700	0.1052740112	2.2742507793	0.0951478321	314.1700528229	16.7953801915
0.0005	0.0025	0.7976	0.1994	118.3648206275	2.6761113966	0.1672698186	0.0215939127	7.7188383331	0.1292019579	2.5206123510	0.1068712605	128.7715411302	2.9337785277
0.006	0.004	0.792	0.198	306.8908464084	15.2060348090	0.2222466121	0.0477382951	6.7817997790	0.1756219990	2.2497507335	0.0700725713	316.1446435330	15.4994676744
0.006	0.0045	0.7916	0.1979	313.5542312262	15.4458484533	0.2893884834	0.0325375378	6.7675006689	0.1421913658	2.3062369502	0.0929589310	322.9173573287	15.7135362879
0.006	0.005	0.7912	0.1978	316.2980999698	16.1793468127	0.2914939776	0.0524660378	6.7843319130	0.1231678164	2.3179765555	0.1431977927	325.6919024159	16.4981784596
0.006	0.0055	0.7908	0.1977	312.5956200953	13.3054999776	0.3076360999	0.0424980021	6.7170069366	0.0348094948	2.3137230753	0.0793906805	321.9339862071	13.4621981550
0.006	0.006	0.7904	0.1976	312.2764980348	10.4026315909	0.3565303546	0.0525077470	6.6906429525	0.1360465222	2.2883723335	0.0476997032	321.6120436754	10.6388855633
0.006	0.0065	0.79	0.1975	314.0505511018	6.6354080463	0.3815623414	0.0455896390	6.7310081485	0.0879480838	2.2718688304	0.0733503252	323.4349904221	6.8422960943
0.006	0.006999999999999999	0.7896	0.1974	314.2036798928	9.9945385615	0.3946631944	0.0358048677	6.7281781163	0.1020378270	2.2664243758	0.0641801533	323.5929455793	10.1965614095
0.006	0.0075	0.7892	0.1973	316.3039097342	8.2857047295	0.4398143482	0.0269999933	6.7826934733	0.1292294292	2.3009626348	0.0498528200	325.8273801905	8.4917869720
0.006	0.008	0.7888	0.1972	312.1453633520	13.1991650611	0.4662499978	0.0361395853	6.7244543898	0.1195028273	2.2865008022	0.0599836626	321.6225685418	13.4147911363
0.006	0.0085	0.7884	0.1971	308.2793801071	14.2664420674	0.5011076244	0.0908063649	6.7430730226	0.2355833677	2.3121918225	0.0848037710	317.8357525766	14.6776355710
0.0005	0.003	0.7972	0.1993	116.8995150417	5.5847433337	0.2114851972	0.0237380921	7.6501728152	0.2548072275	2.5442617008	0.1259829991	127.3054347549	5.9892716524
0.006	0.009000000000000001	0.7879999999999999	0.19699999999999998	320.3441859120	6.1836085563	0.5294148244	0.0590836640	6.7832892696	0.0727103359	2.2956883194	0.0595885703	329.9525783254	6.3749911265
0.006	0.0095	0.7876	0.1969	315.4639837909	11.6750755682	0.5523413171	0.0387641421	6.7339871298	0.2580303388	2.3184869731	0.0532141479	325.0687992109	12.0250841970
0.006	0.01	0.7872	0.1968	319.8022178873	16.8070278432	0.5787769667	0.0625711116	6.6915366469	0.1914861716	2.2669347934	0.0942540495	329.3394662943	17.1553391759
0.0065	0.0	0.7948	0.1987	326.2635058996	15.7342480871	0.0000000000	0.0000000000	6.8096532537	0.1925274816	2.3021536093	0.0451353374	335.3753127626	15.9719109061
0.0065	0.0005	0.7944	0.1986	325.8676119520	7.3121099716	0.0308805819	0.0127794144	6.7053889097	0.1727362224	2.3196779476	0.0702606948	334.9235593912	7.5678863032
0.0065	0.001	0.794	0.1985	318.9361480041	9.6564391311	0.0577841192	0.0154190087	6.7487330870	0.1276151900	2.2710181344	0.0611327951	328.0136833447	9.8606061249
0.0065	0.0015	0.7936	0.1984	328.3994242939	13.4129383063	0.0914720267	0.0190287076	6.7383066526	0.1039036890	2.2744209185	0.0753361346	337.5036238917	13.6112068375
0.0065	0.002	0.7932	0.1983	328.5243342291	4.2754511039	0.1125269689	0.0125023210	6.7807571355	0.1713714475	2.2813966260	0.0784221789	337.6990149595	4.5377470513
0.0065	0.0025	0.7928	0.1982	324.1363021519	8.9095677776	0.1553386847	0.0440510651	6.7722670389	0.1099425714	2.2805459300	0.0796018786	333.3444538055	9.1431632927
0.0065	0.003	0.7924	0.1981	323.9910580412	9.7734144683	0.1808385591	0.0228547650	6.7444135642	0.1420852272	2.3038550013	0.0671944330	333.2201651658	10.0055488935
0.0005	0.0035	0.7968	0.1992	117.8423568120	3.9171346567	0.2433015543	0.0265503026	7.6272346595	0.2154023873	2.5286088937	0.0702870578	128.2415019195	4.2293744044
0.0065	0.0035	0.792	0.198	329.9257324062	15.8013123760	0.1918339178	0.0103571336	6.7771823580	0.2105762602	2.3164453026	0.0608423133	339.2111939846	16.0830880831
0.0065	0.004	0.7916	0.1979	329.0297837345	8.4116927545	0.2299667576	0.0152763691	6.7509673230	0.1711538157	2.2837785749	0.1165998631	338.2944963900	8.7147228024
0.0065	0.0045	0.7912	0.1978	321.1575529321	13.2275345953	0.2631867775	0.0244468475	6.7728628352	0.1892541892	2.2836084357	0.0528539028	330.4772109805	13.4940895348
0.0065	0.005	0.7908	0.1977	323.8466438968	8.7095376923	0.2879848205	0.0335576871	6.6870681750	0.1634671008	2.2514521256	0.0685016874	333.0731490179	8.9750641676
0.0065	0.0055	0.7904	0.1976	323.1486421989	6.8922424380	0.3162920206	0.0292420395	6.7018141322	0.1872530843	2.2555354666	0.0772559406	332.4222838183	7.1859935024
0.0065	0.006	0.79	0.1975	330.6104546426	7.4778891951	0.3403882322	0.0657211391	6.7362213657	0.2974390087	2.2876917767	0.0512161405	339.9747560172	7.8922654834
0.0065	0.0065	0.7896	0.1974	334.5855784621	13.2774413658	0.3785210720	0.0555703945	6.7228159501	0.1286112842	2.3128723793	0.0684069643	343.9997878635	13.5300300088
0.0065	0.006999999999999999	0.7892	0.1973	334.8744067509	14.2291163186	0.4185254622	0.0296435508	6.6875150222	0.0911908934	2.2495805943	0.0752361652	344.2300278296	14.4251869280
0.0065	0.0075	0.7888	0.1972	327.9587121636	8.0261777053	0.4552546391	0.0592649424	6.7044952154	0.0486641914	2.2807160692	0.0410455327	337.3991780873	8.1751523718
0.0065	0.008	0.7884	0.1971	324.5703745515	16.2993505648	0.4730343681	0.0536257167	6.8288676828	0.1588207754	2.3091293167	0.0950626080	334.1814059191	16.6068596649
0.0005	0.004	0.7964	0.1991	115.9579182209	4.4420234659	0.2886866520	0.0357375480	7.5272898383	0.2528440943	2.5624665959	0.0340346463	126.3363613071	4.7646397545
0.0065	0.0085	0.7879999999999999	0.19699999999999998	321.4750150599	19.1756722374	0.4999379054	0.0823482184	6.8117385406	0.0978113463	2.2659139582	0.0643801004	331.0526054641	19.4202119025
0.0065	0.009000000000000001	0.7876	0.1969	332.6687711834	10.5566539766	0.5001718492	0.0532570381	6.6848339391	0.1933425391	2.2335875089	0.0231189071	342.0873644806	10.8263724609
0.0065	0.0095	0.7872	0.1968	327.2897592878	7.7350359363	0.5497679352	0.0256699361	6.6739606575	0.1444839691	2.2335875089	0.0841981101	336.7470753894	7.9893879516
0.0065	0.01	0.7868	0.1967	320.2255007243	6.3439901134	0.6089557172	0.0825208369	6.7256459823	0.0280467565	2.2473687846	0.1108305129	329.8074712084	6.5653882197
0.006999999999999999	0.0	0.7944	0.1986	342.8424986664	9.1113375202	0.0000000000	0.0000000000	6.7394982451	0.1963634537	2.3264835159	0.1380264213	351.9084804274	9.4457273952
0.006999999999999999	0.0005	0.794	0.1985	334.0506651514	13.6043260797	0.0294769191	0.0068446056	6.7677985671	0.2213677744	2.2608097820	0.0958208546	343.1087504196	13.9283593143
0.006999999999999999	0.001	0.7936	0.1984	335.8309429660	7.2025459909	0.0608253886	0.0152333167	6.7823955752	0.2205170628	2.3365217291	0.0553786784	345.0106856589	7.4936750488
0.006999999999999999	0.0015	0.7932	0.1983	328.1525093056	7.3592140194	0.0849216002	0.0228547650	6.7266886257	0.0512124915	2.2895633079	0.0582124776	337.2536828394	7.4914937535
0.006999999999999999	0.002	0.7928	0.1982	335.1545203931	5.2337347494	0.1242241590	0.0206825375	6.7524568136	0.1398516692	2.2854799670	0.1373587253	344.3166813327	5.5316276814
0.006999999999999999	0.0025	0.7924	0.1981	334.7474218998	5.1517981412	0.1483203706	0.0243751031	6.7111979232	0.1142531552	2.2985806859	0.0639868201	343.9055208795	5.3544132196
0.0	0.0015	0.7988	0.1997	0.0000000000	0.0000000000	0.1923018054	0.0294657768	9.6836254207	0.4145224319	3.2440442589	0.1703452909	13.1199714850	.6143334996
0.0005	0.0045	0.7959999999999999	0.19899999999999998	117.7103921628	3.2840997528	0.3120810322	0.0253869450	7.6019133188	0.2091737037	2.5549804708	0.0935895554	128.1793669846	3.6122499569
0.006999999999999999	0.003	0.792	0.198	339.1819320924	7.5207607428	0.1628248864	0.0245540710	6.6635342231	0.1644133194	2.2504312903	0.0881813635	348.2587224922	7.7979094967
0.006999999999999999	0.0035	0.7916	0.1979	338.2681391443	11.8187952698	0.1859853228	0.0214922937	6.6837912956	0.1990476720	2.2487298983	0.0511731673	347.3866456610	12.0905084028
0.006999999999999999	0.004	0.7912	0.1978	331.7371339588	9.3809254968	0.2280952072	0.0250658530	6.7365192639	0.1927670205	2.2768028674	0.0530725251	340.9785512973	9.6518308954
0.006999999999999999	0.0045	0.7908	0.1977	343.4873825181	13.4911864283	0.2648243841	0.0320631055	6.7415835320	0.2745521959	2.2718688304	0.0809948405	352.7656592646	13.8787965702
0.006999999999999999	0.005	0.7904	0.1976	339.1192696332	11.7548962065	0.2982783478	0.0386680162	6.7938646530	0.1238933915	2.2931362313	0.0540989173	348.5045488653	11.9715565315
0.006999999999999999	0.0055	0.79	0.1975	335.2906348740	8.2687388289	0.3120810322	0.0333614033	6.7390513979	0.1081062406	2.2812264868	0.0187184059	344.6229937909	8.4289248787
0.006999999999999999	0.006	0.7896	0.1974	336.2749749617	14.9380946948	0.3385166818	0.0441800873	6.6994309472	0.0646898658	2.2904140040	0.1102554572	345.6033365947	15.1572201051
0.006999999999999999	0.0065	0.7892	0.1973	335.1292064195	4.6233942664	0.3747779712	0.0272260738	6.7098573816	0.2302033667	2.2468583670	0.0244764039	344.4607001393	4.9053001108
0.006999999999999999	0.006999999999999999	0.7888	0.1972	327.3569865619	13.2794634731	0.4094016539	0.0462238855	6.6821528559	0.1351768343	2.2640424269	0.0967887241	336.7125834986	13.5576529170
0.006999999999999999	0.0075	0.7884	0.1971	335.1512005277	18.8805744878	0.4192272936	0.0470593528	6.6245095686	0.1145068626	2.2327368128	0.0576227108	344.4276742027	19.0997634140
0.0005	0.005	0.7956	0.1989	116.7559308636	4.5665253757	0.3469386587	0.0287132067	7.6489812227	0.1916520130	2.5478346241	0.0680471753	127.2996853691	4.8549377707
0.006999999999999999	0.008	0.7879999999999999	0.19699999999999998	333.6091230547	5.0022127512	0.4758416937	0.0381378628	6.7144748026	0.1453376539	2.2519625432	0.0388036769	343.0514020942	5.2244919448
0.006999999999999999	0.0085	0.7876	0.1969	333.8917265959	14.9583113597	0.4856673334	0.0504017249	6.6930261375	0.0537043483	2.2235492956	0.1031857470	343.2939693624	15.1656031799
0.006999999999999999	0.009000000000000001	0.7872	0.1968	343.1379666860	15.2225579174	0.5067222756	0.0423276688	6.6172110645	0.1733101555	2.2323965344	0.0458858849	352.4942965605	15.4840816266
0.006999999999999999	0.0095	0.7868	0.1967	339.2338049891	17.5261400470	0.5647403386	0.0450097175	6.6590657512	0.2491140903	2.2878619159	0.0426991789	348.7454729948	17.8629630337
0.006999999999999999	0.01	0.7864	0.1966	330.7046558230	8.1977832718	0.5647403386	0.0565815225	6.7006225397	0.1622010841	2.2589382507	0.0427398357	340.2289569520	8.4593057141
0.0075	0.0	0.794	0.1985	342.8669826736	6.6492537252	0.0000000000	0.0000000000	6.7128363629	0.0522350581	2.2955181802	0.0612274251	351.8753372167	6.7627162084
0.0075	0.0005	0.7936	0.1984	346.2437007569	9.9767324702	0.0262017058	0.0132833942	6.6428303033	0.0656160774	2.2523028216	0.0912212746	355.1650355876	10.1468532164
0.0075	0.001	0.7932	0.1983	345.6473699365	17.0996412543	0.0547428497	0.0177180579	6.6997288453	0.1420321281	2.2454972533	0.0681033051	354.6473388848	17.3274947454
0.0075	0.0015	0.7928	0.1982	343.4911173667	6.6134599609	0.0825821622	0.0249169369	6.6560867699	0.0412844243	2.2351187617	0.0802119302	352.4649050605	6.7598732523
0.0075	0.002	0.7924	0.1981	342.2573723917	6.3138039040	0.1167379573	0.0127622723	6.7186453763	0.1171031431	2.2961987370	0.0931542845	351.3889544623	6.5368236039
0.0005	0.0055	0.7952	0.1988	115.8566623265	2.8888378150	0.3941953068	0.0466247122	7.5995301338	0.1264836292	2.5517478259	0.1525100367	126.4021355930	3.2144561931
0.0075	0.0025	0.792	0.198	346.6022462188	10.9388157124	0.1450451574	0.0248905651	6.7229648991	0.0768346201	2.3162751634	0.1020460867	355.7865314387	11.1425869843
0.0075	0.003	0.7916	0.1979	345.5257798666	16.2058257254	0.1726505260	0.0460720825	6.7342850279	0.1325817354	2.2781639811	0.0486372020	354.7108794016	16.4331167453
0.0075	0.0035	0.7912	0.1978	343.8367983502	11.0687563162	0.2107833658	0.0380516624	6.6629384268	0.1324511482	2.2679556287	0.0302446070	352.9784757715	11.2695037338
0.0075	0.004	0.7908	0.1977	346.5657276995	8.7446451694	0.2145264666	0.0447218319	6.6820039069	0.0930110273	2.2431153044	0.1107625838	355.7053733774	8.9931406124
0.0075	0.0045	0.7904	0.1976	343.1238572581	9.4304155479	0.2671638221	0.0463799119	6.6461071827	0.1773682538	2.2511118472	0.0601378923	352.2882401101	9.7143016059
0.0075	0.005	0.79	0.1975	345.8009137107	7.5623732634	0.2907921462	0.0240678036	6.6930261375	0.1938925510	2.2873514983	0.0439130579	355.0720834927	7.8242466759
0.0075	0.0055	0.7896	0.1974	347.3604204769	6.5104549448	0.3167599082	0.0411475161	6.6279353971	0.1406748002	2.2899035864	0.0783335395	356.5950193686	6.7706108006
0.0075	0.006	0.7892	0.1973	346.6379347717	15.2741262853	0.3275213231	0.0250658530	6.7213264595	0.1752289344	2.2574069978	0.1046410068	355.9441895521	15.5790620795
0.0075	0.0065	0.7888	0.1972	349.1958910536	16.5413531887	0.3970026324	0.0300906663	6.6896003091	0.1166095187	2.2757820322	0.0517558881	358.5582760273	16.7398092618
0.0075	0.006999999999999999	0.7884	0.1971	345.4232790227	8.7762948371	0.3939613630	0.0221642462	6.6916855960	0.1043383667	2.2536639353	0.1098862215	354.7625899170	9.0126836715
0.0005	0.006	0.7948	0.1987	118.2693744976	4.2205535969	0.4143144738	0.0491705129	7.5597607340	0.2693275849	2.5095533025	0.0827723307	128.7530030079	4.6218240254
0.0075	0.0075	0.7879999999999999	0.19699999999999998	343.9534086220	13.5531836409	0.4477684375	0.0467513145	6.6547462284	0.1448581518	2.2834382965	0.1081389595	353.3393615844	13.8529320667
0.0075	0.008	0.7876	0.1969	350.2922765981	16.2588711870	0.4627408408	0.0530304727	6.6105083567	0.2123710702	2.2832681573	0.0570714972	359.6487939529	16.5813442271
0.0075	0.0085	0.7872	0.1968	344.0554944827	13.8542244302	0.5036810062	0.0623643455	6.6218284855	0.1257983963	2.2924556745	0.0374368119	353.4734596489	14.0798239839
0.0075	0.009000000000000001	0.7868	0.1967	344.0832983553	7.1186649524	0.5448551154	0.0590058028	6.6590657512	0.1516199035	2.2585979723	0.1008625629	353.5458171942	7.4301532216
0.0075	0.0095	0.7864	0.1966	345.2589456860	10.3313158090	0.5509376543	0.0405472597	6.6279353971	0.1264352082	2.2196360939	0.0668489047	354.6574548313	10.5651471816
0.0075	0.01	0.7859999999999999	0.1965	349.0120535077	7.8605374429	0.5708228774	0.0608973287	6.6712795743	0.0781458955	2.2514521256	0.1182808941	358.5056080850	8.1178615612
0.008	0.0	0.7936	0.1984	363.0355798917	13.9498108228	0.0000000000	0.0000000000	6.7077720947	0.0945393677	2.2186152586	0.0764604915	371.9619672450	14.1208106820
0.008	0.0005	0.7932	0.1983	361.8478980490	9.2534561580	0.0276053687	0.0166478591	6.6458092846	0.1755340533	2.2735702225	0.1659937954	370.7948829248	9.6116318658
0.008	0.001	0.7928	0.1982	352.6834096441	10.3437535437	0.0519355241	0.0095430721	6.5886128445	0.1812396136	2.2375007106	0.0291211531	361.5614587233	10.5636573825
0.008	0.0015	0.7924	0.1981	350.4736242449	11.5572417180	0.0790730052	0.0048171977	6.6052951395	0.1080980314	2.2648931229	0.0589831186	359.4228855125	11.7291400657
0.0005	0.0065	0.7944	0.1986	116.8833306979	4.7121368412	0.4774793004	0.0527987891	7.6147229382	0.0622500172	2.5018970382	0.1131291398	127.4774299747	4.9403147873
0.008	0.002	0.792	0.198	367.8485547386	11.3962033873	0.1179076763	0.0179634720	6.6680026950	0.1795453529	2.2742507793	0.0835284743	376.9087158892	11.6772406865
0.008	0.0025	0.7916	0.1979	355.5086150897	7.8452652265	0.1384947309	0.0236086275	6.5884638954	0.0759821274	2.2347784833	0.0422822459	364.4703521993	7.9871382273
0.008	0.003	0.7912	0.1978	362.1305015902	4.7571383197	0.1668019310	0.0121650777	6.5954645014	0.1063583922	2.2414139124	0.0537532200	371.1341819350	4.9294150096
0.008	0.0035	0.7908	0.1977	358.6828213843	10.7231852472	0.2039989955	0.0344652501	6.6160194720	0.1945199486	2.2563861626	0.1201602051	367.7592260144	11.0723306510
0.008	0.004	0.7904	0.1976	356.2091066867	14.1661191031	0.2220126683	0.0311206815	6.6327017671	0.1182509227	2.2621708956	0.0385792293	365.3259920177	14.3540699366
0.008	0.0045	0.79	0.1975	359.8655234289	13.7663547008	0.2725445296	0.0543434886	6.7113468722	0.1719638702	2.2863306630	0.0229933555	369.1357454937	14.0156554151
0.008	0.005	0.7896	0.1974	355.9327278931	12.3809174878	0.2868151015	0.0433749727	6.6540014831	0.0219233591	2.2633618701	0.0395602012	365.1369063478	12.4857760208
0.008	0.0055	0.7892	0.1973	361.1378618390	2.3742501327	0.3167599082	0.0208931594	6.6112531020	0.1206814685	2.2385215459	0.0793848463	370.3043963951	2.5952096069
0.008	0.006	0.7888	0.1972	351.4695838615	10.2784911629	0.3518514786	0.0531500548	6.6094657133	0.1121355974	2.2466882278	0.0421862900	360.6775892812	10.4859631051
0.008	0.0065	0.7884	0.1971	360.1427321888	15.9753903827	0.3806265662	0.0445501732	6.5965071448	0.0870382673	2.2489000375	0.0819965075	369.3687659373	16.1889753307
0.0005	0.006999999999999999	0.794	0.1985	117.4091143788	4.4604587592	0.4910480409	0.0645515347	7.4636885885	0.1179518591	2.5265672232	0.0865405011	127.8904182314	4.7295026541
0.008	0.006999999999999999	0.7879999999999999	0.19699999999999998	357.1556833056	13.4171933037	0.4313923713	0.0639381722	6.7033036229	0.0916800539	2.2410736340	0.0797704344	366.5314529338	13.6525819642
0.008	0.0075	0.7876	0.1969	357.3341260702	10.2628207920	0.4210988440	0.0612378904	6.6629384268	0.1278763922	2.2337576481	0.1119738330	366.6519209891	10.5639089076
0.008	0.008	0.7872	0.1968	354.7433861177	22.9224971357	0.4510436507	0.0599663270	6.6224242817	0.1308427441	2.2461778102	0.1108628952	364.0630318603	23.2241691020
0.008	0.0085	0.7868	0.1967	359.3082010268	9.7407495378	0.5039149500	0.0795739133	6.6058909358	0.0877156971	2.2417541908	0.1183043863	368.6597611034	10.0263435345
0.008	0.009000000000000001	0.7864	0.1966	356.2273659463	16.0281987854	0.5394744079	0.0977134842	6.6571294134	0.2336011417	2.2575771370	0.1266338700	365.6815469046	16.4861472813
0.008	0.0095	0.7859999999999999	0.1965	352.6829946610	4.2182794439	0.5369010261	0.0333154374	6.6258501102	0.1799176440	2.2318861168	0.0905779976	362.0776319141	4.5220905229
0.008	0.01	0.7856	0.1964	352.9282497165	9.9106821218	0.5570201931	0.0749117133	6.6388086787	0.1773867652	2.2286534719	0.0726906695	362.3527320602	10.2356712698
0.0085	0.0	0.7932	0.1983	369.8786524237	6.6187159716	0.0000000000	0.0000000000	6.6125936436	0.1377275533	2.2529833785	0.0280930693	378.7442294458	6.7845365942
0.0085	0.0005	0.7928	0.1982	366.5562971362	4.8677575080	0.0276053687	0.0054564602	6.6167642174	0.1641918697	2.2191256763	0.0424816851	375.4197923986	5.0798875230
0.0085	0.001	0.7924	0.1981	367.8871481738	8.6667049185	0.0587198944	0.0117811089	6.6309143783	0.1840967033	2.2761223106	0.0789167195	376.8529047571	8.9414994502
0.0005	0.0075	0.7936	0.1984	117.1850234651	2.0227984355	0.5181855219	0.0423690246	7.5263961440	0.1101538492	2.5267373624	0.1041574383	127.7563424934	2.2794787476
0.0085	0.0015	0.792	0.198	364.7212415427	20.4577473042	0.0914720267	0.0237380921	6.6365744427	0.1135746127	2.2943272057	0.0736370664	373.7436152178	20.6686970754
0.0085	0.002	0.7916	0.1979	367.5584815003	11.8295233018	0.1122930251	0.0345096846	6.6498309093	0.0836239888	2.2291638895	0.0956212616	376.5497693242	12.0432782368
0.0085	0.0025	0.7912	0.1978	362.7027633865	7.0648091754	0.1382607871	0.0293093400	6.5772927157	0.1439116215	2.2026221732	0.0544487995	371.6209390625	7.2924789364
0.0085	0.003	0.7908	0.1977	366.8758341798	14.7951043700	0.1689074252	0.0138482085	6.6644279175	0.1280081799	2.2490701767	0.0751191092	375.9582396992	15.0120798676
0.0085	0.0035	0.7904	0.1976	364.7341060211	26.5750748659	0.2100815344	0.0591947167	6.6535546359	0.1072350500	2.2688063247	0.0446919135	373.8665485161	26.7861965461
0.0085	0.004	0.79	0.1975	361.6565908060	11.5277995248	0.2271594320	0.0106077457	6.6036566998	0.1192076489	2.2565563018	0.0668852691	370.7439632396	11.7245001885
0.0085	0.0045	0.7896	0.1974	366.0591472942	14.4803404416	0.2468107114	0.0244915810	6.6271906518	0.1434174520	2.2495805943	0.0448677444	375.1827292517	14.6931172190
0.0085	0.005	0.7892	0.1973	363.0650436970	16.6841957274	0.2676317098	0.0406927743	6.6484903677	0.1205563939	2.2181048410	0.0949712115	372.1992706155	16.9404161071
0.0085	0.0055	0.7888	0.1972	365.6458240534	11.9462081991	0.3219066719	0.0440759064	6.6243606196	0.1735429814	2.2557056058	0.0646134860	374.8477969507	12.2284405729
0.0085	0.006	0.7884	0.1971	369.0964091415	8.3658512263	0.3502138719	0.0708444257	6.6362765446	0.1410144131	2.2543444921	0.1215370463	378.3372440501	8.6992471114
0.0005	0.008	0.7932	0.1983	116.2492364087	2.9303207513	0.6152721999	0.0586634784	7.6531517964	0.2108466450	2.5357547404	0.0620054127	127.0534151454	3.2618362874
0.0085	0.0065	0.7879999999999999	0.19699999999999998	360.8386589709	10.9052004967	0.3661220505	0.0427803840	6.5542056110	0.0763258949	2.2111291335	0.0548830158	369.9701157659	11.0791897914
0.0085	0.006999999999999999	0.7876	0.1969	369.7039445076	15.6562361009	0.3810944538	0.0406927743	6.6422345071	0.2154493489	2.2557056058	0.0606096896	378.9829790743	15.9729879137
0.0085	0.0075	0.7872	0.1968	369.1113485358	5.0896547854	0.4264795515	0.0849522072	6.6267438046	0.1135925827	2.2528132392	0.0955534262	378.4173851311	5.3837530015
0.0085	0.008	0.7868	0.1967	368.7934714248	7.1587986989	0.4557225267	0.0644531097	6.5786332573	0.1160602839	2.1805040763	0.0984540184	378.0083312851	7.4377661109
0.0085	0.0085	0.7864	0.1966	364.4361481025	13.6735171059	0.5004057930	0.0400693219	6.5652278416	0.0734039358	2.2458375318	0.0823234688	373.7476192689	13.8693138324
0.0085	0.009000000000000001	0.7859999999999999	0.1965	366.9799949564	5.8337861637	0.5160800277	0.0646531961	6.6160194720	0.1222384585	2.2080666278	0.1125318773	376.3201610839	6.1332096956
0.0085	0.0095	0.7856	0.1964	363.0110958845	10.5532909988	0.5497679352	0.1201387413	6.5947197561	0.1881810929	2.2412437732	0.0428885811	372.3968273490	10.9044994141
0.0085	0.01	0.7852	0.1963	362.6990285379	13.8441768721	0.5588917435	0.0569094446	6.5421407369	0.0960997375	2.1794832410	0.0901898291	371.9795442593	14.0873758833
0.009000000000000001	0.0	0.7928	0.1982	374.0807720391	11.0066503992	0.0000000000	0.0000000000	6.6554909737	0.1637047102	2.2451569749	0.0852083240	382.9814199877	11.2555634334
0.009000000000000001	0.0005	0.7924	0.1981	371.9216145871	12.1855244156	0.0334539637	0.0080498427	6.6167642174	0.0971193578	2.2521326824	0.0797268766	380.8239654506	12.3704204927
0.0005	0.0085	0.7928	0.1982	118.1320150671	2.7502692914	0.5743320345	0.0482854567	7.5666123909	0.1296216329	2.4768865748	0.0746102617	128.7498460673	3.0027866427
0.009000000000000001	0.001	0.792	0.198	374.1280801209	18.6328489314	0.0502979175	0.0138007016	6.6184026570	0.1575495290	2.2604695036	0.0730402681	383.0572501990	18.8772394301
0.009000000000000001	0.0015	0.7916	0.1979	380.6117772246	7.9724980969	0.0809445556	0.0108121526	6.5497371391	0.0720433220	2.2119798296	0.1383322783	389.4544387489	8.1936858498
0.009000000000000001	0.002	0.7912	0.1978	370.5924234822	13.3400400865	0.1158021821	0.0083698279	6.6806633653	0.1105141822	2.2349486225	0.1128493742	379.6238376521	13.5717734708
0.009000000000000001	0.0025	0.7908	0.1977	371.2223679396	8.0264515671	0.1450451574	0.0279168581	6.6890045128	0.2292956531	2.2648931229	0.1140648570	380.3213107327	8.3977289353
0.009000000000000001	0.003	0.7904	0.1976	372.8159033261	9.5347643654	0.1770954583	0.0323011927	6.6231690271	0.2020957219	2.2523028216	0.0714957258	381.8684706331	9.8406570058
0.009000000000000001	0.0035	0.79	0.1975	373.3939748869	14.1393753335	0.1894944798	0.0172548423	6.6118488983	0.1193601621	2.2085770454	0.0494915038	382.4038953104	14.3254818417
0.009000000000000001	0.004	0.7896	0.1974	377.0425069488	7.9670330772	0.2280952072	0.0294806322	6.5881659973	0.2261778645	2.2553653273	0.0584784072	386.1141334806	8.2811699811
0.009000000000000001	0.0045	0.7892	0.1973	376.5034438063	14.5210636479	0.2741821362	0.0518617056	6.5692494663	0.1728974647	2.2378409890	0.0981666365	385.5847163978	14.8439894547
0.009000000000000001	0.005	0.7888	0.1972	376.3287358903	7.4008432852	0.2828380569	0.0302647700	6.5746116326	0.0988420414	2.2403930771	0.0841017909	385.4265786569	7.6140518875
0.009000000000000001	0.0055	0.7884	0.1971	374.1455094142	5.8713327019	0.3183975148	0.0356762381	6.5460134125	0.1933186699	2.2369902930	0.1353889087	383.2469106345	6.2357165186
0.0005	0.009000000000000001	0.7924	0.1981	118.2353458774	5.5993053270	0.6414739057	0.0442790793	7.5995301338	0.1550026669	2.5056401008	0.0898592762	128.9819900177	5.8884463494
0.009000000000000001	0.006	0.7879999999999999	0.19699999999999998	375.2605692015	10.3043573954	0.3827320604	0.0288956111	6.5704410588	0.1674166263	2.2310354208	0.1358755184	384.4447777415	10.6365451512
0.009000000000000001	0.0065	0.7876	0.1969	372.8515918790	12.6367691019	0.3864751613	0.0688065273	6.6055930376	0.2312668165	2.2344382049	0.0817914929	382.0780982828	13.0186339386
0.009000000000000001	0.006999999999999999	0.7872	0.1968	379.8145945482	11.8764769819	0.3937274192	0.0795353880	6.6467029790	0.1178653049	2.2463479494	0.0976699822	389.1013728958	12.1715476570
0.009000000000000001	0.0075	0.7868	0.1967	375.6216045625	19.3485541132	0.4292868771	0.0708197003	6.5253094928	0.1756497888	2.2240597133	0.0656093492	384.8002606457	19.6606329515
0.009000000000000001	0.008	0.7864	0.1966	368.7735522325	17.0258475137	0.4435574490	0.0438518281	6.5839954235	0.1133172518	2.2429451652	0.0495055393	378.0440502702	17.2325221329
0.009000000000000001	0.0085	0.7859999999999999	0.1965	376.3735540730	4.0012740432	0.4999379054	0.0782869786	6.6502777565	0.1240508747	2.2099381591	0.1242058162	385.7337078940	4.3278177127
0.009000000000000001	0.009000000000000001	0.7856	0.1964	375.2232207159	23.0778936321	0.5490661038	0.0347499088	6.5057971656	0.0931121087	2.2596188075	0.0716154707	384.5377027928	23.2773711203
0.009000000000000001	0.0095	0.7852	0.1963	369.3798426491	6.8110168699	0.5602954063	0.0926015648	6.5436302275	0.2146863974	2.2111291335	0.0738286541	378.6948974164	7.1921334862
0.009000000000000001	0.01	0.7848	0.1962	380.4183950657	4.8457857934	0.6358592545	0.1016684344	6.5603125226	0.0649896015	2.2808862084	0.1555686518	389.8954530512	5.1680124811
0.0095	0.0	0.7924	0.1981	385.0118438138	12.6138856656	0.0000000000	0.0000000000	6.5892086407	0.2243424087	2.2785042595	0.1030577431	393.8795567140	12.9412858174
0.0	0.002	0.7984	0.1996	0.0000000000	0.0000000000	0.2613152271	0.0491749650	9.6955413457	0.1499129215	3.1931726361	0.1530670498	13.1500292089	.3521549363
0.0005	0.0095	0.792	0.198	116.7609106617	5.5479606900	0.6676756116	0.0250396380	7.4930315539	0.2221557171	2.4787581061	0.0648621000	127.4003759333	5.8600181451
0.0095	0.0005	0.792	0.198	383.1925575809	6.4832446011	0.0271374811	0.0113070149	6.6054440886	0.1177116088	2.2417541908	0.1153910141	392.0668933414	6.7276542389
0.0095	0.001	0.7916	0.1979	386.3846081519	10.5566659178	0.0603575010	0.0274662378	6.6416387108	0.1057727138	2.2648931229	0.1274595913	395.3514974866	10.8173644607
0.0095	0.0015	0.7912	0.1978	385.8048766585	12.6699256413	0.0893665325	0.0140833392	6.6096146623	0.2100804955	2.2266118014	0.0538199554	394.7304696547	12.9479094314
0.0095	0.002	0.7908	0.1977	379.9050608800	6.0282869764	0.1169719011	0.0153050033	6.6285311933	0.1658642619	2.2138513609	0.0945251541	388.8644153353	6.3039813957
0.0095	0.0025	0.7904	0.1976	381.6147915551	14.5228803936	0.1340497987	0.0344652501	6.6537035849	0.1764688755	2.2424347476	0.0702409161	390.6449796863	14.8040554353
0.0095	0.003	0.79	0.1975	381.1757393574	3.9497012809	0.1792009525	0.0085509580	6.5165214981	0.1416379500	2.2175944234	0.0393959529	390.0890562314	4.1392861418
0.0095	0.0035	0.7896	0.1974	379.8838967381	18.4280342049	0.2000219509	0.0261766284	6.5583761847	0.1681222587	2.2385215459	0.1267901297	388.8808164196	18.7491232217
0.0095	0.004	0.7892	0.1973	388.3391788994	18.1714811603	0.2287970386	0.0516290174	6.5968050429	0.1452765810	2.2511118472	0.0754651297	397.4158928281	18.4438518884
0.0095	0.0045	0.7888	0.1972	387.0909095133	17.0741780750	0.2725445296	0.0427803840	6.6131894398	0.1119137880	2.2749313361	0.1152353740	396.2515748188	17.3441076210
0.0095	0.005	0.7884	0.1971	384.4516165295	18.6041990681	0.2926636966	0.0091686871	6.6070825283	0.1441549930	2.2689764639	0.0827471469	393.6203392183	18.8402698951
0.0005	0.01	0.7916	0.1979	118.7669393227	3.3791889989	0.6814782959	0.0367403509	7.5841883803	0.2048244051	2.5212929078	0.0900896339	129.5538989067	3.7108433888
0.0095	0.0055	0.7879999999999999	0.19699999999999998	380.5897831164	8.7304891074	0.2893884834	0.0337917226	6.5460134125	0.0323270942	2.2325666736	0.0655033737	389.6577516859	8.8621112979
0.0095	0.006	0.7876	0.1969	377.0640860738	22.9519024786	0.3319662554	0.0432739125	6.5472050050	0.1271344602	2.2533236569	0.0856150227	386.1965809911	23.2079258740
0.0095	0.0065	0.7872	0.1968	379.1626559825	19.0459279828	0.3829660043	0.0519460610	6.5935281636	0.1003372894	2.2284833327	0.0689565621	388.3676334831	19.2671678953
0.0095	0.006999999999999999	0.7868	0.1967	394.1742573028	7.4020014378	0.4005117894	0.0408859883	6.5976987373	0.1762112110	2.2124902472	0.0753499661	403.3849580767	7.6944486032
0.0095	0.0075	0.7864	0.1966	385.7256148723	5.1038332262	0.4316263151	0.0315607444	6.5157767528	0.0834965455	2.2061950965	0.0442963560	394.8792130367	5.2631868721
0.0095	0.008	0.7859999999999999	0.1965	383.1825979848	19.2228307310	0.4454289994	0.0814635183	6.5971029411	0.0849579132	2.2295041679	0.1141855923	392.4546340932	19.5034377548
0.0095	0.0085	0.7856	0.1964	381.8882654664	11.1335714908	0.4819242326	0.0366030480	6.5153299056	0.1218275865	2.1988791106	0.0609696881	391.0843987152	11.3529718134
0.0095	0.009000000000000001	0.7852	0.1963	388.4956275558	16.4192871122	0.5212267914	0.0221247025	6.5670152304	0.2078411120	2.2247402701	0.0911438130	397.8086098477	16.7403967397
0.0095	0.0095	0.7848	0.1962	377.5649707643	10.8463746806	0.5282451054	0.0238851925	6.6042524961	0.2610315221	2.1946256305	0.1097544274	386.8920939963	11.2410458226
0.0095	0.01	0.7844	0.1961	390.2020383655	13.5586893891	0.6073181106	0.0375885887	6.5682068229	0.2062126482	2.2201465115	0.1173758316	399.5977098105	13.9198664576
0.001	0.0	0.7992	0.1998	142.9388792161	4.8305560131	0.0000000000	0.0000000000	7.4756045135	0.1881584555	2.4363934435	0.0973160570	152.8508771731	5.1160305256
0.01	0.0	0.792	0.198	391.9001495117	7.9472367405	0.0000000000	0.0000000000	6.6258501102	0.0652485306	2.2594486683	0.0580172201	400.7854482902	8.0705024912
0.01	0.0005	0.7916	0.1979	398.4095755721	18.2148107484	0.0280732563	0.0069398947	6.6335954615	0.1213707305	2.2674452110	0.0496106789	407.3386895009	18.3927320525
0.01	0.001	0.7912	0.1978	393.3554955013	11.2602518315	0.0540410183	0.0128477540	6.5793780026	0.2073221144	2.2640424269	0.0551691956	402.2529569491	11.5355908955
0.01	0.0015	0.7908	0.1977	392.6483641736	15.4768412483	0.0874949820	0.0142993066	6.4706451867	0.0728091297	2.2055145397	0.0846848996	401.4120188820	15.6486345842
0.01	0.002	0.7904	0.1976	395.3864231527	11.7384029198	0.1223526086	0.0116126649	6.5317143025	0.1724894459	2.2785042595	0.0843423827	404.3189943233	12.0068474133
0.01	0.0025	0.79	0.1975	394.4029130314	14.4490530231	0.1511276962	0.0323621320	6.6523630434	0.1819487031	2.2266118014	0.1276774308	403.4330155724	14.7910412890
0.01	0.003	0.7896	0.1974	394.1572429927	9.3235151672	0.1815403905	0.0281277902	6.5665683832	0.2125485904	2.2101082983	0.0637693005	403.1154600647	9.6279608483
0.01	0.0035	0.7892	0.1973	392.1769432884	6.5119619745	0.2075081526	0.0149870177	6.5466092088	0.1987331067	2.2315458384	0.0855135294	401.1626064882	6.8111956283
0.01	0.004	0.7888	0.1972	397.2559223496	12.1006140674	0.2334759146	0.0532364811	6.5723773966	0.1553446611	2.2446465573	0.0988132423	406.3064222181	12.4080084519
0.01	0.0045	0.7884	0.1971	393.1060906140	10.1826969562	0.2695032602	0.0280576557	6.6000819223	0.1114369956	2.2465180886	0.0878511616	402.2221938851	10.4100427691
0.001	0.0005	0.7988	0.1997	141.5673598275	6.9022683096	0.0287750877	0.0090726773	7.4227275962	0.1975435226	2.5280984761	0.0644322366	151.5469609875	7.1733167461
0.01	0.005	0.7879999999999999	0.19699999999999998	393.3687749629	10.4908832974	0.2797967875	0.0222627983	6.5646320454	0.1531399201	2.2621708956	0.0583892376	402.4753746914	10.7246752534
0.01	0.0055	0.7876	0.1969	395.9607598649	10.1925904103	0.3298607611	0.0339661910	6.5831017292	0.1764341731	2.2017714772	0.0645399709	405.0754938324	10.4675307453
0.01	0.006	0.7872	0.1968	396.3184753605	12.1900236324	0.3567642984	0.0511476274	6.5869744048	0.0779423562	2.2361395970	0.1115656633	405.4983536607	12.4306792793
0.01	0.0065	0.7868	0.1967	396.0931394973	12.5722473826	0.3902182621	0.0398556757	6.5804206460	0.1698212678	2.2356291793	0.1566205101	405.2994075847	12.9385448362
0.01	0.006999999999999999	0.7864	0.1966	393.4824803525	22.1853572821	0.4386446292	0.0723185341	6.6073804264	0.0807133518	2.2238895741	0.1233170099	402.7523949822	22.4617061779
0.01	0.0075	0.7859999999999999	0.1965	398.7851353442	10.0904981300	0.4777132442	0.0607281342	6.5616530641	0.2504286932	2.2431153044	0.1337056037	408.0676169569	10.5353605611
0.01	0.008	0.7856	0.1964	389.4837024921	22.2892809254	0.4613371780	0.0559042479	6.4511328595	0.1377835994	2.1866290877	0.0730893953	398.5828016173	22.5560581680
0.01	0.0085	0.7852	0.1963	390.6294710342	9.9620018781	0.5097635451	0.0442494050	6.5741647854	0.0895014084	2.2320562560	0.1045956288	399.9454556207	10.2003483203
0.01	0.009000000000000001	0.7848	0.1962	392.9359475129	8.8822553316	0.5029791748	0.0844922624	6.4718367792	0.0339656122	2.2112992727	0.0678221915	402.1220627396	9.0685353977
0.01	0.0095	0.7844	0.1961	389.3247639366	8.0156635604	0.5383046889	0.0669324625	6.5162236000	0.1977325597	2.2380111282	0.1205296692	398.6173033537	8.4008582518
0.001	0.001	0.7984	0.1996	140.6265929730	5.5533237450	0.0669079274	0.0086780223	7.3772981321	0.1708138605	2.4738240691	0.0569902855	150.5446231016	5.7898059133
0.01	0.01	0.784	0.196	396.1213583531	10.9630272070	0.5935154263	0.0670337788	6.5911449786	0.2997414761	2.2385215459	0.0838259832	405.5445403039	11.4136284451
0.001	0.0015	0.7979999999999999	0.1995	140.5962992013	6.1897691613	0.0912380829	0.0188901472	7.5304177687	0.2510144830	2.4930497995	0.0889852451	150.7110048524	6.5486590366
0.001	0.002	0.7976	0.1994	143.8248682916	2.1863037097	0.1279672598	0.0219259141	7.4709870926	0.2371792964	2.4903275721	0.0649798140	153.9141502161	2.5103887342
0.001	0.0025	0.7972	0.1993	146.3334415758	6.5652683116	0.1742881327	0.0197401997	7.4440273122	0.2446024802	2.5277581977	0.0871843500	156.4795152184	6.9167953415
0.001	0.003	0.7968	0.1992	143.9493632437	2.1593357447	0.2044668831	0.0194834601	7.4146843468	0.1194753477	2.5144873395	0.0990578459	154.0830018131	2.3973523984
0.001	0.0035	0.7964	0.1991	143.5418497672	2.8059351726	0.2236502749	0.0198176776	7.4158759394	0.1295175268	2.4826713078	0.0639922486	153.6640472893	3.0192626256
0.0	0.0025	0.7979999999999999	0.1995	0.0000000000	0.0000000000	0.3240121661	0.0466012296	9.5607424439	0.3126463181	3.1761587154	0.2085370934	13.0609133254	.5677846411
0.001	0.004	0.7959999999999999	0.19899999999999998	142.9193750069	8.2311175921	0.2533611378	0.0330714133	7.3816176549	0.1888979508	2.4763761572	0.0603262862	153.0307299568	8.5134132424
0.001	0.0045	0.7956	0.1989	141.2420130194	2.9296041561	0.3074021561	0.0521521553	7.4806687817	0.1680356691	2.4649768303	0.0839915765	151.4950607875	3.2337835570
0.001	0.005	0.7952	0.1988	144.3655913668	4.6295479692	0.3333699182	0.0449269566	7.4195996659	0.0955394168	2.4898171545	0.0858783441	154.6083781054	4.8558926867
0.001	0.0055	0.7948	0.1987	144.1618346285	6.4217573311	0.3569982422	0.0442741350	7.3923419874	0.1259901300	2.4431990118	0.0764832036	154.3543738699	6.6685047997
0.001	0.006	0.7944	0.1986	142.7932201221	3.9645133782	0.3904522059	0.0472404313	7.4142374997	0.1949392163	2.4612337678	0.0725790804	153.0591435955	4.2792721062
0.001	0.0065	0.794	0.1985	143.7036932049	3.3188387688	0.4044888341	0.0170249377	7.3772981321	0.2323460245	2.4678691968	0.0849470149	153.9533493679	3.6531567459
0.001	0.006999999999999999	0.7936	0.1984	142.8513177664	2.4614266494	0.4456629432	0.0279560397	7.3859371777	0.0855159624	2.4721226770	0.0877694065	153.1550405643	2.6626680580
0.001	0.0075	0.7932	0.1983	143.3003295602	2.8705324116	0.4994700178	0.0326852229	7.4060453012	0.2211592154	2.4471122136	0.1203046621	153.6529570928	3.2446815120
0.001	0.008	0.7928	0.1982	142.6699701196	6.7329556774	0.5560844179	0.0469429094	7.3361881907	0.1225828164	2.4978136973	0.0897032245	153.0600564255	6.9921846277
0.001	0.0085	0.7924	0.1981	142.7409322423	3.7765553685	0.5485982162	0.0358476417	7.3591263464	0.1061729983	2.4520462506	0.1266850640	153.1007030555	4.0452610725
0.0	0.003	0.7976	0.1994	0.0000000000	0.0000000000	0.3768834654	0.0352751261	9.5649130176	0.5317155263	3.2416623100	0.1531275548	13.1834587930	.7201182072
0.001	0.009000000000000001	0.792	0.198	144.1717942247	3.4136742871	0.5897723254	0.0476786423	7.4282387116	0.1828264652	2.4767164356	0.0667986548	154.6665216973	3.7109780494
0.001	0.0095	0.7916	0.1979	144.3054188066	6.6846623139	0.6115290990	0.0689622523	7.3841497890	0.1515449665	2.4767164356	0.0394135837	154.7778141302	6.9445831164
0.001	0.01	0.7912	0.1978	146.2267909002	4.1519306876	0.6889644976	0.0522276591	7.4681570604	0.1667681494	2.4295878753	0.1225191319	156.8135003335	4.4934456280
0.0015	0.0	0.7988	0.1997	162.9771717176	6.5966812319	0.0000000000	0.0000000000	7.3865329740	0.1440312022	2.4151260427	0.0729895215	172.7788307343	6.8137019556
0.0015	0.0005	0.7984	0.1996	165.2853081290	3.9325644792	0.0271374811	0.0129326707	7.3440824911	0.1579742272	2.4423483158	0.0816029922	175.0988764170	4.1850743693
0.0015	0.001	0.7979999999999999	0.1995	167.2203746673	8.3671115919	0.0598896134	0.0081578991	7.2786938525	0.2721240270	2.4348621907	0.1131414213	176.9938203239	8.7605349393
0.0015	0.0015	0.7976	0.1994	168.2150893343	6.5887940550	0.0888986448	0.0119288401	7.3125052898	0.2250075638	2.4513656938	0.0982609527	178.0678589627	6.9239914116
0.0015	0.002	0.7972	0.1993	167.9557248508	10.2727420896	0.1279672598	0.0207986435	7.2856944585	0.1844285347	2.4382649748	0.0883571414	177.8076515439	10.5663264092
0.0015	0.0025	0.7968	0.1992	167.7474032977	8.1873463041	0.1586138979	0.0342102318	7.2977593325	0.0916781179	2.4309489889	0.0846165071	177.6347255170	8.3978511609
0.0015	0.003	0.7964	0.1991	161.8114839831	12.0550046567	0.1979164567	0.0379075596	7.4163227865	0.1263467394	2.4724629554	0.0831463881	171.8981861817	12.3024053438
0.0	0.0035	0.7972	0.1993	0.0000000000	0.0000000000	0.4613371780	0.0823349251	9.7406729117	0.4465585312	3.2263497814	0.1886646654	13.4283598711	.7175581217
0.0015	0.0035	0.7959999999999999	0.19899999999999998	164.9973098065	7.4079027446	0.2264576006	0.0437068134	7.2567983403	0.1355714700	2.4573205660	0.0457873657	174.9378863134	7.6329683937
0.0015	0.004	0.7956	0.1989	167.6714613769	7.8760064845	0.2699711478	0.0388487616	7.3729786093	0.1789596801	2.4331607986	0.0540003724	177.7475719326	8.1478152986
0.0015	0.0045	0.7952	0.1988	165.4616759777	4.4500953532	0.2870490453	0.0507091742	7.2903118794	0.1732169375	2.4243135599	0.0391601175	175.4633504623	4.7131815824
0.0015	0.005	0.7948	0.1987	163.9702264520	5.3330346430	0.3169938520	0.0288045533	7.2752680241	0.1731436596	2.4676990576	0.1018075256	174.0301873857	5.6367903815
0.0015	0.0055	0.7944	0.1986	170.1841844928	3.3029359353	0.3364111876	0.0183373742	7.2486061418	0.1714170115	2.4302684321	0.1512896350	180.1994702543	3.6439799560
0.0015	0.006	0.794	0.1985	167.3394748381	5.7132223620	0.4023833398	0.0229217178	7.2813749356	0.1927080847	2.4466017960	0.0691778567	177.4698349095	5.9980300212
0.0015	0.0065	0.7936	0.1984	164.4760909405	11.2723468819	0.4154841928	0.0771291109	7.2563514931	0.1057080910	2.4345219123	0.1000059676	174.5824485387	11.5551900514
0.0015	0.006999999999999999	0.7932	0.1983	168.2868814233	9.3152372491	0.4402822358	0.0347183953	7.2562025440	0.1147368079	2.4329906594	0.0569699645	178.4163568625	9.5216624168
0.0015	0.0075	0.7928	0.1982	164.4785808396	4.7153060914	0.4805205698	0.0488802608	7.2918013700	0.1347244067	2.4323101026	0.0905383604	174.6832128820	4.9894491193
0.0015	0.008	0.7924	0.1981	164.7288156932	8.7658834302	0.5139745335	0.0739143953	7.3385713758	0.0600647138	2.4232927246	0.1140039336	175.0046543271	9.0138664729
0.0	0.004	0.7968	0.1992	0.0000000000	0.0000000000	0.5149103087	0.0497459368	9.8032315181	0.4375812172	3.2903221232	0.2324911020	13.6084639500	.7198182560
0.0015	0.0085	0.792	0.198	163.0232348499	5.8181035195	0.5514055419	0.0565660440	7.3180164051	0.1892893542	2.4518761114	0.0703265838	173.3445329083	6.1342855015
0.0015	0.009000000000000001	0.7916	0.1979	161.9139848270	5.2204771076	0.5638045634	0.0420318308	7.2247742918	0.3413358790	2.4226121678	0.0950796589	172.1251758500	5.6989244763
0.0015	0.0095	0.7912	0.1978	169.6318418888	6.8834301639	0.6201850197	0.0838733393	7.2475634984	0.1925251769	2.4406469237	0.0933380650	179.9402373306	7.2531667451
0.0015	0.01	0.7908	0.1977	165.0217938138	8.7109431803	0.6438133437	0.0309160076	7.2904608285	0.1378898312	2.4438795687	0.0826070968	175.3999475547	8.9623561159
0.002	0.0	0.7984	0.1996	185.9510551890	8.8816259680	0.0000000000	0.0000000000	7.3069941744	0.1998507919	2.4409872021	0.0526233719	195.6990365655	9.1341001318
0.002	0.0005	0.7979999999999999	0.1995	192.1388692899	11.4025975265	0.0299448067	0.0087032125	7.1908139054	0.2774079426	2.4290774576	0.1043695525	201.7887054596	11.7930782341
0.002	0.001	0.7976	0.1994	182.8183472118	7.4072343186	0.0575501753	0.0231308792	7.2496487853	0.2000482955	2.4430288726	0.0646654340	192.5685750450	7.6950789273
0.002	0.0015	0.7972	0.1993	187.7296730708	5.9728125526	0.0917059705	0.0250920405	7.2685653162	0.1253666312	2.4038968550	0.0639632912	197.4938412125	6.1872345155
0.002	0.002	0.7968	0.1992	193.4510460847	6.5811053031	0.1286690912	0.0202871231	7.2344559808	0.1345101581	2.4455809607	0.0666581008	203.2597521174	6.8025606851
0.002	0.0025	0.7964	0.1991	189.4817320296	13.4138816956	0.1452791012	0.0157560760	7.2147947046	0.1291538689	2.4261850911	0.0681322024	199.2679909265	13.6269238429
0.0	0.0045	0.7964	0.1991	0.0000000000	0.0000000000	0.5773733039	0.0300906663	9.6098956346	0.3961290174	3.2559540034	0.1314972459	13.4432229419	.5577169296
0.002	0.003	0.7959999999999999	0.19899999999999998	188.5260257809	6.7447257966	0.1866871542	0.0183969693	7.2270085277	0.1946303218	2.4122336762	0.1012098067	198.3519551390	7.0589628944
0.002	0.0035	0.7956	0.1989	192.2500847804	7.1080483948	0.2068063212	0.0412006851	7.1902181092	0.1361515022	2.3771849995	0.0889917509	202.0242942103	7.3743923330
0.002	0.004	0.7952	0.1988	186.0041730352	6.3731501561	0.2404942287	0.0067154505	7.2556067478	0.1025159170	2.4251642559	0.0747095187	195.9254382676	6.5570910423
0.002	0.0045	0.7948	0.1987	189.2601310149	9.5620219340	0.2809665065	0.0259414036	7.1905160073	0.2858316604	2.4032162982	0.0899777460	199.1348298269	9.9637727440
0.002	0.005	0.7944	0.1986	188.3426032182	13.5483939874	0.3244800537	0.0491081420	7.2944824532	0.0612801860	2.4435392902	0.0507528420	198.4051050153	13.7095351574
0.002	0.0055	0.794	0.1985	188.5974028867	7.6291380651	0.3401542884	0.0372375046	7.2356475733	0.1425391947	2.4069593607	0.0748968172	198.5801641091	7.8838115816
0.002	0.006	0.7936	0.1984	192.2567245112	13.3065087048	0.3885806555	0.0471940672	7.1736847632	0.1632459984	2.4142753466	0.0662363973	202.2332652765	13.5831851677
0.002	0.0065	0.7932	0.1983	187.3329491569	2.8342343354	0.3946631944	0.0270243067	7.2027298305	0.1930154578	2.3999836533	0.0760840010	197.3303258351	3.1303581009
0.002	0.006999999999999999	0.7928	0.1982	188.1542008574	3.5344237484	0.4398143482	0.0349195901	7.1432991544	0.1072499450	2.3938586418	0.1003677125	198.1311730018	3.7769609960
0.002	0.0075	0.7924	0.1981	188.5044466559	7.4015961422	0.4482363251	0.0125895679	7.2660331822	0.0997874239	2.3708898489	0.0660438238	198.5896060121	7.5800169578
