# Supplementary material for: Multipressure Sampling for Improving the Performance of MOF-based Electronic Noses
Source: ACS Sens. 2024 Jul 12;9(7):3531–9. doi: 10.1021/acssensors.4c00199 (PMC11287752; doi:10.1021/acssensors.4c00199)
Supplement: Supplementary file 2 — se4c00199_si_002.zip [file se4c00199_si_002.zip › Multiplex_Adsorption_Data/Benzene_1bar/MOF-801_EQeq.csv]

benzene_comp	CO2_comp	N2_comp	O2_comp	benzene_mass	benzene_error	CO2_mass	CO2_error	N2_mass	N2_error	O2_mass	O2_error	total_mass	total_error
0.0	0.0	0.8	0.2	0.0000000000	0.0000000000	0.0000000000	0.0000000000	12.8389488829	0.4235981244	2.8789519492	0.1254056163	15.7179008321	.5490037407
0.0	0.0005	0.7996	0.1999	0.0000000000	0.0000000000	21.1541166791	2.3416597120	7.3863753708	0.5215022933	1.8339733459	0.0841704583	30.3744653958	2.9473324636
0.0	0.005	0.7959999999999999	0.19899999999999998	0.0000000000	0.0000000000	47.4880448663	3.4162579398	3.2191380227	0.3024273795	0.9179769393	0.0879659544	51.6251598283	3.8066512737
0.002	0.008	0.792	0.198	62.6976755439	9.8329421606	30.7393125154	8.7637630675	1.2048197851	0.1871545972	0.4218534802	0.0409840500	95.0636613246	18.8248438753
0.002	0.0085	0.7916	0.1979	63.1547784779	5.6368847070	30.8465408941	5.4399361920	1.1822795337	0.1161071056	0.3921454886	0.0530601696	95.5757443943	11.2459881742
0.002	0.009000000000000001	0.7912	0.1978	62.0763295479	9.9521062284	32.7810770096	11.1429905265	1.1560548181	0.1316814197	0.3832330912	0.0546970929	96.3966944668	21.2814752675
0.002	0.0095	0.7908	0.1977	64.4593635356	7.5055796914	30.4683481044	7.0423588307	1.1524787205	0.0357116843	0.3790244590	0.0151926035	96.4592148195	14.5988428099
0.002	0.01	0.7904	0.1976	59.8629731353	8.5866333086	35.0144909552	7.9668639231	1.0244977737	0.1572031408	0.3391662370	0.0366950154	96.2411281012	16.7473953879
0.0025	0.0	0.7979999999999999	0.1995	72.0184693194	0.7736832180	0.0000000000	0.0000000000	4.8082257479	0.2078040688	1.3567887314	0.0678413787	78.1834837987	1.0493286655
0.0025	0.0005	0.7976	0.1994	72.1585589901	0.8990153018	6.4447659695	0.6531710437	3.7024530292	0.0881691275	1.0786476604	0.0548537414	83.3844256492	1.6952092144
0.0025	0.001	0.7972	0.1993	72.6063024848	3.5297732564	10.3266034835	0.8952845448	3.1307108825	0.1801403537	0.9590729943	0.0608057026	87.0226898451	4.6660038575
0.0025	0.0015	0.7968	0.1992	70.7830233448	5.7851419050	13.4483109349	2.6619926249	2.7851298163	0.1540886079	0.8368988790	0.0585137673	87.8533629750	8.6597369051
0.0025	0.002	0.7964	0.1991	69.4621347478	1.5004717346	16.2115692346	1.0133233560	2.3940347808	0.1728011945	0.7324257754	0.0226709373	88.8001645386	2.7092672224
0.0	0.0055	0.7956	0.1989	0.0000000000	0.0000000000	48.0747372814	2.6030846388	3.1676638909	0.2670742127	0.8970575619	0.0512684062	52.1394587342	2.9214272577
0.0025	0.0025	0.7959999999999999	0.19899999999999998	69.1339505409	4.1953007883	17.7851031415	3.3349282550	2.2956379140	0.2231956198	0.7147247637	0.0700897718	89.9294163601	7.8235144349
0.0025	0.003	0.7956	0.1989	67.4504591541	6.7229286664	20.0430264309	5.8465342735	2.1005780459	0.1575508654	0.6596411960	0.0483382893	90.2537048269	12.7753520946
0.0025	0.0035	0.7952	0.1988	71.6184287729	4.0594805443	18.3052458803	1.9682429391	1.8989078157	0.1193737589	0.5961403641	0.0394820214	92.4187228330	6.1865792637
0.0025	0.004	0.7948	0.1987	69.6001109966	7.2142845260	21.2734295260	5.4319099339	1.7184774377	0.1236454757	0.5401903133	0.0755885323	93.1322082736	12.8454284679
0.0025	0.0045	0.7944	0.1986	70.5985518173	5.3210137300	21.2831311412	3.3338711665	1.7583563441	0.1127625093	0.5664323725	0.0539581605	94.2064716751	8.8216055663
0.0025	0.005	0.794	0.1985	69.7411064194	4.7169876904	21.5346923218	2.9139317088	1.6163961067	0.1804209729	0.5159287868	0.0601673420	93.4081236347	7.8715077141
0.0025	0.0055	0.7936	0.1984	68.1804954119	7.1043150237	23.6816427493	5.5036715216	1.5491004523	0.1254396564	0.5092444887	0.0424300547	93.9204831022	12.7758562564
0.0025	0.006	0.7932	0.1983	71.2642796702	2.5575403701	21.4412504489	2.1616974160	1.4399752927	0.1781984426	0.4764419147	0.0583301786	94.6219473265	4.9557664073
0.0025	0.0065	0.7928	0.1982	67.6699530993	6.2876610379	25.3292152988	5.4998687044	1.3373521288	0.0874012686	0.4405447582	0.0470988537	94.7770652851	11.9220298646
0.0025	0.006999999999999999	0.7924	0.1981	64.4530232704	9.1712009812	29.2701135230	8.0468947805	1.3168708427	0.1615652510	0.4334891102	0.0534285195	95.4734967463	17.4330895322
0.0	0.006	0.7952	0.1988	0.0000000000	0.0000000000	49.9377878110	2.2726282215	2.9643681617	0.1047855088	0.8560852902	0.0703298314	53.7582412629	2.4477435617
0.0025	0.0075	0.792	0.198	65.7699869413	7.5227586886	28.6905696665	8.3123453175	1.2830604655	0.1016684267	0.4221010468	0.0367950929	96.1657181201	15.9735675257
0.0025	0.008	0.7916	0.1979	64.7395428769	2.4524440456	29.2466254019	2.9449386214	1.2052532515	0.1247046671	0.4204918639	0.0187661359	95.6119133942	5.5408534700
0.0025	0.0085	0.7912	0.1978	63.4932278761	9.6585672309	30.6286800612	8.7476383540	1.2212915073	0.1513520950	0.3910314390	0.0497196076	95.7342308836	18.6072772875
0.0025	0.009000000000000001	0.7908	0.1977	63.5995027986	5.1999816005	31.2313716312	6.3813781821	1.1140085799	0.0656705132	0.3797671588	0.0393825468	96.3246501685	11.6864128426
0.0025	0.0095	0.7904	0.1976	61.6814215970	5.0385992936	31.9183140702	3.4157985389	1.1650492453	0.0901500642	0.3912790056	0.0306762885	95.1560639181	8.5752241852
0.0025	0.01	0.79	0.1975	63.3063410094	6.6228888496	32.0766035816	7.0212111204	1.1127081807	0.0930757384	0.3688742286	0.0412924459	96.8645270003	13.7784681543
0.003	0.0	0.7976	0.1994	73.5893455184	1.1496465683	0.0000000000	0.0000000000	4.8090926807	0.3883364010	1.4145955316	0.0751175964	79.8130337307	1.6131005657
0.003	0.0005	0.7972	0.1993	73.7608345980	0.7635504613	6.6209268775	1.0426450473	3.7932642344	0.2443981668	1.1164015663	0.0806109684	85.2914272762	2.1312046438
0.003	0.001	0.7968	0.1992	71.2283515004	3.9269433357	10.5231888445	2.9527011850	3.1298439498	0.2969629058	0.9485514140	0.0714417319	85.8299357087	7.2480491584
0.003	0.0015	0.7964	0.1991	71.5695181551	1.3077798562	12.8168549268	0.9788901983	2.8285848202	0.2110491641	0.8494009921	0.0279498192	88.0643588942	2.5256690378
0.0	0.0065	0.7948	0.1987	0.0000000000	0.0000000000	50.6180923027	2.0951343962	2.9875586127	0.1564108016	0.8695776697	0.0403692996	54.4752285851	2.2919144974
0.003	0.002	0.7959999999999999	0.19899999999999998	71.2479761310	4.5868393003	14.7287539400	3.0269188784	2.4241606937	0.2103585113	0.7564397352	0.0426030392	89.1573304999	7.8667197292
0.003	0.0025	0.7956	0.1989	72.8001334515	2.4457973065	16.4256855845	2.8045796610	2.2384203527	0.2039025084	0.6941767362	0.0622894480	92.1584161249	5.5165689239
0.003	0.003	0.7952	0.1988	69.9738847299	3.3894957590	18.0530038846	1.9004498440	2.0783628943	0.2617787013	0.6421877510	0.0859544663	90.7474392598	5.6376787706
0.003	0.0035	0.7948	0.1987	69.8633829639	9.6473093758	20.6547388010	6.1671312652	1.9807245937	0.2062323041	0.5999776463	0.0766361583	93.0988240049	16.0973091034
0.003	0.004	0.7944	0.1986	67.9507362753	7.4308318144	22.8119014551	3.0868074562	1.8334543933	0.1986610013	0.5832669010	0.0503516619	93.1793590247	10.7666519338
0.003	0.0045	0.794	0.1985	67.5851143117	8.7997348428	23.0180182276	7.8779307412	1.7198862034	0.0480659289	0.5559107921	0.0285550657	92.8789295348	16.7542865786
0.003	0.005	0.7936	0.1984	69.1795400673	4.1201225012	22.1150871971	2.8809834806	1.5896295582	0.1286040747	0.5111012382	0.0358022728	93.3953580608	7.1655123293
0.003	0.0055	0.7932	0.1983	64.6984821114	9.8125725411	26.6838671501	8.0873093329	1.5305697648	0.0352776123	0.4884488946	0.0254813264	93.4013679209	17.9606408127
0.003	0.006	0.7928	0.1982	65.7455316324	6.3731699637	27.1240141143	2.8051723345	1.4440932233	0.1098356235	0.4497047223	0.0290993446	94.7633436923	9.3172772663
0.003	0.0065	0.7924	0.1981	66.1691217357	10.4970404948	28.8059678264	8.9856099862	1.3103688471	0.1316582309	0.4316323608	0.0283849975	96.7170907700	19.6426937094
0.0	0.006999999999999999	0.7944	0.1986	0.0000000000	0.0000000000	50.4846525425	1.6248375241	2.8128716642	0.1635461217	0.8281102648	0.0766537506	54.1256344715	1.8650373964
0.003	0.006999999999999999	0.792	0.198	65.4741078956	9.1701249037	27.4017866763	7.3641976536	1.3792900004	0.1080640450	0.4259383290	0.0819942660	94.6811229013	16.7243808683
0.003	0.0075	0.7916	0.1979	64.3769400872	12.2504132789	31.1195477505	10.1321423728	1.2289855354	0.1418425570	0.4076184009	0.0379480105	97.1330917740	22.5623462192
0.003	0.008	0.7912	0.1978	66.1965962185	3.6107257283	27.7535978809	3.4443534516	1.2496835548	0.2354919525	0.4192540309	0.0491255973	95.6191316851	7.3396967297
0.003	0.0085	0.7908	0.1977	61.4471336996	9.5928252194	32.4706253225	9.4663598709	1.1471687574	0.0951540146	0.3855849738	0.0491218544	95.4505127533	19.2034609593
0.003	0.009000000000000001	0.7904	0.1976	67.9543592841	8.3478606382	27.9181849320	7.9181042619	1.1111910484	0.1142235300	0.3845947075	0.0362716747	97.3683299720	16.4164601048
0.003	0.0095	0.79	0.1975	60.5208511360	6.2182500625	34.1997254806	5.3428979968	1.0511559557	0.1631354598	0.3574861652	0.0570242127	96.1292187375	11.7813077318
0.003	0.01	0.7896	0.1974	62.5479245167	8.7489620862	32.9099212678	9.4502584020	1.0947193262	0.0915902241	0.3782817592	0.0438157907	96.9308468699	18.3346265030
0.0035	0.0	0.7972	0.1993	73.2370079201	1.3254628855	0.0000000000	0.0000000000	4.8600249796	0.3662903709	1.3799362081	0.0437331841	79.4769691078	1.7354864405
0.0035	0.0005	0.7968	0.1992	72.6017737239	1.3533639044	6.4548079923	0.5039036785	3.7804769764	0.1351890517	1.0990719046	0.0861425039	83.9361305972	2.0785991385
0.0035	0.001	0.7964	0.1991	74.8211684843	1.3243750236	10.3150296268	1.1184936430	3.1360208456	0.2922760933	0.9273844700	0.1222026436	89.1996034267	2.8573474035
0.0	0.0075	0.794	0.1985	0.0000000000	0.0000000000	53.6055089750	1.7675674488	2.6542229715	0.2968482039	0.7691894149	0.0641164029	57.0289213614	2.1285320556
0.0035	0.0015	0.7959999999999999	0.19899999999999998	71.4967560633	1.6591841729	13.2774263441	1.0464365110	2.7607473327	0.2546604799	0.8549712406	0.0351736292	88.3899009807	2.9954547930
0.0035	0.002	0.7956	0.1989	72.0731163677	1.1314043240	13.4954573808	0.9208857947	2.5770659570	0.0702476359	0.8034773885	0.0544950259	88.9491170940	2.1770327805
0.0035	0.0025	0.7952	0.1988	71.4390898411	2.7589459225	16.3068833490	3.1099790400	2.2749398947	0.1713078083	0.6935578197	0.0620726033	90.7144709045	6.1023053741
0.0035	0.003	0.7948	0.1987	69.0255621966	7.9209307396	19.5259473601	6.9711863262	2.0169190358	0.1542168946	0.6231251231	0.0488239993	91.1915537156	15.0951579597
0.0035	0.0035	0.7944	0.1986	72.5157272667	3.6451938221	18.4647268182	2.6457287369	1.9631692055	0.1785642089	0.5986160300	0.0473195557	93.5422393204	6.5168063236
0.0035	0.004	0.794	0.1985	68.7079450985	4.0817867605	21.9675205235	3.5631249508	1.7416678887	0.0846386801	0.5573961917	0.0402598398	92.9745297024	7.7698102312
0.0035	0.0045	0.7936	0.1984	70.0777443133	4.3231009174	20.4169641263	2.2847487931	1.7281220645	0.2112415997	0.5515783767	0.0534273723	92.7744088808	6.8725186825
0.0035	0.005	0.7932	0.1983	63.2073121043	6.9725058334	27.2472416479	5.3876979068	1.6279913322	0.0936141863	0.5077590891	0.0285142559	92.5903041735	12.4823321824
0.0035	0.0055	0.7928	0.1982	65.2343854850	10.6835072050	25.7964246633	8.7409279848	1.5200582052	0.1081009864	0.4987229084	0.0324151567	93.0495912619	19.5649513329
0.0035	0.006	0.7924	0.1981	71.7751239002	7.5613412060	22.7785415151	4.0569584908	1.3725712717	0.1740954433	0.4501998555	0.0541294045	96.3764365425	11.8465245446
0.0	0.008	0.7936	0.1984	0.0000000000	0.0000000000	54.2682824779	2.8514424221	2.7602054998	0.2597349897	0.8049627881	0.1060833698	57.8334507658	3.2172607816
0.0035	0.0065	0.792	0.198	68.9518943526	5.2149603309	24.9525543430	5.2428375383	1.3461298229	0.1449467091	0.4385642255	0.0510287545	95.6891427440	10.6537733328
0.0035	0.006999999999999999	0.7916	0.1979	65.4351605518	7.1925294972	28.3021646502	6.9682765633	1.3964119222	0.1505732660	0.4400496250	0.0393623103	95.5737867492	14.3507416368
0.0035	0.0075	0.7912	0.1978	70.2893884062	4.2915082515	24.2205079034	2.7120642851	1.2414476937	0.1337076899	0.4089800172	0.0199041080	96.1603240205	7.1571843345
0.0035	0.008	0.7908	0.1977	66.3010596367	2.4729375299	27.1481830504	2.0637142608	1.2579194159	0.1924068320	0.4068757011	0.0801771856	95.1140378041	4.8092358083
0.0035	0.0085	0.7904	0.1976	64.3081029214	7.8802955439	30.8620294377	5.5845770828	1.1994014554	0.1317598745	0.3847184908	0.0273737465	96.7542523053	13.6240062477
0.0035	0.009000000000000001	0.79	0.1975	62.7601724444	9.4921202946	31.5474400428	7.4970309513	1.2251927047	0.1002971314	0.4067519178	0.0551045651	95.9395571097	17.1445529424
0.0035	0.0095	0.7896	0.1974	61.1802387236	7.0302398077	35.0878487826	6.8444129319	1.1474938572	0.1661375449	0.3770439263	0.0447363183	97.7926252897	14.0855266028
0.0035	0.01	0.7892	0.1973	64.6341737065	9.4846553008	32.3356537284	7.7513973717	1.1002460225	0.0884382949	0.3540202328	0.0485823821	98.4240936902	17.3730733495
0.004	0.0	0.7968	0.1992	73.4519731043	1.1989899602	0.0000000000	0.0000000000	4.8164616090	0.3129910878	1.3788221585	0.0893142603	79.6472568718	1.6012953083
0.004	0.0005	0.7964	0.1991	72.4357191574	1.0842582940	6.4394896525	0.4815358107	3.6793709448	0.1601240273	1.0923876065	0.0561763466	83.6469673612	1.7820944786
0.0	0.0085	0.7932	0.1983	0.0000000000	0.0000000000	54.5230775302	1.6294076028	2.6016651737	0.1241043069	0.7637429498	0.0298417888	57.8884856537	1.7833536985
0.004	0.001	0.7959999999999999	0.19899999999999998	72.1413496986	0.6858760503	10.1572507266	0.9552254421	3.1606200623	0.1357161687	0.9377822670	0.0338849855	86.3970027545	1.8107026466
0.004	0.0015	0.7956	0.1989	72.2847604606	0.8237939877	12.2936485201	0.7236838778	2.7837210505	0.1799572076	0.8390031951	0.0381011346	88.2011332263	1.7655362077
0.004	0.002	0.7952	0.1988	69.5300661613	6.0309158287	16.1953998759	2.9415271454	2.5400045820	0.2583359581	0.7672088821	0.0893183775	89.0326795013	9.3200973097
0.004	0.0025	0.7948	0.1987	71.9182327448	2.5066388640	16.5989530282	1.2193664585	2.2138211360	0.1908697205	0.6940529529	0.0619094713	91.4250598619	3.9787845143
0.004	0.003	0.7944	0.1986	71.0746755470	3.1921595670	18.1377653649	2.1042330727	2.0661174692	0.2037423374	0.6337704867	0.0683167189	91.9123288678	5.5684516960
0.004	0.0035	0.794	0.1985	72.0836834765	2.4000321936	19.3567648070	1.3670440929	1.9639277717	0.1631219261	0.6112419264	0.0556204517	94.0156179816	3.9858186643
0.004	0.004	0.7936	0.1984	68.8900012869	3.5823543933	22.2514204215	2.2750861569	1.7886989902	0.1248266506	0.5582626748	0.0441613289	93.4883833734	6.0264285297
0.004	0.0045	0.7932	0.1983	67.3411650576	4.7835306304	24.7923925900	1.9977557811	1.7020057155	0.2588119148	0.5366005976	0.0557052349	94.3721639607	7.0958035612
0.004	0.005	0.7928	0.1982	69.0765862361	9.3678389819	22.2595902028	6.1860492972	1.6263658333	0.1551945826	0.5197660691	0.0685826499	93.4823083413	15.7776655116
0.004	0.0055	0.7924	0.1981	69.8180953548	6.2657999577	21.8225069066	5.0718699143	1.6014415169	0.1390045627	0.5228606515	0.0481477252	93.7649044298	11.5248221599
0.0	0.009000000000000001	0.7928	0.1982	0.0000000000	0.0000000000	55.5638736190	2.0224844220	2.5030515737	0.1394751731	0.7353965745	0.0458526487	58.8023217672	2.2078122438
0.004	0.006	0.792	0.198	65.1232798842	9.6303163079	26.7575653850	7.7773965566	1.4950255222	0.1318664269	0.4810218967	0.0497688911	93.8568926881	17.5893481825
0.004	0.0065	0.7916	0.1979	63.3093601834	7.9792551599	30.1757678138	6.4508956923	1.2956309904	0.1112358668	0.4284139950	0.0562657387	95.2091729826	14.5976524577
0.004	0.006999999999999999	0.7912	0.1978	66.6210920739	7.0991459195	26.7114401618	5.1782027170	1.3223975389	0.0800435301	0.4254431959	0.0390151132	95.0803729705	12.3964072798
0.004	0.0075	0.7908	0.1977	66.3158535889	6.2402664458	26.5322155859	4.5141315649	1.2768835697	0.1932788598	0.4243291462	0.0716216624	94.5492818907	11.0192985329
0.004	0.008	0.7904	0.1976	65.5661927006	6.7072834741	28.8992394956	5.9227961348	1.2048197851	0.1622296765	0.4053903016	0.0307521163	96.0756422829	12.8230614017
0.004	0.0085	0.79	0.1975	67.0184153639	7.7604353523	27.2931966674	6.7430667959	1.2361377306	0.1373609730	0.4087324506	0.0187661359	95.9564822125	14.6596292571
0.004	0.009000000000000001	0.7896	0.1974	63.8159775699	13.2573037150	31.8386587031	10.0915882149	1.1183432436	0.1811155614	0.3635515468	0.0357097116	97.1365310634	23.5657172029
0.004	0.0095	0.7892	0.1973	66.3243072760	8.0111848316	28.4902398224	8.2510051755	1.1179097772	0.1209740116	0.3599618311	0.0406989244	96.2924187067	16.4238629431
0.004	0.01	0.7888	0.1972	64.8367602777	3.1679563554	31.0938469803	3.6349430850	1.0146364137	0.1263511726	0.3647893797	0.0331646851	97.3100330514	6.9624152981
0.0045	0.0	0.7964	0.1991	72.5872816890	0.6877156014	0.0000000000	0.0000000000	4.7983643879	0.2439797742	1.3903340052	0.0930257634	78.7759800821	1.0247211390
0.0	0.0095	0.7924	0.1981	0.0000000000	0.0000000000	56.0031695643	2.9319779645	2.4418244485	0.2044433938	0.7079166823	0.0789127992	59.1529106951	3.2153341575
0.0045	0.0005	0.7959999999999999	0.19899999999999998	73.4293292998	2.5790525291	6.5240809290	0.7246159849	3.7233677817	0.4245777129	1.1114502344	0.0863130917	84.7882282449	3.8145593186
0.0045	0.001	0.7956	0.1989	72.1093464549	1.2748918746	9.8539475982	1.1612084464	3.2217388210	0.2032478944	0.9660048590	0.0675425923	86.1510377331	2.7068908077
0.0045	0.0015	0.7952	0.1988	71.7796526611	5.2185924634	13.2364072341	1.1065783003	2.7059138365	0.3004253461	0.8484107257	0.0674427027	88.5703844574	6.6930388125
0.0045	0.002	0.7948	0.1987	72.3825816961	4.0116097544	15.4667575118	3.1837067538	2.4119152687	0.2796812244	0.7517359699	0.0345583815	91.0129904465	7.5095561141
0.0045	0.0025	0.7944	0.1986	72.3976775658	7.8206047978	17.1168831179	3.6797005483	2.2152299017	0.3507574700	0.6748665417	0.0631154032	92.4046571271	11.9141782193
0.0045	0.003	0.794	0.1985	70.5046555079	1.7419870691	17.9690934232	1.6673985421	2.1181334341	0.2199467068	0.6768470745	0.0951557889	91.2687294397	3.7244881069
0.0045	0.0035	0.7936	0.1984	70.0237010999	5.2122545248	20.0323035930	4.4917719212	1.9890688213	0.2750181030	0.6185451410	0.0795555941	92.6636186552	10.0586001431
0.0045	0.004	0.7932	0.1983	69.4234893214	5.8867588620	22.0682811588	4.4818610238	1.7465443854	0.1372908513	0.5492264940	0.0498685409	93.7875413596	10.5557792780
0.0045	0.0045	0.7928	0.1982	71.1410973736	4.0522989512	20.6983109676	2.6845352751	1.6933363880	0.1803389429	0.5387049137	0.0755325645	94.0714496429	6.9927057337
0.0045	0.005	0.7924	0.1981	67.8136657786	9.9528608144	24.1845949067	7.7490391482	1.6187801718	0.1667854463	0.5106061050	0.0472456705	94.1276469621	17.9159310794
0.0	0.001	0.7992	0.1998	0.0000000000	0.0000000000	28.5270038380	2.6411429792	5.8750948597	0.3703069005	1.5604122569	0.1320423775	35.9625109546	3.1434922572
0.0	0.01	0.792	0.198	0.0000000000	0.0000000000	56.3891917277	2.6374744142	2.4195009302	0.2052574274	0.7217804117	0.0414805202	59.5304730696	2.8842123618
0.0045	0.0055	0.792	0.198	67.0794026774	10.0683312832	25.2863239473	8.2800873064	1.4905824918	0.1452403456	0.4940191431	0.0633277096	94.3503282596	18.5569866448
0.0045	0.006	0.7916	0.1979	71.3847447103	6.2797669994	23.4578247842	5.0317947178	1.4264294686	0.1686549090	0.4794127139	0.0258538243	96.7484116770	11.5060704505
0.0045	0.0065	0.7912	0.1978	68.9751419919	8.4219333041	24.9304278522	6.6612150878	1.3188214413	0.0285150377	0.4369550426	0.0297389213	95.6613463280	15.1414023509
0.0045	0.006999999999999999	0.7908	0.1977	67.9939104626	6.6891101263	25.1950947235	6.3419942588	1.3649856101	0.1431922557	0.4391831420	0.0409466469	94.9931739382	13.2152432877
0.0045	0.0075	0.7904	0.1976	63.0050274506	6.5904218884	30.5270684070	5.8721168355	1.2414476937	0.2108373935	0.4086086673	0.0659773108	95.1821522186	12.7393534282
0.0045	0.008	0.79	0.1975	66.0048786735	5.4451487546	28.2921226274	3.9328840291	1.2464325570	0.2432375998	0.4104654168	0.0422636134	95.9538992747	9.6635339969
0.0045	0.0085	0.7896	0.1974	65.7313415149	9.1853798140	29.1763312425	7.5882761578	1.1408834950	0.1701425918	0.3833568745	0.0625153452	96.4319131269	17.0063139088
0.0045	0.009000000000000001	0.7892	0.1973	70.0544966740	4.6554004065	26.3679689423	5.0641873246	1.1753440717	0.0681776604	0.3769201430	0.0227572825	97.9747298310	9.8105226740
0.0045	0.0095	0.7888	0.1972	65.1102974363	8.4680562989	29.8152762168	8.2576910026	1.1477105904	0.1397860169	0.3784055425	0.0372223602	96.4516897860	16.9027556786
0.0045	0.01	0.7884	0.1971	58.1918603617	8.7531919497	36.0367348325	8.4883173845	1.0612340489	0.1233107080	0.3607045309	0.0559215624	95.6505337740	17.4207416046
0.0005	0.0	0.7996	0.1999	72.2862700476	0.3587530809	0.0000000000	0.0000000000	4.7545842842	0.4191504403	1.3900864386	0.1255628881	78.4309407704	.9034664093
0.005	0.0	0.7959999999999999	0.19899999999999998	72.6268328676	0.8448134230	0.0000000000	0.0000000000	4.8197126068	0.3793991042	1.3715189439	0.1127311833	78.8180644183	1.3369437105
0.005	0.0005	0.7956	0.1989	73.6645229494	2.4881843115	6.6054383339	0.9212873643	3.6658251206	0.2435762840	1.0920162566	0.0526601560	85.0278026605	3.7057081158
0.005	0.001	0.7952	0.1988	71.9804277278	0.9015809466	10.2272044785	1.1953728043	3.1968145045	0.1216566449	0.9563497618	0.0385155069	86.3607964726	2.2571259027
0.005	0.0015	0.7948	0.1987	72.7983219471	5.2579719811	12.7829843754	3.0685588180	2.8181816272	0.1880794561	0.8307097141	0.0517076485	89.2301976638	8.5663179037
0.005	0.002	0.7944	0.1986	73.1597170673	1.7452252348	13.9444549413	1.6168963104	2.4663152986	0.1492336656	0.7665899657	0.0659875284	90.3370772729	3.5773427392
0.005	0.0025	0.794	0.1985	72.3019697520	3.0442499527	16.2132712723	2.3494969157	2.2084028063	0.2956310580	0.6855119053	0.0688110453	91.4091557359	5.7581889717
0.005	0.003	0.7936	0.1984	75.3875655147	2.6760711105	17.1510940768	1.3904994733	2.0434688512	0.3061302367	0.6284478049	0.0536974173	95.2105762476	4.4263982378
0.005	0.0035	0.7932	0.1983	68.2553709255	7.7478233320	21.0171026396	6.1895150643	1.9187389022	0.0440741736	0.6022057457	0.0464937714	91.7934182130	14.0279063413
0.005	0.004	0.7928	0.1982	70.5426970995	6.1814910757	20.3577332123	3.9573243298	1.8276025972	0.0748184809	0.5728691040	0.0630328085	93.3009020130	10.2766666949
0.005	0.0045	0.7924	0.1981	67.5935679987	6.8288782138	23.2270284642	6.1017551214	1.6989714509	0.1295361152	0.5379622139	0.0223962268	93.0575301277	13.0825656772
0.0005	0.0005	0.7992	0.1998	71.4013501669	1.8371911311	6.7417715583	0.3601618070	3.8398618695	0.2219303385	1.1371971604	0.0897769465	83.1201807551	2.5090602231
0.005	0.005	0.792	0.198	70.0511755827	5.4740150983	21.3985293011	3.5780449059	1.5913634237	0.2079102833	0.5122152879	0.0853893044	93.5532835954	9.3453595919
0.005	0.0055	0.7916	0.1979	69.0959089493	6.5822959684	24.0863873281	5.8637871088	1.4954589885	0.1476778648	0.4696338333	0.0337490571	95.1473890992	12.6275099991
0.005	0.006	0.7912	0.1978	66.2938136192	7.7962585628	26.7391833773	5.1046832931	1.5137729428	0.1126583191	0.4794127139	0.0333397854	95.0261826532	13.0469399604
0.005	0.0065	0.7908	0.1977	65.7470412194	6.4604963682	26.6276999041	4.9204951807	1.4048645165	0.2004054325	0.4618354855	0.0518615090	94.2414411255	11.6332584904
0.005	0.006999999999999999	0.7904	0.1976	65.1743039237	7.9025463569	28.5940641256	6.8248013983	1.3103688471	0.1548582507	0.4414112413	0.0400293062	95.5201481377	14.9222353121
0.005	0.0075	0.79	0.1975	63.6882665124	7.7995512793	30.4714117724	7.7744359610	1.2578110493	0.0943115651	0.4079897508	0.0481922576	95.8254790849	15.7164910630
0.005	0.008	0.7896	0.1974	61.7415031584	8.1989621751	32.0270742829	9.4849085001	1.2640963117	0.1589335654	0.4073708343	0.0437738068	95.4400445873	17.8865780474
0.005	0.0085	0.7892	0.1973	65.7971595067	7.9501259118	28.6054677786	6.2044680435	1.1606062150	0.2081259350	0.3801385087	0.0487486226	95.9433720090	14.4114685129
0.005	0.009000000000000001	0.7888	0.1972	66.3868041764	7.1285706534	28.7675017731	6.3256436579	1.1102157491	0.1230216210	0.3682553121	0.0551801453	96.6327770107	13.6324160776
0.005	0.0095	0.7884	0.1971	69.5665981659	9.4506636455	26.9662352141	7.2268697164	1.0333838344	0.1491234577	0.3509256504	0.0527032014	97.9171428648	16.8793600210
0.0005	0.001	0.7988	0.1997	69.9702617212	4.0559019452	11.3388053380	2.0046798110	3.2070009643	0.1969261636	0.9796210218	0.0564668962	85.4956890453	6.3139748160
0.005	0.01	0.7879999999999999	0.19699999999999998	60.4988111663	6.4159682707	35.2189056899	4.5741129790	1.1269042045	0.0871213495	0.3816239083	0.0388340384	97.2262449690	11.1160366376
0.0055	0.0	0.7956	0.1989	72.4767799229	0.1407984247	0.0000000000	0.0000000000	4.7414719264	0.1821582803	1.3831545739	0.0536391753	78.6014064232	.3765958803
0.0055	0.0005	0.7952	0.1988	75.0243588902	3.4050867398	6.7907902457	0.7048940416	3.6561804938	0.2448052913	1.0693639130	0.0484585922	86.5406935427	4.4032446649
0.0055	0.001	0.7948	0.1987	72.3991871528	1.0408920806	10.4004719222	1.4444072048	3.1116383621	0.2405888715	0.9504081635	0.0230728880	86.8617056006	2.7489610449
0.0055	0.0015	0.7944	0.1986	71.8584531008	1.4094952649	13.1696873540	1.8198171150	2.6663600299	0.1762601879	0.7944412077	0.0326149612	88.4889416924	3.4381875290
0.0055	0.002	0.794	0.1985	71.7189672650	5.1789565363	15.6927881260	3.4238879585	2.5039185065	0.1502531638	0.7595343177	0.0838494576	90.6752082152	8.8369471162
0.0055	0.0025	0.7936	0.1984	70.4125707028	4.0495479396	17.0089739240	2.3249226717	2.2492570120	0.1985013338	0.6966524022	0.0851377170	90.3674540410	6.6581096621
0.0055	0.003	0.7932	0.1983	69.2833996507	5.8037138839	19.2049430390	4.0797053316	2.0604824064	0.1602205122	0.6356272362	0.0640188263	91.1844523323	10.1076585540
0.0055	0.0035	0.7928	0.1982	71.6232594512	3.1965331203	18.3389462279	2.7583315693	1.9571006763	0.2298751506	0.6071570776	0.0517941034	92.5264634330	6.2365339436
0.0055	0.004	0.7924	0.1981	69.3123837205	6.7343946394	21.3925721690	4.1516412010	1.7868567581	0.2682509025	0.5592529412	0.0598558487	93.0510655888	11.2141425916
0.0005	0.0015	0.7984	0.1996	67.7209771388	4.1450826460	15.2160473501	3.6458695087	2.8820095507	0.2672531996	0.8471728928	0.0385314165	86.6662069324	8.0967367708
0.0055	0.0045	0.792	0.198	71.2307668395	4.2565327098	22.2956734032	2.8260214644	1.6450048874	0.1202312581	0.5158050035	0.0493806935	95.6872501336	7.2521661258
0.0055	0.005	0.7916	0.1979	71.3639124101	6.6782949268	21.8946733075	5.1335756246	1.6302670307	0.1972562543	0.5187758027	0.0414213763	95.4076285510	12.0505481820
0.0055	0.0055	0.7912	0.1978	72.4583629619	5.8375308866	22.1557658996	3.2314160388	1.5151817085	0.2134382877	0.4828786462	0.0382680626	96.6121892162	9.3206532757
0.0055	0.006	0.7908	0.1977	68.2278964427	2.7087705502	24.6026153800	2.9332799611	1.3891513604	0.1547547803	0.4728521991	0.0619213500	94.6925153822	5.8587266416
0.0055	0.0065	0.7904	0.1976	67.0316997292	5.4453411322	25.4439326437	4.8241310363	1.4485362536	0.1190802424	0.4717381494	0.0572858619	94.3959067759	10.4458382728
0.0055	0.006999999999999999	0.79	0.1975	67.8326865744	5.8232524525	26.4787716003	5.1560242393	1.3092851811	0.2588393192	0.4199967307	0.0274184895	96.0407400865	11.2655345005
0.0055	0.0075	0.7896	0.1974	69.2867207421	9.0303195457	27.3320031283	7.2266515192	1.2620373464	0.1001846665	0.4162832318	0.0412746308	98.2970444486	16.3984303622
0.0055	0.008	0.7892	0.1973	69.1593116020	10.8014638826	26.5408959785	9.2894236682	1.1844468656	0.1054290562	0.3989535700	0.0722394068	97.2836080161	20.2685560138
0.0055	0.0085	0.7888	0.1972	67.5072196241	11.3250805616	29.3329187162	9.4201350216	1.0904930291	0.1523845472	0.3758060933	0.0555035254	98.3064374627	20.9531036558
0.0055	0.009000000000000001	0.7884	0.1971	61.5561258787	9.2304873283	34.8199480395	8.2791579085	1.1772946704	0.1362205580	0.3875655066	0.0398835857	97.9409340952	17.6857493805
0.0005	0.002	0.7979999999999999	0.1995	68.9078144131	5.6744422427	15.7865704065	3.8676881304	2.5444476124	0.2121030738	0.7657234826	0.0355100606	88.0045559146	9.7897435075
0.0055	0.0095	0.7879999999999999	0.19699999999999998	64.8675558518	6.0867246229	30.2166167200	2.4723401378	1.1209440418	0.1239713828	0.3810049918	0.0453567409	96.5861216054	8.7283928844
0.0055	0.01	0.7876	0.1969	68.4126698876	2.6256028067	27.9959680576	2.0549400458	1.0891926300	0.0536054389	0.3459743184	0.0361396357	97.8438048936	4.7702879271
0.006	0.0	0.7952	0.1988	72.3487669481	0.3666943046	0.0000000000	0.0000000000	4.6975834561	0.3893124125	1.3525800993	0.0671384908	78.3989305035	.8231452079
0.006	0.0005	0.7948	0.1987	73.6053471403	1.6639736647	6.4519145281	1.1479977065	3.5944115356	0.2421554765	1.0928827397	0.0946967311	84.7445559437	3.1488235788
0.006	0.001	0.7944	0.1986	74.1657058228	2.3050370968	10.2072906367	0.7386556791	3.0945164403	0.1837667386	0.9236709710	0.0923247503	88.3911838708	3.3197842648
0.006	0.0015	0.794	0.1985	73.9724786909	3.4400115404	12.3678573663	0.6156193161	2.6729703921	0.1631374754	0.8325664636	0.0502834512	89.8458729129	4.2690517831
0.006	0.002	0.7936	0.1984	71.0789023905	1.9185998753	15.3166377816	0.8283648331	2.4599216695	0.2028094619	0.7532213694	0.0260003864	89.6086832110	2.9757745567
0.006	0.0025	0.7932	0.1983	71.8403380572	3.2831006589	17.6307283169	2.3469824177	2.2292091923	0.1600313001	0.6775897743	0.0303246344	92.3778653407	5.8204390111
0.006	0.003	0.7928	0.1982	70.7818156752	4.8047541911	18.1478073877	3.9689934342	2.1067549417	0.1215763068	0.6582795797	0.0449904186	91.6946575843	8.9403143507
0.006	0.0035	0.7924	0.1981	71.3953118190	5.7825454555	18.7356912292	3.4689795360	1.9331516592	0.0683668683	0.6140889423	0.0439763577	92.6782436497	9.3638682175
0.0005	0.0025	0.7976	0.1994	68.4742610359	10.2370899807	17.9141176036	7.1632848765	2.3672682322	0.1724602499	0.7139820639	0.0330350699	89.4696289356	17.6058701770
0.006	0.004	0.792	0.198	70.6362914915	5.0546459291	21.5542657560	2.9719138143	1.6968041190	0.1341762234	0.5567772752	0.0337508731	94.4441386417	8.1944868399
0.006	0.0045	0.7916	0.1979	69.3223469945	7.0629005578	22.4180499180	5.6190262741	1.6687371713	0.1576939109	0.5255838841	0.0545287557	93.9347179679	12.8941494985
0.006	0.005	0.7912	0.1978	71.1755159565	1.8630304443	21.2409206048	2.5457092829	1.5850781613	0.1663031464	0.4932764433	0.0800103680	94.4947911659	4.6550532416
0.006	0.0055	0.7908	0.1977	69.4935341567	4.1183243023	23.2772385781	3.2028445985	1.5000103855	0.1265777477	0.4880775447	0.0306082834	94.7588606650	7.4783549319
0.006	0.006	0.7904	0.1976	64.3835822698	13.0218329750	28.7072496365	8.7178870669	1.3515481525	0.1179287472	0.4411636747	0.0341193118	94.8835437335	21.8917681009
0.006	0.0065	0.79	0.1975	67.0404553336	6.8008996649	27.3006856335	6.0018105797	1.4046477833	0.1560728770	0.4650538513	0.0567980578	96.2108426017	13.0155811794
0.006	0.006999999999999999	0.7896	0.1974	68.8510539431	5.7810703558	24.4751327520	5.5598399099	1.3135114783	0.1075298068	0.4445058238	0.0617101643	95.0842039972	11.5101502368
0.006	0.0075	0.7892	0.1973	65.2709174897	11.4074138234	29.0325090520	9.3366404016	1.3328007319	0.1174593899	0.4291566948	0.0577026702	96.0653839684	20.9192162851
0.006	0.008	0.7888	0.1972	64.3117259302	8.4028702618	30.6845068996	6.8350757185	1.2708150405	0.0852772796	0.4060092180	0.0695745828	96.6730570883	15.3927978427
0.006	0.0085	0.7884	0.1971	62.2239671534	2.2810632550	32.4867946812	1.5246363640	1.2407974941	0.1688447508	0.4027908523	0.0515414390	96.3543501810	4.0260858088
0.0005	0.003	0.7972	0.1993	66.5178363253	3.9408363159	20.9406811443	2.9208228752	2.0419517189	0.2586205474	0.6264672721	0.0932422703	90.1269364606	7.2135220088
0.006	0.009000000000000001	0.7879999999999999	0.19699999999999998	67.3740740535	5.7996976205	26.6482945610	3.7776109903	1.2118636137	0.1513359555	0.4021719358	0.0444614720	95.6364041640	9.7731060383
0.006	0.0095	0.7876	0.1969	68.4630900923	5.2542806057	27.8371679348	6.1002688331	1.0853997992	0.1844326834	0.3541440161	0.0596907656	97.7398018424	11.5986728878
0.006	0.01	0.7872	0.1968	64.4750632401	8.6376350393	31.5583330844	7.6105050363	1.0515894221	0.0661707396	0.3597142645	0.0210708117	97.4447000111	16.3353816269
0.0065	0.0	0.7948	0.1987	72.2648339126	0.6001084981	0.0000000000	0.0000000000	4.7997731536	0.3212601455	1.3550557652	0.0199993362	78.4196628314	.9413679798
0.0065	0.0005	0.7944	0.1986	73.1032585147	1.8551540214	6.5703763561	1.1470555626	3.5949533685	0.1629415608	1.1035281033	0.1103241865	84.3721163426	3.2754753313
0.0065	0.001	0.794	0.1985	73.4024586518	2.3662893168	10.2741807206	2.1397601164	3.0707841564	0.2951072052	0.9223093548	0.0441432832	87.6697328836	4.8452999216
0.0065	0.0015	0.7936	0.1984	73.4057797431	3.3577952200	12.3921965063	1.1867944975	2.7049385372	0.2262432880	0.8414788611	0.0698366017	89.3443936477	4.8406696072
0.0065	0.002	0.7932	0.1983	70.9946674377	5.1139093610	15.0938410391	3.0368889609	2.4515774419	0.1920818578	0.7566873018	0.0314964650	89.2967732205	8.3743766447
0.0065	0.0025	0.7928	0.1982	71.9819373148	4.3783932592	16.2083353628	1.8743234844	2.2644283351	0.2276280470	0.6845216390	0.0627228428	91.1392226517	6.5430676334
0.0065	0.003	0.7924	0.1981	71.2721295224	2.0469491632	17.8365046818	2.2936606766	2.0566895756	0.2903508101	0.6221348567	0.0972196262	91.7874586365	4.7281802761
0.0005	0.0035	0.7968	0.1992	64.2860629517	5.5515095211	23.7408736633	4.1819137672	1.9476727827	0.1529291850	0.5913128154	0.0366582519	90.5659222131	9.9230107252
0.0065	0.0035	0.792	0.198	71.8161846657	5.2551077885	19.7153841626	4.5059093754	1.8778846965	0.2222919785	0.5799247520	0.0538364857	93.9893782768	10.0371456281
0.0065	0.004	0.7916	0.1979	70.6604448830	7.0265531249	21.0288467002	5.8717817514	1.7652918060	0.1007098276	0.5513308101	0.0325566547	94.0059141993	13.0316013586
0.0065	0.0045	0.7912	0.1978	72.5966411282	5.5732526629	20.3756046088	2.1052556145	1.6663531063	0.1299633104	0.5154336536	0.0260168819	95.1540324969	7.8344884697
0.0065	0.005	0.7908	0.1977	69.8425506637	7.2679467409	24.3405015653	7.5506394077	1.5692566386	0.1022383533	0.4973612921	0.0170910626	96.2496701597	14.9379155645
0.0065	0.0055	0.7904	0.1976	70.2616120060	2.7329409042	22.5501280480	4.5649247165	1.5693650052	0.1653115955	0.4956283259	0.0614663538	94.8767333851	7.5246435700
0.0065	0.006	0.79	0.1975	70.8050633145	7.8420241646	23.1790309995	5.2713501854	1.3723545385	0.0901344311	0.4420301578	0.0621308314	95.7984790103	13.2656396125
0.0065	0.0065	0.7896	0.1974	68.7970107296	3.6004768100	25.6362629103	3.0049206242	1.4360740954	0.1360121197	0.4540371377	0.0283093242	96.3233848730	6.7697188781
0.0065	0.006999999999999999	0.7892	0.1973	67.1458245040	7.1769336320	26.2101900422	5.7554838614	1.3365935627	0.1354702049	0.4479717561	0.0400675657	95.1405798650	13.1079552640
0.0065	0.0075	0.7888	0.1972	70.7033171529	8.8237417753	24.5770848137	7.6372880880	1.2586779820	0.1723580802	0.4068757011	0.0701474610	96.9459556497	16.7035354045
0.0065	0.008	0.7884	0.1971	66.3469510805	8.7434473602	29.1490986384	7.8969039950	1.1847719653	0.0325287561	0.3992011366	0.0226763435	97.0800228208	16.6955564548
0.0005	0.004	0.7964	0.1991	60.5507409580	9.7961715225	27.1369496012	7.3883457131	1.8759340979	0.0922438442	0.5833906843	0.0454444886	90.1470153414	17.3222055684
0.0065	0.0085	0.7879999999999999	0.19699999999999998	71.6262786251	5.0657004909	24.0664734863	3.1689944051	1.1562715513	0.1111547584	0.3790244590	0.0493931035	97.2280481217	8.3952427579
0.0065	0.009000000000000001	0.7876	0.1969	66.7104596224	9.4339482877	28.4127971044	7.6881621199	1.1780532365	0.1535128980	0.3852136239	0.0345317688	96.6865235872	17.3101550744
0.0065	0.0095	0.7872	0.1968	61.7747140717	11.8931839266	33.2889650765	11.0145903268	1.1238699399	0.1290853108	0.3704834115	0.0522101459	96.5580324996	23.0890697101
0.0065	0.01	0.7868	0.1967	62.3121270323	13.1574617203	32.8995388375	10.9949171429	1.0434619276	0.2030749481	0.3712261113	0.0795702303	96.6263539087	24.4350240416
0.006999999999999999	0.0	0.7944	0.1986	74.0244084826	0.4740329993	0.0000000000	0.0000000000	4.8066002490	0.2038951364	1.3826594407	0.0832648577	80.2136681723	.7611929934
0.006999999999999999	0.0005	0.794	0.1985	73.2804840247	1.3234945582	6.5014438269	0.7095269349	3.7734331478	0.2199296208	1.1118215843	0.0176207601	84.6671825837	2.2705718740
0.006999999999999999	0.001	0.7936	0.1984	73.7390965456	0.7489362647	10.0181942418	0.8134907224	3.1605116957	0.1604542984	0.9584540778	0.0660617906	87.8762565609	1.7889430761
0.006999999999999999	0.0015	0.7932	0.1983	72.0734182851	4.9941745403	13.4091640665	3.1842455655	2.7569545020	0.3469203107	0.8289767479	0.0760178621	89.0685136015	8.6013582786
0.006999999999999999	0.002	0.7928	0.1982	72.2965352390	3.7601537410	14.5229775751	2.2402553303	2.4948157126	0.1467198835	0.7544592024	0.0660172433	90.0687877291	6.2131461981
0.006999999999999999	0.0025	0.7924	0.1981	71.5438551767	3.0496992610	16.3097768132	3.0080989242	2.2526163764	0.1171013239	0.7144771971	0.0814889059	90.8207255634	6.2563884150
0.0	0.0015	0.7988	0.1997	0.0000000000	0.0000000000	32.0646893173	2.1896629427	5.2481941170	0.4121539285	1.4128625655	0.0223551403	38.7257459998	2.6241720115
0.0005	0.0045	0.7959999999999999	0.19899999999999998	61.6086595052	12.4101436141	26.7403748037	8.5349487772	1.7762368320	0.2271167322	0.5540540427	0.0639057577	90.6793251836	21.2361148812
0.006999999999999999	0.003	0.792	0.198	72.8103986429	4.9008545971	17.2739812029	3.6057922771	2.1135820371	0.1670876528	0.6629833451	0.0507263896	92.8609452280	8.7244609166
0.006999999999999999	0.0035	0.7916	0.1979	72.8611207650	2.7113638373	18.1406588291	1.7585444228	1.9245906983	0.1604103796	0.6106230099	0.0660710675	93.5369933023	4.6963897072
0.006999999999999999	0.004	0.7912	0.1978	71.8164865831	5.9805166060	20.0454092838	3.9722260020	1.7952009858	0.1650297627	0.5578913249	0.0359150792	94.2149881776	10.1536874499
0.006999999999999999	0.0045	0.7908	0.1977	70.5677562432	6.2661058049	20.8841734908	5.3753298698	1.6769730324	0.2248140657	0.5279357668	0.0714949013	93.6568385332	11.9377446417
0.006999999999999999	0.005	0.7904	0.1976	70.0831788264	5.9456348174	22.6944608499	4.0471007275	1.5831275626	0.2569740970	0.5091207054	0.0557195362	94.8698879443	10.3054291781
0.006999999999999999	0.0055	0.79	0.1975	68.5277004145	4.5970597102	23.1017584853	3.0303373916	1.5350127951	0.1028215679	0.4834975627	0.0736334810	93.6479692576	7.8038521507
0.006999999999999999	0.006	0.7896	0.1974	71.4424109324	5.9237840377	22.2555053122	4.2924264651	1.4275131345	0.1761076842	0.4534182212	0.0500096780	95.5788476003	10.4423278650
0.006999999999999999	0.0065	0.7892	0.1973	66.8731930976	9.2249676594	25.8415286639	7.6810775877	1.4541713165	0.1001471501	0.4608452191	0.0194398901	94.6297382971	17.0256322873
0.006999999999999999	0.006999999999999999	0.7888	0.1972	66.6591336655	10.3657341266	28.1973191243	7.2943362730	1.2534763855	0.1704377434	0.4165307984	0.0413147040	96.5264599737	17.8718228470
0.006999999999999999	0.0075	0.7884	0.1971	69.8799884205	7.5450144684	25.2318587390	6.2974896542	1.2310445007	0.0749220012	0.4227199633	0.0392219252	96.7656116235	13.9566480490
0.0005	0.005	0.7956	0.1989	58.6039776040	7.3263868214	31.0877196444	7.9254279470	1.6011164171	0.1578630140	0.4889440278	0.0246201215	91.7817576933	15.4342979039
0.006999999999999999	0.008	0.7879999999999999	0.19699999999999998	71.7600280305	1.8768185723	24.6783560602	3.0249099626	1.2418811600	0.1124467250	0.4008103195	0.0339500378	98.0810755702	5.0481252977
0.006999999999999999	0.0085	0.7876	0.1969	67.3912833450	14.8717517615	29.5015906580	10.4166664982	1.2185823425	0.1309452340	0.3740731271	0.0195655939	98.4855294726	25.4389290876
0.006999999999999999	0.009000000000000001	0.7872	0.1968	64.8621213387	6.5332371860	30.7776083650	5.4188685322	1.2099130150	0.1859856162	0.4042762519	0.0534273723	97.2539189706	12.1915187067
0.006999999999999999	0.0095	0.7868	0.1967	63.3253618052	8.0780956900	33.0093202729	6.4163202583	1.1181265104	0.2212479631	0.3589715647	0.0501223016	97.8117801532	14.7657862130
0.006999999999999999	0.01	0.7864	0.1966	67.3263711054	7.6497422919	29.3604917279	4.9953847963	1.0129025482	0.1906631297	0.3530299664	0.0591761848	98.0527953479	12.8949664027
0.0075	0.0	0.794	0.1985	74.0546002219	2.3089953780	0.0000000000	0.0000000000	4.8921014912	0.2300073222	1.4164522811	0.0575750704	80.3631539942	2.5965777706
0.0075	0.0005	0.7936	0.1984	74.1400428443	0.5840377965	6.4684242944	0.6083278196	3.7874124384	0.1710243211	1.1241999141	0.0557690124	85.5200794912	1.4191589496
0.0075	0.001	0.7932	0.1983	73.9706671865	2.5088776619	9.7293584343	0.9699211763	3.1475077045	0.1372384933	0.9397627998	0.0468522645	87.7872961251	3.6628895960
0.0075	0.0015	0.7928	0.1982	73.2566325506	3.5045478637	12.1985046094	1.4121896613	2.7204349600	0.2483088956	0.8260059488	0.0757351498	89.0015780688	5.2407815704
0.0075	0.002	0.7924	0.1981	70.7262628748	4.4418764164	14.9282327652	2.3586845387	2.5326356537	0.1934632344	0.7938222913	0.0772653721	88.9809535850	7.0712895616
0.0005	0.0055	0.7952	0.1988	60.6180685367	4.1738712444	29.0701240864	2.0910677589	1.6231148355	0.1430038348	0.5133293376	0.0166551796	91.8246367962	6.4245980177
0.0075	0.0025	0.792	0.198	71.6299016339	2.8080395240	16.1892725399	2.2409571292	2.2620442700	0.1418342777	0.7116301813	0.0428612070	90.7928486251	5.2336921379
0.0075	0.003	0.7916	0.1979	71.2905464835	5.1555233788	18.3309466504	2.5521153496	2.0593987404	0.1945660546	0.6216397235	0.0569381644	92.3025315978	7.9591429474
0.0075	0.0035	0.7912	0.1978	68.1895529337	5.6144566958	21.2538560917	6.0576117857	1.9802911273	0.2971532922	0.6020819624	0.0984630587	92.0257821151	12.0676848324
0.0075	0.004	0.7908	0.1977	71.6202402773	3.2342913156	20.7752430743	3.2082409275	1.6821746289	0.1544360453	0.5143196040	0.0407771569	94.5919775845	6.6377454453
0.0075	0.0045	0.7904	0.1976	71.3835370407	2.0806401426	19.8021880882	2.3425037264	1.7166352056	0.2471579497	0.5443989454	0.1012017605	93.4467592799	4.7715035792
0.0075	0.005	0.79	0.1975	69.2849092377	6.1779819943	22.1384051144	4.7894253766	1.5955897208	0.1399019016	0.5146909538	0.0637771146	93.5335950267	11.1710863871
0.0075	0.0055	0.7896	0.1974	67.9202426186	10.7986767793	24.2256140167	8.5867672694	1.5513761507	0.2442616669	0.5094920553	0.0579506816	94.2067248413	19.6876563972
0.0075	0.006	0.7892	0.1973	70.0409103913	9.6720820317	24.8342627188	7.7469729205	1.3580501481	0.0763983715	0.4379453090	0.0258063686	96.6711685672	17.5212596923
0.0075	0.0065	0.7888	0.1972	69.9258798643	11.7749956364	25.3612136086	6.7246536930	1.3406031266	0.2100751747	0.4324988439	0.0169795315	97.0601954434	18.7267040356
0.0075	0.006999999999999999	0.7884	0.1971	67.3046330530	7.8847271365	26.1203224486	7.4458828513	1.3166541095	0.2230099187	0.4213583470	0.0307760231	95.1629679581	15.5843959296
0.0005	0.006	0.7948	0.1987	59.7141278603	5.1593195481	30.9941075677	2.6751561539	1.5262351011	0.2478184539	0.5026839739	0.0673381142	92.7371545030	8.1496322701
0.0075	0.0075	0.7879999999999999	0.19699999999999998	68.6502788763	7.4498263152	25.1406295152	6.4604721744	1.3330174651	0.1305021770	0.4362123428	0.0363543771	95.5601381994	14.0771550437
0.0075	0.008	0.7876	0.1969	68.3969701831	8.2863543160	28.1557894030	7.7949300349	1.2357042642	0.2022070688	0.4036573354	0.0538729033	98.1921211857	16.3373643230
0.0075	0.0085	0.7872	0.1968	68.7396464248	6.0908855993	26.6089774888	5.3840591785	1.2186907091	0.0859488511	0.4063805679	0.0330814193	96.9736951906	11.5939750482
0.0075	0.009000000000000001	0.7868	0.1967	67.8230252178	7.8855012127	29.1824585784	5.5923106769	1.1337312999	0.0757035091	0.3728352941	0.0229930600	98.5120503902	13.5765084587
0.0075	0.0095	0.7864	0.1966	69.0780958231	5.1928013868	26.2500177257	3.8460953801	1.1731767398	0.1655413131	0.3864514569	0.0340581821	96.8877417455	9.2384962621
0.0075	0.01	0.7859999999999999	0.1965	68.2463134037	6.1199347097	27.4579539223	5.5625907693	1.0683862441	0.0868324141	0.3694931451	0.0112363603	97.1421467152	11.7805942534
0.008	0.0	0.7936	0.1984	73.0570651535	2.0871605104	0.0000000000	0.0000000000	4.7841683642	0.1758207152	1.3743659597	0.0458673495	79.2155994774	2.3088485751
0.008	0.0005	0.7932	0.1983	73.1473384542	1.4036936775	6.6016938508	0.4887707189	3.7179494520	0.3358535113	1.0962248887	0.0847943601	84.5632066457	2.3131122678
0.008	0.001	0.7928	0.1982	73.1105045321	2.2157177564	10.1124871336	0.7889751185	3.1270264183	0.2859937091	0.9070840091	0.0818603574	87.2571020931	3.3725469414
0.008	0.0015	0.7924	0.1981	72.5395787408	2.6129206005	13.1230515194	0.6060407486	2.7903314127	0.2992389202	0.8276151317	0.1107162548	89.2805768046	3.6289165241
0.0005	0.0065	0.7944	0.1986	57.0062307570	10.4099639942	33.7396646747	8.2700210586	1.4008549525	0.1351233651	0.4550274041	0.0619777424	92.6017777883	18.8770861603
0.008	0.002	0.792	0.198	71.7693874697	2.6141238873	14.5245094091	2.6036928704	2.3901335834	0.2341685489	0.7393576400	0.0505702875	89.4233881022	5.5025555941
0.008	0.0025	0.7916	0.1979	70.8153285059	2.6048830838	16.8290685330	1.3576558496	2.2521829101	0.2453383296	0.6970237521	0.0739159401	90.5936037011	4.2817932031
0.008	0.003	0.7912	0.1978	72.4393421661	3.2894685786	17.8535250594	3.2598126357	2.0300313936	0.1418147364	0.6090138271	0.0393934391	92.9319124462	6.7304893898
0.008	0.0035	0.7908	0.1977	70.8014403058	4.1737907879	19.1802634915	4.4307124441	1.8698655686	0.2581555196	0.5816577182	0.0455239901	92.4332270841	8.9081827417
0.008	0.004	0.7904	0.1976	71.1734025347	6.2476275095	20.0547704914	4.4295148057	1.7003802166	0.1658290749	0.5357341145	0.0362463200	93.4642873572	10.8792177101
0.008	0.0045	0.79	0.1975	72.3638628177	6.2294282708	20.5461487921	3.7684325967	1.6966957524	0.2066305150	0.5192709359	0.0427581270	95.1259782981	10.2472495095
0.008	0.005	0.7896	0.1974	68.2825434909	9.6486922199	23.2581757552	7.0803339849	1.6495562843	0.1833613996	0.5082542223	0.0606432052	93.6985297527	16.9730308096
0.008	0.0055	0.7892	0.1973	68.1349058854	8.2399040184	24.5086628958	6.5404751641	1.5747833349	0.0437113818	0.4981039919	0.0456852611	94.7164561080	14.8697758254
0.008	0.006	0.7888	0.1972	68.0253098716	7.0512460243	24.3454374748	6.5161566811	1.4833219301	0.1287486344	0.4769370479	0.0186350401	94.3310063244	13.7147863799
0.008	0.0065	0.7884	0.1971	69.9325220470	6.3938644262	24.4080724643	4.3534749581	1.3558828163	0.1151271510	0.4402971916	0.0355807549	96.1367745192	10.8980472902
0.0005	0.006999999999999999	0.794	0.1985	61.8846120029	6.0594848276	30.6182976308	4.2006409927	1.3051672506	0.1382927575	0.4372026092	0.0206031341	94.2452794935	10.4190217119
0.008	0.006999999999999999	0.7879999999999999	0.19699999999999998	67.8643879008	10.2526098075	25.5256304560	8.7967453589	1.3057090835	0.1099787992	0.4276712952	0.0313736333	95.1233987355	19.1907075989
0.008	0.0075	0.7876	0.1969	67.9513401101	8.3577478119	27.3677459212	7.4242104565	1.2568357499	0.1944962700	0.4013054527	0.0438311747	96.9772272339	16.0202857131
0.008	0.008	0.7872	0.1968	63.3341174097	3.9532859228	30.6181274271	2.9960466260	1.2604118475	0.1961661640	0.4180161980	0.0587134861	95.6306728823	7.2042121989
0.008	0.0085	0.7868	0.1967	68.9567250308	11.0485229320	26.7031001768	6.6625506919	1.1464101913	0.2665266616	0.3739493438	0.0860784463	97.1801847427	18.0636787318
0.008	0.009000000000000001	0.7864	0.1966	65.6353317838	7.4756973204	30.2070853086	6.6188505384	1.1178014106	0.0928822456	0.3819952582	0.0455037910	97.3422137612	14.2329338954
0.008	0.0095	0.7859999999999999	0.1965	70.1269568485	7.7012610579	27.0358485584	7.4226569047	1.1031719205	0.1901924789	0.3702358449	0.0325001294	98.6362131723	15.3466105709
0.008	0.01	0.7856	0.1964	65.8294646678	10.0381440543	30.1900649310	7.6934740544	1.0615591487	0.1491486553	0.3534013163	0.0493769699	97.4344900638	17.9301437339
0.0085	0.0	0.7932	0.1983	73.9063587817	2.8918473193	0.0000000000	0.0000000000	4.8159197761	0.3365011490	1.3886010390	0.0770150993	80.1108795968	3.3053635676
0.0085	0.0005	0.7928	0.1982	74.6587369266	1.9885505328	6.7977686005	0.7694975762	3.6800211443	0.1304643776	1.0725822788	0.0313833994	86.2091089502	2.9198958860
0.0085	0.001	0.7924	0.1981	74.6523966613	1.7035659438	9.5994929534	0.2075844213	3.1761164851	0.0982769699	0.9538740958	0.0547866612	88.3818801956	2.0642139962
0.0005	0.0075	0.7936	0.1984	60.5311163274	9.1753544144	32.1576205789	6.6995581939	1.2902126607	0.1371381701	0.4191302476	0.0366816511	94.3980798146	16.0487324295
0.0085	0.0015	0.792	0.198	72.3940545571	0.2049340899	12.2155249870	0.5332959899	2.7263951226	0.2462239718	0.8390031951	0.0656289662	88.1749778618	1.0500830178
0.0085	0.002	0.7916	0.1979	74.4784922426	3.4461497246	14.6264614708	1.4259265611	2.4504937759	0.2207474056	0.7311879424	0.0452485102	92.2866354317	5.1380722015
0.0085	0.0025	0.7912	0.1978	72.1093464549	1.8321720649	16.0197495793	1.9227622761	2.2565175738	0.1526971053	0.6815508398	0.0621554879	91.0671644478	3.9697869342
0.0085	0.003	0.7908	0.1977	72.0951563374	3.3449724395	17.8843319428	1.1797267556	2.0590736407	0.1205071600	0.6197829740	0.0486932721	92.6583448949	4.6938996272
0.0085	0.0035	0.7904	0.1976	71.2784697877	3.8151495623	18.8173890416	2.8756927210	1.8643388724	0.1418922231	0.5816577182	0.0569424699	92.5418554199	6.8896769763
0.0085	0.004	0.79	0.1975	70.6921462093	5.3079232735	19.9472017052	3.3370389274	1.8166575713	0.1853764444	0.5795534021	0.0345672479	93.0355588879	8.8649058932
0.0085	0.0045	0.7896	0.1974	72.7675263730	2.9650929558	19.3137032517	1.6874913927	1.7359244592	0.0855297369	0.5335060152	0.0589239704	94.3506600991	4.7970380558
0.0085	0.005	0.7892	0.1973	68.5817436280	7.7733916565	22.7536917638	5.6031045758	1.6816327959	0.1855552543	0.5347438482	0.0628058451	93.5518120359	13.6248573317
0.0085	0.0055	0.7888	0.1972	68.8743015824	11.6000968286	24.1542986346	9.1395123519	1.5741331353	0.1265588201	0.5175379697	0.0365980137	95.1202713220	20.9027660143
0.0085	0.006	0.7884	0.1971	70.1357124529	6.6623772416	22.8546226029	3.8762368875	1.5074876804	0.0891044932	0.4950094094	0.0315431322	94.9928321456	10.6592617545
0.0005	0.008	0.7932	0.1983	56.6837829806	6.8961986523	35.5896095135	4.5066119791	1.2829520989	0.2261841077	0.4239577963	0.0781816722	93.9803023893	11.7071764113
0.0085	0.0065	0.7879999999999999	0.19699999999999998	69.0376388923	6.0104352224	25.2960255625	4.2349458429	1.3142700444	0.1299687318	0.4355934263	0.0358877648	96.0835279255	10.4112375619
0.0085	0.006999999999999999	0.7876	0.1969	71.8140712440	3.6220188022	24.6400602107	2.5010738253	1.2873951293	0.1310617676	0.4177686314	0.0111542421	98.1592952154	6.2653086372
0.0085	0.0075	0.7872	0.1968	69.5116492003	7.1899075936	27.3554912493	7.2075429563	1.2394970950	0.2052574274	0.3969730373	0.0517858194	98.5036105819	14.6544937967
0.0085	0.008	0.7868	0.1967	69.4702865174	8.4763407138	25.0718671898	7.2760051362	1.2142476787	0.1787937137	0.4050189517	0.0592951716	96.1614203376	15.9904347353
0.0085	0.0085	0.7864	0.1966	67.8061178438	5.2721025863	27.2172857834	5.8312495185	1.2147895117	0.1805336709	0.3920217053	0.0653669583	96.6302148442	11.3492527340
0.0085	0.009000000000000001	0.7859999999999999	0.1965	64.1982049902	8.9026623033	29.8600398098	7.5716822382	1.1399081957	0.1322132839	0.4062567846	0.0249367284	95.6044097803	16.6314945538
0.0085	0.0095	0.7856	0.1964	68.3251138434	3.2156367647	27.0887819327	3.5366124842	1.1575719504	0.0904029429	0.3928881884	0.0356650594	96.9643559149	6.8783172512
0.0085	0.01	0.7852	0.1963	64.3947532134	8.3517359279	33.9478238925	5.6862246790	1.0442204937	0.1780465438	0.3531537497	0.0247393239	99.7399513493	14.2407464746
0.009000000000000001	0.0	0.7928	0.1982	72.4810067665	0.2336957646	0.0000000000	0.0000000000	4.6401491616	0.1792848571	1.3543130654	0.0790718563	78.4754689935	.4920524780
0.009000000000000001	0.0005	0.7924	0.1981	72.4592687141	0.0052641094	6.5659510579	0.4076934354	3.6280051795	0.2081715207	1.0555001836	0.0740824167	83.7087251351	.6952114822
0.0005	0.0085	0.7928	0.1982	59.2953684353	7.9716580854	33.7127724781	5.9593483375	1.2015687873	0.0470944807	0.3917741388	0.0560452719	94.6014838395	14.0341461755
0.009000000000000001	0.001	0.792	0.198	72.0085060455	1.8112058414	9.6095349762	1.4104697247	3.2049419990	0.2262273005	0.9568448950	0.0714820414	85.7798279157	3.5193849080
0.009000000000000001	0.0015	0.7916	0.1979	72.9362981960	2.5363674671	13.0347157598	0.7013391927	2.6442532449	0.0989675972	0.8268724319	0.0258111181	89.4421396326	3.3624853751
0.009000000000000001	0.002	0.7912	0.1978	71.8515090008	1.0630517860	14.5568481265	1.5979977035	2.4548284397	0.1507793325	0.7443089720	0.0538740409	89.6074945390	2.8657028629
0.009000000000000001	0.0025	0.7908	0.1977	73.1530748846	4.1057049115	16.3737734329	1.9594301617	2.1542195096	0.2303369096	0.6731335755	0.0585200516	92.3542014026	6.3539920344
0.009000000000000001	0.003	0.7904	0.1976	71.8201095918	2.7103149817	17.3381480264	1.5489533364	2.1180250675	0.2081564018	0.6423115343	0.0637088477	91.9185942200	4.5311335676
0.009000000000000001	0.0035	0.79	0.1975	73.5084316569	3.2290104627	18.3988579570	2.5514036270	1.9032424794	0.1905152516	0.5915603820	0.0591181568	94.4020924753	6.0300474981
0.009000000000000001	0.004	0.7896	0.1974	71.7660663784	6.1905660697	20.8960877551	3.9187692199	1.6791403643	0.1017584816	0.5310303492	0.0639613587	94.8723248470	10.2750551299
0.009000000000000001	0.0045	0.7892	0.1973	69.9476179167	4.8194832866	22.7090983746	4.1692564108	1.5904964909	0.0732308052	0.5034266737	0.0195968939	94.7506394559	9.0815673965
0.009000000000000001	0.005	0.7888	0.1972	66.7065346963	6.3894850411	25.6907281185	3.4714872259	1.6025251828	0.2496570642	0.5207563355	0.0409690929	94.5205443331	10.1515984241
0.009000000000000001	0.0055	0.7884	0.1971	66.6567183263	5.7543606938	25.5511610224	4.9209192966	1.5395641920	0.1367148407	0.4982277752	0.0570478533	94.2456713159	10.8690426844
0.0005	0.009000000000000001	0.7924	0.1981	62.3646606588	5.7459814230	31.5503335070	7.0476563832	1.1909488612	0.0929757584	0.3984584369	0.0333838759	95.5044014639	12.9199974405
0.009000000000000001	0.006	0.7879999999999999	0.19699999999999998	67.7233924780	10.3643512985	24.8516235040	8.5816810853	1.4865729279	0.1471131486	0.4869634951	0.0464832244	94.5485524050	19.1396287568
0.009000000000000001	0.0065	0.7876	0.1969	68.8435060082	8.8381104097	25.2858133360	5.9554990028	1.3670445754	0.1498330303	0.4353458597	0.0684180198	95.9317097793	15.0118604626
0.009000000000000001	0.006999999999999999	0.7872	0.1968	70.8138189189	8.1586228658	24.6095937348	4.7575130207	1.2251927047	0.1421171581	0.4192540309	0.0259130216	97.0678593893	13.0841660662
0.009000000000000001	0.0075	0.7868	0.1967	64.2878744561	11.7031194607	30.7481631118	10.8069857740	1.2845775978	0.1210982014	0.4138075658	0.0333213971	96.7344227315	22.6645248332
0.009000000000000001	0.008	0.7864	0.1966	70.4811059512	5.4547414751	25.3685323710	4.1925408022	1.1766444708	0.2544216838	0.3816239083	0.0735551980	97.4079067013	9.9752591591
0.009000000000000001	0.0085	0.7859999999999999	0.1965	66.9830910288	3.9169978408	27.3765965175	3.4949678959	1.2135974792	0.1245780397	0.4078659675	0.0253438557	95.9811509930	7.5618876321
0.009000000000000001	0.009000000000000001	0.7856	0.1964	71.2863196399	6.6408339398	29.0976970981	4.4396486892	1.0156117131	0.1367732378	0.3428797360	0.0676948665	101.7425081871	11.2849507333
0.009000000000000001	0.0095	0.7852	0.1963	68.5515518886	12.2146788850	28.5414711589	10.3736457091	1.0819320682	0.1168459244	0.3621899305	0.0597882300	98.5371450462	22.7649587485
0.009000000000000001	0.01	0.7848	0.1962	66.6123364695	8.7722786143	30.2899745474	6.3836734966	1.0433535610	0.1464683453	0.3463456683	0.0213625731	98.2920102462	15.3237830293
0.0095	0.0	0.7924	0.1981	73.1868896327	1.3215343354	0.0000000000	0.0000000000	4.8056249497	0.1543688113	1.3700335443	0.1362484737	79.3625481267	1.6121516204
0.0	0.002	0.7984	0.1996	0.0000000000	0.0000000000	35.6268841404	1.3654808980	4.8161365092	0.3880284351	1.3273283064	0.0911186338	41.7703489560	1.8446279669
0.0005	0.0095	0.792	0.198	52.5635163100	10.0845459495	41.5200196727	7.7269888068	1.0522396216	0.1242204516	0.3536488829	0.0628380399	95.4894244872	17.9985932478
0.0095	0.0005	0.792	0.198	73.3345272382	3.2069263634	6.7737698681	0.6142348421	3.6288721123	0.2691400357	1.0517866847	0.0609717878	84.7889559033	4.1512730290
0.0095	0.001	0.7916	0.1979	72.7853394992	1.3082406409	10.0425333818	0.3068856676	3.0199602241	0.2517667330	0.9079504922	0.0338361142	86.7557835973	1.9007291557
0.0095	0.0015	0.7912	0.1978	72.2935160650	3.9839363668	13.2197272641	1.9146104642	2.5794500220	0.1289600708	0.8062006211	0.0581786769	88.8988939722	6.0856855787
0.0095	0.002	0.7908	0.1977	75.7903233178	5.2567354062	14.8463647491	2.5639282558	2.3465702129	0.1546773599	0.7154674635	0.0701448398	93.6987257433	8.0454858617
0.0095	0.0025	0.7904	0.1976	71.1432107954	3.3184710803	16.7337544186	3.4855001267	2.3546977074	0.2146450902	0.7082880322	0.0766441553	90.9399509536	7.0952604525
0.0095	0.003	0.79	0.1975	72.0785508808	5.8958097145	18.1059372589	2.6205794210	2.0391341875	0.2555435925	0.6205256738	0.0461205340	92.8441480010	8.8180532620
0.0095	0.0035	0.7896	0.1974	72.6334750502	3.8229354070	18.0974270701	2.1290568728	1.9603516741	0.1634245836	0.6152029920	0.0370689129	93.3064567864	6.1524857763
0.0095	0.004	0.7892	0.1973	74.2239758798	3.3221487505	19.1000975131	2.1009088153	1.8006193155	0.1400579423	0.5675464222	0.0418673104	95.6922391306	5.6049828185
0.0095	0.0045	0.7888	0.1972	70.9847041637	6.8567500966	21.4890777099	4.8807661568	1.6946367872	0.1435104324	0.5356103312	0.0458673495	94.7040289920	11.9268940353
0.0095	0.005	0.7884	0.1971	67.7544899695	7.6343657205	23.4103379308	5.6768846485	1.6120614430	0.0507146395	0.5188995860	0.0258775195	93.2957889293	13.3878425280
0.0005	0.01	0.7916	0.1979	54.5117892510	3.0953077722	39.6583307733	2.2424960764	1.1610396814	0.1174533911	0.3821190415	0.0309863989	95.7132787472	5.4862436386
0.0095	0.0055	0.7879999999999999	0.19699999999999998	70.7159976834	6.8423537248	21.7612335473	5.3634749716	1.5782510659	0.1191252032	0.4925337435	0.0263446223	94.5480160401	12.3512985219
0.0095	0.006	0.7876	0.1969	71.8035041352	6.9962233027	23.6801109153	5.1279181122	1.4142924101	0.2127712866	0.4493333724	0.0431363038	97.3472408330	12.3800490053
0.0095	0.0065	0.7872	0.1968	69.9636195385	5.0812592938	24.0113274630	4.0189336991	1.3443959574	0.1120562976	0.4457436568	0.0316691773	95.7650866157	9.2439184678
0.0095	0.006999999999999999	0.7868	0.1967	71.0903752515	12.7819194641	25.9268007555	9.0061992411	1.2459990906	0.1217581504	0.3980870870	0.0514104689	98.6612621846	21.9612873245
0.0095	0.0075	0.7864	0.1966	66.2358454796	8.9093586121	28.7115047309	8.3800558953	1.2229170062	0.2122170973	0.4010578861	0.0506635226	96.5713251028	17.5522951273
0.0095	0.008	0.7859999999999999	0.1965	68.3595324263	9.9645764671	29.0531037089	6.9544340857	1.1955002581	0.0741930597	0.3998200531	0.0337635822	99.0079564464	17.0269671947
0.0095	0.0085	0.7856	0.1964	69.3516329817	9.7734264040	28.8435828609	6.7665732399	1.1067480181	0.1559584664	0.3765487931	0.0566521957	99.6785126538	16.7526103060
0.0095	0.009000000000000001	0.7852	0.1963	65.4218761865	9.8288426563	30.8739437020	9.4185002213	1.2038444858	0.0879584343	0.3931357550	0.0459527885	97.8928001293	19.3812541004
0.0095	0.0095	0.7848	0.1962	69.0626980360	9.7234896500	26.5516188164	7.3454322271	1.1273376709	0.1138202141	0.3759298766	0.0381654241	97.1175843999	17.2209075153
0.0095	0.01	0.7844	0.1961	66.4314879507	6.3338080189	29.4643160311	5.2281221600	1.0505057561	0.1548306451	0.3588477814	0.0597625969	97.3051575193	11.7765234209
0.001	0.0	0.7992	0.1998	72.6370980590	2.3922920745	0.0000000000	0.0000000000	4.8582911141	0.2711431782	1.3933048044	0.0967393204	78.8886939775	2.7601745731
0.01	0.0	0.792	0.198	72.4653070620	0.0372522511	0.0000000000	0.0000000000	4.6192344091	0.2373959633	1.3451531014	0.0685790752	78.4296945725	.3432272896
0.01	0.0005	0.7916	0.1979	75.1593159652	3.0152694310	6.6272244172	0.3840946790	3.6869566063	0.2784423472	1.1150399500	0.0917019556	86.5885369387	3.7695084128
0.01	0.001	0.7912	0.1978	74.9491814592	1.3641848021	10.4595326324	1.3464986687	3.0858471129	0.2549047650	0.8939629795	0.0858367336	89.3885241840	3.0514249694
0.01	0.0015	0.7908	0.1977	71.9278941014	3.4640747634	12.9385506265	2.6651606153	2.7553290031	0.1564183094	0.8520004414	0.0376154612	88.4737741724	6.3232691493
0.01	0.002	0.7904	0.1976	73.6941108540	3.1888477952	14.1844422651	1.4168421502	2.4554786392	0.1285931165	0.7379960238	0.0404117872	91.0720277821	4.7746948491
0.01	0.0025	0.79	0.1975	73.7013568714	1.1947255427	16.0878310896	1.3222195284	2.2265000274	0.1906604197	0.6821697563	0.0542244320	92.6978577447	2.7618299228
0.01	0.003	0.7896	0.1974	73.5905531880	4.6259567478	17.4811191980	2.0962261645	1.9789907282	0.1395963633	0.6291905047	0.0482126015	93.6798536189	6.9099918771
0.01	0.0035	0.7892	0.1973	71.7020598909	7.0507113277	19.4331863023	4.9660292859	1.9062767440	0.1441388128	0.5925506484	0.0719418476	93.6340735856	12.2328212740
0.01	0.004	0.7888	0.1972	71.3412686056	4.2125734068	19.8508663681	2.7958592533	1.7031977480	0.0749583562	0.5341249317	0.0269836234	93.4294576534	7.1103746397
0.01	0.0045	0.7884	0.1971	69.3625020079	8.8556302664	22.7387138316	4.9689028760	1.5800932980	0.1000650340	0.5039218069	0.0268287271	94.1852309444	13.9514269035
0.001	0.0005	0.7988	0.1997	73.5657959617	0.7918196794	6.7404099280	0.6033339500	3.6063318608	0.2349695629	1.0707255293	0.0413665929	84.9832632798	1.6714897852
0.01	0.005	0.7879999999999999	0.19699999999999998	70.7247532878	3.4517995768	21.5922211980	3.3303938381	1.5429235564	0.2377431672	0.5065212562	0.0614673510	94.3664192984	7.0814039331
0.01	0.0055	0.7876	0.1969	70.9104324849	8.2856060277	21.4921413778	5.8169561745	1.5706654043	0.1213113555	0.4869634951	0.0404557452	94.4602027621	14.2643293029
0.01	0.006	0.7872	0.1968	68.9419310786	10.4828092286	25.2745798868	8.3878643128	1.4580725138	0.1352161511	0.4739662487	0.0590040069	96.1485497279	19.0648936994
0.01	0.0065	0.7868	0.1967	72.6666859635	1.1408313773	21.3372559419	0.8748531030	1.2768835697	0.0645508425	0.4357172096	0.0331868540	95.7165426847	2.1134221768
0.01	0.006999999999999999	0.7864	0.1966	68.7586672206	5.9655781327	25.6583894011	5.4713610984	1.3090684479	0.1019406566	0.4117032498	0.0415543316	96.1378283194	11.5804342193
0.01	0.0075	0.7859999999999999	0.1965	69.1904090935	6.3219480756	24.9225984785	5.4221332125	1.2942222246	0.1147920935	0.4233388798	0.0252104980	95.8305686764	11.8840838796
0.01	0.008	0.7856	0.1964	69.5204048047	10.1672681568	26.8142432424	7.4096492743	1.2290939020	0.1189105005	0.3775390595	0.0518473256	97.9412810086	17.7476752572
0.01	0.0085	0.7852	0.1963	66.6875139005	6.8007767829	27.6889204461	5.8395850778	1.1604978484	0.1441551063	0.3821190415	0.0543102659	95.9190512365	12.8388272329
0.01	0.009000000000000001	0.7848	0.1962	66.8426994408	6.3739309411	28.1368967839	5.1729095405	1.1545376858	0.1504093963	0.3836044411	0.0493235672	96.5177383516	11.7465734451
0.01	0.0095	0.7844	0.1961	67.0800065122	8.5223597714	28.3700759567	6.4207698721	1.0906013957	0.0666023587	0.3706071948	0.0338034941	96.9112910594	15.0435354963
0.001	0.001	0.7984	0.1996	70.8995634587	4.9990483899	10.2687341998	3.2993099274	3.2873006099	0.1855608235	0.9884096360	0.0595807989	85.4440079044	8.5434999397
0.01	0.01	0.784	0.196	64.7238431724	7.2928220859	31.7074315920	4.5452957548	1.0768388383	0.0978463329	0.3626850637	0.0297595232	97.8707986664	11.9657236968
0.001	0.0015	0.7979999999999999	0.1995	69.3416697077	5.6301687673	14.0011327986	3.7363202328	2.7843712501	0.2488540605	0.8477918093	0.0282529785	86.9749655657	9.6435960391
0.001	0.002	0.7976	0.1994	70.3087111194	4.3882637009	15.7572953570	3.7595557475	2.5072778709	0.1875595023	0.7733980471	0.0629939030	89.3466823944	8.3983728537
0.001	0.0025	0.7972	0.1993	69.2420369678	3.8328616576	18.5447225928	4.5198241774	2.2646450683	0.3011987813	0.7116301813	0.0517609597	90.7630348102	8.7056455760
0.001	0.003	0.7968	0.1992	64.9439409524	6.5480883934	22.0238579733	5.4455497894	2.1110896055	0.1994998081	0.6459012499	0.0426907043	89.7247897811	12.2358286952
0.001	0.0035	0.7964	0.1991	68.7961049774	4.0567081580	21.1958166042	2.0455714325	1.9253492644	0.1621818940	0.5984922467	0.0479921751	92.5157630927	6.3124536596
0.0	0.0025	0.7979999999999999	0.1995	0.0000000000	0.0000000000	38.3118487032	3.1935245867	4.5157443124	0.3518784601	1.2336243497	0.0933802037	44.0612173653	3.6387832505
0.001	0.004	0.7959999999999999	0.19899999999999998	68.4561459922	6.5226826815	21.1355644676	4.7442558570	1.8226177339	0.2867113842	0.5632140067	0.0547116577	91.9775422004	11.6083615804
0.001	0.0045	0.7956	0.1989	62.3655664110	8.4550947015	26.2348695897	5.5490609194	1.7061236461	0.0911243852	0.5429135458	0.0271014761	90.8494731926	14.1223814822
0.001	0.005	0.7952	0.1988	59.9052415704	11.3054623793	29.9820759170	9.2136698054	1.6247403344	0.2170424611	0.5070163894	0.0539411199	92.0190742112	20.7901157657
0.001	0.0055	0.7948	0.1987	64.1550308029	8.1052871021	27.3035790977	7.7624966914	1.5000103855	0.1506110088	0.4956283259	0.0416206500	93.4542486120	16.0600154523
0.001	0.006	0.7944	0.1986	63.9762957059	11.0694974418	27.4744636886	10.0223469432	1.4899322923	0.0693830602	0.4931526600	0.0389899706	93.4338443468	21.2002174158
0.001	0.0065	0.794	0.1985	55.9280837444	12.0128542222	35.6762432354	10.4437634521	1.4422509912	0.1843919284	0.4592360363	0.0422244408	93.5058140073	22.6832340435
0.001	0.006999999999999999	0.7936	0.1984	62.8727876322	8.7398317858	30.1272597377	5.9051531817	1.3082015152	0.2090308161	0.4411636747	0.0517017217	94.7494125598	14.9057175053
0.001	0.0075	0.7932	0.1983	64.4702325618	6.3008857752	28.5629168346	4.9854896257	1.2746078712	0.1228527364	0.4268048121	0.0598456083	94.7345620797	11.4690737456
0.001	0.008	0.7928	0.1982	61.5497856134	7.9917066668	31.6381586553	7.5542215337	1.1711177746	0.0928812341	0.3817476916	0.0433658669	94.7408097349	15.6821753015
0.001	0.0085	0.7924	0.1981	58.3087023930	6.1130459426	34.9190066370	6.4542099445	1.2802429341	0.1642665990	0.4114556832	0.0570875903	94.9194076473	12.7886100764
0.0	0.003	0.7976	0.1994	0.0000000000	0.0000000000	41.1785908985	2.5039322058	4.0526938589	0.3479567447	1.1553933052	0.0847003442	46.3866780626	2.9365892947
0.001	0.009000000000000001	0.792	0.198	63.5442519156	7.8463184011	29.8515296210	7.3383970579	1.1665663777	0.0781021728	0.3866990235	0.0270901664	94.9490469378	15.2899077982
0.001	0.0095	0.7916	0.1979	60.9800674917	5.3266820889	32.7201440578	4.3716076119	1.1289631698	0.1731108081	0.3760536599	0.0436770907	95.2052283792	9.9150775996
0.001	0.01	0.7912	0.1978	53.1576897407	8.5530173267	40.5987066345	5.6611236300	1.1161759117	0.1066340494	0.3644180299	0.0621012307	95.2369903168	14.3828762368
0.0015	0.0	0.7988	0.1997	73.4734092392	2.1281269380	0.0000000000	0.0000000000	4.8233970710	0.4071891149	1.3845161902	0.0586058689	79.6813225004	2.5939219218
0.0015	0.0005	0.7984	0.1996	72.3240097218	1.0580271078	7.0299265506	1.0447875836	3.7569614256	0.2394616315	1.1095934849	0.0683454211	84.2204911829	2.4106217440
0.0015	0.001	0.7979999999999999	0.1995	71.4092000191	3.4259823444	10.2673725696	1.2148321889	3.2129611269	0.3162986039	0.9471897977	0.0618103939	85.8367235133	5.0189235311
0.0015	0.0015	0.7976	0.1994	69.7897151198	3.0430559493	13.4593741804	1.2170993883	2.8455983754	0.4117225535	0.8456874932	0.1059851075	86.9403751688	4.7778629986
0.0015	0.002	0.7972	0.1993	70.4925788121	4.1063973722	16.2188879969	1.8373462198	2.4730340273	0.2550060976	0.7381198071	0.0820622587	89.9226206434	6.2808119483
0.0015	0.0025	0.7968	0.1992	65.2739366636	8.5267081618	20.3499038386	6.1122262368	2.2685462657	0.1422179325	0.6998707679	0.0512552545	88.5922575358	14.8324075856
0.0015	0.003	0.7964	0.1991	68.2010257946	5.4553322100	19.6221124934	4.7428857722	2.1201923993	0.0749878034	0.6543185142	0.0142517534	90.5976492015	10.2874575390
0.0	0.0035	0.7972	0.1993	0.0000000000	0.0000000000	41.7331148000	2.2687316744	3.9006555284	0.3603817375	1.0953584056	0.0880912780	46.7291287340	2.7172046899
0.0015	0.0035	0.7959999999999999	0.19899999999999998	71.5130596025	5.7292799869	19.2022197786	3.1976167364	1.9295755616	0.1190719583	0.5924268651	0.0505690755	93.2372818078	9.0965377571
0.0015	0.004	0.7956	0.1989	69.8135665939	4.8499179378	20.6501432991	3.5724395471	1.8092886429	0.1945914027	0.5623475236	0.0535144847	92.8353460595	8.6704633723
0.0015	0.0045	0.7952	0.1988	67.0899697862	7.7899893931	23.3647233188	7.5783661114	1.7038479476	0.2384415742	0.5456367784	0.0446759972	92.7041778310	15.6514730759
0.0015	0.005	0.7948	0.1987	67.3870565015	7.7413509861	23.1677975503	6.4599375773	1.6820662623	0.1558710966	0.5268217171	0.0531109692	92.7637420312	14.4102706292
0.0015	0.0055	0.7944	0.1986	63.4859818586	9.7343212137	27.7495129902	8.6263881567	1.5260183679	0.1598847637	0.4976088587	0.0517585915	93.2591220754	18.5723527256
0.0015	0.006	0.794	0.1985	63.3899721275	7.0997567250	28.6250412128	5.1555074202	1.4786621666	0.1930179085	0.4754516483	0.0588323669	93.9691271552	12.5071144206
0.0015	0.0065	0.7936	0.1984	64.4980089620	12.3085160180	28.9725973229	8.8983264270	1.3629266448	0.1338818278	0.4509425553	0.0664410817	95.2844754850	21.4071653545
0.0015	0.006999999999999999	0.7932	0.1983	62.4766720118	12.0045588359	29.4238075325	9.2995465070	1.3491640875	0.1507939740	0.4518090384	0.0424127174	93.7014526702	21.4973120343
0.0015	0.0075	0.7928	0.1982	63.3649129838	7.2509976238	29.9830971397	5.6340435209	1.3024580857	0.1514054671	0.4300231779	0.0489055263	95.0804913871	13.0853521381
0.0015	0.008	0.7924	0.1981	64.6722152981	8.0587768985	29.3448329805	8.0070321723	1.1689504427	0.0744963386	0.3978395204	0.0401287049	95.5838382417	16.1804341143
0.0	0.004	0.7968	0.1992	0.0000000000	0.0000000000	44.9446898450	1.4927515062	3.6008051646	0.4189832018	1.0042538982	0.1208890784	49.5497489078	2.0326237864
0.0015	0.0085	0.792	0.198	62.5998543084	9.7470728925	31.0446580891	7.4673604477	1.2077456831	0.1577424573	0.4073708343	0.0635884815	95.2596289149	17.4357642790
0.0015	0.009000000000000001	0.7916	0.1979	62.4488956116	7.7797082273	31.7544078341	7.4418323298	1.1173679443	0.1409822309	0.3777866261	0.0471456768	95.6984580161	15.4096684648
0.0015	0.0095	0.7912	0.1978	60.8910018606	7.1698192827	35.2172036522	6.2700648731	1.1515034212	0.1149981469	0.3953638544	0.0357165762	97.6550727884	13.5905988789
0.0015	0.01	0.7908	0.1977	54.7388311310	7.0787092390	39.9420604675	8.0519485598	1.0688197104	0.0514877044	0.3527823998	0.0273109832	96.1024937087	15.2094564864
0.002	0.0	0.7984	0.1996	73.7466444805	0.8953475225	0.0000000000	0.0000000000	4.8898257927	0.2360985534	1.3899626553	0.0438856746	80.0264329285	1.1753317505
0.002	0.0005	0.7979999999999999	0.1995	72.6591380287	2.4614030262	6.5445053821	0.5530312250	3.8375861711	0.2617295305	1.1222193813	0.0679181259	84.1634489632	3.3440819076
0.002	0.001	0.7976	0.1994	71.1564951607	5.5509430783	11.1514109809	3.5360979699	3.1834854135	0.2491852997	0.9535027459	0.0427122337	86.4448943010	9.3789385816
0.002	0.0015	0.7972	0.1993	68.7734611729	3.6261560528	14.4314079438	2.0382330745	2.7305130532	0.1037484356	0.8632647215	0.0518555997	86.7986468914	5.8199931626
0.002	0.002	0.7968	0.1992	71.2262380786	7.0570434310	15.7901446857	4.1023249164	2.5356699183	0.3369245480	0.7743883134	0.0608701773	90.3264409960	11.5571630727
0.002	0.0025	0.7964	0.1991	70.6855040267	2.2806309933	16.8896610772	2.2901163372	2.2611773373	0.0542413501	0.7051934498	0.0514890909	90.5415358910	4.6764777715
0.0	0.0045	0.7964	0.1991	0.0000000000	0.0000000000	46.3507432366	2.6686634232	3.4044448974	0.4076735688	0.9742983400	0.1070031975	50.7294864740	3.1833401895
0.002	0.003	0.7959999999999999	0.19899999999999998	68.7556480467	8.2508874457	19.2784710702	5.5581524234	2.1053461760	0.0618984821	0.6626119952	0.0381332929	90.8020772881	13.9090716441
0.002	0.0035	0.7956	0.1989	68.5880838933	9.6976977862	21.2902796998	7.9573985977	1.7643165067	0.1356677041	0.5770777361	0.0936757456	92.2197578359	17.8844398336
0.002	0.004	0.7952	0.1988	71.1051692038	3.4711260889	20.6101454118	2.5795992169	1.7080742447	0.2612570912	0.5531875596	0.0641928298	93.9765764199	6.3761752268
0.002	0.0045	0.7948	0.1987	67.4806508935	9.4116500635	23.7444479426	8.7851063211	1.7295308302	0.1907781488	0.5456367784	0.0335687890	93.5002664447	18.4211033224
0.002	0.005	0.7944	0.1986	67.0818180165	5.4160282557	24.0627290033	3.9055039240	1.5786845322	0.2454091608	0.4968661589	0.0667530630	93.2200977109	9.6336944035
0.002	0.0055	0.794	0.1985	66.5262900123	6.2375459536	25.5247794371	5.9945676461	1.5237426694	0.1333964154	0.4868397118	0.0535144847	94.0616518306	12.4190244998
0.002	0.006	0.7936	0.1984	69.3594828339	5.8955142815	23.7391716255	3.7321573572	1.4353155292	0.1287329451	0.4679008671	0.0544196205	95.0018708557	9.8108242043
0.002	0.0065	0.7932	0.1983	65.8155764677	6.3630093434	27.5898618486	5.4268915301	1.4466940215	0.2316603032	0.4654252012	0.0606260217	95.3175575390	12.0821871984
0.002	0.006999999999999999	0.7928	0.1982	66.6835889744	6.9176496532	26.3837978935	5.2992638333	1.3434206580	0.1285697361	0.4374501758	0.0460061073	94.8482577017	12.3914893299
0.002	0.0075	0.7924	0.1981	62.8290096101	5.6283417519	30.5091970106	5.7996967338	1.2812182334	0.1820398792	0.4103416335	0.0700792777	95.0297664876	11.6801576426
