# Supplementary material for: Multipressure Sampling for Improving the Performance of MOF-based Electronic Noses
Source: ACS Sens. 2024 Jul 12;9(7):3531–9. doi: 10.1021/acssensors.4c00199 (PMC11287752; doi:10.1021/acssensors.4c00199)
Supplement: Supplementary file 2 — se4c00199_si_002.zip [file se4c00199_si_002.zip › Multiplex_Adsorption_Data/Benzene_1bar/IRMOF-1_v2_EQeq.csv]

benzene_comp	CO2_comp	N2_comp	O2_comp	benzene_mass	benzene_error	CO2_mass	CO2_error	N2_mass	N2_error	O2_mass	O2_error	total_mass	total_error
0.0	0.0	0.8	0.2	0.0000000000	0.0000000000	0.0000000000	0.0000000000	6.1503909362	0.2342763135	1.9511460197	0.2153006949	8.1015369559	.4495770084
0.0	0.0005	0.7996	0.1999	0.0000000000	0.0000000000	0.0471427881	0.0429522125	6.1631246649	0.2858599233	1.8566016705	0.1219780866	8.0668691235	.4507902224
0.0	0.005	0.7959999999999999	0.19899999999999998	0.0000000000	0.0000000000	0.3685708891	0.0610117864	5.9875811199	0.1861006612	1.8243942549	0.0927869196	8.1805462639	.3398993672
0.002	0.008	0.792	0.198	826.3532499686	19.0081950838	0.4157136773	0.2088644587	1.1651361711	0.3919061239	0.5870061241	0.1314177949	828.5211059411	19.7403834613
0.002	0.0085	0.7916	0.1979	842.6853935584	34.6053625301	0.4414279253	0.1581523686	1.0441657490	0.3528124132	0.5153186506	0.1843834281	844.6863058833	35.3007107400
0.002	0.009000000000000001	0.7912	0.1978	846.5625354812	21.8231458793	0.3471423491	0.1119765101	0.8995469737	0.4345489015	0.4945396727	0.1606041596	848.3037644767	22.5302754505
0.002	0.0095	0.7908	0.1977	811.9013935074	29.1537673264	0.6057133992	0.1329107009	1.3797904540	0.2558801244	0.6680441377	0.1349194248	814.5549414983	29.6774775765
0.002	0.01	0.7904	0.1976	811.6530536980	51.3487764945	0.7057132528	0.3450401610	1.5589722071	0.5465007725	0.7033684001	0.2181891619	814.6211075580	52.4585065899
0.0025	0.0	0.7979999999999999	0.1995	839.5253961873	28.2183644938	0.0000000000	0.0000000000	1.2178901898	0.6504003108	0.6119408976	0.2377718015	841.3552272747	29.1065366061
0.0025	0.0005	0.7976	0.1994	831.5861245245	31.0636885909	0.0285713868	0.0202030213	1.1223872250	0.2689814685	0.5880450730	0.1869415245	833.3251282093	31.5398146052
0.0025	0.001	0.7972	0.1993	867.8310663034	28.2551744299	0.0585713428	0.0789728842	0.8158681854	0.4246975023	0.4592154104	0.2480108324	869.1647212420	29.0068556488
0.0025	0.0015	0.7968	0.1992	838.6739454121	60.1424479730	0.0799998829	0.0455352975	0.9768588976	0.6719219937	0.5558376574	0.4285207649	840.2866418500	61.2884260291
0.0025	0.002	0.7964	0.1991	843.0984485476	8.2010962440	0.0999998536	0.0739552009	0.9186475666	0.2188980193	0.5122018039	0.1218009730	844.6292977717	8.6157504372
0.0	0.0055	0.7956	0.1989	0.0000000000	0.0000000000	0.4157136773	0.0472940604	6.1285616871	0.2702823856	1.8430953349	0.1781910934	8.3873706993	.4957675394
0.0025	0.0025	0.7959999999999999	0.19899999999999998	845.5742444028	38.6910018595	0.1614283352	0.0531458515	1.1287540893	0.5108217907	0.6244082843	0.3000674341	847.4888351116	39.5550369358
0.0025	0.003	0.7956	0.1989	833.6311268328	49.6605882017	0.1742854592	0.0897159742	1.1487642343	0.6173332832	0.5870061241	0.2684431636	835.5411826504	50.6360806227
0.0025	0.0035	0.7952	0.1988	825.2889364996	5.7438906063	0.1999997073	0.0823133669	1.1906036284	0.3423783940	0.5589545040	0.0443717545	827.2384943393	6.2129541217
0.0025	0.004	0.7948	0.1987	821.6423958285	28.0546798343	0.2914281449	0.2004889042	1.3661471733	0.4609769136	0.6441483132	0.1726031532	823.9441194599	28.8887488053
0.0025	0.0045	0.7944	0.1986	837.4601212416	48.9793996719	0.2285710940	0.0782459651	1.0896433513	0.6104605444	0.5807724308	0.2437791239	839.3591081177	49.9118853053
0.0025	0.005	0.794	0.1985	841.2232295784	43.4341270367	0.2599996195	0.1016595476	1.0050550110	0.3694170017	0.4644101549	0.1100697584	842.9526943638	44.0152733444
0.0025	0.0055	0.7936	0.1984	835.8889918349	12.4875621168	0.2714281742	0.0404060426	1.1578597548	0.2475987117	0.5599934529	0.1146427260	837.8782732168	12.8902095971
0.0025	0.006	0.7932	0.1983	828.7378189551	45.6983978437	0.4142851079	0.2635700749	1.3488656845	0.9134837280	0.6909010134	0.3107134689	831.1918707609	47.1861651155
0.0025	0.0065	0.7928	0.1982	873.4592572906	36.7153920269	0.5142849616	0.3951744022	0.9886830742	0.4409817497	0.5786945330	0.2269193770	875.5409198594	37.7784675558
0.0025	0.006999999999999999	0.7924	0.1981	814.6305973315	16.8935748550	0.5399992096	0.0840795282	1.4953035639	0.4074711956	0.7023294512	0.2720697509	817.3682295562	17.6571953297
0.0	0.006	0.7952	0.1988	0.0000000000	0.0000000000	0.4071422612	0.0511100504	5.9784855995	0.6400196612	1.8254332037	0.0652473139	8.2110610644	.7563770255
0.0025	0.0075	0.792	0.198	852.8952006217	41.0729495707	0.3657137504	0.3345903356	1.1032866320	0.6030158580	0.5984345620	0.2163809058	854.9626355661	42.2269366701
0.0025	0.008	0.7916	0.1979	840.1589161094	27.3098622710	0.4228565239	0.0825114740	1.0368893326	0.3721390821	0.5558376574	0.1815041039	842.1744996233	27.9460169310
0.0025	0.0085	0.7912	0.1978	847.6800646236	23.7685198165	0.4199993853	0.3372634072	1.0259747081	0.5506689799	0.5319418328	0.2869154760	849.6579805498	24.9433676796
0.0025	0.009000000000000001	0.7908	0.1977	839.2111703060	42.1163647735	0.6157133845	0.4782102517	1.2442671992	0.3350116148	0.6254472332	0.1447983187	841.6965981229	43.0743849587
0.0025	0.0095	0.7904	0.1976	834.4394982533	30.0760334897	0.5071421149	0.2256958715	1.0596281338	0.2827522151	0.5444092196	0.2084536453	836.5506777216	30.7929352216
0.0025	0.01	0.79	0.1975	866.6045717343	34.5927217293	0.5242849469	0.2525943286	0.9322908473	0.2952333648	0.5371365773	0.1771217428	868.5982841058	35.3176711655
0.003	0.0	0.7976	0.1994	832.8987778030	50.8244119377	0.0000000000	0.0000000000	1.1396687139	0.3954867849	0.5454481684	0.1222256145	834.5838946853	51.3421243371
0.003	0.0005	0.7972	0.1993	842.3508950396	18.9093250460	0.0214285401	0.0255550252	1.1678648273	0.6400144908	0.6005124597	0.2414835506	844.1407008667	19.8163781126
0.003	0.001	0.7968	0.1992	829.7489167507	32.0581428658	0.0657141895	0.0408081027	1.2479054073	0.3090657318	0.6077851020	0.1553567345	831.6703214495	32.5633734348
0.003	0.0015	0.7964	0.1991	832.9190504405	29.4215255746	0.0585713428	0.0209955956	1.0823669349	0.1747665855	0.5381755262	0.0762336493	834.5981642444	29.6935214050
0.0	0.0065	0.7948	0.1987	0.0000000000	0.0000000000	0.4828564361	0.0410076545	6.0139581293	0.5042430544	1.8150437148	0.1588742764	8.3118582802	.7041249853
0.003	0.002	0.7959999999999999	0.19899999999999998	845.1814620512	12.3356063230	0.1099998390	0.0795906737	0.9986881467	0.1538837343	0.5599934529	0.1363202304	846.8501434898	12.7054009614
0.003	0.0025	0.7956	0.1989	838.3039697777	13.9485708883	0.1114284083	0.0345229380	1.0659949981	0.1080186400	0.5132407528	0.1214104136	839.9946339369	14.2125228799
0.003	0.003	0.7952	0.1988	843.6483438399	30.0892930076	0.1528569191	0.0596588070	0.9832257619	0.3662412710	0.4945396727	0.2022510897	845.2789661936	30.7174441753
0.003	0.0035	0.7948	0.1987	847.3075549095	38.3852199828	0.1757140285	0.1093952097	0.9486627842	0.3741610136	0.5111628550	0.1789406624	848.9430945772	39.0477168685
0.003	0.004	0.7944	0.1986	839.5304643467	33.6320299102	0.2157139700	0.1140710603	1.1369400577	0.4374557678	0.5745387374	0.1938802234	841.4576571118	34.3774369617
0.003	0.0045	0.794	0.1985	846.3876839827	14.8661702290	0.1899997219	0.0642697452	0.9486627842	0.1407427094	0.5153186506	0.1014558995	848.0416651394	15.1726385831
0.003	0.005	0.7936	0.1984	832.1284175778	25.6877196886	0.3399995024	0.2408484865	1.1733221396	0.4608476819	0.5423313218	0.1749140735	834.1840705416	26.5643299305
0.003	0.0055	0.7932	0.1983	861.5870939519	24.0845151357	0.2142854006	0.1487359547	0.8859036930	0.3193758320	0.5194744461	0.1541010241	863.2067574916	24.7067279465
0.003	0.006	0.7928	0.1982	855.1986790582	34.6417402182	0.2399996487	0.1582039764	0.8440642988	0.4555975162	0.4571375126	0.2174358946	856.7398805183	35.4729776054
0.003	0.0065	0.7924	0.1981	839.4620441951	18.9321051099	0.4571421881	0.1010151066	1.0669045502	0.3826436921	0.6181745909	0.1817418304	841.6042655243	19.5975057390
0.0	0.006999999999999999	0.7944	0.1986	0.0000000000	0.0000000000	0.5242849469	0.1587191324	6.0858127409	0.2934570693	1.8898480351	0.2213131853	8.4999457229	.6734893870
0.003	0.006999999999999999	0.792	0.198	839.4341693186	31.0166161400	0.3742851665	0.1137844492	1.0659949981	0.4030701213	0.5059681105	0.1499257610	841.3804175937	31.6833964715
0.003	0.0075	0.7916	0.1979	864.9346132199	48.5862354575	0.3271423783	0.2965649388	0.9204666707	0.5249494429	0.4675270015	0.3151973005	866.6497492704	49.7229471397
0.003	0.008	0.7912	0.1978	841.8972947754	12.8459095626	0.3299995170	0.1599487373	0.9823162099	0.3767346569	0.5142797017	0.1691924363	843.7238902040	13.5517853931
0.003	0.0085	0.7908	0.1977	858.6653000715	45.5072640943	0.3214281010	0.1080436727	0.7330989492	0.5101735723	0.4311637903	0.3064458968	860.1509909120	46.4319272361
0.003	0.009000000000000001	0.7904	0.1976	854.2965466892	43.7429679525	0.3785708745	0.1002037271	0.9031851818	0.4563232677	0.4706438482	0.2841938301	856.0489465937	44.5836887774
0.003	0.0095	0.79	0.1975	850.8273915962	41.0917204678	0.4928564215	0.2128520374	1.0532612695	0.5091737020	0.5007733661	0.2553025329	852.8742826533	42.0690487401
0.003	0.01	0.7896	0.1974	847.8118367674	34.2287117789	0.6128562459	0.3142073227	1.1887845243	0.5741456786	0.6431093643	0.3194425733	850.2565869019	35.4365073535
0.0035	0.0	0.7972	0.1993	862.6438051818	32.6202722708	0.0000000000	0.0000000000	0.8122299772	0.3731868880	0.4799943882	0.1613016254	863.9360295472	33.1547607842
0.0035	0.0005	0.7968	0.1992	872.1440699325	69.1119054843	0.0199999707	0.0106904340	0.8567980275	0.5084257632	0.4581764615	0.3530836896	873.4790443922	69.9841053711
0.0035	0.001	0.7964	0.1991	862.2788977067	35.6801537276	0.0599999122	0.0264960141	0.9932308344	0.5642918364	0.5371365773	0.2166999342	863.8692650306	36.4876415123
0.0	0.0075	0.794	0.1985	0.0000000000	0.0000000000	0.5599991804	0.1632824132	5.9484703820	0.4934099793	1.8597185172	0.1700832639	8.3681880796	.8267756564
0.0035	0.0015	0.7959999999999999	0.19899999999999998	847.6851327830	23.9930240603	0.0928570069	0.0792823807	0.9877735221	0.2406035949	0.4768775416	0.1165106027	849.2426408536	24.4294206386
0.0035	0.002	0.7956	0.1989	847.5432243205	18.8669242638	0.0842855909	0.0736233135	0.9950499385	0.3418463973	0.5309028840	0.1720268473	849.1534627339	19.4544208219
0.0035	0.0025	0.7952	0.1988	852.7380876811	19.2231523734	0.1342855177	0.0887094399	0.8677126520	0.3287197100	0.5080460083	0.1741471741	854.2481318591	19.8147286974
0.0035	0.003	0.7948	0.1987	838.9653645763	11.5822977884	0.2071425540	0.0934594474	1.2942925617	0.4212944539	0.6327198754	0.2632787512	841.0995195674	12.3603304409
0.0035	0.0035	0.7944	0.1986	858.4879144934	31.1832384572	0.1485712111	0.0815161242	0.9568487526	0.5682655248	0.5246691906	0.1873567968	860.1180036477	32.0203769030
0.0035	0.004	0.794	0.1985	874.3994008549	20.4376340549	0.1271426711	0.0799998829	0.6457819528	0.4997738133	0.4020732213	0.2275843575	875.5743987001	21.2449921086
0.0035	0.0045	0.7936	0.1984	862.5247034365	56.5029607309	0.1999997073	0.1498296162	0.9168284625	0.4666134970	0.4851891327	0.1936573981	864.1267207390	57.3130612422
0.0035	0.005	0.7932	0.1983	821.9667580285	31.8126389901	0.3942851372	0.2146469998	1.2497245114	0.5724660173	0.6368756710	0.3380401877	824.2476433481	32.9377921949
0.0035	0.0055	0.7928	0.1982	852.6063155373	22.3868488028	0.2714281742	0.1202037325	0.8313305702	0.3550935920	0.4737606949	0.1468413772	854.1828349766	23.0089875045
0.0035	0.006	0.7924	0.1981	847.6344511892	22.4240332160	0.2728567435	0.1043540322	0.9741302414	0.1373875280	0.4883059794	0.0864265609	849.3697441535	22.7522013371
0.0	0.008	0.7936	0.1984	0.0000000000	0.0000000000	0.5928562751	0.0813155922	5.9075405399	0.4240893097	1.8877701373	0.2851039322	8.3881669523	.7905088341
0.0035	0.0065	0.792	0.198	857.2766244024	50.7102876394	0.2685710355	0.1410165099	0.9059138380	0.5011755578	0.5007733661	0.3244183422	858.9518826420	51.6768980493
0.0035	0.006999999999999999	0.7916	0.1979	863.4901877976	50.0733541060	0.3299995170	0.2504522849	0.9441150239	0.6722469577	0.4810333371	0.2857090564	865.2453356756	51.2817624050
0.0035	0.0075	0.7912	0.1978	871.1988582088	20.0937058548	0.2428567874	0.0782459651	0.6685207539	0.2134639399	0.4155795569	0.1199074858	872.5258153070	20.5053232456
0.0035	0.008	0.7908	0.1977	867.3901364376	19.7686348452	0.3228566703	0.1568566531	0.9241048789	0.2170306303	0.4768775416	0.1899203122	869.1139755284	20.3324424408
0.0035	0.0085	0.7904	0.1976	857.7555654635	43.8714308144	0.4128565386	0.2325366876	0.9432054719	0.4368350374	0.5142797017	0.1800711543	859.6259071757	44.7208736937
0.0035	0.009000000000000001	0.79	0.1975	864.3086955369	56.3413817458	0.6199990925	0.3848556251	0.8813559327	0.5126324415	0.4955786216	0.2488797680	866.3056291837	57.4877495804
0.0035	0.0095	0.7896	0.1974	858.5740732027	45.6792571969	0.4928564215	0.4057740495	1.0141505315	0.9146675345	0.5402534240	0.4079776492	860.6213335797	47.4076764301
0.0035	0.01	0.7892	0.1973	856.1590952600	15.8017829625	0.4442850640	0.1878772361	0.8504311632	0.0859033266	0.4945396727	0.0937129597	857.9483511599	16.1692764849
0.004	0.0	0.7968	0.1992	865.9330406170	55.4995549107	0.0000000000	0.0000000000	0.8913610052	0.6214310926	0.4883059794	0.2007081472	867.3127076016	56.3216941505
0.004	0.0005	0.7964	0.1991	856.4631848226	22.6742370363	0.0214285401	0.0127775126	0.7967675924	0.3003119934	0.4342806370	0.1383948562	857.7156615921	23.1257213985
0.0	0.0085	0.7932	0.1983	0.0000000000	0.0000000000	0.6342847859	0.1074375323	6.0348778263	0.6127978239	1.9075101662	0.0819124069	8.5766727784	.8021477631
0.004	0.001	0.7959999999999999	0.19899999999999998	848.0297676206	22.0600217038	0.0685713282	0.0642697452	1.0514421654	0.1536470065	0.5444092196	0.1035618919	849.6941903338	22.3815003474
0.004	0.0015	0.7956	0.1989	860.6418822282	46.4976447246	0.0642856202	0.0861890346	0.9040947339	0.6812635902	0.4467480237	0.2062254668	862.0570106060	47.4713228162
0.004	0.002	0.7952	0.1988	849.1371604443	15.7220283576	0.0942855763	0.0702182157	0.8777177246	0.1048157612	0.4342806370	0.0853204162	850.5434443822	15.9823827507
0.004	0.0025	0.7948	0.1987	861.4097083737	45.1088478137	0.1271426711	0.0834949589	0.9923212824	0.5948887593	0.5485650151	0.1630322362	863.0777373423	45.9502637681
0.004	0.003	0.7944	0.1986	857.0308186727	34.5955454673	0.1199998244	0.0305058932	0.8049535609	0.5349836376	0.4363585348	0.1817418304	858.3921305928	35.3427768285
0.004	0.0035	0.794	0.1985	875.6588384599	12.4449125622	0.1028569923	0.0915176796	0.7285511890	0.2028443813	0.4394753814	0.1078907281	876.9297220226	12.8471653512
0.004	0.004	0.7936	0.1984	865.8114047919	16.3671151764	0.1214283937	0.1361269922	0.6357768803	0.4536613654	0.3833721413	0.2136701393	866.9519822072	17.1705736733
0.004	0.0045	0.7932	0.1983	845.8960725232	13.2190829828	0.2242853860	0.1964165953	0.9086424941	0.2957596977	0.4571375126	0.1419981284	847.4861379159	13.8532574042
0.004	0.005	0.7928	0.1982	887.3941614954	17.1946552151	0.2414282181	0.1828122270	0.7685714790	0.2182166819	0.4135016591	0.1246045846	888.8176628516	17.7202887086
0.004	0.0055	0.7924	0.1981	860.0311690234	26.5799298372	0.2571424808	0.0875982130	0.8204159456	0.1190922867	0.4384364325	0.1154309157	861.5471638823	26.9020512526
0.0	0.009000000000000001	0.7928	0.1982	0.0000000000	0.0000000000	0.6214276619	0.0925818745	5.9230029247	0.5665158628	1.8119268681	0.2382253399	8.3563574547	.8973230772
0.004	0.006	0.792	0.198	879.1102549951	41.5427999961	0.2414282181	0.2651757182	0.8231446018	0.6780159931	0.4592154104	0.3289122512	880.6340432254	42.8149039586
0.004	0.0065	0.7916	0.1979	862.1978071567	39.2456592233	0.2999995609	0.1942013782	0.8795368286	0.3168898126	0.4831112349	0.2124136028	863.8604547811	39.9691640169
0.004	0.006999999999999999	0.7912	0.1978	841.1142641518	12.9497710409	0.3557137651	0.1778324977	1.1041961841	0.3701955044	0.6077851020	0.1797111317	843.1819592030	13.6775101747
0.004	0.0075	0.7908	0.1977	853.3411986468	38.3245901282	0.3199995316	0.2117754667	0.8286019141	0.4822993531	0.5101239061	0.2003205547	854.9999239986	39.2189855027
0.004	0.008	0.7904	0.1976	875.3826237739	18.5106734957	0.2557139114	0.1298034293	0.6403246405	0.3014118798	0.3563594701	0.1568227880	876.6350217959	19.0987115928
0.004	0.0085	0.79	0.1975	857.7783721807	37.2035819077	0.3228566703	0.0970586451	0.7012646276	0.3067982555	0.4270079947	0.1192575759	859.2295014733	37.7266963842
0.004	0.009000000000000001	0.7896	0.1974	840.1715865078	41.6250197366	0.3799994438	0.3071125059	0.8849941409	0.5570321292	0.5007733661	0.3262762715	841.9373534586	42.8154406432
0.004	0.0095	0.7892	0.1973	858.9693896341	44.2069445503	0.4714278814	0.2022321425	0.9350195035	0.3402065110	0.5049291616	0.1581661071	860.8807661806	44.9075493109
0.004	0.01	0.7888	0.1972	844.1982391322	27.2666672987	0.5071421149	0.1772807926	0.8968183175	0.3850059787	0.4862280816	0.2122712685	846.0884276462	28.0412253385
0.0045	0.0	0.7964	0.1991	845.7465618216	50.9750481488	0.0000000000	0.0000000000	1.0487135092	0.7599545480	0.5236302417	0.2907126782	847.3189055725	52.0257153750
0.0	0.0095	0.7924	0.1981	0.0000000000	0.0000000000	0.6771418660	0.1518321236	6.0239632018	0.2917720478	1.9334838885	0.1108125569	8.6345889563	.5544167283
0.0045	0.0005	0.7959999999999999	0.19899999999999998	870.2713850430	48.9122928092	0.0299999561	0.0427617361	1.0878242472	0.6851867524	0.5776555841	0.3033588440	871.9668648304	49.9436001417
0.0045	0.001	0.7956	0.1989	854.0431387204	39.0132002917	0.0371428028	0.0417963355	0.8831750368	0.4273694614	0.4446701259	0.1639565375	855.4081266859	39.6463226261
0.0045	0.0015	0.7952	0.1988	868.1123491487	50.3649291077	0.0599999122	0.0368116568	0.8167777375	0.4543610781	0.3916837324	0.1799032334	869.3808105308	51.0360050760
0.0045	0.002	0.7948	0.1987	873.2920080312	57.6559107764	0.0642856202	0.0372525306	0.7376467094	0.4853088799	0.4207743014	0.3525084848	874.5147146622	58.5309806717
0.0045	0.0025	0.7944	0.1986	863.4673810805	34.4483862801	0.1142855470	0.0619412905	0.8913610052	0.2895177172	0.5205133950	0.1324649652	864.9935410277	34.9323102530
0.0045	0.003	0.794	0.1985	862.9783037007	39.5902876213	0.1271426711	0.1518321236	0.9013660778	0.6089625860	0.4706438482	0.2751626279	864.4774562978	40.6262449588
0.0045	0.0035	0.7936	0.1984	867.8133277455	55.6142169250	0.1314283791	0.1044322293	0.8586171316	0.4885708577	0.4706438482	0.1890316047	869.2740171044	56.3962516167
0.0045	0.004	0.7932	0.1983	885.2275233621	54.4921873353	0.1914282912	0.1841469653	0.8195063936	0.8654310051	0.4477869726	0.3355274148	886.6862450195	55.8772927205
0.0045	0.0045	0.7928	0.1982	846.8387501672	61.4205444307	0.2985709916	0.3412337549	1.1232967770	0.4133811486	0.5755776863	0.2122509273	848.8361956221	62.3874102615
0.0045	0.005	0.7924	0.1981	857.3146355978	11.9240704377	0.2314282327	0.1227572549	0.8922705573	0.3999299416	0.4540206659	0.1995863818	858.8923550537	12.6463440160
0.0	0.001	0.7992	0.1998	0.0000000000	0.0000000000	0.0657141895	0.0139970638	6.1585769046	0.3755205442	1.8815364439	0.2156813860	8.1058275380	.6051989940
0.0	0.01	0.792	0.198	0.0000000000	0.0000000000	0.7742845810	0.0790761843	6.0530688673	0.2199536824	1.8347837438	0.1444699435	8.6621371921	.4434998102
0.0045	0.0055	0.792	0.198	863.8525611930	14.0468624712	0.2685710355	0.0603390891	0.8668031000	0.1580214168	0.5194744461	0.1677830087	865.5074097746	14.4330059858
0.0045	0.006	0.7916	0.1979	866.8579797031	54.5993752848	0.2971424222	0.2671997556	0.7867625199	0.7288911981	0.4612933082	0.3820959674	868.4031779534	55.9775622059
0.0045	0.0065	0.7912	0.1978	886.0992467748	38.1190198644	0.2371425101	0.1175947743	0.6339577762	0.2060170521	0.4020732213	0.2230814649	887.3724202824	38.6657131557
0.0045	0.006999999999999999	0.7908	0.1977	836.3704669757	42.5503368461	0.3714280278	0.4003054195	0.9322908473	0.8206357414	0.5412923729	0.3273859680	838.2154782237	44.0986639750
0.0045	0.0075	0.7904	0.1976	859.9830215093	23.1836057942	0.3714280278	0.2626392772	0.8540693714	0.5076702043	0.5246691906	0.2688449647	861.7331880991	24.2227602404
0.0045	0.008	0.79	0.1975	830.2734712461	30.9809357159	0.7057132528	0.5634723697	1.2979307699	0.9093628397	0.6711609844	0.3775489385	832.9482762532	32.8313198638
0.0045	0.0085	0.7896	0.1974	848.3135845457	27.4737557250	0.3428566410	0.1387993146	0.8386069866	0.2562678022	0.5028512639	0.1959623968	849.9978994372	28.0647852386
0.0045	0.009000000000000001	0.7892	0.1973	862.1471255630	50.2246293786	0.3171423930	0.1907233696	0.6748876183	0.2572987540	0.4114237613	0.2135690797	863.5505793356	50.8862205819
0.0045	0.0095	0.7888	0.1972	849.0712743724	14.1504371209	0.4614278961	0.2794451061	0.9241048789	0.2023543788	0.4477869726	0.1665432158	850.9045941200	14.7987798216
0.0045	0.01	0.7884	0.1971	850.1482582398	31.1663468101	0.5914277058	0.3388330373	0.9868639701	0.3934062324	0.5703829419	0.2475577806	852.2969328576	32.1461438604
0.0005	0.0	0.7996	0.1999	40.2462536063	9.4414599413	0.0000000000	0.0000000000	6.1794966017	0.1933220726	2.0269892888	0.0870239866	48.4527394968	9.7218060005
0.005	0.0	0.7959999999999999	0.19899999999999998	861.6605822628	40.3658083463	0.0000000000	0.0000000000	0.8822654848	0.3909592852	0.5090849572	0.2362780851	863.0519327048	40.9930457166
0.005	0.0005	0.7956	0.1989	871.8805256449	48.7041878245	0.0228571094	0.0291372117	0.8195063936	0.4189630129	0.4820722860	0.2692782365	873.2049614339	49.4215662856
0.005	0.001	0.7952	0.1988	874.6452065846	61.7011543798	0.0585713428	0.0581341719	0.9350195035	0.4025361282	0.5631102996	0.2841938301	876.2019077305	62.4460185100
0.005	0.0015	0.7948	0.1987	847.9765519471	29.1301179940	0.0628570509	0.0552544323	0.8995469737	0.4698925806	0.5122018039	0.3050053855	849.4511577756	29.9602703924
0.005	0.002	0.7944	0.1986	882.3386725177	34.2838839258	0.0714284669	0.0670058414	0.7922198322	0.2067225921	0.5288249862	0.2238350227	883.7311458030	34.7814473820
0.005	0.0025	0.794	0.1985	875.8640989146	31.4366589336	0.1214283937	0.1484612805	0.7194556685	0.6391608032	0.3906447835	0.2953540021	877.0956277603	32.5196350194
0.005	0.003	0.7936	0.1984	850.0392928132	40.0862431884	0.1757140285	0.1513474658	0.9586678567	0.6497385535	0.4924617749	0.2753038134	851.6661364733	41.1626330211
0.005	0.0035	0.7932	0.1983	861.2272546362	38.5253113842	0.1299998097	0.0245780362	0.7349180533	0.2653398881	0.4010342724	0.0845068537	862.4932067716	38.8997361622
0.005	0.004	0.7928	0.1982	854.5144775424	55.6842926017	0.1957139993	0.1180105497	0.9777684496	0.7770151466	0.5122018039	0.3432370158	856.2001617952	56.9225553138
0.005	0.0045	0.7924	0.1981	857.4489418212	61.0886456629	0.1928568606	0.1324800703	0.9259239830	0.5977244990	0.4529817170	0.1996728952	859.0207043818	62.0185231274
0.0005	0.0005	0.7992	0.1998	43.7863629306	7.6056407276	0.0328570948	0.0145686059	6.2777282227	0.5187668987	1.9085491151	0.1730528365	52.0054973632	8.3120290687
0.005	0.005	0.792	0.198	863.8829701493	36.3448250004	0.2128568313	0.0868494966	1.0205173958	0.2952669885	0.5132407528	0.0417652286	865.6295851292	36.7687067141
0.005	0.0055	0.7916	0.1979	852.2287376638	51.2466969783	0.2471424954	0.0831029616	0.8276923620	0.3797093845	0.4633712060	0.1896928354	853.7669437272	51.8992021598
0.005	0.006	0.7912	0.1978	854.6462496862	51.7464170227	0.2914281449	0.1712854040	0.8486120591	0.6679258773	0.5090849572	0.2285687563	856.2953748474	52.8141970603
0.005	0.0065	0.7908	0.1977	847.7814278112	38.1160649478	0.4114279692	0.4269104446	1.0541708215	0.8990387133	0.5236302417	0.4220434963	849.7706568436	39.8640576020
0.005	0.006999999999999999	0.7904	0.1976	862.6362029428	38.8091152959	0.3799994438	0.2008956583	0.8995469737	0.5032840044	0.4820722860	0.2202375615	864.3978216463	39.7335325201
0.005	0.0075	0.79	0.1975	851.1137426010	51.4006982119	0.3685708891	0.4104347083	0.8131395293	0.6412799911	0.4592154104	0.3232851043	852.7546684298	52.7756980156
0.005	0.008	0.7896	0.1974	843.8282634977	43.7488954200	0.3699994585	0.2606737837	0.9513914403	0.4003847694	0.5288249862	0.2428030452	845.6784793827	44.6527570183
0.005	0.0085	0.7892	0.1973	854.4131143549	48.4070071662	0.3585709038	0.2248624408	0.7403753656	0.5035797967	0.4186964036	0.2950761181	855.9307570279	49.4305255218
0.005	0.009000000000000001	0.7888	0.1972	862.1952730770	42.7553121100	0.4357136480	0.3708781710	0.9759493455	0.7190088029	0.5412923729	0.2758521811	864.1482284434	44.1210512650
0.005	0.0095	0.7884	0.1971	868.7889484255	25.5971883665	0.3528566264	0.2941049234	0.7103601481	0.4917102632	0.4342806370	0.2646853570	870.2864458370	26.6476889101
0.0005	0.001	0.7988	0.1997	38.6219085262	9.7693212266	0.0599999122	0.0389661764	5.9502894861	0.3170985949	1.8815364439	0.1056259030	46.5137343684	10.2310119009
0.005	0.01	0.7879999999999999	0.19699999999999998	846.3851499030	12.3636955917	0.5128563922	0.2174806215	0.9159189105	0.2287012507	0.4914228261	0.1207328351	848.3053480318	12.9306102990
0.0055	0.0	0.7956	0.1989	841.2206954987	23.4295071463	0.0000000000	0.0000000000	0.9468436801	0.3734882526	0.4768775416	0.1578928885	842.6444167204	23.9608882874
0.0055	0.0005	0.7952	0.1988	857.0916365852	22.4050388715	0.0142856934	0.0090350658	0.8804463807	0.3420012453	0.4966175705	0.1643510754	858.4829862298	22.9204262580
0.0055	0.001	0.7948	0.1987	861.5440145972	14.0795127657	0.0371428028	0.0106904340	0.7940389363	0.2884068922	0.4322027392	0.1469883215	862.8073990755	14.5255984134
0.0055	0.0015	0.7944	0.1986	877.7165111666	30.0494071475	0.0828570216	0.0726185510	0.8113204252	0.5318072334	0.4384364325	0.2514685600	879.0491250459	30.9053014919
0.0055	0.002	0.794	0.1985	861.9418651082	24.8034912112	0.0814284522	0.0368116568	0.6903500030	0.1857268753	0.3615542145	0.0993487239	863.0751977779	25.1253784672
0.0055	0.0025	0.7936	0.1984	853.6706290063	19.7108752227	0.1357140871	0.0349926594	1.0951006636	0.4147158385	0.5734997885	0.2547946698	855.4749435455	20.4153783904
0.0055	0.003	0.7932	0.1983	853.2727784953	44.1903926991	0.1571426271	0.0908012876	0.9504818882	0.1642238976	0.5381755262	0.0739334603	854.9185785368	44.5193513446
0.0055	0.0035	0.7928	0.1982	870.9505183994	27.1796083432	0.2057139846	0.1294886013	0.9495723362	0.2800711471	0.4955786216	0.1581934030	872.6013833418	27.7473614946
0.0055	0.004	0.7924	0.1981	855.9360962474	67.6524578938	0.1599997658	0.1848548851	0.8695317561	0.6441118541	0.4924617749	0.3697490514	857.4580895442	68.8511736844
0.0005	0.0015	0.7984	0.1996	43.5304208821	13.4530049606	0.1371426564	0.0891683640	6.1121897503	0.4596253674	1.9158217574	0.1488854001	51.6955750462	14.1506840921
0.0055	0.0045	0.792	0.198	852.1223063169	50.7096256015	0.3471423491	0.3499965723	1.0869146952	0.9379947031	0.5319418328	0.4761333995	854.0883051940	52.4737502764
0.0055	0.005	0.7916	0.1979	871.8222418121	18.8904475850	0.2557139114	0.0815161242	0.8413356427	0.1695771918	0.4425922281	0.1701340275	873.3618835943	19.3116749285
0.0055	0.0055	0.7912	0.1978	870.3220666368	18.0057416222	0.2885710062	0.1526899390	0.9914117303	0.4896398382	0.5205133950	0.2489491518	872.1225627683	18.8970205512
0.0055	0.006	0.7908	0.1977	883.2990887195	58.9810792168	0.2657138968	0.3821950311	0.7822147597	0.7834617558	0.3916837324	0.3624487535	884.7387011084	60.5091847572
0.0055	0.0065	0.7904	0.1976	858.7793336575	44.6034036379	0.4228565239	0.4340970683	1.1642266191	0.7504328044	0.6316809265	0.3817115763	860.9980977270	46.1696450869
0.0055	0.006999999999999999	0.79	0.1975	833.5475022031	16.5641762089	0.3257138090	0.1508071304	0.8831750368	0.3477487615	0.4924617749	0.0937129597	835.2488528238	17.1564450605
0.0055	0.0075	0.7896	0.1974	867.3521252423	40.2644928686	0.3299995170	0.2059123014	0.7494708860	0.5373720933	0.4384364325	0.2431761922	868.8700320778	41.2509534555
0.0055	0.008	0.7892	0.1973	835.8281739224	47.1292416070	0.5428563483	0.5889449274	1.2606391360	1.1042935782	0.6140187953	0.4625084946	838.2456882020	49.2849886072
0.0055	0.0085	0.7888	0.1972	849.1878420380	16.3998354514	0.5085706842	0.1471911774	1.1996991489	0.1833960084	0.6659662400	0.1219426845	851.5620781111	16.8523653217
0.0055	0.009000000000000001	0.7884	0.1971	833.7020810641	25.0970697884	0.4942849908	0.1693683274	0.9795875537	0.1364449337	0.5423313218	0.1401002453	835.7182849304	25.5429832948
0.0005	0.002	0.7979999999999999	0.1995	41.1838630909	10.9403777501	0.1585711965	0.0291372117	6.0203249936	0.3941793315	1.8908869840	0.1354623623	49.2536462650	11.4991566556
0.0055	0.0095	0.7879999999999999	0.19699999999999998	858.5563346449	33.9918294498	0.3928565679	0.1763574489	0.7512899901	0.4253515063	0.4560985637	0.2294548677	860.1565797666	34.8229932727
0.0055	0.01	0.7876	0.1969	858.7920040559	17.2844194098	0.4442850640	0.1599487373	0.7330989492	0.3905527945	0.4405143303	0.2171775981	860.4099023994	18.0520985397
0.006	0.0	0.7952	0.1988	862.4233402490	40.2407833114	0.0000000000	0.0000000000	0.7876720720	0.7787040484	0.4103848125	0.3709498602	863.6213971335	41.3904372200
0.006	0.0005	0.7948	0.1987	857.6339296385	17.6646621798	0.0171428321	0.0193780573	0.8495216111	0.3756086553	0.4560985637	0.1828550050	858.9566926454	18.2425038974
0.006	0.001	0.7944	0.1986	871.6727311105	3.4403433377	0.0499999268	0.0299659232	0.8376974345	0.3528968170	0.4685659504	0.0718003140	873.0289944222	3.8950063919
0.006	0.0015	0.794	0.1985	852.0437498465	47.8341822809	0.0685713282	0.0419911913	0.8749890684	0.2081741903	0.5516818618	0.1199794807	853.5389921049	48.2043271432
0.006	0.002	0.7936	0.1984	845.9872993920	44.4825780060	0.0899998683	0.0232115043	0.8549789234	0.5652117714	0.4758385927	0.2925042474	847.4081167764	45.3635055291
0.006	0.0025	0.7932	0.1983	856.3795601929	15.2802357623	0.1028569923	0.0465985216	0.8613457877	0.4528290523	0.5059681105	0.1809800064	857.8497310834	15.9606433426
0.006	0.003	0.7928	0.1982	848.8051960051	13.7253616195	0.2099996926	0.1932743974	1.1378496098	0.3972316923	0.6223303865	0.1764868083	850.7753756940	14.4923545175
0.006	0.0035	0.7924	0.1981	856.6684452773	46.3004456348	0.1514283498	0.1466355273	0.8695317561	0.7199930349	0.4675270015	0.3320087942	858.1569323847	47.4990829912
0.0005	0.0025	0.7976	0.1994	42.7093790631	9.1029757834	0.1971425686	0.0901697757	6.1958685385	0.2039182421	1.9802365887	0.1548556722	51.0826267589	9.5519194734
0.006	0.004	0.792	0.198	865.1956234277	44.8502679869	0.2557139114	0.2111964750	1.1305731934	0.5873086800	0.5786945330	0.2798304260	867.1606050655	45.9286035679
0.006	0.0045	0.7916	0.1979	856.2629925272	5.2928280936	0.1871425832	0.0991390067	0.8440642988	0.2334272784	0.4716827971	0.1020922588	857.7658822063	5.7274866375
0.006	0.005	0.7912	0.1978	865.3299296512	49.3621827352	0.2799995902	0.3873926046	0.9159189105	0.7794091540	0.5132407528	0.5070836974	867.0390889047	51.0360681912
0.006	0.0055	0.7908	0.1977	865.6568259310	20.5405778125	0.2599996195	0.1870498668	0.9040947339	0.3630195303	0.4654491037	0.2045014598	867.2863693881	21.2951486694
0.006	0.006	0.7904	0.1976	857.3602490322	39.7304861010	0.2428567874	0.0916959031	0.7285511890	0.2356705342	0.4051900680	0.1634818353	858.7368470766	40.2213343736
0.006	0.0065	0.79	0.1975	868.4848588629	23.6467770673	0.2457139261	0.1632824132	0.6530583692	0.4431525748	0.3979174257	0.2066019818	869.7815485839	24.4598140371
0.006	0.006999999999999999	0.7896	0.1974	823.8774541134	24.6256351530	0.4357136480	0.2886982764	1.1842367641	0.7409941387	0.6275251309	0.3723671678	826.1249296564	26.0276947359
0.006	0.0075	0.7892	0.1973	879.2724360951	35.0432836242	0.3071424076	0.2834189399	0.7176365644	0.3806842050	0.4041511191	0.1725280920	880.7013661862	35.8799148611
0.006	0.008	0.7888	0.1972	856.8483649352	12.4993079247	0.4042851226	0.2570789810	0.9059138380	0.4347772949	0.4862280816	0.2841938301	858.6447919774	13.4753580307
0.006	0.0085	0.7884	0.1971	872.6306132326	26.5468117506	0.2899995755	0.3187470825	0.7194556685	0.5062014653	0.3906447835	0.3087898733	874.0307132601	27.6805501717
0.0005	0.003	0.7972	0.1993	49.5564623804	41.3710015990	0.2585710501	0.0277009872	6.0157772334	0.3042529769	2.0155608510	0.1069663353	57.8463715149	41.8099218984
0.006	0.009000000000000001	0.7879999999999999	0.19699999999999998	853.6706290063	8.5158259748	0.3799994438	0.2606737837	0.8713508602	0.4185758121	0.4914228261	0.2365155230	855.4134021364	9.4315910936
0.006	0.0095	0.7876	0.1969	863.1252803226	27.8115660226	0.4357136480	0.3317235207	0.7876720720	0.4838748498	0.4612933082	0.1639302012	864.8099593508	28.7910945943
0.006	0.01	0.7872	0.1968	852.6367244935	23.7708053515	0.4528564800	0.1995093108	0.8758986205	0.2790175990	0.5049291616	0.0664927291	854.4704087556	24.3158249904
0.0065	0.0	0.7948	0.1987	879.1127890747	30.1080209039	0.0000000000	0.0000000000	0.7203652206	0.4149232483	0.3740216012	0.1826896429	880.2071758965	30.7056337951
0.0065	0.0005	0.7944	0.1986	847.0237379844	17.0178996349	0.0271428174	0.0166598382	0.8704413082	0.2145926095	0.4986954683	0.1015834903	848.4200175783	17.3507355729
0.0065	0.001	0.794	0.1985	856.7824788633	48.9477821042	0.0471427881	0.0249079575	0.9413863678	0.7488215555	0.5090849572	0.2823954063	858.2800929764	50.0039070235
0.0065	0.0015	0.7936	0.1984	889.0438473724	26.9423276168	0.0557142042	0.0774068420	0.8122299772	0.8326768908	0.4166185058	0.3900364141	890.3284100596	28.2424477637
0.0065	0.002	0.7932	0.1983	862.8414633975	13.6846215882	0.0928570069	0.0519025015	0.6476010569	0.2716258064	0.3802552946	0.0638425429	863.9621767559	14.0719924390
0.0065	0.0025	0.7928	0.1982	869.0752994302	41.2440725458	0.0985712843	0.1062917029	0.7967675924	0.2996501236	0.4488259215	0.1200154619	870.4194642284	41.7700298342
0.0065	0.003	0.7924	0.1981	850.6297333806	20.4880579422	0.1328569484	0.0709123170	0.9723111374	0.6505274946	0.5340197306	0.2713546757	852.2689211970	21.4808524295
0.0005	0.0035	0.7968	0.1992	43.2313994789	13.8987282940	0.2671424661	0.0667617391	5.9484703820	0.3484902107	1.9158217574	0.2050075479	51.3628340844	14.5189877917
0.0065	0.0035	0.792	0.198	875.9122464287	44.6145800821	0.1785711672	0.1788851764	0.7485613340	0.4496021660	0.4311637903	0.3525084848	877.2705427202	45.5955759093
0.0065	0.004	0.7916	0.1979	885.1489668918	64.7358371886	0.1414283644	0.1210159291	0.6539679212	0.6810935615	0.3522036745	0.2717521720	886.2965668519	65.8096988512
0.0065	0.0045	0.7912	0.1978	861.5161397206	53.0747285678	0.2142854006	0.2461122737	0.9259239830	0.3043725924	0.4706438482	0.2536908120	863.1269929524	53.8789042459
0.0065	0.005	0.7908	0.1977	859.3875127826	46.0266857471	0.2271425247	0.2023128578	0.8922705573	0.2730717012	0.5537597596	0.2153006949	861.0606856242	46.7173710010
0.0065	0.0055	0.7904	0.1976	882.5718078490	28.6576937591	0.2085711233	0.0978960950	0.6621538896	0.3818212390	0.4062290169	0.1855505712	883.8487618788	29.3229616643
0.0065	0.006	0.79	0.1975	849.7884189241	44.2793178394	0.3414280717	0.1452371020	1.0568994777	0.5003230773	0.5506429129	0.2089294966	851.7373893864	45.1338075153
0.0065	0.0065	0.7896	0.1974	857.6060547619	54.6492845542	0.3599994731	0.2979654570	0.9723111374	0.5717719365	0.5381755262	0.1547441047	859.4765408986	55.6737660524
0.0065	0.006999999999999999	0.7892	0.1973	848.9977860614	41.8289584480	0.4299993706	0.1980308353	1.0750905186	0.4588904160	0.5257081395	0.1926290819	851.0285840901	42.6785087812
0.0065	0.0075	0.7888	0.1972	862.6944867756	15.8416475158	0.3257138090	0.1806109428	0.7139983562	0.3078534732	0.3989563746	0.1293314028	864.1331553154	16.4594433346
0.0065	0.008	0.7884	0.1971	855.4900982223	27.0630855501	0.3657137504	0.1350432572	0.8440642988	0.2117205856	0.4841501838	0.1852012006	857.1840264553	27.5950505935
0.0005	0.004	0.7964	0.1991	38.3279552824	6.6574281318	0.3199995316	0.0713713012	5.9657518708	0.3076061452	1.9023154218	0.2332804677	46.5160221066	7.2696860459
0.0065	0.0085	0.7879999999999999	0.19699999999999998	863.4445743633	14.7504301165	0.3899994292	0.1652700994	0.8949992134	0.4788564778	0.4872670305	0.2212156175	865.2168400364	15.6157723112
0.0065	0.009000000000000001	0.7876	0.1969	857.4464077415	20.3565471494	0.3399995024	0.1881377547	0.9241048789	0.4910031198	0.4851891327	0.2227909563	859.1957012555	21.2584789802
0.0065	0.0095	0.7872	0.1968	857.4742826181	35.5398134565	0.5485706257	0.2389429020	1.0932815595	0.3130022203	0.5724608396	0.2045858947	859.6885956429	36.2963444735
0.0065	0.01	0.7868	0.1967	861.7290024144	38.5421221496	0.4285708013	0.1473574638	0.8577075795	0.3724768329	0.5101239061	0.0904303408	863.5254047013	39.1523867871
0.006999999999999999	0.0	0.7944	0.1986	855.9969141600	38.2122459407	0.0000000000	0.0000000000	0.7958580404	0.6337952887	0.4706438482	0.1653985753	857.2634160486	39.0114398047
0.006999999999999999	0.0005	0.794	0.1985	876.6395272992	38.6226898914	0.0228571094	0.0228571094	0.8695317561	0.4770563632	0.4758385927	0.3082440728	878.0077547574	39.4308474368
0.006999999999999999	0.001	0.7936	0.1984	841.9378400504	26.7509022546	0.0557142042	0.0455352975	1.0059645631	0.4338248624	0.5329807817	0.1120139172	843.5324995994	27.3422763317
0.006999999999999999	0.0015	0.7932	0.1983	864.2225368275	51.4305141814	0.0885712989	0.1483512684	1.0314320204	0.8176139352	0.5547987085	0.4176212708	865.8973388553	52.8141006558
0.006999999999999999	0.002	0.7928	0.1982	867.9045546143	38.1887325741	0.1299998097	0.0966371987	0.9113711503	0.7997978236	0.5236302417	0.3321648134	869.4695558160	39.4173324098
0.006999999999999999	0.0025	0.7924	0.1981	867.9501680487	24.9545915875	0.1528569191	0.0561338684	0.9168284625	0.2506537977	0.5059681105	0.2029117990	869.5258215408	25.4642910526
0.0	0.0015	0.7988	0.1997	0.0000000000	0.0000000000	0.0928570069	0.0755927840	6.0412446907	0.3601917976	1.9438733775	0.1423625383	8.0779750751	.5781471199
0.0005	0.0045	0.7959999999999999	0.19899999999999998	41.5082252910	13.3593162623	0.3614280424	0.0419911913	6.1067324380	0.5583019835	1.8493290283	0.1896473073	49.8257147997	14.1492567444
0.006999999999999999	0.003	0.792	0.198	850.2546895867	42.1608465953	0.1385712258	0.1553400837	0.9313812953	0.5311160932	0.5360976284	0.2673472095	851.8607397362	43.1146499817
0.006999999999999999	0.0035	0.7916	0.1979	846.7424551390	30.8816454774	0.1528569191	0.1620277272	0.7549281983	0.7818974097	0.4394753814	0.3847535100	848.0897156378	32.2103241243
0.006999999999999999	0.004	0.7912	0.1978	862.6640778193	30.0512748279	0.1757140285	0.1286029825	0.9259239830	0.2395836748	0.5267470884	0.1720519442	864.2924629192	30.5915134294
0.006999999999999999	0.0045	0.7908	0.1977	850.4574159618	56.2085279812	0.2328568020	0.1112451077	1.0232460519	0.4704767310	0.5599934529	0.2492091691	852.2735122686	57.0394589890
0.006999999999999999	0.005	0.7904	0.1976	853.9468436923	43.6660564808	0.2099996926	0.2077279329	0.7731192392	0.6788695647	0.4560985637	0.3145390961	855.3860611878	44.8671930745
0.006999999999999999	0.0055	0.79	0.1975	862.5373738349	64.1045933843	0.2342853714	0.2330626704	0.8913610052	0.7884300174	0.4841501838	0.3378357639	864.1471703953	65.4639218360
0.006999999999999999	0.006	0.7896	0.1974	861.8658427176	42.0569686506	0.2685710355	0.1450121025	0.8567980275	0.5701839518	0.4768775416	0.2737309953	863.4680893222	43.0458957002
0.006999999999999999	0.0065	0.7892	0.1973	869.1867989365	31.2674727336	0.2928567142	0.2747907987	0.9332003994	0.3912723336	0.4706438482	0.2667975443	870.8834998983	32.2003334102
0.006999999999999999	0.006999999999999999	0.7888	0.1972	851.4583774386	39.7917766600	0.3457137797	0.1187002724	0.8831750368	0.5065935454	0.4779164905	0.2162411829	853.1651827456	40.6333116607
0.006999999999999999	0.0075	0.7884	0.1971	881.3427792003	17.8838490418	0.2657138968	0.1664513182	0.6539679212	0.3634295006	0.3896058346	0.2282852308	882.6520668529	18.6420150914
0.0005	0.005	0.7956	0.1989	44.3869398167	18.1619483636	0.4142851079	0.0916959031	6.0366969304	0.3098677097	1.9085491151	0.0712570503	52.7464709701	18.6347690267
0.006999999999999999	0.008	0.7879999999999999	0.19699999999999998	844.4364426229	42.2821674632	0.4399993560	0.3902479106	0.9213762228	0.6169311239	0.5537597596	0.3236855237	846.3515779613	43.6130320214
0.006999999999999999	0.0085	0.7876	0.1969	869.4047297897	38.6887333100	0.3214281010	0.2381901085	0.7631141667	0.6461123815	0.4259690458	0.2839202306	870.9152411032	39.8569560306
0.006999999999999999	0.009000000000000001	0.7872	0.1968	864.5773079838	40.3133611409	0.3285709477	0.1995911273	0.7030837317	0.4165152552	0.4041511191	0.2467716868	866.0131137823	41.1762392102
0.006999999999999999	0.0095	0.7868	0.1967	875.5929523880	36.6917573895	0.3014281302	0.3449218467	0.6148571832	0.6108344601	0.3854500390	0.2830368330	876.8946877404	37.9305505293
0.006999999999999999	0.01	0.7864	0.1966	872.2175582434	27.4655850278	0.3485709184	0.2679319782	0.6639729937	0.4436153039	0.4010342724	0.2871260783	873.6311364279	28.4642583882
0.0075	0.0	0.794	0.1985	870.4437024618	14.6976184998	0.0000000000	0.0000000000	0.8731699643	0.3509975370	0.4571375126	0.0994356052	871.7740099387	15.1480516420
0.0075	0.0005	0.7936	0.1984	869.1133106255	13.7986165480	0.0157142627	0.0189521139	0.6994455235	0.2178676200	0.3896058346	0.0686021030	870.2180762463	14.1040383849
0.0075	0.001	0.7932	0.1983	866.5488219812	12.8762930230	0.0428570801	0.0486553184	0.7421944697	0.3242600882	0.4218132503	0.1567952534	867.7556867813	13.4060036830
0.0075	0.0015	0.7928	0.1982	867.4129431548	31.8841342310	0.1128569777	0.0635030807	1.0787287268	0.5093296551	0.5890840219	0.3025892944	869.1936128812	32.7595562612
0.0075	0.002	0.7924	0.1981	873.6873244625	46.7589878234	0.0857141603	0.0930216958	0.5948470382	0.4976970394	0.3418141856	0.1697529308	874.7096998466	47.5194594894
0.0005	0.0055	0.7952	0.1988	39.7267672702	8.9133435239	0.4528564800	0.1024593990	5.9093596440	0.4743852383	1.9137438596	0.1505006318	48.0027272538	9.6406887930
0.0075	0.0025	0.792	0.198	856.3871624319	48.6690006489	0.1185712550	0.0714855868	0.8540693714	0.5106274115	0.4145406080	0.2231588700	857.7743436663	49.4742725172
0.0075	0.003	0.7916	0.1979	862.6640778193	39.6694679833	0.1042855616	0.0457142188	0.6776162744	0.4215849775	0.3823331924	0.2236613501	863.8283128477	40.3604285297
0.0075	0.0035	0.7912	0.1978	853.7821285126	55.1574656198	0.1914282912	0.0690458759	1.0514421654	0.3016862249	0.6005124597	0.2123729456	855.6255114289	55.7405706662
0.0075	0.004	0.7908	0.1977	869.9571591617	46.6510253376	0.1828568752	0.1028569923	0.8731699643	0.4453276795	0.4550596148	0.2074362351	871.4682456160	47.4066462445
0.0075	0.0045	0.7904	0.1976	867.5776583345	33.8462915174	0.1728568899	0.1347406728	0.7230938767	0.4585802306	0.4301248414	0.2960111077	868.9037339425	34.7356235285
0.0075	0.005	0.79	0.1975	858.5208575293	21.2211706920	0.2928567142	0.1735579465	1.0005072508	0.3749296659	0.5215523439	0.2237578515	860.3357738382	21.9934161559
0.0075	0.0055	0.7896	0.1974	874.8935463941	28.4241536404	0.2114282620	0.1289199733	0.7958580404	0.3733819164	0.4405143303	0.2303937982	876.3413470268	29.1568493283
0.0075	0.006	0.7892	0.1973	860.4416899329	43.9466952664	0.2114282620	0.2013421388	0.7749383433	0.4486074452	0.4020732213	0.1631645999	861.8301297595	44.7598094503
0.0075	0.0065	0.7888	0.1972	879.3940719201	48.0378892900	0.2599996195	0.2949364346	0.6639729937	0.5568657658	0.3844110901	0.3503584609	880.7024556234	49.2400499513
0.0075	0.006999999999999999	0.7884	0.1971	862.9783037007	27.8821802121	0.3299995170	0.2709616084	0.7785765515	0.7114860057	0.4467480237	0.3444550405	864.5336277929	29.2090828667
0.0005	0.006	0.7948	0.1987	40.0663339485	4.4040934397	0.4442850640	0.0690458759	6.0248727538	0.5134387061	1.9656913042	0.1553011407	48.5011830705	5.1418791624
0.0075	0.0075	0.7879999999999999	0.19699999999999998	864.3644452900	43.3366789022	0.2814281595	0.1180105497	0.8349687784	0.2919987902	0.5038902128	0.1236305528	865.9847324407	43.8703187949
0.0075	0.008	0.7876	0.1969	848.1615397644	28.3978092026	0.4228565239	0.1291730059	0.9723111374	0.2694117112	0.5236302417	0.1228246769	850.0803376674	28.9192185966
0.0075	0.0085	0.7872	0.1968	865.7809958357	34.1996262767	0.3557137651	0.2520767168	0.6894404510	0.1518270962	0.4072679658	0.1019229515	867.2334180176	34.7054530412
0.0075	0.009000000000000001	0.7868	0.1967	858.9896622716	14.0296410330	0.2685710355	0.1127031660	0.6803449305	0.1902334139	0.4051900680	0.1675254751	860.3437683056	14.5001030880
0.0075	0.0095	0.7864	0.1966	861.7822180879	19.8066275109	0.5014278375	0.2823223143	0.8340592263	0.3223768624	0.4696048993	0.1303622132	863.5873100510	20.5416889008
0.0075	0.01	0.7859999999999999	0.1965	866.9593428907	41.3850763140	0.4271422320	0.1485712111	0.6794353785	0.1988239997	0.4363585348	0.0864265609	868.5022790360	41.8188980857
0.008	0.0	0.7936	0.1984	885.4403860559	9.9118038401	0.0000000000	0.0000000000	0.5648318207	0.1000341864	0.3407752367	0.0563719538	886.3459931133	10.0682099803
0.008	0.0005	0.7932	0.1983	872.1846152075	36.4851495787	0.0157142627	0.0189521139	0.7649332708	0.4078364842	0.4093458636	0.2267099803	873.3746086046	37.1386481571
0.008	0.001	0.7928	0.1982	868.1554285034	11.9310607604	0.0585713428	0.0330737713	0.8613457877	0.3590876460	0.4716827971	0.1397608323	869.5470284310	12.4629830100
0.008	0.0015	0.7924	0.1981	884.2519026822	70.2107621226	0.0499999268	0.0503051174	0.7076314919	0.5823861112	0.4083069147	0.3522389173	885.4178410156	71.1956922685
0.0005	0.0065	0.7944	0.1986	39.6988923937	5.3247858596	0.5742848737	0.0742856056	6.2240646519	0.2657760260	1.8493290283	0.1737251790	48.3465709476	5.8385726702
0.008	0.002	0.792	0.198	871.4345276198	35.7069233464	0.0957141456	0.0785583255	0.6639729937	0.2782694179	0.3563594701	0.1212680801	872.5505742292	36.1850191699
0.008	0.0025	0.7916	0.1979	881.6088575675	28.9749441857	0.0814284522	0.0294160431	0.6603347855	0.2419750356	0.3875279368	0.1579202316	882.7381487420	29.4042554960
0.008	0.003	0.7912	0.1978	871.7284808636	36.4040232748	0.1542854885	0.0962987136	0.9004565257	0.4621741745	0.5111628550	0.3027319511	873.2943857328	37.2652281140
0.008	0.0035	0.7908	0.1977	884.9791835527	47.8887678826	0.1885711526	0.1494477450	0.8877227971	0.6372942427	0.4924617749	0.2394906780	886.5479392773	48.9150005483
0.008	0.004	0.7904	0.1976	871.8019691746	9.5601581126	0.1442855031	0.0514284962	0.6712494101	0.2368750150	0.3896058346	0.1390795212	873.0071099224	9.9875411450
0.008	0.0045	0.79	0.1975	868.7737439473	34.2541119017	0.1285712404	0.0847564301	0.5993947984	0.3297750249	0.3625931634	0.2138721151	869.8643031495	34.8825154718
0.008	0.005	0.7896	0.1974	837.2928719821	19.5856564997	0.2142854006	0.2251526797	0.9204666707	0.6624536741	0.4467480237	0.2715614464	838.8743720771	20.7448242999
0.008	0.0055	0.7892	0.1973	869.7392283085	37.2286427562	0.2557139114	0.1923853855	0.6776162744	0.2638014554	0.4155795569	0.1124755150	871.0881380512	37.7973051121
0.008	0.006	0.7888	0.1972	866.5589582999	35.2742166783	0.2071425540	0.0663939030	0.6867117949	0.3658615870	0.4124627102	0.1541850563	867.8652753590	35.8606572246
0.008	0.0065	0.7884	0.1971	864.9320791402	44.9870507226	0.2728567435	0.0815161242	0.7749383433	0.2715648860	0.4509038193	0.1485951182	866.4307780463	45.4887268510
0.0005	0.006999999999999999	0.794	0.1985	38.8981232122	10.2507203841	0.5414277790	0.0905311790	5.9239124767	0.2940316034	1.8067321237	0.1884368045	47.1701955916	10.8237199710
0.008	0.006999999999999999	0.7879999999999999	0.19699999999999998	869.5390360131	44.1718354695	0.2985709916	0.2208329780	0.7867625199	0.4682912425	0.4446701259	0.1951012136	871.0690396505	45.0560609036
0.008	0.0075	0.7876	0.1969	866.4702655108	22.6076132388	0.2957138529	0.2188277270	0.7276416369	0.4167694120	0.4218132503	0.2342040617	867.9154342509	23.4774144395
0.008	0.008	0.7872	0.1968	862.2687613880	48.6859571889	0.3299995170	0.2616115746	0.6958073153	0.6274195236	0.3968784769	0.2862374906	863.6914466972	49.8612257777
0.008	0.0085	0.7868	0.1967	844.0259217134	31.2784690465	0.3828565825	0.2706903303	0.7949484884	0.4391695552	0.4488259215	0.2390576023	845.6525527058	32.2273865343
0.008	0.009000000000000001	0.7864	0.1966	886.3323821061	18.2331849831	0.2871424369	0.3411141203	0.5284497388	0.3926653220	0.3667489590	0.2215276834	887.5147232408	19.1884921088
0.008	0.0095	0.7859999999999999	0.1965	890.2373989055	24.8584635997	0.3799994438	0.2098392818	0.7149079083	0.3924967382	0.3896058346	0.1586567148	891.7219120922	25.6194563345
0.008	0.01	0.7856	0.1964	851.3848891276	32.3298414954	0.6885704208	0.2037602655	1.2269857103	0.5949443829	0.7168747357	0.1997377557	854.0173199944	33.3282838995
0.0085	0.0	0.7932	0.1983	861.6681845019	34.2505018221	0.0000000000	0.0000000000	0.8740795164	0.2554141343	0.4935007238	0.1661019034	863.0357647421	34.6720178598
0.0085	0.0005	0.7928	0.1982	856.7824788633	47.1551538586	0.0185714014	0.0171428321	0.9704920333	0.6096740324	0.5277860373	0.2476624046	858.2993283353	48.0296331277
0.0085	0.001	0.7924	0.1981	863.7258572086	33.9800844764	0.0485713575	0.0291372117	0.9031851818	0.5233079064	0.5360976284	0.2540139743	865.2137113763	34.7865435688
0.0005	0.0075	0.7936	0.1984	37.5373224197	4.1340028809	0.5928562751	0.2032387796	5.7802032534	0.4265013590	1.8524458749	0.1086881575	45.7628278231	4.8724311770
0.0085	0.0015	0.792	0.198	872.7269082608	58.1490499217	0.0442856495	0.0522161147	0.8031344568	0.3751326097	0.4155795569	0.2183276382	873.9899079240	58.7947262843
0.0085	0.002	0.7916	0.1979	872.3949438216	39.4664765691	0.1071427003	0.0808120853	0.6275909119	0.3821417733	0.3719437034	0.2705738891	873.5016211372	40.2000043168
0.0085	0.0025	0.7912	0.1978	875.4738506426	21.1654248333	0.0971427150	0.0193780573	0.7258225328	0.2178828082	0.3875279368	0.0423809654	876.6843438272	21.4450666642
0.0085	0.003	0.7908	0.1977	852.1324426356	48.5621087534	0.1285712404	0.1572724435	0.8276923620	0.6134994290	0.4955786216	0.3222818794	853.5842848596	49.6551625053
0.0085	0.0035	0.7904	0.1976	861.8709108770	15.1436534314	0.1414283644	0.0690458759	0.7412849176	0.3497224661	0.4779164905	0.2103711169	863.2315406495	15.7727928903
0.0085	0.004	0.79	0.1975	848.4174818129	52.3295483592	0.1914282912	0.1647258767	0.9077329421	0.8548937696	0.5620713507	0.4455334603	850.0787143969	53.7947014658
0.0085	0.0045	0.7896	0.1974	853.0168364468	17.4071140937	0.2328568020	0.0499795145	0.9186475666	0.2647405878	0.4602543593	0.1496374974	854.6285951747	17.8714716934
0.0085	0.005	0.7892	0.1973	864.3340363338	18.4539359437	0.2128568313	0.1748232703	0.6812544826	0.3855213359	0.4124627102	0.2076442747	865.6406103579	19.2219248246
0.0085	0.0055	0.7888	0.1972	865.8544841466	24.4915643739	0.2914281449	0.1792043295	0.8322401222	0.4099245222	0.4550596148	0.2319998699	867.4332120285	25.3126930955
0.0085	0.006	0.7884	0.1971	895.2295358910	34.6145913253	0.3199995316	0.3426661122	0.9377481596	0.9551491821	0.4799943882	0.3930249046	896.9672779704	36.3054315242
0.0005	0.008	0.7932	0.1983	46.8475311938	9.1820810076	0.6599990340	0.1824099010	6.0094103691	0.2736285709	1.8451732327	0.1484497645	55.3621138296	9.7865692440
0.0085	0.0065	0.7879999999999999	0.19699999999999998	861.0448008986	39.6626763535	0.4771421588	0.5084904212	1.1242063291	1.0090273771	0.6316809265	0.3399506821	863.2778303130	41.5201448339
0.0085	0.006999999999999999	0.7876	0.1969	863.9108450259	13.7791370059	0.2657138968	0.0702182157	0.7431040217	0.3155293599	0.4238911481	0.1252956857	865.3435540925	14.2901802672
0.0085	0.0075	0.7872	0.1968	876.9334805430	38.1490338241	0.2899995755	0.1710946630	0.6776162744	0.4556483564	0.3760994990	0.2259660101	878.2771958919	39.0017428536
0.0085	0.008	0.7868	0.1967	865.8570182263	37.8626614516	0.3142852543	0.0847564301	0.8295114661	0.2312910555	0.5038902128	0.0976832987	867.5047051595	38.2763922359
0.0085	0.0085	0.7864	0.1966	868.0312585987	11.3321663677	0.3642851811	0.1479104019	0.7349180533	0.4069511093	0.4467480237	0.2090327992	869.5772098568	12.0960606781
0.0085	0.009000000000000001	0.7859999999999999	0.1965	848.0221653815	64.5322916086	0.4914278522	0.3750803947	1.0896433513	0.5904555209	0.5610324018	0.2254303636	850.1642689868	65.7232578878
0.0085	0.0095	0.7856	0.1964	880.7878157486	54.3082651823	0.4128565386	0.3331232561	0.7149079083	0.5241861365	0.4550596148	0.2924304331	882.3706398103	55.4580050080
0.0085	0.01	0.7852	0.1963	869.2450827693	44.5369118409	0.4099993999	0.1720462535	0.6848926908	0.4323425321	0.3989563746	0.1893511078	870.7389312346	45.3306517343
0.009000000000000001	0.0	0.7928	0.1982	873.4187120156	7.6043403707	0.0000000000	0.0000000000	0.6539679212	0.1061334610	0.3667489590	0.0665576317	874.4394288958	7.7770314634
0.009000000000000001	0.0005	0.7924	0.1981	870.9353139213	26.4537597473	0.0242856787	0.0232115043	0.8577075795	0.5380859477	0.4955786216	0.2075402809	872.3128858011	27.2225974802
0.0005	0.0085	0.7928	0.1982	40.0992769844	8.3069497695	0.6499990486	0.1337067638	6.0412446907	0.1161380791	1.8742638017	0.1674481378	48.6647845254	8.7242427502
0.009000000000000001	0.001	0.792	0.198	873.3832349000	36.5406172037	0.0399999415	0.0539083847	0.6676112019	0.1808522513	0.4353195859	0.1850845972	874.5261656293	36.9604624369
0.009000000000000001	0.0015	0.7916	0.1979	866.1357669920	36.3693285063	0.0771427442	0.0354561585	0.7831243118	0.3943052366	0.4779164905	0.1618894418	867.4739505385	36.9609793432
0.009000000000000001	0.002	0.7912	0.1978	872.5951361170	29.2610101482	0.0614284815	0.0483185994	0.8167777375	0.3081543003	0.4467480237	0.2180307956	873.9200903597	29.8355138435
0.009000000000000001	0.0025	0.7908	0.1977	869.6885467147	16.5906535856	0.1085712697	0.0891683640	0.7403753656	0.4895519723	0.4373974837	0.2818904042	870.9748908337	17.4512643261
0.009000000000000001	0.003	0.7904	0.1976	872.3974779013	14.9470271117	0.1214283937	0.0717136116	0.6612443376	0.1932535915	0.3802552946	0.0744571986	873.5604059272	15.2864515134
0.009000000000000001	0.0035	0.79	0.1975	875.8564966755	36.4315724098	0.1199998244	0.0522161147	0.8095013211	0.4658824668	0.4384364325	0.2406776181	877.2244342535	37.1903486094
0.009000000000000001	0.004	0.7896	0.1974	857.9228147229	23.5923956709	0.1914282912	0.0455352975	0.9504818882	0.2850832703	0.5111628550	0.1273464878	859.5758877573	24.0503607265
0.009000000000000001	0.0045	0.7892	0.1973	866.3663682436	41.6459121291	0.1885711526	0.0759160618	0.7585664065	0.3667829949	0.4498648704	0.1158043587	867.7633706731	42.2044155445
0.009000000000000001	0.005	0.7888	0.1972	855.4977004614	18.5096410592	0.2771424515	0.1957504922	1.0314320204	0.3979391551	0.5485650151	0.2119659446	857.3548399484	19.3152966511
0.009000000000000001	0.0055	0.7884	0.1971	851.0199816525	19.8026483731	0.2957138529	0.1762648485	0.8986374216	0.5496163449	0.4997344172	0.2523084765	852.7140673442	20.7808380430
0.0005	0.009000000000000001	0.7924	0.1981	41.5411683269	2.4292084944	0.7028561141	0.1872679500	5.9884906720	0.4202642291	1.9553018153	0.1268368960	50.1878169283	3.1635775695
0.009000000000000001	0.006	0.7879999999999999	0.19699999999999998	869.8557959741	26.3318296956	0.2342853714	0.1684016053	0.7203652206	0.3669724093	0.4207743014	0.2140335585	871.2312208675	27.0812372687
0.009000000000000001	0.0065	0.7876	0.1969	854.1723767845	33.0421036121	0.2899995755	0.1748699583	0.8722604123	0.2682423039	0.4820722860	0.1321386159	855.8167090583	33.6173544902
0.009000000000000001	0.006999999999999999	0.7872	0.1968	876.3303695772	56.6283312161	0.2657138968	0.2226735914	0.6739780662	0.5955558995	0.4249300969	0.3532059527	877.6949916371	57.7997666597
0.009000000000000001	0.0075	0.7868	0.1967	859.2075931248	60.6326984225	0.3842851518	0.2697538395	0.9741302414	0.5873312173	0.5454481684	0.2985238449	861.1114566864	61.7883073242
0.009000000000000001	0.008	0.7864	0.1966	843.5925940867	29.1703565044	0.4371422173	0.3063140492	0.8213254977	0.4358491408	0.5132407528	0.1715241377	845.3643025545	30.0840438321
0.009000000000000001	0.0085	0.7859999999999999	0.1965	850.0342246539	18.5464401765	0.4228565239	0.3633624452	0.7349180533	0.4155607829	0.4103848125	0.1954770676	851.6023840436	19.5208404722
0.009000000000000001	0.009000000000000001	0.7856	0.1964	854.8793850175	42.5962276245	0.3771423051	0.0859044250	0.7904007281	0.3714448419	0.4488259215	0.2081634640	856.4957539722	43.2617403554
0.009000000000000001	0.0095	0.7852	0.1963	867.9197590924	36.6311063212	0.3342852250	0.1951239553	0.6685207539	0.4452533653	0.3833721413	0.2031032152	869.3059372126	37.4745868570
0.009000000000000001	0.01	0.7848	0.1962	870.3017939992	30.9957141837	0.5028564069	0.1556026157	0.8968183175	0.1362993407	0.4841501838	0.1068451727	872.1856189074	31.3944613128
0.0095	0.0	0.7924	0.1981	862.4816240818	31.9175383499	0.0000000000	0.0000000000	0.8195063936	0.3913568983	0.4041511191	0.1504719404	863.7052815945	32.4593671886
0.0	0.002	0.7984	0.1996	0.0000000000	0.0000000000	0.1485712111	0.0342856641	5.9975861925	0.2775192198	1.9023154218	0.1080506848	8.0484728254	.4198555687
0.0005	0.0095	0.792	0.198	39.5265749749	13.3424587440	0.7385703476	0.2351895486	5.9812142556	0.3828511902	1.8701080061	0.0640451110	48.1164675842	14.0245445938
0.0095	0.0005	0.792	0.198	876.0769616084	61.6331558061	0.0214285401	0.0202030213	0.7176365644	0.4200279442	0.4259690458	0.2684431636	877.2419957587	62.3418299352
0.0095	0.001	0.7916	0.1979	876.7206178492	22.6989986848	0.0371428028	0.0166598382	0.6448724007	0.2628211979	0.3709047545	0.0958088903	877.7735378072	23.0742886112
0.0095	0.0015	0.7912	0.1978	873.3198829078	30.4553409967	0.0757141749	0.0691640041	0.7840338638	0.4433018950	0.4633712060	0.2833417640	874.6430021525	31.2511486598
0.0095	0.002	0.7908	0.1977	867.3749319595	46.7818163617	0.0699998975	0.0635030807	0.7512899901	0.6610985680	0.4166185058	0.2918984185	868.6128403529	47.7983164289
0.0095	0.0025	0.7904	0.1976	865.8291433498	40.2034802088	0.1099998390	0.0655275895	0.7612950626	0.4824091194	0.4020732213	0.2116601802	867.1025114727	40.9630770979
0.0095	0.003	0.79	0.1975	882.9341812444	37.0515707403	0.1099998390	0.0759160618	0.6930786592	0.3599160772	0.4103848125	0.1604158622	884.1476445551	37.6478187415
0.0095	0.0035	0.7896	0.1974	877.3592059306	34.7367865057	0.1114284083	0.0869434388	0.6776162744	0.3184211682	0.4072679658	0.1942139820	878.5555185791	35.3363650947
0.0095	0.004	0.7892	0.1973	871.1532447744	42.4048264159	0.1799997365	0.1750565859	0.6512392651	0.5193661651	0.3906447835	0.3148135152	872.3751285595	43.4140626821
0.0095	0.0045	0.7888	0.1972	876.8929352680	25.4132288612	0.1999997073	0.1188377366	0.6712494101	0.2365954504	0.3584373678	0.1274142794	878.1226217532	25.8960763276
0.0095	0.005	0.7884	0.1971	857.4185328650	23.5902648894	0.1842854446	0.0936339750	0.8031344568	0.4312312773	0.4145406080	0.2374992628	858.8204933744	24.3526294045
0.0005	0.01	0.7916	0.1979	41.2396128440	18.1230703825	0.8185702305	0.1874857795	6.1176470625	0.1370257591	1.8690690572	0.1240489315	50.0448991942	18.5716308526
0.0095	0.0055	0.7879999999999999	0.19699999999999998	873.2311901187	51.3679067590	0.2571424808	0.2537872627	0.8895419012	0.7095112302	0.4862280816	0.2859356478	874.8641025823	52.6171408997
0.0095	0.006	0.7876	0.1969	878.6591888106	37.9300336654	0.2557139114	0.1512935191	0.7767574474	0.5479822742	0.4228521992	0.1486241719	880.1145123686	38.7779336306
0.0095	0.0065	0.7872	0.1968	885.3390228684	25.3283291827	0.1742854592	0.1314283791	0.5084395938	0.4106262342	0.3199962588	0.1522122179	886.3417441802	26.0225960139
0.0095	0.006999999999999999	0.7868	0.1967	882.5261944146	29.8419774387	0.2414282181	0.1233542946	0.6530583692	0.3491353175	0.4083069147	0.2423758881	883.8289879166	30.5568429389
0.0095	0.0075	0.7864	0.1966	881.4720172644	22.2544118986	0.2342853714	0.1531703490	0.6803449305	0.4246975023	0.3989563746	0.1996728952	882.7856039409	23.0319526451
0.0095	0.008	0.7859999999999999	0.1965	853.5540613406	57.6558051906	0.4571421881	0.4352801777	0.9677633771	0.6953500111	0.5090849572	0.2881468141	855.4880518630	59.0745821935
0.0095	0.0085	0.7856	0.1964	862.4233402490	25.3968647195	0.3228566703	0.1708081520	0.7330989492	0.2485857493	0.4093458636	0.1222962447	863.8886417321	25.9385548655
0.0095	0.009000000000000001	0.7852	0.1963	847.4089180970	30.7388566608	0.4514279107	0.2501261325	0.7558377504	0.2385316499	0.4301248414	0.1559669579	849.0463085995	31.3834814011
0.0095	0.0095	0.7848	0.1962	863.9589925399	24.9939114820	0.4199993853	0.2372285528	0.7094505960	0.4544120566	0.3896058346	0.2082049433	865.4780483558	25.8937570347
0.0095	0.01	0.7844	0.1961	873.4085756968	56.5821601685	0.3485709184	0.3724595609	0.6721589621	0.7568085198	0.3771384479	0.3412184023	874.8064440252	58.0526466515
0.001	0.0	0.7992	0.1998	784.3356746604	40.8189977770	0.0000000000	0.0000000000	1.7818124584	0.4966320754	0.7864843115	0.3301569691	786.9039714303	41.6457868215
0.01	0.0	0.792	0.198	894.5934818893	29.8955209143	0.0000000000	0.0000000000	0.5602840604	0.3825485512	0.2836330476	0.1496374974	895.4373989973	30.4277069629
0.01	0.0005	0.7916	0.1979	872.5596590013	34.5564522517	0.0271428174	0.0417963355	0.8904514532	0.4945287255	0.5257081395	0.1957419418	874.0029614114	35.2885192545
0.01	0.001	0.7912	0.1978	881.4821535831	28.3722080337	0.0299999561	0.0209955956	0.7330989492	0.4399976238	0.4623322571	0.1586567148	882.7075847455	28.9918579679
0.01	0.0015	0.7908	0.1977	870.3119303180	28.3392855826	0.0785713136	0.0722805264	0.9177380146	0.4322200511	0.4903838772	0.3285839102	871.7986235234	29.1723700703
0.01	0.002	0.7904	0.1976	872.0857860997	39.8572942655	0.0671427589	0.0726185510	0.7458326779	0.7747119898	0.4103848125	0.2817065426	873.3091463490	40.9863313489
0.01	0.0025	0.79	0.1975	870.3372711149	44.4078261588	0.1371426564	0.1893918762	0.8358783304	0.8289687488	0.4560985637	0.3759444857	871.7663906654	45.8021312695
0.01	0.003	0.7896	0.1974	859.7777610546	12.9141872393	0.1085712697	0.0245780362	0.6885308990	0.4105133960	0.3802552946	0.2041633707	860.9551185179	13.5534420422
0.01	0.0035	0.7892	0.1973	847.2822141126	6.8704316949	0.1914282912	0.1469136151	0.8968183175	0.2496484270	0.5381755262	0.1568227880	848.9086362475	7.4238165250
0.01	0.004	0.7888	0.1972	871.7132763855	28.4844597742	0.2471424954	0.0759160618	0.9941403865	0.3561729629	0.5838892775	0.1230354143	873.5384485449	29.0395842132
0.01	0.0045	0.7884	0.1971	869.5288996944	30.5737965128	0.1157141164	0.0970586451	0.5948470382	0.3322243903	0.3563594701	0.1496374974	870.5958203191	31.1527170456
0.001	0.0005	0.7988	0.1997	799.7403450843	33.3851526178	0.0342856641	0.0139970638	1.8227423005	0.4039230418	0.7646663847	0.1697529308	802.3620394336	33.9728256542
0.01	0.005	0.7879999999999999	0.19699999999999998	870.8010076978	38.0233008886	0.3485709184	0.1282215590	1.0823669349	0.4767302324	0.5672660952	0.2494689154	872.7992116463	38.8777215954
0.01	0.0055	0.7876	0.1969	878.7884268747	42.9627412947	0.2699996048	0.2943546234	0.9413863678	1.1048268465	0.4592154104	0.4872925051	880.4590282577	44.8492152697
0.01	0.006	0.7872	0.1968	859.0276734669	44.1974562236	0.3142852543	0.1714283205	0.8586171316	0.6001499824	0.4581764615	0.3577606594	860.6587523143	45.3267951859
0.01	0.0065	0.7868	0.1967	878.3804400449	62.8960816576	0.2314282327	0.2857995688	0.7176365644	0.6985075474	0.4072679658	0.3345738073	879.7367728078	64.2149625811
0.01	0.006999999999999999	0.7864	0.1966	873.1577018077	29.3532521441	0.2685710355	0.1266843819	0.7094505960	0.3171194656	0.4228521992	0.1778515429	874.5585756384	29.9749075345
0.01	0.0075	0.7859999999999999	0.1965	867.6942260002	31.8985981296	0.3628566118	0.2358481015	0.7431040217	0.2930169596	0.4135016591	0.0949033039	869.2136882928	32.5223664946
0.01	0.008	0.7856	0.1964	860.5253145626	16.6061735806	0.3485709184	0.2127369511	0.7367371574	0.2812854959	0.4602543593	0.1060745958	862.0708769977	17.2062706234
0.01	0.0085	0.7852	0.1963	856.2477880491	30.4591259709	0.5499991950	0.2741960127	1.1824176600	0.2695713408	0.6327198754	0.1551342399	858.6129247795	31.1580275643
0.01	0.009000000000000001	0.7848	0.1962	871.1076313401	28.7643589667	0.4785707281	0.3732914824	0.8195063936	0.4228155190	0.4831112349	0.2848312069	872.8888196967	29.8452971750
0.01	0.0095	0.7844	0.1961	858.3586764293	5.1213342986	0.3571423344	0.1340116827	0.6194049434	0.4264004827	0.3864889879	0.1676027768	859.7217126950	5.8493492408
0.001	0.001	0.7984	0.1996	787.2650707798	62.2859495969	0.0814284522	0.0483185994	1.8718581110	0.9077056004	0.8716781206	0.3665237352	790.0900354636	63.6084975319
0.01	0.01	0.784	0.196	889.2034943927	22.7946326255	0.4128565386	0.1288566375	0.6812544826	0.3993503207	0.3719437034	0.1611677318	890.6695491173	23.4840073155
0.001	0.0015	0.7979999999999999	0.1995	781.6115389957	38.4947040116	0.0985712843	0.0522161147	1.8609434865	0.5444685214	0.7968738004	0.3344447328	784.3679275669	39.4258333805
0.001	0.002	0.7976	0.1994	803.5338623774	62.9581955477	0.1214283937	0.0728430293	1.5526053428	0.7924615420	0.7189526335	0.2872162891	805.9268487474	64.1107164081
0.001	0.0025	0.7972	0.1993	791.7833348637	46.8696720527	0.1585711965	0.1019802410	1.8391142374	0.6457076471	0.8155748804	0.3393404941	794.5965951780	47.9567004349
0.001	0.003	0.7968	0.1992	813.9463958157	33.5956889332	0.1685711818	0.0491560724	1.5762536960	0.5482298079	0.7303810713	0.2807546730	816.4216017648	34.4738294865
0.001	0.0035	0.7964	0.1991	793.4026117844	48.8729380686	0.2314282327	0.0603390891	1.7690787298	0.5749923020	0.8103801360	0.3183323130	796.2134988829	49.8266017727
0.0	0.0025	0.7979999999999999	0.1995	0.0000000000	0.0000000000	0.1771425979	0.0552544323	6.0776267725	0.1443410667	1.8794585461	0.1924048077	8.1342279165	.3920003067
0.001	0.004	0.7959999999999999	0.19899999999999998	807.5579809220	22.0607284709	0.2899995755	0.0410076545	1.5689772796	0.2900886460	0.7241473779	0.2689734143	810.1411051550	22.6607981857
0.001	0.0045	0.7956	0.1989	780.7195429454	60.1287624516	0.2971424222	0.1698976799	1.7836315625	0.8959046102	0.8114190849	0.3788617987	783.6117360150	61.5734265404
0.001	0.005	0.7952	0.1988	791.4310977870	44.8018265615	0.3828565825	0.1452932975	1.8618530385	0.5012811907	0.8155748804	0.1783848321	794.4913822884	45.6267858818
0.001	0.0055	0.7948	0.1987	766.5312307718	147.8665210929	0.4257136626	0.2399996487	1.9700897320	1.6290623072	0.8789507629	0.6452332687	769.8059849293	150.3808163175
0.001	0.006	0.7944	0.1986	630.8185930759	447.5603161072	0.5014278375	0.1563353600	3.0897483008	3.2870893837	1.1116753147	0.8317303394	635.5214445289	451.8354711903
0.001	0.0065	0.794	0.1985	782.0752755786	39.8438164291	0.4357136480	0.1697534747	1.8218327485	0.6721485003	0.7979127493	0.3635192946	785.1307347244	41.0492376987
0.001	0.006999999999999999	0.7936	0.1984	752.8902798108	142.0146888638	0.5014278375	0.3185933830	2.0419443437	1.3736946215	0.8155748804	0.5208440532	756.2492268724	144.2278209215
0.001	0.0075	0.7932	0.1983	698.0806702370	306.2783474835	0.5471420563	0.1947470657	2.4721624615	2.5093128290	1.0555720746	0.5543510405	702.1555468294	309.5367584187
0.001	0.008	0.7928	0.1982	667.3321473017	470.6606128553	0.5942848445	0.1639808440	2.7213797221	3.5270012490	1.0150530678	0.9018076385	671.6628649361	475.2534025868
0.001	0.0085	0.7924	0.1981	739.0668751122	246.7871805609	0.7942845517	0.3588411487	2.2957093645	1.9671438731	0.9973909366	0.4311324955	743.1542599650	249.5442980782
0.0	0.003	0.7976	0.1994	0.0000000000	0.0000000000	0.2457139261	0.0941556168	6.1376572076	0.6880110445	1.8503679772	0.2183671867	8.2337391109	1.0005338480
0.001	0.009000000000000001	0.792	0.198	744.1248981697	269.5928787057	0.6357133553	0.3003395039	2.1838344629	2.6107369742	0.9350540031	0.7690187131	747.8794999910	273.2729738969
0.001	0.0095	0.7916	0.1979	828.8239776645	74.9963225967	0.5442849176	0.2817434284	1.2751919687	0.8598341439	0.6285640798	0.4045235269	831.2720186306	76.5424236959
0.001	0.01	0.7912	0.1978	790.8634639369	16.8948474437	0.7457131943	0.1569086871	1.8191040923	0.4502052938	0.8166138293	0.1689881593	794.2448950528	17.6709495839
0.0015	0.0	0.7988	0.1997	831.9738387168	19.5631437729	0.0000000000	0.0000000000	1.4871175955	0.4915958423	0.7158357868	0.2695186421	834.1767920991	20.3242582573
0.0015	0.0005	0.7984	0.1996	820.5121962876	48.2005309080	0.0385713721	0.0345229380	1.4571023780	0.6569610752	0.6618104444	0.2823648258	822.6696804821	49.1743797470
0.0015	0.001	0.7979999999999999	0.1995	823.9484083446	33.9732359032	0.0499999268	0.0383325378	1.4270871604	0.4577279442	0.6898620645	0.2156813860	826.1153574963	34.6849777712
0.0015	0.0015	0.7976	0.1994	809.4610747678	35.4696103434	0.0942855763	0.0408081027	1.5835301124	0.5327646277	0.7283031735	0.1562435443	811.8671936300	36.1994266181
0.0015	0.002	0.7972	0.1993	818.3075469589	14.9203668204	0.1142855470	0.0285713868	1.3770617979	0.1585232061	0.6514209555	0.0944472547	820.4503152593	15.2019086680
0.0015	0.0025	0.7968	0.1992	828.9329430911	16.5840010320	0.1428569338	0.0894425882	1.1778698998	0.3030869810	0.6119408976	0.1541570506	830.8656108223	17.1306876518
0.0015	0.003	0.7964	0.1991	849.6515786210	40.7638047997	0.1457140724	0.0345229380	1.1715030355	0.3943555874	0.5641492485	0.1910762314	851.5329449774	41.3837595565
0.0	0.0035	0.7972	0.1993	0.0000000000	0.0000000000	0.2571424808	0.0688090112	5.9266411329	0.3541137384	1.8545237727	0.1978918113	8.0383073864	.6208145609
0.0015	0.0035	0.7959999999999999	0.19899999999999998	828.7403530348	23.3047922223	0.2228568167	0.0741756342	1.3452274763	0.4594237331	0.6327198754	0.1894650855	830.9411572032	24.0278566751
0.0015	0.004	0.7956	0.1989	843.1288575038	44.5223086851	0.2328568020	0.0499795145	1.2624582401	0.4576267201	0.6285640798	0.2131238485	845.2527366257	45.2430387682
0.0015	0.0045	0.7952	0.1988	819.3313151529	61.6043038369	0.2485710648	0.1216886187	1.3324937476	0.6550037877	0.6545378021	0.2972919170	821.5669177674	62.6782881603
0.0015	0.005	0.7948	0.1987	818.8574422513	47.4258158261	0.2528567728	0.1078924569	1.3197600190	0.4755974506	0.6597325466	0.2704461996	821.0897915897	48.2797519332
0.0015	0.0055	0.7944	0.1986	816.7110767554	31.9122216043	0.3357137943	0.1598466315	1.4680170025	0.4453053866	0.6586935977	0.2182683020	819.1735011499	32.7356419244
0.0015	0.006	0.794	0.1985	824.1156576040	18.0917715472	0.3471423491	0.1637815963	1.2606391360	0.1774349320	0.6285640798	0.1284268592	826.3520031689	18.5614149347
0.0015	0.0065	0.7936	0.1984	815.6594336849	32.4884330824	0.3285709477	0.1349223048	1.2406289910	0.4261287738	0.6129798464	0.2115989743	817.8416134700	33.2610831353
0.0015	0.006999999999999999	0.7932	0.1983	836.7353744508	13.7602403110	0.4314279400	0.3361967290	1.1724125875	0.2604179506	0.5579155552	0.1254678662	838.8971305335	14.4823228568
0.0015	0.0075	0.7928	0.1982	825.2610616231	70.6135080288	0.4642850347	0.2190887023	1.3697853815	0.8647616005	0.6140187953	0.3201176714	827.7091508346	72.0174760030
0.0015	0.008	0.7924	0.1981	845.2549503621	34.5280534819	0.3971422759	0.1548136841	1.0578090297	0.3284780191	0.5527208107	0.1425443938	847.2626224784	35.1538895789
0.0	0.004	0.7968	0.1992	0.0000000000	0.0000000000	0.3071424076	0.0693996573	6.1440240719	0.5238893458	1.8908869840	0.1030603786	8.3420534635	.6963493817
0.0015	0.0085	0.792	0.198	832.2120422075	44.4742828135	0.5028564069	0.1760331344	1.1369400577	0.4981821729	0.5994735108	0.2051338748	834.4513121829	45.3536319956
0.0015	0.009000000000000001	0.7916	0.1979	835.6178453083	15.6718486022	0.4957135602	0.2228934436	1.1924227325	0.3966898401	0.5672660952	0.1603350956	837.8732476962	16.4517669815
0.0015	0.0095	0.7912	0.1978	847.5457584002	21.3406969898	0.4671421734	0.1169683402	1.0823669349	0.5614227964	0.5257081395	0.1931886284	849.6209756480	22.2122767548
0.0015	0.01	0.7908	0.1977	835.5418229177	25.0719011605	0.5885705671	0.2330976937	1.2460863033	0.3312068553	0.6067461531	0.1371097669	837.9832259412	25.7733154764
0.002	0.0	0.7984	0.1996	818.6927270715	21.9234105397	0.0000000000	0.0000000000	1.2942925617	0.4782410474	0.6264861820	0.2148992388	820.6135058152	22.6165508259
0.002	0.0005	0.7979999999999999	0.1995	848.0323017003	27.5530725705	0.0228571094	0.0277009872	1.0041454590	0.4686585520	0.5360976284	0.1340847975	849.5954018971	28.1835169072
0.002	0.001	0.7976	0.1994	812.1624037153	20.1062665623	0.0557142042	0.0330737713	1.3370415079	0.3859759957	0.6119408976	0.1614086603	814.1671003250	20.6867249896
0.002	0.0015	0.7972	0.1993	847.7231439783	38.7343688488	0.1457140724	0.0878773371	1.3525038927	0.4959719837	0.6929789112	0.1693964671	849.9143408546	39.4876146367
0.002	0.002	0.7968	0.1992	827.2680527360	28.3541055974	0.1228569630	0.0529920281	1.3543229967	0.3424750319	0.6981736556	0.0904780739	829.4434063513	28.8400507313
0.002	0.0025	0.7964	0.1991	819.5517800858	28.9895021500	0.1485712111	0.0455352975	1.5653390715	0.2145771884	0.7418095091	0.0452390369	822.0074998775	29.2948536728
0.0	0.0045	0.7964	0.1991	0.0000000000	0.0000000000	0.3657137504	0.0789728842	5.9821238077	0.2294235734	1.9449123264	0.1892598762	8.2927498845	.4976563338
0.002	0.003	0.7959999999999999	0.19899999999999998	834.5383273612	15.6278516738	0.1442855031	0.0713713012	1.1214776729	0.2211240561	0.5298639351	0.1496951945	836.3339544723	16.0700422256
0.002	0.0035	0.7956	0.1989	823.9889536196	43.9007306089	0.1814283059	0.0821147819	1.2106137735	0.5971096614	0.6441483132	0.2464740655	826.0251440122	44.8264291177
0.002	0.004	0.7952	0.1988	840.6708002064	28.2292491851	0.1614283352	0.1108775972	1.0077836672	0.3944814362	0.4862280816	0.2227909563	842.3262402904	28.9573991748
0.002	0.0045	0.7948	0.1987	847.4342588939	24.7991258165	0.2814281595	0.1579457684	1.3243077792	0.4113508835	0.5828503286	0.1809561477	849.6228451612	25.5493786161
0.002	0.005	0.7944	0.1986	838.9526941778	62.0649052754	0.3614280424	0.1458540610	1.3243077792	0.8854459972	0.6098629998	0.3070511462	841.2482929992	63.4032564798
0.002	0.0055	0.794	0.1985	839.7154521640	15.7146076390	0.3528566264	0.1197274067	1.2288048144	0.4326409342	0.6119408976	0.1597956086	841.9090545024	16.4267715885
0.002	0.006	0.7936	0.1984	820.5274007657	30.6895886797	0.3699994585	0.1671853420	1.3543229967	0.4330614082	0.6960957578	0.2843001588	822.9478189787	31.5741355887
0.002	0.0065	0.7932	0.1983	823.9053289899	33.8731447092	0.3485709184	0.1326032503	1.2497245114	0.3303264634	0.6358367221	0.1709189345	826.1394611418	34.5069933574
0.002	0.006999999999999999	0.7928	0.1982	828.5122858629	29.4722318350	0.4542850494	0.1486261459	1.2988403219	0.3896706099	0.6223303865	0.1791576918	830.8877416207	30.1896862826
0.002	0.0075	0.7924	0.1981	809.9070727929	35.8116134349	0.4971421295	0.3292038775	1.4261776084	0.5390383292	0.7231084290	0.1603350956	812.5535009598	36.8401907372
