# Supplementary material for: Multipressure Sampling for Improving the Performance of MOF-based Electronic Noses
Source: ACS Sens. 2024 Jul 12;9(7):3531–9. doi: 10.1021/acssensors.4c00199 (PMC11287752; doi:10.1021/acssensors.4c00199)
Supplement: Supplementary file 2 — se4c00199_si_002.zip [file se4c00199_si_002.zip › Multiplex_Adsorption_Data/Benzene_1bar/MgMOF-74_EQeq.csv]

benzene_comp	CO2_comp	N2_comp	O2_comp	benzene_mass	benzene_error	CO2_mass	CO2_error	N2_mass	N2_error	O2_mass	O2_error	total_mass	total_error
0.0	0.0	0.8	0.2	0.0000000000	0.0000000000	0.0000000000	0.0000000000	10.2276868219	0.7083695261	2.9616518406	0.1146836119	13.1893386625	.8230531380
0.0	0.0005	0.7996	0.1999	0.0000000000	0.0000000000	0.4020949518	0.0489933290	10.4230999069	0.4831327802	2.9920484157	0.1224633976	13.8172432744	.6545895068
0.0	0.005	0.7959999999999999	0.19899999999999998	0.0000000000	0.0000000000	4.0526739787	0.3199285155	10.1723812318	0.4796526567	3.0002884511	0.0968106215	17.2253436616	.8963917937
0.002	0.008	0.792	0.198	452.6763714297	16.8661028711	2.2944842177	0.9947968298	0.8081028396	0.3942569686	0.4145653374	0.1881955639	456.1935238244	18.4433522334
0.002	0.0085	0.7916	0.1979	447.1100889403	7.7009094916	2.6630922386	0.6133937333	0.8050570245	0.1114310461	0.4720624734	0.0683633012	451.0503006768	8.4940975722
0.002	0.009000000000000001	0.7912	0.1978	450.5455254250	11.7073136601	2.9778190324	0.4898856715	0.8178815091	0.1028540460	0.4533850598	0.0780615278	454.7946110263	12.3781149054
0.002	0.0095	0.7908	0.1977	455.4043545353	18.0087842624	2.5797525836	1.1152063444	0.6883542141	0.2543232248	0.3821545314	0.1372855736	459.0546158644	19.5155994052
0.002	0.01	0.7904	0.1976	453.5334440525	15.0184329647	2.3458476304	0.6251335017	0.6532471873	0.1404229830	0.3715340413	0.0787713248	456.9040729115	15.8627607742
0.0025	0.0	0.7979999999999999	0.1995	456.3154687356	13.2632053559	0.0000000000	0.0000000000	0.8165990607	0.2026902599	0.4272000584	0.0956580482	457.5592678547	13.5615536640
0.0025	0.0005	0.7976	0.1994	458.9822642699	8.2430779991	0.1195961817	0.0419199077	0.6628655508	0.2617675711	0.3675055796	0.1094182079	460.1322315820	8.6561836858
0.0025	0.001	0.7972	0.1993	452.8670801373	6.5852623446	0.2485082764	0.0955390287	0.7678660190	0.1820924412	0.4321440796	0.1002878306	454.3155985123	6.9631816451
0.0025	0.0015	0.7968	0.1992	454.1024438030	14.0006477322	0.4325605054	0.4479745784	0.7941562125	0.6822030692	0.4121848827	0.2538842341	455.7413454036	15.3847096139
0.0025	0.002	0.7964	0.1991	456.1381587663	13.8325671621	0.5644939774	0.2945201431	0.6545296358	0.3198137602	0.3759287269	0.1353473178	457.7331111064	14.5822483832
0.0	0.0055	0.7956	0.1989	0.0000000000	0.0000000000	4.3422226290	0.4218985442	10.0351592459	0.2253494966	2.8695465558	0.1664824537	17.2469284307	.8137304945
0.0025	0.0025	0.7959999999999999	0.19899999999999998	447.9448303327	20.3262382013	0.9507266988	0.9780098450	0.8603626146	0.7938168244	0.4656535570	0.3205506493	450.2215732031	22.4186155200
0.0025	0.003	0.7956	0.1989	456.9577149219	22.3687998366	0.7382231676	0.3628365294	0.6728045264	0.3163120860	0.3819714195	0.1602470798	458.7507140354	23.2081955318
0.0025	0.0035	0.7952	0.1988	454.1582718790	17.4852384323	0.9215200523	0.3219968582	0.6684762629	0.2656653983	0.3768442864	0.1489842335	456.1251124806	18.2218849223
0.0025	0.004	0.7948	0.1987	451.5866073862	17.7328080932	1.3508073991	0.7240789326	0.7931943762	0.3210984368	0.4506383813	0.1494955860	454.1812475428	18.9274810486
0.0025	0.0045	0.7944	0.1986	457.1426175096	16.3889915896	0.8417053374	0.8468822679	0.5984225154	0.3977265348	0.3354609974	0.2099762588	458.9182063598	17.8435766511
0.0025	0.005	0.794	0.1985	449.7804574715	15.1128875241	1.7743037729	1.1277105813	0.7827744824	0.2613010386	0.4444125768	0.1580229158	452.7819483036	16.6599220598
0.0025	0.0055	0.7936	0.1984	455.1292337768	14.6360350792	1.3583608421	0.7737387291	0.6493998419	0.3877092743	0.3775767340	0.2271461580	457.5145711948	16.0246292406
0.0025	0.006	0.7932	0.1983	454.4878808397	17.9401448540	1.4817337453	1.1567925342	0.8087440638	0.4109504506	0.4345245343	0.2316567432	457.2128831831	19.7395445820
0.0025	0.0065	0.7928	0.1982	454.7442433647	25.1266007863	2.0434581269	0.8867646348	0.7572858191	0.4610145827	0.4039448473	0.2068545341	457.9489321580	26.6812345379
0.0025	0.006999999999999999	0.7924	0.1981	456.5204694307	15.8018044914	2.5208357278	2.4539330128	0.7787668309	0.3497297750	0.4376374366	0.1447811946	460.2577094260	18.7502484738
0.0	0.006	0.7952	0.1988	0.0000000000	0.0000000000	4.7843508290	0.4474960114	9.9631818258	0.2131151931	2.8618558561	0.0942939160	17.6093885109	.7549051205
0.0025	0.0075	0.792	0.198	459.1671668577	13.5891534830	2.1804272276	0.7466361843	0.7205757318	0.2708138260	0.3794078530	0.1575724432	462.4475776701	14.7641759365
0.0025	0.008	0.7916	0.1979	456.9148389596	15.3913625970	2.1988072724	1.1074727131	0.7051863502	0.2631293935	0.3931412453	0.1789654420	460.2119738275	16.9409301456
0.0025	0.0085	0.7912	0.1978	458.9161638280	17.1059287484	2.3048072565	1.6953028685	0.6604609600	0.4515420735	0.3664069082	0.1568079464	462.2478389527	19.4095816368
0.0025	0.009000000000000001	0.7908	0.1977	461.2314657958	13.8020295009	2.7126931813	0.6116525112	0.6777740142	0.3194262233	0.4068746377	0.1352779348	465.0288076290	14.8683861702
0.0025	0.0095	0.7904	0.1976	457.6410505721	14.0295720369	3.0163415920	1.2991014433	0.7883851944	0.1967095777	0.4592446405	0.1219233767	461.9050219990	15.6473064346
0.0025	0.01	0.79	0.1975	458.2422072945	12.0033836550	2.8481515934	0.7993330562	0.6699190174	0.0966973797	0.3654913487	0.0592151151	462.1257692540	12.9586292060
0.003	0.0	0.7976	0.1994	458.7924488116	23.8238230966	0.0000000000	0.0000000000	0.6401020906	0.5123865125	0.3645757892	0.2803308604	459.7971266914	24.6165404695
0.003	0.0005	0.7972	0.1993	459.1738662268	14.2220069136	0.1160712416	0.0741349902	0.6586975933	0.3527861073	0.3816051957	0.1530727853	460.3302402574	14.8020007964
0.003	0.001	0.7968	0.1992	463.0000992434	20.3571898069	0.2638669439	0.1355753604	0.6471555571	0.5188308485	0.3502930612	0.2408143552	464.2614148056	21.2524103710
0.003	0.0015	0.7964	0.1991	454.6960079071	16.7093679041	0.4418764185	0.1678534508	0.7641789796	0.2876885947	0.4204249181	0.1570899461	456.3224882233	17.3219998957
0.0	0.0065	0.7948	0.1987	0.0000000000	0.0000000000	5.3808210486	0.5342880362	10.1589155229	0.7032899915	2.9047040403	0.1730716472	18.4444406118	1.4106496749
0.003	0.002	0.7959999999999999	0.19899999999999998	461.3489280677	22.0953826341	0.5108645317	0.2533046373	0.6606212660	0.4472526384	0.3814220838	0.2205920089	462.9018359492	23.0165319187
0.003	0.0025	0.7956	0.1989	454.4570637418	18.7808114117	0.7407409819	0.7416005795	0.7418964375	0.4641602054	0.3980852666	0.2417004919	456.3377864278	20.2282726885
0.003	0.003	0.7952	0.1988	459.3011542401	14.8294273452	0.6621851742	0.2714432752	0.6343310725	0.2365252738	0.3729989365	0.1340529178	460.9706694233	15.4714488120
0.003	0.0035	0.7948	0.1987	458.8460437645	13.5652154555	0.7203466857	0.4569771314	0.7399727648	0.1591425021	0.3997332737	0.0810389629	460.7060964887	14.2623740519
0.003	0.004	0.7944	0.1986	457.6236322124	18.5271090572	1.0453965184	0.3539642241	0.7029420654	0.2861721324	0.3739144960	0.1448256532	459.7458852922	19.3120710669
0.003	0.0045	0.794	0.1985	463.3766037880	13.1561114186	1.2150972056	0.6579842352	0.5997049639	0.3729979923	0.3363765569	0.1969644050	465.5277825144	14.3840580511
0.003	0.005	0.7936	0.1984	446.2601623113	16.7563894978	1.8923892659	0.8350879307	1.0100884730	0.2559649556	0.5356023021	0.1577867906	449.6982423523	18.0052291747
0.003	0.0055	0.7932	0.1983	455.4534832422	15.5993810490	1.9528168103	0.6205222810	0.8744695477	0.2518121934	0.4768233828	0.1073879081	458.7575929830	16.5791034315
0.003	0.006	0.7928	0.1982	455.2542886670	15.2792208228	1.5119475175	0.6478155779	0.7325986862	0.2973182594	0.3955217000	0.1502856811	457.8943565707	16.3746403412
0.003	0.0065	0.7924	0.1981	461.0027939965	21.2295999933	1.3168169054	1.1003061889	0.6226287302	0.4832055392	0.3433348090	0.2529331483	463.2855744411	23.0660448697
0.0	0.006999999999999999	0.7944	0.1986	0.0000000000	0.0000000000	5.5205597451	0.5504184041	10.0547165850	0.4034284060	2.9041547046	0.0510878914	18.4794310347	1.0049347015
0.003	0.006999999999999999	0.792	0.198	453.3114716223	13.1705577668	1.6446363338	1.0101132281	0.6574151448	0.2760401433	0.3587162085	0.1749208455	455.9722393094	14.6316319837
0.003	0.0075	0.7916	0.1979	455.9313715728	11.8357977022	2.8053487494	1.2865539585	0.7244230772	0.2865623134	0.3892958955	0.1543944973	459.8504392949	13.5633084714
0.003	0.008	0.7912	0.1978	452.4356407660	11.5985194334	2.9204128652	0.8586247530	0.9522179860	0.3789995956	0.5128964267	0.1685003607	456.8211680439	13.0046441427
0.003	0.0085	0.7908	0.1977	457.7549398472	18.3881506117	1.8518524549	0.9103283048	0.5993843518	0.2641606483	0.3508423968	0.1232570243	460.5570190507	19.6858965891
0.003	0.009000000000000001	0.7904	0.1976	456.5419074119	16.8507649362	2.3438333790	1.5122693065	0.7414155194	0.3339556504	0.4145653374	0.1865815898	460.0417216477	18.8835714829
0.003	0.0095	0.79	0.1975	456.3257411016	16.4608818633	2.1753915989	1.3654272275	0.6503616783	0.3501410194	0.3836194266	0.1766360810	459.5351138054	18.3530861912
0.003	0.01	0.7896	0.1974	455.4360648825	17.4935490458	2.9503748560	1.5512871906	0.7697896917	0.3608583018	0.4141991136	0.1621862923	459.5704285438	19.5678808305
0.0035	0.0	0.7972	0.1993	459.3949454077	21.7546570247	0.0000000000	0.0000000000	0.6324073998	0.4446394200	0.3422361376	0.2078441846	460.3695889451	22.4071406293
0.0035	0.0005	0.7968	0.1992	457.2118443239	20.5214379689	0.1465367952	0.1247535724	0.6150943455	0.3405084828	0.3473632708	0.1433503047	458.3208387354	21.1300503288
0.0035	0.001	0.7964	0.1991	459.7763628230	16.7830426116	0.3074251322	0.1474450658	0.7681866311	0.2479299944	0.4246364918	0.1453839284	461.2766110781	17.3238016002
0.0	0.0075	0.794	0.1985	0.0000000000	0.0000000000	6.0017140675	0.5492035902	10.0585639304	0.2882985796	2.9156907542	0.1088097677	18.9759687521	.9463119375
0.0035	0.0015	0.7959999999999999	0.19899999999999998	451.3329246089	14.5683485663	0.5015486186	0.2330391904	0.8032936578	0.2522025474	0.4577797454	0.1807417397	453.0955466307	15.2343320438
0.0035	0.002	0.7956	0.1989	459.8058400471	24.1731203832	0.7573585567	0.1799812880	0.8036142700	0.3096698147	0.4601602000	0.1682342993	461.8269730738	24.8310057852
0.0035	0.0025	0.7952	0.1988	455.6388324545	15.1098586530	0.8130022538	0.4902395970	0.7688278553	0.4079017814	0.4312285201	0.1827306285	457.6518910837	16.1907306599
0.0035	0.003	0.7948	0.1987	460.1720722256	18.5387924923	0.8029309964	0.5619982725	0.6758503415	0.2726492677	0.3702522581	0.1445429234	462.0211058216	19.5179829559
0.0035	0.0035	0.7944	0.1986	456.6683021759	8.3681723344	0.7999096192	0.1516016980	0.6788961567	0.1062721565	0.3805065243	0.0734878945	458.5276144761	8.6995340834
0.0035	0.004	0.794	0.1985	461.7759011929	17.7280150791	1.0559713386	0.4625695743	0.6075599607	0.3375605592	0.3585330966	0.1583112233	463.7979655888	18.6864564359
0.0035	0.0045	0.7936	0.1984	452.6281359721	16.7271880236	1.1941993465	1.2046278510	0.6226287302	0.3333955973	0.3645757892	0.1715178957	454.8095398380	18.4367293676
0.0035	0.005	0.7932	0.1983	449.7496403735	25.2724919642	1.7498809737	0.8712729123	0.8055379427	0.4436129480	0.4733442567	0.2246238961	452.7784035466	26.8120017206
0.0035	0.0055	0.7928	0.1982	458.0698101958	17.2567353076	1.8377526945	1.1748720710	0.7140031834	0.3953504916	0.3880141122	0.1611026763	461.0095801859	18.9880605465
0.0035	0.006	0.7924	0.1981	456.0720583243	9.7697213667	1.5157242390	0.6190280973	0.6611021842	0.2919003854	0.3737313841	0.1699625660	458.6226161316	10.8506124154
0.0	0.008	0.7936	0.1984	0.0000000000	0.0000000000	6.6231106492	0.5923063941	10.1149916629	0.4705758059	2.9537780290	0.1610485540	19.6918803411	1.2239307540
0.0035	0.0065	0.792	0.198	455.1520116318	13.7513013237	2.0819806865	1.1794678684	0.7431788860	0.3279697410	0.3942399167	0.1364379028	458.3714111210	15.3951768359
0.0035	0.006999999999999999	0.7916	0.1979	458.2359545500	14.0220305048	2.0638524232	1.1308710392	0.7606522464	0.2462397069	0.4127342184	0.1272984644	461.4731934380	15.5264397153
0.0035	0.0075	0.7912	0.1978	453.4258075219	18.1851519419	2.6812205019	1.2908983220	0.7744385674	0.3975220489	0.4202418062	0.1828076797	457.3017083974	20.0563799925
0.0035	0.008	0.7908	0.1977	459.4588127267	20.4058877026	1.9920947142	1.1177457883	0.6429875996	0.3585217666	0.3592655442	0.1562561540	462.4531605847	22.0384114115
0.0035	0.0085	0.7904	0.1976	459.0282666046	12.6031822408	2.8227216684	0.7487971413	0.7713927523	0.3061528441	0.4445956887	0.1303962442	463.0669767140	13.7885284704
0.0035	0.009000000000000001	0.79	0.1975	458.7250084957	12.6691560158	1.9487883073	1.2073375319	0.6391402542	0.2911320438	0.3647589011	0.0994997098	461.6776959583	14.2671253013
0.0035	0.0095	0.7896	0.1974	455.9693346644	11.7712585710	2.3982181689	1.4535968306	0.6490792298	0.2168234108	0.3722664889	0.1400613321	459.3888985520	13.5817401445
0.0035	0.01	0.7892	0.1973	460.6155704614	17.2361423803	2.4332157884	1.4592261498	0.6064378183	0.3262747762	0.3330805427	0.1468023059	463.9883046108	19.1684456122
0.004	0.0	0.7968	0.1992	454.1600583775	14.8761952381	0.0000000000	0.0000000000	0.7762019340	0.3511670234	0.4372712128	0.1480133241	455.3735315243	15.3753755856
0.004	0.0005	0.7964	0.1991	458.3694953078	8.5616218401	0.1279049690	0.0532587670	0.6970107412	0.2687804405	0.4120017708	0.1028886838	459.6064127888	8.9865497314
0.0	0.0085	0.7932	0.1983	0.0000000000	0.0000000000	6.5523600660	0.6015024231	9.7570282349	0.6967669213	2.9330863845	0.1240931379	19.2424746854	1.4223624823
0.004	0.001	0.7959999999999999	0.19899999999999998	461.5445496460	11.1064469559	0.2293728873	0.0917866796	0.5981019033	0.2098293020	0.3515748444	0.0963454002	462.7235992810	11.5044083377
0.004	0.0015	0.7956	0.1989	456.8706231234	19.1047877113	0.5239571664	0.3966637318	0.7802095855	0.2212702147	0.4147484493	0.1238356403	458.5895383246	19.8465572981
0.004	0.002	0.7952	0.1988	456.0943895547	21.6630930982	0.5675153546	0.3383230530	0.7104764501	0.4508399200	0.3874647765	0.1523878295	457.7598461359	22.6046439007
0.004	0.0025	0.7948	0.1987	464.5003113017	8.5514188155	0.4443942329	0.1565667582	0.5509719222	0.1619284814	0.3105577793	0.0529874073	465.8062352361	8.9229014624
0.004	0.003	0.7944	0.1986	458.3922731628	12.5900295921	0.9336055612	0.4645257620	0.6796976869	0.3468898646	0.4015643926	0.1464510600	460.4071408035	13.5478962787
0.004	0.0035	0.794	0.1985	457.2176504438	16.1661324500	0.8412017745	0.6458189392	0.6615831024	0.3823944356	0.3733651603	0.1563797052	459.0938004810	17.3507255300
0.004	0.004	0.7936	0.1984	459.2966879940	17.0269331432	1.0146791833	0.5786263874	0.6502013722	0.2217175932	0.3634771178	0.0975558604	461.3250456673	17.9248329842
0.004	0.0045	0.7932	0.1983	460.1506342445	14.8380920653	1.2863513517	0.5723926292	0.7471865375	0.2908667618	0.4239040442	0.1611675992	462.6080761779	15.8625190555
0.004	0.005	0.7928	0.1982	457.3842414226	12.9540778303	1.5182420534	0.6695492811	0.7358048073	0.2709068041	0.4039448473	0.1467566184	460.0422331306	14.0412905339
0.004	0.0055	0.7924	0.1981	456.6870604095	14.3174929224	1.5693536847	0.9284210910	0.6412242330	0.2851267562	0.3524904039	0.1283404110	459.2501287311	15.6593811806
0.0	0.009000000000000001	0.7928	0.1982	0.0000000000	0.0000000000	7.3502554336	0.4674099748	9.8169827007	0.4215523885	2.8732087938	0.1313687178	20.0404469281	1.0203310811
0.004	0.006	0.792	0.198	461.9683963990	13.6915289326	1.5111921732	0.4193399959	0.5463230465	0.2158688785	0.3365596688	0.0938533777	464.3624712875	14.4205911847
0.004	0.0065	0.7916	0.1979	453.5682807719	10.8483249495	1.7758144615	1.0009806469	0.7906294792	0.2054560893	0.4530188360	0.1370205668	456.5877435486	12.1917822525
0.004	0.006999999999999999	0.7912	0.1978	464.2644935087	14.1823010698	1.5325935952	0.8311481744	0.5443993738	0.2298062129	0.3039657509	0.0843349077	466.6454522286	15.3275903648
0.004	0.0075	0.7908	0.1977	455.2185586984	21.4293381112	2.3002751907	0.5583315629	0.7526369434	0.3553418012	0.4195093587	0.1900853208	458.6909801912	22.5330967961
0.004	0.008	0.7904	0.1976	452.1288096603	18.0774763378	1.9168120651	0.9713029434	0.6857893172	0.1917158587	0.3936905810	0.1094574250	455.1251016236	19.3499525649
0.004	0.0085	0.79	0.1975	456.4293580107	22.7461493214	2.7262893788	1.7135472757	0.7984844761	0.4752023195	0.4345245343	0.2273792686	460.3886563999	25.1622781852
0.004	0.009000000000000001	0.7896	0.1974	455.5834510031	18.1155571039	2.2010733053	0.8205905778	0.6593388175	0.3348771686	0.3755625031	0.2029368952	458.8194256290	19.4739617455
0.004	0.0095	0.7892	0.1973	458.5713696306	19.2485631667	2.8579710693	3.1726364707	0.7369269497	0.4902174988	0.3861829932	0.2059936422	462.5524506428	23.1174107784
0.004	0.01	0.7888	0.1972	453.8938701111	10.7363414625	3.1069829086	0.7905937061	0.7083924714	0.1859284923	0.3867323289	0.0793836014	458.0959778200	11.7922472623
0.0045	0.0	0.7964	0.1991	462.8433340060	22.6513200790	0.0000000000	0.0000000000	0.5955370064	0.4318563092	0.3327143189	0.1932211465	463.7715853313	23.2763975347
0.0	0.0095	0.7924	0.1981	0.0000000000	0.0000000000	7.6241936350	0.7916376692	9.9080365418	0.5207806737	2.8627714156	0.1322742355	20.3950015924	1.4446925784
0.0045	0.0005	0.7959999999999999	0.19899999999999998	462.2716545078	16.9676278699	0.1228693403	0.1006445701	0.5759796673	0.4916778888	0.3369258926	0.2234715490	463.3074294080	17.7834218778
0.0045	0.001	0.7956	0.1989	466.6668872750	18.3612146725	0.3023895035	0.1949666417	0.6037126153	0.3398116383	0.3449828161	0.1702385320	467.9179722099	19.0662314845
0.0045	0.0015	0.7952	0.1988	453.7286190061	17.0529284440	0.4323087240	0.2016176688	0.7133619592	0.2399412756	0.3955217000	0.0954292361	455.2698113893	17.5899166245
0.0045	0.002	0.7948	0.1987	458.0345268518	10.2772771368	0.4348265383	0.2618652812	0.5855980308	0.1444627109	0.3599979918	0.0922084322	459.4149494127	10.7758135611
0.0045	0.0025	0.7944	0.1986	457.1573561217	12.7596520605	0.7057433625	0.3954703357	0.7042245139	0.2529436574	0.4087057567	0.1178512501	458.9760297548	13.5259173037
0.0045	0.003	0.794	0.1985	463.0505678241	18.7916823962	0.8024274335	0.3714458048	0.5549795736	0.3776269082	0.3387570116	0.2199874367	464.7467318428	19.7607425459
0.0045	0.0035	0.7936	0.1984	455.6884077860	18.6479164392	1.1909261878	0.3767915695	0.8731870992	0.4015308054	0.4539343955	0.1991577398	458.2064554685	19.6253965539
0.0045	0.004	0.7932	0.1983	462.4203805023	13.2322342053	0.8623514151	0.5681497038	0.5242008105	0.2850798855	0.3242911716	0.0917271817	464.1312238995	14.1771909763
0.0045	0.0045	0.7928	0.1982	460.6508538054	9.9123745158	1.0637765631	0.7531539881	0.5947354761	0.1997596170	0.3270378501	0.1124754307	462.6364036947	10.9777635516
0.0045	0.005	0.7924	0.1981	455.7786259568	17.4263676595	1.6597432199	1.3281661384	0.7763622401	0.2949467676	0.4290311774	0.1176291223	458.6437625942	19.1671096878
0.0	0.001	0.7992	0.1998	0.0000000000	0.0000000000	0.8615960708	0.1329119831	10.1002435056	0.5370012726	3.0024857939	0.1779546206	13.9643253703	.8478678763
0.0	0.01	0.792	0.198	0.0000000000	0.0000000000	8.0277992754	0.9719616543	9.7095776416	0.4822814090	2.8248672527	0.0930929076	20.5622441697	1.5473359709
0.0045	0.0055	0.792	0.198	466.9781846268	11.5204123395	1.3855532371	0.7437908268	0.6115676122	0.1966662006	0.3296014167	0.1037971535	469.3049068928	12.5646665204
0.0045	0.006	0.7916	0.1979	457.1421708850	20.4287527936	1.4505128474	1.0156931746	0.6705602416	0.4482744451	0.3775767340	0.1791152628	459.6408207080	22.0718356761
0.0045	0.0065	0.7912	0.1978	455.3713043143	4.5466178014	1.7033014082	0.9673480745	0.6594991236	0.0623786282	0.3834363147	0.0152060072	458.1175411608	5.5915505113
0.0045	0.006999999999999999	0.7908	0.1977	460.8446888853	18.9430951611	1.9422419900	1.1970743320	0.6931633958	0.4968674832	0.4000994974	0.2282723187	463.8801937685	20.8653092950
0.0045	0.0075	0.7904	0.1976	461.1774242182	23.0090880103	1.8823180085	1.1037868383	0.7090336956	0.3050243085	0.3995501618	0.1506449022	464.1683260841	24.5685440593
0.0045	0.008	0.79	0.1975	457.6691879225	17.9856834052	1.8881089815	0.3779151274	0.6269569938	0.1419497247	0.3592655442	0.0725511432	460.5435194420	18.5780994005
0.0045	0.0085	0.7896	0.1974	461.8335157674	16.5338163201	2.3662419267	0.5009668582	0.5934530276	0.1119234811	0.3603642156	0.0612875277	465.1535749373	17.2079941871
0.0045	0.009000000000000001	0.7892	0.1973	459.1399227566	14.3182139212	2.4954058029	1.0968350699	0.7160871622	0.1856967001	0.4046772949	0.0992392159	462.7560930166	15.6999849071
0.0045	0.0095	0.7888	0.1972	453.9693496699	16.2656704010	2.8350589588	1.8008255936	0.7027817593	0.2476059789	0.3838025385	0.0865823074	457.8909929265	18.4006842809
0.0045	0.01	0.7884	0.1971	462.0166318566	14.2042645621	2.3063179451	1.5866034650	0.6256745453	0.1990187931	0.3517579563	0.1134608369	465.3003823033	16.1033476571
0.0005	0.0	0.7996	0.1999	442.5938209043	11.7277747420	0.0000000000	0.0000000000	1.0588215147	0.3608688413	0.5273622667	0.1866556143	444.1800046857	12.2752991976
0.005	0.0	0.7959999999999999	0.19899999999999998	455.2091795816	17.7733451933	0.0000000000	0.0000000000	0.8576374116	0.3516122546	0.4773727185	0.1860243858	456.5441897117	18.3109818337
0.005	0.0005	0.7956	0.1989	459.1162516523	11.5989084500	0.1422565108	0.0447859656	0.6436288238	0.1471361626	0.3651251249	0.0698652883	460.2672621118	11.8606958665
0.005	0.001	0.7952	0.1988	456.2556210382	13.8396977395	0.2286175430	0.1007578845	0.5918499670	0.3513806410	0.3437010328	0.1781843430	457.4197895810	14.4700206080
0.005	0.0015	0.7948	0.1987	468.3019799649	18.6009980384	0.4698241578	0.3998917007	0.6659113659	0.5565621339	0.3788585173	0.2855568847	469.8165740059	19.8430087577
0.005	0.002	0.7944	0.1986	464.4507359702	16.3085278882	0.4484227358	0.4696203677	0.6585372873	0.4988580296	0.3708015937	0.2246119541	465.9284975870	17.5016182396
0.005	0.0025	0.794	0.1985	461.1564328617	22.2814057567	0.6085557285	0.3457339597	0.6583769812	0.3341042856	0.3654913487	0.1376017383	462.7888569201	23.0988457403
0.005	0.003	0.7936	0.1984	455.0140046279	15.9484126583	0.9038953519	0.3807281648	0.7980035579	0.2113381104	0.4508214932	0.1248527769	457.1667250309	16.6653317104
0.005	0.0035	0.7932	0.1983	455.5504007821	12.1955165307	0.7324321946	0.4111904586	0.6497204541	0.2140421473	0.3675055796	0.0985312176	457.3000590104	12.9192803542
0.005	0.004	0.7928	0.1982	456.1904138454	13.9062249173	1.3671731924	0.5507513866	0.7622553069	0.2536141144	0.4165795683	0.1228624892	458.7364219130	14.8334529075
0.005	0.0045	0.7924	0.1981	453.9215608368	19.0542517204	1.7670021112	1.1264135248	0.8215685485	0.2851718168	0.4376374366	0.1459161718	456.9477689331	20.6117532338
0.0005	0.0005	0.7992	0.1998	450.2485200607	13.3000631099	0.1135534272	0.0606662652	0.8919429081	0.3211109215	0.4456943601	0.1458950297	451.6997107561	13.8277353263
0.005	0.005	0.792	0.198	462.7415035954	22.4887897519	1.4799712753	0.7562377687	0.7098352259	0.3210936349	0.3849012099	0.2058933503	465.3162113065	23.7720145058
0.005	0.0055	0.7916	0.1979	457.7656588378	12.3392306689	1.6270116333	0.4068887705	0.7579270434	0.2600668261	0.4264676108	0.1335858714	460.5770651253	13.1397721369
0.005	0.006	0.7912	0.1978	457.2502540402	13.0700319907	1.5942800468	1.1033206129	0.6678350386	0.2901201309	0.3971697071	0.1480713053	459.9095388327	14.6115440398
0.005	0.0065	0.7908	0.1977	457.0010375089	14.8851228923	1.5479522627	0.5962715992	0.6920412534	0.1122902459	0.3678718034	0.0721971924	459.6089028284	15.6658819298
0.005	0.006999999999999999	0.7904	0.1976	452.7366657518	17.2627361553	2.6152537659	1.2917409428	0.8063394730	0.3781402112	0.4477085910	0.1733983628	456.6059675817	19.1060156721
0.005	0.0075	0.79	0.1975	458.4815980844	11.2038845149	1.7586933239	1.3610737091	0.6037126153	0.3171782466	0.3506592849	0.1594819487	461.1946633085	13.0416184193
0.005	0.008	0.7896	0.1974	457.8272930337	14.8220103838	2.3715293368	0.5110838162	0.6343310725	0.2087640383	0.3402219068	0.0825231511	461.1733753498	15.6243813894
0.005	0.0085	0.7892	0.1973	461.5664342518	20.3186939910	1.9455151487	1.3204918303	0.6112470001	0.2984631903	0.3378414521	0.1508335287	464.4610378527	22.0884825403
0.005	0.009000000000000001	0.7888	0.1972	453.8590333917	17.9277477822	2.9858760384	2.0696901988	0.6689571810	0.3741360698	0.4043110711	0.1733078422	457.9181776822	20.5448818930
0.005	0.0095	0.7884	0.1971	454.3217364856	12.1888722306	2.0744272434	1.1436548037	0.6404227027	0.3798259147	0.3625615583	0.1241493268	457.3991479900	13.8365022758
0.0005	0.001	0.7988	0.1997	450.0118090184	11.4787269846	0.3416674074	0.1138163489	0.8741489356	0.2346118458	0.4570472978	0.1074128838	451.6846726592	11.9345680631
0.005	0.01	0.7879999999999999	0.19699999999999998	459.2319274258	20.4032934094	2.5311587666	1.0959332956	0.6514838207	0.2763230080	0.3810558600	0.1276614341	462.7956258731	21.9032111471
0.0055	0.0	0.7956	0.1989	454.0747530773	19.1869938663	0.0000000000	0.0000000000	0.6444303541	0.4252095154	0.3854505456	0.2234145260	455.1046339770	19.8356179077
0.0055	0.0005	0.7952	0.1988	455.9452169356	14.5238689597	0.1623990256	0.1457812335	0.6942855382	0.6618791576	0.4030292878	0.3235632318	457.2049307872	15.6550925826
0.0055	0.001	0.7948	0.1987	463.5230966594	10.5637887270	0.2847648031	0.1576352874	0.6923618655	0.2284221269	0.3995501618	0.1257305551	464.8997734898	11.0755766964
0.0055	0.0015	0.7944	0.1986	460.2520180305	17.6281228027	0.3726365239	0.2497438318	0.6553311661	0.3009975808	0.3781260697	0.1273753530	461.6581117902	18.3062395683
0.0055	0.002	0.794	0.1985	461.1537531140	14.3158773699	0.5921899353	0.2792009771	0.6418654572	0.3194838208	0.3581668728	0.1423918434	462.7459753793	15.0569540112
0.0055	0.0025	0.7936	0.1984	459.1376896335	12.1026008285	0.6171162973	0.3233069712	0.6902778868	0.3187074735	0.4063253020	0.1379764860	460.8514091196	12.8825917592
0.0055	0.003	0.7932	0.1983	457.7495803519	14.0493238198	0.5184179748	0.2202441463	0.5165061197	0.2049376123	0.3220938288	0.1022636918	459.1065982752	14.5767692702
0.0055	0.0035	0.7928	0.1982	462.6361001879	15.8568704148	1.0489214585	0.5830714441	0.6638273872	0.2060550901	0.3808727481	0.0936201551	464.7297217817	16.7396171041
0.0055	0.004	0.7924	0.1981	461.1729579721	12.7550331297	1.2153489870	0.3989845277	0.6537281055	0.2678802012	0.3964372595	0.1448228750	463.4384723241	13.5667207336
0.0005	0.0015	0.7984	0.1996	447.6205808673	8.6370090772	0.5201804448	0.1030201517	0.9150269804	0.2489147899	0.4775558304	0.0898525438	449.5333441229	9.0787965626
0.0055	0.0045	0.792	0.198	455.5142241889	17.0672719805	1.4208026380	0.2907725676	0.7172093046	0.1254671186	0.3907607906	0.0615582876	458.0429969221	17.5450699543
0.0055	0.005	0.7916	0.1979	465.5105761650	13.5861568411	1.1126221615	0.7927627864	0.5985828215	0.2543110991	0.3610966631	0.1518862146	467.5828778111	14.7851169412
0.0055	0.0055	0.7912	0.1978	459.0912406743	7.8822907313	1.4056957519	0.4243293374	0.5738956885	0.1960039040	0.3378414521	0.1142418682	461.4086735668	8.6168658409
0.0055	0.006	0.7908	0.1977	458.3065212381	12.1549736412	1.7831161231	1.0800743909	0.6583769812	0.3582725281	0.3719002651	0.1349642763	461.1199146075	13.7282848365
0.0055	0.0065	0.7904	0.1976	459.0751621884	21.3424965508	1.3973869646	0.7583713667	0.5969797609	0.3779680998	0.3438841447	0.2078448299	461.4134130586	22.6866808472
0.0055	0.006999999999999999	0.79	0.1975	460.3560815641	23.4443612513	1.7458524707	1.4199619355	0.7061481866	0.4170891316	0.3832532028	0.2216171463	463.1913354242	25.5030294647
0.0055	0.0075	0.7896	0.1974	458.0626642021	14.9946476316	2.1099284258	0.8446972583	0.5984225154	0.2830091659	0.3642095654	0.1369618244	461.1352247087	16.2593158802
0.0055	0.008	0.7892	0.1973	465.4275039879	15.3512335190	2.1111873330	0.9176692440	0.6825831960	0.2731901209	0.3700691462	0.1307957406	468.5913436631	16.6728886245
0.0055	0.0085	0.7888	0.1972	465.2653792552	18.0759502644	1.9054819005	0.9452327114	0.5913690489	0.1707132324	0.3480957184	0.1082834033	468.1103259230	19.3001796115
0.0055	0.009000000000000001	0.7884	0.1971	457.0331944807	18.4252847949	2.6029164756	1.3486412101	0.7111176744	0.2654126171	0.3973528190	0.1283769820	460.7445814497	20.1677156041
0.0005	0.002	0.7979999999999999	0.1995	447.4432708979	17.3354161110	0.6042754441	0.2332208364	0.9267293227	0.2692099587	0.4839647468	0.1182262080	449.4582404115	17.9560731141
0.0055	0.0095	0.7879999999999999	0.19699999999999998	457.9996901324	21.2158818585	2.8212109798	0.7111459551	0.6532471873	0.3273134106	0.3823376433	0.1396777751	461.8564859428	22.3940189993
0.0055	0.01	0.7876	0.1969	453.7460373659	22.0537493428	2.9153772365	2.3673054495	0.6923618655	0.4019476141	0.3841687623	0.1873928195	457.7379452302	25.0103952259
0.006	0.0	0.7952	0.1988	462.7459698415	14.3830040142	0.0000000000	0.0000000000	0.6144531212	0.1954724510	0.3614628869	0.0609671883	463.7218858496	14.6394436535
0.006	0.0005	0.7948	0.1987	461.4918479423	18.6657397893	0.1289120947	0.0903274452	0.6157355697	0.3573385649	0.3594486561	0.1716710911	462.5959442628	19.2850768905
0.006	0.001	0.7944	0.1986	461.7642889531	16.6027726447	0.2850165845	0.1289022592	0.6631861629	0.3004472549	0.3925919096	0.1368540645	463.1050836101	17.1689762233
0.006	0.0015	0.794	0.1985	464.8098221550	17.2609409922	0.2918146832	0.2568141016	0.4531852266	0.2740091529	0.2761327424	0.0925293248	465.8309548072	17.8842935715
0.006	0.002	0.7936	0.1984	462.8768308516	14.7029522090	0.4791400709	0.4493028245	0.6415448451	0.4590025761	0.3810558600	0.1754567468	464.3785716276	15.7867143564
0.006	0.0025	0.7932	0.1983	459.4476471115	17.7658851479	0.6926507278	0.4337176213	0.6997359442	0.4844829938	0.4149315612	0.2102373404	461.2549653447	18.8943231034
0.006	0.003	0.7928	0.1982	460.7120413767	15.0495047282	0.7842991702	0.2749056663	0.6191019969	0.1431331133	0.3590824323	0.1034632458	462.4745249761	15.5710067536
0.006	0.0035	0.7924	0.1981	458.6736466658	13.6361801585	0.9444321629	0.3053742426	0.6503616783	0.1674890708	0.3726327127	0.0537364009	460.6410732197	14.1627798728
0.0005	0.0025	0.7976	0.1994	446.1574386515	13.9443548123	0.8336483315	0.6616333227	0.9397141134	0.4845992483	0.4784713899	0.1867691094	448.4092724863	15.2773564927
0.006	0.004	0.792	0.198	462.1939418260	20.4151878698	1.0033490187	0.5314676104	0.5987431275	0.3969820210	0.3612797750	0.1937929545	464.1573137472	21.5374304557
0.006	0.0045	0.7916	0.1979	459.2614046499	11.8892918226	1.0255057850	0.5832784180	0.5796667066	0.1274867629	0.3572513133	0.0871843418	461.2238284548	12.6872413453
0.006	0.005	0.7912	0.1978	459.4940960707	23.2794701000	1.4515199731	0.8191576559	0.6338501543	0.4039679589	0.3845349861	0.1844255914	461.9640011842	24.6870213062
0.006	0.0055	0.7908	0.1977	464.2859314898	11.8061487222	1.1526554097	0.4010668832	0.4934220473	0.1797104558	0.2838234421	0.0888573952	466.2158323889	12.4757834564
0.006	0.006	0.7904	0.1976	458.3909332890	17.9570036742	1.4366648684	0.8041370861	0.6155752636	0.4727751531	0.3578006490	0.2090730566	460.8009740700	19.4429889700
0.006	0.0065	0.79	0.1975	453.7973991958	21.5115124097	1.8798001941	0.8942338014	0.6615831024	0.3734637134	0.3889296717	0.2157875636	456.7277121640	22.9949974881
0.006	0.006999999999999999	0.7896	0.1974	457.8357789012	14.5443725941	2.1904984850	1.1660041481	0.6546899419	0.3075995487	0.3821545314	0.1316247249	461.0631218595	16.1496010158
0.006	0.0075	0.7892	0.1973	463.0956769095	15.7044701028	1.7513916623	0.6541927095	0.6287203604	0.2898173932	0.3638433416	0.1504622790	465.8396322738	16.7989424845
0.006	0.008	0.7888	0.1972	460.2582707750	14.4409369956	2.2181944429	0.9931237766	0.7074306350	0.2818937251	0.3812389719	0.0970085291	463.5651348248	15.8129630264
0.006	0.0085	0.7884	0.1971	460.8451355099	16.3217025610	2.0842467194	0.9937983880	0.6126897546	0.2907557733	0.3678718034	0.1441843132	463.9099437873	17.7504410355
0.0005	0.003	0.7972	0.1993	450.5602640371	14.6868759186	0.8142611610	0.1886137063	0.8988360686	0.1416096936	0.4495397099	0.0428653964	452.7229009766	15.0599647149
0.006	0.009000000000000001	0.7879999999999999	0.19699999999999998	458.1229585242	10.8556085133	2.3408120017	0.2571850921	0.6821022778	0.0895019029	0.3936905810	0.0672596698	461.5395633847	11.2695551781
0.006	0.0095	0.7876	0.1969	450.4673661186	16.6119306249	2.8453819976	1.5030203641	0.6821022778	0.3162282325	0.3852674337	0.1403616900	454.3801178277	18.5715409115
0.006	0.01	0.7872	0.1968	462.2216325517	13.8262839029	2.5845364309	0.8052267890	0.6962092109	0.1215902166	0.3836194266	0.0729787640	465.8859976201	14.8260796725
0.0065	0.0	0.7948	0.1987	457.9027725924	19.2502518943	0.0000000000	0.0000000000	0.8116295729	0.2761056746	0.4495397099	0.1748886392	459.1639418752	19.7012462081
0.0065	0.0005	0.7944	0.1986	465.6298249353	13.6566437777	0.1286603133	0.0729801422	0.6176592424	0.2700928267	0.3532228515	0.1192641966	466.7293673425	14.1189809432
0.0065	0.001	0.794	0.1985	461.1014980349	18.1677152799	0.2568170638	0.0974234744	0.7067894108	0.2187843552	0.4112693232	0.1441517526	462.4763738327	18.6280748621
0.0065	0.0015	0.7936	0.1984	455.5624596466	17.8534913387	0.4919809241	0.2839907084	0.7000565563	0.3704680983	0.4131004422	0.1940101454	457.1675975692	18.7019602908
0.0065	0.002	0.7932	0.1983	457.3904941671	14.1304854949	0.8288644842	0.2659965702	0.8534694541	0.2097067951	0.4784713899	0.0991959591	459.5512994953	14.7053848193
0.0065	0.0025	0.7928	0.1982	455.6495514451	11.8020907510	0.6667172400	0.5664368304	0.6607815721	0.4274549545	0.3781260697	0.2143645248	457.3551763269	13.0103470607
0.0065	0.003	0.7924	0.1981	466.1586284712	15.8993238231	0.7545889609	0.3851699693	0.6096439395	0.2687268937	0.3464477113	0.1589959673	467.8693090829	16.7122166534
0.0005	0.0035	0.7968	0.1992	447.7947644644	11.1256335995	1.1770782089	0.4154469975	0.9249659561	0.1795771332	0.4654704451	0.0931937028	450.3622790745	11.8138514330
0.0065	0.0035	0.792	0.198	464.3810625313	18.1121722172	0.9270592439	0.7089185199	0.6450715784	0.3802754350	0.3327143189	0.1813366289	466.2859076725	19.3827028010
0.0065	0.004	0.7916	0.1979	462.1104230243	16.6567078699	0.9942848870	0.6102101640	0.6399417845	0.3456870706	0.3609135512	0.1906032145	464.1055632470	17.8032083190
0.0065	0.0045	0.7912	0.1978	460.7040021338	26.0320986791	1.2339808132	1.0499248407	0.6724839143	0.4579088608	0.3735482722	0.2008696627	462.9840151335	27.7408020433
0.0065	0.005	0.7908	0.1977	459.8254915298	14.1830535816	1.8012443864	0.6983336824	0.7265070560	0.3618468174	0.4207911419	0.1725710880	462.7740341141	15.4158051694
0.0065	0.0055	0.7904	0.1976	462.0403029609	8.0359905611	1.5371256610	0.5843955044	0.6114073061	0.2526972690	0.3645757892	0.1286921050	464.5534117172	9.0017754395
0.0065	0.006	0.79	0.1975	450.5419524281	10.5624513649	1.6194581903	0.6548807537	0.6343310725	0.1311636669	0.3762949507	0.0826157378	453.1720366416	11.4311115233
0.0065	0.0065	0.7896	0.1974	465.3247803280	16.7185220440	2.2718238885	0.6348579890	0.6292012786	0.2270377526	0.3770273983	0.0791195979	468.6028328934	17.6595373835
0.0065	0.006999999999999999	0.7892	0.1973	467.5078814119	14.3049458652	1.3294059771	0.6801100810	0.5132999985	0.2888225848	0.3059799818	0.1378889738	469.6565673693	15.4117675048
0.0065	0.0075	0.7888	0.1972	459.0747155638	15.4608268073	2.0369118096	0.5713319670	0.6625449387	0.1642416735	0.3924087977	0.1012434941	462.1665811098	16.2976439419
0.0065	0.008	0.7884	0.1971	459.6597938003	16.7165316431	2.1366172579	1.0337268805	0.5814300732	0.2213491749	0.3380245640	0.1188925123	462.7158656954	18.0905002108
0.0005	0.004	0.7964	0.1991	444.4575853935	18.7554952292	1.1959618165	0.6404737734	0.8905001535	0.3118469973	0.4771896066	0.1688303617	447.0212369701	19.8766463616
0.0065	0.0085	0.7879999999999999	0.19699999999999998	464.8928943321	16.4339872291	1.8921374845	1.0117278613	0.6107660819	0.3370958545	0.3724496008	0.1405240363	467.7682474993	17.9233349812
0.0065	0.009000000000000001	0.7876	0.1969	458.8567627551	17.7694752872	2.7899900819	2.2057165430	0.6615831024	0.2476728081	0.3918594620	0.1432866691	462.7001954014	20.3661513074
0.0065	0.0095	0.7872	0.1968	458.6865987795	14.3629967617	2.3272158042	0.8970582095	0.6279188301	0.2561139010	0.3462645994	0.1171137664	461.9879980132	15.6332826386
0.0065	0.01	0.7868	0.1967	462.1358806270	13.4547997816	3.1236004833	1.0019261239	0.6166974061	0.1549873592	0.3545046348	0.0934222476	466.2306831512	14.7051355123
0.006999999999999999	0.0	0.7944	0.1986	463.3069303491	14.6524095324	0.0000000000	0.0000000000	0.7003771685	0.2496977716	0.4140160017	0.1287702445	464.4213235193	15.0308775485
0.006999999999999999	0.0005	0.794	0.1985	464.3118357171	20.8330899757	0.1324370348	0.0254486147	0.6755297294	0.2853509077	0.3825207552	0.1283529508	465.5023232365	21.2722424489
0.006999999999999999	0.001	0.7936	0.1984	453.3038790039	17.5036428976	0.2892968689	0.1984536096	0.7274688923	0.4154972226	0.3859998813	0.2183185346	454.7066446464	18.3359122644
0.006999999999999999	0.0015	0.7932	0.1983	462.2100203119	15.6117603039	0.4043609847	0.3104962287	0.6283997483	0.2847624045	0.3588993204	0.1553410661	463.6016803653	16.3623600032
0.006999999999999999	0.002	0.7928	0.1982	460.1287496387	20.9711026223	0.7762421643	0.4222145699	0.8501030269	0.3651047109	0.4735273686	0.1992116074	462.2286221985	21.9576335105
0.006999999999999999	0.0025	0.7924	0.1981	451.3708877006	10.5057590285	0.8157718496	0.3810044661	0.8332708907	0.3842581358	0.4596108643	0.1490130380	453.4795413052	11.4200346684
0.0	0.0015	0.7988	0.1997	0.0000000000	0.0000000000	1.2553822352	0.1743185996	10.1694957227	0.6349355276	3.0281214596	0.1470268819	14.4529994175	.9562810091
0.0005	0.0045	0.7959999999999999	0.19899999999999998	444.0038147917	14.1474221362	1.6615056899	1.4581213978	1.0092869427	0.5305393359	0.5059381746	0.2179465474	447.1805455989	16.3540294173
0.006999999999999999	0.003	0.792	0.198	452.5307718075	16.0826432764	0.8182896639	0.3962563070	0.8247746697	0.1228994527	0.4709638020	0.0585339745	454.6447999431	16.6603330106
0.006999999999999999	0.0035	0.7916	0.1979	462.1626781035	18.2243366122	1.3382183273	1.0856948610	0.6848274808	0.4994871306	0.3828869790	0.2339003468	464.5686108906	20.0434189506
0.006999999999999999	0.004	0.7912	0.1978	455.4918929585	23.9473763356	1.4311256769	0.8626406763	0.7922325398	0.5468862733	0.4473423672	0.2400976168	458.1625935424	25.5970009020
0.006999999999999999	0.0045	0.7908	0.1977	460.6160170860	14.3114352214	1.2981850792	0.5259265195	0.6795373809	0.2833445744	0.3903945668	0.1444361767	462.9841341129	15.2651424920
0.006999999999999999	0.005	0.7904	0.1976	462.7142594943	14.1869464164	1.2354915018	0.7751051300	0.5548192676	0.3883503512	0.3341792141	0.1643076031	464.8387494778	15.5147095007
0.006999999999999999	0.0055	0.79	0.1975	460.0742614365	14.0141127349	1.1498858139	0.6258105442	0.6147737334	0.2010930721	0.3365596688	0.0957421358	462.1754806526	14.9367584870
0.006999999999999999	0.006	0.7896	0.1974	462.4971999348	21.3102344707	1.0844226408	0.9524697010	0.5267657074	0.3116102377	0.3100084436	0.1417082619	464.4183967266	22.7160226713
0.006999999999999999	0.0065	0.7892	0.1973	456.2685731518	17.6194723607	1.9920947142	0.4437089017	0.7223390984	0.1528529824	0.4083395329	0.1031360597	459.3913464973	18.3191703045
0.006999999999999999	0.006999999999999999	0.7888	0.1972	461.6673714132	15.2692104066	1.9586077833	1.1670012749	0.6283997483	0.2838712063	0.3471801589	0.1242864505	464.6015591037	16.8443693383
0.006999999999999999	0.0075	0.7884	0.1971	458.5740493782	16.5400024582	1.7264653002	1.5823565608	0.5772621157	0.4139528312	0.3541384110	0.2202871904	461.2319152051	18.7565990406
0.0005	0.005	0.7956	0.1989	447.8237950639	19.2808214681	1.4220615452	0.7792374681	0.8677366933	0.4478637988	0.4793869493	0.1787854913	450.5929802517	20.6867082263
0.006999999999999999	0.008	0.7879999999999999	0.19699999999999998	459.4003049030	13.3224220215	1.8646933080	0.6678663812	0.5694071189	0.1929823960	0.3415036900	0.0799677144	462.1759090199	14.2632385131
0.006999999999999999	0.0085	0.7876	0.1969	458.8875798531	13.6644331607	2.1887360150	0.6744972295	0.5855980308	0.2022439935	0.3341792141	0.0699477864	461.9960931130	14.6111221701
0.006999999999999999	0.009000000000000001	0.7872	0.1968	459.5454579006	14.6703997233	2.3876433487	1.8104318482	0.6700793235	0.3314747877	0.3629277821	0.1201281042	462.9661083549	16.9324344634
0.006999999999999999	0.0095	0.7868	0.1967	465.2671657536	21.5032177827	2.6097145744	1.4055782896	0.5389489678	0.3871231661	0.3151355767	0.1931301945	468.7309648725	23.4890494329
0.006999999999999999	0.01	0.7864	0.1966	462.7977782960	10.3626378603	2.6804651576	1.6513871197	0.6335295422	0.3833247368	0.3709847056	0.1895235568	466.4827577014	12.5868732736
0.0075	0.0	0.794	0.1985	460.3998507757	16.5916430330	0.0000000000	0.0000000000	0.5626742644	0.1897335805	0.3612797750	0.0923770035	461.3238048151	16.8737536170
0.0075	0.0005	0.7936	0.1984	461.1296353852	19.3793816418	0.1316816905	0.0900321969	0.6910794171	0.3949069385	0.3836194266	0.1829763452	462.3360159194	20.0472971224
0.0075	0.001	0.7932	0.1983	468.7329727116	17.8686188936	0.2331496089	0.1775185896	0.5857583368	0.1830815902	0.3094591079	0.1094941783	469.8613397652	18.3387132517
0.0075	0.0015	0.7928	0.1982	461.0621950694	16.4000593516	0.4597529004	0.2268459908	0.6888351323	0.2874634054	0.3931412453	0.1110244148	462.6039243474	17.0253931626
0.0075	0.002	0.7924	0.1981	468.1889839391	17.5474789153	0.7022184224	0.4304487696	0.6776137082	0.3103362990	0.3687873629	0.1697651729	469.9376034326	18.4580291568
0.0005	0.0055	0.7952	0.1988	446.7067869193	9.2503542368	1.4721660508	0.8799760795	0.8824848506	0.2388786192	0.4586953049	0.1114849239	449.5201331256	10.4806938594
0.0075	0.0025	0.792	0.198	466.1742603324	15.4995621236	0.5939524053	0.2135985248	0.6022698608	0.2231022671	0.3449828161	0.1072816966	467.7154654146	16.0435446121
0.0075	0.003	0.7916	0.1979	459.4445207392	18.8548752035	0.9988169529	0.6267701217	0.6998962503	0.2767003303	0.4094382043	0.1683888891	461.5526721467	19.9267345446
0.0075	0.0035	0.7912	0.1978	463.4230527472	15.9260079336	0.7701994098	0.3478537078	0.5937736397	0.2045505303	0.3521241801	0.1237630549	465.1391499768	16.6021752266
0.0075	0.004	0.7908	0.1977	463.5682057448	15.3693565887	0.7256340958	0.5381025800	0.4472539025	0.2755045120	0.2827247707	0.1428291586	465.0238185138	16.3257928393
0.0075	0.0045	0.7904	0.1976	461.2957797393	16.0170313519	1.1972207237	0.5432064113	0.6832244202	0.4479119947	0.3975359309	0.1967457035	463.5737608141	17.2048954614
0.0075	0.005	0.79	0.1975	458.3730683046	15.8481964012	1.5484558256	0.7824352681	0.7782859128	0.3609457416	0.4444125768	0.1431396378	461.1442226198	17.1347170487
0.0075	0.0055	0.7896	0.1974	462.5708929952	23.8631848870	1.3898335215	1.3698946383	0.5905675186	0.3717917415	0.3449828161	0.1838042172	464.8962768514	25.7886754840
0.0075	0.006	0.7892	0.1973	465.3011092238	9.5260937774	1.3888263958	0.5064010094	0.4693761385	0.1143493576	0.2887674634	0.0592852873	467.4480792215	10.2061294317
0.0075	0.0065	0.7888	0.1972	461.4762160810	12.1667791961	1.5658287446	1.8185400404	0.5689262007	0.4042731909	0.3535890753	0.1820482247	463.9645601016	14.5716406521
0.0075	0.006999999999999999	0.7884	0.1971	460.0112873668	17.3602148866	1.9772396095	0.6014585782	0.5897659883	0.3186155397	0.3345454379	0.1472137668	462.9128384025	18.4275027713
0.0005	0.006	0.7948	0.1987	451.8067933180	9.3624895508	1.3981423089	0.7044511596	0.8012096791	0.2332122045	0.4259182751	0.1221530675	454.4320635811	10.4223059824
0.0075	0.0075	0.7879999999999999	0.19699999999999998	459.6321030746	13.5920022961	1.7581897610	1.1174065761	0.5653994674	0.3123897447	0.3244742835	0.1401331322	462.2801665865	15.1619317491
0.0075	0.008	0.7876	0.1969	465.5972213389	13.3697155104	2.2141659399	0.8240178238	0.6288806665	0.2732145771	0.3887465598	0.1399607501	468.8290145051	14.6069086614
0.0075	0.0085	0.7872	0.1968	457.0479330927	17.4249100278	2.2594865982	1.1585026094	0.6373768876	0.3818467426	0.3810558600	0.1570686002	460.3258524385	19.1223279800
0.0075	0.009000000000000001	0.7868	0.1967	450.7840229657	21.6009252851	2.9967026401	1.6033410154	0.7284307287	0.3316164756	0.4257351632	0.1496596743	454.9348914977	23.6855424504
0.0075	0.0095	0.7864	0.1966	452.9814160370	14.0661490430	3.2618284912	1.1849113612	0.7324383801	0.1613969164	0.4162133445	0.1363739922	457.3918962528	15.5488313128
0.0075	0.01	0.7859999999999999	0.1965	461.9469584178	18.5436088101	2.4266694711	1.7751341857	0.6091630213	0.2415701134	0.3440672566	0.1183951181	465.3268581668	20.6787082273
0.008	0.0	0.7936	0.1984	453.7036080281	17.5388979726	0.0000000000	0.0000000000	0.7059878805	0.4380028557	0.4207911419	0.2183646046	454.8303870505	18.1952654329
0.008	0.0005	0.7932	0.1983	461.3882310332	15.9349950544	0.1347030678	0.1123408022	0.7099955320	0.2725606554	0.4077901972	0.1329427691	462.6407198302	16.4528392811
0.008	0.001	0.7928	0.1982	460.3833256652	21.7037762741	0.2928218090	0.2420487963	0.7468659253	0.5044374961	0.4129173303	0.2384170356	461.8359307298	22.6886796021
0.008	0.0015	0.7924	0.1981	453.3132581207	13.7116854513	0.5113680946	0.0620507161	0.8193242637	0.2318502259	0.4323271915	0.0617974850	455.0762776705	14.0673838783
0.0005	0.0065	0.7944	0.1986	451.0613768472	8.4778058623	2.3561706693	0.6271664799	0.9834776673	0.1647490872	0.4989799224	0.0745874799	454.9000051062	9.3443089093
0.008	0.002	0.792	0.198	455.4039079107	19.9552021993	0.6752778088	0.7815947883	0.7402933770	0.4881456087	0.4363556533	0.2576290051	457.2558347498	21.4825716014
0.008	0.0025	0.7916	0.1979	457.1167132824	23.7140084827	0.7168217456	0.4676025269	0.7241024651	0.3132867657	0.3909439025	0.1646663715	458.9485813956	24.6595641468
0.008	0.003	0.7912	0.1978	455.5718387633	8.5318396680	0.6936578536	0.4165381234	0.5775827278	0.1959451580	0.3748300555	0.0966830822	457.2179094002	9.2410060316
0.008	0.0035	0.7908	0.1977	454.7531758569	15.3022178790	0.9414107857	0.6073882575	0.7055069623	0.3744255394	0.4167626802	0.1857386583	456.8168562851	16.4697703342
0.008	0.004	0.7904	0.1976	456.5709380114	15.9332633767	0.9688549621	0.5375698149	0.5835140520	0.2726108098	0.3242911716	0.1290199729	458.4475981971	16.8724639743
0.008	0.0045	0.79	0.1975	457.5843292469	17.9089433941	1.4907978770	0.5609324216	0.7350032770	0.2464629401	0.4198755824	0.1530911840	460.2300059833	18.8694299398
0.008	0.005	0.7896	0.1974	459.6669397940	15.8080932606	1.7936909434	0.6037725112	0.6583769812	0.2376676665	0.3821545314	0.1244439022	462.5011622500	16.7739773405
0.008	0.0055	0.7892	0.1973	461.8723721083	14.2210821413	1.5129546433	0.6874756418	0.5471245768	0.2996112938	0.3208120456	0.1106917104	464.2532633740	15.3188607873
0.008	0.006	0.7888	0.1972	457.9103652108	15.0135821574	1.7481185036	0.6605136483	0.5617124281	0.2353506958	0.3319818713	0.0957211208	460.5521780138	16.0051676223
0.008	0.0065	0.7884	0.1971	462.1233751380	14.6583417275	1.2047741668	1.3209587675	0.5120175500	0.3288086326	0.2860207849	0.1482984816	464.1261876397	16.4564076092
0.0005	0.006999999999999999	0.794	0.1985	447.0216572679	21.5297500594	2.5825221794	1.1629834362	1.0884781355	0.3756775126	0.5480539112	0.1713074197	451.2407114940	23.2397184279
0.008	0.006999999999999999	0.7879999999999999	0.19699999999999998	457.0635649540	14.6527389803	1.9047265562	0.5659204339	0.6538884116	0.2969868645	0.3719002651	0.1210778186	459.9940801869	15.6367240973
0.008	0.0075	0.7876	0.1969	461.8111845370	20.0517422020	1.7050638782	1.3372363985	0.5793460945	0.2980751383	0.3378414521	0.1572631675	464.4334359618	21.8443169063
0.008	0.008	0.7872	0.1968	468.2640168732	12.5664233116	2.0948215397	1.4987853274	0.5331779497	0.1967064423	0.3052475342	0.0946006468	471.1972638968	14.3565157281
0.008	0.0085	0.7868	0.1967	463.5534671327	12.1767461190	1.4834962154	0.4096588405	0.5357428466	0.1642041176	0.3166004719	0.0916394101	465.8893066666	12.8422484872
0.008	0.009000000000000001	0.7864	0.1966	460.3752864223	11.5806771030	1.9057336820	1.0880983421	0.5989034336	0.1259658852	0.3625615583	0.0712961642	463.2424850962	12.8660374945
0.008	0.0095	0.7859999999999999	0.1965	457.6830332853	15.4217476176	2.3289782743	0.9094141888	0.6021095548	0.1349674197	0.3565188657	0.0927970921	460.9706399801	16.5589263182
0.008	0.01	0.7856	0.1964	462.6535185476	16.1518990472	2.4591492762	0.8993167631	0.5705292613	0.3185655295	0.3327143189	0.1259117676	466.0159114040	17.4956931074
0.0085	0.0	0.7932	0.1983	449.8532572826	14.4595348042	0.0000000000	0.0000000000	0.7989653943	0.2980061597	0.4585121930	0.1763184077	451.1107348699	14.9338593716
0.0085	0.0005	0.7928	0.1982	463.5784781108	6.5905256483	0.0815771850	0.0552406403	0.4458111480	0.1567934208	0.2805274280	0.0785086791	464.3863938718	6.8810683885
0.0085	0.001	0.7924	0.1981	467.5159206548	19.7272914189	0.1651686214	0.1478743899	0.4805975626	0.3666961750	0.2955426036	0.2083372470	468.4572294424	20.4501992308
0.0005	0.0075	0.7936	0.1984	441.7934696068	18.6399486385	2.4581421505	1.1988346113	0.9155078986	0.3801267357	0.4806687326	0.1776883743	445.6477883885	20.3965983598
0.0085	0.0015	0.792	0.198	459.6932906459	14.2277368829	0.3076769136	0.1142943514	0.5472848828	0.1859865333	0.3374752283	0.1112778101	460.8857276706	14.6392955777
0.0085	0.002	0.7916	0.1979	463.1282805059	20.0419160041	0.5038146516	0.5319407061	0.6336898482	0.3741030989	0.3790416292	0.2085193524	464.6448266349	21.1564791615
0.0085	0.0025	0.7912	0.1978	457.9858447695	17.8018976550	0.6347409978	0.2914554727	0.6559723903	0.3099568107	0.3878310003	0.1617225376	459.6643891579	18.5650324760
0.0085	0.003	0.7908	0.1977	462.0581679452	16.4946163814	0.6500996653	0.4780893886	0.5730941582	0.2688022386	0.3336298784	0.1431021534	463.6149916471	17.3846101620
0.0085	0.0035	0.7904	0.1976	465.5806962284	10.6791048617	0.8268502327	0.3051416486	0.5540177373	0.2885248985	0.3330805427	0.0973452886	467.2946447411	11.3701166974
0.0085	0.004	0.79	0.1975	456.4860793359	13.5693690970	1.3372112016	1.0692875052	0.6904381928	0.5092331812	0.4026630640	0.2539476188	458.9163917943	15.4018374022
0.0085	0.0045	0.7896	0.1974	463.6780753984	18.7745007597	0.9925224170	0.6670290414	0.5880026216	0.4805339279	0.3431516971	0.2265010542	465.6017521341	20.1485647832
0.0085	0.005	0.7892	0.1973	456.0492804693	13.6430747607	1.3948691502	0.4464504460	0.6216668939	0.1619982943	0.3599979918	0.1061695355	458.4258145052	14.3576930365
0.0085	0.0055	0.7888	0.1972	457.6164862187	12.5116220365	1.4459807815	0.8141688203	0.6271172998	0.3446194005	0.3499268374	0.1750319884	460.0395111374	13.8454422457
0.0085	0.006	0.7884	0.1971	460.3989575265	15.4311022629	1.6433774266	0.9053993188	0.6894763565	0.3205470256	0.3843518742	0.1615931118	463.1161631838	16.8186417191
0.0005	0.008	0.7932	0.1983	443.1605875319	11.5940456654	3.3615339395	1.2618519909	1.1473104588	0.2829219818	0.5711260103	0.1405288084	448.2405579405	13.2793484465
0.0085	0.0065	0.7879999999999999	0.19699999999999998	462.4927336888	20.4954031400	1.9490400888	0.5355703030	0.6679953447	0.4341786528	0.3783091816	0.1873419969	465.4880783039	21.6524940927
0.0085	0.006999999999999999	0.7876	0.1969	462.6374400617	18.2142860503	2.2219711644	0.9618538551	0.6639876932	0.3653256542	0.3832532028	0.1634466280	465.9066521221	19.7049121876
0.0085	0.0075	0.7872	0.1968	456.2047058328	14.7796430609	1.7639807340	1.2192248155	0.6800182991	0.3314198945	0.3903945668	0.1419068774	459.0390994327	16.4721946483
0.0085	0.008	0.7868	0.1967	462.3833106598	10.9877290944	1.9810163310	0.6607708157	0.5519337585	0.2273558155	0.3155018005	0.1022387701	465.2317625498	11.9780944957
0.0085	0.0085	0.7864	0.1966	459.9550126662	15.7948605644	2.0814771236	0.8258593805	0.6351326028	0.1819501302	0.3526735158	0.0938448031	463.0242959084	16.8965148782
0.0085	0.009000000000000001	0.7859999999999999	0.1965	462.7352508509	14.0239004938	2.8937240331	1.9304807547	0.7683469372	0.3590563707	0.4129173303	0.2027008186	466.8102391515	16.5161384378
0.0085	0.0095	0.7856	0.1964	457.8366721504	13.9193355813	1.8933963916	1.1432318981	0.5460024344	0.3237887146	0.3286858572	0.1184608032	460.6047568336	15.5048169972
0.0085	0.01	0.7852	0.1963	463.9420305417	23.7134196274	2.3345174659	2.5105508561	0.4995136775	0.5319228463	0.3035995271	0.2450926593	467.0796612122	27.0009859891
0.009000000000000001	0.0	0.7928	0.1982	454.5137850670	16.3644659134	0.0000000000	0.0000000000	0.7093543077	0.1265951060	0.4237209323	0.0862874870	455.6468603070	16.5773485064
0.009000000000000001	0.0005	0.7924	0.1981	465.0536791910	20.6118646491	0.1175819302	0.1025291597	0.6300028089	0.3736527554	0.3581668728	0.1818270722	466.1594308029	21.2698736364
0.0005	0.0085	0.7928	0.1982	440.3468525015	16.8733832105	2.8695530154	0.5005541578	0.9910120521	0.3669651832	0.5097835244	0.1863118347	444.7172010934	17.9272143862
0.009000000000000001	0.001	0.792	0.198	457.7803974498	14.6817204664	0.2887933060	0.2517340957	0.6681556508	0.4452811774	0.3697029224	0.2050899037	459.1070493290	15.5838256432
0.009000000000000001	0.0015	0.7916	0.1979	463.4391312331	16.7981030035	0.3555153863	0.2038503107	0.6710411598	0.3562856150	0.3852674337	0.1764096644	464.8509552129	17.5346485936
0.009000000000000001	0.002	0.7912	0.1978	463.1055026509	10.6852423920	0.4416246371	0.3712368485	0.6567739206	0.3131932408	0.3532228515	0.1490643323	464.5571240601	11.5187368136
0.009000000000000001	0.0025	0.7908	0.1977	456.7946969400	8.1555069104	0.7754868200	0.3600985091	0.7204154257	0.2890765861	0.4109030994	0.1150514074	458.7015022851	8.9197334130
0.009000000000000001	0.003	0.7904	0.1976	461.9353461780	20.4883031471	0.8349072387	0.4580551360	0.5493688616	0.3011204974	0.3307000881	0.1379959256	463.6503223664	21.3854747061
0.009000000000000001	0.0035	0.79	0.1975	463.6776287738	15.0138484638	1.0408644525	0.2803963587	0.5402314163	0.1721749754	0.3120226744	0.0962576596	465.5707473170	15.5626774575
0.009000000000000001	0.004	0.7896	0.1974	463.6017025904	19.6147953640	0.7936150833	0.6141972655	0.5690865068	0.2628608783	0.3382076759	0.1449830010	465.3026118564	20.6368365088
0.009000000000000001	0.0045	0.7892	0.1973	461.9643767775	17.2198966752	1.1589499456	0.4254453656	0.5153839772	0.2113561060	0.3010359606	0.1209669963	463.9397466609	17.9776651431
0.009000000000000001	0.005	0.7888	0.1972	465.4989639252	13.1548493908	1.3490449290	0.4729112242	0.5831934399	0.2983908565	0.3502930612	0.1269566437	467.7814953553	14.0531081152
0.009000000000000001	0.0055	0.7884	0.1971	455.6893010352	9.6233268103	1.9087550592	0.7126533751	0.7366063376	0.2596621677	0.3942399167	0.1005322677	458.7289023487	10.6961746208
0.0005	0.009000000000000001	0.7924	0.1981	443.6835849478	5.3171097575	2.8544461293	0.4998799395	0.9579890041	0.0916322666	0.5031914961	0.0704597834	447.9992115773	5.9790817470
0.009000000000000001	0.006	0.7879999999999999	0.19699999999999998	463.8460062510	20.0418936699	1.6892016478	1.4163240831	0.7042245139	0.4155355671	0.3924087977	0.1803279428	466.6318412104	22.0540812629
0.009000000000000001	0.0065	0.7876	0.1969	462.6812092733	18.5553321241	1.2541233280	0.9593518959	0.4873304171	0.3784200987	0.2889505753	0.2289780424	464.7116135937	20.1220821611
0.009000000000000001	0.006999999999999999	0.7872	0.1968	458.8902596007	17.3529747372	2.1043892342	0.5331078148	0.6200638333	0.3749977777	0.3442503685	0.1969385277	461.9589630367	18.4580188574
0.009000000000000001	0.0075	0.7868	0.1967	463.7374764712	14.8052699810	1.8863465115	0.3147513667	0.5476054950	0.2488606862	0.3178822552	0.1100403483	466.4893107329	15.4789223822
0.009000000000000001	0.008	0.7864	0.1966	454.5204844361	16.8793670473	2.0935626325	1.5621823726	0.7471865375	0.2735676311	0.3938736929	0.1204837329	457.7551072990	18.8356007839
0.009000000000000001	0.0085	0.7859999999999999	0.1965	467.3283383195	20.6085431813	2.8521800963	2.1078065058	0.6240714847	0.4631847639	0.3437010328	0.2018441382	471.1482909333	23.3813785892
0.009000000000000001	0.009000000000000001	0.7856	0.1964	459.6655999202	16.5954452758	2.0459759413	0.8881318797	0.5964988427	0.3367272922	0.3614628869	0.1729041795	462.6695375911	17.9932086272
0.009000000000000001	0.0095	0.7852	0.1963	453.2185737038	18.7949306849	2.8536907849	1.4699321910	0.7734767310	0.2845240612	0.4583290811	0.1830591543	457.3040703008	20.7324460914
0.009000000000000001	0.01	0.7848	0.1962	459.6003927274	15.0894794082	1.9299046997	0.7791437429	0.5496894737	0.2487780623	0.3418699138	0.1186678127	462.4218568146	16.2360690261
0.0095	0.0	0.7924	0.1981	461.6946155143	14.0344332653	0.0000000000	0.0000000000	0.5937736397	0.2007948406	0.3623784464	0.1549667675	462.6507676004	14.3901948734
0.0	0.002	0.7984	0.1996	0.0000000000	0.0000000000	1.6199617532	0.1842751152	10.3047940359	0.3702863138	2.9427913151	0.2255367775	14.8675471042	.7800982065
0.0005	0.0095	0.792	0.198	452.8152716828	17.5860893461	3.0228879093	0.8725066319	0.8105074305	0.2867308565	0.4189600230	0.1280453728	457.0676270456	18.8733722073
0.0095	0.0005	0.792	0.198	459.0724824408	14.5676469035	0.1475439209	0.0657607609	0.6231096484	0.2526753020	0.3766611745	0.1650836785	460.2197971846	15.0511666449
0.0095	0.001	0.7916	0.1979	459.7075826333	16.1014266717	0.2819952073	0.1384111046	0.7173696106	0.2421523696	0.4233547085	0.1278671840	461.1303021597	16.6098573299
0.0095	0.0015	0.7912	0.1978	457.4985773222	16.7441443279	0.4532065831	0.2630025521	0.6275982180	0.2837534967	0.3867323289	0.1766649321	458.9661144522	17.4675653088
0.0095	0.002	0.7908	0.1977	455.5423615392	15.5561997862	0.6833348147	0.2162531383	0.7279498105	0.3066138234	0.4165795683	0.1854879241	457.3702257327	16.2645546720
0.0095	0.0025	0.7904	0.1976	460.2600572734	13.0275083562	0.6156056087	0.7259361358	0.5338191739	0.3151749196	0.3109240031	0.1449367400	461.7204060591	14.2135561516
0.0095	0.003	0.79	0.1975	465.6494764180	21.0926789621	0.6657101143	0.5560629332	0.5726132400	0.3159690560	0.3317987594	0.1376124595	467.2195985317	22.1023234108
0.0095	0.0035	0.7896	0.1974	458.4990164441	18.4122927335	1.0383466382	0.5171308732	0.7334002165	0.2949579197	0.3925919096	0.1279447791	460.6633552084	19.3523263055
0.0095	0.004	0.7892	0.1973	461.7307921075	18.2498900235	1.3281470699	0.7145129494	0.6949267625	0.3480347529	0.3997332737	0.1336420835	464.1535992136	19.4460798093
0.0095	0.0045	0.7888	0.1972	460.8688066141	18.0066379601	1.1141328501	0.8997429927	0.6061172062	0.3393848490	0.3792247411	0.1834499768	462.9682814115	19.4292157786
0.0095	0.005	0.7884	0.1971	462.4842478212	13.1245983042	1.3258810370	0.7499696243	0.4995136775	0.3481327954	0.3133044577	0.1773839275	464.6229469934	14.4000846514
0.0005	0.01	0.7916	0.1979	445.7385047692	14.9950518771	3.7173011072	1.6883205207	1.0222717334	0.2596336636	0.5031914961	0.1255437395	450.9812691059	17.0685498009
0.0095	0.0055	0.7879999999999999	0.19699999999999998	457.6191659664	19.2149250413	1.0725889133	0.7593988540	0.5896056822	0.2572512188	0.3383907878	0.1079062118	459.6197513497	20.3394813259
0.0095	0.006	0.7876	0.1969	455.3328945980	18.3741299893	1.6534486840	0.9532348036	0.6708808537	0.3396779082	0.4004657212	0.1741493310	458.0576898569	19.8411920321
0.0095	0.0065	0.7872	0.1968	463.6999600042	20.7485155007	1.5439237598	1.0147467809	0.5830331338	0.3783122442	0.3534059634	0.1924296095	466.1803228612	22.3340041353
0.0095	0.006999999999999999	0.7868	0.1967	459.7491187219	17.6766758151	1.9875626483	0.9148912822	0.5969797609	0.2403380793	0.3563357538	0.1341319339	462.6899968849	18.9660371105
0.0095	0.0075	0.7864	0.1966	462.6526252984	20.0817301285	1.9888215555	1.2879120265	0.6226287302	0.3122297850	0.3524904039	0.1641524379	465.6165659880	21.8460243779
0.0095	0.008	0.7859999999999999	0.1965	458.8388977708	15.1378680300	2.6968309509	1.3084007298	0.6877129899	0.4478160568	0.4041279592	0.1518111386	462.6275696708	17.0458959552
0.0095	0.0085	0.7856	0.1964	459.7848486905	10.3098797422	2.5857953380	1.0267559249	0.7114382865	0.2923810239	0.3988177142	0.1242065701	463.4809000292	11.7532232611
0.0095	0.009000000000000001	0.7852	0.1963	463.8397535065	19.0903401410	2.5530637515	1.1056938075	0.6570945327	0.2247200492	0.3931412453	0.1277937399	467.4430530360	20.5485477376
0.0095	0.0095	0.7848	0.1962	458.1783399756	19.9657985757	2.3951967917	0.7544249113	0.5963385367	0.2059717640	0.3427854733	0.1352432300	461.5126607773	21.0614384810
0.0095	0.01	0.7844	0.1961	464.6686887789	18.5644909696	1.9825270196	1.3191034834	0.4866891928	0.2824379846	0.2889505753	0.1889395381	467.4268555666	20.3549719757
0.001	0.0	0.7992	0.1998	452.4633314917	21.2533452775	0.0000000000	0.0000000000	0.8408052755	0.4427094950	0.4755415995	0.2333239369	453.7796783667	21.9293787094
0.01	0.0	0.792	0.198	463.1854484558	18.0719710268	0.0000000000	0.0000000000	0.6049950638	0.2810625597	0.3753793912	0.1501919464	464.1658229108	18.5032255329
0.01	0.0005	0.7916	0.1979	463.4324318640	17.4296844000	0.1133016458	0.0536004771	0.6157355697	0.3357183958	0.3570682014	0.1942402130	464.5185372809	18.0132434859
0.01	0.001	0.7912	0.1978	462.1055101536	10.2735250452	0.2099857168	0.0790834225	0.5535368191	0.2656646245	0.3345454379	0.1443339973	463.2035781274	10.7626070895
0.01	0.0015	0.7908	0.1977	465.4797590670	18.3200694419	0.4053681104	0.3280355566	0.6748885052	0.3751668679	0.3711678175	0.1416041141	466.9311835001	19.1648759805
0.01	0.002	0.7904	0.1976	458.3225997239	16.1723715604	0.5440996812	0.2964244980	0.6349722967	0.2993260544	0.3548708586	0.1447793419	459.8565425604	16.9129014547
0.01	0.0025	0.79	0.1975	465.0934287811	19.1255442999	1.0043561444	0.4732751648	0.5689262007	0.3889956566	0.3330805427	0.1744794095	466.9997916689	20.1622945308
0.01	0.003	0.7896	0.1974	457.5704838841	20.4018000866	0.8474963104	1.0830072222	0.7250643014	0.3319173228	0.3849012099	0.1439105753	459.5279457058	21.9606352069
0.01	0.0035	0.7892	0.1973	467.1840785711	12.5100372597	1.0650354703	0.4946643429	0.5605902857	0.1812992774	0.3257560668	0.1343517341	469.1354603939	13.3203526141
0.01	0.004	0.7888	0.1972	463.9549826553	15.5831698722	1.1856387777	0.6862074715	0.5564223282	0.3810072701	0.3209951574	0.1607284439	466.0180389186	16.8111130577
0.01	0.0045	0.7884	0.1971	465.5074497927	16.0750476023	0.7563514309	0.4874436561	0.5629948765	0.3724977482	0.3378414521	0.1881228583	467.1646375522	17.1231118649
0.001	0.0005	0.7988	0.1997	451.6044723705	22.4965239768	0.1782612560	0.0633489296	0.9241644258	0.2908837245	0.4821336278	0.1231383608	453.1890316801	22.9738949917
0.01	0.005	0.7879999999999999	0.19699999999999998	466.1358506161	16.7053522051	1.4716624879	0.7622401740	0.6218271999	0.3267891587	0.3385738997	0.1073191951	468.5679142036	17.9017007329
0.01	0.0055	0.7876	0.1969	468.5489633731	16.0304280735	1.1254630147	1.1425363250	0.5059259198	0.3605459661	0.2957257155	0.1613381051	470.4760780231	17.6948484697
0.01	0.006	0.7872	0.1968	465.4091923789	16.2507719006	1.5300757808	1.4980979306	0.5535368191	0.3051994964	0.3127551220	0.1685847115	467.8055601008	18.2226540391
0.01	0.0065	0.7868	0.1967	459.7174083747	21.8286385190	1.6897052107	1.0586616248	0.6700793235	0.3714163717	0.3579837609	0.1134052655	462.4351766698	23.3721217810
0.01	0.006999999999999999	0.7864	0.1966	459.4436274900	20.3550309653	1.7536576952	1.0966692953	0.6330486240	0.3372854704	0.3715340413	0.1909476967	462.2018678505	21.9799334277
0.01	0.0075	0.7859999999999999	0.1965	457.5213551772	19.3915553562	2.0600757016	1.8731520786	0.6594991236	0.4193741295	0.3881972241	0.2134585278	460.6291272265	21.8975400921
0.01	0.008	0.7856	0.1964	466.1555020989	19.9358717184	2.5518048443	1.7490051347	0.5697277310	0.4978388714	0.3142200172	0.2309168092	469.5912546914	22.4136325337
0.01	0.0085	0.7852	0.1963	462.4038553918	21.5145036308	2.3997288575	1.6575859394	0.6681556508	0.4721677183	0.3541384110	0.1783867052	465.8258783111	23.8226439937
0.01	0.009000000000000001	0.7848	0.1962	461.2917601179	20.1172146042	2.2259996673	1.1754320229	0.6354532149	0.3823162033	0.3603642156	0.1919152468	464.5135772157	21.8668780772
0.01	0.0095	0.7844	0.1961	454.1515725099	19.5826963891	2.7522228666	1.1898727112	0.6312852574	0.2598315443	0.3627446702	0.1445883829	457.8978253041	21.1769890275
0.001	0.001	0.7984	0.1996	454.5919443734	10.0180662912	0.3119571980	0.1430455402	0.8460953754	0.3425761094	0.4299467368	0.1704794390	456.1799436836	10.6741673798
0.01	0.01	0.784	0.196	459.4860568278	23.9151643942	2.8851634643	1.5705619765	0.7407742951	0.2740312853	0.4180444635	0.1599127854	463.5300390507	25.9196704414
0.001	0.0015	0.7979999999999999	0.1995	452.2788755286	17.9816425262	0.4572350861	0.2840174942	0.7949577428	0.3778320954	0.4378205485	0.1446764778	453.9688889060	18.7881685936
0.001	0.002	0.7976	0.1994	453.6437603306	17.4314906562	0.5091020617	0.4338789564	0.7252246075	0.6489060928	0.3900283431	0.2854643431	455.2681153429	18.7997400485
0.001	0.0025	0.7972	0.1993	451.9979486502	16.7350822048	0.7825367002	0.2140977357	0.8845688294	0.2836839346	0.4425814578	0.1532400450	454.1076356376	17.3861039201
0.001	0.003	0.7968	0.1992	453.3677463229	13.8257114227	0.8283609213	0.3920520733	0.9695310402	0.3009668437	0.5117977553	0.0819474334	455.6774360397	14.6006777731
0.001	0.0035	0.7964	0.1991	456.2359695554	12.5320022235	1.0892064881	0.2988440935	0.8313472180	0.2452240500	0.4526526122	0.1587511515	458.6091758737	13.2348215185
0.0	0.0025	0.7979999999999999	0.1995	0.0000000000	0.0000000000	2.0031730973	0.1833508299	10.2121371342	0.2012499392	2.9816110375	0.0927392620	15.1969212690	.4773400311
0.001	0.004	0.7959999999999999	0.19899999999999998	453.0220588763	15.4770011594	1.3042278336	0.3581319873	0.7776446885	0.3325126363	0.4420321221	0.1402469795	455.5459635205	16.3078927625
0.001	0.0045	0.7956	0.1989	453.2560901709	17.2391474363	1.4399380271	0.7772544692	0.8435304785	0.3529932122	0.4508214932	0.1492405781	455.9903801697	18.5186356958
0.001	0.005	0.7952	0.1988	449.6294983540	20.2842875481	1.6262562890	0.5800672699	0.9030040261	0.5301712765	0.4852465301	0.2355846832	452.6440051992	21.6301107777
0.001	0.0055	0.7948	0.1987	456.0836705641	12.1787490858	1.8244082784	0.4449239421	0.8898589293	0.1161943605	0.4733442567	0.0758711063	459.2712820285	12.8157384947
0.001	0.006	0.7944	0.1986	450.5758958983	12.1275382532	1.9294011368	1.0106678671	0.9023628018	0.1709629352	0.4658366689	0.1194159158	453.8734965058	13.4285849713
0.001	0.0065	0.794	0.1985	461.2814877519	14.1541573404	1.9963749986	1.1391638381	0.7149650198	0.3956982221	0.3799571887	0.1411934040	464.3727849590	15.8302128046
0.001	0.006999999999999999	0.7936	0.1984	450.6714735644	19.6190378021	2.0245745193	0.6765089323	0.7835760127	0.3908005254	0.4237209323	0.1936814979	453.9033450287	20.8800287577
0.001	0.0075	0.7932	0.1983	454.9175337126	13.4487394309	1.9618809420	0.7788419885	0.6806595233	0.3374835082	0.4088888686	0.1751782827	457.9689630465	14.7402432103
0.001	0.008	0.7928	0.1982	450.1399902809	11.4300127095	2.4838238568	1.3792466591	0.8004081488	0.3205248981	0.4341583105	0.1260757001	453.8583805970	13.2558599668
0.001	0.0085	0.7924	0.1981	459.2957947448	13.7556427447	2.0205460163	0.2749471716	0.6736060567	0.0610561984	0.3667731320	0.0494957930	462.3567199498	14.1411419077
0.0	0.003	0.7976	0.1994	0.0000000000	0.0000000000	2.4463084230	0.3814913339	10.2536564033	0.3889232453	2.9537780290	0.1398831089	15.6537428553	.9102976881
0.001	0.009000000000000001	0.792	0.198	447.8747102692	18.6035121726	2.6210447390	2.1987731217	0.8852100536	0.4473195140	0.4638224380	0.1771577096	451.8447874998	21.4267625179
0.001	0.0095	0.7916	0.1979	460.0599694490	15.5904138262	2.0381707168	1.6292270641	0.6639876932	0.2597543887	0.3722664889	0.1049830194	463.1343943479	17.5843782984
0.001	0.01	0.7912	0.1978	451.2132292139	21.0638052764	3.6349685779	2.1910949232	0.8989963746	0.5522227041	0.4814011802	0.2608053451	456.2285953466	24.0679282488
0.0015	0.0	0.7988	0.1997	455.4972524538	15.5788334067	0.0000000000	0.0000000000	0.8552328207	0.3197468994	0.4559486264	0.1288358451	456.8084339009	16.0274161512
0.0015	0.0005	0.7984	0.1996	453.9394258211	8.9254025751	0.1440189809	0.0541558397	0.8287823211	0.2370644233	0.4478917029	0.0971936153	455.3601188260	9.3138164534
0.0015	0.001	0.7979999999999999	0.1995	456.3726366855	12.2050865769	0.2485082764	0.0884982196	0.7207360379	0.2879792929	0.4011981688	0.1222737841	457.7430791686	12.7038378735
0.0015	0.0015	0.7976	0.1994	449.6478099629	12.1729224008	0.5750687977	0.0935380739	0.8776756689	0.3123147120	0.4676677879	0.1336109690	451.5682222174	12.7123861557
0.0015	0.002	0.7972	0.1993	456.9501223036	17.4668219291	0.7294108174	0.2471750030	0.8406449694	0.2034268088	0.4268338346	0.0938805255	458.9470119250	18.0113042664
0.0015	0.0025	0.7968	0.1992	452.5915127542	18.1702310942	0.6974345751	0.4367054454	0.8961108656	0.4200765123	0.4513708289	0.1916299040	454.6364290238	19.2186429559
0.0015	0.003	0.7964	0.1991	462.6249345727	19.0007199958	0.7427552334	0.4456858562	0.6651098356	0.4230080497	0.3517579563	0.1975552509	464.3845575980	20.0669691526
0.0	0.0035	0.7972	0.1993	0.0000000000	0.0000000000	2.9131112036	0.1411952933	10.2249616189	0.6228078312	2.9299734822	0.1948000796	16.0680463047	.9588032041
0.0015	0.0035	0.7959999999999999	0.19899999999999998	452.8268839226	17.6569028253	1.1121185987	0.4748456353	0.7984844761	0.2761946382	0.4475254791	0.2082825199	455.1850124765	18.6162256187
0.0015	0.004	0.7956	0.1989	458.6950846470	22.3228478977	1.3550876835	0.6755021406	0.7848584612	0.4507735667	0.4066915258	0.2160732812	461.2417223175	23.6651968862
0.0015	0.0045	0.7952	0.1988	457.1921928411	17.1097195775	1.5925175767	0.3976170177	0.9151872865	0.1614924217	0.4792038374	0.1260022762	460.1791015417	17.7948312931
0.0015	0.005	0.7948	0.1987	448.4874792314	17.9699497109	1.4731731765	1.1568664042	0.8149960001	0.4600682213	0.4510046051	0.2236593218	451.2266530131	19.8105436582
0.0015	0.0055	0.7944	0.1986	451.6326097208	14.6029966917	1.3175722497	0.4759657495	0.6989344139	0.2697184564	0.3925919096	0.1176621832	454.0417082940	15.4663430808
0.0015	0.006	0.794	0.1985	452.9488124406	15.8152168871	1.4608358862	0.9823679172	0.7091940017	0.2690762855	0.3859998813	0.1143275380	455.5048422098	17.1809886278
0.0015	0.0065	0.7936	0.1984	453.2761882782	14.9334654728	1.6076244628	0.5851890226	0.7189726712	0.3139167573	0.4002826093	0.1361269172	456.0030680215	15.9686981699
0.0015	0.006999999999999999	0.7932	0.1983	453.1672118739	13.7306236668	1.7315009289	0.5478213227	0.7386903164	0.1928785013	0.4154808969	0.0988763558	456.0528840161	14.5701998466
0.0015	0.0075	0.7928	0.1982	453.8447414042	10.4559700482	2.4188642466	1.3194909687	0.7301940953	0.2196111088	0.3990008261	0.0637313589	457.3928005722	12.0588034846
0.0015	0.008	0.7924	0.1981	459.4793574586	11.7454366890	1.6773679204	1.0226673840	0.5561017160	0.1976370217	0.3171498076	0.1052318445	462.0299769026	13.0709729392
0.0	0.004	0.7968	0.1992	0.0000000000	0.0000000000	3.2245648388	0.3713775314	10.2930916936	0.3699138625	2.9801461423	0.0952533944	16.4978026747	.8365447883
0.0015	0.0085	0.792	0.198	454.4021289150	19.3854220801	2.4181089023	1.5780381306	0.7524766374	0.2128618186	0.4028461759	0.1573399041	457.9755606306	21.3336619334
0.0015	0.009000000000000001	0.7916	0.1979	457.0014841335	9.4575088329	2.3272158042	1.0551818402	0.6899572747	0.2117991888	0.3794078530	0.0881725146	460.3980650654	10.8126623765
0.0015	0.0095	0.7912	0.1978	458.1207254011	21.8966183373	3.4108831007	2.0799954349	0.7515148010	0.3433404004	0.3984514904	0.1743525302	462.6815747932	24.4943067028
0.0015	0.01	0.7908	0.1977	457.7303754937	22.5265638900	2.2884414632	1.4831678205	0.6886748262	0.3872144970	0.3777598459	0.1794780590	461.0852516290	24.5764242665
0.002	0.0	0.7984	0.1996	445.3405622435	10.7165982779	0.0000000000	0.0000000000	0.9256071803	0.3421795054	0.4903736632	0.1571078744	446.7565430870	11.2158856577
0.002	0.0005	0.7979999999999999	0.1995	455.4566096145	16.1902052447	0.1538384568	0.0789390012	0.8084234517	0.3216405936	0.4343414224	0.1470496855	456.8532129454	16.7378345250
0.002	0.001	0.7976	0.1994	463.4020613906	21.4874855866	0.2391923633	0.1745192282	0.6333692361	0.3687504895	0.3601811037	0.1874286019	464.6348040937	22.2181839062
0.002	0.0015	0.7972	0.1993	455.1832753544	22.5783400343	0.3426745331	0.3015219085	0.6803389112	0.5053231432	0.3675055796	0.2242850926	456.5737943783	23.6094701786
0.002	0.002	0.7968	0.1992	455.4092674060	17.8131805683	0.4975201157	0.2920638600	0.6546899419	0.2713492461	0.3896621193	0.1178853865	456.9511395829	18.4944790609
0.002	0.0025	0.7964	0.1991	458.9536802950	13.2274674124	0.6050307884	0.3837915572	0.7257055257	0.3062569102	0.3960710357	0.1479226830	460.6804876448	14.0654385628
0.0	0.0045	0.7964	0.1991	0.0000000000	0.0000000000	3.6445362725	0.3763302916	10.1640453168	0.2194106858	2.9270436919	0.1295935569	16.7356252812	.7253345343
0.002	0.003	0.7959999999999999	0.19899999999999998	454.8014113145	15.5352378765	0.9434250372	0.1771625497	0.7220184863	0.2262608567	0.4019306164	0.1413974854	456.8687854544	16.0800587683
0.002	0.0035	0.7956	0.1989	459.2381801703	12.2386997454	1.2833299745	0.4964644698	0.7752400977	0.1957556871	0.4471592553	0.1531568758	461.7439094978	13.0840767781
0.002	0.004	0.7952	0.1988	453.5553286582	18.3936651375	1.2561375795	1.0051011450	0.7252246075	0.4146636533	0.4112693232	0.2039356924	455.9479601684	20.0173656282
0.002	0.0045	0.7948	0.1987	454.7732739642	22.7023821221	1.7370401205	1.4911987131	0.8529885359	0.4504770238	0.4473423672	0.2439572819	457.8106449878	24.8880151409
0.002	0.005	0.7944	0.1986	459.0121881187	14.6636830043	1.0781281049	0.5292553567	0.5955370064	0.3264029754	0.3415036900	0.1670960033	461.0273569200	15.6864373397
0.002	0.0055	0.794	0.1985	452.7000425339	15.2246169394	1.5464415741	0.6714432610	0.7968814155	0.3358530904	0.4350738700	0.1473631041	455.4784393935	16.3792763949
0.002	0.006	0.7936	0.1984	456.9889786445	8.9884919045	1.6043513042	0.6690162018	0.7071100229	0.2135464433	0.3953385881	0.1044823077	459.6957785597	9.9755368573
0.002	0.0065	0.7932	0.1983	453.4101756606	21.4449863882	1.8750163469	1.1327642006	0.7099955320	0.3678909131	0.3977190428	0.1690534424	456.3929065823	23.1146949443
0.002	0.006999999999999999	0.7928	0.1982	455.2851057650	13.2728716461	1.9183227537	0.5737488477	0.7447819466	0.3292444485	0.4019306164	0.1487653171	458.3501410817	14.3246302594
0.002	0.0075	0.7924	0.1981	452.1292562849	14.8739279944	1.8855911671	1.0738983232	0.6631861629	0.3902280166	0.3991839380	0.2264317635	455.0772175529	16.5644860977
