# Supplementary material for: Multipressure Sampling for Improving the Performance of MOF-based Electronic Noses
Source: ACS Sens. 2024 Jul 12;9(7):3531–9. doi: 10.1021/acssensors.4c00199 (PMC11287752; doi:10.1021/acssensors.4c00199)
Supplement: Supplementary file 2 — se4c00199_si_002.zip [file se4c00199_si_002.zip › Multiplex_Adsorption_Data/Benzene_1bar/UIO-66_v2_EQeq.csv]

benzene_comp	CO2_comp	N2_comp	O2_comp	benzene_mass	benzene_error	CO2_mass	CO2_error	N2_mass	N2_error	O2_mass	O2_error	total_mass	total_error
0.0	0.0	0.8	0.2	0.0000000000	0.0000000000	0.0000000000	0.0000000000	7.9435748192	0.5926937952	2.5411096269	0.0605733273	10.4846844461	.6532671225
0.0	0.0005	0.7996	0.1999	0.0000000000	0.0000000000	0.5298668156	0.0618717586	8.0323029380	0.2712998340	2.5334074423	0.1397853530	11.0955771959	.4729569456
0.0	0.005	0.7959999999999999	0.19899999999999998	0.0000000000	0.0000000000	4.7178655390	0.3455462657	7.4954389523	0.2832414079	2.4155517925	0.0752077695	14.6288562838	.7039954431
0.002	0.008	0.792	0.198	186.8271293568	1.2948568344	0.3284770805	0.0940029917	0.1746734499	0.0261697292	0.1405954328	0.0134371399	187.4708753200	1.4284666952
0.002	0.0085	0.7916	0.1979	186.4737690149	0.6808518927	0.4041243098	0.1731086018	0.1785265407	0.0160987234	0.1352161293	0.0187719087	187.1916359947	.8888311266
0.002	0.009000000000000001	0.7912	0.1978	185.2648889929	1.9904606964	0.3694946893	0.0861156905	0.1990763583	0.0441401055	0.1366832121	0.0132939972	185.9701432526	2.1340104896
0.002	0.0095	0.7908	0.1977	185.5949901730	2.7158017224	0.3918526482	0.1072525417	0.1926545403	0.0702529802	0.1418180018	0.0163842490	186.3213153633	2.9096914933
0.002	0.01	0.7904	0.1976	186.6359867583	2.2683437848	0.3592402871	0.1378321213	0.1939389039	0.0314574416	0.1347271017	0.0177605235	187.3238930510	2.4553938712
0.0025	0.0	0.7979999999999999	0.1995	187.4420061711	0.9023639870	0.0000000000	0.0000000000	0.1627930866	0.0116343462	0.1228681826	0.0159778120	187.7276674403	.9299761452
0.0025	0.0005	0.7976	0.1994	187.2177639963	0.2968890111	0.0163061806	0.0075628549	0.1648266623	0.0222972657	0.1269026602	0.0191221670	187.5257994994	.3458712987
0.0025	0.001	0.7972	0.1993	187.0585281967	1.0153269530	0.0450521277	0.0194188510	0.1776702983	0.0335126210	0.1429183139	0.0166986991	187.4241689366	1.0849571241
0.0025	0.0015	0.7968	0.1992	186.9720518261	0.6972123891	0.0532892705	0.0187374822	0.1721047227	0.0284998196	0.1262913757	0.0186953144	187.3237371950	.7631450053
0.0025	0.002	0.7964	0.1991	187.2908216198	1.8654184408	0.0670738767	0.0173856611	0.1697500561	0.0360385500	0.1217678705	0.0281923453	187.6494134231	1.9470349972
0.0	0.0055	0.7956	0.1989	0.0000000000	0.0000000000	5.2247019759	0.4715000850	7.5032521642	0.3337900144	2.4737460760	0.1509868237	15.2017002161	.9562769231
0.0025	0.0025	0.7959999999999999	0.19899999999999998	190.2757473770	0.6165448453	0.1104449549	0.0372965760	0.1683586622	0.0193911022	0.1333822758	0.0186119816	190.6879332699	.6918445051
0.0025	0.003	0.7956	0.1989	187.3125898096	0.6489668932	0.1075871707	0.0395529202	0.1625790260	0.0391584655	0.1297145689	0.0280435046	187.7124705752	.7557217835
0.0025	0.0035	0.7952	0.1988	186.8578433780	1.5349329779	0.1692816889	0.0266561668	0.1814163588	0.0330097826	0.1347271017	0.0307310169	187.3432685274	1.6253299442
0.0025	0.004	0.7948	0.1987	186.7033786885	0.5629056969	0.1407038466	0.0423224045	0.1726398742	0.0210019523	0.1346048448	0.0149213530	187.1513272541	.6411514067
0.0025	0.0045	0.7944	0.1986	186.8086413051	0.4573310313	0.2055923590	0.0758270747	0.1754226620	0.0125986984	0.1335045327	0.0204808586	187.3231608588	.5662376630
0.0025	0.005	0.794	0.1985	187.4420061711	1.7875125329	0.2081139333	0.1031326291	0.1629001169	0.0357974355	0.1303258534	0.0262257432	187.9433460747	1.9526683407
0.0025	0.0055	0.7936	0.1984	187.3149753646	1.2517565083	0.2175278107	0.0364659906	0.1673953895	0.0262989804	0.1260468619	0.0118885012	187.8259454267	1.3264099805
0.0025	0.006	0.7932	0.1983	186.8542650455	1.2516513704	0.2494677520	0.0563530333	0.1752086014	0.0406016026	0.1397396345	0.0194323100	187.4186810334	1.3680383163
0.0025	0.0065	0.7928	0.1982	186.6195860673	1.0910371298	0.2536703759	0.0821302384	0.1761718741	0.0096303483	0.1407176897	0.0182388281	187.1901460070	1.2010365446
0.0025	0.006999999999999999	0.7924	0.1981	186.5202873384	0.8615318204	0.3083044860	0.0457097123	0.1744593893	0.0255082645	0.1341158172	0.0275618138	187.1371670309	.9603116110
0.0	0.006	0.7952	0.1988	0.0000000000	0.0000000000	5.6555549735	0.1513265821	7.4792773770	0.2039055033	2.3999029096	0.0987999136	15.5347352601	.4540319990
0.0025	0.0075	0.792	0.198	186.1171285348	0.4553716234	0.3237701417	0.0789012382	0.1858046011	0.0457579256	0.1298368258	0.0209997354	186.7565401034	.6010305226
0.0025	0.008	0.7916	0.1979	187.5654586450	0.7782368349	0.3237701417	0.0791872479	0.1692149046	0.0313976628	0.1381502948	0.0154644103	188.1965939861	.9042861559
0.0025	0.0085	0.7912	0.1978	186.6634206414	1.3147855243	0.3338564390	0.1387182688	0.1712484803	0.0265728453	0.1358274138	0.0212937686	187.3043529745	1.5013704070
0.0025	0.009000000000000001	0.7908	0.1977	188.8688662858	2.1519099960	0.4321978372	0.1182503350	0.1694289652	0.0407592968	0.1368054690	0.0235470721	189.6072985572	2.3344666999
0.0025	0.0095	0.7904	0.1976	186.3055873838	0.7966544037	0.4137062922	0.0526724087	0.1804530861	0.0407413055	0.1355829000	0.0158726936	187.0353296621	.9059408115
0.0025	0.01	0.79	0.1975	186.9216569756	1.6442471717	0.4083269337	0.1109971439	0.1696430258	0.0250825685	0.1287365137	0.0244342577	187.6283634488	1.8047611418
0.003	0.0	0.7976	0.1994	187.9718975868	1.9309955631	0.0000000000	0.0000000000	0.1649336926	0.0279707671	0.1317929361	0.0126487155	188.2686242155	1.9716150457
0.003	0.0005	0.7972	0.1993	187.3391291095	0.4179745022	0.0171467053	0.0031178824	0.1681446016	0.0314268374	0.1321597068	0.0236484157	187.6565801232	.4761676377
0.003	0.001	0.7968	0.1992	187.3913131263	0.9596819939	0.0351339354	0.0247154304	0.1677164804	0.0443916476	0.1309371379	0.0174172105	187.7251006800	1.0462062824
0.003	0.0015	0.7964	0.1991	187.3784907679	0.4618552561	0.0548022151	0.0210070666	0.1744593893	0.0147841353	0.1281252292	0.0164498008	187.7358776015	.5140962588
0.0	0.0065	0.7948	0.1987	0.0000000000	0.0000000000	5.8722422594	0.3090656100	7.4919069524	0.2364556839	2.4402476859	0.0598334802	15.8043968977	.6053547741
0.003	0.002	0.7959999999999999	0.19899999999999998	187.9632499497	0.8790224128	0.0677462965	0.0238353619	0.1439557537	0.0297305438	0.1194449894	0.0284372804	188.2943969893	.9610255989
0.003	0.0025	0.7956	0.1989	187.8815446892	1.5977948387	0.1015353923	0.0349625975	0.1512338142	0.0369687057	0.1228681826	0.0176660160	188.2571820783	1.6873921579
0.003	0.003	0.7952	0.1988	188.5301174686	1.8873809556	0.0922896198	0.0426257948	0.1608665412	0.0289465025	0.1277584585	0.0213862227	188.9110320881	1.9803394756
0.003	0.0035	0.7948	0.1987	187.4273946464	1.2474827850	0.1233890364	0.0352202948	0.1721047227	0.0238521533	0.1399841483	0.0112582606	187.8628725538	1.3178134937
0.003	0.004	0.7944	0.1986	187.8111708152	0.7192250668	0.1595316015	0.0321322407	0.1596892079	0.0180319852	0.1278807154	0.0132894992	188.2582723400	.7826787919
0.003	0.0045	0.794	0.1985	187.8305534500	1.5313175459	0.1855878694	0.0506037797	0.1559431474	0.0488677425	0.1302035965	0.0232352443	188.3022880633	1.6540243124
0.003	0.005	0.7936	0.1984	187.5013468530	1.6355502694	0.2022302599	0.0360795686	0.1488791476	0.0249028943	0.1295923120	0.0130991862	187.9820485725	1.7096319185
0.003	0.0055	0.7932	0.1983	187.7703181850	0.5580790501	0.2508125916	0.0762285071	0.1555150262	0.0274682376	0.1360719276	0.0136490396	188.3127177304	.6754248344
0.003	0.006	0.7928	0.1982	187.6218173830	0.7498046577	0.2440883935	0.0413907034	0.1640774502	0.0144645422	0.1253133205	0.0257146686	188.1552965472	.8313745719
0.003	0.0065	0.7924	0.1981	188.4379754048	1.9365846054	0.2563600551	0.0562184790	0.1511267839	0.0171061075	0.1240907516	0.0220875959	188.9695529954	2.0319967878
0.0	0.006999999999999999	0.7944	0.1986	0.0000000000	0.0000000000	6.7078919866	0.6871110636	7.3034265938	0.4143616110	2.3667712902	0.1064615427	16.3780898706	1.2079342173
0.003	0.006999999999999999	0.792	0.198	187.7321493041	0.6013970799	0.2800628537	0.1049405864	0.1576556322	0.0263094324	0.1216456136	0.0283361847	188.2915134036	.7609832834
0.003	0.0075	0.7916	0.1979	187.6680375122	0.7543660142	0.2980500838	0.1524614627	0.1545517535	0.0501212737	0.1276362016	0.0150410769	188.2482755511	.9719898275
0.003	0.008	0.7912	0.1978	187.1921192795	1.5999617795	0.3296538151	0.1585735022	0.1620438745	0.0324031472	0.1299590827	0.0289581148	187.8137760518	1.8198965437
0.003	0.0085	0.7908	0.1977	188.1093651966	1.2834178091	0.3308305498	0.1309173927	0.1465244810	0.0240701603	0.1234794671	0.0156374172	188.7101996945	1.4540427793
0.003	0.009000000000000001	0.7904	0.1976	187.5269915698	1.1899517684	0.3224253021	0.0820214374	0.1508056930	0.0279789570	0.1196895032	0.0258815283	188.1199120681	1.3258336911
0.003	0.0095	0.79	0.1975	187.9903856384	1.1492078750	0.3711757388	0.0780238822	0.1488791476	0.0091170719	0.1325264775	0.0136227324	188.6429670023	1.2499715615
0.003	0.01	0.7896	0.1974	188.0049971631	1.0234222316	0.4666593528	0.1487872249	0.1425643598	0.0250789146	0.1211565860	0.0205507991	188.7353774617	1.2178391702
0.0035	0.0	0.7972	0.1993	188.8587276769	0.7813020571	0.0000000000	0.0000000000	0.1426713901	0.0389543244	0.1262913757	0.0143536055	189.1276904427	.8346099870
0.0035	0.0005	0.7968	0.1992	187.6734050110	1.6984680791	0.0163061806	0.0053793585	0.1555150262	0.0260995971	0.1233572102	0.0237619106	187.9685834280	1.7537089453
0.0035	0.001	0.7964	0.1991	187.9015237128	1.1222594568	0.0304269967	0.0112215566	0.1458822992	0.0167268876	0.1247020361	0.0211755159	188.2025350448	1.1713834169
0.0	0.0075	0.794	0.1985	0.0000000000	0.0000000000	7.2325475486	0.2827191498	7.3657182285	0.2436319982	2.3722728506	0.1316370174	16.9705386277	.6579881654
0.0035	0.0015	0.7959999999999999	0.19899999999999998	188.2542876659	0.4950508129	0.0519444308	0.0082628330	0.1396745417	0.0277866821	0.1166330808	0.0250957411	188.5625397192	.5561960691
0.0035	0.002	0.7956	0.1989	187.7634597142	0.9900207946	0.0627031479	0.0326937126	0.1436346628	0.0291043707	0.1243352654	0.0124341937	188.0941327903	1.0642530716
0.0035	0.0025	0.7952	0.1988	189.1780938593	1.8146872348	0.0959879288	0.0222356535	0.1477018143	0.0361629394	0.1282474861	0.0171403997	189.5500310885	1.8902262274
0.0035	0.003	0.7948	0.1987	187.3996625689	0.8831037554	0.1237252463	0.0420248937	0.1682516319	0.0151756737	0.1322819637	0.0137581115	187.8239214108	.9540624343
0.0035	0.0035	0.7944	0.1986	188.6365728628	1.0318842392	0.1059061211	0.0425541347	0.1308980571	0.0318195160	0.1152882549	0.0207275024	188.9886652959	1.1269853923
0.0035	0.004	0.794	0.1985	188.2366941974	0.6179663981	0.1578505520	0.0655083243	0.1329316328	0.0094429602	0.1203007877	0.0143285919	188.6477771699	.7072462745
0.0035	0.0045	0.7936	0.1984	187.8895959375	0.6088407833	0.1842430298	0.0721199642	0.1543376929	0.0172793450	0.1339935603	0.0231888820	188.3621702205	.7214289745
0.0035	0.005	0.7932	0.1983	187.4440935318	1.7373968528	0.2138295017	0.0685373608	0.1589399958	0.0241897950	0.1264136326	0.0095140692	187.9432766619	1.8396380778
0.0035	0.0055	0.7928	0.1982	189.1745155267	1.7189482296	0.1877732338	0.0501910835	0.1638633896	0.0374110325	0.1256800912	0.0241388498	189.6518322413	1.8306891954
0.0035	0.006	0.7924	0.1981	188.0983320044	0.4032814152	0.2607307839	0.0974858008	0.1449190265	0.0241841115	0.1182224205	0.0135390890	188.6222042353	.5384904165
0.0	0.008	0.7936	0.1984	0.0000000000	0.0000000000	7.6096069608	0.6052353616	7.4413886507	0.2785819228	2.3951348905	0.0657846635	17.4461305020	.9496019479
0.0035	0.0065	0.792	0.198	188.1111543628	1.1507636057	0.2195450702	0.0297198910	0.1395675114	0.0366937584	0.1231126964	0.0175744025	188.5933796408	1.2347516576
0.0035	0.006999999999999999	0.7916	0.1979	188.5912473168	0.5860726663	0.2876275766	0.1993767278	0.1361425418	0.0323833435	0.1171221084	0.0212403549	189.1321395436	.8390730925
0.0035	0.0075	0.7912	0.1978	189.2899167523	0.6210712514	0.3114984801	0.1467955758	0.1555150262	0.0248218012	0.1254355774	0.0151795614	189.8823658360	.8078681898
0.0035	0.008	0.7908	0.1977	188.2310285041	0.5452748245	0.3415892669	0.1408819814	0.1462033901	0.0270038953	0.1284919999	0.0271223009	188.8473131610	.7402830021
0.0035	0.0085	0.7904	0.1976	187.9707048092	0.7623976050	0.3148605792	0.0724733193	0.1515549051	0.0227287606	0.1269026602	0.0150847376	188.5640229537	.8726844225
0.0035	0.009000000000000001	0.79	0.1975	188.7537632546	2.5339907951	0.3817663509	0.0943870023	0.1478088446	0.0254218931	0.1289810275	0.0145069028	189.4123194776	2.6683065933
0.0035	0.0095	0.7896	0.1974	188.2337122536	0.7836353174	0.4212710152	0.2106574419	0.1449190265	0.0236960347	0.1232349533	0.0206407882	188.9231372486	1.0386295822
0.0035	0.01	0.7892	0.1973	188.1016121426	0.5854599976	0.4162278665	0.0904173401	0.1505916324	0.0150544119	0.1205453015	0.0155684451	188.7889769430	.7065001947
0.004	0.0	0.7968	0.1992	188.1242749156	1.2692921174	0.0000000000	0.0000000000	0.1349652085	0.0223219126	0.1203007877	0.0094825968	188.3795409118	1.3010966268
0.004	0.0005	0.7964	0.1991	188.4293277677	1.2920558493	0.0191639648	0.0129080087	0.1506986627	0.0303830350	0.1256800912	0.0357492215	188.7248704864	1.3710961145
0.0	0.0085	0.7932	0.1983	0.0000000000	0.0000000000	7.7247588545	0.3547047995	7.3098484118	0.2106214901	2.3543010866	0.1208491968	17.3889083529	.6861754864
0.004	0.001	0.7959999999999999	0.19899999999999998	188.6565518863	0.7013861478	0.0541297952	0.0308617988	0.1318613298	0.0209910405	0.1233572102	0.0358394173	188.9659002215	.7890784044
0.004	0.0015	0.7956	0.1989	189.3259982724	2.1958825295	0.0542979002	0.0213856989	0.1344300570	0.0172235665	0.1099089514	0.0211670440	189.6246351810	2.2556588389
0.004	0.002	0.7952	0.1988	188.9326798835	0.3212670483	0.0872464712	0.0385895166	0.1266168451	0.0216783261	0.1231126964	0.0186633074	189.2696558962	.4001981984
0.004	0.0025	0.7948	0.1987	188.3887733319	1.0031393725	0.1203631472	0.0620796824	0.1395675114	0.0201762762	0.1210343291	0.0151124560	188.7697383196	1.1005077871
0.004	0.003	0.7944	0.1986	188.5745484315	0.7956340206	0.1079233806	0.0249475908	0.1397815720	0.0229394674	0.1195672463	0.0228669428	188.9418206304	.8663880216
0.004	0.0035	0.794	0.1985	189.3558177106	1.3773179808	0.1566738173	0.0876315502	0.1459893295	0.0083291307	0.1190782187	0.0155876346	189.7775590761	1.4888662963
0.004	0.004	0.7936	0.1984	188.1102597797	1.3302523210	0.1455788903	0.0329142460	0.1396745417	0.0272118092	0.1310593948	0.0165042284	188.5265726065	1.4068826046
0.004	0.0045	0.7932	0.1983	188.2548840546	1.2423357696	0.2022302599	0.1259131917	0.1402096932	0.0239327027	0.1212788429	0.0175403502	188.7186028506	1.4097220142
0.004	0.005	0.7928	0.1982	188.8393450421	1.0588653648	0.1988681608	0.0861484997	0.1409589053	0.0382240552	0.1297145689	0.0216970692	189.3088866771	1.2049349889
0.004	0.0055	0.7924	0.1981	188.4293277677	0.6341113160	0.2222347494	0.0689074490	0.1424573295	0.0296100829	0.1236017240	0.0249523903	188.9176215706	.7575812382
0.0	0.009000000000000001	0.7928	0.1982	0.0000000000	0.0000000000	8.2808500429	0.5579838743	7.2783815035	0.1359337062	2.3862101370	0.1106667389	17.9454416834	.8045843194
0.004	0.006	0.792	0.198	189.0704456876	1.7957932138	0.2652696177	0.1526096735	0.1356073903	0.0307577598	0.1226236688	0.0231785666	189.5939463644	2.0023392137
0.004	0.0065	0.7916	0.1979	188.4833009508	0.5954266079	0.2713213960	0.1216104283	0.1383901781	0.0060013370	0.1242130085	0.0243705565	189.0172255334	.7474089297
0.004	0.006999999999999999	0.7912	0.1978	189.4318572778	1.3191825547	0.2654377226	0.0471101950	0.1398886023	0.0368507671	0.1247020361	0.0280498997	189.9618856388	1.4311934165
0.004	0.0075	0.7908	0.1977	188.1421665785	0.5852594812	0.3409168471	0.0707528170	0.1531603596	0.0239843416	0.1210343291	0.0200143168	188.7572781143	.7000109566
0.004	0.008	0.7904	0.1976	189.3459772960	1.0322609160	0.3034294423	0.0548650894	0.1436346628	0.0147157905	0.1220123843	0.0123860176	189.9150537854	1.1142278135
0.004	0.0085	0.79	0.1975	188.1913686514	1.5377032775	0.3165416287	0.0950088988	0.1433135719	0.0259039862	0.1238462378	0.0182421058	188.7750700898	1.6768582683
0.004	0.009000000000000001	0.7896	0.1974	189.6942683334	1.4937980195	0.3669731150	0.0803576849	0.1327175722	0.0096683380	0.1283697430	0.0131674709	190.3223287636	1.5969915133
0.004	0.0095	0.7892	0.1973	188.2811251602	0.4721327752	0.3318391796	0.1739586585	0.1448119962	0.0231700206	0.1236017240	0.0137537652	188.8813780600	.6830152195
0.004	0.01	0.7888	0.1972	188.6896514627	1.8934046143	0.4266503737	0.1906508813	0.1347511479	0.0331026568	0.1277584585	0.0123473415	189.3788114428	2.1295054939
0.0045	0.0	0.7964	0.1991	190.6786079862	2.8991790734	0.0000000000	0.0000000000	0.1292926026	0.0270140746	0.1177333929	0.0159703265	190.9256339817	2.9421634745
0.0	0.0095	0.7924	0.1981	0.0000000000	0.0000000000	8.4773647343	0.3485905009	7.2420982318	0.2582687051	2.3835204852	0.0792254886	18.1029834513	.6860846946
0.0045	0.0005	0.7959999999999999	0.19899999999999998	190.0616438112	3.0653744237	0.0173148103	0.0050543432	0.1200879968	0.0229214827	0.1195672463	0.0132489480	190.3186138646	3.1065991976
0.0045	0.001	0.7956	0.1989	188.7844772759	1.2954774769	0.0371511949	0.0147089433	0.1304699359	0.0384201509	0.1095421807	0.0108085055	189.0616405874	1.3594150766
0.0045	0.0015	0.7952	0.1988	188.7829863040	1.1511980920	0.0544660052	0.0290855578	0.1348581782	0.0148768267	0.1154105118	0.0068463863	189.0877209992	1.2020068628
0.0045	0.002	0.7948	0.1987	188.6446241111	0.2731473555	0.0778325938	0.0263576560	0.1318613298	0.0180319852	0.1144324566	0.0182224306	188.9687504913	.3357594273
0.0045	0.0025	0.7944	0.1986	189.6340330684	1.7840194055	0.0934663545	0.0431004842	0.1374269054	0.0163360639	0.1183446774	0.0160077190	189.9832710057	1.8594636726
0.0045	0.003	0.794	0.1985	189.9274563396	1.0701614316	0.1097725351	0.0559625407	0.1236199967	0.0355753004	0.1210343291	0.0277391176	190.2818832005	1.1894383903
0.0045	0.0035	0.7936	0.1984	188.6640067459	0.7705439750	0.1517987736	0.0605047073	0.1378550266	0.0071510339	0.1166330808	0.0327995002	189.0702936269	.8709992164
0.0045	0.004	0.7932	0.1983	188.0252743810	1.2930533610	0.1712989483	0.0916713169	0.1504846021	0.0312147040	0.1282474861	0.0170354360	188.4753054175	1.4329748179
0.0045	0.0045	0.7928	0.1982	189.1354520628	1.7175265360	0.2018940500	0.0693554674	0.1269379360	0.0286105426	0.1165108239	0.0164134154	189.5807948727	1.8319059614
0.0045	0.005	0.7924	0.1981	188.8462035129	1.3660315529	0.2008854202	0.1103004231	0.1358214509	0.0192583174	0.1229904395	0.0172100198	189.3059008235	1.5128003132
0.0	0.001	0.7992	0.1998	0.0000000000	0.0000000000	1.1079797530	0.0695426444	7.9388654860	0.2372438569	2.5883007895	0.1227459257	11.6351460285	.4295324270
0.0	0.01	0.792	0.198	0.0000000000	0.0000000000	8.8648466537	0.7138896287	7.3156280480	0.3248403289	2.3616365005	0.1167040553	18.5421112022	1.1554340129
0.0045	0.0055	0.792	0.198	189.0295930574	1.1161609682	0.1701222136	0.0629494135	0.1156997545	0.0326145754	0.1116205480	0.0252288003	189.4270355735	1.2369537574
0.0045	0.006	0.7916	0.1979	189.0093158395	1.2372693977	0.2543427957	0.1049739728	0.1326105419	0.0088103557	0.1133321445	0.0060686728	189.5096013216	1.3571223990
0.0045	0.0065	0.7912	0.1978	188.5972112044	0.9478780931	0.2511488015	0.1422028812	0.1345370873	0.0202239126	0.1226236688	0.0216860442	189.1055207620	1.1319909311
0.0045	0.006999999999999999	0.7908	0.1977	190.5471042641	0.7979017477	0.2492996470	0.0698524127	0.1374269054	0.0125257465	0.1189559618	0.0099201510	191.0527867783	.8902000579
0.0045	0.0075	0.7904	0.1976	188.5325030237	0.6245292457	0.3353693836	0.1498568689	0.1267238754	0.0305694726	0.1200562739	0.0110058373	189.1146525566	.8159614245
0.0045	0.008	0.79	0.1975	188.5945274550	0.6727016743	0.3501626196	0.1986502723	0.1319683601	0.0065838861	0.1223791550	0.0225483618	189.1990375897	.9004841945
0.0045	0.0085	0.7896	0.1974	188.3914570813	0.8442859832	0.3646196456	0.0754295003	0.1408518750	0.0123970476	0.1248242930	0.0187240740	189.0217528949	.9508366051
0.0045	0.009000000000000001	0.7892	0.1973	188.5462199652	0.8021652778	0.3748740478	0.1119382098	0.1430995113	0.0352297188	0.1250688067	0.0139093753	189.1892623310	.9632425817
0.0045	0.0095	0.7888	0.1972	189.2630792580	1.7533156137	0.3607532317	0.0884264018	0.1292926026	0.0247663582	0.1134544014	0.0153596708	189.8665794937	1.8818680445
0.0045	0.01	0.7884	0.1971	188.1955433728	0.9381928846	0.3809258262	0.1279957789	0.1373198751	0.0343605606	0.1233572102	0.0170704956	188.8371462843	1.1176197197
0.0005	0.0	0.7996	0.1999	175.8678894535	2.1334764175	0.0000000000	0.0000000000	0.4350781703	0.0834452042	0.2152943975	0.0374545336	176.5182620213	2.2543761553
0.005	0.0	0.7959999999999999	0.19899999999999998	189.0632890225	0.8373361945	0.0000000000	0.0000000000	0.1323964813	0.0195909309	0.1140656859	0.0254059130	189.3097511897	.8823330384
0.005	0.0005	0.7956	0.1989	189.8776578779	1.5510380596	0.0221898540	0.0066054766	0.1242621785	0.0160102447	0.1118650618	0.0049510270	190.1359749722	1.5786048079
0.005	0.001	0.7952	0.1988	189.0713402708	1.0306305317	0.0334528859	0.0051430227	0.1295066632	0.0150757032	0.1140656859	0.0128828841	189.3483655058	1.0637321417
0.005	0.0015	0.7948	0.1987	188.8968965577	0.8757464868	0.0551384250	0.0248568060	0.1306839965	0.0267652801	0.1205453015	0.0176049933	189.2032642807	.9449735662
0.005	0.002	0.7944	0.1986	188.9708487643	0.8089955861	0.0783369086	0.0246008261	0.1219075119	0.0147282405	0.1125986031	0.0199604746	189.2836917879	.8682851273
0.005	0.0025	0.794	0.1985	192.0735613022	0.6439910688	0.0877507861	0.0183719566	0.1207301786	0.0185826302	0.1147992273	0.0043327955	192.3968414942	.6852784511
0.005	0.003	0.7936	0.1984	189.0907229056	0.1880129172	0.1218760918	0.0486866310	0.1335738146	0.0206720927	0.1176111360	0.0169509972	189.4637839480	.2743226381
0.005	0.0035	0.7932	0.1983	188.7418354794	0.7673032226	0.1630618056	0.0572840910	0.1346441176	0.0185702969	0.1204230446	0.0182486594	189.1599644472	.8614062699
0.005	0.004	0.7928	0.1982	189.4879178215	1.9459895734	0.1538160331	0.0987221301	0.1299347844	0.0096065284	0.1169998515	0.0248226668	189.8886684905	2.0791408987
0.005	0.0045	0.7924	0.1981	189.4920925429	2.1113358312	0.1615488610	0.0610885169	0.1271519966	0.0249323173	0.1229904395	0.0194138411	189.9037838400	2.2167705065
0.0005	0.0005	0.7992	0.1998	174.8859353557	3.9722699966	0.0252157431	0.0090214585	0.4489921093	0.0804850778	0.2244636649	0.0379461464	175.5846068730	4.0997226793
0.005	0.005	0.792	0.198	189.0313822237	2.1787861779	0.1776869366	0.0555062092	0.1299347844	0.0293302082	0.1270249171	0.0211387798	189.4660288618	2.2847613751
0.005	0.0055	0.7916	0.1979	188.8879507262	0.6353609147	0.2195450702	0.0692820866	0.1323964813	0.0214872491	0.1155327687	0.0138964743	189.3554250464	.7400267247
0.005	0.006	0.7912	0.1978	188.8253299062	0.7045908578	0.2869551568	0.1419371362	0.1308980571	0.0236882985	0.1294700551	0.0112423179	189.3726531752	.8814586104
0.005	0.0065	0.7908	0.1977	188.3458333410	1.4166278266	0.2467780727	0.0731254618	0.1381761175	0.0310601857	0.1158995394	0.0182093021	188.8466870706	1.5390227762
0.005	0.006999999999999999	0.7904	0.1976	190.6150925830	0.9581378509	0.2793904338	0.1349479731	0.1210512695	0.0211736125	0.1134544014	0.0112210256	191.1289886877	1.1254804621
0.005	0.0075	0.79	0.1975	190.1027946359	1.1810915941	0.2343383061	0.0506930517	0.1301488450	0.0296564719	0.1167553377	0.0178846423	190.5840371247	1.2793257600
0.005	0.008	0.7896	0.1974	188.5843888460	1.2918947993	0.3131795296	0.0673142280	0.1423502992	0.0258473189	0.1196895032	0.0289250623	189.1596081780	1.4139814085
0.005	0.0085	0.7892	0.1973	192.2420411276	3.8299297895	0.3439427363	0.1603386428	0.1230848452	0.0301817856	0.1172443653	0.0087274643	192.8263130744	4.0291776822
0.005	0.009000000000000001	0.7888	0.1972	188.8059472714	0.8878692512	0.3879862342	0.0548609687	0.1286504208	0.0216465971	0.1096644376	0.0129060673	189.4322483640	.9772828843
0.005	0.0095	0.7884	0.1971	189.4312608891	1.0109297941	0.3678136397	0.0806875762	0.1178403605	0.0283773639	0.1227459257	0.0088296231	190.0396608150	1.1288243573
0.0005	0.001	0.7988	0.1997	175.7587503099	1.7725462640	0.0574918943	0.0228177320	0.4349711400	0.0350850483	0.2112599199	0.0299726444	176.4624732641	1.8604216887
0.005	0.01	0.7879999999999999	0.19699999999999998	190.2530846041	1.2822755060	0.4495126475	0.2160744469	0.1299347844	0.0184440258	0.1201785308	0.0084206519	190.9527105668	1.5252146306
0.0055	0.0	0.7956	0.1989	189.2428020401	0.9477354921	0.0000000000	0.0000000000	0.1153786636	0.0230212199	0.1114982911	0.0134948580	189.4696789948	.9842515700
0.0055	0.0005	0.7952	0.1988	189.1303827583	0.7772357468	0.0169786004	0.0051430227	0.1257606027	0.0259711179	0.1156550256	0.0229035174	189.3887769870	.8312534048
0.0055	0.001	0.7948	0.1987	188.9622011272	1.0468680209	0.0423624485	0.0299698651	0.1287574511	0.0282819341	0.1193227325	0.0249523903	189.2526437593	1.1300722104
0.0055	0.0015	0.7944	0.1986	188.7791097771	0.8997634862	0.0581643141	0.0252359077	0.1325035116	0.0236301961	0.1172443653	0.0237367364	189.0870219681	.9723663264
0.0055	0.002	0.794	0.1985	189.1777956649	0.5940145844	0.0751429145	0.0260990724	0.1253324815	0.0135789355	0.1150437411	0.0153557779	189.4933148020	.6490483702
0.0055	0.0025	0.7936	0.1984	189.2347507918	0.2398758344	0.0966603487	0.0170442176	0.1219075119	0.0233943852	0.1151659980	0.0262963192	189.5684846504	.3066107564
0.0055	0.003	0.7932	0.1983	189.2884257804	1.2189208823	0.1159924184	0.0717396632	0.1302558753	0.0263616303	0.1206675584	0.0091357894	189.6553416325	1.3261579652
0.0055	0.0035	0.7928	0.1982	188.8432215690	1.0315929356	0.1538160331	0.1118270748	0.1418151477	0.0309611853	0.1220123843	0.0237392550	189.2608651341	1.1981204507
0.0055	0.004	0.7924	0.1981	189.6665362559	1.5541930061	0.1486047795	0.0549412667	0.1230848452	0.0159901979	0.1206675584	0.0283952009	190.0588934390	1.6535196716
0.0005	0.0015	0.7984	0.1996	175.7432442021	1.9047256617	0.0781688037	0.0135738895	0.4404296853	0.0347741429	0.2247081787	0.0215199925	176.4865508698	1.9745936866
0.0055	0.0045	0.792	0.198	188.8912308644	0.6936388465	0.1455788903	0.0535978071	0.1256535724	0.0530654458	0.1092976669	0.0166269381	189.2717609940	.8169290375
0.0055	0.005	0.7916	0.1979	189.5216137866	1.1171085893	0.2250925336	0.1218935966	0.1329316328	0.0208156737	0.1168775946	0.0116086128	189.9965155476	1.2714264724
0.0055	0.0055	0.7912	0.1978	188.9893368159	0.6807651681	0.2079458283	0.0828441954	0.1293996329	0.0188373328	0.1172443653	0.0148812310	189.4439266424	.7973279273
0.0055	0.006	0.7908	0.1977	190.7078310356	0.3947922436	0.2914939905	0.1088894569	0.1282222996	0.0135316102	0.1221346412	0.0239248972	191.2496819669	.5411382079
0.0055	0.0065	0.7904	0.1976	190.1010054696	1.3600313276	0.2457694430	0.0826734627	0.1205161180	0.0285223199	0.1149214842	0.0152502923	190.5822125148	1.4864774025
0.0055	0.006999999999999999	0.79	0.1975	189.2076151031	0.6623712797	0.2619075186	0.1175898661	0.1173052090	0.0189464794	0.1089308962	0.0195519323	189.6957587269	.8184595575
0.0055	0.0075	0.7896	0.1974	188.9326798835	0.4602112247	0.2548471105	0.0995567441	0.1268309057	0.0350954949	0.1151659980	0.0175062316	189.4295238977	.6123696953
0.0055	0.008	0.7892	0.1973	189.0937048494	0.6596755286	0.3399082174	0.1127812617	0.1173052090	0.0255746433	0.1193227325	0.0266665809	189.6702410083	.8246980145
0.0055	0.0085	0.7888	0.1972	189.7175274952	1.1937572879	0.3742016280	0.1783098370	0.1225496937	0.0276627260	0.1117428049	0.0130167718	190.3260216218	1.4127466227
0.0055	0.009000000000000001	0.7884	0.1971	190.5488934304	0.6849867004	0.3676455348	0.0765835694	0.1304699359	0.0051730082	0.1138211721	0.0163001047	191.1608300732	.7830433827
0.0005	0.002	0.7979999999999999	0.1995	176.8423886917	1.5240030736	0.1206993571	0.0247656883	0.4295125946	0.0216465971	0.2130937734	0.0211274635	177.6056944168	1.5915428225
0.0055	0.0095	0.7879999999999999	0.19699999999999998	189.1145784561	0.7807305225	0.3508350394	0.1876147690	0.1237270270	0.0281015182	0.1068525289	0.0234325367	189.6959930514	1.0198793464
0.0055	0.01	0.7876	0.1969	189.8329287207	1.1614747329	0.3454556808	0.0699849816	0.1231918755	0.0217816522	0.1136989152	0.0218289341	190.4152751922	1.2750703008
0.006	0.0	0.7952	0.1988	189.5404000326	0.6682232030	0.0000000000	0.0000000000	0.1185895726	0.0396307057	0.1091754100	0.0032438421	189.7681650152	.7110977508
0.006	0.0005	0.7948	0.1987	189.2183501008	0.8023426179	0.0188277549	0.0065193520	0.1276871481	0.0203706528	0.1163885670	0.0156679740	189.4812535708	.8449005967
0.006	0.001	0.7944	0.1986	189.6695181998	0.5236925009	0.0390003494	0.0293986681	0.1144153909	0.0086529215	0.1139434290	0.0168093232	189.9368773691	.5785534137
0.006	0.0015	0.794	0.1985	189.7586783198	1.8556005499	0.0455564426	0.0116174997	0.1213723604	0.0301772306	0.1194449894	0.0360987171	190.0450521122	1.9334939973
0.006	0.002	0.7936	0.1984	188.8110165759	0.7061892702	0.0600134686	0.0207417264	0.1199809665	0.0145403726	0.1111315204	0.0260427281	189.1021425314	.7675140973
0.006	0.0025	0.7932	0.1983	189.0880391561	0.3021990782	0.0969965586	0.0596675505	0.1181614514	0.0088103557	0.1209120722	0.0154528076	189.4241092383	.3861297920
0.006	0.003	0.7928	0.1982	189.0793915191	0.7871888882	0.1097725351	0.0399170515	0.1190176938	0.0183218868	0.1063635013	0.0189714975	189.4145452493	.8643993240
0.006	0.0035	0.7924	0.1981	191.6602638896	4.3570280574	0.1348201733	0.0296284684	0.1216934513	0.0241291023	0.1161440532	0.0240072207	192.0329215674	4.4347928488
0.0005	0.0025	0.7976	0.1994	175.2124582033	2.1195522380	0.1191864125	0.0263748048	0.4126018072	0.0484789370	0.2086925250	0.0279816101	175.9529389480	2.2223875899
0.006	0.004	0.792	0.198	190.1898673952	1.6940422542	0.1413762665	0.0402947260	0.1170911484	0.0072401865	0.1163885670	0.0120929316	190.5647233771	1.7536700983
0.006	0.0045	0.7916	0.1979	190.1859908683	1.5846438857	0.1741567325	0.0743730971	0.1300418147	0.0285913172	0.1200562739	0.0100696944	190.6102456894	1.6976779944
0.006	0.005	0.7912	0.1978	189.8916730139	0.9522761817	0.1828981901	0.0560432773	0.1185895726	0.0282576209	0.1181001636	0.0148006606	190.3112609402	1.0513777405
0.006	0.0055	0.7908	0.1977	189.2618864805	0.6688802416	0.1852516595	0.0152076925	0.1170911484	0.0156190913	0.1103979790	0.0173346314	189.6746272674	.7170416568
0.006	0.006	0.7904	0.1976	189.1751119155	0.4362762141	0.2286227377	0.0766897675	0.1223356331	0.0029193974	0.1152882549	0.0174891473	189.6413585412	.5333745263
0.006	0.0065	0.79	0.1975	189.1757083042	0.8602200372	0.2524936412	0.0417035833	0.1197669059	0.0165450982	0.1037961065	0.0133568109	189.6517649578	.9318255296
0.006	0.006999999999999999	0.7896	0.1974	189.3242091062	0.5731528727	0.2466099678	0.0983470015	0.1167700575	0.0197400553	0.1081973548	0.0161267925	189.7957864863	.7073667220
0.006	0.0075	0.7892	0.1973	189.3403116028	0.4090348753	0.2694722415	0.1059386698	0.1151646030	0.0192464170	0.1140656859	0.0203490722	189.8390141332	.5545690343
0.006	0.008	0.7888	0.1972	189.0322768068	0.4793333465	0.3113303751	0.1254319821	0.1305769662	0.0187715403	0.1192004756	0.0049510270	189.5933846237	.6284878959
0.006	0.0085	0.7884	0.1971	189.3826552049	1.4297139132	0.2992268184	0.1073873605	0.1210512695	0.0139943908	0.1173666222	0.0180178631	189.9202999150	1.5691135276
0.0005	0.003	0.7972	0.1993	175.5336135520	1.4632723708	0.1509582489	0.0322936574	0.4387172005	0.0614223384	0.2117489475	0.0291433367	176.3350379489	1.5861317033
0.006	0.009000000000000001	0.7879999999999999	0.19699999999999998	189.2246121828	1.8185345657	0.3681498497	0.1565020107	0.1185895726	0.0348110190	0.1140656859	0.0091684523	189.8254172910	2.0190160477
0.006	0.0095	0.7876	0.1969	189.4235078351	0.9329739283	0.3678136397	0.0672302133	0.1119536940	0.0124339546	0.1204230446	0.0204720992	190.0236982134	1.0331101954
0.006	0.01	0.7872	0.1968	190.6750296537	1.4472336451	0.3580635524	0.0932762873	0.1152716333	0.0097532737	0.1116205480	0.0092979566	191.2599853874	1.5595611627
0.0065	0.0	0.7948	0.1987	189.2827600872	0.9297959025	0.0000000000	0.0000000000	0.1227637543	0.0264483978	0.1125986031	0.0103853619	189.5181224446	.9666296622
0.0065	0.0005	0.7944	0.1986	189.0468883315	1.2844289523	0.0211812242	0.0138378052	0.1251184209	0.0330472409	0.1240907516	0.0129615377	189.3172787282	1.3442755361
0.0065	0.001	0.794	0.1985	189.1840577469	0.8287241937	0.0408495039	0.0133894303	0.1152716333	0.0157680008	0.1111315204	0.0222682139	189.4513104045	.8801498387
0.0065	0.0015	0.7936	0.1984	189.0677619382	0.9517654639	0.0556427398	0.0362327602	0.1209442392	0.0152419565	0.1166330808	0.0271883509	189.3609819980	1.0304285315
0.0065	0.002	0.7932	0.1983	191.9244641115	1.5532791618	0.0731256551	0.0258028784	0.1072443608	0.0179555889	0.1110092635	0.0107307854	192.2158433909	1.6077684145
0.0065	0.0025	0.7928	0.1982	189.2401182906	0.3033737661	0.0890956257	0.0359445974	0.1182684817	0.0182893457	0.1133321445	0.0184539083	189.5608145425	.3760616175
0.0065	0.003	0.7924	0.1981	189.4586947721	0.6165650362	0.1096044301	0.0154290680	0.1084216941	0.0147779352	0.1028180513	0.0154528076	189.7795389476	.6622248470
0.0005	0.0035	0.7968	0.1992	175.6892710191	2.4948700537	0.1763420969	0.0097094255	0.4291915037	0.0695515799	0.2038022491	0.0255584179	176.4986068688	2.5996894770
0.0065	0.0035	0.792	0.198	189.2022476042	0.5961400167	0.1539841380	0.0769281773	0.1188036332	0.0212449080	0.1166330808	0.0257309386	189.5916684562	.7200440406
0.0065	0.004	0.7916	0.1979	189.4175439475	0.9060635173	0.1477642547	0.0494971328	0.1148435121	0.0227408536	0.1122318324	0.0214364842	189.7923835467	.9997379879
0.0065	0.0045	0.7912	0.1978	190.0005139631	1.5143871457	0.1800404059	0.0270518428	0.1197669059	0.0248199551	0.1248242930	0.0248082112	190.4251455679	1.5910671548
0.0065	0.005	0.7908	0.1977	189.4637640766	1.0062511849	0.1874370239	0.0627371653	0.1063881184	0.0176830123	0.1068525289	0.0161712190	189.8644417478	1.1028425815
0.0065	0.0055	0.7904	0.1976	189.6185269606	0.5920984159	0.1884456536	0.0334085071	0.1279012087	0.0178198218	0.1173666222	0.0135479179	190.0522404451	.6568746627
0.0065	0.006	0.79	0.1975	189.3683418746	0.9063990895	0.2160148661	0.0625747971	0.1155927242	0.0247515524	0.1218901274	0.0128596591	189.8218395923	1.0065850981
0.0065	0.0065	0.7896	0.1974	190.5497880135	1.2769219619	0.2321529417	0.0556262316	0.1215864210	0.0170363192	0.1157772825	0.0199784381	191.0193046587	1.3695629508
0.0065	0.006999999999999999	0.7892	0.1973	190.3210729230	2.3276977771	0.2659420375	0.1004677117	0.1123818152	0.0294984517	0.1069747858	0.0180841055	190.8063715615	2.4757480460
0.0065	0.0075	0.7888	0.1972	188.8730410072	1.5558654691	0.2535022709	0.0740471316	0.1291855723	0.0130313511	0.1215233567	0.0194446128	189.3772522071	1.6623885646
0.0065	0.008	0.7884	0.1971	189.3283838275	0.5591646390	0.3271322408	0.1625789587	0.1109904213	0.0253514997	0.1117428049	0.0108085055	189.8782492945	.7579036029
0.0005	0.004	0.7964	0.1991	174.4914241892	2.6001086398	0.2387090349	0.0723671815	0.4512397456	0.0519528208	0.2152943975	0.0313073158	175.3966673672	2.7557359579
0.0065	0.0085	0.7879999999999999	0.19699999999999998	190.1889728121	1.8619879912	0.3699990041	0.1910796594	0.1168770878	0.0236689469	0.1171221084	0.0134726880	190.7929710124	2.0902092855
0.0065	0.009000000000000001	0.7876	0.1969	189.2842510591	0.8379794816	0.3256192962	0.0803858134	0.1052107851	0.0237848203	0.1140656859	0.0169862310	189.8291468263	.9591363463
0.0065	0.0095	0.7872	0.1968	189.0644818000	1.5350905416	0.3429341065	0.0906707696	0.1054248457	0.0431691826	0.1103979790	0.0112741809	189.6232387312	1.6802046747
0.0065	0.01	0.7868	0.1967	189.7652385962	1.3164252231	0.4404349800	0.0864981261	0.1177333302	0.0380100748	0.1133321445	0.0125776148	190.4367390509	1.4535110388
0.006999999999999999	0.0	0.7944	0.1986	190.8002712938	0.2457642764	0.0000000000	0.0000000000	0.1163419363	0.0236689469	0.1122318324	0.0153401962	191.0288450625	.2847734195
0.006999999999999999	0.0005	0.794	0.1985	189.5958641876	0.7252798474	0.0169786004	0.0070041489	0.1314332086	0.0197191528	0.1139434290	0.0088363917	189.8582194256	.7608395408
0.006999999999999999	0.001	0.7936	0.1984	190.1352978234	1.4659638550	0.0337890958	0.0109151778	0.1135591485	0.0185184072	0.1040406203	0.0167879690	190.3866866880	1.5121854090
0.006999999999999999	0.0015	0.7932	0.1983	191.5654380764	1.0274682809	0.0517763259	0.0214911517	0.1107763607	0.0104210364	0.1100312083	0.0127053095	191.8380219713	1.0720857785
0.006999999999999999	0.002	0.7928	0.1982	189.6889008345	1.2548691337	0.0737980749	0.0235202802	0.1260816936	0.0197771607	0.1226236688	0.0223379111	190.0114042718	1.3205044857
0.006999999999999999	0.0025	0.7924	0.1981	190.4403506755	1.2404470505	0.0973327685	0.0569317651	0.1195528453	0.0219200563	0.1141879428	0.0106412674	190.7714242321	1.3299401393
0.0	0.0015	0.7988	0.1997	0.0000000000	0.0000000000	1.5944754904	0.1767198084	7.9147836684	0.3239758922	2.5739967324	0.0718363057	12.0832558912	.5725320063
0.0005	0.0045	0.7959999999999999	0.19899999999999998	175.0362253239	2.0389506973	0.2691360316	0.0923408945	0.4456741700	0.0505355324	0.2261752615	0.0184765730	175.9772107870	2.2003036972
0.006999999999999999	0.003	0.792	0.198	189.5073004563	0.8891942453	0.0956517189	0.0191787052	0.1173052090	0.0144455224	0.1056299600	0.0197345508	189.8258873442	.9425530237
0.006999999999999999	0.0035	0.7916	0.1979	189.5624664169	0.8502157190	0.1210355670	0.0390351142	0.1072443608	0.0223034299	0.1141879428	0.0220659307	189.9049342875	.9336201938
0.006999999999999999	0.004	0.7912	0.1978	190.6413336886	1.2466328444	0.1477642547	0.0373843648	0.1101341789	0.0149597580	0.1192004756	0.0089840105	191.0184325978	1.3079609777
0.006999999999999999	0.0045	0.7908	0.1977	191.3337410421	1.5100009941	0.2010535252	0.0505143500	0.1209442392	0.0216084607	0.1229904395	0.0220116746	191.7787292460	1.6041354794
0.006999999999999999	0.005	0.7904	0.1976	189.5418910045	0.9704174347	0.1738205226	0.0301541117	0.1197669059	0.0146189443	0.1136989152	0.0168164352	189.9491773482	1.0320069259
0.006999999999999999	0.0055	0.79	0.1975	191.0597004056	2.5833655769	0.2126527670	0.0365372164	0.1118466637	0.0204312966	0.1050186755	0.0186119816	191.4892185118	2.6589460715
0.006999999999999999	0.006	0.7896	0.1974	189.7870067860	1.3841454700	0.2466099678	0.0870036931	0.1165559969	0.0179019176	0.1132098876	0.0171578312	190.2633826383	1.5062089119
0.006999999999999999	0.0065	0.7892	0.1973	189.4840412946	0.8361693739	0.2926707252	0.1017966764	0.1146294515	0.0247645079	0.1160217963	0.0169474698	190.0073632676	.9796780280
0.006999999999999999	0.006999999999999999	0.7888	0.1972	189.5275776742	0.6927496402	0.3148605792	0.0865608305	0.1181614514	0.0206365965	0.1152882549	0.0127428993	190.0758879597	.8126899665
0.006999999999999999	0.0075	0.7884	0.1971	191.0665588764	0.3524299332	0.2919983054	0.0588376946	0.1075654517	0.0184514774	0.1096644376	0.0232172255	191.5757870711	.4529363307
0.0005	0.005	0.7956	0.1989	176.0357728902	1.9121403080	0.2975457689	0.0967677300	0.4328305340	0.0742682320	0.2171282510	0.0162633844	176.9832774441	2.0994396544
0.006999999999999999	0.008	0.7879999999999999	0.19699999999999998	189.3737093735	0.3190518238	0.2758602298	0.0604654616	0.1185895726	0.0150086862	0.1108870066	0.0115103425	189.8790461825	.4060363141
0.006999999999999999	0.0085	0.7876	0.1969	190.4263355396	2.1906696338	0.3306624449	0.1683253634	0.1089568456	0.0167405791	0.1112537773	0.0179513763	190.9772086074	2.3936869526
0.006999999999999999	0.009000000000000001	0.7872	0.1968	189.5380144776	0.5511819653	0.3177183634	0.1048630027	0.1135591485	0.0079922328	0.1122318324	0.0261252436	190.0815238219	.6901624444
0.006999999999999999	0.0095	0.7868	0.1967	190.3595399982	1.7272919771	0.3874819194	0.0828946648	0.1200879968	0.0188276003	0.1161440532	0.0074566686	190.9832539676	1.8364709108
0.006999999999999999	0.01	0.7864	0.1966	189.3224199399	0.7435855836	0.3657963803	0.0557682960	0.1120607243	0.0138661048	0.1100312083	0.0090503141	189.9103082528	.8222702985
0.0075	0.0	0.794	0.1985	189.4393121374	0.6212315831	0.0000000000	0.0000000000	0.1185895726	0.0261346867	0.1183446774	0.0159515973	189.6762463874	.6633178671
0.0075	0.0005	0.7936	0.1984	189.3865317319	0.7563832004	0.0142889211	0.0090838915	0.1104552698	0.0186318819	0.1035515927	0.0190281384	189.6148275155	.8031271122
0.0075	0.001	0.7932	0.1983	189.8013201163	1.7520980243	0.0314356264	0.0037739469	0.1209442392	0.0208859971	0.1211565860	0.0219572844	190.0748565679	1.7987152527
0.0075	0.0015	0.7928	0.1982	189.5195264259	1.1543298238	0.0492547516	0.0161450785	0.1221215725	0.0224243166	0.1160217963	0.0113481801	189.8069245463	1.2042473990
0.0075	0.002	0.7924	0.1981	190.2480152996	1.3632408744	0.0790093285	0.0537199891	0.1271519966	0.0327491732	0.1145547135	0.0112210256	190.5687313382	1.4609310623
0.0005	0.0055	0.7952	0.1988	174.4481860039	1.8851810111	0.3118346900	0.0578925737	0.4571264121	0.0445811715	0.2262975184	0.0299706496	175.4434446244	2.0176254059
0.0075	0.0025	0.792	0.198	189.3304711882	0.5592097996	0.0956517189	0.0570804821	0.1160208454	0.0384439966	0.1143101997	0.0219518380	189.6564539522	.6766861163
0.0075	0.003	0.7916	0.1979	190.7236353378	1.2786830983	0.1070828558	0.0717128720	0.1091709062	0.0174298441	0.1103979790	0.0167022791	191.0502870788	1.3845280935
0.0075	0.0035	0.7912	0.1978	190.3231602837	1.8789697190	0.1467556250	0.0280609418	0.1109904213	0.0147779352	0.1238462378	0.0195396970	190.7047525678	1.9413482930
0.0075	0.004	0.7908	0.1977	189.7655367906	0.5637075923	0.1538160331	0.0342868177	0.1122747849	0.0189827222	0.1105202359	0.0152777104	190.1421478445	.6322548426
0.0075	0.0045	0.7904	0.1976	190.8154792073	0.6423541653	0.2034069946	0.0754414880	0.1139872697	0.0217036759	0.1123540893	0.0200202903	191.2452275609	.7595196195
0.0075	0.005	0.79	0.1975	191.7440565108	1.4004886978	0.1773507267	0.0366915779	0.1210512695	0.0193532566	0.1140656859	0.0111676172	192.1565241929	1.4677011495
0.0075	0.0055	0.7896	0.1974	193.2219078648	4.0669623512	0.1956741667	0.1115254434	0.1257606027	0.0153318804	0.1156550256	0.0233174387	193.6589976598	4.2171371137
0.0075	0.006	0.7892	0.1973	190.1117404673	1.1028365141	0.2484591223	0.0806104886	0.1155927242	0.0303935902	0.1162663101	0.0265992353	190.5920586239	1.2404398282
0.0075	0.0065	0.7888	0.1972	191.3045179927	1.0326495106	0.2429116588	0.0669387088	0.1091709062	0.0197933724	0.1088086393	0.0150529969	191.7654091970	1.1344345887
0.0075	0.006999999999999999	0.7884	0.1971	189.6277709864	1.3182242426	0.2614032037	0.0741950597	0.1095990274	0.0138297064	0.1091754100	0.0113534473	190.1079486275	1.4176024560
0.0005	0.006	0.7948	0.1987	175.6284393653	1.5463598150	0.3160373139	0.0617931495	0.4286563522	0.0483606436	0.2189621045	0.0303571534	176.5920951359	1.6868707615
0.0075	0.0075	0.7879999999999999	0.19699999999999998	189.6990394435	0.3866485446	0.3002354482	0.1683414796	0.1063881184	0.0198326886	0.1067302720	0.0150251688	190.2123932821	.5898478816
0.0075	0.008	0.7876	0.1969	189.5478548922	0.5173052888	0.3162054188	0.1184365915	0.1167700575	0.0205698760	0.1105202359	0.0212516110	190.0913506044	.6775633673
0.0075	0.0085	0.7872	0.1968	191.8072737196	1.5178350608	0.2805671685	0.1104663178	0.1113115122	0.0146283445	0.1080750979	0.0150410769	192.3072274982	1.6579708000
0.0075	0.009000000000000001	0.7868	0.1967	192.6243263245	1.0593791768	0.3572230276	0.0740043756	0.1056389063	0.0306383465	0.1072192996	0.0084913555	193.1944075580	1.1725132544
0.0075	0.0095	0.7864	0.1966	190.2536809928	1.2943263063	0.3442789462	0.0846261110	0.1123818152	0.0312484488	0.1134544014	0.0168448534	190.8237961556	1.4270457195
0.0075	0.01	0.7859999999999999	0.1965	190.1224754650	1.4295469743	0.3778999370	0.0580057100	0.1131310273	0.0127649058	0.1165108239	0.0141860153	190.7300172532	1.5145036054
0.008	0.0	0.7936	0.1984	191.7989242770	2.5378023039	0.0000000000	0.0000000000	0.1113115122	0.0172448368	0.1152882549	0.0217411130	192.0255240441	2.5767882537
0.008	0.0005	0.7932	0.1983	189.1634823346	0.8169080658	0.0174829152	0.0098825127	0.1230848452	0.0361439279	0.1178556498	0.0118128257	189.4219057448	.8747473321
0.008	0.001	0.7928	0.1982	189.5067040675	0.7707835057	0.0349658305	0.0179675809	0.1101341789	0.0151272857	0.1090531531	0.0156679740	189.7608572300	.8195463463
0.008	0.0015	0.7924	0.1981	190.9392298755	1.0051735850	0.0541297952	0.0100075408	0.1073513911	0.0247571056	0.1114982911	0.0243852715	191.2122093529	1.0643235029
0.0005	0.0065	0.7944	0.1986	175.9030763905	1.7194224179	0.3652920654	0.0346573549	0.4189165949	0.0676323103	0.2127270027	0.0148127741	176.9000120535	1.8365248572
0.008	0.002	0.792	0.198	190.0771499191	0.3697350602	0.0820352176	0.0221388544	0.1113115122	0.0166086749	0.1189559618	0.0214085757	190.3894526107	.4298911652
0.008	0.0025	0.7916	0.1979	189.5612736393	0.4890082377	0.1032164419	0.0129952850	0.1144153909	0.0242597816	0.1143101997	0.0200143168	189.8932156718	.5462776211
0.008	0.003	0.7912	0.1978	189.8994260678	0.5645990714	0.0959879288	0.0190010659	0.1059599972	0.0324073893	0.1009841978	0.0107808126	190.2023581916	.6267883392
0.008	0.0035	0.7908	0.1977	189.7222986053	0.3819291517	0.1235571413	0.0460619845	0.1029631488	0.0217732358	0.1055077031	0.0168270977	190.0543265985	.4665914697
0.008	0.004	0.7904	0.1976	189.5952677988	0.6040019758	0.1706265285	0.0669133741	0.1208372089	0.0200966312	0.1218901274	0.0175062316	190.0086216636	.7085182127
0.008	0.0045	0.79	0.1975	190.7814850478	1.1759984938	0.1301132345	0.0539656178	0.1031772094	0.0108813554	0.1062412444	0.0105849342	191.1210167361	1.2514304012
0.008	0.005	0.7896	0.1974	189.3540285443	0.3983751942	0.2022302599	0.0375984309	0.1132380576	0.0106944642	0.1138211721	0.0131992162	189.7833180339	.4598673055
0.008	0.0055	0.7892	0.1973	189.4458724138	0.9268790878	0.2274460030	0.0840296117	0.1242621785	0.0231086325	0.1199340170	0.0091292427	189.9175146123	1.0431465747
0.008	0.006	0.7888	0.1972	190.2790275152	1.4366130118	0.2682955069	0.1607962332	0.1143083606	0.0294953448	0.1139434290	0.0169156899	190.7755748117	1.6438202797
0.008	0.0065	0.7884	0.1971	189.3304711882	1.1375396129	0.2192088603	0.0561520876	0.1106693304	0.0216762123	0.1101534652	0.0287696225	189.7705028441	1.2441375353
0.0005	0.006999999999999999	0.794	0.1985	174.1550609270	1.6711347361	0.4066458842	0.1403345151	0.4715755026	0.0141571596	0.2184730769	0.0315090918	175.2517553907	1.8571355026
0.008	0.006999999999999999	0.7879999999999999	0.19699999999999998	191.0006579181	1.9414734294	0.3084725909	0.1830446053	0.1170911484	0.0155308305	0.1089308962	0.0174857285	191.5351525536	2.1575345937
0.008	0.0075	0.7876	0.1969	189.2982661950	0.5014739442	0.2556876353	0.0373086971	0.1168770878	0.0202917707	0.1121095756	0.0177268286	189.7829404937	.5768012406
0.008	0.008	0.7872	0.1968	190.4743448350	1.9701000266	0.3024208126	0.1049513574	0.1137732091	0.0210237589	0.1086863824	0.0228512500	190.9992252391	2.1189263929
0.008	0.0085	0.7868	0.1967	190.3938323521	1.3849508269	0.3030932324	0.0490636131	0.1135591485	0.0117908341	0.1125986031	0.0200799279	190.9230833361	1.4658852020
0.008	0.009000000000000001	0.7864	0.1966	190.6270203583	1.2036839209	0.3340245440	0.1604274469	0.1055318760	0.0037931635	0.1149214842	0.0200739721	191.1814982625	1.3879785034
0.008	0.0095	0.7859999999999999	0.1965	189.6647470897	0.6407541583	0.3582316574	0.0863175971	0.1113115122	0.0363965974	0.1151659980	0.0203784317	190.2494562573	.7838467845
0.008	0.01	0.7856	0.1964	189.7887959523	0.6293300402	0.4589265249	0.3049092089	0.1099201183	0.0119873936	0.1095421807	0.0143285919	190.4671847762	.9605552346
0.0085	0.0	0.7932	0.1983	190.5116191327	1.6028322747	0.0000000000	0.0000000000	0.1158067848	0.0279805947	0.1090531531	0.0153206967	190.7364790706	1.6461335661
0.0085	0.0005	0.7928	0.1982	191.2120777345	2.3341528583	0.0221898540	0.0161450785	0.1266168451	0.0259764104	0.1085641255	0.0144573628	191.4694485591	2.3907317100
0.0085	0.001	0.7924	0.1981	189.5627646112	0.3523774499	0.0326123611	0.0054627644	0.1256535724	0.0188251664	0.1210343291	0.0093108080	189.8420648738	.3859761887
0.0005	0.0075	0.7936	0.1984	175.5607492407	1.4618368166	0.4160597616	0.1382513785	0.4437476246	0.0603233254	0.2151721406	0.0184927451	176.6357287675	1.6789042656
0.0085	0.0015	0.792	0.198	191.0158658315	0.8123594332	0.0492547516	0.0213062668	0.0961132096	0.0165893513	0.1067302720	0.0178612265	191.2679640647	.8681162778
0.0085	0.002	0.7916	0.1979	190.5751345359	1.0413169818	0.0833800573	0.0475401286	0.1144153909	0.0337333970	0.1144324566	0.0202282526	190.8873624407	1.1428187600
0.0085	0.0025	0.7912	0.1978	189.5758851640	0.8730984832	0.0778325938	0.0170971912	0.1033912700	0.0162939352	0.1183446774	0.0131810854	189.8754537052	.9196706950
0.0085	0.003	0.7908	0.1977	190.1248610201	1.3750164244	0.0877507861	0.0143668281	0.1042475124	0.0220638233	0.1074638134	0.0191814800	190.4243231320	1.4306285558
0.0085	0.0035	0.7904	0.1976	190.4889563597	1.6504584637	0.1336434386	0.0473208728	0.1131310273	0.0086051296	0.1113760342	0.0118885012	190.8471068598	1.7182729673
0.0085	0.004	0.79	0.1975	189.7971453950	1.3047435098	0.1544884529	0.0618607959	0.1138802394	0.0251773852	0.1105202359	0.0099742449	190.1760343232	1.4017559358
0.0085	0.0045	0.7896	0.1974	189.5398036439	1.6032567264	0.1576824470	0.0325203802	0.1090638759	0.0359940210	0.1146769704	0.0146218432	189.9212269372	1.6863929708
0.0085	0.005	0.7892	0.1973	189.8254738612	0.5820998741	0.1958422716	0.0713288159	0.1174122393	0.0197771607	0.1145547135	0.0044148115	190.2532830856	.6776206622
0.0085	0.0055	0.7888	0.1972	189.1324701190	0.7078217612	0.2008854202	0.0347778233	0.1196598756	0.0228313468	0.1193227325	0.0209255815	189.5723381473	.7863565128
0.0085	0.006	0.7884	0.1971	190.2688889063	1.4321279947	0.1983638459	0.1492067603	0.1081006032	0.0222045959	0.1013509685	0.0134904269	190.6767043239	1.6170297778
0.0005	0.008	0.7932	0.1983	176.4416154432	2.2492855752	0.4631291488	0.1224745831	0.4106752618	0.0666708570	0.2023351663	0.0262894975	177.5177550201	2.4647205128
0.0085	0.0065	0.7879999999999999	0.19699999999999998	191.2934848006	1.6706906987	0.2501401718	0.0653026625	0.1040334518	0.0330347595	0.1111315204	0.0067584958	191.7587899446	1.7757866165
0.0085	0.006999999999999999	0.7876	0.1969	189.6510301481	0.9833736379	0.2918302005	0.1443723085	0.1192317544	0.0359047974	0.1182224205	0.0224447150	190.1803145235	1.1860954588
0.0085	0.0075	0.7872	0.1968	189.8973387071	1.0789930368	0.2714895010	0.1562996436	0.1097060577	0.0316418932	0.1077083272	0.0202430253	190.3862425930	1.2871775989
0.0085	0.008	0.7868	0.1967	189.5406982270	0.9553220962	0.3192313080	0.0528545074	0.1190176938	0.0314792835	0.1188337049	0.0292252807	190.0977809337	1.0688811678
0.0085	0.0085	0.7864	0.1966	191.2299693974	1.6263922864	0.3851284500	0.3660481421	0.1193387847	0.0156132227	0.1168775946	0.0115569957	191.8513142267	2.0196106469
0.0085	0.009000000000000001	0.7859999999999999	0.1965	190.3741515229	1.6229738127	0.4019389454	0.1713991386	0.1046756336	0.0216360104	0.1007396840	0.0142028633	190.9815057859	1.8302118250
0.0085	0.0095	0.7856	0.1964	190.6386499391	0.9993133958	0.3540290335	0.1113530059	0.1168770878	0.0204492306	0.1123540893	0.0159290933	191.2219101497	1.1470447256
0.0085	0.01	0.7852	0.1963	189.4542218564	1.2116333090	0.4049648346	0.1254941483	0.1145224212	0.0292566890	0.1121095756	0.0148046996	190.0858186878	1.3811888459
0.009000000000000001	0.0	0.7928	0.1982	190.2915516793	0.8795013652	0.0000000000	0.0000000000	0.0998592701	0.0225689320	0.1199340170	0.0155492319	190.5113449664	.9176195291
0.009000000000000001	0.0005	0.7924	0.1981	189.7923742849	0.8538646022	0.0176510202	0.0098021190	0.1037123609	0.0179530368	0.1092976669	0.0148208443	190.0230353329	.8964406023
0.0005	0.0085	0.7928	0.1982	175.5330171632	1.5372336552	0.4816206937	0.1175148621	0.4251243523	0.0254507162	0.2199401597	0.0321179831	176.6597023689	1.7123172166
0.009000000000000001	0.001	0.792	0.198	189.6933737503	0.8981385078	0.0326123611	0.0214068310	0.1124888455	0.0418892038	0.1089308962	0.0126911847	189.9474058531	.9741257273
0.009000000000000001	0.0015	0.7916	0.1979	189.7315426311	0.4879852426	0.0574918943	0.0332593007	0.1040334518	0.0226904236	0.1062412444	0.0219027592	189.9993092216	.5658377261
0.009000000000000001	0.002	0.7912	0.1978	191.0907126213	2.1754815184	0.0749748096	0.0353644242	0.1124888455	0.0230987159	0.1113760342	0.0169298217	191.3895523106	2.2508744802
0.009000000000000001	0.0025	0.7908	0.1977	189.5189300372	0.5129082052	0.0968284536	0.0141208162	0.1064951487	0.0166224638	0.1144324566	0.0124293845	189.8366860961	.5560808697
0.009000000000000001	0.003	0.7904	0.1976	189.9044953723	0.3737821074	0.1230528265	0.0798142778	0.1042475124	0.0186540027	0.1124763462	0.0154063096	190.2442720574	.4876566975
0.009000000000000001	0.0035	0.79	0.1975	190.3261422275	1.3475781203	0.1333072287	0.0442930237	0.1073513911	0.0129254321	0.1144324566	0.0145562741	190.6812333039	1.4193528502
0.009000000000000001	0.004	0.7896	0.1974	189.7503288771	0.4280077352	0.1359969079	0.0498158263	0.1006084822	0.0215234714	0.1028180513	0.0225085541	190.0897523185	.5218555870
0.009000000000000001	0.0045	0.7892	0.1973	189.7738862332	0.4810088891	0.1687773740	0.0278750254	0.1102412092	0.0144550354	0.1090531531	0.0205100294	190.1619579695	.5438489793
0.009000000000000001	0.005	0.7888	0.1972	189.6042136302	0.6278770017	0.1857559744	0.0710827580	0.1104552698	0.0218991422	0.1079528410	0.0149653630	190.0083777154	.7358242649
0.009000000000000001	0.0055	0.7884	0.1971	189.8687120465	0.4650708249	0.2150062364	0.1204147885	0.1009295731	0.0179172687	0.1072192996	0.0130443011	190.2918671556	.6164471832
0.0005	0.009000000000000001	0.7924	0.1981	175.9540676297	3.0554632467	0.4167321814	0.0951681922	0.4223415645	0.0597278944	0.2108931492	0.0335171249	177.0040345248	3.2438764582
0.009000000000000001	0.006	0.7879999999999999	0.19699999999999998	189.9689053586	0.2484830717	0.1943293270	0.0810147290	0.0948288460	0.0169013011	0.1047741617	0.0168980086	190.3628376933	.3632971104
0.009000000000000001	0.0065	0.7876	0.1969	189.3918992307	0.9471235651	0.2467780727	0.0517217176	0.1085287244	0.0298105806	0.1167553377	0.0117009496	189.8639613655	1.0403568129
0.009000000000000001	0.006999999999999999	0.7872	0.1968	189.6871116683	0.5323163108	0.2590497344	0.0892977567	0.1074584214	0.0114757247	0.1067302720	0.0180112255	190.1603500961	.6511010177
0.009000000000000001	0.0075	0.7868	0.1967	191.5752784910	1.0022089132	0.2768688595	0.1550602139	0.1069232699	0.0158664975	0.1084418686	0.0200232764	192.0675124890	1.1931589010
0.009000000000000001	0.008	0.7864	0.1966	191.4220065789	0.3450437583	0.2862827370	0.0659742879	0.1070303002	0.0238463893	0.1139434290	0.0149453745	191.9292630451	.4498098100
0.009000000000000001	0.0085	0.7859999999999999	0.1965	190.5065498282	1.6343322135	0.3210804625	0.1415200121	0.1082076335	0.0181686890	0.1129653738	0.0182552107	191.0488032980	1.8122761253
0.009000000000000001	0.009000000000000001	0.7856	0.1964	189.6349276515	0.7537924586	0.3193994129	0.1131934431	0.1147364818	0.0205051732	0.1092976669	0.0029341656	190.1783612131	.8904252405
0.009000000000000001	0.0095	0.7852	0.1963	190.1627317065	2.2073438210	0.3615937564	0.0927622574	0.0997522398	0.0230510569	0.0993948581	0.0138878670	190.7234725608	2.3370450023
0.009000000000000001	0.01	0.7848	0.1962	189.8105641421	0.6502978875	0.4266503737	0.1277093237	0.1137732091	0.0293239584	0.1084418686	0.0136927726	190.4594295935	.8210239422
0.0095	0.0	0.7924	0.1981	189.9548902227	0.7477288181	0.0000000000	0.0000000000	0.1075654517	0.0160616788	0.1102757221	0.0091684523	190.1727313965	.7729589492
0.0	0.002	0.7984	0.1996	0.0000000000	0.0000000000	1.9933885467	0.1369641755	8.0086492417	0.3331771931	2.5363416078	0.0809684094	12.5383793962	.5511097780
0.0005	0.0095	0.792	0.198	175.0439783778	2.7236792071	0.4706938717	0.0988422823	0.4402156247	0.0519625218	0.2143163424	0.0179780005	176.1692042166	2.8924620117
0.0095	0.0005	0.792	0.198	189.8251756668	1.4674503929	0.0132802914	0.0043055876	0.1060670275	0.0133406303	0.1095421807	0.0241239844	190.0540651664	1.5092205952
0.0095	0.001	0.7916	0.1979	189.4691315755	0.5145027570	0.0337890958	0.0159265583	0.1084216941	0.0208046642	0.1119873187	0.0185798309	189.7233296841	.5698138104
0.0095	0.0015	0.7912	0.1978	190.1591533739	1.5745901245	0.0553065299	0.0153850477	0.1166630272	0.0386615016	0.1127208600	0.0138663254	190.4438437910	1.6425029992
0.0095	0.002	0.7908	0.1977	190.6833790963	1.3365243822	0.0751429145	0.0194479342	0.1032842397	0.0188446289	0.1169998515	0.0193243261	190.9788061020	1.3941412714
0.0095	0.0025	0.7904	0.1976	190.8628921139	1.8894859145	0.0921215149	0.0361578087	0.1079935729	0.0096778121	0.1121095756	0.0163037722	191.1751167773	1.9516253075
0.0095	0.003	0.79	0.1975	190.2402622457	0.9254185781	0.1057380162	0.0325863551	0.0931163612	0.0194900972	0.1015954823	0.0166628573	190.5407121054	.9941578877
0.0095	0.0035	0.7896	0.1974	191.4073950543	0.6073030021	0.1317942841	0.0465307711	0.1030701791	0.0208925778	0.1161440532	0.0280498997	191.7584035707	.7027762507
0.0095	0.004	0.7892	0.1973	190.0556799236	1.3453663368	0.1573462371	0.0398433566	0.1044615730	0.0251955783	0.1129653738	0.0276029977	190.4304531075	1.4380082694
0.0095	0.0045	0.7888	0.1972	191.2016409311	0.7942469902	0.1551608727	0.0408270145	0.1032842397	0.0291389869	0.1034293358	0.0229035174	191.5635153793	.8871165090
0.0095	0.005	0.7884	0.1971	190.1630299009	0.5422285817	0.1704584235	0.0427317371	0.1098130880	0.0194947987	0.1040406203	0.0129707597	190.5473420327	.6174258772
0.0005	0.01	0.7916	0.1979	175.0114751903	1.9770070695	0.5236469323	0.1773327999	0.4305828976	0.0763677505	0.2053915888	0.0165837325	176.1710966090	2.2472913524
0.0095	0.0055	0.7879999999999999	0.19699999999999998	189.8305431657	0.7334030036	0.1763420969	0.0529186279	0.0937585430	0.0301544456	0.0954826374	0.0231372593	190.1961264430	.8396133364
0.0095	0.006	0.7876	0.1969	189.9510136958	0.5365457501	0.2590497344	0.1301631786	0.1040334518	0.0184340856	0.1095421807	0.0141395798	190.4236390627	.6992825941
0.0095	0.0065	0.7872	0.1968	191.0689444314	2.1784528027	0.2420711340	0.0585816220	0.1033912700	0.0255208359	0.1023290237	0.0125538250	191.5167358591	2.2751090856
0.0095	0.006999999999999999	0.7868	0.1967	189.9653270261	0.6480076091	0.3025889175	0.1551709805	0.1118466637	0.0366412726	0.1119873187	0.0067141191	190.4917499260	.8465339813
0.0095	0.0075	0.7864	0.1966	189.8809380161	0.4494508537	0.2686317168	0.1001973218	0.1006084822	0.0201148636	0.1095421807	0.0180741846	190.3597203958	.5878372237
0.0095	0.008	0.7859999999999999	0.1965	190.1901655896	1.3185485229	0.2593859443	0.0339821577	0.1046756336	0.0181838149	0.1136989152	0.0151716821	190.6679260827	1.3858861776
0.0095	0.0085	0.7856	0.1964	192.4513735833	3.1619384843	0.3168778386	0.1126629320	0.0859453310	0.0101898242	0.1051409324	0.0169050834	192.9593376853	3.3016963239
0.0095	0.009000000000000001	0.7852	0.1963	191.2347405075	0.7336246022	0.3348650687	0.1021801596	0.1067092093	0.0341733519	0.1018399961	0.0256634673	191.7781547816	.8956415810
0.0095	0.0095	0.7848	0.1962	191.4718050406	2.7668199277	0.3444470511	0.1047303309	0.1009295731	0.0258349064	0.1083196117	0.0227594934	192.0255012765	2.9201446584
0.0095	0.01	0.7844	0.1961	189.8991278734	0.3119004896	0.3617618614	0.1357830241	0.1030701791	0.0114996574	0.1069747858	0.0075364213	190.4709346997	.4667195924
0.001	0.0	0.7992	0.1998	182.3079935074	1.7121090541	0.0000000000	0.0000000000	0.2837373258	0.0362982655	0.1705483728	0.0160896767	182.7622792060	1.7644969963
0.01	0.0	0.792	0.198	189.7369101299	0.8234645265	0.0000000000	0.0000000000	0.1081006032	0.0450036640	0.1145547135	0.0290817271	189.9595654466	.8975499176
0.01	0.0005	0.7916	0.1979	189.6656416728	0.4299487331	0.0211812242	0.0070843824	0.1078865426	0.0227811172	0.1086863824	0.0192747606	189.9033958220	.4790889933
0.01	0.001	0.7912	0.1978	189.6769730593	0.4032840610	0.0442116029	0.0228672175	0.1148435121	0.0102122836	0.1088086393	0.0155991370	189.9448368136	.4519626991
0.01	0.0015	0.7908	0.1977	190.9097086318	0.4033166922	0.0576599993	0.0148694510	0.1025350276	0.0092962455	0.1105202359	0.0110546199	191.1804238946	.4385370086
0.01	0.002	0.7904	0.1976	189.6945665278	0.7489332209	0.0628712529	0.0330684280	0.1023209670	0.0178249639	0.1015954823	0.0166807878	189.9613542300	.8165074006
0.01	0.0025	0.79	0.1975	190.7057436749	1.6233160936	0.0912809901	0.0352074547	0.1106693304	0.0225059044	0.1243352654	0.0130900547	191.0320292608	1.6941195074
0.01	0.003	0.7896	0.1974	189.9805349395	0.5100592012	0.1096044301	0.0433515267	0.1033912700	0.0180421469	0.1051409324	0.0100518667	190.2986715720	.5815047415
0.01	0.0035	0.7892	0.1973	189.7950580343	0.5993466725	0.1166648382	0.0235442976	0.1060670275	0.0209123074	0.1070970427	0.0191970583	190.1248869427	.6630003358
0.01	0.004	0.7888	0.1972	189.8138442803	0.7232831194	0.1433935259	0.0693163406	0.1023209670	0.0460822310	0.1107647497	0.0226409741	190.1703235229	.8613226651
0.01	0.0045	0.7884	0.1971	189.5043185125	0.7025712756	0.1723075780	0.0475234816	0.1128099364	0.0166692606	0.1129653738	0.0171926412	189.9024014007	.7839566590
0.001	0.0005	0.7988	0.1997	182.1087996607	1.5365641376	0.0267286877	0.0096510400	0.2964739315	0.0275880850	0.1819182644	0.0171264417	182.6139205443	1.5909297043
0.01	0.005	0.7879999999999999	0.19699999999999998	189.8496276061	0.6491367728	0.1733162078	0.0564532379	0.1001803610	0.0337062190	0.1075860703	0.0141522591	190.2307102452	.7534484888
0.01	0.0055	0.7876	0.1969	189.5081950395	1.1261446524	0.1997086856	0.0890328021	0.1027490882	0.0341492077	0.1103979790	0.0276484455	189.9210507923	1.2769751077
0.01	0.006	0.7872	0.1968	191.4744887901	0.7312723387	0.2237476940	0.0762714982	0.1145224212	0.0215766289	0.1056299600	0.0122110102	191.9183888653	.8413314760
0.01	0.0065	0.7868	0.1967	192.2596345961	1.8759051841	0.2570324749	0.0815432064	0.1064951487	0.0400527919	0.1073415565	0.0140164215	192.7305037762	2.0115176039
0.01	0.006999999999999999	0.7864	0.1966	189.9125466206	0.4780159175	0.2521574313	0.0961760162	0.1148435121	0.0059244921	0.1152882549	0.0149653630	190.3948358189	.5950817888
0.01	0.0075	0.7859999999999999	0.1965	189.9912699372	0.3056362946	0.2827525329	0.0519071515	0.1014647246	0.0099163443	0.1141879428	0.0285505851	190.4896751375	.3960103755
0.01	0.008	0.7856	0.1964	189.6915845840	0.6828570598	0.2899810460	0.0791915301	0.1045686033	0.0303754934	0.1033070789	0.0155991370	190.1894413122	.8080232203
0.01	0.0085	0.7852	0.1963	190.0252640967	1.2495740819	0.2847697924	0.0571596397	0.1118466637	0.0316201636	0.1035515927	0.0097376679	190.5254321455	1.3480915531
0.01	0.009000000000000001	0.7848	0.1962	190.5342819057	1.3605351892	0.4160597616	0.1970717830	0.0958991490	0.0109443388	0.1160217963	0.0180741846	191.1622626126	1.5866254956
0.01	0.0095	0.7844	0.1961	189.8156334466	0.3056805134	0.3336883340	0.1408113566	0.1062810881	0.0166445022	0.1035515927	0.0097988732	190.3591544614	.4729352454
0.001	0.001	0.7984	0.1996	181.7417223773	2.4163332329	0.0447159178	0.0065019902	0.2917645983	0.0510542385	0.1709151435	0.0257680885	182.2491180369	2.4996575501
0.01	0.01	0.784	0.196	190.0073724338	0.2541385998	0.2787180140	0.0796157557	0.0967553914	0.0205029384	0.1013509685	0.0231243356	190.4841968077	.3773816295
0.001	0.0015	0.7979999999999999	0.1995	182.0864350821	2.8955826032	0.0674100866	0.0293563429	0.2874833863	0.0460374635	0.1693258039	0.0287862428	182.6106543589	2.9997626524
0.001	0.002	0.7976	0.1994	182.7174143930	1.2489317675	0.0996862378	0.0306596892	0.2748538109	0.0354113432	0.1604010503	0.0118431539	183.2523554920	1.3268459538
0.001	0.0025	0.7972	0.1993	181.7965901434	1.7086809703	0.1284321850	0.0381031304	0.2852357500	0.0385487423	0.1827740626	0.0316643006	182.3930321410	1.8169971436
0.001	0.003	0.7968	0.1992	182.4818408318	2.2934528247	0.1380141674	0.0591710336	0.2805264168	0.0411497751	0.1711596573	0.0095014928	183.0715410733	2.4032751262
0.001	0.0035	0.7964	0.1991	182.0032388497	0.9624602341	0.1786955663	0.0401147877	0.2840584167	0.0368308665	0.1754386488	0.0266059775	182.6414314815	1.0660118658
0.0	0.0025	0.7979999999999999	0.1995	0.0000000000	0.0000000000	2.4876171119	0.2283595514	7.6950504622	0.2665414657	2.5172695317	0.1289703078	12.6999371058	.6238713249
0.001	0.004	0.7959999999999999	0.19899999999999998	182.0405131474	0.8110325846	0.2045837292	0.1316835971	0.2810615683	0.0241746361	0.1707928866	0.0090701107	182.6969513315	.9759609285
0.001	0.0045	0.7956	0.1989	182.7314295290	0.4381635405	0.2032388896	0.0654996961	0.2829881137	0.0210651293	0.1706706297	0.0285610536	183.3883271620	.5532894195
0.001	0.005	0.7952	0.1988	181.5264260339	2.0204033502	0.2059285689	0.0744839646	0.2969020527	0.0416038218	0.1643132710	0.0175539790	182.1935699265	2.1540451156
0.001	0.0055	0.7948	0.1987	182.3914879342	2.1708916329	0.2703127663	0.0580057100	0.2724991443	0.0448680414	0.1759276764	0.0176558602	183.1102275212	2.2914212445
0.001	0.006	0.7944	0.1986	181.8487741602	1.0160154297	0.2671187722	0.0510485784	0.2752819321	0.0364632614	0.1633352159	0.0200501313	182.5545100804	1.1235774008
0.001	0.0065	0.794	0.1985	181.1181979259	1.1297287665	0.3340245440	0.1840349284	0.3189502946	0.0319445554	0.1721377125	0.0174034745	181.9433104770	1.3631117248
0.001	0.006999999999999999	0.7936	0.1984	181.6907311381	0.6729015057	0.2936793550	0.0757226522	0.2924067801	0.0179044770	0.1764167039	0.0147844939	182.4532339771	.7813131288
0.001	0.0075	0.7932	0.1983	182.7892792389	0.9908880390	0.3330159142	0.0693799104	0.2597625386	0.0345600160	0.1619903900	0.0266620965	183.5440480817	1.1214900619
0.001	0.008	0.7928	0.1982	182.2871199007	4.4812425423	0.4005941058	0.0851985362	0.2863060530	0.0602800124	0.1733602815	0.0312040226	183.1473803410	4.6579251135
0.001	0.0085	0.7924	0.1981	182.5945583079	2.1599266175	0.3752102577	0.0990627533	0.2798842350	0.0467564411	0.1537991778	0.0138878670	183.4034519784	2.3196336789
0.0	0.003	0.7976	0.1994	0.0000000000	0.0000000000	2.9490652112	0.1983456100	7.6274073124	0.4481487374	2.4241097754	0.0887642334	13.0005822990	.7352585808
0.001	0.009000000000000001	0.792	0.198	181.6084294888	1.7252843508	0.4367366710	0.1060239958	0.2986145375	0.0193840118	0.1690812901	0.0163220972	182.5128619874	1.8670144556
0.001	0.0095	0.7916	0.1979	182.4019247376	1.7902639031	0.4522023267	0.0426204908	0.2874833863	0.0214210390	0.1744605936	0.0257564849	183.3160710442	1.8800619178
0.001	0.01	0.7912	0.1978	181.4724528509	1.8132546899	0.4821250086	0.0484725614	0.2908013256	0.0524758549	0.1733602815	0.0095203512	182.4187394666	1.9237234574
0.0015	0.0	0.7988	0.1997	184.7469253525	1.1479772641	0.0000000000	0.0000000000	0.2280815697	0.0334126587	0.1478085898	0.0182388281	185.1228155120	1.1996287509
0.0015	0.0005	0.7984	0.1996	184.1350304820	1.4251919619	0.0189958598	0.0074877502	0.2254058122	0.0448322831	0.1638242434	0.0299965714	184.5432563974	1.5075085666
0.0015	0.001	0.7979999999999999	0.1995	184.7910581209	0.9385063573	0.0455564426	0.0104927660	0.2064614491	0.0373681391	0.1424292863	0.0236938789	185.1855052989	1.0100611413
0.0015	0.0015	0.7976	0.1994	185.1062495820	1.6266765616	0.0591729439	0.0269513714	0.2214456911	0.0410382700	0.1504982416	0.0332610671	185.5373664586	1.7279272701
0.0015	0.002	0.7972	0.1993	184.2429768480	1.0182866153	0.0895999406	0.0302140305	0.2407111451	0.0493844810	0.1529433795	0.0176219653	184.7262313132	1.1155070921
0.0015	0.0025	0.7968	0.1992	184.8638175500	1.7667320288	0.1138070540	0.0417983427	0.2271182970	0.0592472412	0.1432850846	0.0248707914	185.3480279856	1.8926484041
0.0015	0.003	0.7964	0.1991	184.6485212066	0.7107332810	0.1190183076	0.0491326812	0.2345033877	0.0181812948	0.1546549761	0.0063290827	185.1566978780	.7843763397
0.0	0.0035	0.7972	0.1993	0.0000000000	0.0000000000	3.5270100436	0.2708178638	7.6711827052	0.1197756574	2.5012538781	0.0917021276	13.6994466269	.4822956488
0.0015	0.0035	0.7959999999999999	0.19899999999999998	183.7721279199	2.1993016038	0.1470918349	0.0372116179	0.2250847213	0.0549122812	0.1519653243	0.0317171248	184.2962698004	2.3231426277
0.0015	0.004	0.7956	0.1989	184.4233844487	1.5957156766	0.1773507267	0.0633646422	0.2250847213	0.0336463500	0.1390060931	0.0197224288	184.9648259898	1.7124490976
0.0015	0.0045	0.7952	0.1988	184.7883743715	1.7955951402	0.1933206973	0.0696125031	0.2247636304	0.0388329765	0.1475640760	0.0113797467	185.3540227752	1.9154203665
0.0015	0.005	0.7948	0.1987	184.7943382591	1.6678941281	0.2629161483	0.2165865169	0.2203753881	0.0176181107	0.1546549761	0.0156374172	185.4322847716	1.9177361729
0.0015	0.0055	0.7944	0.1986	184.7645188210	1.1508455094	0.2575367898	0.0578496020	0.2288307818	0.0182215746	0.1524543519	0.0255817995	185.4033407445	1.2524984855
0.0015	0.006	0.794	0.1985	185.0976019449	1.0571225923	0.2545109006	0.0785278682	0.2198402366	0.0334880005	0.1503759847	0.0219926534	185.7223290668	1.1911311144
0.0015	0.0065	0.7936	0.1984	184.3321369680	0.9822187968	0.3029251274	0.0479685653	0.2424236299	0.0323011701	0.1525766088	0.0261252436	185.0300623341	1.0886137758
0.0015	0.006999999999999999	0.7932	0.1983	184.4201043105	2.1963552856	0.3170459436	0.1450830486	0.2164152670	0.0549998294	0.1451189380	0.0190908756	185.0986844591	2.4155290392
0.0015	0.0075	0.7928	0.1982	185.2135995593	1.1648460367	0.2842654775	0.0465186230	0.2113848429	0.0412754134	0.1464637639	0.0133612863	185.8557136436	1.2660013594
0.0015	0.008	0.7924	0.1981	185.6841502931	1.6413123678	0.3565506078	0.0583244251	0.2218738123	0.0289939532	0.1502537278	0.0157971809	186.4128284410	1.7444279270
0.0	0.004	0.7968	0.1992	0.0000000000	0.0000000000	3.8665820511	0.2083671587	7.5896256165	0.4169340032	2.4766802416	0.1239436550	13.9328879092	.7492448169
0.0015	0.0085	0.792	0.198	185.9924832834	2.7833632874	0.3484815700	0.0527817433	0.2159871458	0.0536801505	0.1500092140	0.0180443892	186.7069612132	2.9078695704
0.0015	0.009000000000000001	0.7916	0.1979	184.7117384155	2.5072877280	0.3525160889	0.0578496020	0.2293659333	0.0416984335	0.1469527915	0.0180774922	185.4405732292	2.6249132557
0.0015	0.0095	0.7912	0.1978	184.2200158806	2.0767871802	0.4496807524	0.1595881874	0.2381424179	0.0561598092	0.1574668847	0.0201275107	185.0653059356	2.3126626875
0.0015	0.01	0.7908	0.1977	185.1602227650	1.8989701866	0.4093355634	0.0501279841	0.2067825400	0.0272505114	0.1436518553	0.0222090684	185.9199927237	1.9985577505
0.002	0.0	0.7984	0.1996	186.3225844635	1.6359427518	0.0000000000	0.0000000000	0.1865538132	0.0208376752	0.1287365137	0.0235242097	186.6378747904	1.6803046367
0.002	0.0005	0.7979999999999999	0.1995	187.6772815380	1.9167691748	0.0205088044	0.0107692185	0.1833429042	0.0213910705	0.1397396345	0.0222036838	188.0208728811	1.9711331476
0.002	0.001	0.7976	0.1994	186.5999052382	1.3359859074	0.0469012822	0.0379842806	0.1849483587	0.0237076343	0.1376612673	0.0212516110	186.9694161464	1.4189294333
0.002	0.0015	0.7972	0.1993	186.2581744771	1.1790486681	0.0627031479	0.0243978151	0.1873030253	0.0340618781	0.1336267896	0.0229582700	186.6418074399	1.2604666313
0.002	0.002	0.7968	0.1992	185.8207233197	1.8383044888	0.0833800573	0.0101644435	0.2074247218	0.0349555127	0.1421847725	0.0079080464	186.2537128713	1.8913324914
0.002	0.0025	0.7964	0.1991	186.4484224924	0.5577386130	0.1054018063	0.0285600373	0.1765999953	0.0224814591	0.1350938724	0.0132804985	186.8655181664	.6220606079
0.0	0.0045	0.7964	0.1991	0.0000000000	0.0000000000	4.3640046105	0.0979750516	7.5497033145	0.1679640656	2.4320564738	0.1579199503	14.3457643988	.4238590675
0.002	0.003	0.7959999999999999	0.19899999999999998	186.3261627961	1.2402686886	0.1149837887	0.0639983310	0.1910490858	0.0251281981	0.1352161293	0.0077089736	186.7674117999	1.3371041913
0.002	0.0035	0.7956	0.1989	186.5411609450	1.5444159214	0.1324667039	0.0129604450	0.1758507832	0.0189730642	0.1391283500	0.0115621678	186.9886067821	1.5879115984
0.002	0.004	0.7952	0.1988	186.1824331043	1.7702466105	0.1828981901	0.0403955890	0.1840921163	0.0340887726	0.1394951207	0.0172793594	186.6889185314	1.8620103315
0.002	0.0045	0.7948	0.1987	186.3866962555	1.7926928376	0.1921439626	0.0372965760	0.1832358739	0.0370429998	0.1339935603	0.0100340073	186.8960696523	1.8770664207
0.002	0.005	0.7944	0.1986	186.7072552155	1.7378705099	0.2361874606	0.1096168053	0.1850553890	0.0323890029	0.1454857087	0.0131674709	187.2739837738	1.8930437890
0.002	0.0055	0.794	0.1985	187.2353574648	0.8958596980	0.2111398224	0.0586240570	0.1833429042	0.0093454063	0.1377835242	0.0209284385	187.7676237156	.9847575998
0.002	0.006	0.7936	0.1984	188.6162956448	0.5470955988	0.2770369645	0.1116429538	0.1774562377	0.0181585981	0.1320374499	0.0147318294	189.2028262969	.6916289801
0.002	0.0065	0.7932	0.1983	186.5712785776	0.5730734347	0.2733386555	0.0906857285	0.1783124801	0.0245134439	0.1382725517	0.0179912979	187.1612022649	.7062639050
0.002	0.006999999999999999	0.7928	0.1982	186.1338274201	1.7259768995	0.2982181887	0.0734478228	0.1901928434	0.0115592724	0.1402286621	0.0100696944	186.7624671143	1.8210536891
0.002	0.0075	0.7924	0.1981	185.7393162536	0.9304333700	0.3057829117	0.0910961352	0.2002536916	0.0414880149	0.1471973053	0.0079757987	186.3925501622	1.0709933188
