# Supplementary material for: Multipressure Sampling for Improving the Performance of MOF-based Electronic Noses
Source: ACS Sens. 2024 Jul 12;9(7):3531–9. doi: 10.1021/acssensors.4c00199 (PMC11287752; doi:10.1021/acssensors.4c00199)
Supplement: Supplementary file 2 — se4c00199_si_002.zip [file se4c00199_si_002.zip › Multiplex_Adsorption_Data/Benzene_1bar/MOF-177_EQeq.csv]

benzene_comp	CO2_comp	N2_comp	O2_comp	benzene_mass	benzene_error	CO2_mass	CO2_error	N2_mass	N2_error	O2_mass	O2_error	total_mass	total_error
0.0	0.0	0.8	0.2	0.0000000000	0.0000000000	0.0000000000	0.0000000000	8.0824641033	0.6990959761	2.6190952462	0.1154707035	10.7015593495	.8145666796
0.0	0.0005	0.7996	0.1999	0.0000000000	0.0000000000	0.0373538349	0.0153246502	8.2519921718	0.2217105009	2.6636755908	0.1368822358	10.9530215975	.3739173869
0.0	0.005	0.7959999999999999	0.19899999999999998	0.0000000000	0.0000000000	0.4147233459	0.0550542191	8.0409968059	0.5312785521	2.5417762110	0.1203591906	10.9974963628	.7066919618
0.002	0.008	0.792	0.198	1279.4596903512	56.9952041614	0.6398041457	0.3488567505	1.4787970009	0.6317970790	0.8156809929	0.3665138726	1282.3939724907	58.3423718635
0.002	0.0085	0.7916	0.1979	1273.4197988676	49.3437278677	0.5737165917	0.2845395939	1.4446474619	0.6795563011	0.7306997110	0.2043402993	1276.1688626322	50.5121640620
0.002	0.009000000000000001	0.7912	0.1978	1255.1081391180	36.5301723974	0.9328880806	0.6860455834	1.6190540361	0.7339881460	0.8755858310	0.4727351235	1258.5356670657	38.4229412503
0.002	0.0095	0.7908	0.1977	1252.7754327870	48.2142863303	0.9721574968	0.3397120154	1.8148040721	0.7164762691	0.8637441769	0.1786258670	1256.4261385328	49.4491004818
0.002	0.01	0.7904	0.1976	1274.4935573536	82.7933636948	1.0200470286	0.2940900792	1.7227222794	0.7047182401	0.8609579054	0.2690736340	1278.0972845670	84.0612456481
0.0025	0.0	0.7979999999999999	0.1995	1268.9956420679	38.4144687782	0.0000000000	0.0000000000	1.7367479830	0.3976917226	0.8818549419	0.1694479231	1271.6142449928	38.9816084239
0.0025	0.0005	0.7976	0.1994	1271.5577113667	44.7914477840	0.0421427880	0.0360414466	1.6836942349	0.7640684369	0.8470265477	0.2879918621	1274.1305749373	45.8795495296
0.0025	0.001	0.7972	0.1993	1288.0395643292	29.6289834461	0.0622563914	0.0449243630	1.4525750335	0.5233547452	0.7251271679	0.1652143903	1290.2795229220	30.3624769446
0.0025	0.0015	0.7968	0.1992	1285.9005422820	23.1243632663	0.1264283641	0.0516141635	1.4129371757	0.4625359731	0.7690109446	0.1463389494	1288.2089187664	23.7848523523
0.0025	0.002	0.7964	0.1991	1285.3738569487	42.9549837070	0.1714445241	0.0863925031	1.5855143103	0.5717823936	0.8142878571	0.1514871006	1287.9451036402	43.7646457043
0.0	0.0055	0.7956	0.1989	0.0000000000	0.0000000000	0.4501615995	0.0652423473	7.9354991230	0.3410726148	2.6183986783	0.1403821930	11.0040594008	.5466971551
0.0025	0.0025	0.7959999999999999	0.19899999999999998	1280.9700879683	19.3509555356	0.2863794005	0.3200454225	1.5678297276	0.2524479330	0.8630476091	0.1671995096	1283.6873447055	20.0906484007
0.0025	0.003	0.7956	0.1989	1251.8206032472	42.6347454338	0.2815904473	0.1399030198	1.6940610592	0.6585824418	0.8790686704	0.2214428636	1254.6753234241	43.6546737590
0.0025	0.0035	0.7952	0.1988	1298.3948775760	39.3945975039	0.2863794005	0.1079205237	1.3903740875	0.4743233510	0.7390585256	0.2391734580	1300.8106895896	40.2160148366
0.0025	0.004	0.7948	0.1987	1290.0256777313	40.7441763760	0.2949995163	0.1441912372	1.4104979230	0.4549157397	0.7857285739	0.1865241799	1292.5169037445	41.5298075328
0.0025	0.0045	0.7944	0.1986	1259.3674943780	46.9526736110	0.4032298583	0.0981256391	1.7440657413	0.2674849503	0.9271318544	0.1565899478	1262.4419218320	47.4748741482
0.0025	0.005	0.794	0.1985	1265.8100452938	39.5809054107	0.4980511314	0.1026222498	1.6086872117	0.1630198461	0.7885148454	0.1238716287	1268.7052984823	39.9704191353
0.0025	0.0055	0.7936	0.1984	1261.9941251048	53.6602480120	0.5066712471	0.1496607252	1.7916311706	0.1842645201	0.9236490150	0.2505089000	1265.2160765375	54.2446821573
0.0025	0.006	0.7932	0.1983	1266.8719108852	47.9344392538	0.4942199688	0.1196893442	1.6025890798	0.3417261698	0.8351848937	0.1369531115	1269.8039048275	48.5328078793
0.0025	0.0065	0.7928	0.1982	1301.4003819458	60.2377412548	0.6991871652	0.4187637674	1.6818647953	0.4631626571	0.7780663271	0.2352543952	1304.5595002334	61.3549220745
0.0025	0.006999999999999999	0.7924	0.1981	1277.4056175513	35.8396811542	0.5842522887	0.1118607618	1.5641708484	0.4856962087	0.8121981535	0.2298209594	1280.3662388419	36.6670590841
0.0	0.006	0.7952	0.1988	0.0000000000	0.0000000000	0.4750641561	0.0996102263	8.1897912258	0.6074670002	2.6016810491	0.1535612300	11.2665364310	.8606384565
0.0025	0.0075	0.792	0.198	1273.4011100332	27.4756903874	0.6867358869	0.2960549296	1.4684301766	0.3973362347	0.7913011169	0.1396892172	1276.3475772136	28.3087707689
0.0025	0.008	0.7916	0.1979	1282.3275769403	18.7532643862	1.2997218947	1.1279276985	1.5495353317	0.2361607402	0.7613486979	0.2167926964	1285.9381828646	20.3341455213
0.0025	0.0085	0.7912	0.1978	1269.6497512721	39.8748753993	0.6771579805	0.2337166164	1.4574535391	0.5835501271	0.8115015856	0.2735304212	1272.5958643773	40.9656725640
0.0025	0.009000000000000001	0.7908	0.1977	1283.8311786176	43.9104694231	0.8351934357	0.5969917570	1.5653904748	0.5642878000	0.8832480777	0.2290681255	1287.1150106058	45.3008171056
0.0025	0.0095	0.7904	0.1976	1270.5807950226	39.5860088635	0.8246577386	0.2049224349	1.6403974979	0.3218288782	0.8964828675	0.1767471521	1273.9423331266	40.2895073287
0.0025	0.01	0.79	0.1975	1306.3427291541	48.0515216079	0.6943982120	0.2426066857	1.1501076882	0.5391024581	0.6471115648	0.3014586143	1308.8343466191	49.1346893660
0.003	0.0	0.7976	0.1994	1290.2159640453	57.9612128524	0.0000000000	0.0000000000	1.3757385708	0.5849555010	0.6993541562	0.2649303256	1292.2910567723	58.8110986790
0.003	0.0005	0.7972	0.1993	1279.8844365877	13.2464294176	0.0316070910	0.0274937635	1.4470867147	0.3056034282	0.7495070439	0.1450066297	1282.1126374373	13.7245332390
0.003	0.001	0.7968	0.1992	1265.8236371734	29.6262574201	0.1034413888	0.1116308994	1.6379582452	0.4750816622	0.8512059550	0.2618428235	1268.4162427624	30.4748128052
0.003	0.0015	0.7964	0.1991	1259.2264786275	81.5281023745	0.1666555709	0.0408158184	1.6916218064	0.5711629024	0.8330951900	0.2570099519	1261.9178511948	82.3970910472
0.0	0.0065	0.7948	0.1987	0.0000000000	0.0000000000	0.5325315943	0.0627773131	8.0001393218	0.3201931604	2.5807840125	0.1476986748	11.1134549286	.5306691483
0.003	0.002	0.7959999999999999	0.19899999999999998	1278.8973263340	37.9008343219	0.1666555709	0.0958556563	1.4623320446	0.3143845787	0.7961770921	0.0680500835	1281.3224910416	38.3791246404
0.003	0.0025	0.7956	0.1989	1280.1834579383	30.3381674921	0.2020938245	0.1330467384	1.3635423068	0.8276169384	0.7111958102	0.3469271716	1282.4602898798	31.6457583405
0.003	0.003	0.7952	0.1988	1286.0959255508	48.6680818714	0.2547723095	0.1141982095	1.6001498270	0.6546270103	0.7857285739	0.3472403131	1288.7365762612	49.7841474043
0.003	0.0035	0.7948	0.1987	1293.6054390128	27.7967445661	0.2595612627	0.0579126824	1.2665820086	0.3711874368	0.6777605517	0.1633358861	1295.8093428358	28.3891805714
0.003	0.004	0.7944	0.1986	1277.7420165706	45.4155152084	0.2892527724	0.1522375001	1.3159768775	0.5773691247	0.7481139081	0.2358229519	1280.0953601286	46.3809447851
0.003	0.0045	0.794	0.1985	1317.2145338245	40.2398564298	0.3974831144	0.1331294532	1.1799885348	0.4964044229	0.6526841079	0.2396274518	1319.4446895816	41.1090177577
0.003	0.005	0.7936	0.1984	1295.7733438041	25.1523253872	0.2988306788	0.1122864006	1.1086403908	0.4100666156	0.6143728742	0.1644608429	1297.7951877479	25.8391392463
0.003	0.0055	0.7932	0.1983	1267.4053921583	50.3851000837	0.5037978752	0.3136175716	1.5989302006	0.6109171785	0.8128947214	0.3298703106	1270.3210149555	51.6395051444
0.003	0.006	0.7928	0.1982	1269.0924842098	30.7545286165	0.5909568232	0.2522901262	1.4916030781	0.4177358379	0.8317020542	0.2863021114	1272.0067461653	31.7108566920
0.003	0.0065	0.7924	0.1981	1280.3669483124	33.1080801941	0.4932621782	0.1574975966	1.3586638013	0.4060018839	0.7460242044	0.2925717792	1282.9648984963	33.9641514538
0.0	0.006999999999999999	0.7944	0.1986	0.0000000000	0.0000000000	0.6244794955	0.1750006949	8.1172234555	0.1146319054	2.6706412697	0.2615016407	11.4123442207	.5511342410
0.003	0.006999999999999999	0.792	0.198	1286.9182342648	40.7451228636	0.5670120572	0.1418823864	1.4233040001	0.3162432676	0.6916919094	0.1430662937	1289.6002422315	41.3463148113
0.003	0.0075	0.7916	0.1979	1295.3791792966	39.5711263299	0.5775477542	0.2406781321	1.3983016590	0.2098537244	0.7488104760	0.0838200139	1298.1038391858	40.1054782003
0.003	0.008	0.7912	0.1978	1275.0406305063	39.7480606937	0.7078072809	0.2684138839	1.4007409118	0.3841842496	0.8330951900	0.1949096022	1277.9822738890	40.5955684294
0.003	0.0085	0.7908	0.1977	1284.7571254133	41.8766096275	0.6541710052	0.2706737354	1.3708600652	0.4997135436	0.7759766235	0.2700456330	1287.5581331072	42.9170425395
0.003	0.009000000000000001	0.7904	0.1976	1296.4410448880	24.1738480017	0.8371090169	0.3902993909	1.2263343377	0.1082242336	0.6882090700	0.1178497346	1299.1926973126	24.7902213608
0.003	0.0095	0.79	0.1975	1266.4726494228	16.4453647838	1.1531799272	0.7944560128	1.6818647953	0.5107395763	0.8553853623	0.1775688032	1270.1630795076	17.9281291761
0.003	0.01	0.7896	0.1974	1292.9887074774	35.6302807731	0.7442033251	0.5153447685	1.2836567781	0.7742082285	0.6694017371	0.3308631461	1295.6859693177	37.2506969162
0.0035	0.0	0.7972	0.1993	1287.3005058777	18.5576062090	0.0000000000	0.0000000000	1.4330610112	0.1590665899	0.7564727227	0.0226357770	1289.4900396116	18.7393085759
0.0035	0.0005	0.7968	0.1992	1291.7943210602	21.8410990170	0.0277759285	0.0273599731	1.1190072151	0.3046137472	0.6094968990	0.1155547127	1293.5506011028	22.2886274500
0.0035	0.001	0.7964	0.1991	1290.2737295334	44.5489178471	0.0900323199	0.0689076947	1.3726895048	0.3973512090	0.7453276365	0.2875737297	1292.4817789946	45.3027504805
0.0	0.0075	0.794	0.1985	0.0000000000	0.0000000000	0.6407619363	0.1074092915	8.0812444769	0.5408407075	2.6142192710	0.2433645106	11.3362256842	.8916145096
0.0035	0.0015	0.7959999999999999	0.19899999999999998	1279.0009644157	14.7893476743	0.1465419675	0.0443489128	1.5178250455	0.3867850464	0.8393643010	0.2267432787	1281.5046957297	15.4472249122
0.0035	0.002	0.7956	0.1989	1277.9170120201	34.8614157642	0.1551620832	0.1126127204	1.4641614842	0.3902308951	0.7906045491	0.2068231928	1280.3269401366	35.5710825725
0.0035	0.0025	0.7952	0.1988	1285.7629245014	32.4550643962	0.1810224304	0.0691734408	1.2793880858	0.4111534048	0.6902987737	0.1466039604	1287.9136337913	33.0819952022
0.0035	0.003	0.7948	0.1987	1308.6533486809	34.9804214797	0.1867691743	0.1504676593	1.1714511500	0.4366432821	0.6666154656	0.1542296309	1310.6781844708	35.7217620520
0.0035	0.0035	0.7944	0.1986	1291.2489468925	41.9463791338	0.2835060286	0.1820709365	1.4111077362	0.3352175921	0.7049266992	0.1937210265	1293.6484873565	42.6573886889
0.0035	0.004	0.794	0.1985	1298.8179248276	33.5601569404	0.3342689324	0.2655274815	1.2488974259	0.6628599317	0.6694017371	0.2562158107	1301.0704929230	34.7447601643
0.0035	0.0045	0.7936	0.1984	1284.4682979724	38.9045790214	0.4003564864	0.2482581507	1.4983110232	0.6438957447	0.7968736600	0.3084907202	1287.1638391420	40.1052236370
0.0035	0.005	0.7932	0.1983	1284.0911233144	37.8045574684	0.4099343927	0.1913281196	1.4348904508	0.4621177116	0.7641349694	0.1770214595	1286.7000831273	38.6350247591
0.0035	0.0055	0.7928	0.1982	1308.7977624013	34.0581293760	0.3275643979	0.0923858456	1.1470586222	0.2218714620	0.6081037633	0.1301370769	1310.8804891847	34.5025237605
0.0035	0.006	0.7924	0.1981	1303.1809181693	59.7942269086	0.3591714890	0.1651182168	1.0811987970	0.6572598201	0.6060140596	0.3240351144	1305.2273025149	60.9406400599
0.0	0.008	0.7936	0.1984	0.0000000000	0.0000000000	0.6991871652	0.1377354888	8.1403963569	0.2179824163	2.5557075687	0.1394806530	11.3952910908	.4951985581
0.0035	0.0065	0.792	0.198	1293.6784953655	53.7297638873	0.4990089220	0.1993861551	1.3043904268	0.4823217622	0.6993541562	0.1888919494	1296.1812488705	54.6003637540
0.0035	0.006999999999999999	0.7916	0.1979	1297.0985520621	36.2869887319	0.4980511314	0.1492433293	1.3995212854	0.4349639836	0.7522933154	0.2362998108	1299.7484177943	37.1074958556
0.0035	0.0075	0.7912	0.1978	1278.0036602523	34.5819818141	0.9951444721	0.4762598895	1.5379488810	0.6432832666	0.7745834877	0.2271537670	1281.3113370931	35.9286787372
0.0035	0.008	0.7908	0.1977	1273.9923567945	24.2637631006	0.7212163498	0.2469985883	1.5842946839	0.2334748486	0.8108050177	0.1313838565	1277.1086728459	24.8756203940
0.0035	0.0085	0.7904	0.1976	1289.7844218689	38.6542800566	0.7968818102	0.4198401815	1.3361007130	0.3701199392	0.7251271679	0.1791899729	1292.6425315600	39.6234301502
0.0035	0.009000000000000001	0.79	0.1975	1304.6420452230	29.7319025838	0.7288786749	0.2970942430	1.3415890318	0.3268735254	0.7132855139	0.2623907518	1307.4257984436	30.6182611040
0.0035	0.0095	0.7896	0.1974	1298.9351547889	58.9132445098	0.6857780962	0.4434229308	1.3336614602	0.6318865390	0.7195546248	0.2612120280	1301.6741489701	60.2497660076
0.0035	0.01	0.7892	0.1973	1293.8891694988	35.1770053672	0.8888297113	0.1936159026	1.3458577242	0.1949724521	0.6882090700	0.0479772982	1296.8120660043	35.6135710201
0.004	0.0	0.7968	0.1992	1305.6852219799	34.6651412470	0.0000000000	0.0000000000	1.1043716984	0.3619517446	0.6380561823	0.1781580456	1307.4276498606	35.2052510372
0.004	0.0005	0.7964	0.1991	1314.5199436999	42.1862380972	0.0306493004	0.0508982597	1.3031708004	0.7440780594	0.6889056379	0.2205558767	1316.5426694386	43.2017702930
0.0	0.0085	0.7932	0.1983	0.0000000000	0.0000000000	0.6819469337	0.1153491724	8.0336790476	0.2668558154	2.5445624825	0.2355841605	11.2601884638	.6177891483
0.004	0.001	0.7959999999999999	0.19899999999999998	1303.9063847413	70.6776647960	0.0737498791	0.0637056786	1.3068296796	0.5108560599	0.6735811444	0.2554647879	1305.9605454444	71.5076913224
0.004	0.0015	0.7956	0.1989	1294.5415797182	34.4889976957	0.1149348765	0.0415288124	1.3678109992	0.1897920505	0.7111958102	0.0467064220	1296.7355214041	34.7670249806
0.004	0.002	0.7952	0.1988	1286.0211702132	38.1761879594	0.1427108049	0.0750262540	1.3726895048	0.2865317475	0.7836388702	0.1478956502	1288.3202093931	38.6856416111
0.004	0.0025	0.7948	0.1987	1281.1331905231	25.7657452342	0.2461521938	0.1450792007	1.5794161783	0.4795008897	0.8386677331	0.2419167327	1283.7974266283	26.6322420573
0.004	0.003	0.7944	0.1986	1266.0377092766	33.4098425607	0.1963470806	0.0449243630	1.3263437019	0.2206141993	0.7446310687	0.0497253853	1268.3050311278	33.7251065083
0.004	0.0035	0.794	0.1985	1279.6567726049	35.6799417431	0.3256488167	0.1157302830	1.4245236265	0.3943827474	0.7982667958	0.1984619577	1282.2052118439	36.3885167312
0.004	0.004	0.7936	0.1984	1303.7925527499	14.4556644266	0.2327431248	0.0753191357	1.0610749615	0.2426106375	0.6004415165	0.1248081715	1305.6868123527	14.8984023713
0.004	0.0045	0.7932	0.1983	1311.2867753474	27.9472569266	0.2787170754	0.1367193715	1.0915656213	0.7205401614	0.5433229500	0.2658298722	1313.2003809941	29.0703463317
0.004	0.005	0.7928	0.1982	1309.7033213776	37.6319625996	0.3639604421	0.1071698818	1.2781684594	0.5374305530	0.6847262306	0.2182648534	1312.0301765097	38.4948278878
0.004	0.0055	0.7924	0.1981	1307.8191470723	43.7099399433	0.3591714890	0.1887600996	1.2129184474	0.8461289399	0.6582566510	0.2799821664	1310.0494936597	45.0248111492
0.0	0.009000000000000001	0.7928	0.1982	0.0000000000	0.0000000000	0.7547390221	0.1041484469	8.1074664443	0.0779988982	2.5069478168	0.1290738599	11.3691532832	.3112212050
0.004	0.006	0.792	0.198	1281.5579367597	36.2142626272	0.4788953186	0.2297100657	1.3080493060	0.4825314298	0.6603463546	0.2303355255	1284.0052277389	37.1568396482
0.004	0.0065	0.7916	0.1979	1318.4310070460	45.8000214491	0.5411517100	0.3421873773	1.2385306016	0.4624845151	0.6624360583	0.2319225884	1320.8731254159	46.8366159299
0.004	0.006999999999999999	0.7912	0.1978	1291.2914215162	65.8065649277	0.5488140351	0.2054767878	1.2684114482	0.4838705362	0.7244306000	0.2463527324	1293.8330775995	66.7422649841
0.004	0.0075	0.7908	0.1977	1301.5872702898	41.0131483559	0.4070610208	0.1588893550	1.1324231055	0.4122192870	0.6206419852	0.1842629433	1303.7473964013	41.7685199412
0.004	0.008	0.7904	0.1976	1319.4147193298	37.3176124193	0.7997551821	0.4167435004	1.3117081852	0.2988308666	0.6673120335	0.1578982810	1322.1934947306	38.1910850673
0.004	0.0085	0.79	0.1975	1296.6160403374	22.7865423709	0.6321418206	0.1022640558	1.1946240515	0.1722395756	0.6206419852	0.1189806460	1299.0634481947	23.1800266483
0.004	0.009000000000000001	0.7896	0.1974	1303.1265506510	24.9781496372	1.0095113316	0.5893144992	1.1714511500	0.2245702816	0.6694017371	0.1188174128	1305.9769148697	25.9108518308
0.004	0.0095	0.7892	0.1973	1289.4565177743	20.8844150111	0.8399823888	0.3354510446	1.4586731655	0.2566321151	0.7954805242	0.2699449958	1292.5506538528	21.7464431666
0.004	0.01	0.7888	0.1972	1297.5572779976	38.6259674559	0.6867358869	0.3073060476	1.0921754345	0.3367891788	0.6345733429	0.1980703978	1299.9707626619	39.4681330801
0.0045	0.0	0.7964	0.1991	1302.5030231758	20.1909172340	0.0000000000	0.0000000000	1.2049908758	0.2289651633	0.6951747489	0.0575417355	1304.4031888005	20.4774241328
0.0	0.0095	0.7924	0.1981	0.0000000000	0.0000000000	0.8533914578	0.2896521048	8.0507538171	0.3259986289	2.6476545295	0.2079182211	11.5517998044	.8235689548
0.0045	0.0005	0.7959999999999999	0.19899999999999998	1304.9036889047	32.4880031123	0.0363960442	0.0206314417	1.1976731175	0.2593649583	0.6673120335	0.1002283491	1306.8050700999	32.8682278614
0.0045	0.001	0.7956	0.1989	1282.9273186263	37.8531686424	0.0814122042	0.0284126619	1.5653904748	0.2416153454	0.8477231156	0.1253512568	1285.4218444209	38.2485479065
0.0045	0.0015	0.7952	0.1988	1298.6938989265	56.0123117458	0.1245127828	0.0660806131	1.2970726685	0.5559222459	0.7216443285	0.2124429273	1300.8371287063	56.8467575321
0.0045	0.002	0.7948	0.1987	1287.3106997873	56.5272890443	0.1752756866	0.1014715785	1.4013507250	0.9193637265	0.7536864512	0.4369341088	1289.6410126501	57.9850584581
0.0045	0.0025	0.7944	0.1986	1285.5437554434	22.5321697200	0.1599510364	0.0692264676	1.1708413368	0.3908707557	0.6589532189	0.1566519072	1287.5335010355	23.1489188505
0.0045	0.003	0.794	0.1985	1281.8654530349	41.3260162336	0.1953892900	0.1381876486	1.3141474379	0.4685492858	0.7132855139	0.2628341795	1284.0882752767	42.1955873475
0.0045	0.0035	0.7936	0.1984	1294.1032416020	41.6844017260	0.2710547503	0.0879082767	1.3110983720	0.2338377186	0.7230374642	0.0701565247	1296.4084321885	42.0763042460
0.0045	0.004	0.7932	0.1983	1296.2184778600	47.5742671812	0.3218176541	0.0783751364	1.1702315236	0.4196365606	0.6631326262	0.2335154878	1298.3736596639	48.3057943660
0.0045	0.0045	0.7928	0.1982	1290.9210427979	57.2674730488	0.3409734668	0.1701959197	1.2409698544	0.6741677259	0.6972644525	0.1987062908	1293.2002505716	58.3105429852
0.0045	0.005	0.7924	0.1981	1290.7766290775	16.2332349112	0.3984409051	0.0952797109	1.3226848227	0.2646167708	0.7752800556	0.1708850114	1293.2730348609	16.7640164043
0.0	0.001	0.7992	0.1998	0.0000000000	0.0000000000	0.0852433667	0.0339441867	8.1806440279	0.5993815409	2.6281506287	0.1788755948	10.8940380233	.8122013224
0.0	0.01	0.792	0.198	0.0000000000	0.0000000000	0.8668005267	0.0488379315	8.0428262455	0.3101642044	2.5473487541	0.1706008375	11.4569755263	.5296029734
0.0045	0.0055	0.792	0.198	1302.9260704274	38.0898799460	0.3735383485	0.1420633095	1.2147478870	0.6399564587	0.6805468233	0.2492350651	1305.1949034862	39.1211347793
0.0045	0.006	0.7916	0.1979	1289.7385492754	39.9268657300	0.4089766021	0.1657392978	1.3226848227	0.3630391637	0.6965678846	0.1730519136	1292.1667785848	40.6286961051
0.0045	0.0065	0.7912	0.1978	1279.6720634695	50.5443259730	0.5737165917	0.1884098590	1.3848857687	0.4456462101	0.7467207723	0.2263834909	1282.3773866022	51.4047655330
0.0045	0.006999999999999999	0.7908	0.1977	1299.6385345566	55.7685766986	0.4693174122	0.3684196186	1.1647432049	0.6443506813	0.6296973677	0.3476536747	1301.9022925414	57.1290006732
0.0045	0.0075	0.7904	0.1976	1312.5627130420	32.8462164970	0.5363627568	0.1924182082	1.2068203154	0.3946655226	0.6610429225	0.2174987906	1314.9669390367	33.6507990184
0.0045	0.008	0.79	0.1975	1312.4743658248	25.0612200964	0.7604857659	0.1326323907	1.1397408638	0.4344061991	0.6505944042	0.0506917677	1315.0251868587	25.6789504539
0.0045	0.0085	0.7896	0.1974	1300.4608432705	28.3065809254	0.5344471756	0.2569022320	1.1263249735	0.4101935560	0.6276076640	0.1579474398	1302.7492230836	29.1316241532
0.0045	0.009000000000000001	0.7892	0.1973	1316.4363987192	51.9455011464	0.4855998531	0.2521446386	1.0031427079	0.6295564476	0.5266053208	0.3043100926	1318.4517466010	53.1315123252
0.0045	0.0095	0.7888	0.1972	1275.0882020848	26.0643716480	0.8284889012	0.2754043663	1.5245329907	0.5430419897	0.8170741287	0.2891419644	1278.2582981054	27.1719599684
0.0045	0.01	0.7884	0.1971	1298.5019136276	53.3598775801	0.8246577386	0.5941823105	1.1745002160	0.4599042782	0.6784571196	0.2377491398	1301.1795287018	54.6517133086
0.0005	0.0	0.7996	0.1999	32.1057185274	2.0906933103	0.0000000000	0.0000000000	8.1458846757	0.5167619057	2.6246677893	0.2731967305	42.8762709924	2.8806519465
0.005	0.0	0.7959999999999999	0.19899999999999998	1284.7350386090	39.6675017526	0.0000000000	0.0000000000	1.3928133403	0.5550224781	0.7404516614	0.2550085461	1286.8683036107	40.4775327768
0.005	0.0005	0.7956	0.1989	1281.0414453361	15.4291385082	0.0459739506	0.0246805383	1.3824465159	0.4040186161	0.7397550935	0.1298384599	1283.2096208961	15.9876761225
0.005	0.001	0.7952	0.1988	1300.3673990985	49.9398461721	0.0737498791	0.0681580938	1.3123179984	0.4511562717	0.7467207723	0.2625090724	1302.5001877483	50.7216696100
0.005	0.0015	0.7948	0.1987	1319.1904533169	36.0163051302	0.1043991795	0.0153246502	1.1062011380	0.2632642036	0.6234282567	0.2068701074	1321.0244818911	36.5017640914
0.005	0.002	0.7944	0.1986	1311.5076433904	56.4370101142	0.1254705735	0.0833663083	1.1244955339	0.8429144973	0.6108900348	0.4440061609	1313.3684995326	57.8072970807
0.005	0.0025	0.794	0.1985	1304.9546584531	19.3921084909	0.1235549922	0.0493610765	1.1159581492	0.2425493180	0.6192488494	0.1346665884	1306.8134204439	19.8186854738
0.005	0.003	0.7936	0.1984	1298.9657365179	37.4711557797	0.2231652185	0.1114664218	1.2653623822	0.3229823078	0.7167683533	0.1274852445	1301.1710324719	38.0330897538
0.005	0.0035	0.7932	0.1983	1317.6800556998	87.9953260178	0.1829380117	0.1658278337	0.9409417618	0.8204251874	0.5607371471	0.3706369575	1319.3646726204	89.3522159964
0.005	0.004	0.7928	0.1982	1303.1724232446	12.0438501159	0.2758437035	0.1400603026	1.3043904268	0.3981739297	0.7132855139	0.1771748862	1305.4659428888	12.7592592344
0.005	0.0045	0.7924	0.1981	1278.9126171985	29.4628687596	0.3898207893	0.2280748696	1.3336614602	0.5084628135	0.7084095387	0.2290257580	1281.3445089867	30.4284322007
0.0005	0.0005	0.7992	0.1998	30.5086726780	3.1019315073	0.0450161599	0.0254130574	8.0580715754	0.2633489426	2.6796966522	0.1692301605	41.2914570655	3.5599236678
0.005	0.005	0.792	0.198	1311.8474403796	65.3624504185	0.3850318362	0.2970448344	1.2110890078	0.9765042124	0.7125889460	0.4867330087	1314.1561501696	67.1227324740
0.005	0.0055	0.7916	0.1979	1309.3703203281	16.2379613179	0.3764117204	0.1854852511	1.0708319726	0.2878008195	0.6547738115	0.1653670350	1311.4723378326	16.8766144235
0.005	0.006	0.7912	0.1978	1303.3304288446	67.1325325540	0.4626128778	0.2656103854	1.2177969529	0.7265391299	0.7028369956	0.3349441440	1305.7136756709	68.4596262133
0.005	0.0065	0.7908	0.1977	1322.0617378759	29.0993154514	0.4875154343	0.3768099799	0.9153296076	0.2566842755	0.4938666302	0.1437969880	1323.9584495480	29.8766066948
0.005	0.006999999999999999	0.7904	0.1976	1292.4960018430	25.2808717928	0.4846420624	0.1758165534	1.2220656453	0.2700969971	0.7195546248	0.1485242161	1294.9222641755	25.8753095594
0.005	0.0075	0.79	0.1975	1287.7881145572	38.4038851867	0.7604857659	0.3501586161	1.4178156813	0.5687697312	0.7599555621	0.2692538986	1290.7263715665	39.5920674326
0.005	0.008	0.7896	0.1974	1285.1563868756	37.0595850356	0.5660542666	0.1483060788	1.3989114722	0.3192859837	0.7348791183	0.1388251231	1287.8562317327	37.6660022212
0.005	0.0085	0.7892	0.1973	1327.2708257208	57.7290518397	0.5765899636	0.4885896484	1.0427805656	0.7502734749	0.6290007998	0.3280413219	1329.5191970498	59.2959562849
0.005	0.009000000000000001	0.7888	0.1972	1304.3396259026	25.2497689698	0.6991871652	0.3079859158	1.1592548861	0.3534686863	0.6192488494	0.1849463161	1306.8173168033	26.0961698880
0.005	0.0095	0.7884	0.1971	1300.6205478555	40.9868821701	0.6953560026	0.1409482567	1.3269535151	0.2708943696	0.7432379329	0.1203753148	1303.3860953061	41.5191001112
0.0005	0.001	0.7988	0.1997	32.0326621747	5.1416730366	0.0948212731	0.0339441867	8.3709057451	0.5644854688	2.6107364316	0.3294876542	43.1091256245	6.0695903463
0.005	0.01	0.7879999999999999	0.19699999999999998	1283.7632192198	11.7315194719	0.8399823888	0.4226711742	1.3239044491	0.4207516617	0.7313962789	0.3160914234	1286.6585023366	12.8910337312
0.0055	0.0	0.7956	0.1989	1298.8417106169	32.4100131790	0.0000000000	0.0000000000	1.1482782486	0.3080275050	0.6464149969	0.1566642961	1300.6364038624	32.8747049801
0.0055	0.0005	0.7952	0.1988	1309.3737182980	22.0121974066	0.0316070910	0.0097675863	1.1580352597	0.2987810855	0.6478081327	0.1759437267	1311.2111687814	22.4966898051
0.0055	0.001	0.7948	0.1987	1308.7671806723	57.4249950945	0.0622563914	0.0473113674	1.2915843497	0.5634436339	0.7690109446	0.2825147442	1310.8900323580	58.3182648400
0.0055	0.0015	0.7944	0.1986	1309.3142538249	25.9113418994	0.1082303420	0.0197221163	1.2141380738	0.4983095539	0.6763674160	0.2431570727	1311.3129896567	26.6725306423
0.0055	0.002	0.794	0.1985	1287.1374033228	25.7944963900	0.1111037139	0.0559795649	1.2257245245	0.4897677016	0.6596497867	0.2511743046	1289.1338813479	26.5914179611
0.0055	0.0025	0.7936	0.1984	1323.0029755360	33.1827942137	0.1465419675	0.0705391834	0.9799698064	0.3478523287	0.5941724056	0.2291951809	1324.7236597155	33.8303809067
0.0055	0.003	0.7932	0.1983	1281.1246955984	51.2386972729	0.2365742874	0.2159260343	1.2879254705	0.5856823214	0.7042301314	0.3017803487	1283.3534254877	52.3420859773
0.0055	0.0035	0.7928	0.1982	1329.3996538583	41.7106300512	0.2040094057	0.1180221943	1.0098506530	0.5275134412	0.5663096902	0.2659612580	1331.1798236072	42.6221269447
0.0055	0.004	0.7924	0.1981	1306.6876230982	33.0012025507	0.2720125410	0.1458108456	1.0214371037	0.3551605665	0.5774547764	0.2484082573	1308.5585275193	33.7505822201
0.0005	0.0015	0.7984	0.1996	31.8134931166	4.2231585111	0.1302595267	0.0842420289	8.4501814606	0.3829432660	2.6170055425	0.2872901331	43.0109396464	4.9776339391
0.0055	0.0045	0.792	0.198	1316.3973220654	63.5240500940	0.2576456814	0.1196893442	1.0732712254	0.5082345763	0.5990483808	0.2309834230	1318.3272873530	64.3829574375
0.0055	0.005	0.7916	0.1979	1307.1684358379	32.1876482067	0.3256488167	0.0590421802	1.0476590712	0.3981776654	0.6255179604	0.2313024958	1309.1672616862	32.8761705481
0.0055	0.0055	0.7912	0.1978	1312.5168404484	42.8988591825	0.4041876489	0.0753191357	1.2543857447	0.4800527566	0.7028369956	0.2251283264	1314.8782508376	43.6793594012
0.0055	0.006	0.7908	0.1977	1292.0729545914	32.6861877810	0.5660542666	0.2934280368	1.3446380978	0.3581010846	0.7446310687	0.2050987330	1294.7282780245	33.5428156354
0.0055	0.0065	0.7904	0.1976	1311.7913738764	48.4034610330	0.4798531092	0.1309618909	1.2434091072	0.2314849608	0.6171591458	0.1677210496	1314.1317952386	48.9336289343
0.0055	0.006999999999999999	0.79	0.1975	1300.4370574813	44.8003536052	0.5488140351	0.2335595594	1.4379395168	0.3201745774	0.7773697592	0.2263749175	1303.2011807924	45.5804626595
0.0055	0.0075	0.7896	0.1974	1305.7871610767	44.4525629136	0.5957457763	0.1462129445	1.1763296556	0.5013747479	0.6666154656	0.2961716215	1308.2258519742	45.3963222275
0.0055	0.008	0.7892	0.1973	1321.0032702544	73.0084137270	0.5631808947	0.4205824351	1.0598553351	0.8319926176	0.5746685048	0.3511697095	1323.2009749890	74.6121584892
0.0055	0.0085	0.7888	0.1972	1297.7322734470	25.2994583588	0.7317520468	0.4582365104	1.1891357327	0.1671822647	0.6610429225	0.0350782624	1300.3142041490	25.9599553963
0.0055	0.009000000000000001	0.7884	0.1971	1304.8850000703	14.9109160229	0.7892194851	0.3517791728	1.2049908758	0.3107631024	0.6756708481	0.1566890710	1307.5548812793	15.7301473691
0.0005	0.002	0.7979999999999999	0.1995	30.4322183554	4.0585560641	0.1676133615	0.0337272887	8.1788145883	0.3014377627	2.4762988298	0.1908138350	41.2549451350	4.5845349505
0.0055	0.0095	0.7879999999999999	0.19699999999999998	1299.5994579028	65.8316907869	0.7633591379	0.3153793836	1.1549861937	0.8011413758	0.6478081327	0.3486459695	1302.1656113671	67.2968575158
0.0055	0.01	0.7876	0.1969	1306.0131260746	32.6540868663	0.7394143719	0.3315450086	1.3275633283	0.2786145668	0.7369688219	0.2616945378	1308.8170725967	33.5259409795
0.006	0.0	0.7952	0.1988	1303.1367445607	50.0789978378	0.0000000000	0.0000000000	1.2580446239	0.5192744670	0.7056232671	0.2257825704	1305.1004124517	50.8240548752
0.006	0.0005	0.7948	0.1987	1303.3780004231	40.3556821082	0.0392694161	0.0317085122	1.1970633043	0.4786563584	0.6728845765	0.2852834569	1305.2872177200	41.1513304357
0.006	0.001	0.7944	0.1986	1290.0052899119	49.3082535995	0.0766232510	0.0308878199	1.2641427559	0.6914388916	0.7104992423	0.3022173579	1292.0565551611	50.3327976689
0.006	0.0015	0.794	0.1985	1306.9917414035	38.6287078870	0.0785388323	0.0340521176	1.0080212134	0.2654922444	0.6157660100	0.2105617681	1308.6940674592	39.1388140171
0.006	0.002	0.7936	0.1984	1292.4110525957	17.4984938524	0.1245127828	0.0782814423	1.1135188964	0.5465559423	0.6429321575	0.2431251435	1294.2920164324	18.3664563805
0.006	0.0025	0.7932	0.1983	1295.7903336536	24.5928009334	0.2049671964	0.0720319692	1.3702502520	0.2183982771	0.7738869198	0.1827823861	1298.1394380218	25.0660135658
0.006	0.003	0.7928	0.1982	1292.4331394000	19.1451387972	0.2040094057	0.1249687405	1.2525563051	0.3903261789	0.7077129708	0.2113437930	1294.5974180816	19.8717775096
0.006	0.0035	0.7924	0.1981	1327.2181571874	53.1805048628	0.2001782432	0.1991099076	0.9757011140	0.5967575980	0.5314812960	0.2060051677	1328.9255178406	54.1823775361
0.0005	0.0025	0.7976	0.1994	31.0931234995	3.2647471211	0.2222074278	0.0589177497	8.2300388968	0.3081192438	2.5522247293	0.1382928485	42.0975945534	3.7700769631
0.006	0.004	0.792	0.198	1311.7149195538	67.2054318269	0.2911683537	0.2238363072	1.2952432289	0.6406278463	0.6889056379	0.3004267489	1313.9902367743	68.3703227293
0.006	0.0045	0.7916	0.1979	1295.1939899375	41.7381279867	0.3342689324	0.0855388013	1.3696404388	0.4453791041	0.7251271679	0.2119856473	1297.6230264766	42.4810315394
0.006	0.005	0.7912	0.1978	1298.0567795717	47.3775877491	0.3630026515	0.2522755812	1.2659721954	0.5242322550	0.7056232671	0.2790656466	1300.3913776857	48.4331612319
0.006	0.0055	0.7908	0.1977	1321.4636951748	49.5748358975	0.2777592848	0.2510069407	0.8903272665	0.5824785494	0.5224259135	0.3422410347	1323.1542076396	50.7505624223
0.006	0.006	0.7904	0.1976	1298.9895223072	46.6491798751	0.3993986957	0.2445350355	1.1110796436	0.4914594986	0.6046209239	0.1666297541	1301.1046215704	47.5518041633
0.006	0.0065	0.79	0.1975	1284.4377162434	20.0375452407	0.5306160130	0.2018553709	1.2934137893	0.4000188645	0.6896022058	0.2118299472	1286.9513482515	20.8512494233
0.006	0.006999999999999999	0.7896	0.1974	1312.7818821000	31.8620180893	0.4137655553	0.1191054153	0.9897268175	0.3024230815	0.5865101589	0.1560436444	1314.7718846317	32.4395902305
0.006	0.0075	0.7892	0.1973	1326.2769195273	40.4369901588	0.4769797373	0.1573344229	0.9110609152	0.3174638536	0.5635234187	0.1810754979	1328.2284835985	41.0928639332
0.006	0.008	0.7888	0.1972	1315.2318183924	60.1398210172	0.8342356450	0.3566995450	1.4336708244	0.2657946211	0.7502036117	0.2212675050	1318.2499284735	60.9835826883
0.006	0.0085	0.7884	0.1971	1300.7343798469	50.6661672729	0.7662325098	0.4353471903	1.3001217344	0.6266862441	0.7279134394	0.3384201786	1303.5286475305	52.0666208859
0.0005	0.003	0.7972	0.1993	30.8875463210	4.5548389047	0.2413632406	0.0974125345	8.1964991710	0.3145454062	2.6901451704	0.2445975091	42.0155539030	5.2113943545
0.006	0.009000000000000001	0.7879999999999999	0.19699999999999998	1298.9980172319	36.5167488414	0.7489922783	0.4684996457	1.2379207884	0.3068760325	0.6519875400	0.1407274013	1301.6369178386	37.4328519209
0.006	0.0095	0.7876	0.1969	1302.5828754683	72.5338898963	0.5507296164	0.2820526743	1.0665632803	0.6274311049	0.6331802071	0.2570477069	1304.8333485721	73.7004213824
0.006	0.01	0.7872	0.1968	1312.2365079323	31.3446119037	0.4539927620	0.1838758473	0.8275165073	0.5588577800	0.5328744317	0.2498727943	1314.0508916333	32.3372183253
0.0065	0.0	0.7948	0.1987	1276.4779717707	20.1803100398	0.0000000000	0.0000000000	1.3867152083	0.4771592454	0.7885148454	0.2291104851	1278.6532018244	20.8865797703
0.0065	0.0005	0.7944	0.1986	1323.1881648952	44.2957384562	0.0277759285	0.0185722495	1.3214651963	0.4182909594	0.7049266992	0.1678482906	1325.2423327192	44.9004499557
0.0065	0.001	0.794	0.1985	1285.2345401832	42.7093964998	0.0862011573	0.0249761241	1.2708507010	0.4698554286	0.7488104760	0.1083605325	1287.3404025175	43.3125885850
0.0065	0.0015	0.7936	0.1984	1307.0698947111	53.1128242459	0.1120615046	0.0907831941	1.0586357087	0.7094347726	0.6046209239	0.4260262939	1308.8452128483	54.3390685065
0.0065	0.002	0.7932	0.1983	1298.3659948319	57.2948402946	0.1379218518	0.0851087392	1.0818086102	0.3879754052	0.5969586771	0.1698597604	1300.1826839710	57.9377841994
0.0065	0.0025	0.7928	0.1982	1308.7739766120	35.3740556851	0.1446263862	0.0434292313	1.0751006650	0.3945373563	0.6129797385	0.0910347870	1310.6066834017	35.9030570597
0.0065	0.003	0.7924	0.1981	1304.1510385736	46.4679425896	0.1800646398	0.0455731238	1.0568062691	0.3332638881	0.6157660100	0.1855748881	1306.0036754925	47.0323544896
0.0005	0.0035	0.7968	0.1992	32.6748784843	4.2800206139	0.2978728882	0.0566312698	8.2818730185	0.5274147385	2.6379025791	0.0677642776	43.8925269701	4.9318308998
0.0065	0.0035	0.792	0.198	1306.5839850165	24.5447730458	0.1829380117	0.0600894366	1.0751006650	0.2363873821	0.6652223298	0.2335321099	1308.5072460230	25.0747819744
0.0065	0.004	0.7916	0.1979	1286.7500347551	12.1269894178	0.3064930039	0.1229558485	1.0848576762	0.3548966109	0.6199454173	0.0386579487	1288.7613308525	12.6434998259
0.0065	0.0045	0.7912	0.1978	1313.2966745387	48.4435715054	0.2988306788	0.1896909133	1.0336333677	0.3524277130	0.6185522815	0.1520114782	1315.2476908667	49.1377016099
0.0065	0.005	0.7908	0.1977	1289.9390294990	19.9121859086	0.3170287009	0.1193823693	1.0793693574	0.3273282746	0.6652223298	0.1992232860	1292.0006498871	20.5581198385
0.0065	0.0055	0.7904	0.1976	1300.9331610856	19.2711050613	0.4549505527	0.1421923993	1.2159675133	0.2823481197	0.7216443285	0.1984619577	1303.3257234801	19.8941075380
0.0065	0.006	0.79	0.1975	1307.8922034250	50.7519782104	0.4865576437	0.2123273006	1.2409698544	0.5234883124	0.6805468233	0.2633210875	1310.3002777464	51.7511149109
0.0065	0.0065	0.7896	0.1974	1306.7029139627	46.9024980821	0.4166389272	0.2384110014	1.0257057961	0.2249739651	0.5962621092	0.2068888703	1308.7415207952	47.5727719189
0.0065	0.006999999999999999	0.7892	0.1973	1295.1379234343	51.2899230874	0.5536029883	0.3794398552	1.2440189204	0.6429640848	0.6638291940	0.2997865034	1297.5993745370	52.6121135308
0.0065	0.0075	0.7888	0.1972	1300.9484519501	57.7481383276	0.4511193901	0.4126021551	1.1305936659	0.8544995309	0.5934758377	0.3223717374	1303.1236408438	59.3376117510
0.0065	0.008	0.7884	0.1971	1281.6479829618	44.0203496647	0.5066712471	0.1783034740	1.1129090832	0.4077822257	0.6610429225	0.2537037557	1283.9286062146	44.8601391201
0.0005	0.004	0.7964	0.1991	31.4669001876	2.4696346062	0.3524669545	0.0772433061	8.2666276886	0.6960573550	2.6532270725	0.1204397901	42.7392219032	3.3633750574
0.0065	0.0085	0.7879999999999999	0.19699999999999998	1312.8583364226	56.6338342250	0.6426775176	0.8105738647	1.0128997190	0.7393431123	0.5697925296	0.3218897400	1315.0837061888	58.5056409420
0.0065	0.009000000000000001	0.7876	0.1969	1299.1832065910	32.7867253614	0.8016707633	0.4161972286	1.3269535151	0.5083721161	0.7293065752	0.2381651063	1302.0411374446	33.9494598124
0.0065	0.0095	0.7872	0.1968	1305.9145849477	37.0370993254	0.6512976333	0.2564304448	1.2171871397	0.3231066318	0.7049266992	0.2075070935	1308.4879964199	37.8241434955
0.0065	0.01	0.7868	0.1967	1305.3607158552	31.1997139853	0.7106806528	0.3238182352	1.2598740635	0.4847213266	0.6826365269	0.2100357205	1308.0139070984	32.2182892676
0.006999999999999999	0.0	0.7944	0.1986	1292.2802307548	26.1246554809	0.0000000000	0.0000000000	1.2623133163	0.3448330519	0.6777605517	0.2165687693	1294.2203046228	26.6860573021
0.006999999999999999	0.0005	0.794	0.1985	1306.0369118638	42.3724057972	0.0296915098	0.0266809598	1.2129184474	0.5727233602	0.7439345008	0.2813858372	1308.0234563218	43.2531959544
0.006999999999999999	0.001	0.7936	0.1984	1318.2254298675	42.1085897306	0.0536362757	0.0311245117	0.9135001680	0.6477881145	0.5530749004	0.2794756746	1319.7456412116	43.0669780314
0.006999999999999999	0.0015	0.7932	0.1983	1290.0766472797	23.7262955137	0.1618666177	0.0591663489	1.6660096522	0.3671379323	0.8860343492	0.2451127272	1292.7905578988	24.3977125221
0.006999999999999999	0.002	0.7928	0.1982	1309.0084365346	49.6393661890	0.1427108049	0.1219670319	1.2086497550	0.5049400561	0.6714914408	0.2892359222	1311.0312885353	50.5555091992
0.006999999999999999	0.0025	0.7924	0.1981	1306.8881033218	28.9348032374	0.2059249870	0.1235512798	1.0598553351	0.4150064431	0.6359664787	0.2002726551	1308.7898501226	29.6736336154
0.0	0.0015	0.7988	0.1997	0.0000000000	0.0000000000	0.1111037139	0.0305293418	8.2154033801	0.6717207924	2.6218815177	0.1987551214	10.9483886117	.9010052556
0.0005	0.0045	0.7959999999999999	0.19899999999999998	30.7108518866	4.2870396618	0.3515091639	0.0409056223	8.2678473149	0.3804491551	2.6232746535	0.2772795188	41.9534830189	4.9856739580
0.006999999999999999	0.003	0.792	0.198	1306.6621383240	33.8890380501	0.2126295215	0.1610228094	1.1001030061	0.4237811240	0.6317870714	0.2262548566	1308.6066579230	34.7000968401
0.006999999999999999	0.0035	0.7916	0.1979	1307.4725541433	33.9691217751	0.2279541717	0.1131004348	1.1403506770	0.4219449052	0.6464149969	0.2204766651	1309.4872739889	34.7246437802
0.006999999999999999	0.004	0.7912	0.1978	1298.7023938513	54.3260125840	0.2911683537	0.2349536766	1.1586450729	0.8177865531	0.6840296627	0.4439843045	1300.8362369406	55.8227371182
0.006999999999999999	0.0045	0.7908	0.1977	1297.6218394255	37.2025761844	0.3275643979	0.1114664218	1.2812175254	0.4252527853	0.6979610204	0.2362833834	1299.9285823692	37.9755787749
0.006999999999999999	0.005	0.7904	0.1976	1302.3705023500	52.8988315640	0.3601292796	0.1874335344	1.1494978750	0.5517916534	0.6429321575	0.2953842088	1304.5230616621	53.9334409606
0.006999999999999999	0.0055	0.79	0.1975	1304.9512604832	43.8988997352	0.3400156762	0.0959704307	1.1781590952	0.4229589772	0.6450218612	0.2304955655	1307.1144571158	44.6483247086
0.006999999999999999	0.006	0.7896	0.1974	1296.2082839503	22.6068737295	0.4080188115	0.1744546695	1.0988833797	0.2266208932	0.6122831706	0.0779907217	1298.3274693121	23.0859400139
0.006999999999999999	0.0065	0.7892	0.1973	1305.3420270208	33.8920058104	0.4664440403	0.3694937306	1.0958343137	0.7658884741	0.6227316889	0.2974075690	1307.5270370637	35.3247955841
0.006999999999999999	0.006999999999999999	0.7888	0.1972	1327.8994501508	16.8338645325	0.4492038089	0.1964194856	0.9135001680	0.3128430850	0.5621302829	0.2256105849	1329.8242844106	17.5687376880
0.006999999999999999	0.0075	0.7884	0.1971	1302.5064211457	54.4514307358	0.5287004317	0.1578001860	1.1793787216	0.5437591806	0.7111958102	0.3024227907	1304.9256961092	55.4554128931
0.0005	0.005	0.7956	0.1989	32.2994028112	6.1297286053	0.4013142770	0.1172110356	8.1257608402	0.5440545414	2.5995913454	0.1434726944	43.4260692738	6.9344668767
0.006999999999999999	0.008	0.7879999999999999	0.19699999999999998	1304.9852401821	31.3949444136	0.6158593797	0.1870611949	1.1635235785	0.2531011287	0.6826365269	0.1491371199	1307.4472596672	31.9842438571
0.006999999999999999	0.0085	0.7876	0.1969	1284.9287228928	50.7618178750	0.5957457763	0.1436813656	1.2397502280	0.3175388134	0.6896022058	0.1843471875	1287.4538211029	51.4073852415
0.006999999999999999	0.009000000000000001	0.7872	0.1968	1288.0123805701	28.6801473479	0.7461189064	0.4348158521	1.2678016350	0.2739249382	0.6958713167	0.2104695742	1290.7221724282	29.5993577124
0.006999999999999999	0.0095	0.7868	0.1967	1316.7031393557	56.2689505985	0.5133757815	0.3350570143	0.8671543651	0.4114065759	0.5384469748	0.2675981372	1318.6221164771	57.2830123259
0.006999999999999999	0.01	0.7864	0.1966	1302.0442972403	27.6972263204	0.6666222835	0.1413382277	1.1775492820	0.4775643334	0.6359664787	0.2072731350	1304.5244352845	28.5234020165
0.0075	0.0	0.794	0.1985	1305.6104666423	57.1471532152	0.0000000000	0.0000000000	0.9299651243	0.3020145644	0.5642199865	0.2398864911	1307.1046517531	57.6890542707
0.0075	0.0005	0.7936	0.1984	1295.2364645611	40.6655379867	0.0344804629	0.0280225382	1.0513179504	0.3211672541	0.5983518129	0.2208197101	1296.9206147873	41.2355474891
0.0075	0.001	0.7932	0.1983	1308.8317421002	52.1470757815	0.0766232510	0.0264044657	1.1726707764	0.4429544706	0.5906895662	0.1486548328	1310.6717256938	52.7650895506
0.0075	0.0015	0.7928	0.1982	1300.5169097738	18.6941734002	0.0938634824	0.0607574549	1.0891263685	0.3451865898	0.6088003312	0.1798386656	1302.3086999559	19.2799561105
0.0075	0.002	0.7924	0.1981	1303.7127004575	32.2084344229	0.1053569701	0.0773382579	1.0738810386	0.5146534357	0.5677028260	0.2619688003	1305.4596412922	33.0623949168
0.0005	0.0055	0.7952	0.1988	31.9562078521	4.9669719568	0.5009245033	0.1559287864	8.2989477880	0.4591111801	2.6232746535	0.1146610829	43.3793547969	5.6966730062
0.0075	0.0025	0.792	0.198	1308.3271435712	43.6648034544	0.1245127828	0.0759015088	0.7945865947	0.3327949016	0.5342675675	0.1713387093	1309.7805105162	44.2448385741
0.0075	0.003	0.7916	0.1979	1302.9753409908	59.4036410564	0.2643502159	0.1122537165	1.2196263925	0.4161589725	0.6916919094	0.2946605654	1305.1510095086	60.2267143108
0.0075	0.0035	0.7912	0.1978	1315.5172478633	29.4621398355	0.2442366125	0.0971107134	1.1482782486	0.3440470721	0.6505944042	0.1558445138	1317.5603571286	30.0591421348
0.0075	0.004	0.7908	0.1977	1317.3283658159	60.8007229179	0.2729703316	0.1024433093	1.1141287096	0.5675339795	0.5941724056	0.2439619009	1319.3096372627	61.7146621076
0.0075	0.0045	0.7904	0.1976	1323.1303994070	49.8966796477	0.2605190533	0.1728911591	0.8903272665	0.5539843274	0.5475023573	0.3188546625	1324.8287480841	50.9424097967
0.0075	0.005	0.79	0.1975	1284.5226654907	40.7993986024	0.3562981170	0.1793499732	1.2312128433	0.4650824208	0.7265203037	0.2516374983	1286.8366967547	41.6954684947
0.0075	0.0055	0.7896	0.1974	1312.7580963108	14.3088935801	0.3812006736	0.1659605491	1.0690025331	0.1884155021	0.6101934669	0.1384331192	1314.8184929844	14.8017027505
0.0075	0.006	0.7892	0.1973	1302.6389419715	11.7829739607	0.3840740455	0.1070671138	1.0854674893	0.2105754812	0.6373596144	0.0867779339	1304.7458431207	12.1873944896
0.0075	0.0065	0.7888	0.1972	1315.7398148913	36.0411385116	0.3524669545	0.1463383738	0.8580071671	0.2706526566	0.5050117164	0.1710212472	1317.4553007293	36.6291507892
0.0075	0.006999999999999999	0.7884	0.1971	1319.8326696265	35.2687102206	0.4175967178	0.4097911467	0.8854487610	0.4248363322	0.5112808273	0.2484473195	1321.6469959326	36.3517850190
0.0005	0.006	0.7948	0.1987	32.9110373919	3.2197696763	0.5488140351	0.0760464052	8.2965085352	0.4583264462	2.5981982097	0.2625977779	44.3545581719	4.0167403056
0.0075	0.0075	0.7879999999999999	0.19699999999999998	1316.1492702633	42.9568252003	0.5468984538	0.2906638162	0.9659441029	0.1982183701	0.5795444800	0.1304350101	1318.2416573000	43.5761423967
0.0075	0.008	0.7876	0.1969	1297.8783861524	40.8928931982	0.5152913628	0.3756981847	1.0543670163	0.5485933201	0.6157660100	0.1838411437	1300.0638105415	42.0010258467
0.0075	0.0085	0.7872	0.1968	1297.7543602513	30.4572712961	0.6168171704	0.2570307510	1.2574348107	0.5036569718	0.6909953415	0.1787127684	1300.3196075739	31.3966717873
0.0075	0.009000000000000001	0.7868	0.1967	1319.0579324911	35.3726658336	0.6532132146	0.3658007965	0.9592361577	0.6510406353	0.5899929983	0.2161651160	1321.2603748617	36.6056723814
0.0075	0.0095	0.7864	0.1966	1304.4908355628	39.7727192540	0.5813789168	0.2616434394	0.9659441029	0.4409484966	0.5844204552	0.2850112009	1306.6225790377	40.7603223909
0.0075	0.01	0.7859999999999999	0.1965	1309.7780767152	59.6115045999	0.6321418206	0.2739348200	1.0885165553	0.4869807979	0.6380561823	0.2655522888	1312.1367912734	60.6379725066
0.008	0.0	0.7936	0.1984	1284.8284827810	16.4573458738	0.0000000000	0.0000000000	1.1866964799	0.4685556351	0.6840296627	0.1339585345	1286.6992089236	17.0598600434
0.008	0.0005	0.7932	0.1983	1303.5648887672	22.9409185532	0.0363960442	0.0404546094	1.0726614122	0.3281316356	0.6408424539	0.1400084120	1305.3147886775	23.4495132102
0.008	0.001	0.7928	0.1982	1297.7339724320	37.8850075889	0.0651297633	0.0356318714	1.1458389958	0.4868952640	0.6471115648	0.2780833001	1299.5920527559	38.6856180244
0.008	0.0015	0.7924	0.1981	1295.5371848966	48.5291148400	0.1676133615	0.1199343585	1.2696310746	0.5421592570	0.6896022058	0.2335321099	1297.6640315385	49.4247405654
0.0005	0.0065	0.7944	0.1986	32.6358018306	3.4896240907	0.5401939194	0.0901341549	8.2312585232	0.4392111547	2.6392957148	0.0704050627	44.0465499880	4.0893744630
0.008	0.002	0.792	0.198	1330.0690539271	53.1725566163	0.1197238297	0.1103747225	0.9689931689	0.7236239803	0.5140670989	0.3554708150	1331.6718380246	54.3620261341
0.008	0.0025	0.7916	0.1979	1311.4566738420	46.8408496884	0.2174184746	0.2459564583	1.0147291586	0.6540586965	0.6004415165	0.2989436946	1313.2892629917	48.0398085378
0.008	0.003	0.7912	0.1978	1303.0195145994	53.1202047774	0.2059249870	0.0652423473	1.2330422828	0.2099954409	0.7209477606	0.1868049098	1305.1794296298	53.5822474754
0.008	0.0035	0.7908	0.1977	1323.1949608350	48.6016006160	0.2499833563	0.1190746029	1.0555866427	0.2295815080	0.6547738115	0.1879959165	1325.1553046455	49.1382526434
0.008	0.004	0.7904	0.1976	1293.9962055504	34.7505737593	0.3744961392	0.1522133947	1.2190165793	0.5391162539	0.6185522815	0.2196388004	1296.2082705504	35.6615422083
0.008	0.0045	0.79	0.1975	1311.8338485001	43.3741940483	0.2566878908	0.1155081213	1.0726614122	0.4783423845	0.5976552450	0.2829334933	1313.7608530481	44.2509780474
0.008	0.005	0.7896	0.1974	1337.3729902106	40.1254796377	0.2662657971	0.1267182713	0.8939861457	0.1946594025	0.5725788012	0.1491110902	1339.1058209546	40.5959684017
0.008	0.0055	0.7892	0.1973	1345.2732702102	27.6964709380	0.4501615995	0.1658942047	0.8104417378	0.4396647420	0.4924734944	0.1896200570	1347.0263470419	28.4916499417
0.008	0.006	0.7888	0.1972	1309.6472548744	28.5374438762	0.4606972965	0.1957645338	1.0622945879	0.4983125389	0.6310905035	0.3501014217	1311.8013372623	29.5816223706
0.008	0.0065	0.7884	0.1971	1287.1085205788	53.7584213742	0.5612653134	0.2669058518	1.2726801406	0.3670974142	0.6972644525	0.1730182645	1289.6397304853	54.5654429047
0.0005	0.006999999999999999	0.794	0.1985	31.2239453403	3.1999893230	0.6426775176	0.1048157343	8.2757748865	0.3118859173	2.6476545295	0.1852084804	42.7900522739	3.8018994550
0.008	0.006999999999999999	0.7879999999999999	0.19699999999999998	1301.6433367931	69.7702726132	0.6005347295	0.4671269741	1.1196170283	0.7446555760	0.6485047006	0.3936292728	1304.0119932515	71.3756844361
0.008	0.0075	0.7876	0.1969	1301.4496525092	34.2664927440	0.5066712471	0.2724169406	1.1257151603	0.5063050954	0.5872067267	0.2228407651	1303.6692456433	35.2680555451
0.008	0.008	0.7872	0.1968	1302.5726815586	38.7744108754	0.6158593797	0.4506544899	1.1122992700	0.3651431877	0.6450218612	0.1835770267	1304.9458620695	39.7737855797
0.008	0.0085	0.7868	0.1967	1304.4415649994	31.1776090429	0.5603075228	0.1822320969	0.9506987730	0.4437060489	0.5899929983	0.3223115272	1306.5425642935	32.1258587159
0.008	0.009000000000000001	0.7864	0.1966	1294.8219122343	33.6500548399	0.7355832094	0.5699490100	0.9775305536	0.2590263654	0.5892964304	0.0556208474	1297.1243224277	34.5346510627
0.008	0.0095	0.7859999999999999	0.1965	1309.8647249475	45.4126356550	0.5698854291	0.3511318476	1.0805889838	0.3082206076	0.5983518129	0.2273587332	1312.1135511733	46.2993468434
0.008	0.01	0.7856	0.1964	1312.7597952957	48.1171177229	0.8380668076	0.7512645030	1.1263249735	0.3735243966	0.6039243560	0.1316199993	1315.3281114328	49.3735266218
0.0085	0.0	0.7932	0.1983	1299.8339178254	43.6753827329	0.0000000000	0.0000000000	1.1324231055	0.7066743074	0.6255179604	0.2587484832	1301.5918588913	44.6408055235
0.0085	0.0005	0.7928	0.1982	1300.5661803372	42.7275513306	0.0344804629	0.0185722495	1.3025609872	0.8529313975	0.7397550935	0.4724065671	1302.6429768808	44.0714615447
0.0085	0.001	0.7924	0.1981	1312.2144211280	31.4527271531	0.0670453446	0.0200907859	1.0031427079	0.4590074906	0.6178557137	0.2179088801	1313.9024648942	32.1497343097
0.0005	0.0075	0.7936	0.1984	31.7676205231	6.6730419021	0.7097228622	0.1436558245	8.0257514760	0.4007989984	2.5863565556	0.0841204864	43.0894514169	7.3016172114
0.0085	0.0015	0.792	0.198	1316.2495103751	30.2265143090	0.1130192952	0.0467652987	1.0604651483	0.4808082191	0.6011380844	0.2748964362	1318.0241329030	31.0289842630
0.0085	0.002	0.7916	0.1979	1318.8200745986	37.2667566970	0.1838958023	0.2053874773	0.9189884868	0.4213204625	0.5259087529	0.1488766182	1320.4488676406	38.0423412550
0.0085	0.0025	0.7912	0.1978	1336.6798043525	30.5777278482	0.1264283641	0.0802717699	0.9866777516	0.4052684719	0.5112808273	0.1559067694	1338.3041912955	31.2191748594
0.0085	0.003	0.7908	0.1977	1306.6587403541	68.2355661885	0.2356164968	0.1170543991	1.2495072391	0.5612322583	0.6638291940	0.2250938399	1308.8076932840	69.1389466858
0.0085	0.0035	0.7904	0.1976	1309.4110959669	37.1038250605	0.2480677750	0.1557875252	1.0641240275	0.3110405994	0.5858135910	0.2108381081	1311.3091013604	37.7814912932
0.0085	0.004	0.79	0.1975	1319.0222538072	32.8580304654	0.2222074278	0.1639585392	1.1312034791	0.6625052775	0.6101934669	0.2980919922	1320.9858581810	33.9825862743
0.0085	0.0045	0.7896	0.1974	1320.5207585297	37.8582683331	0.2902105631	0.2524355300	0.8592267935	0.4253227374	0.5001357412	0.2158955946	1322.1703316275	38.7519221951
0.0085	0.005	0.7892	0.1973	1336.6407276988	59.8252280451	0.3256488167	0.1847319681	1.0281450489	0.7049546052	0.5677028260	0.3213285092	1338.5622243904	61.0362431276
0.0085	0.0055	0.7888	0.1972	1325.5531519402	60.1264570803	0.4252590429	0.2917349154	1.1818179744	0.5998603188	0.6547738115	0.2363408743	1327.8150027690	61.2543931888
0.0085	0.006	0.7884	0.1971	1316.3293626676	47.7651219693	0.4664440403	0.2902974783	0.9897268175	0.3804296055	0.5934758377	0.2636157455	1318.3790093631	48.6994647986
0.0005	0.008	0.7932	0.1983	32.7462358521	6.0428325683	0.6838625150	0.1219670319	8.2221113252	0.4357429998	2.6037707527	0.1179320492	44.2559804450	6.7184746492
0.0085	0.0065	0.7879999999999999	0.19699999999999998	1319.1462797083	39.4173772724	0.5718010104	0.2931903369	1.0458296316	0.5054023463	0.6129797385	0.1625258723	1321.3768900888	40.3784958279
0.0085	0.006999999999999999	0.7876	0.1969	1319.6491792523	63.1233062872	0.3974831144	0.2509338355	0.9903366307	0.6034673924	0.5579508756	0.3401762561	1321.5949498730	64.3178837712
0.0085	0.0075	0.7872	0.1968	1329.7479457723	39.3092874787	0.5018822939	0.3880364387	1.0458296316	0.6587902022	0.5704890975	0.2327579267	1331.8661467953	40.5888720463
0.0085	0.008	0.7868	0.1967	1300.6018590211	27.5287188796	0.4549505527	0.1765039497	1.0714417858	0.3451262553	0.6359664787	0.2129083412	1302.7642178383	28.2632574258
0.0085	0.0085	0.7864	0.1966	1316.5706185299	52.6337873828	0.6168171704	0.2490550344	1.0702221594	0.2965974917	0.6680086014	0.1822507008	1318.9256664611	53.3616906097
0.0085	0.009000000000000001	0.7859999999999999	0.1965	1316.6012002590	52.6051816240	0.9884399376	0.7842334525	1.0976637533	0.4481027535	0.6185522815	0.1788213358	1319.3058562314	54.0163391658
0.0085	0.0095	0.7856	0.1964	1316.2359184955	36.2022707145	0.5172069441	0.1684187074	0.8927665193	0.3352397783	0.5732753690	0.1520114782	1318.2191673279	36.8579406784
0.0085	0.01	0.7852	0.1963	1338.4348558019	59.8176577658	0.6704534460	0.5545930352	0.9574067181	0.4803377427	0.5363572712	0.3934714621	1340.5990732372	61.2460600058
0.009000000000000001	0.0	0.7928	0.1982	1322.1161053942	55.2851173859	0.0000000000	0.0000000000	1.0982735665	0.6075820770	0.6429321575	0.2639100746	1323.8573111182	56.1566095375
0.009000000000000001	0.0005	0.7924	0.1981	1315.8162692138	23.2942387937	0.0402272068	0.0700170505	1.0799791706	0.4031672388	0.5865101589	0.2093229956	1317.5229857501	23.9767460786
0.0005	0.0085	0.7928	0.1982	30.9996793274	4.5735513468	0.7260053030	0.1807764811	8.1361276646	0.2917584944	2.5494384577	0.1115378985	42.4112507527	5.1576242208
0.009000000000000001	0.001	0.792	0.198	1311.7030266592	44.9241067012	0.0660875540	0.0408158184	1.0165585982	0.2560808850	0.5774547764	0.1026959366	1313.3631275878	45.3236993412
0.009000000000000001	0.0015	0.7916	0.1979	1328.0353689465	41.3803908505	0.0794966229	0.0345867204	0.8994744645	0.5071505132	0.5279984565	0.2711287033	1329.5423384904	42.1932567874
0.009000000000000001	0.002	0.7912	0.1978	1324.3451736435	31.8460914370	0.1407952237	0.0642790986	1.1257151603	0.4886639795	0.6478081327	0.2720362914	1326.2594921602	32.6710708065
0.009000000000000001	0.0025	0.7908	0.1977	1309.2174116830	22.3825223407	0.3515091639	0.2650572027	1.4312315716	0.4499016450	0.7320928467	0.1758554570	1311.7322452652	23.2733366454
0.009000000000000001	0.003	0.7904	0.1976	1332.7194704431	55.2547084467	0.1867691743	0.1086997434	0.9202081132	0.5919323229	0.5398401106	0.2599607770	1334.3662878412	56.2153012900
0.009000000000000001	0.0035	0.79	0.1975	1299.3106304620	40.5444204115	0.1915581274	0.0363455992	1.0061917738	0.3802027565	0.5572543077	0.1231960603	1301.0656346709	41.0841648275
0.009000000000000001	0.004	0.7896	0.1974	1318.3528537384	34.4495331042	0.2011360338	0.0934520992	0.8775211894	0.3337723274	0.5126739631	0.1633834089	1319.9441849247	35.0401409397
0.009000000000000001	0.0045	0.7892	0.1973	1286.6735804325	31.5317845392	0.2787170754	0.1213638282	1.1330329187	0.3968680023	0.6610429225	0.1849987787	1288.7463733491	32.2350151484
0.009000000000000001	0.005	0.7888	0.1972	1304.7796630036	36.9290570616	0.3055352133	0.1209094506	0.9744814876	0.1841837767	0.5530749004	0.1810754979	1306.6127546049	37.4152257868
0.009000000000000001	0.0055	0.7884	0.1971	1315.3881250074	40.5428660580	0.3333111418	0.1098080963	1.1098600172	0.2732888572	0.6352699108	0.1208580409	1317.4665660772	41.0468210524
0.0005	0.009000000000000001	0.7924	0.1981	31.9375190177	6.2133679719	0.7882616944	0.0955105058	8.3099244255	0.2843220921	2.6574064798	0.2036552940	43.6931116174	6.7968558638
0.009000000000000001	0.006	0.7879999999999999	0.19699999999999998	1318.2118379879	41.5637054847	0.3438468388	0.1679168432	0.9439908278	0.4271757762	0.5447160858	0.1996417513	1320.0443917403	42.3584398554
0.009000000000000001	0.0065	0.7876	0.1969	1305.2944554423	42.4640035342	0.4664440403	0.1981122271	1.1659628313	0.2391711922	0.6847262306	0.1241064270	1307.6115885445	43.0253933805
0.009000000000000001	0.006999999999999999	0.7872	0.1968	1295.4182559504	29.5677243310	0.4118499740	0.0571472829	1.0543670163	0.1828382274	0.6436287254	0.0908640700	1297.5281016661	29.8985739113
0.009000000000000001	0.0075	0.7868	0.1967	1314.2260193042	57.9995373039	0.4156811366	0.1724448779	1.0446100052	0.6485569047	0.6394493181	0.3041569870	1316.3257597641	59.1246960735
0.009000000000000001	0.008	0.7864	0.1966	1296.7927347718	53.3772293682	0.6474664708	0.4371304423	1.0897361817	0.6465239392	0.6213385531	0.2981961473	1299.1512759774	54.7590798970
0.009000000000000001	0.0085	0.7859999999999999	0.1965	1291.3593809140	40.7891867113	0.4444148557	0.2180231095	1.0147291586	0.2901685737	0.6303939356	0.1574305061	1293.4489188639	41.4548089006
0.009000000000000001	0.009000000000000001	0.7856	0.1964	1320.7059478888	9.6574883480	0.4855998531	0.2002309376	0.7201893848	0.4451619625	0.4653073469	0.2332244093	1322.3770444736	10.5361056574
0.009000000000000001	0.0095	0.7852	0.1963	1309.7950665647	28.9395055643	0.6378885644	0.3988091160	1.0379020600	0.4488258266	0.6464149969	0.1882847603	1312.1172721860	29.9754252672
0.009000000000000001	0.01	0.7848	0.1962	1293.9231491978	47.7462706649	0.6216061236	0.2655965699	1.0433903788	0.4395293918	0.5962621092	0.2063252417	1296.1844078094	48.6577218683
0.0095	0.0	0.7924	0.1981	1330.3918610668	34.4579989447	0.0000000000	0.0000000000	0.9946053231	0.2746299670	0.5983518129	0.0804407740	1331.9848182028	34.8130696857
0.0	0.002	0.7984	0.1996	0.0000000000	0.0000000000	0.1848535930	0.0422297701	8.3056557331	0.3070698591	2.6601927514	0.1963481421	11.1507020775	.5456477713
0.0005	0.0095	0.792	0.198	32.8957465273	4.5576214084	0.7930506476	0.0994627647	8.0056276406	0.4408000427	2.6365094433	0.3266301810	44.3309342588	5.4245143968
0.0095	0.0005	0.792	0.198	1301.2559682253	27.4841315773	0.0392694161	0.0500989512	1.0488786976	0.4628638828	0.6916919094	0.2784390170	1303.0358082484	28.2755334283
0.0095	0.001	0.7916	0.1979	1311.7353073732	50.9710899068	0.0852433667	0.0579126824	1.2543857447	0.3865773188	0.6930850452	0.1793848270	1313.7680215298	51.5949647350
0.0095	0.0015	0.7912	0.1978	1306.7012149777	31.9354772422	0.0938634824	0.0728424810	1.0537572031	0.2276686750	0.5858135910	0.0939101652	1308.4346492542	32.3298985634
0.0095	0.002	0.7908	0.1977	1313.9762685172	49.2274974940	0.1082303420	0.0540451986	0.9250866187	0.4370212561	0.5307847281	0.2435638035	1315.5403702060	49.9621277522
0.0095	0.0025	0.7904	0.1976	1304.7286934553	66.0625642545	0.4310057867	0.4180182844	1.1049815116	0.4487263903	0.6004415165	0.3124664090	1306.8651222701	67.2417753382
0.0095	0.003	0.79	0.1975	1299.9545457566	45.7433406978	0.2241230091	0.0911462477	1.2671918218	0.5831880521	0.7648315373	0.2428455836	1302.2106921248	46.6605205812
0.0095	0.0035	0.7896	0.1974	1314.0595187795	50.9559304468	0.2700969597	0.1537962455	1.3525656693	0.6347402581	0.7481139081	0.2924058902	1316.4302953166	52.0368728406
0.0095	0.004	0.7892	0.1973	1308.4409755626	68.4292415047	0.2653080065	0.2332451279	0.9385025090	0.8437963844	0.5119773952	0.3789739016	1310.1567634733	69.8852569186
0.0095	0.0045	0.7888	0.1972	1303.2573724919	35.2147360158	0.4022720676	0.2067585823	1.2732899538	0.9093097950	0.6916919094	0.4119208238	1305.6246264227	36.7427252169
0.0095	0.005	0.7884	0.1971	1319.0613304610	60.1519525545	0.3764117204	0.0935698219	1.1958436779	0.4833538038	0.6923884773	0.1500065045	1321.3259743366	60.8788826847
0.0005	0.01	0.7916	0.1979	32.1023205575	4.1166934641	0.9041543615	0.1885072133	7.9513542661	0.4846292553	2.6497442331	0.2008919169	43.6075734182	4.9907218496
0.0095	0.0055	0.7879999999999999	0.19699999999999998	1327.3999485767	54.8622974860	0.3706649766	0.2996277746	0.9860679384	0.7007133089	0.6394493181	0.3262020785	1329.3961308098	56.1888406480
0.0095	0.006	0.7876	0.1969	1326.1393017466	39.1349292220	0.3610870702	0.1445724608	1.0074114002	0.5242209051	0.5774547764	0.2075445024	1328.0852549934	40.0112670903
0.0095	0.0065	0.7872	0.1968	1336.6322327740	38.4585474849	0.2930839350	0.1561404386	0.6653061971	0.2126281416	0.4708798900	0.1656250363	1338.0615027961	38.9929411014
0.0095	0.006999999999999999	0.7868	0.1967	1298.0194019029	37.0429179352	0.6876936775	0.5813907510	1.2367011620	0.6663402873	0.7341825504	0.2912753394	1300.6779792928	38.5819243129
0.0095	0.0075	0.7864	0.1966	1317.5390399492	50.7981183938	0.3266066073	0.1647177139	0.9171590472	0.2564523702	0.4980460375	0.1065543971	1319.2808516412	51.3258428750
0.0095	0.008	0.7859999999999999	0.1965	1305.3777057047	33.7475544744	0.5315738037	0.1501014089	1.1263249735	0.2806360064	0.6310905035	0.1424408940	1307.6666949854	34.3207327837
0.0095	0.0085	0.7856	0.1964	1314.6592604655	44.5719359183	0.5076290377	0.2687963958	1.0379020600	0.5825245146	0.6401458860	0.2940605690	1316.8449374492	45.7173173977
0.0095	0.009000000000000001	0.7852	0.1963	1311.8814200786	52.8414641259	0.6014925202	0.2591775093	1.0263156093	0.4099577782	0.6157660100	0.2368084947	1314.1249942181	53.7474079081
0.0095	0.0095	0.7848	0.1962	1304.2410847757	34.5399342338	0.5660542666	0.3394094343	1.0116800926	0.4025210571	0.5816341837	0.1753359746	1306.4004533186	35.4572006998
0.0095	0.01	0.7844	0.1961	1310.5341250163	53.4294387140	0.5545607789	0.4676294471	1.0232665433	0.5490161448	0.6088003312	0.3375415888	1312.7207526697	54.7836258947
0.001	0.0	0.7992	0.1998	79.4105563830	18.5966456104	0.0000000000	0.0000000000	8.1745458959	0.1648075869	2.6525305047	0.0993531454	90.2376327836	18.8608063427
0.01	0.0	0.792	0.198	1310.8076615926	36.2162326252	0.0000000000	0.0000000000	1.1153483360	0.4976524053	0.6519875400	0.2468013839	1312.5749974686	36.9606864144
0.01	0.0005	0.7916	0.1979	1316.6946444310	38.9822644180	0.0363960442	0.0197221163	0.9891170043	0.3808008765	0.5614337150	0.2017114348	1318.2815911945	39.5844988456
0.01	0.001	0.7912	0.1978	1308.2150105648	38.4757107940	0.0680031352	0.0286697953	0.9531380258	0.1843855689	0.5858135910	0.1573935173	1309.8219653168	38.8461596755
0.01	0.0015	0.7908	0.1977	1318.1370826503	34.8661476690	0.0708765072	0.0365469614	1.0299744885	0.4938417719	0.5983518129	0.1658592347	1319.8362854589	35.5623956370
0.01	0.002	0.7904	0.1976	1323.9085345123	41.9309760072	0.1321751079	0.1064139450	0.9061824096	0.7123536970	0.5245156171	0.2900132594	1325.4714076469	43.0397569086
0.01	0.0025	0.79	0.1975	1310.5205331367	39.5060216974	0.2327431248	0.0913874821	1.1964534911	0.5940920217	0.6756708481	0.1842418763	1312.6254006007	40.3757430775
0.01	0.003	0.7896	0.1974	1331.3059149679	33.9142511379	0.1484575488	0.0469219668	0.8494697824	0.2490726740	0.4875975192	0.1178003183	1332.7914398183	34.3280460970
0.01	0.0035	0.7892	0.1973	1323.5194669597	54.2052240970	0.2250807997	0.3071507791	0.8781310026	0.5875005023	0.5642199865	0.3146760356	1325.1868987485	55.4145514140
0.01	0.004	0.7888	0.1972	1312.8005709344	63.4891125519	0.3495935826	0.2343751069	1.0879067421	0.5317263359	0.5858135910	0.2585533882	1314.8238848501	64.5137673829
0.01	0.0045	0.7884	0.1971	1305.5340123197	55.7521706863	0.2949995163	0.2135336175	1.0446100052	0.8649602070	0.6464149969	0.3488018038	1307.5200368381	57.1794663146
0.001	0.0005	0.7988	0.1997	78.5984415787	10.7797433791	0.0402272068	0.0046921967	8.1690575771	0.2198848049	2.6372060112	0.1826230430	89.4449323738	11.1869434237
0.01	0.005	0.7879999999999999	0.19699999999999998	1314.7187249386	29.5853716218	0.2835060286	0.1289856335	0.9677735425	0.4855062910	0.6039243560	0.1415661768	1316.5739288657	30.3414297231
0.01	0.0055	0.7876	0.1969	1296.4835195116	54.0604628810	0.4424992744	0.4292612054	1.2031614362	0.7273985137	0.7056232671	0.3513520449	1298.8348034893	55.5684746450
0.01	0.006	0.7872	0.1968	1307.4470693691	68.9992718484	0.3055352133	0.1092721171	0.8714230575	0.5134670567	0.5502886289	0.2362176625	1309.1743162688	69.8582286847
0.01	0.0065	0.7868	0.1967	1304.5163203370	54.3281102676	0.4185545085	0.1858804897	1.1019324456	0.5890126285	0.6352699108	0.3118135388	1306.6720772019	55.4148169246
0.01	0.006999999999999999	0.7864	0.1966	1315.0619198977	59.3554406485	0.4252590429	0.2170954550	1.0171684114	0.6046026448	0.6101934669	0.3162571622	1317.1145408189	60.4933959105
0.01	0.0075	0.7859999999999999	0.1965	1312.0683084226	50.9731301719	0.7212163498	0.3233079010	1.2617035031	0.6849741487	0.6847262306	0.2926778988	1314.7359545061	52.2740901204
0.01	0.008	0.7856	0.1964	1311.1389636571	50.9484147467	0.6101126359	0.3125745012	1.0000936419	0.7289857028	0.5976552450	0.3643149925	1313.3468251799	52.3542899432
0.01	0.0085	0.7852	0.1963	1317.9722811105	47.9339924289	0.6168171704	0.6943394210	0.9604557841	0.5461148705	0.5767582085	0.2524460423	1320.1263122735	49.4268927627
0.01	0.009000000000000001	0.7848	0.1962	1317.7701019019	33.9111753485	0.7049339090	0.9710202219	0.8842291346	0.8484515765	0.5530749004	0.4133976349	1319.9123398459	36.1440447818
0.01	0.0095	0.7844	0.1961	1320.7654123620	45.4274072586	0.5947879857	0.2626093557	0.8799604422	0.3981403063	0.5342675675	0.2018172468	1322.7744283574	46.2899741674
0.001	0.001	0.7984	0.1996	88.9197751266	21.3899400499	0.1015258075	0.0559795649	8.2934594692	0.2220925931	2.6706412697	0.2554951750	99.9854016730	21.9235073829
0.01	0.01	0.784	0.196	1338.5741725675	24.5401343276	0.5114602003	0.2150575928	0.8488599692	0.3459441830	0.5043151485	0.1758002658	1340.4388078855	25.2769363692
0.001	0.0015	0.7979999999999999	0.1995	81.0364849765	15.6077105741	0.1599510364	0.0246805383	8.2147935669	0.1693656664	2.6058604564	0.0937032688	92.0170900362	15.8954600476
0.001	0.002	0.7976	0.1994	85.3604016644	30.9502248008	0.1781490585	0.0478512049	8.3257795686	0.1918577373	2.6413854185	0.2751434327	96.5057157100	31.4650771757
0.001	0.0025	0.7972	0.1993	85.1854062150	19.1973703368	0.2413632406	0.0740911575	8.2934594692	0.5336057119	2.6615858872	0.2386047510	96.3818148120	20.0436719572
0.001	0.003	0.7968	0.1992	83.6987943871	8.4495247855	0.2997884694	0.0371444990	8.3593192944	0.3303049110	2.6671584302	0.1422363648	95.0250605811	8.9592105603
0.001	0.0035	0.7964	0.1991	83.1890989032	9.6759685192	0.3103241665	0.1001612736	8.4123730425	0.4610929805	2.5564041366	0.1884084149	94.4682002488	10.4256311882
0.0	0.0025	0.7979999999999999	0.1995	0.0000000000	0.0000000000	0.2126295215	0.0670727045	7.9903823106	0.4451485965	2.5814805804	0.1797846973	10.7844924125	.6920059983
0.001	0.004	0.7959999999999999	0.19899999999999998	75.9972956262	10.2120014042	0.3534247451	0.0863925031	8.2715061941	0.3173232564	2.6469579616	0.1365699457	87.2691845270	10.7522871094
0.001	0.0045	0.7956	0.1989	79.0265857852	9.6099574837	0.4463304369	0.0899303696	8.3330973269	0.2903120744	2.6560133441	0.2989436946	90.4620268931	10.2891436223
0.001	0.005	0.7952	0.1988	92.0815861114	9.0984766706	0.4405836931	0.1222074797	8.1745458959	0.3526597746	2.5926256666	0.1688857530	103.2893413670	9.7422296779
0.001	0.0055	0.7948	0.1987	78.9824121766	21.3429180353	0.5287004317	0.0994627647	8.4190809876	0.2502880186	2.6093432958	0.2171862473	90.5395368917	21.9098550659
0.001	0.006	0.7944	0.1986	81.9488398925	10.8003359874	0.5277426411	0.1062068467	8.1196627083	0.2223937811	2.6253643572	0.2473904751	93.2216095991	11.3763270903
0.001	0.0065	0.794	0.1985	81.8435028259	13.5156899696	0.6283106580	0.1473130574	8.2294290836	0.4217686027	2.6699447018	0.0979761792	93.3711872693	14.1827478089
0.001	0.006999999999999999	0.7936	0.1984	80.4707229894	6.8246209906	0.6503398427	0.1465638761	8.2934594692	0.4493955037	2.6950211456	0.0884833160	92.1095434469	7.5090636864
0.001	0.0075	0.7932	0.1983	93.9504695521	16.3395388095	0.7384565813	0.1463132965	7.9879430579	0.1589449758	2.6365094433	0.1686212310	105.3133786346	16.8134183128
0.001	0.008	0.7928	0.1982	83.9774279182	18.8373613376	0.7614435566	0.0920675472	8.1879617862	0.2482351711	2.6316334681	0.2255245430	95.5584667291	19.4031885989
0.001	0.0085	0.7924	0.1981	81.0721636603	4.1056785906	0.7901772757	0.1206968224	8.1385669173	0.3296918825	2.5612801118	0.1823145849	92.5621879651	4.7383818804
0.0	0.003	0.7976	0.1994	0.0000000000	0.0000000000	0.2586034720	0.0473113674	7.9824547391	0.4503874020	2.5208791745	0.1910882631	10.7619373856	.6887870325
0.001	0.009000000000000001	0.792	0.198	79.3765766841	7.2432811480	0.7786837881	0.1642939016	8.0489243775	0.1126686610	2.6316334681	0.1307322644	90.8358183178	7.6509759750
0.001	0.0095	0.7916	0.1979	83.5713705161	10.1563688724	0.8687161080	0.1464636957	8.1282000930	0.3485955946	2.6253643572	0.0832857531	95.1936510743	10.7347139158
0.001	0.01	0.7912	0.1978	81.7738444431	25.7462934264	0.8256155293	0.0864349669	8.1562515000	0.5170410428	2.6720344054	0.1501358316	93.4277458778	26.4999052677
0.0015	0.0	0.7988	0.1997	1247.5255693034	71.3351323278	0.0000000000	0.0000000000	1.9867713934	0.7471105164	0.9738019027	0.4517842857	1250.4861425995	72.5340271299
0.0015	0.0005	0.7984	0.1996	1245.1316995143	70.3491486382	0.0450161599	0.0246805383	1.9062760515	0.9278335336	0.9062348179	0.3737760162	1247.9892265436	71.6754387263
0.0015	0.001	0.7979999999999999	0.1995	1080.4575836088	611.1711063149	0.1005680169	0.0314762122	3.1216337517	4.1010386758	1.3297480918	1.0859794910	1085.0095334692	616.3896006939
0.0015	0.0015	0.7976	0.1994	1144.5398978076	518.4631497080	0.1283439454	0.0913473206	2.5514584132	3.8016899138	1.0880390358	1.0263222797	1148.3077392020	523.3825092221
0.0015	0.002	0.7972	0.1993	1231.7963666719	41.9992190733	0.2346587061	0.0904592566	2.2782621012	0.6087072118	1.1117223439	0.2499659840	1235.4210098231	42.9483515257
0.0015	0.0025	0.7968	0.1992	1174.5847475953	384.9491205669	0.2461521938	0.0913874821	2.3465611792	2.8143063338	1.0399758517	0.8921139366	1178.2174368200	388.7469283194
0.0015	0.003	0.7964	0.1991	1239.2447166758	92.4835339085	0.2882949818	0.0952797109	1.9593297996	1.0138066900	0.9675327917	0.3982370647	1242.4598742489	93.9908573741
0.0	0.0035	0.7972	0.1993	0.0000000000	0.0000000000	0.2748859129	0.0915880254	8.2501627323	0.1712869636	2.5912325308	0.1367119842	11.1162811760	.3995869732
0.0015	0.0035	0.7959999999999999	0.19899999999999998	1236.1576610287	64.1988105309	0.3342689324	0.1906364310	2.0855611312	0.8319872540	1.0281341977	0.3763375205	1239.6056252900	65.5977717364
0.0015	0.004	0.7956	0.1989	1267.4665556163	29.7304140249	0.3764117204	0.0755623366	1.8672480070	0.2775179391	0.9549945698	0.1214028101	1270.6652099135	30.2048971107
0.0015	0.0045	0.7952	0.1988	1260.6451310575	50.4834540048	0.4271746242	0.1729760345	1.7806545331	0.8203018893	0.9229524471	0.3947026794	1263.7759126619	51.8714346080
0.0015	0.005	0.7948	0.1987	1234.6982329600	60.2542615609	0.4855998531	0.2387647385	2.1062947799	0.7361877468	1.0162925437	0.4246756802	1238.3064201367	61.6538897264
0.0015	0.0055	0.7944	0.1986	1200.6828553531	106.5442058385	0.6398041457	0.1140696079	2.5191383138	1.2954384462	1.1381919235	0.4426007906	1204.9799897361	108.3963146832
0.0015	0.006	0.794	0.1985	1259.8483071178	51.2489373399	0.6378885644	0.0781406904	2.0965377688	0.5403454220	0.9933058035	0.2323406330	1263.5760392545	52.0997640853
0.0015	0.0065	0.7936	0.1984	1223.0686810036	56.2383240528	0.6570443771	0.1843740757	2.2532597602	0.7144242030	1.0706248387	0.2676343985	1227.0496099796	57.4047567300
0.0015	0.006999999999999999	0.7932	0.1983	687.4840645495	929.1322525469	0.7853883225	0.2483615947	5.3590383688	5.2681036019	1.8911818068	1.3319427136	695.5196730476	935.9806604571
0.0015	0.0075	0.7928	0.1982	1243.6467866713	100.3350184979	0.8246577386	0.5497885118	2.0581195374	1.4150872566	1.0295273335	0.6691055759	1247.5590912808	102.9689998422
0.0015	0.008	0.7924	0.1981	1247.8823561421	92.7598858798	0.7413299532	0.2411198695	2.0062854157	0.8635953930	0.9452426194	0.2845068403	1251.5752141304	94.1491079826
0.0	0.004	0.7968	0.1992	0.0000000000	0.0000000000	0.3744961392	0.1051652375	8.1623496320	0.3072877680	2.5459556183	0.1709644955	11.0828013895	.5834175010
0.0015	0.0085	0.792	0.198	1058.7955255454	751.2545386290	0.8208265761	0.2943145850	3.1923720824	4.7195255171	1.2949196975	1.3260603636	1064.1036439014	757.5944390947
0.0015	0.009000000000000001	0.7916	0.1979	1130.4264298600	393.3457462175	1.1368974864	0.3655499284	2.7325729325	2.8830002211	1.2224766375	0.9311942914	1135.5183769164	397.5254906584
0.0015	0.0095	0.7912	0.1978	1231.9084996784	19.6543554442	1.1292351613	0.4503612647	2.1898391878	0.1909952065	1.0915218752	0.1441474827	1236.3190959027	20.4398593981
0.0015	0.01	0.7908	0.1977	1239.3755385167	65.2547265228	0.9338458713	0.4927178900	1.9081054911	0.9554930218	0.9382769406	0.3926962843	1243.1557668197	67.0956337189
0.002	0.0	0.7984	0.1996	1282.0285555898	18.4033591368	0.0000000000	0.0000000000	1.7007690044	0.4572118919	0.8449368441	0.2582604693	1284.5742614383	19.1188314980
0.002	0.0005	0.7979999999999999	0.1995	1282.3071891209	71.5774815780	0.0411849974	0.0512574615	1.4989208364	0.5860631606	0.8080187462	0.3375013371	1284.6553137009	72.5523035372
0.002	0.001	0.7976	0.1994	1280.3635503425	37.2687317836	0.0871589480	0.0153246502	1.5190446719	0.5682254939	0.8233432396	0.2292798453	1282.7930972020	38.0815617730
0.002	0.0015	0.7972	0.1993	1284.0350568112	72.8102217003	0.1398374330	0.0588554358	1.5062385948	0.6574453735	0.8205569681	0.3609162828	1286.5016898071	73.8874387924
0.002	0.002	0.7968	0.1992	1260.9713361672	41.9100947850	0.2116717308	0.1500280515	1.9690868107	0.5688141891	0.9849469889	0.2969504104	1264.1370416976	42.9258874360
0.002	0.0025	0.7964	0.1991	1262.8945871262	19.6330354362	0.1992204525	0.0607574549	1.7379676094	0.4746055090	0.8094118819	0.2248781790	1265.6411870700	20.3932765791
0.0	0.0045	0.7964	0.1991	0.0000000000	0.0000000000	0.3869474174	0.1001612736	8.1379571041	0.4142063832	2.6016810491	0.1149653588	11.1265855706	.6293330156
0.002	0.003	0.7959999999999999	0.19899999999999998	1258.3633942749	40.5401937861	0.2394476593	0.0571472829	1.6269816076	0.1605836271	0.8121981535	0.2039600249	1261.0420216953	40.9618847210
0.002	0.0035	0.7956	0.1989	1269.0805913152	23.3283474753	0.3237332354	0.1553393506	1.8032176214	0.4340499374	0.9166833362	0.2193204575	1272.1242255082	24.1370572208
0.002	0.004	0.7952	0.1988	1260.3715944812	42.0838339325	0.4233434616	0.2119813778	1.7769956539	0.6580378889	0.9368838048	0.2588759658	1263.5088174015	43.2127291650
0.002	0.0045	0.7948	0.1987	1273.7731877364	29.4673320470	0.3419312575	0.1669525516	1.5855143103	0.4501561545	0.8205569681	0.2810407562	1276.5211902723	30.3654815093
0.002	0.005	0.7944	0.1986	1278.2839927685	63.8985843130	0.4511193901	0.1794317935	1.7721171483	0.8929247901	0.8860343492	0.3811595024	1281.3932636561	65.3521003990
0.002	0.0055	0.794	0.1985	1280.2089427124	40.4924331406	0.5363627568	0.4362313159	1.5178250455	0.7855889951	0.8115015856	0.4051367206	1283.0746321003	42.1193901722
0.002	0.006	0.7936	0.1984	1258.5197008899	30.7723305257	0.6206483329	0.2348130746	1.7806545331	0.4792216140	0.9173799041	0.2375122849	1261.8383836600	31.7238774992
0.002	0.0065	0.7932	0.1983	1272.2865759086	43.1128112970	0.5622231040	0.3189658533	1.6483250695	0.5133830383	0.8532956587	0.2214603918	1275.3504197408	44.1666205804
0.002	0.006999999999999999	0.7928	0.1982	1291.4936007248	38.7380779356	0.6263950767	0.3397876186	1.4342806376	0.4936338949	0.7376653898	0.2294829126	1294.2919418289	39.8009823617
0.002	0.0075	0.7924	0.1981	1257.0296910921	42.0257509504	0.7528234408	0.2596584373	1.8507830507	0.5000616942	0.9382769406	0.3327991122	1260.5715745242	43.1182701941
