# Supplementary material for: Multipressure Sampling for Improving the Performance of MOF-based Electronic Noses
Source: ACS Sens. 2024 Jul 12;9(7):3531–9. doi: 10.1021/acssensors.4c00199 (PMC11287752; doi:10.1021/acssensors.4c00199)
Supplement: Supplementary file 2 — se4c00199_si_002.zip [file se4c00199_si_002.zip › Multiplex_Adsorption_Data/Benzene_1bar/HKUST-1_v2_EQeq.csv]

benzene_comp	CO2_comp	N2_comp	O2_comp	benzene_mass	benzene_error	CO2_mass	CO2_error	N2_mass	N2_error	O2_mass	O2_error	total_mass	total_error
0.0	0.0	0.8	0.2	0.0000000000	0.0000000000	0.0000000000	0.0000000000	12.3893281416	1.0199292990	4.6394863175	0.1858822147	17.0288144591	1.2058115137
0.0	0.0005	0.7996	0.1999	0.0000000000	0.0000000000	0.5828348169	0.1037352189	12.2874393629	0.5131930358	4.5819556291	0.3606305233	17.4522298089	.9775587780
0.0	0.005	0.7959999999999999	0.19899999999999998	0.0000000000	0.0000000000	5.4364576758	0.7577436965	11.4601719495	0.7589412671	4.3009149101	0.2215568079	21.1975445354	1.7382417715
0.002	0.008	0.792	0.198	433.3351918458	10.9661347944	13.7461727951	2.0846317488	6.7431846266	0.3010929138	3.1066571721	0.2117145591	456.9312064396	13.5635740161
0.002	0.0085	0.7916	0.1979	439.0383925812	12.8033438571	15.0545960424	1.0554546976	6.8265481728	0.3461999629	3.0187079589	0.2030439740	463.9382447553	14.4080424916
0.002	0.009000000000000001	0.7912	0.1978	433.3303531574	16.1781647980	16.0220472829	1.9165775490	6.5498275125	0.2957653229	3.0742548304	0.1244457509	458.9764827832	18.5149534208
0.002	0.0095	0.7908	0.1977	423.3916871701	12.6185448431	15.8820214455	1.9279080312	6.4583591770	0.1262190787	3.0173854143	0.2109696950	448.7494532069	14.8836416480
0.002	0.01	0.7904	0.1976	422.0723381312	15.5191300530	16.5994265477	1.5566593659	6.3483656091	0.4737111729	3.0015148796	0.3422657424	448.0216451676	17.8917663342
0.0025	0.0	0.7979999999999999	0.1995	437.9513005858	11.8961183566	0.0000000000	0.0000000000	9.8681597823	0.5383883243	4.3934930293	0.2662029571	452.2129533974	12.7007096380
0.0025	0.0005	0.7976	0.1994	435.9351804164	26.9737065602	1.2620510543	0.1930200070	9.6012806518	0.1950173956	4.3286883458	0.2506701711	451.1272004683	27.6124141339
0.0025	0.001	0.7972	0.1993	426.4255448011	19.5085344975	2.2522337620	0.2623081295	9.2666686399	0.4184643820	4.1713055432	0.1886006044	442.1157527462	20.3779076134
0.0025	0.0015	0.7968	0.1992	431.4803612899	19.2898019169	3.5706588548	0.3928839334	8.9922636336	0.4406684203	4.0020198394	0.2122508909	448.0453036177	20.3356051615
0.0025	0.002	0.7964	0.1991	434.7416372760	10.2834159511	4.2744250767	0.4286226537	8.9089000874	0.3018222118	3.9768914928	0.1657882273	451.9018539329	11.1796490439
0.0	0.0055	0.7956	0.1989	0.0000000000	0.0000000000	5.7383315591	0.6491215517	11.2598678732	0.4024011146	4.2943021873	0.1195714870	21.2925016196	1.1710941533
0.0025	0.0025	0.7959999999999999	0.19899999999999998	448.0802883172	19.7750338182	5.2918855449	0.2803703246	8.5870241729	0.4620527785	3.8247988684	0.1683532214	465.7839969034	20.6858101427
0.0025	0.003	0.7956	0.1989	456.5270253791	9.4597621984	6.1638646235	0.2514161921	8.1985732041	0.4525845007	3.6317073626	0.2240376432	474.5211705693	10.3878005344
0.0025	0.0035	0.7952	0.1988	430.3013342148	25.1096188401	6.9467363510	0.8403832924	8.1846792798	0.6343645440	3.6217882784	0.1210399256	449.0545381240	26.7054066021
0.0025	0.004	0.7948	0.1987	426.0336110401	13.5780130124	7.9360098000	0.3950245029	8.2147827825	0.3220757651	3.7705745414	0.1388734765	445.9549781640	14.4339867569
0.0025	0.0045	0.7944	0.1986	440.6545145090	22.2148362456	8.4370113352	0.5264097381	7.8066487542	0.1695337135	3.4624216588	0.0577090315	460.3605962572	22.9684887287
0.0025	0.005	0.794	0.1985	420.2529912903	6.2554308878	9.4908421508	0.7862559162	7.8049120137	0.3235831385	3.5391292433	0.1088671897	441.0878746981	7.4741371322
0.0025	0.0055	0.7936	0.1984	445.5544929689	13.7360886330	10.8174505717	0.6618903613	7.4118297368	0.3688474218	3.3863753466	0.1157056436	467.1701486240	14.8825320597
0.0025	0.006	0.7932	0.1983	442.8867627606	23.0418082255	11.1284170419	1.0636290298	7.2775218012	0.1657108969	3.2951197720	0.1148864246	464.5878213757	24.3860345768
0.0025	0.0065	0.7928	0.1982	435.1996997785	11.7753480857	11.3902835431	0.2975152217	7.2063154388	0.4798854341	3.3387637424	0.1414195358	457.1350625028	12.6941682773
0.0025	0.006999999999999999	0.7924	0.1981	449.2109285082	24.9418220856	12.1686089772	0.6480303933	7.1432138657	0.2903676920	3.1939451131	0.1492191341	471.7166964642	26.0294393050
0.0	0.006	0.7952	0.1988	0.0000000000	0.0000000000	6.5112014411	0.6710649420	11.3988071169	0.8650525498	4.3597681430	0.2205756930	22.2697767010	1.7566931848
0.0025	0.0075	0.792	0.198	434.5109931287	19.6564508977	14.1798891877	1.5464883840	6.9510145786	0.5108838793	3.1165762563	0.1730765714	458.7584731513	21.8868997324
0.0025	0.008	0.7916	0.1979	433.1690635439	12.7146982916	13.3706489583	0.5263343465	6.8097596808	0.1981745350	3.1073184444	0.1702130777	456.4567906274	13.6094202508
0.0025	0.0085	0.7912	0.1978	435.1496999983	7.4768019781	14.7590869699	1.0535259854	6.5834044963	0.4128850803	3.0266432262	0.1859386653	459.5188346907	9.1291517091
0.0025	0.009000000000000001	0.7908	0.1977	429.2803709610	14.1340472805	15.6556160330	2.0993174340	6.4473598202	0.5189674721	2.9810154389	0.2290179811	454.3643622531	16.9813501677
0.0025	0.0095	0.7904	0.1976	419.7658966573	18.2674295073	15.8465603568	0.7855195184	6.5064089988	0.8569124708	3.0140790529	0.4147521671	445.1329450658	20.3246136636
0.0025	0.01	0.79	0.1975	431.1819755049	12.0583264904	16.6503450340	1.0782688619	6.2870007765	0.2711145386	2.9023240376	0.1032432194	457.0216453530	13.5109531103
0.003	0.0	0.7976	0.1994	437.3174324045	19.1439984830	0.0000000000	0.0000000000	10.0991462750	0.1444270301	4.3438976083	0.0558608756	451.7604762878	19.3442863887
0.003	0.0005	0.7972	0.1993	426.9045749533	20.2708067648	1.3647972857	0.2103042808	9.3378750023	0.4696555198	4.1435321074	0.2037920581	441.7507793487	21.1545586235
0.003	0.001	0.7968	0.1992	438.3738793733	14.3661831295	2.2513245033	0.3594689554	9.2747734291	0.7634585367	4.1441933797	0.2894711381	454.0441706854	15.7785817597
0.003	0.0015	0.7964	0.1991	447.7528704016	13.6833629068	3.8352531320	0.4033912602	9.2695632075	0.5311335111	4.0694696120	0.2721165564	464.9271563531	14.8900042345
0.0	0.0065	0.7948	0.1987	0.0000000000	0.0000000000	6.9858344745	0.7162881147	11.2245541488	0.4983688889	4.2354489543	0.1224336296	22.4458375776	1.3370906332
0.003	0.002	0.7959999999999999	0.19899999999999998	433.5545457203	3.6285933432	4.3362546673	0.2473718423	8.9112157415	0.4363733188	3.9246509827	0.1943285610	450.7266671118	4.5066670653
0.003	0.0025	0.7956	0.1989	435.3948602109	18.0050663745	5.6037612737	0.5989689393	8.5065551943	0.6166165446	3.8386855862	0.3591140779	453.3438622651	19.5797659363
0.003	0.003	0.7952	0.1988	445.5302995268	21.9488367718	6.0683924616	0.4257583766	8.4052453291	0.4890692077	3.7474300116	0.1665881244	463.7513673291	23.0302524805
0.003	0.0035	0.7948	0.1987	441.4045112121	9.2691028995	7.1840528677	0.6367771690	8.1065259552	0.3289247823	3.5959986594	0.1823289689	460.2910886944	10.4171338197
0.003	0.004	0.7944	0.1986	428.1771500043	16.8413897129	9.0534887234	0.6707248241	8.0445822090	0.2234156191	3.7447849225	0.1233303827	449.0200058592	17.8588605388
0.003	0.0045	0.794	0.1985	436.9980789697	19.0871058201	9.1462331093	0.9980728438	7.6787088674	0.2268395618	3.5940148426	0.1377606498	457.4170357890	20.4497788755
0.003	0.005	0.7936	0.1984	434.3093811117	20.7442737897	9.5190291700	0.6351391576	7.8367522570	0.5156764547	3.4154713269	0.1611660420	455.0806338656	22.0562554440
0.003	0.0055	0.7932	0.1983	428.9948883450	17.2356245447	10.1736954230	0.8142491481	7.5490322399	0.2575221797	3.4901950946	0.1283345342	450.2078111025	18.4357304067
0.003	0.006	0.7928	0.1982	446.6480365488	28.2817326488	11.0993207640	1.0704041016	7.2902578986	0.6043546564	3.3136353958	0.1465818564	468.3512506072	30.1030732632
0.003	0.0065	0.7924	0.1981	441.1125770115	8.3100779137	11.8485499202	0.8268436727	7.3145722662	0.2165167505	3.2071705587	0.2114831047	463.4828697566	9.5649214416
0.0	0.006999999999999999	0.7944	0.1986	0.0000000000	0.0000000000	7.5241156158	0.7154658408	11.1695573648	0.5131198890	4.3716710440	0.1916275336	23.0653440246	1.4202132634
0.003	0.006999999999999999	0.792	0.198	444.7254643552	16.9458589954	13.5652303169	1.3382780559	6.9515934921	0.3148906396	3.1998965636	0.1909875239	468.4421847278	18.7900152148
0.003	0.0075	0.7916	0.1979	436.5867904551	24.6155640655	14.3771983223	1.4507574929	6.8965967081	0.3457737560	3.1569138654	0.2971872693	461.0174993509	26.7092825837
0.003	0.008	0.7912	0.1978	456.8286369565	16.5044186846	15.7892770596	0.9957607323	6.6754517453	0.2421049267	3.0259819539	0.4044997727	482.3193477153	18.1467841163
0.003	0.0085	0.7908	0.1977	442.7819245118	9.9816844854	14.6881647925	0.5632532807	6.7229226535	0.4418684213	3.0762386472	0.2135243994	467.2692506050	11.2003305868
0.003	0.009000000000000001	0.7904	0.1976	437.3013034432	5.4494182541	15.5919679250	1.8179408080	6.5087246529	0.4104100792	3.0742548304	0.0514604111	462.4762508515	7.7292295524
0.003	0.0095	0.79	0.1975	426.4352221779	7.6710357587	16.8194671494	1.4858811535	6.6575054263	0.9069267335	3.1079797167	0.3518813664	453.0201744703	10.4157250121
0.003	0.01	0.7896	0.1974	439.3012946513	7.4309582091	16.8476541686	1.4296299484	6.1411145706	0.5292118197	2.8692604235	0.3015691615	465.1593238140	9.6913691387
0.0035	0.0	0.7972	0.1993	439.9916141973	14.8371205327	0.0000000000	0.0000000000	10.1819309076	0.2160705026	4.5092156783	0.4254895325	454.6827607832	15.4786805678
0.0035	0.0005	0.7968	0.1992	430.4464948670	11.2909899737	1.1393011319	0.1442945118	9.4038711430	0.4426232058	4.2506582168	0.2266765757	445.2403253587	12.1045842670
0.0035	0.001	0.7964	0.1991	443.1174069080	16.7108693239	2.2540522793	0.1006611376	9.3071925860	0.2139193150	4.1389032014	0.3336484004	458.8175549747	17.3590981769
0.0	0.0075	0.794	0.1985	0.0000000000	0.0000000000	7.9069135221	0.4451989027	10.9345184776	0.4203502157	4.1832084442	0.3434900551	23.0246404439	1.2090391735
0.0035	0.0015	0.7959999999999999	0.19899999999999998	436.0496960420	14.0216273733	3.4024459981	0.1731511223	8.9592655633	0.1255268202	4.0403736317	0.1108888746	452.4517812351	14.4311941904
0.0035	0.002	0.7956	0.1989	443.9932095096	18.1787479224	4.5199249216	0.3061056871	8.7566458329	0.2977079287	4.0483088990	0.3401948649	461.3180891631	19.1227564031
0.0035	0.0025	0.7952	0.1988	441.1593509995	16.3084872482	5.4246373129	0.8115845600	8.7549090924	0.6076176535	3.8710879280	0.1205911186	459.2099853328	17.8482805803
0.0035	0.003	0.7948	0.1987	442.2480558910	18.9156123933	6.4139107618	0.3537659017	8.4208759940	0.3473751241	3.8558786655	0.3080535338	460.9387213123	19.9248069529
0.0035	0.0035	0.7944	0.1986	442.6254735867	13.6977426122	7.5795803956	0.6204689592	8.1644173067	0.4270891055	3.7295756600	0.1909692064	462.0990469490	14.9362698833
0.0035	0.004	0.794	0.1985	443.8561133381	20.0846479157	8.9061888165	0.5171755974	7.7927548299	0.1897706407	3.4696956539	0.1342627019	464.0247526384	20.9258568557
0.0035	0.0045	0.7936	0.1984	428.6174706493	15.4196393247	8.6170445548	0.4129516214	7.9623764899	0.6171815422	3.5847570307	0.2074920262	448.7816487247	16.6572645145
0.0035	0.005	0.7932	0.1983	430.4884301666	7.1984000849	9.8681845049	0.6204742890	7.7232852080	0.3637751761	3.5047430848	0.2038178052	451.5846429643	8.3864673552
0.0035	0.0055	0.7928	0.1982	438.4851692067	6.0607872578	10.1218676780	0.7064325589	7.5484533264	0.4708585167	3.3023937670	0.3799963054	459.4578839781	7.6180746388
0.0035	0.006	0.7924	0.1981	439.1029084266	13.0924334030	11.4693890487	1.6405244226	7.0893749087	0.5756205524	3.3176030295	0.2408556629	460.9792754135	15.5494340409
0.0	0.008	0.7936	0.1984	0.0000000000	0.0000000000	8.4024595052	1.2557833547	10.8123677258	0.7043985954	4.1071621320	0.3041679978	23.3219893630	2.2643499479
0.0035	0.0065	0.792	0.198	440.2529033713	14.7349713749	12.3831940268	1.3962779576	6.9712765516	0.4499256847	3.1311242465	0.2139499429	462.7384981962	16.7951249601
0.0035	0.006999999999999999	0.7916	0.1979	433.6722871382	22.2071341876	12.8751029752	1.3273682040	7.0361148653	0.6077588378	3.1529462317	0.2865560690	456.7364512104	24.4288172984
0.0035	0.0075	0.7912	0.1978	434.1771236286	11.8100233251	13.2251675688	0.6665802642	6.7182913454	0.4350564918	3.2177509152	0.3140145264	457.3383334580	13.2256746075
0.0035	0.008	0.7908	0.1977	447.7302898557	11.7824967205	14.7118055183	1.8215608392	6.6731360912	0.4045209710	3.0762386472	0.1046065029	472.1914701124	14.1131850336
0.0035	0.0085	0.7904	0.1976	447.8093217664	26.7260590441	15.4028421186	1.7210900317	6.4033623931	0.3912084914	2.9479518249	0.3167376875	472.5634781030	29.1550952547
0.0035	0.009000000000000001	0.79	0.1975	435.7577618415	9.3842527528	14.8791091162	0.8631235946	6.4884626798	0.3475140248	2.9816767112	0.3251254630	460.1070103487	10.9200158352
0.0035	0.0095	0.7896	0.1974	429.8497232969	11.4406969375	15.3537421497	1.2658030476	6.4803578906	0.2695375571	3.0087888747	0.2336828082	454.6926122119	13.2097203504
0.0035	0.01	0.7892	0.1973	436.1819535251	15.5941931802	16.4675840384	1.4703182455	6.1550084950	0.4448015229	2.8335517204	0.2444025133	461.6380977789	17.7537154619
0.004	0.0	0.7968	0.1992	429.6206920456	10.1339505373	0.0000000000	0.0000000000	9.9521022421	0.5165180452	4.3432363360	0.1063477152	443.9160306237	10.7568162977
0.004	0.0005	0.7964	0.1991	440.3174192167	16.2778304472	1.3402473012	0.3362733166	9.5300742894	0.7591814540	4.1567575530	0.2471566519	455.3444983603	17.6204418697
0.0	0.0085	0.7932	0.1983	0.0000000000	0.0000000000	8.4942946324	0.7406211997	10.8274194772	0.7082798074	4.1474997411	0.2788531183	23.4692138507	1.7277541254
0.004	0.001	0.7959999999999999	0.19899999999999998	429.7271431906	12.9079649463	2.3713466497	0.2837469894	9.3523478402	0.6526694695	4.0621956169	0.1785973890	445.5130332974	14.0229787942
0.004	0.0015	0.7956	0.1989	448.4351254670	19.6746129528	3.5215588858	0.4446488797	8.9812642768	0.4230016119	4.0317770920	0.2884420871	464.9697257216	20.8307055315
0.004	0.002	0.7952	0.1988	438.8077484338	26.8146504465	4.6199433769	0.6580018070	8.7688030167	0.3081778009	4.0066487454	0.2026300556	456.2031435728	27.9834601100
0.004	0.0025	0.7948	0.1987	432.8851938240	21.3794964862	5.8619907402	0.2078685471	8.4197181670	0.3784589270	3.8241375961	0.3208799465	450.9910403273	22.2867039068
0.004	0.003	0.7944	0.1986	437.2835615857	14.2304377297	6.7103290930	0.6620002709	8.3757207398	0.4373705976	3.7275918432	0.1752858071	456.0972032617	15.5050944053
0.004	0.0035	0.794	0.1985	437.6722695544	9.1864118867	8.5906760529	0.9741144224	8.0856850686	0.3258948888	3.6932056846	0.2036460968	458.0418363605	10.6900672947
0.004	0.004	0.7936	0.1984	446.5270693386	16.2225397998	8.2542503396	0.5397536009	7.9282205925	0.3452577305	3.5331777928	0.2225100159	466.2427180635	17.3300611471
0.004	0.0045	0.7932	0.1983	436.6964673923	7.7383092352	9.6408698338	0.8314344145	7.7122858512	0.2737373443	3.4895338223	0.1367794996	457.5391568996	8.9802604936
0.004	0.005	0.7928	0.1982	433.2174504279	13.4749355279	9.1098627619	0.5781741400	7.5484533264	0.3912427572	3.5669026791	0.1900694858	453.4426691953	14.6344219109
0.004	0.0055	0.7924	0.1981	440.2238712408	4.3122822535	9.8609104354	0.4427258874	7.5745044346	0.2596580392	3.5133396244	0.1657987774	461.1726257352	5.1804649575
0.0	0.009000000000000001	0.7928	0.1982	0.0000000000	0.0000000000	9.5917698648	0.9281460395	11.1122449268	0.4615505770	4.1541124639	0.4353683311	24.8581272555	1.8250649476
0.004	0.006	0.792	0.198	439.6964542045	16.5221811477	11.1747892348	0.4129676375	7.4245658341	0.4515673857	3.3896817080	0.2456303873	461.6854909814	17.6323465582
0.004	0.0065	0.7916	0.1979	431.5077805242	10.8398927545	11.5257630871	0.7518288335	7.1119525358	0.2748955451	3.3057001284	0.2617636110	453.4511962755	12.1283807441
0.004	0.006999999999999999	0.7912	0.1978	445.4351386548	16.0103756106	13.8852893739	0.9507281158	7.1825799847	0.4502533128	3.2918134106	0.2508863894	469.7948214240	17.6622434286
0.004	0.0075	0.7908	0.1977	429.5223053814	22.5232684357	13.1660657543	1.3540568476	6.9000701892	0.6779905293	3.0782224641	0.1679683659	452.6666637890	24.7232841785
0.004	0.008	0.7904	0.1976	445.8415884810	15.6019624195	14.0898725779	0.9217820411	6.7466581077	0.4632234292	3.0616906571	0.1530956013	469.7398098237	17.1400634911
0.004	0.0085	0.79	0.1975	448.2206102810	21.0424653362	15.1855292930	1.5107863187	6.6905034967	0.7523345867	3.0649970185	0.2567576442	473.1616400892	23.5623438858
0.004	0.009000000000000001	0.7896	0.1974	431.3303619493	12.0172188222	15.9729473139	0.4891980728	6.4930939880	0.4620498771	3.1886549349	0.1077366587	456.9850581861	13.0762034308
0.004	0.0095	0.7892	0.1973	455.3818691229	14.0218648498	16.6748950185	1.3787360208	6.2852640360	0.2817495417	2.9591934536	0.1984257640	481.3012216310	15.8807761763
0.004	0.01	0.7888	0.1972	442.5270869224	12.2146599718	17.4132130705	2.6909903646	6.0207005594	0.5026489731	2.9023240376	0.1073951787	468.8633245899	15.5156944882
0.0045	0.0	0.7964	0.1991	445.1335270775	22.6160740129	0.0000000000	0.0000000000	10.0846734371	0.4625080615	4.3531554202	0.2948888849	459.5713559348	23.3734709593
0.0	0.0095	0.7924	0.1981	0.0000000000	0.0000000000	9.6135920732	0.9031937055	10.9542015371	0.2408057554	4.1607251867	0.3447911970	24.7285187970	1.4887906579
0.0045	0.0005	0.7959999999999999	0.19899999999999998	448.4093191288	9.8190329626	1.2647788304	0.2311306245	9.5231273272	0.5420436215	4.0747597902	0.4080773338	463.2719850766	11.0002845424
0.0045	0.001	0.7956	0.1989	425.0368412284	20.6812770344	2.3467966652	0.1610594627	9.2562481966	0.1905461100	4.1732893600	0.1919011701	440.8131754502	21.2247837772
0.0045	0.0015	0.7952	0.1988	436.3755010614	8.9479919158	3.7234143138	0.5459490807	9.0339454067	0.2002739572	4.1045170429	0.2168569827	453.2373778248	9.9110719364
0.0045	0.002	0.7948	0.1987	444.5706263262	8.2637154948	4.7035951759	0.5676745991	8.5887609135	0.2608684766	3.8783619230	0.2053993029	461.7413443386	9.2976578734
0.0045	0.0025	0.7944	0.1986	442.2996685673	18.2294758583	5.2900670275	0.6040817994	8.7757499789	0.3420080727	3.8512497596	0.1449619850	460.2167353333	19.3205277154
0.0045	0.003	0.794	0.1985	431.8771337393	14.9489144618	6.2093275577	0.2085673736	8.7184375409	0.5575751660	3.9749076759	0.2930682352	450.7798065138	16.0081252366
0.0045	0.0035	0.7936	0.1984	430.9464926691	22.0780575684	7.6695970053	0.7721742535	7.8477516138	0.5198037343	3.5887246643	0.1643151844	450.0525659525	23.5343507406
0.0045	0.004	0.7932	0.1983	441.1335446613	15.0942517535	7.8378098620	0.2298105233	7.8286474678	0.5329602458	3.6713836994	0.4839248197	460.4713856905	16.3409473423
0.0045	0.0045	0.7928	0.1982	434.8561529017	10.7568375932	8.8852758668	0.3407767633	7.6653938565	0.3355381936	3.4941627283	0.3159580822	454.9009853533	11.7491106323
0.0045	0.005	0.7924	0.1981	446.1190066163	13.4492173824	10.0036640489	1.5026786565	7.6080814185	0.7958963982	3.4974690897	0.4136288506	467.2282211734	16.1614212877
0.0	0.001	0.7992	0.1998	0.0000000000	0.0000000000	1.2384103285	0.1383269076	11.9956669512	0.4878616547	4.5594723716	0.3343972258	17.7935496513	.9605857881
0.0	0.01	0.792	0.198	0.0000000000	0.0000000000	9.9000085589	1.3082030226	10.8303140448	0.7789569079	4.1223713944	0.2263213436	24.8526939981	2.3134812741
0.0045	0.0055	0.792	0.198	437.2513036630	13.7315372928	10.7756246722	0.8817728012	7.3400444609	0.2272823603	3.3711660842	0.2394353607	458.7381388803	15.0800278150
0.0045	0.006	0.7916	0.1979	442.4222486736	18.1894746230	11.3575502304	0.3576705157	7.0615870600	0.1656380730	3.2739590590	0.2133523047	464.1153450230	18.9261355164
0.0045	0.0065	0.7912	0.1978	450.6851155761	20.1559736849	12.0976867998	1.1028824346	6.9104906325	0.2918229474	3.1139311672	0.1356108068	472.8072241756	21.6862898737
0.0045	0.006999999999999999	0.7908	0.1977	453.5931673085	12.3713881772	12.7978159870	0.8710109724	7.0505877032	0.1557869070	3.2124607369	0.1695025448	476.6540317356	13.5676886014
0.0045	0.0075	0.7904	0.1976	431.1997173623	25.3981520748	13.3160934373	1.1934518154	6.8861762649	0.3339683782	3.1694780387	0.3368362878	454.5714651032	27.2624085562
0.0045	0.008	0.79	0.1975	439.3206494049	8.1424134513	13.9962189334	1.1613280301	6.5625636098	0.1815759265	3.0134177806	0.0497670548	462.8928497287	9.5350844627
0.0045	0.0085	0.7896	0.1974	435.7093749574	15.9810951708	15.5383216626	2.8422408421	6.5023566042	0.2747882383	3.0577230234	0.1959598704	460.8077762476	19.2940841216
0.0045	0.009000000000000001	0.7892	0.1973	449.1431868705	25.7262060457	14.9082053942	0.3932961628	6.0878545272	0.4324046071	2.7555215914	0.1435798621	472.8947683833	26.6954866777
0.0045	0.0095	0.7888	0.1972	438.5206529217	20.1529559155	15.7747289207	1.2292208938	6.4473598202	0.4601193549	2.8864535028	0.1976308211	463.6291951654	22.0399269853
0.0045	0.01	0.7884	0.1971	444.5803037030	19.4336419705	17.2195409706	0.8405721567	6.2088474519	0.4643593740	2.8996789484	0.2241313110	470.9083710739	20.9627048122
0.0005	0.0	0.7996	0.1999	411.7530286559	25.7121983257	0.0000000000	0.0000000000	10.0644114640	0.6227344457	4.4404433612	0.1221475693	426.2578834811	26.4570803407
0.005	0.0	0.7959999999999999	0.19899999999999998	439.8351632722	12.1828843095	0.0000000000	0.0000000000	9.7419566360	0.6724433726	4.3472039697	0.1519142638	453.9243238779	13.0072419459
0.005	0.0005	0.7956	0.1989	442.9367625408	17.4305039882	1.2675066065	0.1458673126	9.2197766452	0.5989156201	4.2149495136	0.1472960811	457.6389953061	18.3225830020
0.005	0.001	0.7952	0.1988	439.7416152963	12.9590253602	2.6823131198	0.5226141769	9.2278814344	0.4642150061	4.1693217263	0.3325088499	455.8211315768	14.2783633931
0.005	0.0015	0.7948	0.1987	438.8561353179	14.2646292283	3.4842792797	0.3374611663	8.7728554113	0.3583918871	4.0159065573	0.1879037503	455.1291765662	15.1483860320
0.005	0.002	0.7944	0.1986	434.3529293074	23.1753430734	4.6954118477	0.4183143375	8.7479621302	0.5548806772	3.8955550023	0.1856468194	451.6918582876	24.3341849075
0.005	0.0025	0.794	0.1985	433.5126104207	26.0568138460	5.4564613668	0.7455344589	8.5250804268	0.2523266131	3.8525723041	0.2105048938	451.3467245184	27.2651798118
0.005	0.003	0.7936	0.1984	430.5658491811	13.4866613565	6.9676493008	0.7315459381	8.1626805662	0.4387996421	3.8413306754	0.2988306921	449.5375097235	14.9558376288
0.005	0.0035	0.7932	0.1983	433.1674506477	25.3904751018	7.7841635996	0.9212796371	8.3120402531	0.5228790968	3.6773351499	0.2117476034	452.9409896503	27.0463814391
0.005	0.004	0.7928	0.1982	441.6270908788	4.0912025333	8.3369928799	0.6838060578	7.9704812791	0.3107336831	3.5827732138	0.2756989980	461.5173382516	5.3614412722
0.005	0.0045	0.7924	0.1981	451.3609190569	14.8968155821	9.0898590708	0.1355497035	7.7151804188	0.5167152569	3.4339869508	0.2291706802	471.5999454973	15.7782512227
0.0005	0.0005	0.7992	0.1998	412.4949608782	17.7855852298	1.1720344446	0.2144308826	9.8004269010	0.6013838751	4.3161241725	0.2752227623	427.7835463963	18.8766227498
0.005	0.005	0.792	0.198	434.8513142133	30.8204344931	9.4508347687	0.5974985049	7.7690193757	0.5391422532	3.5278876146	0.3959690462	455.5990559723	32.3530442974
0.005	0.0055	0.7916	0.1979	453.9189723279	6.7760866831	11.1756984935	1.1456284171	7.3359920663	0.5782601322	3.3308284751	0.1904004895	475.7614913628	8.6903757219
0.005	0.006	0.7912	0.1978	437.1996909866	13.7299852342	11.1093226095	0.7812135577	7.3527805582	0.1633890455	3.2911521383	0.0563596433	458.9529462926	14.7309474807
0.005	0.0065	0.7908	0.1977	443.6770818671	10.4291934479	12.0895034716	1.0763472338	7.0442196545	0.4959312561	3.2461856232	0.1781953960	466.0569906164	12.1796673338
0.005	0.006999999999999999	0.7904	0.1976	442.6045059369	10.6386531291	13.5143118305	0.7156876706	6.8601251567	0.2471086084	3.1073184444	0.1979138333	466.0862613685	11.7993632414
0.005	0.0075	0.79	0.1975	440.3867737505	14.0705398188	13.9034745476	1.6558636701	6.8155488160	0.3889092566	3.1238502514	0.1915362346	464.2296473655	16.3068489801
0.005	0.008	0.7896	0.1974	433.3287402613	13.5185214577	14.8863831857	0.9701513208	6.4901994204	0.2740261304	3.0332559490	0.1689857991	457.7385788164	14.9316847080
0.005	0.0085	0.7892	0.1973	437.9109781824	9.1493807595	15.0855108377	1.9646166209	6.5260920583	0.4437907359	3.0854964592	0.0817841709	462.6080775376	11.6395722872
0.005	0.009000000000000001	0.7888	0.1972	457.5205693986	25.3598473715	15.5965142185	1.1989064513	6.2725279386	0.3236328491	2.8917436811	0.2234121879	482.2813552368	27.1057988598
0.005	0.0095	0.7884	0.1971	444.0915961739	13.1231660399	15.2455403662	0.8597299309	6.3304192901	0.3727052226	2.9446454635	0.2444597604	468.6122012937	14.6000609538
0.0005	0.001	0.7988	0.1997	414.9368856275	19.2703808473	2.4222651360	0.0857600143	9.2979299697	0.3762029291	4.0489701713	0.1354301128	430.7060509045	19.8677739035
0.005	0.01	0.7879999999999999	0.19699999999999998	436.4206621532	15.6110503073	15.9874954529	1.5772071491	6.1781650356	0.3497825929	2.8176811857	0.1234579585	461.4040038274	17.6614980078
0.0055	0.0	0.7956	0.1989	437.2303360132	18.2210309147	0.0000000000	0.0000000000	9.5051810082	0.4049316927	4.2817380139	0.1935167881	451.0172550353	18.8194793955
0.0055	0.0005	0.7952	0.1988	443.3996637318	13.6080703623	1.1938566530	0.2051461699	9.6406467708	0.6914331311	4.3643970490	0.2055695469	458.5985642046	14.7102192102
0.0055	0.001	0.7948	0.1987	442.7609568621	12.5684401234	2.4622725181	0.3265542786	9.3205075968	0.5396641602	4.1197263053	0.1748061734	458.6634632823	13.6094647356
0.0055	0.0015	0.7944	0.1986	424.5981334795	19.7962921529	3.2396886935	0.2310733856	9.0883632772	0.1764461537	3.9663111363	0.0546260537	440.8924965865	20.2584377459
0.0055	0.002	0.794	0.1985	438.6287169628	16.6293937422	4.4189972076	0.5545136285	8.7838547681	0.9677287049	3.9808591265	0.2803357745	455.8124280650	18.4319718501
0.0055	0.0025	0.7936	0.1984	443.0899876737	4.4334827072	6.2802497351	0.5032268348	8.4805040861	0.2994813115	3.8340566803	0.3163785336	461.6847981752	5.5525693871
0.0055	0.003	0.7932	0.1983	437.6803340350	22.3241876459	5.8956333115	0.3597908007	8.3294076586	0.6640983373	3.7613167295	0.1484906010	455.6666917346	23.4965673849
0.0055	0.0035	0.7928	0.1982	444.0544995628	18.6664309991	7.2777065122	0.6166463423	8.1626805662	0.4784221990	3.6608033429	0.3689259327	463.1556899841	20.1304254731
0.0055	0.004	0.7924	0.1981	445.6238475027	25.0069371520	8.1205893130	0.6514354641	7.9068007924	0.2322186570	3.4915176392	0.2665509736	465.1427552473	26.1571422467
0.0005	0.0015	0.7984	0.1996	400.9417858592	10.2840615198	3.4124478436	0.7510850997	9.3384539158	0.4165667930	4.0912915973	0.0974204673	417.7839792159	11.5491338798
0.0055	0.0045	0.792	0.198	445.9351364569	2.9107015610	9.0389405845	0.3779017361	7.5837670508	0.2696270665	3.4386158568	0.1400898731	465.9964599490	3.6983202367
0.0055	0.005	0.7916	0.1979	448.0931914862	8.2035290619	10.5910451593	1.6304567523	7.6335536132	0.3417728107	3.4055522427	0.2425706808	469.7233425014	10.4183293057
0.0055	0.0055	0.7912	0.1978	436.3867913343	17.3783624096	10.2064287356	0.5589981596	7.3336764122	0.3337997458	3.4313418617	0.3442784432	457.3582383438	18.6154387582
0.0055	0.006	0.7908	0.1977	445.5915895800	11.0627444253	10.8356357454	1.2347799894	7.3840418880	0.5992244283	3.2957810442	0.0968622824	467.1070482576	12.9936111254
0.0055	0.0065	0.7904	0.1976	442.6545057171	18.4527938671	12.7650826743	1.0768540660	7.0540611843	0.4468522388	3.1992352913	0.2201391212	465.6728848670	20.1966392931
0.0055	0.006999999999999999	0.79	0.1975	446.2173932806	12.6712610590	13.5197673826	1.1503240012	6.8624408107	0.4024743990	3.1549300486	0.1158567152	469.7545315225	14.3399161744
0.0055	0.0075	0.7896	0.1974	438.1932350062	14.4505967265	12.8860140794	1.2544422276	6.6800830534	0.3991296970	3.1443496921	0.2072220958	460.9036818311	16.3113907469
0.0055	0.008	0.7892	0.1973	432.5932596235	11.5454679027	14.9618516566	1.3223510076	6.7038185075	0.6094504987	3.1145924395	0.2897851768	457.3735222271	13.7670545858
0.0055	0.0085	0.7888	0.1972	435.0771196722	18.3197153709	14.3235520599	1.8695791381	6.8207590376	0.3996029953	3.0967380879	0.1881363218	459.3181688576	20.7770338261
0.0055	0.009000000000000001	0.7884	0.1971	445.1109465316	16.6025984653	14.5626870940	1.1259750872	6.2997368738	0.1205808898	2.9406778298	0.1143523147	468.9140483292	17.9635067570
0.0005	0.002	0.7979999999999999	0.1995	413.9352771273	20.7350790699	4.8327099091	0.4949909411	8.9517396876	0.8507200587	3.9782140373	0.3945840010	431.6979407613	22.4753740707
0.0055	0.0095	0.7879999999999999	0.19699999999999998	435.3384088462	20.2088751845	16.3402878225	1.0067329238	6.3495234362	0.0637961643	2.9777090775	0.1630327882	461.0059291824	21.4424370608
0.0055	0.01	0.7876	0.1969	439.9561304823	16.6493492453	16.3075545099	1.0202028312	6.1903222194	0.4100833091	2.8408257155	0.3889135619	465.2948329271	18.4685489475
0.006	0.0	0.7952	0.1988	452.1560768517	17.8506891972	0.0000000000	0.0000000000	10.1923513509	0.0799990614	4.4973127773	0.3508957721	466.8457409799	18.2815840307
0.006	0.0005	0.7948	0.1987	445.5464284882	21.5164334370	1.3066047299	0.0975240873	9.5584410516	0.7811635112	4.1481610133	0.2280229449	460.5596352830	22.6231439804
0.006	0.001	0.7944	0.1986	452.2286571778	12.8137369678	2.2604170901	0.1715007470	9.1786737856	0.4923420355	4.1461771965	0.2333457385	467.8139252500	13.7109254888
0.006	0.0015	0.794	0.1985	436.9771113199	12.6901806967	3.5488366463	0.3885674196	9.2614584183	0.5234812458	4.0575667110	0.2231693528	453.8449730955	13.8253987149
0.006	0.002	0.7936	0.1984	444.7722383431	17.1956000018	5.1218541709	0.2505729534	8.7977486925	0.4811269389	3.9973909335	0.3290186794	462.6892321400	18.2563185735
0.006	0.0025	0.7932	0.1983	440.0932266538	6.7251494897	5.3146170120	0.5322076798	8.5383954376	0.3047395466	3.7659456354	0.2141133882	457.7121847388	7.7762101043
0.006	0.003	0.7928	0.1982	451.0770493370	15.4361336299	6.4002718815	0.9934232664	8.2958306747	0.3030986837	3.7223016649	0.3361293248	469.4954535581	17.0687849048
0.006	0.0035	0.7924	0.1981	435.4674405370	9.8294998490	7.1331343814	0.7952141705	8.4046664156	0.3624867797	3.6978345906	0.1289463990	454.7030759246	11.1161471982
0.0005	0.0025	0.7976	0.1994	406.2611173143	15.0269598900	5.1473134140	0.4610362963	8.7404362545	0.5997454611	3.8810070122	0.0964097793	424.0298739950	16.1841514267
0.006	0.004	0.792	0.198	438.5109755449	21.4681179771	8.8489055194	1.2093154179	7.8529618355	0.3847053457	3.5880633921	0.1551046520	458.8009062919	23.2172433927
0.006	0.0045	0.7916	0.1979	441.5883813715	16.8533473693	8.8852758668	0.3440604106	7.8396468246	0.5582671675	3.5669026791	0.3340413503	461.8802067420	18.0897162977
0.006	0.005	0.7912	0.1978	428.6013416880	6.6853204293	10.1164121258	1.5250347313	7.5779779157	0.5755110836	3.5259037977	0.2263677098	449.8216355272	9.0122339540
0.006	0.0055	0.7908	0.1977	451.0012432187	21.6539595186	12.0885942129	1.0071204661	7.2856265904	0.4276599925	3.3162804849	0.2070532106	473.6917445069	23.2957931878
0.006	0.006	0.7904	0.1976	441.7238646469	9.5575603387	11.7430759128	0.9286198006	7.3261505365	0.4597462740	3.3063614007	0.2410516606	464.0994524969	11.1869780739
0.006	0.0065	0.79	0.1975	443.5948241642	10.7854016052	12.2258922743	1.6116353052	7.0633238006	0.2155984612	3.3189255740	0.2775894697	466.2029658131	12.8902248413
0.006	0.006999999999999999	0.7896	0.1974	441.1093512193	7.3708711058	13.2460805185	1.3507141051	6.8641775513	0.2640658015	3.2415567173	0.1598365002	464.4611660064	9.1454875126
0.006	0.0075	0.7892	0.1973	429.0981136977	11.6969629723	13.5715951277	1.0333019882	6.5920881991	0.3687747253	3.1198826177	0.1423564259	452.3816796422	13.2413961117
0.006	0.008	0.7888	0.1972	452.3883338953	13.0691237149	14.2471743304	0.8609561101	6.8103385944	0.4361397801	3.0901253651	0.3014299276	476.5359721852	14.6676495327
0.006	0.0085	0.7884	0.1971	436.5190488174	11.6057738851	14.9500312937	1.1719437973	6.6685047831	0.2492799177	3.0544166620	0.1553300294	461.1920015562	13.1823276295
0.0005	0.003	0.7972	0.1993	398.4288936800	8.2143177138	6.5803051011	0.8132168938	8.5893398270	0.3152522968	3.8671202943	0.1538705430	417.4656589024	9.4966574474
0.006	0.009000000000000001	0.7879999999999999	0.19699999999999998	436.9335631243	4.4834567181	15.3164625436	0.3781466838	6.3663119281	0.2573034506	2.9710963547	0.2341538906	461.5874339507	5.3530607431
0.006	0.0095	0.7876	0.1969	444.4125625049	12.6193496645	16.4975895750	1.4480628979	6.2250570304	0.4536643491	2.8408257155	0.3628065408	469.9760348258	14.8838834523
0.006	0.01	0.7872	0.1968	449.5577011773	12.0636376425	16.3030082165	1.5439415950	6.1920589600	0.2497097666	2.8381806264	0.1565749775	474.8909489802	14.0138639816
0.0065	0.0	0.7948	0.1987	442.7706342389	20.8819698709	0.0000000000	0.0000000000	9.9069469879	0.5225456950	4.3538166925	0.3732622834	457.0313979193	21.7777778493
0.0065	0.0005	0.7944	0.1986	435.2190545322	6.0034464160	1.3102417646	0.2946559356	9.3517689267	0.5331714904	4.2513194890	0.3395464134	450.1323847125	7.1708202554
0.0065	0.001	0.794	0.1985	465.5947274532	5.6648071853	2.5186465566	0.1933110480	9.3946085268	0.4646422049	4.1455159242	0.2562257296	481.6534984608	6.5789861678
0.0065	0.0015	0.7936	0.1984	433.9174473508	20.3118613346	3.3933534113	0.3811778984	8.9633179579	0.3375338856	4.1058395874	0.2013310761	450.3799583074	21.2319041947
0.0065	0.002	0.7932	0.1983	431.0368148527	11.6124641784	4.6717711219	0.9553120215	8.6339161676	0.3663273971	3.9841654879	0.1016726291	448.3266676301	13.0357762261
0.0065	0.0025	0.7928	0.1982	454.5092923135	13.3882838780	6.1956886775	0.7757719219	8.5175545511	0.4348191628	3.8095896059	0.0903211762	473.0321251480	14.6891961389
0.0065	0.003	0.7924	0.1981	454.9963869465	26.8139030294	6.7330605601	0.5221393751	8.1476288148	0.3770393994	3.6118691941	0.1954772759	473.4889455155	27.9085590798
0.0005	0.0035	0.7968	0.1992	407.2417581647	12.8840517806	7.0576659106	0.5766621518	8.3803520479	0.3308307134	3.7163502144	0.0992349170	426.3961263376	13.8907795628
0.0065	0.0035	0.792	0.198	442.5190224417	26.5686219259	7.8541765183	0.4466894662	8.1198409660	0.2075515968	3.7051085856	0.1829514664	462.1981485116	27.4058144553
0.0065	0.004	0.7916	0.1979	440.4093542964	10.1136947661	9.1935145609	0.3239514008	7.9733758467	0.5394480028	3.5404517879	0.3249640276	461.1166964919	11.3020581973
0.0065	0.0045	0.7912	0.1978	430.7400419637	5.2144809836	9.6199568840	1.4575731521	7.7169171594	0.5565644549	3.5358228819	0.3884230291	451.6127388890	7.6170416197
0.0065	0.005	0.7908	0.1977	447.9077084307	28.6168528541	9.9672937016	0.4317437523	7.8361733435	0.4921432288	3.4062135150	0.2133113094	469.1173889908	29.7540511446
0.0065	0.0055	0.7904	0.1976	450.5206001703	21.2042110248	10.6646951127	0.8796324726	7.5866616184	0.7405206802	3.4108424210	0.2962795011	472.1827993224	23.1206436787
0.0065	0.006	0.79	0.1975	430.9755247995	11.9144514171	12.1613349077	2.1160151210	7.3053096500	0.6941305826	3.2488307123	0.2723478606	453.6910000695	14.9969449813
0.0065	0.0065	0.7896	0.1974	436.7867895759	16.8004681071	12.6141457327	0.8229589799	7.1912636874	0.4532504648	3.2924746828	0.2945268431	459.8846736788	18.3712043949
0.0065	0.006999999999999999	0.7892	0.1973	439.0819407768	16.7582519525	12.7414419485	1.3517542485	6.9336471731	0.7414487817	3.2038641973	0.4510051477	461.9608940957	19.3024601304
0.0065	0.0075	0.7888	0.1972	442.9351496447	12.2227708267	12.8660103883	0.9096950242	6.7808140051	0.5895329621	3.1595589545	0.2706082596	465.7415329926	13.9926070726
0.0065	0.008	0.7884	0.1971	431.1335886208	10.4853900180	13.7507190885	0.6517957952	6.9000701892	0.3409481156	3.1456722366	0.1909508871	454.9300501351	11.6690848159
0.0005	0.004	0.7964	0.1991	393.5079475704	23.0474209597	8.0196615990	1.1883979703	8.2008888582	0.4696041386	3.7758647196	0.1298520560	413.5043627472	24.8352751246
0.0065	0.0085	0.7879999999999999	0.19699999999999998	436.3545334116	22.7268510022	13.8616486481	0.8528245439	6.7142389508	0.1870025072	3.1337693356	0.1827027219	460.0641903461	23.9493807752
0.0065	0.009000000000000001	0.7876	0.1969	434.1980912784	13.0145323765	14.7354462441	1.0627892219	6.3836793336	0.6378208391	2.9988697905	0.3580653537	458.3160866466	15.0732077912
0.0065	0.0095	0.7872	0.1968	444.9657858794	24.2142351572	17.1377076890	1.1404380451	6.2939477387	0.2483424275	2.8904211365	0.1091720281	471.2878624436	25.7121876579
0.0065	0.01	0.7868	0.1967	447.9012568461	9.5260709837	16.3948433436	1.3598984265	6.1764282951	0.3366749181	2.8844696860	0.1168488889	473.3569981708	11.3394932172
0.006999999999999999	0.0	0.7944	0.1986	447.1077119474	14.9837603063	0.0000000000	0.0000000000	9.5491784354	0.4803238145	4.3194305339	0.2448172520	460.9763209167	15.7089013728
0.006999999999999999	0.0005	0.794	0.1985	449.8786675083	34.4208124613	1.1347548385	0.2521517128	9.5254429813	0.0705609849	4.1924662561	0.2030008969	464.7313315842	34.9465260559
0.006999999999999999	0.001	0.7936	0.1984	432.4416473867	11.4842961891	2.7086816217	0.3011499904	9.2591427642	0.2383943082	4.1726280877	0.3150599839	448.5820998603	12.3389004716
0.006999999999999999	0.0015	0.7932	0.1983	440.9867711129	4.0002243433	3.3578923226	0.2526103257	9.0495760717	0.3385055391	3.8862971904	0.2864644951	457.2805366976	4.8778047032
0.006999999999999999	0.002	0.7928	0.1982	433.5932552275	13.5038283886	4.3971749992	0.1127480769	8.8973218171	0.1534459388	3.9841654879	0.1199803795	450.8719175317	13.8900027838
0.006999999999999999	0.0025	0.7924	0.1981	423.6142668368	12.3528875206	5.5582983395	0.8089357237	8.6837027300	0.3838331946	3.8862971904	0.2565054632	441.7425650967	13.8021619021
0.0	0.0015	0.7988	0.1997	0.0000000000	0.0000000000	1.8303377323	0.0988711688	11.8752529400	0.8202172862	4.4708618861	0.4557005720	18.1764525584	1.3747890270
0.0005	0.0045	0.7959999999999999	0.19899999999999998	422.3287886167	13.1726205948	9.3571811241	0.6870627206	7.9832173764	0.3286679197	3.6455940804	0.1388734765	443.3147811976	14.3272247116
0.006999999999999999	0.003	0.792	0.198	444.8399799808	18.1937017628	6.5430254950	0.7505301204	8.3681948641	0.4519828111	3.7143663976	0.4071332654	463.4655667375	19.8033479597
0.006999999999999999	0.0035	0.7916	0.1979	444.2206278648	13.4508443870	8.4170076442	0.8550629222	7.9212736303	0.2912711751	3.5979824763	0.1377860411	464.1568916156	14.7349645254
0.006999999999999999	0.004	0.7912	0.1978	440.3770963737	8.6427878828	9.2898959815	0.7038766401	7.8998538302	0.2806721746	3.4888725500	0.1733693998	461.0557187354	9.8007060973
0.006999999999999999	0.0045	0.7908	0.1977	446.2190061767	13.0877576130	10.0754954850	0.8483612545	7.7070756296	0.2639896411	3.4776309213	0.1445995493	467.4792082126	14.3447080579
0.006999999999999999	0.005	0.7904	0.1976	463.4076402934	21.6908456110	10.4246508200	1.0378780643	7.5299280939	0.4710036945	3.3116515790	0.2225100159	484.6738707863	23.4222373857
0.006999999999999999	0.0055	0.79	0.1975	438.5964590400	7.4600336300	10.9411097529	1.2151125681	7.3134144392	0.2551846573	3.3625695445	0.1577657635	460.2135527766	9.0880966189
0.006999999999999999	0.006	0.7896	0.1974	440.0545171466	13.6386634556	11.4357464773	0.9090149707	7.2728904931	0.3949972351	3.3764562624	0.1200823850	462.1396103794	15.0627580464
0.006999999999999999	0.0065	0.7892	0.1973	440.6641918858	7.8537515873	12.7523530528	2.2743248057	7.1125314494	0.4950627930	3.2256861825	0.2497333967	463.7547625705	10.8728725827
0.006999999999999999	0.006999999999999999	0.7888	0.1972	447.4431943436	16.8468569467	14.4826723297	2.8043908177	6.8832816973	0.2422045743	3.1893162071	0.3477713847	471.9984645777	20.2412237234
0.006999999999999999	0.0075	0.7884	0.1971	435.5916335395	15.2097750968	14.1689780835	1.5560984167	6.8057072862	0.2042309738	3.1456722366	0.1964145653	459.7119911458	17.1665190526
0.0005	0.005	0.7956	0.1989	416.5142980480	26.9559505150	9.7818049299	0.6790792871	7.9901643386	0.5798228532	3.5893859366	0.3374588487	437.8756532531	28.5523115040
0.006999999999999999	0.008	0.7879999999999999	0.19699999999999998	453.7592956105	14.6280791403	14.8327369233	1.0238688837	6.7003450264	0.3097571422	3.0444975778	0.2507748161	478.3368751380	16.2124799823
0.006999999999999999	0.0085	0.7876	0.1969	434.8013144331	19.8017580610	15.0600515945	0.4755553310	6.6291386641	0.6142204194	3.1218664346	0.1349643602	459.6123711263	21.0264981716
0.006999999999999999	0.009000000000000001	0.7872	0.1968	439.3916168349	23.9312773707	14.8527406144	0.7662197287	6.6308754046	0.0862872488	3.0041599687	0.2819719591	463.8793928226	25.0657563073
0.006999999999999999	0.0095	0.7868	0.1967	447.3915816673	14.5586670346	16.9894985234	1.8097674355	6.1254839057	0.4266305891	2.7998268341	0.1871482334	473.3063909305	16.9822132926
0.006999999999999999	0.01	0.7864	0.1966	446.8802935923	18.5038333657	15.5946957011	1.4341335749	6.2563183602	0.3279043011	2.9367101961	0.5847441990	471.6680178497	20.8506154407
0.0075	0.0	0.794	0.1985	426.0868366126	16.3416293186	0.0000000000	0.0000000000	9.8612128202	0.4252142430	4.3339785241	0.2303430721	440.2820279569	16.9971866337
0.0075	0.0005	0.7936	0.1984	429.3239191567	18.5464333830	1.1202066995	0.1618991198	9.5619145327	0.3542193883	4.3075276329	0.2238736303	444.3135680218	19.2864255214
0.0075	0.001	0.7932	0.1983	447.6302902953	16.3612921750	2.3222466807	0.3090088584	9.3951874403	0.4857550124	4.1131135825	0.3128034574	463.4608379988	17.4688595032
0.0075	0.0015	0.7928	0.1982	450.4399553635	12.4346756607	3.6979550706	0.5910209428	9.0744693528	0.4629571056	4.0952592309	0.4042662003	467.3076390178	13.8929199094
0.0075	0.002	0.7924	0.1981	440.9125778907	11.8469811205	4.7681525425	0.6060439343	8.5870241729	0.3874934165	3.9874718493	0.1517760343	458.2552264554	12.9922945056
0.0005	0.0055	0.7952	0.1988	406.3530523940	3.1595313830	10.3573656773	0.7694370272	7.6752353863	0.3897356544	3.4412609459	0.2584686565	427.8269144035	4.5771727211
0.0075	0.0025	0.792	0.198	439.2577464556	14.4262912376	5.7565167328	0.5435937477	8.2911993666	0.4099852273	3.7156889421	0.1959598704	457.0211514971	15.5758300830
0.0075	0.003	0.7916	0.1979	453.4915548520	18.4858652508	6.2202386620	0.3571616261	8.2280977934	0.5068929186	3.8082670614	0.1515684536	471.7481583688	19.5014882491
0.0075	0.0035	0.7912	0.1978	432.5190664012	7.3413716995	7.4204601257	1.1930832210	8.1632594797	0.2626353953	3.7428011056	0.0581017172	451.8455871122	8.8551920330
0.0075	0.004	0.7908	0.1977	438.5900074555	14.2703326074	8.6552334196	0.8092586187	8.0497924307	0.3948682475	3.6290622734	0.1450343635	458.9240955792	15.6194938371
0.0075	0.0045	0.7904	0.1976	441.4577367845	4.7751859628	9.6499624206	1.1923512374	7.7858078677	0.2511550751	3.5702090405	0.1384824783	462.4637161133	6.3571747536
0.0075	0.005	0.79	0.1975	448.2141586964	19.4904504589	11.2147966169	0.9292855073	7.5368750561	0.2852910238	3.4015846091	0.3293746712	470.3674149785	21.0344016612
0.0075	0.0055	0.7896	0.1974	454.2173581130	23.8942109191	10.6355988348	0.1952345884	7.3753581853	0.3943756705	3.2752816036	0.1553975789	475.5035967367	24.6392187569
0.0075	0.006	0.7892	0.1973	443.0157944515	27.9253436711	10.9111042163	0.4511242775	7.5762411751	0.3757251294	3.3308284751	0.3067220070	464.8339683180	29.0589150850
0.0075	0.0065	0.7888	0.1972	445.9383622491	4.5582122720	12.8805585273	1.1210742923	6.9139641136	0.4452834772	3.2071705587	0.3098256467	468.9400554487	6.4343956882
0.0075	0.006999999999999999	0.7884	0.1971	450.1996338393	5.3308693909	12.1504238035	1.0412119668	6.7784983510	0.6100375163	3.1165762563	0.1794279199	472.2451322501	7.1615467939
0.0005	0.006	0.7948	0.1987	419.7271871501	25.8633406888	11.5384927087	1.0977881928	7.4726156559	0.3399085171	3.2931359551	0.1612745348	442.0314314698	27.4623119335
0.0075	0.0075	0.7879999999999999	0.19699999999999998	453.0786534413	15.5379954615	13.5897803014	1.3750252246	6.6430325884	0.1828487135	3.0107726915	0.1831903252	476.3222390226	17.2790597248
0.0075	0.008	0.7876	0.1969	438.4335565304	9.6567958792	13.4733951897	1.2538489343	6.6968715454	0.2168137388	3.1026895384	0.1275141473	461.7065128039	11.2549726996
0.0075	0.0085	0.7872	0.1968	438.3496859313	20.4065021363	14.5345000747	1.6380087636	6.4838313717	0.4608820629	3.0444975778	0.3470866955	462.4125149555	22.8524796583
0.0075	0.009000000000000001	0.7868	0.1967	436.0416315613	10.4434624978	14.4235705152	1.2188761045	6.4456230797	0.1248307228	2.9492743694	0.1593103603	459.8600995256	11.9464796854
0.0075	0.0095	0.7864	0.1966	440.8722554873	16.6909038331	15.0345923513	0.9532223298	6.3639962740	0.3974670280	2.9089367604	0.1576215687	465.1797808730	18.1992147596
0.0075	0.01	0.7859999999999999	0.1965	442.5706351181	16.3311257304	16.9167578286	0.3458531280	6.4207297985	0.6001230945	2.9049691267	0.0816985778	468.8130918719	17.3588005307
0.008	0.0	0.7936	0.1984	435.5690529936	5.8035526298	0.0000000000	0.0000000000	9.9769955232	0.5815519797	4.3577843262	0.2823872666	449.9038328430	6.6674918761
0.008	0.0005	0.7932	0.1983	444.4980460001	10.3064542639	1.2629603130	0.1068756134	9.5920180355	0.6131172437	4.2592547564	0.1608618729	459.6122791050	11.1873089939
0.008	0.001	0.7928	0.1982	441.8287028957	28.4655158380	2.4304484642	0.3315791041	9.4606046675	0.6028444114	4.2056917017	0.1359714745	457.9254477291	29.5359108280
0.008	0.0015	0.7924	0.1981	435.4400213027	8.8276821708	3.1814961377	0.3387229637	8.9366879362	0.2880314368	4.0092938345	0.2645618086	451.5674992111	9.7189983799
0.0005	0.0065	0.7944	0.1986	406.9530497564	25.2868014640	11.8203629010	0.9333264694	7.6943395323	0.5493690999	3.4419222182	0.3019343452	429.9096744079	27.0714313785
0.008	0.002	0.792	0.198	437.3351742620	12.4918671378	4.4262712771	0.1993413584	8.5887609135	0.5208600428	3.9186995321	0.1753257174	454.2689059847	13.3873942564
0.008	0.0025	0.7916	0.1979	439.7045186852	18.4665509900	5.5573890808	0.4876746887	8.2993041558	0.5324921914	3.8499272150	0.3602714310	457.4111391368	19.8469893011
0.008	0.003	0.7912	0.1978	443.2561159757	18.9285109103	6.8348975328	0.6128052772	8.1846792798	0.0828958875	3.6495617141	0.2087526723	461.9252545024	19.8329647473
0.008	0.0035	0.7908	0.1977	446.3496507637	10.6980695456	7.7250617851	0.9490395961	8.0636863550	0.6766743740	3.6323686348	0.2635682327	465.7707675386	12.5873517484
0.008	0.004	0.7904	0.1976	437.7238822307	9.8178035738	8.5352112732	0.8878500181	7.8946436086	0.2736148853	3.6495617141	0.1855054388	457.8032988266	11.1647739160
0.008	0.0045	0.79	0.1975	438.7609744459	23.5434037314	9.2026071477	1.0695974401	7.7533887108	0.1255374992	3.4405996736	0.2742678101	459.1575699780	25.0128064808
0.008	0.005	0.7896	0.1974	460.2399122832	11.1573575116	10.6665136301	1.0173040376	7.4922987154	0.4677191298	3.3592631831	0.2740253605	481.7579878118	12.9164060395
0.008	0.0055	0.7892	0.1973	444.3206274252	14.3152832526	10.5601303640	0.8203791207	7.4280393152	0.5639152544	3.4280355003	0.2185362323	465.7368326047	15.9181138600
0.008	0.006	0.7888	0.1972	449.9835057571	12.0727463965	10.9211060618	0.5932493111	7.2833109364	0.6374297868	3.1767520338	0.0777269238	471.3646747891	13.3811524182
0.008	0.0065	0.7884	0.1971	445.5093318771	21.3070321576	11.2166151343	0.5351325327	7.3927255908	0.3256768012	3.2475081678	0.1736214416	467.3661807700	22.3414629331
0.0005	0.006999999999999999	0.794	0.1985	424.4416825543	14.2043066008	12.6359679411	1.1741568305	7.1895269469	0.2586493332	3.2554434352	0.0673849108	447.5226208775	15.7044976753
0.008	0.006999999999999999	0.7879999999999999	0.19699999999999998	431.7900373480	13.1815929718	13.3506452673	1.4945469262	6.7947079294	0.3477068503	3.1245115237	0.1779793182	455.0599020684	15.2018260665
0.008	0.0075	0.7876	0.1969	443.7303074395	22.1216061394	13.9062023236	1.1290254506	6.6685047831	0.4182689210	3.0630132016	0.2236860398	467.3680277478	23.8925865508
0.008	0.008	0.7872	0.1968	444.2915952947	15.0812140075	14.0444096437	0.7856205509	6.7738670429	0.3393717236	3.1205438900	0.3054304921	468.2304158713	16.5116367741
0.008	0.0085	0.7868	0.1967	442.0061214706	12.3827363161	14.8972942899	0.7348790469	6.5538799071	0.8156018289	3.0160628697	0.1823673378	466.4733585373	14.1155845297
0.008	0.009000000000000001	0.7864	0.1966	441.5093494609	26.2792184168	15.1118793395	1.6199407437	6.5046722583	0.1928190505	2.9512581863	0.1336097328	466.0771592450	28.2255879438
0.008	0.0095	0.7859999999999999	0.1965	427.6642490332	15.1547075463	15.2082607601	1.9672744100	6.4276767607	0.3757072893	2.9968859736	0.1429694527	452.2970725276	17.6406586983
0.008	0.01	0.7856	0.1964	431.0045569299	8.4211060368	17.2586390941	1.0513232521	6.0577510244	0.5722688208	2.9300974733	0.2387696617	457.2510445217	10.2834677714
0.0085	0.0	0.7932	0.1983	444.8561089422	14.1400888641	0.0000000000	0.0000000000	9.6713291871	0.5866585143	4.2976085487	0.2266302727	458.8250466780	14.9533776511
0.0085	0.0005	0.7928	0.1982	454.3302608425	4.5327650280	1.1502122361	0.0738685247	9.7199579224	0.2453664683	4.1898211670	0.1108415435	469.3902521680	4.9628415645
0.0085	0.001	0.7924	0.1981	443.3706316013	13.2314724608	2.7305038301	0.5920831165	9.2342494830	0.6060359115	4.0588892555	0.1875776657	459.3942741699	14.6171691545
0.0005	0.0075	0.7936	0.1984	411.4191591558	17.1216970848	13.0442250905	1.3211425434	7.2624700498	0.3327015519	3.2686688808	0.1788909578	434.9945231769	18.9544321379
0.0085	0.0015	0.792	0.198	437.1158203876	10.7503398074	3.3015182841	0.2535772337	8.8718496224	0.3401135378	3.9663111363	0.1035983859	453.2554994304	11.4476289648
0.0085	0.002	0.7916	0.1979	443.8222425193	13.3349133571	4.5472026821	0.1169237376	8.7265423301	0.4928373414	3.9213446213	0.2296053153	461.0173321528	14.1742797514
0.0085	0.0025	0.7912	0.1978	446.7093266019	6.5631389582	5.8956333115	0.7537836757	8.5818139513	0.7178471566	3.9220058935	0.3584656942	465.1087797582	8.3932354847
0.0085	0.003	0.7908	0.1977	453.7899406371	10.3854300760	6.5448440124	0.4397128370	8.7699608438	0.3134569448	3.6779964222	0.1165491221	472.7827419155	11.2551489799
0.0085	0.0035	0.7904	0.1976	444.2657889566	16.9935839046	7.8960024178	0.7603795014	7.9426934303	0.5279488128	3.6257559120	0.1987604519	463.7302407167	18.4806726707
0.0085	0.004	0.79	0.1975	437.0867882572	17.6586392279	8.1569596603	0.4713574571	7.9542717006	0.4045110291	3.5979824763	0.2298109081	456.7960020944	18.7643186222
0.0085	0.0045	0.7896	0.1974	454.1286488255	5.6079672663	9.0480331713	0.5100090240	7.5912929265	0.3758321523	3.4227453220	0.1192785628	474.1907202453	6.6130870054
0.0085	0.005	0.7892	0.1973	445.6028798529	16.3636210310	10.4610211673	1.5316947663	7.5976609752	0.4619047874	3.3460377375	0.2639130960	467.0075997329	18.6211336807
0.0085	0.0055	0.7888	0.1972	442.6141833137	26.0584095916	10.8510931431	1.1054192561	7.5849248779	0.5005322544	3.5616125009	0.2069010961	464.6118138356	27.8712621982
0.0085	0.006	0.7884	0.1971	451.7770462599	25.7070479979	11.1811540456	0.2808181819	7.2786796283	0.2726824002	3.3017324948	0.1667979861	473.5386124286	26.4273465661
0.0005	0.008	0.7932	0.1983	404.4288673043	28.7357453824	14.0844170258	2.3038469206	7.1912636874	0.4858543533	3.2210572766	0.1886376976	428.9256052941	31.7140843539
0.0085	0.0065	0.7879999999999999	0.19699999999999998	448.3560935563	16.4739717448	11.5912297124	0.1704562983	7.0569557519	0.4599357669	3.2203960043	0.2760287058	470.2246750249	17.3803925158
0.0085	0.006999999999999999	0.7876	0.1969	434.3174455924	21.4505013629	12.8932881489	0.6166624308	6.9255423839	0.4230206265	3.2316376331	0.3011396500	457.3679137583	22.7913240702
0.0085	0.0075	0.7872	0.1968	442.4222486736	7.4849544992	13.3597378541	2.0492407394	6.9458043569	0.3534616665	3.0649970185	0.1971434448	465.7927879031	10.0848003499
0.0085	0.008	0.7868	0.1967	442.8012792655	25.4682961725	13.6061469577	1.2565731324	6.6401380208	0.5686569364	2.9988697905	0.1953161461	466.0464340345	27.4888423874
0.0085	0.0085	0.7864	0.1966	448.5270605467	10.1381555167	15.6056068053	1.9543148530	6.4971463826	0.3749751141	3.0180466866	0.1334656509	473.6478604212	12.6009111347
0.0085	0.009000000000000001	0.7859999999999999	0.1965	451.0883396100	17.3841396318	14.5299537813	1.3078035535	6.4815157176	0.3073458341	3.0709484690	0.1397398354	475.1707575779	19.1390288548
0.0085	0.0095	0.7856	0.1964	435.0448617495	14.0805939792	17.1768058125	1.4954184816	6.1260628192	0.2231514492	2.8057782847	0.1132765399	461.1535086659	15.9124404499
0.0085	0.01	0.7852	0.1963	436.7561445494	22.9468972794	17.8542035325	1.6283744183	5.8701830455	0.3770856180	2.7621343142	0.1745358002	463.2426654416	25.1268931159
0.009000000000000001	0.0	0.7928	0.1982	454.4399377797	31.0713150876	0.0000000000	0.0000000000	9.8258990957	0.3815492453	4.4946676881	0.2641317179	468.7605045635	31.7169960508
0.009000000000000001	0.0005	0.7924	0.1981	445.8319111042	17.8070237426	1.1783992554	0.2056131254	9.6001228247	0.1701099711	4.2056917017	0.2955524628	460.8161248860	18.4782993019
0.0005	0.0085	0.7928	0.1982	402.1014581806	15.6631777590	14.1371540295	0.8766989063	7.1165838440	0.7043414991	3.2276699994	0.1302823872	426.5828660535	17.3745005516
0.009000000000000001	0.001	0.792	0.198	447.6641611142	6.0083323160	2.3340670436	0.2512319755	9.3685574186	0.6804300336	4.0688083397	0.1854677191	463.4355939161	7.1254620442
0.009000000000000001	0.0015	0.7916	0.1979	455.0302577653	29.4962607034	3.6015736501	0.3013146642	9.0947313259	0.2037578208	4.0628568892	0.1510482537	471.7894196305	30.1523814421
0.009000000000000001	0.002	0.7912	0.1978	447.5560970731	35.4098766044	4.7154155388	0.4659593695	8.9546342551	0.4685209706	3.8869584627	0.2263290719	465.1131053297	36.5706860164
0.009000000000000001	0.0025	0.7908	0.1977	441.1254801806	14.8630821408	6.2156923685	0.4774222887	8.6703877191	0.6229991721	4.0033423840	0.3238587321	460.0149026522	16.2873623337
0.009000000000000001	0.003	0.7904	0.1976	445.9383622491	18.2744209875	6.6094013790	1.0596262120	8.2610958638	0.6182839708	3.7580103681	0.1380523681	464.5668698600	20.0903835384
0.009000000000000001	0.0035	0.79	0.1975	447.1060990513	13.2557754623	6.6866883672	0.3707456991	7.9206947168	0.2282006291	3.5834344861	0.1937155356	465.2969166214	14.0484373261
0.009000000000000001	0.004	0.7896	0.1974	439.6948413084	6.4263465791	8.4897483389	1.4683061047	7.7180749864	0.4982505192	3.5040818125	0.1471178500	459.4067464462	8.5400210530
0.009000000000000001	0.0045	0.7892	0.1973	427.9384413762	11.7620083264	9.4080996105	0.4440534938	7.8454359598	0.6120142699	3.5814506693	0.1150233663	448.7734276158	12.9330994564
0.009000000000000001	0.005	0.7888	0.1972	439.4883906030	7.4711633204	10.3546379012	0.8206854248	7.4870884938	0.4360352617	3.3169417572	0.2140888794	460.6470587552	8.9419728863
0.009000000000000001	0.0055	0.7884	0.1971	449.9689896919	13.3295599462	11.1429651809	1.8274244761	7.3006783418	0.5488564214	3.3103290344	0.1365747398	471.7229622490	15.8424155835
0.0005	0.009000000000000001	0.7924	0.1981	416.8433288597	15.7164241004	15.8320122178	0.9200799368	6.7269750481	0.3859230460	2.9479518249	0.2477292245	442.3502679505	17.2701563077
0.009000000000000001	0.006	0.7879999999999999	0.19699999999999998	450.2060854238	21.4561903997	12.4986698797	0.5550024442	7.2225250173	0.5485265893	3.2488307123	0.2051692495	473.1761110331	22.7648886827
0.009000000000000001	0.0065	0.7876	0.1969	444.8351412924	17.1919457816	11.0975022466	0.9576354598	7.0395883464	0.3381964992	3.2164283706	0.1635041680	466.1886602560	18.6512819086
0.009000000000000001	0.006999999999999999	0.7872	0.1968	447.9528695224	10.3722821127	12.6223290608	0.8877941453	6.7379744049	0.1433275760	3.0954155434	0.1435676794	470.4085885315	11.5469715134
0.009000000000000001	0.0075	0.7868	0.1967	448.8722203197	24.6964612762	14.0607763000	1.0455352077	6.7101865562	0.4047330084	3.1198826177	0.2891990986	472.7630657936	26.4359285909
0.009000000000000001	0.008	0.7864	0.1966	452.7818805523	20.3159628945	14.0180411418	0.7255998245	6.7304485292	0.6102352601	3.1205438900	0.1383561141	476.6509141133	21.7901540932
0.009000000000000001	0.0085	0.7859999999999999	0.1965	432.1755195244	14.5440202580	14.4499390171	0.7249386690	6.5689316585	0.3847506435	2.9783703498	0.1545397705	456.1727605498	15.8082493410
0.009000000000000001	0.009000000000000001	0.7856	0.1964	437.1738846485	22.3105956631	15.4192087749	2.0184936619	6.3738378038	0.3745530180	2.9744027161	0.2745864965	461.9413339433	24.9782288395
0.009000000000000001	0.0095	0.7852	0.1963	437.8513010254	20.9573728473	17.0931540135	0.7627027480	6.2835272954	0.2983152073	2.9638223596	0.1947601231	464.1918046939	22.2131509257
0.009000000000000001	0.01	0.7848	0.1962	441.2932213787	13.4215351053	16.6048820998	0.8887435047	6.1480615328	0.3011463369	2.8480997106	0.1527868136	466.8942647219	14.7642117605
0.0095	0.0	0.7924	0.1981	446.2722317492	31.3373856700	0.0000000000	0.0000000000	9.8542658580	0.3413646393	4.2896732813	0.2436714328	460.4161708885	31.9224217421
0.0	0.002	0.7984	0.1996	0.0000000000	0.0000000000	2.4286299468	0.3341522574	11.9094088374	0.6016089752	4.6242770550	0.1869705713	18.9623158392	1.1227318039
0.0005	0.0095	0.792	0.198	410.5256146967	21.2517917240	15.3355569760	1.2041057036	6.9324893461	0.1960799818	3.0570617511	0.2276390806	435.8507227699	22.8796164900
0.0095	0.0005	0.792	0.198	446.7964229932	8.4546286207	1.1647603751	0.1755976041	9.5462838678	0.2664008786	4.2533033059	0.0402453591	461.7607705420	8.9368724625
0.0095	0.001	0.7916	0.1979	432.3335833456	20.8660457212	2.3486151826	0.1385657731	9.0055786445	0.3944674383	4.1184037607	0.1663254250	447.8061809334	21.5654043576
0.0095	0.0015	0.7912	0.1978	442.8577306302	2.6109714885	3.5197403684	0.4323866841	8.8075902222	0.5129369762	3.9577145967	0.1132302069	459.1427758175	3.6695253557
0.0095	0.002	0.7908	0.1977	447.0077123870	8.5997068864	4.2162325209	0.4082804371	8.8533243900	0.1945907365	3.9596984135	0.2148310705	464.0369677114	9.4174091305
0.0095	0.0025	0.7904	0.1976	443.8770809879	25.9434631691	6.3102552717	0.4232499070	8.4098766372	0.3518841884	3.8657977497	0.1235995551	462.4630106465	26.8421968196
0.0095	0.003	0.79	0.1975	447.6480321528	7.5496330946	6.8694493628	1.1154643833	8.1099994363	0.5309037804	3.7308982046	0.1702747231	466.3583791565	9.3662759814
0.0095	0.0035	0.7896	0.1974	440.1206458882	20.1466426953	7.6195877777	0.6207247392	7.9421145168	0.4412126226	3.7077536748	0.2782880150	459.3901018575	21.4868680721
0.0095	0.004	0.7892	0.1973	442.3287006977	3.8956567208	8.6334112111	0.9336807267	7.7794398190	0.3490152388	3.6039339268	0.1770432267	462.3454856546	5.3553959130
0.0095	0.0045	0.7888	0.1972	440.5399988834	18.8685615212	9.0071165305	0.7151514641	7.6671305970	0.3921668003	3.5067269016	0.2392161042	460.7209729125	20.2150958898
0.0095	0.005	0.7884	0.1971	447.8931923654	17.0709676745	9.6063180037	0.5555563123	7.5119817749	0.3320643079	3.3612470000	0.1971700600	468.3727391440	18.1557583547
0.0005	0.01	0.7916	0.1979	406.2562786258	18.6944611983	15.7910955770	0.9883202738	6.7397111455	0.2891926526	3.0987219048	0.2673503465	431.8858072531	20.2393244712
0.0095	0.0055	0.7879999999999999	0.19699999999999998	453.4286519027	21.6649108082	10.8610949886	0.5796194276	7.3869364556	0.6758973344	3.2944584997	0.2518605470	474.9711418466	23.1722881172
0.0095	0.006	0.7876	0.1969	444.0061126787	25.8557563604	11.0765892969	0.5771493985	7.3290451041	0.6727562904	3.3731499010	0.2617636110	465.7848969807	27.3674256603
0.0095	0.0065	0.7872	0.1968	435.0722809838	16.3603152542	13.4597563094	1.2764592997	6.8572305891	0.4767098836	3.1635265882	0.1527181094	458.5527944705	18.2662025469
0.0095	0.006999999999999999	0.7868	0.1967	441.7819289078	28.7464544805	12.9751214305	1.7833805890	6.8340740485	0.4511812909	3.2151058261	0.3060940742	464.8062302129	31.2871104346
0.0095	0.0075	0.7864	0.1966	440.1835488374	5.0421929633	14.0516837132	0.5925800062	6.7617098591	0.3429005959	3.1873323903	0.1001123428	464.1842748000	6.0777859082
0.0095	0.008	0.7859999999999999	0.1965	446.7367458362	13.1834566468	13.1706120477	0.1261217510	6.6123501721	0.4852607653	3.0802062809	0.2853326673	469.5999143369	14.0801718304
0.0095	0.0085	0.7856	0.1964	447.2480339112	12.4996224672	14.6072407695	1.0325912494	6.5839834099	0.3219841823	3.0689646521	0.2201709011	471.5082227427	14.0743688000
0.0095	0.009000000000000001	0.7852	0.1963	437.4480769915	15.3586450611	17.2149946772	1.6443822019	6.6279808370	0.2579746714	3.0835126423	0.1702747231	464.3745651480	17.4312766575
0.0095	0.0095	0.7848	0.1962	449.7544745059	13.6984452870	17.3359260823	1.8795008248	6.1515350139	0.3378276592	2.8361968095	0.1159321771	476.0781324116	16.0317059481
0.0095	0.01	0.7844	0.1961	436.5384035711	11.4755944871	16.1666194138	0.8756873971	6.3767323714	0.3736571711	2.9043078544	0.1687786578	461.9860632107	12.8937177131
0.001	0.0	0.7992	0.1998	423.1965267377	8.4976859118	0.0000000000	0.0000000000	9.8924741500	0.4124302750	4.3359623409	0.4007244545	437.4249632286	9.3108406413
0.01	0.0	0.792	0.198	449.2512509116	13.3816136087	0.0000000000	0.0000000000	9.9596281178	0.5432837318	4.3445588805	0.3615412079	463.5554379099	14.2864385484
0.01	0.0005	0.7916	0.1979	439.7932279726	15.8298688549	1.2511399501	0.1405562179	9.5590199651	0.5305400473	4.2037078849	0.3114753892	454.8070957727	16.8124405093
0.01	0.001	0.7912	0.1978	446.7673908628	21.7645822921	2.6968612588	0.3254282435	9.2695632075	0.6910549581	4.1170812162	0.3513938925	462.8508965453	23.1324593862
0.01	0.0015	0.7908	0.1977	442.2383785141	11.7924015230	3.8179772170	0.2641173459	8.8811122387	0.4566655339	3.9570533244	0.2370787934	458.8945212942	12.7502631962
0.01	0.002	0.7904	0.1976	441.3609630164	10.7021121883	4.4635508831	0.4790818347	8.7722764978	0.4204618214	3.9788753096	0.1778121691	458.5756657069	11.7794680135
0.01	0.0025	0.79	0.1975	438.3142022163	7.3529555592	5.6146723780	0.3472844479	8.4434536211	0.3848447064	3.8492659427	0.1707261088	456.2215941581	8.2558108223
0.01	0.003	0.7896	0.1974	456.7237987076	26.3292398056	6.6866883672	0.3518443420	8.4677679887	0.2725840583	3.7917352543	0.1236702925	475.6699903178	27.0773384984
0.01	0.0035	0.7892	0.1973	437.3787224577	12.9864058873	7.2940731686	0.2623081295	8.1534179499	0.3193252526	3.6674160657	0.1590576348	456.4936296419	13.7270969042
0.01	0.004	0.7888	0.1972	440.3416126587	28.8097972849	8.2242448030	0.5546030782	8.0827905011	0.4745763375	3.5523546889	0.2680755739	460.2010026517	30.1070522745
0.01	0.0045	0.7884	0.1971	440.6432242361	5.5760597699	8.9416499052	0.7591171997	7.7146015053	0.5376283512	3.5080494462	0.1840666566	460.8075250928	7.0568719774
0.001	0.0005	0.7988	0.1997	428.3029559029	16.4450447052	1.1993122051	0.1545632789	9.4270276837	0.2788512890	4.2665287515	0.1467130579	443.1958245432	17.0251723310
0.01	0.005	0.7879999999999999	0.19699999999999998	451.6512403613	15.7891872029	10.7974468807	1.4754105596	7.2925735526	0.6347976100	3.3705048119	0.2636677588	473.1117656065	18.1630631313
0.01	0.0055	0.7876	0.1969	443.8851454686	19.1801279125	10.5955914527	0.6358208749	7.4679843478	0.4418138086	3.3440539207	0.1216165840	465.2927751898	20.3793791800
0.01	0.006	0.7872	0.1968	447.6012581649	22.1587027516	11.8230906770	0.9489559624	7.2485761255	0.5414794462	3.2911521383	0.2482582069	469.9640771057	23.8973963671
0.01	0.0065	0.7868	0.1967	444.0399834976	10.1151885835	11.5830463842	0.6408409798	7.0384305194	0.4116494398	3.1463335089	0.1308985096	465.8077939101	11.2985775127
0.01	0.006999999999999999	0.7864	0.1966	439.9496788978	8.7004228268	13.3024545570	1.4497131048	6.8265481728	0.4748869593	3.1807196675	0.2510048816	463.2594012951	10.8760277725
0.01	0.0075	0.7859999999999999	0.1965	432.9513225656	14.6125235265	13.4197489273	1.0537896274	6.9301736920	0.2414950757	3.0735935581	0.2719622442	456.3748387430	16.1797704738
0.01	0.008	0.7856	0.1964	441.8803155721	12.3752238991	14.1889817746	0.8072660581	6.8827027838	0.2775260915	3.2038641973	0.1126106115	466.1558643278	13.5726266602
0.01	0.0085	0.7852	0.1963	445.5899766838	6.1424506103	15.6537975156	1.3380803541	6.4357815499	0.2989481591	2.9208396614	0.2451028699	470.6003954107	8.0245819934
0.01	0.009000000000000001	0.7848	0.1962	442.5754738065	14.8540031913	14.7172610704	1.2377198472	6.3802058525	0.3366749181	2.9605159982	0.2818478681	466.6334567276	16.7102458247
0.01	0.0095	0.7844	0.1961	431.5287481740	15.7033853893	15.6401586353	0.8873433096	6.2777381603	0.1123987090	2.9049691267	0.2854552434	456.3516140963	16.9885826513
0.001	0.001	0.7984	0.1996	410.7304525059	3.2869921022	2.2231374841	0.2107441169	9.2070405478	0.2612279483	4.1765957214	0.1033278936	426.3372262592	3.8622920610
0.01	0.01	0.784	0.196	444.1448217464	23.9297641583	15.4564883810	1.2873433324	6.3501023497	0.2307360747	2.8249551808	0.2564713657	468.7763676579	25.7043149311
0.001	0.0015	0.7979999999999999	0.1995	427.5626365766	14.3949764774	3.3806237897	0.2824035106	8.9048476928	0.3976693425	4.0126001959	0.2806974258	443.8607082550	15.3557467563
0.001	0.002	0.7976	0.1994	414.7062414801	17.0857199056	4.7099599867	0.4283370879	9.0293140986	0.5510648530	3.9716013145	0.1566754857	432.4171168799	18.2217973322
0.001	0.0025	0.7972	0.1993	428.7997279126	26.2297589974	5.5755742545	0.4121901389	8.9274253199	0.5195715742	3.8386855862	0.2452598179	447.1414130732	27.4067805284
0.001	0.003	0.7968	0.1992	430.0206902872	16.5205271996	6.0947609635	0.4615094704	8.3548798533	0.4893185798	3.7375109274	0.1511755790	448.2078420314	17.6225308288
0.001	0.0035	0.7964	0.1991	427.1884446732	12.5624735018	7.8496302249	0.6216191403	8.1308403228	0.3545106794	3.6674160657	0.3085357852	446.8363312866	13.8471391067
0.0	0.0025	0.7979999999999999	0.1995	0.0000000000	0.0000000000	2.9187203779	0.1848279362	11.8659903237	0.5546535315	4.5111994951	0.2213277433	19.2959101967	.9608092110
0.001	0.004	0.7959999999999999	0.19899999999999998	421.9545967133	12.5445524618	8.3597243470	1.1282636329	8.0752646254	0.3990457202	3.6515455310	0.2761744125	442.0411312167	14.3480362274
0.001	0.0045	0.7956	0.1989	422.3610465395	11.0387441058	9.1462331093	0.7749828920	7.7238641215	0.4552719580	3.5404517879	0.1679891915	442.7715955582	12.4369881473
0.001	0.005	0.7952	0.1988	442.1964432146	9.1097687347	10.0764047437	0.6569002280	7.7099701972	0.4084127149	3.4577927529	0.2595828526	463.4406109084	10.4346645302
0.001	0.0055	0.7948	0.1987	430.2077862390	14.1558041735	10.4764785650	1.0650458685	7.6856558295	0.5426541495	3.4068747873	0.1102243897	451.7767954208	15.8737285812
0.001	0.006	0.7944	0.1986	421.4562118074	11.7882181565	10.9983930500	1.2486926022	7.4326706233	0.5444668531	3.3242157523	0.2909177193	443.2114912330	13.8722953311
0.001	0.0065	0.794	0.1985	417.1352630602	6.2687444598	11.8903758197	0.8326665172	7.4077773422	0.3294501143	3.3486828267	0.2275161072	439.7820990488	7.6583771985
0.001	0.006999999999999999	0.7936	0.1984	433.1174508675	16.6663872263	12.9041992531	1.5169596222	7.2995205148	0.4632523682	3.3361186533	0.2695526214	456.6572892887	18.9161518381
0.001	0.0075	0.7932	0.1983	421.4045991311	13.7447166588	13.2406249664	0.5857094113	6.9070171514	0.3172403807	3.2038641973	0.1237127156	444.7561054462	14.7713791664
0.001	0.008	0.7928	0.1982	422.2013698220	11.3977945903	13.9580300687	0.7815055915	6.7738670429	0.2376621545	3.1086409890	0.2507050576	446.0419079226	12.6676673939
0.001	0.0085	0.7924	0.1981	417.5288097173	9.6186039771	16.3702933591	1.4304855726	6.7657622537	0.3064328739	3.1185600732	0.1614046299	443.7834254033	11.5169270535
0.0	0.003	0.7976	0.1994	0.0000000000	0.0000000000	3.3597108399	0.6836270960	11.9175136266	0.8835927229	4.4239115542	0.3244954108	19.7011360207	1.8917152297
0.001	0.009000000000000001	0.792	0.198	415.6659146807	11.7851767821	15.7247196930	1.6057147959	6.5631425233	0.6665967288	3.0239981371	0.2606654471	440.9777750341	14.3181537539
0.001	0.0095	0.7916	0.1979	412.1159302864	21.4091232696	15.6528882569	1.3792827881	6.8045494592	0.4363548861	3.0960768156	0.2540043151	437.6694448181	23.4787652589
0.001	0.01	0.7912	0.1978	425.0207122670	15.0593630712	16.8131023386	0.7827951602	6.3385240794	0.3509266579	2.9499356417	0.0977610053	451.1222743267	16.2908458946
0.0015	0.0	0.7988	0.1997	423.1449140613	20.1004534077	0.0000000000	0.0000000000	10.0406760099	0.7013832901	4.4821035148	0.3975253038	437.6676935860	21.1993620016
0.0015	0.0005	0.7984	0.1996	406.8062762081	10.7194363402	1.1102048540	0.1640097013	9.7448512036	0.3460450393	4.3901866679	0.1843230501	422.0515189336	11.4138141309
0.0015	0.001	0.7979999999999999	0.1995	433.6900289957	5.2403529102	2.4431780858	0.1978426551	9.2464066669	0.5418902635	4.0906303250	0.2835123446	449.4702440734	6.2635981734
0.0015	0.0015	0.7976	0.1994	430.5271396738	9.8613720150	3.7306883833	0.4576236722	8.9801064498	0.1081561673	3.9425053342	0.2699611182	447.1804398411	10.6971129727
0.0015	0.002	0.7972	0.1993	427.6303782143	14.4219634882	4.3562583583	0.5310070719	8.6090228865	0.5426912039	3.8902648241	0.2239986034	444.4859242832	15.7196603674
0.0015	0.0025	0.7968	0.1992	430.6158489613	6.3359241044	5.6837760380	0.6735735312	8.5725513350	0.3567836058	3.9127480816	0.1824728107	448.7849244159	7.5487540521
0.0015	0.003	0.7964	0.1991	424.3255540326	12.8554423174	6.6021273095	0.5263154969	8.4272440427	0.2555783517	3.8479433982	0.2286281370	443.2028687830	13.8659643030
0.0	0.0035	0.7972	0.1993	0.0000000000	0.0000000000	3.8325253560	0.7087786635	11.8978305671	0.6035000554	4.4411046334	0.1378494990	20.1714605565	1.4501282179
0.0015	0.0035	0.7959999999999999	0.19899999999999998	422.0287899355	17.0156747750	7.5341174613	0.7542222688	8.1389451120	0.5851942337	3.7513976453	0.1306979193	441.4532501541	18.4857891968
0.0015	0.004	0.7956	0.1989	438.1996865907	17.0024867344	8.1487763322	0.3121605705	7.9635343169	0.3019998222	3.7103987639	0.2362288207	458.0223960037	17.8528759478
0.0015	0.0045	0.7952	0.1988	434.3142198001	13.0583497698	9.3699107457	1.1498581817	7.9073797059	0.5218885273	3.5642575900	0.2070954448	455.1557678417	14.9371919236
0.0015	0.005	0.7948	0.1987	431.0787501522	36.0498501494	10.2055194769	1.0536954772	7.7007075809	0.7666231489	3.3996007922	0.2361177291	452.3845780022	38.1062865046
0.0015	0.0055	0.7944	0.1986	432.3190672804	12.3309950704	9.8727307983	0.8064996395	7.6561312403	0.5207133184	3.3605857277	0.2801984743	453.2085150467	13.9384065026
0.0015	0.006	0.794	0.1985	428.1803757966	23.4460439632	11.4584779444	0.6581073409	7.5224022182	0.4647691343	3.3566180940	0.1921744170	450.5178740532	24.7610948554
0.0015	0.0065	0.7936	0.1984	416.7626840529	14.3346180117	11.3711891107	0.9202919737	7.4112508233	0.3966398394	3.4247291389	0.1605898065	438.9698531258	15.8121396313
0.0015	0.006999999999999999	0.7932	0.1983	422.1062089500	12.6745175499	12.8841955620	1.3730348070	7.2445237309	0.4919252662	3.3070226730	0.2473688703	445.5419509159	14.7868464934
0.0015	0.0075	0.7928	0.1982	430.4787527897	5.2778397820	13.7279876214	1.9983396033	6.7784983510	0.2456504068	2.9982085182	0.2100057509	453.9834472803	7.7318355430
0.0015	0.008	0.7924	0.1981	423.1158819309	29.2612621527	13.8007283162	0.9062823560	6.8855973513	0.4432134047	3.0782224641	0.3966531407	446.8804300625	31.0074110541
0.0	0.004	0.7968	0.1992	0.0000000000	0.0000000000	4.4780990221	0.5057309555	11.5921642310	0.4541634640	4.4325080938	0.3614347570	20.5027713469	1.3213291765
0.0015	0.0085	0.792	0.198	424.4013601509	12.7726384527	15.0855108377	1.5851631110	6.7894977078	0.2551058455	3.0451588501	0.1492191341	449.3215275465	14.7621265433
0.0015	0.009000000000000001	0.7916	0.1979	431.5400384470	22.3701412013	14.9918571931	1.2687283639	6.5816677558	0.6983568852	2.9380327407	0.3658838110	456.0515961366	24.7031102614
0.0015	0.0095	0.7912	0.1978	434.4819609982	8.2608440019	15.9684010205	1.1886289155	6.6331910587	0.4995403095	3.0061437855	0.2167682407	460.0896968629	10.1657814676
0.0015	0.01	0.7908	0.1977	432.2739061886	27.9128187335	16.4639470037	1.7672358906	6.5521431665	0.6358842552	2.9287749288	0.1810195878	458.2187712876	30.4969584671
0.002	0.0	0.7984	0.1996	419.1368671645	16.1483380183	0.0000000000	0.0000000000	9.7211157494	0.2875190162	4.3048825437	0.2438651674	433.1628654576	16.6797222019
0.002	0.0005	0.7979999999999999	0.1995	436.9513049818	11.1603340837	1.2775084520	0.2432330714	9.7014326899	0.1486624659	4.2790929248	0.3366492950	452.2093390485	11.8888789160
0.002	0.001	0.7976	0.1994	424.5981334795	21.6061596545	2.3595262868	0.0756380816	9.3118238941	0.4968278826	4.2142882414	0.2302747199	440.4837719018	22.4089003386
0.002	0.0015	0.7972	0.1993	426.8207043543	10.6874494812	3.3224312339	0.2098320047	9.0576808609	0.3763276276	4.0569054387	0.2662226683	443.2577218878	11.5398317818
0.002	0.002	0.7968	0.1992	433.2884178579	26.9460528852	4.2080491927	0.1692882423	8.6182855027	0.6083452841	4.0099551068	0.0823171113	450.1247076601	27.8060035229
0.002	0.0025	0.7964	0.1991	417.0078442655	9.1667651762	5.7065075051	0.6879766305	8.6200222433	0.6246688755	3.9319249777	0.2579945136	435.2662989916	10.7374051958
0.0	0.0045	0.7964	0.1991	0.0000000000	0.0000000000	4.8954487584	0.7236328259	11.4370154089	0.9506556688	4.3756386777	0.4721798961	20.7081028450	2.1464683908
0.002	0.003	0.7959999999999999	0.19899999999999998	436.6819513271	16.8949816233	6.2584275267	0.4765972875	8.5968657027	0.5159155644	3.7990092494	0.3503370364	455.3362538059	18.2378315116
0.002	0.0035	0.7956	0.1989	427.4336048858	16.9364570055	7.5723063261	1.1726913392	8.2205719177	0.6310210428	3.7626392740	0.2508306089	446.9891224036	18.9909999964
0.002	0.004	0.7952	0.1988	433.2158375318	12.4447411875	8.1824189035	0.7772412165	8.1244722742	0.2610996224	3.5933535703	0.1674155453	453.1160822798	13.6504975717
0.002	0.0045	0.7948	0.1987	426.4045771513	18.8640807220	8.8961869710	0.8460386999	7.8986960032	0.5759465063	3.6680773380	0.2874702035	446.8675374635	20.5735361317
0.002	0.005	0.7944	0.1986	439.9803239244	17.7435213355	9.7718030843	0.5171628086	7.8848020788	0.3860446047	3.4472123964	0.1934987100	461.0841414839	18.8402274588
0.002	0.0055	0.794	0.1985	438.5367818830	11.4820008492	10.5764970203	0.9004985129	7.5820303103	0.3855164141	3.4081973319	0.1096516263	460.1035065455	12.8776674025
0.002	0.006	0.7936	0.1984	430.2174636158	7.1778075064	11.9149258042	1.1249466624	7.3232559689	0.6599106236	3.3784400793	0.1826548476	452.8340854682	9.1453196400
0.002	0.0065	0.7932	0.1983	437.7190435423	18.4140604534	12.1004145758	0.7470233845	7.2769428877	0.4131674570	3.3169417572	0.1485965774	460.4133427630	19.7228478723
0.002	0.006999999999999999	0.7928	0.1982	430.2142378235	7.2696819913	13.2060731364	1.3215429852	7.0696918492	0.2391017946	3.2640399748	0.0965910349	453.7540427839	8.9269178060
0.002	0.0075	0.7924	0.1981	424.3352314094	5.4290611011	13.6070562164	1.3759340334	7.2138413145	0.5028942770	3.3149579404	0.1514068051	448.4710868807	7.4592962166
