# Supplementary material for: Multipressure Sampling for Improving the Performance of MOF-based Electronic Noses
Source: ACS Sens. 2024 Jul 12;9(7):3531–9. doi: 10.1021/acssensors.4c00199 (PMC11287752; doi:10.1021/acssensors.4c00199)
Supplement: Supplementary file 2 — se4c00199_si_002.zip [file se4c00199_si_002.zip › Multiplex_Adsorption_Data/Benzene_1bar/ZIF-8_v2_EQeq.csv]

benzene_comp	CO2_comp	N2_comp	O2_comp	benzene_mass	benzene_error	CO2_mass	CO2_error	N2_mass	N2_error	O2_mass	O2_error	total_mass	total_error
0.0	0.0	0.8	0.2	0.0000000000	0.0000000000	0.0000000000	0.0000000000	8.2739056130	0.3082830194	2.6809089508	0.1139314979	10.9548145638	.4222145173
0.0	0.0005	0.7996	0.1999	0.0000000000	0.0000000000	0.0877975174	0.0500825765	8.1044119628	0.4786900070	2.6630420825	0.1868652780	10.8552515627	.7156378615
0.0	0.005	0.7959999999999999	0.19899999999999998	0.0000000000	0.0000000000	0.9440246828	0.1177051207	8.1959539191	0.1294309232	2.7301160636	0.1094582251	11.8700946655	.3565942690
0.002	0.008	0.792	0.198	291.8624389341	5.3345319028	0.3326639880	0.2003108730	0.4510428603	0.1399630715	0.3060799578	0.0631740115	292.9522257402	5.7379798588
0.002	0.0085	0.7916	0.1979	303.5529677470	17.2630738030	0.3922696421	0.2594776861	0.4759156047	0.3534260847	0.3087160531	0.2089291234	304.7298690469	18.0849066972
0.002	0.009000000000000001	0.7912	0.1978	289.0719717168	10.4978080579	0.5018151684	0.3014740984	0.6805388012	0.3352946791	0.4121095700	0.1761356333	290.6664352564	11.3107124687
0.002	0.0095	0.7908	0.1977	295.3544521850	13.1568828317	0.4583191506	0.1868231672	0.5951509260	0.3139963711	0.3511864779	0.1579855382	296.7591087395	13.8156879082
0.002	0.01	0.7904	0.1976	297.9706045018	3.6095710868	0.3544119969	0.1466330912	0.4256572758	0.1698964222	0.2814764014	0.0796212640	299.0321501759	4.0057218642
0.0025	0.0	0.7979999999999999	0.1995	294.8772294248	14.1485138611	0.0000000000	0.0000000000	0.6518197560	0.4537855340	0.3825267224	0.2086497162	295.9115759032	14.8109491113
0.0025	0.0005	0.7976	0.1994	302.0548597710	26.3518782349	0.0217480089	0.0186134281	0.6072026681	0.4346470295	0.3523580758	0.2399674523	303.0361685238	27.0451061448
0.0025	0.001	0.7972	0.1993	292.7118668709	11.7849223018	0.0575919495	0.0194986501	0.6964368440	0.4686230499	0.3921924052	0.2291844392	293.8580880696	12.5022284410
0.0025	0.0015	0.7968	0.1992	303.1136084694	11.1999259097	0.0922276674	0.0369469511	0.6097668686	0.2529586025	0.3795977275	0.1229256935	304.1952007329	11.6127571568
0.0025	0.002	0.7964	0.1991	298.3135190600	7.6761134280	0.1268633853	0.0688675172	0.7056679656	0.3139637028	0.4065444798	0.1169780538	299.5525948907	8.1759227018
0.0	0.0055	0.7956	0.1989	0.0000000000	0.0000000000	1.0580003590	0.0546660513	8.3467289059	0.3268622440	2.7225006771	0.1431316783	12.1272299420	.5246599736
0.0025	0.0025	0.7959999999999999	0.19899999999999998	291.0637337756	7.1378916072	0.1075318218	0.0492333255	0.6233571310	0.2480015358	0.3968787969	0.1098587826	292.1915015253	7.5449852511
0.0025	0.003	0.7956	0.1989	292.2210704095	6.7032532916	0.1868717802	0.0400641179	0.7236173688	0.1762902267	0.4378847243	0.0724830056	293.5694442828	6.9920906418
0.0025	0.0035	0.7952	0.1988	292.3032270224	9.8576922669	0.1667347349	0.0428043675	0.6338703528	0.1397957313	0.3995148923	0.1030306972	293.5033470024	10.1433230629
0.0025	0.004	0.7948	0.1987	294.1092436956	9.4961785539	0.1341127216	0.0580058766	0.3912969897	0.2167888562	0.2703462211	0.1132972146	294.9049996280	9.8842705013
0.0025	0.0045	0.7944	0.1986	292.7197253296	14.7878351167	0.2492966206	0.1193201073	0.6890006627	0.3104805239	0.4223610518	0.1721750749	294.0803836647	15.3898108228
0.0025	0.005	0.794	0.1985	301.1589954877	5.6629421172	0.1908991893	0.0519769867	0.4241187555	0.1409088230	0.2967071744	0.1010498965	302.0707206069	5.9568778234
0.0025	0.0055	0.7936	0.1984	302.9814434834	9.0633556330	0.1667347349	0.0734889046	0.3928355099	0.0694060432	0.2592160408	0.0591627951	303.8002297690	9.2654133759
0.0025	0.006	0.7932	0.1983	304.9682047049	17.0598164195	0.2476856570	0.1467878724	0.4400167983	0.1824975890	0.2841124967	0.1010057395	305.9400196569	17.4901076204
0.0025	0.0065	0.7928	0.1982	302.0684334722	8.1301900331	0.2996392338	0.0802415143	0.6774617606	0.0916621865	0.3907279078	0.1201159310	303.4362623744	8.4222096649
0.0025	0.006999999999999999	0.7924	0.1981	301.4926227766	6.5272934564	0.3346776926	0.0783597612	0.5266867738	0.1432412960	0.3192604344	0.0644378858	302.6732476774	6.8133323994
0.0	0.006	0.7952	0.1988	0.0000000000	0.0000000000	1.1333129084	0.1384257462	8.2515970690	0.4773023421	2.6844237446	0.0959709632	12.0693337220	.7116990515
0.0025	0.0075	0.792	0.198	296.2496020629	12.1390192930	0.4381821053	0.2308039225	0.6148952695	0.3778403101	0.3661243514	0.1238933645	297.6688037891	12.8715568901
0.0025	0.008	0.7916	0.1979	289.6827882736	5.5188181164	0.4265026190	0.3829843673	0.5820735036	0.3184856710	0.3667101504	0.1802376895	291.0580745466	6.4005258442
0.0025	0.0085	0.7912	0.1978	295.1086967516	15.4101747795	0.6073332857	0.2632410190	0.7428488722	0.3586604294	0.4226539513	0.2024746978	296.8815328608	16.2345509257
0.0025	0.009000000000000001	0.7908	0.1977	298.1999286126	10.9109308967	0.4768452322	0.2303508992	0.6297676321	0.3229117498	0.3880918125	0.1582199512	299.6946332894	11.6224134969
0.0025	0.0095	0.7904	0.1976	296.1724462873	6.3823208096	0.5445057044	0.4176607663	0.5238661533	0.2348762828	0.3283403183	0.1059211353	297.5691584633	7.1407789940
0.0025	0.01	0.79	0.1975	300.1845466182	12.6197832838	0.7897749159	0.5195788504	0.6407936941	0.2592679300	0.4056657814	0.1629637543	302.0207810096	13.5615938185
0.003	0.0	0.7976	0.1994	288.6547590043	7.9293255536	0.0000000000	0.0000000000	0.6674613788	0.3619234283	0.4085947762	0.1868138516	289.7308151593	8.4780628335
0.003	0.0005	0.7972	0.1993	293.1033609915	5.6691227894	0.0237617134	0.0078094359	0.5500209979	0.1571752392	0.3532367742	0.0382073873	294.0303804770	5.8723148518
0.003	0.001	0.7968	0.1992	296.0109906829	12.1402573465	0.0507453541	0.0406269567	0.7095142663	0.1912254102	0.4203107554	0.1014126122	297.1915610587	12.4735223256
0.003	0.0015	0.7964	0.1991	302.0462869070	5.0080382270	0.0789372175	0.0402257326	0.5628420002	0.1605771036	0.3672959493	0.0729172655	303.0553620740	5.2817583287
0.0	0.0065	0.7948	0.1987	0.0000000000	0.0000000000	1.2529269574	0.0741480899	8.0892831801	0.3260654884	2.6609917861	0.0960067133	12.0032019236	.4962202916
0.003	0.002	0.7959999999999999	0.19899999999999998	286.8694600858	13.0483093324	0.1103510081	0.0530885234	0.6559224768	0.2652756772	0.4135740674	0.1522468851	288.0493076381	13.5189204181
0.003	0.0025	0.7956	0.1989	287.5567180128	3.8931422571	0.1300853125	0.0540693728	0.5923303054	0.0880533145	0.3494290810	0.0865437428	288.6285627117	4.1218086872
0.003	0.003	0.7952	0.1988	296.0474253547	2.5108622690	0.0825618857	0.0146323037	0.4482222398	0.1537374504	0.2747397133	0.0465921972	296.8529491935	2.7258242203
0.003	0.0035	0.7948	0.1987	294.8150761612	8.0392303137	0.2017731937	0.0888004883	0.6397680139	0.2309887791	0.3842841192	0.0400148290	296.0409014880	8.3990344101
0.003	0.004	0.7944	0.1986	304.0994878242	8.7308078310	0.1590826577	0.1127099045	0.4487350799	0.2419224950	0.3013935661	0.1228977742	305.0086991279	9.2083380047
0.003	0.0045	0.794	0.1985	296.1595869914	8.3238594762	0.2488938797	0.1014587396	0.6028435273	0.2697967838	0.3675888488	0.1218123834	297.3789132472	8.8169273830
0.003	0.005	0.7936	0.1984	294.9736741443	14.6219238855	0.3225954654	0.3747819532	0.6459220950	0.2741867786	0.3877989130	0.1741547901	296.3299906177	15.4450474074
0.003	0.0055	0.7932	0.1983	298.3871028090	12.4983137776	0.1985512665	0.1157093616	0.5025832895	0.2221136427	0.2978787723	0.1113418766	299.3861161373	12.9474786585
0.003	0.006	0.7928	0.1982	292.0674732637	9.2205939874	0.3592448878	0.1198138964	0.5266867738	0.1576714329	0.3456213877	0.0979353555	293.2990263130	9.5960146722
0.003	0.0065	0.7924	0.1981	300.8096512815	9.8474389395	0.2182855708	0.1613498895	0.4302728366	0.2213521445	0.2943639785	0.1044793429	301.7525736674	10.3346203164
0.0	0.006999999999999999	0.7944	0.1986	0.0000000000	0.0000000000	1.3044777933	0.0294193893	8.3298051829	0.2592050287	2.6507403042	0.1334284932	12.2850232804	.4220529112
0.003	0.006999999999999999	0.792	0.198	296.3974839661	9.4066470006	0.4450287007	0.1685363626	0.8236211866	0.3389931192	0.4463788092	0.1729387279	298.1125126626	10.0871152103
0.003	0.0075	0.7916	0.1979	295.4759010910	13.4179825807	0.3576339242	0.2106084652	0.5654062007	0.2532724019	0.3626095576	0.1430789232	296.7615507735	14.0249423710
0.003	0.008	0.7912	0.1978	294.1685393379	5.2263495579	0.4796644186	0.0960990775	0.7615675356	0.0703731723	0.4507723015	0.0670323996	295.8605435936	5.4598542073
0.003	0.0085	0.7908	0.1977	292.9061851206	8.5101347037	0.5026206502	0.2031124248	0.6666921187	0.1852126800	0.4126953689	0.0684758646	294.4881932584	8.9669356731
0.003	0.009000000000000001	0.7904	0.1976	294.4771624403	8.2031893641	0.3564257015	0.1534014680	0.4556584211	0.1251645054	0.2902633858	0.0935335868	295.5795099487	8.5752889243
0.003	0.0095	0.79	0.1975	293.8642026675	5.8813765761	0.5739057905	0.1807943356	0.6323318326	0.1337461001	0.3939498021	0.1075862496	295.4643900927	6.3035032614
0.003	0.01	0.7896	0.1974	299.3136865214	14.2645506614	0.3648832605	0.1645510826	0.4987369888	0.2300760921	0.3300977152	0.1389541810	300.5074044859	14.7981320171
0.0035	0.0	0.7972	0.1993	298.7757393083	10.7006361356	0.0000000000	0.0000000000	0.6110489688	0.3022695334	0.3807693255	0.1685330481	299.7675576026	11.1714387171
0.0035	0.0005	0.7968	0.1992	287.8624834939	8.9885341824	0.0241644543	0.0080548181	0.7115656267	0.1306786593	0.4349557295	0.0769383995	289.0331693044	9.2042060593
0.0035	0.001	0.7964	0.1991	294.4850208989	8.1857783464	0.0479261678	0.0428043675	0.4874545068	0.3414891227	0.3060799578	0.1756127197	295.3264815313	8.7456845563
0.0	0.0075	0.794	0.1985	0.0000000000	0.0000000000	1.4120096151	0.0860170100	8.2639052312	0.3291402752	2.7186929839	0.1547285693	12.3946078302	.5698858545
0.0035	0.0015	0.7959999999999999	0.19899999999999998	293.5805837517	11.3553745300	0.0841728493	0.0428800873	0.6310497323	0.2939759371	0.3696391452	0.1247160350	294.6654454785	11.8169465894
0.0035	0.002	0.7956	0.1989	298.0077535790	7.7352507496	0.0857838129	0.0805723420	0.5238661533	0.4372893364	0.3148669422	0.2075415535	298.9322704874	8.4606539815
0.0035	0.0025	0.7952	0.1988	291.2623384573	3.0143279540	0.1518333214	0.0252926419	0.6389987538	0.2049474811	0.4006864902	0.0682801400	292.4538570227	3.3128482170
0.0035	0.003	0.7948	0.1987	292.5932755862	12.2645236945	0.1735813303	0.0761340113	0.5713038617	0.2705278876	0.3640740550	0.1073723317	293.7022348332	12.7185579251
0.0035	0.0035	0.7944	0.1986	301.1032718720	11.9936501243	0.1590826577	0.0620796072	0.5256610936	0.2068723446	0.3336125090	0.0867180347	302.1216281323	12.3493201108
0.0035	0.004	0.794	0.1985	294.8443667797	5.4664092433	0.1486113942	0.0406269567	0.4589918817	0.2326904187	0.3081302542	0.1009309683	295.7601003098	5.8406575870
0.0035	0.0045	0.7936	0.1984	294.1149589382	9.1032167809	0.2903761929	0.1352969695	0.6254084913	0.2232086052	0.3752042353	0.1268278429	295.4059478577	9.5885501985
0.0035	0.005	0.7932	0.1983	289.4055990057	6.5775357276	0.2440609888	0.0803627068	0.6518197560	0.2041889423	0.3983432943	0.1149868303	290.6998230448	6.9770742070
0.0035	0.0055	0.7928	0.1982	295.2665803294	10.6620369293	0.2275486117	0.1029316253	0.4995062489	0.1579314355	0.3300977152	0.0893146529	296.3237329052	11.0122146430
0.0035	0.006	0.7924	0.1981	307.9465605239	11.7092420473	0.2154663845	0.1556686077	0.4012973714	0.1385332880	0.2764971102	0.0788198980	308.8398213900	12.0822638410
0.0	0.008	0.7936	0.1984	0.0000000000	0.0000000000	1.5300127004	0.1310338441	8.1523625113	0.4668411266	2.6940894275	0.1425984365	12.3764646392	.7404734072
0.0035	0.0065	0.792	0.198	308.9224382040	8.9321860372	0.2432555070	0.0980374278	0.5033525496	0.0731332267	0.3286332178	0.0304728093	309.9976794784	9.1338295010
0.0035	0.006999999999999999	0.7916	0.1979	300.0752426027	19.5178872689	0.4554999642	0.4455879951	0.6154081096	0.2375175020	0.3614379597	0.1132638923	301.5075886362	20.3142566583
0.0035	0.0075	0.7912	0.1978	287.5467163382	3.0762183991	0.4426122553	0.1384726082	0.6697691592	0.1739246342	0.4372989253	0.0946858450	289.0963966780	3.4833014865
0.0035	0.008	0.7908	0.1977	297.5283876028	13.1148607198	0.3419270289	0.1388936550	0.6220750307	0.2046829548	0.3766687327	0.0877213164	298.8690583951	13.5461586460
0.0035	0.0085	0.7904	0.1976	293.5148584614	11.4940651938	0.3298448017	0.0695425213	0.4743770845	0.1461819173	0.3125237464	0.1128267659	294.6316040940	11.8226163983
0.0035	0.009000000000000001	0.79	0.1975	302.7578346152	15.3024487611	0.3568284424	0.1669000297	0.4287343163	0.2368721722	0.2738610149	0.1325900016	303.8172583888	15.8388109646
0.0035	0.0095	0.7896	0.1974	288.7140546467	11.4107690778	0.4699986368	0.2640408201	0.6828465816	0.3166703473	0.4050799824	0.1699685367	290.2719798475	12.1614487819
0.0035	0.01	0.7892	0.1973	292.6004196395	14.8989567016	0.6266648491	0.3606220421	0.6500248157	0.3107235436	0.3842841192	0.1389294829	294.2613934235	15.7092317702
0.004	0.0	0.7968	0.1992	296.4253457740	15.0700727674	0.0000000000	0.0000000000	0.6892570827	0.3570656271	0.3986361938	0.1746074017	297.5132390505	15.6017457962
0.004	0.0005	0.7964	0.1991	294.9658156857	6.7679694807	0.0213452680	0.0103779072	0.4648895428	0.1942344186	0.3043225609	0.1102392093	295.7563730574	7.0828210158
0.0	0.0085	0.7932	0.1983	0.0000000000	0.0000000000	1.5489415230	0.0904653257	8.3123686198	0.3417785842	2.6328734359	0.0729643120	12.4941835787	.5052082219
0.004	0.001	0.7959999999999999	0.19899999999999998	299.2593917164	10.7487314842	0.0402740906	0.0108066725	0.4248880156	0.2759279863	0.2756184117	0.1052059709	300.0001722343	11.1406721139
0.004	0.0015	0.7956	0.1989	296.0302796268	9.1401807426	0.0732988448	0.0353495492	0.6148952695	0.2771073906	0.3898492094	0.1672597095	297.1083229505	9.6198973919
0.004	0.002	0.7952	0.1988	289.3941685204	9.2546244767	0.1051153764	0.0542371045	0.6095104485	0.3056053649	0.3734468384	0.1526228344	290.4822411837	9.7670897805
0.004	0.0025	0.7948	0.1987	303.5894024189	15.1125495914	0.1091427854	0.0735330341	0.5723295419	0.3561141801	0.3371273028	0.1765034729	304.6080020490	15.7187002785
0.004	0.003	0.7944	0.1986	291.9488819790	17.2358993879	0.1639155486	0.0404829741	0.6892570827	0.2206917225	0.4232397502	0.1220375451	293.2252943605	17.6191116296
0.004	0.0035	0.794	0.1985	299.0650734667	19.2633784456	0.1667347349	0.1594650569	0.6246392312	0.4272650516	0.3470858851	0.1719097895	300.2035333179	20.0220183436
0.004	0.004	0.7936	0.1984	286.6658545668	12.4278424224	0.1965375619	0.1046072502	0.6128439091	0.2887248723	0.3541154727	0.1629890213	287.8293515105	12.9841635662
0.004	0.0045	0.7932	0.1983	308.5780948352	11.8971209727	0.2049951210	0.1255725219	0.4110413332	0.3030342547	0.2650740304	0.1670913885	309.4592053198	12.4928191378
0.004	0.005	0.7928	0.1982	297.4883809044	15.0504043254	0.2605733659	0.1046382569	0.6348960330	0.2149001927	0.3746184364	0.0739453731	298.7584687397	15.4438881481
0.004	0.0055	0.7924	0.1981	303.5929744455	10.8670142592	0.2279513526	0.0229809480	0.5341229551	0.2261653875	0.3169172386	0.1335390378	304.6719659918	11.2496996325
0.0	0.009000000000000001	0.7928	0.1982	0.0000000000	0.0000000000	1.7233283351	0.0951491904	8.2182624630	0.2874238817	2.7172284865	0.0979984063	12.6588192846	.4805714784
0.004	0.006	0.792	0.198	293.1612278232	6.9101360606	0.3161516109	0.1463895328	0.5595085396	0.1835695329	0.3526509753	0.1188378058	294.3895389490	7.3589329321
0.004	0.0065	0.7916	0.1979	294.9022336114	8.3367635767	0.3068885701	0.1425862073	0.5346357952	0.4214222690	0.3265829215	0.1714200313	296.0703408982	9.0721920843
0.004	0.006999999999999999	0.7912	0.1978	298.5807066533	5.7309105729	0.2601706250	0.1224067363	0.4171954143	0.1454026019	0.2844053962	0.0934234565	299.5424780888	6.0921433676
0.004	0.0075	0.7908	0.1977	303.4743831608	14.9565560286	0.2996392338	0.1367042886	0.4174518343	0.1807250228	0.2685888242	0.1245783823	304.4600630531	15.3985637223
0.004	0.008	0.7904	0.1976	289.1269809272	7.1316332789	0.3370941380	0.0876310905	0.5300202344	0.1524662465	0.3576302665	0.0832865224	290.3517255661	7.4550171383
0.004	0.0085	0.79	0.1975	298.6357158637	4.6867341871	0.3483708834	0.2147934716	0.4800183255	0.2493563323	0.3098876510	0.1476817657	299.7739927236	5.2985657567
0.004	0.009000000000000001	0.7896	0.1974	298.7350182045	11.5072257387	0.3971025329	0.2443200410	0.4920700676	0.2692649794	0.3248255246	0.1343945898	299.9490163296	12.1552053489
0.004	0.0095	0.7892	0.1973	294.7300619269	9.3908243341	0.5287988091	0.1839710582	0.6615637178	0.0777760507	0.4009793897	0.0786673699	296.3214038435	9.7312388129
0.004	0.01	0.7888	0.1972	308.9760186038	19.5762033037	0.4067683147	0.2657113456	0.5251482535	0.3111997174	0.3087160531	0.1315558924	310.2166512251	20.2846702591
0.0045	0.0	0.7964	0.1991	295.2180007670	14.1254894071	0.0000000000	0.0000000000	0.7025909251	0.3070366388	0.4001006912	0.1802643426	296.3206923833	14.6127903885
0.0	0.0095	0.7924	0.1981	0.0000000000	0.0000000000	1.8650931339	0.0978055274	8.2182624630	0.4534881121	2.6943823269	0.1719736550	12.7777379238	.7232672945
0.0045	0.0005	0.7959999999999999	0.19899999999999998	286.8701744911	10.6594737454	0.0229562316	0.0126334886	0.5836120239	0.2659035073	0.3734468384	0.1018515568	287.8501895850	11.0398622981
0.0045	0.001	0.7956	0.1989	302.7621210472	3.2356280992	0.0358439406	0.0144986726	0.3712962261	0.1689230181	0.2706391206	0.0653999352	303.4399003345	3.4844497251
0.0045	0.0015	0.7952	0.1988	297.6834135594	8.5854313727	0.0753125493	0.0355326138	0.5864326444	0.2316573114	0.3555799701	0.1342029497	298.7007387232	8.9868242476
0.0045	0.002	0.7948	0.1987	298.2963733321	10.4268048903	0.0994770037	0.0475575452	0.5192505924	0.1152122402	0.3479645836	0.0794097976	299.2630655118	10.6689844733
0.0045	0.0025	0.7944	0.1986	292.6432839593	5.8979732573	0.1276688671	0.0459618960	0.5946380859	0.1759602109	0.3819409234	0.0698404057	293.7475318357	6.1897357699
0.0045	0.003	0.794	0.1985	295.7702360868	6.3661386467	0.1598881395	0.0734977326	0.6231007109	0.1949197179	0.3848699182	0.0666473445	296.9380948554	6.7012034417
0.0045	0.0035	0.7936	0.1984	306.1062523949	13.1218820481	0.1389456124	0.0900195748	0.4141183737	0.1731927123	0.2732752159	0.0872545539	306.9325915969	13.4723488891
0.0045	0.004	0.7932	0.1983	300.9182408916	21.0343626669	0.2452692115	0.2437218128	0.6179723100	0.5009216620	0.3787190291	0.1981490426	302.1602014422	21.9771551843
0.0045	0.0045	0.7928	0.1982	295.0751197011	8.4344877665	0.1836498530	0.0933942180	0.4141183737	0.1941219992	0.3081302542	0.1080255219	295.9810181820	8.8300295056
0.0045	0.005	0.7924	0.1981	294.9158073126	7.2716477032	0.3475654015	0.1452907005	0.6992574645	0.1957988276	0.4080089772	0.1116189158	296.3706391558	7.7243561471
0.0	0.001	0.7992	0.1998	0.0000000000	0.0000000000	0.1884827438	0.0485699521	8.3646783091	0.1857968055	2.6475184100	0.1425238161	11.2006794629	.3768905737
0.0	0.01	0.792	0.198	0.0000000000	0.0000000000	1.9025480381	0.1438952169	8.1244127263	0.3865038665	2.6188142608	0.0652949088	12.6457750252	.5956939922
0.0045	0.0055	0.792	0.198	290.1657262764	4.5479458500	0.3217899836	0.1138097629	0.6820773214	0.2605257949	0.4293906393	0.1165047957	291.5989842207	5.0387862035
0.0045	0.006	0.7916	0.1979	308.8059901353	9.9259605035	0.2130499391	0.1301644650	0.5171992321	0.3042685059	0.3163314396	0.1405062960	309.8525707461	10.5008997704
0.0045	0.0065	0.7912	0.1978	290.6900997883	8.9762220607	0.4224752100	0.1213954890	0.7856710199	0.3606633399	0.4308551367	0.1264349050	292.3291011549	9.5847157946
0.0045	0.006999999999999999	0.7908	0.1977	287.8917741124	9.0456178149	0.3830066012	0.2312083591	0.7438745524	0.4526766019	0.4762545563	0.1918292598	289.4949098223	9.9213320357
0.0045	0.0075	0.7904	0.1976	306.8363746417	10.4732010392	0.3177625745	0.1474801783	0.5120708312	0.1649767596	0.2905562853	0.0566016406	307.9567643327	10.8422596177
0.0045	0.008	0.79	0.1975	307.0114039475	12.3512028155	0.4079765374	0.2832342529	0.5384820959	0.3176173991	0.3415207950	0.1407308094	308.2993833758	13.0927852769
0.0045	0.0085	0.7896	0.1974	290.4950671333	10.5258581526	0.4168368373	0.2343107685	0.6087411884	0.3896045870	0.3810622250	0.1361702257	291.9017073840	11.2859437338
0.0045	0.009000000000000001	0.7892	0.1973	294.9386682832	6.2965547521	0.4631520415	0.1825265150	0.6710512595	0.2127921799	0.3880918125	0.1069624632	296.4609633967	6.7988359102
0.0045	0.0095	0.7888	0.1972	296.7639739002	10.7035343099	0.4414040325	0.2032369641	0.5310459145	0.1764304082	0.3292190168	0.0738292637	298.0656428640	11.1570309459
0.0045	0.01	0.7884	0.1971	293.0090594880	3.9449237186	0.6745910169	0.1166976088	0.6774617606	0.0911153914	0.3907279078	0.0544005101	294.7518401733	4.2071372289
0.0005	0.0	0.7996	0.1999	292.7540167854	9.8079329507	0.0000000000	0.0000000000	0.6718205196	0.2733346278	0.3728610395	0.1469246393	293.7986983445	10.2281922178
0.005	0.0	0.7959999999999999	0.19899999999999998	295.9945593603	10.1299215492	0.0000000000	0.0000000000	0.7654138363	0.1946969563	0.4572160900	0.0976089444	297.2171892866	10.4222274499
0.005	0.0005	0.7956	0.1989	298.4799755018	5.0186302704	0.0302055679	0.0157017311	0.6323318326	0.1298042746	0.3877989130	0.0809039055	299.5303118153	5.2450401816
0.005	0.001	0.7952	0.1988	293.1840887938	18.9476980441	0.0793399584	0.0583404643	0.8023383228	0.4015292294	0.4709823657	0.2269666721	294.5367494407	19.6345344099
0.005	0.0015	0.7948	0.1987	290.5057832132	8.1451983056	0.0704796585	0.0495878573	0.5551493988	0.2830998079	0.3585089649	0.1837710260	291.4899212354	8.6616569968
0.005	0.002	0.7944	0.1986	299.8930692437	12.0604501939	0.0938386310	0.0457496651	0.5338665350	0.2807938830	0.3371273028	0.1201444967	300.8579017125	12.5071382387
0.005	0.0025	0.794	0.1985	306.5241795127	20.9561919017	0.0793399584	0.0726989169	0.4761720248	0.3451288079	0.2949497775	0.1757162552	307.3746412734	21.5497358817
0.005	0.003	0.7936	0.1984	294.6636222313	10.2303860917	0.2053978619	0.0385454819	0.7497722135	0.1591242893	0.4387634227	0.1313104667	296.0575557294	10.5593663296
0.005	0.0035	0.7932	0.1983	298.0713356533	10.7545041670	0.1639155486	0.0752425217	0.5597649597	0.2164379618	0.3699320447	0.1040119009	299.1649482063	11.1501965514
0.005	0.004	0.7928	0.1982	300.6424804344	13.6276694946	0.1840525939	0.0453222219	0.6336139328	0.1432871911	0.3743255369	0.1431388706	301.8344724980	13.9594177782
0.005	0.0045	0.7924	0.1981	292.4082446059	9.2466159337	0.2170773481	0.0869547368	0.5784836230	0.1976291691	0.3757900343	0.1331401325	293.5795956113	9.6643399721
0.0005	0.0005	0.7992	0.1998	289.5141886158	13.3276059300	0.0298028270	0.0212195160	0.7259251492	0.3608601771	0.4059586808	0.2321006162	290.6758752728	13.9417862393
0.005	0.005	0.792	0.198	303.9308881664	19.2997355968	0.2356034298	0.1902370019	0.6082283483	0.3600181273	0.3781332301	0.2014109391	305.1528531746	20.0514016651
0.005	0.0055	0.7916	0.1979	289.9749800534	6.8269009889	0.2843350794	0.1256499991	0.6313061524	0.2828516512	0.4293906393	0.2061679480	291.3200119245	7.4415705872
0.005	0.006	0.7912	0.1978	293.1455109060	10.8978153077	0.3717298559	0.1822882041	0.7038730253	0.2073231789	0.4018580881	0.1161094330	294.6229718753	11.4035361237
0.005	0.0065	0.7908	0.1977	300.8132233082	11.4862635420	0.2396308388	0.1565621277	0.4636074425	0.2377421792	0.3084231536	0.0967473190	301.8248847431	11.9773151679
0.005	0.006999999999999999	0.7904	0.1976	298.0691924373	5.5572223566	0.2690309249	0.0351655315	0.5128400913	0.1150180397	0.3192604344	0.0570063963	299.1703238879	5.7644123241
0.005	0.0075	0.79	0.1975	297.3254964892	11.4710187754	0.3221927245	0.2136273828	0.5320715947	0.5223018896	0.3186746355	0.1965929448	298.4984354439	12.4035409926
0.005	0.008	0.7896	0.1974	304.1816444371	7.7404683039	0.3717298559	0.2876213026	0.5572007592	0.4120458705	0.3491361815	0.1595761963	305.4597112337	8.5997116733
0.005	0.0085	0.7892	0.1973	304.8581862842	8.0968848150	0.3576339242	0.1384538653	0.4525813806	0.2389141400	0.2800119040	0.1238989040	305.9484134930	8.5981517243
0.005	0.009000000000000001	0.7888	0.1972	300.9125256490	7.1049721602	0.4188505418	0.1938686125	0.5692525013	0.2483332496	0.3418136945	0.1201473529	302.2424423866	7.6673213752
0.005	0.0095	0.7884	0.1971	291.6431164979	10.4004055354	0.5388673317	0.1706139014	0.6605380376	0.3448688514	0.4085947762	0.1444799246	293.2511166434	11.0603682128
0.0005	0.001	0.7988	0.1997	287.7810412863	17.6139425972	0.0531617995	0.0293310426	0.7048987055	0.2040201384	0.4039083845	0.0837999697	288.9430101758	17.9310937479
0.005	0.01	0.7879999999999999	0.19699999999999998	287.3874039497	13.2669212955	0.6262621082	0.2077612261	0.7102835264	0.2600256044	0.4484291056	0.1432802471	289.1723786899	13.8779883731
0.0055	0.0	0.7956	0.1989	291.2073292469	14.7117096633	0.0000000000	0.0000000000	0.5854069642	0.2781210825	0.3924853047	0.1876294964	292.1852215158	15.1774602422
0.0055	0.0005	0.7952	0.1988	292.1646323885	5.9357248897	0.0306083088	0.0117831831	0.6666921187	0.1753658173	0.4264616445	0.1267601818	293.2883944605	6.2496340719
0.0055	0.001	0.7948	0.1987	299.2701077963	12.5970243977	0.0386631269	0.0593766314	0.4679665833	0.3263734648	0.3175030375	0.1210975539	300.0942405440	13.1038720478
0.0055	0.0015	0.7944	0.1986	304.7603127540	11.3861809366	0.0455097223	0.0440149933	0.4348883974	0.2837697665	0.2653669299	0.1506699529	305.5060778036	11.8646356493
0.0055	0.002	0.794	0.1985	285.9450195893	6.6218467001	0.1349182034	0.0176472223	0.7202839082	0.2467149970	0.4206036549	0.1825908208	287.2208253558	7.0687997402
0.0055	0.0025	0.7936	0.1984	288.8712238192	5.3601324850	0.1224332353	0.0560027123	0.6043820476	0.2181023956	0.3848699182	0.0847568305	289.9829090203	5.7189944234
0.0055	0.003	0.7932	0.1983	296.8811363743	10.6342110806	0.1474031715	0.0106250348	0.6177158900	0.1729221959	0.3450355888	0.0557463972	297.9912910246	10.8735047085
0.0055	0.0035	0.7928	0.1982	301.2811587990	19.6168650895	0.1619018441	0.0884784281	0.4674537432	0.2753172848	0.2946568780	0.1639755832	302.2051712643	20.1446363856
0.0055	0.004	0.7924	0.1981	292.0538995624	7.5661259664	0.1397510942	0.0563031210	0.5056603300	0.1237061298	0.3254113235	0.0464372707	293.0247223101	7.7925724879
0.0005	0.0015	0.7984	0.1996	284.9319928320	16.3608563545	0.0958523355	0.0930531969	0.7105399465	0.5502618844	0.4270474435	0.2557238929	286.1654325575	17.2598953287
0.0055	0.0045	0.792	0.198	306.1784073332	12.5453567690	0.1985512665	0.0946432559	0.5479696376	0.3175453501	0.3544083722	0.1609828414	307.2793366095	13.1185282164
0.0055	0.005	0.7916	0.1979	291.5481005891	11.0084028134	0.3536065151	0.1831227070	0.7431052923	0.3502573929	0.4299764383	0.1417899736	293.0747888348	11.6835728869
0.0055	0.0055	0.7912	0.1978	292.2846524839	5.9165477716	0.2658089977	0.0865658764	0.4271957961	0.0929557149	0.3075444552	0.0185245897	293.2852017329	6.1145939526
0.0055	0.006	0.7908	0.1977	292.8390310196	13.7946525768	0.2686281840	0.1859703830	0.5300202344	0.3596124532	0.3467929857	0.1635145293	293.9844724237	14.5037499423
0.0055	0.0065	0.7904	0.1976	288.6376132764	4.3173045582	0.3979080147	0.1585715282	0.7220788485	0.2226068651	0.4276332425	0.0974963781	290.1852333821	4.7959793296
0.0055	0.006999999999999999	0.79	0.1975	293.1076474235	8.1126110244	0.3580366651	0.0627759266	0.6725897797	0.1064881300	0.3913137068	0.0443198631	294.5295875751	8.3261949441
0.0055	0.0075	0.7896	0.1974	295.0122520321	11.8943631033	0.3656887423	0.1397597988	0.6184851501	0.1727030411	0.3851628177	0.0920282526	296.3815887422	12.2988541958
0.0055	0.008	0.7892	0.1973	291.1794674390	11.6452982672	0.4651657460	0.3235691719	0.6500248157	0.3267318671	0.3848699182	0.1530651325	292.6795279189	12.4486644387
0.0055	0.0085	0.7888	0.1972	298.3692426757	11.1550173640	0.3979080147	0.1275512939	0.6523325961	0.2503710327	0.3801835265	0.1402569587	299.7996668130	11.6731966493
0.0055	0.009000000000000001	0.7884	0.1971	292.0110352426	12.3082717906	0.5541714861	0.2208753913	0.7620803757	0.2750974827	0.4730326620	0.1738254163	293.8003197664	12.9780700809
0.0005	0.002	0.7979999999999999	0.1995	288.0203670717	9.4668625367	0.1369319079	0.0282493392	0.7638753160	0.3500237880	0.4589734869	0.1889744234	289.3801477825	10.0341100873
0.0055	0.0095	0.7879999999999999	0.19699999999999998	302.8314183642	12.8141285832	0.4422095144	0.1361859901	0.5282252940	0.1458847535	0.3043225609	0.1095209088	304.1061757335	13.2057202356
0.0055	0.01	0.7876	0.1969	296.9275727207	6.7719014410	0.5400755544	0.2423335904	0.5195070125	0.2888860600	0.3230681277	0.1366004803	298.3102234153	7.4397215717
0.006	0.0	0.7952	0.1988	289.4948996719	5.1946218865	0.0000000000	0.0000000000	0.6628458180	0.1630476657	0.4170888611	0.0697420666	290.5748343510	5.4274116188
0.006	0.0005	0.7948	0.1987	299.2036681007	13.0349003322	0.0281918634	0.0119472260	0.5113015710	0.1988166677	0.3658314519	0.1753330643	300.1089929870	13.4209972902
0.006	0.001	0.7944	0.1986	302.2784686391	17.2539689506	0.0696741767	0.0677084005	0.5920738854	0.4765037916	0.3318551121	0.2310202765	303.2720718133	18.0292014192
0.006	0.0015	0.794	0.1985	295.2958709480	9.6306714065	0.0801454402	0.0334444739	0.6089976084	0.3514807099	0.3699320447	0.1118032272	296.3549460413	10.1273998175
0.006	0.002	0.7936	0.1984	288.7797799370	5.8477790403	0.0906167038	0.0284780825	0.4784798052	0.1626794733	0.3248255246	0.0662341518	289.6737019706	6.1051707479
0.006	0.0025	0.7932	0.1983	303.0585992590	21.2200830858	0.1192113081	0.0798768335	0.5554058189	0.3659084402	0.3523580758	0.2526729591	304.0855744618	21.9185413186
0.006	0.003	0.7928	0.1982	294.8172193772	11.6980917985	0.1385428715	0.0853734728	0.4654023829	0.1294146661	0.3005148676	0.0747071693	295.7216794992	11.9875871067
0.006	0.0035	0.7924	0.1981	298.7285885565	2.2852530075	0.1816361484	0.1030387244	0.4802747455	0.1692030373	0.3128166458	0.1060538828	299.7033160962	2.6635486520
0.0005	0.0025	0.7976	0.1994	288.0596593648	12.8643143647	0.1574716941	0.0679379860	0.6902827629	0.3434443800	0.4056657814	0.1698513964	289.3130796032	13.4455481271
0.006	0.004	0.792	0.198	298.0363297922	12.5026569408	0.1836498530	0.1203218366	0.5966894462	0.3492911658	0.3617308592	0.1977537912	299.1783999506	13.1700237344
0.006	0.0045	0.7916	0.1979	299.5951622213	10.9152602303	0.2190910527	0.1504419233	0.5215583728	0.3007158911	0.3339054085	0.1299893045	300.6697170553	11.4964073492
0.006	0.005	0.7912	0.1978	297.4490886113	9.6042569421	0.2807104112	0.2222546040	0.7202839082	0.4078043009	0.4047870829	0.2081244044	298.8548700136	10.4424402514
0.006	0.0055	0.7908	0.1977	301.1604242983	9.4670404438	0.2247294253	0.1168531761	0.5354050553	0.3542036190	0.3049083599	0.1185921027	302.2254671388	10.0566893416
0.006	0.006	0.7904	0.1976	294.0756666451	14.8021712862	0.3761600058	0.2409373695	0.5446361770	0.3884417551	0.3544083722	0.2361939672	295.3508712001	15.6677443780
0.006	0.0065	0.79	0.1975	296.3160417586	8.1796890747	0.2122444573	0.0590589019	0.4125798534	0.1115518563	0.2943639785	0.0643579546	297.2352300478	8.4146577875
0.006	0.006999999999999999	0.7896	0.1974	291.7309883534	5.9223555491	0.4055600919	0.1589801552	0.7536185142	0.2584144175	0.4214823533	0.1087347656	293.3116493128	6.4484848874
0.006	0.0075	0.7892	0.1973	299.3501211932	8.5563512419	0.3483708834	0.1919177684	0.5772015228	0.1980811244	0.3585089649	0.0927044209	300.6342025643	9.0390545556
0.006	0.008	0.7888	0.1972	296.1895920152	5.2012189620	0.4116012055	0.1544468053	0.5356614754	0.1238845890	0.3233610272	0.0179028444	297.4602157233	5.4974532007
0.006	0.0085	0.7884	0.1971	301.4361847555	6.5819834435	0.3407188061	0.2166790987	0.4497607601	0.1857755710	0.2981716718	0.0623703982	302.5248359935	7.0468085114
0.0005	0.003	0.7972	0.1993	287.7917573662	14.6209541987	0.2368116525	0.1653024523	0.9346510664	0.5554912856	0.4938285252	0.2554137218	289.4570486103	15.5971616584
0.006	0.009000000000000001	0.7879999999999999	0.19699999999999998	300.0309494723	5.7215056113	0.4128094283	0.1556894455	0.4964292084	0.1203962430	0.2949497775	0.0204275078	301.2351378865	6.0180188076
0.006	0.0095	0.7876	0.1969	298.1527778609	10.4308730757	0.5775304586	0.3522857371	0.6618201378	0.3347765752	0.3968787969	0.1918525139	299.7890072542	11.3097879019
0.006	0.01	0.7872	0.1968	303.0028756433	8.1821645497	0.3850203058	0.1097762671	0.4195031947	0.0776643788	0.2844053962	0.0976265211	304.0918045400	8.4672317167
0.0065	0.0	0.7948	0.1987	289.3620202806	4.5898580409	0.0000000000	0.0000000000	0.5566879191	0.0647357785	0.3766687327	0.0737362446	290.2953769324	4.7283300640
0.0065	0.0005	0.7944	0.1986	292.5339799439	11.0011001821	0.0285946043	0.0173506092	0.7197710681	0.1867864713	0.4496007035	0.1108383651	293.7319463198	11.3160756277
0.0065	0.001	0.794	0.1985	290.5665076663	20.3161310942	0.0579946904	0.0301813938	0.9267020450	0.4187596072	0.4932427262	0.1791759759	292.0444471279	20.9442480711
0.0065	0.0015	0.7936	0.1984	297.8020048441	15.5281368900	0.0773262539	0.0308405932	0.5479696376	0.2209775526	0.3479645836	0.1617972068	298.7752653192	15.9417522426
0.0065	0.002	0.7932	0.1983	293.6020159116	11.0311765315	0.0886029992	0.0615021099	0.5087373706	0.2596024707	0.3353699059	0.1323179687	294.5347261873	11.4845990808
0.0065	0.0025	0.7928	0.1982	297.8334386786	12.8570498044	0.1643182895	0.0355326138	0.7669523565	0.3538983097	0.4402279201	0.1449731125	299.2049372447	13.3914538404
0.0065	0.003	0.7924	0.1981	282.9459460158	10.4002043358	0.2114389754	0.1469645657	0.6682306390	0.4006702498	0.4355415284	0.1683660001	284.2611571586	11.1162051514
0.0005	0.0035	0.7968	0.1992	290.1657262764	16.8091242046	0.2307705389	0.1012667161	0.8374678691	0.3456306331	0.4824054454	0.1612873805	291.7163701298	17.4173089343
0.0065	0.0035	0.792	0.198	303.1271821706	6.6615982881	0.1502223578	0.1160453036	0.4725821441	0.1404901070	0.3239468261	0.1499851274	304.0739334986	7.0681188261
0.0065	0.004	0.7916	0.1979	288.0875211727	6.5349588576	0.2078143073	0.0561184444	0.5838684439	0.2701192585	0.3716894416	0.1192413897	289.2508933655	6.9804379502
0.0065	0.0045	0.7912	0.1978	305.7076142210	17.0899429531	0.1663319940	0.0326791426	0.4205288749	0.1571250315	0.2709320200	0.0832576757	306.5654071099	17.3630048029
0.0065	0.005	0.7908	0.1977	293.3369715343	6.2740938902	0.2339924662	0.0844566020	0.6025871073	0.2088399205	0.3907279078	0.1240926302	294.5642790156	6.6914830429
0.0065	0.0055	0.7904	0.1976	292.0989070982	10.7527129961	0.2835295975	0.1426726356	0.6713076795	0.2708485209	0.3869202146	0.1157067880	293.4406645898	11.2819409406
0.0065	0.006	0.79	0.1975	294.6350460181	13.6604962366	0.3834093421	0.2725886597	0.7477208531	0.4131480008	0.4651243760	0.2154402616	296.2313005893	14.5616731587
0.0065	0.0065	0.7896	0.1974	292.5318367279	8.3030932610	0.2428527661	0.1382662965	0.5020704494	0.2546115480	0.3526509753	0.1081017349	293.6294109187	8.8040728404
0.0065	0.006999999999999999	0.7892	0.1973	296.0938617011	4.6410216014	0.3262201335	0.0733828854	0.5038653897	0.1106832011	0.3245326251	0.0843957212	297.2484798494	4.9094834091
0.0065	0.0075	0.7888	0.1972	289.6506400338	7.9211729481	0.3781737104	0.0719273158	0.5477132175	0.1653652855	0.3646598540	0.1151210475	290.9411868157	8.2735865969
0.0065	0.008	0.7884	0.1971	296.8939956702	6.4084692279	0.4502643325	0.1961244835	0.6184851501	0.2160852805	0.3998077917	0.1313418232	298.3625529445	6.9520208151
0.0005	0.004	0.7964	0.1991	285.1448856202	10.8437800005	0.2694336659	0.0990906330	0.7813118791	0.3955377075	0.4519438994	0.1806085748	286.6475750646	11.5190169158
0.0065	0.0085	0.7879999999999999	0.19699999999999998	309.1581919628	14.5217242861	0.3544119969	0.2707545367	0.5218147929	0.2620607849	0.3131095453	0.1553792408	310.3475282979	15.2099188485
0.0065	0.009000000000000001	0.7876	0.1969	297.9627460432	12.7658588186	0.3850203058	0.1766816596	0.5041218097	0.1855914370	0.3321480116	0.0982746507	299.1840361703	13.2264065659
0.0065	0.0095	0.7872	0.1968	302.1470180585	4.6975852685	0.3830066012	0.2434154839	0.4984805687	0.2171585624	0.3131095453	0.0562000760	303.3416147737	5.2143593908
0.0065	0.01	0.7868	0.1967	290.4736349734	10.0499214452	0.5791414223	0.2233030355	0.6659228586	0.2148340948	0.3948285006	0.1053884732	292.1135277549	10.5934470487
0.006999999999999999	0.0	0.7944	0.1986	306.6077649363	14.6855640967	0.0000000000	0.0000000000	0.4946342681	0.3512688837	0.3113521484	0.1656330380	307.4137513528	15.2024660184
0.006999999999999999	0.0005	0.794	0.1985	293.3076809158	4.5851124005	0.0261781589	0.0183678113	0.5720731218	0.1576881126	0.3687604467	0.0932764139	294.2746926432	4.8544447383
0.006999999999999999	0.001	0.7936	0.1984	300.0831010614	15.0697835423	0.0418850542	0.0291980213	0.5695089214	0.2578234385	0.3599734623	0.1010295187	301.0544684993	15.4578345208
0.006999999999999999	0.0015	0.7932	0.1983	296.8068382200	4.0034933017	0.1022961900	0.0480191480	0.6046384676	0.1550236793	0.3804764260	0.1120913724	297.8942493036	4.3186275014
0.006999999999999999	0.002	0.7928	0.1982	298.3006597641	15.1815468658	0.0676604721	0.0619016833	0.5407898763	0.3980260284	0.3670030499	0.1514672681	299.2761131624	15.7929418456
0.006999999999999999	0.0025	0.7924	0.1981	302.2848982871	4.4147673734	0.1312935352	0.0604057657	0.6348960330	0.3640890160	0.3702249442	0.1405111805	303.4213127995	4.9797733356
0.0	0.0015	0.7988	0.1997	0.0000000000	0.0000000000	0.2863487839	0.0470638549	8.4246805998	0.3759611087	2.7438823392	0.1520664603	11.4549117229	.5750914239
0.0005	0.0045	0.7959999999999999	0.19899999999999998	292.7382998681	7.4465288262	0.2847378203	0.0976461916	0.6997703046	0.2412060925	0.4367131264	0.0873095966	294.1595211194	7.8726907069
0.006999999999999999	0.003	0.792	0.198	292.5461248345	10.7369615741	0.1272661262	0.1474581804	0.5989972266	0.5478284503	0.3828196218	0.2031514991	293.6552078091	11.6353997039
0.006999999999999999	0.0035	0.7916	0.1979	285.8057105501	0.4301740541	0.2013704528	0.0343630285	0.5048910699	0.1320042824	0.3482574831	0.0887519260	286.8602295559	.6852932910
0.006999999999999999	0.004	0.7912	0.1978	299.1715198608	13.9244823239	0.2408390616	0.0744188477	0.5879711647	0.1839059155	0.3506006789	0.1184212561	300.3509307660	14.3012283432
0.006999999999999999	0.0045	0.7908	0.1977	294.5257420027	11.3908721538	0.2400335797	0.1710658293	0.5561750790	0.2781815975	0.3470858851	0.1303978490	295.6690365465	11.9705174296
0.006999999999999999	0.005	0.7904	0.1976	294.9122352860	9.5458866869	0.2066060846	0.1042344505	0.4856595665	0.2835333276	0.3157456407	0.1538500355	295.9202465778	10.0875045005
0.006999999999999999	0.0055	0.79	0.1975	296.6775308553	6.8306122326	0.2045923801	0.1204080811	0.5279688740	0.2932593454	0.3365415038	0.1207712328	297.7466336132	7.3650508919
0.006999999999999999	0.006	0.7896	0.1974	302.7549769939	16.5151046593	0.2972227883	0.1441024745	0.5548929788	0.3451356662	0.3391775992	0.1724041279	303.9462703602	17.1767469279
0.006999999999999999	0.0065	0.7892	0.1973	297.5483909521	15.7109557712	0.3262201335	0.1470087058	0.6648971784	0.4171051768	0.3860415161	0.1865252336	298.9255497801	16.4615948874
0.006999999999999999	0.006999999999999999	0.7888	0.1972	296.0145627095	6.5249754664	0.3254146517	0.1430631843	0.4905315473	0.2418659568	0.3365415038	0.1118308477	297.1670504123	7.0217354552
0.006999999999999999	0.0075	0.7884	0.1971	294.2406942762	16.4268458169	0.3644805196	0.1305775207	0.5930995656	0.2927171564	0.3564586685	0.1700896314	295.5547330299	17.0202301254
0.0005	0.005	0.7956	0.1989	284.7841109288	3.6479424929	0.2766830022	0.0597687044	0.6705384194	0.2383851538	0.3901421089	0.1354272943	286.1214744593	4.0815236454
0.006999999999999999	0.008	0.7879999999999999	0.19699999999999998	294.7743550574	12.9921204053	0.4208642464	0.2105838190	0.5489953177	0.2968117133	0.3506006789	0.1424419294	296.0948153004	13.6419578670
0.006999999999999999	0.0085	0.7876	0.1969	299.8994988917	5.7379627166	0.3987134966	0.1323051382	0.4643767027	0.1246465201	0.3087160531	0.1214795081	301.0713051441	6.1163938830
0.006999999999999999	0.009000000000000001	0.7872	0.1968	297.1526103995	7.3638098587	0.4329464735	0.0634237012	0.5843812840	0.0221413921	0.3752042353	0.0440480310	298.5451423923	7.4934229830
0.006999999999999999	0.0095	0.7868	0.1967	295.7502327376	15.5536783192	0.6029031357	0.2634504322	0.7254123091	0.3665009479	0.4153314642	0.1578247210	297.4938796466	16.3414544203
0.006999999999999999	0.01	0.7864	0.1966	292.4603961949	4.2290222607	0.5718920860	0.2872194989	0.5872019045	0.2749989927	0.3822338229	0.0844851278	294.0017240083	4.8757258801
0.0075	0.0	0.794	0.1985	297.8012904387	17.0553104753	0.0000000000	0.0000000000	0.6287419519	0.4697195316	0.3725681400	0.1770101853	298.8026005306	17.7020401922
0.0075	0.0005	0.7936	0.1984	310.3898267510	14.6123716564	0.0149014135	0.0131370108	0.4287343163	0.2656620575	0.2794261050	0.1204155329	311.1128885858	15.0115862576
0.0075	0.001	0.7932	0.1983	295.2044270658	13.7872089327	0.0459124632	0.0212195160	0.5277124539	0.3371025523	0.3470858851	0.1808686906	296.1251378680	14.3263996916
0.0075	0.0015	0.7928	0.1982	303.9373178143	6.6213796127	0.0596056540	0.0254205772	0.4623253423	0.1850677817	0.2952426770	0.1173880317	304.7544914876	6.9492560033
0.0075	0.002	0.7924	0.1981	302.0448580963	12.4972479255	0.0765207721	0.0483289087	0.4595047218	0.2897687203	0.2999290687	0.1296906513	302.8808126589	12.9650362058
0.0005	0.0055	0.7952	0.1988	291.9645988962	14.7844788139	0.3604531105	0.0886761946	0.6872057223	0.1639404672	0.3863344156	0.1348025115	293.3985921446	15.1718979872
0.0075	0.0025	0.792	0.198	297.0625953280	6.0812850542	0.0954495946	0.0406429233	0.5197634325	0.2065962798	0.3725681400	0.1337572872	298.0503764951	6.4622815445
0.0075	0.003	0.7916	0.1979	289.7906634784	6.0748811870	0.1647210304	0.0560027123	0.6087411884	0.2135004485	0.4036154850	0.0989740242	290.9677411822	6.4433583720
0.0075	0.0035	0.7912	0.1978	301.2897316630	15.1777075952	0.1582771759	0.1000095766	0.5230968931	0.2986121253	0.3318551121	0.1809881804	302.3029608441	15.7573174775
0.0075	0.004	0.7908	0.1977	300.6553397303	15.5489348234	0.1627073259	0.1424906203	0.5184813323	0.2484476040	0.3365415038	0.1332792414	301.6730698923	16.0731522891
0.0075	0.0045	0.7904	0.1976	303.5715422856	14.7592194862	0.2384226161	0.1593266641	0.5338665350	0.2554726182	0.3098876510	0.0586560007	304.6537190877	15.2326747692
0.0075	0.005	0.79	0.1975	298.6242853784	17.4047246165	0.1743868121	0.1781845201	0.4143747938	0.2492339529	0.2682959247	0.1226462149	299.4813429090	17.9547893044
0.0075	0.0055	0.7896	0.1974	292.3017982118	5.7462075235	0.2545322523	0.0468704599	0.5259175136	0.1267700873	0.3564586685	0.0846798691	293.4387066462	6.0045279398
0.0075	0.006	0.7892	0.1973	304.3245255030	13.3088268274	0.2658089977	0.2361724317	0.4818132658	0.4155821442	0.3169172386	0.1609572595	305.3890650051	14.1215386628
0.0075	0.0065	0.7888	0.1972	294.1914003085	8.6677140232	0.3274283563	0.1268115937	0.5687396612	0.1683537717	0.3643669545	0.0957095834	295.4519352805	9.0585889720
0.0075	0.006999999999999999	0.7884	0.1971	302.5006486966	12.8837680173	0.2847378203	0.1105184448	0.5256610936	0.2165618718	0.3382989007	0.0947655438	303.6493465112	13.3056138777
0.0005	0.006	0.7948	0.1987	278.8088247523	15.8289901384	0.3499818470	0.2011351146	0.8105437643	0.4189856467	0.4689320693	0.1812136684	280.4382824329	16.6303245681
0.0075	0.0075	0.7879999999999999	0.19699999999999998	286.5258311223	5.2331395356	0.3882422330	0.1054350769	0.5343793751	0.1742630328	0.3347841069	0.1006074544	287.7832368373	5.6134450997
0.0075	0.008	0.7876	0.1969	307.8572598577	18.5849794707	0.3109159791	0.2080982174	0.4107849131	0.3568666970	0.2671243268	0.2293356178	308.8460850767	19.3792800029
0.0075	0.0085	0.7872	0.1968	289.3162983395	2.7990980645	0.3668969650	0.0969058560	0.5374564157	0.1624691655	0.3403491971	0.0973131803	290.5610009173	3.1557862663
0.0075	0.009000000000000001	0.7868	0.1967	302.7592634259	12.5879059161	0.4011299420	0.2847398140	0.5730988020	0.2493373463	0.3836983203	0.1685025029	304.1171904902	13.2904855793
0.0075	0.0095	0.7864	0.1966	301.6140716826	12.7336567884	0.5239659182	0.2052856955	0.5636112603	0.2929865810	0.3599734623	0.1149330995	303.0616223234	13.3468621644
0.0075	0.01	0.7859999999999999	0.1965	301.5319150697	17.6376970222	0.5525605225	0.3558333850	0.5625855802	0.2934207311	0.3339054085	0.1638353087	302.9809665809	18.4507864470
0.008	0.0	0.7936	0.1984	292.4325343871	10.0165819206	0.0000000000	0.0000000000	0.5969458663	0.1686971091	0.3933640032	0.1015073145	293.4228442566	10.2867863442
0.008	0.0005	0.7932	0.1983	296.7418273350	11.9706737641	0.0221507498	0.0163097636	0.4302728366	0.1729617359	0.2999290687	0.1124276259	297.4941799901	12.2723728895
0.008	0.001	0.7928	0.1982	303.4286612197	22.5580310113	0.0447042405	0.0218224631	0.5359178954	0.3011947885	0.3450355888	0.1361727457	304.3543189444	23.0172210086
0.008	0.0015	0.7924	0.1981	293.8206239424	13.4204306999	0.0837701084	0.0235663661	0.5818170836	0.1992065267	0.3593876633	0.1245094989	294.8455987977	13.7677130916
0.0005	0.0065	0.7944	0.1986	293.1147914768	16.7171369793	0.3971025329	0.3015278960	0.7274636695	0.5196884745	0.4378847243	0.2736314546	294.6772424035	17.8119848044
0.008	0.002	0.792	0.198	290.3986224138	7.2032947711	0.0882002583	0.0607805281	0.5051474899	0.1703061564	0.3254113235	0.0536382046	291.3173814855	7.4880196602
0.008	0.0025	0.7916	0.1979	302.0905800374	11.8036472540	0.1079345627	0.0524862727	0.5151478717	0.2974711256	0.3142811433	0.1308785534	303.0279436151	12.2844832057
0.008	0.003	0.7912	0.1978	303.0185925605	3.9280938935	0.1151838990	0.0730461429	0.4259136958	0.1130390770	0.2767900097	0.0795695283	303.8364801650	4.1937486417
0.008	0.0035	0.7908	0.1977	297.4040810755	9.9722011573	0.1743868121	0.0779529966	0.5807914034	0.2312163880	0.3544083722	0.0931586127	298.5136676632	10.3745291546
0.008	0.004	0.7904	0.1976	290.9544297602	5.7451739274	0.1651237713	0.0493912094	0.5410462963	0.1654972400	0.3675888488	0.0688407253	292.0281886766	6.0289031021
0.008	0.0045	0.79	0.1975	305.8590681509	6.9568413908	0.1703594031	0.0690368870	0.4043744120	0.2114095806	0.2457426647	0.0931475612	306.6795446307	7.3304354196
0.008	0.005	0.7896	0.1974	288.9219465976	6.5510954698	0.2408390616	0.0917895915	0.6087411884	0.1767878144	0.3939498021	0.1448712930	290.1654766497	6.9645441687
0.008	0.0055	0.7892	0.1973	296.5146464402	13.6215043526	0.3483708834	0.1335497588	0.6992574645	0.2364109386	0.4384705233	0.0817310273	298.0007453114	14.0731960773
0.008	0.006	0.7888	0.1972	296.6553842901	8.3617127373	0.2919871566	0.0515760011	0.5092502107	0.1731425923	0.3286332178	0.0801624732	297.7852548752	8.6665938039
0.008	0.0065	0.7884	0.1971	296.8711346996	5.6632240224	0.2678227022	0.1910877216	0.5066860102	0.2705998203	0.3312693132	0.1684556562	297.9769127252	6.2933672205
0.0005	0.006999999999999999	0.794	0.1985	293.0547814291	11.5185320398	0.4007272011	0.2296541510	0.6341267729	0.1299480527	0.3737397379	0.0765224769	294.4633751410	11.9546567204
0.008	0.006999999999999999	0.7879999999999999	0.19699999999999998	291.8374347475	10.6546664729	0.3894504557	0.1917757298	0.6951547438	0.2948647681	0.4126953689	0.1629995481	293.3347353159	11.3043065189
0.008	0.0075	0.7876	0.1969	293.6913165778	6.5413870079	0.2766830022	0.0979447335	0.4507864403	0.1645857186	0.3216036303	0.0580088883	294.7403896506	6.8619263483
0.008	0.008	0.7872	0.1968	304.3973948466	20.7049726128	0.2448664706	0.2356719202	0.4443759391	0.4017950748	0.3192604344	0.1703557368	305.4058976907	21.5127953446
0.008	0.0085	0.7868	0.1967	289.5963452287	8.6331863865	0.6266648491	0.2203460237	0.6946419037	0.2714779949	0.4329054331	0.1383850087	291.3505574146	9.2633954138
0.008	0.009000000000000001	0.7864	0.1966	307.3264566978	8.6752225043	0.3145406473	0.1209939858	0.4623253423	0.2059843151	0.3207249318	0.0677098462	308.4240476192	9.0699106514
0.008	0.0095	0.7859999999999999	0.1965	309.1417606402	15.2219974251	0.3842148240	0.1613257612	0.5069424302	0.2653748027	0.3145740427	0.1092542548	310.3474919371	15.7579522438
0.008	0.01	0.7856	0.1964	302.5285105045	18.8728718848	0.4256971372	0.2351482715	0.5313023346	0.1957114975	0.3368344033	0.1157008563	303.8223443796	19.4194325101
0.0085	0.0	0.7932	0.1983	300.8532300066	3.2847527350	0.0000000000	0.0000000000	0.5359178954	0.1985227774	0.3485503825	0.1087600102	301.7376982845	3.5920355226
0.0085	0.0005	0.7928	0.1982	298.6871530474	12.8192511723	0.0225534907	0.0309246277	0.4674537432	0.4661279169	0.3151598417	0.2193298906	299.4923201230	13.5356336075
0.0085	0.001	0.7924	0.1981	294.7879287586	13.6236061636	0.0414823133	0.0199915328	0.5466875373	0.2293352998	0.3497219805	0.1278787193	295.7258205897	14.0008117155
0.0005	0.0075	0.7936	0.1984	288.8376467687	11.1786862433	0.5932373540	0.1886547768	0.7318228103	0.4587222033	0.4003935907	0.1919025901	290.5631005237	12.0179658135
0.0085	0.0015	0.792	0.198	307.1285664215	10.4142034504	0.0596056540	0.0343252461	0.3577059637	0.1659970770	0.2369556802	0.0853217747	307.7828337194	10.6998475482
0.0085	0.002	0.7916	0.1979	298.6292862157	13.3398016137	0.0865892947	0.0784673244	0.5089937906	0.3222782780	0.3172101381	0.1211428855	299.5420794391	13.8616901016
0.0085	0.0025	0.7912	0.1978	297.6291187543	5.9365980749	0.0680632130	0.0328573398	0.3471927418	0.1059657196	0.2621450356	0.0515036900	298.3065197447	6.1269248243
0.0085	0.003	0.7908	0.1977	296.6603851274	4.7020658755	0.1240441989	0.0265442617	0.5146350316	0.1370310259	0.3218965298	0.0571386758	297.6209608877	4.9227798389
0.0085	0.0035	0.7904	0.1976	299.7851940389	14.3686057699	0.1526388032	0.0642570559	0.5997664868	0.3204302702	0.3699320447	0.1869295411	300.9075313736	14.9402226371
0.0085	0.004	0.79	0.1975	303.0007324273	17.0605485275	0.2150636436	0.1188297262	0.5566879191	0.3444949634	0.3377131017	0.1832773889	304.1101970917	17.7071506060
0.0085	0.0045	0.7896	0.1974	295.9131171527	11.3507648648	0.1908991893	0.0836460963	0.5541237186	0.1857543341	0.3787190291	0.1247022766	297.0368590897	11.7448675718
0.0085	0.005	0.7892	0.1973	305.5904517470	7.8958797043	0.2420472843	0.0623611488	0.5569443391	0.2431943733	0.3441568903	0.0793319745	306.7336002607	8.2807672009
0.0085	0.0055	0.7888	0.1972	302.2034560795	13.7330821620	0.3181653154	0.1727190424	0.6100232886	0.3793020232	0.3397633981	0.1661543142	303.4714080816	14.4512575418
0.0085	0.006	0.7884	0.1971	302.8942860332	10.9080850185	0.2726555931	0.0977126131	0.5730988020	0.1325173239	0.3754971348	0.1325330505	304.1155375631	11.2708480060
0.0005	0.008	0.7932	0.1983	298.6114260825	8.5442906087	0.5054398365	0.1981550741	0.7261815693	0.3002922882	0.4211894539	0.0914972224	300.2642369422	9.1342351934
0.0085	0.0065	0.7879999999999999	0.19699999999999998	291.2980587237	13.7107068714	0.3592448878	0.1784392203	0.6451528349	0.2763651429	0.3939498021	0.1289689333	292.6964062485	14.2944801679
0.0085	0.006999999999999999	0.7876	0.1969	299.0807903840	4.6181065839	0.3185680563	0.1112148429	0.5033525496	0.2053321042	0.3163314396	0.1138772692	300.2190424295	5.0485308002
0.0085	0.0075	0.7872	0.1968	294.0856683197	4.7031585566	0.3201790200	0.0715927894	0.5164299719	0.2192617808	0.3365415038	0.0731521951	295.2588188154	5.0671653219
0.0085	0.008	0.7868	0.1967	296.0724295412	15.0916461846	0.4961767957	0.1167976401	0.6002793269	0.0943179715	0.3793048281	0.0609906468	297.5481904919	15.3637524430
0.0085	0.0085	0.7864	0.1966	295.5366255440	9.7841242047	0.4538890006	0.1943465873	0.6184851501	0.2594818830	0.3734468384	0.1881408987	296.9824465331	10.4260935737
0.0085	0.009000000000000001	0.7859999999999999	0.1965	297.6505509142	14.9436146317	0.4317382508	0.1989817245	0.5679704011	0.2748889864	0.3485503825	0.1404696565	298.9988099486	15.5579549991
0.0085	0.0095	0.7856	0.1964	299.0457845228	9.8824951176	0.4808726413	0.2064831846	0.4771977050	0.2340169751	0.2934852801	0.1008629463	300.2973401492	10.4238582236
0.0085	0.01	0.7852	0.1963	293.1612278232	8.4126287092	0.6600923443	0.1649842265	0.7661830964	0.1452578255	0.4460859098	0.0929114828	295.0335891737	8.8157822440
0.009000000000000001	0.0	0.7928	0.1982	293.9627906030	12.3296321375	0.0000000000	0.0000000000	0.5554058189	0.4072363676	0.3506006789	0.1944781975	294.8687971008	12.9313467026
0.009000000000000001	0.0005	0.7924	0.1981	288.6404708978	8.4744859658	0.0306083088	0.0186134281	0.8228519265	0.1747528479	0.4736184610	0.0627543547	289.9675495941	8.7306065965
0.0005	0.0085	0.7928	0.1982	280.7805834619	9.5480261338	0.4651657460	0.2078236732	0.7279765096	0.3106321160	0.4015651886	0.1704906466	282.3752909061	10.2369725696
0.009000000000000001	0.001	0.792	0.198	307.3800370975	12.2102300109	0.0519535768	0.0221177737	0.5305330744	0.2107729102	0.3582160654	0.1556241951	308.3207398141	12.5987448899
0.009000000000000001	0.0015	0.7916	0.1979	289.9942689973	7.5404477759	0.0950468537	0.0463694548	0.7156683474	0.2777605565	0.4378847243	0.1036549704	291.2428689227	7.9682327576
0.009000000000000001	0.002	0.7912	0.1978	288.8247874728	9.7566025918	0.1006852264	0.0628069245	0.6369473934	0.3418816841	0.3995148923	0.1599713895	289.9619349849	10.3212625899
0.009000000000000001	0.0025	0.7908	0.1977	292.3618082594	10.7196700385	0.0990742628	0.0370346487	0.5723295419	0.1106190252	0.3456213877	0.0481639333	293.3788334518	10.9154876457
0.009000000000000001	0.003	0.7904	0.1976	297.2426254710	7.0510843347	0.1043098946	0.0307141104	0.4179646744	0.1306987839	0.2662456283	0.0487094567	298.0311456683	7.2612066857
0.009000000000000001	0.0035	0.79	0.1975	308.6452489362	17.1193671636	0.1127674536	0.0605987901	0.3953997104	0.2589847539	0.2674172263	0.1390899424	309.4208333265	17.5780406500
0.009000000000000001	0.004	0.7896	0.1974	298.0384730082	8.6298311542	0.1699566622	0.0787808979	0.5305330744	0.3499862164	0.3590947639	0.2203367374	299.0980575087	9.2789350059
0.009000000000000001	0.0045	0.7892	0.1973	304.8953353613	16.8817196739	0.1711648849	0.0596274198	0.4279650562	0.1941585765	0.2858698936	0.1392354301	305.7803351960	17.2747411003
0.009000000000000001	0.005	0.7888	0.1972	297.1426087249	8.5359365867	0.2247294253	0.0346076083	0.4892494471	0.0898070714	0.3344912075	0.0695992281	298.1910788048	8.7299504945
0.009000000000000001	0.0055	0.7884	0.1971	299.2258146659	18.3469995497	0.2980282702	0.1461455686	0.5979715465	0.2001167487	0.3582160654	0.0789764767	300.4800305480	18.7722383437
0.0005	0.009000000000000001	0.7924	0.1981	286.5301175542	10.2003542482	0.5678646769	0.2312588640	0.6751539802	0.3920279275	0.4062515803	0.1828462400	288.1793877916	11.0064872797
0.009000000000000001	0.006	0.7879999999999999	0.19699999999999998	298.1363465383	13.7868482245	0.3060830883	0.1771693819	0.5836120239	0.2089242807	0.3813551244	0.1138712421	299.4073967749	14.2868131292
0.009000000000000001	0.0065	0.7876	0.1969	299.6744612128	8.3063700910	0.2271458708	0.1657297177	0.4369397578	0.2698552670	0.2958284759	0.1499347838	300.6343753173	8.8918898595
0.009000000000000001	0.006999999999999999	0.7872	0.1968	305.3561267989	19.6905571104	0.2561432160	0.2077986966	0.3651421450	0.2404306803	0.2451568657	0.1171685791	306.2225690256	20.2559550664
0.009000000000000001	0.0075	0.7868	0.1967	297.7669989829	7.8026529852	0.4675821914	0.0926269061	0.5364307355	0.0768165299	0.3506006789	0.0732740609	299.1216125887	8.0453704821
0.009000000000000001	0.008	0.7864	0.1966	286.1671996468	6.8958769233	0.4297245463	0.1125831929	0.5807914034	0.2553459603	0.3828196218	0.1289503064	287.5605352183	7.3927563829
0.009000000000000001	0.0085	0.7859999999999999	0.1965	300.3560038973	10.1263709468	0.3894504557	0.1088622897	0.4848903063	0.1133179338	0.3315622126	0.0637310504	301.5619068719	10.4122822207
0.009000000000000001	0.009000000000000001	0.7856	0.1964	303.5236771285	7.9084013011	0.5114809501	0.1930301491	0.6882314025	0.2382990826	0.4042012840	0.1400659896	305.1275907651	8.4797965224
0.009000000000000001	0.0095	0.7852	0.1963	297.9577452059	11.9725222941	0.5175220637	0.2573637286	0.5620727401	0.2685177044	0.3298048158	0.1112154411	299.3671448255	12.6096191682
0.009000000000000001	0.01	0.7848	0.1962	295.5223374374	4.7232136710	0.5090645047	0.2386782740	0.5495081578	0.2855768825	0.3623166582	0.1110641464	296.9432267581	5.3585329739
0.0095	0.0	0.7924	0.1981	298.0720500586	13.4006455386	0.0000000000	0.0000000000	0.5728423820	0.2091947590	0.3831125213	0.1170806829	299.0280049619	13.7269209805
0.0	0.002	0.7984	0.1996	0.0000000000	0.0000000000	0.3507873288	0.0623611488	8.0846676193	0.1932352610	2.6996545176	0.1872871750	11.1351094657	.4428835848
0.0005	0.0095	0.792	0.198	283.3995934001	4.6736254696	0.5952510585	0.2828675056	0.8154157452	0.4222483770	0.4613166828	0.1652015391	285.2715768866	5.5439428913
0.0095	0.0005	0.792	0.198	303.8323002309	9.6073736579	0.0157068953	0.0175365803	0.3815530279	0.2248006915	0.2662456283	0.1313209197	304.4958057824	9.9810318494
0.0095	0.001	0.7916	0.1979	300.9153832703	17.2855677029	0.0535645404	0.0316709057	0.5736116421	0.2799214452	0.3819409234	0.1248370438	301.9245003762	17.7219970976
0.0095	0.0015	0.7912	0.1978	293.5312897839	9.2312259996	0.0757152903	0.0437933283	0.5261739337	0.1603689588	0.3306835142	0.0575873453	294.4638625221	9.4929756320
0.0095	0.002	0.7908	0.1977	314.1390259205	19.7027365749	0.0443014996	0.0408340353	0.3897584694	0.2911604171	0.2410562730	0.1430069531	314.8141421625	20.1777379804
0.0095	0.0025	0.7904	0.1976	307.4529064411	18.7131854042	0.1212250126	0.0757923716	0.5271996139	0.4678985041	0.3503077794	0.2102389956	308.4516388470	19.4671152755
0.0095	0.003	0.79	0.1975	288.3582807926	9.4248042170	0.1687484395	0.1070836494	0.7123348868	0.2977857117	0.4296835388	0.1465270456	289.6690476577	9.9762006237
0.0095	0.0035	0.7896	0.1974	300.8975231371	10.7951107519	0.2021759346	0.0476937745	0.6097668686	0.1612031886	0.4047870829	0.1333590347	302.1142530232	11.1373667497
0.0095	0.004	0.7892	0.1973	297.7069889352	9.2458988012	0.1929128938	0.1012923403	0.5610470599	0.1200484058	0.3511864779	0.0901521574	298.8121353668	9.5573917047
0.0095	0.0045	0.7888	0.1972	299.1029369492	6.5019259479	0.1981485256	0.0523005239	0.5379692558	0.0855321340	0.3453284883	0.0982746507	300.1843832189	6.7380332565
0.0095	0.005	0.7884	0.1971	300.1666864849	6.9409477689	0.2468801751	0.1114246604	0.5605342198	0.1148395432	0.3637811556	0.0675474722	301.3378820354	7.2347594447
0.0005	0.01	0.7916	0.1979	288.2175429427	12.8658283828	0.4208642464	0.1951860438	0.5115579911	0.1928919687	0.3128166458	0.1018785070	289.4627818260	13.3557849023
0.0095	0.0055	0.7879999999999999	0.19699999999999998	296.8282703799	13.5160602216	0.2581569205	0.1620080046	0.5010447692	0.2870594639	0.3465000862	0.1678761240	297.9339721558	14.1330038141
0.0095	0.006	0.7876	0.1969	307.3671778016	11.6383014242	0.2686281840	0.3191639730	0.4410424785	0.3953228767	0.3075444552	0.1946580952	308.3843929193	12.5474463691
0.0095	0.0065	0.7872	0.1968	297.5305308188	6.4443456943	0.2984310111	0.1026286246	0.4356576576	0.0724067736	0.2949497775	0.0792584048	298.5595692650	6.6986394973
0.0095	0.006999999999999999	0.7868	0.1967	293.0040586507	1.0437029105	0.2996392338	0.0801201384	0.5210455328	0.0906523742	0.3438639908	0.0550276983	294.1686074081	1.2695031214
0.0095	0.0075	0.7864	0.1966	299.6837484821	11.6608017220	0.4099902419	0.1248522790	0.5330972749	0.2114083365	0.3368344033	0.0807468145	300.9636704022	12.0778091520
0.0095	0.008	0.7859999999999999	0.1965	303.4586662435	17.9175787173	0.2416445434	0.1088146006	0.4364269177	0.1427096774	0.2820622003	0.0684808758	304.4187999049	18.2375838711
0.0095	0.0085	0.7856	0.1964	294.7072009564	10.3061316222	0.3656887423	0.1303437825	0.5384820959	0.2552223310	0.3579231659	0.0971543649	295.9692949605	10.7888521006
0.0095	0.009000000000000001	0.7852	0.1963	296.3760518063	13.0147919869	0.3721325968	0.1640970279	0.4923264876	0.1853830036	0.3142811433	0.1247985537	297.5547920340	13.4890705721
0.0095	0.0095	0.7848	0.1962	298.2792276042	9.9836506645	0.4550972233	0.0812698816	0.5402770362	0.1833903546	0.3300977152	0.1094456841	299.6046995789	10.3577565848
0.0095	0.01	0.7844	0.1961	297.8134353293	8.3517648474	0.5573934134	0.1531135966	0.6672049588	0.2271632696	0.4059586808	0.1255633805	299.4439923823	8.8576050941
0.001	0.0	0.7992	0.1998	300.5203171231	17.2017936222	0.0000000000	0.0000000000	0.5182249123	0.2417397855	0.3303906147	0.1417173489	301.3689326501	17.5852507566
0.01	0.0	0.792	0.198	302.4177776784	9.9535368531	0.0000000000	0.0000000000	0.5802785633	0.1167497110	0.3588018644	0.0635531132	303.3568581061	10.1338396773
0.01	0.0005	0.7916	0.1979	306.5763311018	16.6623639045	0.0161096362	0.0170868495	0.5095066307	0.2068570880	0.3177959370	0.1544888588	307.4197433057	17.0407967008
0.01	0.001	0.7912	0.1978	292.2153551669	6.3478643848	0.0495371314	0.0297701544	0.5189941724	0.1090119997	0.3274616199	0.0952279233	293.1113480906	6.5818744622
0.01	0.0015	0.7908	0.1977	295.5737746212	11.4828752540	0.0535645404	0.0540093424	0.4377090179	0.2793430139	0.3098876510	0.1679476532	296.3749358305	11.9841752635
0.01	0.002	0.7904	0.1976	293.3848366914	8.0867388897	0.0882002583	0.0329559219	0.5059167501	0.1404526610	0.3406420966	0.0796471192	294.3195957964	8.3397945918
0.01	0.0025	0.79	0.1975	291.6102538527	9.7350464281	0.0902139629	0.0367709284	0.4705307838	0.0762219099	0.3230681277	0.0563586097	292.4940667271	9.9043978761
0.01	0.003	0.7896	0.1974	304.8424693669	10.6696024355	0.1171976035	0.0858282352	0.4428374188	0.3583192836	0.3016864656	0.1637410271	305.7041908548	11.2774909814
0.01	0.0035	0.7892	0.1973	287.6353025991	7.6282307672	0.1892882256	0.0883463378	0.6279726918	0.1057545407	0.3860415161	0.0507857632	288.8386050326	7.8731174089
0.01	0.004	0.7888	0.1972	294.8922319368	16.7637770274	0.1695539213	0.0551857921	0.5051474899	0.3342560945	0.3470858851	0.1540216872	295.9140192331	17.3072406012
0.01	0.0045	0.7884	0.1971	296.9104269928	11.7140778512	0.2078143073	0.1118837142	0.5838684439	0.2103744816	0.3754971348	0.1476817657	298.0776068788	12.1840178127
0.001	0.0005	0.7988	0.1997	295.3787419662	12.5561376866	0.0302055679	0.0178301000	0.6036127875	0.1396903359	0.3681746478	0.1142322997	296.3807349694	12.8278904222
0.01	0.005	0.7879999999999999	0.19699999999999998	296.4089144514	5.3123530014	0.1941211165	0.1973446876	0.4336062972	0.2867523714	0.2937781796	0.0990433435	297.3304200447	5.8954934039
0.01	0.0055	0.7876	0.1969	301.9934209126	13.7251740817	0.3141379064	0.1310486974	0.5684832412	0.1988378322	0.3523580758	0.1280289062	303.2284001360	14.1830895175
0.01	0.006	0.7872	0.1968	291.7474196760	9.4363339905	0.2976255292	0.0794696699	0.5384820959	0.1041078017	0.3508935784	0.0347848193	292.9344208795	9.6546962814
0.01	0.0065	0.7868	0.1967	301.4333271342	11.7057482605	0.3250119108	0.1269649887	0.5507902581	0.2928429187	0.3444497898	0.1474119761	302.6535790929	12.2729681440
0.01	0.006999999999999999	0.7864	0.1966	290.6629523857	5.5402582400	0.2823213748	0.0603520383	0.4025794717	0.0763253552	0.2931923806	0.0201569329	291.6410456128	5.6970925664
0.01	0.0075	0.7859999999999999	0.1965	300.6346219758	17.5771318637	0.3491763652	0.1347010294	0.5702781815	0.3413196430	0.3579231659	0.1776874165	301.9119996884	18.2308399526
0.01	0.008	0.7856	0.1964	297.5505341681	13.1469234613	0.3238036881	0.0855253289	0.4828389460	0.2450581571	0.3131095453	0.1433520800	298.6702863475	13.6208590273
0.01	0.0085	0.7852	0.1963	293.2333827615	8.2008287735	0.4631520415	0.2502314519	0.6179723100	0.2657432249	0.3828196218	0.1526295796	294.6973267348	8.8694330299
0.01	0.009000000000000001	0.7848	0.1962	296.6168064023	9.7210489593	0.5042316138	0.1524383638	0.6795131210	0.1619551931	0.4012722892	0.0570665614	298.2018234263	10.0925090776
0.01	0.0095	0.7844	0.1961	293.5520075385	6.3799162291	0.5473248907	0.1872879453	0.6287419519	0.2238157782	0.3842841192	0.0657714247	295.1123585003	6.8567913773
0.001	0.001	0.7984	0.1996	287.0080547197	7.8369768410	0.0527590586	0.0524120522	0.7366947911	0.3836530639	0.4381776238	0.1360189366	288.2356861932	8.4090608937
0.01	0.01	0.784	0.196	299.9380767795	15.0411669699	0.4752342686	0.2309921860	0.5025832895	0.3673489003	0.3259971225	0.1549612656	301.2418914601	15.7944693218
0.001	0.0015	0.7979999999999999	0.1995	302.1598773544	10.0741027005	0.0861865538	0.0399018487	0.6643843383	0.2507856214	0.3801835265	0.1312320428	303.2906317730	10.4960222134
0.001	0.002	0.7976	0.1994	309.5825487285	13.2493617814	0.0853810720	0.0507261723	0.4164261541	0.3544552455	0.2612663372	0.1865620250	310.3456222918	13.8411052242
0.001	0.0025	0.7972	0.1993	285.9843118824	9.0484903846	0.1365291670	0.0449484833	0.6661792786	0.2850652913	0.3942427016	0.1077042013	287.1812630296	9.4862083605
0.001	0.003	0.7968	0.1992	296.1031489704	9.4340538757	0.1578744350	0.0710286996	0.5933559856	0.2050039377	0.3661243514	0.0801710343	297.2205037424	9.7902575473
0.001	0.0035	0.7964	0.1991	288.1446735990	7.4421191150	0.2134526800	0.0684896405	0.6813080613	0.2147728749	0.4141598663	0.1480044003	289.4535942066	7.8733860307
0.0	0.0025	0.7979999999999999	0.1995	0.0000000000	0.0000000000	0.4470424052	0.0258508216	8.2777519136	0.5383516722	2.7286515662	0.1113079690	11.4534458850	.6755104628
0.001	0.004	0.7959999999999999	0.19899999999999998	286.4893964504	6.6006113283	0.1723731076	0.1012667161	0.5669447209	0.3631849380	0.3678817483	0.1838363708	287.5965960272	7.2488993532
0.001	0.0045	0.7956	0.1989	295.8509638890	5.6287534847	0.2198965345	0.0586067592	0.5897661050	0.1885759808	0.3482574831	0.0996960306	297.0088840116	5.9756322553
0.001	0.005	0.7952	0.1988	287.9789315626	12.3492532605	0.3374968789	0.1537732075	0.7674651966	0.4402653779	0.4437427139	0.1944023084	289.5276363520	13.1376941543
0.001	0.0055	0.7948	0.1987	292.3710955287	3.4466852173	0.3503845879	0.0580841194	0.6697691592	0.0904490589	0.3930711037	0.0705784437	293.7843203795	3.6657968393
0.001	0.006	0.7944	0.1986	290.4893518907	11.5735767779	0.3467599197	0.0817236622	0.7469515930	0.1147731083	0.4537012963	0.1326081173	292.0367646997	11.9026816657
0.001	0.0065	0.794	0.1985	295.4137478273	10.0857101933	0.2581569205	0.1404497918	0.4825825259	0.1315672239	0.3180888365	0.0731990906	296.4725761102	10.4309262996
0.001	0.006999999999999999	0.7936	0.1984	288.3918578431	4.7611230042	0.4152258737	0.1973413999	0.6189979902	0.3858091610	0.3588018644	0.1778746500	289.7848835714	5.5221482151
0.001	0.0075	0.7932	0.1983	286.4036678109	4.9101481081	0.4679849323	0.1717131559	0.6415629542	0.2223183977	0.4141598663	0.1132487426	287.9273755637	5.4174284043
0.001	0.008	0.7928	0.1982	292.7825929986	14.1809069943	0.5863907586	0.2763330939	0.7582340750	0.3309611056	0.4501865025	0.1595869482	294.5774043347	14.9477881420
0.001	0.0085	0.7924	0.1981	286.7730153663	12.4703955388	0.4301272872	0.1564501984	0.6261777515	0.4014021377	0.3658314519	0.1870469938	288.1951518569	13.2152948687
0.0	0.003	0.7976	0.1994	0.0000000000	0.0000000000	0.5718920860	0.0263479983	8.2287756849	0.3906798178	2.6498616058	0.1374894001	11.4505293767	.5545172162
0.001	0.009000000000000001	0.792	0.198	291.4980922160	3.0047021894	0.4273081009	0.1260881376	0.5802785633	0.2583238206	0.3640740550	0.0835990742	292.8697529352	3.4727132218
0.001	0.0095	0.7916	0.1979	291.3666416354	11.5202727214	0.4337519553	0.1348454500	0.5669447209	0.2293628217	0.3549941711	0.1102578849	292.7223324827	11.9947388780
0.001	0.01	0.7912	0.1978	292.2575050813	6.7014397342	0.5163138410	0.0509813358	0.5551493988	0.2055650914	0.3754971348	0.0944499782	293.7044654559	7.0524361396
0.0015	0.0	0.7988	0.1997	283.3410121631	4.4659451408	0.0000000000	0.0000000000	0.7120784668	0.1463850814	0.4364202269	0.1194943733	284.4895108568	4.7318245955
0.0015	0.0005	0.7984	0.1996	296.2303131190	15.3384608430	0.0342329770	0.0376083244	0.7087450062	0.4705720747	0.4044941834	0.1995795658	297.3777852856	16.0462208079
0.0015	0.001	0.7979999999999999	0.1995	290.0399909384	11.4974491188	0.0310110497	0.0201531485	0.4418117387	0.2094535873	0.2967071744	0.1145023457	290.8095209012	11.8415582003
0.0015	0.0015	0.7976	0.1994	291.8431499902	9.7118243830	0.0865892947	0.0535509121	0.6254084913	0.4600189912	0.3936569026	0.2519235231	292.9488046788	10.4773178094
0.0015	0.002	0.7972	0.1993	298.0870525706	16.5315101156	0.1031016718	0.0225534907	0.5723295419	0.2024880765	0.3693462457	0.1106431425	299.1318300300	16.8671948253
0.0015	0.0025	0.7968	0.1992	288.8376467687	3.0962099507	0.1441812442	0.0591686565	0.6672049588	0.2551326623	0.4153314642	0.0936838887	290.0643644359	3.5041951582
0.0015	0.003	0.7964	0.1991	298.2213607725	12.2464094251	0.1623045850	0.0903648645	0.6713076795	0.1621791416	0.3962929980	0.0698698805	299.4512660350	12.5688233117
0.0	0.0035	0.7972	0.1993	0.0000000000	0.0000000000	0.6278730718	0.0800391190	8.1774916758	0.3682798928	2.6577698918	0.0957275089	11.4631346394	.5440465207
0.0015	0.0035	0.7959999999999999	0.19899999999999998	289.2755772357	7.9899362898	0.1884827438	0.0368766428	0.7231045287	0.2323397682	0.4050799824	0.1194024413	290.5922444906	8.3785551421
0.0015	0.004	0.7956	0.1989	289.9099691684	11.3856867853	0.2227157208	0.0987364322	0.5492517378	0.2141105846	0.3462071867	0.1273840014	291.0281438137	11.8259178035
0.0015	0.0045	0.7952	0.1988	293.3155393744	13.2296977692	0.3383023607	0.0727167637	0.9174709233	0.3320242562	0.5439143365	0.1524045815	295.1152269949	13.7868433706
0.0015	0.005	0.7948	0.1987	297.4462309899	7.4732001659	0.2948063429	0.0387636814	0.7254123091	0.1072976192	0.4320267347	0.0500163922	298.8984763766	7.6692778587
0.0015	0.0055	0.7944	0.1986	289.2670043718	3.6649742619	0.2360061707	0.0964696885	0.4297599965	0.1914233605	0.2923136822	0.0993546816	290.2250842212	4.0522219925
0.0015	0.006	0.794	0.1985	288.8297883101	5.6406169465	0.4172395782	0.2206990765	0.7018216649	0.3789281007	0.4428640155	0.1029673952	290.3917135687	6.3432115189
0.0015	0.0065	0.7936	0.1984	293.3784070434	7.4444276833	0.3672997059	0.0328770799	0.6287419519	0.1380730874	0.4053728819	0.1095365741	294.7798215831	7.7249144247
0.0015	0.006999999999999999	0.7932	0.1983	294.4121515553	7.9302397484	0.3540092560	0.1065369597	0.6428450544	0.1500756232	0.3798906270	0.0871561768	295.7888964927	8.2740085081
0.0015	0.0075	0.7928	0.1982	292.8861817713	6.9459078699	0.4035463874	0.2067218500	0.6066898280	0.3297302565	0.3655385525	0.1454693463	294.2619565392	7.6278293227
0.0015	0.008	0.7924	0.1981	300.8946655157	7.1068654388	0.3326639880	0.1065369597	0.5936124057	0.2018336893	0.3353699059	0.0438763032	302.1563118153	7.4591123910
0.0	0.004	0.7968	0.1992	0.0000000000	0.0000000000	0.7784981705	0.0678041556	8.4628871866	0.6004685177	2.7643853029	0.1817733330	12.0057706600	.8500460063
0.0015	0.0085	0.792	0.198	290.2371668093	10.7370442836	0.5138973956	0.2934806997	0.6341267729	0.3325703738	0.3801835265	0.1923580409	291.7653745043	11.5554533980
0.0015	0.009000000000000001	0.7916	0.1979	293.5934430476	9.7620779885	0.5078562820	0.2898100722	0.6300240522	0.4626789757	0.3787190291	0.1978804269	295.1100424109	10.7124474633
0.0015	0.0095	0.7912	0.1978	297.0261606562	11.3144453286	0.3854230467	0.1447762530	0.4854031464	0.1035200467	0.3277545194	0.0407288287	298.2247413687	11.6034704570
0.0015	0.01	0.7908	0.1977	286.5786971166	4.4905875604	0.5300070318	0.1904653675	0.6541275365	0.2262165488	0.4047870829	0.1209444345	288.1676187678	5.0282139112
0.002	0.0	0.7984	0.1996	298.7971714681	6.3008223752	0.0000000000	0.0000000000	0.5943816658	0.2404700571	0.3506006789	0.0843753884	299.7421538128	6.6256678207
0.002	0.0005	0.7979999999999999	0.1995	296.6075191330	15.0021454604	0.0217480089	0.0117831831	0.5705346016	0.2394419576	0.3790119286	0.1215077532	297.5788136721	15.3748783543
0.002	0.001	0.7976	0.1994	293.9142110406	7.0552861886	0.0447042405	0.0231216777	0.3687320256	0.1876854609	0.2753255123	0.0987379747	294.6029728190	7.3648313019
0.002	0.0015	0.7972	0.1993	298.8471798412	8.9825661428	0.0829646266	0.0541173492	0.5225840530	0.1877555131	0.3207249318	0.0691143480	299.7734534526	9.2935533531
0.002	0.002	0.7968	0.1992	300.4531630221	11.6910535599	0.0604111358	0.0410716747	0.4159133140	0.2676101612	0.2718107185	0.1094770340	301.2012981904	12.1092124298
0.002	0.0025	0.7964	0.1991	292.9404765764	8.2135073551	0.1232387171	0.0352392539	0.5320715947	0.1560500855	0.3687604467	0.0997132395	293.9645473349	8.5045099340
0.0	0.0045	0.7964	0.1991	0.0000000000	0.0000000000	0.8477696063	0.0920155007	8.2485200284	0.4576235099	2.6155923665	0.1274836369	11.7118820012	.6771226475
0.002	0.003	0.7959999999999999	0.19899999999999998	286.8708888964	13.1921079954	0.1566662123	0.0938792420	0.6918212832	0.3427544795	0.4071302788	0.1577855785	288.1265066707	13.7865272954
0.002	0.0035	0.7956	0.1989	297.0275894668	2.6471562395	0.1200167899	0.0893177276	0.4297599965	0.2988515954	0.2934852801	0.1551272636	297.8708515333	3.1904528261
0.002	0.004	0.7952	0.1988	288.2182573480	7.4361607588	0.1860662984	0.0561877693	0.5323280148	0.1429656162	0.3151598417	0.0587086305	289.2518115029	7.6940227748
0.002	0.0045	0.7948	0.1987	295.1194128316	8.6572433713	0.2384226161	0.0688486727	0.6405372740	0.2917045980	0.3877989130	0.1134001487	296.3861716347	9.1311967907
0.002	0.005	0.7944	0.1986	298.1299168903	6.6857875349	0.1872745211	0.0449196054	0.4700179437	0.2345793589	0.3002219682	0.0921958985	299.0874313233	7.0574823977
0.002	0.0055	0.794	0.1985	293.9392152271	7.9940767609	0.2525185478	0.1233360735	0.5730988020	0.1552220484	0.3585089649	0.1190685927	295.1233415418	8.3917034755
0.002	0.006	0.7936	0.1984	295.1458458288	5.6199447997	0.2545322523	0.0334638676	0.5423283965	0.0715223494	0.3444497898	0.0949897899	296.2871562674	5.8199208066
0.002	0.0065	0.7932	0.1983	296.3046112733	13.7545640855	0.3495791061	0.1593673803	0.6305368923	0.1486121746	0.3784261296	0.0768848585	297.6631534013	14.1394284989
0.002	0.006999999999999999	0.7928	0.1982	299.1543741329	6.7613630241	0.4252943963	0.2356966958	0.6638714982	0.2006207889	0.4027367866	0.1313810083	300.6462768140	7.3290615171
0.002	0.0075	0.7924	0.1981	293.7341808975	5.9452627817	0.4208642464	0.2078080632	0.6715640996	0.3578705310	0.4112308715	0.1673930144	295.2378401150	6.6783343903
