# Supplementary material for: Multipressure Sampling for Improving the Performance of MOF-based Electronic Noses
Source: ACS Sens. 2024 Jul 12;9(7):3531–9. doi: 10.1021/acssensors.4c00199 (PMC11287752; doi:10.1021/acssensors.4c00199)
Supplement: Supplementary file 2 — se4c00199_si_002.zip [file se4c00199_si_002.zip › Multiplex_Adsorption_Data/Hydrogen_10bar/NU-125_v2_EQeq.csv]

H2_comp CO2_comp N2_comp O2_comp H2_mass H2_error CO2_mass CO2_error N2_mass N2_error O2_mass O2_error total_mass total_error
0.0 0.0 0.8 0.2 0.0000000000 0.0000000000 0.0000000000 0.0000000000 85.1437348613 2.7061993394 29.2138074427 0.6605381715 114.3575423040 3.3667375109
0.0 0.0005 0.7996 0.1999 0.0000000000 0.0000000000 0.9283399475 0.1248232598 84.9375588495 2.3479349872 28.9448352759 0.7694324069 114.8107340729 3.2421906539
0.0 0.005 0.7959999999999999 0.19899999999999998 0.0000000000 0.0000000000 9.3242372299 0.3178282632 83.0764815998 1.7001767848 28.6357055227 0.8912591763 121.0364243524 2.9092642243
0.002 0.008 0.792 0.198 0.0125966554 0.0019479719 14.4168778094 0.4427314319 83.2592201963 3.0046380848 28.0525839045 0.3854850132 125.7412785656 3.8348025018
0.002 0.0085 0.7916 0.1979 0.0128865366 0.0036606735 15.3895065896 0.6395873515 82.6304382920 1.2533030565 28.2663393901 0.7612179325 126.2991708083 2.6577690140
0.002 0.009000000000000001 0.7912 0.1978 0.0133608877 0.0021641439 16.3172713574 0.2610682055 81.5017802669 1.9542655097 28.1513046376 0.6076657570 125.9837171496 2.8251636161
0.002 0.0095 0.7908 0.1977 0.0128601838 0.0020857067 17.1610598971 0.4961023637 82.2426223126 1.2769989106 28.0856302516 0.6299526921 127.5021726451 2.4051396731
0.002 0.01 0.7904 0.1976 0.0130446536 0.0038334092 18.0583401438 0.7308123113 82.3568797116 1.4547457329 28.0760091632 0.8306576956 128.5042736722 3.0200491490
0.0025 0.0 0.7979999999999999 0.1995 0.0167340506 0.0027131905 0.0000000000 0.0000000000 84.8009626641 1.2652876512 28.8904552111 0.3519461265 113.7081519258 1.6199469682
0.0025 0.0005 0.7976 0.1994 0.0155745258 0.0011230143 0.9501967740 0.0926449980 84.3278198450 2.7961168453 29.0745108151 0.4699893112 114.3681019599 3.3598741688
0.0025 0.001 0.7972 0.1993 0.0159961712 0.0028509822 1.8929162127 0.1474256233 84.8430767696 1.2877887937 28.8076301892 0.6685166936 115.5596193427 2.1065820928
0.0025 0.0015 0.7968 0.1992 0.0169975790 0.0002886809 2.8436881664 0.2384991953 84.3248901681 1.7992059754 28.7620345964 0.8665488165 115.9476105099 2.9045426681
0.0025 0.002 0.7964 0.1991 0.0162860524 0.0024585939 3.9480330853 0.2908248438 84.4080197501 0.5265345454 28.9038410732 0.7636369267 117.2761799610 1.5834549098
0.0 0.0055 0.7956 0.1989 0.0000000000 0.0000000000 10.1530710988 0.2597265707 83.7166160021 1.5571973385 28.8511342411 0.1295918506 122.7208213420 1.9465157598
0.0025 0.0025 0.7959999999999999 0.19899999999999998 0.0166286393 0.0027508119 4.6112152164 0.3814200071 84.0495005397 0.8783248785 28.7507402753 0.6286903530 117.4280846707 1.8911860505
0.0025 0.003 0.7956 0.1989 0.0158380542 0.0013270949 5.5734907629 0.1355765653 83.1837810162 1.1073020889 28.5026835180 0.7012402532 117.2757933513 1.9454460023
0.0025 0.0035 0.7952 0.1988 0.0173928715 0.0019508219 6.4759476264 0.3783860292 83.7587301075 1.8468261185 28.9151353943 0.5554301138 119.1672059997 2.7825930834
0.0025 0.004 0.7948 0.1987 0.0154427617 0.0028548770 7.3876073642 0.3357867045 83.7393209981 1.5192800619 28.8958932175 0.3580835396 120.0382643415 2.2160051830
0.0025 0.0045 0.7944 0.1986 0.0167340506 0.0026562822 8.1577729093 0.3634225150 82.7706965735 2.6629689334 28.6838109647 0.6562688950 119.6290144981 3.6853166256
0.0025 0.005 0.794 0.1985 0.0173665187 0.0035174866 9.2880009123 0.3009151690 83.4778473349 2.1387887940 28.6503463094 0.5348681617 121.4335610753 2.9780896113
0.0025 0.0055 0.7936 0.1984 0.0156799372 0.0032532680 10.0967034936 0.4433049494 83.1336102993 1.8557794866 28.1922988403 0.6628325272 121.4382925704 2.9651702312
0.0025 0.006 0.7932 0.1983 0.0155218202 0.0009632313 11.0336711357 0.3014424278 83.1420331204 2.0727197485 28.5215073866 0.4485278246 122.7127334629 2.8236532322
0.0025 0.0065 0.7928 0.1982 0.0167604034 0.0022571323 11.9637366222 0.3135652384 82.9314625933 1.3449925366 28.2851632587 0.9480661461 123.1971228776 2.6088810534
0.0025 0.006999999999999999 0.7924 0.1981 0.0168131091 0.0028509822 12.7103198018 0.6536085984 82.6212830517 0.5194582342 28.4378457484 0.7644980174 123.7862617110 1.9404158322
0.0 0.006 0.7952 0.1988 0.0000000000 0.0000000000 11.0664563755 0.5323442208 83.6067531184 1.8137480378 28.5369847897 0.3560390058 123.2101942836 2.7021312644
0.0025 0.0075 0.792 0.198 0.0156799372 0.0021016283 13.5552587007 0.6658344763 82.8003595521 1.4017256418 28.1851876010 0.1520341681 124.5564857910 2.2216959145
0.0025 0.008 0.7916 0.1979 0.0168921676 0.0019748809 14.4726702350 0.8065700503 82.9036306628 0.9420249536 28.3257391532 0.5361333873 125.7189322186 2.2867032721
0.0025 0.0085 0.7912 0.1978 0.0163124052 0.0020371952 15.4832608718 0.3217182909 82.4689398530 1.7678685494 28.4324077419 0.4537824531 126.4009208719 2.5454064886
0.0025 0.009000000000000001 0.7908 0.1977 0.0162860524 0.0020588970 16.2401972850 0.6127971607 81.7925506990 0.6524593370 27.8656001431 0.2594455179 125.9146341795 1.5267609126
0.0025 0.0095 0.7904 0.1976 0.0160752297 0.0026405489 17.2852987005 0.5568333129 81.5929664603 1.3407621595 28.0203741738 0.3223742493 126.9147145643 2.2226102706
0.0025 0.01 0.79 0.1975 0.0169185205 0.0024415870 18.0865239464 0.6952872808 82.4337837302 2.8030364081 28.2219987219 0.3998868781 128.7592249190 3.9006521540
0.003 0.0 0.7976 0.1994 0.0197119210 0.0030669085 0.0000000000 0.0000000000 84.3479613737 0.9039744641 28.6407252210 0.3516636130 113.0083985157 1.2587049856
0.003 0.0005 0.7972 0.1993 0.0203970948 0.0016947967 0.9404187201 0.0863152836 84.9793067453 2.1777835053 28.8164146613 0.9413202151 114.7565372215 3.2071138007
0.003 0.001 0.7968 0.1992 0.0198700380 0.0012845487 1.9182241171 0.0730274317 84.5783072199 1.8693419233 28.8971481421 1.1206706746 115.4135495171 3.0643245783
0.003 0.0015 0.7964 0.1991 0.0195538040 0.0034745792 2.8281583159 0.1925469168 84.2271122017 2.9197096620 28.6971968268 0.6070665105 115.7720211484 3.7227976685
0.0 0.0065 0.7948 0.1987 0.0000000000 0.0000000000 11.8394978188 0.6467168104 84.2457888919 0.8102576154 28.5491157272 0.6778833629 124.6344024379 2.1348577887
0.003 0.002 0.7959999999999999 0.19899999999999998 0.0192375700 0.0026926357 3.6679205981 0.1598378596 84.5541373854 2.9058773119 28.4688005545 0.5980525742 116.7100961080 3.6664603814
0.003 0.0025 0.7956 0.1989 0.0196065097 0.0039910410 4.6244443482 0.2391806942 84.2750856609 1.9119377042 28.5470241863 0.5851137315 117.4661607051 2.7402231709
0.003 0.003 0.7952 0.1988 0.0196065097 0.0014757588 5.6402116018 0.3791197491 84.5548698047 0.8407541059 28.8887819783 0.4045141863 119.1034698945 1.6258638001
0.003 0.0035 0.7948 0.1987 0.0195274512 0.0024743615 6.5363414892 0.3449044972 83.7986469553 1.5382348695 28.3487461037 0.8094582355 118.7032619994 2.6950719637
0.003 0.004 0.7944 0.1986 0.0223472046 0.0035143263 7.2346095786 0.1831421126 83.4595368543 1.3092644606 28.5156510719 0.5700753384 119.2321447094 2.0659962379
0.003 0.0045 0.794 0.1985 0.0197646267 0.0033166905 8.3843936895 0.5145283333 83.7330954347 1.5630684265 28.6265027425 0.7968673323 120.7637564934 2.8777807826
0.003 0.005 0.7936 0.1984 0.0199227437 0.0017981828 9.2621178282 0.4447682372 83.0643966826 2.9959926873 28.5261087767 0.3454263313 120.8725460312 3.7879854386
0.003 0.0055 0.7932 0.1983 0.0202653306 0.0028156867 9.9960470556 0.6154948982 83.0654953114 2.2616128443 28.1659454243 0.4276542034 121.2477531219 3.3075776326
0.003 0.006 0.7928 0.1982 0.0201862721 0.0014472482 11.0250434411 0.4651293968 82.6637633667 0.5084097425 28.3868121491 0.4331249547 122.0958052290 1.4081113422
0.003 0.0065 0.7924 0.1981 0.0208977986 0.0041853746 11.7054809615 0.5837934562 83.4818756406 1.2908348079 28.4169303389 0.4900215772 123.6251847396 2.3688352159
0.0 0.006999999999999999 0.7944 0.1986 0.0000000000 0.0000000000 12.8449118388 0.7827060168 83.5763577206 1.1904798042 28.5378214061 0.9418628566 124.9590909655 2.9150486776
0.003 0.006999999999999999 0.792 0.198 0.0189740416 0.0021278997 12.7891194132 0.4311469275 83.2204019774 0.5081458918 28.4064726341 0.5572367554 124.4349680663 1.4986574744
0.003 0.0075 0.7916 0.1979 0.0203443891 0.0020248858 13.4988910955 0.4821281910 82.6000428942 0.7615589298 28.1354089263 0.5601395033 124.2546873051 1.8058515099
0.003 0.008 0.7912 0.1978 0.0193166285 0.0039356705 14.5549209243 0.4656327022 82.4572211454 1.4099486691 28.3366151662 0.4576100423 125.3680738644 2.3371270841
0.003 0.0085 0.7908 0.1977 0.0193429813 0.0017111089 15.4355209612 0.7742815357 82.6373962746 1.9808201763 28.0839570188 0.8516680804 126.1762172359 3.6084809013
0.003 0.009000000000000001 0.7904 0.1976 0.0182361622 0.0014491664 16.2982904292 0.6673214315 82.6253113574 1.3852419660 28.2583915345 1.1748739415 127.2002294833 3.2288865054
0.003 0.0095 0.79 0.1975 0.0183415736 0.0034132772 17.3727260066 0.5024239472 82.6568053841 1.6140804881 27.9927658332 0.5753913938 128.0406387975 2.6953091063
0.003 0.01 0.7896 0.1974 0.0194483927 0.0023723408 18.0359081376 0.6694715514 82.2583693259 1.4836875671 28.2119593253 0.7809248170 128.5256851815 2.9364562763
0.0035 0.0 0.7972 0.1993 0.0238229634 0.0031903261 0.0000000000 0.0000000000 85.2689785487 1.4859964826 28.8825073554 0.4374903768 114.1753088675 1.9266771855
0.0035 0.0005 0.7968 0.1992 0.0226107330 0.0029749539 0.9530726723 0.1040805011 84.1051644008 1.6877701176 29.0552686383 0.7909029861 114.1361164444 2.5857285587
0.0035 0.001 0.7964 0.1991 0.0228742613 0.0049906454 1.8376989667 0.1512186558 84.4900507033 1.8786417478 28.8185062022 0.8765152816 115.1691301335 2.9113663306
0.0 0.0075 0.794 0.1985 0.0000000000 0.0000000000 13.5063684309 0.4414382932 83.4870025752 2.7631891473 28.4851145740 0.5849342705 125.4784855801 3.7895617110
0.0035 0.0015 0.7959999999999999 0.19899999999999998 0.0225316744 0.0057204474 2.7855950222 0.1872861237 83.7880268765 2.4294320288 29.0209673667 0.5873773931 115.6171209398 3.2098159930
0.0035 0.002 0.7956 0.1989 0.0222681461 0.0037896807 3.7260137422 0.1797875775 83.4957916059 2.0876748896 28.8666116442 0.8417026078 116.1106851384 3.1129547556
0.0035 0.0025 0.7952 0.1988 0.0230587312 0.0036439407 4.6497522526 0.3892806321 84.0011608709 2.4812391686 28.4784216429 0.8679587526 117.1523934976 3.7421224940
0.0035 0.003 0.7948 0.1987 0.0250615467 0.0027152374 5.5982234877 0.2705815252 83.2075846410 2.1889100601 28.6331956736 0.6921199453 117.4640653490 3.1543267680
0.0035 0.0035 0.7944 0.1986 0.0230060255 0.0023606022 6.4742220875 0.2505671613 83.0032396773 3.5809338384 28.1533961785 1.2021906685 117.6538639688 5.0360522704
0.0035 0.004 0.794 0.1985 0.0232959067 0.0032206572 7.5262256587 0.4280975200 83.6030910223 1.4429971071 28.7210403937 0.5648121056 119.8736529814 2.4391273899
0.0035 0.0045 0.7936 0.1984 0.0228742613 0.0038536461 8.2745343773 0.2811540236 83.4906646713 1.1019864869 28.2613196918 0.8006965137 120.0493930017 2.1876906703
0.0035 0.005 0.7932 0.1983 0.0217937950 0.0037365310 9.2575163911 0.1209245955 83.6583886737 0.6877116213 28.5035201344 0.7346139754 121.4412189942 1.5469867232
0.0035 0.0055 0.7928 0.1982 0.0226107330 0.0030532919 10.3198731959 0.7906124068 83.2006266584 1.1952700271 28.3232293041 0.4821219217 121.8663398914 2.4710576475
0.0035 0.006 0.7924 0.1981 0.0240337861 0.0043385444 11.0325207765 0.3580076320 82.9464771874 1.5177999067 28.6085154903 0.3191710686 122.6115472403 2.1993171517
0.0 0.008 0.7936 0.1984 0.0000000000 0.0000000000 14.3570591263 0.4809602531 82.7622737524 1.3499493696 28.5277820095 0.5920832904 125.6471148882 2.4229929131
0.0035 0.0065 0.792 0.198 0.0232432010 0.0019336590 11.9125456338 0.6861910043 83.7312643866 0.3208180140 28.2291099611 0.7685376844 123.8961631825 1.7774803617
0.0035 0.006999999999999999 0.7916 0.1979 0.0238229634 0.0008399902 13.0140146545 0.4022377293 82.9655200873 2.0079157830 28.1425201656 0.5480418432 124.1458778708 2.9590353457
0.0035 0.0075 0.7912 0.1978 0.0229006141 0.0047825859 13.9112949012 0.7959987565 82.5414493562 1.8602401551 28.0588585274 0.6705291108 124.5345033989 3.3315506083
0.0035 0.008 0.7908 0.1977 0.0236648464 0.0043289295 14.6411978710 0.6240632886 82.9578296854 0.5375248591 28.5210890784 0.3347887474 126.1437814812 1.5007058246
0.0035 0.0085 0.7904 0.1976 0.0225316744 0.0047872303 15.3492440144 0.9011168989 82.4227974418 2.3504975041 27.9739419646 0.1298077112 125.7685150952 3.3862093445
0.0035 0.009000000000000001 0.79 0.1975 0.0216093252 0.0038261559 16.3696127052 0.4611061357 82.5396183081 2.7387067572 28.1651088079 0.2972449852 127.0959491464 3.5008840340
0.0035 0.0095 0.7896 0.1974 0.0239810804 0.0037896807 17.2082246280 0.5176949123 81.4402570520 1.6240091193 27.8455213500 0.8568544769 126.5179841104 3.0023481892
0.0035 0.01 0.7892 0.1973 0.0242973144 0.0020723452 18.0824976889 0.6111385909 81.9328089806 0.7569495106 27.8768944643 0.5553872669 127.9164984482 1.9255477136
0.004 0.0 0.7968 0.1992 0.0269062452 0.0032033603 0.0000000000 0.0000000000 84.8793315212 2.5048240631 29.1435316666 0.6042027061 114.0497694330 3.1122301295
0.004 0.0005 0.7964 0.1991 0.0272224792 0.0041117180 0.9605500076 0.0660831101 84.2029423672 1.3065451623 28.7235502429 0.8674158718 113.9142650969 2.2441558622
0.0 0.0085 0.7932 0.1983 0.0000000000 0.0000000000 15.3153084153 0.3549301188 82.0716024236 0.7252333650 28.0739176222 0.5020855478 125.4608284611 1.5822490316
0.004 0.001 0.7959999999999999 0.19899999999999998 0.0256413090 0.0010878328 1.8302216313 0.1578802645 84.7313828378 1.7176494155 28.5800705333 0.5455778066 115.1673163114 2.4221953194
0.004 0.0015 0.7956 0.1989 0.0251933108 0.0024574637 2.8120532859 0.0861925458 84.3014527530 2.3741807224 28.8904552111 0.9367301889 116.0291545608 3.3995609208
0.004 0.002 0.7952 0.1988 0.0278022416 0.0021148048 3.8071140722 0.3692169495 84.5094598127 2.5430209336 28.7561782818 0.6045582397 117.1005544083 3.5189109276
0.004 0.0025 0.7948 0.1987 0.0265109526 0.0018212078 4.7665137206 0.2906473298 84.0194713515 1.4358051028 28.8176695858 0.7039290437 117.6301656105 2.4322026841
0.004 0.003 0.7944 0.1986 0.0256413090 0.0040194770 5.5798177390 0.4319350216 83.3764072723 2.0305316149 28.5733776023 0.2220519204 117.5552439226 2.6885380339
0.004 0.0035 0.794 0.1985 0.0263001299 0.0026173023 6.4460382849 0.4141708833 83.5426664363 0.7035518579 28.5436777207 0.3425778085 118.5586825718 1.4629178520
0.004 0.004 0.7936 0.1984 0.0264582470 0.0025895600 7.3404426333 0.6779862822 83.7019676176 1.3894759065 28.7574332063 0.4711836535 119.8263017042 2.5412354022
0.004 0.0045 0.7932 0.1983 0.0258257789 0.0028480576 8.3199735692 0.1895127466 83.6137111010 2.2501446786 28.5930380873 0.2243068219 120.5525485364 2.6668123047
0.004 0.005 0.7928 0.1982 0.0255622505 0.0018782751 9.2517645946 0.8795773816 83.4079012989 1.9903915233 28.2086128597 0.9776749297 120.8938410037 3.8495221097
0.004 0.0055 0.7924 0.1981 0.0253250750 0.0023594252 10.0903765175 0.4152079994 83.2903480134 2.2306769895 28.4980821279 0.4307038943 121.9041317338 3.0789483084
0.0 0.009000000000000001 0.7928 0.1982 0.0000000000 0.0000000000 16.4909756103 0.6577238975 82.5641543522 1.4975302888 28.2132142498 0.8596509139 127.2683442123 3.0149051002
0.004 0.006 0.792 0.198 0.0256413090 0.0056091316 10.9888071234 0.7041382952 82.6414245804 0.9060875422 28.3830473754 0.3992387372 122.0389203882 2.0150737062
0.004 0.0065 0.7916 0.1979 0.0264845998 0.0039546818 11.9700635983 0.7915558667 83.0889327266 2.6051920171 28.4595977743 0.5512978219 123.5450786990 3.9520003875
0.004 0.006999999999999999 0.7912 0.1978 0.0259311902 0.0017272671 13.0554275890 0.5314186810 83.0427903155 0.7995844526 28.3060786682 0.9636411732 124.4302277629 2.2963715739
0.004 0.0075 0.7908 0.1977 0.0276704774 0.0032361454 13.7496694208 0.6433275698 83.4434236313 0.6866194876 28.2964575799 1.2461933888 125.5172211094 2.5793765916
0.004 0.008 0.7904 0.1976 0.0256940147 0.0022669566 14.4611666421 0.8194612485 83.0010424197 1.2488497359 28.0601134519 0.9956262211 125.5480165284 3.0662041621
0.004 0.0085 0.79 0.1975 0.0259311902 0.0019177913 15.4648551231 0.2440985434 82.5300968582 2.8953140593 28.1291343035 1.0506349640 126.1500174750 4.1919653580
0.004 0.009000000000000001 0.7896 0.1974 0.0258784846 0.0044491829 16.4173526157 0.5917880231 82.2023392552 1.5759469749 28.1400103164 0.5409965457 126.7855806719 2.7131807266
0.004 0.0095 0.7892 0.1973 0.0264582470 0.0018738330 17.1455300467 0.9558329738 82.3425975367 1.5783309712 28.0693162321 0.5103675366 127.5839020625 3.0464053146
0.004 0.01 0.7888 0.1972 0.0267744810 0.0036871375 17.8018100220 0.5141861540 82.2543410202 2.4946772935 27.9183069752 0.9135008107 128.0012324984 3.9260513957
0.0045 0.0 0.7964 0.1991 0.0294624702 0.0043704412 0.0000000000 0.0000000000 84.3245239585 1.3353543148 28.9423254267 0.7117063649 113.2963118554 2.0514311209
0.0 0.0095 0.7924 0.1981 0.0000000000 0.0000000000 17.5642608285 0.8269843250 83.5349760344 0.8437666557 28.2098677843 0.6262541649 129.3091046472 2.2970051456
0.0045 0.0005 0.7959999999999999 0.19899999999999998 0.0296469401 0.0035159068 0.9812564749 0.0855762165 84.1571661657 1.4587272127 28.8385849954 0.3434144653 114.0066545761 1.8912338013
0.0045 0.001 0.7956 0.1989 0.0292252947 0.0033183651 1.9245510932 0.1812098885 84.5874624602 1.9289055329 28.8779059653 0.9765503046 115.4191448134 3.0899840911
0.0045 0.0015 0.7952 0.1988 0.0299631741 0.0023369483 2.8534662203 0.3477701855 84.6764513960 0.7388777855 28.6921771285 1.0738596181 116.2520579189 2.1628445374
0.0045 0.002 0.7948 0.1987 0.0294624702 0.0040981837 3.7513216466 0.1674395269 84.1875615635 2.7036057024 28.9950322588 0.3788588442 116.9633779391 3.2540022572
0.0045 0.0025 0.7944 0.1986 0.0298050571 0.0027909134 4.6658572827 0.2324921377 84.2783815474 1.6117893102 28.6285942835 0.6231157903 117.6026381707 2.4701881516
0.0045 0.003 0.794 0.1985 0.0294888230 0.0030432676 5.6747223805 0.1459370297 84.0571909415 1.2411180358 28.6762814173 0.3992562684 118.4376835623 1.7893546015
0.0045 0.0035 0.7936 0.1984 0.0290144720 0.0027101172 6.4943533751 0.2109710014 83.7722798632 1.8801787822 29.0720009660 0.2038736452 119.3676486763 2.2977335460
0.0045 0.004 0.7932 0.1983 0.0290144720 0.0030660026 7.4065882925 0.1521173466 83.6419092412 2.7422820386 28.4579245416 1.2453714209 119.5354365473 4.1428368087
0.0045 0.0045 0.7928 0.1982 0.0303848195 0.0038464309 8.3866944081 0.1878787135 83.5111724096 2.7511450267 28.6185548869 0.4009304529 120.5468065241 3.3438006240
0.0045 0.005 0.7924 0.1981 0.0295415287 0.0044703607 9.1470818992 0.6465449048 83.5803860263 1.2580446734 28.2119593253 0.5598495307 120.9689687795 2.4689094696
0.0 0.001 0.7992 0.1998 0.0000000000 0.0000000000 1.8986680091 0.0932713696 84.3226929105 2.1354518711 29.1376753519 0.4708329532 115.3590362715 2.6995561939
0.0 0.01 0.792 0.198 0.0000000000 0.0000000000 17.9806908916 0.7066933424 82.4718695299 2.6995480319 28.1015259628 0.6586216970 128.5540863843 4.0648630713
0.0045 0.0055 0.792 0.198 0.0299895269 0.0032472853 10.2571786146 0.1394072198 82.5385196793 0.6762986364 28.3755178280 0.4251246203 121.2012056488 1.2440777618
0.0045 0.006 0.7916 0.1979 0.0289090607 0.0030623764 10.9945589199 0.2895388292 82.5626895137 1.4367138198 28.2040114696 0.9600675122 121.7901689639 2.6893825376
0.0045 0.0065 0.7912 0.1978 0.0307010535 0.0024438614 11.8533021303 0.7494359025 82.9508717028 1.1381229162 28.3127715993 0.6493264266 123.1476464859 2.5393291067
0.0045 0.006999999999999999 0.7908 0.1977 0.0299368213 0.0043888351 12.5130331834 0.2785200159 82.3140331870 1.1314504540 28.3060786682 0.5006616086 123.1630818599 1.9150209136
0.0045 0.0075 0.7904 0.1976 0.0296469401 0.0052626553 13.7945334332 0.2024632351 83.1120039322 1.6466432682 28.4474668368 0.3418005418 125.3836511423 2.1961697004
0.0045 0.008 0.79 0.1975 0.0296469401 0.0026405489 14.6923888595 0.3627993202 82.6491149822 1.8125009719 28.4298978928 0.7453327027 125.8010486746 2.9232735437
0.0045 0.0085 0.7896 0.1974 0.0314916386 0.0030414415 15.4286188055 0.5782818510 83.3401525207 2.4106474784 28.2968758880 0.6968939136 127.0971388528 3.6888646845
0.0045 0.009000000000000001 0.7892 0.1973 0.0299368213 0.0043729829 16.2666555487 0.3960043980 82.2195511070 1.7803151396 27.9572096370 0.5830045762 126.4733531140 2.7636970967
0.0045 0.0095 0.7888 0.1972 0.0302794081 0.0040702976 16.9194844461 0.6536470655 81.9719934091 1.9001690473 28.0856302516 0.3930352174 127.0073875149 2.9509216278
0.0045 0.01 0.7884 0.1971 0.0296732929 0.0025517384 18.1221850844 0.6438683342 82.4751654164 1.9773794489 28.4872061149 0.4670867547 129.1142299086 3.0908862762
0.0005 0.0 0.7996 0.1999 0.0030832818 0.0007746120 0.0000000000 0.0000000000 84.9346291726 1.4148576499 29.0071631964 0.9573991654 113.9448756508 2.3730314273
0.005 0.0 0.7959999999999999 0.19899999999999998 0.0307010535 0.0037749920 0.0000000000 0.0000000000 84.4559932093 1.4736387647 28.7720739930 0.4217376460 113.2587682558 1.8991514027
0.005 0.0005 0.7956 0.1989 0.0349175072 0.0042230368 0.9743543191 0.0713222760 84.7811873451 2.5660482877 28.7603613637 0.8529975866 114.5508205351 3.4945911871
0.005 0.001 0.7952 0.1988 0.0334681012 0.0063246805 1.8779615419 0.1649873512 84.0066540150 1.4710818353 28.8122315793 0.3365923039 114.7303152374 1.9789861709
0.005 0.0015 0.7948 0.1987 0.0330201030 0.0039847718 2.8287334956 0.1130399958 83.9733289403 2.7136160936 28.9824830131 0.4823222234 115.8175655520 3.3129630846
0.005 0.002 0.7944 0.1986 0.0332309257 0.0041880286 3.6569921848 0.2129128284 84.3164673471 0.9567744583 28.8745594998 0.3804958530 116.8812499574 1.5543711683
0.005 0.0025 0.794 0.1985 0.0325457520 0.0024777272 4.6675828216 0.1242174986 83.7568990595 1.2759503880 29.2305397703 0.2304813601 117.6875674034 1.6331269739
0.005 0.003 0.7936 0.1984 0.0335208069 0.0035770031 5.6632187876 0.3558944680 84.5189812627 0.6566104648 29.0402095434 0.6069569688 119.2559304006 1.6230389047
0.005 0.0035 0.7932 0.1983 0.0327302218 0.0056486121 6.5248378963 0.3551500271 83.2445718118 1.4041154685 28.4202768044 0.3825121353 118.2224167343 2.1474262430
0.005 0.004 0.7928 0.1982 0.0336262182 0.0027356224 7.4330465562 0.3262358915 82.7395687565 2.2314351008 28.5687762122 0.4158193830 118.7750177431 2.9762259977
0.005 0.0045 0.7924 0.1981 0.0319659896 0.0026119901 8.2641811436 0.5595951117 83.4562409678 1.9158140979 28.6340322900 0.8234897961 120.3864203910 3.3015109958
0.0005 0.0005 0.7992 0.1998 0.0034785743 0.0015864319 0.9306406661 0.2141831841 85.5659745442 1.9394463834 29.1937286495 0.8116386303 115.6938224341 2.9668546297
0.005 0.005 0.792 0.198 0.0333890427 0.0041587413 9.1620365699 0.6438148949 83.9202285465 1.0949836426 28.4980821279 0.4592985840 121.6137362870 2.2022558628
0.005 0.0055 0.7916 0.1979 0.0330201030 0.0036156244 9.9523334026 0.4015001128 83.7210105174 1.7229623249 28.2228353382 0.2077000214 121.9291993612 2.3357780835
0.005 0.006 0.7912 0.1978 0.0317551669 0.0033871340 10.8519143678 0.2658201303 82.9889575024 1.2338631726 28.3144448321 0.3479117282 122.1870718692 1.8509821651
0.005 0.0065 0.7908 0.1977 0.0324139878 0.0042883117 11.8820611126 0.4392896650 83.1962321430 1.7430725087 28.4399372894 0.1616770628 123.5506445328 2.3483275482
0.005 0.006999999999999999 0.7904 0.1976 0.0331255144 0.0043863026 12.5601979144 0.2895753906 82.7919367310 1.2262075951 28.4683822464 0.5673677932 123.8536424062 2.0875370815
0.005 0.0075 0.79 0.1975 0.0333099842 0.0036758191 13.5552587007 0.6025577133 81.9829796974 1.9404913480 28.0814471697 0.4357109041 123.6529955520 2.9824357845
0.005 0.008 0.7896 0.1974 0.0344431561 0.0037290892 14.3990472404 0.3756482367 83.0944258708 1.5255685896 28.2558816853 0.5364701029 125.7837979526 2.4414160184
0.005 0.0085 0.7892 0.1973 0.0319923424 0.0025680159 15.4832608718 0.4362638080 82.3524851963 1.6902969473 28.3357785498 0.4681569523 126.2035169603 2.5972857235
0.005 0.009000000000000001 0.7888 0.1972 0.0312808159 0.0031207811 16.1539203382 0.6765442845 82.2081986090 1.0793145998 28.1918805321 0.9253370522 126.5852802952 2.6843167176
0.005 0.0095 0.7884 0.1971 0.0319659896 0.0035497182 17.4912130135 0.1966071387 82.0166709818 2.0188978827 28.1400103164 0.5719140428 127.6798603013 2.7909687824
0.0005 0.001 0.7988 0.1997 0.0030569289 0.0009189548 1.9170737578 0.1925469168 84.3388061334 1.8738951229 29.4288178529 0.7753569977 115.6877546730 2.8427179922
0.005 0.01 0.7879999999999999 0.19699999999999998 0.0318605783 0.0049845189 17.9105189749 0.7640620247 82.3704294673 0.2636770243 27.6844726964 0.1808059432 127.9972817169 1.2135295111
0.0055 0.0 0.7956 0.1989 0.0376054964 0.0020723452 0.0000000000 0.0000000000 84.3596800813 1.2759268441 28.7942443271 0.7244440911 113.1915299048 2.0024432804
0.0055 0.0005 0.7952 0.1988 0.0370784397 0.0039037792 0.9617003669 0.1299753287 84.1714483406 1.3907636325 28.9343775711 0.7654056922 114.1046047183 2.2900484326
0.0055 0.001 0.7948 0.1987 0.0371047925 0.0048695020 1.8860140569 0.0679978145 84.1110237546 1.6907656276 28.7260600920 0.6681972868 114.7602026960 2.4318302309
0.0055 0.0015 0.7944 0.1986 0.0379217304 0.0021947340 2.7487835249 0.1788947400 84.3384399238 1.5584624785 28.5294552422 0.6977230154 115.6546004213 2.4372749679
0.0055 0.002 0.794 0.1985 0.0352073884 0.0050701650 3.7208371254 0.0788143044 84.3333129892 1.2283100582 28.6992883678 0.8684892056 116.7886458708 2.1806837332
0.0055 0.0025 0.7936 0.1984 0.0350229185 0.0031903261 4.7515590498 0.2313166306 84.0198375611 1.7634069372 28.5093764491 0.5967860919 117.3157959785 2.5946999858
0.0055 0.003 0.7932 0.1983 0.0358925621 0.0027213689 5.6545910929 0.3247478743 83.2855872884 1.0873192003 28.5993127101 0.3713050163 117.5753836535 1.7860934598
0.0055 0.0035 0.7928 0.1982 0.0370784397 0.0034424511 6.4581170574 0.2082626930 83.4642975792 1.4266567701 28.6444899948 0.7131515512 118.6039830711 2.3515134654
0.0055 0.004 0.7924 0.1981 0.0358398564 0.0041399961 7.4595048199 0.3188259738 83.0471848308 1.7126930989 28.6415618374 0.8516779423 119.1840913445 2.8873370111
0.0005 0.0015 0.7984 0.1996 0.0034258686 0.0016159253 2.9006309512 0.2588333967 85.0499852005 2.6815961358 28.8791608899 0.6157553407 116.8332029102 3.5578007985
0.0055 0.0045 0.792 0.198 0.0375527907 0.0029250460 8.1019804837 0.2443098818 83.1757244047 1.3405520909 28.2721957048 0.7276571681 119.5874533839 2.3154441868
0.0055 0.005 0.7916 0.1979 0.0352073884 0.0040394694 9.2678696247 0.8932197296 82.8856863918 1.4564988217 28.5988944019 0.9473571437 120.7876578068 3.3011151644
0.0055 0.0055 0.7912 0.1978 0.0385278457 0.0050843902 10.0719707688 0.4765515224 83.1933024661 0.8664751594 28.5909465463 0.5672876010 121.8947476269 1.9153986730
0.0055 0.006 0.7908 0.1977 0.0367885585 0.0053083796 10.8283320024 0.2017364199 82.9120534839 1.5292510013 28.2178156399 0.5877943099 121.9949896847 2.3240901107
0.0055 0.0065 0.7904 0.1976 0.0355236224 0.0034262740 11.6997291650 0.2956087650 81.8108611797 1.6230158825 28.3085885174 0.7116424378 121.8547024845 2.6336933593
0.0055 0.006999999999999999 0.79 0.1975 0.0362351490 0.0028235683 12.7316014487 0.4353771784 83.6990379407 0.8661550237 28.2550450689 0.6828265899 124.7219196073 1.9871823603
0.0055 0.0075 0.7896 0.1974 0.0363142075 0.0028067935 13.8917387932 0.4907142034 83.2848548692 2.2417716965 28.1345723099 0.4202413277 125.3474801798 3.1555340211
0.0055 0.008 0.7892 0.1973 0.0364196188 0.0045173403 14.5468684092 0.3847328450 83.0219163676 2.2680569637 27.9756151974 0.5414440063 125.5808195930 3.1987511553
0.0055 0.0085 0.7888 0.1972 0.0342059806 0.0026173023 15.2606663490 0.7562735300 82.3872751094 1.7508000146 28.1216047560 1.0049208088 125.8037521950 3.5146116557
0.0055 0.009000000000000001 0.7884 0.1971 0.0343904505 0.0037896807 16.3868680945 0.5217992208 82.4169380880 0.6941209290 28.0471458980 0.5178067442 126.8853425310 1.7375165747
0.0005 0.002 0.7979999999999999 0.1995 0.0036103385 0.0009516257 3.8007870961 0.0674310748 85.1803558225 0.9930021972 28.8105583466 0.5942179386 117.7953116037 1.6556028363
0.0055 0.0095 0.7879999999999999 0.19699999999999998 0.0361297376 0.0022816138 17.1788904661 0.3068808458 82.1023640311 1.2791235731 27.8656001431 0.5501985231 127.1829843779 2.1384845558
0.0055 0.01 0.7876 0.1969 0.0362087961 0.0044641424 17.8276931060 0.5759383820 81.7954803759 1.7654594334 28.0362698851 0.7662218629 127.6956521631 3.1120838207
0.006 0.0 0.7952 0.1988 0.0402144271 0.0072216387 0.0000000000 0.0000000000 84.1454474581 0.5384422160 29.1368387356 0.4154657506 113.3225006208 .9611296053
0.006 0.0005 0.7948 0.1987 0.0420854785 0.0035497182 0.9524974926 0.0541280414 84.4113156366 1.0384557877 28.9255930991 0.5714120512 114.3314917068 1.6675455985
0.006 0.001 0.7944 0.1986 0.0406887782 0.0030295447 1.8710593862 0.1531577144 84.0974739989 1.0039397243 28.8205977432 1.0720761534 114.8298199065 2.2322031368
0.006 0.0015 0.794 0.1985 0.0390549024 0.0057364500 2.8862514601 0.1193050703 84.4801630438 1.9025110646 28.9038410732 0.4187730914 116.3093104795 2.4463256763
0.006 0.002 0.7936 0.1984 0.0397137233 0.0031207811 3.6909277839 0.2008884389 84.1644903580 1.0598169450 28.7164390036 0.6108869475 116.6115708688 1.8747131125
0.006 0.0025 0.7932 0.1983 0.0388440797 0.0027659181 4.5611745872 0.2157038703 83.6734032678 1.4701388989 28.5959662446 0.4390793601 116.8693881793 2.1276880474
0.006 0.003 0.7928 0.1982 0.0375791436 0.0013478645 5.5752163019 0.1618535491 83.0592697480 0.9729345164 28.3474911792 0.8015885215 117.0195563727 1.9377244515
0.006 0.0035 0.7924 0.1981 0.0402144271 0.0038995074 6.4949285547 0.3825978095 83.1467938454 1.1891172917 28.4742385610 0.6231135438 118.1561753882 2.1987281524
0.0005 0.0025 0.7976 0.1994 0.0032413988 0.0010083189 4.6140911146 0.2893925374 84.9240090939 1.0628409915 28.9615676035 0.8632364967 118.5029092108 2.2164783445
0.006 0.004 0.792 0.198 0.0383170230 0.0056873302 7.3249127829 0.4406191444 83.2028239160 2.0060974595 28.3261574614 1.2856983807 118.8922111833 3.7381023148
0.006 0.0045 0.7916 0.1979 0.0395819591 0.0019264626 8.2601548861 0.4758428911 83.7378561596 0.8055126520 28.5813254579 0.4665319823 120.6189184627 1.7498139880
0.006 0.005 0.7912 0.1978 0.0390021967 0.0026247213 9.2448624389 0.5302470062 83.1325116705 1.4404539371 28.4595977743 0.5612941546 120.8759740804 2.5346198192
0.006 0.0055 0.7908 0.1977 0.0403461913 0.0035174866 9.9563596601 0.5536443954 82.3363719733 0.7799470388 27.8727113824 0.5111418002 120.2057892071 1.8482507210
0.006 0.006 0.7904 0.1976 0.0396346648 0.0027558565 10.8024489183 0.5171936564 82.8798270380 1.7921575570 28.4964088951 0.6185226618 122.2183195162 2.9306297317
0.006 0.0065 0.79 0.1975 0.0405043083 0.0018227325 11.9039179391 0.8014413736 81.8174529527 0.6403396814 28.3901586146 0.4257004718 122.1520338147 1.8693042593
0.006 0.006999999999999999 0.7896 0.1974 0.0385541985 0.0037365310 12.7925704911 0.4910350101 82.5879579770 1.4227163786 27.9003197230 1.0983648417 123.3194023896 3.0158527614
0.006 0.0075 0.7892 0.1973 0.0381852588 0.0050838438 13.6633924740 0.4061110456 81.9862755840 2.1141869269 28.4805131839 0.5897285080 124.1683665007 3.1151103243
0.006 0.008 0.7888 0.1972 0.0385014928 0.0039840746 14.8798974238 0.8866725845 82.5029973469 0.4936277367 28.1780763618 1.0270078624 125.5994726253 2.4112922582
0.006 0.0085 0.7884 0.1971 0.0388967854 0.0047329575 15.5010914408 0.7349616609 82.3297802003 2.3524290757 28.1061273530 0.3777116816 125.9758957795 3.4698353757
0.0005 0.003 0.7972 0.1993 0.0031096346 0.0018974042 5.6315839071 0.2597469502 85.3938560265 1.9764582139 28.8733045752 0.6628272474 119.9018541434 2.9009298157
0.006 0.009000000000000001 0.7879999999999999 0.19699999999999998 0.0386596098 0.0059035057 16.3017415070 0.6255945319 81.9053432596 1.5653952755 28.0442177407 0.7366244527 126.2899621171 2.9335177658
0.006 0.0095 0.7876 0.1969 0.0400036045 0.0043989506 16.9798783088 0.6143651007 83.0896651458 0.9908833615 28.0425445079 0.4289860122 128.1520915670 2.0386334250
0.006 0.01 0.7872 0.1968 0.0384751400 0.0027938978 17.9030416395 0.6840856983 81.9811486494 2.4669738733 27.9936024496 0.6929002135 127.9162678785 3.8467536829
0.0065 0.0 0.7948 0.1987 0.0429024164 0.0011377591 0.0000000000 0.0000000000 84.4808954630 2.3740259439 28.9778816230 0.3887467452 113.5016795024 2.7639104482
0.0065 0.0005 0.7944 0.1986 0.0418483029 0.0029702814 0.9490464147 0.1130048703 83.4610016927 2.1445642626 28.6984517514 0.9544154007 113.1503481617 3.2149548150
0.0065 0.001 0.794 0.1985 0.0427970050 0.0043282878 1.8405748650 0.1594399637 83.9850476479 1.8406882744 28.8666116442 0.5717622674 114.7350311621 2.5762187933
0.0065 0.0015 0.7936 0.1984 0.0429024164 0.0044523036 2.8040007708 0.1805367875 82.4195015553 2.2699530513 28.5332200160 0.5482576376 113.7996247585 3.0031997800
0.0065 0.002 0.7932 0.1983 0.0437720599 0.0049789427 3.7179612272 0.0819424106 84.1106575449 1.1517100759 28.5114679900 0.6914390190 116.3838588220 1.9300704482
0.0065 0.0025 0.7928 0.1982 0.0431659447 0.0044895828 4.6848382109 0.3574083194 82.7988947137 3.0711252507 28.6591307814 1.1643361844 116.1860296507 4.5973593373
0.0065 0.003 0.7924 0.1981 0.0420591256 0.0018812307 5.5579609125 0.2916018989 83.8806779084 1.5490231991 28.4487217614 0.6921624178 117.9294197079 2.5346687465
0.0005 0.0035 0.7968 0.1992 0.0034522215 0.0009775446 6.5219619980 0.3262115525 84.0484019109 1.6716679006 28.6687518698 0.5951689177 119.2425680002 2.5940259154
0.0065 0.0035 0.792 0.198 0.0411104235 0.0060600063 6.5518713396 0.4902663409 84.0491343301 2.5301097458 28.8649384114 0.7617776918 119.5070545046 3.7882137848
0.0065 0.004 0.7916 0.1979 0.0434558259 0.0043122130 7.4163663465 0.5321005520 83.2958411576 1.4749555744 28.8021921828 0.3103767850 119.5578555128 2.3217451244
0.0065 0.0045 0.7912 0.1978 0.0433767674 0.0030660026 8.4350094983 0.3544338929 83.4694245138 2.0340425169 28.3374517826 0.7812250129 120.2852625621 3.1727674253
0.0065 0.005 0.7908 0.1977 0.0436930014 0.0015147724 9.0855376771 0.4411954077 83.4035067836 1.5077941568 28.3416348645 0.8958384149 120.8743723266 2.8463427518
0.0065 0.0055 0.7904 0.1976 0.0426652408 0.0029364202 10.0483884033 0.3663131268 82.4674750145 1.8928178566 28.2876731078 0.9554488742 120.8462017664 3.2175162778
0.0065 0.006 0.79 0.1975 0.0432186504 0.0040927574 11.0054873331 0.5517457030 82.2338332819 1.7787120179 28.0299952622 0.7151166633 121.3125345276 3.0496671416
0.0065 0.0065 0.7896 0.1974 0.0443254695 0.0028848833 11.9585600054 0.4133201070 82.0719686332 1.8418786860 28.1927171485 1.1637709773 122.2675712566 3.4218546536
0.0065 0.006999999999999999 0.7892 0.1973 0.0440619411 0.0022522041 12.7091694425 0.3864316955 82.5158146833 1.4381875353 27.9049211131 0.5453455506 123.1739671800 2.3722169855
0.0065 0.0075 0.7888 0.1972 0.0431132391 0.0041913437 13.5788410662 0.5214770387 82.7608089140 1.1427185871 28.1295526116 0.6312402275 124.5123158309 2.2996271970
0.0065 0.008 0.7884 0.1971 0.0417692444 0.0020883687 14.4910759836 0.4427075192 81.5845436393 1.6847606846 28.1571609523 0.5119080563 124.2745498196 2.6414646288
0.0005 0.004 0.7964 0.1991 0.0035839856 0.0008724341 7.4336217358 0.0833831963 83.4467195178 2.2426533139 28.5595734320 0.9096694235 119.4434986712 3.2365783678
0.0065 0.0085 0.7879999999999999 0.19699999999999998 0.0430078277 0.0043989506 15.2738954809 0.5209108353 82.1961136918 0.6621507283 28.0755908550 1.1778584150 125.5886078554 2.3653189292
0.0065 0.009000000000000001 0.7876 0.1969 0.0416374803 0.0086716447 16.1038797090 0.6488332338 82.1774370016 2.7873974336 28.2048480860 0.5073262711 126.5278022769 3.9522285832
0.0065 0.0095 0.7872 0.1968 0.0432713561 0.0044335464 17.3462677429 0.3670817946 81.9968956627 2.1940321735 28.0048967707 0.3926628486 127.3913315324 2.9582103631
0.0065 0.01 0.7868 0.1967 0.0401880743 0.0045062578 18.2786339479 0.4272063325 82.1269000751 1.0164427341 27.8266974814 0.5971565903 128.2724195787 2.0453119147
0.006999999999999999 0.0 0.7944 0.1986 0.0461701680 0.0033607874 0.0000000000 0.0000000000 84.5918569755 2.0647514994 29.0280786059 0.1211910374 113.6661057494 2.1893033242
0.006999999999999999 0.0005 0.794 0.1985 0.0463282850 0.0069735001 0.9634259059 0.0956252378 84.9716163435 3.0138316885 28.9159720107 1.0766391483 114.8973425451 4.1930695747
0.006999999999999999 0.001 0.7936 0.1984 0.0470925172 0.0041787322 1.8808374401 0.1365006853 84.4900507033 1.1100755112 28.9281029483 0.6216797203 115.3460836089 1.8724346490
0.006999999999999999 0.0015 0.7932 0.1983 0.0469080474 0.0033458762 2.7959482558 0.1797434091 84.8804301500 0.9473054869 28.7762570749 0.5054547884 116.4995435281 1.6358495606
0.006999999999999999 0.002 0.7928 0.1982 0.0460647566 0.0027968790 3.7772047307 0.1619761437 83.5683011091 1.2173737324 28.7599430555 0.3739085619 116.1515136519 1.7560553170
0.006999999999999999 0.0025 0.7924 0.1981 0.0462492265 0.0016666997 4.7061198578 0.1558131828 84.2578738091 1.7964086202 28.3872304573 1.0226197181 117.3974733507 2.9765082208
0.0 0.0015 0.7988 0.1997 0.0000000000 0.0000000000 2.8034255912 0.2062770957 84.8712749097 1.7399888536 28.7319164067 0.7640437756 116.4066169076 2.7103097249
0.0005 0.0045 0.7959999999999999 0.19899999999999998 0.0035049271 0.0006368450 8.2998422816 0.1157812481 83.4935943482 0.5027213730 28.5026835180 0.9610701468 120.2996250749 1.5802096129
0.006999999999999999 0.003 0.792 0.198 0.0449315847 0.0035434521 5.6235313921 0.1844022713 84.0436411859 1.2038383359 28.6842292729 0.6131696104 118.3963334356 2.0049536697
0.006999999999999999 0.0035 0.7916 0.1979 0.0456167584 0.0039349646 6.3718401106 0.1749378420 83.8920304064 0.9640529079 28.6189731951 0.5758777628 118.9284604705 1.7188034773
0.006999999999999999 0.004 0.7912 0.1978 0.0455904056 0.0047522866 7.4054379332 0.1646662076 83.1200605437 1.0818488973 28.6043324084 0.3696045814 119.1754212909 1.6208719729
0.006999999999999999 0.0045 0.7908 0.1977 0.0446417035 0.0030065340 8.3027181799 0.1217969213 82.2902295622 2.2126827229 28.2441690560 0.3884189214 118.8817585016 2.7259050996
0.006999999999999999 0.005 0.7904 0.1976 0.0454849943 0.0051029325 9.1660628275 0.3463976138 83.6836571370 1.1025417763 28.2855815669 1.2572131418 121.1807865257 2.7112554644
0.006999999999999999 0.0055 0.79 0.1975 0.0472506342 0.0007564687 10.2255437341 0.4414532818 82.9384205759 1.0735017380 28.3140265239 0.3030191736 121.5252414681 1.8187306621
0.006999999999999999 0.006 0.7896 0.1974 0.0457485226 0.0031332181 11.0532272437 0.4994281912 83.4408601640 0.5417823377 28.4662907054 0.7669605108 123.0061266357 1.8113042578
0.006999999999999999 0.0065 0.7892 0.1973 0.0456167584 0.0021370184 11.9821423708 0.5727888313 82.7084409394 1.4378342649 28.4391006730 0.8209820184 123.1753007416 2.8337421330
0.006999999999999999 0.006999999999999999 0.7888 0.1972 0.0459593453 0.0042144768 12.5601979144 0.3520099429 82.6967222318 1.9575506607 28.3090068256 0.5391926055 123.6118863171 2.8529676859
0.006999999999999999 0.0075 0.7884 0.1971 0.0449579375 0.0060379632 13.7519701394 0.4850698347 82.8366143037 1.7754709163 27.9756151974 0.4465024060 124.6091575780 2.7130811202
0.0005 0.005 0.7956 0.1989 0.0033731630 0.0008913338 9.2368099238 0.2524874862 83.8187884839 2.2856932394 28.8582454804 0.8329212534 121.9172170511 3.3719933128
0.006999999999999999 0.008 0.7879999999999999 0.19699999999999998 0.0456431113 0.0034505111 14.3679875395 0.3225316976 82.5355900024 2.1269454283 28.1860242174 0.9035782270 125.1352448706 3.3565058640
0.006999999999999999 0.0085 0.7876 0.1969 0.0450369961 0.0031903261 15.4176903922 0.1442313854 82.8911795360 1.4057420461 27.8873521691 0.6741518969 126.2412590934 2.2273156545
0.006999999999999999 0.009000000000000001 0.7872 0.1968 0.0467762832 0.0052547316 16.2321447699 0.8806028546 82.9948168562 1.6476675172 28.0391980424 0.4842773276 127.3129359517 3.0178024310
0.006999999999999999 0.0095 0.7868 0.1967 0.0469607531 0.0034262740 17.0690311539 1.0509235723 82.0675741179 1.0654295803 27.9864912103 0.5549258236 127.1700572352 2.6747052502
0.006999999999999999 0.01 0.7864 0.1966 0.0450106432 0.0033108224 17.8880869688 0.4261145723 81.1978262887 1.4214123125 27.9726870400 0.4700071818 127.1036109407 2.3208448890
0.0075 0.0 0.794 0.1985 0.0512562653 0.0028916158 0.0000000000 0.0000000000 84.0396128802 1.3137281766 28.4763301020 0.8239163616 112.5671992475 2.1405361540
0.0075 0.0005 0.7936 0.1984 0.0489108629 0.0026740013 0.9099341989 0.1081949453 84.3607787101 0.9270865221 28.7436290360 0.7478685999 114.0632528079 1.7858240686
0.0075 0.001 0.7932 0.1983 0.0465918134 0.0033690428 1.8543791764 0.1416110509 83.5778225590 0.6389340871 28.6034957920 0.4849951108 114.0822893408 1.2689092916
0.0075 0.0015 0.7928 0.1982 0.0495696838 0.0038384784 2.7706403514 0.2201247897 83.9725965211 2.1555330471 28.7063996070 0.5543743623 115.4992061633 2.9338706775
0.0075 0.002 0.7924 0.1981 0.0491480384 0.0044473094 3.6851759874 0.1281295771 83.3573643724 1.7741857587 28.8097217302 0.7666921599 115.9014101284 2.6734548051
0.0005 0.0055 0.7952 0.1988 0.0034785743 0.0014395500 10.1392667873 0.2357142048 83.5203276499 1.5783058201 28.4880427313 0.6255832212 122.1511157428 2.4410427961
0.0075 0.0025 0.792 0.198 0.0509136784 0.0061478404 4.6060385995 0.2586288096 82.9735766987 1.1266655214 28.6361238309 0.7513756012 116.2666528075 2.1428177726
0.0075 0.003 0.7916 0.1979 0.0509400312 0.0044554221 5.7006054645 0.1396822318 83.3797031588 1.8771786133 28.5892733135 0.9446580812 117.7205219680 2.9659743484
0.0075 0.0035 0.7912 0.1978 0.0480675721 0.0069471593 6.5277137945 0.3915854116 84.1187141564 1.9386977774 28.7846232387 0.7749958273 119.4791187617 3.1122261756
0.0075 0.004 0.7908 0.1977 0.0499649763 0.0024461337 7.3778293102 0.3736383976 82.9406178336 2.5429163027 28.3884853819 0.6849584277 118.7568975020 3.6039592617
0.0075 0.0045 0.7904 0.1976 0.0504393274 0.0072023799 8.2917897666 0.3208327107 83.0614670057 1.2374924528 28.5993127101 0.0772863298 120.0030088098 1.6428138732
0.0075 0.005 0.79 0.1975 0.0489899214 0.0037432160 9.3035307627 0.1517864102 82.9113210646 2.2737168900 28.6440716866 0.4357912168 120.9079134353 2.8650377330
0.0075 0.0055 0.7896 0.1974 0.0495169781 0.0056111122 10.2491260996 0.5029109797 83.3881259799 1.7685086870 28.4374274402 0.7753073468 122.1241964978 3.0523381257
0.0075 0.006 0.7892 0.1973 0.0489372157 0.0025419219 10.9675254765 0.2733307900 83.4064364605 1.5300733704 28.2797252522 1.2277555627 122.7026244049 3.0337016450
0.0075 0.0065 0.7888 0.1972 0.0474351041 0.0051018436 11.8389226392 0.6086324779 81.7548311090 2.0201489811 28.1634355751 0.6428981840 121.8046244274 3.2767814866
0.0075 0.006999999999999999 0.7884 0.1971 0.0475668683 0.0063945686 12.8259309105 0.8255493158 82.7143002932 1.9958113430 28.3357785498 0.6791315609 123.9235766218 3.5068867883
0.0005 0.006 0.7948 0.1987 0.0034522215 0.0012627381 11.1113203879 0.3466878314 83.0621994249 1.7095038125 28.6423984538 0.4033983403 122.8193704881 2.4608527223
0.0075 0.0075 0.7879999999999999 0.19699999999999998 0.0482520420 0.0048575075 13.7071061271 0.3771249024 82.0470663796 1.8554354692 28.1178399823 0.7491973272 123.9202645310 2.9866152063
0.0075 0.008 0.7876 0.1969 0.0495433309 0.0030596539 14.6141644277 0.9506214486 82.5443790331 2.3021062911 28.1751482045 0.7395376499 125.3832349962 3.9953250435
0.0075 0.0085 0.7872 0.1968 0.0488581572 0.0033723393 15.3624731463 0.5842126584 81.9097377750 3.0070705543 27.9647391844 0.7543366814 125.2858082629 4.3489922334
0.0075 0.009000000000000001 0.7868 0.1967 0.0497014480 0.0050371844 16.1717509072 0.3331357882 81.9654016361 1.2350994537 28.1144935168 0.3883918906 126.3013475081 1.9616643169
0.0075 0.0095 0.7864 0.1966 0.0480148665 0.0024978262 17.0356707344 0.5600324275 81.8925259232 1.0033464396 27.8220960913 0.3710787418 126.7983076154 1.9369554351
0.0075 0.01 0.7859999999999999 0.1965 0.0484365118 0.0044304125 17.9041919988 0.6412218670 82.0507284757 1.5552752796 28.0956696482 0.5012093266 128.0990266345 2.7021368857
0.008 0.0 0.7936 0.1984 0.0518360276 0.0044491829 0.0000000000 0.0000000000 83.9993298228 1.9662571301 28.6490913849 0.6499254781 112.7002572353 2.6206317911
0.008 0.0005 0.7932 0.1983 0.0535226091 0.0045687032 0.9398435404 0.0517533847 84.4743036900 1.9566845177 28.7904795534 0.8062673086 114.2581493929 2.8192739142
0.008 0.001 0.7928 0.1982 0.0537334318 0.0045899347 1.9124723206 0.1081582463 84.8712749097 1.4671664249 28.9837379377 0.4125596212 115.8212185998 1.9924742271
0.008 0.0015 0.7924 0.1981 0.0561051870 0.0044360520 2.7453324470 0.1064688442 83.2372476196 2.0286682489 28.3976881621 0.6443282416 114.4363734157 2.7839013867
0.0005 0.0065 0.7944 0.1986 0.0030042233 0.0008232889 11.9217485081 0.3596892247 82.3195263312 2.1929964772 28.3960149293 0.8969784012 122.6402939919 3.4504873920
0.008 0.002 0.792 0.198 0.0541550772 0.0045674870 3.7403932334 0.1911674255 83.6298243240 1.3487781909 28.9038410732 0.2719530902 116.3282137078 1.8164661936
0.008 0.0025 0.7916 0.1979 0.0513353238 0.0046506595 4.6307713243 0.2869310626 83.1995280295 0.4399297884 28.6750264927 0.4066076115 116.5566611703 1.1381191220
0.008 0.003 0.7912 0.1978 0.0550510736 0.0043250776 5.5522091161 0.3964085371 83.4826080598 1.7950000895 28.4303162010 0.3282799958 117.5201844505 2.5240137000
0.008 0.0035 0.7908 0.1977 0.0515197936 0.0033208756 6.5116087644 0.3113077139 83.5016509597 1.0643954042 28.2717773966 0.2691305308 118.3365569143 1.6481545245
0.008 0.004 0.7904 0.1976 0.0545503697 0.0022669566 7.3893329031 0.2608450789 83.3720127569 1.3284287884 28.3257391532 0.6252105368 119.1416351829 2.2167513607
0.008 0.0045 0.79 0.1975 0.0506765029 0.0027919085 8.3562098869 0.3414959310 83.6184718260 1.3046830986 28.4947356624 0.6111160556 120.5200938782 2.2600869937
0.008 0.005 0.7896 0.1974 0.0517569691 0.0024799685 9.2609674689 0.4382461271 82.9343922702 1.9281019207 28.4119106406 0.5985018174 120.6590273488 2.9673298337
0.008 0.0055 0.7892 0.1973 0.0533381393 0.0076403229 10.1789541828 0.7650589845 83.0611007961 1.1356079183 28.4160937225 0.6388233088 121.7094868407 2.5471305345
0.008 0.006 0.7888 0.1972 0.0541023715 0.0084733280 11.0509265251 0.5320532972 83.1072432072 1.3827221480 28.3876487655 0.5868409219 122.5999208693 2.5100896951
0.008 0.0065 0.7884 0.1971 0.0523630844 0.0029136275 11.8826362922 0.3392370344 83.1881755315 2.7143994014 28.3541841102 0.6976728556 123.4773590183 3.7542229189
0.0005 0.006999999999999999 0.794 0.1985 0.0032413988 0.0005164080 12.8253557308 0.7389623711 83.6342188393 1.5685858508 28.6453266111 0.8960759014 125.1081425800 3.2041405313
0.008 0.006999999999999999 0.7879999999999999 0.19699999999999998 0.0534435506 0.0055543876 12.8057996229 0.3582108743 83.0138597561 2.2138410299 28.0111713936 0.5089186345 123.8842743232 3.0865249263
0.008 0.0075 0.7876 0.1969 0.0520732032 0.0027049873 13.6950273545 0.5036945067 82.4989690412 1.5149000606 28.3244842286 0.5563064889 124.5705538275 2.5776060435
0.008 0.008 0.7872 0.1968 0.0524684957 0.0035410995 14.6210665835 0.3976151615 82.6758482839 1.7967758814 27.9751968892 0.9035944939 125.3245802523 3.1015266363
0.008 0.0085 0.7868 0.1967 0.0528901411 0.0032258282 15.5148957523 0.6295566530 82.5689150771 1.0746324825 27.9588828697 0.6965282334 126.0955838402 2.4039431971
0.008 0.009000000000000001 0.7864 0.1966 0.0490689799 0.0029562197 16.2028106080 0.6940967113 81.4010726235 1.8186826225 27.9216534407 0.7489160694 125.5746056521 3.2646516229
0.008 0.0095 0.7859999999999999 0.1965 0.0524948485 0.0050487521 17.2467616642 1.2170072784 81.6676732212 1.5917352088 27.9977855315 0.6797908381 126.9647152654 3.4935820774
0.008 0.01 0.7856 0.1964 0.0520468503 0.0040859645 18.0859487667 0.9322056306 82.2433547318 1.6233853609 27.7626963281 0.8052987867 128.1440466769 3.3649757427
0.0085 0.0 0.7932 0.1983 0.0576863571 0.0083889814 0.0000000000 0.0000000000 84.8002302449 2.5743057320 28.8540623984 0.6378759645 113.7119790004 3.2205706779
0.0085 0.0005 0.7928 0.1982 0.0541550772 0.0056471366 0.9231633307 0.0570559654 84.4028928156 1.6096161858 28.6754448009 0.4491188641 114.0556560244 2.1214381519
0.0085 0.001 0.7924 0.1981 0.0554463661 0.0043250776 1.9418064825 0.1350582557 84.6841417978 1.2616907054 29.0669812677 0.4183884985 115.7483759141 1.8194625372
0.0005 0.0075 0.7936 0.1984 0.0035576328 0.0007264975 13.8428485234 0.4117675689 83.0526779750 2.1148597184 28.4022895522 0.7016443783 125.3013736834 3.2289981631
0.0085 0.0015 0.792 0.198 0.0556835416 0.0047627966 2.7970986151 0.1431076548 83.9740613596 2.8827832737 28.7796035405 0.5880109899 115.6064470568 3.6186647150
0.0085 0.002 0.7916 0.1979 0.0581343554 0.0020371952 3.7311903590 0.1854042316 83.6129786818 1.6313674382 28.7193671609 0.4680373315 116.1216705571 2.2868461965
0.0085 0.0025 0.7912 0.1978 0.0571329476 0.0023070399 4.7722655170 0.2722878814 83.4730866099 0.4372647051 28.4688005545 0.9567526802 116.7712856290 1.6686123066
0.0085 0.003 0.7908 0.1977 0.0556571888 0.0027417083 5.4705336064 0.3975885353 83.4401277448 2.4573637523 28.2136325580 0.7956903549 117.1799510980 3.6533843508
0.0085 0.0035 0.7904 0.1976 0.0549720151 0.0033969613 6.4305084344 0.1148632456 83.1189619148 1.2059731251 28.5202524620 0.7601109895 118.1246948263 2.0843443215
0.0085 0.004 0.79 0.1975 0.0584769422 0.0054478393 7.4704332331 0.1871801067 83.4133944431 1.9419540169 28.2663393901 0.7526414122 119.2086440085 2.8872233751
0.0085 0.0045 0.7896 0.1974 0.0560524813 0.0045996080 8.3067444374 0.3298463450 83.7378561596 1.6194704968 28.4014529358 0.2809511776 120.5021060141 2.2348676274
0.0085 0.005 0.7892 0.1973 0.0553673076 0.0052926572 9.1982728876 0.3612494510 83.7814351035 0.2996570432 28.3784459853 0.7915708579 121.4135212840 1.4577700093
0.0085 0.0055 0.7888 0.1972 0.0546557811 0.0059778548 10.1921833147 0.4654621512 82.9325612222 1.5463945748 28.5294552422 0.8741163979 121.7088555602 2.8919509787
0.0085 0.006 0.7884 0.1971 0.0544976640 0.0063303878 11.0146902074 0.3101279894 82.2202835262 2.6860126768 28.0563486782 0.8991870986 121.3458200758 3.9016581526
0.0005 0.008 0.7932 0.1983 0.0035839856 0.0017748591 14.4565652049 1.0337077634 82.0181358202 1.9953538238 28.4616893153 0.5639377782 124.9399743260 3.5947742245
0.0085 0.0065 0.7879999999999999 0.19699999999999998 0.0585032951 0.0045185700 11.8872377294 0.1494847525 83.2061198025 1.6349483817 28.2784703276 0.6067666653 123.4303311546 2.3957183695
0.0085 0.006999999999999999 0.7876 0.1969 0.0538388431 0.0022086129 12.8150024972 0.7203949976 82.4403755032 1.8659601244 28.1278793789 0.6062935312 123.4370962224 3.1948572661
0.0085 0.0075 0.7872 0.1968 0.0565795381 0.0023956452 13.7979845110 0.5849144319 83.2339517331 1.5370127617 28.4206951126 0.3899350400 125.5092108948 2.5142578788
0.0085 0.008 0.7868 0.1967 0.0582134139 0.0060379632 14.5963338587 0.4934840241 82.2909619814 1.1904572737 28.1688735816 0.7215834482 125.1143828356 2.4115627092
0.0085 0.0085 0.7864 0.1966 0.0574228288 0.0047358912 15.6356834778 0.4411654126 82.3440623752 0.5670599463 28.2525352198 0.3597061298 126.2897039016 1.3726673799
0.0085 0.009000000000000001 0.7859999999999999 0.1965 0.0569748306 0.0042772852 16.5295126466 0.6549637069 82.1133503194 1.6161141794 28.1483764802 0.4735677358 126.8482142768 2.7489229073
0.0085 0.0095 0.7856 0.1964 0.0542341357 0.0053842397 17.2812724430 0.5531182992 81.5786842855 1.7267192920 27.9065943458 0.6864007877 126.8207852100 2.9716226186
0.0085 0.01 0.7852 0.1963 0.0552882491 0.0029231460 17.9145452324 0.5623998217 81.2842517572 1.2755946612 27.8066186882 0.6319273172 127.0607039269 2.4728449461
0.009000000000000001 0.0 0.7928 0.1982 0.0601898765 0.0051408972 0.0000000000 0.0000000000 83.7059959233 1.7042868145 28.6549476995 0.8105711856 112.4211334993 2.5199988973
0.009000000000000001 0.0005 0.7924 0.1981 0.0583978837 0.0050233786 0.9461705165 0.0158566085 83.8484514625 1.7299636656 28.9092790797 0.7437938403 113.7622989424 2.4946374930
0.0005 0.0085 0.7928 0.1982 0.0033204573 0.0012405442 15.1939455102 0.3943132302 82.8571220420 2.0836128519 28.2010833123 0.4022254586 126.2554713218 2.8813920849
0.009000000000000001 0.001 0.792 0.198 0.0596364670 0.0065248684 1.8423004039 0.1501912896 84.1095589161 1.4754283056 28.6377970637 0.5580388053 114.6492928507 2.1901832689
0.009000000000000001 0.0015 0.7916 0.1979 0.0591884688 0.0052557888 2.7878957408 0.1066551198 83.4719879811 1.0609541846 28.9260114073 0.7320417246 115.2450835980 1.9049068178
0.009000000000000001 0.002 0.7912 0.1978 0.0599263482 0.0068464647 3.8427752102 0.2899133649 83.2592201963 1.2219869881 28.3935050802 0.8158472599 115.5554268349 2.3345940776
0.009000000000000001 0.0025 0.7908 0.1977 0.0605851691 0.0073833102 4.6319216836 0.2302615892 83.9140029831 2.5684205603 28.5922014709 0.4291817577 117.1987113067 3.2352472174
0.009000000000000001 0.003 0.7904 0.1976 0.0604006992 0.0037141608 5.5269012117 0.1937732335 83.4470857274 0.9849461974 28.4286429682 0.3881341026 117.4630306065 1.5705676943
0.009000000000000001 0.0035 0.79 0.1975 0.0591357631 0.0049481616 6.4368354105 0.1699030436 82.8772635707 0.6680024710 28.3223926877 0.5493493535 117.6956274320 1.3922030297
0.009000000000000001 0.004 0.7896 0.1974 0.0573437703 0.0046709240 7.3525214058 0.3641863830 83.1486248934 1.2762740720 28.2169790236 0.3173964223 118.7754690931 1.9625278013
0.009000000000000001 0.0045 0.7892 0.1973 0.0609277559 0.0036765748 8.3372289586 0.4069086032 82.8208672904 1.1339155386 28.3483277955 0.9590171210 119.5673518004 2.5035178376
0.009000000000000001 0.005 0.7888 0.1972 0.0597155255 0.0072139413 9.1200484558 0.4207453848 83.5130034577 1.7179260993 28.2604830754 1.0991986782 120.9532505144 3.2450841036
0.009000000000000001 0.0055 0.7884 0.1971 0.0586350592 0.0089148959 10.1404171466 0.3642663145 82.7912043118 2.2886611273 28.0881401007 0.5020576662 121.0783966183 3.1639000039
0.0005 0.009000000000000001 0.7924 0.1981 0.0031359874 0.0014851407 16.3529324955 0.3243401249 82.3253856849 2.3675448887 28.5077032163 0.5566674660 127.1891573841 3.2500376203
0.009000000000000001 0.006 0.7879999999999999 0.19699999999999998 0.0594783500 0.0070763130 11.0888883817 0.5378886181 82.3986276074 1.8188321609 27.8379918025 0.4927904851 121.3849861416 2.8565875771
0.009000000000000001 0.0065 0.7876 0.1969 0.0585296479 0.0091946852 12.1230613839 0.5936299798 83.1654705356 2.2247776172 28.0425445079 0.4521723863 123.3896060753 3.2797746685
0.009000000000000001 0.006999999999999999 0.7872 0.1968 0.0575809458 0.0052122685 12.7177971372 0.3646548228 82.1356891058 1.5242335641 27.7104078043 0.7339867771 122.6214749931 2.6280874325
0.009000000000000001 0.0075 0.7868 0.1967 0.0602425822 0.0069211196 13.7721014270 0.2485255338 82.1034626599 1.5709250162 28.1559060277 0.5818869922 124.0917126968 2.4082586618
0.009000000000000001 0.008 0.7864 0.1966 0.0601108180 0.0032889352 14.5376655349 0.5104277822 82.2829053699 1.6781155006 28.2086128597 0.6092325281 125.0892945825 2.8010647461
0.009000000000000001 0.0085 0.7859999999999999 0.1965 0.0610595201 0.0051871592 15.4378216798 0.5280763134 82.1477740230 1.5336085551 28.0977611891 0.3020521157 125.7444164120 2.3689241434
0.009000000000000001 0.009000000000000001 0.7856 0.1964 0.0591094103 0.0073346148 16.3351019265 0.4499507983 82.0342490432 0.6237202304 28.1784946700 0.7500703291 126.6069550500 1.8310759726
0.009000000000000001 0.0095 0.7852 0.1963 0.0633785696 0.0049132316 17.0954894175 0.2068920465 81.6914768460 1.6557739061 28.2123776335 0.7565408656 127.0627224666 2.6241200498
0.009000000000000001 0.01 0.7848 0.1962 0.0578971798 0.0021896653 17.8627790644 0.3944642226 81.5384012281 1.0943406986 27.8668550677 0.3507069529 127.3259325400 1.8417015394
0.0095 0.0 0.7924 0.1981 0.0643799774 0.0040090970 0.0000000000 0.0000000000 83.7041648753 1.3684551055 29.1962384987 0.5347241966 112.9647833514 1.9071883991
0.0 0.002 0.7984 0.1996 0.0000000000 0.0000000000 3.8168921262 0.2057632328 84.3860471734 1.1869946690 28.8925467520 0.5631366724 117.0954860516 1.9558945742
0.0005 0.0095 0.792 0.198 0.0032677516 0.0009775446 17.2737951076 0.4393348491 82.2763135969 1.7732185566 28.0714077731 0.4578103665 127.6247842292 2.6713413168
0.0095 0.0005 0.792 0.198 0.0661192645 0.0037874810 0.9852827324 0.0720789833 84.2186893806 2.1579740315 29.0975177656 0.3686811871 114.3676091431 2.6025216829
0.0095 0.001 0.7916 0.1979 0.0646962114 0.0065744911 1.8388493260 0.1681493204 83.8803116988 2.4170600111 28.6093521067 0.7345882499 114.3932093429 3.3263720725
0.0095 0.0015 0.7912 0.1978 0.0630886884 0.0022937566 2.8103277469 0.1561016788 83.7836323612 1.6013093078 28.5587368156 1.0345619964 115.2157856121 2.7942667396
0.0095 0.002 0.7908 0.1977 0.0617973995 0.0058997402 3.7984863775 0.1687306915 83.3712803377 2.1002394245 28.8984030667 0.1693068491 116.1299671814 2.4441767053
0.0095 0.0025 0.7904 0.1976 0.0636684508 0.0020097385 4.6888644685 0.1797875775 84.0425425571 1.2366798298 28.6444899948 0.5739798127 117.4395654712 1.9924569585
0.0095 0.003 0.79 0.1975 0.0642745660 0.0054427378 5.7029061831 0.2258047164 82.7560481890 1.2586470410 28.3257391532 0.5297902552 116.8489680913 2.0196847504
0.0095 0.0035 0.7896 0.1974 0.0629042186 0.0053583811 6.5277137945 0.1980957444 83.0369309617 1.7732179516 28.0366881932 0.7648586543 117.6642371680 2.7415307314
0.0095 0.004 0.7892 0.1973 0.0622981034 0.0075745953 7.3732278731 0.4821693607 83.0947920804 1.3989360575 28.3508376447 0.5488292738 118.8811557016 2.4375092873
0.0095 0.0045 0.7888 0.1972 0.0627461016 0.0032719993 8.4672195584 0.2530895015 82.5685488675 1.0422652396 28.2173973318 0.5840960563 119.3159118593 1.8827227967
0.0095 0.005 0.7884 0.1971 0.0618764580 0.0036576369 9.2379602831 0.4033055332 82.8871512302 1.0807356305 28.0923231826 0.4486214448 120.2793111539 1.9363202454
0.0005 0.01 0.7916 0.1979 0.0035049271 0.0009369165 18.0491372694 0.6787022326 82.6747496551 1.5596103394 28.1596708014 0.5453147468 128.8870626530 2.7845642353
0.0095 0.0055 0.7879999999999999 0.19699999999999998 0.0635630395 0.0053919731 10.0230804990 0.4117804238 82.2056351417 1.5569217226 28.4265514273 1.1987501263 120.7188301075 3.1728442458
0.0095 0.006 0.7876 0.1969 0.0647225643 0.0090439000 11.0894635613 0.3459694809 82.3122021389 0.9324033302 28.5637565139 0.7000704706 122.0301447784 1.9874871817
0.0095 0.0065 0.7872 0.1968 0.0637738622 0.0027234097 11.6721205420 0.3983732591 82.5916200731 1.9720738188 28.4796765675 0.3562610800 122.8071910448 2.7294315676
0.0095 0.006999999999999999 0.7868 0.1967 0.0649333869 0.0089404107 12.9208355520 0.2539507699 82.3806833364 2.0975750069 28.1412652410 0.6546671533 123.5077175163 3.0151333408
0.0095 0.0075 0.7864 0.1966 0.0611122258 0.0054960669 13.6846741209 0.7800131604 82.0408408162 1.0827762406 28.3483277955 0.8729978699 124.1349549584 2.7412833378
0.0095 0.008 0.7859999999999999 0.1965 0.0638792735 0.0076820211 14.5727514933 0.5630700272 82.1199420924 1.7427554931 28.0270671049 1.0351260806 124.7836399641 3.3486336220
0.0095 0.0085 0.7856 0.1964 0.0621926920 0.0097726036 15.6023230583 0.5770448047 81.7387178860 2.5282986452 28.1801679028 0.5005917035 125.5834015391 3.6157077570
0.0095 0.009000000000000001 0.7852 0.1963 0.0621926920 0.0080451715 16.1533451585 0.5165920197 82.2949902871 1.5773926325 27.7802652722 0.2611181455 126.2907934098 2.3631479692
0.0095 0.0095 0.7848 0.1962 0.0631150413 0.0020412819 16.9833293867 0.7843527238 82.3411326983 1.6920161811 27.7923962097 0.4392435195 127.1799733360 2.9176537063
0.0095 0.01 0.7844 0.1961 0.0617710467 0.0054707370 17.7368147220 0.6343957711 81.7291964361 1.7977951605 27.5627450128 0.5935461581 127.0905272176 3.0312078267
0.001 0.0 0.7992 0.1998 0.0067990316 0.0011972427 0.0000000000 0.0000000000 85.7922920847 1.7077629193 29.1669569253 0.8701148230 114.9660480416 2.5790749850
0.01 0.0 0.792 0.198 0.0672787893 0.0068448415 0.0000000000 0.0000000000 84.1648565676 0.8275027854 28.8047020319 0.4863613050 113.0368373888 1.3207089319
0.01 0.0005 0.7916 0.1979 0.0689917236 0.0042446885 0.9064831210 0.1305746476 84.0216686092 0.6766753000 28.9347958793 0.6941919900 113.9319393331 1.5056866261
0.01 0.001 0.7912 0.1978 0.0660665589 0.0031296697 1.9107467817 0.1625470297 84.3040162202 1.1134159869 28.8758144244 0.6382840213 115.1566439852 1.9173767076
0.01 0.0015 0.7908 0.1977 0.0654604437 0.0047651290 2.7913468186 0.2838521748 84.3585814525 1.4337158236 28.4616893153 0.9649527692 115.6770780301 2.6872858966
0.01 0.002 0.7904 0.1976 0.0674632592 0.0041500487 3.7467202095 0.4165730391 83.9312148349 0.9470761167 28.4863694986 0.5822717793 116.2317678022 1.9500709838
0.01 0.0025 0.79 0.1975 0.0684119612 0.0059241737 4.6497522526 0.3185352977 83.7843647804 1.2175059208 28.5056116754 0.7368068649 117.0081406696 2.2787722571
0.01 0.003 0.7896 0.1974 0.0648543284 0.0020507857 5.6126029788 0.2893468061 83.4236483123 2.3790309074 28.4403555976 0.3139864862 117.5414612171 2.9844149854
0.01 0.0035 0.7892 0.1973 0.0663300872 0.0040777980 6.6024871484 0.2176399519 83.2269937504 1.5115922695 28.5160693801 0.7022446480 118.4118803661 2.4355546674
0.01 0.004 0.7888 0.1972 0.0661456174 0.0017717260 7.4865382632 0.2407358732 82.7479915776 1.7624730836 28.2947843471 0.4507910792 118.5954598053 2.4557717620
0.01 0.0045 0.7884 0.1971 0.0646962114 0.0058477174 8.2774102755 0.2677743881 82.8944754225 1.3067036355 28.4265514273 0.6196747004 119.6631333367 2.2000004414
0.001 0.0005 0.7988 0.1997 0.0065091504 0.0015330013 0.9168363546 0.1001143091 84.2637331629 1.9936144547 29.0602883366 0.7490469001 114.2473670045 2.8443086652
0.01 0.005 0.7879999999999999 0.19699999999999998 0.0644326831 0.0060577139 9.4018864820 0.7190380537 83.1431317492 1.2857318569 28.3943416965 0.4096636296 121.0037926108 2.4204912541
0.01 0.0055 0.7876 0.1969 0.0682011386 0.0030304615 9.9885697202 0.3313833521 83.2116129467 1.7060438323 28.3675699723 0.5389134413 121.6359537778 2.5793710872
0.01 0.006 0.7872 0.1968 0.0643272717 0.0041680823 11.0469002676 0.5026082853 82.6806090089 1.1858846630 28.0396163506 0.5321722001 121.8314528988 2.2248332307
0.01 0.0065 0.7868 0.1967 0.0656976192 0.0030396142 11.8676816214 0.9368657709 82.7230893239 1.4067845854 28.4926441214 1.0854090830 123.1491126859 3.4320990535
0.01 0.006999999999999999 0.7864 0.1966 0.0659875004 0.0051999961 12.9242866298 0.7723958084 83.1032149015 1.4666200742 28.1914622239 0.8004385986 124.2849512556 3.0446544773
0.01 0.0075 0.7859999999999999 0.1965 0.0638002150 0.0051678441 13.8675812481 0.7026520355 82.5465762908 1.0185963526 28.1487947884 0.7904302698 124.6267525423 2.5168465020
0.01 0.008 0.7856 0.1964 0.0650387983 0.0045632277 14.5905820623 0.7208228788 82.0877156466 0.9821739071 27.7982525244 0.4637104316 124.5415890316 2.1712704452
0.01 0.0085 0.7852 0.1963 0.0653286795 0.0064365688 15.4826856921 0.6943025876 82.4487983243 1.4366051626 27.8894437100 0.7468721430 125.8862564059 2.8842164620
0.01 0.009000000000000001 0.7848 0.1962 0.0648279756 0.0026034681 16.2051113266 0.5888603701 81.6266577447 1.7716725995 27.9944390660 0.6762407011 125.8910361129 3.0393771388
0.01 0.0095 0.7844 0.1961 0.0634312753 0.0030487395 17.0546516627 0.6527353924 81.6233618582 2.3292400741 27.7585132462 0.8001587323 126.4999580424 3.7851829383
0.001 0.001 0.7984 0.1996 0.0074051468 0.0017111089 1.9055701649 0.1707266512 84.6973253439 2.1083147602 28.5645931303 0.7846926496 115.1748937859 3.0654451699
0.01 0.01 0.784 0.196 0.0605061106 0.0054503882 17.7770772972 0.5025319248 81.5091044591 1.0070298243 27.9346209946 0.6476513220 127.2813088615 2.1626634593
0.001 0.0015 0.7979999999999999 0.1995 0.0062192692 0.0014568137 2.7942227169 0.1826718395 84.2234501055 2.5337837449 28.9147170861 0.8783619418 115.9386091777 3.5962743399
0.001 0.002 0.7976 0.1994 0.0066145617 0.0007710175 3.7593741617 0.1518909943 83.7990131649 0.6800408967 28.8879453619 0.4102526527 116.4529472502 1.2429555612
0.001 0.0025 0.7972 0.1993 0.0066145617 0.0032421486 4.6071889588 0.2511895846 83.5825832840 2.0051621307 28.6495096931 1.0336848232 116.8458964976 3.2932786871
0.001 0.003 0.7968 0.1992 0.0070098543 0.0009189548 5.5752163019 0.2564707915 83.8099994532 1.7214323126 28.5399129470 0.5118875465 117.9321385564 2.4907096054
0.001 0.0035 0.7964 0.1991 0.0064827976 0.0013884719 6.4719213689 0.0737128116 83.7103904387 1.8563488541 28.4913891969 0.4700741902 118.6801838021 2.4015243278
0.0 0.0025 0.7979999999999999 0.1995 0.0000000000 0.0000000000 4.5818810544 0.1928833874 84.5805044775 1.6143300629 29.0807854380 0.6043996072 118.2431709699 2.4116130575
0.001 0.004 0.7959999999999999 0.19899999999999998 0.0065355032 0.0017997270 7.5877698808 0.3415734240 83.3705479185 0.8893801356 28.6277576671 0.6573302953 119.5926109696 1.8900835819
0.001 0.0045 0.7956 0.1989 0.0062192692 0.0009775446 8.2975415631 0.2918695256 83.8253802570 3.6099999255 28.5269453931 0.3802179851 120.6560864824 4.2830649808
0.001 0.005 0.7952 0.1988 0.0058766823 0.0018678937 9.0446999223 0.3973654712 82.8003595521 2.0481228505 28.5411678716 0.2944247872 120.3921040283 2.7417810026
0.001 0.0055 0.7948 0.1987 0.0069571486 0.0026740013 10.0961283139 0.1395021128 82.9365895279 2.0467672440 28.6892489712 0.5128765490 121.7289239616 2.7018199071
0.001 0.006 0.7944 0.1986 0.0074051468 0.0018439454 10.8220050263 0.4937440707 84.4127804751 0.9441858230 28.2893463406 0.7667104180 123.5315369888 2.2064842571
0.001 0.0065 0.794 0.1985 0.0060875050 0.0022571323 11.6997291650 0.6291676633 83.1167646571 1.0407855002 28.3817924508 0.9207699712 123.2043737779 2.5929802670
0.001 0.006999999999999999 0.7936 0.1984 0.0069307958 0.0013499238 13.0036614209 0.4932560355 83.4020419451 1.3851505715 28.2855815669 0.6012379587 124.6982157287 2.4809944895
0.001 0.0075 0.7932 0.1983 0.0067199731 0.0021731105 13.6823734023 0.5748183190 82.8318535788 1.5505102212 28.2772154031 0.5070985796 124.7981623573 2.6346002303
0.001 0.008 0.7928 0.1982 0.0065618561 0.0019322218 14.4013479590 0.7093772437 82.3847116421 1.0307493727 28.2914378816 0.7228946501 125.0840593388 2.4649534883
0.001 0.0085 0.7924 0.1981 0.0057712710 0.0010979997 15.3147332357 0.8095326067 82.8816580860 1.3259288476 28.0437994325 0.4785445705 126.2459620252 2.6151040245
0.0 0.003 0.7976 0.1994 0.0000000000 0.0000000000 5.5556601939 0.2786245245 84.4171749904 1.7509973225 28.7063996070 0.6717826381 118.6792347913 2.7014044851
0.001 0.009000000000000001 0.792 0.198 0.0064564447 0.0013017341 16.4570400113 0.8035290524 83.0270433021 2.1828120470 28.2914378816 0.7825945933 127.7819776397 3.7702374268
0.001 0.0095 0.7916 0.1979 0.0065091504 0.0013186955 16.9545704044 0.6357397939 82.9871264544 1.1388103873 28.0241389475 0.3363301911 127.9723449567 2.1121990678
0.001 0.01 0.7912 0.1978 0.0070362071 0.0014298690 18.0428102933 0.4778825661 82.6564391745 1.7887359971 28.2232536464 0.6956856347 128.9295393213 2.9637340669
0.0015 0.0 0.7988 0.1997 0.0101985474 0.0018974042 0.0000000000 0.0000000000 84.5577994816 2.3078935372 28.6792095746 0.3452804091 113.2472076036 2.6550713505
0.0015 0.0005 0.7984 0.1996 0.0103039587 0.0017670161 0.9225881511 0.0347781601 84.2439578438 2.9428405754 29.2188271410 0.4313485674 114.3956770946 3.4107343190
0.0015 0.001 0.7979999999999999 0.1995 0.0103830172 0.0019105351 1.8376989667 0.1552771998 84.0202037707 1.6926263743 28.7017982169 0.5371272640 114.5700839715 2.3869413732
0.0015 0.0015 0.7976 0.1994 0.0107519569 0.0004887723 2.8074518487 0.0351566060 84.3219604912 0.5642167145 28.6260844344 0.4714212681 115.7662487312 1.0712833609
0.0015 0.002 0.7972 0.1993 0.0095660793 0.0025636853 3.7317655387 0.2126951801 83.9931042594 2.6265595019 28.6315224408 0.7007000584 116.3659583182 3.5425184257
0.0015 0.0025 0.7968 0.1992 0.0103566644 0.0005164080 4.6744849773 0.2156609215 84.3131714605 2.6473227778 28.8862721292 0.4713574209 117.8842852314 3.3348575282
0.0015 0.003 0.7964 0.1991 0.0091180811 0.0008882118 5.6212306735 0.1530712872 84.6746203479 1.1528460070 28.7879697043 0.6161553279 119.0929388068 1.9229608339
0.0 0.0035 0.7972 0.1993 0.0000000000 0.0000000000 6.4264821769 0.3470311963 83.4642975792 1.9295061458 28.4282246600 0.5876299609 118.3190044161 2.8641673030
0.0015 0.0035 0.7959999999999999 0.19899999999999998 0.0095660793 0.0025798874 6.6030623280 0.2435123413 83.5792873975 0.8196998276 28.6034957920 0.9849835387 118.7954115968 2.0507755950
0.0015 0.004 0.7956 0.1989 0.0094343151 0.0018827068 7.5164476047 0.3398839654 82.7315121450 1.6726097971 28.5775606842 0.4973795211 118.8349547490 2.5117559904
0.0015 0.0045 0.7952 0.1988 0.0097505492 0.0017950905 8.5000047982 0.5587076106 83.1343427185 2.0202514784 28.3625502740 0.6417158510 120.0066483399 3.2224700305
0.0015 0.005 0.7948 0.1987 0.0098559605 0.0008232889 9.3800296555 0.1605812571 83.3251379265 1.8526448373 28.4336626665 0.7054943433 121.1486862090 2.7195437266
0.0015 0.0055 0.7944 0.1986 0.0095397265 0.0014004245 10.0299826547 0.2990181903 82.7534847217 1.9528576620 28.4524865351 0.6362774227 121.2454936380 2.8895536995
0.0015 0.006 0.794 0.1985 0.0099086662 0.0029646647 11.1216736215 0.5807366453 82.9365895279 1.6787163667 28.3244842286 0.8309694057 122.3926560442 3.0933870824
0.0015 0.0065 0.7936 0.1984 0.0090917283 0.0036477503 11.9671877001 0.1927461234 83.3126867997 2.2634278257 28.2048480860 0.7644330114 123.4938143141 3.2242547108
0.0015 0.006999999999999999 0.7932 0.1983 0.0093552566 0.0016159253 12.8477877370 0.5966872722 83.3372228438 1.9114901380 28.6444899948 0.4616773339 124.8388558322 2.9714706694
0.0015 0.0075 0.7928 0.1982 0.0098559605 0.0017670161 13.7772780438 0.5657569442 82.4931096874 1.3419283417 28.1052907366 0.6305146472 124.3855344283 2.5399669492
0.0015 0.008 0.7924 0.1981 0.0103303116 0.0012202245 14.6532766436 0.4323943349 82.7633723813 2.4250565326 28.3972698539 0.1775401678 125.8242491904 3.0362112598
0.0 0.004 0.7968 0.1992 0.0000000000 0.0000000000 7.4393735323 0.3596671495 83.4060702509 1.1092004937 28.5717043695 0.6874350100 119.4171481527 2.1563026532
0.0015 0.0085 0.792 0.198 0.0095924322 0.0016364241 15.2813728163 0.6384918956 82.2422561030 1.7399768299 28.1994100795 0.3645344084 125.7326314310 2.7446395580
0.0015 0.009000000000000001 0.7916 0.1979 0.0095924322 0.0009037140 16.0958271940 0.4452856414 82.8981375186 1.9645315932 28.3587855003 0.2776684273 127.3623426451 2.6883893759
0.0015 0.0095 0.7912 0.1978 0.0098823134 0.0028038228 16.9724009734 0.4711925577 82.4876165432 1.5806798107 27.9630659516 0.6675737420 127.4329657816 2.7222499332
0.0015 0.01 0.7908 0.1977 0.0088281999 0.0030596539 18.0479869101 0.6453361827 82.0719686332 1.4252294723 28.0191192492 0.6165164569 128.1479029924 2.6901417658
0.002 0.0 0.7984 0.1996 0.0134399462 0.0033208756 0.0000000000 0.0000000000 85.5505937405 1.8468519697 29.0761840479 0.2311000380 114.6402177346 2.0812728833
0.002 0.0005 0.7979999999999999 0.1995 0.0132818291 0.0037801395 0.9628507262 0.0548565808 85.3425866807 1.1979401013 29.1581724533 0.8072025864 115.4768916893 2.0637794080
0.002 0.001 0.7976 0.1994 0.0129392423 0.0030387002 1.8658827693 0.1697082140 85.3147547502 0.9682753895 28.7478121179 0.4719391497 115.9413888797 1.6129614534
0.002 0.0015 0.7972 0.1993 0.0142568841 0.0033682182 2.8408122681 0.2485521559 84.4640498208 1.3483824001 28.9929407179 0.6864742026 116.3120596909 2.2867769768
0.002 0.002 0.7968 0.1992 0.0128074781 0.0018058904 3.7887083236 0.0617990313 84.1216438333 2.2722949674 28.8921284438 0.7894857611 116.8152880788 3.1253856502
0.002 0.0025 0.7964 0.1991 0.0134662990 0.0032249670 4.7532845887 0.2282644464 84.0132457881 1.0862016629 28.6566209323 0.3318995425 117.4366176081 1.6495906188
0.0 0.0045 0.7964 0.1991 0.0000000000 0.0000000000 8.3579354258 0.4334183771 83.9711316827 1.3978976423 28.9293578728 1.0056797069 121.2584249813 2.8369957263
0.002 0.003 0.7959999999999999 0.19899999999999998 0.0132027706 0.0020507857 5.5901709726 0.2339899795 83.7096580195 1.3519522500 28.7478121179 0.5485256663 118.0608438806 2.1365186815
0.002 0.0035 0.7956 0.1989 0.0126493611 0.0027739411 6.4937781954 0.2767564591 83.5730618341 2.4394842704 28.6628955552 0.9913582889 118.7423849458 3.7103729595
0.002 0.004 0.7952 0.1988 0.0133081820 0.0032016255 7.3950846996 0.2878565823 84.2479861496 1.2340696677 28.7013799087 0.1626912362 120.3577589399 1.6878191117
0.002 0.0045 0.7948 0.1987 0.0131764178 0.0012360576 8.2538279100 0.4669098491 82.7106381971 2.7553075831 28.7415374951 1.3378628655 119.7191800200 4.5613163553
0.002 0.005 0.7944 0.1986 0.0122540686 0.0019221318 9.2460127982 0.1680863490 83.9652723289 1.9012305211 28.7013799087 0.9232644583 121.9249191044 2.9945034602
0.002 0.0055 0.794 0.1985 0.0131237121 0.0020180147 10.2957156508 0.4482860269 83.3478429225 2.6612504684 28.3926684638 0.9592309396 122.0493507492 4.0707854496
0.002 0.006 0.7936 0.1984 0.0119641874 0.0029740200 11.0342463154 0.5496551034 83.0255784637 1.2725673901 28.5256904685 0.5342606276 122.5974794350 2.3594571411
0.002 0.0065 0.7932 0.1983 0.0132291235 0.0010355021 12.1052308149 0.2544973322 83.1647381164 0.9560761652 28.5051933672 0.5406082743 123.7883914220 1.7522172738
0.002 0.006999999999999999 0.7928 0.1982 0.0122540686 0.0018856554 12.6528018373 0.4384151919 82.3997262362 2.7214175405 28.5386580224 0.4372023057 123.6034401645 3.5989206935
0.002 0.0075 0.7924 0.1981 0.0131237121 0.0006992197 13.3735019328 0.5259595653 82.4348823590 0.7479273480 28.0776823960 1.0296351711 123.8991903999 2.3042213041
