# Supplementary material for: Multipressure Sampling for Improving the Performance of MOF-based Electronic Noses
Source: ACS Sens. 2024 Jul 12;9(7):3531–9. doi: 10.1021/acssensors.4c00199 (PMC11287752; doi:10.1021/acssensors.4c00199)
Supplement: Supplementary file 2 — se4c00199_si_002.zip [file se4c00199_si_002.zip › Multiplex_Adsorption_Data/Hydrogen_10bar/NU-100_EQeq.csv]

H2_comp CO2_comp N2_comp O2_comp H2_mass H2_error CO2_mass CO2_error N2_mass N2_error O2_mass O2_error total_mass total_error
0.0 0.0 0.8 0.2 0.0000000000 0.0000000000 0.0000000000 0.0000000000 83.3542787354 0.5823488541 28.0768823488 0.4228150652 111.4311610842 1.0051639193
0.0 0.0005 0.7996 0.1999 0.0000000000 0.0000000000 0.4765435251 0.0350322544 83.3800469232 0.9686978309 27.9482571083 0.4483761775 111.8048475566 1.4521062628
0.0 0.005 0.7959999999999999 0.19899999999999998 0.0000000000 0.0000000000 4.5640096377 0.1837100963 82.1842838470 1.0038801747 27.5404334292 0.6378917996 114.2887269139 1.8254820706
0.002 0.008 0.792 0.198 0.0146736730 0.0011866148 7.3418583454 0.1668109538 82.1308111334 0.8069716572 27.5047041958 0.2307855403 116.9920473476 1.2057547661
0.002 0.0085 0.7916 0.1979 0.0138376273 0.0016803161 7.7669342341 0.1278626480 81.5937008129 1.3126049939 27.5351591138 0.3150956064 116.9096317881 1.7572435644
0.002 0.009000000000000001 0.7912 0.1978 0.0139448127 0.0013394308 8.2395007146 0.3078366214 81.9000890351 1.2405168306 27.3825442452 0.4807865467 117.5360788076 2.0304794295
0.002 0.0095 0.7908 0.1977 0.0146736730 0.0009762696 8.6390767288 0.2451105927 81.9483485315 0.4150241591 27.4119783280 0.4017418667 118.0140772613 1.0628528881
0.002 0.01 0.7904 0.1976 0.0138269088 0.0016368152 9.0594737414 0.1210373777 81.4934580936 0.7229519228 27.2904989342 0.4359514984 117.8572576780 1.2815776141
0.0025 0.0 0.7979999999999999 0.1995 0.0176641440 0.0008723596 0.0000000000 0.0000000000 83.1810509753 0.9726127907 27.8141874132 0.5226352986 111.0129025325 1.4961204489
0.0025 0.0005 0.7976 0.1994 0.0181036039 0.0015209747 0.4697591549 0.0524910673 83.1015121758 1.1345134006 27.8562117973 0.5709334372 111.4455867319 1.7594588798
0.0025 0.001 0.7972 0.1993 0.0180607297 0.0019447568 0.9350733775 0.0675056587 83.0799145617 1.2965857728 27.9948752510 0.3544280240 112.0279239199 1.7204642123
0.0025 0.0015 0.7968 0.1992 0.0179642629 0.0010939208 1.3837775902 0.0819404657 82.9695433061 0.5133966306 27.8123158819 0.5105895459 112.1836010411 1.1070205630
0.0025 0.002 0.7964 0.1991 0.0181679151 0.0019017470 1.8558761831 0.0778101447 83.1663050181 1.5109275464 27.7149962556 0.3915618470 112.7553453719 1.9822012851
0.0 0.0055 0.7956 0.1989 0.0000000000 0.0000000000 5.0864061481 0.0760889405 82.6095334213 1.6708161265 27.5091278152 0.2895655341 115.2050673846 2.0364706011
0.0025 0.0025 0.7959999999999999 0.19899999999999998 0.0175783957 0.0015898155 2.3141720917 0.0679259365 82.6178745688 0.9757082735 27.5569369323 0.4699817741 112.5065619885 1.5152057996
0.0025 0.003 0.7956 0.1989 0.0176748625 0.0019298124 2.7984357623 0.1598204340 82.9825018746 0.8838276428 27.7939408476 0.4484954693 113.5925533470 1.4940733585
0.0025 0.0035 0.7952 0.1988 0.0175033660 0.0021076029 3.3035204313 0.1434928214 82.2998683197 1.6178620939 27.7170379261 0.4264512664 113.3379300431 2.1899137846
0.0025 0.004 0.7948 0.1987 0.0182107892 0.0022054149 3.6661333248 0.0797113515 82.5678276837 1.3531031321 27.6824996670 0.5290743937 113.9346714647 1.9640942922
0.0025 0.0045 0.7944 0.1986 0.0175033660 0.0010471300 4.1181127507 0.1551356127 81.9330067780 1.1658582544 27.6207391349 0.3977803718 113.6893620296 1.7198213689
0.0025 0.005 0.794 0.1985 0.0179321073 0.0007806155 4.6274084081 0.2418123534 82.5913616356 0.7548496325 27.8145276916 0.4878261059 115.0512298426 1.4852687073
0.0025 0.0055 0.7936 0.1984 0.0188646198 0.0010280857 5.0449980951 0.1278369633 82.4946936939 1.2569807793 27.4174227826 0.4455823372 114.9759791914 1.8314281655
0.0025 0.006 0.7932 0.1983 0.0175569586 0.0021238931 5.4775601854 0.1435843308 82.2291175149 0.9689731742 27.5290341024 0.1430206001 115.2532687613 1.2577019982
0.0025 0.0065 0.7928 0.1982 0.0176427069 0.0003548466 6.0079107851 0.1395325248 82.3411272101 2.3823361048 27.3388184690 0.3089907876 115.7054991711 2.8312142638
0.0025 0.006999999999999999 0.7924 0.1981 0.0176748625 0.0010466910 6.4481930209 0.1322359970 81.6389813280 1.7536536745 27.3920720408 0.4297523727 115.4969212522 2.3166887352
0.0 0.006 0.7952 0.1988 0.0000000000 0.0000000000 5.4728813094 0.2225414320 82.8727264153 1.0433643593 27.6724614538 0.2866356382 116.0180691785 1.5525414295
0.0025 0.0075 0.792 0.198 0.0178463590 0.0014586661 6.8267140929 0.1650085093 81.4632214339 1.2067716657 27.5358396707 0.4195159518 115.8436215565 1.7927547929
0.0025 0.008 0.7916 0.1979 0.0170960617 0.0015517831 7.3098080445 0.1915792636 82.3862587761 0.6071435674 27.5799057253 0.4458421223 117.2930686076 1.2461167364
0.0025 0.0085 0.7912 0.1978 0.0167852242 0.0012396484 7.7790993118 0.1836934124 82.0707846611 1.0923036710 27.4301832231 0.5777889392 117.2968524202 1.8550256710
0.0025 0.009000000000000001 0.7908 0.1977 0.0171496543 0.0005870783 8.1917761789 0.2610603197 81.4338784685 0.7544393395 27.3047906276 0.4068625767 116.9475949293 1.4229493142
0.0025 0.0095 0.7904 0.1976 0.0179428259 0.0012433499 8.5221048277 0.3313641985 81.7323723904 0.8569797500 27.5378813411 0.5143069305 117.8103013851 1.7038942289
0.0025 0.01 0.79 0.1975 0.0179964185 0.0013411452 9.0564324720 0.3645309894 81.6765164918 1.3965766599 27.2855648972 0.5328879471 118.0365102795 2.2953367416
0.003 0.0 0.7976 0.1994 0.0221337726 0.0026937448 0.0000000000 0.0000000000 82.6384295395 0.7292488921 27.6966212212 0.6382688843 110.3571845333 1.3702115212
0.003 0.0005 0.7972 0.1993 0.0217586239 0.0019740735 0.4650802788 0.0231403416 83.1304082939 1.2160724003 27.9562536510 0.1701507760 111.5735008476 1.4113375914
0.003 0.001 0.7968 0.1992 0.0220373058 0.0017314995 0.9460687362 0.0751451382 83.4527340659 0.6515942529 27.9014688264 0.6009846645 112.3223089343 1.3294555551
0.003 0.0015 0.7964 0.1991 0.0207510817 0.0008691931 1.4272911374 0.0225072905 82.7584824841 0.6074035397 28.0467677091 0.5000835580 112.2532924123 1.1308635813
0.0 0.0065 0.7948 0.1987 0.0000000000 0.0000000000 5.9613559684 0.0492639212 82.4170912321 0.7324171807 27.5695272336 0.3752383855 115.9479744341 1.1569194874
0.003 0.002 0.7959999999999999 0.19899999999999998 0.0219729946 0.0032694164 1.8869907088 0.1570904325 82.4629675435 1.5984716546 27.8441319136 0.3847749982 112.2160631605 2.1436065017
0.003 0.0025 0.7956 0.1989 0.0209440154 0.0015947219 2.3307821016 0.0650279612 82.3405314138 0.7768209861 27.7813505463 0.5259425328 112.4736080771 1.3693862020
0.003 0.003 0.7952 0.1988 0.0211691046 0.0016141984 2.8005412565 0.0263599754 83.1144707442 0.7309696465 27.8485555330 0.3845829584 113.7847366383 1.1435267787
0.003 0.0035 0.7948 0.1987 0.0215335347 0.0016541306 3.2576674461 0.1222969056 82.8746627531 0.7083973582 27.7689303842 0.4102022054 113.9227941181 1.2425505998
0.003 0.004 0.7944 0.1986 0.0220694614 0.0004465913 3.7016927827 0.1546621568 82.5764667293 1.4470971097 27.8004061375 0.4702699386 114.1006351109 2.0724757964
0.003 0.0045 0.794 0.1985 0.0215764089 0.0017840484 4.2102866087 0.0839020457 82.5005027073 1.2564915648 27.7803297110 0.2107035153 114.5126954359 1.5528811742
0.003 0.005 0.7936 0.1984 0.0220265873 0.0021404888 4.5864682427 0.2158123651 82.0697420177 1.2712327733 27.4800340108 0.6505301001 114.1582708585 2.1397157273
0.003 0.0055 0.7932 0.1983 0.0214906606 0.0023813485 5.0166908950 0.1050238323 82.8923876916 0.7587448300 27.7187393181 0.6916644050 115.6493085653 1.5578144158
0.003 0.006 0.7928 0.1982 0.0218336537 0.0025215679 5.5290278219 0.1122384249 82.6720920277 0.7213561131 27.7138052811 0.1812230956 115.9367587844 1.0173392015
0.003 0.0065 0.7924 0.1981 0.0217371869 0.0009383463 5.9557413172 0.1871702475 82.1786237826 0.8628214880 27.5686765376 0.5680442368 115.7247788243 1.6189743186
0.0 0.006999999999999999 0.7944 0.1986 0.0000000000 0.0000000000 6.4512342903 0.0628329677 82.0380158673 0.8266602671 27.6003224301 0.6267653126 116.0895725877 1.5162585474
0.003 0.006999999999999999 0.792 0.198 0.0215120977 0.0028829469 6.4060831365 0.0892991410 81.6617705346 0.8583486701 27.4276311350 0.3584322313 115.5169969038 1.3089629893
0.003 0.0075 0.7916 0.1979 0.0217264683 0.0019642719 6.9467272634 0.1803729472 82.2915271722 1.2017556724 27.5416244037 0.3605869197 116.8016053076 1.7446798112
0.003 0.008 0.7912 0.1978 0.0219944317 0.0022242960 7.3236107288 0.2246688900 81.9032169654 0.8441717011 27.3478358470 0.4726975477 116.5966579729 1.5437624348
0.003 0.0085 0.7908 0.1977 0.0216300015 0.0033551580 7.7297371695 0.0507480136 81.5668899816 1.0792727810 27.4618291156 0.5274585436 116.7800862682 1.6608344962
0.003 0.009000000000000001 0.7904 0.1976 0.0216192830 0.0015834435 8.1531754515 0.2218073487 81.6093404645 0.9388156277 27.3770997906 0.2633258088 117.1612349896 1.4255322287
0.003 0.0095 0.79 0.1975 0.0212226972 0.0013726421 8.6369712346 0.1535170532 81.5174388927 0.7174376492 27.3668914381 0.2818216146 117.5425242626 1.1541489591
0.003 0.01 0.7896 0.1974 0.0214477865 0.0007122786 9.1865052260 0.1553119057 81.8061021765 1.1979300397 27.1224013978 0.2471569341 118.1364565868 1.6011111581
0.0035 0.0 0.7972 0.1993 0.0250384953 0.0014950722 0.0000000000 0.0000000000 83.6920952098 1.8512486837 27.9509793356 0.6839144093 111.6681130407 2.5366581652
0.0035 0.0005 0.7968 0.1992 0.0255422664 0.0026916968 0.4592316838 0.0276251873 83.1731566750 1.2927059103 27.7597428670 0.8375933632 111.4176734922 2.1606161576
0.0035 0.001 0.7964 0.1991 0.0254136440 0.0021537586 0.9334357709 0.0885037572 82.8070398786 0.6672895406 27.9256285938 0.2731068699 111.6915178873 1.0310539263
0.0 0.0075 0.794 0.1985 0.0000000000 0.0000000000 6.8545534054 0.2445624832 81.5656983891 1.3969613625 27.4584263315 0.5429596082 115.8786781260 2.1844834539
0.0035 0.0015 0.7959999999999999 0.19899999999999998 0.0248134061 0.0011839008 1.4034288696 0.0813559544 83.1613896990 1.2372069599 27.8733958572 0.3796211015 112.4630278319 1.6993679166
0.0035 0.002 0.7956 0.1989 0.0258531039 0.0013431995 1.8502615318 0.0851426890 82.3645122130 1.0463810646 27.7503852106 0.5498581201 111.9910120593 1.6827250732
0.0035 0.0025 0.7952 0.1988 0.0258531039 0.0009930709 2.3480939430 0.1271725050 82.8243179699 1.0846440072 28.0329864334 0.6311609652 113.2312514502 1.8439705483
0.0035 0.003 0.7948 0.1987 0.0251992733 0.0008089476 2.7790184267 0.1212397815 82.7633978032 1.6164091747 27.7161872300 0.2164571947 113.2838027332 1.9549150985
0.0035 0.0035 0.7944 0.1986 0.0252957401 0.0022039558 3.2302960212 0.0472913794 82.2379055096 0.6357919316 27.5356695314 0.1420905850 113.0291668023 .8273778518
0.0035 0.004 0.794 0.1985 0.0247276578 0.0021346842 3.6871882670 0.0486558117 82.4443489106 1.1935326974 27.7092115225 0.1208951309 113.8654763579 1.3652183242
0.0035 0.0045 0.7936 0.1984 0.0245132872 0.0042098603 4.1227916267 0.1001607378 82.4595417150 1.5922793870 27.5957286715 0.3302033395 114.2025753004 2.0268533246
0.0035 0.005 0.7932 0.1983 0.0254243626 0.0014374030 4.5490372344 0.2399446977 82.4725002835 1.0553851617 27.5327771649 0.3523566135 114.5797390454 1.6491238759
0.0035 0.0055 0.7928 0.1982 0.0251135251 0.0011375794 5.1467636491 0.1314672586 81.9872242369 1.2263542147 27.4124887456 0.3721479263 114.5715901567 1.7311069790
0.0035 0.006 0.7924 0.1981 0.0244811316 0.0016569065 5.5011885095 0.1902295439 82.1059366399 0.9574266869 27.5756522451 0.1471506451 115.2072585261 1.2964637824
0.0 0.008 0.7936 0.1984 0.0000000000 0.0000000000 7.3020878990 0.2100424533 82.1924760454 0.7711738439 27.6942392723 0.3886202956 117.1888032167 1.3698365928
0.0035 0.0065 0.792 0.198 0.0233985596 0.0017788892 5.8871957831 0.1924662358 81.9252614267 1.0537042861 27.6544266979 0.5874510402 115.4902824673 1.8354004513
0.0035 0.006999999999999999 0.7916 0.1979 0.0263568750 0.0019907639 6.3843263629 0.1897744279 82.0500807414 1.2477771572 27.4538325729 0.2010132628 115.9145965522 1.6405556118
0.0035 0.0075 0.7912 0.1978 0.0249741841 0.0026971546 6.8203976102 0.2475801959 82.4504558222 1.2438356589 27.3748879809 0.2986795595 116.6707155974 1.7927925689
0.0035 0.008 0.7908 0.1977 0.0260246005 0.0022376849 7.2057030525 0.1680452708 81.6933477359 2.2045658895 27.3119364743 0.3734772233 116.2370118632 2.7483260685
0.0035 0.0085 0.7904 0.1976 0.0249741841 0.0018227812 7.6911364421 0.0485882748 81.0421424333 1.5025618234 27.3672317166 0.5818577801 116.1254847761 2.1348306595
0.0035 0.009000000000000001 0.79 0.1975 0.0250920880 0.0009054465 8.1302489589 0.2189973911 81.5633152041 1.3622056226 27.3432420884 0.2755528289 117.0618983394 1.8576612891
0.0035 0.0095 0.7896 0.1974 0.0246097540 0.0017288434 8.5541551286 0.2130456218 81.7152432482 0.9795828958 27.4774819227 0.1371874954 117.7714900535 1.3315448564
0.0035 0.01 0.7892 0.1973 0.0252743031 0.0013618867 9.0487123265 0.2342309090 81.5838701748 1.0073217098 27.3719956144 0.1816685234 118.0298524188 1.4245830289
0.004 0.0 0.7968 0.1992 0.0301083619 0.0017328260 0.0000000000 0.0000000000 83.6019810268 1.4967400326 27.9084445339 0.8441254728 111.5405339226 2.3425983314
0.004 0.0005 0.7964 0.1991 0.0287685452 0.0029341387 0.4830939516 0.0484212811 83.3860048857 0.6171133498 27.8783298942 0.2761656506 111.7761972767 .9446344202
0.0 0.0085 0.7932 0.1983 0.0000000000 0.0000000000 7.6658705115 0.2405488397 81.6166389686 1.7618376162 27.3061517413 0.2253573276 116.5886612214 2.2277437835
0.004 0.001 0.7959999999999999 0.19899999999999998 0.0292294421 0.0006628181 0.9313302767 0.0617788843 83.3066150353 0.6648652382 27.8065311489 0.3180381937 112.0737059030 1.0453451343
0.004 0.0015 0.7956 0.1989 0.0288757305 0.0033972173 1.3952408365 0.0656611533 82.9896514296 0.4875033425 27.9264792898 0.4723186962 112.3402472864 1.0288804093
0.004 0.002 0.7952 0.1988 0.0298939912 0.0027614738 1.8509633632 0.1548036385 82.4437531144 1.1030152697 27.6062773023 0.6648030093 111.9308877711 1.9253833913
0.004 0.0025 0.7948 0.1987 0.0290257900 0.0020445165 2.3293784388 0.0969171320 82.7981029348 0.7912471436 27.7435796423 0.3202802673 112.9000868059 1.2104890594
0.004 0.003 0.7944 0.1986 0.0282862111 0.0020159964 2.7399498117 0.1165462848 82.9661174777 0.8449280499 27.6403051437 0.3890985090 113.3746586442 1.3525888401
0.004 0.0035 0.794 0.1985 0.0300440507 0.0032359323 3.2440987055 0.1153093789 82.8748117022 1.1699436795 27.7942811260 0.3798528407 113.9432355844 1.6683418314
0.004 0.004 0.7936 0.1984 0.0285863301 0.0033179706 3.6724498074 0.1489073894 82.2690358637 0.8205192756 27.6790968829 0.4654643038 113.6491688841 1.4382089394
0.004 0.0045 0.7932 0.1983 0.0285005818 0.0013799878 4.0895716068 0.1423055362 82.6150445366 0.6684243161 27.4502596496 0.4259913376 114.1833763748 1.2381011777
0.004 0.005 0.7928 0.1982 0.0287578266 0.0026031698 4.6440184181 0.1268432854 82.5569544021 0.8113098899 27.6959406644 0.4925832991 114.9256713112 1.4333396442
0.004 0.0055 0.7924 0.1981 0.0288542934 0.0019828998 5.0707319133 0.0596992314 82.5728919518 0.9606851986 27.6147842627 0.3011062139 115.2872624212 1.3234735437
0.0 0.009000000000000001 0.7928 0.1982 0.0000000000 0.0000000000 8.1335241722 0.3292300031 81.9840963065 1.2254706998 27.3262281677 0.6909909340 117.4438486464 2.2456916369
0.004 0.006 0.792 0.198 0.0293687831 0.0018589782 5.4852803309 0.1572311216 81.9120049601 1.1864881076 27.6044057711 0.3323605719 115.0310598452 1.6779387793
0.004 0.0065 0.7916 0.1979 0.0288114193 0.0028135692 5.9084846691 0.1551059759 82.0505275886 1.7425801864 27.4747596954 0.7260678646 115.4625833724 2.6265675961
0.004 0.006999999999999999 0.7912 0.1978 0.0285648930 0.0020650918 6.4402389316 0.0777228773 82.1506213588 1.2608901957 27.6324787402 0.4628254288 116.2519039236 1.8035035936
0.004 0.0075 0.7908 0.1977 0.0274823211 0.0021823735 6.8007463308 0.2269954193 81.3772778246 1.4986693651 27.4364783738 0.4651213847 115.6419848503 2.1929685426
0.004 0.008 0.7904 0.1976 0.0282647741 0.0022004083 7.2609137898 0.2328115817 81.8223376243 1.9673999195 27.4555339650 0.4623661217 116.5670501532 2.6647780312
0.004 0.0085 0.79 0.1975 0.0285220189 0.0029614206 7.8010900292 0.0945248768 82.0676567308 0.7212332028 27.0975610735 0.1997309652 116.9948298524 1.0184504654
0.004 0.009000000000000001 0.7896 0.1974 0.0279539366 0.0006731376 8.1440516433 0.2121064097 81.7021357306 1.1255032742 27.1307382189 0.1652842631 117.0048795294 1.5035670846
0.004 0.0095 0.7892 0.1973 0.0280932775 0.0014608697 8.5178938392 0.3025500325 81.2999732610 1.0169665218 27.3018982611 0.3966945843 117.1478586388 1.7176720083
0.004 0.01 0.7888 0.1972 0.0282433370 0.0013162430 9.1448632292 0.2038776950 81.1112547984 0.9340503452 27.3447733412 0.2949627036 117.6291347058 1.4342069868
0.0045 0.0 0.7964 0.1991 0.0326164988 0.0017554851 0.0000000000 0.0000000000 82.7063503121 0.8356185265 27.5389021764 0.6174092785 110.2778689873 1.4547832901
0.0 0.0095 0.7924 0.1981 0.0000000000 0.0000000000 8.5354396244 0.2318995597 81.6281080464 0.8246133292 27.3764192337 0.6120533262 117.5399669045 1.6685662151
0.0045 0.0005 0.7959999999999999 0.19899999999999998 0.0326272174 0.0011167869 0.4589977400 0.0406173874 82.7852933154 1.1490569813 27.8961945110 0.3209664302 111.1731127838 1.5117575858
0.0045 0.001 0.7956 0.1989 0.0313088377 0.0012377935 0.9587017015 0.0939231195 83.1539422459 1.0056086802 28.0488093796 0.3470015716 112.1927621647 1.4477711648
0.0045 0.0015 0.7952 0.1988 0.0324771579 0.0011839008 1.4223783176 0.0801577637 83.3349153572 1.0336530102 27.8257568793 0.3422947148 112.6155277120 1.4572893895
0.0045 0.002 0.7948 0.1987 0.0314374601 0.0018222769 1.8745916873 0.0786635818 82.7477581516 0.8703517787 27.8737361357 0.1589373412 112.5275234347 1.1097749786
0.0045 0.0025 0.7944 0.1986 0.0327344027 0.0030942237 2.2940529247 0.0541901921 82.2262874827 0.8813056131 27.6631037975 0.3849771684 112.2161786076 1.3235671973
0.0045 0.003 0.794 0.1985 0.0320376980 0.0014749575 2.7378443175 0.0701456997 82.7745689829 0.6117491599 27.7636560688 0.3748465986 113.3081070672 1.0582164157
0.0045 0.0035 0.7936 0.1984 0.0334418260 0.0037689024 3.2076034724 0.1155540303 82.7720368488 1.3506622172 27.6784163261 0.5686167350 113.6914984733 2.0386018849
0.0045 0.004 0.7932 0.1983 0.0320698536 0.0034663149 3.7028625017 0.0784824799 82.2736532846 2.1265506054 27.7355830996 0.2215434611 113.7441687395 2.4300428613
0.0045 0.0045 0.7928 0.1982 0.0321984760 0.0023310286 4.1686446119 0.1063392319 82.2240532467 1.5815101468 27.5109993464 0.3745700328 113.9358956810 2.0647504401
0.0045 0.005 0.7924 0.1981 0.0330773958 0.0018157083 4.5324272244 0.1582082908 81.9067917429 1.4174406663 27.4528117377 0.5462957721 113.9251081008 2.1237604375
0.0 0.001 0.7992 0.1998 0.0000000000 0.0000000000 0.9437292982 0.0708722314 83.2571639464 1.0644410687 28.0719483118 0.3098858553 112.2728415564 1.4451991554
0.0 0.01 0.792 0.198 0.0000000000 0.0000000000 8.9450752221 0.2706858185 81.6650474140 0.5008118483 27.3517490487 0.3321880767 117.9618716848 1.1036857435
0.0045 0.0055 0.792 0.198 0.0314160230 0.0009548523 5.1247729317 0.2279405119 82.4517963638 1.0403678234 27.6076384160 0.3341197887 115.2156237345 1.6033829763
0.0045 0.006 0.7916 0.1979 0.0323592540 0.0008978012 5.4962756896 0.1238480017 81.9832026122 0.6515471280 27.4475374222 0.3694887739 114.9593749780 1.1457817048
0.0045 0.0065 0.7912 0.1978 0.0324128467 0.0026345799 5.9211176345 0.2940776885 82.5468258658 1.6362362005 27.5286938240 0.3982542731 116.0290501710 2.3312027420
0.0045 0.006999999999999999 0.7908 0.1977 0.0313624304 0.0028563636 6.3705236785 0.1027372937 81.8805767079 0.9121257281 27.4269505782 0.3482689306 115.7094133950 1.3659883160
0.0045 0.0075 0.7904 0.1976 0.0324985950 0.0012251055 6.8559570682 0.2109514216 82.0354837332 0.3948230319 27.4414124108 0.3843046619 116.3653518072 .9913042209
0.0045 0.008 0.79 0.1975 0.0317804532 0.0016070654 7.2761201370 0.3255253823 81.4376021951 0.9152333184 27.4745895561 0.4627881506 116.2200923414 1.7051539167
0.0045 0.0085 0.7896 0.1974 0.0319626683 0.0012997300 7.7709112787 0.2497249003 82.0725720498 1.2659823579 27.3954748249 0.3381699820 117.2709208217 1.8551769702
0.0045 0.009000000000000001 0.7892 0.1973 0.0333882333 0.0018290731 8.2083861889 0.2005410157 81.8064000746 1.1990473198 27.5465584407 0.5964473965 117.5947329375 1.9978648051
0.0045 0.0095 0.7888 0.1972 0.0309015334 0.0029350783 8.6439895486 0.1456280908 81.6780059825 1.2214239474 27.2098529501 0.3000063242 117.5627500146 1.6699934407
0.0045 0.01 0.7884 0.1971 0.0322306316 0.0006731376 9.1224046242 0.1477547273 81.8484037103 1.0399001895 27.4871798575 0.3817259566 118.4902188236 1.5700540110
0.0005 0.0 0.7996 0.1999 0.0030011895 0.0007269663 0.0000000000 0.0000000000 83.6317708394 0.8663538212 27.9969169215 0.4898101812 111.6316889504 1.3568909687
0.005 0.0 0.7959999999999999 0.19899999999999998 0.0361643336 0.0017799222 0.0000000000 0.0000000000 82.7374806662 1.1859799168 27.6568086468 0.5357320266 110.4304536466 1.7234918656
0.005 0.0005 0.7956 0.1989 0.0362822375 0.0035445788 0.4711628177 0.0112097902 82.8071888276 1.3515177349 27.8696527947 0.3435851655 111.1842866775 1.7098572694
0.005 0.001 0.7952 0.1988 0.0363251116 0.0016062073 0.9390504222 0.0611377115 82.5508474905 0.8396974056 27.8084026802 0.2885452605 111.3346257045 1.1909865849
0.005 0.0015 0.7948 0.1987 0.0356927181 0.0015051814 1.3807363208 0.0381436025 82.7620572616 0.8757303047 27.7100622186 0.3250675966 111.8885485191 1.2404466852
0.005 0.002 0.7944 0.1986 0.0354676289 0.0032942015 1.8930732477 0.1148528269 82.9968009846 1.1500771416 27.7541282732 0.1418573326 112.6794701344 1.4100815026
0.005 0.0025 0.794 0.1985 0.0365716379 0.0015790842 2.3179151925 0.0555703945 82.5165892061 1.4864670510 27.8070415665 0.6861050797 112.6781176030 2.2297216094
0.005 0.003 0.7936 0.1984 0.0362500819 0.0026303903 2.7825275837 0.0807346807 82.7429917816 0.8024308352 27.9184827471 0.3118955634 113.4802521943 1.1976914696
0.005 0.0035 0.7932 0.1983 0.0348995466 0.0045238817 3.2686628048 0.1597313735 82.3692785830 1.4985373105 27.6683781129 0.4282990194 113.3412190473 2.0910915851
0.005 0.004 0.7928 0.1982 0.0364108599 0.0023322111 3.7089450406 0.1093436414 82.0423353901 1.9566257763 27.7189094573 0.4707458854 113.5066007479 2.5390475142
0.005 0.0045 0.7924 0.1981 0.0348781095 0.0016789481 4.0979935837 0.1958689507 82.1141288384 1.3111954782 27.5630619438 0.4352047841 113.8100624754 1.9439481611
0.0005 0.0005 0.7992 0.1998 0.0035049606 0.0012269796 0.4835618392 0.0618709489 83.0206328347 1.2810635679 28.0397920016 0.7344490017 111.5474916361 2.0786104981
0.005 0.005 0.792 0.198 0.0367645715 0.0019161909 4.5808535915 0.1527952146 82.7143935615 1.0688545725 27.6091696688 0.5369496333 114.9411813933 1.7605156113
0.005 0.0055 0.7916 0.1979 0.0350067319 0.0023643055 5.0295578042 0.0838341785 82.7023286874 1.1341582196 27.5749716883 0.6108263870 115.3418649118 1.8311830906
0.005 0.006 0.7912 0.1978 0.0362286448 0.0020235048 5.4672666581 0.1167002108 82.3128268882 1.0601797951 27.4749298346 0.1808700608 115.2912520257 1.3597735715
0.005 0.0065 0.7908 0.1977 0.0361536151 0.0042131338 5.9529339916 0.2098328545 81.9218355983 1.8172614387 27.4778222011 0.1584565177 115.3887454061 2.1897639447
0.005 0.006999999999999999 0.7904 0.1976 0.0358213405 0.0025872330 6.3733310042 0.2202682462 81.6565573174 1.0750076431 27.4684645447 0.2595782383 115.5341742068 1.5574413606
0.005 0.0075 0.79 0.1975 0.0353497250 0.0036773164 6.7731409622 0.1476228028 81.5134172680 1.1752451441 27.3199330170 0.4139475367 115.6418409722 1.7404928000
0.005 0.008 0.7896 0.1974 0.0356605625 0.0031378771 7.2536615320 0.2325613205 81.7812276830 1.5193271691 27.2898183774 0.6671649265 116.3603681549 2.4221912932
0.005 0.0085 0.7892 0.1973 0.0357999034 0.0016784006 7.8045991862 0.2413610804 81.4015565219 0.4669427449 27.2903287950 0.4029735533 116.5322844065 1.1129557792
0.005 0.009000000000000001 0.7888 0.1972 0.0355855328 0.0013557992 8.2001981558 0.0863452315 81.6130641911 0.6107350414 27.3617872619 0.2806152108 117.2106351416 .9790512829
0.005 0.0095 0.7884 0.1971 0.0349531392 0.0021939245 8.5195314458 0.1925151395 81.8253166056 1.2889637090 27.2450717660 0.3362071271 117.6248729566 1.8198799001
0.0005 0.001 0.7988 0.1997 0.0035049606 0.0008401580 0.9002157510 0.0530717384 82.8809186137 0.5589513583 27.7859443049 0.4935006113 111.5705836302 1.1063638660
0.005 0.01 0.7879999999999999 0.19699999999999998 0.0363465487 0.0020799480 9.1273174440 0.1007317570 81.5721031988 1.2487132577 27.2940718576 0.5916595264 118.0298390491 1.9431844891
0.0055 0.0 0.7956 0.1989 0.0402695321 0.0033633660 0.0000000000 0.0000000000 83.2197777316 0.7865320667 27.7895172282 0.5407990781 111.0495644919 1.3306945108
0.0055 0.0005 0.7952 0.1988 0.0395192347 0.0044621039 0.4662499978 0.0654139669 82.8640873696 1.3363880578 27.7316698979 0.5947560519 111.1015265000 2.0010201805
0.0055 0.001 0.7948 0.1987 0.0391119304 0.0018295756 0.9313302767 0.0825977349 82.7558014010 1.2226896788 27.7406872758 0.5600837980 111.4669308839 1.8672007873
0.0055 0.0015 0.7944 0.1986 0.0391548046 0.0015964500 1.3734840629 0.0570631088 82.4254323797 1.2038814797 27.7435796423 0.5980845924 111.5816508895 1.8606256309
0.0055 0.002 0.794 0.1985 0.0390797748 0.0014338819 1.8628944972 0.1013341291 83.0163133118 0.9232788091 27.6253328935 0.3155252579 112.5436204773 1.3415720780
0.0055 0.0025 0.7936 0.1984 0.0387367817 0.0049176466 2.3078556090 0.0648155226 82.9224754023 0.8077855803 27.7857741657 0.2286321522 113.0548419587 1.1061509017
0.0055 0.003 0.7932 0.1983 0.0391333675 0.0028442716 2.7210003637 0.0923103232 81.8752145416 1.4235486393 27.5591487420 0.2740033691 112.1944970148 1.7927066032
0.0055 0.0035 0.7928 0.1982 0.0398943834 0.0011027074 3.2438647617 0.1588986535 82.9211348607 0.7857418698 27.5511521993 0.3377142830 113.7560462051 1.2834575137
0.0055 0.004 0.7924 0.1981 0.0402266580 0.0023004681 3.6855506603 0.0901749427 82.0591666342 1.3382111017 27.6571489252 0.3462630070 113.4420928777 1.7769495195
0.0005 0.0015 0.7984 0.1996 0.0037729240 0.0010901334 1.4060022514 0.0621956219 83.1485800796 2.3043112278 28.0528927206 0.6342314980 112.6112479756 3.0018284811
0.0055 0.0045 0.792 0.198 0.0400337243 0.0022838276 4.1347227606 0.1509283867 82.2979319819 0.8283852177 27.6221002486 0.4166764409 114.0947887154 1.3982738729
0.0055 0.005 0.7916 0.1979 0.0403124062 0.0018042830 4.6646054727 0.1171719859 82.2043919704 0.7890209634 27.6192078821 0.5905439475 114.5285177314 1.4985411798
0.0055 0.0055 0.7912 0.1978 0.0393263011 0.0014112691 5.0159890636 0.0896026141 82.1881565226 1.0501014988 27.5127007385 0.2965318943 114.7561726258 1.4376472763
0.0055 0.006 0.7908 0.1977 0.0390583378 0.0017407638 5.5016563971 0.1959806868 81.9540085958 0.9904071099 27.5899439385 0.2689177054 115.0846672692 1.4570462659
0.0055 0.0065 0.7904 0.1976 0.0394120494 0.0007193406 5.9531679354 0.1790891377 82.1154693799 1.1358087907 27.4756103914 0.2591291059 115.5836597561 1.5747463749
0.0055 0.006999999999999999 0.79 0.1975 0.0388654041 0.0016527409 6.4123996191 0.1659319704 82.1893481151 0.9457062091 27.5668050063 0.1729069773 116.2074181446 1.2861978977
0.0055 0.0075 0.7896 0.1974 0.0384045072 0.0020355058 6.8957275146 0.1345890711 81.8771508794 0.3651718288 27.4184436179 0.3253275194 116.2297265191 .8271239251
0.0055 0.008 0.7892 0.1973 0.0401194726 0.0030328716 7.3004502924 0.1982728586 81.6473224755 0.5687423705 27.4672735703 0.4227772717 116.4551658108 1.1928253724
0.0055 0.0085 0.7888 0.1972 0.0391655231 0.0030905086 7.6787374206 0.1313056352 81.5937008129 0.8996880470 27.2423495387 0.1476141722 116.5539532953 1.1816983630
0.0055 0.009000000000000001 0.7884 0.1971 0.0378149878 0.0029067589 8.1206572630 0.2545222558 81.5375470162 0.7921376116 27.4233776549 0.5236580764 117.1193969219 1.5732247027
0.0005 0.002 0.7979999999999999 0.1995 0.0034299309 0.0007456896 1.8238258822 0.0754068775 83.1548359402 0.8647575700 27.8691423771 0.1775151311 112.8512341304 1.1184252682
0.0055 0.0095 0.7879999999999999 0.19699999999999998 0.0390583378 0.0017007041 8.6514757503 0.0505968039 81.0914445731 1.2407953658 27.2457523228 0.6042846455 117.0277309840 1.8973775193
0.0055 0.01 0.7876 0.1969 0.0393477382 0.0013445674 9.0335059793 0.2482424855 81.8972590029 1.0491637880 27.2750162664 0.5547028710 118.2451289868 1.8534537119
0.006 0.0 0.7952 0.1988 0.0421131199 0.0020887670 0.0000000000 0.0000000000 83.0370172316 0.7780055416 27.7279268353 0.4588659143 110.8070571868 1.2389602229
0.006 0.0005 0.7948 0.1987 0.0423167721 0.0017904765 0.4662499978 0.0480035353 82.8296801361 0.7415362336 27.6879441217 0.4112340304 111.0261910277 1.2025642758
0.006 0.001 0.7944 0.1986 0.0439781448 0.0026460672 0.9219725246 0.0833234130 82.5609760268 1.9014655576 27.8084026802 0.4254283155 111.3353293764 2.4128633533
0.006 0.0015 0.794 0.1985 0.0434850923 0.0012765409 1.4394562151 0.0646735092 83.3615772394 0.9142473577 27.7151663948 0.4256522536 112.5596849416 1.4058496614
0.006 0.002 0.7936 0.1984 0.0432278475 0.0025658299 1.8748256311 0.0554481359 82.5763177803 0.3468621698 27.7236733551 0.1839663563 112.2180446140 .5888424919
0.006 0.0025 0.7932 0.1983 0.0437209000 0.0043935008 2.3242316752 0.0718477943 82.5934469225 0.7647048947 27.6168259332 0.2950537625 112.5782254309 1.1359999523
0.006 0.003 0.7928 0.1982 0.0444068862 0.0023498782 2.7607708101 0.0865199966 82.2526514668 1.0709365110 27.5996418733 0.4302195847 112.6574710364 1.5900259705
0.006 0.0035 0.7924 0.1981 0.0422310238 0.0027594761 3.2359106725 0.1439437033 82.8010819161 0.8674062964 27.5761626627 0.3651743899 113.6553862751 1.3792838657
0.0005 0.0025 0.7976 0.1994 0.0036871757 0.0007499911 2.3052822272 0.1160078228 83.0885536073 1.3268599884 27.7947915436 0.7286035487 113.1923145538 2.1722213510
0.006 0.004 0.792 0.198 0.0433135957 0.0042548125 3.7185367365 0.1431766650 82.2815475850 0.7232432757 27.5962390891 0.3745066566 113.6396370063 1.2451814098
0.006 0.0045 0.7916 0.1979 0.0437637742 0.0025960988 4.1466538945 0.0689559030 82.4547753450 1.3757987527 27.6406454221 0.3191720829 114.2858384358 1.7665228374
0.006 0.005 0.7912 0.1978 0.0431420992 0.0040882461 4.6267065767 0.1499694732 82.0030128375 0.5166900221 27.6380933340 0.3172581189 114.3109548474 .9880058603
0.006 0.0055 0.7908 0.1977 0.0438173668 0.0028861332 5.0835988225 0.1253117962 82.3250407113 0.7058176679 27.5627216654 0.6824235870 115.0151785660 1.5164391843
0.006 0.006 0.7904 0.1976 0.0425311428 0.0026659647 5.5098444301 0.1936772121 81.4237499322 1.2486136167 27.3730164496 0.1067162150 114.3491419547 1.5516730085
0.006 0.0065 0.79 0.1975 0.0417272527 0.0036053809 5.9337505998 0.2953419823 81.2745029713 1.4007389076 27.3614469835 0.4518528345 114.6114278073 2.1515391053
0.006 0.006999999999999999 0.7896 0.1974 0.0413735411 0.0029291226 6.4292435729 0.0918490897 81.8066979727 1.0886937149 27.4853083262 0.4333514738 115.7626234129 1.6168234010
0.006 0.0075 0.7892 0.1973 0.0433457513 0.0024698256 6.8667184831 0.1952196200 81.7282018166 1.4725343908 27.3805025747 0.5665334136 116.0187686257 2.2367572500
0.006 0.008 0.7888 0.1972 0.0423060535 0.0019097047 7.2251203881 0.0534580784 81.5852107163 0.5298680724 27.5246104830 0.3121089558 116.3772476409 .8973448113
0.006 0.0085 0.7884 0.1971 0.0423060535 0.0008009550 7.6780355892 0.1590404960 81.7575447820 1.2816993376 27.3158496761 0.6537686199 116.7937361008 2.0953094085
0.0005 0.003 0.7972 0.1993 0.0039015464 0.0009644298 2.7717661688 0.1842229831 82.2551836009 1.3791372531 27.6578294820 0.2972911842 112.6886807981 1.8616158502
0.006 0.009000000000000001 0.7879999999999999 0.19699999999999998 0.0419737790 0.0021333922 8.2154045029 0.2222963504 81.6739843578 1.5026404910 27.0961999599 0.2797192051 117.0275625996 2.0067894387
0.006 0.0095 0.7876 0.1969 0.0434422181 0.0015212768 8.5127470756 0.2404851256 81.4463901898 1.2279498774 27.1748042735 0.2842035788 117.1773837570 1.7541598586
0.006 0.01 0.7872 0.1968 0.0430563509 0.0030951147 9.1142165911 0.3283571071 81.9267509174 1.0375576608 27.4072144302 0.2885243928 118.4912382896 1.6575342754
0.0065 0.0 0.7948 0.1987 0.0484263364 0.0006933160 0.0000000000 0.0000000000 82.8350423024 0.7345856102 27.8371562062 0.6440468157 110.7206248450 1.3793257419
0.0065 0.0005 0.7944 0.1986 0.0461861628 0.0029722632 0.4685894359 0.0070338930 82.7911023289 0.6721799078 27.8795208687 0.2883236651 111.1853987963 .9705097291
0.0065 0.001 0.794 0.1985 0.0449964056 0.0016682392 0.9399861974 0.0572584326 83.0475926150 0.8922034440 27.8623368088 0.3329456919 111.8949120268 1.2840758077
0.0065 0.0015 0.7936 0.1984 0.0452107762 0.0018867056 1.3914977357 0.0923956597 82.9217306569 0.5365389212 27.7468122873 0.1420009179 112.1052514561 .7728222044
0.0065 0.002 0.7932 0.1983 0.0459503551 0.0039566347 1.8551743517 0.1014140311 82.6336631695 0.9667997169 27.6314579050 0.4602697952 112.1662457813 1.5324401779
0.0065 0.0025 0.7928 0.1982 0.0480940619 0.0015877908 2.2987318007 0.0953894199 82.6317268316 2.0574301211 27.6867531472 0.1918729773 112.6653058414 2.3462803091
0.0065 0.003 0.7924 0.1981 0.0476224464 0.0034583512 2.7624084167 0.0663114110 82.2767812150 1.0172130965 27.7027462327 0.1666440359 112.7895583108 1.2536268946
0.0005 0.0035 0.7968 0.1992 0.0036443015 0.0008330170 3.1907595186 0.1735692749 82.6622613895 1.9933124678 27.6380933340 0.5028290334 113.4947585436 2.6705437931
0.0065 0.0035 0.792 0.198 0.0469150231 0.0012100081 3.2401216609 0.1352268029 82.8819612572 1.0992896957 27.7806699895 0.4666861072 113.9496679307 1.7024126139
0.0065 0.004 0.7916 0.1979 0.0464541262 0.0018232853 3.6967799628 0.1013557305 81.5729968932 0.5817520996 27.6961108036 0.8811699902 113.0123417858 1.5661011056
0.0065 0.0045 0.7912 0.1978 0.0466256227 0.0033949169 4.1146035936 0.2094893273 81.8090811577 1.3119511241 27.5574473499 0.4996522443 113.5277577239 2.0244876126
0.0065 0.005 0.7908 0.1977 0.0468399934 0.0025706611 4.5635417501 0.1687096561 81.7459267551 0.9061028758 27.4742492777 0.3996633347 113.8305577763 1.4770465277
0.0065 0.0055 0.7904 0.1976 0.0473116089 0.0017114784 5.0899153051 0.1605106823 82.1789216807 1.5604846738 27.6221002486 0.4625784358 114.9382488433 2.1852852703
0.0065 0.006 0.79 0.1975 0.0487478925 0.0030772461 5.4630556697 0.0979730277 81.9872242369 1.5196252041 27.4873499967 0.3460643180 114.9863777958 1.9667397959
0.0065 0.0065 0.7896 0.1974 0.0452107762 0.0033674625 5.9763283718 0.1099725000 81.7748228733 0.9638441259 27.3616171227 0.3154536900 115.1579791440 1.3926377784
0.0065 0.006999999999999999 0.7892 0.1973 0.0471722680 0.0018828044 6.3934501712 0.0941768373 82.0342921407 1.9220176984 27.4344367033 0.3441535572 115.9093512832 2.3622308973
0.0065 0.0075 0.7888 0.1972 0.0458217327 0.0028089922 6.8639111574 0.1297576422 81.6589405024 0.7058711016 27.3075128549 0.3479825552 115.8761862474 1.1864202912
0.0065 0.008 0.7884 0.1971 0.0467864007 0.0021511967 7.2873494395 0.1651053308 81.7623111520 0.4224491628 27.4242283509 0.4429290542 116.5206753431 1.0326347445
0.0005 0.004 0.7964 0.1991 0.0036978942 0.0005712084 3.7215780059 0.1919742328 82.5387826165 1.6202214316 27.5220583949 0.3782062544 113.7861169115 2.1909731272
0.0065 0.0085 0.7879999999999999 0.19699999999999998 0.0455323323 0.0015790842 7.8434338574 0.2635441050 81.2969942798 1.1618032246 27.3925824584 0.5937408826 116.5785429279 2.0206672964
0.0065 0.009000000000000001 0.7876 0.1969 0.0465613115 0.0034509019 8.1510699573 0.2049999228 81.7143495538 0.8219005507 27.3415406963 0.2581621260 117.2535215189 1.2885135014
0.0065 0.0095 0.7872 0.1968 0.0466149042 0.0033625461 8.6973287355 0.3829613596 81.4755842061 0.8683720653 27.2207418594 0.3733683867 117.4402697052 1.6280643577
0.0065 0.01 0.7868 0.1967 0.0468935861 0.0023118265 8.9801667924 0.3223721827 81.3580633955 0.7205467837 27.2695718118 0.5854752904 117.6546955858 1.6307060833
0.006999999999999999 0.0 0.7944 0.1986 0.0521242307 0.0032943410 0.0000000000 0.0000000000 82.4197723153 0.8485452280 27.8528090132 0.1573632232 110.3247055592 1.0092027922
0.006999999999999999 0.0005 0.794 0.1985 0.0506129174 0.0038411254 0.4655481664 0.0157282630 82.6467706870 0.9320286436 27.7010448406 0.3366201522 110.8639766114 1.2882181842
0.006999999999999999 0.001 0.7936 0.1984 0.0508165695 0.0032591394 0.9750777677 0.0950813925 82.9945667487 1.1927259871 27.6920274626 0.6771466909 111.7124885485 1.9682132099
0.006999999999999999 0.0015 0.7932 0.1983 0.0512345923 0.0027876432 1.4284608564 0.0616547340 82.4900762729 1.0204962827 27.7580414749 0.2789046098 111.7278131965 1.3638432697
0.006999999999999999 0.002 0.7928 0.1982 0.0502699243 0.0023326052 1.8387982855 0.0640168738 82.5375910239 0.6911259627 27.6103606433 0.2866093796 112.0370198770 1.0440848213
0.006999999999999999 0.0025 0.7924 0.1981 0.0500448351 0.0025440661 2.3279747760 0.0858851000 82.1336411656 0.6958063601 27.6107009217 0.3784969890 112.1223616984 1.1627325152
0.0 0.0015 0.7988 0.1997 0.0000000000 0.0000000000 1.4279929688 0.0454934988 83.3380432875 1.6847482521 27.8402187119 0.3646120916 112.6062549682 2.0948538425
0.0005 0.0045 0.7959999999999999 0.19899999999999998 0.0034513679 0.0005320540 4.1029064035 0.1495455449 82.4961831845 0.3488932689 27.5372007843 0.6207832945 114.1397417402 1.1197541623
0.006999999999999999 0.003 0.792 0.198 0.0503985467 0.0036345788 2.7661515176 0.1216993558 81.8497442519 1.1809633823 27.7202705710 0.3396016076 112.3865648872 1.6458989245
0.006999999999999999 0.0035 0.7916 0.1979 0.0495303454 0.0022497690 3.2249153137 0.0808782669 82.1136819912 0.8813760969 27.4534922945 0.2582069736 112.8416199448 1.2227111064
0.006999999999999999 0.004 0.7912 0.1978 0.0500555536 0.0035607480 3.7143257480 0.1260572916 81.8457226272 0.6806184031 27.4354575386 0.2806040697 113.0455614674 1.0908405124
0.006999999999999999 0.0045 0.7908 0.1977 0.0502163316 0.0032205583 4.0432507340 0.0918014081 81.9215377002 0.8886539263 27.3959852425 0.1248010225 113.4109900083 1.1084769152
0.006999999999999999 0.005 0.7904 0.1976 0.0497339976 0.0026663094 4.6484633503 0.1361946798 81.9343473196 0.7185600435 27.4802041500 0.4206141269 114.1127488175 1.2780351596
0.006999999999999999 0.0055 0.79 0.1975 0.0508165695 0.0018949689 5.0173927264 0.0841625631 81.2554374913 1.3602890897 27.5366903667 0.6977388756 113.8603371539 2.1440854973
0.006999999999999999 0.006 0.7896 0.1974 0.0510630958 0.0042141154 5.5161609128 0.1362621737 81.9800746818 1.1865910957 27.4996000196 0.3513792737 115.0468987100 1.6784466585
0.006999999999999999 0.0065 0.7892 0.1973 0.0506879471 0.0034694952 5.9597183618 0.1926424583 82.2530983140 0.5898199331 27.4672735703 0.4716521506 115.7307781932 1.2575840372
0.006999999999999999 0.006999999999999999 0.7888 0.1972 0.0504092652 0.0017383863 6.4678443003 0.1732170213 81.8046126858 0.7922811092 27.5370306451 0.2755666954 115.8598968964 1.2428032122
0.006999999999999999 0.0075 0.7884 0.1971 0.0502913613 0.0025640382 6.8587643938 0.0680708127 81.6718990709 1.7306938669 27.3616171227 0.3257273237 115.9425719487 2.1270560415
0.0005 0.005 0.7956 0.1989 0.0034942421 0.0005886417 4.5712618956 0.1458353950 82.8064440823 1.4009137554 27.7075101305 0.4582118923 115.0887103505 2.0055496844
0.006999999999999999 0.008 0.7879999999999999 0.19699999999999998 0.0482226843 0.0019872983 7.3084043817 0.3498128749 81.0561436452 1.1567812683 27.2819919739 0.4144577113 115.6947626851 1.9230391528
0.006999999999999999 0.0085 0.7876 0.1969 0.0507844139 0.0029646775 7.7007281380 0.2053520265 81.0169700417 0.3548745728 27.3163600937 0.4386736493 116.0848426873 1.0018649261
0.006999999999999999 0.009000000000000001 0.7872 0.1968 0.0497339976 0.0036487124 8.1784413822 0.2021653491 81.5235458043 0.3332267182 27.3360962417 0.4851281933 117.0878174258 1.0241689730
0.006999999999999999 0.0095 0.7868 0.1967 0.0506343544 0.0020420425 8.6589619520 0.1991827812 81.3269330414 0.9968300714 27.2714433430 0.4735416422 117.3079726908 1.6715965373
0.006999999999999999 0.01 0.7864 0.1966 0.0496268122 0.0010867557 9.0955010869 0.1993684401 80.9667742075 1.7447198176 27.3873081430 0.5274392252 117.4992102496 2.4726142386
0.0075 0.0 0.794 0.1985 0.0542250633 0.0044676619 0.0000000000 0.0000000000 82.9644790380 1.9734729849 27.8005762767 0.3161613158 110.8192803780 2.2941019626
0.0075 0.0005 0.7936 0.1984 0.0542357818 0.0041595646 0.4664839416 0.0327654978 82.6670277595 1.9183572101 27.8499166467 0.4890552583 111.0376641296 2.4443375308
0.0075 0.001 0.7932 0.1983 0.0545037452 0.0031962086 0.9306284453 0.0327387614 82.9264970270 0.8074052654 27.8735659965 0.3957009291 111.7851952140 1.2390411645
0.0075 0.0015 0.7928 0.1982 0.0531960840 0.0036860538 1.3992178811 0.0503147804 82.8156789242 0.8601815470 27.6086592512 0.3132842661 111.8767521405 1.2274666473
0.0075 0.002 0.7924 0.1981 0.0546966788 0.0024728009 1.8530688575 0.0539472582 82.8987925013 0.6856179563 27.5365202275 0.2746588578 112.3430782651 1.0166968732
0.0005 0.0055 0.7952 0.1988 0.0038050796 0.0007788474 4.9965717280 0.1644716441 82.1400459753 1.4481328256 27.6479614080 0.5432740697 114.7883841909 2.1566573868
0.0075 0.0025 0.792 0.198 0.0520277638 0.0026649302 2.3518370438 0.0862183688 82.4392846425 1.3825264258 27.5610202733 0.4562769385 112.4041697234 1.9276866633
0.0075 0.003 0.7916 0.1979 0.0534211733 0.0025104262 2.7953944929 0.1592908215 82.4663933719 1.6126890503 27.6729718715 0.4985611799 112.9881809096 2.2730514779
0.0075 0.0035 0.7912 0.1978 0.0546109305 0.0028792783 3.2157915055 0.2035950963 81.7615664067 1.8619690003 27.3913914840 0.4107463509 112.4233603267 2.4791897258
0.0075 0.004 0.7908 0.1977 0.0534533289 0.0014405965 3.7374861844 0.1226490405 82.2163078955 1.8703863989 27.7349025428 0.4624515097 113.7421499516 2.4569275456
0.0075 0.0045 0.7904 0.1976 0.0531532099 0.0040193216 4.0568194745 0.1273256203 81.7124132160 1.0050071761 27.6459197375 0.4400511708 113.4683056379 1.5764032888
0.0075 0.005 0.79 0.1975 0.0536569810 0.0027978454 4.5682206262 0.0572775461 81.5914665770 0.7130379415 27.3003670082 0.4001497639 113.5137111924 1.1732630969
0.0075 0.0055 0.7896 0.1974 0.0553076352 0.0053870631 4.9998469413 0.1866314450 82.6768583977 1.1882243234 27.6203988565 0.3054726154 115.3524118307 1.6857154469
0.0075 0.006 0.7892 0.1973 0.0546966788 0.0023992284 5.5290278219 0.2157433752 81.6160431723 1.0059554364 27.4922840337 0.2931387444 114.6920517067 1.5172367844
0.0075 0.0065 0.7888 0.1972 0.0528423724 0.0040030532 5.9477872279 0.1557890079 81.9413479255 0.8568453269 27.4118081888 0.4324929270 115.3537857146 1.4491303150
0.0075 0.006999999999999999 0.7884 0.1971 0.0541178780 0.0025994600 6.3918125645 0.1272671486 81.4664983133 0.8801448393 27.5941974186 0.1502490079 115.5066261744 1.1602604558
0.0005 0.006 0.7948 0.1987 0.0034942421 0.0001421974 5.5341745856 0.1166101324 82.2306070055 0.9763474615 27.5729300178 0.5800218996 115.3412058510 1.6731216909
0.0075 0.0075 0.7879999999999999 0.19699999999999998 0.0522421345 0.0053245983 6.7820308267 0.1065305174 81.7533742082 2.1225015883 27.3646796285 0.2720836068 115.9523267979 2.5064403108
0.0075 0.008 0.7876 0.1969 0.0535069215 0.0040016753 7.2908585965 0.2764340789 81.3722135565 1.5351908724 27.3384781906 0.4831733010 116.0550572651 2.2987999276
0.0075 0.0085 0.7872 0.1968 0.0535390771 0.0021394151 7.6590861412 0.2298342782 81.2098590780 1.0093267689 27.3519191879 0.4645175513 116.2744034842 1.7058180135
0.0075 0.009000000000000001 0.7868 0.1967 0.0553076352 0.0013843102 8.1435837556 0.2848009980 81.6144047326 1.0259539653 27.2927107439 0.5624570590 117.1060068673 1.8745963325
0.0075 0.0095 0.7864 0.1966 0.0529817134 0.0036698106 8.5307607483 0.2554512067 81.2377125528 0.5847486008 27.2384363369 0.3294643715 117.0598913514 1.1733339896
0.0075 0.01 0.7859999999999999 0.1965 0.0549432051 0.0021834261 8.9729145346 0.2883531747 81.2761414110 1.6532635832 27.1921584726 0.4884952337 117.4961576233 2.4322954177
0.008 0.0 0.7936 0.1984 0.0582016394 0.0032659005 0.0000000000 0.0000000000 82.9631384964 1.8569923564 27.8904097779 0.6466315991 110.9117499137 2.5068898560
0.008 0.0005 0.7932 0.1983 0.0584052916 0.0033584436 0.4758416937 0.0178411869 82.3496173067 1.0174297815 27.5555758187 0.2092958449 110.4394401107 1.2479252569
0.008 0.001 0.7928 0.1982 0.0593806781 0.0027851693 0.9416238040 0.0439166793 82.7925918195 0.9470982116 27.8102742115 0.1801464904 111.6038705131 1.1739465506
0.008 0.0015 0.7924 0.1981 0.0582016394 0.0007934612 1.4106811275 0.0539797125 82.8691516378 1.3522308982 27.7306490626 0.3868901221 112.0686834673 1.7938941940
0.0005 0.0065 0.7944 0.1986 0.0036014274 0.0007154973 5.9459156775 0.0576167063 82.2040940723 1.8238031244 27.5070861447 0.5821291521 115.6606973219 2.4642644801
0.008 0.002 0.792 0.198 0.0579551131 0.0029178047 1.8612568905 0.0932188997 81.9830536631 1.2887955699 27.6562982292 0.3618895727 111.5585638959 1.7468218470
0.008 0.0025 0.7916 0.1979 0.0587482846 0.0015744209 2.3494976058 0.1792846152 82.6926469983 0.7587433095 27.5264820143 0.2038168283 112.6273749030 1.1434191739
0.008 0.003 0.7912 0.1978 0.0578479278 0.0040348412 2.8309539508 0.0494147793 81.9703929928 2.0082856878 27.5889231032 0.2892086275 112.4481179746 2.3509439358
0.008 0.0035 0.7908 0.1977 0.0581587653 0.0027296720 3.2560298394 0.1611708112 82.1416844150 1.2387619942 27.5072562839 0.5883225823 112.9631293036 1.9909850597
0.008 0.004 0.7904 0.1976 0.0572798455 0.0037728022 3.7117523662 0.1074247931 82.5602312815 1.1285830289 27.6450690415 0.3724191399 113.9743325347 1.6121997641
0.008 0.0045 0.79 0.1975 0.0567332003 0.0016928498 4.1592868599 0.1271019067 81.8759592869 0.9919396560 27.5132111561 0.5950184278 113.6051905032 1.7157528403
0.008 0.005 0.7896 0.1974 0.0561008068 0.0018631760 4.6248350263 0.1723033823 81.6461308830 0.3534741715 27.4715270504 0.3094700756 113.7985937665 .8371108054
0.008 0.0055 0.7892 0.1973 0.0566903261 0.0035194678 4.9874479198 0.1696271645 81.7956757421 0.4883972313 27.5537042874 0.1156676355 114.3935182754 .7772114991
0.008 0.006 0.7888 0.1972 0.0578264907 0.0030042504 5.5046976665 0.0866539970 81.8119111899 1.0571159176 27.5298847984 0.2391133291 114.9043201455 1.3858874941
0.008 0.0065 0.7884 0.1971 0.0569797265 0.0039044899 5.9227552411 0.2285026254 81.9619028962 0.8965331074 27.2940718576 0.2791664514 115.2357097214 1.4081066741
0.0005 0.006999999999999999 0.794 0.1985 0.0032691529 0.0007548771 6.4313490671 0.2144201834 81.8557022144 0.7400073662 27.4165720866 0.5432143893 115.7068925210 1.4983968160
0.008 0.006999999999999999 0.7879999999999999 0.19699999999999998 0.0582230765 0.0033379931 6.3389412652 0.1621309879 81.7352024226 1.1073748877 27.4198047315 0.4048618212 115.5521714958 1.6777056899
0.008 0.0075 0.7876 0.1969 0.0565402666 0.0031498633 6.9446217692 0.1180245903 81.1014241603 1.3198061694 27.3318427615 0.4174515833 115.4344289576 1.8584322063
0.008 0.008 0.7872 0.1968 0.0579658317 0.0025243001 7.3219731222 0.0968719450 81.2983348213 1.4668930219 27.5482598328 0.4421071794 116.2265336080 2.0083964464
0.008 0.0085 0.7868 0.1967 0.0585553510 0.0025069457 7.7021318008 0.3039670993 81.0074373017 1.5955477559 27.0997728832 0.2649171807 115.8678973367 2.1669389816
0.008 0.009000000000000001 0.7864 0.1966 0.0569904451 0.0025783366 8.2944775081 0.0845052164 81.4300057929 0.9881095369 27.2147869871 0.2789461225 116.9962607332 1.3541392124
0.008 0.0095 0.7859999999999999 0.1965 0.0568725412 0.0018717887 8.6470308180 0.2179803939 80.9585820091 1.1613850228 27.1897765237 0.2262413909 116.8522618920 1.6074785963
0.008 0.01 0.7856 0.1964 0.0578157722 0.0037169675 9.0271894967 0.2941245835 81.1255539085 0.5452370726 27.3343948496 0.2340620845 117.5449540270 1.0771407081
0.0085 0.0 0.7932 0.1983 0.0608276802 0.0009294891 0.0000000000 0.0000000000 82.4316882403 1.0581660953 27.7444303384 0.3108800424 110.2369462589 1.3699756268
0.0085 0.0005 0.7928 0.1982 0.0603560647 0.0033474790 0.4716307053 0.0121470687 82.3750875964 0.3484065997 27.7223122415 0.2906770467 110.6293866079 .6545781941
0.0085 0.001 0.7924 0.1981 0.0611063621 0.0037776712 0.9306284453 0.0721761180 82.2602478690 0.9425966504 27.6835205023 0.3141221343 110.9355031787 1.3326725739
0.0005 0.0075 0.7936 0.1984 0.0036871757 0.0005565387 6.8863697625 0.1516663281 81.8539148256 1.0235098986 27.3439226452 0.7999170403 116.0878944090 1.9756498057
0.0085 0.0015 0.792 0.198 0.0609241470 0.0015149198 1.4169976101 0.0903471459 82.4327308837 2.2854373376 27.6918573234 0.5445007547 111.6025099642 2.9218001580
0.0085 0.002 0.7916 0.1979 0.0613636069 0.0014649534 1.9036007188 0.0868130115 82.0952123074 1.1369010231 27.4699957976 0.6378676571 111.5301724307 1.8630466451
0.0085 0.0025 0.7912 0.1978 0.0607633690 0.0056324443 2.3031767330 0.0384977966 82.3759812908 1.6090502257 27.6847114767 0.4286192610 112.4246328695 2.0817997276
0.0085 0.003 0.7908 0.1977 0.0605704354 0.0036965114 2.7694267308 0.0893481580 82.5110780908 1.0803373175 27.7117636106 0.3992665147 113.0528388676 1.5726485016
0.0085 0.0035 0.7904 0.1976 0.0611063621 0.0033999217 3.2066676972 0.1404645034 82.0538044679 0.8495984560 27.6887948177 0.4240319623 113.0103733449 1.4174948434
0.0085 0.004 0.79 0.1975 0.0605918725 0.0009059539 3.7269587133 0.1420900010 82.1866670320 0.5974150647 27.5354993922 0.3285130356 113.5097170100 1.0689240552
0.0085 0.0045 0.7896 0.1974 0.0612457031 0.0022650370 4.1059476729 0.1728488523 81.9626476415 1.7147453430 27.5283535455 0.4938732956 113.6581945630 2.3837325279
0.0085 0.005 0.7892 0.1973 0.0612992957 0.0030823194 4.6119681172 0.0333941974 82.0499317923 1.2504436256 27.3833949412 0.3641656342 114.1065941464 1.6510857766
0.0085 0.0055 0.7888 0.1972 0.0606669022 0.0034104482 5.0365761182 0.2681710366 81.8004421121 1.2061024336 27.4490686751 0.4316342821 114.3467538076 1.9093182005
0.0085 0.006 0.7884 0.1971 0.0607204949 0.0035697707 5.5262204963 0.0975251077 82.1278321522 1.1958046358 27.4175929218 0.2971131379 115.1323660652 1.5940126521
0.0005 0.008 0.7932 0.1983 0.0034192123 0.0004145732 7.3308629867 0.1655251183 82.1497276644 1.3409854924 27.4533221553 0.6645599963 116.9373320187 2.1714851802
0.0085 0.0065 0.7879999999999999 0.19699999999999998 0.0607955246 0.0030660254 5.9601862494 0.0840063496 81.6126173439 1.0308659505 27.3854366117 0.6517379031 115.0190357296 1.7696762286
0.0085 0.006999999999999999 0.7876 0.1969 0.0603560647 0.0022126959 6.5125275665 0.1384868272 81.7420540795 1.0992188951 27.3900303703 0.3319335261 115.7049680810 1.5718519443
0.0085 0.0075 0.7872 0.1968 0.0608919914 0.0011208942 6.8430901590 0.2336694592 81.5771674669 0.7104036507 27.4095963791 0.5522304563 115.8907459964 1.4974244604
0.0085 0.008 0.7868 0.1967 0.0596807971 0.0017659252 7.2721430923 0.2097107528 81.3330399530 0.4291009230 27.1991341801 0.1599467817 115.8639980225 .8005243827
0.0085 0.0085 0.7864 0.1966 0.0603346277 0.0023457677 7.7362875960 0.2613871596 81.1817077052 0.6571824405 27.1802487281 0.3418648369 116.1585786570 1.2627802047
0.0085 0.009000000000000001 0.7859999999999999 0.1965 0.0606669022 0.0020695377 8.2044091442 0.0799115868 81.5814869898 0.8837796465 27.1526861766 0.4092085266 116.9992492128 1.3749692976
0.0085 0.0095 0.7856 0.1964 0.0597022342 0.0033423957 8.6683197041 0.1292809943 81.2275840165 1.1011563955 27.2967940849 0.3388130825 117.2524000397 1.5725928680
0.0085 0.01 0.7852 0.1963 0.0607097764 0.0017747510 9.0445013380 0.2857540949 81.0031177788 0.5335682260 27.1467313044 0.2913574183 117.2550601976 1.1124544902
0.009000000000000001 0.0 0.7928 0.1982 0.0657474873 0.0043677993 0.0000000000 0.0000000000 83.0928731301 0.7023686068 27.9368577814 0.4833654570 111.0954783988 1.1901018631
0.009000000000000001 0.0005 0.7924 0.1981 0.0647077895 0.0036231816 0.4386446292 0.0477841312 82.8325101683 0.9384985311 27.6467704336 0.4974667916 110.9826330206 1.4873726355
0.0005 0.0085 0.7928 0.1982 0.0037514869 0.0007109871 7.6862236223 0.1003507114 82.0661672401 1.9103035468 27.2517071950 0.5197563137 117.0078495443 2.5311215590
0.009000000000000001 0.001 0.792 0.198 0.0644505447 0.0026651026 0.9259495692 0.0351570136 82.7350974812 0.7643687427 27.5069160055 0.5335904062 111.2324136006 1.3357812651
0.009000000000000001 0.0015 0.7916 0.1979 0.0654580869 0.0020355058 1.3805023770 0.0195954993 82.5256750989 1.3194138350 27.7112531930 0.2455560886 111.6828887558 1.5866009287
0.009000000000000001 0.002 0.7912 0.1978 0.0637967141 0.0029878382 1.8392661731 0.0767763498 81.8430415441 0.4582482733 27.5761626627 0.5722892158 111.3222670940 1.1103016771
0.009000000000000001 0.0025 0.7908 0.1977 0.0653187460 0.0021019261 2.3148739231 0.1505042501 82.3551284220 0.6240084773 27.6925378803 0.4935907005 112.4278589714 1.2702053540
0.009000000000000001 0.003 0.7904 0.1976 0.0645362930 0.0020733092 2.7586653159 0.1258661139 82.0853816692 0.8090441443 27.6015134045 0.6376152864 112.5100966826 1.5745988538
0.009000000000000001 0.0035 0.79 0.1975 0.0646541969 0.0034940448 3.2305299650 0.1012238905 82.1437697019 0.8096251780 27.5411139861 0.5833709945 112.9800678499 1.4977141078
0.009000000000000001 0.004 0.7896 0.1974 0.0632500689 0.0038962424 3.6883579860 0.0888173430 81.9423905689 0.7455412300 27.4703360760 0.5056789113 113.1643346998 1.3439337267
0.009000000000000001 0.0045 0.7892 0.1973 0.0641611443 0.0017643632 4.1384658615 0.0584204096 82.0307173632 0.8470412486 27.5518327561 0.3590745135 113.7851771251 1.2663005349
0.009000000000000001 0.005 0.7888 0.1972 0.0650400641 0.0050093983 4.6182845998 0.1303333655 82.1364711978 0.7653025459 27.5256313182 0.5286064985 114.3454271799 1.4292518082
0.009000000000000001 0.0055 0.7884 0.1971 0.0640218033 0.0030600241 4.9939983462 0.1289418783 82.2811007378 1.0664001469 27.4325651720 0.3861079050 114.7716860593 1.5845099543
0.0005 0.009000000000000001 0.7924 0.1981 0.0034942421 0.0004145732 8.1335241722 0.3260696597 82.1223210368 1.1224127762 27.4339262857 0.1337185931 117.6932657368 1.5826156022
0.009000000000000001 0.006 0.7879999999999999 0.19699999999999998 0.0647185081 0.0010752779 5.4829408929 0.1831025400 81.7328192376 1.2713477432 27.3423913923 0.4529620807 114.6228700309 1.9084876418
0.009000000000000001 0.0065 0.7876 0.1969 0.0645577300 0.0033776820 5.9309432742 0.2698726058 81.6133620892 1.0783355014 27.2808009994 0.4923164274 114.8896640928 1.8439022166
0.009000000000000001 0.006999999999999999 0.7872 0.1968 0.0648792861 0.0041593436 6.2827947527 0.2316700482 81.3705751168 1.2125070720 27.1132138806 0.5372686901 114.8314630362 1.9856051539
0.009000000000000001 0.0075 0.7868 0.1967 0.0648900046 0.0023730360 6.7743106812 0.1795530494 81.5046292733 0.7426102563 27.2867558717 0.4185761989 115.6305858308 1.3431125406
0.009000000000000001 0.008 0.7864 0.1966 0.0649650343 0.0020420425 7.2871154957 0.1700525252 81.4736478683 1.1920280989 27.2389467545 0.4755463577 116.0646751528 1.8396690243
0.009000000000000001 0.0085 0.7859999999999999 0.1965 0.0652651533 0.0030470815 7.7344160455 0.2286596929 81.1651743592 1.0932944005 27.1824605378 0.4118892749 116.1473160958 1.7368904498
0.009000000000000001 0.009000000000000001 0.7856 0.1964 0.0651472494 0.0018535318 8.1758680004 0.1741811765 80.9310264324 0.6954429031 27.1700403757 0.4375795177 116.3420820579 1.3090571291
0.009000000000000001 0.0095 0.7852 0.1963 0.0655223981 0.0028956710 8.5679578129 0.1109732344 81.4149619375 0.7742351080 27.1537070118 0.3431646648 117.2021491603 1.2312686782
0.009000000000000001 0.01 0.7848 0.1962 0.0650186270 0.0028963058 9.0304647099 0.1420283594 80.9494961162 1.1316555000 27.1445194947 0.3208711774 117.1894989478 1.5974513426
0.0095 0.0 0.7924 0.1981 0.0692846035 0.0051065238 0.0000000000 0.0000000000 82.5842120806 0.3114957616 27.7013851190 0.7653779121 110.3548818031 1.0819801975
0.0 0.002 0.7984 0.1996 0.0000000000 0.0000000000 1.8607890029 0.0684204636 82.8938771822 0.7668391920 27.7939408476 0.4529002147 112.5486070327 1.2881598703
0.0005 0.0095 0.792 0.198 0.0034728050 0.0002186161 8.5840999352 0.2011677301 81.9377731480 0.9262181147 27.3044503492 0.1224132381 117.8297962374 1.2500176990
0.0095 0.0005 0.792 0.198 0.0688237066 0.0035931237 0.4653142226 0.0498119042 82.5915105847 0.6797157924 27.6317981834 0.3115315317 110.7574466973 1.0446523520
0.0095 0.001 0.7916 0.1979 0.0667443110 0.0047581599 0.9533209941 0.0594603968 82.8646831659 0.3789697397 27.8475346978 0.3669252290 111.7322831688 .8101135254
0.0095 0.0015 0.7912 0.1978 0.0693060406 0.0028724071 1.3564061653 0.0594346189 82.7653341410 0.9372301132 27.6809684142 0.3373623232 111.8720147611 1.3368994624
0.0095 0.002 0.7908 0.1977 0.0688987363 0.0035475595 1.8788026757 0.0640066139 82.3837266421 0.5283742056 27.7639963472 0.5321712886 112.0954244013 1.1280996676
0.0095 0.0025 0.7904 0.1976 0.0690809514 0.0042351097 2.2912455990 0.0550519029 82.4343693234 1.5307184370 27.6843711983 0.2421635029 112.4790670721 1.8321689525
0.0095 0.003 0.79 0.1975 0.0675374825 0.0022962692 2.7565598217 0.1227667888 81.6173837139 1.4898048775 27.5450271878 0.3178145737 111.9865082059 1.9326825092
0.0095 0.0035 0.7896 0.1974 0.0670658670 0.0011456303 3.2345070096 0.0655610549 81.9044085579 0.7206879125 27.5229090909 0.2507798814 112.7288905254 1.0381744791
0.0095 0.004 0.7892 0.1973 0.0687486768 0.0043992499 3.6240234404 0.0961096264 81.3174003014 1.0973769613 27.5307354944 0.3708247929 112.5409079130 1.5687106305
0.0095 0.0045 0.7888 0.1972 0.0687808324 0.0027558099 4.2208140798 0.0419953561 82.3254875585 0.8375025275 27.5846696230 0.3409531975 114.1997520937 1.2232068910
0.0095 0.005 0.7884 0.1971 0.0683949652 0.0052682003 4.5581610427 0.1001804070 81.6161921214 1.5357214979 27.2346932743 0.4158942856 113.4774414036 2.0570643908
0.0005 0.01 0.7916 0.1979 0.0031834046 0.0002677489 9.0809965712 0.2896998942 81.5823806841 0.5347267206 27.4781624795 0.2411837132 118.1447231394 1.0658780769
0.0095 0.0055 0.7879999999999999 0.19699999999999998 0.0678804756 0.0032081201 5.0735392390 0.0805201806 82.2154142011 1.4114009534 27.4665930134 0.5807122064 114.8234269291 2.0758414605
0.0095 0.006 0.7876 0.1969 0.0688451436 0.0026364979 5.4345145258 0.2284757982 82.0928291224 0.8879086388 27.5319264689 0.1395514923 115.1281152607 1.2585724272
0.0095 0.0065 0.7872 0.1968 0.0673231118 0.0043414165 5.9424065205 0.1778920732 82.0439738298 0.9151338295 27.3008774259 0.5392984543 115.3545808880 1.6366657735
0.0095 0.006999999999999999 0.7868 0.1967 0.0671408967 0.0030711172 6.4694819069 0.2150268086 81.3725114546 1.5859415795 27.3799921571 0.4115394157 115.2891264153 2.2155789210
0.0095 0.0075 0.7864 0.1966 0.0661655101 0.0028412001 6.8725670781 0.2480360410 81.4600935036 0.6356830506 27.2045786347 0.3775793435 115.6034047265 1.2641396352
0.0095 0.008 0.7859999999999999 0.1965 0.0687808324 0.0070942121 7.2363496906 0.1981358993 81.2153701934 1.3413897770 27.2343529959 0.2744813172 115.7548537123 1.8211012056
0.0095 0.0085 0.7856 0.1964 0.0687379583 0.0030260455 7.7299711133 0.2206803183 81.8339556512 0.9265577078 27.1959015352 0.3435767403 116.8285662580 1.4938408119
0.0095 0.009000000000000001 0.7852 0.1963 0.0674517342 0.0042791524 8.1538772829 0.1058956899 81.3287204302 1.0336801398 27.2736551527 0.5179464467 116.8237046000 1.6618014288
0.0095 0.0095 0.7848 0.1962 0.0682770613 0.0037511806 8.6194254494 0.1945332394 80.6728977066 0.5455989329 27.2464328796 0.2401570202 116.6070330969 .9840403731
0.0095 0.01 0.7844 0.1961 0.0681698760 0.0033820329 8.9352495824 0.1452291771 81.2414362793 1.1074450066 27.1953911175 0.1732668814 117.4402468552 1.4293230980
0.001 0.0 0.7992 0.1998 0.0072350104 0.0009170456 0.0000000000 0.0000000000 83.3136156412 0.5687440869 27.8626770872 0.1894418894 111.1835277388 .7591030219
0.01 0.0 0.792 0.198 0.0713425620 0.0028174865 0.0000000000 0.0000000000 82.4656486266 1.3215175191 27.6864128688 0.3808665619 110.2234040574 1.7052015675
0.01 0.0005 0.7916 0.1979 0.0716748366 0.0030108207 0.4531491449 0.0426419938 82.5855526222 0.9417082307 27.7248643296 0.3168527442 110.8352409333 1.3042137894
0.01 0.001 0.7912 0.1978 0.0714390288 0.0045932389 0.9453669048 0.0431218782 82.8332549136 1.0182102154 27.7132948635 0.2177579799 111.5633557107 1.2836833124
0.01 0.0015 0.7908 0.1977 0.0722857930 0.0027136314 1.3912637919 0.0714291383 82.8563420184 1.0252910010 27.7990450238 0.3763439261 112.1189366271 1.4757776968
0.01 0.002 0.7904 0.1976 0.0718892073 0.0029623515 1.8598532277 0.1032219865 82.4713086910 1.2027526055 27.5154229658 0.5239211388 111.9184740918 1.8328580823
0.01 0.0025 0.79 0.1975 0.0731861499 0.0056317099 2.3244656190 0.0608145902 82.0009275506 0.9204136168 27.4820756813 0.3949291267 111.8806550008 1.3817890436
0.01 0.003 0.7896 0.1974 0.0711925026 0.0028917008 2.8007752003 0.1257878211 81.6864960790 1.3564768825 27.3839053588 0.4779561310 111.9423691407 1.9631125354
0.01 0.0035 0.7892 0.1973 0.0722429189 0.0014073562 3.2125162922 0.1426297633 82.2612905124 1.5519218936 27.6382634732 0.2224832806 113.1843131967 1.9184422937
0.01 0.004 0.7888 0.1972 0.0715140586 0.0046758368 3.7080092654 0.0989668004 82.2250958902 1.3504458381 27.5115097641 0.3205794704 113.5161289783 1.7746679457
0.01 0.0045 0.7884 0.1971 0.0718141775 0.0056339127 4.1885298351 0.1687148464 81.7974631308 1.1089772984 27.5140618522 0.5266944884 113.5718689956 1.8100205459
0.001 0.0005 0.7988 0.1997 0.0074065070 0.0004465913 0.4309244837 0.0458816225 83.6579858744 1.1937120245 27.9434932105 0.3045242764 112.0398100756 1.5445645147
0.01 0.005 0.7879999999999999 0.19699999999999998 0.0715890883 0.0037268452 4.6103305106 0.1374395448 81.6982630550 1.3497032621 27.4295026663 0.5589310931 113.8096853202 2.0498007452
0.01 0.0055 0.7876 0.1969 0.0708280724 0.0042683996 4.9855763693 0.2187863651 81.5908707807 1.0311650565 27.3861171685 0.5564042172 114.0333923909 1.8106240384
0.01 0.006 0.7872 0.1968 0.0728753124 0.0048046777 5.5131196434 0.0366747484 82.2758875206 1.4153319589 27.5406035684 0.1737567007 115.4024860448 1.6305680857
0.01 0.0065 0.7868 0.1967 0.0740436326 0.0022994691 5.9585486428 0.0956484035 81.8293382303 1.5199924840 27.5268222927 0.4219713021 115.3887527984 2.0399116587
0.01 0.006999999999999999 0.7864 0.1966 0.0716319625 0.0018134290 6.4353261118 0.1506249310 81.7562042404 1.1612608473 27.2280578453 0.4485321284 115.4912201600 1.7622313357
0.01 0.0075 0.7859999999999999 0.1965 0.0711067543 0.0034542295 6.8634432698 0.0606920745 81.5881896976 1.4456837971 27.4936451473 0.3023254502 116.0163848690 1.8121555513
0.01 0.008 0.7856 0.1964 0.0709031022 0.0023900168 7.2527257568 0.2878007044 81.1121484928 1.1286068543 27.0791860392 0.2589771355 115.5149633910 1.6777747110
0.01 0.0085 0.7852 0.1963 0.0717713034 0.0049766327 7.7072785645 0.3361862791 81.3002711592 1.1250525696 27.2988357554 0.2072460365 116.3781567825 1.6734615179
0.01 0.009000000000000001 0.7848 0.1962 0.0702171160 0.0018766926 8.2278035245 0.2241176741 81.0631442512 1.0891439841 27.1885855493 0.1356452367 116.5497504410 1.4507835875
0.01 0.0095 0.7844 0.1961 0.0705172349 0.0028011284 8.5433937137 0.2656489304 81.1458109810 1.9384181820 27.1501340885 0.4171977107 116.9098560181 2.6240659515
0.001 0.001 0.7984 0.1996 0.0080603375 0.0018510508 0.9413898602 0.0396574424 83.2360131795 1.0361235986 27.7607637022 0.4956748185 111.9462270794 1.5733069103
0.01 0.01 0.784 0.196 0.0715783698 0.0021592991 8.9909282073 0.1378133532 80.9039177030 1.4131261605 27.0284845555 0.5343058113 116.9949088356 2.0874046241
0.001 0.0015 0.7979999999999999 0.1995 0.0073529143 0.0010245035 1.3805023770 0.0261096376 83.4073046017 0.8801070280 27.9038507753 0.6347331748 112.6990106683 1.5419743439
0.001 0.002 0.7976 0.1994 0.0073957884 0.0006175959 1.8727201369 0.0448049717 83.3754295023 1.0897114250 27.9385591735 0.7061240344 113.1941046011 1.8412580270
0.001 0.0025 0.7972 0.1993 0.0073636328 0.0008038186 2.2956905313 0.0997336206 83.3337237647 1.3047184974 27.8924514484 0.4080055959 113.5292293772 1.8132615325
0.001 0.003 0.7968 0.1992 0.0072564475 0.0002761973 2.8372704335 0.1510675687 82.2045409195 0.9270600199 27.7063191560 0.4587957589 112.7553869565 1.5371995448
0.001 0.0035 0.7964 0.1991 0.0074815367 0.0016376573 3.1680669698 0.1069263943 82.6296415448 0.8190878931 27.6821593886 0.3833075856 113.4873494399 1.3109595303
0.0 0.0025 0.7979999999999999 0.1995 0.0000000000 0.0000000000 2.3265711132 0.1178110885 82.9597126680 1.2943139113 27.9448543242 0.4302316959 113.2311381054 1.8423566957
0.001 0.004 0.7959999999999999 0.19899999999999998 0.0069027359 0.0010154927 3.6647296619 0.0570937920 81.9459653465 0.5763304086 27.6198884389 0.2844971749 113.2374861832 .9189368682
0.001 0.0045 0.7956 0.1989 0.0069670471 0.0009170456 4.0806817423 0.2055438288 82.0856795674 0.5934295162 27.5421348213 0.3685845139 113.7154631781 1.1684749045
0.001 0.005 0.7952 0.1988 0.0070742324 0.0010145872 4.6241331949 0.1408131824 82.4383909481 1.3370441807 27.4320547544 0.3050090645 114.5016531298 1.7838810148
0.001 0.0055 0.7948 0.1987 0.0076530332 0.0012228527 5.0499109150 0.1286682405 82.4559669375 1.0272359345 27.5501313640 0.3105655298 115.0636622497 1.4676925575
0.001 0.006 0.7944 0.1986 0.0071921363 0.0003798658 5.5014224533 0.1043231985 82.2417781852 1.0003872371 27.6738225675 0.4530707092 115.4242153423 1.5581610106
0.001 0.0065 0.794 0.1985 0.0068491432 0.0007917217 5.9765623156 0.2093743444 81.7612685086 1.6331392007 27.7245240512 0.3613936182 115.4692040186 2.2046988850
0.001 0.006999999999999999 0.7936 0.1984 0.0072242919 0.0010312099 6.4472572457 0.1287277765 82.5946385150 1.1132502777 27.6027043790 0.6602027382 116.6518244316 1.9032120023
0.001 0.0075 0.7932 0.1983 0.0071492622 0.0009008671 6.8746725723 0.2570973203 82.3204232904 1.1223953818 27.8329027260 0.3122365504 117.0351478509 1.6926301196
0.001 0.008 0.7928 0.1982 0.0072135734 0.0018247970 7.3009181800 0.2943180396 82.0588687361 0.6523509165 27.4322248936 0.5454137566 116.7992253831 1.4939075097
0.001 0.0085 0.7924 0.1981 0.0067526764 0.0009658583 7.8067046804 0.2306121129 81.9903521672 0.7039739265 27.5149125482 0.5789604973 117.3187220722 1.5145123950
0.0 0.003 0.7976 0.1994 0.0000000000 0.0000000000 2.7638120796 0.0703140272 83.0763397841 1.2094153941 27.7844130520 0.4354571992 113.6245649157 1.7151866205
0.001 0.009000000000000001 0.792 0.198 0.0068598617 0.0011343430 8.1793771574 0.3777641186 81.5210136702 0.7818674408 27.5002805764 0.3362054051 117.2075312657 1.4969713075
0.001 0.0095 0.7916 0.1979 0.0072886031 0.0013574929 8.5969668444 0.1188250293 81.9854368481 0.6244831522 27.4320547544 0.0553368453 118.0217470500 .8000025197
0.001 0.01 0.7912 0.1978 0.0074065070 0.0013239017 9.0498820455 0.2251575106 81.6851555375 0.8076918643 27.3078531333 0.4287624140 118.0502972233 1.4629356906
0.0015 0.0 0.7988 0.1997 0.0114688313 0.0023473345 0.0000000000 0.0000000000 83.8090202241 0.7229585513 27.8938125621 0.2170288148 111.7143016175 .9423347006
0.0015 0.0005 0.7984 0.1996 0.0107185340 0.0005207046 0.4788829632 0.0587864979 83.2741441396 0.3337450967 27.9252883154 0.6937246268 111.6890339522 1.0867769260
0.0015 0.001 0.7979999999999999 0.1995 0.0108042822 0.0008880226 0.9119129411 0.0582628104 83.1464947927 1.3242995420 27.8978959030 0.6249668628 111.9671079190 2.0084172378
0.0015 0.0015 0.7976 0.1994 0.0108150008 0.0009427437 1.3739519505 0.0852737193 83.0373151297 0.9661335454 27.6181870468 0.3390385625 112.0402691278 1.3913885709
0.0015 0.002 0.7972 0.1993 0.0107935637 0.0011556150 1.8844173270 0.1010138889 82.9757991667 0.8459588215 27.8897292211 0.6963925562 112.7607392785 1.6445208816
0.0015 0.0025 0.7968 0.1992 0.0103219482 0.0016064934 2.2889061610 0.0568709636 82.9784802499 2.0412003915 27.7473227049 0.4652159740 113.0250310640 2.5648938225
0.0015 0.003 0.7964 0.1991 0.0101718887 0.0005482192 2.7495415076 0.1722538240 82.4836714632 0.1922617978 27.8017672511 0.6936685429 113.0451521106 1.0587323839
0.0 0.0035 0.7972 0.1993 0.0000000000 0.0000000000 3.2525206824 0.0376816587 82.7897617873 2.1085717546 27.8230346520 0.5678454593 113.8653171217 2.7140988726
0.0015 0.0035 0.7959999999999999 0.19899999999999998 0.0114473943 0.0004527233 3.2143878426 0.0793204048 83.4449887146 1.8601315726 27.8245659048 0.5451234702 114.4953898563 2.4850281709
0.0015 0.004 0.7956 0.1989 0.0108364378 0.0016857770 3.6324454172 0.1416208520 82.8441281952 1.2363739088 27.5002805764 0.2504074607 113.9876906266 1.6300879985
0.0015 0.0045 0.7952 0.1988 0.0107078154 0.0023594413 4.1106265490 0.0999835414 82.3721086152 1.0650220879 27.6559579508 0.4667962549 114.1494009304 1.6341613255
0.0015 0.005 0.7948 0.1987 0.0117796688 0.0015641716 4.5806196477 0.1587166895 82.7313737547 0.6118209628 27.8272881322 0.2058569100 115.1510612034 .9779587339
0.0015 0.0055 0.7944 0.1986 0.0107078154 0.0010466910 5.0688603629 0.1453210995 82.0064386660 0.4276644831 27.5679959808 0.3591938062 114.6540028251 .9332260798
0.0015 0.006 0.794 0.1985 0.0103969779 0.0009706045 5.4370879076 0.1876480140 82.3257854566 1.6226982600 27.6938989939 0.2461523338 115.4671693360 2.0574692123
0.0015 0.0065 0.7936 0.1984 0.0107935637 0.0017956024 5.8691821104 0.1082591217 81.6380876336 0.6873184419 27.4970479315 0.3547637062 115.0151112392 1.1521368722
0.0015 0.006999999999999999 0.7932 0.1983 0.0104076965 0.0014577206 6.3796474868 0.2264643674 81.8069958709 0.8745045947 27.4090859615 0.5163063112 115.6061370157 1.6187329939
0.0015 0.0075 0.7928 0.1982 0.0101504517 0.0005532259 6.8248425425 0.1780593599 82.2539920084 1.3929059510 27.6227808054 0.6073072698 116.7117658080 2.1788258066
0.0015 0.008 0.7924 0.1981 0.0103326667 0.0016119193 7.2751843618 0.2115483319 82.0792747577 1.1927992725 27.3692733870 0.4628942231 116.7340651732 1.8688537468
0.0 0.004 0.7968 0.1992 0.0000000000 0.0000000000 3.6467159892 0.1632022548 82.1799643241 1.2309958714 27.7993853022 0.2671101020 113.6260656155 1.6613082282
0.0015 0.0085 0.792 0.198 0.0113294904 0.0010837917 7.8413283632 0.1523159212 82.3786623739 1.2571383494 27.7929200124 0.3593691268 118.0242402399 1.7699071891
0.0015 0.009000000000000001 0.7916 0.1979 0.0115331425 0.0012525560 8.1896706847 0.2265639137 82.1833901526 0.9416229428 27.6459197375 0.6133210453 118.0305137173 1.7827604578
0.0015 0.0095 0.7912 0.1978 0.0104505706 0.0009170456 8.6079622031 0.2869413957 81.7621622029 0.9411231229 27.2991760338 0.3797613816 117.6797510104 1.6087429458
0.0015 0.01 0.7908 0.1977 0.0105041633 0.0009514774 9.0023914536 0.2935054132 81.6802402184 1.1492810078 27.0914360621 0.3264516966 117.7845718974 1.7701895950
0.002 0.0 0.7984 0.1996 0.0148237325 0.0016164743 0.0000000000 0.0000000000 83.2972312443 0.3515647225 27.8742465533 0.3701794387 111.1863015301 .7233606355
0.002 0.0005 0.7979999999999999 0.1995 0.0144271467 0.0013377143 0.4678876045 0.0500661600 82.9647769361 1.6105325410 28.1274136932 0.5167987863 111.5745053805 2.1787352016
0.002 0.001 0.7976 0.1994 0.0139448127 0.0013615492 0.9598714206 0.0458338838 83.4284553686 1.1219483328 28.0996810025 0.1835126250 112.5019526044 1.3526563908
0.002 0.0015 0.7972 0.1993 0.0143949911 0.0018045377 1.4095114084 0.0618249337 82.7933365648 1.1763596784 27.7587220318 0.5353549578 111.9759649961 1.7753441076
0.002 0.002 0.7968 0.1992 0.0145879247 0.0013866320 1.8329496905 0.0511904108 82.6393232339 1.1554467192 27.8368159277 0.4315725783 112.3236767768 1.6395963403
0.002 0.0025 0.7964 0.1991 0.0140734351 0.0014358035 2.3188509677 0.0685515221 82.4602864603 0.6288765608 27.8984063207 0.4521676618 112.6916171838 1.1510315482
0.0 0.0045 0.7964 0.1991 0.0000000000 0.0000000000 4.1164751441 0.1056369606 82.7026265855 1.6324190490 27.5377112019 0.4099492099 114.3568129315 2.1480052195
0.002 0.003 0.7959999999999999 0.19899999999999998 0.0140734351 0.0010795432 2.7745734945 0.1441595043 82.8223816320 1.8447392843 27.6624232406 0.4945588253 113.2734518022 2.4845371571
0.002 0.0035 0.7956 0.1989 0.0135160713 0.0013290982 3.2281905270 0.1415574597 82.8070398786 0.5531556703 27.7034267895 0.2398216986 113.7521732664 .9358639268
0.002 0.004 0.7952 0.1988 0.0140841536 0.0012020060 3.7438026671 0.0615694577 83.6804771829 1.3142255840 27.8927917268 0.5237076041 115.3311557304 1.9007046518
0.002 0.0045 0.7948 0.1987 0.0141055907 0.0014624417 4.0893376630 0.1707949984 82.0381648163 1.3201347959 27.5348188354 0.1314047560 113.6764269054 1.6237969920
0.002 0.005 0.7944 0.1986 0.0144271467 0.0011904813 4.6606284280 0.1403787578 82.6974133683 1.0845473760 27.5581279068 0.2030107976 114.9305968498 1.4291274127
0.002 0.0055 0.794 0.1985 0.0149845105 0.0012783397 5.1383416722 0.1097233843 82.2559283462 0.7334204663 27.5717390433 0.2973133839 114.9809935722 1.1417355742
0.002 0.006 0.7936 0.1984 0.0132802636 0.0018408438 5.5517203707 0.1036600738 81.8622559732 0.4347775943 27.5520028953 0.6770776050 114.9792595028 1.2173561169
0.002 0.0065 0.7932 0.1983 0.0140519980 0.0019046446 5.9538697668 0.2370025071 82.5143549702 1.2929635253 27.5514924777 0.4860814911 116.0337692127 2.0179521681
0.002 0.006999999999999999 0.7928 0.1982 0.0137304420 0.0018258040 6.5099541847 0.1942077397 82.0100134435 1.4078601753 27.5659543103 0.2199341297 116.0996523805 1.8238278487
0.002 0.0075 0.7924 0.1981 0.0141913390 0.0011208942 6.8173563408 0.1305012258 82.3773218324 1.6412039120 27.6295863737 0.2750228577 116.8384558859 2.0478488897
