# Supplementary material for: Multipressure Sampling for Improving the Performance of MOF-based Electronic Noses
Source: ACS Sens. 2024 Jul 12;9(7):3531–9. doi: 10.1021/acssensors.4c00199 (PMC11287752; doi:10.1021/acssensors.4c00199)
Supplement: Supplementary file 2 — se4c00199_si_002.zip [file se4c00199_si_002.zip › Multiplex_Adsorption_Data/Hydrogen_10bar/MOF-801_EQeq.csv]

H2_comp CO2_comp N2_comp O2_comp H2_mass H2_error CO2_mass CO2_error N2_mass N2_error O2_mass O2_error total_mass total_error
0.0 0.0 0.8 0.2 0.0000000000 0.0000000000 0.0000000000 0.0000000000 31.3526227944 0.6632000100 8.0675764591 0.3481590931 39.4201992535 1.0113591031
0.0 0.0005 0.7996 0.1999 0.0000000000 0.0000000000 34.5751950099 1.7911089285 18.0487812259 0.5710956895 5.5905488792 0.2545393978 58.2145251150 2.6167440158
0.0 0.005 0.7959999999999999 0.19899999999999998 0.0000000000 0.0000000000 68.2158010871 1.9585204040 9.4225836603 0.3715374532 3.2041306735 0.1582703919 80.8425154209 2.4883282491
0.002 0.008 0.792 0.198 0.0017155987 0.0002365304 73.1986868266 2.2223308276 8.5056939138 0.2187105264 2.9522316617 0.0569026315 84.6583280008 2.4981805159
0.002 0.0085 0.7916 0.1979 0.0016532133 0.0005233500 74.5109579378 3.7375575696 8.2768236686 0.4908949745 2.8440450591 0.1289876611 85.6334798788 4.3579635552
0.002 0.009000000000000001 0.7912 0.1978 0.0016688097 0.0003016191 76.0145380929 2.8269035211 8.0693016423 0.5096514873 2.7847528592 0.1069636684 86.8702614041 3.4438202959
0.002 0.0095 0.7908 0.1977 0.0016142224 0.0004995704 77.6799820388 3.3165436945 8.0117589812 0.4176053151 2.8317905125 0.1342043882 88.5251457549 3.8688529682
0.002 0.01 0.7904 0.1976 0.0019339477 0.0004694476 77.5262880293 3.3214347170 7.7820218032 0.2979822015 2.7134536795 0.0652064285 88.0236974597 3.6850927946
0.0025 0.0 0.7979999999999999 0.1995 0.0042422078 0.0009794708 0.0000000000 0.0000000000 31.0735788165 0.3359469264 8.1288491917 0.2133170905 39.2066702160 .5502434877
0.0025 0.0005 0.7976 0.1994 0.0034545920 0.0005438634 33.4538925352 1.4815135786 18.1656004136 0.4395787174 5.6170385050 0.1509904592 57.2399860458 2.0726266186
0.0025 0.001 0.7972 0.1993 0.0029711051 0.0003211485 43.6833096627 1.6800464932 15.4055032804 1.2084006203 4.9005807751 0.2585489102 63.9923648233 3.1473171722
0.0025 0.0015 0.7968 0.1992 0.0025422054 0.0007033937 53.4829622565 2.5407341924 13.1285044204 0.3456798530 4.2817880675 0.1598452221 70.8957969498 3.0469626612
0.0025 0.002 0.7964 0.1991 0.0028931233 0.0006362088 56.2334552729 2.3470749901 12.2304704612 0.4319604964 4.0448668347 0.2014431611 72.5116856921 2.9811148564
0.0 0.0055 0.7956 0.1989 0.0000000000 0.0000000000 70.8141319280 1.4794160752 9.2569995056 0.5698626475 3.1413725413 0.2091748760 83.2125039749 2.2584535987
0.0025 0.0025 0.7959999999999999 0.19899999999999998 0.0027059671 0.0005325646 58.8188506269 1.7528851808 11.6141896447 0.8241699416 3.8501557067 0.2625343080 74.2859019454 2.8401219950
0.0025 0.003 0.7956 0.1989 0.0026201871 0.0006246334 61.2844225227 2.2723918788 10.7408632687 0.3301006525 3.6192998556 0.1359936292 75.6472058341 2.7391107939
0.0025 0.0035 0.7952 0.1988 0.0023706455 0.0007973992 64.7383677444 3.4156861810 10.1272916170 0.8991320378 3.4562772519 0.1561016838 78.3243072588 4.4717173018
0.0025 0.004 0.7948 0.1987 0.0023628473 0.0001818832 63.9399418322 4.0896975503 10.0784182834 0.3878274296 3.3937666863 0.2244646888 77.4144896492 4.7021715519
0.0025 0.0045 0.7944 0.1986 0.0024174346 0.0005730466 67.2521073087 2.9492574335 9.6668419618 0.2599849860 3.3297707211 0.1095045014 80.2511374262 3.3193199675
0.0025 0.005 0.794 0.1985 0.0019963331 0.0005987862 69.3427202865 4.0634498049 9.1834185887 0.6262454332 3.1699664832 0.1469665916 81.6981016915 4.8372606159
0.0025 0.0055 0.7936 0.1984 0.0025188109 0.0007992274 69.9006482635 1.5895908616 9.2341341544 0.2219189086 3.1511514219 0.1178052874 82.2884526507 1.9301142850
0.0025 0.006 0.7932 0.1983 0.0022146820 0.0006226833 70.5281895848 2.1117179099 8.8835682249 0.4405101887 3.1335741935 0.1037566934 82.5475466852 2.6566074753
0.0025 0.0065 0.7928 0.1982 0.0022770674 0.0005930717 70.6577146581 2.9978076404 8.7108318750 0.5292403422 3.0299675729 0.0572976294 82.4007911734 3.5849386837
0.0025 0.006999999999999999 0.7924 0.1981 0.0021990856 0.0004427826 73.7288715881 3.6001422828 8.6555649124 0.5255418246 3.0718063277 0.1406940810 85.4584419138 4.2668209710
0.0 0.006 0.7952 0.1988 0.0000000000 0.0000000000 70.3544115297 2.6644448189 9.0744017958 0.6036074115 3.1272612453 0.1041322904 82.5560745708 3.3721845208
0.0025 0.0075 0.792 0.198 0.0020821130 0.0007225001 74.0471526488 3.8400849176 8.5297512975 0.2700886851 2.9625056754 0.1422196298 85.5414917347 4.2531157326
0.0025 0.008 0.7916 0.1979 0.0022926638 0.0002172320 76.5957839872 2.5176930968 8.4003615850 0.2935391587 2.9245042029 0.1469478241 87.9229424389 2.9583973116
0.0025 0.0085 0.7912 0.1978 0.0020119294 0.0003870913 74.3458602753 1.7899427297 8.0852315315 0.3536066868 2.8571660887 0.1362507228 85.2902698249 2.2801872306
0.0025 0.009000000000000001 0.7908 0.1977 0.0020431221 0.0004746009 75.5297977395 2.7887726143 8.0604155816 0.3945296539 2.8280770136 0.1076945995 86.4203334568 3.2914714686
0.0025 0.0095 0.7904 0.1976 0.0019651404 0.0004372545 76.7362021022 2.7970904270 7.9294003702 0.4132128332 2.7924274237 0.1580735497 87.4599950365 3.3688140644
0.0025 0.01 0.79 0.1975 0.0023004619 0.0004730608 76.8842793871 4.4176182484 7.8331708353 0.4346450998 2.7348681901 0.0706818891 87.4546188744 4.9234182981
0.003 0.0 0.7976 0.1994 0.0047334929 0.0010857122 0.0000000000 0.0000000000 31.4181845834 0.8982645438 8.0725277910 0.3806605110 39.4954458673 1.2800107670
0.003 0.0005 0.7972 0.1993 0.0037821154 0.0003945600 35.2318411769 3.3637631218 17.9108305525 0.5598856294 5.6209995705 0.2349953461 58.7674534153 4.1590386573
0.003 0.001 0.7968 0.1992 0.0034857847 0.0008775634 43.7353920181 2.2617128078 15.1924545578 0.6829434324 4.7957363215 0.1656618291 63.7270686821 3.1111956327
0.003 0.0015 0.7964 0.1991 0.0032206467 0.0006460731 51.3698823803 2.0961114022 13.2378463132 0.2713077078 4.3225127726 0.1887474098 68.9334621128 2.5568125929
0.0 0.0065 0.7948 0.1987 0.0000000000 0.0000000000 70.6257163483 2.9322635357 8.8649291708 0.5416630214 3.0749009102 0.2819286834 82.5655464293 3.7558552405
0.003 0.002 0.7959999999999999 0.19899999999999998 0.0031972522 0.0007656522 55.9897234660 2.8072355521 12.2323126933 0.5800455507 4.0480852005 0.1513978537 72.2733186120 3.5394446087
0.003 0.0025 0.7956 0.1989 0.0030412887 0.0006179778 60.6119474046 2.2823290362 11.4781895700 0.4958346608 3.7625171316 0.1182979826 75.8556953949 2.8970796574
0.003 0.003 0.7952 0.1988 0.0035481701 0.0005425200 61.3048469758 2.5171367288 10.9064474233 0.7608493764 3.6594056442 0.1481073241 75.8742482134 3.4266359493
0.003 0.0035 0.7948 0.1987 0.0027449580 0.0004872456 64.9022739804 6.8191995584 10.4478400002 0.6150850419 3.5218823999 0.1252564656 78.8747413385 7.5600283115
0.003 0.004 0.7944 0.1986 0.0030568850 0.0006250227 64.2183952094 2.7651258686 10.0408150755 0.5182463488 3.4488502540 0.0749460594 77.7111174239 3.3589432995
0.003 0.0045 0.794 0.1985 0.0029087197 0.0003839364 66.5704411868 2.1106381628 9.8211559907 0.2715748990 3.2990724632 0.0495726996 79.6935783604 2.4321696978
0.003 0.005 0.7936 0.1984 0.0028385361 0.0010944150 70.7630707953 2.7194351617 9.3872561509 0.3046878584 3.2517872433 0.0814302197 83.4049527256 3.1066476548
0.003 0.0055 0.7932 0.1983 0.0026279853 0.0005438634 70.1894840710 4.9597372082 9.0643237026 0.6234672085 3.1407536248 0.0898144862 82.3971893837 5.6735627663
0.003 0.006 0.7928 0.1982 0.0027761507 0.0009631931 69.8870319614 2.6774443439 8.8695889343 0.1559599723 3.0487826343 0.0669941009 81.8081796807 2.9013616102
0.003 0.0065 0.7924 0.1981 0.0023628473 0.0005889559 70.9858675378 2.8678828935 8.8651459040 0.2583625040 3.0307102727 0.1333908487 82.8840865618 3.2602252021
0.0 0.006999999999999999 0.7944 0.1986 0.0000000000 0.0000000000 72.3054574113 1.7900720716 8.6153609063 0.3703072810 3.0541053161 0.1680913382 83.9749236337 2.3284706908
0.003 0.006999999999999999 0.792 0.198 0.0024720218 0.0004455209 71.0440772291 2.9489349994 8.6688940034 0.2982034429 2.9987741818 0.1604880893 82.7142174361 3.4080720525
0.003 0.0075 0.7916 0.1979 0.0027371598 0.0006167958 71.7701665365 2.9879073061 8.4198675718 0.3525987180 2.9284652684 0.1088465612 83.1212365365 3.4499693811
0.003 0.008 0.7912 0.1978 0.0023394528 0.0006080577 74.3153937994 1.7641886638 8.1762594699 0.3316237316 2.8579087885 0.0754838631 85.3519015106 2.1719043162
0.003 0.0085 0.7908 0.1977 0.0030646832 0.0004847431 75.5711572570 4.0854972648 8.0931422928 0.4955255364 2.8430547927 0.0966670686 86.5104190257 4.6781746129
0.003 0.009000000000000001 0.7904 0.1976 0.0024096364 0.0006605934 73.8503970840 1.3650730757 8.1207757741 0.2621330327 2.8064149364 0.0610119828 84.7799974309 1.6888786846
0.003 0.0095 0.79 0.1975 0.0025266090 0.0002581656 76.0055172928 7.5704176213 8.1536108519 0.1330173338 2.7944079565 0.0854122697 86.9560627102 7.7891053904
0.003 0.01 0.7896 0.1974 0.0024174346 0.0004547079 78.0057520657 1.9789772698 7.8718577091 0.2539826297 2.7838863761 0.0900237386 88.6639135855 2.3234383460
0.0035 0.0 0.7972 0.1993 0.0058174393 0.0004766466 0.0000000000 0.0000000000 31.0835485431 0.6146579924 8.0925806853 0.3474203582 39.1819466677 .9625549972
0.0035 0.0005 0.7968 0.1992 0.0048660618 0.0004394741 34.6466805958 3.9883639810 17.7501228946 1.0884981929 5.4361911063 0.2645056478 57.8378606585 5.3418072958
0.0035 0.001 0.7964 0.1991 0.0040628497 0.0007757520 44.2136646280 3.1303404249 15.0871222290 1.0487251973 4.8047725023 0.3613483601 64.1096222090 4.5411897343
0.0 0.0075 0.794 0.1985 0.0000000000 0.0000000000 73.7576360262 4.3299172046 8.4949656210 0.1912790401 3.0208076089 0.1005114284 85.2734092561 4.6217076731
0.0035 0.0015 0.7959999999999999 0.19899999999999998 0.0039536752 0.0004372545 51.4646858834 4.9711182727 13.4150256933 0.3228863346 4.2639632725 0.0761306531 69.1476285244 5.3705725149
0.0035 0.002 0.7956 0.1989 0.0037821154 0.0007967889 54.8042541678 2.7365539856 12.3167302695 0.2813515668 4.0660337787 0.1588031172 71.1908003314 3.1775054585
0.0035 0.0025 0.7952 0.1988 0.0036261519 0.0010749044 59.4858792241 3.6722438065 11.3258261397 0.5818603536 3.7248870089 0.2113914326 74.5402185246 4.4665704971
0.0035 0.003 0.7948 0.1987 0.0035871610 0.0003914653 61.6255108893 1.6903212473 10.7927708669 0.7233916142 3.6641094095 0.1932120492 76.0859783267 2.6073163760
0.0035 0.0035 0.7944 0.1986 0.0035793628 0.0004049048 64.1763548768 3.4097911637 10.3349220099 0.4875412915 3.4767014961 0.1578003545 77.9915577456 4.0555377145
0.0035 0.004 0.794 0.1985 0.0033454175 0.0002975594 65.1383466174 2.4404621011 9.9882572777 0.3434755378 3.3831213227 0.0921779240 78.5130706353 2.8764131223
0.0035 0.0045 0.7936 0.1984 0.0032830321 0.0007694552 66.8185982918 3.0264425330 9.4492418423 0.2636028020 3.2819903680 0.1582576124 79.5531135342 3.4490724026
0.0035 0.005 0.7932 0.1983 0.0031738576 0.0002683298 68.6227583150 2.4741508396 9.2741214274 0.2934805841 3.2047495900 0.1377057898 81.1048031900 2.9056055433
0.0035 0.0055 0.7928 0.1982 0.0031660595 0.0006207270 69.3949728457 2.5482106705 9.1039858758 0.4403095649 3.1312223108 0.0978292226 81.6333470918 3.0869701850
0.0035 0.006 0.7924 0.1981 0.0033298212 0.0005416225 71.4103557546 2.1284159032 8.8268924965 0.5197704665 3.0357853879 0.1745072335 83.2763634602 2.8232352257
0.0 0.008 0.7936 0.1984 0.0000000000 0.0000000000 74.7216702122 2.4039574541 8.2803997662 0.4194346600 2.8967767441 0.1193327492 85.8988467225 2.9427248633
0.0035 0.0065 0.792 0.198 0.0031270686 0.0004917181 74.6959694420 6.1593675370 8.9956192824 0.3756089301 3.1169872316 0.0802413714 86.8117030246 6.6157095566
0.0035 0.006999999999999999 0.7916 0.1979 0.0031582613 0.0003308486 73.1511999731 3.3682910786 8.5595521107 0.3558139823 2.9995168816 0.1694061154 84.7134272267 3.8938420249
0.0035 0.0075 0.7912 0.1978 0.0028073434 0.0004271237 74.7165640989 2.4744247166 8.5094867445 0.7469258932 2.9488895126 0.2456087728 86.1777476994 3.4673865063
0.0035 0.008 0.7908 0.1977 0.0033454175 0.0008019619 73.4083778783 3.1780255764 8.4195424720 0.2259676045 2.9816920866 0.1133481978 84.8129578544 3.5181433406
0.0035 0.0085 0.7904 0.1976 0.0030022978 0.0005558081 74.7970704848 1.9643832364 8.1343215983 0.2508508516 2.8903400126 0.0436237352 85.8247343935 2.2594136313
0.0035 0.009000000000000001 0.79 0.1975 0.0029087197 0.0003710490 74.7754546053 1.5242708967 8.0671343104 0.3237841484 2.8059198032 0.0563810843 85.6514174386 1.9048071784
0.0035 0.0095 0.7896 0.1974 0.0031816558 0.0002772468 76.9702322939 4.1020912810 8.0404761284 0.1992785930 2.8426834428 0.2028551083 87.8565735209 4.5045022291
0.0035 0.01 0.7892 0.1973 0.0030490868 0.0005252059 77.0767798575 1.7639468022 7.8660059131 0.4796147253 2.7554162176 0.1483149144 87.7012510750 2.3924016478
0.004 0.0 0.7968 0.1992 0.0062541372 0.0006092567 0.0000000000 0.0000000000 30.9737731840 0.4722458485 8.1824473598 0.3068453890 39.1624746810 .7797004942
0.004 0.0005 0.7964 0.1991 0.0049674381 0.0008830896 35.4120869754 2.4285640961 17.7004909948 1.1085431950 5.5154124172 0.1751270774 58.6329578255 3.7131174581
0.0 0.0085 0.7932 0.1983 0.0000000000 0.0000000000 77.1101397976 1.8818376015 8.1991248211 0.1617494743 2.8690492853 0.1749730229 88.1783139040 2.2185600987
0.004 0.001 0.7959999999999999 0.19899999999999998 0.0048582637 0.0012107029 46.5871562811 3.9753206332 14.9839572322 0.4438198251 4.7914039061 0.1466183775 66.3673756831 4.5669695387
0.004 0.0015 0.7956 0.1989 0.0042889968 0.0007512198 52.1781801114 5.0036206676 13.2373044802 0.2621061519 4.2872345326 0.2182619338 69.7070081210 5.4847399731
0.004 0.002 0.7952 0.1988 0.0045931257 0.0010124423 56.0195091268 2.4858844076 12.0875349245 0.2567575779 4.0427625187 0.2282504945 72.1543996957 2.9719049223
0.004 0.0025 0.7948 0.1987 0.0041330333 0.0009925458 59.7323342914 3.4984153591 11.3851026663 0.5274167254 3.8381487268 0.2732664269 74.9597187178 4.3000910572
0.004 0.003 0.7944 0.1986 0.0036573446 0.0009530379 62.9376117967 4.3812626788 10.7252584792 0.1943416406 3.6085307086 0.0929433717 77.2750583291 4.6695007290
0.004 0.0035 0.794 0.1985 0.0037041336 0.0008355337 63.8984121110 4.7541640384 10.5244551817 0.4120373205 3.5202732170 0.1025816323 77.9468446433 5.2696185249
0.004 0.004 0.7936 0.1984 0.0036105555 0.0006269656 66.4344483699 2.5339071555 9.7840946158 0.2666237534 3.3319988205 0.0790416213 79.5541523617 2.8801994958
0.004 0.0045 0.7932 0.1983 0.0037587208 0.0011593871 65.6812966621 2.7106714673 9.6043144374 0.4991980256 3.3001865129 0.2265165362 78.5895563332 3.4375454162
0.004 0.005 0.7928 0.1982 0.0034156011 0.0004897354 69.1994087073 3.2676884918 9.3918075478 0.2665294814 3.2568623585 0.0881295357 81.8514942147 3.6228372443
0.004 0.0055 0.7924 0.1981 0.0035559683 0.0007068435 70.1884628483 0.8045598553 9.1110297044 0.5838063125 3.1203293806 0.1095537435 82.4233779016 1.4986267548
0.0 0.009000000000000001 0.7928 0.1982 0.0000000000 0.0000000000 74.1969319715 2.7938502635 8.1503598541 0.3697219156 2.8366180612 0.1819798044 85.1839098868 3.3455519835
0.004 0.006 0.792 0.198 0.0034389956 0.0008095093 70.8428963661 2.8933351107 8.9639762371 0.3018179077 3.0814614250 0.1965706837 82.8917730238 3.3925332114
0.004 0.0065 0.7916 0.1979 0.0036573446 0.0007305355 71.2416838128 2.1774148745 8.7252446319 0.6827609330 3.0596755645 0.1558285714 83.0302613538 3.0167349144
0.004 0.006999999999999999 0.7912 0.1978 0.0035559683 0.0015340025 74.4273878839 2.6930504778 8.5325688289 0.5243105043 2.9845391025 0.1028680170 85.9480517836 3.3217630016
0.004 0.0075 0.7908 0.1977 0.0037431245 0.0004271237 73.2744275068 2.0179125940 8.4131488430 0.2463422236 2.9449284471 0.1254515483 84.6362479214 2.3901334896
0.004 0.008 0.7904 0.1976 0.0034156011 0.0004668496 73.7606996942 2.5386714720 8.2145128774 0.1947605466 2.8256013476 0.0561632529 84.8042295203 2.7900621211
0.004 0.0085 0.79 0.1975 0.0036573446 0.0007068435 73.9525193495 4.1128264366 8.2177638752 0.2804200810 2.8522147567 0.0525553039 85.0261553260 4.4465086650
0.004 0.009000000000000001 0.7896 0.1974 0.0034000047 0.0002227605 75.8283351622 3.3346635452 8.0514211544 0.0908099121 2.8272105305 0.1003698612 86.7103668518 3.5260660790
0.004 0.0095 0.7892 0.1973 0.0035871610 0.0005623345 75.4303987345 2.4310506482 7.8884377979 0.3503338947 2.7644523983 0.1078282556 86.0868760917 2.8897751330
0.004 0.01 0.7888 0.1972 0.0034857847 0.0006191575 75.8504616531 1.7546062809 7.9507485891 0.2225559635 2.7434092376 0.0823827836 86.5481052645 2.0601641855
0.0045 0.0 0.7964 0.1991 0.0074940472 0.0006494528 0.0000000000 0.0000000000 31.1893143382 0.3302139038 7.9600087730 0.2485085283 39.1568171584 .5793718849
0.0 0.0095 0.7924 0.1981 0.0000000000 0.0000000000 77.3753172802 3.3809517935 7.9166131122 0.0814997477 2.8213927155 0.1238144876 88.1133231079 3.5862660288
0.0045 0.0005 0.7959999999999999 0.19899999999999998 0.0055600995 0.0005505313 34.6201288067 4.8149622841 17.9159237824 1.1229148244 5.5394263770 0.3604516933 58.0810390656 6.2988793331
0.0045 0.001 0.7956 0.1989 0.0059500083 0.0007071875 46.0396107345 2.6739576758 14.8003842230 0.8831888263 4.8097238342 0.2488806583 65.6556688000 3.8067343479
0.0045 0.0015 0.7952 0.1988 0.0049050527 0.0006964430 50.9649675977 2.6617230282 13.2068534674 0.8666755007 4.2562887080 0.1019752024 68.4330148258 3.6310701743
0.0045 0.002 0.7948 0.1987 0.0049440436 0.0003927061 54.5807766102 2.6369798800 12.3297342607 0.5034421294 3.9812422195 0.2305835332 70.8966971340 3.3713982487
0.0045 0.0025 0.7944 0.1986 0.0045619330 0.0004037016 58.1097816970 3.3891784443 11.6397641607 0.6686478394 3.8505270566 0.2481768386 73.6046348473 4.3064068239
0.0045 0.003 0.794 0.1985 0.0043669786 0.0003452400 62.6811147066 1.6203225673 10.9316968396 0.2424425904 3.6196712055 0.1418809326 77.2368497303 2.0049913303
0.0045 0.0035 0.7936 0.1984 0.0044215658 0.0008994648 63.2307026986 4.1279263164 10.6026958621 0.6768724893 3.5277002149 0.1354879306 77.3655203414 4.9411862011
0.0045 0.004 0.7932 0.1983 0.0042344096 0.0007225001 66.0928493920 1.8749264760 9.7472499740 0.4016333203 3.2603282909 0.1451348482 79.1046620665 2.4224171446
0.0045 0.0045 0.7928 0.1982 0.0044293640 0.0008579411 67.9919831220 2.1534746179 9.6829885842 0.5970692084 3.3062518945 0.1666014673 80.9856529647 2.9180032347
0.0045 0.005 0.7924 0.1981 0.0040706479 0.0006719114 68.9965258066 5.2489160485 9.3643907997 0.3172846535 3.2057398564 0.1014376751 81.5707271106 5.6683102885
0.0 0.001 0.7992 0.1998 0.0000000000 0.0000000000 46.3434244742 3.7604011327 14.7714503426 0.5835949049 4.6885399853 0.1528622999 65.8034148021 4.4968583375
0.0 0.01 0.792 0.198 0.0000000000 0.0000000000 78.3871787272 2.6127920360 7.8771676722 0.2078888187 2.7861144755 0.0962763544 89.0504608749 2.9169572091
0.0045 0.0055 0.792 0.198 0.0040628497 0.0006419183 69.4991375564 1.7884675198 9.2536401412 0.2798306626 3.1723183658 0.0871160083 81.9291589131 2.1560561090
0.0045 0.006 0.7916 0.1979 0.0044215658 0.0010352501 70.1052332020 4.4881127839 8.8857355567 0.2633576669 3.0547242326 0.0858617207 82.0501145571 4.8383674216
0.0045 0.0065 0.7912 0.1978 0.0038678953 0.0010524938 73.6204517829 1.3424827966 8.6431027542 0.2988440224 3.0497729006 0.1400329985 85.3171953330 1.7824123113
0.0045 0.006999999999999999 0.7908 0.1977 0.0039692716 0.0008049894 73.0652470664 2.8923709529 8.6424525546 0.2310091113 3.0375183541 0.1236430961 84.7491872467 3.2478281497
0.0045 0.0075 0.7904 0.1976 0.0040940424 0.0009525273 74.3892622381 3.7651572773 8.4064301142 0.3040986734 2.9297031014 0.0608963507 85.7294894961 4.1311048287
0.0045 0.008 0.79 0.1975 0.0038912898 0.0006362088 73.6320256397 4.7040730240 8.3240715033 0.3814426505 2.9105166902 0.0968507610 84.8705051230 5.1830026443
0.0045 0.0085 0.7896 0.1974 0.0039068862 0.0004476995 74.1000860231 3.0475533161 8.2076857820 0.3731570245 2.8202786658 0.0858395896 85.1319573571 3.5069976297
0.0045 0.009000000000000001 0.7892 0.1973 0.0041564278 0.0005785385 75.8565889890 3.1132691687 8.1997750207 0.3282821743 2.8716487346 0.0952324051 86.9321691721 3.5373622866
0.0045 0.0095 0.7888 0.1972 0.0042032169 0.0004689292 76.8434304809 1.7097215896 7.9664617452 0.0745555862 2.8107473519 0.0866716476 87.6248427949 1.8714177526
0.0045 0.01 0.7884 0.1971 0.0038211063 0.0009226926 76.5554456923 0.8518535573 7.8409732300 0.1574882422 2.7223660769 0.0682610739 87.1226061055 1.0785255660
0.0005 0.0 0.7996 0.1999 0.0007876158 0.0003323158 0.0000000000 0.0000000000 31.1499772648 0.5843301160 8.0919617688 0.2186303209 39.2427266494 .8032927527
0.005 0.0 0.7959999999999999 0.19899999999999998 0.0082114794 0.0004746009 0.0000000000 0.0000000000 31.0372760077 0.6289435013 8.0850299041 0.2774020996 39.1305173912 .9068202018
0.005 0.0005 0.7956 0.1989 0.0066050551 0.0017868547 33.7274100028 2.4077797355 17.7331093394 0.7959131978 5.4869422586 0.1236039300 56.9540666559 3.3290837180
0.005 0.001 0.7952 0.1988 0.0060903755 0.0009323958 44.2020907713 1.8165387073 14.7881387979 1.0623898260 4.8180173152 0.2826638165 63.8143372599 3.1625247456
0.005 0.0015 0.7948 0.1987 0.0056146867 0.0009677282 49.9500424828 2.1371819538 13.6072680300 0.3296073573 4.4120080972 0.0750849529 67.9749332967 2.5428419922
0.005 0.002 0.7944 0.1986 0.0056692740 0.0007489498 54.3921908266 3.7687013989 12.4288896936 0.7950243613 4.1169087143 0.1405349896 70.9436585085 4.7050096996
0.005 0.0025 0.794 0.1985 0.0048894564 0.0010030286 59.6976127212 1.0388124170 11.2743520078 0.4610946466 3.7057005977 0.1374509719 74.6825547831 1.6383610641
0.005 0.003 0.7936 0.1984 0.0053183561 0.0002543688 61.4551369098 4.3706412265 10.7807421750 0.4555736741 3.5758519179 0.0736842372 75.8170493588 4.9001535066
0.005 0.0035 0.7932 0.1983 0.0048036764 0.0009401897 61.6941030110 1.0556803816 10.2917921057 0.4070533137 3.4748447466 0.0698541517 75.4655435397 1.5335280367
0.005 0.004 0.7928 0.1982 0.0046399147 0.0010095551 64.7322404085 2.7635392448 10.1451721049 0.3033640668 3.4384524569 0.2167609199 78.3205048850 3.2846737866
0.005 0.0045 0.7924 0.1981 0.0050610162 0.0004917181 66.6118007043 1.5536675754 9.6496116734 0.6749063779 3.3003102962 0.1490992307 79.5667836901 2.3781649021
0.0005 0.0005 0.7992 0.1998 0.0006784413 0.0001884514 35.2405215694 1.4575166178 17.3015935646 0.7831552863 5.3353077183 0.3390962968 57.8781012936 2.5799566523
0.005 0.005 0.792 0.198 0.0051234017 0.0007538058 69.0349918599 2.6673927386 9.3546378063 0.2251464569 3.2145284705 0.1428255444 81.6092815384 3.0361185457
0.005 0.0055 0.7916 0.1979 0.0046243184 0.0007729247 70.0868511942 3.8657971999 9.1773500595 0.4281655026 3.1569692369 0.2091335582 82.4257948090 4.5038691854
0.005 0.006 0.7912 0.1978 0.0046243184 0.0009182000 73.0058459486 3.3809405175 9.1097293052 0.2622233321 3.1410011914 0.1210876543 85.2612007636 3.7651697039
0.005 0.0065 0.7908 0.1977 0.0042656023 0.0008217368 72.2606938183 2.1184665507 8.7213434346 0.4629757727 2.9969174323 0.1571324514 83.9832202875 2.7393965116
0.005 0.006999999999999999 0.7904 0.1976 0.0048816582 0.0006400208 71.6263443460 1.8831789408 8.6302071296 0.1624680888 2.9939466332 0.1207774897 83.2553797670 2.1670645401
0.005 0.0075 0.79 0.1975 0.0043981713 0.0003466462 74.3193084863 2.2449684205 8.5398293907 0.2566069676 2.9423289978 0.1243193570 85.8058650461 2.6262413913
0.005 0.008 0.7896 0.1974 0.0042656023 0.0006664590 71.9721984184 2.1650962350 8.5583600782 0.3206724056 2.9288366183 0.0901271626 83.4636607172 2.5765622622
0.005 0.0085 0.7892 0.1973 0.0042811986 0.0001805408 73.2318765629 2.4585733627 8.1215343403 0.5385808789 2.8243635147 0.1708776313 84.1820556165 3.1682124137
0.005 0.009000000000000001 0.7888 0.1972 0.0049050527 0.0005696406 75.9951348625 3.4590814469 8.1348634313 0.3449998869 2.9060604915 0.1593213672 87.0409638380 3.9639723416
0.005 0.0095 0.7884 0.1971 0.0045151439 0.0006108516 76.2802261869 1.2077202269 7.9456553592 0.3448528087 2.7592534998 0.0594232034 86.9896501898 1.6126070906
0.0005 0.001 0.7988 0.1997 0.0006238541 0.0002514836 43.7759005168 1.4846069002 14.9708448744 0.8499721852 4.8484680065 0.0804892271 63.5958372518 2.4153197961
0.005 0.01 0.7879999999999999 0.19699999999999998 0.0041876205 0.0006112497 79.2867056821 1.9257687086 7.9133621144 0.3967149279 2.7760880284 0.0962922680 89.9803434454 2.4193871542
0.0055 0.0 0.7956 0.1989 0.0092330404 0.0007204772 0.0000000000 0.0000000000 31.1469430002 0.4018835274 8.2282471801 0.3839466597 39.3844232207 .7865506643
0.0055 0.0005 0.7952 0.1988 0.0069949639 0.0003402722 33.2147562302 1.5129331580 18.1636498149 0.4299248988 5.5857213305 0.1604796875 56.9711223395 2.1036780165
0.0055 0.001 0.7948 0.1987 0.0064178989 0.0005505313 45.5318928714 2.1775398796 14.6681769791 0.2433949391 4.7084690963 0.0998605216 64.9149568457 2.5213458716
0.0055 0.0015 0.7944 0.1986 0.0061761554 0.0009168745 48.6850880213 2.2515791680 13.5056201654 0.5330320855 4.4019816500 0.1534146048 66.5988659921 2.9389427328
0.0055 0.002 0.794 0.1985 0.0061995499 0.0007798176 55.9327052011 2.9112115934 12.2382728559 0.7056139593 4.0232047576 0.0788902725 72.2003823645 3.6964956428
0.0055 0.0025 0.7936 0.1984 0.0059812010 0.0007037395 58.9242067641 2.4845222030 11.4655106786 0.2427398146 3.7854170417 0.0552434195 74.1811156854 2.7832091766
0.0055 0.003 0.7932 0.1983 0.0048504655 0.0005592983 61.7669502270 1.2310254446 10.7151803860 0.4834245269 3.6310592689 0.1477360794 76.1180403474 1.8627453492
0.0055 0.0035 0.7928 0.1982 0.0054743196 0.0006441879 63.6810618893 1.1593870430 10.1902526077 0.4223890162 3.4387000235 0.1690555412 77.3154888401 1.7514757883
0.0055 0.004 0.7924 0.1981 0.0052169798 0.0012333944 65.9440912919 2.6736031678 9.9994190368 0.3026300053 3.3800267402 0.0787339624 79.3287540487 3.0562005299
0.0005 0.0015 0.7984 0.1996 0.0007018358 0.0001208088 49.6033373916 2.1677159831 13.6276409495 0.5208306368 4.4241388604 0.0963870586 67.6558190373 2.7850544873
0.0055 0.0045 0.792 0.198 0.0053027597 0.0005666436 66.5704411868 3.6572126312 9.7584117332 0.2075880826 3.3113270097 0.0938450485 79.6454826894 3.9592124059
0.0055 0.005 0.7916 0.1979 0.0052559706 0.0018310941 67.9336032269 1.0924926277 9.3343732533 0.4467846224 3.2223268183 0.1561644909 80.4955592691 1.6972728351
0.0055 0.0055 0.7912 0.1978 0.0052247779 0.0010782935 70.8149829469 1.3659316949 9.0208686987 0.5542615548 3.0912403055 0.1254764618 82.9323167290 2.0467480050
0.0055 0.006 0.7908 0.1977 0.0053495488 0.0002534107 71.2890004624 3.2001744517 8.7634980394 0.3025865415 3.0928494884 0.1033702458 83.1506975390 3.6063846497
0.0055 0.0065 0.7904 0.1976 0.0050610162 0.0009245362 70.4182379456 3.3076241322 8.8502996807 0.2711651790 3.0282346068 0.1139839196 82.3018332493 3.6936977670
0.0055 0.006999999999999999 0.79 0.1975 0.0051156035 0.0008288108 73.4231856068 2.9687591097 8.6655346390 0.4204243964 2.9958033826 0.0764519962 85.0896392319 3.4664643131
0.0055 0.0075 0.7896 0.1974 0.0043591804 0.0010326623 72.5379557690 3.0128725296 8.4924731894 0.3492173623 2.9389868488 0.1421355702 83.9737749876 3.5052581244
0.0055 0.008 0.7892 0.1973 0.0044917494 0.0006187645 75.2527059926 4.3940889567 8.4522691832 0.3858590955 2.9039561754 0.1741011099 86.6134231006 4.9546679266
0.0055 0.0085 0.7888 0.1972 0.0048348691 0.0010669546 75.6870660283 2.8136351115 8.1791853679 0.2498799239 2.8326569956 0.1413785184 86.7037432609 3.2059605084
0.0055 0.009000000000000001 0.7884 0.1971 0.0047100983 0.0004941854 76.5322979788 1.2173905940 8.0561892845 0.1427375216 2.8204024491 0.0698778372 87.4135998107 1.4305001382
0.0005 0.002 0.7979999999999999 0.1995 0.0005926614 0.0000909416 55.7059937718 1.1920953866 12.4233629974 0.2786758990 4.0822493908 0.1697924271 72.2121988214 1.6406546543
0.0055 0.0095 0.7879999999999999 0.19699999999999998 0.0048582637 0.0003710490 77.5062039838 2.3774233993 7.9445716933 0.4049899548 2.8119851848 0.0826761242 88.2676191256 2.8654605273
0.0055 0.01 0.7876 0.1969 0.0046789056 0.0008369881 77.3479144723 1.4952227234 7.9294003702 0.3533539339 2.7440281541 0.1905371987 88.0260219022 2.0399508441
0.006 0.0 0.7952 0.1988 0.0097711146 0.0009326566 0.0000000000 0.0000000000 31.1261366143 0.6474959724 7.9832800330 0.1109567966 39.1191877619 .7593854256
0.006 0.0005 0.7948 0.1987 0.0082738648 0.0010184310 34.5762162326 2.5498853365 18.0714298439 0.4122277746 5.5706197681 0.2046458023 58.2265397094 3.1677773444
0.006 0.001 0.7944 0.1986 0.0072055147 0.0009232197 44.2558751644 3.2566668945 15.0974170554 1.0481898101 4.7853385245 0.2792211002 64.1458362590 4.5850010245
0.006 0.0015 0.794 0.1985 0.0066128533 0.0005785385 52.5466712860 2.3511189853 13.0040995712 0.8973794086 4.2426725452 0.2437431128 69.8000562557 3.4928200452
0.006 0.002 0.7936 0.1984 0.0063945043 0.0009550776 55.9861491867 4.0280419101 12.1771540972 0.9011178444 3.9780238537 0.1726137566 72.1477216419 5.1027285887
0.006 0.0025 0.7932 0.1983 0.0056614758 0.0008675274 59.1197709024 3.3361816755 11.5667250768 0.4890883901 3.8131445005 0.2153359814 74.5053019555 4.0414735744
0.006 0.003 0.7928 0.1982 0.0060123937 0.0008633113 62.1836090701 2.2863598321 10.6112568230 0.3801026812 3.6008561442 0.0941892485 76.4017344310 2.7615150731
0.006 0.0035 0.7924 0.1981 0.0061839536 0.0006404007 62.6125225850 2.8390893048 10.3314542789 0.4605947885 3.4867279432 0.1744555976 76.4368887607 3.4747800916
0.0005 0.0025 0.7976 0.1994 0.0005692669 0.0002344646 58.8294032610 1.8616407537 11.4704955418 0.4017776176 3.7622695650 0.0792460636 74.0627376347 2.3428988995
0.006 0.004 0.792 0.198 0.0060669810 0.0010399387 66.2652658168 0.8338910923 9.9213950896 0.2263294351 3.3933953364 0.0689791800 79.5861232238 1.1302396461
0.006 0.0045 0.7916 0.1979 0.0057472557 0.0012326053 66.9522082558 3.4496863316 9.8501982377 0.4405794952 3.3043951450 0.0957125888 80.1125488942 3.9872110209
0.006 0.005 0.7912 0.1978 0.0056614758 0.0005610353 69.1468157406 0.9335843269 9.2687030977 0.5969201043 3.2630515234 0.1613013694 81.6842318375 1.6923668359
0.006 0.0055 0.7908 0.1977 0.0056692740 0.0004482425 70.4112595908 3.9200333033 9.1914377166 0.3200163666 3.1575881534 0.1176069018 82.7659547348 4.3581048142
0.006 0.006 0.7904 0.1976 0.0058018430 0.0009492017 69.3777822643 4.1976901979 8.9667937686 0.4069565984 3.0869078901 0.0869892798 81.4372857660 4.6925852778
0.006 0.0065 0.79 0.1975 0.0051935852 0.0005134967 72.3825597218 2.1070630756 8.6857991920 0.1557158189 3.0097908953 0.1264820624 84.0833433943 2.3897744536
0.006 0.006999999999999999 0.7896 0.1974 0.0050142272 0.0007807528 72.7302860357 6.3209385927 8.6076668781 0.3969593602 2.9779785877 0.1024536944 84.3209457287 6.8211324001
0.006 0.0075 0.7892 0.1973 0.0054977141 0.0009435471 75.4428236101 2.6822529614 8.5028763824 0.2998215182 2.9894904344 0.0402811470 86.9406881410 3.0232991737
0.006 0.008 0.7888 0.1972 0.0055289068 0.0010999575 74.3441582375 2.6560614147 8.2522244519 0.1526167944 2.8898448794 0.0970176820 85.4917564756 2.9067958486
0.006 0.0085 0.7884 0.1971 0.0051156035 0.0008243967 74.9545089774 3.2988033988 8.0581398832 0.2339323283 2.8077765527 0.1088465612 85.8255410168 3.6424066850
0.0005 0.003 0.7972 0.1993 0.0005380741 0.0003095787 61.8176709522 0.8194710677 11.0300937064 0.3012645868 3.6972833334 0.1900408659 76.5455860661 1.3110860991
0.006 0.009000000000000001 0.7879999999999999 0.19699999999999998 0.0050844108 0.0006327584 76.4070279999 2.1710013013 8.0448107922 0.3215363744 2.8562996056 0.1416115555 87.3132228085 2.6347819896
0.006 0.0095 0.7876 0.1969 0.0053417506 0.0003976305 76.0887469392 1.9752988179 7.9191055439 0.2986742163 2.8023300876 0.1077679887 86.8155243213 2.3821386534
0.006 0.01 0.7872 0.1968 0.0051701907 0.0007440621 76.7775616197 3.2663532690 7.9261493724 0.3482644029 2.7967598392 0.0999488623 87.5056410220 3.7153105963
0.0065 0.0 0.7948 0.1987 0.0107536847 0.0014938342 0.0000000000 0.0000000000 31.0748792156 0.5199345582 8.1106530469 0.2475698147 39.1962859472 .7689982071
0.0065 0.0005 0.7944 0.1986 0.0085234064 0.0012036504 34.2116397449 1.8683789986 17.6804431750 0.4801466341 5.5721051677 0.2382717565 57.4727114940 2.5880010396
0.0065 0.001 0.794 0.1985 0.0078137724 0.0012809914 45.2411848224 2.9527566762 14.7579045184 0.5037790315 4.7191144599 0.2199673441 64.7260175731 3.6777840432
0.0065 0.0015 0.7936 0.1984 0.0076110198 0.0010832450 51.0468356139 2.6039961542 13.3023244362 0.7780188910 4.3368716352 0.2172506557 68.6936427051 3.6003489459
0.0065 0.002 0.7932 0.1983 0.0071743219 0.0015510335 55.6244661632 2.3177995976 12.2858457904 0.7702328502 3.9800043865 0.2390044900 71.8974906620 3.3285879713
0.0065 0.0025 0.7928 0.1982 0.0064958806 0.0004024947 55.7810536369 1.6359104365 11.6421482257 0.2509790890 3.8564686549 0.1314972530 71.2861663981 2.0187892732
0.0065 0.003 0.7924 0.1981 0.0064646879 0.0009504822 61.3022939191 3.0508744557 10.7803087087 0.4237546738 3.6356392509 0.1398573799 75.7247065666 3.6154369916
0.0005 0.0035 0.7968 0.1992 0.0004834869 0.0003293749 64.7349636689 2.1877205995 10.3373060750 0.5756608880 3.4874706430 0.1178229749 78.5602238738 2.8815338373
0.0065 0.0035 0.792 0.198 0.0065426697 0.0017037899 61.8876247040 4.6799705585 10.4306097118 0.6434353881 3.5533233577 0.1131501226 75.8781004432 5.4382598591
0.0065 0.004 0.7916 0.1979 0.0065972569 0.0005321077 65.5022422900 2.4024747149 10.2307817137 0.4571752189 3.4846236272 0.0825381240 79.2242448878 2.9427201655
0.0065 0.0045 0.7912 0.1978 0.0062307426 0.0006456965 68.1478897806 1.8068142131 9.7510428048 0.2656273661 3.3160307750 0.1436001501 81.2211941030 2.2166874258
0.0065 0.005 0.7908 0.1977 0.0057160630 0.0006844649 70.0749369299 2.0939299990 9.1011683444 0.5448635244 3.1834588627 0.2204630234 82.3652802000 2.8599410117
0.0065 0.0055 0.7904 0.1976 0.0056926685 0.0005492042 68.7235189503 2.2423130419 9.2315333562 0.4748859050 3.1756605149 0.1626401374 81.1364054899 2.8803882885
0.0065 0.006 0.79 0.1975 0.0058330357 0.0015554185 70.4567039989 2.0684091144 8.7941657853 0.1753846943 3.0804711586 0.0610561667 82.3371739785 2.3064053939
0.0065 0.0065 0.7896 0.1974 0.0055834940 0.0006381176 70.7853674899 3.5601200204 8.7973084165 0.5357753969 3.0439550856 0.1941187347 82.6322144860 4.2906522696
0.0065 0.006999999999999999 0.7892 0.1973 0.0056926685 0.0010023008 72.0016436716 3.8182683071 8.5564094795 0.2218246961 2.9543359777 0.0976323060 83.5180817973 4.1387276100
0.0065 0.0075 0.7888 0.1972 0.0058252375 0.0006915360 71.8876071418 3.2182909459 8.5410214232 0.2719171564 2.9665905243 0.1216794228 83.4010443268 3.6125790611
0.0065 0.008 0.7884 0.1971 0.0057862466 0.0006404007 74.1154043629 1.5199616104 8.2723806382 0.5142250521 2.9028421257 0.1149423740 85.2964133734 2.1497694372
0.0005 0.004 0.7964 0.1991 0.0003977070 0.0001590522 64.7010931175 4.2568931905 10.1287003827 0.4553757669 3.3829975394 0.1155422772 78.2131887466 4.8279702868
0.0065 0.0085 0.7879999999999999 0.19699999999999998 0.0058876229 0.0010083497 74.8450679496 3.1622510505 8.3215790716 0.3480382736 2.8736292673 0.1551612657 86.0461639114 3.6664589395
0.0065 0.009000000000000001 0.7876 0.1969 0.0052871633 0.0004746009 75.4692051954 1.8321827339 8.0540219526 0.3284609858 2.8559282557 0.0753944956 86.3844425670 2.2365128162
0.0065 0.0095 0.7872 0.1968 0.0055834940 0.0008978407 77.6444094497 1.5569747980 7.8619963491 0.1923242966 2.7723745294 0.0784305669 88.2843638222 1.8286275022
0.0065 0.01 0.7868 0.1967 0.0053807415 0.0009134191 76.3809868222 1.2047506581 7.9084856177 0.4349308582 2.7565302672 0.0835565687 87.0513834486 1.7241515041
0.006999999999999999 0.0 0.7944 0.1986 0.0115646951 0.0011863484 0.0000000000 0.0000000000 31.1497605316 0.3630139190 8.1791052108 0.3720707690 39.3404304375 .7362710364
0.006999999999999999 0.0005 0.794 0.1985 0.0097867109 0.0002875825 34.3724823130 4.1520211668 17.8339986378 1.0254103564 5.4954833062 0.2565958206 57.7117509679 5.4343149263
0.006999999999999999 0.001 0.7936 0.1984 0.0083128556 0.0010776165 44.6378124373 1.0771860132 15.2381852602 0.4193126831 4.8373275097 0.2150118384 64.7216380628 1.7125881512
0.006999999999999999 0.0015 0.7932 0.1983 0.0075642307 0.0006904799 50.2882373853 1.4645586988 13.3775308520 0.6180919665 4.3003555622 0.0974242973 67.9736880302 2.1807654425
0.006999999999999999 0.002 0.7928 0.1982 0.0076578089 0.0009571129 56.3384710026 3.1873932347 12.1948178519 0.5197538376 4.0043896962 0.1976738272 72.5453363596 3.9057780124
0.006999999999999999 0.0025 0.7924 0.1981 0.0074238636 0.0009208454 59.4353287027 2.6124693699 11.5488445889 0.5696837482 3.8736745334 0.1490309786 74.8652716886 3.3321049421
0.0 0.0015 0.7988 0.1997 0.0000000000 0.0000000000 50.7877854672 2.5554581943 13.4411420423 0.7571261118 4.3747493244 0.1361719804 68.6036768339 3.4487562865
0.0005 0.0045 0.7959999999999999 0.19899999999999998 0.0005146796 0.0002850337 68.0375977339 3.3735869836 9.8429376760 0.3779916253 3.3373215023 0.1716324060 81.2183715918 3.9234960486
0.006999999999999999 0.003 0.792 0.198 0.0069403767 0.0010155609 62.4358510658 2.5382326500 10.8561653240 0.9082056722 3.6761163895 0.2386503467 76.9750731560 3.6861042298
0.006999999999999999 0.0035 0.7916 0.1979 0.0069013858 0.0003590550 63.9236022698 1.0854664367 10.2542972644 0.2347425530 3.4484789041 0.1633290483 77.6332798241 1.4838970930
0.006999999999999999 0.004 0.7912 0.1978 0.0068935876 0.0010397048 66.2366715825 2.8884946559 9.8354603810 0.5110894828 3.3516803649 0.1083442619 79.4307059160 3.5089681054
0.006999999999999999 0.0045 0.7908 0.1977 0.0064802843 0.0011475778 68.0597242248 1.0542535633 9.5685534616 0.3366806180 3.2974632803 0.1916066299 80.9322212510 1.5836883890
0.006999999999999999 0.005 0.7904 0.1976 0.0068701931 0.0016397693 69.0823085096 2.8115454730 9.2937357808 0.6271663016 3.2553769589 0.2046814384 81.6382914424 3.6450329823
0.006999999999999999 0.0055 0.79 0.1975 0.0064802843 0.0008924058 69.0799256567 1.9433632486 9.3296051232 0.2952194012 3.1845729124 0.2219950528 81.6005839766 2.4614701084
0.006999999999999999 0.006 0.7896 0.1974 0.0063243208 0.0006068564 68.2651601821 2.9265287608 9.1980480788 0.3693412040 3.1579595033 0.1165052716 80.6274920850 3.4129820928
0.006999999999999999 0.0065 0.7892 0.1973 0.0062073481 0.0006715493 71.2838943492 1.7933918837 8.7441004192 0.3869801244 3.0412318531 0.0880843202 83.0754339696 2.2691278776
0.006999999999999999 0.006999999999999999 0.7888 0.1972 0.0060123937 0.0005205538 74.2013572696 1.4898975511 8.4802277643 0.3166849376 2.9561927272 0.1516809645 85.6437901548 1.9587840070
0.006999999999999999 0.0075 0.7884 0.1971 0.0058408338 0.0011602260 73.7712523283 2.6281282685 8.5007090505 0.4034693036 2.9554500274 0.0707382290 85.2332522400 3.1034960271
0.0005 0.005 0.7956 0.1989 0.0005848632 0.0002313313 68.3065196996 4.5444263553 9.3956003785 0.2602509870 3.2280208500 0.1257107001 80.9307257913 4.9306193737
0.006999999999999999 0.008 0.7879999999999999 0.19699999999999998 0.0061215682 0.0008058954 73.6631729307 1.9833598198 8.1333462990 0.4117482228 2.8721438678 0.1092792720 84.6747846657 2.5051932100
0.006999999999999999 0.0085 0.7876 0.1969 0.0059032193 0.0008899492 76.1988687821 3.0673345311 8.4051297151 0.3515734301 2.9101453403 0.0355755869 87.5200470568 3.4553734973
0.006999999999999999 0.009000000000000001 0.7872 0.1968 0.0062463390 0.0008302769 76.0298564327 1.7005561357 7.9385031641 0.4279420784 2.8093857356 0.0885562014 86.7839916714 2.2178846924
0.006999999999999999 0.0095 0.7868 0.1967 0.0057706503 0.0006635327 75.8445045209 3.5812976021 7.9716633416 0.3493336942 2.8291910633 0.1514014970 86.6511295761 4.0826963260
0.006999999999999999 0.01 0.7864 0.1966 0.0064646879 0.0005566827 77.5707112148 1.4350609401 7.8282943386 0.1935870239 2.7396957387 0.0855613939 88.1451659800 1.7147660406
0.0075 0.0 0.794 0.1985 0.0121027692 0.0007666047 0.0000000000 0.0000000000 30.9835261774 0.3539083716 8.0123691081 0.2021929606 39.0079980547 .5568679369
0.0075 0.0005 0.7936 0.1984 0.0097243255 0.0006932925 35.0791683900 3.1873932347 17.6295108761 1.0107278211 5.3590741116 0.3841156701 58.0774777032 4.5829300184
0.0075 0.001 0.7932 0.1983 0.0092330404 0.0008258707 44.9392433241 1.4242944847 14.7117403496 0.5538584253 4.7865763575 0.2904077529 64.4467930716 2.2693865336
0.0075 0.0015 0.7928 0.1982 0.0081802867 0.0007694552 51.2652070582 2.8158341883 13.0077840354 0.2246719397 4.2821594174 0.1274099991 68.5633307977 3.1686855823
0.0075 0.002 0.7924 0.1981 0.0082348739 0.0005696406 57.3950960426 2.6887082216 12.1145182063 0.3474710899 4.0170155926 0.1152304833 73.5348647154 3.1519794354
0.0005 0.0055 0.7952 0.1988 0.0003899088 0.0002313313 68.6047167148 2.1935394582 9.3325310212 0.3326053043 3.2286397665 0.2149622339 81.1662774113 2.7413383277
0.0075 0.0025 0.792 0.198 0.0080711122 0.0008683681 59.0930489096 1.9392722735 11.2233113424 0.8303621171 3.7289718578 0.2405539788 74.0534032220 3.0110567375
0.0075 0.003 0.7916 0.1979 0.0075642307 0.0011017252 63.3244849791 1.5769279797 10.8767549768 0.3834621999 3.6086544919 0.2740983746 77.8174586785 2.2355902794
0.0075 0.0035 0.7912 0.1978 0.0072756982 0.0007521906 64.5411015683 4.2648786312 10.2472534359 0.3860500534 3.4387000235 0.0622126532 78.2343307259 4.7138935284
0.0075 0.004 0.7908 0.1977 0.0073614782 0.0010064180 65.2370648074 5.0104023785 10.2136597919 0.3994019240 3.4316443755 0.1021451496 78.8897304530 5.5129558701
0.0075 0.0045 0.7904 0.1976 0.0072990928 0.0012471232 66.0785522748 1.4127604850 9.7001105059 0.4901010703 3.2939973480 0.1068340940 79.0799592215 2.0109427725
0.0075 0.005 0.79 0.1975 0.0065270733 0.0003710490 68.1145298406 1.8886314079 9.1692225650 0.6396532574 3.1312223108 0.1212833784 80.4215017897 2.6499390927
0.0075 0.0055 0.7896 0.1974 0.0064880825 0.0003775477 68.6431827681 2.0961580044 9.1801675909 0.5866621078 3.1204531639 0.1748184820 80.9502916054 2.8580161419
0.0075 0.006 0.7892 0.1973 0.0069559730 0.0006422971 68.5650592350 4.1421839945 9.1262010274 0.5391694448 3.0781192759 0.0863670410 80.7763355113 4.7683627774
0.0075 0.0065 0.7888 0.1972 0.0066440460 0.0007325306 71.5608158923 2.3399904789 8.8531172121 0.4196350776 3.0386324038 0.0571154971 83.4592095542 2.8174735842
0.0075 0.006999999999999999 0.7884 0.1971 0.0069715694 0.0005610353 73.4053142104 3.1533517894 8.4679823393 0.2957233596 2.9758742716 0.1408421141 84.8561423907 3.5904782984
0.0005 0.006 0.7948 0.1987 0.0004600924 0.0003670945 69.9433694112 3.1794507039 8.8423889194 0.1778171313 3.0768814429 0.0747946175 81.8630998659 3.4324295472
0.0075 0.0075 0.7879999999999999 0.19699999999999998 0.0066596423 0.0008154968 72.4972770666 1.0036421215 8.3881161600 0.5006273900 2.9483943794 0.1832317297 83.8404472483 1.6883167380
0.0075 0.008 0.7876 0.1969 0.0065426697 0.0005411732 74.1615295861 1.9530111886 8.1623885460 0.4354819657 2.8550617726 0.2251958079 85.1855225744 2.6142301354
0.0075 0.0085 0.7872 0.1968 0.0064490916 0.0013955032 74.3860283664 1.7406657517 8.2745479701 0.3057978540 2.9243804196 0.0793256842 85.5914058477 2.1271847931
0.0075 0.009000000000000001 0.7868 0.1967 0.0067688168 0.0017096334 75.2698965739 4.1879865854 8.0833892994 0.2081243552 2.8390937271 0.1286427120 86.1991484172 4.5264632860
0.0075 0.0095 0.7864 0.1966 0.0062697335 0.0005087376 76.0998101846 1.7547271331 7.9870513979 0.5022374368 2.7977501055 0.1500355702 86.8908814215 2.4075088777
0.0075 0.01 0.7859999999999999 0.1965 0.0068623949 0.0014019377 76.9971244904 1.3256007670 7.8214672432 0.2473764149 2.7346206235 0.1041623031 87.5600747520 1.6785414227
0.008 0.0 0.7936 0.1984 0.0129917613 0.0007170931 0.0000000000 0.0000000000 31.0050911295 0.1687036424 8.1194416610 0.2380676904 39.1375245518 .4074884259
0.008 0.0005 0.7932 0.1983 0.0104105650 0.0002365304 34.4097569399 2.9767200281 17.8099412541 0.4751261085 5.5445014922 0.2039092306 57.7746102512 3.6559918976
0.008 0.001 0.7928 0.1982 0.0089757006 0.0008883078 45.3303716009 2.4439472388 14.8818759012 0.6071931760 4.7257987580 0.2320738449 64.9470219607 3.2841025675
0.008 0.0015 0.7924 0.1981 0.0089523061 0.0008565223 50.9118640197 2.3029886916 13.2921379764 1.0776333663 4.2679243381 0.1943033493 68.4808786403 3.5757819295
0.0005 0.0065 0.7944 0.1986 0.0003821106 0.0000764062 70.5635919701 2.8835155142 8.7779107963 0.5248388225 3.0537339662 0.1708442714 82.3956188432 3.5792750143
0.008 0.002 0.792 0.198 0.0083674429 0.0020134401 57.1135789974 5.2226493187 12.1988274159 0.3719567096 3.9610655419 0.2364060082 73.2818393981 5.8330254766
0.008 0.0025 0.7916 0.1979 0.0085779936 0.0005029672 58.8983357902 2.1371252392 11.3266930724 0.3266404258 3.7739051950 0.1268754049 74.0075120512 2.5911440371
0.008 0.003 0.7912 0.1978 0.0076500107 0.0013644803 61.1870659629 2.2566791221 11.0095040536 0.9313136250 3.6675753419 0.3089363311 75.8717953691 3.4982935585
0.008 0.0035 0.7908 0.1977 0.0075642307 0.0011836799 64.9254216939 3.9848720107 10.1676039897 0.4880547448 3.4687793650 0.2294070225 78.5693692793 4.7035174579
0.008 0.004 0.7904 0.1976 0.0075954235 0.0011358600 64.0931252304 4.0987517013 10.3548614631 0.4630951750 3.4739782635 0.1026312101 77.9295603805 4.6656139464
0.008 0.0045 0.79 0.1975 0.0075564326 0.0007437351 67.9123277549 2.2733774721 9.7309949850 0.6171557316 3.3115745763 0.1943194356 80.9624537488 3.0855963744
0.008 0.005 0.7896 0.1974 0.0073692763 0.0008697676 68.2661814048 2.7850624351 9.5051590044 0.4454136446 3.2848373839 0.1670250934 81.0635470694 3.3983709407
0.008 0.0055 0.7892 0.1973 0.0072211110 0.0008703268 67.9531766611 2.5251840586 9.1826600226 0.6496316880 3.1605589525 0.0541690196 80.3036167472 3.2298550930
0.008 0.006 0.7888 0.1972 0.0077123961 0.0008896759 70.6859684849 1.2770490810 8.9745961633 0.2797274077 3.0626463637 0.1528462613 82.7309234080 1.7105124259
0.008 0.0065 0.7884 0.1971 0.0073302855 0.0013095364 72.0916814690 2.1751164605 8.5544588808 0.3058565270 2.9674570074 0.1064265734 83.6209276427 2.5887090973
0.0005 0.006999999999999999 0.794 0.1985 0.0004522942 0.0001679779 73.0589495267 3.2086058857 8.6333497608 0.1887254548 2.9514889619 0.0367233984 84.6442405436 3.4342227168
0.008 0.006999999999999999 0.7879999999999999 0.19699999999999998 0.0071431292 0.0012883757 72.1638478699 3.0791060744 8.5077528791 0.3486194910 2.9709229397 0.0712475847 83.6496668179 3.5002615258
0.008 0.0075 0.7876 0.1969 0.0070105603 0.0007453686 74.5351268739 0.9491589321 8.4760014672 0.2972623457 2.9665905243 0.1048858770 85.9847294257 1.3520525234
0.008 0.008 0.7872 0.1968 0.0067844131 0.0009067371 74.2735236706 0.8106039476 8.3817225310 0.3024165069 2.8969005274 0.0721799931 85.5589311421 1.1861071847
0.008 0.0085 0.7868 0.1967 0.0071119365 0.0012006152 75.8581208230 1.9228558670 8.0147932458 0.1948731473 2.7934176901 0.1023459592 86.6734436954 2.2212755887
0.008 0.009000000000000001 0.7864 0.1966 0.0067922113 0.0014195251 75.3260638199 2.1374518964 7.9807661355 0.2870740487 2.7901993244 0.0678775058 86.1038214911 2.4938229760
0.008 0.0095 0.7859999999999999 0.1965 0.0070105603 0.0003359557 75.1398608892 2.9089503366 8.0130593803 0.4829929094 2.8108711351 0.1739383949 85.9708019649 3.5662175966
0.008 0.01 0.7856 0.1964 0.0066596423 0.0011993990 77.0629933517 2.5615041489 8.0061239183 0.3851617654 2.7461324702 0.1378459167 87.8219093825 3.0857112300
0.0085 0.0 0.7932 0.1983 0.0147931399 0.0015118007 0.0000000000 0.0000000000 31.2164059866 0.2704032933 8.0715375246 0.1206403988 39.3027366511 .3925554928
0.0085 0.0005 0.7928 0.1982 0.0114009334 0.0006535597 35.0277668497 1.7818029701 17.7255236779 0.5172627084 5.4468364700 0.1301964946 58.2115279310 2.4299157328
0.0085 0.001 0.7924 0.1981 0.0100440507 0.0015198243 45.4423656853 1.7271799475 14.9902424946 0.4250852255 4.7843482581 0.1005998067 65.2270004887 2.2543848040
0.0005 0.0075 0.7936 0.1984 0.0005380741 0.0002334248 71.8634382057 2.5247059912 8.3575567806 0.4839830160 2.9220285369 0.1223725467 83.1435615973 3.1312949787
0.0085 0.0015 0.792 0.198 0.0092798295 0.0005897814 51.6491867763 4.7127677955 12.9624867994 0.5997585701 4.3077825601 0.0604964830 68.9287359653 5.3736126300
0.0085 0.002 0.7916 0.1979 0.0091472605 0.0010210549 55.7575655159 2.5341325977 11.7721881378 0.4223053791 3.9116760059 0.0859287929 71.4505769201 3.0433878246
0.0085 0.0025 0.7912 0.1978 0.0091550587 0.0006964430 57.8881763810 3.1596421726 11.6273020025 0.5733714858 3.8346827944 0.1429670837 73.3593162366 3.8766771851
0.0085 0.003 0.7908 0.1977 0.0085390028 0.0014421356 61.7403984380 1.9778054888 10.8711199139 0.3800381667 3.6157101399 0.1493895697 76.2357674946 2.5086753608
0.0085 0.0035 0.7904 0.1976 0.0084142319 0.0015371706 64.1040182721 3.9254961985 10.4831675096 0.4526126893 3.5642162879 0.1136042083 78.1598163015 4.4932502667
0.0085 0.004 0.79 0.1975 0.0078917541 0.0008157951 66.6710316182 2.4196083039 10.2624247589 0.5414454828 3.4427848724 0.1628182849 80.3841330036 3.1246878667
0.0085 0.0045 0.7896 0.1974 0.0083284520 0.0009182000 67.4897117797 3.0183257502 9.6919830114 0.6359727282 3.2521585932 0.1313517532 80.4421818363 3.7865684316
0.0085 0.005 0.7892 0.1973 0.0081724885 0.0008678077 68.0330022320 4.4854933564 9.4606203346 0.5253067009 3.2387899970 0.1764977951 80.7405850521 5.1881656601
0.0085 0.0055 0.7888 0.1972 0.0080321213 0.0009292599 69.8129933190 1.7084856626 8.9704782328 0.5128245203 3.0836895243 0.1062825052 81.8751931974 2.3285219480
0.0085 0.006 0.7884 0.1971 0.0074160654 0.0013117635 69.4814363638 2.0138100484 8.9524893783 0.3794227511 3.1398871417 0.1214096474 81.5812289492 2.5159542104
0.0005 0.008 0.7932 0.1983 0.0004522942 0.0003219051 74.7563917824 1.0973720515 8.3959185547 0.3082221773 2.9391106321 0.1247730734 86.0918732634 1.5306892073
0.0085 0.0065 0.7879999999999999 0.19699999999999998 0.0076422125 0.0012467330 72.4203449600 3.4736782808 8.7073641440 0.2458583670 2.9758742716 0.0571251539 84.1112255881 3.7779085347
0.0085 0.006999999999999999 0.7876 0.1969 0.0074784508 0.0017080676 72.7161591223 2.4224050506 8.5867521256 0.2526523375 2.9840439693 0.0901720334 84.2944336680 2.7669374891
0.0085 0.0075 0.7872 0.1968 0.0071587256 0.0009945044 75.3759335262 5.9269076816 8.3104173125 0.2179053610 2.9449284471 0.1035124463 86.6384380114 6.2493199933
0.0085 0.008 0.7868 0.1967 0.0071119365 0.0013221071 74.9781673023 3.6090791395 8.1187168088 0.3522240370 2.8549379893 0.0363628055 85.9589340369 3.9989880891
0.0085 0.0085 0.7864 0.1966 0.0074940472 0.0008491064 73.3523808361 1.6492335200 8.2464810224 0.3460684063 2.8751146669 0.1322863021 84.4814705726 2.1284373348
0.0085 0.009000000000000001 0.7859999999999999 0.1965 0.0076266162 0.0008913148 77.8130813915 2.3480772530 7.9395868300 0.2788737168 2.8243635147 0.0932429276 88.5846583524 2.7210852122
0.0085 0.0095 0.7856 0.1964 0.0072679001 0.0010234345 75.4780557917 2.8209495133 7.8531102885 0.2058276175 2.7441519374 0.0300913099 86.0825859177 3.0578918752
0.0085 0.01 0.7852 0.1963 0.0072055147 0.0011496955 75.5279254980 2.5455789597 7.9787071702 0.2887668589 2.8101284354 0.0720184803 86.3239666183 2.9075139944
0.009000000000000001 0.0 0.7928 0.1982 0.0154403885 0.0014404479 0.0000000000 0.0000000000 30.9013842996 0.5133189067 8.1216697604 0.3568229149 39.0384944485 .8715822695
0.009000000000000001 0.0005 0.7924 0.1981 0.0124458889 0.0007989230 34.6914441888 2.9492660774 17.6113052885 0.5708652576 5.4816195768 0.2509504814 57.7968149430 3.7718807394
0.0005 0.0085 0.7928 0.1982 0.0004678906 0.0001304884 74.0194094333 3.1261450513 8.3277559675 0.1815036598 2.8872454301 0.1769971317 85.2348787215 3.4847763312
0.009000000000000001 0.001 0.792 0.198 0.0113697407 0.0013174995 44.0451628900 1.8522442301 14.8937962265 0.3920818961 4.8057627687 0.1848833574 63.7560916259 2.4305269831
0.009000000000000001 0.0015 0.7916 0.1979 0.0099738671 0.0015762350 49.4283679101 1.4738497570 13.4588057970 0.4350081805 4.3818049724 0.0889842651 67.2789525466 1.9994184376
0.009000000000000001 0.002 0.7912 0.1978 0.0096073529 0.0014476910 55.6259979972 2.4606571248 12.2883382220 0.3107196600 4.0623202798 0.1015735304 71.9862638519 2.8743980062
0.009000000000000001 0.0025 0.7908 0.1977 0.0093890039 0.0016574748 57.4975587156 1.8318953871 11.5183935761 0.4347353311 3.8000234709 0.1525910210 72.8253647665 2.4208792140
0.009000000000000001 0.003 0.7904 0.1976 0.0086169845 0.0004096827 60.4208085644 1.6885838963 10.8293987755 0.4462002082 3.6612623937 0.2568527001 74.9200867181 2.3920464873
0.009000000000000001 0.0035 0.79 0.1975 0.0093890039 0.0014700337 63.8722007295 0.9551579920 10.4775324468 0.3402209886 3.5671870871 0.1885973315 77.9263092673 1.4854463458
0.009000000000000001 0.004 0.7896 0.1974 0.0085312046 0.0005111227 65.4724566293 2.8458434516 10.0399481427 0.3919472125 3.3877013047 0.1499783696 78.9086372813 3.3882801564
0.009000000000000001 0.0045 0.7892 0.1973 0.0089367097 0.0011337164 65.4916896559 3.0599322475 9.6899240461 0.4651563786 3.2485688775 0.0837836469 78.4391192892 3.6100059894
0.009000000000000001 0.005 0.7888 0.1972 0.0086325809 0.0007900441 67.8568413240 1.8252508802 9.1150392683 0.1430021925 3.1371639092 0.1031892498 80.1176770824 2.0722323666
0.009000000000000001 0.0055 0.7884 0.1971 0.0083440484 0.0006561599 69.9069458032 2.1049067300 9.1620703698 0.3009163714 3.0986673034 0.1958775947 82.1760275248 2.6023568560
0.0005 0.009000000000000001 0.7924 0.1981 0.0004366979 0.0001341649 75.9675618508 1.2235961633 8.2028092853 0.3384002601 2.8645930866 0.0982954746 87.0354009206 1.6604260629
0.009000000000000001 0.006 0.7879999999999999 0.19699999999999998 0.0085234064 0.0011935031 70.9644218620 4.6178881705 8.9259395629 0.3705558225 3.0994100032 0.2122042898 82.9982948345 5.2018417859
0.009000000000000001 0.0065 0.7876 0.1969 0.0076500107 0.0007016625 72.1407001564 1.7642379254 8.6837402267 0.2701399860 2.9847866691 0.0740410396 83.8168770629 2.1091206135
0.009000000000000001 0.006999999999999999 0.7872 0.1968 0.0077279924 0.0008647189 72.3880062426 2.3495950605 8.5043935147 0.2910482197 2.9267323022 0.1575511952 83.8268600519 2.7990591943
0.009000000000000001 0.0075 0.7868 0.1967 0.0079307450 0.0004509477 74.6702686719 1.0053540403 8.3006643191 0.3432629490 2.9018518593 0.1134697938 85.8807155953 1.4625377308
0.009000000000000001 0.008 0.7864 0.1966 0.0081802867 0.0005205538 76.1864439065 2.0387412666 8.3229878374 0.6874455539 2.9209144872 0.1365607506 87.4385265178 2.8632681249
0.009000000000000001 0.0085 0.7859999999999999 0.1965 0.0078917541 0.0006498272 76.9108311761 2.7349527778 8.1890467279 0.4946355614 2.8731341341 0.1178983769 87.9809037922 3.3481365433
0.009000000000000001 0.009000000000000001 0.7856 0.1964 0.0082894611 0.0003402722 74.2874803802 2.5895528940 8.0159852783 0.1494585519 2.7903231077 0.0788280967 85.1020782273 2.8181798148
0.009000000000000001 0.0095 0.7852 0.1963 0.0077201943 0.0005425200 75.7919115542 1.5724955054 8.0009223219 0.3064362008 2.7687848138 0.0834729071 86.5693388842 1.9629471333
0.009000000000000001 0.01 0.7848 0.1962 0.0079229468 0.0010910760 79.3604039170 3.5617219027 7.7673923131 0.1649460587 2.7889614914 0.1335676278 89.9246806683 3.8613266652
0.0095 0.0 0.7924 0.1981 0.0156509393 0.0011770855 0.0000000000 0.0000000000 31.2632203549 0.4299557088 8.0710423915 0.2642042501 39.3499136857 .6953370444
0.0 0.002 0.7984 0.1996 0.0000000000 0.0000000000 56.9380989046 1.8521450691 11.9069961799 0.3469292470 3.9619320250 0.1055650210 72.8070271095 2.3046393371
0.0005 0.0095 0.792 0.198 0.0003119270 0.0002033516 76.6516108256 3.3654732378 7.9097860168 0.2702093572 2.8196597493 0.1445360705 87.3813685187 3.7804220171
0.0095 0.0005 0.792 0.198 0.0125082744 0.0015607266 32.8789441806 2.4239514182 17.7698456146 1.2295668137 5.5490814743 0.4378090492 56.2103795439 4.0928880077
0.0095 0.001 0.7916 0.1979 0.0112917589 0.0010375971 45.2425464526 1.6381575035 14.9799476682 0.5850621551 4.7473370519 0.1958259602 64.9811229316 2.4200832159
0.0095 0.0015 0.7912 0.1978 0.0108550610 0.0019301707 52.8162740668 2.9336230363 12.9954302438 0.4147949327 4.2200202017 0.1590306616 70.0425795733 3.5093788013
0.0095 0.002 0.7908 0.1977 0.0104807486 0.0008633113 56.0714212784 2.2893379943 12.1726027003 0.5018473670 4.0369447037 0.1489429447 72.2914494310 2.9409916173
0.0095 0.0025 0.7904 0.1976 0.0098023073 0.0009834363 57.6875061293 2.0006689250 11.3035026215 0.5870147845 3.7663544138 0.2119502634 72.7671654719 2.8006174092
0.0095 0.003 0.79 0.1975 0.0090380860 0.0009881246 62.8339576973 1.7361080146 10.4455643017 0.3364446090 3.5265861652 0.1940280989 76.8151462502 2.2675688471
0.0095 0.0035 0.7896 0.1974 0.0098179036 0.0003604074 62.8360001426 2.0182365561 10.3702495193 0.2020406715 3.4846236272 0.0482685031 76.7006911927 2.2689061381
0.0095 0.004 0.7892 0.1973 0.0093968021 0.0004600263 65.2139170939 1.2997688426 9.9863066790 0.7218918844 3.3937666863 0.2200525880 78.6033872613 2.2421733413
0.0095 0.0045 0.7888 0.1972 0.0092408386 0.0015494644 67.2589154598 4.1491890359 9.5966204093 0.4281205198 3.2158900868 0.1100488519 80.0806667945 4.6889078720
0.0095 0.005 0.7884 0.1971 0.0087261590 0.0009018954 68.3955362744 2.8707059467 9.5929359451 0.2937790965 3.1943517929 0.1751669694 81.1915501714 3.3405539080
0.0005 0.01 0.7916 0.1979 0.0004756887 0.0002892692 77.8226128029 2.7594137427 7.8424903623 0.3721776461 2.7696512969 0.1071308512 88.4352301508 3.2390115092
0.0095 0.0055 0.7879999999999999 0.19699999999999998 0.0091082696 0.0011177265 69.5607513233 0.8955755872 9.1491747452 0.4586253473 3.1228050466 0.2216469143 81.8418393847 1.5769655753
0.0095 0.006 0.7876 0.1969 0.0087339572 0.0011116162 71.8116962578 6.4652929227 8.7866884904 0.4320996668 3.0352902548 0.0750800552 83.6424089602 6.9735842609
0.0095 0.0065 0.7872 0.1968 0.0085078100 0.0005343885 70.9152329709 2.3343315742 8.7519028139 0.2386069978 3.0607896142 0.1179820427 82.7364332090 2.6914550032
0.0095 0.006999999999999999 0.7868 0.1967 0.0084298283 0.0009991408 74.7517962805 4.1144889100 8.4148827085 0.3924765740 2.9252469027 0.1957523965 86.1003557200 4.7037170213
0.0095 0.0075 0.7864 0.1966 0.0085701955 0.0010100369 74.7327334576 1.8052174174 8.3598324791 0.4320593337 2.9188101712 0.0912577622 86.0199463034 2.3295445502
0.0095 0.008 0.7859999999999999 0.1965 0.0087963426 0.0007776310 74.9757844494 1.4141225403 8.2164634761 0.2219282219 2.9017280760 0.1307296972 86.1027723441 1.7675580904
0.0095 0.0085 0.7856 0.1964 0.0080477177 0.0011719079 75.2782365589 0.5658927192 8.1073383165 0.2126840650 2.8591466214 0.0555708433 86.2527692145 .8353195354
0.0095 0.009000000000000001 0.7852 0.1963 0.0081880848 0.0006957442 75.5124369544 1.7205028784 7.8541939544 0.1818294563 2.7841339427 0.0654466073 86.1589529363 1.9684746862
0.0095 0.0095 0.7848 0.1962 0.0081101031 0.0018539333 78.3640310137 3.9991109869 7.8906051298 0.1913109622 2.8181743497 0.0914174646 89.0809205963 4.2836933470
0.0095 0.01 0.7844 0.1961 0.0081646903 0.0008747871 75.4518444102 1.3304700143 7.7440934956 0.4934599168 2.7446470706 0.1774546587 85.9487496667 2.0022593769
0.001 0.0 0.7992 0.1998 0.0016220206 0.0004344641 0.0000000000 0.0000000000 31.0849573088 0.2775564428 8.1569480004 0.2569290459 39.2435273298 .5349199528
0.01 0.0 0.792 0.198 0.0168518584 0.0019612994 0.0000000000 0.0000000000 30.9196982539 0.5137751506 8.1800954772 0.1759071729 39.1166455895 .6916436229
0.01 0.0005 0.7916 0.1979 0.0128903850 0.0011382132 34.6010659839 1.4623254684 17.7058009579 0.5498955337 5.4543872512 0.1967716869 57.7741445780 2.2101309022
0.01 0.001 0.7912 0.1978 0.0118376312 0.0010990726 44.4992665638 1.6688330840 15.0562377499 0.5419025771 4.7244371418 0.1166156927 64.2917790867 2.3284504264
0.01 0.0015 0.7908 0.1977 0.0112917589 0.0009182000 50.2958965552 2.1316217592 13.2460821742 0.3223117621 4.2996128624 0.0590175089 67.8528833507 2.5138692302
0.01 0.002 0.7904 0.1976 0.0109564373 0.0007528371 55.5444703886 2.1251672069 12.0552416797 0.1688628331 3.9839654520 0.1337661679 71.5946339576 2.4285490450
0.01 0.0025 0.79 0.1975 0.0104651522 0.0009115531 58.0856127609 1.5484762739 11.2471519929 0.2084457269 3.8068315523 0.1542786881 73.1500614583 1.9121122420
0.01 0.003 0.7896 0.1974 0.0103559778 0.0010778422 59.5389828022 2.9864292264 11.0155725829 0.3283156552 3.6964168504 0.3372095149 74.2613282133 3.6530322387
0.01 0.0035 0.7892 0.1973 0.0100674453 0.0009297833 63.6208097527 2.8890636974 10.3887802068 0.2735054315 3.4841284940 0.0819464132 77.5037858988 3.2454453254
0.01 0.004 0.7888 0.1972 0.0100518489 0.0006587497 66.2848392510 2.6596703159 9.8689456584 0.6231163927 3.2941211313 0.1785358569 79.4579578896 3.4619813152
0.01 0.0045 0.7884 0.1971 0.0090146915 0.0008447984 67.6318319325 3.9715023276 9.5780897218 0.3957980008 3.1964561090 0.0893286698 80.4153924548 4.4574737966
0.001 0.0005 0.7988 0.1997 0.0011541301 0.0002901089 36.1150285693 2.0944335290 17.5976510977 0.3046061382 5.4392856888 0.2422899257 59.1531194859 2.6416197018
0.01 0.005 0.7879999999999999 0.19699999999999998 0.0096151510 0.0010968572 67.4493734848 1.3215905728 9.5273741561 0.5618352123 3.2339624483 0.0846822523 80.2203252402 1.9692048946
0.01 0.0055 0.7876 0.1969 0.0090770769 0.0002763681 69.3263807240 2.3525330196 9.1885118186 0.2615812441 3.1450860402 0.0546870072 81.6690556597 2.6690776390
0.01 0.006 0.7872 0.1968 0.0090614805 0.0014443266 70.6537999713 3.0946024577 8.8635204051 0.3972894895 3.0599231311 0.0628497431 82.5863049880 3.5561860169
0.01 0.0065 0.7868 0.1967 0.0088587280 0.0015027634 72.1602735906 0.8635794069 8.7396573889 0.2459748850 3.0281108235 0.1036136451 83.9369005310 1.2146707004
0.01 0.006999999999999999 0.7864 0.1966 0.0088821225 0.0003395566 72.8012610102 3.0567030621 8.5629114751 0.2037010644 2.9615154090 0.0968520266 84.3345700168 3.3575957097
0.01 0.0075 0.7859999999999999 0.1965 0.0090770769 0.0012333944 73.3334882170 1.7198377277 8.4618054435 0.2868691136 2.9936990666 0.0938274134 84.7980698040 2.1017676491
0.01 0.008 0.7856 0.1964 0.0086325809 0.0006365911 74.0040910935 2.7194278326 8.2872268615 0.3216421262 2.8658309195 0.1661881942 85.1657814554 3.2078947441
0.01 0.0085 0.7852 0.1963 0.0084922137 0.0006128394 75.0961185189 1.6496943698 8.1113478805 0.2406171800 2.8355040115 0.1409012837 86.0514626246 2.0318256729
0.01 0.009000000000000001 0.7848 0.1962 0.0091862514 0.0010733191 74.6619286869 2.1156789681 8.0552139851 0.3488910228 2.7901993244 0.1765609836 85.5165282478 2.6422042936
0.01 0.0095 0.7844 0.1961 0.0090224897 0.0010234345 77.0832476010 1.6929411111 7.8533270217 0.2778262473 2.7601199829 0.1464406118 87.7057170953 2.1182314047
0.001 0.001 0.7984 0.1996 0.0011541301 0.0002728247 44.4677788653 2.1798070325 14.8062360190 0.6270182864 4.7686277792 0.2595064814 64.0437967936 3.0666046250
0.01 0.01 0.784 0.196 0.0082114794 0.0014817355 78.7297989278 4.1093643196 7.7813716037 0.3366930350 2.7055315484 0.0554106916 89.2249135593 4.5029497817
0.001 0.0015 0.7979999999999999 0.1995 0.0011463319 0.0003064197 50.9775626771 3.3038914951 13.6719628862 1.0897307990 4.4354031405 0.3538181400 69.0860750357 4.7477468538
0.001 0.002 0.7976 0.1994 0.0010761483 0.0003181044 56.3216208288 2.7614116976 12.2176832031 0.9511254844 3.9375467152 0.2555985735 72.4779268954 3.9684538599
0.001 0.0025 0.7972 0.1993 0.0010215611 0.0001247708 60.3806404733 1.7974147304 11.3149894804 0.5970129545 3.8224282479 0.0348620887 75.5190797627 2.4294145444
0.001 0.003 0.7968 0.1992 0.0010449556 0.0003095787 62.3170488303 3.6313261120 11.0602196193 0.5205232716 3.6486364973 0.0930679197 77.0269499025 4.2452268820
0.001 0.0035 0.7964 0.1991 0.0010527538 0.0004411315 64.2248629529 0.8420828323 10.5461285004 0.1713363231 3.5367363957 0.1517698332 78.3087806028 1.1656301201
0.0 0.0025 0.7979999999999999 0.1995 0.0000000000 0.0000000000 58.8166379778 3.6996363443 11.2701257107 0.4680448386 3.7440734202 0.1626808310 73.8308371087 4.3303620139
0.001 0.004 0.7959999999999999 0.19899999999999998 0.0009669738 0.0003095787 65.5681111513 2.4648921385 10.2268805163 0.6376887779 3.4507070035 0.2058938617 79.2466656449 3.3087843568
0.001 0.0045 0.7956 0.1989 0.0009279829 0.0002172320 67.5617079769 2.2092403938 9.8472723397 0.2540691701 3.3329890869 0.1152405886 80.7428973864 2.5787673845
0.001 0.005 0.7952 0.1988 0.0009045884 0.0003670945 68.4826806075 2.0099330947 9.5473136093 0.1999104902 3.2324770488 0.0695190630 81.2633758540 2.2797297424
0.001 0.0055 0.7948 0.1987 0.0010683501 0.0004455209 68.8205351024 1.4612894111 9.0952081817 0.3964007918 3.1299844779 0.1490720980 81.0467961121 2.0072078218
0.001 0.006 0.7944 0.1986 0.0008266067 0.0003359557 72.2052073874 4.8082740293 8.7929737528 0.4779899956 3.0555907157 0.1100293577 84.0545984626 5.3966293383
0.001 0.0065 0.794 0.1985 0.0009123866 0.0002772468 71.7335727248 2.0740852497 8.8667714029 0.5513117182 3.0156087103 0.1277683505 83.6168652246 2.7534425652
0.001 0.006999999999999999 0.7936 0.1984 0.0007486249 0.0005823102 71.8799479719 2.3713046591 8.6672685045 0.2055693425 3.0132568277 0.0775899149 83.5612219290 2.6550462267
0.001 0.0075 0.7932 0.1983 0.0009825702 0.0004225431 74.5686570178 6.1562734777 8.4545448817 0.3627498510 2.9795877706 0.1441964386 86.0037722403 6.6636423104
0.001 0.008 0.7928 0.1982 0.0009201848 0.0001167124 76.5535734508 2.6400802268 8.3236380369 0.4067516661 2.9226474534 0.1042881450 87.8007791259 3.1512367503
0.001 0.0085 0.7924 0.1981 0.0007018358 0.0001778258 73.4733957207 3.1283808468 8.0698434752 0.2744330007 2.8506055739 0.0748716047 84.3945466056 3.4778632780
0.0 0.003 0.7976 0.1994 0.0000000000 0.0000000000 62.8220434330 5.3528075339 10.8169366172 0.6066479980 3.6447992150 0.1804130424 77.2837792652 6.1398685743
0.001 0.009000000000000001 0.792 0.198 0.0008266067 0.0003769029 73.5060748456 3.0579699919 8.1986913548 0.3640153721 2.8259726975 0.1480005210 84.5315655046 3.5703627879
0.001 0.0095 0.7916 0.1979 0.0008188085 0.0002033516 74.8721303500 3.3848047240 8.0018976212 0.3890480839 2.7651950981 0.1293293207 85.6400418778 3.9033854802
0.001 0.01 0.7912 0.1978 0.0008344048 0.0002637582 76.9767000374 3.0614160211 7.8305700371 0.1021868820 2.7413049216 0.0646400128 87.5494094009 3.2285066741
0.0015 0.0 0.7988 0.1997 0.0023004619 0.0003080033 0.0000000000 0.0000000000 31.1967916332 0.4202313974 8.1054541483 0.1747290592 39.3045462434 .5952684599
0.0015 0.0005 0.7984 0.1996 0.0019417458 0.0004715157 34.5602170777 2.0214427110 17.9077962879 1.0794040777 5.6181525547 0.3657754362 58.0881076661 3.4670937406
0.0015 0.001 0.7979999999999999 0.1995 0.0017545896 0.0006258006 45.6614179447 1.5413340437 14.8304017693 0.3617863149 4.8070006017 0.1835141563 65.3005749053 2.0872603155
0.0015 0.0015 0.7976 0.1994 0.0014972498 0.0003677566 51.8411766354 1.4709823681 13.1270956547 0.3824498894 4.3493737483 0.0961585119 69.3191432882 1.9499585260
0.0015 0.002 0.7972 0.1993 0.0018169750 0.0003142578 56.2332850691 1.3558743440 12.3469645490 0.5373080162 4.0396679362 0.2076846196 72.6217345293 2.1011812376
0.0015 0.0025 0.7968 0.1992 0.0016142224 0.0004055052 57.6510825213 3.1492900987 11.3940970935 0.6009942879 3.8678567183 0.1656322292 72.9146505555 3.9163221210
0.0015 0.003 0.7964 0.1991 0.0015908279 0.0004557765 62.7018795673 2.8841923699 10.7431389671 0.5517469325 3.5689200532 0.1667000297 77.0155294155 3.6030951086
0.0 0.0035 0.7972 0.1993 0.0000000000 0.0000000000 63.6252350508 3.2723095878 10.2955849365 0.4719061431 3.4550394189 0.1029758012 77.3758594062 3.8471915321
0.0015 0.0035 0.7959999999999999 0.19899999999999998 0.0014738553 0.0001512122 64.0876787096 1.7541630846 10.0292198500 0.4585694216 3.4047833998 0.1864546304 77.5231558147 2.3993383488
0.0015 0.004 0.7956 0.1989 0.0013646808 0.0002466000 66.1806745403 4.3680904950 10.0778764504 0.3087901087 3.4539253692 0.1533306867 79.7138410407 4.8304578904
0.0015 0.0045 0.7952 0.1988 0.0014426626 0.0005579921 66.5479742884 1.5255891469 9.6851559160 0.3837948821 3.3052616281 0.1751358264 79.5398344951 2.0850778475
0.0015 0.005 0.7948 0.1987 0.0013412863 0.0002446192 69.5641553988 2.5142618821 9.3576720709 0.3712087177 3.2006647411 0.1257326376 82.1238334971 3.0114478566
0.0015 0.0055 0.7944 0.1986 0.0012789009 0.0005343885 70.7623899802 3.4726071021 9.2542903408 0.3957957459 3.1948469261 0.1546746485 83.2128061480 4.0236118850
0.0015 0.006 0.794 0.1985 0.0013880753 0.0002183489 68.8811276466 2.8249400313 8.7636064060 0.1512775908 3.1025045857 0.0889601551 80.7486267136 3.0653961261
0.0015 0.0065 0.7936 0.1984 0.0013802772 0.0004288288 72.1510825867 2.0258365255 8.6594661098 0.2171515115 3.0461831850 0.0917881326 83.8581121587 2.3352049984
0.0015 0.006999999999999999 0.7932 0.1983 0.0013724790 0.0004394741 72.4972770666 2.0539638222 8.5983473511 0.1258583630 3.0050871300 0.1226906683 84.1020840267 2.3029523276
0.0015 0.0075 0.7928 0.1982 0.0012789009 0.0006028348 74.0367702185 1.8156948864 8.4651648079 0.4415714096 2.9226474534 0.0899910537 85.4258613807 2.3478601845
0.0015 0.008 0.7924 0.1981 0.0013646808 0.0004956598 73.7886131134 1.2157856691 8.3293814664 0.1475769992 2.9227712367 0.0762352382 85.0421304973 1.4400935663
0.0 0.004 0.7968 0.1992 0.0000000000 0.0000000000 65.3095716159 2.5248499670 10.0858955783 0.3980608112 3.3791602571 0.2505594113 78.7746274513 3.1734701895
0.0015 0.0085 0.792 0.198 0.0013490845 0.0004400272 75.9420312844 3.9370651506 8.1318291666 0.6440772830 2.8582801384 0.1577902559 86.9334896739 4.7393727167
0.0015 0.009000000000000001 0.7916 0.1979 0.0012711027 0.0002009449 75.5081818600 1.4918255212 7.8795517373 0.1133218229 2.7274411922 0.0879450498 86.1164458922 1.6932933388
0.0015 0.0095 0.7912 0.1978 0.0011775246 0.0004476995 76.8129640051 1.7941470564 8.0366832977 0.2920455364 2.7731172292 0.0751053568 87.6239420566 2.1617456491
0.0015 0.01 0.7908 0.1977 0.0012711027 0.0003293749 76.1702745478 2.9135373560 7.8876792318 0.2740741759 2.7638334818 0.0407139808 86.8230583641 3.2286548876
0.002 0.0 0.7984 0.1996 0.0029711051 0.0007469985 0.0000000000 0.0000000000 31.1384904059 0.2654370191 8.1391232055 0.1146840066 39.2805847165 .3808680242
0.002 0.0005 0.7979999999999999 0.1995 0.0026981689 0.0004917181 34.2569139493 2.1087614524 17.9256767758 0.3306382505 5.4930076402 0.0675788792 57.6782965342 2.5074703002
0.002 0.001 0.7976 0.1994 0.0025733981 0.0007265289 44.5406260813 2.9397622561 15.2006904189 0.9387790916 4.8155416492 0.2313636669 64.5594315475 4.1106315435
0.002 0.0015 0.7972 0.1993 0.0021444984 0.0007044304 53.0819621608 3.3462163781 13.2107546648 0.5667191983 4.3405851341 0.1592536475 70.6354464581 4.0728936543
0.002 0.002 0.7968 0.1992 0.0021522966 0.0006265775 57.3716079215 1.7261339588 12.3381868550 0.4765215141 4.0280323062 0.1372921402 73.7399793793 2.3405741906
0.002 0.0025 0.7964 0.1991 0.0022302783 0.0002334248 58.4100211575 4.9638000624 11.5080987497 0.3487218790 3.8089358684 0.1724659860 73.7292860539 5.4852213522
0.0 0.0045 0.7964 0.1991 0.0000000000 0.0000000000 66.5763983189 2.5390265642 9.8169296936 0.4896285230 3.2910265488 0.1994603369 79.6843545613 3.2281154241
0.002 0.003 0.7959999999999999 0.19899999999999998 0.0020509203 0.0001605743 61.6187027383 1.6585539745 11.1624093169 0.3807715282 3.7006254825 0.1584608013 76.4837884580 2.1979468783
0.002 0.0035 0.7956 0.1989 0.0018481677 0.0003994615 63.5454094800 2.3750123874 10.4209650850 0.5127869641 3.4715025976 0.1795037087 77.4397253303 3.0677025217
0.002 0.004 0.7952 0.1988 0.0020509203 0.0005233500 65.6537236505 2.3734325235 10.1524326667 0.7450754249 3.4011936842 0.1255789949 79.2094009217 3.2446102933
0.002 0.0045 0.7948 0.1987 0.0019807367 0.0004394741 65.7037635605 1.1736687650 9.9501122368 0.4925150917 3.3295231545 0.1308796349 78.9853796885 1.7975029657
0.002 0.005 0.7944 0.1986 0.0017701860 0.0005068215 67.6755743028 3.4291658888 9.3760943917 0.2817311352 3.2306202993 0.1115132949 80.2840591798 3.8229171404
0.002 0.0055 0.794 0.1985 0.0020587185 0.0004966404 69.5469648174 3.5012883438 9.2931939478 0.6557479527 3.1416201079 0.1298320996 81.9838375916 4.2873650365
0.002 0.006 0.7936 0.1984 0.0016922042 0.0002901089 69.7215938914 2.5266999942 8.9899842196 0.4895980142 3.0002595814 0.0982767672 81.7135298966 3.1148648845
0.002 0.0065 0.7932 0.1983 0.0019807367 0.0004366979 72.9695925444 1.6713492188 8.7529864799 0.1870805415 3.0167227600 0.0752716455 84.7412825210 1.9341381037
0.002 0.006999999999999999 0.7928 0.1982 0.0017857823 0.0005343885 71.8649700396 1.9365403550 8.6296652966 0.2369453840 2.9826823530 0.1339593811 83.4791034715 2.3079795086
0.002 0.0075 0.7924 0.1981 0.0016454151 0.0006068564 73.5562849595 2.8455915991 8.4697162048 0.2275033715 2.9132399227 0.1247155891 84.9408865021 3.1984174161
