# Supplementary material for: Multipressure Sampling for Improving the Performance of MOF-based Electronic Noses
Source: ACS Sens. 2024 Jul 12;9(7):3531–9. doi: 10.1021/acssensors.4c00199 (PMC11287752; doi:10.1021/acssensors.4c00199)
Supplement: Supplementary file 2 — se4c00199_si_002.zip [file se4c00199_si_002.zip › Multiplex_Adsorption_Data/Hydrogen_10bar/IRMOF-1_v2_EQeq.csv]

H2_comp CO2_comp N2_comp O2_comp H2_mass H2_error CO2_mass CO2_error N2_mass N2_error O2_mass O2_error total_mass total_error
0.0 0.0 0.8 0.2 0.0000000000 0.0000000000 0.0000000000 0.0000000000 54.5049063668 2.6945039939 17.8574535606 0.3698774791 72.3623599274 3.0643814730
0.0 0.0005 0.7996 0.1999 0.0000000000 0.0000000000 0.3199995316 0.1196592054 55.0852005723 2.7225650432 17.7068059712 0.5321852808 73.1120060751 3.3744095294
0.0 0.005 0.7959999999999999 0.19899999999999998 0.0000000000 0.0000000000 3.5471376654 0.2398295206 53.6153644656 2.2130924628 17.5748594619 0.5579997095 74.7373615929 3.0109216929
0.002 0.008 0.792 0.198 0.0085742564 0.0012691679 5.5728489862 0.4081210332 54.6740830474 1.9289658338 17.4366792592 0.6759590245 77.6921855492 3.0143150594
0.002 0.0085 0.7916 0.1979 0.0105378265 0.0011260846 6.2185623268 0.5181277420 54.9342149326 2.1428984438 17.5488857396 0.8981567455 78.7122008255 3.5603090159
0.002 0.009000000000000001 0.7912 0.1978 0.0095560414 0.0027270935 6.4471334208 0.2432094720 54.8605412169 2.4817100495 17.7764155470 0.8474410040 79.0936462261 3.5750876190
0.002 0.0095 0.7908 0.1977 0.0094905891 0.0039705355 6.8071328939 0.5914346071 54.8541743525 2.0759668186 17.5322625573 0.5665082599 79.2030603928 3.2378802211
0.002 0.01 0.7904 0.1976 0.0075270189 0.0026506177 6.8885613462 0.7017518802 54.2302216489 1.8248579144 17.3639528367 1.1537591769 78.4902628507 3.6830195892
0.0025 0.0 0.7979999999999999 0.1995 0.0096214938 0.0041725545 0.0000000000 0.0000000000 54.4439663797 1.5178088282 17.6704427600 0.7836347350 72.1240306335 2.3056161177
0.0025 0.0005 0.7976 0.1994 0.0104069218 0.0021668580 0.3057138383 0.0741756342 55.4008151323 1.4838582725 18.0195295878 0.6913000732 73.7364654802 2.2515008379
0.0025 0.001 0.7972 0.1993 0.0103414695 0.0034535026 0.7299989315 0.0702182157 54.9032901630 1.4065051220 17.6756375044 0.8850137205 73.3192680684 2.3651905608
0.0025 0.0015 0.7968 0.1992 0.0130250154 0.0037348001 1.0285699231 0.1448431235 54.8596316648 1.6324470254 17.4294066170 0.5791112682 73.3306332203 2.3601362172
0.0025 0.002 0.7964 0.1991 0.0118468733 0.0064049720 1.3371409000 0.2182300401 55.0224414811 4.1585029896 17.3431738589 0.8700810847 73.7146031133 5.2532190864
0.0 0.0055 0.7956 0.1989 0.0000000000 0.0000000000 3.7599944967 0.4300539471 54.7541236275 1.3674944869 17.4252508214 0.7757157292 75.9393689456 2.5732641632
0.0025 0.0025 0.7959999999999999 0.19899999999999998 0.0123050397 0.0049432768 1.7828545334 0.3000131660 55.8483147390 1.7372548847 17.3525243989 0.5667216226 74.9959987110 2.6089329501
0.0025 0.003 0.7956 0.1989 0.0115850639 0.0037622287 2.0642826929 0.3253878318 54.8750940496 1.9798472421 17.7556365691 0.6681661183 74.7065983755 2.9771634209
0.0025 0.0035 0.7952 0.1988 0.0106687312 0.0043926273 2.4928534942 0.2181552141 54.0328488548 1.8260344113 17.3629138878 0.9038401558 73.8992849680 2.9524224085
0.0025 0.004 0.7948 0.1987 0.0104723742 0.0028976986 2.8371387046 0.2119681125 55.3089503756 1.4854341104 17.5914826442 1.4408479462 75.7480440986 3.1411478677
0.0025 0.0045 0.7944 0.1986 0.0100142078 0.0023635455 3.1428525428 0.2388745643 54.6049570919 0.1871114588 17.9125178519 0.9932786107 75.6703416944 1.4216281793
0.0025 0.005 0.794 0.1985 0.0113232546 0.0054698735 3.7514230807 0.6294400357 55.4290112457 0.7957494065 17.7566755180 0.5033232918 76.9484330990 1.9339826075
0.0025 0.0055 0.7936 0.1984 0.0100142078 0.0022137990 3.9342799559 0.3126446108 53.4525546494 2.0147725509 17.2205778896 0.9939000197 74.6174267027 3.3235309804
0.0025 0.006 0.7932 0.1983 0.0101451125 0.0011708470 4.1514224952 0.3669393735 54.2220356804 1.4092527902 17.4605750837 0.9727669102 75.8441783718 2.7501299209
0.0025 0.0065 0.7928 0.1982 0.0096869461 0.0031143210 4.5799932965 0.7418333751 54.1210754033 2.8125878956 17.4304455658 0.8965015282 76.1412012117 4.4540371199
0.0025 0.006999999999999999 0.7924 0.1981 0.0104069218 0.0040219916 4.9571356017 0.4350925974 53.8982351520 2.0339227063 17.7161565112 1.0488877304 76.5819341867 3.5219250257
0.0 0.006 0.7952 0.1988 0.0000000000 0.0000000000 4.2699937503 0.5728830227 54.7341134824 1.5282488251 17.5218730684 0.8509746186 76.5259803011 2.9521064664
0.0025 0.0075 0.792 0.198 0.0119123256 0.0041104902 5.1899924037 0.2508105626 54.9187525478 1.9159320386 17.2694084875 0.3614347754 77.3900657646 2.5322878668
0.0025 0.008 0.7916 0.1979 0.0108650882 0.0041063193 5.8799913938 0.2683886030 55.4317399018 3.2607683148 17.4636919304 0.4710186838 78.7862883142 4.0042819209
0.0025 0.0085 0.7912 0.1978 0.0111923499 0.0030811302 6.2614194070 0.6146899966 54.7468472111 2.6202702692 17.4397961059 0.3561276757 78.4592550739 3.5941690717
0.0025 0.009000000000000001 0.7908 0.1977 0.0125668490 0.0020944748 6.1542767066 0.4928543511 53.0559899572 0.9153293635 17.4844709082 0.7998530082 76.7073044210 2.2101311976
0.0025 0.0095 0.7904 0.1976 0.0104069218 0.0018696928 6.8285614340 0.3879821795 53.1560406823 2.1366506247 17.3587580923 1.1187622427 77.3537671304 3.6452647397
0.0025 0.01 0.79 0.1975 0.0112578022 0.0038964762 6.8771327915 0.4250708004 54.5885851550 2.5293175500 17.4720035215 0.4922732376 78.9489792702 3.4505580642
0.003 0.0 0.7976 0.1994 0.0138758958 0.0035513549 0.0000000000 0.0000000000 54.2484126898 2.4976279314 17.3816149679 1.0190812373 71.6439035535 3.5202605236
0.003 0.0005 0.7972 0.1993 0.0133522771 0.0025983837 0.2857138675 0.0423782150 55.1133966857 1.5039205861 17.6455079866 0.7512512929 73.0579708169 2.3001484777
0.003 0.001 0.7968 0.1992 0.0135486341 0.0046207682 0.7542846103 0.0389661764 55.3989960282 1.6562500716 17.2870706187 1.2956721597 73.4538998913 2.9955091759
0.003 0.0015 0.7964 0.1991 0.0127632060 0.0027144972 1.0057128137 0.1900373121 54.8232495830 1.4358828258 17.6101837242 0.8101669902 73.4519093269 2.4388016253
0.0 0.0065 0.7948 0.1987 0.0000000000 0.0000000000 4.6585646101 0.5449126013 54.2975285003 1.7327059583 17.6112226731 0.3552779885 76.5673157835 2.6328965481
0.003 0.002 0.7959999999999999 0.19899999999999998 0.0145304192 0.0041930384 1.3899979655 0.1835252954 55.5026849615 1.8338121199 17.7732987003 0.6782546111 74.6805120465 2.6997850648
0.003 0.0025 0.7956 0.1989 0.0129595630 0.0044699683 1.6657118477 0.3766007916 54.0346679589 1.2152731802 17.8262850938 0.6095576104 73.5396244634 2.2059015505
0.003 0.003 0.7952 0.1988 0.0121741350 0.0048168652 2.0871398023 0.2123528798 55.5963688222 2.6843899710 17.9229073408 0.8731721095 75.6185901003 3.7747318255
0.003 0.0035 0.7948 0.1987 0.0125013967 0.0032436901 2.4728535235 0.2055154764 54.7777719807 2.7399053322 17.9021283629 0.6304767854 75.1652552638 3.5791412841
0.003 0.004 0.7944 0.1986 0.0123050397 0.0034782237 2.8157101645 0.2212023260 54.7723146684 2.0343521821 17.7317407446 1.0166124202 75.3320706172 3.2756451520
0.003 0.0045 0.794 0.1985 0.0136795388 0.0037576711 3.1942810390 0.1534365935 55.0433611781 2.2291085107 17.8626483050 0.9644132283 76.1139700609 3.3507160036
0.003 0.005 0.7936 0.1984 0.0138104434 0.0020447964 3.5599947894 0.3714939559 53.9109688807 1.8204733624 17.4346013614 0.5360170837 74.9193754749 2.7300291984
0.003 0.0055 0.7932 0.1983 0.0126323014 0.0035027704 4.0357083789 0.4757800798 54.4366899633 2.0861325203 17.6527806288 0.2924894861 76.1378112724 2.8579048566
0.003 0.006 0.7928 0.1982 0.0130904677 0.0030136520 4.1099939844 0.2478639846 54.5876756030 1.4457861218 17.2527853053 0.8376376849 75.9635453604 2.5343014433
0.003 0.0065 0.7924 0.1981 0.0149231332 0.0028858470 4.5399933551 0.3191310073 54.4930821902 2.5248063879 17.2413568675 0.7687379366 76.2893555460 3.6155611788
0.0 0.006999999999999999 0.7944 0.1986 0.0000000000 0.0000000000 4.9014213975 0.5275581036 54.4776198054 1.8749925132 17.6340795487 0.5515869591 77.0131207516 2.9541375759
0.003 0.006999999999999999 0.792 0.198 0.0132213724 0.0027645382 4.9257070762 0.6803110575 54.3584684874 1.1048178609 17.4325234636 0.3091392385 76.7299203996 2.0970326951
0.003 0.0075 0.7916 0.1979 0.0140722528 0.0034135763 5.4228492057 0.2849127456 53.7463399603 1.5392824147 17.6829101467 0.3465793979 76.8661715655 2.1741881345
0.003 0.008 0.7912 0.1978 0.0129595630 0.0030306624 5.8857056711 0.1971218636 54.5458362089 0.7744770247 17.5509636374 1.1105697895 77.9954650804 2.0851993402
0.003 0.0085 0.7908 0.1977 0.0115850639 0.0047847405 5.9757055394 0.4630504280 54.4203180265 2.7932318163 17.0688913513 0.7836843215 77.4764999811 4.0447513063
0.003 0.009000000000000001 0.7904 0.1976 0.0120432303 0.0029965450 6.3742763846 0.5019627569 53.7927271146 1.3006098131 17.1540851605 0.3442920501 77.3331318900 2.1498611651
0.003 0.0095 0.79 0.1975 0.0149231332 0.0008878387 6.6814187922 0.2893478942 54.2111210559 1.6156327705 17.4709645726 1.1028803402 78.3784275539 3.0087488436
0.003 0.01 0.7896 0.1974 0.0128286584 0.0024279201 7.1014181775 0.8205710234 55.5536198760 2.6112008423 17.3255117277 1.1140788056 79.9933784396 4.5482785914
0.0035 0.0 0.7972 0.1993 0.0160358230 0.0046650578 0.0000000000 0.0000000000 54.3111717810 2.0918479018 17.6216121620 1.1432290722 71.9488197660 3.2397420318
0.0035 0.0005 0.7968 0.1992 0.0165594417 0.0068095601 0.3928565679 0.0734012216 56.1530146745 1.5448960390 17.6631701177 1.2458448543 74.2256008018 2.8709516750
0.0035 0.001 0.7964 0.1991 0.0134177294 0.0043019667 0.7414274862 0.1752895909 55.0242605852 3.6727049389 17.7296628468 0.5936390689 73.5087686476 4.4459355654
0.0 0.0075 0.794 0.1985 0.0000000000 0.0000000000 5.2199923598 0.5265513567 55.2798447101 1.7408132343 17.4148613325 1.2850348899 77.9146984024 3.5523994809
0.0035 0.0015 0.7959999999999999 0.19899999999999998 0.0168867034 0.0034782237 1.0728555726 0.1649734732 54.5340120323 1.2958815447 17.9540758076 1.3039268046 73.5778301159 2.7682600462
0.0035 0.002 0.7956 0.1989 0.0156431089 0.0069070051 1.3628551481 0.1990587195 54.7432090029 2.5669718113 17.4470687481 1.1282544891 73.5687760080 3.9011920250
0.0035 0.0025 0.7952 0.1988 0.0148576809 0.0040685881 1.6971403731 0.2125834059 54.5176400954 1.7324462046 17.4688866749 0.6284533061 73.6985248243 2.5775515047
0.0035 0.003 0.7948 0.1987 0.0172139651 0.0031143210 2.0399970142 0.2714432113 54.5376502405 2.4062174885 17.7525197225 0.5093435686 74.3473809423 3.1901185894
0.0035 0.0035 0.7944 0.1986 0.0159049183 0.0038744246 2.5342820050 0.1854720984 54.7286561702 1.0913017560 17.7649871092 0.2438676647 75.0438302027 1.5245159437
0.0035 0.004 0.794 0.1985 0.0155122043 0.0026699420 2.7357102816 0.2568248247 54.5531126252 2.4462154982 17.5769373597 0.7732069576 74.8812724708 3.4789172225
0.0035 0.0045 0.7936 0.1984 0.0153812996 0.0046281792 3.1728524989 0.3286827297 54.9678683583 1.6769574638 17.5229120173 0.9295753907 75.6790141741 2.9398437634
0.0035 0.005 0.7932 0.1983 0.0155122043 0.0058337093 3.3957093156 0.4788243919 55.2662014294 3.7182799137 17.7701818536 1.0777541229 76.4476048029 5.2806921378
0.0035 0.0055 0.7928 0.1982 0.0151849426 0.0059930901 3.7599944967 0.2225269026 54.0828742174 0.4065361892 17.3057716988 1.1903217101 75.1638253555 1.8253778920
0.0035 0.006 0.7924 0.1981 0.0146613239 0.0021668580 4.2814223050 0.4207470181 54.8259782391 1.9281868398 17.5021330394 0.8058761638 76.6241949074 3.1569768797
0.0 0.008 0.7936 0.1984 0.0000000000 0.0000000000 5.5071347967 0.5258222005 54.8941946426 1.4594226703 17.6029110820 0.4236873836 78.0042405213 2.4089322544
0.0035 0.0065 0.792 0.198 0.0161012753 0.0016763978 4.6385646394 0.3788914930 54.3893932569 2.5589215127 17.6507027310 0.4368233405 76.6947619026 3.3763127440
0.0035 0.006999999999999999 0.7916 0.1979 0.0145958715 0.0024699045 5.0528497473 0.1366058925 54.1274422676 1.8067193122 17.5416130973 0.9707007976 76.7365009837 2.9164959068
0.0035 0.0075 0.7912 0.1978 0.0145304192 0.0033782538 5.3328493375 0.4982083082 54.4194084745 1.6822277589 17.9052452096 0.4984962967 77.6720334408 2.6823106176
0.0035 0.008 0.7908 0.1977 0.0151194902 0.0048523099 5.6128489277 0.6765689904 53.9200644011 2.0353620691 17.3078495966 0.2186635727 76.8558824156 2.9354469421
0.0035 0.0085 0.7904 0.1976 0.0145304192 0.0040474744 5.9599912767 0.3088618447 54.5612985937 1.7235720888 17.6486248332 0.9823337321 78.1844451228 3.0188151400
0.0035 0.009000000000000001 0.79 0.1975 0.0141377051 0.0047089307 6.4085620487 0.6008420659 53.6981337018 1.3398612396 17.3483686034 0.7498764325 77.4692020590 2.6952886687
0.0035 0.0095 0.7896 0.1974 0.0151849426 0.0058921648 6.7485615511 0.4349424749 54.1865631506 0.9009433260 17.6029110820 0.9230311045 78.5532207263 2.2648090702
0.0035 0.01 0.7892 0.1973 0.0143995145 0.0033883836 6.7585615365 0.5025153826 54.0628640724 2.2220220595 17.5842100019 0.8548472496 78.4200351253 3.5827730753
0.004 0.0 0.7968 0.1992 0.0164939893 0.0030022582 0.0000000000 0.0000000000 55.0842910202 2.5650825524 17.6371963954 0.3697490514 72.7379814049 2.9378338620
0.004 0.0005 0.7964 0.1991 0.0199629633 0.0027144972 0.3585709038 0.1051333861 54.8241591350 1.6840365346 17.5748594619 1.2347574304 72.7775524640 3.0266418483
0.0 0.0085 0.7932 0.1983 0.0000000000 0.0000000000 5.9428484447 0.2590402370 54.7532140754 2.2959774577 17.6662869644 0.3328141061 78.3623494845 2.8878318008
0.004 0.001 0.7959999999999999 0.19899999999999998 0.0189811782 0.0047379537 0.6885704208 0.0888014144 54.8896468823 0.6746546739 17.8844662318 0.7894206885 73.4816647131 1.5576147305
0.004 0.0015 0.7956 0.1989 0.0178684884 0.0042538985 1.0342842005 0.0719409136 54.3139004371 1.9199090370 17.7971945248 0.1225783587 73.1632476508 2.1186822078
0.004 0.002 0.7952 0.1988 0.0185230118 0.0037164020 1.3628551481 0.1599487373 54.5667559059 1.4438989050 17.2455126630 1.2143246031 73.1936467288 2.8218886474
0.004 0.0025 0.7948 0.1987 0.0166903463 0.0025851602 1.7528545773 0.1736989932 54.1347186840 1.9623707126 17.6932996356 1.1421257367 73.5975632432 3.2807806027
0.004 0.003 0.7944 0.1986 0.0160358230 0.0036324574 2.0699969703 0.2827557009 55.0524566986 2.4937827238 17.4636919304 1.1095546130 74.6021814223 3.8897254951
0.004 0.0035 0.794 0.1985 0.0172139651 0.0023635455 2.5657105304 0.2455145099 54.8559934566 2.2134124244 17.4564192882 1.2659940767 74.8953372403 3.7272845565
0.004 0.004 0.7936 0.1984 0.0177375838 0.0027892221 2.7799959311 0.3180805150 54.4949012943 1.1994146647 17.2579800497 1.9371245978 74.5506148589 3.4574089996
0.004 0.0045 0.7932 0.1983 0.0166903463 0.0042820038 3.1685667909 0.6233933514 54.4257753388 1.2007409921 17.3556412456 0.9582466189 74.9666737216 2.7866629662
0.004 0.005 0.7928 0.1982 0.0167557987 0.0042093538 3.4628520745 0.3688255073 54.3311819260 1.2347201690 17.3847318146 0.7550692863 75.1955216138 2.3628243164
0.004 0.0055 0.7924 0.1981 0.0191775352 0.0044699683 3.7728516208 0.3276877744 55.1343163828 2.1449127244 17.9270631364 0.4565704615 76.8534086752 2.9336409286
0.0 0.009000000000000001 0.7928 0.1982 0.0000000000 0.0000000000 6.4042763407 0.2556460653 54.2820661155 0.6932910942 17.3026548521 1.4924659048 77.9889973083 2.4414030643
0.004 0.006 0.792 0.198 0.0163630847 0.0024490023 4.1242796778 0.3056737823 54.6959122965 1.7686800252 17.8169345538 0.3552172188 76.6534896128 2.4320200286
0.004 0.0065 0.7916 0.1979 0.0165594417 0.0067590434 4.7328502157 0.6066695165 54.9424009010 2.7723134431 17.4418740037 1.0600863487 77.1336845621 4.4458283517
0.004 0.006999999999999999 0.7912 0.1978 0.0191775352 0.0084187077 4.7628501717 0.5098531744 54.7932343654 1.6383514367 17.4335624125 0.8143132692 77.0088244848 2.9709365880
0.004 0.0075 0.7908 0.1977 0.0179993931 0.0034634122 5.3957063883 0.2150649340 54.1110703308 2.1071209675 17.2288894807 0.5984417768 76.7536655929 2.9240910905
0.004 0.008 0.7904 0.1976 0.0191120829 0.0055937822 5.7885629562 0.3355891513 54.6586206626 0.7466397459 17.7514807736 0.3519814103 78.2177764753 1.4398040897
0.004 0.0085 0.79 0.1975 0.0164939893 0.0044120897 6.0128483422 0.4839793890 54.3148099892 1.0207492161 17.1613578027 0.4591919042 77.5055101234 1.9683325990
0.004 0.009000000000000001 0.7896 0.1974 0.0183266548 0.0045535263 6.4757048076 0.4330804020 53.9237026093 0.5180583617 17.2268115830 0.7295285766 77.6445456547 1.6852208666
0.004 0.0095 0.7892 0.1973 0.0174757744 0.0055476408 6.8857042075 0.6577006632 54.7923248134 1.9227112760 17.3608359901 1.0066122698 79.0563407854 3.5925718498
0.004 0.01 0.7888 0.1972 0.0191775352 0.0041930384 6.9271327183 0.5120100923 54.5021777107 0.9474476711 17.5301846595 0.2002343211 78.9786726237 1.6638851229
0.0045 0.0 0.7964 0.1991 0.0216647241 0.0052753123 0.0000000000 0.0000000000 55.2034423383 3.2898264903 17.5935605419 0.8089776734 72.8186676043 4.1040794760
0.0 0.0095 0.7924 0.1981 0.0000000000 0.0000000000 6.9642755211 0.5388566571 55.2370957640 3.5486660026 17.3327843700 1.0071611502 79.5341556551 5.0946838099
0.0045 0.0005 0.7959999999999999 0.19899999999999998 0.0202902250 0.0041188195 0.3442852104 0.0707971061 55.1161253418 1.7620687728 17.4252508214 0.4272392310 72.9059515986 2.2642239294
0.0045 0.001 0.7956 0.1989 0.0198975109 0.0095694811 0.6699990194 0.1504819978 54.0155673660 2.6239439961 17.3836928657 0.7302443547 72.0891567620 3.5142398297
0.0045 0.0015 0.7952 0.1988 0.0172139651 0.0030866868 1.0185699377 0.1642792625 54.4894439820 2.7387613475 17.6195342642 0.7612709694 73.1447621490 3.6673982662
0.0045 0.002 0.7948 0.1987 0.0207483913 0.0037164020 1.3714265642 0.0766650756 54.4366899633 2.4336118411 17.3213559322 0.8161563522 73.1502208510 3.3301496709
0.0045 0.0025 0.7944 0.1986 0.0217956288 0.0022521692 1.7085689278 0.2029171991 55.2543772528 1.6170740607 17.5322625573 0.3033303770 74.5170043667 2.1255738060
0.0045 0.003 0.794 0.1985 0.0187848212 0.0045648021 2.1428540065 0.0921399537 54.8414406239 1.0866006831 17.3930434057 0.6246632155 74.3961228573 1.8079686544
0.0045 0.0035 0.7936 0.1984 0.0203556773 0.0034732936 2.5085677569 0.1019802410 55.1961659219 2.6559978795 17.7369354891 0.2167995343 75.4620248452 2.9782509484
0.0045 0.004 0.7932 0.1983 0.0187848212 0.0040049130 3.0457098279 0.2658214018 55.0006122320 0.8364516761 17.6008331842 0.5947072691 75.6659400653 1.7009852600
0.0045 0.0045 0.7928 0.1982 0.0210102007 0.0035945194 3.1599953749 0.2893478942 54.9460391092 0.8147068435 17.6538195777 1.0592510687 75.7808642625 2.1669003258
0.0045 0.005 0.7924 0.1981 0.0200284156 0.0031088138 3.6671374898 0.3441162302 54.5085445750 2.6914774662 17.5665478707 1.3989453586 75.7622583511 4.4376478688
0.0 0.001 0.7992 0.1998 0.0000000000 0.0000000000 0.6871418514 0.1175947743 55.1797939851 0.6012572457 17.4792761638 0.7783495573 73.3462120003 1.4972015773
0.0 0.01 0.792 0.198 0.0000000000 0.0000000000 6.9299898570 0.5762927325 54.4848962218 1.6749158291 17.7805713425 0.7549205977 79.1954574213 3.0061291593
0.0045 0.0055 0.792 0.198 0.0186539165 0.0036324574 3.7828516061 0.4485434737 53.7454304082 1.6154525188 17.4335624125 0.4882396590 74.9804983433 2.5558681089
0.0045 0.006 0.7916 0.1979 0.0168867034 0.0043534416 4.0985654297 0.3914801326 53.8618530702 1.6801728331 17.5104446306 0.8152777002 75.4877498339 2.8912841075
0.0045 0.0065 0.7912 0.1978 0.0204865820 0.0050462013 4.4199935307 0.4900971488 54.2511413459 0.7491396653 17.3733033768 0.4579207757 76.0649248354 1.7022037911
0.0045 0.006999999999999999 0.7908 0.1977 0.0223846998 0.0039834618 4.9999926818 0.2541087160 53.4962131476 1.5604308411 17.1385009271 0.7314495352 75.6570914563 2.5499725541
0.0045 0.0075 0.7904 0.1976 0.0207483913 0.0050462013 5.3342779068 0.5356201603 53.4671074821 2.1383907122 17.1935652184 0.4913426469 76.0156989986 3.1703997207
0.0045 0.008 0.79 0.1975 0.0217301764 0.0055937822 5.7614201388 0.2483575086 54.5185496475 2.9829812899 17.6465469354 1.3947477743 77.9482468981 4.6316803550
0.0045 0.0085 0.7896 0.1974 0.0209447484 0.0052361871 6.0428482983 0.6114543782 53.8609435181 1.4795546453 17.6392742932 0.3899921321 77.5640108580 2.4862373427
0.0045 0.009000000000000001 0.7892 0.1973 0.0189157259 0.0011997612 6.3528478446 0.4099371753 55.4462927346 2.5069274071 17.3452517567 0.5497993460 79.1633080618 3.4678636896
0.0045 0.0095 0.7888 0.1972 0.0213374624 0.0054195169 6.7914186312 0.5774955104 54.4967203984 2.0958605525 17.5603141774 0.4935433736 78.8697906694 3.1723189534
0.0045 0.01 0.7884 0.1971 0.0194393446 0.0034535026 7.1828466297 0.7838459848 54.4394186195 1.7486274697 17.5790152574 0.5056597453 79.2207198512 3.0415867024
0.0005 0.0 0.7996 0.1999 0.0024871889 0.0019238980 0.0000000000 0.0000000000 54.8969232987 3.2296726727 17.7784934448 1.5165465485 72.6779039324 4.7481431192
0.005 0.0 0.7959999999999999 0.19899999999999998 0.0212720101 0.0042820038 0.0000000000 0.0000000000 55.3407846972 2.5314348230 17.9582316031 0.8394038393 73.3202883104 3.3751206661
0.005 0.0005 0.7956 0.1989 0.0227774138 0.0055784441 0.3571423344 0.1084207897 55.7064246198 1.9617028254 17.7545976202 0.5334332312 73.8409419882 2.6091352904
0.005 0.001 0.7952 0.1988 0.0203556773 0.0027892221 0.7385703476 0.1821860027 53.7081387744 2.1328279853 17.6029110820 1.1334280077 72.0699758813 3.4512312178
0.005 0.0015 0.7948 0.1987 0.0214029147 0.0038075038 1.1157126527 0.1216886187 53.8709485906 2.4591340526 17.4595361348 1.0351602103 72.4676002928 3.6197903854
0.005 0.002 0.7944 0.1986 0.0215992717 0.0060838996 1.3785694108 0.1675755067 54.0564972080 0.8589870392 17.0647355558 0.7327646952 72.5214014463 1.7654111407
0.005 0.0025 0.794 0.1985 0.0218610811 0.0041889497 1.7771402560 0.1764500007 53.9700897637 2.3269150187 17.2642137431 1.2774019227 73.0333048439 3.7849558918
0.005 0.003 0.7936 0.1984 0.0210102007 0.0029095019 2.0771398170 0.1803395513 54.7932343654 2.8564719136 17.5260288639 0.9206845960 74.4174132470 3.9604055628
0.005 0.0035 0.7932 0.1983 0.0221228905 0.0043926273 2.4699963848 0.2591032562 55.3735285709 1.5975317868 17.7816102914 0.2861167917 75.6472581376 2.1471444620
0.005 0.004 0.7928 0.1982 0.0219919858 0.0037576711 2.8128530258 0.3726786677 53.1633170987 1.0330365247 17.4647308793 0.4651892940 73.4628929896 1.8746621575
0.005 0.0045 0.7924 0.1981 0.0231046755 0.0053430921 3.1628525136 0.3603167931 53.6444701311 1.7496188174 17.3203169833 0.5132197210 74.1507443035 2.6284984236
0.0005 0.0005 0.7992 0.1998 0.0014399514 0.0008878387 0.3599994731 0.1612702301 54.5540221773 0.6667556252 17.6268069065 0.6014213017 72.5422685083 1.4303349957
0.005 0.005 0.792 0.198 0.0219265334 0.0038611333 3.5414233881 0.2921275846 55.2243620353 2.2899146479 17.4751203682 0.8973535766 76.2628323250 3.4832569424
0.005 0.0055 0.7916 0.1979 0.0219265334 0.0081645070 4.1585653419 0.6467744142 54.2711514909 1.7125452098 17.4283676681 0.6342525585 75.8800110343 3.0017366895
0.005 0.006 0.7912 0.1978 0.0225810568 0.0057953971 4.0928511524 0.4326466521 53.6544752036 1.3627870241 17.4221339747 0.7630554463 75.1920413875 2.5642845196
0.005 0.0065 0.7908 0.1977 0.0219919858 0.0046540249 4.6371360700 0.3673840409 53.1860558999 1.0774103744 17.5457688929 0.6475444318 75.3909528486 2.0969928720
0.005 0.006999999999999999 0.7904 0.1976 0.0227119615 0.0050121280 4.8428500547 0.5034566970 54.7341134824 0.9708904665 17.5561583818 0.7312488097 77.1558338804 2.2106081012
0.005 0.0075 0.79 0.1975 0.0230392232 0.0016865888 5.2671351479 0.3245840317 54.0592258642 1.9970416032 17.0595408113 0.8743728696 76.4089410466 3.1976850933
0.005 0.008 0.7896 0.1974 0.0228428662 0.0030531955 5.5642775702 0.4869724458 53.9637228993 1.3893001848 17.0844755847 1.7419105246 76.6353189204 3.6212363507
0.005 0.0085 0.7892 0.1973 0.0236937466 0.0016865888 6.0857053784 0.2888396220 54.1729198699 1.5950649070 17.3961602524 0.8363480505 77.6784792473 2.7219391683
0.005 0.009000000000000001 0.7888 0.1972 0.0219265334 0.0026506177 6.1971337868 0.6434337195 53.6408319229 2.8469647398 17.6070668775 0.6916497445 77.4669591206 4.1846988215
0.005 0.0095 0.7884 0.1971 0.0231046755 0.0049950041 6.7599901058 0.5770854326 53.5735250715 2.3668942093 17.1717472917 0.9502969685 77.5283671445 3.8992716145
0.0005 0.001 0.7988 0.1997 0.0020290225 0.0015708561 0.6942846981 0.1085712697 54.7968725736 2.0064841831 18.0153737922 0.9768108861 73.5085600864 3.0934371950
0.005 0.01 0.7879999999999999 0.19699999999999998 0.0237591989 0.0037849339 7.0657039441 1.1661676721 53.9900999087 2.2155194277 17.6039500309 1.1351751670 78.6835130826 4.5206472007
0.0055 0.0 0.7956 0.1989 0.0239555559 0.0035945194 0.0000000000 0.0000000000 55.1197635500 2.3637394057 17.6964164823 0.9177065618 72.8401355882 3.2850404869
0.0055 0.0005 0.7952 0.1988 0.0244791746 0.0047451817 0.3471423491 0.0685713282 55.2052614424 1.5847518680 17.5000551416 0.8593407497 73.0769381077 2.5174091276
0.0055 0.001 0.7948 0.1987 0.0250027934 0.0029446279 0.6957132674 0.1055982375 55.2652918774 1.4605650083 17.4865488060 0.5758964091 73.4725567442 2.1450042828
0.0055 0.0015 0.7944 0.1986 0.0257227691 0.0022521692 1.0699984339 0.2567294513 54.8378024157 3.4351525493 17.5364183529 0.4035296757 73.4699419716 4.0976638455
0.0055 0.002 0.794 0.1985 0.0236282942 0.0015153312 1.4571407244 0.1439952540 54.8714558414 1.8559908178 17.3130443410 0.9665553230 73.6652692010 2.9680567260
0.0055 0.0025 0.7936 0.1984 0.0253955074 0.0056849416 1.8357115989 0.0908012876 55.0997534050 1.0127918192 17.6548585266 0.5632444652 74.6157190379 1.6725225136
0.0055 0.003 0.7932 0.1983 0.0245446270 0.0029850859 2.1485682838 0.3307870733 54.7523045234 1.4912948336 17.5374573018 1.6220917108 74.4628747360 3.4471587036
0.0055 0.0035 0.7928 0.1982 0.0252646027 0.0067691769 2.5085677569 0.3030991898 54.1674625577 2.1646987104 17.1364230293 0.9498606938 73.8377179466 3.4244277709
0.0055 0.004 0.7924 0.1981 0.0254609597 0.0078368072 2.9799956384 0.3381094981 54.1347186840 2.0770520649 17.6829101467 0.8183594070 74.8230854288 3.2413577772
0.0005 0.0015 0.7984 0.1996 0.0021599272 0.0008878387 1.0642841566 0.1658617604 55.5827255415 2.3609139986 17.8075840137 0.5715163329 74.4567536390 3.0991799306
0.0055 0.0045 0.792 0.198 0.0250682457 0.0041930384 3.1957096083 0.3079354027 55.5317906269 1.8805647886 17.3130443410 0.4542666661 76.0656128219 2.6469598958
0.0055 0.005 0.7916 0.1979 0.0257227691 0.0075494669 3.4271378410 0.2869113563 54.8150636145 1.6097519251 17.5447299440 0.9263929237 75.8126541686 2.8306056720
0.0055 0.0055 0.7912 0.1978 0.0262463878 0.0033984831 3.7842801755 0.2445149895 54.8659985291 2.0851773756 17.6777154022 0.6174189267 76.3542404946 2.9505097749
0.0055 0.006 0.7908 0.1977 0.0253955074 0.0030306624 4.2442795022 0.3178237707 54.4503332440 2.7612598010 17.3774591723 0.5307554588 76.0974674259 3.6128696929
0.0055 0.0065 0.7904 0.1976 0.0245446270 0.0037025434 4.7457073397 0.4033122219 54.9724161185 1.9581656415 17.6953775334 0.7952296982 77.4380456186 3.1604101050
0.0055 0.006999999999999999 0.79 0.1975 0.0259191261 0.0034732936 5.0457069006 0.3709441969 55.1888895055 1.4485209602 17.0844755847 0.5326232067 77.3449911169 2.3555616574
0.0055 0.0075 0.7896 0.1974 0.0225156045 0.0054823904 5.1114210901 0.2748799056 55.1334068307 3.6463368661 17.1208387959 1.0283054067 77.3881823212 4.9550045688
0.0055 0.008 0.7892 0.1973 0.0257227691 0.0052947665 5.7357058907 0.5349033664 53.9691802116 0.8345188351 17.4086276391 0.1737748787 77.1392365105 1.5484918467
0.0055 0.0085 0.7888 0.1972 0.0240864606 0.0033271427 5.9642769847 0.4803902941 53.6235504341 2.0007366555 17.4262897703 0.8284951355 77.0382036497 3.3129492278
0.0055 0.009000000000000001 0.7884 0.1971 0.0234973896 0.0064316706 6.1514195680 0.4865028483 54.6649875269 1.1981310604 17.4366792592 0.4856060904 78.2765837437 2.1766716697
0.0005 0.002 0.7979999999999999 0.1995 0.0022253795 0.0018232912 1.4757121258 0.3054066082 55.9138024863 1.8684634379 17.8813493851 0.6105767488 75.2730893767 2.7862700861
0.0055 0.0095 0.7879999999999999 0.19699999999999998 0.0255264121 0.0083922048 6.6885616389 0.3550907304 54.3702926640 1.9474492755 17.4117444858 0.9946686385 78.4961252008 3.3056008492
0.0055 0.01 0.7876 0.1969 0.0199629633 0.0046833881 7.2757036367 0.5734669506 54.2274929927 2.2527678142 17.3836928657 1.2046181183 78.9068524584 4.0355362712
0.006 0.0 0.7952 0.1988 0.0282754103 0.0030866868 0.0000000000 0.0000000000 54.2011159834 2.7565183892 17.6153784687 0.5160136074 71.8447698624 3.2756186834
0.006 0.0005 0.7948 0.1987 0.0239555559 0.0026311514 0.3414280717 0.0489897232 54.4094034020 1.7931698062 17.3410959611 0.7997990257 72.1158829907 2.6445897065
0.006 0.001 0.7944 0.1986 0.0280790533 0.0069070051 0.6942846981 0.1140710603 54.2966189482 1.4912038530 17.4107055369 0.5955125996 72.4296882365 2.2076945180
0.006 0.0015 0.794 0.1985 0.0277517916 0.0028197730 1.0185699377 0.1176641723 54.5749418744 4.0456793219 17.6600532710 0.6608760355 73.2813168747 4.8270393027
0.006 0.002 0.7936 0.1984 0.0259845784 0.0068221309 1.4085693669 0.1452371020 53.6954050457 1.5400196174 17.5582362796 0.8272799770 72.6881952706 2.5193588273
0.006 0.0025 0.7932 0.1983 0.0248718887 0.0046833881 1.7985687961 0.2133117616 53.7736265217 1.7792046998 17.5862878997 1.0740058482 73.1833551062 3.0712056977
0.006 0.003 0.7928 0.1982 0.0261154831 0.0052590455 2.1542825612 0.2114282620 54.5003586066 2.1254734806 17.6247290087 0.1854341875 74.3054856596 2.5275949756
0.006 0.0035 0.7924 0.1981 0.0269009112 0.0083245495 2.5014249102 0.1961670717 55.2170856190 3.0393663904 17.1281114382 0.5883570421 74.8735228786 3.8322150537
0.0005 0.0025 0.7976 0.1994 0.0019635702 0.0017067882 1.6871403878 0.1259735738 54.1247136115 1.7930000201 17.3359012166 0.7198768841 73.1497187861 2.6405572662
0.006 0.004 0.792 0.198 0.0263118401 0.0042337090 2.7357102816 0.3465274609 54.7077364731 2.3020731743 17.4127834347 0.7705891708 74.8825420295 3.4234235150
0.006 0.0045 0.7916 0.1979 0.0245446270 0.0057953971 3.2428523965 0.3291294783 54.6404296217 2.0503683797 17.3670696834 0.5904082470 75.2748963286 2.9757015021
0.006 0.005 0.7912 0.1978 0.0269009112 0.0051603680 3.5042805853 0.3404194105 54.9696874624 0.8701784773 17.5312236084 1.0309891431 76.0320925673 2.2467473989
0.006 0.0055 0.7908 0.1977 0.0268354588 0.0082584149 3.8385658103 0.5529578377 54.2729705950 1.3066816025 17.4657698282 0.6877621946 75.6041416923 2.5556600497
0.006 0.006 0.7904 0.1976 0.0255264121 0.0047739843 4.2828508743 0.6485515993 54.4248657867 2.5973761681 17.6839490956 0.8567240854 76.4171921687 4.1074258371
0.006 0.0065 0.79 0.1975 0.0284063150 0.0050766717 4.5671361725 0.3958555066 54.2811565634 1.3598384096 17.4938214483 1.0692313640 76.3705204992 2.8300019519
0.006 0.006999999999999999 0.7896 0.1974 0.0279481486 0.0058921648 5.0199926525 0.3914801326 54.4812580136 2.8972989148 17.4190171280 0.2632787512 76.9482159427 3.5579499634
0.006 0.0075 0.7892 0.1973 0.0276863392 0.0031143210 5.4514205925 0.6544905880 53.5707964154 3.0213374956 17.5634310241 1.1653654044 76.6133343712 4.8443078090
0.006 0.008 0.7888 0.1972 0.0314171225 0.0065058439 5.5728489862 0.5596200438 54.9624110460 2.9170092780 17.1229166937 0.6110008882 77.6895938484 4.0941360539
0.006 0.0085 0.7884 0.1971 0.0236937466 0.0048026141 6.1371338746 0.4333442112 54.0728691449 1.4314742665 17.4283676681 0.7274423083 77.6620644342 2.5970634001
0.0005 0.003 0.7972 0.1993 0.0023562842 0.0013349710 2.1514254225 0.3749715590 53.0923720391 2.0845266113 17.5914826442 0.9993068230 72.8376363900 3.4601399643
0.006 0.009000000000000001 0.7879999999999999 0.19699999999999998 0.0255264121 0.0081329634 6.6942759163 0.6465850645 54.1701912138 1.2599131228 17.5322625573 0.6943101973 78.4222560995 2.6089413480
0.006 0.0095 0.7876 0.1969 0.0257227691 0.0021747518 6.8357042807 0.3625302563 54.1465428606 1.9077831945 17.1665525472 0.4376232302 78.1745224576 2.7101114328
0.006 0.01 0.7872 0.1968 0.0276208869 0.0043139000 6.9242755796 0.5382200151 54.4576096604 1.1515173173 17.1447346205 0.7611632005 78.5542407474 2.4552144329
0.0065 0.0 0.7948 0.1987 0.0282754103 0.0043534416 0.0000000000 0.0000000000 54.8032394379 2.4407916860 17.6029110820 0.5424308288 72.4344259302 2.9875759564
0.0065 0.0005 0.7944 0.1986 0.0284063150 0.0058892558 0.3328566557 0.1137844492 54.5458362089 1.0360113230 17.6507027310 0.6169782054 72.5578019106 1.7726632334
0.0065 0.001 0.794 0.1985 0.0269009112 0.0046355784 0.7271417929 0.1392103987 54.6104144042 2.0983300653 17.9031673118 0.8763606269 73.2676244201 3.1185366693
0.0065 0.0015 0.7936 0.1984 0.0269009112 0.0055135583 1.0014271057 0.1792043295 54.1874727027 1.6557784833 17.6642090666 0.6828858615 72.8800097862 2.5233822326
0.0065 0.002 0.7932 0.1983 0.0282754103 0.0090371644 1.3985693816 0.2368841942 54.7004600567 2.2928650722 17.6496637821 0.7815934557 73.7769686307 3.3203798865
0.0065 0.0025 0.7928 0.1982 0.0295190047 0.0041684456 1.9028543578 0.2462117599 54.7277466181 2.1625391318 17.4481076970 0.5780665328 74.1082276776 2.9909858701
0.0065 0.003 0.7924 0.1981 0.0287335767 0.0037117882 2.0128541968 0.2689962302 53.4789316587 1.9609537116 17.4065497413 0.6082741880 72.9270691735 2.8419359180
0.0005 0.0035 0.7968 0.1992 0.0023562842 0.0018232912 2.4871392169 0.1691271649 54.9642301501 0.6690248393 17.5852489508 0.7284624813 75.0389746020 1.5684377767
0.0065 0.0035 0.792 0.198 0.0271627205 0.0039920561 2.4399964287 0.2480286017 54.5467457609 2.7692978661 17.3722644279 1.3442151876 74.3861693380 4.3655337115
0.0065 0.004 0.7916 0.1979 0.0308935038 0.0077841517 2.7314245736 0.5378407037 53.9155166409 0.7445582161 17.3348622678 0.9587646449 74.0126969861 2.2489477164
0.0065 0.0045 0.7912 0.1978 0.0270318158 0.0048558401 3.1499953895 0.0739552009 55.1588742880 1.9282795120 17.6403132421 0.9658179771 75.9762147354 2.9729085301
0.0065 0.005 0.7908 0.1977 0.0275554346 0.0051270534 3.4871377532 0.4144722575 54.1610956933 1.6542708977 17.7099228179 0.2075194759 75.3857116990 2.2813896845
0.0065 0.0055 0.7904 0.1976 0.0293881000 0.0043099259 3.8514229343 0.3799457344 53.9937381169 3.3184896403 17.5717426152 0.3298953135 75.4462917664 4.0326406141
0.0065 0.006 0.79 0.1975 0.0283408626 0.0042337090 4.3185651077 0.1810623580 53.9737279718 2.0240948158 17.2662916409 1.1803739742 75.5869255830 3.3897648570
0.0065 0.0065 0.7896 0.1974 0.0290608383 0.0071507990 4.5999932673 0.3728538604 53.9455318584 2.0077586276 17.5146004261 0.5336031801 76.0891863901 2.9213664671
0.0065 0.006999999999999999 0.7892 0.1973 0.0271627205 0.0052197984 5.0014212511 0.4185878804 54.2638750746 1.6363041017 17.0533071179 0.5483209653 76.3457661641 2.6084327458
0.0065 0.0075 0.7888 0.1972 0.0301080758 0.0018043965 5.3557064469 0.6015209990 55.1406832471 0.7502872721 17.2881095676 0.5462935146 77.8146073374 1.8999061822
0.0065 0.008 0.7884 0.1971 0.0300426234 0.0051270534 5.6771345478 0.6639021439 53.8427524772 0.8907779588 17.4221339747 0.7127643737 76.9720636231 2.2725715298
0.0005 0.004 0.7964 0.1991 0.0025526412 0.0004898005 2.8614243833 0.3384955782 53.9164261929 2.6993114292 17.6122616220 0.7550978769 74.3926648394 3.7933946848
0.0065 0.0085 0.7879999999999999 0.19699999999999998 0.0295190047 0.0039575669 5.9014199339 0.5343995111 53.9673611075 2.3340842309 17.2465516119 0.8239329806 77.1448516580 3.6963742895
0.0065 0.009000000000000001 0.7876 0.1969 0.0314825749 0.0038699992 6.4071334794 0.3424993125 53.8927778397 2.4210942881 17.0772029425 0.7517453974 77.4085968365 3.5192089972
0.0065 0.0095 0.7872 0.1968 0.0293226477 0.0068970742 6.6285617267 0.4714711694 54.0128387098 2.1640106934 17.3307064722 0.7651461834 78.0014295564 3.4075251204
0.0065 0.01 0.7868 0.1967 0.0271627205 0.0052361871 7.1471323963 0.6195183275 53.9546273789 0.7617681652 17.0616187091 0.8741901443 78.1905412048 2.2607128241
0.006999999999999999 0.0 0.7944 0.1986 0.0297153617 0.0029095019 0.0000000000 0.0000000000 55.3889909557 2.4792833883 17.7951166270 0.6023968670 73.2138229444 3.0845897572
0.006999999999999999 0.0005 0.794 0.1985 0.0299771711 0.0068597049 0.3028566996 0.0811145645 54.2465935857 2.8849144214 17.5935605419 0.7603061783 72.1729879983 3.7331948691
0.006999999999999999 0.001 0.7936 0.1984 0.0316789319 0.0044469072 0.7485703329 0.1133531737 54.0774169051 2.1748224400 17.5686257685 0.6831197601 72.4262919384 2.9757422810
0.006999999999999999 0.0015 0.7932 0.1983 0.0301080758 0.0081749945 1.0742841419 0.1063684756 54.7277466181 1.7566085207 17.6247290087 0.4756253108 73.4568678445 2.3467773016
0.006999999999999999 0.002 0.7928 0.1982 0.0305662421 0.0056849416 1.3899979655 0.2401696563 55.3762572270 2.0280000319 17.7649871092 1.0254251881 74.5618085438 3.2992798179
0.006999999999999999 0.0025 0.7924 0.1981 0.0333152404 0.0059037864 1.8271401829 0.1951239553 53.6790331089 2.9246905926 17.7639481603 0.8114343830 73.3034366925 3.9371527173
0.0 0.0015 0.7988 0.1997 0.0000000000 0.0000000000 1.0671412952 0.1116114080 55.7946511683 2.2755210829 17.3109664432 0.6137576841 74.1727589067 3.0008901750
0.0005 0.0045 0.7959999999999999 0.19899999999999998 0.0018981178 0.0011260846 3.1414239735 0.3701511094 55.2398244201 1.2077892270 17.5416130973 1.1666688295 75.9247596087 2.7457352505
0.006999999999999999 0.003 0.792 0.198 0.0299117187 0.0063942614 2.1057112037 0.2252251809 54.4603383165 1.6158048102 17.1613578027 0.6574371393 73.7573190416 2.5048613918
0.006999999999999999 0.0035 0.7916 0.1979 0.0294535524 0.0065843882 2.6757103694 0.1844127537 54.4812580136 2.3695979762 17.2434347652 0.7431382900 74.4298567006 3.3037334081
0.006999999999999999 0.004 0.7912 0.1978 0.0316789319 0.0015708561 2.8842814927 0.3607696232 54.6822690158 2.0127217441 17.4771982660 0.4391498218 75.0754277064 2.8142120452
0.006999999999999999 0.0045 0.7908 0.1977 0.0301735281 0.0041478402 3.2571380899 0.4375248691 54.7786815327 2.6383243738 17.8429082761 0.7867086759 75.9089014268 3.8667057590
0.006999999999999999 0.005 0.7904 0.1976 0.0322025506 0.0046392736 3.5799947602 0.2682364811 53.9682706596 1.1063533266 17.3784981212 0.6157593366 74.9589660916 1.9949884179
0.006999999999999999 0.0055 0.79 0.1975 0.0327916216 0.0070421363 3.8128515622 0.3418312998 53.4170821196 3.5850309755 17.1551241094 0.5680913261 74.4178494128 4.5019957377
0.006999999999999999 0.006 0.7896 0.1974 0.0307625992 0.0016558277 4.3514222025 0.3590685656 54.2438649295 2.0292316108 17.1509683138 0.6953230954 75.7770180450 3.0852790995
0.006999999999999999 0.0065 0.7892 0.1973 0.0303698851 0.0109005167 4.5957075592 0.8049123044 54.7695860122 3.1472256762 17.2662916409 0.5551682489 76.6619550974 4.5182067462
0.006999999999999999 0.006999999999999999 0.7888 0.1972 0.0310898608 0.0019416301 4.8714214414 0.5576180281 53.7263298153 1.1395551049 17.5094056817 0.6835494191 76.1382467992 2.3826641822
0.006999999999999999 0.0075 0.7884 0.1971 0.0323989076 0.0090598899 5.4057063737 0.2334126671 54.2220356804 1.2292541223 17.5384962506 0.3853590152 77.1986372123 1.8570856945
0.0005 0.005 0.7956 0.1989 0.0020944748 0.0009796009 3.4785663372 0.2101502701 54.6467964860 3.0797083074 17.2195389407 0.5523613581 75.3469962387 3.8431995365
0.006999999999999999 0.008 0.7879999999999999 0.19699999999999998 0.0337734067 0.0029678143 5.6557060078 0.3358080059 54.2638750746 1.7601465451 17.3494075522 0.5201970520 77.3027620413 2.6191194173
0.006999999999999999 0.0085 0.7876 0.1969 0.0293881000 0.0023196368 6.1114196265 0.5892636393 54.2029350875 1.2576654754 17.3348622678 0.9124550532 77.6786050818 2.7617038047
0.006999999999999999 0.009000000000000001 0.7872 0.1968 0.0295844571 0.0034535026 6.3085621951 0.5801047008 54.2284025448 1.0706381914 17.3203169833 0.7526293786 77.8868661803 2.4068257734
0.006999999999999999 0.0095 0.7868 0.1967 0.0313516702 0.0040006320 6.6771330842 0.3193611407 53.8918682877 1.3349968555 17.4138223836 0.4253553705 78.0141754257 2.0837139987
0.006999999999999999 0.01 0.7864 0.1966 0.0297808141 0.0074627148 6.9357041343 0.4914776834 53.7454304082 2.9735536442 17.3452517567 0.7065769128 78.0561671133 4.1790709552
0.0075 0.0 0.794 0.1985 0.0341006684 0.0050257850 0.0000000000 0.0000000000 54.8141540625 1.6493567120 17.3359012166 0.7387328457 72.1841559475 2.3931153427
0.0075 0.0005 0.7936 0.1984 0.0327916216 0.0029095019 0.3285709477 0.1188377366 55.4581169112 1.2844163145 17.5977163375 0.7355758157 73.4171958180 2.1417393687
0.0075 0.001 0.7932 0.1983 0.0311553132 0.0068821508 0.6857132821 0.0938951581 54.8914659864 0.9297383891 17.2984990565 0.4511000756 72.9068336382 1.4816157736
0.0075 0.0015 0.7928 0.1982 0.0336425020 0.0044469072 1.0299984925 0.1374399528 54.8796418098 0.9559318445 17.2756421809 0.4386579534 73.2189249852 1.5364766579
0.0075 0.002 0.7924 0.1981 0.0362605956 0.0067310976 1.3942836736 0.1727092473 55.4544787030 1.4112590321 17.4252508214 0.5736127067 74.3102737936 2.1643120837
0.0005 0.0055 0.7952 0.1988 0.0021599272 0.0014098865 3.8542800730 0.3623726001 55.8601389156 1.9435746038 17.6413521910 0.5571711557 77.3579311068 2.8645282461
0.0075 0.0025 0.792 0.198 0.0320716459 0.0034880631 1.6899975264 0.2656678099 54.9705970144 1.5646262241 17.6413521910 0.7520440007 74.3340183777 2.5858260978
0.0075 0.003 0.7916 0.1979 0.0346897395 0.0061816953 2.1499968532 0.1901661364 54.8896468823 1.8499725171 17.3795370701 1.2697230705 74.4538705451 3.3160434193
0.0075 0.0035 0.7912 0.1978 0.0346242871 0.0058454472 2.4585678301 0.2583144117 54.5767609784 1.9024767734 17.4210950258 0.6493089793 74.4910481214 2.8159456116
0.0075 0.004 0.7908 0.1977 0.0330534310 0.0037713272 2.9214242955 0.2207590343 54.0637736244 1.8170655535 17.5021330394 0.2820435306 74.5203843903 2.3236394456
0.0075 0.0045 0.7904 0.1976 0.0325298123 0.0052623029 3.1157097254 0.2708109319 54.5240069598 1.4066909761 17.3961602524 1.3609262884 75.0684067499 3.0436904993
0.0075 0.005 0.79 0.1975 0.0310244085 0.0021269493 3.5999947309 0.4699102895 53.8272900924 1.6522432890 17.4533024415 0.5594679493 74.9116116733 2.6837484771
0.0075 0.0055 0.7896 0.1974 0.0329879787 0.0063915809 3.8128515622 0.5338645995 54.1156180910 2.0645637376 17.2205778896 0.5457795420 75.1820355215 3.1505994600
0.0075 0.006 0.7892 0.1973 0.0302389804 0.0047847405 4.2271366701 0.2284639262 54.2984380523 1.6662000496 17.1977210140 0.4840030142 75.7535347168 2.3834517305
0.0075 0.0065 0.7888 0.1972 0.0328570740 0.0057150050 4.4757077349 0.5119463143 52.8449738825 2.2328493126 17.0252554979 0.4095409496 74.3787941893 3.1600515815
0.0075 0.006999999999999999 0.7884 0.1971 0.0327261693 0.0101819943 4.9571356017 0.2956827954 53.3370415395 2.3552965707 17.5623920752 0.3815305523 75.8892953857 3.0426919127
0.0005 0.006 0.7948 0.1987 0.0024871889 0.0018326655 4.2114224074 0.4847546464 54.6322436533 2.4812006342 17.7151175623 0.9754042629 76.5612708119 3.9431922090
0.0075 0.0075 0.7879999999999999 0.19699999999999998 0.0345588348 0.0061063910 5.5585632928 0.4505228456 54.2820661155 1.8303749084 17.1862925762 0.8698825675 77.0614808193 3.1568867125
0.0075 0.008 0.7876 0.1969 0.0329879787 0.0072931647 5.5914203876 0.4445950152 54.3075335728 1.2627596407 17.3566801945 0.7306226645 77.2886221336 2.4452704851
0.0075 0.0085 0.7872 0.1968 0.0311553132 0.0053238145 6.0114197729 0.3614703888 54.1701912138 1.4552332477 17.2569411008 0.5754313897 77.4697074007 2.3974588407
0.0075 0.009000000000000001 0.7868 0.1967 0.0351479058 0.0058042608 6.3999906327 0.4121614414 55.2280002435 2.2138205327 17.6112226731 0.8696045673 79.2743614551 3.5013908022
0.0075 0.0095 0.7864 0.1966 0.0329879787 0.0031088138 6.4599905449 0.5395076790 53.1169299443 1.6953366987 17.1862925762 1.0616939378 76.7962010441 3.2996471293
0.0075 0.01 0.7859999999999999 0.1965 0.0333806927 0.0065843882 7.1914180458 0.4912617114 54.1938395670 0.9849503789 17.3223948811 0.7533518644 78.7410331866 2.2361483429
0.008 0.0 0.7936 0.1984 0.0363260479 0.0075312864 0.0000000000 0.0000000000 53.5553340306 2.4819700510 17.3109664432 0.8098631606 70.9026265217 3.2993644980
0.008 0.0005 0.7932 0.1983 0.0384205228 0.0026049702 0.3314280863 0.1012572526 55.0397229699 1.9061363986 17.4792761638 0.5929622750 72.8888477428 2.6029608964
0.008 0.001 0.7928 0.1982 0.0366533096 0.0078542806 0.7128560995 0.0588320861 55.1515978716 1.5074919016 17.4657698282 1.0349599827 73.3668771089 2.6091382510
0.008 0.0015 0.7924 0.1981 0.0355406199 0.0086297860 1.0757127113 0.1696572698 55.3917196118 4.0504998666 17.4449908503 1.0231278355 73.9479637933 5.2519147579
0.0005 0.0065 0.7944 0.1986 0.0024217365 0.0003206497 4.4257078081 0.4272927069 54.2402267214 2.7996147911 17.4740814193 0.7270682821 76.1424376853 3.9542964298
0.008 0.002 0.792 0.198 0.0322025506 0.0058337093 1.3971408122 0.1706168774 55.1716080166 1.3093329474 17.7732987003 0.5599385151 74.3742500797 2.0457220492
0.008 0.0025 0.7916 0.1979 0.0344933825 0.0046760646 1.7085689278 0.1502105165 53.9891903566 2.3715745935 17.1426567227 0.3357589638 72.8749093896 2.8622201384
0.008 0.003 0.7912 0.1978 0.0330534310 0.0071938046 2.1385682985 0.2829288696 54.6176908205 3.3342813409 17.2881095676 0.4439607445 74.0774221176 4.0683647596
0.008 0.0035 0.7908 0.1977 0.0373732854 0.0049915723 2.4485678447 0.2193493672 54.8296164473 3.1414068489 17.6652480155 0.7284684084 74.9808055929 4.0942161968
0.008 0.004 0.7904 0.1976 0.0339043114 0.0025383359 2.6371389973 0.3317727342 54.3657449037 1.9144339968 16.9265553531 0.6155138702 73.9633435655 2.8642589371
0.008 0.0045 0.79 0.1975 0.0352133582 0.0063942614 3.1428525428 0.3614026322 54.5749418744 1.7801641486 17.5862878997 0.8613281083 75.3392956751 3.0092891505
0.008 0.005 0.7896 0.1974 0.0342970254 0.0083962876 3.4542806585 0.1059840563 54.3420965505 1.2143579211 17.4678477260 0.5548648548 75.2985219604 1.8836031198
0.008 0.0055 0.7892 0.1973 0.0358024292 0.0070567214 3.7599944967 0.2254425448 54.1883822547 2.0614840116 17.5208341195 0.9131267378 75.5050133001 3.2071100156
0.008 0.006 0.7888 0.1972 0.0342315731 0.0081392819 4.2442795022 0.3185933830 53.7508877205 2.1355026918 17.5260288639 0.7629988604 75.5554276597 3.2252342171
0.008 0.0065 0.7884 0.1971 0.0345588348 0.0076060011 4.5714218805 0.4869724458 54.4112225060 1.2904309523 17.2340842252 0.4180965803 76.2512874465 2.2031059795
0.0005 0.006999999999999999 0.794 0.1985 0.0023562842 0.0012691679 5.1614210170 0.5201718944 54.8105158543 1.1649568741 17.7618702625 0.9137648534 77.7361634180 2.6001627898
0.008 0.006999999999999999 0.7879999999999999 0.19699999999999998 0.0344279301 0.0064049720 4.7742787265 0.3866754837 53.7345157837 2.9523426144 17.2455126630 0.3337209935 75.7887351033 3.6791440636
0.008 0.0075 0.7876 0.1969 0.0348206441 0.0064476368 5.2885636880 0.3719331780 53.9564464830 1.5811834429 17.1644746494 0.6929843629 76.4443054645 2.6525486206
0.008 0.008 0.7872 0.1968 0.0358678816 0.0089609965 5.5442775994 0.3589548752 54.1265327156 1.6903617958 17.1166830004 0.8559072596 76.8233611970 2.9141849271
0.008 0.0085 0.7868 0.1967 0.0354097152 0.0093062086 6.0314197436 0.7088122853 53.6408319229 1.8831989026 17.2631747942 0.7037113077 76.9708361759 3.3050287042
0.008 0.009000000000000001 0.7864 0.1966 0.0346242871 0.0044082041 6.5314190118 0.3247097566 53.0377989163 2.0438069617 17.4647308793 0.6891607304 77.0685730945 3.0620856528
0.008 0.0095 0.7859999999999999 0.1965 0.0359333339 0.0049398090 6.8614185288 0.7163160630 53.7326966796 1.8978966776 17.2486295097 0.5098519295 77.8786780520 3.1290044791
0.008 0.01 0.7856 0.1964 0.0347551918 0.0054195169 7.1614180897 0.6064676454 53.5944447686 1.9373791656 17.3348622678 0.8603350029 78.1254803179 3.4096013308
0.0085 0.0 0.7932 0.1983 0.0367187620 0.0083142506 0.0000000000 0.0000000000 54.9069283712 2.0842884760 17.4740814193 1.0857965353 72.4177285525 3.1783992619
0.0085 0.0005 0.7928 0.1982 0.0358678816 0.0070323962 0.3414280717 0.0376882476 54.6840881199 2.5056308336 17.4460297992 0.3499638852 72.5074138724 2.9003153626
0.0085 0.001 0.7924 0.1981 0.0373078330 0.0074856418 0.7642845956 0.1829461390 54.3593780394 1.3731284053 17.1738251895 0.7171908678 72.3347956575 2.2807510539
0.0005 0.0075 0.7936 0.1984 0.0023562842 0.0016763978 5.5128490740 0.4849903483 53.2087947010 2.7326189079 17.5831710530 0.6137154739 76.3071711122 3.8330011279
0.0085 0.0015 0.792 0.198 0.0362605956 0.0021269493 1.0671412952 0.1295516281 55.4099106527 1.8177847634 17.5384962506 0.4731223137 74.0518087941 2.4225856545
0.0085 0.002 0.7916 0.1979 0.0390095938 0.0060045164 1.4228550603 0.3259392945 54.0928792899 1.7385972568 17.3681086323 0.3535236389 72.9228525763 2.4240647066
0.0085 0.0025 0.7912 0.1978 0.0384859751 0.0068221309 1.6799975411 0.3383508498 55.5527103240 1.2177213778 17.6932996356 0.8291046506 74.9644934758 2.3919990091
0.0085 0.003 0.7908 0.1977 0.0386168798 0.0069761263 2.0314255981 0.0915176796 54.7386612427 1.4806278136 17.2268115830 1.1273126913 74.0355153036 2.7064343108
0.0085 0.0035 0.7904 0.1976 0.0380932611 0.0041519695 2.4842820782 0.2096446798 54.7459376590 2.6405159068 17.8771935895 0.9375119270 75.1455065878 3.7918244831
0.0085 0.004 0.79 0.1975 0.0361296909 0.0062176277 2.8328529966 0.3290798696 54.7022791608 3.0545655788 17.6216121620 0.7906776503 75.1928740103 4.1805407264
0.0085 0.0045 0.7896 0.1974 0.0361296909 0.0022137990 3.3428522501 0.4645816429 54.4330517552 1.4439539074 17.4917435505 0.4114762302 75.3037772467 2.3222255795
0.0085 0.005 0.7892 0.1973 0.0383550704 0.0051103147 3.6071375776 0.3644392099 55.1761557769 2.6895907701 17.6309627021 0.5069389271 76.4526111270 3.5660792218
0.0085 0.0055 0.7888 0.1972 0.0353442629 0.0043019667 3.8471372263 0.5296583373 54.2284025448 2.0687412882 17.7005722778 0.8357851469 75.8114563118 3.4384867391
0.0085 0.006 0.7884 0.1971 0.0388786891 0.0053398840 4.3099936917 0.3851948544 54.5876756030 2.1732729321 17.5187562217 1.0088958750 76.4553042055 3.5727035455
0.0005 0.008 0.7932 0.1983 0.0026180935 0.0018043965 5.7328487520 0.5652948330 54.6276958930 2.0546617655 17.4377182081 0.6912063812 77.8008809466 3.3129673762
0.0085 0.0065 0.7879999999999999 0.19699999999999998 0.0388786891 0.0060187687 4.6828502888 0.5626895070 54.1456333086 1.4433648149 17.3961602524 0.7126735036 76.2635225389 2.7247465942
0.0085 0.006999999999999999 0.7876 0.1969 0.0388786891 0.0076933649 5.1399924769 0.4614610660 54.6085953001 1.2669560491 17.1603188539 1.2697910782 76.9477853200 3.0059015582
0.0085 0.0075 0.7872 0.1968 0.0375041900 0.0064210045 5.3014208120 0.2489812348 53.7809029380 1.8747136412 17.5966773886 0.5889878151 76.7165053286 2.7191036956
0.0085 0.008 0.7868 0.1967 0.0357369769 0.0097381115 5.7314201827 0.2607050977 54.7959630216 1.6659358853 17.5260288639 0.9448016375 78.0891490451 2.8811807320
0.0085 0.0085 0.7864 0.1966 0.0382896181 0.0129059000 5.8771342551 0.4679431457 53.4671074821 1.5172287819 17.2642137431 0.9884243288 76.6467450984 2.9865021564
0.0085 0.009000000000000001 0.7859999999999999 0.1965 0.0346242871 0.0053559053 6.4899905010 0.7082362118 54.6058666439 1.9825096821 17.2195389407 1.1122363997 78.3500203727 3.8083381989
0.0085 0.0095 0.7856 0.1964 0.0386168798 0.0056304231 6.9414184117 0.5686639124 54.2729705950 2.2263857362 17.4314845147 0.9904316737 78.6844904012 3.7911117454
0.0085 0.01 0.7852 0.1963 0.0361296909 0.0041104902 7.0514182507 0.6271012611 54.1610956933 1.3378345011 17.3036938010 0.6816961640 78.5523374359 2.6507424164
0.009000000000000001 0.0 0.7928 0.1982 0.0394023078 0.0036230101 0.0000000000 0.0000000000 54.6540729024 2.3515282153 17.3223948811 0.8498220898 72.0158700913 3.2049733152
0.009000000000000001 0.0005 0.7924 0.1981 0.0386823321 0.0061733735 0.3542851957 0.1622794404 54.7377516906 2.7845570095 17.6517416799 0.7698043424 72.7824608983 3.7228141658
0.0005 0.0085 0.7928 0.1982 0.0021599272 0.0017366468 6.0114197729 0.5448526747 54.9724161185 1.7990231315 17.2891485165 0.6671767066 78.2751443351 3.0127891596
0.009000000000000001 0.001 0.792 0.198 0.0403186406 0.0116159001 0.7385703476 0.1725200805 54.6395200696 3.2786120366 17.3566801945 0.7031588910 72.7750892523 4.1659069082
0.009000000000000001 0.0015 0.7916 0.1979 0.0387477845 0.0101449013 1.0242842151 0.1898654104 55.1243113102 2.6497822268 17.4325234636 0.4095831182 73.6198667734 3.2593756567
0.009000000000000001 0.002 0.7912 0.1978 0.0393368555 0.0028799029 1.4128550749 0.0472940604 56.0038481389 1.5469937573 17.6486248332 0.8209300545 75.1046649025 2.4180977751
0.009000000000000001 0.0025 0.7908 0.1977 0.0397950219 0.0042739926 1.7342831759 0.1921731098 53.9209739532 2.4141958130 17.4169392302 1.0838861394 73.1119913812 3.6945290548
0.009000000000000001 0.003 0.7904 0.1976 0.0409077116 0.0059413998 2.1257111744 0.2661283196 54.7450281070 1.7492878001 17.3494075522 0.7964991760 74.2610545452 2.8178566955
0.009000000000000001 0.0035 0.79 0.1975 0.0389441415 0.0081959292 2.5385677130 0.3305648946 54.7523045234 2.3992845149 17.5842100019 0.5685623489 74.9140263798 3.3066076876
0.009000000000000001 0.004 0.7896 0.1974 0.0394023078 0.0069465872 2.9014243248 0.2455145099 54.9778734308 1.9320649671 17.4823930105 0.3618526399 75.4010930739 2.5463787041
0.009000000000000001 0.0045 0.7892 0.1973 0.0407768070 0.0091126957 3.2414238271 0.3592958386 53.5189519488 1.5052292203 17.3359012166 1.0213750098 74.1370537995 2.8950127644
0.009000000000000001 0.005 0.7888 0.1972 0.0393368555 0.0051270534 3.3971378849 0.2440471457 54.2638750746 3.2323027881 17.9561537053 0.4047689416 75.6565035203 3.8862459288
0.009000000000000001 0.0055 0.7884 0.1971 0.0386168798 0.0051203645 3.9157085545 0.5970257724 54.0283010946 1.8774299952 17.5810931552 0.8213507045 75.5637196841 3.3009268366
0.0005 0.009000000000000001 0.7924 0.1981 0.0020290225 0.0009619490 6.3842763700 0.6081344332 54.7623095959 2.0826763786 17.3577191434 0.9276271926 78.5063341318 3.6193999534
0.009000000000000001 0.006 0.7879999999999999 0.19699999999999998 0.0397295695 0.0067590434 4.1842795900 0.1816924552 54.2202165763 2.3822319327 17.3140832899 0.4027585583 75.7583090257 2.9734419896
0.009000000000000001 0.0065 0.7876 0.1969 0.0391404985 0.0033782538 4.6171360993 0.3490623745 54.5840373948 1.0183993950 17.3753812746 0.2517088221 76.6156952672 1.6225488454
0.009000000000000001 0.006999999999999999 0.7872 0.1968 0.0395332125 0.0058307712 4.8857071348 0.5619200813 54.5722132182 1.6796390075 17.3691475812 0.7830835626 76.8666011467 3.0304734226
0.009000000000000001 0.0075 0.7868 0.1967 0.0385514274 0.0052590455 5.4185634977 0.7503783975 53.9018733602 3.0649264252 17.4751203682 0.7688221803 76.8341086535 4.5893860485
0.009000000000000001 0.008 0.7864 0.1966 0.0409077116 0.0040559331 5.5628490008 0.4736649944 53.9609942432 1.9931072741 17.2247336852 1.1462464683 76.7894846408 3.6170746699
0.009000000000000001 0.0085 0.7859999999999999 0.1965 0.0416931397 0.0046577054 6.0785625317 0.5960404904 54.0101100537 1.6975604144 17.2184999918 0.9490466879 77.3488657169 3.2473052981
0.009000000000000001 0.009000000000000001 0.7856 0.1964 0.0390095938 0.0049224336 6.5657046759 0.7458390729 54.4758007013 2.8558462707 17.3971992013 0.8054635137 78.4777141723 4.4120712909
0.009000000000000001 0.0095 0.7852 0.1963 0.0422167584 0.0104478007 6.5385618585 0.4473589458 54.8150636145 1.3317954136 17.3348622678 1.1502435871 78.7307044992 2.9398457472
0.009000000000000001 0.01 0.7848 0.1962 0.0364569526 0.0052296378 7.1328467029 0.4284374474 53.1960609724 1.0885540776 17.4761593171 0.4461145406 77.8415239450 1.9683357034
0.0095 0.0 0.7924 0.1981 0.0443112332 0.0093905289 0.0000000000 0.0000000000 54.5631176978 1.6937939902 17.2444737141 0.7630893959 71.8519026451 2.4662739150
0.0 0.002 0.7984 0.1996 0.0000000000 0.0000000000 1.3099980826 0.2217920033 55.1252208623 1.4858484096 17.2922653632 0.7073830615 73.7274843081 2.4150234744
0.0005 0.0095 0.792 0.198 0.0022253795 0.0006412993 6.5757046612 0.9549256751 53.9919190128 1.9465552820 17.5146004261 1.0263763434 78.0844494796 3.9284985998
0.0095 0.0005 0.792 0.198 0.0414967827 0.0071866549 0.3385709330 0.0835926710 54.5731227703 1.3907523697 17.4397961059 0.9488373892 72.3929865919 2.4303690848
0.0095 0.001 0.7916 0.1979 0.0430676388 0.0062176277 0.7285703622 0.1419972052 53.7745360737 0.9387105911 17.2995380054 0.9663319443 71.8457120801 2.0532573683
0.0095 0.0015 0.7912 0.1978 0.0421513061 0.0027892221 1.0214270764 0.0619412905 53.8236518842 1.6895393821 17.0823976869 1.0176736424 71.9696279536 2.7719435371
0.0095 0.002 0.7908 0.1977 0.0397295695 0.0062451273 1.4728549871 0.0900791983 54.7495758672 2.0334329281 17.4647308793 0.4077129865 73.7268913031 2.5374702402
0.0095 0.0025 0.7904 0.1976 0.0400568312 0.0054384553 1.7042832198 0.2184543643 54.9451295571 2.1159660537 17.2299284296 0.7944909499 73.9193980377 3.1343498232
0.0095 0.003 0.79 0.1975 0.0411695210 0.0092693083 2.1399968678 0.2427054800 54.8323451034 2.1999279516 17.2943432610 0.7631686056 74.3078547532 3.2150713455
0.0095 0.0035 0.7896 0.1974 0.0438530669 0.0042012041 2.4871392169 0.2833325185 53.6626611720 1.6660292414 17.1312282849 0.7044471895 73.3248817407 2.6580101535
0.0095 0.004 0.7892 0.1973 0.0433949005 0.0078389935 2.9171385875 0.2583460117 53.7781742819 1.8223700905 17.2299284296 0.4883457673 73.9686361995 2.5769008630
0.0095 0.0045 0.7888 0.1972 0.0408422593 0.0065895911 3.0971383240 0.3525528524 53.6917668375 1.9977490258 17.3390180633 0.7628290775 74.1687654841 3.1197205468
0.0095 0.005 0.7884 0.1971 0.0406459023 0.0050428043 3.6199947016 0.5663624352 53.9673611075 2.0917355823 17.2008378607 0.8624001788 74.8288395721 3.5255410006
0.0005 0.01 0.7916 0.1979 0.0024871889 0.0025383359 7.2042751698 0.9818585222 54.6558920065 1.7179837093 17.1218777448 1.3524066012 78.9845321100 4.0547871686
0.0095 0.0055 0.7879999999999999 0.19699999999999998 0.0403840929 0.0047487916 3.7442802340 0.2481602168 54.3120813330 2.4149153236 17.5312236084 0.9271103970 75.6279692683 3.5949347290
0.0095 0.006 0.7876 0.1969 0.0421513061 0.0054510443 4.1299939552 0.4910123948 54.1865631506 3.5531857611 17.6621311688 0.6484572691 76.0208395807 4.6981064693
0.0095 0.0065 0.7872 0.1968 0.0421513061 0.0034485371 4.4985648443 0.4447785880 53.5671582072 1.0300434975 17.3275896255 0.5331174680 75.4354639831 2.0113880906
0.0095 0.006999999999999999 0.7868 0.1967 0.0411695210 0.0047270910 5.0614211633 0.6053898631 54.1747389740 1.0184156417 17.3255117277 0.6056421550 76.6028413860 2.2341747508
0.0095 0.0075 0.7864 0.1966 0.0424785678 0.0081791857 5.4428491765 0.3228693123 53.9155166409 3.1482517208 17.6704427600 1.3443629328 77.0712871452 4.8236631516
0.0095 0.008 0.7859999999999999 0.1965 0.0399913789 0.0081055263 5.6614202851 0.6618825527 53.5462385101 2.1071586580 17.4159002814 1.4367667768 76.6635504555 4.2139135138
0.0095 0.0085 0.7856 0.1964 0.0441148762 0.0048699355 6.1299910279 1.0175345503 53.4207203278 1.5129063427 17.2839537720 0.2386780164 76.8787800039 2.7739888449
0.0095 0.009000000000000001 0.7852 0.1963 0.0433294482 0.0054855152 6.5014190557 0.2766265081 54.3102622289 1.6476845987 17.4314845147 0.6030773919 78.2864952475 2.5328740139
0.0095 0.0095 0.7848 0.1962 0.0428058295 0.0062697738 6.2728479617 0.6013173996 53.4825698669 1.5565770886 17.1364230293 1.1843361176 76.9346466874 3.3485003796
0.0095 0.01 0.7844 0.1961 0.0435258052 0.0033630020 7.4185605705 1.0128385335 54.5312833761 0.5717719365 17.5010940905 0.6349329412 79.4944638423 2.2229064132
0.001 0.0 0.7992 0.1998 0.0058907105 0.0015488850 0.0000000000 0.0000000000 56.6851026215 0.7826080950 18.0506980545 0.5810836603 74.7416913865 1.3652406403
0.01 0.0 0.792 0.198 0.0450966613 0.0093704344 0.0000000000 0.0000000000 54.4266848908 1.4975701936 17.2507074075 0.7159375634 71.7224889596 2.2228781914
0.01 0.0005 0.7916 0.1979 0.0441148762 0.0091296041 0.3528566264 0.0753764952 53.6444701311 2.2104427783 17.5675868196 1.2313608947 71.6090284533 3.5263097723
0.01 0.001 0.7912 0.1978 0.0419549491 0.0062970456 0.6957132674 0.0667617391 54.6986409526 2.3311845559 17.4605750837 0.4458240951 72.8968842528 2.8500674357
0.01 0.0015 0.7908 0.1977 0.0458166370 0.0118611485 1.0342842005 0.1944954002 53.9191548491 2.2004949633 17.1592799050 0.3274519028 72.1585355916 2.7343034148
0.01 0.002 0.7904 0.1976 0.0420858537 0.0059356286 1.3528551628 0.1529570197 54.5558412814 3.4436865675 17.2995380054 0.2087641061 73.2503203033 3.8113433219
0.01 0.0025 0.79 0.1975 0.0466020651 0.0080012640 1.8771401097 0.2237706925 54.4166798183 1.6162675879 17.5083667328 0.2211375322 73.8487887259 2.0691770766
0.01 0.003 0.7896 0.1974 0.0448348520 0.0044776289 2.2428538601 0.1653688566 55.0015217840 2.0667648494 17.5966773886 0.7399066943 74.8858878847 2.9765180292
0.01 0.0035 0.7892 0.1973 0.0419549491 0.0067944446 2.5257105890 0.3146227349 54.7113746813 2.5437788615 17.3525243989 0.4813642060 74.6315646183 3.3465602470
0.01 0.004 0.7888 0.1972 0.0440494239 0.0093356238 2.8342815659 0.2830442566 53.3133931863 1.2180256981 17.0242165490 1.1223225873 73.2159407251 2.6327281658
0.01 0.0045 0.7884 0.1971 0.0425440201 0.0086238269 3.1642810829 0.3982609454 53.5808014879 1.9092396580 17.1592799050 0.3195777070 73.9469064959 2.6357021373
0.001 0.0005 0.7988 0.1997 0.0053670918 0.0029446279 0.3671423198 0.0785583255 54.8032394379 1.5373915847 17.5457688929 0.6626702399 72.7215177424 2.2815647780
0.01 0.005 0.7879999999999999 0.19699999999999998 0.0439839716 0.0087088512 3.5114234320 0.4341158730 53.8545766538 2.0688980422 17.1520072627 0.5104359186 74.5619913201 3.0221586850
0.01 0.0055 0.7876 0.1969 0.0454239230 0.0026635162 3.9414228026 0.4072199479 54.7659478041 2.3784436445 17.4221339747 0.2334654788 76.1749285044 3.0217925874
0.01 0.006 0.7872 0.1968 0.0433294482 0.0069342421 4.3371365091 0.4788073430 54.5758514264 1.4378588154 17.2974601076 0.4657180396 76.2537774913 2.3893184401
0.01 0.0065 0.7868 0.1967 0.0455548277 0.0095335999 4.6299932233 0.2144567605 54.2138497120 3.5731992631 17.4273287192 0.8413664463 76.3167264822 4.6385560698
0.01 0.006999999999999999 0.7864 0.1966 0.0438530669 0.0030977701 5.0985639661 0.4686404239 53.8936873918 3.5711640419 17.2652526920 0.5577365641 76.3013571168 4.6006388000
0.01 0.0075 0.7859999999999999 0.1965 0.0427403771 0.0011412005 5.3128493667 0.4918429586 55.1807035371 2.1774273256 17.4075886902 0.7063018790 77.9438819711 3.3767133637
0.01 0.008 0.7856 0.1964 0.0450966613 0.0107261986 5.5528490155 0.7618226902 53.9273408175 0.7753311020 17.5021330394 1.2849307270 77.0274195337 2.8328107178
0.01 0.0085 0.7852 0.1963 0.0469293268 0.0075947279 5.8928485178 0.4889798983 55.2270906915 0.8997377846 17.1603188539 0.2172968501 78.3271873900 1.6136092609
0.01 0.009000000000000001 0.7848 0.1962 0.0442457809 0.0055753714 6.2628479763 0.4892636213 53.5471480622 1.1718419499 17.0678524024 0.3148957943 76.9220942218 1.9815767369
0.01 0.0095 0.7844 0.1961 0.0439839716 0.0056243328 6.6485616975 0.5988006477 53.3415892997 1.9868864142 17.2933043121 0.5002083074 77.3274392809 3.0915197021
0.001 0.001 0.7984 0.1996 0.0051052824 0.0017853018 0.6899989901 0.0795906737 55.2198142751 1.2180854663 17.6049889798 0.5755064183 73.5199075274 1.8749678601
0.01 0.01 0.784 0.196 0.0440494239 0.0018788356 7.1999894618 0.4937975505 53.5426003020 2.8983163887 17.3275896255 0.9153511208 78.1142288132 4.3093438956
0.001 0.0015 0.7979999999999999 0.1995 0.0043198543 0.0012691679 1.0299984925 0.1165488469 54.4603383165 1.2494795571 17.7888829337 0.7564689552 73.2835395970 2.1237665271
0.001 0.002 0.7976 0.1994 0.0049089254 0.0013090468 1.4557121551 0.2435113665 55.5745395731 2.9712457963 17.6507027310 0.5888705131 74.6858633846 3.8049367227
0.001 0.0025 0.7972 0.1993 0.0041234973 0.0015265978 1.7728545480 0.1249977762 54.9851498472 3.1828583125 17.7005722778 1.1022772817 74.4627001703 4.4116599682
0.001 0.003 0.7968 0.1992 0.0031417123 0.0015817272 2.0699969703 0.2579981986 55.4162775171 0.9139183305 17.5696647174 0.8419563876 75.0590809171 2.0154546439
0.001 0.0035 0.7964 0.1991 0.0043198543 0.0013349710 2.4699963848 0.0730668179 55.4335590059 2.1143859341 17.4470687481 0.7745459803 75.3549439931 2.9633337033
0.0 0.0025 0.7979999999999999 0.1995 0.0000000000 0.0000000000 1.7271403292 0.2634771431 55.2143569628 2.7319346200 17.8886220273 0.7054944949 74.8301193193 3.7009062580
0.001 0.004 0.7959999999999999 0.19899999999999998 0.0047125684 0.0034286032 2.8071387485 0.2240623455 54.3539207271 2.1028276797 17.2922653632 0.8156747987 74.4580374072 3.1459934271
0.001 0.0045 0.7956 0.1989 0.0045816637 0.0019416301 3.2357095498 0.2354323877 55.3325987288 2.0075525951 17.4907046016 0.3435136475 76.0635945439 2.5884402604
0.001 0.005 0.7952 0.1988 0.0054979964 0.0027270935 3.5142805706 0.5248898909 54.9151143396 1.3707091170 17.4429129526 0.5911025743 75.8778058592 2.4894286757
0.001 0.0055 0.7948 0.1987 0.0034035216 0.0014098865 3.7314231100 0.1821860027 54.0364870630 1.2648857470 17.4023939458 0.7071571883 75.1737076404 2.1556388245
0.001 0.006 0.7944 0.1986 0.0048434731 0.0027270935 4.2499937795 0.3647750471 54.9460391092 2.2501810267 17.7161565112 0.5925689431 76.9170328730 3.2102521104
0.001 0.0065 0.794 0.1985 0.0049089254 0.0019416301 4.3642793265 0.2912320007 54.9424009010 2.5436539743 17.5717426152 0.7648978546 76.8833317681 3.6017254597
0.001 0.006999999999999999 0.7936 0.1984 0.0039271403 0.0023048147 5.0299926379 0.4669826881 54.5558412814 1.7237909470 17.6153784687 1.2077395450 77.2051395283 3.4008179948
0.001 0.0075 0.7932 0.1983 0.0037962356 0.0029446279 5.2042780971 0.4127156349 54.3439156546 1.3034055368 17.3338233189 0.4498732683 76.8858133062 2.1689390679
0.001 0.008 0.7928 0.1982 0.0035344263 0.0017756774 5.8142772043 0.2528204506 55.1716080166 2.4116243799 17.5166783239 0.7946431013 78.5060979711 3.4608636092
0.001 0.0085 0.7924 0.1981 0.0055634488 0.0029271176 5.8785628245 0.0916959031 54.2602368664 2.1939888597 17.4605750837 0.6782164150 77.6049382234 2.9668282954
0.0 0.003 0.7976 0.1994 0.0000000000 0.0000000000 2.0328541675 0.2096836146 55.0761050518 1.2592169126 17.7161565112 1.1417400737 74.8251157305 2.6106406009
0.001 0.009000000000000001 0.792 0.198 0.0045816637 0.0021509833 6.6985616243 0.2699051062 54.6413391737 2.6209180569 17.8065450649 0.5858197881 79.1510275266 3.4787939345
0.001 0.0095 0.7916 0.1979 0.0051052824 0.0005236187 6.5385618585 0.5441030353 53.8727676947 4.1284045367 17.4023939458 0.9544768682 77.8188287814 5.6275080589
0.001 0.01 0.7912 0.1978 0.0046471160 0.0012691679 7.1671323670 0.6877697193 54.1601861413 2.0165521681 17.4262897703 0.9752537491 78.7582553946 3.6808448044
0.0015 0.0 0.7988 0.1997 0.0073961143 0.0022521692 0.0000000000 0.0000000000 54.1738294220 2.1312526038 17.7784934448 1.1199194396 71.9597189811 3.2534242126
0.0015 0.0005 0.7984 0.1996 0.0072652096 0.0021668580 0.3342852250 0.0472940604 54.8669080812 1.6407633205 17.5977163375 0.4238911481 72.8061748533 2.1141153870
0.0015 0.001 0.7979999999999999 0.1995 0.0077233760 0.0016865888 0.7385703476 0.1000406616 54.8823704660 0.9812207679 17.4044718435 0.6613332039 73.0331360331 1.7442812222
0.0015 0.0015 0.7976 0.1994 0.0057598058 0.0032224892 1.0685698646 0.1304933775 56.1275472172 2.9864426403 17.2008378607 0.1383636546 74.4027147483 3.2585221616
0.0015 0.002 0.7972 0.1993 0.0071997572 0.0034880631 1.3699979948 0.1969975880 54.3357296862 2.0172658720 17.4865488060 0.5581931196 73.1994762442 2.7759446427
0.0015 0.0025 0.7968 0.1992 0.0066761385 0.0031143210 1.7214260519 0.1514553015 54.7786815327 1.3406118373 17.6184953154 1.1990496518 74.1252790385 2.6942311116
0.0015 0.003 0.7964 0.1991 0.0075270189 0.0043019667 2.0814255250 0.1932743974 54.4994490545 1.6938916716 17.5842100019 1.3679765538 74.1726116003 3.2594445895
0.0 0.0035 0.7972 0.1993 0.0000000000 0.0000000000 2.3514251298 0.1172471686 55.6427559766 2.2761884783 17.5644699730 0.4467915124 75.5586510794 2.8402271593
0.0015 0.0035 0.7959999999999999 0.19899999999999998 0.0073306619 0.0030306624 2.4157107500 0.2450152594 54.2202165763 2.0199314148 17.7057670223 0.2973354837 74.3490250105 2.5653128203
0.0015 0.004 0.7956 0.1989 0.0075270189 0.0047739843 2.8242815805 0.3453003099 54.3830263926 1.8967979024 17.1613578027 0.4855616320 74.3761927947 2.7324338286
0.0015 0.0045 0.7952 0.1988 0.0068724956 0.0019416301 3.1242811415 0.4311913570 54.4030365376 4.0853595064 17.5083667328 1.3814442070 75.0425569075 5.8999367005
0.0015 0.005 0.7948 0.1987 0.0068070432 0.0022060448 3.6371375337 0.4943262772 53.6808522130 2.2789780791 17.5748594619 0.8060904441 74.8996562518 3.5816008452
0.0015 0.0055 0.7944 0.1986 0.0077888283 0.0039140280 3.9528513573 0.4350550716 54.1638243495 1.7635367460 17.2766811298 0.6534121308 75.4011456649 2.8559179764
0.0015 0.006 0.794 0.1985 0.0071997572 0.0043416170 4.2642794729 0.2147610625 53.7035910141 1.6138478020 17.4190171280 0.4017066032 75.3940873722 2.2346570847
0.0015 0.0065 0.7936 0.1984 0.0064797815 0.0023923703 4.5571361871 0.2528204506 53.4088961512 1.1027582454 17.1094103581 0.8159976297 75.0819224779 2.1739686960
0.0015 0.006999999999999999 0.7932 0.1983 0.0060216152 0.0023270124 4.8699928721 0.2200924227 53.6817617650 1.8792762818 17.3847318146 0.4744073183 75.9425080669 2.5761030352
0.0015 0.0075 0.7928 0.1982 0.0068724956 0.0030136520 5.2557065932 0.4488891299 54.1865631506 1.2655134689 17.8564146117 0.7256773542 77.3055568511 2.4430936050
0.0015 0.008 0.7924 0.1981 0.0076579236 0.0037393855 5.6971345186 0.5431269572 54.1356282361 1.8514458610 17.2839537720 0.4687214214 77.1243744503 2.8670336251
0.0 0.004 0.7968 0.1992 0.0000000000 0.0000000000 2.9028528941 0.1433133469 54.8223400309 1.7584198246 17.7047280734 0.8136873680 75.4299209984 2.7154205395
0.0015 0.0085 0.792 0.198 0.0064797815 0.0021269493 6.1028482105 0.7188756226 54.4821675656 2.1312339717 17.4844709082 0.4363288495 78.0759664658 3.2885653931
0.0015 0.009000000000000001 0.7916 0.1979 0.0060216152 0.0028560029 6.3185621805 0.6126947196 53.9309790257 2.4021088730 17.4803151127 0.8328197731 77.7358779341 3.8504793686
0.0015 0.0095 0.7912 0.1978 0.0068724956 0.0013729398 6.7685615218 0.6146235917 54.2393171693 1.9281696778 17.0772029425 0.3221478800 78.0919541292 2.8663140893
0.0015 0.01 0.7908 0.1977 0.0057598058 0.0020531596 7.1085610242 0.4990923245 53.3061167699 1.3997482944 17.2029157584 0.7113758251 77.6233533583 2.6122696036
0.002 0.0 0.7984 0.1996 0.0086397087 0.0049605792 0.0000000000 0.0000000000 54.9596823899 2.7578661965 17.8927778229 0.2041845177 72.8610999215 2.9670112934
0.002 0.0005 0.7979999999999999 0.1995 0.0084433517 0.0047811578 0.3228566703 0.0615446506 54.5476553130 1.3194663094 17.4294066170 1.1341477522 72.3083619520 2.5199398700
0.002 0.001 0.7976 0.1994 0.0102105648 0.0034732936 0.6357133553 0.2582512000 54.6276958930 2.7443462787 17.5603141774 0.7020896528 72.8339339905 3.7081604251
0.002 0.0015 0.7972 0.1993 0.0083124470 0.0028858470 1.0471413245 0.1430282594 53.3042976659 2.2633632022 17.5478467907 0.4355166688 71.9075982281 2.8447939774
0.002 0.002 0.7968 0.1992 0.0081160900 0.0026311514 1.4371407537 0.2070982143 54.5676654580 0.8926853687 17.6631701177 0.8613982846 73.6760924194 1.9638130190
0.002 0.0025 0.7964 0.1991 0.0077233760 0.0014098865 1.7214260519 0.1914496120 54.5121827832 1.5018530437 17.7473249780 0.8254669617 73.9886571891 2.5201795039
0.0 0.0045 0.7964 0.1991 0.0000000000 0.0000000000 3.1071383094 0.3107589836 55.2280002435 1.0543901428 17.6486248332 1.0076111805 75.9837633861 2.3727603069
0.002 0.003 0.7959999999999999 0.19899999999999998 0.0089015181 0.0020862773 2.0757112476 0.1907233696 53.4307254003 1.2244935419 17.4117444858 1.1325476988 72.9270826518 2.5498508876
0.002 0.0035 0.7956 0.1989 0.0084433517 0.0032699978 2.4114250420 0.3221859366 54.6131430603 1.5112847040 17.2008378607 0.7352763966 74.2338493147 2.5720170350
0.002 0.004 0.7952 0.1988 0.0084433517 0.0014576928 2.8885672007 0.3263397730 54.4266848908 2.5996353180 17.6621311688 0.6215311488 74.9858266120 3.5489639326
0.002 0.0045 0.7948 0.1987 0.0077888283 0.0028499966 3.2099953017 0.2983761231 54.1820153904 2.0788547742 17.4958993461 0.6047717843 74.8956988665 2.9848526782
0.002 0.005 0.7944 0.1986 0.0081160900 0.0017756774 3.4757091985 0.4375808388 54.5740323223 1.9440461681 17.7712208025 0.6780445059 75.8290784133 3.0614471902
0.002 0.0055 0.794 0.1985 0.0092287797 0.0042498683 3.9485656493 0.1885278576 54.6577111106 1.9298165339 17.1675914961 0.5789621357 75.7830970357 2.7015563955
0.002 0.006 0.7936 0.1984 0.0088360657 0.0023048147 4.2928508597 0.2702980034 55.1179444459 2.5495728669 17.3255117277 1.8060434423 76.7451430990 4.6282191273
0.002 0.0065 0.7932 0.1983 0.0083778993 0.0023635455 4.5399933551 0.5978592547 54.8032394379 2.1728937585 17.3109664432 0.6613005595 76.6625771355 3.4344171182
0.002 0.006999999999999999 0.7928 0.1982 0.0087706134 0.0030250029 4.8442786240 0.3129056047 54.7122842333 1.6342461023 17.6631701177 0.6145239983 77.2285035884 2.5647007082
0.002 0.0075 0.7924 0.1981 0.0095560414 0.0031088138 5.3085636587 0.3496231927 54.4312326511 1.6587137355 17.9364136764 0.6471375717 77.6857660276 2.6585833137
