# Supplementary material for: Multipressure Sampling for Improving the Performance of MOF-based Electronic Noses
Source: ACS Sens. 2024 Jul 12;9(7):3531–9. doi: 10.1021/acssensors.4c00199 (PMC11287752; doi:10.1021/acssensors.4c00199)
Supplement: Supplementary file 2 — se4c00199_si_002.zip [file se4c00199_si_002.zip › Multiplex_Adsorption_Data/Hydrogen_10bar/MgMOF-74_EQeq.csv]

H2_comp CO2_comp N2_comp O2_comp H2_mass H2_error CO2_mass CO2_error N2_mass N2_error O2_mass O2_error total_mass total_error
0.0 0.0 0.8 0.2 0.0000000000 0.0000000000 0.0000000000 0.0000000000 78.2192571403 1.4458019656 23.5445278636 0.3637341677 101.7637850039 1.8095361333
0.0 0.0005 0.7996 0.1999 0.0000000000 0.0000000000 3.4050921277 0.1154290884 77.3853450254 0.2532937178 23.5723608721 0.4277638170 104.3627980252 .7964866232
0.0 0.005 0.7959999999999999 0.19899999999999998 0.0000000000 0.0000000000 32.5920996425 1.4278111164 74.4456525293 1.0131041542 22.9148060459 0.2605249266 129.9525582177 2.7014401972
0.002 0.008 0.792 0.198 0.0092632438 0.0008432974 51.6514507135 3.1563244377 71.8535035676 1.1437167590 21.9523699092 0.3524359418 145.4665874341 4.6533204359
0.002 0.0085 0.7916 0.1979 0.0102091790 0.0008025465 55.0366521079 3.1318567947 71.1613020081 1.3546946647 21.8172333284 0.1813255343 148.0253966234 4.6686795402
0.002 0.009000000000000001 0.7912 0.1978 0.0098631052 0.0014898604 58.6801812546 3.0044854039 70.7675903290 1.0845804178 21.7754838156 0.1449496946 151.2331185044 4.2355053767
0.002 0.0095 0.7908 0.1977 0.0090440637 0.0014470873 61.5180098092 2.1972961077 70.2082824918 0.7216475231 21.7064506300 0.3612136427 153.4417869947 3.2816043608
0.002 0.01 0.7904 0.1976 0.0093439944 0.0013433135 64.9691779395 5.9527748344 70.2180611614 1.1039401948 21.5469601667 0.4028768044 156.7435432620 7.4609351471
0.0025 0.0 0.7979999999999999 0.1995 0.0129893057 0.0028269996 0.0000000000 0.0000000000 77.6266056430 1.5738152893 23.5967147546 0.5221187816 101.2363097033 2.0987610705
0.0025 0.0005 0.7976 0.1994 0.0119395483 0.0009083294 3.4078617235 0.2198154311 77.2330542700 0.6614508473 23.4068277162 0.2597882268 104.0596832580 1.1419628346
0.0025 0.001 0.7972 0.1993 0.0133469154 0.0007776187 6.5284408296 0.3639523070 77.1097789112 1.3003663036 23.1339909879 0.3784220808 106.7855576441 2.0435183101
0.0025 0.0015 0.7968 0.1992 0.0132315574 0.0011127110 10.0040317592 0.3942566052 76.5884636098 1.1590699600 23.0318145488 0.3694688115 109.6375414752 1.9239080877
0.0025 0.002 0.7964 0.1991 0.0133353796 0.0017132113 13.3295609534 0.4323297664 75.8791093021 0.7385475300 23.1746418293 0.3715628743 112.3966474644 1.5441533820
0.0 0.0055 0.7956 0.1989 0.0000000000 0.0000000000 36.1389447182 0.8291994113 73.5232514702 1.3608587401 22.5575547326 0.2858516905 132.2197509210 2.4759098419
0.0025 0.0025 0.7959999999999999 0.19899999999999998 0.0130469847 0.0010507077 16.7558027217 0.5523751874 75.5208252619 1.0672056746 23.1402167925 0.3388324255 115.4298917608 1.9594639952
0.0025 0.003 0.7956 0.1989 0.0127585898 0.0015620677 19.4901491064 0.5367030617 75.4858785413 0.5343262320 22.9972064000 0.1959328114 117.9859926375 1.2685241728
0.0025 0.0035 0.7952 0.1988 0.0126893751 0.0010943817 22.5616308327 1.2180816321 75.3973895971 1.2510461441 22.9860365742 0.5062731061 120.9577463791 2.9764952640
0.0025 0.004 0.7948 0.1987 0.0129546984 0.0026980941 26.0905994265 0.7000110756 75.0783805412 0.7216197466 22.6763943545 0.3329604766 123.8583290206 1.7572893929
0.0025 0.0045 0.7944 0.1986 0.0129777699 0.0017063621 29.4775632909 0.4275821094 74.1955750785 1.5105835082 22.7727112129 0.1784265487 126.4588273522 2.1182985284
0.0025 0.005 0.794 0.1985 0.0119395483 0.0015545528 32.8801376042 1.8362052550 74.1774604939 0.7538840610 22.5546249422 0.2034253692 129.6241625886 2.7950692380
0.0025 0.0055 0.7936 0.1984 0.0120549063 0.0013881354 35.5774721180 1.5173608549 73.6606337621 0.4034391073 22.5084807439 0.2685362051 131.7586415303 2.1907243027
0.0025 0.006 0.7932 0.1983 0.0126778393 0.0011382505 39.6241033423 0.9125748560 72.7975459445 0.6663885628 22.2349115680 0.2763099689 134.6692386941 1.8564116382
0.0025 0.0065 0.7928 0.1982 0.0124125160 0.0008736794 41.7174141933 0.7309218095 73.3395407275 1.1194104899 22.4123469973 0.5110083240 137.4817144341 2.3622143028
0.0025 0.006999999999999999 0.7924 0.1981 0.0121471927 0.0011503450 44.4965776735 2.4388005737 71.9097709940 0.5247222566 22.0422778512 0.3548128401 138.4607737114 3.3194860154
0.0 0.006 0.7952 0.1988 0.0000000000 0.0000000000 38.7081224815 2.2247556915 73.2904870736 1.3767214199 22.3727948273 0.1927548251 134.3714043824 3.7942319365
0.0025 0.0075 0.792 0.198 0.0119626199 0.0007741885 48.1788811612 0.2907812882 71.9181069090 0.5465200068 22.0860415948 0.4627698140 142.1949922849 1.3008452975
0.0025 0.008 0.7916 0.1979 0.0119280126 0.0016156704 51.6149424055 2.3258355003 71.5511663417 1.6645260970 22.0076697024 0.1433877241 145.1857064622 4.1353649918
0.0025 0.0085 0.7912 0.1978 0.0120202989 0.0008589327 55.5533076126 2.5812921537 71.0232784919 1.7362342367 21.8783927024 0.2898017550 148.4669991058 4.6081870781
0.0025 0.009000000000000001 0.7908 0.1977 0.0121356569 0.0013464799 58.9974258628 2.0104579682 70.8105523526 0.4310884755 21.8494610224 0.2993878975 151.6695748947 2.7422808211
0.0025 0.0095 0.7904 0.1976 0.0118011188 0.0022280516 61.6393684609 3.1021845830 70.3078325540 0.7821509840 21.6954639161 0.4987607784 153.6544660498 4.3853243970
0.0025 0.01 0.79 0.1975 0.0114435091 0.0009130056 63.7679287128 2.6339917686 70.2026717798 1.0339377390 21.5310294316 0.3223193866 155.5130734333 3.9911618998
0.003 0.0 0.7976 0.1994 0.0161039705 0.0021635691 0.0000000000 0.0000000000 77.7756902772 0.9655733052 23.2971436892 0.3580919726 101.0889379369 1.3258288469
0.003 0.0005 0.7972 0.1993 0.0153772154 0.0025332565 3.3630446281 0.2725973308 77.1687715407 0.6089481733 23.4710999924 0.3946176539 104.0182933766 1.2786964145
0.003 0.001 0.7968 0.1992 0.0155156450 0.0008477044 6.7739277288 0.2950740924 77.0838093298 1.2617047769 23.3762480292 0.4090465702 107.2495007328 1.9666731439
0.003 0.0015 0.7964 0.1991 0.0144312802 0.0014173545 10.0332384056 0.4584894996 76.4892341598 0.5889732717 23.1746418293 0.3587124228 109.7115456749 1.4075925486
0.0 0.0065 0.7948 0.1987 0.0000000000 0.0000000000 41.9669295955 2.2542969260 73.3137314521 1.4253606295 22.5429057807 0.3517598151 137.8235668283 4.0314173706
0.003 0.002 0.7959999999999999 0.19899999999999998 0.0149388552 0.0015251700 13.3366108336 0.3151893289 77.0026944643 1.6078793857 23.2975099130 0.4497004542 113.6517540661 2.3742943388
0.003 0.0025 0.7956 0.1989 0.0163808296 0.0014371212 16.6221067797 0.8786351050 76.0325221999 1.7040726719 22.9691902796 0.3444462815 115.6402000888 2.9285911796
0.003 0.003 0.7952 0.1988 0.0144428160 0.0009245924 19.6802440899 0.5535834994 75.4589471235 1.2166343142 22.9880508051 0.5111169714 118.1416848345 2.2822593774
0.003 0.0035 0.7948 0.1987 0.0154348944 0.0013385500 22.7771557411 0.8739846806 75.1014646136 0.4258358979 22.8891703801 0.4651264249 120.7832256292 1.7662855534
0.003 0.004 0.7944 0.1986 0.0152041785 0.0010151500 26.3617680320 0.8371305244 74.8260588055 0.9295180598 22.6525898077 0.3304434696 123.8556208237 2.0981072038
0.003 0.0045 0.794 0.1985 0.0151695711 0.0017841367 29.2972877834 1.3064103815 74.4216066206 0.5941389767 22.6785916972 0.4042078916 126.4126556723 2.3065413865
0.003 0.005 0.7936 0.1984 0.0152272501 0.0012381515 33.0085461361 1.6987691744 73.9073447857 1.1764823935 22.5707387892 0.5554186847 129.5018569611 3.4319084041
0.003 0.0055 0.7932 0.1983 0.0148927120 0.0016450546 36.0218663509 1.8514909052 73.9022149919 0.6481573399 22.3824997579 0.4846919023 132.3214738127 2.9859852020
0.003 0.006 0.7928 0.1982 0.0147427467 0.0015279596 39.2094193187 1.9702090191 73.2803877920 0.3572467894 22.4579418600 0.3445607396 134.9624917174 2.6735445077
0.003 0.0065 0.7924 0.1981 0.0145927813 0.0007295878 42.1059129476 0.7792683819 72.9427832333 0.9501271779 22.3577796517 0.3496150441 137.4210686139 2.0797401917
0.0 0.006999999999999999 0.7944 0.1986 0.0000000000 0.0000000000 45.3909053308 1.0527215151 72.8746531586 1.3368293497 22.1558072280 0.1985237013 140.4213657174 2.5880745661
0.003 0.006999999999999999 0.792 0.198 0.0143736012 0.0023328562 46.5833422073 1.4397486833 72.5626975692 1.2284588683 22.1160719461 0.3587916793 141.2764853238 3.0293320871
0.003 0.0075 0.7916 0.1979 0.0149273194 0.0010806769 48.1229856826 2.5972330842 71.9915270837 0.5700304910 22.1651459348 0.2193879233 142.2945860205 3.3877321754
0.003 0.008 0.7912 0.1978 0.0159193978 0.0012720797 52.3108662920 1.4873619123 71.5506854235 1.1377920987 21.9104372845 0.4477486940 145.7879083978 3.0741747847
0.003 0.0085 0.7908 0.1977 0.0152733932 0.0032179701 55.2617447108 2.9130146241 71.4982653425 0.6694749502 21.9091555012 0.3138420416 148.6844389477 3.8995495860
0.003 0.009000000000000001 0.7904 0.1976 0.0146735319 0.0018379241 58.0663381160 1.2759686947 70.6374218097 1.1521527296 21.7588206329 0.3629785917 150.4772540905 2.7929379401
0.003 0.0095 0.79 0.1975 0.0152503217 0.0020121285 61.1058436000 1.5271663001 70.4386422975 1.1689666377 21.6566441937 0.3097309476 153.2163804129 3.0078760139
0.003 0.01 0.7896 0.1974 0.0139929199 0.0009831855 64.8916292575 2.3352632411 70.1978625980 0.6650398019 21.5709478254 0.2691348754 156.6744326008 3.2704211039
0.0035 0.0 0.7972 0.1993 0.0185841666 0.0023133800 0.0000000000 0.0000000000 77.9900194770 0.8897171666 23.5837138098 0.3941517529 101.5923174534 1.2861822995
0.0035 0.0005 0.7968 0.1992 0.0173613722 0.0011764249 3.3846978315 0.0888271200 77.4034596099 1.6784828508 23.4251389060 0.3195616888 104.2306577196 2.0880480845
0.0035 0.001 0.7964 0.1991 0.0181458063 0.0028692378 6.5601652904 0.4752977323 76.8018309734 0.6676180553 23.4841009372 0.3805680266 106.8642430073 1.5263530520
0.0 0.0075 0.794 0.1985 0.0000000000 0.0000000000 48.7416126686 1.5326633950 72.2654901372 0.9216249449 22.2252066374 0.4240169416 143.2323094432 2.8783052815
0.0035 0.0015 0.7959999999999999 0.19899999999999998 0.0175805524 0.0009036291 9.7995852339 0.4193786950 76.5376465894 0.8680140675 23.1002983987 0.5330467556 109.4551107744 1.8213431472
0.0035 0.002 0.7956 0.1989 0.0185380234 0.0014980553 13.2366536039 0.3693646525 75.7583988403 0.7471042475 22.9627813632 0.5606294256 111.9763718308 1.6785963809
0.0035 0.0025 0.7952 0.1988 0.0180535200 0.0023584990 16.8872326308 0.8153605029 76.3196303502 1.0395091309 23.1561475276 0.6560001577 116.3810640286 2.5132282905
0.0035 0.003 0.7948 0.1987 0.0178804830 0.0011696182 19.8688283847 0.8290419054 75.6049859425 0.3088534914 22.9761485317 0.4588689176 118.4678433419 1.5979339326
0.0035 0.0035 0.7944 0.1986 0.0182380927 0.0009987628 23.1722008127 1.4973809217 74.9820366002 0.9949821896 22.8089673687 0.3266864063 120.9814428743 2.8200482804
0.0035 0.004 0.794 0.1985 0.0175920881 0.0015850704 26.7855161872 0.8755760856 74.6973330408 1.0405553049 22.8741552045 0.4535285093 124.3745965206 2.3712449702
0.0035 0.0045 0.7936 0.1984 0.0172344785 0.0025309441 29.8184753539 0.9015505327 74.3148427858 0.5385237649 22.7179607554 0.4518857371 126.8685133736 1.8944909788
0.0035 0.005 0.7932 0.1983 0.0173729080 0.0018649496 32.9269689512 1.0001592766 73.7792602452 0.9085731051 22.7754578914 0.5462851252 129.4990599958 2.4568824565
0.0035 0.0055 0.7928 0.1982 0.0179727694 0.0017305231 35.8040754096 1.3880083673 73.5819234875 0.8060818585 22.3731610511 0.4607258379 131.7771327176 2.6565465868
0.0035 0.006 0.7924 0.1981 0.0176266955 0.0013063493 39.8139465443 2.3961611510 72.8845921342 1.2269802659 22.3107198939 0.4650099163 135.0268852679 4.0894576825
0.0 0.008 0.7936 0.1984 0.0000000000 0.0000000000 52.3164054835 0.5701279128 72.3661623418 1.0160222758 21.9701317633 0.4112688341 146.6526995886 1.9974190227
0.0035 0.0065 0.792 0.198 0.0175344092 0.0020363212 43.0460648261 1.8966736781 72.8974166188 0.4623104432 22.2140368117 0.4136439011 138.1750526658 2.7746643436
0.0035 0.006999999999999999 0.7916 0.1979 0.0163462222 0.0024335881 46.0462924063 1.0392817890 72.0442677769 1.1714885956 22.0442920821 0.1882853379 140.1511984875 2.4014893106
0.0035 0.0075 0.7912 0.1978 0.0172460143 0.0015303962 48.8529000629 2.7608554327 71.8094194015 0.8780439149 22.1239457578 0.4601315993 142.8035112365 4.1005613431
0.0035 0.008 0.7908 0.1977 0.0168537972 0.0014762213 52.4863579522 1.3744416225 71.7985185896 1.3115764795 21.9666526373 0.2850261247 146.2683829763 2.9725204480
0.0035 0.0085 0.7904 0.1976 0.0172921575 0.0018260111 55.4294311466 0.9517423504 71.5261585966 0.7006317443 21.7573557377 0.3400600439 148.7302376384 1.9942601497
0.0035 0.009000000000000001 0.79 0.1975 0.0166576887 0.0022349692 58.9901242012 2.4646475070 71.0561412339 0.5687487252 21.7026052801 0.2640887509 151.7655284039 3.2997199523
0.0035 0.0095 0.7896 0.1974 0.0167384393 0.0019432252 60.9784421938 2.5162883948 70.7610177806 0.4560470413 21.5969497149 0.5275267874 153.3531481286 3.5018054487
0.0035 0.01 0.7892 0.1973 0.0166115455 0.0005882125 64.2312065534 4.1986719409 69.9593271834 1.1748832649 21.6070208693 0.4792306703 155.8141661516 5.8533740886
0.004 0.0 0.7968 0.1992 0.0209720762 0.0022729909 0.0000000000 0.0000000000 78.0690503638 0.7859765330 23.4906929655 0.3377357864 101.5807154055 1.1259853103
0.004 0.0005 0.7964 0.1991 0.0213642933 0.0011503450 3.3084080567 0.0567709910 77.2984591418 0.7225850300 23.5231037715 0.4543280373 104.1513352633 1.2348344033
0.0 0.0085 0.7932 0.1983 0.0000000000 0.0000000000 55.5528040498 2.9507299243 71.1980120954 0.5865778952 22.0225017662 0.2890468728 148.7733179114 3.8263546923
0.004 0.001 0.7959999999999999 0.19899999999999998 0.0204991086 0.0013405369 6.7082127743 0.5050376604 77.2413901851 1.1098860764 23.5144975123 0.3765225911 107.4845995803 1.9927868648
0.004 0.0015 0.7956 0.1989 0.0210758984 0.0017181753 9.9524165650 0.2851766832 76.2054924367 1.1491907392 23.2229833704 0.2393557597 109.4019682705 1.6754413574
0.004 0.002 0.7952 0.1988 0.0207413603 0.0014927159 13.1404730957 0.5780695583 75.9990182337 0.6553837105 22.9360470260 0.4080982137 112.0962797157 1.6430441984
0.004 0.0025 0.7948 0.1987 0.0200261410 0.0020602298 16.6054892049 1.0230937778 75.6275890967 1.7336048876 23.0098411210 0.4341798957 115.2629455636 3.1929387909
0.004 0.003 0.7944 0.1986 0.0205452518 0.0031358697 20.0478449851 1.4156346197 75.1125257316 0.7914669696 22.8756200997 0.6383760855 118.0565360682 2.8486135445
0.004 0.0035 0.794 0.1985 0.0204991086 0.0013873683 23.1520582979 1.6280707033 74.9929374122 0.7605750624 22.9089464651 0.3835246250 121.0744412838 2.7735577590
0.004 0.004 0.7936 0.1984 0.0200722842 0.0016199477 26.3305471341 1.4753744151 74.7449439401 0.9325605122 22.7381030641 0.5668150649 123.8336664225 2.9763699399
0.004 0.0045 0.7932 0.1983 0.0209490046 0.0009799317 29.2202426642 1.2902047257 74.5184314798 0.3515046551 22.6606467312 0.2945646156 126.4202698798 1.9372539281
0.004 0.005 0.7928 0.1982 0.0203030001 0.0013452934 33.3461850405 0.8590041651 73.8650239864 0.7048750531 22.5793450485 0.1989926798 129.8108570755 1.7642171914
0.004 0.0055 0.7924 0.1981 0.0191263489 0.0013950207 36.1359233410 1.4798850040 73.5221293278 1.2079877458 22.4357853203 0.3467329078 132.1129643380 3.0360006783
0.0 0.009000000000000001 0.7928 0.1982 0.0000000000 0.0000000000 57.9993642542 1.2798299745 71.4665247430 0.5805501993 21.8115568595 0.2548254545 151.2774458567 2.1152056283
0.004 0.006 0.792 0.198 0.0199684620 0.0018040155 39.5556187919 0.9132936959 73.1383566244 0.8803022075 22.3202417126 0.2072884920 135.0341855909 2.0026884109
0.004 0.0065 0.7916 0.1979 0.0202568569 0.0014117099 42.4745209686 0.6914404148 72.4166587502 0.5799535551 22.2891126899 0.2330300174 137.2005492656 1.5058356972
0.004 0.006999999999999999 0.7912 0.1978 0.0192186353 0.0007273957 45.4969053150 1.7282230750 72.3656814236 1.4077751286 22.1867531388 0.5171515719 140.0685585127 3.6538771712
0.004 0.0075 0.7908 0.1977 0.0197492819 0.0020669364 49.4143726631 1.4224001260 71.9554582206 0.4689905448 21.9855131628 0.2047528391 143.3750933284 2.0982104463
0.004 0.008 0.7904 0.1976 0.0199915336 0.0011055121 51.4882963436 1.7286158164 71.2390504463 1.2715851633 21.9230720055 0.2164503468 144.6704103290 3.2177568386
0.004 0.0085 0.79 0.1975 0.0194608870 0.0023972260 54.8024953733 1.5719377804 71.2736765549 0.7964846471 21.8155853213 0.0948059974 147.9112181365 2.4656256509
0.004 0.009000000000000001 0.7896 0.1974 0.0204875728 0.0025674856 56.8507373475 3.0964434252 71.0647977610 0.5659386014 21.8613632958 0.2174598540 149.7973859771 3.8824093662
0.004 0.0095 0.7892 0.1973 0.0193570649 0.0014158515 61.9916106885 2.5935270265 70.5718566319 0.9672377113 21.6971119232 0.1898558697 154.2799363085 3.7520364590
0.004 0.01 0.7888 0.1972 0.0191494205 0.0012948898 63.9625557621 2.7254220970 70.4548332094 0.2922632245 21.6538975152 0.2775217735 156.0904359072 3.2965019848
0.0045 0.0 0.7964 0.1991 0.0239137041 0.0009831855 0.0000000000 0.0000000000 77.1921762252 1.0065259836 23.3485981326 0.2043778168 100.5646880619 1.2118869859
0.0 0.0095 0.7924 0.1981 0.0000000000 0.0000000000 62.7769169845 2.5205393667 70.3817336468 1.0128234699 21.7110284274 0.4096383009 154.8696790587 3.9430011375
0.0045 0.0005 0.7959999999999999 0.19899999999999998 0.0246635308 0.0017351309 3.3955244332 0.1589089959 76.7035633597 1.5897071291 23.3061161722 0.2217018563 103.4298674959 1.9720531122
0.0045 0.001 0.7956 0.1989 0.0231984848 0.0013598545 6.6807685978 0.2036686159 77.0719466815 1.1513908283 23.3348647402 0.4921603647 107.1107785043 1.8485796634
0.0045 0.0015 0.7952 0.1988 0.0234868797 0.0022645445 9.8164545900 0.2775293918 76.6990747900 1.2157603002 23.0501257386 0.2082361516 109.5891419983 1.7037903881
0.0045 0.002 0.7948 0.1987 0.0225755518 0.0017909857 13.0213804769 0.6351734531 76.1070645169 0.8527814626 23.1759236126 0.2428607797 112.3269441582 1.7326066811
0.0045 0.0025 0.7944 0.1986 0.0231523416 0.0014711645 16.6379690101 0.9908671482 75.9877968096 0.9772158434 23.1213562670 0.4726563257 115.7702744283 2.4422104818
0.0045 0.003 0.794 0.1985 0.0226793740 0.0015518111 19.7630801820 0.9993098266 75.2223353815 1.7054227946 22.9690071677 0.0954334523 117.9771021052 2.8017178846
0.0045 0.0035 0.7936 0.1984 0.0228985541 0.0020073610 23.4028326072 0.9218521238 75.0508078992 0.8423869667 22.7891912837 0.3216395805 121.2657303442 2.0878860320
0.0045 0.004 0.7932 0.1983 0.0221141200 0.0015810354 25.8307609855 1.1949087475 74.8566772627 1.9086145662 22.8216020897 0.1604152199 123.5311544579 3.2655195690
0.0045 0.0045 0.7928 0.1982 0.0227947319 0.0025891630 28.9757628908 1.0492147797 74.2762090258 1.0229310331 22.6897615230 0.3856592193 125.9645281715 2.4603941951
0.0045 0.005 0.7924 0.1981 0.0223333001 0.0019500613 33.0067836661 0.8426769181 73.8762454104 0.7352300655 22.4705765810 0.3396535684 129.3759389576 1.9195106133
0.0 0.001 0.7992 0.1998 0.0000000000 0.0000000000 6.5148446321 0.3312050559 77.4666201969 1.3888876921 23.2209691396 0.2779626551 107.2024339686 1.9980554031
0.0 0.01 0.792 0.198 0.0000000000 0.0000000000 64.1063229616 2.4899487845 70.0856483573 0.7138314834 21.6918016781 0.3856244409 155.8837729970 3.5894047088
0.0045 0.0055 0.792 0.198 0.0222179421 0.0017951418 36.1676478018 1.1295181211 73.4682664922 0.9772065867 22.4465889223 0.2425203551 132.1047211584 2.3510402047
0.0045 0.006 0.7916 0.1979 0.0222179421 0.0012019391 39.3030820126 1.3243129065 73.1005243946 1.1121106827 22.2407711488 0.1898579890 134.6665954981 2.6274835173
0.0045 0.0065 0.7912 0.1978 0.0232330921 0.0029594656 42.4037703853 1.2893992540 72.8273628714 0.2759697543 22.3605263302 0.5527145821 137.6148926790 2.1210430560
0.0045 0.006999999999999999 0.7908 0.1977 0.0225870876 0.0007497380 45.9133518086 2.2848448163 72.0487563465 0.9132511061 22.0505178866 0.2098510287 140.0352131293 3.4086966891
0.0045 0.0075 0.7904 0.1976 0.0215604018 0.0017209613 48.6756459326 1.8043501573 71.8058926683 0.9151715478 21.9661033016 0.1848178785 142.4692023043 2.9060605449
0.0045 0.008 0.79 0.1975 0.0216642240 0.0014419283 52.2433888674 2.1198423887 71.7685413567 1.3251145844 21.9021972491 0.4698258805 145.9357916972 3.9162247819
0.0045 0.0085 0.7896 0.1974 0.0219756904 0.0011255532 54.6987614221 2.6717940229 71.3435699963 0.7573692931 21.9214239984 0.3027840368 147.9857311072 3.7330729060
0.0045 0.009000000000000001 0.7892 0.1973 0.0225870876 0.0012733345 58.9576443961 2.3350947104 70.9412017901 0.7098336330 21.7172542320 0.3496649114 151.6386875058 3.3958665893
0.0045 0.0095 0.7888 0.1972 0.0221948706 0.0017485770 62.0039479788 2.8994174927 70.5446046020 0.7487028163 21.6224022687 0.3269203339 154.1931497201 3.9767892199
0.0045 0.01 0.7884 0.1971 0.0219410831 0.0009130056 65.0381660527 0.5804457171 70.3022218419 0.7106814329 21.3543264499 0.3943915736 156.7166554276 1.6864317292
0.0005 0.0 0.7996 0.1999 0.0027685909 0.0009761219 0.0000000000 0.0000000000 77.8386905581 1.0699982563 23.5906720619 0.6875832026 101.4321312109 1.7585575808
0.005 0.0 0.7959999999999999 0.19899999999999998 0.0254133575 0.0013245585 0.0000000000 0.0000000000 77.5628038318 1.1926221715 23.3793609315 0.3639398611 100.9675781208 1.5578865911
0.005 0.0005 0.7956 0.1989 0.0262323990 0.0020368439 3.3935101817 0.1262989487 77.1957029585 1.0499920038 23.3427385518 0.2918934612 103.9581840910 1.4702212576
0.005 0.001 0.7952 0.1988 0.0253556785 0.0021403176 6.7036807084 0.2896033802 76.8273196366 1.4712608116 23.2108979852 0.2346108645 106.7672540087 1.9976153739
0.005 0.0015 0.7948 0.1987 0.0251480342 0.0021960471 9.9934569389 0.1581652418 76.2494162967 0.6464588216 23.3090459626 0.2280089474 109.5770672324 1.0348290579
0.005 0.002 0.7944 0.1986 0.0259209325 0.0034349562 13.3114326901 0.4484407603 75.7199253863 1.4260938665 23.0880299015 0.3572805480 112.1453089104 2.2352501310
0.005 0.0025 0.794 0.1985 0.0259786115 0.0022352074 16.4677647600 0.5687964970 75.8872849111 1.8259224554 23.0371247938 0.3604308294 115.4181530764 2.7573849892
0.005 0.003 0.7936 0.1984 0.0253326069 0.0034786879 19.6885528772 0.5995139618 75.1428235766 1.5076293113 22.7756410033 0.3582305256 117.6323500640 2.4688524866
0.005 0.0035 0.7932 0.1983 0.0260016831 0.0025767982 23.2122340609 0.6682672031 75.0145787300 1.1373844861 22.8331381393 0.3617301278 121.0859526133 2.1699586152
0.005 0.004 0.7928 0.1982 0.0245020297 0.0018084360 26.3101528378 0.4069753869 74.5075306678 1.4410145461 22.6177985471 0.2288720003 123.4599840824 2.0786703693
0.005 0.0045 0.7924 0.1981 0.0248711751 0.0022925779 29.3184374239 1.7631528883 74.2465524050 0.5033497911 22.6465471151 0.5168861955 126.2364081191 2.7856814528
0.0005 0.0005 0.7992 0.1998 0.0023648381 0.0008508382 3.3814246728 0.1869161342 77.4504292850 0.3865542521 23.5804177956 0.3645047356 104.4146365915 .9388259601
0.005 0.005 0.792 0.198 0.0254479649 0.0016944666 32.5447647327 0.4237343167 73.9070241736 1.0890191697 22.3814010866 0.3876173974 128.8586379578 1.9020653504
0.005 0.0055 0.7916 0.1979 0.0250788194 0.0022797721 36.1329019637 1.0947477643 73.4600908833 1.0822838399 22.3852464364 0.4156170585 132.0033181028 2.5949284348
0.005 0.006 0.7912 0.1978 0.0251364984 0.0012854003 40.1203645508 1.6519874031 73.1633643694 0.5588174459 22.3385529024 0.0870534840 135.6474183210 2.2991437333
0.005 0.0065 0.7908 0.1977 0.0249288541 0.0037161738 41.2672289874 1.7993277302 72.9705161814 0.6686749821 22.3466098259 0.4923055924 136.6092838488 2.9640244785
0.005 0.006999999999999999 0.7904 0.1976 0.0251826416 0.0019033713 46.0676938283 2.1527813899 71.9535345479 0.8817237748 22.1534267734 0.2102347886 140.1998377912 3.2466433246
0.005 0.0075 0.79 0.1975 0.0243982075 0.0012948898 49.4775698033 1.1581781806 72.2454518800 0.8193327792 22.0395311727 0.1399454170 143.7869510635 2.1187512666
0.005 0.008 0.7896 0.1974 0.0244674223 0.0021647989 52.1608045567 1.4465211360 71.2805697154 0.6983507444 21.9904571840 0.3975925642 145.4562988784 2.5446292435
0.005 0.0085 0.7892 0.1973 0.0235330228 0.0019192458 55.1985475706 1.3330904231 71.6063116257 0.5376149933 21.8921260947 0.3668410956 148.7205183138 2.2394657578
0.005 0.009000000000000001 0.7888 0.1972 0.0239137041 0.0018822799 57.2452788562 1.6596949407 70.6715670001 0.4937795076 21.8095426286 0.2946383675 149.7503021890 2.4499950957
0.005 0.0095 0.7884 0.1971 0.0240059904 0.0011545020 60.8485229733 2.2550755282 70.5304976689 1.4192290709 21.7731033609 0.4111005256 153.1761299935 4.0865596267
0.0005 0.001 0.7988 0.1997 0.0024686602 0.0008202591 6.6973861725 0.3444200701 76.9129230717 0.9399243856 23.3202157884 0.1413642829 106.9329936928 1.4265289977
0.005 0.01 0.7879999999999999 0.19699999999999998 0.0238214177 0.0007185606 64.9022040778 2.7246635225 70.0821216240 0.9149376675 21.5964003792 0.1794436809 156.6045474987 3.8197634315
0.0055 0.0 0.7956 0.1989 0.0280896621 0.0030642686 0.0000000000 0.0000000000 77.3842228830 1.7172664361 23.2326883010 0.3866716336 100.6450008461 2.1070023383
0.0055 0.0005 0.7952 0.1988 0.0287587382 0.0014102009 3.4015671876 0.1652499698 77.3040698538 0.7975922208 23.3401749853 0.5433672721 104.0745707649 1.5076196636
0.0055 0.001 0.7948 0.1987 0.0282511632 0.0020743914 6.7016664569 0.3467190349 76.4935624234 0.2739885194 23.2678457855 0.3065304114 106.4913258290 .9293123571
0.0055 0.0015 0.7944 0.1986 0.0275705513 0.0030564416 9.8562360568 0.3063814887 76.5437382196 1.4668994164 23.2011930546 0.3737421051 109.6287378823 2.1500794518
0.0055 0.002 0.794 0.1985 0.0281011979 0.0015012498 13.1243590838 0.3255813376 76.5515932164 0.4556409186 23.0288847584 0.2343242831 112.7329382565 1.0170477891
0.0055 0.0025 0.7936 0.1984 0.0287472024 0.0021625848 16.4015462426 0.5692100590 75.6402532753 0.7967113685 23.0325469964 0.1824419479 115.1030937167 1.5505259602
0.0055 0.003 0.7932 0.1983 0.0291163479 0.0020820753 19.8997975012 0.6789633620 74.7534401611 1.2530724160 22.7591609324 0.4242215434 117.4415149426 2.3583393967
0.0055 0.0035 0.7928 0.1982 0.0278589461 0.0039646903 22.9763148562 0.4887621789 74.4990344467 1.3006941558 22.8664645047 0.3516484630 120.3696727537 2.1450694880
0.0055 0.004 0.7924 0.1981 0.0263823643 0.0024715694 26.1996207878 0.7892817504 74.3837743908 0.9730645872 22.7461599877 0.3283334712 123.3559375306 2.0931513782
0.0005 0.0015 0.7984 0.1996 0.0025840182 0.0010250643 9.8038655183 0.1116343347 76.4395392817 0.6642027673 23.1713458152 0.2085212820 109.4173346334 .9853834483
0.0055 0.0045 0.792 0.198 0.0271321910 0.0025955284 29.3494065404 2.0062759985 74.1466817307 1.6936037578 22.5720205725 0.5390080291 126.0952410346 4.2414833138
0.0055 0.005 0.7916 0.1979 0.0271206552 0.0029558661 32.5127884905 1.3036817716 73.2189905717 0.9559973790 22.4171079067 0.2738085628 128.1760076241 2.5364435795
0.0055 0.0055 0.7912 0.1978 0.0276974450 0.0045699225 35.5407120285 0.6516259198 73.4966406645 0.2392518377 22.4540965101 0.3196968035 131.5191466481 1.2151444835
0.0055 0.006 0.7908 0.1977 0.0268553319 0.0014962776 39.2421509053 1.8387745588 73.2244409776 0.7483813429 22.3350737763 0.2722203336 134.8285209911 2.8608725129
0.0055 0.0065 0.7904 0.1976 0.0275474797 0.0028215339 42.3423357151 1.7875974064 72.7755840146 0.4594287728 22.3673014704 0.3787281747 137.5127686798 2.6285758878
0.0055 0.006999999999999999 0.79 0.1975 0.0277435882 0.0024208685 45.1766393296 3.1664578634 72.1130390758 0.8509545683 21.9807522534 0.2447158816 139.2981742470 4.2645491818
0.0055 0.0075 0.7896 0.1974 0.0270399047 0.0027795283 49.4632182615 1.4065022088 71.4690896399 1.2066101445 21.9576801542 0.2646974802 142.9170279603 2.8805893618
0.0055 0.008 0.7892 0.1973 0.0271898700 0.0024919454 51.5245528703 2.0343017564 71.3951885470 0.7462666963 21.7179866796 0.2706094020 144.6649179669 3.0536698001
0.0055 0.0085 0.7888 0.1972 0.0277897314 0.0029952222 55.3450843658 2.7646690308 70.9718202472 1.0333033563 21.5905407985 0.3192484395 147.9352351429 4.1202160488
0.0055 0.009000000000000001 0.7884 0.1971 0.0260824336 0.0017981045 59.0802619549 3.9429392042 70.6128949828 0.6531315010 21.6456574798 0.3751855105 151.3648968511 4.9730543202
0.0005 0.002 0.7979999999999999 0.1995 0.0023533023 0.0007454659 13.2653566875 0.5483459775 76.0320412817 1.5776939481 23.1971645928 0.4310791667 112.4969158643 2.5578645582
0.0055 0.0095 0.7879999999999999 0.19699999999999998 0.0259786115 0.0030665260 60.8449980333 2.2712436121 70.3038249025 1.2499991712 21.7489325904 0.2329033625 152.9237341377 3.7572126718
0.0055 0.01 0.7876 0.1969 0.0258517177 0.0013927294 64.8168501713 1.5075537002 69.8499984516 1.1319121663 21.5649051327 0.1044502112 156.2576054733 2.7453088071
0.006 0.0 0.7952 0.1988 0.0305006433 0.0029205390 0.0000000000 0.0000000000 77.5142310962 1.0258733060 23.6598883594 0.4181900534 101.2046200989 1.4469838984
0.006 0.0005 0.7948 0.1987 0.0312735416 0.0031763473 3.3149543740 0.1200171086 77.1530615470 1.5251412229 23.4004187997 0.2230468285 103.8997082623 1.8713815073
0.006 0.001 0.7944 0.1986 0.0315619365 0.0025066410 6.7112341515 0.1421796187 76.3781420614 1.4091471877 23.2508163790 0.3625456513 106.3717545284 1.9163790987
0.006 0.0015 0.794 0.1985 0.0305121791 0.0034375896 9.8348346348 0.3013073809 76.8058386248 1.3140955535 23.0872974539 0.6246854824 109.7584828926 2.2435260064
0.006 0.002 0.7936 0.1984 0.0310082183 0.0030351202 13.3345965821 0.7331837345 76.2096603942 1.1860600548 22.9235954170 0.4108312846 112.4988606116 2.3331101941
0.006 0.0025 0.7932 0.1983 0.0316772945 0.0027699364 16.6110283965 0.7121621756 75.8904910323 0.6530680724 22.8629853787 0.1682542287 115.3961821020 1.5362544131
0.006 0.003 0.7928 0.1982 0.0308121098 0.0019142470 19.8635409746 0.7331408472 75.4693670173 0.8044832039 22.8860574778 0.4367844838 118.2497775795 1.9763227819
0.006 0.0035 0.7924 0.1981 0.0305583223 0.0013018594 23.5828563333 1.8186453138 74.6716840714 1.1356652315 22.8783667781 0.2920542357 121.1634655051 3.2476666404
0.0005 0.0025 0.7976 0.1994 0.0026532330 0.0005971933 16.6054892049 1.1573870866 75.8080937183 1.1594822719 23.1094539936 0.3966668652 115.5256901498 2.7141334170
0.006 0.004 0.792 0.198 0.0298200314 0.0018983307 25.8564426919 0.7425484878 74.3459421611 1.1699763895 22.7763734509 0.4113184002 123.0085783353 2.3257416082
0.006 0.0045 0.7916 0.1979 0.0296469945 0.0027753120 29.6150359544 1.4035848266 73.9701847606 1.2394390877 22.6390395272 0.2471861418 126.2539072367 2.8929853681
0.006 0.005 0.7912 0.1978 0.0292547774 0.0042513124 32.9078335621 1.5778546115 73.6300153050 0.9408402846 22.4167416829 0.3120463148 128.9838453274 2.8349925233
0.006 0.0055 0.7908 0.1977 0.0294047427 0.0011241335 35.7997951252 1.7059201365 73.0896235827 0.9135029723 22.4577587481 0.5216047762 131.3765821987 3.1421520185
0.006 0.006 0.7904 0.1976 0.0300507473 0.0029482930 38.3541177838 2.0313781105 73.2324562805 0.7579133453 22.3669352466 0.2607410556 133.9835600582 3.0529808044
0.006 0.0065 0.79 0.1975 0.0295085649 0.0023376429 42.5633998151 2.7466783089 72.6608048769 1.5268714376 22.2252066374 0.4034267217 137.4789198943 4.6793141111
0.006 0.006999999999999999 0.7896 0.1974 0.0301661052 0.0019549685 45.9463351766 1.5266361982 72.1460621238 0.4861357272 21.9961336529 0.4081159602 140.1186970585 2.4228428541
0.006 0.0075 0.7892 0.1973 0.0293355280 0.0029757881 49.0354416033 2.4494487517 71.7637321749 0.6072850519 21.8783927024 0.1622557412 142.7069020086 3.2219653329
0.006 0.008 0.7888 0.1972 0.0292317058 0.0023566927 51.6610184081 1.8261994742 71.5168608452 0.7906899330 21.8635606386 0.4518124214 145.0706715977 3.0710585213
0.006 0.0085 0.7884 0.1971 0.0297162092 0.0003603898 55.6066852769 0.7533704454 71.0910879546 0.5805987116 21.8443338893 0.2387711748 148.5718233300 1.5731007216
0.0005 0.003 0.7972 0.1993 0.0025609466 0.0005772510 19.8096597475 1.0778064211 75.5054358804 0.8766678558 22.9968401762 0.2891136822 118.3144967507 2.2441652101
0.006 0.009000000000000001 0.7879999999999999 0.19699999999999998 0.0291624910 0.0022869987 58.1501813338 2.4394068835 70.5038868632 1.1783573099 21.7513130450 0.1605948764 150.4345437330 3.7806460685
0.006 0.0095 0.7876 0.1969 0.0297392808 0.0021203282 61.9367223357 3.0910809635 70.4458560701 0.7380344681 21.7692580111 0.3009258951 154.1815756977 4.1321616549
0.006 0.01 0.7872 0.1968 0.0289548467 0.0018643787 64.9205841225 5.2445970179 69.8798153785 0.6523570297 21.5616091186 0.4226187700 156.3909634663 6.3214371963
0.0065 0.0 0.7948 0.1987 0.0350688183 0.0012360001 0.0000000000 0.0000000000 77.3361310655 1.4789172133 23.4190962134 0.2228043696 100.7902960972 1.7029575830
0.0065 0.0005 0.7944 0.1986 0.0334999501 0.0029296379 3.3421467690 0.0287692656 77.6702088909 0.9943373229 23.4075601638 0.3505119517 104.4534157738 1.3765481781
0.0065 0.001 0.794 0.1985 0.0335114859 0.0030607924 6.7741795102 0.1214411578 76.8326097365 1.0078336702 23.4247726822 0.3452334834 107.0650734148 1.4775691038
0.0065 0.0015 0.7936 0.1984 0.0333269132 0.0023746933 10.0649628664 0.8132423425 76.0932781959 0.7852320268 23.2954956821 0.5312492427 109.4870636576 2.1320983053
0.0065 0.002 0.7932 0.1983 0.0331654121 0.0033774477 13.1231001767 0.4951777232 76.3484854407 0.9646118383 23.0351105629 0.7008193525 112.5398615924 2.1639863617
0.0065 0.0025 0.7928 0.1982 0.0329116246 0.0019747449 16.7384298027 0.5409352886 75.5928026821 0.9017477819 22.9129749269 0.3685299708 115.2771190363 1.8131877862
0.0065 0.003 0.7924 0.1981 0.0328770172 0.0025009009 19.6026954079 0.7859185586 75.3250915648 1.2221482401 22.9587529014 0.1294351162 117.9194168913 2.1400028158
0.0005 0.0035 0.7968 0.1992 0.0022725517 0.0005488906 23.1049751695 1.1782288666 75.8547427813 1.6312253605 22.8179398517 0.3063010536 121.7799303542 3.1163041713
0.0065 0.0035 0.792 0.198 0.0321271905 0.0021899789 22.9370369524 0.2759110988 74.5089734223 1.2317259083 22.7408497426 0.3444789877 120.2189873078 1.8543059737
0.0065 0.004 0.7916 0.1979 0.0322656200 0.0021153013 26.7696539568 1.6547518784 74.0294980021 1.3897329296 22.7130167341 0.5460068886 123.5444343130 3.5926069979
0.0065 0.0045 0.7912 0.1978 0.0335576291 0.0028232313 30.2789835986 1.6791193473 74.2563310745 0.3285334119 22.7102700556 0.3434183467 127.2791423578 2.3538943372
0.0065 0.005 0.7908 0.1977 0.0331423405 0.0021601220 32.6676340730 2.0687876525 73.9142379463 0.8071594534 22.5473004663 0.2952418021 129.1623148261 3.1733490300
0.0065 0.0055 0.7904 0.1976 0.0327501234 0.0015756393 36.3260183244 0.8874692361 73.2417540319 0.6754518924 22.3914722410 0.3955939209 131.9919947207 1.9600906887
0.0065 0.006 0.79 0.1975 0.0327847308 0.0026653430 39.0870535413 0.5618926809 73.3063573734 0.7854682779 22.3788375200 0.0758127487 134.8050331655 1.4258390505
0.0065 0.0065 0.7896 0.1974 0.0324963359 0.0021102625 42.1658369292 1.9044512076 72.2581160586 0.9339395183 22.2409542607 0.3083669606 136.6974035844 3.1488679490
0.0065 0.006999999999999999 0.7892 0.1973 0.0315388649 0.0005281329 46.2424301442 1.3451552710 72.6043771444 0.4597575515 22.0799989022 0.4883407226 140.9583450557 2.2937816780
0.0065 0.0075 0.7888 0.1972 0.0327385876 0.0018907447 49.2074083234 0.9924579047 71.4314177162 1.2053768027 21.8924923185 0.3865033712 142.5640569457 2.5862288233
0.0065 0.008 0.7884 0.1971 0.0321733337 0.0029522623 52.1157356798 1.5226134169 71.2690276792 0.6564312098 21.9661033016 0.2435126643 145.3830399943 2.4255095533
0.0005 0.004 0.7964 0.1991 0.0025378750 0.0009950251 26.0709604745 0.6448975367 75.4114965302 0.9911772194 22.7404835188 0.1731483491 124.2254783985 1.8102181303
0.0065 0.0085 0.7879999999999999 0.19699999999999998 0.0314235070 0.0016531242 55.3279632283 1.5339168103 71.0939734636 1.3254313517 21.8284031542 0.4125094511 148.2817633531 3.2735107373
0.0065 0.009000000000000001 0.7876 0.1969 0.0304545001 0.0012251862 58.1730934444 2.0034705546 70.6334141583 1.1935465460 21.8111906357 0.4077773290 150.6481527385 3.6060196158
0.0065 0.0095 0.7872 0.1968 0.0318503314 0.0035273135 62.4637008792 1.9994195690 70.1364653777 0.9874532570 21.3695247374 0.4489679701 154.0015413257 3.4393681096
0.0065 0.01 0.7868 0.1967 0.0314811859 0.0030138245 65.2718192244 4.1092177302 69.8960062904 1.2492450246 21.5757087347 0.1984737016 156.7750154354 5.5599502809
0.006999999999999999 0.0 0.7944 0.1986 0.0361416473 0.0032007207 0.0000000000 0.0000000000 77.6838349058 0.9375049154 23.4212935561 0.4173290090 101.1412701092 1.3580346451
0.006999999999999999 0.0005 0.794 0.1985 0.0353687490 0.0034402210 3.3502037749 0.0896766159 76.7790675131 1.2007797388 23.3760649173 0.2754796643 103.5407049543 1.5693762400
0.006999999999999999 0.001 0.7936 0.1984 0.0364646496 0.0026126985 6.6538279843 0.1449666460 76.7986248522 1.3597813391 23.1946010262 0.2445689564 106.6835185123 1.7519296400
0.006999999999999999 0.0015 0.7932 0.1983 0.0365454002 0.0018666614 9.9884213102 0.4716704355 76.4961273203 1.0466827309 23.2425763435 0.5285859165 109.7636703742 2.0488057443
0.006999999999999999 0.002 0.7928 0.1982 0.0361185757 0.0017038647 13.2832331694 0.5339490610 75.8797505264 1.3678906087 22.9964739524 0.5798649324 112.1955762239 2.4834084668
0.006999999999999999 0.0025 0.7924 0.1981 0.0365915433 0.0018623791 16.4483775895 0.9861537966 75.7184826318 1.1393192343 23.0834521040 0.2008850191 115.2869038686 2.3282204291
0.0 0.0015 0.7988 0.1997 0.0000000000 0.0000000000 9.8597609969 0.6346790232 77.1365500230 1.1260208827 23.3368789711 0.5219034750 110.3331899910 2.2826033809
0.0005 0.0045 0.7959999999999999 0.19899999999999998 0.0025840182 0.0005945133 29.5248982006 0.9229242805 74.0823990013 1.3637323716 22.7044104749 0.4886880238 126.3142916950 2.7759391892
0.006999999999999999 0.003 0.792 0.198 0.0353226058 0.0037370280 19.8700872919 0.5679791846 75.3587558371 0.9486812301 22.9902481479 0.6634440995 118.2544138827 2.1838415422
0.006999999999999999 0.0035 0.7916 0.1979 0.0338806314 0.0017820471 23.1606188667 1.3199012024 74.8228526844 1.1332180278 22.7576960372 0.4899091677 120.7750482197 2.9448104450
0.006999999999999999 0.004 0.7912 0.1978 0.0354841070 0.0019541515 26.0049937385 0.8768667947 74.4453319172 0.6950276167 22.6575338290 0.3192316346 123.1433435917 1.8930801975
0.006999999999999999 0.0045 0.7908 0.1977 0.0355071786 0.0009012698 29.4982093685 0.7690801487 74.0445667716 0.6654628673 22.5026211631 0.4458434427 126.0809044818 1.8812877285
0.006999999999999999 0.005 0.7904 0.1976 0.0344228138 0.0019404840 32.7371257491 1.0164096890 74.1909262028 0.5251481623 22.4599560909 0.2596746234 129.4224308566 1.8031729587
0.006999999999999999 0.0055 0.79 0.1975 0.0343651348 0.0037090049 36.3632819768 0.9569568133 73.8642224561 1.1028031546 22.3564978684 0.2913369571 132.6183674361 2.3548059299
0.006999999999999999 0.006 0.7896 0.1974 0.0345497075 0.0008965325 38.7937281694 2.2118557552 72.5617357329 1.0979993749 22.2178821615 0.4763570773 133.6078957713 3.7871087399
0.006999999999999999 0.0065 0.7892 0.1973 0.0351034257 0.0020938025 41.6534617088 1.3118764765 72.6521483497 1.5829401083 22.1759495368 0.4989970910 136.5166630210 3.3959074783
0.006999999999999999 0.006999999999999999 0.7888 0.1972 0.0338229524 0.0022494505 45.8758363748 2.5775248083 71.6657851734 0.9794673397 22.1371298144 0.5289676473 139.7125743150 4.0882092458
0.006999999999999999 0.0075 0.7884 0.1971 0.0352072479 0.0021870603 49.0215936244 3.7009409237 71.6701134369 1.2439017152 22.0344040396 0.1719599146 142.7613183488 5.1189896138
0.0005 0.005 0.7956 0.1989 0.0023994455 0.0003390818 32.6296150763 1.6782013661 73.8130848235 0.9501265287 22.5570053969 0.4146513846 129.0021047422 3.0433183612
0.006999999999999999 0.008 0.7879999999999999 0.19699999999999998 0.0338690956 0.0024745827 52.6802296572 1.7903717369 71.3334707146 0.8080962092 21.9157475296 0.1929481620 145.9633169970 2.7938906908
0.006999999999999999 0.0085 0.7876 0.1969 0.0346766013 0.0051088859 54.6859205689 2.1045562986 71.2892262425 1.3089979039 21.7289733935 0.2762793873 147.7387968062 3.6949424757
0.006999999999999999 0.009000000000000001 0.7872 0.1968 0.0331884837 0.0029650361 58.3402763173 2.6627802727 70.5999101921 0.6367057970 21.7187191272 0.3076571982 150.6920941203 3.6101083040
0.006999999999999999 0.0095 0.7868 0.1967 0.0333384490 0.0026776964 61.1093685401 1.8353458105 70.0303427672 1.0710582211 21.6586584246 0.4397040964 152.8317081809 3.3487858244
0.006999999999999999 0.01 0.7864 0.1966 0.0339383104 0.0034426958 63.7102707642 3.2774491433 70.2528475760 1.2166689541 21.4253738663 0.1954674699 155.4224305169 4.6930282631
0.0075 0.0 0.794 0.1985 0.0380565894 0.0021977431 0.0000000000 0.0000000000 77.6051246312 0.7581113322 23.2528306098 0.2991705481 100.8960118304 1.0594796234
0.0075 0.0005 0.7936 0.1984 0.0385526286 0.0028914144 3.3982940290 0.1959021371 77.0031753825 1.6247321976 23.2638173237 0.1754154641 103.7038393638 1.9989412132
0.0075 0.001 0.7932 0.1983 0.0403522127 0.0019693465 6.6785025649 0.2055375610 77.0280228215 1.1556469854 23.0968192726 0.2574660079 106.8436968717 1.6206199008
0.0075 0.0015 0.7928 0.1982 0.0394524206 0.0045871290 9.9179225084 0.3688590290 77.0116716036 1.4912583919 23.1347234355 0.1987606906 110.1037699681 2.0634652405
0.0075 0.002 0.7924 0.1981 0.0377335871 0.0028513724 13.4481500093 0.6034788701 76.2790729174 0.7279472511 23.0909596919 0.5456348664 112.8559162057 1.8799123600
0.0005 0.0055 0.7952 0.1988 0.0023763739 0.0004279143 36.0900991198 0.7733788005 74.0325438172 1.3058453181 22.4031914024 0.1117708787 132.5282107133 2.1914229116
0.0075 0.0025 0.792 0.198 0.0387372013 0.0007244627 16.4483775895 1.1782366144 75.9217507136 1.0658363928 22.8946637371 0.0611209852 115.3035292415 2.3059184551
0.0075 0.003 0.7916 0.1979 0.0375720860 0.0013931115 19.4065576700 1.0374062446 75.7260170165 0.8872591466 22.9058335628 0.1840419420 118.0759803353 2.1101004447
0.0075 0.0035 0.7912 0.1978 0.0382757695 0.0024586134 22.7371224929 1.2809326997 74.8587612414 1.0110936065 22.7899237313 0.5983523038 120.4240832351 2.8928372234
0.0075 0.004 0.7908 0.1977 0.0381950189 0.0014360096 26.3290364455 0.6465508016 74.3281481886 0.7172877693 22.6650414168 0.4296253130 123.3604210698 1.7948998935
0.0075 0.0045 0.7904 0.1976 0.0385064854 0.0047984472 29.7061808339 1.3373167977 73.8982073404 1.6628709303 22.6621116264 0.1796565695 126.3050062861 3.1846427447
0.0075 0.005 0.79 0.1975 0.0374913354 0.0021972587 32.5717053463 1.4230191335 73.8465887897 0.8747959029 22.5573716207 0.2987281917 129.0131570921 2.5987404868
0.0075 0.0055 0.7896 0.1974 0.0372606195 0.0010772234 36.6727213605 1.6851109789 73.2029599658 0.7007227007 22.4288270682 0.1402718414 132.3417690140 2.5271827444
0.0075 0.006 0.7892 0.1973 0.0383449843 0.0020615212 39.2252815491 0.5899629632 73.1494177424 0.7605770897 22.4718583642 0.3243254451 134.8849026400 1.6769270192
0.0075 0.0065 0.7888 0.1972 0.0380219820 0.0052608287 42.5321789172 2.9523801322 72.5213386062 1.2890495525 22.2041487692 0.3893184608 137.2956882746 4.6360089742
0.0075 0.006999999999999999 0.7884 0.1971 0.0375605502 0.0023260009 46.4650049328 1.7992513456 72.4182618107 0.8552570841 21.9377209574 0.4076730529 140.8585482511 3.0645074835
0.0005 0.006 0.7948 0.1987 0.0023994455 0.0008209078 39.4360226103 2.0127141458 73.7544128062 0.9317039959 22.3206079364 0.3871063483 135.5134427984 3.3323453978
0.0075 0.0075 0.7879999999999999 0.19699999999999998 0.0370760468 0.0017286766 49.1792088027 2.3392265038 71.6888692457 1.0814646377 21.9712304347 0.1276204545 142.8763845299 3.5500402726
0.0075 0.008 0.7876 0.1969 0.0358301808 0.0024431933 52.0125052914 2.6867028645 71.3193637815 0.7512093094 21.8038661598 0.2375784968 145.1715654135 3.6779338640
0.0075 0.0085 0.7872 0.1968 0.0370068320 0.0026533333 55.3163812823 1.8601669676 70.8588044762 0.9170698100 21.8630113029 0.2413595422 148.0752038934 3.0212496531
0.0075 0.009000000000000001 0.7868 0.1967 0.0366838297 0.0022664242 58.7735921670 1.0799274111 70.4553141276 1.1648668153 21.7998376980 0.2468348387 151.0654278223 2.4938954893
0.0075 0.0095 0.7864 0.1966 0.0370991183 0.0036758482 61.7725608400 1.5557180224 69.8844642542 1.1012937064 21.5854136653 0.1409956860 153.2795378778 2.8016832630
0.0075 0.01 0.7859999999999999 0.1965 0.0379758388 0.0029927331 63.9869785613 2.2607755513 69.9142811810 1.1551227867 21.6441925846 0.4422682688 155.5834281657 3.8611593399
0.008 0.0 0.7936 0.1984 0.0430861962 0.0035171882 0.0000000000 0.0000000000 76.9815340646 0.9115670624 23.3130744243 0.3145165271 100.3376946851 1.2296007777
0.008 0.0005 0.7932 0.1983 0.0410097530 0.0035757245 3.3411396432 0.1725538836 77.2766575179 0.4289756572 23.1436959185 0.4562778148 103.8025028326 1.0613830801
0.008 0.001 0.7928 0.1982 0.0388987024 0.0052806230 6.5735097065 0.2806097034 76.5660207617 1.0967134387 23.2442243506 0.1953967837 106.4226535212 1.5780005488
0.008 0.0015 0.7924 0.1981 0.0413558269 0.0037649839 9.9891766545 0.2710946040 76.0701941235 1.1476151164 23.1393012330 0.4324878208 109.2400278379 1.8549625251
0.0005 0.0065 0.7944 0.1986 0.0026186256 0.0003901760 42.8330577321 1.5825587857 73.1010053128 1.1616717186 22.3453280426 0.4546051502 138.2820097131 3.1992258305
0.008 0.002 0.792 0.198 0.0404560348 0.0042174969 13.4139077342 0.3740743481 75.7030932502 0.4989649606 22.9702889510 0.6817700331 112.1277459702 1.5590268387
0.008 0.0025 0.7916 0.1979 0.0409520740 0.0007546915 16.5594132023 0.7343138108 75.2481446569 0.8042237806 22.9616826918 0.2932709551 114.8101926250 1.8325632380
0.008 0.003 0.7912 0.1978 0.0408828593 0.0032022172 19.6754602426 0.5911943905 74.9438837583 0.9016380008 22.8660982810 0.1804892655 117.5263251412 1.6765238740
0.008 0.0035 0.7908 0.1977 0.0395100996 0.0031338321 23.2487423690 0.6262237072 74.9020438771 0.5724855913 22.7302292525 0.4284420873 120.9205255982 1.6302852179
0.008 0.004 0.7904 0.1976 0.0412981479 0.0012295232 26.2431789761 1.0588994461 74.4559121170 0.6452221465 22.6163336519 0.2703723911 123.3567228929 1.9757235069
0.008 0.0045 0.79 0.1975 0.0414827206 0.0015806987 29.7940525547 1.2501404390 73.7281226126 0.5861701444 22.4857748685 0.1999313614 126.0494327564 2.0378226435
0.008 0.005 0.7896 0.1974 0.0402599263 0.0012445835 32.7353632791 0.9367582346 73.3634263301 1.1126438746 22.2557863244 0.1431443226 128.3948358599 2.1937910153
0.008 0.0055 0.7892 0.1973 0.0397523513 0.0013598545 36.3489304350 1.2961052885 73.7319699580 1.3271327964 22.5568222850 0.2018733728 132.6774750293 2.8264713122
0.008 0.006 0.7888 0.1972 0.0394408848 0.0026340038 39.5533527590 2.1540871643 72.7104997549 0.5873318205 22.1801611105 0.1322539549 134.4834545092 2.8763069435
0.008 0.0065 0.7884 0.1971 0.0399023167 0.0023202726 42.6699033622 0.9898188868 72.1465430420 0.7734816316 22.1008736586 0.4604285232 136.9572223795 2.2260493142
0.0005 0.006999999999999999 0.794 0.1985 0.0024340529 0.0004915928 45.7262782023 2.2435109912 72.6893393552 0.7561243723 22.2977189491 0.3716159318 140.7157705595 3.3717428881
0.008 0.006999999999999999 0.7879999999999999 0.19699999999999998 0.0408828593 0.0016818541 45.2239742394 1.4251197550 72.0711991946 0.4825111162 22.0384325013 0.3290760772 139.3744887946 2.2383888025
0.008 0.0075 0.7876 0.1969 0.0398792451 0.0029170740 48.4674226858 1.1211661917 71.5647923567 0.4768003439 21.9943025339 0.2395210021 142.0663968215 1.8404046117
0.008 0.008 0.7872 0.1968 0.0401099610 0.0020121285 51.9450278668 1.5489392524 71.3216080663 0.4127878198 21.8597152887 0.2967981220 145.1664611828 2.2605373227
0.008 0.0085 0.7868 0.1967 0.0386795223 0.0026342059 55.4488183171 2.1403841315 71.1444698719 0.5222725126 21.9919220792 0.2191518203 148.6238897905 2.8844426703
0.008 0.009000000000000001 0.7864 0.1966 0.0393832059 0.0013984506 57.2445235119 1.7285242776 71.0707290852 0.4592743669 21.6189231427 0.2588982082 149.9735589457 2.4480953033
0.008 0.0095 0.7859999999999999 0.1965 0.0388525593 0.0017790575 62.3018054165 1.3345426946 70.1847175013 0.9930530616 21.3640313805 0.3740982801 153.8894068576 2.7034730938
0.008 0.01 0.7856 0.1964 0.0402714621 0.0018620932 64.3802611629 2.6628118888 69.6335852730 0.9068628056 21.3451708550 0.3918207842 155.3992887530 3.9633575718
0.0085 0.0 0.7932 0.1983 0.0429131593 0.0020981199 0.0000000000 0.0000000000 77.0802825965 1.5625039309 23.2204198039 0.5162417728 100.3436155597 2.0808438236
0.0085 0.0005 0.7928 0.1982 0.0430054456 0.0015470014 3.3479377420 0.2153671932 77.1706952134 2.1525474407 23.3919956524 0.4078237019 103.9536340534 2.7772853372
0.0085 0.001 0.7924 0.1981 0.0433745911 0.0029752514 6.6503030442 0.3516643120 76.7686476193 0.3797658302 23.0937063703 0.3882276264 106.5560316249 1.1226330200
0.0005 0.0075 0.7936 0.1984 0.0023302307 0.0007207795 49.2786624696 2.5519923382 71.9626719932 1.0936340122 22.0924505113 0.2876850513 143.3361152048 3.9340321812
0.0085 0.0015 0.792 0.198 0.0440898104 0.0036483766 10.0767965939 0.4850661975 75.8541015570 1.3458755157 23.0658733618 0.4743982258 109.0408613231 2.3089883156
0.0085 0.002 0.7916 0.1979 0.0441128820 0.0020407602 13.3197414774 0.2930787817 75.7697805704 1.1781557835 22.9992206309 0.5782749122 112.1328555607 2.0515502376
0.0085 0.0025 0.7912 0.1978 0.0433284479 0.0014905748 16.4088479042 0.2113728766 75.5754896278 1.0674327705 23.0081931139 0.3856032246 115.0358590938 1.6658994465
0.0085 0.003 0.7908 0.1977 0.0425324780 0.0028384621 19.6623676080 0.6856163353 75.1614190794 0.9202649047 22.9142567102 0.2253529496 117.7805758756 1.8340726517
0.0085 0.0035 0.7904 0.1976 0.0430400530 0.0023769338 23.2112269351 1.0284654939 74.3869805120 0.8112471134 22.6108402949 0.4365833119 120.2520877950 2.2786728530
0.0085 0.004 0.79 0.1975 0.0436283786 0.0023216487 26.6477917422 0.8373928038 73.9983986268 1.0684177382 22.4268128373 0.1904483464 123.1166315849 2.0985805371
0.0085 0.0045 0.7896 0.1974 0.0420133672 0.0032115124 29.2600241310 0.9459527364 74.2588959715 1.0339696517 22.5544418303 0.3943579054 126.1153753000 2.3774918059
0.0085 0.005 0.7892 0.1973 0.0430054456 0.0025645814 32.4767837453 1.4938806812 73.8533216441 0.7598558567 22.5654285442 0.3241393010 128.9385393792 2.5804404203
0.0085 0.0055 0.7888 0.1972 0.0427747297 0.0028738721 36.0588782218 1.1265332810 73.1790743632 0.8504235030 22.4143612282 0.3046017854 131.6950885429 2.2844324415
0.0085 0.006 0.7884 0.1971 0.0419902956 0.0030459743 38.3876047147 2.1964869805 73.2539372924 1.7130883532 22.2532227579 0.3763661838 133.9367550606 4.2889874918
0.0005 0.008 0.7932 0.1983 0.0023071591 0.0002188763 52.0077214442 2.1614408373 71.7154800514 1.4931272861 22.0124306118 0.3756563686 145.7379392665 4.0304433683
0.0085 0.0065 0.7879999999999999 0.19699999999999998 0.0420825820 0.0016742410 42.4848440074 1.6826443105 72.3557424480 0.6308763404 22.1938945029 0.4731568930 137.0765635403 2.7883517849
0.0085 0.006999999999999999 0.7876 0.1969 0.0417826513 0.0031857181 45.5379456889 1.9380784009 71.7993201199 0.8331008219 22.1675263895 0.3592224235 139.5465748496 3.1335873644
0.0085 0.0075 0.7872 0.1968 0.0420133672 0.0031070504 48.7033418905 2.5634026054 71.7674192143 0.5026437293 22.0257977804 0.4041398650 142.5385722524 3.4732932501
0.0085 0.008 0.7868 0.1967 0.0421171894 0.0040963608 52.4609280273 2.1221643768 71.4533796462 1.1050832274 21.8512921414 0.3681261489 145.8077170043 3.5994701139
0.0085 0.0085 0.7864 0.1966 0.0428785519 0.0019103500 55.1635499512 2.7538101568 71.0442785855 0.4757514356 21.8741811287 0.1874286019 148.1248882173 3.4189005443
0.0085 0.009000000000000001 0.7859999999999999 0.1965 0.0405021780 0.0033587990 58.5782097734 1.9544000931 70.4238941402 0.7884662234 21.5782723013 0.4350263939 150.6208783929 3.1812515094
0.0085 0.0095 0.7856 0.1964 0.0414942564 0.0032747033 60.0385420968 3.9626558585 70.2481987003 0.8736433682 21.6974781470 0.1812922464 152.0257132005 5.0208661764
0.0085 0.01 0.7852 0.1963 0.0419902956 0.0011136674 65.9332490543 2.4558584097 69.8721206877 0.6941712122 21.3891177105 0.2512930448 157.2364777481 3.4024363341
0.009000000000000001 0.0 0.7928 0.1982 0.0465123275 0.0035039967 0.0000000000 0.0000000000 77.2622299726 1.8756369466 23.4392385221 0.5198946343 100.7479808222 2.3990355776
0.009000000000000001 0.0005 0.7924 0.1981 0.0471121888 0.0034587385 3.3731158855 0.1541724978 77.0222518034 1.2764981276 23.2980592487 0.2528467014 103.7405391264 1.6869760653
0.0005 0.0085 0.7928 0.1982 0.0021918011 0.0006147616 55.1940155048 2.0640761332 71.4331810828 0.6281567886 21.8260226995 0.4033702010 148.4554110882 3.0962178844
0.009000000000000001 0.001 0.792 0.198 0.0472160110 0.0030086982 6.6394764425 0.3435465188 76.1809656098 0.5942894765 23.2076019710 0.4579071735 106.0752600343 1.3987518670
0.009000000000000001 0.0015 0.7916 0.1979 0.0462008610 0.0021333426 9.6867871510 0.3925097339 76.4725623297 2.3886931137 23.2127291041 0.4098396089 109.4182794458 3.1931757991
0.009000000000000001 0.002 0.7912 0.1978 0.0464892559 0.0024219677 13.2794564478 0.4381969259 75.3525039008 1.1975484445 22.9303705572 0.4304047406 111.6088201617 2.0685720787
0.009000000000000001 0.0025 0.7908 0.1977 0.0457394292 0.0005698263 16.4030569312 0.6110162228 75.4517333508 1.1935513689 22.9444701734 0.4937432970 114.8449998846 2.2988807150
0.009000000000000001 0.003 0.7904 0.1976 0.0450242099 0.0016127026 19.8353414539 0.8429287478 74.9116622406 0.6057154600 22.8082349211 0.4020536872 117.6002628255 1.8523105976
0.009000000000000001 0.0035 0.79 0.1975 0.0464431127 0.0031721550 22.8267566838 0.5800672699 74.8759139896 0.9443016920 22.8230669849 0.6240017186 120.5721807710 2.1515428355
0.009000000000000001 0.004 0.7896 0.1974 0.0459701451 0.0020402384 26.4297490195 0.8169109093 74.5907295120 1.0787326153 22.6760281307 0.4389381265 123.7424768073 2.3366218895
0.009000000000000001 0.0045 0.7892 0.1973 0.0446089212 0.0027128502 29.6596012684 1.4040786718 73.8286345111 0.9519046629 22.5560898374 0.4168788387 126.0889345381 2.7755750236
0.009000000000000001 0.005 0.7888 0.1972 0.0457163576 0.0026980941 32.6094725615 1.4246958560 73.4038234568 0.3354935803 22.5191012340 0.2489271393 128.5781136099 2.0118146697
0.009000000000000001 0.0055 0.7884 0.1971 0.0450934246 0.0021758357 36.2333627563 1.9335991971 72.7268509729 0.6824076575 22.2303337706 0.4182198788 131.2356409244 3.0364025691
0.0005 0.009000000000000001 0.7924 0.1981 0.0026763046 0.0008369615 59.0228557877 1.6709088668 71.1011872362 1.0711628260 21.7888509842 0.2293204399 151.9155703127 2.9722290942
0.009000000000000001 0.006 0.7879999999999999 0.19699999999999998 0.0454279627 0.0042445458 38.8267115374 1.5808647141 72.5968427596 0.7888696145 22.2208119519 0.2353864812 133.6897942116 2.6093653556
0.009000000000000001 0.0065 0.7876 0.1969 0.0442282400 0.0037283291 42.7769104721 2.5307782358 72.7531411664 1.1029147212 22.2186146091 0.4149485306 137.7928944876 4.0523698167
0.009000000000000001 0.006999999999999999 0.7872 0.1968 0.0436399144 0.0021907080 45.3050478615 2.0091979304 72.3321774575 0.5638623805 22.0025425693 0.3517967976 139.6834078027 2.9270478165
0.009000000000000001 0.0075 0.7868 0.1967 0.0447704224 0.0014905748 48.8715318891 0.8303408175 71.1386988539 0.6487383167 21.8230929091 0.4945030297 141.8780940745 1.9750727387
0.009000000000000001 0.008 0.7864 0.1966 0.0441474894 0.0020899856 52.4387712610 1.3173472245 71.4456849554 1.5052708481 21.8415872108 0.3605007792 145.7701909166 3.1852088374
0.009000000000000001 0.0085 0.7859999999999999 0.1965 0.0446550644 0.0024874556 55.0998492481 2.2946979305 71.0306525706 1.1837277224 21.7189022391 0.1725104569 147.8940591222 3.6534235654
0.009000000000000001 0.009000000000000001 0.7856 0.1964 0.0442859189 0.0037920320 57.8860626085 1.8466958401 71.0574236823 0.8196035990 21.7300720649 0.6997801770 150.7178442746 3.3698716481
0.009000000000000001 0.0095 0.7852 0.1963 0.0437552724 0.0024521096 62.2099051927 2.2654366186 70.0351519489 1.1052771520 21.5449459358 0.3573056984 153.8337583498 3.7304715786
0.009000000000000001 0.01 0.7848 0.1962 0.0435245564 0.0023512657 65.4870923514 2.3173742248 69.6247684398 0.4230505731 21.3442552955 0.4572159996 156.4996406431 3.1999920632
0.0095 0.0 0.7924 0.1981 0.0491309531 0.0029827561 0.0000000000 0.0000000000 76.8252356579 0.7353750336 23.3359634116 0.2433815453 100.2103300226 .9817393350
0.0 0.002 0.7984 0.1996 0.0000000000 0.0000000000 13.4259932430 0.9548797564 75.9754532431 1.0815373478 23.1762898364 0.3914988909 112.5777363225 2.4279159951
0.0005 0.0095 0.792 0.198 0.0019034063 0.0005054732 63.0153540035 2.9042089114 70.6879182181 1.0190011423 21.6013444005 0.2829481170 155.3065200284 4.2066636439
0.0095 0.0005 0.792 0.198 0.0495693133 0.0034372799 3.3537287150 0.1547257865 76.7849988372 0.9917766727 23.2416607840 0.4174427609 103.4299576495 1.5673825000
0.0095 0.001 0.7916 0.1979 0.0497308144 0.0015840626 6.6895809481 0.1979674664 76.9946791614 1.3754755280 23.3037357175 0.3345810662 107.0377266414 1.9096081232
0.0095 0.0015 0.7912 0.1978 0.0486695212 0.0034052293 9.8670626585 0.5293554829 76.3827909371 1.0921421981 23.2367167628 0.2618087789 109.5352398796 1.8867116892
0.0095 0.002 0.7908 0.1977 0.0485772349 0.0014671791 13.1215894880 0.3803383390 75.9744914068 0.5802737430 23.1111020007 0.2879939786 112.2557601304 1.2500732397
0.0095 0.0025 0.7904 0.1976 0.0486233781 0.0019164703 16.4456079937 0.8637602036 75.2026177363 0.4736368843 22.9060166747 0.1445058031 114.6028657828 1.4838193613
0.0095 0.003 0.79 0.1975 0.0483695906 0.0045296767 20.0045385782 0.4288026338 74.3010564648 0.9940883587 22.8715916379 0.7243810413 117.2255562715 2.1518017105
0.0095 0.0035 0.7896 0.1974 0.0499961377 0.0047138372 23.2983433117 0.9344170475 74.5176299495 1.0188422512 22.7481742185 0.4952726999 120.6141436174 2.4532458358
0.0095 0.004 0.7892 0.1973 0.0489579161 0.0039776922 26.0694497859 1.2586765224 74.4576754837 0.5937045621 22.6809721519 0.3826511203 123.2570553376 2.2390098970
0.0095 0.0045 0.7888 0.1972 0.0471237246 0.0019590484 29.5276677964 1.2730194848 73.8879477527 0.8432528980 22.5236790314 0.2689813438 125.9864183051 2.3872127750
0.0095 0.005 0.7884 0.1971 0.0481850178 0.0026372352 32.3000331779 1.1551576385 73.7082446614 0.8967897440 22.5097625272 0.1534665614 128.5662253843 2.2080511791
0.0005 0.01 0.7916 0.1979 0.0023302307 0.0005585041 64.7241946032 1.8625598667 70.5954216225 0.7699320912 21.6533481795 0.3820200473 156.9752946359 3.0150705093
0.0095 0.0055 0.7879999999999999 0.19699999999999998 0.0486579854 0.0010384779 35.6875006051 1.0451798863 73.3776935693 0.8204037444 22.1829077890 0.2235567562 131.2967599488 2.0901788648
0.0095 0.006 0.7876 0.1969 0.0475044059 0.0011890266 39.2809252463 1.4113930336 72.6826065008 0.2930882287 22.1916971601 0.1285836730 134.2027333131 1.8342539619
0.0095 0.0065 0.7872 0.1968 0.0477466576 0.0026461013 42.6024259376 1.8751787451 72.3714524417 1.2221675847 22.1349324717 0.2599714367 137.1565575086 3.3599638678
0.0095 0.006999999999999999 0.7868 0.1967 0.0459355377 0.0015538678 45.7985394742 2.1867739310 71.7587626871 0.8078632672 22.0953803017 0.2545779636 139.6986180007 3.2507690296
0.0095 0.0075 0.7864 0.1966 0.0468468655 0.0026238800 49.9438690210 2.0441766139 71.4165092528 0.9184367080 21.8522077009 0.4702883952 143.2594328402 3.4355255971
0.0095 0.008 0.7859999999999999 0.1965 0.0477120502 0.0041557053 51.8042820446 1.7315801374 71.5715252111 0.9481431066 21.8126555309 0.3043462972 145.2361748368 2.9882252465
0.0095 0.0085 0.7856 0.1964 0.0472967616 0.0037924531 54.9633837103 1.5554645432 70.7265519781 0.7230671173 21.8533063723 0.2495067431 147.5905388223 2.5318308567
0.0095 0.009000000000000001 0.7852 0.1963 0.0465238633 0.0047359182 58.3599152692 0.8774640448 70.4827264635 1.0876372781 21.6930834614 0.1288691532 150.5822490574 2.0987063943
0.0095 0.0095 0.7848 0.1962 0.0456702144 0.0029916657 60.7170930642 3.5149651439 70.3387716232 1.0049062951 21.5304800959 0.2973759777 152.6320149977 4.8202390824
0.0095 0.01 0.7844 0.1961 0.0453472121 0.0030585308 64.7040520884 2.3487356642 69.9038612872 1.3245731746 21.4110911383 0.3027220166 156.0643517260 3.9790893862
0.001 0.0 0.7992 0.1998 0.0049719279 0.0007051004 0.0000000000 0.0000000000 78.0172715069 1.3706580832 23.7318513354 0.3953327783 101.7540947702 1.7666959619
0.01 0.0 0.792 0.198 0.0512650752 0.0034324759 0.0000000000 0.0000000000 77.2881995541 1.0743723026 23.5306113593 0.2014610385 100.8700759886 1.2792658170
0.01 0.0005 0.7916 0.1979 0.0528108718 0.0034941085 3.2938047334 0.1618827361 76.4722417176 1.2893755787 23.2638173237 0.3297978982 103.0826746465 1.7845503215
0.01 0.001 0.7912 0.1978 0.0533761258 0.0030095827 6.7223125346 0.2086622598 76.6354332849 1.2136130407 23.1695146962 0.3345682384 106.5806366415 1.7598531216
0.01 0.0015 0.7908 0.1977 0.0509536087 0.0023353647 9.9592146637 0.4140989489 75.4453211085 1.0022375786 23.1358221069 0.5051985259 108.5913114878 1.9238704181
0.01 0.002 0.7904 0.1976 0.0515073269 0.0022081333 13.0422783360 0.3362540830 75.6723144870 0.6436613833 22.9851210147 0.4683199113 111.7512211646 1.4504435109
0.01 0.0025 0.79 0.1975 0.0507575002 0.0046402012 16.3932374552 0.4201458934 75.4183896907 0.9425401874 22.8708591903 0.4170666831 114.7332438364 1.7843929651
0.01 0.003 0.7896 0.1974 0.0502383894 0.0049842113 19.8977832498 0.2252260582 74.7114399739 1.5044707766 22.6586325004 0.2507218501 117.3180941135 1.9854028962
0.01 0.0035 0.7892 0.1973 0.0511381815 0.0038054839 22.9320013237 0.8047990250 74.7064704861 1.5856242958 22.8316732441 0.7662908930 120.5212832354 3.1605196977
0.01 0.004 0.7888 0.1972 0.0513573616 0.0024390502 26.0568607142 0.3732246839 74.3669422547 0.7245907601 22.6665063120 0.5256249283 123.1416666425 1.6258794225
0.01 0.0045 0.7884 0.1971 0.0503422116 0.0020935483 29.8897295000 1.1113070099 74.6234319479 1.5701146248 22.4912682254 0.3291547279 127.0547718849 3.0126699109
0.001 0.0005 0.7988 0.1997 0.0053410733 0.0011363783 3.3567500922 0.2069306435 77.1312599230 0.7850434985 23.5007641199 0.3839230799 103.9941152084 1.3770336002
0.01 0.005 0.7879999999999999 0.19699999999999998 0.0505959991 0.0030005489 32.2849262918 0.7598818771 73.4296327322 1.5023192045 22.3162132508 0.2367760755 128.0813682739 2.5019777060
0.01 0.0055 0.7876 0.1969 0.0493385974 0.0019760922 35.9430587617 0.7293478476 73.2539372924 0.8183705760 22.3938526956 0.5256420240 131.6401873471 2.0753365398
0.01 0.006 0.7872 0.1968 0.0509997519 0.0027361000 38.4548303578 0.8497441030 72.6627285496 0.8691113845 22.3572303160 0.3708373554 133.5257889753 2.0924289429
0.01 0.0065 0.7868 0.1967 0.0506075349 0.0015452800 43.3268011262 2.6630942263 72.5112393245 0.3425346991 22.1541592210 0.1930197449 138.0428072066 3.2001939503
0.01 0.006999999999999999 0.7864 0.1966 0.0499153872 0.0044460578 45.8735703418 2.1809577067 71.5569373598 1.0580202759 22.1025216657 0.3787628781 139.5829447545 3.6221869185
0.01 0.0075 0.7859999999999999 0.1965 0.0488425582 0.0038415411 48.6403965317 2.1491931152 71.4455246493 1.0971731691 21.9683006443 0.3705283625 142.1030643835 3.6207361879
0.01 0.008 0.7856 0.1964 0.0487502718 0.0028081074 52.5714600772 1.7589593054 71.3817228381 0.6767076026 21.5680180350 0.3402284112 145.5699512221 2.7787034266
0.01 0.0085 0.7852 0.1963 0.0493270616 0.0031043081 55.0872601763 3.0038092919 70.6893609726 0.8646487351 21.7538766116 0.2953803224 147.5798248221 4.1669426575
0.01 0.009000000000000001 0.7848 0.1962 0.0474236553 0.0024540626 58.1710791929 1.9829418368 70.6581012912 0.9242752986 21.6381498920 0.2995733039 150.5147540314 3.2092445019
0.01 0.0095 0.7844 0.1961 0.0476774428 0.0024780221 61.1592212642 2.7076418660 69.8735634422 1.0043623728 21.6159933523 0.5274876325 152.6964555015 4.2419698934
0.001 0.001 0.7984 0.1996 0.0051680364 0.0003901760 6.5835809639 0.4630577531 77.4603682606 0.8903275517 23.1817831934 0.3561559840 107.2309004543 1.7099314648
0.01 0.01 0.784 0.196 0.0479889093 0.0020622957 65.7207455232 2.8277620386 69.5693025437 0.6915571395 21.3372970433 0.3167685534 156.6753340195 3.8381500272
0.001 0.0015 0.7979999999999999 0.1995 0.0053526091 0.0011975023 9.9151529126 0.5429706198 76.8739686996 1.4047812970 23.3520772586 0.5074484988 110.1465514799 2.4563979179
0.001 0.002 0.7976 0.1994 0.0045797108 0.0006385456 13.2404303254 0.4035848282 76.4804173266 0.9431610717 23.3073979555 0.3096703187 113.0328253183 1.6570547642
0.001 0.0025 0.7972 0.1993 0.0055256460 0.0006460045 16.6112801780 0.4618497903 75.6694289779 1.0138307713 22.9805432173 0.1629304934 115.2667780192 1.6392570595
0.001 0.003 0.7968 0.1992 0.0050065352 0.0001984693 20.0269471260 0.5936072930 75.9869952793 1.4211171755 22.9210318504 0.6416571173 118.9399807909 2.6565800551
0.001 0.0035 0.7964 0.1991 0.0049949995 0.0006982731 23.0515975053 0.6088372898 75.6760015263 0.4898692950 22.8748876521 0.3550323912 121.6074816832 1.4544372491
0.0 0.0025 0.7979999999999999 0.1995 0.0000000000 0.0000000000 16.5108193854 0.5342832902 76.4134093942 1.1365907993 22.9369625855 0.3455755739 115.8611913651 2.0164496634
0.001 0.004 0.7959999999999999 0.19899999999999998 0.0058025051 0.0009303317 25.9465804456 0.8774409256 74.7895090243 1.7902036063 22.7498222256 0.4595400945 123.4917142006 3.1281149581
0.001 0.0045 0.7956 0.1989 0.0051103574 0.0008143978 29.2136963469 1.6770613857 74.5528972823 0.8277714354 22.7163127483 0.2894016208 126.4880167349 2.7950488397
0.001 0.005 0.7952 0.1988 0.0048334983 0.0007803520 32.8786269156 2.0626032282 73.8315200202 0.8466305518 22.3947682551 0.3475411729 129.1097486892 3.2575553049
0.001 0.0055 0.7948 0.1987 0.0051103574 0.0005086226 36.2454482652 1.0272835593 73.9026959101 1.4603320560 22.3451449307 0.3524492608 132.4983994634 2.8405734987
0.001 0.006 0.7944 0.1986 0.0052026438 0.0007051004 39.1792055465 2.5295585483 72.9384549697 0.8114267666 22.4312075229 0.3205138275 134.5540706829 3.6622042428
0.001 0.0065 0.794 0.1985 0.0051795722 0.0013140684 42.5409912674 1.2446256953 73.2069676173 0.5856057322 22.3473422735 0.3680186555 138.1004807304 2.1995641514
0.001 0.006999999999999999 0.7936 0.1984 0.0051565006 0.0007978902 45.1225063211 1.7324382196 72.6608048769 1.1707201371 22.3035785298 0.2177310580 140.0920462284 3.1216873049
0.001 0.0075 0.7932 0.1983 0.0048796415 0.0007426042 48.6779119655 2.0494906121 72.2092227108 1.0368778259 22.1587370184 0.2142161915 143.0507513362 3.3013272337
0.001 0.008 0.7928 0.1982 0.0048104267 0.0010587824 52.1902629846 1.3363323326 71.5760137807 0.7354980314 21.9897247364 0.2829002381 145.7608119284 2.3557893845
0.001 0.0085 0.7924 0.1981 0.0050296068 0.0012560781 55.5422292295 2.2252822124 71.4437612827 0.6408469218 21.8619126315 0.3648173599 148.8529327505 3.2322025722
0.0 0.003 0.7976 0.1994 0.0000000000 0.0000000000 19.4684959030 1.0286750462 75.3396794161 0.5593035872 23.0202784992 0.3943783107 117.8284538183 1.9823569441
0.001 0.009000000000000001 0.792 0.198 0.0047296762 0.0006318415 59.0059864316 1.1447019695 70.4705432031 1.4076504093 21.7727371371 0.3863780809 151.2539964480 2.9393623012
0.001 0.0095 0.7916 0.1979 0.0052603228 0.0009579574 61.9946320657 4.5651901131 70.0920605996 1.0850180996 21.6161764642 0.2718416853 153.7081294523 5.9230078554
0.001 0.01 0.7912 0.1978 0.0048681057 0.0007945475 64.6005699186 0.7928907213 70.0534268396 0.8325467625 21.6238671639 0.4901647973 156.2827320278 2.1163968286
0.0015 0.0 0.7988 0.1997 0.0075213387 0.0007096155 0.0000000000 0.0000000000 78.2787306879 1.1100893478 23.6904680464 0.4184875712 101.9767200730 1.5292865345
0.0015 0.0005 0.7984 0.1996 0.0079481631 0.0006820768 3.4123937893 0.2120507970 77.5022081418 1.4287468076 23.4932565321 0.5044631433 104.4158066263 2.1459428247
0.0015 0.001 0.7979999999999999 0.1995 0.0075559461 0.0007111142 6.5415334642 0.3480614027 77.0373205729 0.8797560256 23.3610497416 0.2679161738 106.9474597248 1.4964447163
0.0015 0.0015 0.7976 0.1994 0.0077751262 0.0008675655 9.9425970890 0.5000138416 77.1798326587 0.8711908507 23.2813960659 0.3666000810 110.4116009398 1.7386723388
0.0015 0.002 0.7972 0.1993 0.0079250915 0.0015538678 13.3119362530 0.8210320428 76.2288971212 0.8920322186 23.1138486791 0.2431891464 112.6626071448 1.9578072756
0.0015 0.0025 0.7968 0.1992 0.0072329438 0.0008589327 16.4317600148 1.0425266855 75.8953002140 1.3919008653 23.0114891281 0.3559977869 115.3457823007 2.7912842704
0.0015 0.003 0.7964 0.1991 0.0076020892 0.0014798227 19.6016882821 0.2818674892 75.4565425326 0.6980010742 22.8836770232 0.2303643745 117.9495099271 1.2117127606
0.0 0.0035 0.7972 0.1993 0.0000000000 0.0000000000 23.4262482807 0.3250754779 75.3852063367 2.0892473012 23.0030659808 0.4523428753 121.8145205982 2.8666656544
0.0015 0.0035 0.7959999999999999 0.19899999999999998 0.0074636597 0.0011031020 23.0354834935 1.1979103427 75.1500373492 1.4336866901 22.7983468786 0.3725199941 120.9913313810 3.0052201289
0.0015 0.004 0.7956 0.1989 0.0074867313 0.0018491848 26.7487560977 1.0925789563 75.0974569621 1.0588773230 22.7825992554 0.4401370160 124.6362990465 2.5934424801
0.0015 0.0045 0.7952 0.1988 0.0076597682 0.0014211051 29.6150359544 1.1677150655 74.3674231729 1.0734864519 22.6661400882 0.2593774705 126.6562589837 2.5020000930
0.0015 0.005 0.7948 0.1987 0.0079481631 0.0019363650 32.5505557057 1.0121881752 74.0485744231 1.3579469327 22.4941980158 0.2810308925 129.1012763077 2.6531023654
0.0015 0.0055 0.7944 0.1986 0.0071175858 0.0008712390 34.8641753125 1.0682122261 73.8600544986 0.6102440436 22.2986345086 0.3160415879 131.0299819055 1.9953690966
0.0015 0.006 0.794 0.1985 0.0071060500 0.0014923593 39.3622506498 1.9992923599 73.3522049061 1.6180589961 22.4154598996 0.3145293198 135.1370215055 3.9333730351
0.0015 0.0065 0.7936 0.1984 0.0073713733 0.0007803520 41.7400745225 0.6288216011 72.9642642451 0.5077451399 22.2689703811 0.3663838011 136.9806805220 1.5037308941
0.0015 0.006999999999999999 0.7932 0.1983 0.0073829091 0.0013551491 45.6081927093 3.9150905945 72.5089950397 1.0701369688 22.2147692592 0.3375216737 140.3393399173 5.3241043861
0.0015 0.0075 0.7928 0.1982 0.0077405188 0.0010880402 49.3370757625 2.2419875587 71.8514195888 0.9071348028 22.0453907535 0.4239862586 143.2416266236 3.5741966603
0.0015 0.008 0.7924 0.1981 0.0075674819 0.0012325500 52.5830420233 1.5585774385 71.6108001954 1.0294777678 22.0342209277 0.4453733096 146.2356306283 3.0346610659
0.0 0.004 0.7968 0.1992 0.0000000000 0.0000000000 26.5380150366 1.2033007522 74.8804025593 1.2654810015 22.6108402949 0.3461975358 124.0292578908 2.8149792895
0.0015 0.0085 0.792 0.198 0.0071868006 0.0007603131 55.0149989045 1.2111473229 71.4485704644 0.8839209184 21.9377209574 0.1762141653 148.4084771269 2.2720427197
0.0015 0.009000000000000001 0.7916 0.1979 0.0070483711 0.0008583128 58.7038487095 2.0130787188 70.6120934525 1.1734957951 21.7807940606 0.3518581722 151.1037845937 3.5392909989
0.0015 0.0095 0.7912 0.1978 0.0076020892 0.0009354670 61.0343376724 2.3212719004 70.5442839899 0.5933013627 21.6943652447 0.1567309493 153.2805889962 3.0722396794
0.0015 0.01 0.7908 0.1977 0.0070945142 0.0011489560 64.9034629850 2.3136637619 70.1712517924 0.8300124471 21.4618131341 0.2701441089 156.5436224257 3.4149692739
0.002 0.0 0.7984 0.1996 0.0102553222 0.0013696055 0.0000000000 0.0000000000 77.4050626705 0.9144027310 23.3874178550 0.6365814493 100.8027358477 1.5523537858
0.002 0.0005 0.7979999999999999 0.1995 0.0106244677 0.0002954605 3.3668213496 0.1842214407 77.4315131701 1.3853451071 23.5372033877 0.2515480331 104.3461623751 1.8214100414
0.002 0.001 0.7976 0.1994 0.0096208535 0.0011122326 6.5702365478 0.4818520456 77.3399784109 0.7324963217 23.3198495646 0.4449349347 107.2396853768 1.6603955346
0.002 0.0015 0.7972 0.1993 0.0103822160 0.0009976963 9.8874569547 0.4545028026 76.7224794745 0.5623969717 23.2621693166 0.3120961684 109.8824879618 1.3299936390
0.002 0.002 0.7968 0.1992 0.0103476086 0.0008558285 13.0410194288 0.7471759914 76.4701577389 1.3274098214 23.2118135446 0.3632722238 112.7333383209 2.4387138651
0.002 0.0025 0.7964 0.1991 0.0100938211 0.0007755624 16.6767433511 0.7573341147 76.2056527428 1.1676856140 23.0107566805 0.4617151171 115.9032465955 2.3875104082
0.0 0.0045 0.7964 0.1991 0.0000000000 0.0000000000 29.1371547907 1.5471967341 74.5782256395 0.6519853730 22.7395679593 0.4144359095 126.4549483895 2.6136180166
0.002 0.003 0.7959999999999999 0.19899999999999998 0.0101168927 0.0014437729 20.1223722898 1.5080594028 75.5442299465 0.3065544785 23.0006855261 0.2575024699 118.6774046551 2.0735601241
0.002 0.0035 0.7956 0.1989 0.0100592137 0.0011934950 22.7967946930 1.2291624113 75.0147390361 1.6905368281 22.8737889807 0.2024677788 120.6953819235 3.1233605132
0.002 0.004 0.7952 0.1988 0.0101053569 0.0011429173 25.8055828420 1.8523419005 74.8996392863 0.6038339181 22.7514702327 0.4650990307 123.4667977179 2.9224177666
0.002 0.0045 0.7948 0.1987 0.0100246063 0.0016818541 29.1892735477 1.2421421155 74.2932014679 1.1760428281 22.6553364862 0.4127269069 126.1478361081 2.8325937046
0.002 0.005 0.7944 0.1986 0.0101861074 0.0018537848 32.9060710920 1.1048502167 73.7529700517 0.6874430697 22.5101287510 0.2651379350 129.1793560021 2.0592850062
0.002 0.0055 0.794 0.1985 0.0095170313 0.0012845718 35.9981988960 1.8871285790 73.9176043735 1.4344970760 22.5460186830 0.3640264535 132.4713389838 3.6869366803
0.002 0.006 0.7936 0.1984 0.0104168233 0.0009939546 39.0366972543 0.7389493012 73.0582035952 1.1552018054 22.3839646531 0.3586032296 134.4892823259 2.2537482908
0.002 0.0065 0.7932 0.1983 0.0101053569 0.0018303785 42.3403214637 1.9867387498 73.1923797660 0.8025673776 22.2321648896 0.3601333909 137.7749714762 3.1512698968
0.002 0.006999999999999999 0.7928 0.1982 0.0107167540 0.0014434042 45.6781879482 0.7313269065 72.4778956644 1.4383878049 22.0920842875 0.3481045319 140.2588846541 2.5192626475
0.002 0.0075 0.7924 0.1981 0.0097823546 0.0007244627 48.7657836863 1.9643622893 72.0641457281 1.0219268676 21.9791042463 0.2506651406 142.8188160153 3.2376787602
