# Supplementary material for: Multipressure Sampling for Improving the Performance of MOF-based Electronic Noses
Source: ACS Sens. 2024 Jul 12;9(7):3531–9. doi: 10.1021/acssensors.4c00199 (PMC11287752; doi:10.1021/acssensors.4c00199)
Supplement: Supplementary file 2 — se4c00199_si_002.zip [file se4c00199_si_002.zip › Multiplex_Adsorption_Data/Hydrogen_10bar/UIO-66_v2_EQeq.csv]

H2_comp CO2_comp N2_comp O2_comp H2_mass H2_error CO2_mass CO2_error N2_mass N2_error O2_mass O2_error total_mass total_error
0.0 0.0 0.8 0.2 0.0000000000 0.0000000000 0.0000000000 0.0000000000 37.8101660254 0.6418132971 13.9380199240 0.2173305415 51.7481859494 .8591438386
0.0 0.0005 0.7996 0.1999 0.0000000000 0.0000000000 2.4059181042 0.1634775519 37.2241751319 0.4608463730 13.7662489821 0.4639125916 53.3963422182 1.0882365165
0.0 0.005 0.7959999999999999 0.19899999999999998 0.0000000000 0.0000000000 19.8684926394 0.4530026480 33.4567085653 0.2298361001 12.6743726253 0.3229591314 65.9995738300 1.0057978795
0.002 0.008 0.792 0.198 0.0060152737 0.0006912961 29.2877494320 1.3952875655 31.0957271735 0.4516980980 12.1181037389 0.2939092446 72.5075956181 2.1415862042
0.002 0.0085 0.7916 0.1979 0.0057225971 0.0007848501 31.0101527926 0.9621969276 30.9396769959 0.7198127550 12.1023325991 0.3401022544 74.0578849847 2.0228967871
0.002 0.009000000000000001 0.7912 0.1978 0.0061153999 0.0006861281 31.9844891070 1.1640425094 30.5890457325 0.4968247389 12.0396148104 0.4433154480 74.6192650498 2.1048688244
0.002 0.0095 0.7908 0.1977 0.0055839608 0.0002668056 33.4439763192 1.2492741357 30.4364205244 0.6153136864 11.8045147953 0.2897431741 75.6904955997 2.1545978018
0.002 0.01 0.7904 0.1976 0.0058843394 0.0004553969 35.1320862690 0.9846361645 30.1709853799 0.4731226449 11.8256652387 0.3157548957 77.1346212270 1.7739691020
0.0025 0.0 0.7979999999999999 0.1995 0.0079022673 0.0006703851 0.0000000000 0.0000000000 37.5592870018 0.6029485631 13.8245655225 0.1364632351 51.3917547916 .7400821833
0.0025 0.0005 0.7976 0.1994 0.0075017626 0.0008894410 2.4124741974 0.0595328927 37.0223159857 0.5900808658 13.6131833457 0.4181546235 53.0554752914 1.0686578230
0.0025 0.001 0.7972 0.1993 0.0080177976 0.0010349399 4.5169801188 0.0779833066 36.8234536880 0.3154004073 13.5021740823 0.1359272404 54.8506256867 .5303458942
0.0025 0.0015 0.7968 0.1992 0.0077020149 0.0008194596 6.7561381085 0.1820911126 35.9754526196 0.8634230307 13.2530145239 0.5242096371 55.9923072669 1.5705432400
0.0025 0.002 0.7964 0.1991 0.0077790351 0.0004104531 9.0452232695 0.2723893749 35.5801897210 0.6573843905 13.2998389159 0.2001064219 57.9330309415 1.1302906404
0.0 0.0055 0.7956 0.1989 0.0000000000 0.0000000000 21.2642680740 0.5659416504 32.8540209450 0.6493432254 12.4971001230 0.3045389638 66.6153891420 1.5198238396
0.0025 0.0025 0.7959999999999999 0.19899999999999998 0.0079792875 0.0007215271 10.9207702433 0.5131354093 35.0443960383 0.5754206155 13.1906635059 0.3866563388 59.1638090750 1.4759338907
0.0025 0.003 0.7956 0.1989 0.0078406512 0.0010374588 12.9269347665 0.7301482276 34.7422495009 0.3493634262 13.0802655269 0.2008737015 60.7572904455 1.2814228141
0.0025 0.0035 0.7952 0.1988 0.0074478484 0.0005214668 14.7488562599 0.4998519897 34.4767073261 0.4170724569 12.8680275518 0.1620822181 62.1010389862 1.0795281315
0.0025 0.004 0.7948 0.1987 0.0075633787 0.0004427151 16.7914995581 0.7455158870 33.8325989796 0.6317698990 12.9076387868 0.2272487070 63.5393007032 1.6049772081
0.0025 0.0045 0.7944 0.1986 0.0073015102 0.0008145222 18.4755749891 0.8838145744 33.6872518319 0.5788912653 12.6961343531 0.3015902983 64.8662626843 1.7651106602
0.0025 0.005 0.794 0.1985 0.0077636311 0.0005609267 19.7488019121 0.8120129846 33.2831054184 0.3735534732 12.6842754340 0.3861548718 65.7239463956 1.5722822563
0.0025 0.0055 0.7936 0.1984 0.0075402726 0.0002978998 21.7395007795 0.5433077220 32.8206274913 0.3161904772 12.5420906615 0.2434768149 67.1097592049 1.1032729139
0.0025 0.006 0.7932 0.1983 0.0076018887 0.0010985568 23.1167846690 1.3628115915 32.4765250762 0.2624897982 12.4290030308 0.3787443722 68.0299146647 2.0051443187
0.0025 0.0065 0.7928 0.1982 0.0073554243 0.0006388495 24.4039643032 0.4134799615 32.1770542963 0.2667232876 12.3956268976 0.1079937471 68.9840009214 .7888358457
0.0025 0.006999999999999999 0.7924 0.1981 0.0077174190 0.0007508576 26.2243728520 1.0982372693 31.7323433991 0.3036606366 12.3176269966 0.3649450117 70.2820606667 1.7675937752
0.0 0.006 0.7952 0.1988 0.0000000000 0.0000000000 23.1520867094 1.2722741789 32.5968271337 0.2760208311 12.5074919594 0.2272189758 68.2564058025 1.7755139858
0.0025 0.0075 0.792 0.198 0.0076172928 0.0012827035 28.0827731205 0.8903578563 31.4012986806 0.5138839373 12.2428057750 0.1271307153 71.7344948689 1.5326552124
0.0025 0.008 0.7916 0.1979 0.0070319396 0.0011767711 29.3613794020 0.8322763384 31.0812780830 0.2829850372 12.1595488274 0.2551398067 72.6092382520 1.3715779534
0.0025 0.0085 0.7912 0.1978 0.0077559290 0.0008360856 30.6704126802 1.1655649342 31.1872380802 0.6553683340 11.9333735659 0.3673972555 73.7987802553 2.1891666093
0.0025 0.009000000000000001 0.7908 0.1977 0.0074709545 0.0013552045 32.0690458989 0.8130877791 30.5539397940 0.5026368986 11.8471824528 0.2931325782 74.4776391002 1.6102124604
0.0025 0.0095 0.7904 0.1976 0.0070935558 0.0007723550 32.8107249568 0.7436055716 30.5586491272 0.4710059985 11.8878939998 0.1746650207 75.2643616396 1.3900489458
0.0025 0.01 0.79 0.1975 0.0070704497 0.0005168964 34.2675224897 0.4796708070 30.0411576258 0.4323098905 11.7625806793 0.2996392617 76.0783312445 1.2121368556
0.003 0.0 0.7976 0.1994 0.0092501199 0.0010620964 0.0000000000 0.0000000000 37.8323212975 0.2207405947 13.6926503295 0.4944262438 51.5342217469 .7162289349
0.003 0.0005 0.7972 0.1993 0.0092578220 0.0016248149 2.3788532066 0.1167592682 36.8975186557 0.5755449874 13.6538948928 0.3745474110 52.9395245771 1.0684764815
0.003 0.001 0.7968 0.1992 0.0090883776 0.0011140000 4.6338130620 0.1766782269 36.4477773343 0.2673149832 13.4500926437 0.1608280085 54.5407714176 .6059352186
0.003 0.0015 0.7964 0.1991 0.0090421655 0.0005367150 6.8849065034 0.2172144993 35.9039563791 0.4859983711 13.4286976865 0.2459534122 56.2266027345 .9497029976
0.0 0.0065 0.7948 0.1987 0.0000000000 0.0000000000 24.7223550864 0.8026817051 32.2012431442 0.5169855553 12.3881692268 0.1806283505 69.3117674574 1.5002956109
0.003 0.002 0.7959999999999999 0.19899999999999998 0.0090806756 0.0004732824 8.8263506192 0.5593566996 35.6948191725 0.4902943917 13.2114471786 0.4246118477 57.7416976459 1.4747362214
0.003 0.0025 0.7956 0.1989 0.0089189333 0.0012875042 10.8210840055 0.2677430145 35.1702636713 0.5271302156 13.0719520579 0.2138113418 59.0722186680 1.0099720761
0.003 0.003 0.7952 0.1988 0.0092809280 0.0006732107 12.6240096391 0.5505322013 34.7790679241 0.6242171541 13.0026323966 0.3279084078 60.4149908878 1.5033309739
0.003 0.0035 0.7948 0.1987 0.0089728474 0.0004302111 14.6496743369 0.2317103466 34.1366720624 0.3567006315 12.8245040961 0.2930369059 61.6198233428 .8818780951
0.003 0.004 0.7944 0.1986 0.0090652716 0.0011325891 16.5015185122 0.6755448546 34.0946091545 0.6345159893 12.8628927621 0.2643018832 63.4680857004 1.5754953162
0.003 0.0045 0.794 0.1985 0.0089959535 0.0007726622 18.3701731828 1.1564739240 33.6336296516 0.3932383536 12.7333004502 0.1894762634 64.7460992381 1.7399612032
0.003 0.005 0.7936 0.1984 0.0089497414 0.0010013804 19.8427725814 0.1483085892 33.1798211788 0.2889813348 12.6249808384 0.1920755088 65.6565243400 .6303668132
0.003 0.0055 0.7932 0.1983 0.0091114837 0.0016934627 21.5155849805 0.7797362335 32.8246946427 0.4098868686 12.4389058395 0.2582480124 66.7882969464 1.4495645772
0.003 0.006 0.7928 0.1982 0.0092116099 0.0015213381 23.0265123087 0.4886537775 32.6358931932 0.6942027184 12.3516144143 0.2970716842 68.0232315261 1.4814495182
0.003 0.0065 0.7924 0.1981 0.0091037817 0.0013283241 25.0072929838 1.5310624179 32.0843660564 0.3212666676 12.3819341250 0.2903631958 69.4826969469 2.1440206054
0.0 0.006999999999999999 0.7944 0.1986 0.0000000000 0.0000000000 26.2082347764 0.6885587131 31.9818310288 0.4967061175 12.3204389053 0.3388885355 70.5105047105 1.5241533661
0.003 0.006999999999999999 0.792 0.198 0.0088958273 0.0005638801 26.1048502296 0.9422053390 31.8927818190 0.1886339128 12.3237398415 0.3442938325 70.3302677174 1.4756969644
0.003 0.0075 0.7916 0.1979 0.0085723426 0.0008789751 27.7623650778 0.7396827348 31.3457499548 0.4723234414 12.1472008807 0.3136041717 71.2638882559 1.5264893230
0.003 0.008 0.7912 0.1978 0.0088727212 0.0013184626 28.8809354429 0.7405618349 31.1226988092 0.4267717767 12.0317903689 0.1920599448 72.0442973422 1.3607120190
0.003 0.0085 0.7908 0.1977 0.0086647668 0.0013079827 30.4838161810 0.4408102972 30.9191271782 0.4259179855 12.0465834536 0.1178089698 73.4581915796 .9858452352
0.003 0.009000000000000001 0.7904 0.1976 0.0082642620 0.0013739842 32.1507449067 0.9435696187 30.6497319127 0.7807559255 11.9353296763 0.3038018730 74.7440707577 2.0295014014
0.003 0.0095 0.79 0.1975 0.0090806756 0.0006774271 33.1598789466 1.1287336265 30.5069534922 0.5975283780 11.8746902548 0.2187276703 75.5506033692 1.9456671019
0.003 0.01 0.7896 0.1974 0.0086724688 0.0003423717 35.1018273773 0.6403685900 29.9214977502 0.7086687533 11.7339725651 0.2065564213 76.7659701614 1.5559361363
0.0035 0.0 0.7972 0.1993 0.0108752451 0.0009427971 0.0000000000 0.0000000000 37.8612194786 0.5962160699 13.7991360877 0.1781044265 51.6712308114 .7752632935
0.0035 0.0005 0.7968 0.1992 0.0111833257 0.0009427971 2.3951593872 0.0843451426 37.3255328262 0.7333866122 13.6426472582 0.1516912039 53.3745227973 .9703657558
0.0035 0.001 0.7964 0.1991 0.0105594625 0.0011866103 4.6415458899 0.0986385095 36.6121758754 0.5050136448 13.4007008568 0.2490339104 54.6649820846 .8538726750
0.0 0.0075 0.794 0.1985 0.0000000000 0.0000000000 27.3498355202 0.9899614972 31.5616300703 0.8015064631 12.2083293297 0.2865536869 71.1197949202 2.0780216472
0.0035 0.0015 0.7959999999999999 0.19899999999999998 0.0101666597 0.0008121883 6.6961246398 0.2203280778 35.9788775892 0.2632069853 13.4136600880 0.2202248225 56.0988289767 .7045720739
0.0035 0.002 0.7956 0.1989 0.0104747403 0.0009229572 8.7834838559 0.2862191106 35.7438390500 0.8093786706 13.1994660026 0.2285295059 57.7372636488 1.3250502443
0.0035 0.0025 0.7952 0.1988 0.0107058008 0.0007577781 10.9733870940 0.4543408893 35.0903120371 0.6316472397 13.0094787829 0.2073376070 59.0838837148 1.2940835141
0.0035 0.003 0.7948 0.1987 0.0106672907 0.0007671145 12.7495840398 0.3432760790 34.6761047754 0.6677590836 13.1531306382 0.4140221505 60.5894867441 1.4258244276
0.0035 0.0035 0.7944 0.1986 0.0105440585 0.0011323796 14.6392518298 0.8484111647 34.2738849073 0.8503890828 12.9992092035 0.1120358906 61.9228899991 1.8119685177
0.0035 0.004 0.794 0.1985 0.0110677955 0.0013945540 16.2502016057 0.4164059817 33.7481520728 0.4110891018 12.7830590077 0.1874057484 62.7924804817 1.0162953859
0.0035 0.0045 0.7936 0.1984 0.0105132504 0.0009021555 18.3466384892 0.7712076362 33.5049792307 0.4085825320 12.7010246291 0.2702199390 64.5631555994 1.4509122627
0.0035 0.005 0.7932 0.1983 0.0100665335 0.0007664956 19.9308595774 0.4461919710 33.0836009389 0.4083056556 12.6054197347 0.3069962001 65.6299467845 1.1622603223
0.0035 0.0055 0.7928 0.1982 0.0100896396 0.0010881396 21.7221859692 0.5397814217 32.6861974343 0.3909385410 12.6100654969 0.2839934851 67.0285385400 1.2158015874
0.0035 0.006 0.7924 0.1981 0.0103361041 0.0005076323 22.8315105618 1.2331172051 32.4112365931 0.9241268090 12.3904921079 0.2021607181 67.6435753669 2.3599123645
0.0 0.008 0.7936 0.1984 0.0000000000 0.0000000000 29.2791760794 1.1411573493 30.9989717822 0.5731380534 12.1317965115 0.2984296642 72.4099443731 2.0127250669
0.0035 0.0065 0.792 0.198 0.0105748665 0.0005393611 24.7280706549 1.1254550225 32.0313860578 0.5466130377 12.4052851926 0.2774260902 69.1753167718 1.9500335115
0.0035 0.006999999999999999 0.7916 0.1979 0.0104901444 0.0016335536 26.0945958274 0.9923402751 31.8338081236 0.3425588988 12.2623668787 0.3730546596 70.2012609741 1.7095873871
0.0035 0.0075 0.7912 0.1978 0.0097815590 0.0007306773 27.9538366206 0.9714043942 31.4419701947 0.7143894033 12.1079564164 0.2105001080 71.5135447907 1.8970245828
0.0035 0.008 0.7908 0.1977 0.0103129980 0.0017667019 29.1556189380 1.2995435437 31.1859537166 0.4271176859 12.0414486638 0.2983124431 72.3933343164 2.0267403746
0.0035 0.0085 0.7904 0.1976 0.0102282758 0.0002986952 30.6411624181 1.4501105567 31.1312612332 0.4148643546 12.1058780491 0.2056039731 73.8885299762 2.0708775796
0.0035 0.009000000000000001 0.79 0.1975 0.0102282758 0.0011167656 31.8844666592 0.9339957244 30.7671441520 0.5610661050 11.9982919788 0.1145750009 74.6601310658 1.6107535959
0.0035 0.0095 0.7896 0.1974 0.0101204476 0.0010187644 33.4564160858 1.3377375259 30.2470839234 0.5443631354 11.8464489114 0.1421014389 75.5600693682 2.0252208646
0.0035 0.01 0.7892 0.1973 0.0100434275 0.0013334944 35.2859023021 1.3911902879 30.0738018674 0.6921699743 11.9013422586 0.1775961454 77.2710898556 2.2622899020
0.004 0.0 0.7968 0.1992 0.0126929206 0.0005076323 0.0000000000 0.0000000000 37.6937170588 0.6437014744 13.7052427900 0.3572852792 51.4116527694 1.0014943859
0.004 0.0005 0.7964 0.1991 0.0129470871 0.0013824205 2.3647323904 0.1171082384 37.2265297985 0.7433130981 13.7224810126 0.1269603599 53.3266902886 .9887641169
0.0 0.0085 0.7932 0.1983 0.0000000000 0.0000000000 30.9477858545 1.5123529666 31.0803148103 0.7672370896 12.1009877732 0.1905545446 74.1290884380 2.4701446008
0.004 0.001 0.7959999999999999 0.19899999999999998 0.0123309259 0.0014313320 4.6181793012 0.2758859924 36.5337226654 0.4901314673 13.4307760538 0.3579356277 54.5950089463 1.1253844194
0.004 0.0015 0.7956 0.1989 0.0121922897 0.0016673395 6.8780142003 0.2235151185 36.0516581933 0.6244956717 13.3782055876 0.2585062484 56.3200702709 1.1081843781
0.004 0.002 0.7952 0.1988 0.0121999917 0.0015056602 8.8377817561 0.6577434532 35.7364539593 0.7045415013 13.1289237724 0.3325231208 57.7153594795 1.6963137355
0.004 0.0025 0.7948 0.1987 0.0124156481 0.0017267636 10.8595800400 0.2817049836 35.2242069426 0.7267819222 13.1036165945 0.4346753878 59.1998192252 1.4448890572
0.004 0.003 0.7944 0.1986 0.0121845876 0.0005502495 12.9778705676 0.8330392791 34.5469192030 0.3000711239 13.0682843509 0.2005707785 60.6052587091 1.3342314310
0.004 0.0035 0.794 0.1985 0.0124772642 0.0007884697 14.6639632580 0.8126607303 34.1865481823 0.1182401468 12.8891779952 0.2979855837 61.7521666997 1.2296749305
0.004 0.004 0.7936 0.1984 0.0123309259 0.0007890713 16.6776925042 1.0942726107 33.7723409206 0.3052867412 12.7732784558 0.2138753663 63.2356428065 1.6142237895
0.004 0.0045 0.7932 0.1983 0.0112372398 0.0013720832 18.0608600671 0.7545172097 33.4516781412 0.4700579724 12.7493161038 0.3187859812 64.2730915519 1.5447332465
0.004 0.005 0.7928 0.1982 0.0124541582 0.0012670692 19.9735582358 0.8397251524 33.1473909978 0.5673907895 12.6222911867 0.3587346560 65.7556945785 1.7671176671
0.004 0.0055 0.7924 0.1981 0.0116300426 0.0009433003 21.3755535537 0.9827079176 32.6746381619 0.4218593002 12.4134764047 0.3113644864 66.4752981629 1.7168750045
0.0 0.009000000000000001 0.7928 0.1982 0.0000000000 0.0000000000 31.8321860185 1.2294412569 30.6443803977 0.3966624366 12.0441383156 0.2053726672 74.5207047318 1.8314763607
0.004 0.006 0.792 0.198 0.0116685526 0.0013872182 23.5368789495 0.4385839891 32.4158388960 0.7511024404 12.4291252877 0.1670073977 68.3935116858 1.3580810454
0.004 0.0065 0.7916 0.1979 0.0115761285 0.0017301956 24.8301103620 1.1641733057 32.1761980539 0.4711203921 12.3628620489 0.1551431848 69.3807465933 1.7921670782
0.004 0.006999999999999999 0.7912 0.1978 0.0115222144 0.0004421788 26.2857311603 1.1883719575 31.8596024260 0.5353434361 12.2181098816 0.1309475824 70.3749656823 1.8551051548
0.004 0.0075 0.7908 0.1977 0.0116454466 0.0004687485 28.1727092710 1.7590857761 31.5871032817 0.5743188862 12.1272730063 0.1725772068 71.8987310056 2.5064506176
0.004 0.008 0.7904 0.1976 0.0118688050 0.0018176755 29.5410835980 1.3395684586 31.3751832873 0.5357182901 12.1172479407 0.1665237688 73.0453836310 2.0436281930
0.004 0.0085 0.79 0.1975 0.0112372398 0.0006930102 30.8576815991 1.1277482697 30.6951127600 0.4003376205 12.0573420606 0.1725072125 73.6213736595 1.7012861129
0.004 0.009000000000000001 0.7896 0.1974 0.0112911539 0.0010094048 32.1717580259 1.1180156884 30.4502274331 0.8936975973 11.9106337829 0.3450665809 74.5439103958 2.3577892714
0.004 0.0095 0.7892 0.1973 0.0118996131 0.0012129145 33.2467892079 0.9882966745 30.3749851321 0.5553214703 11.7211355908 0.3337596300 75.3548095439 1.8785906893
0.004 0.01 0.7888 0.1972 0.0110909015 0.0007467381 34.9994514602 1.6323442902 30.0308827170 0.5386730274 11.7071983045 0.3210144889 76.7486233832 2.4927785446
0.0045 0.0 0.7964 0.1991 0.0140484753 0.0005000975 0.0000000000 0.0000000000 37.7177988763 0.3438306372 13.8045153912 0.2305097321 51.5363627428 .5748404668
0.0 0.0095 0.7924 0.1981 0.0000000000 0.0000000000 32.6390897986 1.1057429184 30.5740614904 0.3372338444 11.8321448543 0.1623531099 75.0452961433 1.6053298727
0.0045 0.0005 0.7959999999999999 0.19899999999999998 0.0138174148 0.0013209798 2.3630513409 0.1551075909 37.3471529468 0.5944586590 13.6433807996 0.2567085124 53.3674025021 1.0075957421
0.0045 0.001 0.7956 0.1989 0.0140484753 0.0006650546 4.6484381930 0.3018569625 36.7040078730 0.9262405888 13.4168387674 0.2893122120 54.7833333087 1.5180748179
0.0045 0.0015 0.7952 0.1988 0.0135786523 0.0015577123 6.8472509936 0.2304463256 36.1692844933 0.5076139216 13.2295411995 0.3043213639 56.2596553387 1.0439393234
0.0045 0.002 0.7948 0.1987 0.0137172886 0.0020304124 8.9483948159 0.5006597916 35.2980578497 0.4303251683 13.2207387028 0.1526761060 57.4809086570 1.0856914783
0.0045 0.0025 0.7944 0.1986 0.0133475919 0.0017219473 10.6908026660 0.2236450519 35.2054766401 0.4032716506 13.2121807200 0.2825879275 59.1218076180 .9112265773
0.0045 0.003 0.794 0.1985 0.0131473395 0.0008389188 12.8679299276 0.8234319480 34.6594080485 0.3029336427 12.9817264671 0.2582619026 60.5222117827 1.3854664121
0.0045 0.0035 0.7936 0.1984 0.0134092080 0.0010280387 14.7860074548 0.7668752708 34.2635029681 0.4150713975 12.8429648877 0.1688799281 61.9058845186 1.3518546351
0.0045 0.004 0.7932 0.1983 0.0140330712 0.0017322515 16.5879244586 0.9821245619 33.7652769208 0.3339149138 12.8683943225 0.2921756729 63.2356287731 1.6099474001
0.0045 0.0045 0.7928 0.1982 0.0135478443 0.0013405932 18.6604904387 0.5691965235 33.4357306265 0.5560324531 12.6489431905 0.1621250012 64.7587121000 1.2886945710
0.0045 0.005 0.7924 0.1981 0.0132089556 0.0007824277 20.0964429573 0.5633122518 33.0721486968 0.5191168609 12.5062693904 0.3275344214 65.6880700001 1.4107459618
0.0 0.001 0.7992 0.1998 0.0000000000 0.0000000000 4.6094378436 0.1554475519 36.6117477542 0.4966784412 13.5244248377 0.2065260272 54.7456104355 .8586520203
0.0 0.01 0.792 0.198 0.0000000000 0.0000000000 34.8177300047 0.8564378413 30.0595668375 0.4319727004 11.7578126603 0.2634919514 76.6351095025 1.5519024931
0.0045 0.0055 0.792 0.198 0.0134169100 0.0010431611 21.7801821784 0.9103944767 32.5102396208 0.3212532602 12.4856079746 0.2135620506 66.7894466838 1.4462529486
0.0045 0.006 0.7916 0.1979 0.0131396375 0.0014395970 22.9464943505 0.6026682413 32.4184076232 0.5159051432 12.5299872286 0.2340028967 67.9080288398 1.3540158782
0.0045 0.0065 0.7912 0.1978 0.0130934254 0.0008165589 25.1338760142 1.1301137831 31.8324167297 0.5158736117 12.2814389548 0.1370529819 69.2608251241 1.7838569356
0.0045 0.006999999999999999 0.7908 0.1977 0.0133706979 0.0008386359 26.5520094077 1.2560373807 31.7938858217 0.5942381642 12.2308245990 0.2537984890 70.5900905263 2.1049126698
0.0045 0.0075 0.7904 0.1976 0.0132705717 0.0005957995 27.5258414073 0.8793773091 31.5945954027 0.4554083808 12.3054013068 0.1633575427 71.4391086885 1.4987390321
0.0045 0.008 0.79 0.1975 0.0126621126 0.0004880915 29.1386403377 0.8257478251 30.9767094797 0.3808648832 12.1320410253 0.2016214564 72.2600529553 1.4087222562
0.0045 0.0085 0.7896 0.1974 0.0134092080 0.0011144259 30.5920757715 0.7027395132 31.0319371146 0.4089753118 12.0066054479 0.3450752439 73.6440275420 1.4579044948
0.0045 0.009000000000000001 0.7892 0.1973 0.0126159005 0.0009250117 31.9880193110 1.4338615118 30.6238305800 0.7837490889 11.9348406487 0.2185540306 74.5593064402 2.4370896430
0.0045 0.0095 0.7888 0.1972 0.0133398899 0.0008653720 33.3481564953 1.1534247245 30.4818013717 0.5407576669 11.8179630541 0.2650319766 75.6612608110 1.9600797400
0.0045 0.01 0.7884 0.1971 0.0122307997 0.0009700871 35.0794694184 1.4505602624 29.9054432052 0.8558696944 11.7970571246 0.1227045170 76.7942005479 2.4301045609
0.0005 0.0 0.7996 0.1999 0.0017406554 0.0007965537 0.0000000000 0.0000000000 37.6973560890 0.5843927311 13.7185687919 0.5261965299 51.4176655363 1.1113858147
0.005 0.0 0.7959999999999999 0.19899999999999998 0.0150266312 0.0006283636 0.0000000000 0.0000000000 37.6278934242 0.6807448848 13.6872710260 0.3538977168 51.3301910814 1.0352709652
0.005 0.0005 0.7956 0.1989 0.0157583226 0.0009880217 2.3773402620 0.1659004278 37.2315602226 0.7444903355 13.5637915589 0.1724195063 53.1884503661 1.0837982913
0.005 0.001 0.7952 0.1988 0.0160664032 0.0019043767 4.8012455963 0.2293271987 36.4452086071 0.5837556988 13.6305438253 0.2155932370 54.8930644319 1.0305805112
0.005 0.0015 0.7948 0.1987 0.0151036513 0.0009349624 6.7811857466 0.2997955682 36.0183717700 0.6351618456 13.1723249712 0.3451601298 55.9869861391 1.2810525060
0.005 0.002 0.7944 0.1986 0.0154040299 0.0019442058 8.8893899770 0.3904003673 35.6098371142 0.3424177490 13.1838171196 0.1209085491 57.6984482407 .8556708712
0.005 0.0025 0.794 0.1985 0.0153732218 0.0015088088 10.7689714697 0.7350808122 34.8991559209 0.3367225636 13.1784378161 0.3290447148 58.8619384285 1.4023568994
0.005 0.003 0.7936 0.1984 0.0147493586 0.0003612565 12.6774670145 0.2732817875 34.6664720483 0.4530022021 12.9684004652 0.2993711731 60.3270888866 1.0260164192
0.005 0.0035 0.7932 0.1983 0.0155195601 0.0006661241 14.5876436088 0.6391628906 34.4405310847 0.4047441620 12.9160745128 0.2373152201 61.9597687664 1.2818883968
0.005 0.004 0.7928 0.1982 0.0154040299 0.0012504809 16.3278660945 0.2810429282 33.7770502538 0.5310637713 12.7787800162 0.0537785847 62.8991003944 .8671357651
0.005 0.0045 0.7924 0.1981 0.0149419090 0.0008604223 18.1207054308 0.9270755190 33.5160033516 0.5178174151 12.7270653483 0.2126094912 64.3787160397 1.6583628476
0.0005 0.0005 0.7992 0.1998 0.0016559332 0.0005313832 2.4183578708 0.0682050505 37.2406577981 0.3753899155 13.6147726854 0.3317689118 53.2754442875 .7758952610
0.005 0.005 0.792 0.198 0.0147647626 0.0013765722 20.0263431914 0.8496823294 33.1433238464 0.4476956557 12.5314543114 0.1081359326 65.7158861118 1.4068904899
0.005 0.0055 0.7916 0.1979 0.0151421614 0.0009637064 21.3873209004 0.7411910424 32.6943317371 0.3384362404 12.4477083362 0.2280927128 66.5445031351 1.3086837020
0.005 0.006 0.7912 0.1978 0.0149958231 0.0013003410 23.0070121340 0.8917060070 32.4234380474 0.4326824024 12.3435454590 0.3116005767 67.7889914635 1.6372893271
0.005 0.0065 0.7908 0.1977 0.0148802929 0.0019464014 24.5446681499 1.5039453520 32.1465506608 0.5102627327 12.2822947531 0.2507424304 68.9883938567 2.2668969165
0.005 0.006999999999999999 0.7904 0.1976 0.0149111009 0.0012054576 26.0458453907 0.4786637362 31.9249979394 0.4094979845 12.2633449339 0.0729479363 70.2490993649 .9623151146
0.005 0.0075 0.79 0.1975 0.0147185506 0.0006596811 27.6794893354 0.3942674406 31.5245975864 0.3097904356 12.1000097180 0.1554511723 71.3188151904 .8601687296
0.005 0.008 0.7896 0.1974 0.0144643841 0.0014072574 29.2517749718 0.8893348845 30.9548752985 0.4782812285 12.0886398265 0.4145092319 72.3097544809 1.7835326023
0.005 0.0085 0.7892 0.1973 0.0146646364 0.0012181851 30.3841299432 1.0849145233 30.8717127553 0.4774479534 11.9750631682 0.2018964496 73.2455705031 1.7654771114
0.005 0.009000000000000001 0.7888 0.1972 0.0144797881 0.0012361674 32.2643838557 1.2033017908 30.5063113104 0.1863077514 11.8806808429 0.2853053781 74.6658557971 1.6761510877
0.005 0.0095 0.7884 0.1971 0.0138867329 0.0014602175 33.1492883345 0.6747376874 30.4243261005 0.4101623425 11.7957122987 0.2649457894 75.3832134666 1.3513060368
0.0005 0.001 0.7988 0.1997 0.0015018929 0.0005380396 4.6101102634 0.1751501967 36.7046500548 0.5604904487 13.3932431861 0.1888985790 54.7095053972 .9250772640
0.005 0.01 0.7879999999999999 0.19699999999999998 0.0147647626 0.0008174302 34.5874262175 1.2808050497 30.0717682917 0.5757267195 11.7940007021 0.2134332341 76.4679599739 2.0707824335
0.0055 0.0 0.7956 0.1989 0.0173218316 0.0020709113 0.0000000000 0.0000000000 37.7984997227 0.5109813505 13.7788414426 0.3728537955 51.5946629969 .8859060573
0.0055 0.0005 0.7952 0.1988 0.0173680437 0.0010275770 2.4133147222 0.0606055081 37.1877848298 0.7836142568 13.6860484570 0.2070369222 53.3045160527 1.0522842641
0.0055 0.001 0.7948 0.1987 0.0172833215 0.0010972601 4.6615503794 0.2744593323 36.7428598719 0.5510043764 13.4964280080 0.2089933667 54.9181215808 1.0355543355
0.0055 0.0015 0.7944 0.1986 0.0169367309 0.0017660302 6.7423535022 0.2240419683 36.1628626752 0.5330835330 13.2882245106 0.1670020278 56.2103774189 .9258935593
0.0055 0.002 0.794 0.1985 0.0173372356 0.0016926218 8.8221479953 0.4348508333 35.4559275425 0.3502969447 13.3115755781 0.2979424436 57.6069883515 1.0847828434
0.0055 0.0025 0.7936 0.1984 0.0173757457 0.0011531437 10.8858044129 0.2678443197 35.1270234300 0.4485653033 13.1186541929 0.2336526038 59.1488577815 .9512153705
0.0055 0.003 0.7932 0.1983 0.0166671603 0.0007890713 12.8274166336 0.8980332175 34.6742852603 0.5546869857 13.0107013519 0.2927529689 60.5290704061 1.7462622434
0.0055 0.0035 0.7928 0.1982 0.0162050394 0.0009374969 14.6194154452 0.3593050610 34.3774902378 0.2129891141 12.9981088914 0.1621342202 62.0112196138 .7353658922
0.0055 0.004 0.7924 0.1981 0.0161126153 0.0006134596 16.5010141973 0.5321485992 33.7039485588 0.3962188277 12.7851373749 0.1584977582 63.0062127463 1.0874786447
0.0005 0.0015 0.7984 0.1996 0.0016251252 0.0003388887 6.6920901209 0.3472958848 36.1167326159 0.6669107388 13.5098762668 0.1308512102 56.3203241288 1.1453967225
0.0055 0.0045 0.792 0.198 0.0162974636 0.0008229270 18.2867931256 1.0401280459 33.3221714780 0.4803394907 12.7639869316 0.3485274640 64.3892489988 1.8698179276
0.0055 0.005 0.7916 0.1979 0.0154425400 0.0005985809 19.5623735179 0.6112264695 33.1199912410 0.5779909725 12.5702097481 0.2356592966 65.2680170470 1.4254753195
0.0055 0.0055 0.7912 0.1978 0.0165285241 0.0014624908 21.3370575191 0.6482643186 32.8545560965 0.4225449979 12.4552882639 0.1603600443 66.6634304036 1.2326318516
0.0055 0.006 0.7908 0.1977 0.0170291550 0.0010164326 23.5224219235 0.9151418786 32.4287895624 0.4012803332 12.3752099956 0.1523884052 68.3434506365 1.4698270496
0.0055 0.0065 0.7904 0.1976 0.0158507468 0.0008473617 24.7068894306 0.9609997855 32.1977111443 0.4882246008 12.3524702126 0.2671805283 69.2729215343 1.7172522763
0.0055 0.006999999999999999 0.79 0.1975 0.0157737266 0.0007633936 25.9870086567 0.3639269983 31.7456151563 0.8802057360 12.1827776380 0.2948580909 69.9311751776 1.5397542188
0.0055 0.0075 0.7896 0.1974 0.0158430447 0.0017219473 28.0568849575 1.1174888066 31.3095737133 0.5891782282 12.1267839787 0.2517392736 71.5090856942 1.9601282557
0.0055 0.008 0.7892 0.1973 0.0162358475 0.0024173041 29.1085495509 1.1001405734 31.1213074153 0.2795990371 12.0751915677 0.1527583186 72.3212843814 1.5349152332
0.0055 0.0085 0.7888 0.1972 0.0160509991 0.0006542634 30.5265148394 0.7108312372 30.9182709358 0.4058819295 11.9526901558 0.1064592964 73.4135269301 1.2238267265
0.0055 0.009000000000000001 0.7884 0.1971 0.0155195601 0.0011150645 32.3704580818 1.3687044668 30.7325733650 0.9057946924 11.8239536421 0.1873100166 74.9425046490 2.4629242403
0.0005 0.002 0.7979999999999999 0.1995 0.0015943171 0.0004712727 8.8791355748 0.3605941784 35.8410225626 0.5940432742 13.2643844155 0.2946978627 57.9861368700 1.2498065880
0.0055 0.0095 0.7879999999999999 0.19699999999999998 0.0156196863 0.0009798222 33.4372521210 1.4723781589 30.2942842858 0.3354080294 11.8463266545 0.1868213416 75.5934827476 1.9955873521
0.0055 0.01 0.7876 0.1969 0.0161819334 0.0021229637 34.9226274961 0.4919988323 29.9932080513 0.4060794472 11.7755399105 0.3333796541 76.7075573913 1.2335808973
0.006 0.0 0.7952 0.1988 0.0189161487 0.0014404209 0.0000000000 0.0000000000 37.6093771823 0.3117710157 13.6911832467 0.3869399729 51.3194765777 .7001514095
0.006 0.0005 0.7948 0.1987 0.0190316789 0.0011603233 2.3327924491 0.1232822641 37.0839654386 0.6965462205 13.6081708129 0.2514555438 53.0439603795 1.0724443517
0.006 0.001 0.7944 0.1986 0.0182922855 0.0013070753 4.6131361526 0.2228886592 36.6952313884 0.3043106154 13.4988731460 0.0740049190 54.8255329725 .6025112689
0.006 0.0015 0.794 0.1985 0.0191164011 0.0015073927 6.8694408476 0.1875026713 36.0586151629 0.5297683732 13.3170771385 0.1526823714 56.2642495501 .8714608086
0.006 0.002 0.7936 0.1984 0.0186850882 0.0009735054 8.9162867697 0.3385835764 35.3197850007 0.3361737051 13.2426226876 0.1792347837 57.4973795462 .8549655706
0.006 0.0025 0.7932 0.1983 0.0185926641 0.0015197775 10.9005976488 0.5277129130 35.0047948272 0.5465185544 13.1739143109 0.1528913309 59.0978994510 1.2286425758
0.006 0.003 0.7928 0.1982 0.0178455686 0.0012232390 12.7297476552 0.3070923708 34.5693955661 0.4224243923 13.0382091540 0.2783125588 60.3551979439 1.0090525609
0.006 0.0035 0.7924 0.1981 0.0180458210 0.0014827929 14.6232818591 0.4524433588 34.4942602953 0.3673450798 12.9963972948 0.1439361983 62.1319852702 .9652074298
0.0005 0.0025 0.7976 0.1994 0.0015172969 0.0003026412 10.7614067468 0.4006014070 35.3640955450 0.5537005875 13.1199990188 0.1547619743 59.2470186075 1.1093666100
0.006 0.004 0.792 0.198 0.0184925379 0.0006560743 16.5248851008 0.4818151927 33.8714509786 0.3340912032 12.7691217213 0.1146584609 63.1839503386 .9312209311
0.006 0.0045 0.7916 0.1979 0.0178224626 0.0021468598 18.4000958647 0.5960134065 33.5578521990 0.5625842456 12.6512660715 0.1449399742 64.6270365978 1.3056844861
0.006 0.005 0.7912 0.1978 0.0182460734 0.0021212865 19.8202465176 0.9273748056 33.1114288169 0.2775871639 12.5186173371 0.2112610519 65.4685387450 1.4183443079
0.006 0.0055 0.7908 0.1977 0.0175682961 0.0018672582 21.3542042245 1.2209246064 32.6643632531 0.3947033685 12.5458806254 0.1086929145 66.5820163991 1.7261881476
0.006 0.006 0.7904 0.1976 0.0180227150 0.0020883684 23.1315779050 0.7268984180 32.3231506561 0.3592253231 12.3933040166 0.2771565767 67.8660552927 1.3653686862
0.006 0.0065 0.79 0.1975 0.0173911497 0.0011167656 24.6509104809 0.8031589576 31.9932832709 0.5210019541 12.2318026542 0.2820209872 68.8933875557 1.6072986645
0.006 0.006999999999999999 0.7896 0.1974 0.0175374880 0.0008667419 26.2231961173 0.9796256744 31.6612752797 0.3850374848 12.2140754040 0.1628450868 70.1160842890 1.5283749879
0.006 0.0075 0.7892 0.1973 0.0178840787 0.0017233248 27.5845100363 0.5475407258 31.1397166269 0.2601057393 12.0795928160 0.3455015414 70.8217035579 1.1548713313
0.006 0.008 0.7888 0.1972 0.0180920331 0.0015306677 29.2042012698 1.0161437094 30.9648291164 0.3697058966 12.0589314003 0.1465765887 72.2460538196 1.5339568624
0.006 0.0085 0.7884 0.1971 0.0169675389 0.0018730946 30.4180871439 1.9490102017 30.8328607563 0.3741620093 11.9962136116 0.2766818115 73.2641290507 2.6017271171
0.0005 0.003 0.7972 0.1993 0.0013632566 0.0004263328 12.6872171018 0.4817356544 34.8370783468 0.8981477725 13.1094849256 0.3135915889 60.6351436308 1.6939013486
0.006 0.009000000000000001 0.7879999999999999 0.19699999999999998 0.0173988518 0.0009412858 32.3581864201 0.5377052900 30.4831927656 0.3672180744 11.8668658134 0.2890903891 74.7256438509 1.1949550393
0.006 0.0095 0.7876 0.1969 0.0169367309 0.0014461751 33.3616048916 0.9141315558 30.4082715555 0.3684786971 11.8273768353 0.0931196372 75.6141900133 1.3771760652
0.006 0.01 0.7872 0.1968 0.0169444329 0.0016199884 34.8567303541 0.5612816739 30.3256441637 0.3368218889 11.7916778210 0.1702648430 76.9909967717 1.0699883942
0.0065 0.0 0.7948 0.1987 0.0205797839 0.0012338618 0.0000000000 0.0000000000 37.6918975437 0.4232078223 13.6750453362 0.2058524460 51.3875226638 .6302941301
0.0065 0.0005 0.7944 0.1986 0.0206182940 0.0015199337 2.4734962958 0.1101229881 37.0091512588 0.5817577201 13.6096378957 0.2015229841 53.1129037443 .8949236260
0.0065 0.001 0.794 0.1985 0.0202640013 0.0006964257 4.5618641416 0.1554715467 36.5019346662 0.1714792427 13.4569390300 0.2461871466 54.5410018391 .5738343617
0.0065 0.0015 0.7936 0.1984 0.0192550374 0.0029340533 6.7667287206 0.2417407691 36.0829110410 0.5631334327 13.2251399512 0.2029729626 56.0940347502 1.0107812177
0.0065 0.002 0.7932 0.1983 0.0198866026 0.0010374588 8.8021435058 0.2777496777 35.6528632949 0.4473779489 13.1277012034 0.2667583883 57.6025946067 .9929234737
0.0065 0.0025 0.7928 0.1982 0.0190701890 0.0010058725 10.6272589933 0.2867923728 34.9345829503 0.3433183697 13.1137639170 0.3611456354 58.6946760496 .9922622504
0.0065 0.003 0.7924 0.1981 0.0200252388 0.0018401208 12.7188208332 0.1918135722 34.7462096220 0.5734217230 12.8137454891 0.1865641867 60.2988011831 .9536396027
0.0005 0.0035 0.7968 0.1992 0.0013863627 0.0003612565 14.7148990592 0.8774952368 34.3014987247 0.2954411643 12.9624098772 0.4349765049 61.9801940238 1.6082741625
0.0065 0.0035 0.792 0.198 0.0194090777 0.0015587782 14.4924962048 0.5279538351 34.1954316972 0.2270461586 12.7740119972 0.2903491940 61.4813489769 1.0469079659
0.0065 0.004 0.7916 0.1979 0.0193397595 0.0018052314 16.4462119822 0.5466545657 33.8885758266 0.2372863445 12.7183851086 0.2324643468 63.0725126769 1.0182104884
0.0065 0.0045 0.7912 0.1978 0.0193166535 0.0018806800 18.3343668276 0.9592399233 33.3719405676 0.5562954397 12.6818302961 0.1092935642 64.4074543448 1.6267096072
0.0065 0.005 0.7908 0.1977 0.0202331933 0.0016458541 19.3201342789 0.4191600540 33.1167803320 0.2015184728 12.6361062162 0.2612714295 65.0932540204 .8835958104
0.0065 0.0055 0.7904 0.1976 0.0192935474 0.0016338441 21.3681569357 0.5399101952 32.7688248261 0.2772265770 12.4936769299 0.4611432960 66.6499522391 1.2799139123
0.0065 0.006 0.79 0.1975 0.0185079419 0.0012557828 23.1527591292 0.9418538791 32.4590791373 0.5814253959 12.3281410899 0.3806213624 67.9584872983 1.9051564202
0.0065 0.0065 0.7896 0.1974 0.0197787744 0.0008473617 24.4994479172 0.8632502194 32.1843323567 0.5648570509 12.3183605380 0.3060670129 69.0219195863 1.7350216449
0.0065 0.006999999999999999 0.7892 0.1973 0.0193243555 0.0011846090 26.4139952403 1.5157849870 31.8690210924 0.4107658385 12.2220221023 0.1722859546 70.5243627905 2.1000213891
0.0065 0.0075 0.7888 0.1972 0.0195015018 0.0017322515 27.5524019900 0.5350355791 31.4641254668 0.2728759701 12.1799657294 0.1342031072 71.2159946880 .9438469079
0.0065 0.008 0.7884 0.1971 0.0186311741 0.0007473733 29.0623206885 0.5319629149 30.9396769959 0.6796002332 11.9875333718 0.2922125034 72.0081622303 1.5045230248
0.0005 0.004 0.7964 0.1991 0.0015481050 0.0001493476 16.7827581005 0.6538647432 33.7252475885 0.3845567556 12.9227986422 0.2188222255 63.4323524362 1.2573930719
0.0065 0.0085 0.7879999999999999 0.19699999999999998 0.0195169059 0.0014296732 30.7608531455 0.6932982556 30.8812384520 0.5041718384 11.8700444927 0.1491101184 73.5316529961 1.3480098856
0.0065 0.009000000000000001 0.7876 0.1969 0.0188314265 0.0019041275 32.2642157507 0.7719626964 30.5567225818 0.3244458269 11.8980413224 0.1785000954 74.7378110814 1.2768127462
0.0065 0.0095 0.7872 0.1968 0.0186234721 0.0018507927 33.6604955001 1.0341485594 30.1211092601 0.4108371143 11.8348345061 0.1997358954 75.6350627384 1.6465723618
0.0065 0.01 0.7868 0.1967 0.0182614774 0.0008540559 34.8535363600 0.8546007491 29.9704105974 0.4874407580 11.7516998154 0.2054972265 76.5939082502 1.5483927895
0.006999999999999999 0.0 0.7944 0.1986 0.0217350862 0.0015175901 0.0000000000 0.0000000000 37.3944603395 0.4574758999 13.8167410810 0.3557952167 51.2329365067 .8147887067
0.006999999999999999 0.0005 0.794 0.1985 0.0225437977 0.0010522204 2.3655729152 0.0686691763 37.1984878598 0.8884802796 13.7106220935 0.3657924756 53.2972266662 1.3239941519
0.006999999999999999 0.001 0.7936 0.1984 0.0215425358 0.0014907727 4.6437312543 0.1484373409 36.3235151558 0.8210878571 13.4233183830 0.2667861782 54.4121073289 1.2378021489
0.006999999999999999 0.0015 0.7932 0.1983 0.0218583184 0.0011888079 6.8741477863 0.3857158558 36.0202983154 0.4313029477 13.3321147370 0.2562651568 56.2484191571 1.0744727682
0.006999999999999999 0.002 0.7928 0.1982 0.0213730915 0.0008576601 8.8055056049 0.3853373322 35.4751929965 0.4195997302 13.1545977210 0.0990555537 57.4566694139 .9048502762
0.006999999999999999 0.0025 0.7924 0.1981 0.0209494806 0.0017731370 10.9875079101 0.4117636745 35.2549246388 0.8692401369 13.0977482634 0.2307510779 59.3611302929 1.5135280263
0.0 0.0015 0.7988 0.1997 0.0000000000 0.0000000000 6.7968195074 0.4368641222 36.2585477636 0.3186925994 13.4746662802 0.3399299353 56.5300335512 1.0954866569
0.0005 0.0045 0.7959999999999999 0.19899999999999998 0.0015404030 0.0002435591 18.2602325428 0.6922458324 33.6923892864 0.5917645578 12.6200905625 0.1274698050 64.5742527947 1.4117237543
0.006999999999999999 0.003 0.792 0.198 0.0210496068 0.0016422459 12.8919689360 0.5914170249 34.6602642909 0.4316803621 12.9708456031 0.2610200522 60.5441284368 1.2857596851
0.006999999999999999 0.0035 0.7916 0.1979 0.0210033947 0.0021124312 14.6964075142 0.3333863283 34.0867959425 0.2653104767 12.8617924500 0.1710768519 61.6659993014 .7718860881
0.006999999999999999 0.004 0.7912 0.1978 0.0210881169 0.0014072574 16.4137677261 0.4216385928 33.7911782534 0.4159420554 12.8472438792 0.1841505460 63.0732779756 1.0231384516
0.006999999999999999 0.0045 0.7908 0.1977 0.0214193036 0.0017355359 18.2472884613 0.4908464314 33.7305991035 0.4257707852 12.7851373749 0.2660388759 64.7844442433 1.1843916284
0.006999999999999999 0.005 0.7904 0.1976 0.0210419048 0.0020439238 20.1581374755 0.6008903533 32.9880228808 0.3248256583 12.5831689793 0.2189708077 65.7503712404 1.1467307431
0.006999999999999999 0.0055 0.79 0.1975 0.0202640013 0.0015103806 22.0528484140 0.9130021336 32.5131294389 0.3939005879 12.4551660070 0.2819558973 67.0414078612 1.5903689994
0.006999999999999999 0.006 0.7896 0.1974 0.0209648847 0.0013139556 23.3506186603 0.4021048015 32.4052428963 0.2692671347 12.3874356854 0.2530388207 68.1642621267 .9257247125
0.006999999999999999 0.0065 0.7892 0.1973 0.0208955665 0.0012884253 24.6937772442 1.4887828786 31.7968826701 0.4796469968 12.2522195562 0.3344003073 68.7637750370 2.3041186080
0.006999999999999999 0.006999999999999999 0.7888 0.1972 0.0198095824 0.0015144598 25.9012751301 0.8905892687 31.7809351553 0.6634412480 12.2287462317 0.3353977123 69.9307660995 1.8909426888
0.006999999999999999 0.0075 0.7884 0.1971 0.0198866026 0.0018047055 27.6682263035 0.8124054508 31.2994058348 0.6491141964 12.1168811700 0.2320782445 71.1043999109 1.6954025972
0.0005 0.005 0.7956 0.1989 0.0015095949 0.0002253415 19.9327087319 0.3400719597 33.1759680880 0.6848737022 12.6526108974 0.2651679689 65.7627973122 1.2903389723
0.006999999999999999 0.008 0.7879999999999999 0.19699999999999998 0.0204334456 0.0013003410 29.3734829587 1.0332855681 31.1413220814 0.4635687782 12.1432886600 0.2132608905 72.6785271457 1.7114155778
0.006999999999999999 0.0085 0.7876 0.1969 0.0205412739 0.0015424042 30.8097716872 1.1091434937 30.7914400301 0.7195341968 12.0328906810 0.2200075300 73.6546436722 2.0502276247
0.006999999999999999 0.009000000000000001 0.7872 0.1968 0.0194244817 0.0016786859 31.8236126658 1.3539096617 30.5963237929 0.2615776743 11.8589191150 0.1682763060 74.2982800554 1.7854423279
0.006999999999999999 0.0095 0.7868 0.1967 0.0204642537 0.0016537645 33.9121486166 0.6360595662 30.0736948371 0.1951789013 11.7008409458 0.2722182097 75.7071486532 1.1051104417
0.006999999999999999 0.01 0.7864 0.1966 0.0202100872 0.0016622083 34.8426095379 0.5649353008 29.8884253875 0.6593944220 11.6479037089 0.2055856527 76.3991487215 1.4315775838
0.0075 0.0 0.794 0.1985 0.0235527617 0.0024711828 0.0000000000 0.0000000000 37.3041267661 0.3143599262 13.6150171992 0.5131874521 50.9426967270 .8300185611
0.0075 0.0005 0.7936 0.1984 0.0230213227 0.0013943838 2.4309657424 0.0603250899 36.6839932068 0.3862132583 13.6362898995 0.3645442403 52.7742701714 .8124769723
0.0075 0.001 0.7932 0.1983 0.0230521307 0.0016779790 4.7651030312 0.1718437220 36.1251880096 0.7297622557 13.4405566056 0.2113688476 54.3538997771 1.1146528043
0.0075 0.0015 0.7928 0.1982 0.0229905146 0.0009229572 6.7591639977 0.1359036806 35.7913605033 0.2336482975 13.2629173327 0.3249655505 55.8364323483 .6954404858
0.0075 0.002 0.7924 0.1981 0.0226593280 0.0019156817 8.8515663623 0.4164703125 35.5461540856 0.4654258353 13.0988485754 0.2870841885 57.5192283513 1.1708960180
0.0005 0.0055 0.7952 0.1988 0.0012939385 0.0003696967 21.6177927926 0.7687015880 32.9344007004 0.4209633281 12.5358555597 0.1550468132 67.0893429912 1.3450814260
0.0075 0.0025 0.792 0.198 0.0231753630 0.0013994796 10.6528109464 0.2008780347 35.0872081584 0.6484700824 13.0232938124 0.2264591159 58.7864882802 1.0772067126
0.0075 0.003 0.7916 0.1979 0.0231522569 0.0016898158 13.0609144150 0.6245048141 34.7382893798 0.3018990683 12.9482280770 0.2373396562 60.7705841287 1.1654333544
0.0075 0.0035 0.7912 0.1978 0.0227902622 0.0017966673 14.3647364396 0.8306272470 34.2239017571 0.3985434733 12.8152125719 0.1701165968 61.4266410308 1.4010839844
0.0075 0.004 0.7908 0.1977 0.0228826864 0.0023711201 16.2483524512 0.8178297555 33.7150797100 0.1734696706 12.7035920239 0.1839832682 62.6899068715 1.1776538144
0.0075 0.0045 0.7904 0.1976 0.0227979642 0.0025986740 18.0875887549 0.5897332639 33.3645554769 0.4106840624 12.6782848460 0.3374472882 64.1532270420 1.3404632885
0.0075 0.005 0.79 0.1975 0.0224436715 0.0014146570 19.9496873323 0.5877930049 33.0495653034 0.4376969285 12.5681313808 0.1444937930 65.5898276880 1.1713983834
0.0075 0.0055 0.7896 0.1974 0.0221047829 0.0024404573 21.4530499375 1.1526566287 32.6895153736 0.3577814023 12.5644636739 0.0832331571 66.7291337679 1.5961116454
0.0075 0.006 0.7892 0.1973 0.0222819292 0.0014438762 23.1784791872 0.4159765838 32.5077779239 0.6070545015 12.2703135771 0.1749581217 67.9788526174 1.1994330832
0.0075 0.0065 0.7888 0.1972 0.0209648847 0.0021678675 24.8077524031 0.9223314502 31.8988825461 0.3315434542 12.2535643820 0.0860591307 68.9811642159 1.3421019026
0.0075 0.006999999999999999 0.7884 0.1971 0.0224667776 0.0007711252 26.2395022979 0.8895996005 31.6839657034 0.5472766431 12.1880346847 0.3218284604 70.1339694636 1.7594758292
0.0005 0.006 0.7948 0.1987 0.0013709587 0.0006473359 23.2769886904 0.7205713317 32.4060991387 0.9667638875 12.3918369338 0.2285954237 68.0762957216 1.9165779788
0.0075 0.0075 0.7879999999999999 0.19699999999999998 0.0217427882 0.0018171533 27.8035507916 1.0067044307 31.3717583177 0.3585718887 12.0996429473 0.1658434538 71.2966948448 1.5329369265
0.0075 0.008 0.7876 0.1969 0.0219661466 0.0009029442 29.2090763135 1.1492616632 31.1097481429 0.3140120898 12.0377809569 0.1499401982 72.3785715599 1.6141168954
0.0075 0.0085 0.7872 0.1968 0.0213653894 0.0018659870 30.8746601995 1.3254853805 31.0505603869 0.7069462732 12.0813044126 0.1811175600 74.0278903884 2.2154152007
0.0075 0.009000000000000001 0.7868 0.1967 0.0216811721 0.0029372864 31.5603603076 0.4862408993 30.4344939790 0.2368959447 11.9081886449 0.3097301725 73.9247241036 1.0358043029
0.0075 0.0095 0.7864 0.1966 0.0217658942 0.0017827461 33.2945310149 0.8438658399 30.3409494966 0.4304412182 11.7067092769 0.2116930351 75.3639556826 1.4877828393
0.0075 0.01 0.7859999999999999 0.1965 0.0220431668 0.0018995111 34.4813519914 0.6279961912 30.0132227175 0.4500369457 11.6469256537 0.1815363035 76.1635435294 1.2614689515
0.008 0.0 0.7936 0.1984 0.0253242251 0.0028647354 0.0000000000 0.0000000000 37.5558620322 1.4068084805 13.6183181354 0.2267730676 51.1995043927 1.6364462835
0.008 0.0005 0.7932 0.1983 0.0244153874 0.0013179226 2.4097845182 0.1045877641 37.1143620439 0.1607280115 13.5861645712 0.2367375958 53.1347265207 .5033712940
0.008 0.001 0.7928 0.1982 0.0248544022 0.0024812445 4.6575158605 0.2117599365 36.4604069098 0.5989999302 13.4804123544 0.5070485132 54.6231895269 1.3202896244
0.008 0.0015 0.7924 0.1981 0.0241689229 0.0006760246 6.8894453371 0.3046154541 35.7763762613 0.5228153105 13.4257635209 0.4071653249 56.1157540422 1.2352721141
0.0005 0.0065 0.7944 0.1986 0.0015327010 0.0001848484 24.6988203928 0.5286637554 32.3015305354 0.4326183269 12.1947588141 0.2505575713 69.1966424433 1.2120245020
0.008 0.002 0.792 0.198 0.0241381148 0.0016435457 8.9749553987 0.3206716456 35.6460133556 0.2199241148 13.1663343832 0.2554980806 57.8114412523 .7977373867
0.008 0.0025 0.7916 0.1979 0.0244615995 0.0022777138 10.6136424920 0.3142629387 34.9753614947 0.3491203051 12.9728017135 0.2591354859 58.5862672997 .9247964435
0.008 0.003 0.7912 0.1978 0.0243691753 0.0021661155 12.7277303958 0.4722434102 34.4518762965 0.8758363167 13.0934692719 0.3187503455 60.2974451395 1.6689961879
0.008 0.0035 0.7908 0.1977 0.0242998571 0.0013957445 14.9383105433 0.3842154112 34.0848693971 0.5934109650 12.8713284881 0.3653582711 61.9188082856 1.3443803918
0.008 0.004 0.7904 0.1976 0.0235758677 0.0013450109 16.5504370538 0.5969781609 33.7446200728 0.7205361846 12.7746232817 0.2835084483 63.0932562760 1.6023678047
0.008 0.0045 0.79 0.1975 0.0244693015 0.0014240190 18.1097786088 0.7240110006 33.2983037211 0.3329667053 12.5979620640 0.1900503044 64.0305136954 1.2484520293
0.008 0.005 0.7896 0.1974 0.0236913980 0.0013867050 20.0318906549 0.3990127521 33.0209882133 0.2692410970 12.5076142163 0.1382106528 65.5841844825 .8078512069
0.008 0.0055 0.7892 0.1973 0.0235758677 0.0006826610 21.5024727941 0.2741634618 32.5794882250 0.3609108698 12.4182444238 0.1814368159 66.5237813106 .8171938085
0.008 0.006 0.7888 0.1972 0.0235835698 0.0015315975 23.3559980188 0.8352171449 32.4161599869 0.4988243106 12.2459844544 0.1876018457 68.0417260299 1.5231748987
0.008 0.0065 0.7884 0.1971 0.0230829388 0.0028280557 24.8760030145 0.4450235692 31.9211448486 0.4766372560 12.3237398415 0.2379693386 69.1439706434 1.1624582195
0.0005 0.006999999999999999 0.794 0.1985 0.0015481050 0.0003458196 26.6538810099 0.7820281495 31.8928888493 0.3942377968 12.2275236627 0.2685180107 70.7758416269 1.4451297766
0.008 0.006999999999999999 0.7879999999999999 0.19699999999999998 0.0234064234 0.0013686201 25.6903034126 0.3791675716 31.8347713963 0.5021177301 12.1800879863 0.2406003330 69.7285692186 1.1232542548
0.008 0.0075 0.7876 0.1969 0.0232138730 0.0014213505 28.2423047220 0.8925872220 31.4655168607 0.3257054257 12.0419376914 0.2269538543 71.7729731471 1.4466678525
0.008 0.008 0.7872 0.1968 0.0237530141 0.0021710394 29.2391671003 0.9292183777 30.9745688737 0.5331608882 12.0265333223 0.1650411976 72.2640223104 1.6295915029
0.008 0.0085 0.7868 0.1967 0.0233448073 0.0010721028 30.7242062655 1.0434401119 30.7571903341 0.5529510574 11.9808092424 0.0978837316 73.4855506493 1.6953470037
0.008 0.009000000000000001 0.7864 0.1966 0.0230059186 0.0014156630 31.9439758130 0.5371413911 30.7632910612 0.5988535728 11.9569691473 0.3018706763 74.6872419401 1.4392813032
0.008 0.0095 0.7859999999999999 0.1965 0.0234141254 0.0015844451 33.3646307808 0.5551730694 30.1390903505 0.4928642011 11.8124614937 0.2505556624 75.3395967504 1.3001773780
0.008 0.01 0.7856 0.1964 0.0226978380 0.0019826369 35.2268974632 1.4841531625 29.9390507194 0.4494824077 11.5667251286 0.2366787454 76.7553711492 2.1722969525
0.0085 0.0 0.7932 0.1983 0.0263948052 0.0019206299 0.0000000000 0.0000000000 37.4786931857 0.5934319679 13.6403243771 0.4136949432 51.1454123680 1.0090475410
0.0085 0.0005 0.7928 0.1982 0.0268338201 0.0009771547 2.3536374635 0.0447853809 37.3132243416 0.7083412435 13.5623244761 0.3049956536 53.2560201013 1.0590994327
0.0085 0.001 0.7924 0.1981 0.0265026334 0.0012327074 4.6516321871 0.2702998027 36.4126713959 0.6167885693 13.4725879129 0.1785560218 54.5633941293 1.0668771012
0.0005 0.0075 0.7936 0.1984 0.0014941909 0.0003018561 27.2837702733 1.3951056784 31.5616300703 0.7148685072 12.3123699500 0.1168187532 71.1592644845 2.2270947949
0.0085 0.0015 0.792 0.198 0.0258787702 0.0021182642 6.7536165342 0.1749325710 35.8519396532 0.6047285839 13.2975160348 0.2363091436 55.9289509924 1.0180885627
0.0085 0.002 0.7916 0.1979 0.0260174065 0.0018976364 8.9053599477 0.5241457478 35.7349555351 0.5788566737 13.2552151481 0.1617591363 57.9215480374 1.2666591942
0.0085 0.0025 0.7912 0.1978 0.0265411435 0.0009844127 11.0140684929 0.4436740397 34.9117854964 0.5838031079 13.0393094661 0.1701260856 58.9917045989 1.1985876459
0.0085 0.003 0.7908 0.1977 0.0258479621 0.0012201314 13.0254442696 0.4452508434 34.6952631991 0.5049682757 13.0863783718 0.2320460403 60.8329338026 1.1834852908
0.0085 0.0035 0.7904 0.1976 0.0260867246 0.0014585916 14.3519604631 0.4325925499 34.0241832169 0.3368218889 12.9730462273 0.2864044694 61.3752766319 1.0572774998
0.0085 0.004 0.79 0.1975 0.0263794012 0.0016768473 16.1461446390 0.8130071423 34.0915052757 0.8294881685 12.8500557878 0.2081020706 63.1140851037 1.8522742287
0.0085 0.0045 0.7896 0.1974 0.0255629876 0.0024122927 18.0931362183 0.6603568299 33.4292017782 0.5983012544 12.5214292458 0.1998523009 64.0693302299 1.4609226779
0.0085 0.005 0.7892 0.1973 0.0256708158 0.0015393243 20.1485554931 0.8595110139 32.9417857912 0.6166071236 12.6153225435 0.2359458045 65.7313346436 1.7136032663
0.0085 0.0055 0.7888 0.1972 0.0249622304 0.0018339208 21.7840485923 0.5169520081 32.3480887160 0.5107086676 12.3870689148 0.2180536691 66.5441684535 1.2475482656
0.0085 0.006 0.7884 0.1971 0.0247850841 0.0014875859 23.0811464188 1.0616881821 32.4440948953 0.4233196534 12.5358555597 0.2562040246 68.0858819579 1.7426994460
0.0005 0.008 0.7932 0.1983 0.0015481050 0.0005626162 28.8330255310 0.7086365396 31.3189923797 0.3828416238 12.2154202298 0.0644951199 72.3689862455 1.1565358995
0.0085 0.0065 0.7879999999999999 0.19699999999999998 0.0258710682 0.0010896650 24.5950996361 0.8598134412 32.2957508992 0.7700445628 12.2906082222 0.1538930285 69.2073298257 1.7848406975
0.0085 0.006999999999999999 0.7876 0.1969 0.0252780130 0.0014123068 26.3647404888 0.7716314047 31.7780453372 0.4465986480 12.1868121157 0.1390219523 70.3548759547 1.3586643118
0.0085 0.0075 0.7872 0.1968 0.0248698062 0.0020931350 27.5128973258 0.6023095178 31.3520647425 0.5216954153 12.2185989092 0.3140366372 71.1084307837 1.4401347053
0.0085 0.008 0.7868 0.1967 0.0241843269 0.0026091535 29.3297756706 1.2272401295 31.0326863267 0.3071665940 12.0403483518 0.1728721185 72.4269946760 1.7098879955
0.0085 0.0085 0.7864 0.1966 0.0253550332 0.0011927932 30.3595866199 1.7964577909 30.7636121521 0.4369376953 11.8029254557 0.2400368412 72.9514792609 2.4746251206
0.0085 0.009000000000000001 0.7859999999999999 0.1965 0.0243306652 0.0016268581 32.0745933624 1.2490025691 30.4698139781 0.4553796034 11.8598971702 0.2291990472 74.4286351759 1.9352080778
0.0085 0.0095 0.7856 0.1964 0.0234680395 0.0034131660 33.2593970795 0.7278004155 30.2134764091 0.2130030976 11.8202859352 0.3127210054 75.3166274633 1.2569376845
0.0085 0.01 0.7852 0.1963 0.0245232156 0.0031795052 34.5580078505 1.3493961320 29.8241001770 0.4515554456 11.5476530524 0.1436659531 75.9542842955 1.9477970359
0.009000000000000001 0.0 0.7928 0.1982 0.0284820513 0.0016487350 0.0000000000 0.0000000000 37.6619290596 0.5237898866 13.7685718632 0.2373446942 51.4589829741 .7627833158
0.009000000000000001 0.0005 0.7924 0.1981 0.0285205613 0.0006362442 2.3939826525 0.1353527811 37.0137535617 0.7829279261 13.5018073116 0.1665381294 52.9380640871 1.0854550808
0.0005 0.0085 0.7928 0.1982 0.0013940647 0.0003134256 30.2713315189 0.4787614929 31.0139560242 0.4507521592 11.9965803822 0.3218654270 73.2832619900 1.2516925047
0.009000000000000001 0.001 0.792 0.198 0.0277965719 0.0021661155 4.6692832073 0.1703008559 36.6818526008 0.5862640357 13.4156161984 0.1533953359 54.7945485784 .9121263430
0.009000000000000001 0.0015 0.7916 0.1979 0.0278889961 0.0012432493 6.7326034149 0.1408595137 35.9884032859 0.6044788612 13.3449517113 0.2617474220 56.0938474082 1.0083290462
0.009000000000000001 0.002 0.7912 0.1978 0.0274884913 0.0018659870 8.7841562757 0.3716182732 35.3136842736 0.4370409807 12.9665666117 0.2669526332 57.0918956523 1.0774778741
0.009000000000000001 0.0025 0.7908 0.1977 0.0276887437 0.0023126574 10.8239417897 0.3727620373 35.3435457273 0.4547500694 12.9684004652 0.2085990746 59.1635767259 1.0384238387
0.009000000000000001 0.003 0.7904 0.1976 0.0273729611 0.0018072019 12.9908146491 0.6401427826 34.7702914395 0.3040695980 13.0060555898 0.2899201638 60.7945346395 1.2359397463
0.009000000000000001 0.0035 0.79 0.1975 0.0274345772 0.0022431780 14.6387475149 0.4670164997 34.2384578779 0.3592878209 12.9038488230 0.4212743515 61.8084887930 1.2498218501
0.009000000000000001 0.004 0.7896 0.1974 0.0274268752 0.0010519949 16.3011374068 0.8459043967 33.7003095286 0.2529238094 12.7086045567 0.1529276935 62.7374783673 1.2528078945
0.009000000000000001 0.0045 0.7892 0.1973 0.0261714468 0.0012529453 18.3128493935 0.4090205993 33.4366938992 0.6269196571 12.7027362256 0.3664825438 64.4784509651 1.4036757455
0.009000000000000001 0.005 0.7888 0.1972 0.0270417745 0.0018621682 19.6506286188 1.0958571009 33.0118906378 0.5614626332 12.4732600279 0.1714284115 65.1628210590 1.8306103138
0.009000000000000001 0.0055 0.7884 0.1971 0.0258787702 0.0022465604 21.7406775141 0.7141842382 32.7275111302 0.3685459667 12.3645736455 0.2921038400 66.8586410600 1.3770806053
0.0005 0.009000000000000001 0.7924 0.1981 0.0013401506 0.0004173327 32.0508905639 1.5779889466 30.6391359130 0.8321181218 11.8497498476 0.1260444310 74.5411164751 2.5365688321
0.009000000000000001 0.006 0.7879999999999999 0.19699999999999998 0.0267259918 0.0022295970 23.2126044929 1.5122650669 32.1025612074 0.5339297039 12.3036897103 0.2750292223 67.6455814024 2.3234535901
0.009000000000000001 0.0065 0.7876 0.1969 0.0255937957 0.0009810323 24.5490388787 0.8578884498 31.9763724835 0.5724770518 12.3186050518 0.2602734222 68.8696102097 1.6916199561
0.009000000000000001 0.006999999999999999 0.7872 0.1968 0.0261560427 0.0032021862 26.0466859154 0.5325766586 31.7309520052 0.4411755218 12.1756867380 0.2481030777 69.9794807013 1.2250574443
0.009000000000000001 0.0075 0.7868 0.1967 0.0263562951 0.0009990080 28.0010741127 0.8219238301 31.3546334697 0.3573051681 12.2018497141 0.2224672464 71.5839135916 1.4026952526
0.009000000000000001 0.008 0.7864 0.1966 0.0270263704 0.0022308737 29.1288902503 0.6567278599 31.0148122666 0.6492180988 11.9381415850 0.2268089202 72.1088704723 1.5349857526
0.009000000000000001 0.0085 0.7859999999999999 0.1965 0.0268261180 0.0018743609 30.7732929121 1.0065065663 30.7262585773 0.4151153325 12.0585646296 0.1432913433 73.5849422370 1.5667876030
0.009000000000000001 0.009000000000000001 0.7856 0.1964 0.0261945528 0.0019938552 31.9767562791 1.4273915891 30.3207207699 0.6320399410 11.9018312862 0.1968653446 74.2255028880 2.2582907299
0.009000000000000001 0.0095 0.7852 0.1963 0.0260097045 0.0011050177 33.3664799353 0.7013312900 30.1851133796 0.5180064848 11.7929003900 0.1165743724 75.3705034094 1.3370171649
0.009000000000000001 0.01 0.7848 0.1962 0.0263716992 0.0008787051 34.9335543181 0.2858923152 29.8214244195 0.3932669011 11.7087876441 0.1472302013 76.4901380809 .8272681227
0.0095 0.0 0.7924 0.1981 0.0297682878 0.0013437754 0.0000000000 0.0000000000 37.2999525844 0.6414112201 13.5964341507 0.2824643439 50.9261550229 .9252193394
0.0 0.002 0.7984 0.1996 0.0000000000 0.0000000000 8.6036115549 0.1515482711 35.8827643797 0.4039321827 13.3395724078 0.2037863705 57.8259483424 .7592668243
0.0005 0.0095 0.792 0.198 0.0015249990 0.0003854087 33.1309648945 1.2227270743 30.4531172512 0.7331663374 11.7503549895 0.2101632705 75.3359621342 2.1664420909
0.0095 0.0005 0.792 0.198 0.0297836918 0.0022447641 2.4092802033 0.1369517954 36.9518900482 0.5544696824 13.6382460098 0.2296131666 53.0291999531 .9232794085
0.0095 0.001 0.7916 0.1979 0.0296527575 0.0016089655 4.5875841996 0.1762298043 36.5747152704 0.3656632524 13.3747823944 0.1383057874 54.5667346219 .6818078096
0.0095 0.0015 0.7912 0.1978 0.0295988434 0.0017397691 6.8970100601 0.2652962490 36.0368880119 0.9390586512 13.3240457817 0.3533375798 56.2875426971 1.5594322491
0.0095 0.002 0.7908 0.1977 0.0295449293 0.0007692767 8.8680406478 0.2986664476 35.6325275378 0.3691332147 13.1160867981 0.1765460726 57.6461999130 .8451150116
0.0095 0.0025 0.7904 0.1976 0.0286360916 0.0013713913 10.8826104187 0.1677704287 35.1636277927 0.5207357504 13.0441997420 0.2061455778 59.1190740450 .8960231482
0.0095 0.003 0.79 0.1975 0.0296065454 0.0019499336 13.0173752318 0.2809423588 34.2841598161 0.3653423132 12.9891841379 0.1783811517 60.3203257312 .8266157573
0.0095 0.0035 0.7896 0.1974 0.0289441722 0.0011584814 14.8680426724 0.3644226949 34.0915052757 0.2833167860 12.8572689448 0.3497157662 61.8457610651 .9986137285
0.0095 0.004 0.7892 0.1973 0.0283357130 0.0018352142 16.4258712828 0.4667564754 33.6923892864 0.2737747210 12.7644759592 0.3386525787 62.9110722414 1.0810189893
0.0095 0.0045 0.7888 0.1972 0.0287593238 0.0023429322 18.2657800063 0.6700391025 33.3662679617 0.5222374132 12.6795074150 0.2750748692 64.3403147068 1.4696943171
0.0095 0.005 0.7884 0.1971 0.0291598286 0.0012298167 19.6755081520 0.7491309040 32.9500271243 0.3360919125 12.4067522753 0.1228749339 65.0614473802 1.2093275671
0.0005 0.01 0.7916 0.1979 0.0013632566 0.0003532866 34.0264599854 1.2901498777 30.3165465882 0.3214835331 11.8391134975 0.1659645384 76.1834833277 1.7779512358
0.0095 0.0055 0.7879999999999999 0.19699999999999998 0.0284050311 0.0023722206 21.6393102268 0.9938230679 32.6869466464 0.2700571092 12.4810844694 0.1580255418 66.8357463737 1.4242779395
0.0095 0.006 0.7876 0.1969 0.0280199304 0.0018718273 23.3396918383 0.4053721221 32.2187961134 0.4011309457 12.3457460832 0.2359749429 67.9322539653 1.0443498380
0.0095 0.0065 0.7872 0.1968 0.0275963195 0.0020111552 24.6833547370 1.4790594192 31.8559633958 0.7368421709 12.1968371813 0.2133715987 68.7637516336 2.4312843440
0.0095 0.006999999999999999 0.7868 0.1967 0.0277503598 0.0022283195 26.0803069063 0.6630052573 31.6246709171 0.3732914915 12.2754483668 0.2268721755 70.0081765500 1.2653972438
0.0095 0.0075 0.7864 0.1966 0.0272882389 0.0017226362 27.7751410543 0.3667802018 31.4933447387 0.3413448485 12.0998874611 0.0675734569 71.3956614930 .7774211434
0.0095 0.008 0.7859999999999999 0.1965 0.0280353344 0.0013428922 29.4521560772 0.8468809261 31.0933725069 0.3500934779 12.0070944755 0.2617241227 72.5806583940 1.4600414189
0.0095 0.0085 0.7856 0.1964 0.0280892485 0.0013748474 30.6233432930 1.0157327010 30.6386007615 0.4716690173 11.9377748143 0.2657742367 73.2278081173 1.7545508024
0.0095 0.009000000000000001 0.7852 0.1963 0.0278196780 0.0010522204 32.0238256663 0.8356824447 30.4747373719 0.4684363004 11.7470540532 0.3000932474 74.2734367694 1.6052642129
0.0095 0.0095 0.7848 0.1962 0.0275115974 0.0016701833 33.1477753899 0.6577970700 30.1789056222 0.4676278139 11.7578126603 0.1485440933 75.1120052698 1.2756391605
0.0095 0.01 0.7844 0.1961 0.0275038954 0.0023195216 35.0028135593 0.9927083628 29.7857833296 0.4837990254 11.7290822892 0.1735679421 76.5451830735 1.6523948519
0.001 0.0 0.7992 0.1998 0.0030191899 0.0009275733 0.0000000000 0.0000000000 37.5215053058 0.6273113004 13.8344683313 0.4697538318 51.3589928270 1.0979927055
0.01 0.0 0.792 0.198 0.0320326801 0.0026310696 0.0000000000 0.0000000000 37.5348840933 0.2585940652 13.6251645217 0.3140356853 51.1920812951 .5752608201
0.01 0.0005 0.7916 0.1979 0.0309621001 0.0012897138 2.3904524484 0.0744308296 36.9592751389 0.6667248585 13.6076817853 0.1760166491 52.9883714727 .9184620510
0.01 0.001 0.7912 0.1978 0.0310699283 0.0015267873 4.5522821592 0.1276535495 36.4888769696 0.2707654218 13.3690363202 0.2801178479 54.4412653773 .6800636065
0.01 0.0015 0.7908 0.1977 0.0305307872 0.0014180077 6.8785185151 0.2854531022 35.9279311663 0.5162203527 13.3672024668 0.1446926788 56.2041829354 .9477841414
0.01 0.002 0.7904 0.1976 0.0302227066 0.0021578841 8.8720751667 0.3485648827 35.5476525098 0.4269323700 13.2251399512 0.2842708183 57.6750903343 1.0619259551
0.01 0.0025 0.79 0.1975 0.0310853323 0.0020548075 10.9364040041 0.6636655850 35.0774684011 0.4961051960 13.0602153957 0.2605275853 59.1051731332 1.4223531738
0.01 0.003 0.7896 0.1974 0.0307156356 0.0014683200 12.6520831664 0.5818856285 34.5145960524 0.6092737794 13.0283063452 0.4512753671 60.2257011996 1.6439030950
0.01 0.0035 0.7892 0.1973 0.0295988434 0.0014381128 14.6606011590 0.4488098796 34.0370268530 0.7404657851 12.8523786689 0.1192676040 61.5796055243 1.3099813815
0.01 0.004 0.7888 0.1972 0.0308234638 0.0016233538 16.3063486604 0.4550590863 33.7612097694 0.3656568614 12.7509054435 0.2206910060 62.8492873371 1.0430303075
0.01 0.0045 0.7884 0.1971 0.0307541457 0.0024572204 18.0548082888 0.4889567174 33.3047255391 0.1061908878 12.4769277349 0.2564563925 63.8672157085 .8540612181
0.001 0.0005 0.7988 0.1997 0.0030962100 0.0013247466 2.4000344308 0.1807846666 37.3579630071 0.4457260885 13.6513274979 0.3005922972 53.4124211458 .9284277989
0.01 0.005 0.7879999999999999 0.19699999999999998 0.0299377321 0.0036810797 19.9095102483 0.8058391134 33.0629440910 0.5509038259 12.5076142163 0.3742470366 65.5100062877 1.7346710556
0.01 0.0055 0.7876 0.1969 0.0294602072 0.0005763660 21.4419550106 0.1765002754 32.7031082217 0.4312638493 12.4255798377 0.2002521715 66.6001032772 .8085926622
0.01 0.006 0.7872 0.1968 0.0297528837 0.0022341685 23.4709818075 0.6756224900 32.1225758735 0.5038403607 12.2948872136 0.2286424961 67.9181977783 1.4103395153
0.01 0.0065 0.7868 0.1967 0.0293523789 0.0016855979 24.6616691980 0.9723597434 32.0684185416 0.4794627745 12.1709187189 0.1376693017 68.9303588374 1.5911774175
0.01 0.006999999999999999 0.7864 0.1966 0.0305461913 0.0028638242 26.4339997299 1.2565179522 31.7571744287 0.5794275272 12.1542917808 0.2601509588 70.3760121307 2.0989602624
0.01 0.0075 0.7859999999999999 0.1965 0.0297682878 0.0020048923 28.0842860651 0.8935257630 31.3418968640 0.5188952584 12.0681006676 0.2385499954 71.5240518845 1.6529759091
0.01 0.008 0.7856 0.1964 0.0288132379 0.0022688416 29.2395033102 0.9132239708 31.1943020800 0.4612926968 12.1082009302 0.2830223690 72.5708195583 1.6598078782
0.01 0.0085 0.7852 0.1963 0.0290057883 0.0035205539 31.0467996726 1.0669517485 30.6617193063 0.3182567888 11.8795805308 0.1821018857 73.6171052980 1.5708309769
0.01 0.009000000000000001 0.7848 0.1962 0.0294602072 0.0018663684 31.9145574460 1.7308912219 30.6343195494 0.4078612287 11.8168627420 0.3724703625 74.3951999446 2.5130891815
0.01 0.0095 0.7844 0.1961 0.0292984648 0.0010743138 34.0116667494 0.6152525577 30.1177913208 0.5074076144 11.7082986165 0.1412913191 75.8670551515 1.2650258050
0.001 0.001 0.7984 0.1996 0.0032425483 0.0008142309 4.6623909042 0.1193379426 37.0825740447 0.2268432411 13.4986286322 0.2118900747 55.2468361294 .5588854893
0.01 0.01 0.784 0.196 0.0297143736 0.0010061084 34.4998435364 1.3043161890 29.8904589632 0.3800949617 11.7343393358 0.1339824050 76.1543562090 1.8193996641
0.001 0.0015 0.7979999999999999 0.1995 0.0030576999 0.0004762810 6.6826762435 0.4644890464 36.3824888512 0.7555134172 13.3343153612 0.2861925095 56.4025381558 1.5066712541
0.001 0.002 0.7976 0.1994 0.0029806798 0.0002464645 8.9798304424 0.1857863221 35.5743030545 0.7582216833 13.2158484269 0.1890811131 57.7729626036 1.1333355830
0.001 0.0025 0.7972 0.1993 0.0032271443 0.0007784752 10.8903432466 0.3850882011 35.2446497299 0.2589738726 13.2459236239 0.1934226226 59.3841437447 .8382631715
0.001 0.003 0.7968 0.1992 0.0031578261 0.0002798281 12.6164449161 0.4799217146 34.8121402869 0.4586539971 13.0811213252 0.2868081166 60.5128643543 1.2256636564
0.001 0.0035 0.7964 0.1991 0.0029729778 0.0008498782 14.7575977175 0.3907572088 34.4197672064 0.2972070906 13.0662059837 0.2082261457 62.2465438854 .8970403233
0.0 0.0025 0.7979999999999999 0.1995 0.0000000000 0.0000000000 10.6171726961 0.4587098462 35.2493590632 0.4799422928 13.1775820178 0.2860732000 59.0441137771 1.2247253390
0.001 0.004 0.7959999999999999 0.19899999999999998 0.0031039120 0.0005524015 16.0207383432 0.5866112402 34.1260760627 0.5534623651 12.7775574473 0.2341931645 62.9274757652 1.3748191713
0.001 0.0045 0.7956 0.1989 0.0029498717 0.0006933525 17.6720333081 1.1933401164 33.7665612844 0.8113344066 12.6749839098 0.1481680975 64.1165283740 2.1535359730
0.001 0.005 0.7952 0.1988 0.0032040382 0.0005541170 19.8661391701 0.7301938963 33.2450026316 0.3610032863 12.6354949317 0.2109257131 65.7498407716 1.3026770127
0.001 0.0055 0.7948 0.1987 0.0030191899 0.0009120955 21.1756767631 0.2352522977 32.9987259109 0.5344989032 12.5721658585 0.4061398444 66.7495877224 1.1768031408
0.001 0.006 0.7944 0.1986 0.0030576999 0.0006933525 23.1919275836 0.6404691978 32.8143127036 0.4629786871 12.4673916968 0.0789957439 68.4766896839 1.1831369813
0.001 0.0065 0.794 0.1985 0.0028882556 0.0004943710 24.5107109491 0.9184491670 32.2695284757 0.6200927335 12.3441567435 0.1458384904 69.1272844239 1.6848747619
0.001 0.006999999999999999 0.7936 0.1984 0.0028805536 0.0002549821 26.2484118605 0.8356372655 31.9983136950 0.2705653166 12.2681129529 0.3655228553 70.5177190620 1.4719804195
0.001 0.0075 0.7932 0.1983 0.0028882556 0.0004569574 27.6609977904 0.7301186575 31.6735837643 0.3861699507 12.1848560053 0.2275363461 71.5223258156 1.3442819117
0.001 0.008 0.7928 0.1982 0.0030808060 0.0004016880 28.7994045401 0.9387023992 31.4831768602 0.2557066544 12.1017213146 0.1864798858 72.3873835209 1.3812906274
0.001 0.0085 0.7924 0.1981 0.0027265133 0.0007738896 30.4675100005 0.9540730882 31.1393955360 0.5232676239 12.0500066467 0.2257626481 73.6596386965 1.7038772498
0.0 0.003 0.7976 0.1994 0.0000000000 0.0000000000 12.6330873066 0.5596203573 35.0058651302 0.8294280639 13.0759865355 0.0919287330 60.7149389723 1.4809771542
0.001 0.009000000000000001 0.792 0.198 0.0026109831 0.0005541170 32.1862150520 1.0220150801 30.7967915451 0.6088695556 11.9371635298 0.1222177696 74.9227811100 1.7536565223
0.001 0.0095 0.7916 0.1979 0.0029036596 0.0004480428 33.2398969048 0.9172978277 30.3748781018 0.8034189685 11.7609913396 0.1739546829 75.3786700058 1.8951195219
0.001 0.01 0.7912 0.1978 0.0025493669 0.0007149196 34.1406032493 0.5964608251 30.0682362918 0.5989408713 11.6807908145 0.1733801105 75.8921797225 1.3694967265
0.0015 0.0 0.7988 0.1997 0.0048368654 0.0005393611 0.0000000000 0.0000000000 37.6105545156 0.5556517592 13.6631864170 0.2488852591 51.2785777980 .8050763794
0.0015 0.0005 0.7984 0.1996 0.0046366130 0.0008174302 2.3956637020 0.0426655540 37.1133987712 0.5377014805 13.7018195968 0.1595185968 53.2155186830 .7407030615
0.0015 0.001 0.7979999999999999 0.1995 0.0045904009 0.0006245760 4.6230543449 0.2006145112 36.6495294502 0.4573005819 13.4525377816 0.3322041859 54.7297119776 .9907438550
0.0015 0.0015 0.7976 0.1994 0.0048753755 0.0007524360 6.8376690113 0.5331148540 36.2713913996 0.3743046544 13.4273528606 0.1912582475 56.5412886470 1.0994301919
0.0015 0.002 0.7972 0.1993 0.0042823203 0.0006739153 8.8046650801 0.1751985929 35.5672390547 0.3713399259 13.4642744438 0.3982749217 57.8404608989 .9454873558
0.0015 0.0025 0.7968 0.1992 0.0045826989 0.0003709782 10.9034554330 0.3751120330 35.2233507002 0.7957812152 13.1878515973 0.2902225292 59.3192404294 1.4614867556
0.0015 0.003 0.7964 0.1991 0.0047136331 0.0010942284 12.7238639819 0.4738329706 34.8740038004 0.5385900831 13.1763594488 0.1377882429 60.7789408642 1.1513055250
0.0 0.0035 0.7972 0.1993 0.0000000000 0.0000000000 14.5746995274 0.2344133022 34.3923674496 0.9390679224 12.9441935994 0.5070007567 61.9112605764 1.6804819813
0.0015 0.0035 0.7959999999999999 0.19899999999999998 0.0046751231 0.0014843923 14.5809194107 0.8363755166 34.4036056311 0.2060744401 12.9183973939 0.2773862187 61.9075975588 1.3213205677
0.0015 0.004 0.7956 0.1989 0.0043285324 0.0014430543 16.5810321555 0.4143587640 33.7887165565 0.6114604986 12.8803754986 0.2371771219 63.2544527430 1.2644394388
0.0015 0.0045 0.7952 0.1988 0.0040127498 0.0010564964 18.2466160415 0.6457721565 33.5362320784 0.3712081154 12.7727894282 0.2440034523 64.5596502979 1.2620402206
0.0015 0.005 0.7948 0.1987 0.0044440626 0.0006967663 19.9147215018 0.8790345488 33.1349754830 0.4588088241 12.5986956054 0.3031827122 65.6528366528 1.6417228514
0.0015 0.0055 0.7944 0.1986 0.0045441888 0.0004274445 21.5197876043 0.8039364548 32.7808122197 0.4308888350 12.5199621630 0.3008519449 66.8251061758 1.5361046792
0.0015 0.006 0.794 0.1985 0.0042977243 0.0007540111 22.9616237963 1.1259465533 32.6173769513 0.2366036905 12.3827899233 0.3336032112 67.9660883952 1.6969074661
0.0015 0.0065 0.7936 0.1984 0.0046058049 0.0007135907 24.5845090240 1.0761206834 32.4133771991 0.4700356487 12.3997836322 0.1700002280 69.4022756602 1.7168701508
0.0015 0.006999999999999999 0.7932 0.1983 0.0043747445 0.0010431611 26.0668585099 1.3383247476 31.9565718779 0.5172857565 12.3153041156 0.2277152140 70.3431092479 2.0843688792
0.0015 0.0075 0.7928 0.1982 0.0040281538 0.0012367431 27.9600565039 1.2867596984 31.5884946756 0.3947903119 12.1436554306 0.1822643297 71.6962347639 1.8650510831
0.0015 0.008 0.7924 0.1981 0.0040666639 0.0009798222 29.0710621461 1.3582761292 31.2628014721 0.2900111152 12.0548969226 0.2011824092 72.3928272047 1.8504494758
0.0 0.004 0.7968 0.1992 0.0000000000 0.0000000000 16.4030090090 0.3931678402 33.8804415238 0.2338458979 12.8753629657 0.2506277146 63.1588134985 .8776414527
0.0015 0.0085 0.792 0.198 0.0041898961 0.0013616674 30.4730574639 1.0221673680 30.8816665732 0.4104567218 12.0161414859 0.2191618498 73.3750554191 1.6531476070
0.0015 0.009000000000000001 0.7916 0.1979 0.0042053002 0.0007723550 31.8733717323 0.6201331380 30.7459521525 0.3221789111 11.9750631682 0.3427949129 74.5985923532 1.2858793170
0.0015 0.0095 0.7912 0.1978 0.0041051740 0.0006564358 33.0344726508 0.7818477384 30.3257511940 0.4666067415 11.8602639409 0.2136572129 75.2245929597 1.4627681286
0.0015 0.01 0.7908 0.1977 0.0046212090 0.0006294954 35.0256758330 0.4595024003 29.9411913254 0.6481894951 11.8050038229 0.1125092976 76.7764921903 1.2208306884
0.002 0.0 0.7984 0.1996 0.0067392631 0.0005511113 0.0000000000 0.0000000000 37.7075239675 0.7902720775 13.7815310944 0.4327461782 51.4957943250 1.2235693670
0.002 0.0005 0.7979999999999999 0.1995 0.0067161570 0.0004092952 2.4202070253 0.0826734627 37.0701585299 0.2563509530 13.7688163770 0.4272808452 53.2658980892 .7667145561
0.002 0.001 0.7976 0.1994 0.0063849704 0.0011582765 4.6632314289 0.3435746145 36.3209464286 0.5412430742 13.5889764799 0.2067543078 54.5795393078 1.0927302730
0.002 0.0015 0.7972 0.1993 0.0058766374 0.0006725054 6.8322896527 0.2854194409 35.9610035291 0.8122716701 13.3834626342 0.1940044018 56.1826324534 1.2923680182
0.002 0.002 0.7968 0.1992 0.0061693140 0.0013555546 8.8640061289 0.3711541160 35.8429491080 0.3536119144 13.3135316885 0.3190756080 58.0266562394 1.0451971930
0.002 0.0025 0.7964 0.1991 0.0058150213 0.0002922709 10.6383539203 0.2913979979 35.1721902167 0.7938100191 13.1514190416 0.1770820164 58.9677781999 1.2625823043
0.0 0.0045 0.7964 0.1991 0.0000000000 0.0000000000 18.0743084635 0.9248862649 33.5682341381 0.4921814160 12.7418584330 0.3590313562 64.3844010346 1.7760990371
0.002 0.003 0.7959999999999999 0.19899999999999998 0.0059613596 0.0009053063 12.9002060788 0.6099522344 34.5974375047 0.8470995989 13.0109458657 0.3594532442 60.5145508088 1.8174103838
0.002 0.0035 0.7956 0.1989 0.0058535314 0.0005701572 14.8203008654 0.7134643598 34.3268649059 0.4102405367 12.9080055575 0.1735607083 62.0610248602 1.2978357620
0.002 0.004 0.7952 0.1988 0.0058535314 0.0007577781 16.3443403800 0.5809271372 33.9499041886 0.2714170238 12.7589743988 0.2516492466 63.0590724988 1.1047511857
0.002 0.0045 0.7948 0.1987 0.0060229757 0.0009490683 18.1437358096 0.3590139388 33.5428679570 0.2687849437 12.8729178278 0.2181090474 64.5655445701 .8468569982
0.002 0.005 0.7944 0.1986 0.0060845918 0.0007092548 20.0150801595 0.4002304658 33.0877751206 0.4071539535 12.6659368993 0.3390441030 65.7748767712 1.1471377771
0.002 0.0055 0.794 0.1985 0.0063387583 0.0005191867 21.5465162921 0.8751851962 32.7893746437 0.3308870076 12.4415954913 0.2713094055 66.7838251854 1.4779007960
0.002 0.006 0.7936 0.1984 0.0057071931 0.0002978998 23.2386607608 1.3656875447 32.3306427771 0.3147528026 12.4614011088 0.1014558428 68.0364118398 1.7821940899
0.002 0.0065 0.7932 0.1983 0.0061076978 0.0005755421 24.3878262276 0.7365644746 32.1465506608 0.3817841470 12.2767931927 0.0915069811 68.8172777789 1.2104311448
0.002 0.006999999999999999 0.7928 0.1982 0.0057919152 0.0011199482 26.4766983882 0.7840306933 31.9594616960 0.4083278754 12.3001442602 0.2466554053 70.7420962596 1.4401339222
0.002 0.0075 0.7924 0.1981 0.0059767636 0.0005873765 28.4230175477 0.6482780935 31.1464595358 0.4551118658 12.0904736800 0.1234404840 71.6659275271 1.2274178198
