# Supplementary material for: Multipressure Sampling for Improving the Performance of MOF-based Electronic Noses
Source: ACS Sens. 2024 Jul 12;9(7):3531–9. doi: 10.1021/acssensors.4c00199 (PMC11287752; doi:10.1021/acssensors.4c00199)
Supplement: Supplementary file 2 — se4c00199_si_002.zip [file se4c00199_si_002.zip › Multiplex_Adsorption_Data/Hydrogen_10bar/MOF-177_EQeq.csv]

H2_comp CO2_comp N2_comp O2_comp H2_mass H2_error CO2_mass CO2_error N2_mass N2_error O2_mass O2_error total_mass total_error
0.0 0.0 0.8 0.2 0.0000000000 0.0000000000 0.0000000000 0.0000000000 73.6489691524 2.5882345677 23.7480888905 0.4272772614 97.3970580429 3.0155118291
0.0 0.0005 0.7996 0.1999 0.0000000000 0.0000000000 0.3773695111 0.0771957863 74.1545042921 2.9538046973 23.9528798486 1.9170813710 98.4847536518 4.9480818546
0.0 0.005 0.7959999999999999 0.19899999999999998 0.0000000000 0.0000000000 4.0677368362 0.2691101952 73.8215462869 2.4457125202 23.5857885734 0.5163630995 101.4750716965 3.2311858149
0.002 0.008 0.792 0.198 0.0121555384 0.0032909182 6.5608658649 0.6081480319 74.1758477539 1.0838808154 23.5913611165 0.6145071187 104.3402302737 2.3098268842
0.002 0.0085 0.7916 0.1979 0.0136914368 0.0035607325 6.9621801419 0.6196365069 73.2397844977 0.5539923826 23.7870966921 0.2780134983 104.0027527685 1.4552031203
0.002 0.009000000000000001 0.7912 0.1978 0.0109707026 0.0025587856 7.3299717466 0.3770630881 72.9354877127 2.2499300635 23.9201411580 1.3188294719 104.1965713199 3.9483814091
0.002 0.0095 0.7908 0.1977 0.0134720227 0.0049694255 7.3414652342 0.6888639077 74.2075580401 3.0123769514 23.7515717300 1.0778460155 105.3140670270 4.7840563001
0.002 0.01 0.7904 0.1976 0.0124188353 0.0027698363 7.9822271705 0.4266804104 73.3196700264 2.0360149449 23.7369438044 0.5940478596 105.0512598366 3.0595130512
0.0025 0.0 0.7979999999999999 0.1995 0.0158416945 0.0028084999 0.0000000000 0.0000000000 73.7678827256 2.8236855983 24.1360772023 1.0301671476 97.9198016224 3.8566612458
0.0025 0.0005 0.7976 0.1994 0.0157539289 0.0026388132 0.4396259025 0.1056873253 72.7214432808 2.4515570533 23.9737768852 0.7638984045 97.1505999974 3.3237815963
0.0025 0.001 0.7972 0.1993 0.0140863821 0.0021569640 0.8007129727 0.1001612736 74.2539038431 1.9924119264 23.8449118265 0.5817505447 98.9136150244 2.6764807087
0.0025 0.0015 0.7968 0.1992 0.0146129758 0.0033489226 1.2278875969 0.1166146976 73.3513803126 2.2945415780 23.8177456790 1.1520112521 98.4116265643 3.5665164503
0.0025 0.002 0.7964 0.1991 0.0161927570 0.0012224336 1.6368641990 0.1207576115 74.0630323126 1.4615511328 23.7097776569 0.4392599276 99.4258669255 2.0227911055
0.0 0.0055 0.7956 0.1989 0.0000000000 0.0000000000 4.2937754266 0.4863313413 74.4655090222 3.1922299060 23.9278034048 0.6214915918 102.6870878536 4.3000528391
0.0025 0.0025 0.7959999999999999 0.19899999999999998 0.0152712180 0.0018114620 1.9759220846 0.2058336425 73.3958966759 2.1410630769 23.5634984011 0.4901106284 98.9505883796 2.8388188098
0.0025 0.003 0.7956 0.1989 0.0150956867 0.0027390749 2.3437136893 0.1950321396 73.3507704994 3.1862640884 23.6143478567 0.5186021580 99.3239277321 3.9026374609
0.0025 0.0035 0.7952 0.1988 0.0160172257 0.0047668933 2.7957908700 0.2605753879 73.3062541361 3.8262216688 23.7759516059 0.6280493383 99.8940138377 4.7196132883
0.0025 0.004 0.7948 0.1987 0.0159294601 0.0039013768 3.3455626958 0.4214104656 74.5325884737 2.5968380694 24.0343782911 0.2421172173 101.9284589207 3.2642671291
0.0025 0.0045 0.7944 0.1986 0.0145690930 0.0018114620 3.6922829065 0.3097679129 73.4916373477 2.9184005666 23.3468657890 1.2039514461 100.5453551362 4.4339313876
0.0025 0.005 0.794 0.1985 0.0136914368 0.0020694828 4.0179317231 0.2490992310 74.1203547531 1.1746110283 23.7195296073 0.7446776571 101.8715075203 2.1704573992
0.0025 0.0055 0.7936 0.1984 0.0158416945 0.0025345885 4.3560318180 0.2446100531 73.6361630752 1.6271370249 23.8024211855 0.9812997575 101.8104577732 2.8555814240
0.0025 0.006 0.7932 0.1983 0.0156222804 0.0018700463 4.7123299351 0.4900295031 74.7557801036 2.9829917415 24.1214492767 0.1797846973 103.6051815958 3.6546759882
0.0025 0.0065 0.7928 0.1982 0.0157100461 0.0036567838 5.2400725762 0.2184434683 73.6843383177 2.4145873658 23.6582316334 0.6979373840 102.5983525734 3.3346250019
0.0025 0.006999999999999999 0.7924 0.1981 0.0145690930 0.0034731241 5.4038547752 0.2012363488 73.5489597882 1.0778171798 23.6895771882 1.0960393293 102.6569608446 2.3785659820
0.0 0.006 0.7952 0.1988 0.0000000000 0.0000000000 4.7688395827 0.4739428356 74.8643268525 2.7563621230 23.8379461477 0.8013328570 103.4711125829 4.0316378156
0.0025 0.0075 0.792 0.198 0.0145690930 0.0048199230 5.9095682316 0.5830105518 73.6032331626 1.8173562800 23.7111707927 0.7061975472 103.2385412799 3.1113843020
0.0025 0.008 0.7916 0.1979 0.0150956867 0.0043032013 6.3472785528 0.3213155626 72.8763358327 1.5585870943 23.4861793659 1.2007068580 102.7248894381 3.0849127162
0.0025 0.0085 0.7912 0.1978 0.0150956867 0.0027670539 6.7897778272 0.4205300837 73.7483687034 2.2075554401 23.5384219573 0.4132379802 104.0916641746 3.0440905579
0.0025 0.009000000000000001 0.7908 0.1977 0.0153589836 0.0038054266 7.1240467596 0.3815133915 72.6555834556 1.4709594322 23.7850069884 1.2931076905 103.5799961872 3.1493859408
0.0025 0.0095 0.7904 0.1976 0.0153589836 0.0036819744 7.5809128935 0.4470328122 73.3940672363 1.1786980821 23.7251021504 0.7485820317 104.7154412638 2.3779949004
0.0025 0.01 0.79 0.1975 0.0162805226 0.0045043519 7.9515778701 0.2128451308 73.7672729124 1.2428980331 24.1339874986 0.4831309684 105.8691188037 1.9433784842
0.003 0.0 0.7976 0.1994 0.0176847725 0.0029055590 0.0000000000 0.0000000000 74.2758571181 1.5353512333 23.9577558238 0.8986362860 98.2512977144 2.4368930783
0.003 0.0005 0.7972 0.1993 0.0179919522 0.0041259177 0.3237332354 0.0523202724 74.3898921858 1.0671946981 23.8351598761 1.0358280635 98.5667772495 2.1594689517
0.003 0.001 0.7968 0.1992 0.0189573740 0.0031959221 0.7489922783 0.1347186242 73.4940766005 2.6514307507 23.7829172848 0.7716211681 98.0449435376 3.5609664651
0.003 0.0015 0.7964 0.1991 0.0182991319 0.0019742388 1.1886181808 0.0895214071 74.9118922818 2.8097751666 23.7780413096 0.6535336355 99.8968509041 3.5548044480
0.0 0.0065 0.7948 0.1987 0.0000000000 0.0000000000 5.1615337439 0.3184938313 74.6045464309 2.5697878289 23.9821356998 0.4759837505 103.7482158746 3.3642654107
0.003 0.002 0.7959999999999999 0.19899999999999998 0.0183868975 0.0037483216 1.5631143199 0.2059227596 74.2081678533 5.7476969016 23.9800459961 0.2644904123 99.7697150668 6.2218583951
0.003 0.0025 0.7956 0.1989 0.0179041866 0.0042870608 2.1128861457 0.3112097460 73.9544855637 1.8640240877 24.1848369542 0.5522865325 100.2701128502 2.7318074270
0.003 0.003 0.7952 0.1988 0.0188696084 0.0048865829 2.4212947309 0.1140696079 74.9850698654 0.7450649617 23.9974601932 0.7142508044 101.4226943979 1.5782719569
0.003 0.0035 0.7948 0.1987 0.0172459444 0.0036144095 2.8839076087 0.3809262328 72.8379176013 3.5759553981 23.9333759479 0.5986497465 99.6724471023 4.5591457869
0.003 0.004 0.7944 0.1986 0.0172898272 0.0016278098 3.1252708492 0.1896909133 73.5696934368 1.9653839405 23.5795194625 0.5213641939 100.2917735757 2.6780668575
0.003 0.0045 0.794 0.1985 0.0171581788 0.0018700463 3.7727373200 0.3312017311 73.2306372997 1.4089963188 23.3538314678 0.7252820557 100.3743642663 2.4673501519
0.003 0.005 0.7936 0.1984 0.0179041866 0.0039308810 3.9930291665 0.3215324710 73.7752004840 3.1009657607 23.9347690836 0.6123049627 101.7209029207 4.0387340754
0.003 0.0055 0.7932 0.1983 0.0172459444 0.0030478815 4.3838077465 0.2105920043 73.8325229244 2.3128162172 23.6484796830 0.6442857571 101.8820562983 3.1707418601
0.003 0.006 0.7928 0.1982 0.0179041866 0.0037810586 4.7563883044 0.5445913676 74.5197823966 1.2600777116 24.0148743904 0.3774189672 103.3089492780 2.1858691050
0.003 0.0065 0.7924 0.1981 0.0171581788 0.0027390749 5.2860465268 0.4011027758 73.0824526930 3.1412481056 23.6171341282 0.5057293919 102.0027915268 4.0508193482
0.0 0.006999999999999999 0.7944 0.1986 0.0000000000 0.0000000000 5.4795202355 0.3803478153 73.8416701224 3.3335970345 23.6909703240 0.5343252333 103.0121606819 4.2482700831
0.003 0.006999999999999999 0.792 0.198 0.0178603038 0.0022306975 5.4316307036 0.3039321883 72.9556115482 1.5367215109 23.4283642315 0.4569910040 101.8334667871 2.2998754007
0.003 0.0075 0.7916 0.1979 0.0177286553 0.0039387114 5.7984645177 0.3727959370 73.7312939339 2.1243133067 23.6338517575 0.8052083716 103.1813388644 3.3062563267
0.003 0.008 0.7912 0.1978 0.0188696084 0.0050949436 6.2256391419 0.5543614102 74.4813641653 2.2367316272 23.8170491111 0.5370461596 104.5429220267 3.3332341406
0.003 0.0085 0.7908 0.1977 0.0184307803 0.0040884086 6.6461092316 0.5178946772 72.7744970289 2.0619348770 23.6087753136 0.8609150733 103.0478123544 3.4448330361
0.003 0.009000000000000001 0.7904 0.1976 0.0181674834 0.0043121421 7.3175204683 0.6637150494 72.7074175773 2.7398395898 23.4304539352 0.8276985292 103.4735594642 4.2355653105
0.003 0.0095 0.79 0.1975 0.0177286553 0.0034597916 7.4956695268 0.3288110742 73.0001279115 2.0533068660 23.8288907652 0.8336657610 104.3424168588 3.2192434928
0.003 0.01 0.7896 0.1974 0.0172020616 0.0033258423 8.0444835620 0.1966995116 74.6893104652 3.7654024774 23.7125639284 0.5702777065 106.4635600172 4.5357055378
0.0035 0.0 0.7972 0.1993 0.0222047020 0.0021209521 0.0000000000 0.0000000000 73.6684831746 2.1848850287 23.6916668919 0.7311587438 97.3823547685 2.9181647246
0.0035 0.0005 0.7968 0.1992 0.0204493896 0.0014527795 0.3831162549 0.0839365660 73.4190695774 2.4431719550 23.8630225915 0.6454685330 97.6856578134 3.1740298335
0.0035 0.001 0.7964 0.1991 0.0208882177 0.0032885767 0.8112486697 0.2005971247 73.7825182423 0.8853311583 23.4764274155 0.5348552856 98.0910825452 1.6240721453
0.0 0.0075 0.794 0.1985 0.0000000000 0.0000000000 6.0292920613 0.4978300537 74.1356000830 3.6329339547 23.9800459961 1.1223816287 104.1449381404 5.2531456371
0.0035 0.0015 0.7959999999999999 0.19899999999999998 0.0216781082 0.0040161763 1.2441700377 0.0678343005 72.9720765045 3.0767879314 23.6087753136 0.8601031146 97.8466999640 4.0087415228
0.0035 0.002 0.7956 0.1989 0.0236089519 0.0032199339 1.5468318791 0.1656728647 73.5629854917 1.9884496362 23.7571442730 0.4028403300 98.8905705957 2.5601827648
0.0035 0.0025 0.7952 0.1988 0.0221169363 0.0040161763 2.0496719636 0.2598420863 72.7165647753 2.5024147976 23.6366380290 0.6790247209 98.4249917042 3.4452977811
0.0035 0.003 0.7948 0.1987 0.0206688036 0.0025647992 2.4021389181 0.2105920043 74.1105977419 1.6706522280 23.5224008959 0.4838495105 100.0558063595 2.3676585420
0.0035 0.0035 0.7944 0.1986 0.0209321005 0.0044197637 2.7622681977 0.1913089398 72.4653217384 0.9124859636 23.7327643971 0.5911132692 98.9812864337 1.6993279363
0.0035 0.004 0.794 0.1985 0.0226874129 0.0016790552 3.1089884084 0.1972583711 72.5080086622 4.1878134394 24.0678135496 0.3562343779 99.7074980331 4.7429852436
0.0035 0.0045 0.7936 0.1984 0.0219414051 0.0034217338 3.5227539637 0.2175344756 73.4349247205 1.3600425714 23.9347690836 0.8512777749 100.9143891729 2.4322765557
0.0035 0.005 0.7932 0.1983 0.0181674834 0.0015552108 4.2592949637 0.2399146058 74.0679108182 1.9458908811 23.6004164990 0.8750999828 101.9457897643 3.0624606805
0.0035 0.0055 0.7928 0.1982 0.0208443348 0.0055991439 4.2813241483 0.3418655204 73.0818428798 2.6876608808 23.7341575329 0.9664647835 101.1181688958 4.0015903286
0.0035 0.006 0.7924 0.1981 0.0212392801 0.0040638420 4.8272648116 0.3376534641 73.6501887788 2.7920149182 23.8003314819 0.7584674339 102.2990243524 3.8921996582
0.0 0.008 0.7936 0.1984 0.0000000000 0.0000000000 6.3654765749 0.3879891535 73.3525999390 0.8916177986 23.7223158788 1.2732635986 103.4403923927 2.5528705507
0.0035 0.0065 0.792 0.198 0.0219852879 0.0048818517 5.2553972264 0.4011119241 73.2275882337 2.5509429932 23.8943681463 1.0121742580 102.3993388943 3.9691110270
0.0035 0.006999999999999999 0.7916 0.1979 0.0222924676 0.0027975076 5.6164842966 0.2933655029 73.4477307976 3.6136803496 23.6693767196 0.4087375827 102.7558842814 4.3185809428
0.0035 0.0075 0.7912 0.1978 0.0208443348 0.0019027133 6.0695192680 0.4854628716 74.1679201824 1.5219960083 23.5015038594 0.7514078951 103.7597876446 2.7607694883
0.0035 0.008 0.7908 0.1977 0.0206249208 0.0040505522 6.5464990054 0.5410287937 73.1025765285 2.8341755681 23.6568384977 0.6036732340 103.3265389524 3.9829281480
0.0035 0.0085 0.7904 0.1976 0.0193523193 0.0012224336 6.6528137661 0.3295913314 72.1463894368 3.2868770622 23.5328494142 0.4139606299 102.3514049364 4.0316514571
0.0035 0.009000000000000001 0.79 0.1975 0.0225557644 0.0023286851 7.1403292004 0.4155089634 74.0105883777 1.9825153625 23.8964578500 0.6318819111 105.0699311925 3.0322349221
0.0035 0.0095 0.7896 0.1974 0.0208882177 0.0053773903 7.6067732408 0.6800880081 73.4843195894 2.5375281881 23.5634984011 0.7793794686 104.6754794490 4.0023730551
0.0035 0.01 0.7892 0.1973 0.0208004520 0.0038396832 8.1507983227 0.9689698580 72.6921722474 3.4142076675 23.6610179050 0.8959563630 104.5247889271 5.2829735717
0.004 0.0 0.7968 0.1992 0.0241794284 0.0070508083 0.0000000000 0.0000000000 74.4234319116 3.9344542520 23.8846161959 1.0845130235 98.3322275359 5.0260180838
0.004 0.0005 0.7964 0.1991 0.0251009674 0.0055410628 0.4051454395 0.1048507370 74.2807356237 1.3853388253 23.9925842180 0.6246687812 98.7035662486 2.1203994063
0.0 0.0085 0.7932 0.1983 0.0000000000 0.0000000000 6.7562551549 0.4617464855 71.9018543451 1.9790466754 23.1978002617 1.0628320345 101.8559097617 3.5036251954
0.004 0.001 0.7959999999999999 0.19899999999999998 0.0231262410 0.0033258423 0.7729370442 0.1029079072 74.2667099202 2.3869132359 23.5453876361 0.6437975682 98.6081608415 3.1369445536
0.004 0.0015 0.7956 0.1989 0.0260225065 0.0025224029 1.2135207373 0.1523579697 73.3623569501 0.7063795580 23.7857035563 0.6643169048 98.3876037502 1.5255768354
0.004 0.002 0.7952 0.1988 0.0225118816 0.0028249080 1.5439585072 0.0974125345 73.5111513700 2.2803478306 23.9417347625 0.9708207325 99.0193565213 3.3514060056
0.004 0.0025 0.7948 0.1987 0.0247499050 0.0033350936 2.0372206854 0.2258112037 74.3337893718 1.4021481911 23.9333759479 0.7110098753 100.3291359101 2.3423043637
0.004 0.003 0.7944 0.1986 0.0269440455 0.0056361657 2.4529018219 0.2166724810 74.0215650153 2.3652684760 23.9870116750 1.4388563591 100.4884225577 4.0264334818
0.004 0.0035 0.794 0.1985 0.0271195767 0.0031717286 2.8906121431 0.2509777012 72.9367073391 1.7577351027 23.8790436529 0.6773190574 99.7334827118 2.6892035899
0.004 0.004 0.7936 0.1984 0.0230823582 0.0037993493 3.1041994552 0.1101084381 73.0324480109 2.4017556023 23.6052924742 0.4254336470 99.7650222985 2.9410970367
0.004 0.0045 0.7932 0.1983 0.0233456550 0.0030352189 3.5955460521 0.2928020963 73.2903989930 2.2461631165 23.6867909167 0.4775428823 100.5960816168 3.0195433140
0.004 0.005 0.7928 0.1982 0.0242233112 0.0021782854 4.0131427699 0.3499279933 73.4239480829 3.3061558823 23.5091661061 0.8426801778 100.9704802701 4.5009423388
0.004 0.0055 0.7924 0.1981 0.0237844831 0.0023810216 4.3272980989 0.2657485011 73.9081397608 2.0245526270 23.7557511373 0.5620297161 102.0149734801 2.8547118658
0.0 0.009000000000000001 0.7928 0.1982 0.0000000000 0.0000000000 7.2945334930 0.5994698281 72.2762796476 1.7343353182 23.3043751480 0.2368904382 102.8751882886 2.5706955845
0.004 0.006 0.792 0.198 0.0227751785 0.0028221799 4.5475899455 0.3759422809 74.5118548251 3.1249593874 23.7383369402 0.4646979724 102.8205568893 3.9684218206
0.004 0.0065 0.7916 0.1979 0.0243988425 0.0030071734 5.2448615294 0.3394634865 73.6331140093 1.5858266915 23.9389484909 0.7566997467 102.8413228721 2.6849970981
0.004 0.006999999999999999 0.7912 0.1978 0.0236967175 0.0013017745 5.5350720925 0.6257650198 73.4300462149 2.8575599119 23.6965428671 0.8278837515 102.6853578920 4.3125104577
0.004 0.0075 0.7908 0.1977 0.0240477800 0.0042870608 5.8731721874 0.3357790500 73.7166584171 2.5863511271 23.6094718815 0.4630453023 103.2233502660 3.3894625402
0.004 0.008 0.7904 0.1976 0.0260225065 0.0053067365 6.5445834241 0.5543150735 73.2532003880 2.0357256114 23.3566177394 0.6167580565 103.1804240580 3.2121054779
0.004 0.0085 0.79 0.1975 0.0242233112 0.0041408262 6.6872942290 0.4088588240 73.5233476339 1.1354099439 23.6707698554 0.6360637466 103.9056350295 2.1844733407
0.004 0.009000000000000001 0.7896 0.1974 0.0252326159 0.0056402643 7.3136893058 0.2537259530 73.4837097762 1.5634240353 23.6331551896 1.3354904965 104.4557868875 3.1582807491
0.004 0.0095 0.7892 0.1973 0.0238283659 0.0020319210 7.5483480119 0.3140852389 74.1697496220 3.6550894619 23.5279734390 0.5161488121 105.2698994388 4.4873554339
0.004 0.01 0.7888 0.1972 0.0226874129 0.0036250495 7.9774382174 0.5975078458 73.0720858687 1.1382296852 23.5565327223 0.8514852204 104.6287442213 2.5908478009
0.0045 0.0 0.7964 0.1991 0.0281727642 0.0041408262 0.0000000000 0.0000000000 74.4795347257 3.9953907021 23.8936715784 0.8837203871 98.4013790683 4.8832519154
0.0 0.0095 0.7924 0.1981 0.0000000000 0.0000000000 7.6431692850 0.5492743505 73.6245766245 2.4679091081 23.7411232117 1.0036535295 105.0088691212 4.0208369881
0.0045 0.0005 0.7959999999999999 0.19899999999999998 0.0268562798 0.0037194403 0.4338791587 0.1001979023 74.2307309416 1.9004683219 23.8685951346 0.3917263935 98.5600615147 2.3961120580
0.0045 0.001 0.7956 0.1989 0.0255836784 0.0076239989 0.7403721626 0.1089694702 73.2312471129 2.8636079705 23.8476980980 0.6857200496 97.8449010519 3.6659214892
0.0045 0.0015 0.7952 0.1988 0.0254520299 0.0033877984 1.1905337621 0.2187959456 73.9855860367 3.3250782398 23.9661146384 1.0303875512 99.1676864671 4.5776495350
0.0045 0.002 0.7948 0.1987 0.0263735689 0.0024417146 1.6981627998 0.2842944624 72.6757072911 1.3975055903 23.6944531634 0.1590494975 98.0946968232 1.8432912648
0.0045 0.0025 0.7944 0.1986 0.0268123970 0.0040257546 1.9768798752 0.2911053344 73.0592797916 2.9025837243 23.7794344454 1.0049869396 98.8424065092 4.2027017529
0.0045 0.003 0.794 0.1985 0.0281288813 0.0028221799 2.4902556568 0.1777469506 73.7422705714 2.7248686406 23.6296723502 0.9485669023 99.8903274597 3.8540046734
0.0045 0.0035 0.7936 0.1984 0.0271195767 0.0041593867 2.8044109858 0.3335862554 73.9593640693 2.9948238362 23.6728595590 0.5075107755 100.4637541908 3.8400802538
0.0045 0.004 0.7932 0.1983 0.0260225065 0.0042145778 3.2497836321 0.3311574113 72.2457889878 1.4542202390 23.4464749965 0.7814361679 98.9680701229 2.5710283960
0.0045 0.0045 0.7928 0.1982 0.0270756939 0.0055618757 3.6769582563 0.3965021881 73.9288734094 1.8518475567 23.4415990213 0.3322154175 101.0745063809 2.5861270380
0.0045 0.005 0.7924 0.1981 0.0281727642 0.0056986860 4.1280776464 0.4216019882 72.9867120212 1.8418644175 23.6714664232 0.9756387508 100.8144288550 3.2448038425
0.0 0.001 0.7992 0.1998 0.0000000000 0.0000000000 0.7901772757 0.1378686309 73.3446723674 3.0805778184 23.4757308477 0.3099093067 97.6105804908 3.5283557560
0.0 0.01 0.792 0.198 0.0000000000 0.0000000000 7.9630713578 0.6695059321 72.3482376047 1.7269453214 23.6916668919 0.9624602252 104.0029758544 3.3589114787
0.0045 0.0055 0.792 0.198 0.0282605298 0.0068288195 4.3771032121 0.7327943435 73.0306185714 1.4675577427 23.7710756307 1.1965681969 101.2070579440 3.4037491026
0.0045 0.006 0.7916 0.1979 0.0272073423 0.0029891893 4.7324435385 0.3561332977 72.9409760315 1.6091702740 23.7000257065 0.8461439213 101.4006526188 2.8144366823
0.0045 0.0065 0.7912 0.1978 0.0273828736 0.0014260225 5.2975400144 0.3224441691 73.3824807856 2.6189425768 23.6094718815 0.5593990922 102.3168755551 3.5022118606
0.0045 0.006999999999999999 0.7908 0.1977 0.0287432407 0.0027892351 5.7180101042 0.2190808690 72.8129152603 1.0377623167 23.6338517575 1.0242854883 102.1935203627 2.2839179091
0.0045 0.0075 0.7904 0.1976 0.0261102721 0.0032955961 5.9574577635 0.2691374648 73.7581257145 0.9893312805 23.6582316334 0.3110282857 103.3999253835 1.5727926271
0.0045 0.008 0.79 0.1975 0.0264174517 0.0032556195 6.3424895996 0.2396085141 72.5348404428 2.3446548972 23.4555303790 0.6211511074 102.3592778731 3.2086701382
0.0045 0.0085 0.7896 0.1974 0.0262419205 0.0051967327 6.6939987635 0.3330798707 73.3782120932 2.6595781747 23.7515717300 0.4385302852 103.8500245072 3.4363850633
0.0045 0.009000000000000001 0.7892 0.1973 0.0275145220 0.0050310451 7.1403292004 0.5846760751 73.8002028250 1.2922826533 23.7181364715 1.1311370255 104.6861830189 3.0131267990
0.0045 0.0095 0.7888 0.1972 0.0258030924 0.0039013768 7.9975518207 0.3680708543 73.5507892278 3.8120799855 23.6554453619 0.5526905140 105.2295895028 4.7367427306
0.0045 0.01 0.7884 0.1971 0.0291381860 0.0077879317 8.0368212369 0.3906283094 74.2130463589 2.2910012229 23.4687651688 0.6578286201 105.7477709506 3.3472460841
0.0005 0.0 0.7996 0.1999 0.0033789764 0.0009851666 0.0000000000 0.0000000000 74.4100160213 1.7063545243 24.0538821919 0.8311966848 98.4672771896 2.5385363757
0.005 0.0 0.7959999999999999 0.19899999999999998 0.0297964281 0.0032413924 0.0000000000 0.0000000000 73.3897985440 1.0326613469 23.6902737561 0.8553104837 97.1098687282 1.8912132230
0.005 0.0005 0.7956 0.1989 0.0301036078 0.0047862448 0.3840740455 0.0515430206 73.9709505200 1.7861943802 23.5314562784 1.0586420286 97.9165844517 2.9011656742
0.005 0.001 0.7952 0.1988 0.0286993579 0.0055117928 0.7576123940 0.1361815277 73.0781840007 3.4203912819 23.6025062027 0.9756666004 97.4670019553 4.5377512028
0.005 0.0015 0.7948 0.1987 0.0295331313 0.0045485967 1.1857448089 0.1191054153 74.0630323126 1.8040727450 23.8219250863 0.7915708684 99.1002353391 2.7192976254
0.005 0.002 0.7944 0.1986 0.0330437561 0.0014842513 1.6292018739 0.1243505896 73.0586699784 1.5714118162 24.0204469334 0.4016823800 98.7413625418 2.0989290371
0.005 0.0025 0.794 0.1985 0.0307618500 0.0057377509 2.0812790547 0.3132780762 74.5594202544 1.7368199257 24.0399508342 0.7809591582 100.7114119933 2.8367949110
0.005 0.003 0.7936 0.1984 0.0312445609 0.0057725498 2.3896876398 0.2815969628 74.2776865577 2.2420415560 23.6812183736 0.9261849073 100.3798371320 3.4555959759
0.005 0.0035 0.7932 0.1983 0.0290504204 0.0042328149 2.8647517959 0.1981863016 74.0593734334 2.4290120386 24.0490062167 0.3646185241 101.0021818664 2.9960496792
0.005 0.004 0.7928 0.1982 0.0277778189 0.0040467470 3.1070728271 0.1830758616 74.3886725594 1.4967226069 23.6826115094 0.3095270544 101.2061347148 1.9933722699
0.005 0.0045 0.7924 0.1981 0.0294453656 0.0091982390 3.6281109338 0.3687979036 73.8258149793 1.8171229953 23.7724687665 0.9860272098 101.2558400452 3.1811463477
0.0005 0.0005 0.7992 0.1998 0.0031156795 0.0008950372 0.4434570650 0.0989078259 74.1453570941 0.4192854878 24.0232332050 0.4004774680 98.6151630436 .9195658189
0.005 0.005 0.792 0.198 0.0312884437 0.0057524992 4.0198473044 0.3666024209 72.6927820606 2.1018766806 23.4297573673 0.5937995063 100.1736751760 3.0680311070
0.005 0.0055 0.7916 0.1979 0.0288748891 0.0043049909 4.4336128597 0.6621208823 73.4971256665 3.2074884911 23.6631076086 0.6272577363 101.6227210239 4.5011721006
0.005 0.006 0.7912 0.1978 0.0287871235 0.0020470284 4.9967937543 0.5244846138 72.4494665953 1.4596762590 23.3984118125 0.9819423363 100.8734592856 2.9681502375
0.005 0.0065 0.7908 0.1977 0.0311129124 0.0045214204 5.1165175840 0.1421407774 72.9495134162 1.6875081498 23.5300631427 1.2151226948 101.6272070553 3.0492930424
0.005 0.006999999999999999 0.7904 0.1976 0.0322977483 0.0065993677 5.6768251068 0.3843880057 73.9685112672 2.4803872712 23.7508751621 0.6409575287 103.4285092844 3.5123321733
0.005 0.0075 0.79 0.1975 0.0317711546 0.0056087656 5.9756557856 0.5289710424 73.5995742835 4.0622853339 23.6380311648 0.4673134757 103.2450323885 5.0641786176
0.005 0.008 0.7896 0.1974 0.0301474906 0.0027418856 6.3568564592 0.5263702252 74.0514458619 2.6778357710 23.9069063682 0.6964619983 104.3453561799 3.9034098801
0.005 0.0085 0.7892 0.1973 0.0276900532 0.0028221799 6.7620018987 0.6110373984 72.3829969569 1.2811279804 23.4875725017 0.3036716434 102.6602614105 2.1986592021
0.005 0.009000000000000001 0.7888 0.1972 0.0299280766 0.0059693527 7.2408972173 0.4653325048 72.6354596202 2.6221553330 23.6770389663 0.3674129830 103.5833238804 3.4608701735
0.005 0.0095 0.7884 0.1971 0.0302352562 0.0073817096 7.5186565021 0.5631613476 72.5073988490 2.8196047703 23.6032027705 0.5487080596 103.6594933778 3.9388558871
0.0005 0.001 0.7988 0.1997 0.0027207342 0.0021782854 0.7786837881 0.1411043744 72.9080461189 1.2301103668 23.6554453619 1.1952991241 97.3448960031 2.5686921507
0.005 0.01 0.7879999999999999 0.19699999999999998 0.0317272718 0.0052776263 7.8768702004 0.1276990329 73.3532097522 3.6062985116 23.7641099519 0.6228485517 105.0259171763 4.3621237225
0.0055 0.0 0.7956 0.1989 0.0336142326 0.0034149737 0.0000000000 0.0000000000 73.8892355517 1.8503087019 24.0476130809 0.5528765974 97.9704628652 2.4066002730
0.0055 0.0005 0.7952 0.1988 0.0331315217 0.0055715618 0.3725805579 0.0795370014 73.5507892278 2.0028315302 24.0155709582 0.5447784348 97.9720722656 2.6327185282
0.0055 0.001 0.7948 0.1987 0.0333509358 0.0040600494 0.7777259974 0.0862224390 74.0416888508 2.3393012856 23.9041200967 1.2274514407 98.7568858807 3.6570352147
0.0055 0.0015 0.7944 0.1986 0.0330437561 0.0024605699 1.2796082913 0.1792271728 73.8270346057 1.8469106541 24.1012488080 0.9830150000 99.2409354611 3.0116133968
0.0055 0.002 0.794 0.1985 0.0341847092 0.0044700195 1.5410851353 0.2488339338 74.3551328336 3.4540400821 23.7933658030 0.9690718903 99.7237684811 4.6764159257
0.0055 0.0025 0.7936 0.1984 0.0354573106 0.0071656746 2.0084869662 0.3247235158 74.1538944789 3.1572318390 23.9480038734 0.9011445715 100.1458426291 4.3902656009
0.0055 0.003 0.7932 0.1983 0.0342285920 0.0070322118 2.3954343837 0.0956640598 73.5678639973 2.3395187426 24.1193595731 1.0645453523 100.1168865461 3.5067603665
0.0055 0.0035 0.7928 0.1982 0.0350184825 0.0023647909 2.7766350573 0.3227853920 73.0745251215 1.3426884625 23.7836138527 0.8208324742 99.6697925140 2.4886711196
0.0055 0.004 0.7924 0.1981 0.0352378966 0.0049849018 3.2584037478 0.1590740028 73.1678265405 0.9320084529 23.7028119780 0.6551827322 100.1642801629 1.7512500897
0.0005 0.0015 0.7984 0.1996 0.0025890858 0.0017420978 1.2211830624 0.1476365220 73.2940578721 1.6726916973 24.0225366371 0.6357127492 98.5403666574 2.4577830663
0.0055 0.0045 0.792 0.198 0.0347990685 0.0036567838 3.6386466308 0.5229712296 73.1153826056 2.9706243531 23.6282792144 1.0357793463 100.4171075193 4.5330317128
0.0055 0.005 0.7916 0.1979 0.0329998733 0.0018534969 3.9997337010 0.2316507295 75.5088994010 4.2501566706 24.4537121577 0.6384666907 103.9953451330 5.1221275877
0.0055 0.0055 0.7912 0.1978 0.0330437561 0.0047717386 4.4441485567 0.6250785618 72.8440157333 1.3079752450 23.9145686150 0.8434697918 101.2357766611 2.7812953372
0.0055 0.006 0.7908 0.1977 0.0342724748 0.0056498160 4.6740183096 0.2070246239 73.2281980469 1.8168610259 23.7884898279 0.8175392656 101.7249786592 2.8470747314
0.0055 0.0065 0.7904 0.1976 0.0319466858 0.0040467470 5.1806895567 0.9704910225 72.9909807136 2.2500351802 23.3392035423 0.5552550544 101.5428204984 3.7798280041
0.0055 0.006999999999999999 0.79 0.1975 0.0339214123 0.0028655173 5.5724259273 0.5825572096 74.2679295466 2.2840141144 23.7362472365 0.7233501140 103.6105241227 3.5927869553
0.0055 0.0075 0.7896 0.1974 0.0322538655 0.0045688729 6.1480581003 0.6220892585 72.8263311506 1.9990655078 23.3036785802 0.6680663435 102.3103216966 3.2937899827
0.0055 0.008 0.7892 0.1973 0.0343602404 0.0073775344 6.4488043604 0.2719585756 72.4561745405 1.7946196272 23.5676778084 0.8169099169 102.5070169497 2.8908656541
0.0055 0.0085 0.7888 0.1972 0.0349745997 0.0054711148 7.2399394267 1.0406455879 74.1026701704 2.8713398687 23.7111707927 0.6178835915 105.0887549895 4.5353401629
0.0055 0.009000000000000001 0.7884 0.1971 0.0308934984 0.0035368565 7.1221311783 0.4884319068 73.1842914968 3.3103981070 23.5286700069 1.0549322265 103.8659861804 4.8572990968
0.0005 0.002 0.7979999999999999 0.1995 0.0027646170 0.0012596736 1.4817021158 0.1805733842 73.3739434008 3.5111995345 23.7794344454 1.4988651857 98.6378445790 5.1918977780
0.0055 0.0095 0.7879999999999999 0.19699999999999998 0.0311129124 0.0022098819 7.7782177648 0.5087806944 73.2751536631 1.6179023313 23.2361114953 0.9249477316 104.3205958356 3.0538406392
0.0055 0.01 0.7876 0.1969 0.0325610452 0.0035607325 7.9056039196 0.3156585010 73.6075018550 4.3614511678 23.8386427155 0.5536658778 105.3843095353 5.2343362791
0.006 0.0 0.7952 0.1988 0.0359839044 0.0040505522 0.0000000000 0.0000000000 74.0733991370 2.9849652702 24.0155709582 0.9470823452 98.1249539996 3.9360981676
0.006 0.0005 0.7948 0.1987 0.0362472012 0.0070508083 0.3677916047 0.0636480525 73.9191163983 1.6219948910 23.8358564440 0.4697863689 98.1590116482 2.1624801207
0.006 0.001 0.7944 0.1986 0.0371248574 0.0055674127 0.7911350663 0.0945063238 74.0447379167 2.3517154762 23.7362472365 1.0306418044 98.6092450769 3.4824310171
0.006 0.0015 0.794 0.1985 0.0378708652 0.0043935438 1.0564430728 0.1702174785 73.5306653923 3.1394268385 23.6324586217 0.9962099488 98.2574379520 4.3102478096
0.006 0.002 0.7936 0.1984 0.0356328419 0.0023319905 1.6464421054 0.1902510730 74.1953617762 0.9639246806 23.6004164990 1.1842752107 99.4778532225 2.3407829548
0.006 0.0025 0.7932 0.1983 0.0374759199 0.0040353101 2.0209382445 0.1941269382 73.3086933888 1.8669926725 23.8295873330 0.9132321101 99.1966948862 2.9783870309
0.006 0.003 0.7928 0.1982 0.0376953340 0.0035040362 2.4260836841 0.0758047573 73.3166209604 2.2631665494 23.6679835838 0.9834058459 99.4483835623 3.3258811888
0.006 0.0035 0.7924 0.1981 0.0344918888 0.0053630468 2.7344922692 0.2944641604 73.6745813066 2.5106624724 23.5377253894 0.3618239389 99.9812908540 3.1723136185
0.0005 0.0025 0.7976 0.1994 0.0028962655 0.0021209521 2.0487141730 0.1962325796 74.4996585612 1.4527926248 24.0768689321 1.0886712038 100.6281379318 2.7398173603
0.006 0.004 0.792 0.198 0.0357206075 0.0054626608 3.1999785189 0.3479509832 73.3745532140 3.3245650847 23.6791286700 1.0974992375 100.2893810104 4.7754779662
0.006 0.0045 0.7916 0.1979 0.0347113029 0.0058111181 3.6415200027 0.2154156103 73.7806888028 3.9140724021 23.6693767196 0.8333467551 101.1262968280 4.9686458856
0.006 0.005 0.7912 0.1978 0.0362910840 0.0037400926 4.1606425281 0.6393968116 73.0062260435 1.4807359417 23.9946739217 0.7912545142 101.1978335773 2.9151273601
0.006 0.0055 0.7908 0.1977 0.0380902793 0.0044631213 4.4278661158 0.4599230458 73.1678265405 2.6320978682 23.7355506686 0.5671106481 101.3693336042 3.6635946834
0.006 0.006 0.7904 0.1976 0.0366421465 0.0038054266 4.6519891249 0.1243800950 72.6988801926 2.9623693219 23.6178306961 0.9600555372 101.0053421601 4.0506103807
0.006 0.0065 0.79 0.1975 0.0362033184 0.0068547141 5.1452513031 0.2834542514 73.5026139853 1.9335544639 23.3545280357 0.7776343601 102.0385966425 3.0014977895
0.006 0.006999999999999999 0.7896 0.1974 0.0367299121 0.0039308810 5.6251044124 0.1277277648 72.7854736665 2.2698344868 23.6059890421 0.4674671174 102.0532970331 2.8689602500
0.006 0.0075 0.7892 0.1973 0.0379147480 0.0072554093 6.2438371640 1.0314013293 72.0726020400 2.7766867417 23.5224008959 1.0157994793 101.8767548479 4.8311429596
0.006 0.008 0.7888 0.1972 0.0365982637 0.0032175408 6.2773598363 0.6070126151 72.9354877127 1.3449697897 23.5941473880 0.6210417380 102.8435932007 2.5762416836
0.006 0.0085 0.7884 0.1971 0.0351940138 0.0043228466 7.0234787427 0.3114572571 74.0563243675 1.0889317299 24.1367737702 0.5535396686 105.2517708942 1.9582515022
0.0005 0.003 0.7972 0.1993 0.0030279139 0.0010891427 2.4864244942 0.4221412660 73.9538757505 1.4054076203 24.0866208825 0.7482760339 100.5299490411 2.5769140629
0.006 0.009000000000000001 0.7879999999999999 0.19699999999999998 0.0350184825 0.0040751989 7.3309295372 0.9058573005 73.5428616562 1.0421805650 23.6080787457 0.4883253870 104.5168884216 2.4404384514
0.006 0.0095 0.7876 0.1969 0.0343602404 0.0021605322 7.6450848662 0.4438861049 72.8629199424 1.4817351420 23.4081637628 0.5001920067 103.9505288118 2.4279737858
0.006 0.01 0.7872 0.1968 0.0386607558 0.0061523637 8.2686065711 0.5486593962 72.6348498070 1.9375599205 23.7125639284 0.8104482773 104.6546810623 3.3028199577
0.0065 0.0 0.7948 0.1987 0.0399333573 0.0011774994 0.0000000000 0.0000000000 74.2575627222 1.8874340049 23.8247113579 0.5137744193 98.1222074374 2.4023859236
0.0065 0.0005 0.7944 0.1986 0.0407232479 0.0058848796 0.4032298583 0.0549875271 74.0490066091 2.4176133188 23.4959313163 0.9142452822 97.9888910316 3.3927310077
0.0065 0.001 0.794 0.1985 0.0399333573 0.0044406282 0.8380668076 0.1120246604 73.6367728884 1.6360759603 24.0420405379 1.0621598207 98.5568135912 2.8147010696
0.0065 0.0015 0.7936 0.1984 0.0390118183 0.0053197841 1.2843972445 0.3471062870 73.4483406108 2.2677686047 23.5948439559 0.4865335949 98.3665936295 3.1067282707
0.0065 0.002 0.7932 0.1983 0.0375636855 0.0038195695 1.6320752458 0.1203009442 74.8143221704 3.0506544968 23.7870966921 0.3132976196 100.2710577938 3.4880726301
0.0065 0.0025 0.7928 0.1982 0.0417764353 0.0057858782 2.0075291756 0.1309618909 74.2709786126 2.5171522797 23.6234032392 1.0874350571 99.9436874627 3.7413351059
0.0065 0.003 0.7924 0.1981 0.0400211229 0.0054781498 2.4452394968 0.1400603026 73.4507798636 3.2465474088 23.5217043280 0.6351782505 99.4577448113 4.0272641117
0.0005 0.0035 0.7968 0.1992 0.0031156795 0.0019506884 2.6751092497 0.2197999090 74.4563618242 1.4693820681 23.9271068369 0.4784970149 101.0616935903 2.1696296804
0.0065 0.0035 0.792 0.198 0.0360716700 0.0085705274 2.8647517959 0.2847329698 74.3594015260 1.1683269689 23.8525740732 0.7684327778 101.1127990651 2.2300632439
0.0065 0.004 0.7916 0.1979 0.0405038338 0.0080515091 3.2890530482 0.5146964058 73.6453102732 1.6884783698 23.5244905996 0.3602165294 100.4993577548 2.5714428141
0.0065 0.0045 0.7912 0.1978 0.0369932090 0.0074605940 3.5620233798 0.3691857404 73.7489785166 1.6829191454 23.4429921571 1.1411729452 100.7909872625 3.2007384250
0.0065 0.005 0.7908 0.1977 0.0393628808 0.0053788226 3.9767467257 0.2958689538 73.1220905508 3.5076535622 23.8825264923 0.6750946772 101.0207266496 4.4839960158
0.0065 0.0055 0.7904 0.1976 0.0398455917 0.0043228466 4.4096680937 0.2208657733 73.6983640213 1.9376497407 23.4060740592 0.6347350392 101.5539517659 2.7975733998
0.0065 0.006 0.79 0.1975 0.0376514512 0.0034508746 4.8186446958 0.3077117638 74.1801164463 1.9025053700 23.2953197655 0.6045727721 102.3317323588 2.8182407805
0.0065 0.0065 0.7896 0.1974 0.0399772401 0.0068737908 5.2008031601 0.4487941615 72.6622914008 1.6557972393 23.2848712473 1.0707641885 101.1879430483 3.1822293801
0.0065 0.006999999999999999 0.7892 0.1973 0.0396261776 0.0026707296 5.5657213928 0.3876579957 73.0519620332 2.2259715333 23.3594040109 0.9239336920 102.0167136145 3.5402339506
0.0065 0.0075 0.7888 0.1972 0.0372565059 0.0024730601 5.8473118402 0.3425089316 72.4964222114 2.3126013950 23.6742526948 0.4633218549 102.0552432523 3.1209052416
0.0065 0.008 0.7884 0.1971 0.0387046386 0.0049070323 6.3214182056 0.3360193838 74.2142659853 1.4656641655 23.9222308617 0.7252419152 104.4966196912 2.5318324968
0.0005 0.004 0.7964 0.1991 0.0033789764 0.0009036024 3.2641504916 0.1565160024 73.7392215054 2.3599294816 24.0086052794 0.7985183958 101.0153562528 3.3158674822
0.0065 0.0085 0.7879999999999999 0.19699999999999998 0.0404160682 0.0032650698 6.7485928298 0.5661636484 73.1714854197 3.6180027299 23.3078579875 0.5489449931 103.2683523052 4.7363764412
0.0065 0.009000000000000001 0.7876 0.1969 0.0395384120 0.0054837713 7.1250045502 0.7418865992 72.4336114522 1.7726337145 23.4095568986 0.4859748012 103.0077113130 3.0059788862
0.0065 0.0095 0.7872 0.1968 0.0390995839 0.0051729625 7.5636726621 0.2337166164 73.1391653203 2.4864996795 23.7299781255 1.1504096458 104.4719156918 3.8757989042
0.0065 0.01 0.7868 0.1967 0.0390557011 0.0035973200 8.0741750717 0.7180491954 73.0458639013 2.0303259428 23.7466957548 0.6314056487 104.9057904289 3.3833781069
0.006999999999999999 0.0 0.7944 0.1986 0.0435317477 0.0072192224 0.0000000000 0.0000000000 72.8665788216 2.2565000028 23.4854827980 0.9799539219 96.3955933673 3.2436731471
0.006999999999999999 0.0005 0.794 0.1985 0.0413814900 0.0041408262 0.4080188115 0.0532931098 73.5629854917 2.2736616587 23.6596247692 0.9417061963 97.6720105624 3.2728017910
0.006999999999999999 0.001 0.7936 0.1984 0.0416009041 0.0033946126 0.8418979701 0.1148390575 73.2574690804 2.0786112323 23.8497878017 0.3186110946 97.9907557563 2.5154559970
0.006999999999999999 0.0015 0.7932 0.1983 0.0430929196 0.0046074861 1.2278875969 0.0911864977 73.1166022320 1.9383505028 23.5962370917 0.4105616257 97.9838198402 2.4447061123
0.006999999999999999 0.002 0.7928 0.1982 0.0418203181 0.0039795685 1.6339908271 0.1726575366 73.3044246965 2.7773562938 23.7808275811 1.1025329640 98.7610634228 4.0565263629
0.006999999999999999 0.0025 0.7924 0.1981 0.0442777555 0.0041296499 1.9797532471 0.2394553215 74.1727986880 0.7395161159 23.6059890421 0.4073915847 99.8028187327 1.3904926720
0.0 0.0015 0.7988 0.1997 0.0000000000 0.0000000000 1.1914915527 0.1425017377 74.0331514660 3.2466115528 23.8393392834 0.8992839767 99.0639823021 4.2883972672
0.0005 0.0045 0.7959999999999999 0.19899999999999998 0.0028084999 0.0008509193 3.8196690612 0.3074254314 74.7204109382 2.8812753949 24.2969843836 1.3236872015 102.8398728829 4.5132389471
0.006999999999999999 0.003 0.792 0.198 0.0401527713 0.0066319689 2.4299148466 0.2009626446 73.9624131352 1.7311504357 23.5816091661 0.9634357300 100.0140899192 2.9021807792
0.006999999999999999 0.0035 0.7916 0.1979 0.0407671307 0.0041109552 2.8944433057 0.2389183739 73.2288078601 3.2209393240 23.5098626740 0.3675450196 99.6738809705 3.8315136727
0.006999999999999999 0.004 0.7912 0.1978 0.0418203181 0.0028385090 3.3120400235 0.4188338622 73.6818990650 3.0350338452 23.6624110407 0.8529700577 100.6981704473 4.3096762741
0.006999999999999999 0.0045 0.7908 0.1977 0.0434439821 0.0064910969 3.7133543005 0.3315450086 74.1288921378 1.9843699959 23.8100834323 0.3046033298 101.6957738527 2.6270094312
0.006999999999999999 0.005 0.7904 0.1976 0.0435756305 0.0032674281 4.0572011392 0.1448007132 72.9598802406 2.8637845765 23.6916668919 0.5082674048 100.7523239022 3.5201201226
0.006999999999999999 0.0055 0.79 0.1975 0.0419080837 0.0038054266 4.3780610027 0.4554251676 73.8514271335 1.2101926867 23.6735561269 1.3375801161 101.9449523468 3.0070033970
0.006999999999999999 0.006 0.7896 0.1974 0.0385729902 0.0092149722 4.8243914396 0.3304363817 72.8312096562 1.4370832476 23.4722480082 0.9863125764 101.1664220942 2.7630471779
0.006999999999999999 0.0065 0.7892 0.1973 0.0403283026 0.0047862448 5.1126864214 0.4259573978 73.0056162303 2.6966201556 24.0197503655 0.6098307622 102.1783813198 3.7371945604
0.006999999999999999 0.006999999999999999 0.7888 0.1972 0.0415131385 0.0010159605 5.6174420873 0.5202840051 74.2319505680 2.7473432004 23.7703790629 0.6846521764 103.6612848567 3.9532953424
0.006999999999999999 0.0075 0.7884 0.1971 0.0415131385 0.0056973342 5.9201039286 0.1563752717 72.7787657213 1.1155241977 23.5077729703 0.6093850399 102.2481557587 1.8869818435
0.0005 0.005 0.7956 0.1989 0.0033789764 0.0015352713 4.0409186984 0.2946136599 73.9770486520 2.1026670278 24.2726045077 0.7994026212 102.2939508345 3.1982185802
0.006999999999999999 0.008 0.7879999999999999 0.19699999999999998 0.0417764353 0.0110549849 6.5292587739 0.5228028054 74.2490253375 1.6560020508 23.5621052653 0.9661313694 104.3821658120 3.1559912105
0.006999999999999999 0.0085 0.7876 0.1969 0.0403721854 0.0042364530 6.8213849182 0.5627572225 73.6794598122 2.5859318232 23.4694617367 0.8102446973 104.0106786525 3.9631701960
0.006999999999999999 0.009000000000000001 0.7872 0.1968 0.0418642009 0.0012535438 7.3615788376 0.5976920553 74.0843757745 2.3154233655 23.5579258580 0.7067607197 105.0457446710 3.6211296843
0.006999999999999999 0.0095 0.7868 0.1967 0.0430929196 0.0057725498 7.4449066231 0.7198763605 72.5744783005 0.9186742194 23.4109500344 0.7314878221 103.4734278776 2.3758109518
0.006999999999999999 0.01 0.7864 0.1966 0.0418203181 0.0066759587 8.0214965867 0.6317934371 72.8373077881 1.9881952780 23.8274976294 0.8291978740 104.7281223223 3.4558625478
0.0075 0.0 0.794 0.1985 0.0456381226 0.0022203141 0.0000000000 0.0000000000 73.6672635483 1.3723078783 23.8846161959 0.4025993651 97.5975178668 1.7771275575
0.0075 0.0005 0.7936 0.1984 0.0457697710 0.0060462805 0.4118499740 0.1351808754 73.9953430478 1.5263973912 23.6812183736 0.9360856486 98.1341811664 2.6037101957
0.0075 0.001 0.7932 0.1983 0.0475250835 0.0043583386 0.8399823888 0.0694909946 72.7879129192 1.4216020897 23.5836988698 0.9586312898 97.2591192613 2.4540827127
0.0075 0.0015 0.7928 0.1982 0.0450237633 0.0060450064 1.1483909740 0.1122537165 73.4946864137 2.6251420475 23.8567534805 0.8144948944 98.5448546315 3.5579356648
0.0075 0.002 0.7924 0.1981 0.0459453023 0.0023319905 1.5669454825 0.0968079513 73.1672167273 1.7498072981 23.6491762509 0.2779785909 98.4292837630 2.1269258308
0.0005 0.0055 0.7952 0.1988 0.0028523827 0.0017986600 4.4939536698 0.4247496419 73.6898266365 2.0612191198 23.9647215027 1.0035839116 102.1513541917 3.4913513333
0.0075 0.0025 0.792 0.198 0.0466913101 0.0066342914 2.0295583603 0.1620223962 73.6306747565 1.4466876985 23.8623260236 0.6992597940 99.5692504505 2.3146041801
0.0075 0.003 0.7916 0.1979 0.0453309429 0.0037912310 2.3724474084 0.1227467651 74.3600113392 3.0989537863 23.6422105721 0.8631192868 100.4200002626 4.0886110692
0.0075 0.0035 0.7912 0.1978 0.0490170990 0.0032199339 2.8388914487 0.3036906271 73.7684925388 2.9835172793 23.7487854584 0.6623683024 100.4051865449 3.9527961427
0.0075 0.004 0.7908 0.1977 0.0457258882 0.0044023011 3.2363745631 0.2310956487 74.0575439939 1.5050832099 23.5955405238 0.3147192066 100.9351849690 2.0553003663
0.0075 0.0045 0.7904 0.1976 0.0459891851 0.0068861065 3.6434355840 0.3135590641 74.0416888508 2.2733181641 23.7557511373 0.2139903705 101.4868647572 2.8077537052
0.0075 0.005 0.79 0.1975 0.0457258882 0.0066586290 3.8455294084 0.1651182168 73.1037961549 2.1567684981 23.5551395865 0.3831351326 100.5501910380 2.7116804765
0.0075 0.0055 0.7896 0.1974 0.0448482320 0.0040467470 4.2736618232 0.2283964190 72.7635203914 2.6239869982 23.4165225775 0.6726061802 100.4985530241 3.5290363444
0.0075 0.006 0.7892 0.1973 0.0473056694 0.0095200417 5.1232221185 0.7153971590 72.5653311026 3.5993764028 23.5927542523 0.8089549675 101.3286131428 5.1332485710
0.0075 0.0065 0.7888 0.1972 0.0474812006 0.0016325349 5.4019391939 0.3326168461 73.4208990170 2.1754709501 23.5843954377 0.8413963397 102.4547148492 3.3511166708
0.0075 0.006999999999999999 0.7884 0.1971 0.0436195133 0.0020090469 5.6787406880 0.7911930419 72.7202236545 3.1464777264 23.8581466163 0.3987484588 102.3007304721 4.3384282740
0.0005 0.006 0.7948 0.1987 0.0029840311 0.0009452647 4.9872158480 0.2044024856 74.7069950479 1.4889215784 23.9584523917 0.7123134658 103.6556473187 2.4065827945
0.0075 0.0075 0.7879999999999999 0.19699999999999998 0.0456820054 0.0073398510 5.9268084631 0.5551088804 72.6025297076 1.5422107012 23.5502636113 0.4597221388 102.1252837874 2.5643815714
0.0075 0.008 0.7876 0.1969 0.0453309429 0.0054145057 6.3137558805 0.2313495652 73.0745251215 4.5028176964 23.6651973123 0.3340447921 103.0988092572 5.0736265594
0.0075 0.0085 0.7872 0.1968 0.0460769507 0.0083584947 6.8118070119 0.3725103789 72.8860928438 3.1138248920 23.5203111923 0.7708133470 103.2642879987 4.2655071126
0.0075 0.009000000000000001 0.7868 0.1967 0.0465157788 0.0033877984 7.1345824566 0.3916134075 73.5087121172 1.7753697181 23.4840896623 0.3684679511 104.1739000149 2.5388388751
0.0075 0.0095 0.7864 0.1966 0.0459891851 0.0027975076 7.5818706842 0.2770251093 72.0945553151 2.6592985126 23.2270561128 0.6428080010 102.9494712972 3.5819291305
0.0075 0.01 0.7859999999999999 0.1965 0.0451115289 0.0058388878 8.0674705373 0.5111982653 72.4159268695 4.1383010832 23.5697675121 0.9914351298 104.0982764478 5.6467733661
0.008 0.0 0.7936 0.1984 0.0465157788 0.0032838888 0.0000000000 0.0000000000 73.2611279595 3.5752128154 23.5899679807 0.2893365575 96.8976117190 3.8678332617
0.008 0.0005 0.7932 0.1983 0.0487099193 0.0016183181 0.3725805579 0.0947002627 74.0179061361 1.8779418916 23.9278034048 0.5507980339 98.3670000181 2.5250585063
0.008 0.001 0.7928 0.1982 0.0465596616 0.0063130269 0.8313622731 0.0845029754 73.3257681583 2.6537641013 23.8518775054 1.3754533233 98.0555675984 4.1200334269
0.008 0.0015 0.7924 0.1981 0.0506846458 0.0060360801 1.2470434097 0.0637056786 73.9130182663 2.9627971041 23.7446060511 0.5389041006 98.9553523729 3.5714429634
0.0005 0.0065 0.7944 0.1986 0.0034228592 0.0013482810 5.2113388571 0.3276372043 74.4502636923 2.1124675528 23.7766481738 0.8171474639 103.4416735824 3.2586005020
0.008 0.002 0.792 0.198 0.0501141693 0.0042328149 1.6847537309 0.2981422412 73.5794504480 4.2876822300 23.5955405238 0.2134000260 98.9098588720 4.8034573121
0.008 0.0025 0.7916 0.1979 0.0511673567 0.0068849878 2.0008246411 0.1632632738 72.6568030820 2.3966741667 23.4924484769 0.1827823861 98.2012435567 2.7496048144
0.008 0.003 0.7912 0.1978 0.0479639116 0.0041315147 2.4423661249 0.2749376354 73.2239293546 0.7906283944 23.5467807719 0.8990249564 99.2610401630 1.9687225009
0.008 0.0035 0.7908 0.1977 0.0487538021 0.0060957630 2.7335344786 0.1256714756 73.6995836477 3.6232396810 23.7118673605 0.8005792610 100.1937392889 4.5555861806
0.008 0.004 0.7904 0.1976 0.0525277238 0.0098618256 3.2584037478 0.2426520568 73.7062915928 1.8763372351 23.9500935771 0.8230897961 100.9673166415 2.9519409136
0.008 0.0045 0.79 0.1975 0.0461647163 0.0053284647 3.5907570989 0.1161101427 73.3983359287 1.5062637771 23.5753400552 0.4158457766 100.6105977991 2.0435481611
0.008 0.005 0.7896 0.1974 0.0498069896 0.0055299306 4.1328665996 0.3929043517 73.5593266125 1.0047190135 23.7069913854 0.9979209570 101.4489915871 2.4010742528
0.008 0.0055 0.7892 0.1973 0.0497631068 0.0057310345 4.3522006555 0.4359536411 72.4147072431 2.8874236922 23.3670662577 0.8119412310 100.1837372631 4.1410495988
0.008 0.006 0.7888 0.1972 0.0476567319 0.0065876854 4.7889531861 0.2929649695 72.4366605182 2.2017313685 23.4750342798 0.3135762633 100.7483047160 2.8148602867
0.008 0.0065 0.7884 0.1971 0.0480516772 0.0045519823 5.1720694410 0.1825338892 73.2422237505 1.8285344021 23.6665904480 0.4795180603 102.1289353167 2.4951383339
0.0005 0.006999999999999999 0.794 0.1985 0.0032473280 0.0010159605 5.3674587309 0.2599409204 73.4026046211 2.4804556360 23.7926692352 0.6048295372 102.5659799152 3.3462420541
0.008 0.006999999999999999 0.7879999999999999 0.19699999999999998 0.0501141693 0.0037912310 5.6049908090 0.3513721235 72.8482844257 3.5313544536 23.6366380290 0.7199506762 102.1400274330 4.6064684843
0.008 0.0075 0.7876 0.1969 0.0470862554 0.0029187842 6.0273764800 0.4966345337 73.1867307496 2.3200743566 23.5906645486 0.6415174663 102.8518580336 3.4611451408
0.008 0.008 0.7872 0.1968 0.0468668413 0.0049849018 6.3740966907 1.0358495778 73.1538008370 1.6522917530 23.2799952721 0.8984526887 102.8547596411 3.5915789213
0.008 0.0085 0.7868 0.1967 0.0509479427 0.0052321856 6.7696642238 0.5751084168 72.7598615122 3.0465573975 23.4213985527 0.8214706309 103.0018722314 4.4483686308
0.008 0.009000000000000001 0.7864 0.1966 0.0494559271 0.0051220846 7.1671473383 0.4970038281 73.2129527170 1.8555828981 23.3956255409 0.3623652990 103.8251815233 2.7200741098
0.008 0.0095 0.7859999999999999 0.1965 0.0502897005 0.0064278956 7.3673255814 0.6523559772 72.8891419098 2.1155986882 23.3057682838 0.7119673472 103.6125254755 3.4863499082
0.008 0.01 0.7856 0.1964 0.0475250835 0.0041593867 8.1766586699 1.1062146006 72.7129058961 3.4238447270 23.6213135355 0.9758356705 104.5584031850 5.5100543848
0.0085 0.0 0.7932 0.1983 0.0506407630 0.0051280965 0.0000000000 0.0000000000 73.4489504240 3.0377414537 23.6707698554 0.8754902347 97.1703610424 3.9183597849
0.0085 0.0005 0.7928 0.1982 0.0497631068 0.0064458456 0.3562981170 0.0376352006 72.5763077401 3.3628760091 23.5405116609 1.0613098112 96.5228806248 4.4682668665
0.0085 0.001 0.7924 0.1981 0.0521327785 0.0087748066 0.8304044825 0.2160959076 73.8697215294 2.5961087830 23.1678478427 0.6303535257 97.9201066331 3.4513330229
0.0005 0.0075 0.7936 0.1984 0.0032034451 0.0012898859 6.1250711250 0.5219739291 74.6508922338 0.9920999144 24.1005522402 0.4328237650 104.8797190441 1.9481874944
0.0085 0.0015 0.792 0.198 0.0539758566 0.0048707943 1.2365077126 0.1437834845 73.3849200384 2.7146072623 23.8470015302 1.4385636250 98.5224051378 4.3018251661
0.0085 0.002 0.7916 0.1979 0.0498508724 0.0027390749 1.6215395488 0.2171123568 73.8172775945 1.3348497459 23.4694617367 0.6434809516 98.9581297524 2.1981821292
0.0085 0.0025 0.7912 0.1978 0.0497631068 0.0058375685 2.0372206854 0.3434504211 74.5295394078 2.4247099042 23.9284999727 0.8871726599 100.5450231727 3.6611705537
0.0085 0.003 0.7908 0.1977 0.0497192240 0.0032674281 2.4040544994 0.2571449361 74.3264716134 2.2572098513 23.6136512888 0.9401241041 100.3938966256 3.4577463196
0.0085 0.0035 0.7904 0.1976 0.0522644270 0.0060767790 2.8551738895 0.2059049392 73.6428710204 2.5333451638 23.6714664232 0.6400788027 100.2217757601 3.3854056847
0.0085 0.004 0.79 0.1975 0.0507285286 0.0094949260 3.1415532901 0.2370217380 73.7459294506 2.9039240377 23.7982417782 0.2954630445 100.7364530475 3.4459037462
0.0085 0.0045 0.7896 0.1974 0.0514306536 0.0061661204 3.5409519858 0.1870611949 73.7794691764 2.7752908760 23.9584523917 0.4733587524 101.3303042075 3.4418769437
0.0085 0.005 0.7892 0.1973 0.0523521926 0.0091781189 4.0686946269 0.2616434394 74.0599832466 1.8131443590 23.8226216542 0.4963748806 102.0036517203 2.5803407979
0.0085 0.0055 0.7888 0.1972 0.0519133645 0.0075733136 4.3665675151 0.2652509479 73.2928382457 1.3377772736 23.3043751480 1.1607956344 101.0156942733 2.7713971695
0.0085 0.006 0.7884 0.1971 0.0513428879 0.0069772288 4.7812908610 0.5114494385 73.4019948079 2.0111990527 23.6596247692 0.7257341524 101.8942533260 3.2553598724
0.0005 0.008 0.7932 0.1983 0.0032473280 0.0009773166 6.1030419403 0.1215451036 72.8324292826 1.3630349439 23.5203111923 0.8381237246 102.4590297432 2.3236810887
0.0085 0.0065 0.7879999999999999 0.19699999999999998 0.0496753412 0.0067391196 5.1557870001 0.3807431623 73.2153919698 3.0507305609 23.5802160303 1.0863297194 102.0010703414 4.5245425622
0.0085 0.006999999999999999 0.7876 0.1969 0.0521766613 0.0056224824 5.7247146386 0.3304919014 73.4574878087 0.8966485541 23.5022004273 0.6605726269 102.7365795359 1.8933355648
0.0085 0.0075 0.7872 0.1968 0.0518694817 0.0077790250 5.9517110196 0.5434784620 73.4812705234 2.1214229292 23.2096419157 0.6050284553 102.6944929404 3.2777088715
0.0085 0.008 0.7868 0.1967 0.0496753412 0.0070464371 6.5417100522 0.6062141368 73.0300087582 1.9581693305 23.5321528463 0.8057408810 103.1535469979 3.3771707854
0.0085 0.0085 0.7864 0.1966 0.0506407630 0.0036122777 6.7792421302 0.4428101362 72.5830156853 2.2743040179 23.0863494002 0.5354899309 102.4992479787 3.2562163627
0.0085 0.009000000000000001 0.7859999999999999 0.1965 0.0496314583 0.0044613951 7.4286241822 0.5365816358 72.1762702834 1.2984158843 23.3336309992 0.3885225629 102.9881569231 2.2279814781
0.0085 0.0095 0.7856 0.1964 0.0505529974 0.0081655050 7.7111724202 0.3640310093 72.7909619852 1.9042949825 23.1671512748 0.6629540700 103.7198386776 2.9394455668
0.0085 0.01 0.7852 0.1963 0.0517378332 0.0042942419 7.8941104319 0.4285339843 72.8873124702 1.9168065270 23.6707698554 0.7881948023 104.5039305907 3.1378295555
0.009000000000000001 0.0 0.7928 0.1982 0.0542830362 0.0064410638 0.0000000000 0.0000000000 72.9562213614 4.3098266251 23.5098626740 0.9226135638 96.5203670716 5.2388812527
0.009000000000000001 0.0005 0.7924 0.1981 0.0521766613 0.0045638123 0.4271746242 0.0417051564 74.1642613032 2.8889564050 23.8414289871 1.3645734636 98.4850415758 4.2997988373
0.0005 0.0085 0.7928 0.1982 0.0028962655 0.0014527795 6.9391931666 0.3924838582 73.2836910478 1.5359808412 23.2242698413 0.3249741146 103.4500503212 2.2548915935
0.009000000000000001 0.001 0.792 0.198 0.0559067002 0.0037069937 0.8093330884 0.1283582400 73.9996117402 3.5489296440 24.1681193250 0.7688468803 99.0329708538 4.4498417580
0.009000000000000001 0.0015 0.7916 0.1979 0.0564771767 0.0028922734 1.2154363186 0.0339441867 73.5007845457 2.4531110609 23.2709398896 0.4901304279 98.0436379306 2.9800779489
0.009000000000000001 0.002 0.7912 0.1978 0.0537125597 0.0020657574 1.5726922263 0.2619938205 73.1544106502 2.0601782309 23.3371138386 0.8363294668 98.1179292748 3.1605672756
0.009000000000000001 0.0025 0.7908 0.1977 0.0522644270 0.0048581264 1.9711331314 0.2083145094 74.5527123092 2.4811799481 23.6972394350 0.6366340857 100.2733493026 3.3309866696
0.009000000000000001 0.003 0.7904 0.1976 0.0559944658 0.0048976047 2.4184213590 0.2839974412 74.3386678773 3.8212539567 23.7543580015 1.1118113753 100.5674417036 5.2219603779
0.009000000000000001 0.0035 0.79 0.1975 0.0582324891 0.0099008023 2.7948330794 0.2116348895 73.6623850427 3.0381943640 23.7125639284 0.8488599283 100.2280145396 4.1085899841
0.009000000000000001 0.004 0.7896 0.1974 0.0527471379 0.0083011617 3.1597513122 0.4770681998 72.0536978309 2.5784546131 23.3426863817 0.4826647498 98.6088826627 3.5464887244
0.009000000000000001 0.0045 0.7892 0.1973 0.0536686769 0.0064470405 3.5620233798 0.5495214750 72.8287704034 2.0153624055 23.5976302275 1.1412035580 100.0420926876 3.7125344790
0.009000000000000001 0.005 0.7888 0.1972 0.0539758566 0.0058809515 3.9269416126 0.2808793510 73.0239106262 3.0351857743 23.6840046452 1.2530743198 100.6888327406 4.5750203966
0.009000000000000001 0.0055 0.7884 0.1971 0.0558628174 0.0058058135 4.4048791405 0.4232264303 72.2714011420 1.7233946696 23.4409024534 0.3321569916 100.1730455533 2.4845839050
0.0005 0.009000000000000001 0.7924 0.1981 0.0031156795 0.0008950372 7.1432025723 0.4642509131 74.6496726074 1.3170463006 23.9222308617 0.5019659763 105.7182217209 2.2841582272
0.009000000000000001 0.006 0.7879999999999999 0.19699999999999998 0.0544585675 0.0065642582 4.9249594566 0.3238182352 73.4928569741 2.1337209497 23.5878782771 0.5325643005 102.0601532753 2.9966677436
0.009000000000000001 0.0065 0.7876 0.1969 0.0535370285 0.0051400990 5.2611439702 0.7398856731 72.9610998670 1.2079412779 23.7822207169 0.9812423993 102.0580015826 2.9342094493
0.009000000000000001 0.006999999999999999 0.7872 0.1968 0.0541513878 0.0058966480 5.4996338389 0.1391403131 71.9988146433 1.8747074017 23.2207870019 0.4464212221 100.7733868719 2.4661655849
0.009000000000000001 0.0075 0.7868 0.1967 0.0521766613 0.0061461005 6.0302498519 0.5434447020 73.0476933408 2.9547135265 23.5077729703 0.5011727269 102.6378928243 4.0054770559
0.009000000000000001 0.008 0.7864 0.1966 0.0534931456 0.0081219957 6.3013046022 0.4337173824 72.7934012380 2.1263933448 23.6617144729 0.6024953841 102.8099134587 3.1707281070
0.009000000000000001 0.0085 0.7859999999999999 0.1965 0.0550729268 0.0044837840 6.8664010782 0.6470412761 72.6653404668 1.9317742474 23.8476980980 0.8051360581 103.4345125698 3.3884353656
0.009000000000000001 0.009000000000000001 0.7856 0.1964 0.0546340987 0.0061121682 7.1805564072 0.3883294783 72.4317820126 2.3212012041 23.4039843555 0.6828127785 103.0709568740 3.3984556291
0.009000000000000001 0.0095 0.7852 0.1963 0.0566527080 0.0082022126 7.5885752186 0.5694981570 72.3159175053 1.4548338358 23.5746434873 0.5463757004 103.5357889192 2.5789099058
0.009000000000000001 0.01 0.7848 0.1962 0.0517378332 0.0066690322 7.9611557765 0.3499070201 73.2971069381 2.4289661093 23.5614086975 0.6808572492 104.8714092453 3.4663994108
0.0095 0.0 0.7924 0.1981 0.0530104347 0.0042509738 0.0000000000 0.0000000000 73.1495321446 2.6769324055 23.5704640800 0.7446385621 96.7730066593 3.4258219414
0.0 0.002 0.7984 0.1996 0.0000000000 0.0000000000 1.5564097855 0.1211519974 73.4605368747 1.4082507918 23.7794344454 0.5630509493 98.7963811056 2.0924537385
0.0005 0.0095 0.792 0.198 0.0027207342 0.0012596736 7.6843542824 0.5660404911 74.2423173923 2.5183894062 23.6463899794 0.9194548319 105.5757823883 4.0051444028
0.0095 0.0005 0.792 0.198 0.0547657471 0.0051893163 0.3879052081 0.0445140862 74.0118080041 3.0975931761 23.6944531634 0.8355958199 98.1489321227 3.9828923985
0.0095 0.001 0.7916 0.1979 0.0567843564 0.0068288195 0.7738948349 0.1166146976 73.1629480349 1.1421617211 23.7390335080 0.8600512134 97.7326607342 2.1256564516
0.0095 0.0015 0.7912 0.1978 0.0595489735 0.0073983867 1.2029850403 0.1068956142 72.3829969569 1.3128392964 23.5481739077 0.2283808050 97.1937048784 1.6555141023
0.0095 0.002 0.7908 0.1977 0.0589784969 0.0047377179 1.6157928050 0.1604520880 74.6191819476 1.2582052697 23.9326793800 0.5773467940 100.2266326295 2.0007418696
0.0095 0.0025 0.7904 0.1976 0.0600755672 0.0063130269 1.9558084812 0.2632513310 74.5899109142 2.4304966165 24.0086052794 0.7429032830 100.6144002420 3.4429642574
0.0095 0.003 0.79 0.1975 0.0591540282 0.0044544835 2.3341357829 0.1472133868 72.8305998430 2.0273162440 23.6693767196 0.4038892573 98.8932663737 2.5828733716
0.0095 0.0035 0.7896 0.1974 0.0565210595 0.0078382119 2.8245245891 0.2294223486 74.2020697214 2.0590277328 23.8929750105 0.7012248944 100.9760903805 2.9975131877
0.0095 0.004 0.7892 0.1973 0.0570915361 0.0091225597 3.2938420014 0.2900319102 73.5233476339 2.0524851916 23.4771239834 0.5860847838 100.3514051548 2.9377244453
0.0095 0.0045 0.7888 0.1972 0.0576620126 0.0042942419 3.6290687244 0.5386633618 73.7447098242 2.1130181243 23.9152651829 0.5239857544 101.3467057441 3.1799614824
0.0095 0.005 0.7884 0.1971 0.0601633328 0.0050141752 4.0974283460 0.4224975070 73.1251396168 1.5558790668 23.2758158648 0.7486468456 100.5585471604 2.7320375946
0.0005 0.01 0.7916 0.1979 0.0029840311 0.0011307809 8.1479249508 0.7090135358 73.7556864617 2.5104568774 24.1416497454 0.6147597346 106.0482451890 3.8353609287
0.0095 0.0055 0.7879999999999999 0.19699999999999998 0.0570037705 0.0082863017 4.3560318180 0.3545429941 72.8427961069 3.1520497914 23.6422105721 0.5363373689 100.8980422675 4.0512164561
0.0095 0.006 0.7876 0.1969 0.0573987158 0.0078969552 5.0073294514 0.4703756529 71.8244080691 1.7780521541 23.7446060511 0.7781333619 100.6337422874 3.0344581241
0.0095 0.0065 0.7872 0.1968 0.0562577627 0.0044284692 5.2084654852 0.1121228846 72.6793661703 2.3266482512 23.3426863817 1.1041899544 101.2867757999 3.5473895594
0.0095 0.006999999999999999 0.7868 0.1967 0.0564771767 0.0070519007 5.5839194150 0.3955570971 72.6574128952 2.8238120250 23.8114765680 0.9206234977 102.1092860549 4.1470445205
0.0095 0.0075 0.7864 0.1966 0.0581008407 0.0053988342 6.0407855489 0.4768450891 72.5116675413 0.7719339079 23.8295873330 0.5288046835 102.4401412639 1.7829825147
0.0095 0.008 0.7859999999999999 0.1965 0.0584519032 0.0018114620 6.4890315671 0.3681206980 73.2745438499 1.6623306397 23.6415140042 0.8312597269 103.4635413244 2.8635225266
0.0095 0.0085 0.7856 0.1964 0.0522644270 0.0066805724 6.7840310834 0.4237982762 72.7653498310 1.8427154307 23.0654523636 0.6265177989 102.6670977050 2.8997120782
0.0095 0.009000000000000001 0.7852 0.1963 0.0591540282 0.0057991760 7.2064167544 0.4960356931 72.8116956339 1.8083691340 23.7069913854 0.6842750489 103.7842578019 2.9944790520
0.0095 0.0095 0.7848 0.1962 0.0577058954 0.0060233054 7.5358967336 0.5959151365 73.2361256185 3.0934264916 23.3886598621 0.6502915430 104.2183881096 4.3456564765
0.0095 0.01 0.7844 0.1961 0.0560822314 0.0047312101 7.9985096114 0.4801350107 73.2214901018 1.0327981798 23.8038143213 0.4328506688 105.0798962659 1.9505150694
0.001 0.0 0.7992 0.1998 0.0068018356 0.0007342999 0.0000000000 0.0000000000 74.9692147223 2.1775492555 24.0866208825 0.6505720302 99.0626374404 2.8288555856
0.01 0.0 0.792 0.198 0.0605143953 0.0091772796 0.0000000000 0.0000000000 73.7087308456 2.3178401962 24.0664204138 1.1455100691 97.8356656547 3.4725275449
0.01 0.0005 0.7916 0.1979 0.0613042859 0.0054711148 0.3974831144 0.0729431618 73.3983359287 1.5539332570 24.0113915509 0.4401603589 97.8685148799 2.0725078925
0.01 0.001 0.7912 0.1978 0.0592856766 0.0051430953 0.8342356450 0.1459366205 73.6495789656 2.9602958119 23.8497878017 0.7828555364 98.3928880889 3.8942310641
0.01 0.0015 0.7908 0.1977 0.0613481687 0.0054287133 1.2288453875 0.1676106249 72.5250834316 0.8372537537 23.6930600277 1.0821840635 97.5083370155 2.0924771554
0.01 0.002 0.7904 0.1976 0.0606021609 0.0037380325 1.6684712900 0.1963447445 74.0081491250 1.0131535619 23.7717721986 0.3003039793 99.5089947745 1.5135403182
0.01 0.0025 0.79 0.1975 0.0622697077 0.0077183863 1.9912467348 0.3974265662 72.6049689604 3.0467561097 23.0940116469 0.8693591382 97.7524970498 4.3212602004
0.01 0.003 0.7896 0.1974 0.0628840670 0.0053716575 2.3427558986 0.1481823150 73.3214994660 3.3933820098 23.6171341282 1.4057906563 99.3442735598 4.9527266386
0.01 0.0035 0.7892 0.1973 0.0607776921 0.0059783786 2.8704985397 0.2355152451 73.9191163983 1.0836872935 23.7843104205 0.6193894791 100.6347030506 1.9445703963
0.01 0.004 0.7888 0.1972 0.0601194500 0.0056470885 3.2066830534 0.2781619256 73.3025952569 1.6100315678 23.6763423984 1.0249067978 100.2457401587 2.9187473797
0.01 0.0045 0.7884 0.1971 0.0577497782 0.0049289597 3.6434355840 0.3783648840 73.5007845457 3.1409606572 23.9020303930 0.9059389558 101.1040003009 4.4301934567
0.001 0.0005 0.7988 0.1997 0.0064068903 0.0012224336 0.4099343927 0.0937656978 73.2641770255 4.9418722644 23.3210927773 0.9501962149 97.0016110858 5.9870566107
0.01 0.005 0.7879999999999999 0.19699999999999998 0.0618747624 0.0038054266 3.9413084721 0.1073409432 73.8758196614 2.4450391473 23.4290607994 0.3856495739 101.3080636953 2.9418350910
0.01 0.0055 0.7876 0.1969 0.0579691923 0.0039387114 4.3885966997 0.4695167467 73.4221186434 2.2846027782 23.3461692211 0.8595252551 101.2148537565 3.6175834914
0.01 0.006 0.7872 0.1968 0.0627963014 0.0102816965 4.9000569000 0.3881309918 73.4001653683 1.9161374772 23.8330701725 0.5804045051 102.1960887422 2.8949546706
0.01 0.0065 0.7868 0.1967 0.0599439187 0.0045553654 5.0686280521 0.4360882934 73.4983452929 2.5461213382 23.7181364715 0.7145985330 102.3450537352 3.7013635300
0.01 0.006999999999999999 0.7864 0.1966 0.0636300748 0.0057484806 5.3779944280 0.3237842380 73.4715135123 2.5323291667 23.5077729703 0.6604051341 102.4209109854 3.5222670194
0.01 0.0075 0.7859999999999999 0.1965 0.0592856766 0.0052321856 5.9555421822 0.4065637928 73.3221092792 1.7133584865 23.3893564300 0.9434893073 102.7262935680 3.0686437722
0.01 0.008 0.7856 0.1964 0.0621819421 0.0064946559 6.2495839078 0.2666032218 74.2368290736 2.2872420862 23.6436037079 1.3827572569 104.1921986314 3.9430972208
0.01 0.0085 0.7852 0.1963 0.0580569579 0.0082031516 6.8520342186 0.6327046348 72.7000998190 1.1495753526 23.6645007444 0.2770414324 103.2746917399 2.0675245714
0.01 0.009000000000000001 0.7848 0.1962 0.0607338093 0.0023120869 7.1479915255 0.8798254575 73.2160017830 1.7263750196 23.3113408269 0.6622364333 103.7360679447 3.2707489973
0.01 0.0095 0.7844 0.1961 0.0595928563 0.0071764161 7.7868378805 0.7114263573 73.6849481309 2.2139716354 23.6422105721 0.3398908685 105.1735894398 3.2724652773
0.001 0.001 0.7984 0.1996 0.0057925309 0.0005952554 0.7250475124 0.1162996073 74.4612403298 2.9903488243 23.6610179050 0.5024490503 98.8530982781 3.6096927373
0.01 0.01 0.784 0.196 0.0598122703 0.0048755362 7.7954579963 0.6772981800 72.5885040041 1.7130233396 23.3803010475 0.4514490799 103.8240753182 2.8466461357
0.001 0.0015 0.7979999999999999 0.1995 0.0051781716 0.0010235142 1.1627578336 0.0884907326 72.1238263485 0.6672772054 23.3294515919 0.6857511827 96.6212139456 1.4425426349
0.001 0.002 0.7976 0.1994 0.0057047653 0.0019228484 1.5554519948 0.1329087661 73.8014224514 3.5827168303 23.7097776569 0.8546816982 99.0723568684 4.5722301430
0.001 0.0025 0.7972 0.1993 0.0061435934 0.0017553124 1.9701753407 0.2025087437 74.6496726074 1.1905977602 24.3387784567 0.4689179938 100.9647699982 1.8637798101
0.001 0.003 0.7968 0.1992 0.0055292341 0.0024417146 2.5055803070 0.1714846503 73.6648242955 2.1653964283 23.9215342938 0.7117219644 100.0974681304 3.0510447576
0.001 0.0035 0.7964 0.1991 0.0059680622 0.0020657574 2.6415865774 0.2605190533 74.3472052621 3.3725913848 23.7320678292 1.0208463173 100.7268277309 4.6560225128
0.0 0.0025 0.7979999999999999 0.1995 0.0000000000 0.0000000000 1.9423994123 0.0586055178 73.0184223074 1.5064109127 23.8463049623 0.6061085293 98.8071266820 2.1711249598
0.001 0.004 0.7959999999999999 0.19899999999999998 0.0073723121 0.0009036024 3.0965371301 0.3059297844 73.6020135363 2.4500603446 23.6874874846 0.5446857994 100.3934104631 3.3015795308
0.001 0.0045 0.7956 0.1989 0.0060558278 0.0018534969 3.5217961730 0.1936159026 73.6587261635 1.6475270205 23.9180514544 0.7701105338 101.1046296187 2.6131069538
0.001 0.005 0.7952 0.1988 0.0056169997 0.0013482810 4.1587269468 0.3134537231 74.4734365937 2.5299767144 23.9382519230 0.6693636821 102.5760324632 3.5141424006
0.001 0.0055 0.7948 0.1987 0.0061874762 0.0009370804 4.3790187933 0.3475922381 74.0544949279 2.0566589908 23.7195296073 0.9891126609 102.1592308047 3.3943009702
0.001 0.006 0.7944 0.1986 0.0066263043 0.0020281266 4.7247812134 0.2212973143 73.6172588662 2.3079553240 23.5335459821 1.0299598876 101.8822123660 3.5612406525
0.001 0.0065 0.794 0.1985 0.0056169997 0.0015352713 4.9584821289 0.2673317036 72.9891512740 2.4874381188 23.3754250723 0.5879231019 101.3286754749 3.3442281956
0.001 0.006999999999999999 0.7936 0.1984 0.0066263043 0.0012839003 5.5676369741 0.3798264865 74.1636514900 0.7761233202 23.8142628396 0.5668984253 103.5521776080 1.7241321323
0.001 0.0075 0.7932 0.1983 0.0060119450 0.0023319905 5.9823603200 0.2846040671 73.9221654643 2.7882574604 23.5321528463 0.6520500495 103.4426905756 3.7272435675
0.001 0.008 0.7928 0.1982 0.0057925309 0.0015846495 6.0685614774 0.2266870099 72.0408917538 1.6072038357 23.2932300619 0.5690580201 101.4084758240 2.4045335152
0.001 0.0085 0.7924 0.1981 0.0054853513 0.0017108669 6.9727158389 0.3897160537 73.7428803846 1.2646390693 23.4624960578 1.1829404498 104.1835776326 2.8390064397
0.0 0.003 0.7976 0.1994 0.0000000000 0.0000000000 2.3676584552 0.1257006709 73.3294270375 1.7385661931 23.5321528463 0.7933856223 99.2292383390 2.6576524863
0.001 0.009000000000000001 0.792 0.198 0.0057047653 0.0010006820 7.1508648974 0.5347320338 74.2160954249 1.2108414954 23.7550545694 0.8308580438 105.1277196570 2.5774322550
0.001 0.0095 0.7916 0.1979 0.0061435934 0.0014945947 7.7964157869 0.7742598472 74.2057286006 2.0949986582 23.4826965265 1.0571743570 105.4909845074 3.9279274571
0.001 0.01 0.7912 0.1978 0.0051781716 0.0021782854 8.0272433305 0.3634257030 73.7056817796 1.5409457005 23.7731653344 0.8089717616 105.5112686161 2.7155214505
0.0015 0.0 0.7988 0.1997 0.0090837417 0.0007651229 0.0000000000 0.0000000000 73.7093406588 1.4667933036 23.8254079257 0.3087737017 97.5438323262 1.7763321282
0.0015 0.0005 0.7984 0.1996 0.0096981011 0.0025497386 0.3965253238 0.0988707192 73.1458732654 1.7398969716 23.5182214886 0.5803810972 97.0703181789 2.4216985266
0.0015 0.001 0.7979999999999999 0.1995 0.0097858667 0.0043228466 0.7815571600 0.2183594613 74.7051656083 2.6655687473 24.0343782911 0.7402442346 99.5308869261 3.6284952898
0.0015 0.0015 0.7976 0.1994 0.0090837417 0.0020880103 1.2681148037 0.2336223949 73.9922939819 1.1015825996 23.6150444246 0.9196447884 98.8845369519 2.2569377932
0.0015 0.002 0.7972 0.1993 0.0081183199 0.0023712965 1.6320752458 0.2253068878 74.8210301156 1.7972551248 23.3921427015 0.5239116698 99.8533663828 2.5488449789
0.0015 0.0025 0.7968 0.1992 0.0090837417 0.0014314140 2.0736167296 0.3229899527 74.1356000830 1.4619469826 23.8288907652 0.6547649191 100.0471913195 2.4411332684
0.0015 0.003 0.7964 0.1991 0.0085132652 0.0023120869 2.4308726372 0.1409742883 73.7197074831 1.9590951033 23.7494820263 0.5072047465 99.9085754118 2.6095862250
0.0 0.0035 0.7972 0.1993 0.0000000000 0.0000000000 2.8858231899 0.1292981886 74.0252238945 3.1721893986 23.7515717300 0.5874111995 100.6626188144 3.8888987867
0.0015 0.0035 0.7959999999999999 0.19899999999999998 0.0106196401 0.0028922734 2.7689727322 0.2774222022 73.2556396408 2.2374364455 24.0232332050 0.8540683570 100.0584652181 3.3718192781
0.0015 0.004 0.7956 0.1989 0.0104002260 0.0015352713 3.1913584032 0.2629026259 74.0172963229 2.6736413773 23.8971544179 0.7171415867 101.1162093700 3.6552208612
0.0015 0.0045 0.7952 0.1988 0.0075917262 0.0007651229 3.6118284929 0.3467889954 73.5282261395 2.9398309305 23.6742526948 0.5987340328 100.8218990534 3.8861190816
0.0015 0.005 0.7948 0.1987 0.0093470386 0.0031104215 3.9125747530 0.4331501602 72.5269128712 1.6034010302 23.7752550380 1.0048324320 100.2240897008 3.0444940439
0.0015 0.0055 0.7944 0.1986 0.0100930463 0.0014421363 4.4518108818 0.4783816674 73.9428991130 2.4736416672 23.6672870159 1.1294422418 102.0720900570 4.0829077127
0.0015 0.006 0.794 0.1985 0.0078111402 0.0009036024 5.0647968896 0.4562382191 73.6806794386 1.1212406910 23.4604063542 0.4850433814 102.2136938226 2.0634258939
0.0015 0.0065 0.7936 0.1984 0.0091276245 0.0026707296 5.2304946698 0.3644339884 73.7136093512 4.3204865154 23.4241848242 1.0156007533 102.3774164697 5.7031919867
0.0015 0.006999999999999999 0.7932 0.1983 0.0099175151 0.0035908904 5.5848772056 0.4181674873 73.1891700024 2.1747631488 23.6234032392 0.4566086167 102.4073679623 3.0531301432
0.0015 0.0075 0.7928 0.1982 0.0097858667 0.0036673009 5.8856234657 0.2607583910 73.5471303486 3.3418617773 24.1040350796 0.3953512154 103.5465747606 4.0016386846
0.0015 0.008 0.7924 0.1981 0.0087326792 0.0032532527 6.2907689052 0.9970154290 73.2001466399 0.5955799204 23.4381161819 0.6545751855 102.9377644062 2.2504237876
0.0 0.004 0.7968 0.1992 0.0000000000 0.0000000000 3.1176085241 0.2040790922 73.8794785406 3.5587381515 24.1848369542 0.4563237425 101.1819240189 4.2191409862
0.0015 0.0085 0.792 0.198 0.0089520933 0.0013425558 6.5503301679 0.4506870587 73.0007377247 2.6203155754 23.8407324192 0.8538842688 103.4007524051 3.9262294587
0.0015 0.009000000000000001 0.7916 0.1979 0.0071090153 0.0025224029 7.0474235086 0.5503622020 73.4074831266 2.1701386496 23.5523533150 0.5030667082 104.0143689655 3.2260899627
0.0015 0.0095 0.7912 0.1978 0.0078989058 0.0024353971 7.7169191640 0.8122742257 73.8123990890 2.5619801901 23.9110857755 0.7580579025 105.4483029343 4.1347477154
0.0015 0.01 0.7908 0.1977 0.0095664526 0.0014842513 7.8395163656 0.4254143320 73.6392121412 2.6016880846 23.5356356857 0.3960182931 105.0239306451 3.4246049610
0.002 0.0 0.7984 0.1996 0.0119361244 0.0028789264 0.0000000000 0.0000000000 74.6478431678 1.8264995529 23.9194445902 0.4153881411 98.5792238824 2.2447666204
0.002 0.0005 0.7979999999999999 0.1995 0.0121994212 0.0032079505 0.4338791587 0.0870694381 73.4861490290 1.7663769506 23.8797402207 0.9724506799 97.8119678296 2.8291050191
0.002 0.001 0.7976 0.1994 0.0115850619 0.0031571235 0.7901772757 0.1720827550 73.9465579921 0.3199840402 24.2384726813 0.9774274710 98.9867930110 1.4726513897
0.002 0.0015 0.7972 0.1993 0.0113656478 0.0022444674 1.1790402744 0.0526000620 74.3289108662 2.3609163416 23.7536614336 1.2239742342 99.2729782220 3.6397351052
0.002 0.002 0.7968 0.1992 0.0130770774 0.0026271111 1.6052571080 0.1269786219 74.0215650153 3.6425677178 23.8699882704 1.0491487099 99.5098874711 4.8213221607
0.002 0.0025 0.7964 0.1991 0.0130770774 0.0020128773 1.9720909220 0.2848618140 74.0154668833 4.3907386922 23.8985475536 0.3908087273 99.8991824363 5.0684221108
0.0 0.0045 0.7964 0.1991 0.0000000000 0.0000000000 3.5323318700 0.1468390197 73.7770299236 1.2082220101 23.7327643971 0.7776318643 101.0421261907 2.1326928941
0.002 0.003 0.7959999999999999 0.19899999999999998 0.0123310697 0.0021747464 2.2680482289 0.2047612126 73.7995930118 0.7540507234 23.7257987182 0.2067481072 99.8057710286 1.1677347896
0.002 0.0035 0.7956 0.1989 0.0121994212 0.0034952321 2.9672353941 0.2601666861 74.4094062081 2.3155691916 24.0225366371 0.7418967926 101.4113776605 3.3211279024
0.002 0.004 0.7952 0.1988 0.0124188353 0.0023319905 3.1291020118 0.2559004369 74.2880533820 1.9674785247 23.8887956032 0.6366188427 101.3183698323 2.8623297948
0.002 0.0045 0.7948 0.1987 0.0125943665 0.0052703237 3.7449613915 0.0363455992 74.5344179133 1.6891583371 24.0336817232 0.9139713905 102.3256553945 2.6447456505
0.002 0.005 0.7944 0.1986 0.0118922416 0.0031203116 3.9384351002 0.3050288761 73.8050813306 2.1464294938 23.5934508202 1.0033905033 101.3488594926 3.4579691848
0.002 0.0055 0.794 0.1985 0.0126382493 0.0046573701 4.3186779832 0.6713941575 74.2136561721 0.7793918424 23.5446910682 0.4971640739 102.0896634728 1.9526074439
0.002 0.006 0.7936 0.1984 0.0135159055 0.0032437679 4.8282226022 0.3994985966 74.0099785646 2.2643637602 23.8957612821 1.3441341819 102.7474783544 4.0112403066
0.002 0.0065 0.7932 0.1983 0.0118483588 0.0023712965 5.1701538597 0.6673154956 73.6142098002 2.1901732774 23.9048166646 0.3355288761 102.7010286833 3.1953889456
0.002 0.006999999999999999 0.7928 0.1982 0.0121555384 0.0023647909 5.5044227921 0.2353593883 73.4038242475 2.8702745668 23.9647215027 0.9441658421 102.8851240807 4.0521645881
0.002 0.0075 0.7924 0.1981 0.0129454290 0.0041165725 5.7955911458 0.2595170804 73.5099317436 0.5026725354 23.5871817092 1.2336419794 102.9056500276 1.9999481677
