# Supplementary material for: Multipressure Sampling for Improving the Performance of MOF-based Electronic Noses
Source: ACS Sens. 2024 Jul 12;9(7):3531–9. doi: 10.1021/acssensors.4c00199 (PMC11287752; doi:10.1021/acssensors.4c00199)
Supplement: Supplementary file 2 — se4c00199_si_002.zip [file se4c00199_si_002.zip › Multiplex_Adsorption_Data/Hydrogen_10bar/HKUST-1_v2_EQeq.csv]

H2_comp CO2_comp N2_comp O2_comp H2_mass H2_error CO2_mass CO2_error N2_mass N2_error O2_mass O2_error total_mass total_error
0.0 0.0 0.8 0.2 0.0000000000 0.0000000000 0.0000000000 0.0000000000 63.9942578117 4.7114336456 23.3230733207 0.5217266474 87.3173311324 5.2331602930
0.0 0.0005 0.7996 0.1999 0.0000000000 0.0000000000 2.0440135232 0.4085233600 63.9323140656 3.2522823386 23.1795772359 0.5584928887 89.1559048247 4.2192985873
0.0 0.005 0.7959999999999999 0.19899999999999998 0.0000000000 0.0000000000 18.5261457005 1.7544970384 59.6703527657 2.1905909951 22.1427023006 0.4759874436 100.3392007668 4.4210754771
0.002 0.008 0.792 0.198 0.0092066912 0.0042189105 28.8325928915 4.2061642396 57.7356237975 1.5186101000 21.3729813665 0.5270037223 107.9504047467 6.2559969724
0.002 0.0085 0.7916 0.1979 0.0089150765 0.0017156323 28.1924747775 1.2928929534 57.8658793384 1.4770097695 21.0363937760 0.5242950975 107.1036629684 3.2959134527
0.002 0.009000000000000001 0.7912 0.1978 0.0090400542 0.0018742027 30.3083197367 2.3177258920 57.9486639711 1.5727723957 20.9438156567 1.0987042417 109.2098394187 4.9910767321
0.002 0.0095 0.7908 0.1977 0.0102065128 0.0023119938 30.6838435735 2.0109825830 57.7524122894 1.2629446479 20.6376465910 0.7318990753 109.0841089667 4.0081383000
0.002 0.01 0.7904 0.1976 0.0093733281 0.0049221406 33.0570087405 3.7288271853 56.7659436593 1.3820274688 20.7619657797 0.5632021498 110.5942915076 5.6789789445
0.0025 0.0 0.7979999999999999 0.1995 0.0119562008 0.0024660016 0.0000000000 0.0000000000 63.7464828272 1.5172500455 23.3653947466 0.8609287658 87.1238337746 2.3806448129
0.0025 0.0005 0.7976 0.1994 0.0124561116 0.0024348389 2.1176634766 0.5978581555 63.7210106325 1.3401216437 23.4731821283 0.8669942857 89.3243123490 2.8074089238
0.0025 0.001 0.7972 0.1993 0.0128727040 0.0032738965 4.1907732777 0.9194111616 62.8700077650 0.9192082061 23.0010337203 0.6803537382 90.0746874670 2.5222470024
0.0025 0.0015 0.7968 0.1992 0.0125394301 0.0033987401 6.1702294343 0.4544256228 61.4343022469 1.1872950256 23.1260141812 1.0235384172 90.7430852925 2.6686578057
0.0025 0.002 0.7964 0.1991 0.0112063345 0.0013278779 7.7441562175 1.2031605569 62.1330508599 3.5149130615 22.7676046054 1.0431012158 92.6560180173 5.7625027121
0.0 0.0055 0.7956 0.1989 0.0000000000 0.0000000000 21.1648144035 2.1909217725 58.4754752701 3.4568833522 21.8537263142 1.0299353444 101.4940159878 6.6777404691
0.0025 0.0025 0.7959999999999999 0.19899999999999998 0.0124977708 0.0009499767 10.1646028361 0.8104836304 61.0070640726 1.4918393491 22.5533523866 0.6734778174 93.7375170661 2.9767507736
0.0025 0.003 0.7956 0.1989 0.0133726148 0.0023771331 11.3375465394 0.7256180547 61.3602013170 2.8971659636 22.1777497315 1.1655107310 94.8888702027 4.7906718824
0.0025 0.0035 0.7952 0.1988 0.0126227485 0.0017791957 14.0425911263 1.5408369677 60.1774810052 1.5185615476 22.2703278507 0.6019190747 96.5030227307 3.6630967857
0.0025 0.004 0.7948 0.1987 0.0132892963 0.0031551199 15.3555606670 2.2756301772 60.4026783626 2.6559365966 21.8808384777 0.4969917631 97.6523668036 5.4317136568
0.0025 0.0045 0.7944 0.1986 0.0122061562 0.0019468730 16.9258504155 1.6613825797 60.7656571367 2.0227208402 21.5521861545 0.6805722299 99.2558998629 4.3666225228
0.0025 0.005 0.794 0.1985 0.0122894746 0.0033638382 18.6961770746 1.8261808209 60.0657506967 1.7378609612 22.2835532963 0.6288223055 101.0577705422 4.1962279258
0.0025 0.0055 0.7936 0.1984 0.0133309556 0.0016663694 20.3755778652 1.6207407891 59.0815977206 2.2519405361 21.4219155153 0.9624817470 100.8924220567 4.8368294416
0.0025 0.006 0.7932 0.1983 0.0114979492 0.0026002840 21.2502847199 1.4047667080 59.9690721396 1.0489580624 21.6004590309 0.6869215474 102.8313138396 3.1432466018
0.0025 0.0065 0.7928 0.1982 0.0113313122 0.0049754454 23.2115557027 2.1961306019 58.1535993556 1.2986649612 21.2433719996 0.4655093839 102.6198583701 3.9652803924
0.0025 0.006999999999999999 0.7924 0.1981 0.0125810893 0.0016788207 24.1544569588 1.9496083768 58.3214842750 2.0270327517 21.5303641692 0.8980009392 104.0188864923 4.8763208884
0.0 0.006 0.7952 0.1988 0.0000000000 0.0000000000 21.6039863482 1.6785220701 59.6848256036 1.3183761081 21.7340360315 0.5481400768 103.0228479833 3.5450382550
0.0025 0.0075 0.792 0.198 0.0119562008 0.0014090432 25.7565707612 3.0316140854 58.3677973562 0.6711463006 21.1898089449 0.7947865619 105.3261332631 4.4989559911
0.0025 0.008 0.7916 0.1979 0.0122061562 0.0036374979 27.9724341758 1.7083361623 58.4685283079 0.6439808548 20.8360282751 0.5304112734 107.2891969150 2.8863657884
0.0025 0.0085 0.7912 0.1978 0.0110396976 0.0039784025 29.2153907977 1.7766123617 57.7958308031 0.9077614976 20.8558664435 0.4385067962 107.8781277419 3.1268590580
0.0025 0.009000000000000001 0.7908 0.1977 0.0124144524 0.0017595788 31.3175968767 1.4361636585 57.7153618245 1.4336750838 20.6111956998 0.5759131106 109.6565688534 3.4475114317
0.0025 0.0095 0.7904 0.1976 0.0118312231 0.0018889604 31.6358374164 2.2037369433 57.3089645367 1.0405599653 20.6918709180 0.7109141425 109.6485040942 3.9571000115
0.0025 0.01 0.79 0.1975 0.0120811785 0.0046836544 32.0968315695 1.4202841856 57.2157594607 0.8682745540 20.6019378879 0.4891269736 109.9266100966 2.7823693676
0.003 0.0 0.7976 0.1994 0.0137475479 0.0030726334 0.0000000000 0.0000000000 63.3863986206 1.5650703918 23.8825096697 0.8210584153 87.2826558382 2.3892014405
0.003 0.0005 0.7972 0.1993 0.0166636944 0.0028007898 1.9921857782 0.1950481745 63.6341736052 1.1716557396 23.1789159636 0.5195361746 88.8219390414 1.8890408785
0.003 0.001 0.7968 0.1992 0.0159138282 0.0022138268 4.0871177877 0.4259369877 63.2960881122 1.2624637156 23.0850152998 0.9539663439 90.4841350279 2.6445808740
0.003 0.0015 0.7964 0.1991 0.0140808218 0.0032547570 5.5328390963 0.6429172636 62.5521842450 1.1300142694 22.6908970209 0.5683618899 90.7900011840 2.3445481799
0.0 0.0065 0.7948 0.1987 0.0000000000 0.0000000000 24.4908826721 2.6550540426 58.6537806328 1.3083834798 21.4377860500 1.5132845904 104.5824493549 5.4767221128
0.003 0.002 0.7959999999999999 0.19899999999999998 0.0142891180 0.0017196739 7.8860005723 0.8392531543 61.9101691565 1.7064249450 22.6651074019 1.1017994827 92.4755662487 3.6491972559
0.003 0.0025 0.7956 0.1989 0.0167470129 0.0010734834 10.0909528827 1.4313660998 61.8441730158 0.8066124809 22.4978055151 0.4645991933 94.4496784265 2.7036512574
0.003 0.003 0.7952 0.1988 0.0153305989 0.0056423279 10.9638412200 0.6944165196 61.0458512782 1.3756885467 22.6889132040 0.2482511612 94.7139363011 2.3239985554
0.003 0.0035 0.7948 0.1987 0.0159971467 0.0041941562 13.5661395756 0.2154002927 61.0881119648 1.0393882321 22.0263183793 0.9376309288 96.6965670664 2.1966136098
0.003 0.004 0.7944 0.1986 0.0152056212 0.0020578145 14.9509405523 1.9732430227 60.1618503402 1.0291812391 22.2286676971 1.1778816779 97.3566642108 4.1823637542
0.003 0.0045 0.794 0.1985 0.0143724365 0.0032161362 16.5457802853 1.7866005362 60.8061810828 1.5735844822 21.7809863634 0.6840074654 99.1473201680 4.0474086200
0.003 0.005 0.7936 0.1984 0.0144140957 0.0047601032 18.7807381322 1.1922735764 59.7977137391 1.9296068930 21.9304338987 1.0841752129 100.5232998657 4.2108157855
0.003 0.0055 0.7932 0.1983 0.0144557549 0.0046732677 19.8827596581 2.6994149256 59.5626748519 1.0888783063 21.3921582627 0.9602893960 100.8520485276 4.7532558956
0.003 0.006 0.7928 0.1982 0.0150389842 0.0013791661 21.9213176292 2.0680420670 58.8737677686 0.8343475432 21.6348451895 1.0736064512 102.4449695715 3.9773752275
0.003 0.0065 0.7924 0.1981 0.0142057995 0.0023771331 23.7198313075 2.9669076049 59.1863810669 3.0846489553 21.5462347039 0.3667194522 104.4666528778 6.4206531455
0.0 0.006999999999999999 0.7944 0.1986 0.0000000000 0.0000000000 25.4065061676 1.1207674655 58.7620374602 2.0783088729 21.2565974452 0.8807292835 105.4251410730 4.0798056219
0.003 0.006999999999999999 0.792 0.198 0.0142057995 0.0035486236 25.6547337885 1.8042496856 58.8795569038 1.0296370319 21.2718067077 0.3856436528 105.8203031995 3.2230789939
0.003 0.0075 0.7916 0.1979 0.0159138282 0.0028082157 25.7592985372 0.9064356002 58.6537806328 2.0685726194 21.0185394244 0.7356130281 105.4475324226 3.7134294634
0.003 0.008 0.7912 0.1978 0.0146223919 0.0039380650 26.8213126809 2.1793138255 58.3347992859 1.2943625893 20.8175126512 0.3681665711 105.9882470099 3.8457810509
0.003 0.0085 0.7908 0.1977 0.0139141849 0.0039203975 30.1191939303 3.0724064882 57.6754167919 2.8050462109 21.0026688897 0.4880601585 108.8111937968 6.3694332551
0.003 0.009000000000000001 0.7904 0.1976 0.0142474587 0.0032971384 29.5636368740 1.2721747568 57.9457694036 2.4285995355 20.7546917846 0.8206855231 108.2783455209 4.5247569538
0.003 0.0095 0.79 0.1975 0.0137892071 0.0030202228 32.7314941314 2.6257627649 57.2348636067 1.1037766150 20.5589551897 0.8876826084 110.5391021349 4.6202422111
0.003 0.01 0.7896 0.1974 0.0173302422 0.0032204503 32.8906144012 0.7125618461 57.2342846932 1.0688756643 20.6918709180 0.8802962301 110.8341002546 2.6649541908
0.0035 0.0 0.7972 0.1993 0.0166636944 0.0016241760 0.0000000000 0.0000000000 64.7016901275 1.9325843098 23.6146943962 0.9242154869 88.3330482181 2.8584239727
0.0035 0.0005 0.7968 0.1992 0.0179967900 0.0026162531 2.0985690443 0.2241723765 63.7048010541 1.5798998490 23.1736257854 0.4387460601 88.9949926738 2.2454345387
0.0035 0.001 0.7964 0.1991 0.0162054428 0.0048539714 4.1007566679 0.4069580219 62.6864921806 2.3862014553 23.0188880718 1.2282231443 89.8223423631 4.0262365929
0.0 0.0075 0.794 0.1985 0.0000000000 0.0000000000 26.8167663875 2.4923548479 58.6068886381 1.4691241932 21.1792285885 0.8060320492 106.6028836141 4.7675110903
0.0035 0.0015 0.7959999999999999 0.19899999999999998 0.0175385384 0.0022106889 6.1083998437 0.3449723136 62.4983452881 2.5008356291 22.9468093933 1.1946128535 91.5710930635 4.0426314851
0.0035 0.002 0.7956 0.1989 0.0188716340 0.0055617811 8.3697261926 1.0753420787 61.5402434202 1.5709310793 22.6419628721 1.2162305587 92.5708041189 3.8680654978
0.0035 0.0025 0.7952 0.1988 0.0197464779 0.0036830158 9.5317587916 1.0222203018 62.5284487909 1.7684571382 22.8839885267 0.7296132053 94.9639425871 3.5239736611
0.0035 0.003 0.7948 0.1987 0.0162471021 0.0062793612 12.2731737259 1.6260596200 61.6774459234 1.9814341561 22.6009639908 0.7134708084 96.5678307422 4.3272439457
0.0035 0.0035 0.7944 0.1986 0.0157055320 0.0045528800 13.5288599695 0.8888886115 61.2669962410 1.4987953519 22.1922977216 0.4333427799 97.0038594641 2.8255796233
0.0035 0.004 0.794 0.1985 0.0187049970 0.0033369022 15.2509959183 0.5380046065 60.4015205356 2.6134092562 22.1757659146 0.7939013687 97.8469873655 3.9486521336
0.0035 0.0045 0.7936 0.1984 0.0175385384 0.0046494395 16.3684748418 1.6872235122 60.2307410486 1.2939534255 21.9939160376 1.0265110033 98.6106704664 4.0123373805
0.0035 0.005 0.7932 0.1983 0.0181217677 0.0031063379 18.8025603407 0.5768570999 59.7027719226 1.5663024844 21.6474093628 0.3912676053 100.1708633938 2.5375335275
0.0035 0.0055 0.7928 0.1982 0.0181634269 0.0040851549 20.0009632871 2.8423699900 59.3994212406 2.6479228276 21.6222810162 0.4785272537 101.0408289708 5.9729052262
0.0035 0.006 0.7924 0.1981 0.0167470129 0.0037223874 21.8585787799 1.6199611579 59.3670020837 1.4395212765 21.5839272239 0.6401306946 102.8262551004 3.7033355164
0.0 0.008 0.7936 0.1984 0.0000000000 0.0000000000 27.6214603235 2.2901307718 58.0980236581 1.0645059453 21.0615221226 0.2716533570 106.7810061042 3.6262900741
0.0035 0.0065 0.792 0.198 0.0170802868 0.0039345379 22.8123911402 2.9144678410 58.6369921409 1.1668323236 21.6143457488 0.3048572792 103.0808093167 4.3900919817
0.0035 0.006999999999999999 0.7916 0.1979 0.0168303314 0.0021469668 25.1955581527 2.6125329648 57.9521374522 3.3334139823 21.4629143966 0.7232831636 104.6274403329 6.6713770775
0.0035 0.0075 0.7912 0.1978 0.0168303314 0.0025599253 26.3503166823 0.8169171894 58.3388516805 1.3286316163 21.1752609548 0.7454342649 105.8812596490 2.8935429959
0.0035 0.008 0.7908 0.1977 0.0180801085 0.0015227006 28.1533766540 2.1832783580 57.8797732628 2.4243858499 21.0502804938 0.6883409291 107.1015105191 5.2975278376
0.0035 0.0085 0.7904 0.1976 0.0169553091 0.0030454013 29.6518349664 2.6941222819 57.8786154358 1.5291805179 20.7031125468 0.5025773739 108.2505182581 4.7289255750
0.0035 0.009000000000000001 0.79 0.1975 0.0151639619 0.0044511095 30.4574381610 1.5648614052 58.2311737666 2.3016529714 20.8518988098 0.8559183065 109.5556746993 4.7268837926
0.0035 0.0095 0.7896 0.1974 0.0167886721 0.0049263698 30.3392345320 2.1165120476 57.7842525328 1.2585904692 20.8624791663 0.8069841358 109.0027549032 4.1870130224
0.0035 0.01 0.7892 0.1973 0.0162471021 0.0038722927 32.3396036383 1.7295390880 56.7555232160 2.3420027651 20.9167034932 0.5746969738 110.0280774496 4.6501111196
0.004 0.0 0.7968 0.1992 0.0194548633 0.0056546179 0.0000000000 0.0000000000 63.8009006976 1.9496810230 22.8972139723 0.5383000067 86.7175695332 2.4936356476
0.004 0.0005 0.7964 0.1991 0.0201214110 0.0013067992 2.0249190908 0.4130717272 63.2335654526 1.4530503203 23.1689968794 0.8350860960 88.4476028338 2.7025149427
0.0 0.0085 0.7932 0.1983 0.0000000000 0.0000000000 29.7518534217 1.6597037281 56.9911410168 1.2580098390 20.9114133150 0.6533905549 107.6544077535 3.5711041220
0.004 0.001 0.7959999999999999 0.19899999999999998 0.0194965225 0.0021662803 4.0352900426 0.3588796918 63.3887142747 2.0631275642 23.1035309237 0.3508259788 90.5470317635 2.7749995151
0.004 0.0015 0.7956 0.1989 0.0198297964 0.0052787365 6.0029258363 0.4229998054 63.2949302852 1.6841484697 22.8251352937 0.4621266686 92.1428212116 2.5745536802
0.004 0.002 0.7952 0.1988 0.0191215894 0.0027177663 7.9478301629 1.2009293747 62.7096487212 1.0707277391 22.4931766091 0.6331384244 93.1697770826 2.9075133045
0.004 0.0025 0.7948 0.1987 0.0196215002 0.0029149560 9.8263586054 1.2797453409 62.3640373526 2.5272168317 22.4237430197 0.7377380696 94.6337604779 4.5476151982
0.004 0.003 0.7944 0.1986 0.0199964333 0.0031286059 11.6539685617 2.1155040086 61.3492019602 2.8312472010 22.2749567567 0.5627889432 95.2981237119 5.5126687587
0.004 0.0035 0.794 0.1985 0.0197464779 0.0030996263 14.2198965698 1.0128570384 60.5115141035 1.5826627327 22.1658468304 1.2037117355 96.9170039816 3.8023311329
0.004 0.004 0.7936 0.1984 0.0189132932 0.0046419681 15.2637255399 1.7317747688 60.6319281147 2.0976662619 21.9621749682 0.9866093777 97.8767419160 4.8206923765
0.004 0.0045 0.7932 0.1983 0.0210379142 0.0022511412 16.8631115662 1.4980698408 60.7442373367 1.7225828223 21.7585031059 0.8888975377 99.3868899230 4.1118013420
0.004 0.005 0.7928 0.1982 0.0197464779 0.0030771487 18.0696978408 1.0518295661 60.2423193189 1.6105095150 22.0058189386 0.9504357696 100.3375825762 3.6158519994
0.004 0.0055 0.7924 0.1981 0.0201214110 0.0026946796 20.1528094874 1.4881028860 59.6257764250 1.3760344391 21.8120661606 1.0483533020 101.6107734840 3.9151853067
0.0 0.009000000000000001 0.7928 0.1982 0.0000000000 0.0000000000 30.3001364086 3.2639696885 58.1171278041 0.9472765938 20.8340444582 1.2936378874 109.2513086709 5.5048841697
0.004 0.006 0.792 0.198 0.0193715448 0.0050817438 21.8212991738 1.6365585385 58.7678265953 1.0754050540 21.3306599406 1.2227752363 101.9391572545 3.9398205726
0.004 0.0065 0.7916 0.1979 0.0193298856 0.0032096542 22.4086802842 1.8970108674 59.7409802146 1.6483569932 21.2724679800 0.6544043500 103.4414583644 4.2029818648
0.004 0.006999999999999999 0.7912 0.1978 0.0202880480 0.0023800516 25.3855932178 3.0655391920 58.1698089340 1.5940608344 21.1706320488 0.1650268537 104.7463222486 4.8270069317
0.004 0.0075 0.7908 0.1977 0.0189132932 0.0039818908 26.0484427990 3.4494479983 57.5851062835 1.7427869998 21.2096471133 0.5405535864 104.8621094890 5.7367704753
0.004 0.008 0.7904 0.1976 0.0201630703 0.0028057426 27.1541013595 3.0691239994 57.4085376613 2.8452533893 20.8446248147 0.6885314832 105.4274269058 6.6057146145
0.004 0.0085 0.79 0.1975 0.0201630703 0.0031330405 28.7407577643 1.8558359560 57.6754167919 2.0926153327 21.0806990187 0.5975999221 107.5170366452 4.5491842513
0.004 0.009000000000000001 0.7896 0.1974 0.0184967008 0.0034089374 29.6554720011 1.8480467473 57.3436993476 2.7963821570 21.0668123008 0.6755808240 108.0844803503 5.3234186657
0.004 0.0095 0.7892 0.1973 0.0189132932 0.0016538245 31.5558226521 2.4668374122 57.5086896995 1.5339499720 20.7870941263 0.5079845278 109.8705197711 4.5104257365
0.004 0.01 0.7888 0.1972 0.0197464779 0.0018139715 32.9960884087 4.1409976475 56.6507398698 1.6418199589 20.7520466955 0.3557030249 110.4186214519 6.1403346028
0.0045 0.0 0.7964 0.1991 0.0239540608 0.0065127124 0.0000000000 0.0000000000 63.8269518058 2.0073648963 23.3567982070 0.8172576334 87.2077040736 2.8311352421
0.0 0.0095 0.7924 0.1981 0.0000000000 0.0000000000 30.6238325003 2.2275390336 57.6933631109 1.2794936919 20.9471220181 0.7734183598 109.2643176293 4.2804510853
0.0045 0.0005 0.7959999999999999 0.19899999999999998 0.0252454971 0.0058524926 2.0531061100 0.2357488773 63.4923397939 2.9679355170 23.1557714338 1.1115638882 88.7264628348 4.3211007751
0.0045 0.001 0.7956 0.1989 0.0238290830 0.0029173365 4.1198511003 0.2001526010 62.8265892513 1.0515211455 23.1610616121 0.5497078150 90.1313310467 1.8042988980
0.0045 0.0015 0.7952 0.1988 0.0229958983 0.0030225204 5.9756480758 0.5727492557 62.4254021852 0.8546818461 22.8383607393 0.8384098058 91.2624068986 2.2688634280
0.0045 0.002 0.7948 0.1987 0.0243706531 0.0023418272 8.1833281622 0.6791620693 62.4931350665 1.7938451497 22.7484277092 1.0904730781 93.4492615910 3.5658221243
0.0045 0.0025 0.7944 0.1986 0.0234124907 0.0024660016 10.4264693373 0.8275273137 61.5315597175 1.5738553685 22.4422586435 0.5985533358 94.4237001890 3.0024020196
0.0045 0.003 0.794 0.1985 0.0220377359 0.0039556536 11.4957575505 0.8509728665 60.5259869414 1.9775414528 22.0745912558 0.5791869451 94.1183734836 3.4116569180
0.0045 0.0035 0.7936 0.1984 0.0221627136 0.0019646206 13.3551915607 0.8020383200 60.7268699312 1.5194670151 22.5679003768 0.7501008255 96.6721245823 3.0735707812
0.0045 0.004 0.7932 0.1983 0.0217044620 0.0018518456 15.1327922893 2.0902083260 60.5462489144 2.4443793532 22.0547530874 0.3970850569 97.7554987531 4.9335245817
0.0045 0.0045 0.7928 0.1982 0.0214128474 0.0050088194 17.4814074718 2.4734670809 59.8961290367 1.6578918743 22.0726074389 0.4361069380 99.4715567948 4.5724747126
0.0045 0.005 0.7924 0.1981 0.0232458537 0.0020846275 18.2470032843 1.5309129907 60.2226362594 1.6552578044 21.6341839172 0.6657984084 100.1270693146 3.8540538310
0.0 0.001 0.7992 0.1998 0.0000000000 0.0000000000 4.1098492548 0.6837480213 63.2295130580 2.3803566531 23.0347586065 0.7206763626 90.3741209193 3.7847810370
0.0 0.01 0.792 0.198 0.0000000000 0.0000000000 34.2154043048 1.9065313898 57.2892814772 0.9417981713 20.9219936715 0.1589476288 112.4266794535 3.0072771899
0.0045 0.0055 0.792 0.198 0.0216211435 0.0047014068 20.7365535630 1.9738864727 58.1999124368 1.2077118322 21.3577721041 0.6463252398 100.3158592474 3.8326249515
0.0045 0.006 0.7916 0.1979 0.0215794843 0.0071265305 21.4921475300 2.0022991101 59.4295247433 0.8691927126 21.6374902786 0.4571376755 102.5807420362 3.3357560287
0.0045 0.0065 0.7912 0.1978 0.0220377359 0.0024631849 23.3188482275 2.4987474215 58.5982049353 1.3377507658 21.2394043660 0.6693878702 103.1784952647 4.5083492424
0.0045 0.006999999999999999 0.7908 0.1977 0.0208712773 0.0025869010 24.7300177062 1.8531450438 59.3675809972 1.3068374769 21.1157464496 0.3497524039 105.2342164303 3.5123218256
0.0045 0.0075 0.7904 0.1976 0.0227042837 0.0043851170 26.6785590674 4.0268947402 58.7388809196 0.9369131753 20.9901047163 0.6098149567 106.4302489870 5.5780079892
0.0045 0.008 0.79 0.1975 0.0227876021 0.0036374979 27.6341899451 2.2219841556 58.5194726972 1.2544990425 21.0099428847 0.4440993567 107.1863931291 3.9242200527
0.0045 0.0085 0.7896 0.1974 0.0217044620 0.0046119616 29.5154461637 3.5465536797 57.9799253010 1.5942130434 20.8737207950 1.1567495202 108.3907967217 6.3021282049
0.0045 0.009000000000000001 0.7892 0.1973 0.0217877805 0.0031901293 30.2701308720 2.2229870515 58.2381207288 1.9281467045 21.0198619689 0.7810025965 109.5499013502 4.9353264818
0.0045 0.0095 0.7888 0.1972 0.0213295289 0.0067152828 31.7103966285 3.2653301125 57.3315421638 1.5807057296 20.3751214958 1.1174100645 109.4383898170 5.9701611894
0.0045 0.01 0.7884 0.1971 0.0234958092 0.0036068335 32.9351680768 1.7558875242 57.4861120724 0.8602818459 20.2223675991 1.1349590120 110.6671435575 3.7547352156
0.0005 0.0 0.7996 0.1999 0.0024578949 0.0013791661 0.0000000000 0.0000000000 63.5762822537 1.2276515953 23.2628975432 0.4686997909 86.8416376918 1.6977305523
0.005 0.0 0.7959999999999999 0.19899999999999998 0.0251621786 0.0042189105 0.0000000000 0.0000000000 64.4220748996 1.7286919799 23.7562066642 0.8103108670 88.2034437424 2.5432217574
0.005 0.0005 0.7956 0.1989 0.0267035703 0.0039731643 1.9949135542 0.2346803535 64.1123561689 2.8292526377 23.0869991167 0.9954078720 89.2209724101 4.0633140275
0.005 0.001 0.7952 0.1988 0.0250788601 0.0038053837 4.0525659577 0.3689663741 63.8286885463 0.8714938756 23.0010337203 0.9134619106 90.9073670844 2.1577275440
0.005 0.0015 0.7948 0.1987 0.0239540608 0.0072011457 6.0865776353 0.2907581239 62.3559325633 1.8686861982 23.1048534682 0.6158997862 91.5713177276 2.7825452540
0.005 0.002 0.7944 0.1986 0.0260786818 0.0022263344 7.9287357305 0.7236922335 61.8152273400 2.3419884550 22.6214634315 1.2764124147 92.3915051838 4.3443194376
0.005 0.0025 0.794 0.1985 0.0244123124 0.0031440996 9.4153736800 0.6588205080 62.1822585087 1.7792663677 22.3166169103 1.2607436534 93.9386614114 3.7019746287
0.005 0.003 0.7936 0.1984 0.0240373792 0.0048910143 11.9985776032 1.0600318536 61.4846677228 1.2556878362 22.1638630136 0.3782014986 95.6711457188 2.6988122027
0.005 0.0035 0.7932 0.1983 0.0249955417 0.0034150411 12.7996345044 1.3794937631 62.0323199083 1.7127490713 22.2352804199 0.9305113749 97.0922303743 4.0261692504
0.005 0.004 0.7928 0.1982 0.0242040162 0.0048753767 14.6172426151 0.8641191946 60.6811357635 1.1855572128 21.9806905920 0.6190299758 97.3032729868 2.6735817599
0.005 0.0045 0.7924 0.1981 0.0245372901 0.0034594729 16.8449263925 1.1785255345 60.0315947993 2.3583706000 21.9218373591 0.9367537467 98.8228958410 4.4771093541
0.0005 0.0005 0.7992 0.1998 0.0023745765 0.0014334652 2.0531061100 0.2075501208 63.9745747522 2.3172385844 23.4116838062 1.0386682663 89.4417392449 3.5648904367
0.005 0.005 0.792 0.198 0.0249122232 0.0033597083 18.3679346894 1.8316216720 59.9007603448 2.3682513456 22.0699623498 0.4791920426 100.3635696072 4.6824247685
0.005 0.0055 0.7916 0.1979 0.0249122232 0.0033597083 19.1553527103 2.4333135086 59.4445764947 2.1464270788 21.4523340402 0.9821654368 100.0771754684 5.5652657325
0.005 0.006 0.7912 0.1978 0.0244539716 0.0052005679 21.3793994531 1.6844674217 59.0138648393 1.6462549701 21.3676911883 0.5558873633 101.7854094523 3.8918103230
0.005 0.0065 0.7908 0.1977 0.0259953633 0.0043803652 23.5497999334 1.8221507743 59.2072219535 1.3341342999 21.0952470089 0.7517057546 103.8782642591 3.9123711940
0.005 0.006999999999999999 0.7904 0.1976 0.0237874238 0.0048966884 25.2737543996 2.5836479528 58.1234958528 1.8648255600 20.9775405430 0.5578348094 104.3985782192 5.0112050106
0.005 0.0075 0.79 0.1975 0.0237457646 0.0045022823 27.4887085555 2.3477517033 57.9943981388 1.5968848459 20.7751912253 0.7236458194 106.2820436842 4.6727846509
0.005 0.008 0.7896 0.1974 0.0232875130 0.0029738976 26.9158755842 2.6348528225 57.9336122197 1.6134792227 20.8221415572 0.4542242662 105.6949168741 4.7055302090
0.005 0.0085 0.7892 0.1973 0.0245372901 0.0056102479 27.7060213811 2.1104001803 57.3205428070 1.9476233827 20.8128837453 0.3347213707 105.8639852235 4.3983551816
0.005 0.009000000000000001 0.7888 0.1972 0.0243289939 0.0040936427 30.4156122615 3.6040445124 58.2207533233 1.1303226716 20.9623312806 0.7854400518 109.6230258593 5.5239008785
0.005 0.0095 0.7884 0.1971 0.0247039270 0.0061655669 32.8878866252 3.9360505147 56.7601545242 1.8868083717 20.6435980415 0.6747129291 110.3163431179 6.5037373824
0.0005 0.001 0.7988 0.1997 0.0022079395 0.0007726637 3.9552752784 0.4865001317 63.7487984812 1.4512178322 23.0453389630 0.5538288586 90.7516206621 2.4923194862
0.005 0.01 0.7879999999999999 0.19699999999999998 0.0227042837 0.0047425706 32.2414037004 3.3296273376 57.5416877699 1.9123202054 20.6634362100 0.6541664232 110.4692319640 5.9008565368
0.0055 0.0 0.7956 0.1989 0.0288698506 0.0035407900 0.0000000000 0.0000000000 64.1059881202 1.7705178098 23.4063936280 0.5915397497 87.5412515988 2.3655983495
0.0055 0.0005 0.7952 0.1988 0.0281616436 0.0041609215 1.9967320716 0.2627364291 63.3487692421 1.7820857519 23.2311564738 0.7512751597 88.6048194311 2.8002582622
0.0055 0.001 0.7948 0.1987 0.0272034812 0.0029528142 3.8498012710 0.4730033244 63.6694873296 2.7725772938 22.6869293872 1.1716923783 90.2334214690 4.4202258107
0.0055 0.0015 0.7944 0.1986 0.0280366659 0.0044370509 5.8947240528 0.5674415300 62.9591604463 0.9658623347 22.8191838432 0.7195979415 91.7011050082 2.2573388571
0.0055 0.002 0.794 0.1985 0.0270785035 0.0008738515 7.8396283794 0.6067310901 62.4769254881 2.0175327872 22.4978055151 0.8907079876 92.8414378861 3.5158457164
0.0055 0.0025 0.7936 0.1984 0.0279533474 0.0061418770 9.4808403052 0.4200578309 61.5182447067 1.5533836531 22.6703975802 0.6741812781 93.6974359395 2.6537646391
0.0055 0.003 0.7932 0.1983 0.0272451404 0.0045968848 11.9885757576 0.8484703946 60.9595931644 1.9496686465 22.2782631181 1.1192665781 95.2536771805 3.9220025040
0.0055 0.0035 0.7928 0.1982 0.0283699398 0.0036641187 13.4342970663 1.3862423241 60.9410679319 2.1269020985 22.2723116675 1.1761979986 96.6760466055 4.6930065399
0.0055 0.004 0.7924 0.1981 0.0271201627 0.0039818908 15.0209534711 1.0392790968 60.7731830124 1.1480811067 22.0448340032 0.5697788433 97.8660906494 2.7611209376
0.0005 0.0015 0.7984 0.1996 0.0031661019 0.0019610839 5.8719925857 0.7330813210 62.9446876084 1.9628716469 22.6816392090 0.7707042610 91.5014855050 3.4686183128
0.0055 0.0045 0.792 0.198 0.0281616436 0.0053635356 16.2057175372 2.0979464958 60.4287294708 1.3270718258 21.6540220856 0.6000972164 98.3166307372 4.0304790736
0.0055 0.005 0.7916 0.1979 0.0274117774 0.0068229639 18.8943954678 2.2223070958 60.0252267506 1.8363421416 21.6037653923 0.4655845266 100.5507993881 4.5310567279
0.0055 0.0055 0.7912 0.1978 0.0274534366 0.0052192223 19.9573188702 2.5435487447 58.9484476121 1.7430638922 21.9793680474 1.4695404352 100.9125879663 5.7613722944
0.0055 0.006 0.7908 0.1977 0.0284949175 0.0032312102 21.8449398996 1.3678224731 58.1669143664 2.0871173883 21.4305120549 1.2779955506 101.4708612384 4.7361666222
0.0055 0.0065 0.7904 0.1976 0.0285365767 0.0050817438 23.3806778181 2.2882657765 58.9785511149 1.5195861154 21.4318345995 0.7072831799 103.8196001092 4.5202168156
0.0055 0.006999999999999999 0.79 0.1975 0.0250372009 0.0035290070 24.3353994370 0.9882834662 58.6323608327 1.0767231132 21.2850321533 0.5395690060 104.2778296239 2.6081045924
0.0055 0.0075 0.7896 0.1974 0.0268702073 0.0049852026 25.6974689467 3.6029441639 58.2213322369 2.8081566451 21.1091337268 0.4341815294 105.0548051177 6.8502675410
0.0055 0.008 0.7892 0.1973 0.0265369334 0.0024234077 28.3879653947 2.3505446726 57.1827613903 1.3391279479 20.8194964681 0.4047807459 106.4167601865 4.0968767741
0.0055 0.0085 0.7888 0.1972 0.0272451404 0.0023916901 29.4536165731 2.3293823343 58.4546343835 1.8028991619 20.7355148885 0.5073747043 108.6710109855 4.6420478906
0.0055 0.009000000000000001 0.7884 0.1971 0.0275784143 0.0034814761 30.5056288713 1.4552116418 57.6534180783 1.7510134799 20.6945160071 0.8611176905 108.8811413710 4.0708242883
0.0005 0.002 0.7979999999999999 0.1995 0.0026661911 0.0004858260 7.7714339780 0.8785452963 62.2279926765 1.1678245438 22.7768624173 0.8386476034 92.7789552629 2.8855032695
0.0055 0.0095 0.7879999999999999 0.19699999999999998 0.0267868888 0.0080848976 29.8664200160 1.8104306274 58.0273962092 1.5497029306 20.8525600821 0.9914533605 108.7731631961 4.3596718161
0.0055 0.01 0.7876 0.1969 0.0272451404 0.0017156323 33.3961622299 1.9235702185 56.5801124209 0.6154261830 20.7910617600 0.5517468235 110.7945815512 3.0924588573
0.006 0.0 0.7952 0.1988 0.0312444271 0.0061339600 0.0000000000 0.0000000000 63.8732648870 0.9822209138 23.5492284405 1.0431397826 87.4537377546 2.0314946564
0.006 0.0005 0.7948 0.1987 0.0290781468 0.0028082157 2.3658910976 0.3919569414 62.7160167699 2.9097978574 23.1227078198 0.7995829223 88.2336938341 4.1041459368
0.006 0.001 0.7944 0.1986 0.0303695831 0.0023029684 3.8498012710 0.3459200547 62.3657740931 3.1248942913 23.2133021222 1.0639162018 89.4592470694 4.5370335162
0.006 0.0015 0.794 0.1985 0.0309944717 0.0020645504 6.0674832029 0.7005801288 62.5406059747 2.6421333783 22.6042703522 0.5979539739 91.2433540015 3.9427320314
0.006 0.002 0.7936 0.1984 0.0312027678 0.0046568989 7.7314265959 0.8065816442 62.4734520070 3.3197931696 22.5579812926 0.6067092988 92.7940626633 4.7377410115
0.006 0.0025 0.7932 0.1983 0.0296613761 0.0019822093 10.0154844118 1.0318864308 61.3677271927 1.7549579650 22.6413015999 0.7865905347 94.0541745805 3.5754171398
0.006 0.003 0.7928 0.1982 0.0311194494 0.0034614789 12.1058701279 1.4528508455 61.0609030296 1.5640010501 22.1883300880 0.4654793234 95.3862226949 3.4857926979
0.006 0.0035 0.7924 0.1981 0.0294114207 0.0044976543 13.5343155216 1.7670524950 60.2845800055 1.2741748385 22.2690053061 0.7481137876 96.1173122539 3.7938387754
0.0005 0.0025 0.7976 0.1994 0.0024995542 0.0008738515 9.1389590398 0.9731939740 62.4236654446 2.3724364638 22.4488713663 0.7061521062 94.0139954049 4.0526563955
0.006 0.004 0.792 0.198 0.0287032137 0.0040166072 14.4690334495 0.5681986549 60.7413427691 1.5419656803 21.9542397008 1.2673538146 97.1933191331 3.3815347570
0.006 0.0045 0.7916 0.1979 0.0287865321 0.0026135983 16.6085191345 1.7103482145 59.9256536260 0.6853260253 22.1149288649 0.8395043673 98.6778881575 3.2377922054
0.006 0.005 0.7912 0.1978 0.0289115099 0.0030431209 18.9544065410 1.3555751035 59.5840946519 1.2674657992 21.8365332349 1.1204192876 100.4039459377 3.7465033112
0.006 0.0055 0.7908 0.1977 0.0291198060 0.0042598479 20.7447368912 3.9022052328 59.0514942178 1.3092530722 21.3068541385 1.0048240642 101.1322050535 6.2205422171
0.006 0.006 0.7904 0.1976 0.0318276564 0.0020476691 22.6832764069 1.2919359694 59.2622187374 1.1941098521 21.4615918521 1.1891948273 103.4389146528 3.6772883179
0.006 0.0065 0.79 0.1975 0.0296613761 0.0044991975 23.1479075948 2.1527482345 58.6989358870 2.7565938305 21.1190528110 0.5000827625 102.9955576689 5.4139240250
0.006 0.006999999999999999 0.7896 0.1974 0.0299946500 0.0036886660 26.3585000104 3.2353994765 57.5578973483 2.7974030757 21.0635059394 1.1468573858 105.0098979481 7.1833486040
0.006 0.0075 0.7892 0.1973 0.0289531691 0.0053284752 26.9167848428 2.6026192133 57.6013158619 1.7933892309 20.7368374330 1.4065272280 105.2838913068 5.8078641474
0.006 0.008 0.7888 0.1972 0.0295780576 0.0039958136 28.4261542594 3.9466419033 58.4540554700 2.3310241503 21.0416839542 0.7456383781 107.9514717412 7.0273002453
0.006 0.0085 0.7884 0.1971 0.0297446946 0.0025463303 28.5589060274 3.1501287799 57.6511024243 0.6960649653 21.1739384102 0.8826932290 107.4136915565 4.7314333045
0.0005 0.003 0.7972 0.1993 0.0017913472 0.0009716520 12.1767923054 1.2378026718 61.9159582917 1.5174717999 22.5030956933 0.8094901894 96.5976376376 3.5657363131
0.006 0.009000000000000001 0.7879999999999999 0.19699999999999998 0.0292447837 0.0023059808 30.6092843614 2.9859889079 57.8629847709 1.4229472814 20.8829786070 0.5022013600 109.3844925230 4.9134435301
0.006 0.0095 0.7876 0.1969 0.0302446054 0.0051858638 32.7778663243 3.5930764851 57.5347408077 0.8962762901 20.5225852143 1.3147250437 110.8654369517 5.8092636827
0.006 0.01 0.7872 0.1968 0.0293281022 0.0052984260 32.9051625402 2.2119810196 56.3450735337 2.2254218645 20.6435980415 1.1144554968 109.9231622176 5.5571568069
0.0065 0.0 0.7948 0.1987 0.0346604844 0.0070530945 0.0000000000 0.0000000000 64.1580903366 1.1563208759 23.1372558100 0.8940968573 87.3300066310 2.0574708277
0.0065 0.0005 0.7944 0.1986 0.0331607519 0.0050776440 2.0740190598 0.3850965479 63.3603475124 1.0255798910 23.0360811511 0.6576172461 88.5036084752 2.0733713290
0.0065 0.001 0.794 0.1985 0.0331607519 0.0031770460 4.0771159421 0.4783910569 62.1556284870 2.2627133755 22.9349064922 0.7953167651 89.2008116732 3.5395982435
0.0065 0.0015 0.7936 0.1984 0.0310361309 0.0060484850 6.3711756036 0.7666857152 61.8748554321 2.2008900102 22.9395353982 0.9741328525 91.2166025648 3.9477570629
0.0065 0.002 0.7932 0.1983 0.0333273889 0.0046014130 7.8014395146 0.8257150283 61.3723585008 1.6387715442 22.6856068426 0.3477915022 91.8927322469 2.8168794877
0.0065 0.0025 0.7928 0.1982 0.0312027678 0.0027558144 9.9436529758 0.9523962806 61.5269284094 1.3954193626 22.2842145686 0.2883450461 93.7859987216 2.6389165037
0.0065 0.003 0.7924 0.1981 0.0322442487 0.0058997480 11.3748261455 0.7608707967 61.7353372749 2.3134270680 22.6095605304 0.6055810088 95.7519681995 3.6857786215
0.0005 0.0035 0.7968 0.1992 0.0026245319 0.0016156051 13.5224951587 1.4354035776 60.3459448381 1.1944600665 22.0706236221 0.5597879791 95.9416881508 3.1912672283
0.0065 0.0035 0.792 0.198 0.0308694939 0.0046494395 13.2478990359 0.9568581511 60.4912521305 1.6564268611 21.8748870272 0.8980457374 95.6449076875 3.5159801891
0.0065 0.004 0.7916 0.1979 0.0314110640 0.0056040577 15.5774197861 0.7087226719 59.6269342521 1.3783277957 22.0831877954 0.4668975673 97.3189528976 2.5595520926
0.0065 0.0045 0.7912 0.1978 0.0328691373 0.0048108753 16.9276689328 2.0387891254 59.3617918621 2.6929125293 21.7968568981 0.8002389169 98.1191868303 5.5367514469
0.0065 0.005 0.7908 0.1977 0.0341605736 0.0051697752 19.0262379771 2.3368974186 59.4289458298 2.3892018180 22.0368987358 1.1814106305 100.5262431163 5.9126796423
0.0065 0.0055 0.7904 0.1976 0.0329524558 0.0050844752 20.0900706382 2.6140198841 59.7838198147 1.4799520654 21.4377860500 0.6514844302 101.3446289587 4.7505408549
0.0065 0.006 0.79 0.1975 0.0319109749 0.0030658481 21.6176252285 1.6944932748 58.9148706282 2.1944887996 21.1269880783 0.8167545231 101.6913949099 4.7088024456
0.0065 0.0065 0.7896 0.1974 0.0322025895 0.0036374979 22.4150450949 2.6024476705 59.0480207367 2.2130088113 21.3114830445 0.9654810809 102.8067514656 5.7845750606
0.0065 0.006999999999999999 0.7892 0.1973 0.0303279239 0.0054419146 26.1775575322 4.7295612936 58.0378166525 1.2081723955 20.9133971318 0.4433464483 105.1590992404 6.3865220520
0.0065 0.0075 0.7888 0.1972 0.0291614653 0.0040304100 26.3275852152 1.8843122120 58.0007661875 1.8167313371 20.9510896518 0.7835180821 105.3086025198 4.4885920412
0.0065 0.008 0.7884 0.1971 0.0319109749 0.0037111810 26.2293852772 1.3011564849 58.1258115068 2.0084344630 20.7573368737 0.6578246771 105.1444446326 3.9711268060
0.0005 0.004 0.7964 0.1991 0.0017913472 0.0005650934 15.0773275095 1.0563159904 60.5584060982 2.0320329493 22.2690053061 0.5459146115 97.9065302610 3.6348286446
0.0065 0.0085 0.7879999999999999 0.19699999999999998 0.0310361309 0.0035739643 28.1997488469 1.4559318541 57.2944916988 2.3266256894 20.4386036347 0.6410126679 105.9638803113 4.4271441757
0.0065 0.009000000000000001 0.7876 0.1969 0.0313694048 0.0033285704 30.4756233347 1.5531948229 57.9417170089 0.5737801070 20.6984836408 0.6014801219 109.1471933892 2.7317836222
0.0065 0.0095 0.7872 0.1968 0.0303695831 0.0036830158 32.5005424255 3.4540888468 56.3989124906 1.8759928057 20.5179563083 0.7487588101 109.4477808075 6.0825234784
0.0065 0.01 0.7868 0.1967 0.0326191819 0.0040441657 33.3543363304 2.4358264616 56.7039999132 2.4936524789 20.7388212499 1.0686749283 110.8297766754 6.0021980345
0.006999999999999999 0.0 0.7944 0.1986 0.0362018762 0.0050981102 0.0000000000 0.0000000000 63.0575757439 1.4369533747 23.2728166274 0.7614848203 86.3665942475 2.2035363052
0.006999999999999999 0.0005 0.794 0.1985 0.0372433571 0.0070373289 2.0203727974 0.3639579773 63.6005966213 1.7526327257 23.0863378444 0.9682670189 88.7445506202 3.0918950508
0.006999999999999999 0.001 0.7936 0.1984 0.0345355067 0.0063036358 4.1953195712 0.2747947631 62.8439566568 1.3606167293 22.8952301554 1.0855392256 89.9690418901 2.7272543538
0.006999999999999999 0.0015 0.7932 0.1983 0.0343272105 0.0044976543 6.2893423220 0.9647504590 62.8283259919 2.5396101250 22.7874427738 1.0142114715 91.9394382982 4.5230697098
0.006999999999999999 0.002 0.7928 0.1982 0.0362435354 0.0067893053 7.8687246573 1.0067164993 61.6508159017 2.4673546669 22.5414494856 0.9723590095 92.0972335800 4.4532194810
0.006999999999999999 0.0025 0.7924 0.1981 0.0351603953 0.0043803652 9.8727307983 1.2818238632 61.0881119648 0.8400400162 21.9046442798 0.4849971246 92.9006474382 2.6112413692
0.0 0.0015 0.7988 0.1997 0.0000000000 0.0000000000 6.1302220522 0.9129717897 63.1085201333 0.6935045642 23.2192535727 1.0371110770 92.4579957582 2.6435874309
0.0005 0.0045 0.7959999999999999 0.19899999999999998 0.0020829618 0.0021566452 16.9322152263 1.6569537543 60.5219345468 1.2910752652 21.8920801065 0.7867684089 99.3483128414 3.7369540736
0.006999999999999999 0.003 0.792 0.198 0.0349104399 0.0108237077 11.7203444456 1.2940894660 61.8904860970 1.7534127353 22.4098563018 0.7109018404 96.0555972843 3.7692277494
0.006999999999999999 0.0035 0.7916 0.1979 0.0325775226 0.0059185445 13.0796861792 2.0468461178 60.2938426217 1.6999921303 22.0957519687 1.0159380659 95.5018582922 4.7686948585
0.006999999999999999 0.004 0.7912 0.1978 0.0334107074 0.0065318706 15.2946403351 0.5805144965 60.6180341903 2.6881068472 22.0871554291 0.4549899289 98.0332406619 3.7301431432
0.006999999999999999 0.0045 0.7908 0.1977 0.0358686023 0.0058820717 17.3013742523 1.7801752522 58.5657857785 1.9313894517 21.9489495226 0.5821690331 97.8519781557 4.2996158087
0.006999999999999999 0.005 0.7904 0.1976 0.0349937583 0.0060656763 18.3579328439 1.3465504087 59.2407989373 1.9845351203 21.5792983179 0.4277690595 99.2130238574 3.7649202648
0.006999999999999999 0.0055 0.79 0.1975 0.0353686914 0.0063802586 20.0136929087 1.5788501435 58.4899481080 2.2147521223 21.9668038741 0.3804103501 100.5058135822 4.1803928745
0.006999999999999999 0.006 0.7896 0.1974 0.0351187360 0.0036470276 21.2993846888 0.6754268266 59.2500615536 2.2298696562 21.3511593813 1.3221517062 101.9357243597 4.2310952166
0.006999999999999999 0.0065 0.7892 0.1973 0.0332440704 0.0037223874 22.8251207617 1.6261613045 58.8702942875 2.3803341259 21.1461649745 0.8109430855 102.8748240941 4.8211609033
0.006999999999999999 0.006999999999999999 0.7888 0.1972 0.0326191819 0.0068331307 23.6452720953 1.2880444404 58.6508860652 1.5651860219 21.1567453309 0.7942251732 103.4855226733 3.6542887662
0.006999999999999999 0.0075 0.7884 0.1971 0.0353686914 0.0065679059 26.8131293528 2.0592362665 57.9666102901 1.3141617326 21.3498368367 1.1245393494 106.1649451710 4.5045052544
0.0005 0.005 0.7956 0.1989 0.0018330064 0.0011301867 17.4841352479 2.1161198290 60.8090756504 1.8732124241 21.8464523191 0.6031383230 100.1414962238 4.5936007628
0.006999999999999999 0.008 0.7879999999999999 0.19699999999999998 0.0327858188 0.0060000871 28.2743080591 2.1906410037 57.3384891260 0.6764425449 20.8651242554 0.1898484962 106.5107072593 3.0629321319
0.006999999999999999 0.0085 0.7876 0.1969 0.0333273889 0.0054825834 30.1291957758 3.0164286512 56.7346823295 1.4781538351 20.8512375375 0.8268981812 107.7484430317 5.3269632509
0.006999999999999999 0.009000000000000001 0.7872 0.1968 0.0363268539 0.0064030666 29.8927885178 1.1855059648 56.7763641026 1.9593683490 20.9253000329 0.7117010309 107.6307795072 3.8629784113
0.006999999999999999 0.0095 0.7868 0.1967 0.0321192710 0.0041442042 31.8340558096 3.1594686526 57.9243496035 2.0156854159 20.9219936715 0.3925618817 110.7125183556 5.5718601544
0.006999999999999999 0.01 0.7864 0.1966 0.0332440704 0.0031573194 34.3808893854 2.2633171037 57.2904393042 1.7150369317 20.6383078633 0.3668005273 112.3428806233 4.3483118821
0.0075 0.0 0.794 0.1985 0.0371600386 0.0048123180 0.0000000000 0.0000000000 62.5064500773 2.0728033785 23.3422502168 0.8124493605 85.8858603327 2.8900650570
0.0075 0.0005 0.7936 0.1984 0.0374933125 0.0067328337 2.0267376082 0.2706110273 63.0025789600 0.7565529232 22.8740694425 1.0587743621 87.9408793232 2.0926711463
0.0075 0.001 0.7932 0.1983 0.0388264080 0.0083675975 4.2035028993 0.9057530995 63.7435882596 2.8580542216 23.2437206471 0.4380997478 91.2296382140 4.2102746664
0.0075 0.0015 0.7928 0.1982 0.0367017870 0.0069279698 5.8501703773 1.1105529390 62.4057191257 1.2307684998 22.8026520362 0.2801360428 91.0952433262 2.6283854514
0.0075 0.002 0.7924 0.1981 0.0385764526 0.0059582903 7.8459931902 0.5291666818 61.7260746587 2.2420070062 22.7107351893 0.6149106896 92.3213794908 3.3920426679
0.0005 0.0055 0.7952 0.1988 0.0027495096 0.0008895978 19.4572265937 2.0804458646 60.0055436911 1.1851398943 21.5528474267 0.7491675041 101.0183672211 4.0156428608
0.0075 0.0025 0.792 0.198 0.0370350609 0.0096570387 9.9045548523 0.9608347807 61.3874102522 1.0527532328 22.3113267321 1.1971987190 93.6403268975 3.2204437712
0.0075 0.003 0.7916 0.1979 0.0359519208 0.0022449652 11.3375465394 0.9593329803 61.1818959543 1.6008624166 22.4535002723 0.7286128326 95.0088946868 3.2910531947
0.0075 0.0035 0.7912 0.1978 0.0367851055 0.0043501499 13.2660842096 1.0020839269 61.2814690789 1.7596243667 22.4191141137 0.8157602368 97.0034525077 3.5818186803
0.0075 0.004 0.7908 0.1977 0.0375766310 0.0072807188 16.0502343021 1.5670998912 60.1896381890 0.8044273583 22.4819349803 0.9819356758 98.7593841024 3.3607436441
0.0075 0.0045 0.7904 0.1976 0.0375349717 0.0039644186 17.2040835730 1.4935708004 60.2932637082 2.6451682995 21.8259528784 0.6654830809 99.3608351313 4.8081865994
0.0075 0.005 0.79 0.1975 0.0366184685 0.0044433047 18.7825566496 1.3335152035 60.2909480542 1.8348070014 21.6606348084 0.3382561231 100.7707579807 3.5110216327
0.0075 0.0055 0.7896 0.1974 0.0363685131 0.0067821441 19.5154191495 2.2779251174 59.7166658470 1.3621951880 21.6738602540 0.7558478118 100.9423137636 4.4027502613
0.0075 0.006 0.7892 0.1973 0.0374516533 0.0041442042 21.1075311064 3.5529166465 58.9883926447 2.6661641815 21.4014160746 0.3501472628 101.5347914790 6.5733722950
0.0075 0.0065 0.7888 0.1972 0.0344938475 0.0011363125 22.8587633331 2.2754877566 58.4175839185 1.2861128898 21.3478530199 0.3944332560 102.6586941190 3.9571702149
0.0075 0.006999999999999999 0.7884 0.1971 0.0376599494 0.0025189201 24.8227620920 0.7613487443 58.4320567564 1.9992638908 21.4410924114 1.2923459895 104.7335712092 4.0554775447
0.0005 0.006 0.7948 0.1987 0.0029161465 0.0017477030 21.9840564784 2.4004263955 59.2211158778 2.3917932215 21.6414579123 0.6761760473 102.8495464150 5.4701433673
0.0075 0.0075 0.7879999999999999 0.19699999999999998 0.0369934017 0.0041542426 27.2704864712 2.7560625170 57.7651483868 0.7309236504 21.0350712314 0.7367772179 106.1076994911 4.2279176279
0.0075 0.008 0.7876 0.1969 0.0369934017 0.0061316961 27.3441364246 1.2184554922 58.0627099337 1.6180664858 21.1944378509 1.6362468706 106.6382776109 4.4789005447
0.0075 0.0085 0.7872 0.1968 0.0360352392 0.0038990909 29.1235556706 0.6086194849 58.0273962092 1.8848378572 20.7169992646 0.4530250863 107.9039863836 2.9503815193
0.0075 0.009000000000000001 0.7868 0.1967 0.0357852838 0.0027683808 29.8627829812 1.4474941339 57.0675576008 0.9438996244 20.8181739235 0.3819063542 107.7842997893 2.7760684933
0.0075 0.0095 0.7864 0.1966 0.0341605736 0.0055455313 32.6423867803 1.2850627331 56.9737736113 1.8252437155 20.2058357921 0.4041104104 109.8561567573 3.5199623903
0.0075 0.01 0.7859999999999999 0.1965 0.0365768093 0.0061146904 33.0815587250 1.2923966384 56.7445238592 1.6585418574 20.4948117785 0.6586298467 110.3574711720 3.6156830329
0.008 0.0 0.7936 0.1984 0.0399928667 0.0042728650 0.0000000000 0.0000000000 63.1750951875 1.7351868190 23.8620102290 0.6191429890 87.0770982832 2.3586026730
0.008 0.0005 0.7932 0.1983 0.0407843921 0.0009998217 2.1403949438 0.0468599146 62.8792703812 1.9141559812 22.8019907639 0.7254563792 87.8624404810 2.6874720967
0.008 0.001 0.7928 0.1982 0.0408260514 0.0010539046 3.9643678652 0.5953249291 62.2453600819 1.7761511963 23.1689968794 1.0099652039 89.4195508779 3.3824952339
0.008 0.0015 0.7924 0.1981 0.0414092807 0.0070323949 5.9183647786 0.5744730622 61.9009065403 1.9541342118 22.3999372176 0.4694641998 90.2606178172 3.0051038687
0.0005 0.0065 0.7944 0.1986 0.0026661911 0.0011604920 24.0553477621 2.0882993916 57.9029298034 1.7244083578 21.2565974452 0.6679962969 103.2175412018 4.4818645383
0.008 0.002 0.792 0.198 0.0394096374 0.0047964238 7.8669061399 0.6624147655 61.3312556412 1.6360984979 22.6558495900 0.5646878097 91.8934210085 2.8679974969
0.008 0.0025 0.7916 0.1979 0.0393679781 0.0039784025 9.6354142816 0.7640067402 60.8727561371 1.9115405187 22.6075767136 0.4772462107 93.1551151104 3.1567718721
0.008 0.003 0.7912 0.1978 0.0407010737 0.0034814761 11.2502577057 1.1264038097 61.2953630033 0.9993127229 22.4422586435 0.7355369353 95.0285804262 2.8647349440
0.008 0.0035 0.7908 0.1977 0.0399095482 0.0087805179 13.2106194298 1.3279709860 61.7006024640 0.4467322221 22.4164690246 0.8059973278 97.3676004666 2.5894810538
0.008 0.004 0.7904 0.1976 0.0362851946 0.0052918709 15.4383032073 2.1202805168 60.1850068809 2.8051848018 22.0845103400 0.6697692625 97.7441056228 5.6005264520
0.008 0.0045 0.79 0.1975 0.0392013412 0.0063420629 16.5930617369 0.9753663301 60.1971640647 1.8003134372 21.7684221901 0.6851036135 98.5978493329 3.4671254437
0.008 0.005 0.7896 0.1974 0.0387847488 0.0055229527 17.9542219879 1.6218218555 59.5001521922 1.6489156168 21.6751827986 0.3973272531 99.1683417275 3.6735876781
0.008 0.0055 0.7892 0.1973 0.0394929558 0.0043898636 19.8000171178 1.3377961065 59.0196539745 1.5361812379 21.6791504323 0.5841606114 100.5383144804 3.4625278194
0.008 0.006 0.7888 0.1972 0.0385347934 0.0064806562 22.1840933890 2.0356967867 58.5090522540 2.1207352327 21.0899568306 0.6675981718 101.8216372670 4.8305108474
0.008 0.0065 0.7884 0.1971 0.0399928667 0.0054253058 22.6005338666 1.6733858102 59.2089586940 1.4849031233 21.5951688527 0.7286560425 103.4446542800 3.8923702818
0.0005 0.006999999999999999 0.794 0.1985 0.0024162357 0.0010067409 24.5899918687 0.8187852999 58.6225193030 1.8059451841 20.9246387606 0.8326318738 104.1395661680 3.4583690987
0.008 0.006999999999999999 0.7879999999999999 0.19699999999999998 0.0407010737 0.0071216583 24.5854455753 1.5951040907 58.0522894904 1.4997797930 21.1851800390 0.5179345218 103.8636161784 3.6199400638
0.008 0.0075 0.7876 0.1969 0.0373266755 0.0026268453 26.2821222809 2.4665089470 58.6340975733 0.6739965640 20.8843011515 0.4485278799 105.8378476812 3.5916602362
0.008 0.008 0.7872 0.1968 0.0372433571 0.0034594729 26.9340607578 3.0342418705 58.4494241619 2.2393206908 20.9782018153 0.6740229986 106.3989300921 5.9510450328
0.008 0.0085 0.7868 0.1967 0.0392013412 0.0056962055 29.7954978386 1.9945363876 57.2933338718 1.2913773842 20.8016421165 0.3615315319 107.9296751681 3.6531415092
0.008 0.009000000000000001 0.7864 0.1966 0.0367434462 0.0020510564 30.7411268706 1.9310342650 57.0432432332 1.1357333028 20.7937068491 0.9560725761 108.6148203991 4.0248912003
0.008 0.0095 0.7859999999999999 0.1965 0.0393679781 0.0049432506 30.8302342217 2.2055069821 57.2383370878 1.9891441429 20.7672559579 0.5616533931 108.8751952455 4.7612477687
0.008 0.01 0.7856 0.1964 0.0379932233 0.0037502569 34.2835987062 2.1233322168 56.5523245722 1.8081040034 20.0563882568 0.2865072332 110.9303047585 4.2216937103
0.0085 0.0 0.7932 0.1983 0.0459084782 0.0068786956 0.0000000000 0.0000000000 64.6281681110 0.7843934195 23.4414410588 0.7420099688 88.1155176480 1.5332820839
0.0085 0.0005 0.7928 0.1982 0.0435339017 0.0051360956 2.0776560945 0.2294504878 62.5683938235 0.9005661708 23.2595911818 0.5551127738 87.9491750015 1.6902655280
0.0085 0.001 0.7924 0.1981 0.0422008062 0.0056546179 4.1062122201 0.4167302278 62.5718673046 1.8740245102 23.1240303644 0.8748549794 89.8443106953 3.1712643353
0.0005 0.0075 0.7936 0.1984 0.0019579841 0.0009716520 26.6085461487 2.4160041845 59.4086838568 2.9633822302 21.0992146426 0.4922033975 107.1184026322 5.8725614642
0.0085 0.0015 0.792 0.198 0.0424924208 0.0073820354 6.3211663760 0.9518961381 62.1457869573 1.7255950467 22.6875906595 0.3212286226 91.1970364136 3.0061018428
0.0085 0.002 0.7916 0.1979 0.0421591469 0.0068229639 7.9505579389 0.6640801165 62.2245191954 1.5254827003 22.4587904505 1.4067895982 92.6760267317 3.6031753789
0.0085 0.0025 0.7912 0.1978 0.0426590578 0.0062037303 10.3891897313 1.5129299493 60.8878078885 1.3574029515 22.3086816429 0.6759923604 93.6283383205 3.5525289915
0.0085 0.003 0.7908 0.1977 0.0422424654 0.0035971972 11.5257630871 0.4899006140 61.7063915991 1.5822417026 22.3278585391 1.0443413475 95.6022556907 3.1200808613
0.0085 0.0035 0.7904 0.1976 0.0418258730 0.0060047132 14.3981112720 1.3941044032 61.0221158240 1.6881443693 22.2141197069 0.3737118730 97.6761726759 3.4619653587
0.0085 0.004 0.79 0.1975 0.0418258730 0.0027177663 15.5783290448 1.0641605654 59.8486581284 0.8990689047 22.0838490677 0.9147707165 97.5526621139 2.8807179529
0.0085 0.0045 0.7896 0.1974 0.0384931342 0.0059582903 16.1702564485 1.0562032793 60.1247998753 0.7655207002 21.7783412743 0.5416042009 98.1118907323 2.3692864707
0.0085 0.005 0.7892 0.1973 0.0404511183 0.0045741765 18.5443308742 3.0891466666 59.6188294629 3.4993191593 21.4701883917 0.7215156364 99.6737998471 7.3145556388
0.0085 0.0055 0.7888 0.1972 0.0408677106 0.0039556536 20.0555188082 1.2859965450 59.3507925053 1.6744252575 21.9211760868 0.8222143699 101.3683551109 3.7865918260
0.0085 0.006 0.7884 0.1971 0.0460334559 0.0048367790 21.7476492204 2.3819495577 58.5814164434 2.8386617943 21.5700405060 0.4601504868 101.9451396257 5.6855986178
0.0005 0.008 0.7932 0.1983 0.0022912580 0.0012635872 27.6705602924 2.3193091348 57.9376646143 0.9116077433 20.8538826266 0.3454196756 106.4643987913 3.5776001409
0.0085 0.0065 0.7879999999999999 0.19699999999999998 0.0417842138 0.0075383651 24.0889903335 0.9214447429 58.7174611195 2.9703930054 21.3128055891 1.3035553634 104.1610412559 5.2029314768
0.0085 0.006999999999999999 0.7876 0.1969 0.0394512966 0.0033803075 25.2001044461 2.2824602631 57.9469272306 1.4410477278 21.2076632965 0.4108922681 104.3941462698 4.1377805665
0.0085 0.0075 0.7872 0.1968 0.0403261405 0.0075979869 26.7631201251 2.3030458127 58.3481142967 0.7145059333 21.2023731183 0.2738848969 106.3539336806 3.2990346298
0.0085 0.008 0.7868 0.1967 0.0423257839 0.0055667714 27.2732142472 1.7162122187 56.5835859020 1.4374803782 20.9133971318 0.6691787959 104.8125230649 3.8284381642
0.0085 0.0085 0.7864 0.1966 0.0402011628 0.0068554447 29.2281204193 3.5040663841 57.7454653272 1.5453222041 20.8479311761 0.2145866758 107.8617180854 5.2708307087
0.0085 0.009000000000000001 0.7859999999999999 0.1965 0.0429090132 0.0049221406 30.3219586170 3.3974343377 56.9703001302 1.2114401267 20.5986315265 0.6919448993 107.9337992869 5.3057415043
0.0085 0.0095 0.7856 0.1964 0.0412009845 0.0043565284 33.0288217213 0.6280338659 55.8611018348 1.5654943273 20.4048787484 0.7768257939 109.3360032890 2.9747105155
0.0085 0.01 0.7852 0.1963 0.0416592361 0.0032161362 33.7371342367 1.5795307307 56.8527806866 1.1881832875 20.4313296396 0.7662385365 111.0629037990 3.5371686909
0.009000000000000001 0.0 0.7928 0.1982 0.0474082107 0.0057700674 0.0000000000 0.0000000000 63.3354542313 1.2688664410 23.2741391720 0.8462363145 86.6570016140 2.1208728229
0.009000000000000001 0.0005 0.7924 0.1981 0.0456585228 0.0060908026 2.0303746429 0.2196269134 63.0842057656 0.7712987972 23.1425459882 1.3663786413 88.3027849195 2.3633951545
0.0005 0.0085 0.7928 0.1982 0.0021662803 0.0015043542 29.6154646190 2.5258636740 57.1914450931 0.9464724323 21.0932631920 0.6746092252 107.9023391844 4.1484496857
0.009000000000000001 0.001 0.792 0.198 0.0436172202 0.0077113485 3.9652771239 0.7106285641 62.8422199162 1.6045268754 23.0817089384 0.8044724496 89.9328231987 3.1273392376
0.009000000000000001 0.0015 0.7916 0.1979 0.0430339909 0.0058596052 6.0347498903 1.1162734500 61.7000235505 2.1892405857 22.8343931057 1.2152551006 90.6122005374 4.5266287415
0.009000000000000001 0.002 0.7912 0.1978 0.0444087457 0.0039026500 7.7796173062 1.1556159214 62.5747618721 2.0849986372 22.4455650049 0.9759231865 92.8443529289 4.2204403951
0.009000000000000001 0.0025 0.7908 0.1977 0.0468666406 0.0026609786 9.3144459660 1.3529011491 61.4343022469 0.9465829034 22.3635672422 0.9799635752 93.1591820957 3.2821086063
0.009000000000000001 0.003 0.7904 0.1976 0.0435339017 0.0046314879 11.5512223303 0.6978558924 60.9306474886 1.5524254323 22.0745912558 0.6717901513 94.5999949764 2.9267029639
0.009000000000000001 0.0035 0.79 0.1975 0.0442004495 0.0077374111 13.5288599695 1.3266504868 59.5921994412 1.9189829537 22.0540918151 0.4743198710 95.2193516753 3.7276907226
0.009000000000000001 0.004 0.7896 0.1974 0.0442004495 0.0048324714 15.5237735237 1.1489892979 60.3986259680 1.4974620622 21.9899484039 0.8926578168 97.9565483451 3.5439416483
0.009000000000000001 0.0045 0.7892 0.1973 0.0414925992 0.0034794816 16.8185578907 1.1241408960 59.7328754254 2.8468077856 21.8047921655 0.8633734585 98.3977180808 4.8378016217
0.009000000000000001 0.005 0.7888 0.1972 0.0436172202 0.0049263698 18.3979402260 2.2663162820 59.1331210235 2.0564031569 21.9330789878 0.5115461486 99.5077574575 4.8391919573
0.009000000000000001 0.0055 0.7884 0.1971 0.0417842138 0.0059302621 19.9655021984 1.3164181796 58.4928426755 1.7290913052 21.5865723130 1.0840784093 100.0867014007 4.1355181562
0.0005 0.009000000000000001 0.7924 0.1981 0.0025412134 0.0011604920 29.5236294918 4.2399230675 57.4479037804 2.6053048121 20.8591728049 0.7753134782 107.8332472905 7.6217018498
0.009000000000000001 0.006 0.7879999999999999 0.19699999999999998 0.0426173985 0.0090145813 22.4004969560 2.5814070243 58.6723058653 2.1279191421 21.7135365908 0.5578316739 102.8289568106 5.2761724216
0.009000000000000001 0.0065 0.7876 0.1969 0.0435755610 0.0066935387 23.5616202963 1.6851642260 57.8218819113 0.9065645172 21.1812124053 0.4197573924 102.6082901739 3.0181796743
0.009000000000000001 0.006999999999999999 0.7872 0.1968 0.0453252489 0.0066320666 25.4628802060 2.8776300677 58.5547864217 0.9604899270 21.2175823807 0.7496553095 105.2805742573 4.5944073708
0.009000000000000001 0.0075 0.7868 0.1967 0.0436588794 0.0017985986 25.8311299733 4.0544920390 58.3492721237 1.4920810523 20.8360282751 0.3979826441 105.0600892515 5.9463543340
0.009000000000000001 0.008 0.7864 0.1966 0.0419925100 0.0030454013 26.9404255686 1.5614955415 56.9581429464 2.9119881542 20.9133971318 0.1169087500 104.8539581568 4.5934378470
0.009000000000000001 0.0085 0.7859999999999999 0.1965 0.0440338126 0.0092352053 30.0446347182 2.2802540052 57.3460150017 1.7731757142 20.6244211454 0.5522221424 108.0591046779 4.6148870671
0.009000000000000001 0.009000000000000001 0.7856 0.1964 0.0432006278 0.0052734735 30.2337605246 1.5569036556 57.8415649708 1.6860776378 21.0370550482 0.4830927799 109.1555811714 3.7313475468
0.009000000000000001 0.0095 0.7852 0.1963 0.0413259622 0.0040527393 32.3996147115 3.1691159809 57.5660021375 1.7520551419 20.5688742739 0.8191559582 110.5758170851 5.7443798203
0.009000000000000001 0.01 0.7848 0.1962 0.0425757393 0.0034211340 32.4587165260 3.1093701091 56.0191452245 1.2189581863 20.6025991602 0.8484450634 109.1230366500 5.1801944928
0.0095 0.0 0.7924 0.1981 0.0488246247 0.0047249729 0.0000000000 0.0000000000 63.0899949008 1.2022460203 23.1359332654 0.7925849664 86.2747527909 1.9995559596
0.0 0.002 0.7984 0.1996 0.0000000000 0.0000000000 8.0060227187 1.3081069589 61.6722357017 1.8965878262 22.4779673467 0.8835904272 92.1562257671 4.0882852123
0.0005 0.0095 0.792 0.198 0.0019163249 0.0007636264 31.3203246528 2.2547224783 57.7049413812 1.9552493524 20.6806292892 0.2843747603 109.7078116481 4.4951102174
0.0095 0.0005 0.792 0.198 0.0488662839 0.0027583322 2.1413042024 0.2466086570 62.8786914677 1.5877899728 23.0962569286 0.6234307282 88.1651188826 2.4605876902
0.0095 0.001 0.7916 0.1979 0.0462000928 0.0013278779 4.1425825674 0.5426499708 61.9310100431 1.9448999114 22.7504115261 1.0882974813 88.8702042294 3.5771752414
0.0095 0.0015 0.7912 0.1978 0.0495328317 0.0072892950 5.9838314039 0.5273512245 61.8679084699 2.3141872088 22.5983189017 1.3837975295 90.4995916072 4.2326252578
0.0095 0.002 0.7908 0.1977 0.0466583444 0.0055015434 8.1024041393 1.1770935774 61.6241858800 1.3634100344 22.6366726939 0.4482157954 92.4099210576 2.9942209506
0.0095 0.0025 0.7904 0.1976 0.0495744910 0.0037261154 9.5872235714 0.7739153572 61.8215953887 1.4455478592 22.0917843351 0.9473389547 93.5501777862 3.1705282865
0.0095 0.003 0.79 0.1975 0.0479081215 0.0036029821 12.6132364740 1.3730299900 60.2261097404 3.3661092496 21.8934026510 0.8351384579 94.7806569869 5.5778806796
0.0095 0.0035 0.7896 0.1974 0.0480747585 0.0075604340 13.7570838993 1.3754171920 60.3552074544 1.5019091963 21.8524037696 0.6402591068 96.0127698818 3.5251459291
0.0095 0.004 0.7892 0.1973 0.0494911725 0.0055053276 15.2364477793 1.7752083031 58.9658150176 1.4445134672 21.8762095717 0.5166496245 96.1279635411 3.7418767224
0.0095 0.0045 0.7888 0.1972 0.0479081215 0.0046613688 16.9013004310 1.5195189891 60.0055436911 2.0517387577 21.8590164925 0.9608211137 98.8137687361 4.5367402293
0.0095 0.005 0.7884 0.1971 0.0454918858 0.0049122581 18.9935046645 1.2858268115 59.4098416838 1.9371266304 21.4576242184 0.6194451980 99.9064624525 3.8473108980
0.0005 0.01 0.7916 0.1979 0.0018746656 0.0010863400 33.7662305146 1.3562701996 57.5845273700 1.0364201212 20.5973089819 0.6379903417 111.9499415321 3.0317670025
0.0095 0.0055 0.7879999999999999 0.19699999999999998 0.0461167744 0.0037595008 19.9173114881 1.5002162113 59.4411030137 2.3305956641 21.3624010101 0.8353520607 100.7669322863 4.6699234369
0.0095 0.006 0.7876 0.1969 0.0455335451 0.0068432825 21.9258639226 1.4065899766 58.3591136535 0.8010924818 21.4814300205 0.7690912180 101.8119411417 2.9836169589
0.0095 0.0065 0.7872 0.1968 0.0466166852 0.0054150597 23.1751853553 2.1472185711 58.8772412497 1.4261148757 21.4682045749 0.8061340348 103.5672478651 4.3848825413
0.0095 0.006999999999999999 0.7868 0.1967 0.0438671756 0.0054099294 24.4254160468 2.3403449539 58.4592656917 1.4401404289 21.2413881828 0.5787639956 104.1699370969 4.3646593078
0.0095 0.0075 0.7864 0.1966 0.0449919750 0.0059032769 25.3910487699 1.4008722847 58.4291621889 1.9593375606 21.2665165294 0.4067550245 105.1317194632 3.7728681467
0.0095 0.008 0.7859999999999999 0.1965 0.0444504049 0.0058950395 26.5994535619 2.1425916423 58.1483891339 1.0868807935 21.0965695534 0.8493434298 105.8888626541 4.0847109051
0.0095 0.0085 0.7856 0.1964 0.0476165069 0.0102775961 28.1579229474 1.0370748023 56.7474184268 0.7477303977 20.5754869967 0.7289008503 105.5284448778 2.5239836464
0.0095 0.009000000000000001 0.7852 0.1963 0.0431173094 0.0016026628 30.4547103850 1.7707111959 57.1173441631 1.4395734260 20.7613045074 0.6449544186 108.3764763649 3.8568417033
0.0095 0.0095 0.7848 0.1962 0.0442004495 0.0050776440 31.6576596248 1.4960287103 57.4062220073 1.9712106358 20.3896694860 0.9670270015 109.4977515676 4.4393439916
0.0095 0.01 0.7844 0.1961 0.0444087457 0.0050088194 33.0951976053 2.5080090722 56.5430619559 1.8270620603 20.6865807398 0.3850081456 110.3692490467 4.7250880975
0.001 0.0 0.7992 0.1998 0.0050407676 0.0014286142 0.0000000000 0.0000000000 63.2219871823 1.7531910032 23.8196888031 1.1013501241 87.0467167530 2.8559697415
0.01 0.0 0.792 0.198 0.0533238222 0.0100983913 0.0000000000 0.0000000000 62.9093738840 1.8122068122 23.3025738800 1.0762571526 86.2652715862 2.8985623561
0.01 0.0005 0.7916 0.1979 0.0509075865 0.0058358628 1.9676357937 0.2707942729 61.9582189783 1.7670504122 22.7411537142 0.5752536754 86.7179160727 2.6189342233
0.01 0.001 0.7912 0.1978 0.0524073190 0.0069389833 3.9852808150 0.5668584382 62.9933163437 1.0386979803 23.1888350478 1.4136671319 90.2198395255 3.0261625337
0.01 0.0015 0.7908 0.1977 0.0509492457 0.0052734735 6.0465702532 0.3870068160 62.7576985430 2.0065960854 22.4845800695 0.9011819022 91.3397981114 3.3000582771
0.01 0.002 0.7904 0.1976 0.0506992903 0.0053648298 8.0969485872 0.6705127793 61.7816503561 1.7664927203 22.8191838432 0.7664097230 92.7484820768 3.2087800524
0.01 0.0025 0.79 0.1975 0.0509492457 0.0030454013 10.3300879167 0.9742468139 61.2177885922 2.9032784645 22.5559974757 0.7822937715 94.1548232303 4.6628644512
0.01 0.003 0.7896 0.1974 0.0497411279 0.0073650890 11.9512961515 0.5723391609 60.8293376234 1.6832630974 22.0514467260 0.7336201288 94.8818216288 2.9965874761
0.01 0.0035 0.7892 0.1973 0.0486579878 0.0049893784 13.8507375439 0.8106305074 60.5832993794 2.1793122201 22.1956040830 0.8358544400 96.6782989941 3.8307865459
0.01 0.004 0.7888 0.1972 0.0470749368 0.0069058902 15.4755828134 0.6381674685 59.8886031610 2.4953254363 21.9806905920 0.5040786249 97.3919515032 3.6444774199
0.01 0.0045 0.7884 0.1971 0.0504909942 0.0044213778 16.7649116283 1.2356902467 59.0121280988 2.2362954782 21.6791504323 0.9497067157 97.5066811536 4.4261138184
0.001 0.0005 0.7988 0.1997 0.0057073153 0.0019289621 2.0176450213 0.2778466026 63.7314310758 2.1252154061 22.8059583976 0.5318964457 88.5607418100 2.9368874165
0.01 0.005 0.7879999999999999 0.19699999999999998 0.0477414846 0.0075604340 18.1842644351 2.1782422405 58.7753524710 1.9245843773 21.4953167384 0.2408484007 98.5026751291 4.3512354525
0.01 0.0055 0.7876 0.1969 0.0494495132 0.0044759936 19.8518448628 0.9575594841 59.2558506887 1.4167261630 21.3504981090 0.3193500127 100.5076431737 2.6981116534
0.01 0.006 0.7872 0.1968 0.0490329209 0.0095747390 21.9667805634 1.0409070154 58.4285832753 1.0795804240 21.3419015694 0.5017204877 101.7862983290 2.6317826661
0.01 0.0065 0.7868 0.1967 0.0491162394 0.0049530712 23.7598386896 1.8599477037 58.7927198765 1.3242302158 20.8869462406 0.3912005435 103.4886210461 3.5803315342
0.01 0.006999999999999999 0.7864 0.1966 0.0460751151 0.0029386745 25.3255821446 2.0129566255 57.7720953490 2.0454855369 20.9689440034 0.4667102162 104.1126966121 4.5280910531
0.01 0.0075 0.7859999999999999 0.1965 0.0501577203 0.0062538825 26.1793760496 1.6069109329 57.4976903427 1.4846033650 20.9451382013 0.6492521981 104.6723623139 3.7470203785
0.01 0.008 0.7856 0.1964 0.0474082107 0.0046359823 28.6971133475 4.4677659528 57.4803229372 0.9099739704 20.8135450175 0.8064919671 107.0383895129 6.1888678726
0.01 0.0085 0.7852 0.1963 0.0480330992 0.0048554014 28.5970948921 1.0532245995 57.0965032766 2.6450395700 20.7778363144 1.0144390951 106.5194675823 4.7175586660
0.01 0.009000000000000001 0.7848 0.1962 0.0483247139 0.0058973942 31.0411822366 2.0509086999 56.7254197132 1.7126191387 20.8856236961 0.9424965134 108.7005503598 4.7119217462
0.01 0.0095 0.7844 0.1961 0.0459917967 0.0050433491 32.4796294758 3.7547183150 56.6495820427 0.8131045897 20.2957688222 0.9406314031 109.4709721374 5.5134976569
0.001 0.001 0.7984 0.1996 0.0047491529 0.0021949318 4.2589676791 0.5424671147 62.2413076873 0.7689784734 23.1835448696 0.3958453418 89.6885693889 1.7094858617
0.01 0.01 0.784 0.196 0.0489496024 0.0044166650 33.2361327014 4.0772708620 56.4996434423 1.5642641691 20.7077414527 0.4900915459 110.4924671988 6.1360432420
0.001 0.0015 0.7979999999999999 0.1995 0.0045408567 0.0023771331 5.9665554889 0.5220000180 61.8806445673 0.6969445537 23.1332881763 0.5654338160 90.9850290892 1.7867555208
0.001 0.002 0.7976 0.1994 0.0052907230 0.0009716520 7.8950931592 0.5694195761 62.1116310599 2.5394264224 22.7557017043 1.0531109339 92.7677166464 4.1629285844
0.001 0.0025 0.7972 0.1993 0.0057073153 0.0021176665 9.9400159410 1.4234194232 61.7440209776 1.8021866908 22.1922977216 0.5889853865 93.8820419555 3.8167091670
0.001 0.003 0.7968 0.1992 0.0047908122 0.0016870705 11.5894111950 2.2454411539 62.0618444976 1.7655833430 22.3516643412 0.5297017988 96.0077108460 4.5424133662
0.001 0.0035 0.7964 0.1991 0.0044991975 0.0027708873 13.2979082636 0.5806455053 60.3048419785 1.7206470580 22.2564411328 0.6655251332 95.8636905724 2.9695885838
0.0 0.0025 0.7979999999999999 0.1995 0.0000000000 0.0000000000 9.9491085279 0.3914081415 61.6722357017 2.0436857362 22.7127190061 1.0570978792 94.3340632357 3.4921917569
0.001 0.004 0.7959999999999999 0.19899999999999998 0.0049574491 0.0013014761 15.1091515635 2.9245615478 60.7662360502 2.0395457542 22.3086816429 0.6026712360 98.1890267057 5.5680800141
0.001 0.0045 0.7956 0.1989 0.0050824268 0.0020169267 17.1304336195 1.7589961181 60.6429274715 1.9629884297 22.3318261728 1.3037727186 100.1102696906 5.0277741931
0.001 0.005 0.7952 0.1988 0.0047074937 0.0007726637 18.2397292149 1.5721395558 60.4981990926 1.1911536321 21.7743736406 0.6770679010 100.5170094418 3.4411337526
0.001 0.0055 0.7948 0.1987 0.0046658344 0.0009716520 19.3062896520 0.8902306564 59.5840946519 1.7597805383 22.0560756319 0.7669093687 100.9511257702 3.4178922154
0.001 0.006 0.7944 0.1986 0.0048741306 0.0018555905 21.9040417141 1.7757242468 59.7045086631 1.5952091910 21.5283803524 0.4844630740 103.1418048602 3.8572521023
0.001 0.0065 0.794 0.1985 0.0044575383 0.0010734834 23.1706390619 3.3798142128 58.4737385295 1.2670955598 21.2460170888 0.5573611389 102.8948522185 5.2053443949
0.001 0.006999999999999999 0.7936 0.1984 0.0043742198 0.0007904284 25.2155618438 1.6935132786 58.3979008590 2.1747277446 21.1858413113 0.8615299306 104.8036782339 4.7305613822
0.001 0.0075 0.7932 0.1983 0.0049991083 0.0023858780 27.1731957919 3.0850974323 57.3240162881 1.0891762019 21.4682045749 0.6315063721 105.9704157632 4.8081658843
0.001 0.008 0.7928 0.1982 0.0042492421 0.0018555905 28.2079321751 2.0047749855 58.3174318804 1.5476488165 21.1488100636 1.0594118527 107.6784233612 4.6136912452
0.001 0.0085 0.7924 0.1981 0.0043742198 0.0025408719 28.5098060584 0.5001418700 57.5654232240 1.2394299062 20.8128837453 1.4096451490 106.8924872475 3.1517577971
0.0 0.003 0.7976 0.1994 0.0000000000 0.0000000000 12.0331294332 1.1950219160 61.5477692959 1.2712044451 22.9296163140 1.0863960964 96.5105150431 3.5526224575
0.001 0.009000000000000001 0.792 0.198 0.0054157007 0.0017477030 30.1910253664 2.1039892316 57.4085376613 1.0184758857 20.2865110103 0.8486738662 107.8914897387 3.9728866865
0.001 0.0095 0.7916 0.1979 0.0045408567 0.0015676277 32.9651736134 2.3927155677 56.4486990529 1.2916887730 20.5212626697 0.6211399203 109.9396761927 4.3071118887
0.001 0.01 0.7912 0.1978 0.0059156115 0.0011363125 33.5825602603 4.9140074475 57.3436993476 2.1371504915 20.6971610962 0.9179107158 111.6293363156 7.9702049673
0.0015 0.0 0.7988 0.1997 0.0074570033 0.0042761131 0.0000000000 0.0000000000 63.9803638874 1.7933974535 23.5465833514 0.9673091276 87.5344042421 2.7649826942
0.0015 0.0005 0.7984 0.1996 0.0076236402 0.0028693508 2.2231374841 0.3684461597 63.0946262089 1.4797446191 23.6675961786 0.8289875570 88.9929835118 2.6800476866
0.0015 0.001 0.7979999999999999 0.1995 0.0074570033 0.0012745275 3.9170864136 0.2996197076 62.9035847488 2.6075966455 22.7828138678 0.6214073818 89.6109420335 3.5298982624
0.0015 0.0015 0.7976 0.1994 0.0072487071 0.0013278779 5.9892869560 0.4418510746 61.8644349888 1.4616326991 22.8390220116 1.2442508782 90.6999926635 3.1490625298
0.0015 0.002 0.7972 0.1993 0.0075403217 0.0034089374 7.8923653831 0.8230674704 61.5877143285 2.3071806319 23.0063238985 1.0090711655 92.4939439318 4.1427282052
0.0015 0.0025 0.7968 0.1992 0.0079569141 0.0023916901 9.6035902277 0.8154098861 61.3121514952 2.4122025087 22.5083858716 0.7634485130 93.4320845086 3.9934525979
0.0015 0.003 0.7964 0.1991 0.0066654778 0.0014431183 10.7538024638 0.4112664578 61.3457284791 1.2413320570 22.3615834254 1.2335831891 94.4677798461 2.8876248222
0.0 0.0035 0.7972 0.1993 0.0000000000 0.0000000000 12.7605363809 1.9035925037 61.4389335551 2.5704766640 22.4627580842 0.3419589793 96.6622280202 4.8160281470
0.0015 0.0035 0.7959999999999999 0.19899999999999998 0.0074570033 0.0032312102 13.6897987567 1.2244092438 61.3908837333 1.0203011976 22.3364550787 1.0141907759 97.4245945720 3.2621324275
0.0015 0.004 0.7956 0.1989 0.0072903663 0.0028741854 14.8763813402 1.7300246865 61.2096838030 1.8159718807 22.0243345625 0.6872575798 98.1176900720 4.2361283324
0.0015 0.0045 0.7952 0.1988 0.0071237294 0.0014286142 17.1858983993 0.9855525307 59.8104498364 1.4767311039 21.8358719626 0.6064324706 98.8393439277 3.0701447194
0.0015 0.005 0.7948 0.1987 0.0085818026 0.0016952801 18.8289288425 2.7179054684 59.2407989373 1.7436021682 21.9000153738 0.7956246047 99.9783249562 5.2588275214
0.0015 0.0055 0.7944 0.1986 0.0069987517 0.0025490551 20.3173853094 1.6811502147 59.1736449696 1.1634865511 21.6963435115 0.2906891569 101.1943725422 3.1378749778
0.0015 0.006 0.794 0.1985 0.0073320256 0.0021469668 21.7130973904 1.5288637947 58.9791300284 2.3387257695 21.3855455399 0.6804745599 102.0851049843 4.5502110909
0.0015 0.0065 0.7936 0.1984 0.0075403217 0.0021790608 22.8624003678 2.4384846521 58.9600258824 1.2484543439 21.6136844765 1.2037044700 103.4436510484 4.8928225268
0.0015 0.006999999999999999 0.7932 0.1983 0.0082068695 0.0014574780 24.3917734755 1.0451872221 59.6558799278 1.0875910024 21.3187570396 0.7524964757 105.3746173124 2.8867321782
0.0015 0.0075 0.7928 0.1982 0.0072070478 0.0016580167 25.8220373865 2.2436510318 58.5484183730 1.0490960768 21.1216979001 0.4307395864 105.4993607074 3.7251447117
0.0015 0.008 0.7924 0.1981 0.0079569141 0.0023179912 27.9006027397 2.8357444642 57.8392493167 2.0533010460 21.1904702172 0.7157764625 106.9382791877 5.6071399639
0.0 0.004 0.7968 0.1992 0.0000000000 0.0000000000 15.9411232600 1.0525210300 60.2950004488 1.4351759946 21.9053055521 0.4540663562 98.1414292609 2.9417633808
0.0015 0.0085 0.792 0.198 0.0067071370 0.0027808905 29.2808574230 2.9895761853 58.3411673345 1.7232091825 20.8571889880 0.7712079285 108.4859208825 5.4867741868
0.0015 0.009000000000000001 0.7916 0.1979 0.0074153440 0.0016788207 30.4992640605 5.0909769703 57.3500673963 1.8826210553 20.8743820673 1.0385268002 108.7311288681 8.0138036465
0.0015 0.0095 0.7912 0.1978 0.0074986625 0.0033013466 31.3394190852 4.5047747599 56.8678324380 2.1369315642 20.4974568676 0.4784541436 108.7122070533 7.1234618143
0.0015 0.01 0.7908 0.1977 0.0066238185 0.0017752897 34.0180951703 1.4516348361 57.1347115686 1.1707950140 20.4663770705 0.3398707938 111.6258076279 2.9640759336
0.002 0.0 0.7984 0.1996 0.0110396976 0.0026739908 0.0000000000 0.0000000000 63.8964214276 1.2310788850 23.1339494486 1.4664592121 87.0414105738 2.7002120879
0.002 0.0005 0.7979999999999999 0.1995 0.0088317581 0.0021662803 2.0685635077 0.0958826109 63.6017544483 1.7174965926 22.8740694425 0.6353088901 88.5532191566 2.4508543739
0.002 0.001 0.7976 0.1994 0.0103731498 0.0045360768 4.2516936096 0.9315247613 62.8451144838 1.4171613667 23.0585644086 0.6078959216 90.1657456518 2.9611181264
0.002 0.0015 0.7972 0.1993 0.0084151657 0.0030339824 5.9838314039 0.6170752243 61.4186715820 2.0031699269 23.3687011080 0.5259239419 90.7796192596 3.1492030755
0.002 0.002 0.7968 0.1992 0.0092483504 0.0026557559 7.9060042634 1.3015173405 62.5365535801 2.4108238733 22.7292508131 0.6576598014 93.1810570070 4.3726567711
0.002 0.0025 0.7964 0.1991 0.0093316689 0.0034694916 10.2518916699 1.4462187420 61.0122742943 1.3639005845 22.5427720301 1.2413755785 93.8162696632 4.0549643966
0.0 0.0045 0.7964 0.1991 0.0000000000 0.0000000000 16.1957156917 0.9934765274 60.1850068809 1.4736850464 22.0792201617 0.7397080517 98.4599427343 3.2068696255
0.002 0.003 0.7959999999999999 0.19899999999999998 0.0114979492 0.0029971497 11.8385480746 0.7548709190 60.9862231861 2.3973042834 22.3020689201 0.5101903134 95.1383381300 3.6653626655
0.002 0.0035 0.7956 0.1989 0.0105814460 0.0016746806 13.4952173981 1.7304470845 61.4296709388 1.0139392164 22.2412318704 0.4588371986 97.1767016533 3.2048981801
0.002 0.004 0.7952 0.1988 0.0101231944 0.0033905602 14.9627609152 1.6391430028 60.1774810052 1.5744974724 22.1665081027 0.8199498961 97.3168732175 4.0369809315
0.002 0.0045 0.7948 0.1987 0.0103314906 0.0036849001 16.8340152883 1.4883584281 60.0906439779 1.6133703773 21.7148591354 1.1488003003 98.6498498922 4.2542140058
0.002 0.005 0.7944 0.1986 0.0096232835 0.0034594729 19.1471693822 3.9734275772 60.6492955202 2.2981551206 21.8398395963 0.4831108830 101.6459277822 6.7581530537
0.002 0.0055 0.794 0.1985 0.0098732390 0.0020510564 19.8372967239 1.6371969574 60.4900943034 1.8968139980 21.4642369412 0.9816310258 101.8015012075 4.5176930376
0.002 0.006 0.7936 0.1984 0.0093316689 0.0023477484 21.1066218477 2.3034708078 59.4260512623 1.1112932167 21.3941420795 0.5528742476 101.9361468584 3.9699860205
0.002 0.0065 0.7932 0.1983 0.0095816243 0.0026739908 22.3932228865 2.0788970510 59.0115491853 0.8533428718 21.3901744458 0.8749669348 102.8045281419 3.8098808484
0.002 0.006999999999999999 0.7928 0.1982 0.0096649428 0.0021662803 25.1600970640 3.3695237624 57.9718205117 0.7130315871 21.2817257919 0.9105947402 104.4233083104 4.9953163700
0.002 0.0075 0.7924 0.1981 0.0090400542 0.0023945909 26.2766667288 1.9682491536 58.2271213720 1.8304582576 21.0264746917 0.7741417174 105.5393028467 4.5752437195
