# Supplementary material for: Multipressure Sampling for Improving the Performance of MOF-based Electronic Noses
Source: ACS Sens. 2024 Jul 12;9(7):3531–9. doi: 10.1021/acssensors.4c00199 (PMC11287752; doi:10.1021/acssensors.4c00199)
Supplement: Supplementary file 2 — se4c00199_si_002.zip [file se4c00199_si_002.zip › Multiplex_Adsorption_Data/Hydrogen_10bar/ZIF-8_v2_EQeq.csv]

H2_comp CO2_comp N2_comp O2_comp H2_mass H2_error CO2_mass CO2_error N2_mass N2_error O2_mass O2_error total_mass total_error
0.0 0.0 0.8 0.2 0.0000000000 0.0000000000 0.0000000000 0.0000000000 57.3519330900 1.2057244646 19.7115492812 0.4649583454 77.0634823712 1.6706828100
0.0 0.0005 0.7996 0.1999 0.0000000000 0.0000000000 0.7003664349 0.1019944822 57.2932128996 1.4752074991 19.7997120251 0.6322108932 77.7932913596 2.2094128745
0.0 0.005 0.7959999999999999 0.19899999999999998 0.0000000000 0.0000000000 7.2082567286 0.0847327050 55.6357137245 0.8436264706 19.6497474907 0.2802213897 82.4937179438 1.2085805653
0.002 0.008 0.792 0.198 0.0088017284 0.0019618494 11.5522201365 0.4407936197 55.4798103367 0.3521146771 19.1415668910 0.5615688966 86.1823990926 1.3564390428
0.002 0.0085 0.7916 0.1979 0.0087648239 0.0014853783 12.3274963798 0.3730554900 55.0756923448 0.4768822771 19.2156704597 0.2473362263 86.6276240082 1.0987593717
0.002 0.009000000000000001 0.7912 0.1978 0.0084326832 0.0024329010 13.0008791740 0.3248639060 55.0115873334 1.3879859561 19.3492326231 0.5223783211 87.3701318137 2.2376610842
0.002 0.0095 0.7908 0.1977 0.0080082812 0.0011981188 13.5087354560 0.5253606534 54.9333792195 0.4635138284 19.2443746088 0.4163114594 87.6944975655 1.4063840600
0.002 0.01 0.7904 0.1976 0.0085249445 0.0013837965 14.4962561565 0.3442000121 55.1426179767 0.6713302065 19.4681498124 0.3190459277 89.1155488901 1.3359599428
0.0025 0.0 0.7979999999999999 0.1995 0.0106654068 0.0023387103 0.0000000000 0.0000000000 56.2949696619 0.8939563339 19.6983688046 0.6234662511 76.0040038733 1.5197612953
0.0025 0.0005 0.7976 0.1994 0.0100933867 0.0026755142 0.7269473346 0.0370871677 56.7165242169 0.7159997058 19.9362031833 0.6374154929 77.3897681215 1.3931778806
0.0025 0.001 0.7972 0.1993 0.0100011254 0.0014273990 1.4607412646 0.0432716944 56.8229385358 1.0508234882 19.6427179032 0.3827809625 77.9363988290 1.4783035441
0.0025 0.0015 0.7968 0.1992 0.0110529043 0.0027003420 2.1699679994 0.0693650332 57.3673182928 0.8022946835 19.7522623091 0.5438524250 79.3006015056 1.4182124837
0.0025 0.002 0.7964 0.1991 0.0115880198 0.0017874899 2.9118167476 0.1178318306 56.5362609248 1.0125762348 19.8158214965 0.7377100093 79.2754871887 1.8699055646
0.0 0.0055 0.7956 0.1989 0.0000000000 0.0000000000 8.0552208531 0.1551969278 56.4008711407 1.2706745237 19.6872386243 0.1893227570 84.1433306181 1.6151942085
0.0025 0.0025 0.7959999999999999 0.19899999999999998 0.0109606430 0.0012317489 3.5735200555 0.1748582097 56.6898565322 0.8817727253 19.5864812028 0.2808379122 79.8608184335 1.3387005961
0.0025 0.003 0.7956 0.1989 0.0107945726 0.0016790544 4.4063882483 0.1586083477 56.6872923317 0.7305903453 19.4997829564 0.3637948334 80.6042581090 1.2546725808
0.0025 0.0035 0.7952 0.1988 0.0100195777 0.0014226203 5.0793683016 0.2200248430 56.5357480847 1.2028996409 19.6591202741 0.2767886149 81.2842562381 1.7011357191
0.0025 0.004 0.7948 0.1987 0.0108130249 0.0017364744 5.9287488715 0.3569238874 56.2803537192 0.3352656551 19.5879457002 0.5640590039 81.8078613158 1.2579850208
0.0025 0.0045 0.7944 0.1986 0.0107945726 0.0027393996 6.4837258394 0.2574065812 55.8644404052 1.2908080166 19.2795225466 0.3667709711 81.6384833638 1.9177249685
0.0025 0.005 0.794 0.1985 0.0105915978 0.0009580971 7.0894481615 0.2574469065 55.9982916690 1.0602216964 19.2692710647 0.4685901066 82.3676024930 1.7872168066
0.0025 0.0055 0.7936 0.1984 0.0105362410 0.0024295399 7.9017765681 0.2513309776 55.5118628424 0.7347024542 19.4751794000 0.4026506116 82.8993550515 1.3911135833
0.0025 0.006 0.7932 0.1983 0.0112927837 0.0021663929 8.7475324699 0.3917656855 55.8746972070 0.7788158545 19.5358095926 0.4894650932 84.1693320532 1.6622130261
0.0025 0.0065 0.7928 0.1982 0.0104439797 0.0020226910 9.4885757362 0.3484767904 55.8413626011 0.7533315465 19.5662711386 0.3708972610 84.9066534556 1.4747282889
0.0025 0.006999999999999999 0.7924 0.1981 0.0103332661 0.0021895301 10.2421039706 0.2937679515 55.9898298075 0.8045243395 19.5522119635 0.4150930277 85.7944790077 1.5155748488
0.0 0.006 0.7952 0.1988 0.0000000000 0.0000000000 8.7032309702 0.2821831681 56.4975414979 0.8692399009 19.6104989603 0.4070632646 84.8112714284 1.5584863336
0.0025 0.0075 0.792 0.198 0.0112743314 0.0013975075 10.8071494611 0.4617062213 55.8836719086 0.4509774750 19.4034190271 0.3557994563 86.1055147282 1.2698806601
0.0025 0.008 0.7916 0.1979 0.0103332661 0.0025541555 11.6424340994 0.1725047950 55.9682905237 1.0359542482 19.2903598274 0.4720354807 86.9114177166 1.6830486794
0.0025 0.0085 0.7912 0.1978 0.0100564822 0.0021895301 12.4712748831 0.1027865489 55.4964776397 0.9883595488 19.1910669033 0.5200047343 87.1688759083 1.6133403621
0.0025 0.009000000000000001 0.7908 0.1977 0.0105915978 0.0011924216 13.1196877412 0.3423477742 55.6608428890 1.1979931360 19.1626556536 0.2572477966 87.9537778816 1.7987811284
0.0025 0.0095 0.7904 0.1976 0.0111636178 0.0009408844 13.8337473668 0.4303142873 55.5877631760 0.7098388641 19.3791083702 0.5396114733 88.8117825308 1.6807055091
0.0025 0.01 0.79 0.1975 0.0108868339 0.0016831052 14.3456310578 0.1914947247 55.5185297636 0.6899146086 19.2927030232 0.3158298584 89.1677506785 1.1989222969
0.003 0.0 0.7976 0.1994 0.0127136078 0.0019989855 0.0000000000 0.0000000000 57.9358015340 1.2766344205 19.9145286217 0.6717620067 77.8630437635 1.9503954127
0.003 0.0005 0.7972 0.1993 0.0130272962 0.0023322957 0.7309747437 0.0792079868 56.7519101832 1.2129111601 19.4602415264 0.2199907149 76.9561537495 1.5144421575
0.003 0.001 0.7968 0.1992 0.0125659897 0.0015054150 1.4587275601 0.0982753831 57.0970515646 1.6247054145 19.7024693973 0.6141386241 78.2708145117 2.3386248367
0.003 0.0015 0.7964 0.1991 0.0128981304 0.0015367532 2.1864803766 0.0661966888 57.5873266919 0.7298159572 19.8049842157 0.4025278684 79.5916894146 1.2000772676
0.0 0.0065 0.7948 0.1987 0.0000000000 0.0000000000 9.5481813902 0.0964764137 55.4272442274 0.9739393688 19.4769367969 0.4871037256 84.4523624145 1.5575195081
0.003 0.002 0.7959999999999999 0.19899999999999998 0.0126213465 0.0030351585 2.9323565337 0.1998731337 56.9790983436 1.1250699435 19.6872386243 0.3972606795 79.6113148481 1.7252389152
0.003 0.0025 0.7956 0.1989 0.0130272962 0.0030995405 3.6580956457 0.0844258682 56.5211321421 0.7283383793 19.5003687553 0.5732233669 79.6926238393 1.3890871549
0.003 0.003 0.7952 0.1988 0.0120677786 0.0030013157 4.3665168986 0.1475945143 56.8244770561 0.5612860843 19.4971468611 0.4823242555 80.7002085944 1.1942061698
0.003 0.0035 0.7948 0.1987 0.0128612258 0.0011046726 5.1442095874 0.1321235721 56.7101137158 1.0608843217 19.8714723979 0.5259235094 81.7386569269 1.7200360758
0.003 0.004 0.7944 0.1986 0.0135255072 0.0019859982 5.9074036035 0.2927413911 56.5044648391 1.2399190180 19.6951469103 0.1500102929 82.1205408601 1.6846567002
0.003 0.0045 0.794 0.1985 0.0127874168 0.0017950930 6.5336657117 0.1392482141 55.9964967287 0.8080390892 19.4420817586 0.2418690068 81.9850316158 1.1909514031
0.003 0.005 0.7936 0.1984 0.0127136078 0.0009580971 7.3097474368 0.2018370916 55.8011046539 1.2098227106 19.5484042703 0.5236839589 82.6719699688 1.9363018582
0.003 0.0055 0.7932 0.1983 0.0115142108 0.0021938799 7.9976289036 0.2563989175 55.8639275651 1.4245903901 19.4520403410 0.2960841450 83.3251110205 1.9792673325
0.003 0.006 0.7928 0.1982 0.0122523012 0.0016229600 8.6408061299 0.2122563022 56.1218861310 1.5487164507 19.3407385381 0.5030938893 84.1156831002 2.2656896022
0.003 0.0065 0.7924 0.1981 0.0128243213 0.0016831052 9.4523290547 0.4001388484 55.5859682356 0.7559228153 19.3527474169 0.5959208202 84.4038690285 1.7536655891
0.0 0.006999999999999999 0.7944 0.1986 0.0000000000 0.0000000000 10.1204762171 0.2492884875 56.0780383032 0.7669152772 19.4496971451 0.2635926094 85.6482116654 1.2797963741
0.003 0.006999999999999999 0.792 0.198 0.0142635977 0.0023848432 10.1418214851 0.3872231810 55.8459781619 1.3213207266 19.5141350310 0.2879093140 85.5161982757 1.9988380648
0.003 0.0075 0.7916 0.1979 0.0132302711 0.0023503284 10.8011083476 0.2346206889 55.1833887640 0.4828072839 19.3272651620 0.5463039388 85.3249925447 1.2660822400
0.003 0.008 0.7912 0.1978 0.0124183716 0.0010606439 11.5715517000 0.3843811191 55.4746819358 0.6813686170 19.3357592469 0.4999649150 86.3944112543 1.5667752950
0.003 0.0085 0.7908 0.1977 0.0134147937 0.0015153340 12.3262881571 0.3794785444 55.2998034647 1.7369534280 19.4306586788 0.2422928526 87.0701650943 2.3602401590
0.003 0.009000000000000001 0.7904 0.1976 0.0131380098 0.0019303570 13.1555316818 0.2807655876 55.0290238965 1.4372950856 19.4136705089 0.4297960318 87.6113640970 2.1497870620
0.003 0.0095 0.79 0.1975 0.0123814671 0.0018904339 13.9167119934 0.4333537059 54.8523504850 0.7018126241 19.2956320180 0.5227959549 88.0770759635 1.6598527188
0.003 0.01 0.7896 0.1974 0.0129534872 0.0032668320 14.4100696027 0.4798062530 54.8620944468 0.5979315207 19.2607769798 0.4902174886 88.5458945165 1.5712220943
0.0035 0.0 0.7972 0.1993 0.0146326429 0.0017016146 0.0000000000 0.0000000000 57.6506624432 1.6523381443 19.7092060854 0.4438137581 77.3745011715 2.0978535170
0.0035 0.0005 0.7968 0.1992 0.0154629946 0.0019303570 0.7470843799 0.1055765139 56.9557641195 1.4161551461 19.8940256580 0.4593926446 77.6123371520 1.9830546616
0.0035 0.001 0.7964 0.1991 0.0147987132 0.0024301004 1.4691988237 0.1302441922 56.3470229311 1.0130285981 19.7666143837 0.1938224556 77.5976348517 1.3395253463
0.0 0.0075 0.794 0.1985 0.0000000000 0.0000000000 10.8647414106 0.3720297180 55.8005918138 0.9564452579 19.5358095926 0.4388318519 86.2011428170 1.7673068278
0.0035 0.0015 0.7959999999999999 0.19899999999999998 0.0162010851 0.0010346438 2.2251435035 0.1021724388 57.0806406817 0.8694211207 19.6764013435 0.4202779943 78.9983866138 1.3929061976
0.0035 0.002 0.7956 0.1989 0.0157766831 0.0020044286 2.9396058700 0.1884276601 56.4301030259 0.7622887963 19.6052267696 0.5575286036 78.9907123486 1.5102494886
0.0035 0.0025 0.7952 0.1988 0.0147802610 0.0014312105 3.6584983866 0.0886176431 56.8516575810 1.1119309877 19.9048629388 0.3538080249 80.4297991674 1.5557878662
0.0035 0.003 0.7948 0.1987 0.0145403816 0.0022886755 4.2964399811 0.3125497777 56.8155023545 0.9724922164 19.5601202495 0.2513985441 80.6866029667 1.5387292137
0.0035 0.0035 0.7944 0.1986 0.0155368037 0.0023532240 5.0584257745 0.2358425434 56.2234284691 0.5620095673 19.4942178662 0.6243017601 80.7916089135 1.4245070948
0.0035 0.004 0.794 0.1985 0.0149278791 0.0023468490 5.7958443726 0.2370964136 56.1082958686 0.8532762218 19.5970255841 0.5491364586 81.5160937044 1.6418559430
0.0035 0.0045 0.7936 0.1984 0.0154629946 0.0025557547 6.5235971891 0.2656820430 55.7544362056 0.8638720934 19.6072770660 0.6820335332 81.9007734553 1.8141434243
0.0035 0.005 0.7932 0.1983 0.0155368037 0.0007250588 7.3359255957 0.2489707665 55.5082729618 1.2231245854 19.5390314869 0.6201240257 82.3987668481 2.0929444364
0.0035 0.0055 0.7928 0.1982 0.0149278791 0.0025578854 8.0479715168 0.2027287470 55.5151963030 0.9099659200 19.3919959473 0.2206884373 82.9700916462 1.3359409897
0.0035 0.006 0.7924 0.1981 0.0144850248 0.0015349797 8.6593322115 0.4287736371 55.6316110038 1.4995316234 19.3808657670 0.5223783211 83.6862940071 2.4522185613
0.0 0.008 0.7936 0.1984 0.0000000000 0.0000000000 11.5715517000 0.2421487859 55.9482897601 1.6501900035 19.4713717067 0.5166122489 86.9912131668 2.4089510383
0.0035 0.0065 0.792 0.198 0.0144665725 0.0010784711 9.3302985603 0.2931068514 55.5254531049 0.7855253892 19.5938036898 0.3830041242 84.4640219275 1.4627148359
0.0035 0.006999999999999999 0.7916 0.1979 0.0133963414 0.0012536678 10.1474598578 0.2365622053 55.3839092397 0.6376262763 19.3424959350 0.6160215763 84.8872613739 1.4914637257
0.0035 0.0075 0.7912 0.1978 0.0147433565 0.0027503155 10.8562838516 0.3171021384 55.5803269946 0.5661369036 19.4614131244 0.3276308186 85.9127673271 1.2136201761
0.0035 0.008 0.7908 0.1977 0.0150570449 0.0017905350 11.7765468210 0.4487581994 55.7234093801 0.9888517159 19.1998538877 0.2899994790 86.7148671337 1.7293999293
0.0035 0.0085 0.7904 0.1976 0.0153338288 0.0019296513 12.2582249441 0.6324627589 55.0297931566 1.0018086705 19.2010254856 0.4836550076 86.5043774151 2.1198560883
0.0035 0.009000000000000001 0.79 0.1975 0.0148356178 0.0041201052 13.0294737783 0.6815280564 54.5579802726 1.3956805287 19.2238716452 0.2688210949 86.8261613139 2.3501497852
0.0035 0.0095 0.7896 0.1974 0.0148171655 0.0021758025 13.8748269392 0.4102061934 55.4900671386 0.6892799770 19.2637059746 0.4664276865 88.6434172179 1.5680896594
0.0035 0.01 0.7892 0.1973 0.0154629946 0.0024440714 14.4986726020 0.3989453103 55.2098000287 1.4838786774 19.1160846361 0.1979359129 88.8400202614 2.0832039720
0.004 0.0 0.7968 0.1992 0.0177510750 0.0029491308 0.0000000000 0.0000000000 57.1403865524 0.6027505393 19.6793303383 0.5292089798 76.8374679657 1.1349086499
0.004 0.0005 0.7964 0.1991 0.0175665524 0.0020064660 0.7273500755 0.0529048891 56.7724237868 0.5928515745 19.9288806962 0.6108509792 77.4462211109 1.2586139088
0.0 0.0085 0.7932 0.1983 0.0000000000 0.0000000000 12.3214552662 0.4964108010 55.7144346785 0.8001317891 19.4394456633 0.2006000099 87.4753356080 1.4971426000
0.004 0.001 0.7959999999999999 0.19899999999999998 0.0170683413 0.0014899558 1.3963027198 0.0725202074 56.9990991072 1.2029894996 19.7244368584 0.5628842217 78.1369070267 1.8398838845
0.004 0.0015 0.7956 0.1989 0.0162748941 0.0021569422 2.1828557084 0.1395832815 56.6675479882 1.5637578391 19.6277800296 0.2938270894 78.4944586203 1.9993251522
0.004 0.002 0.7952 0.1988 0.0174373865 0.0013203363 2.8763755479 0.1112789958 56.4754893740 1.2122539635 19.6336380193 0.8440946350 79.0029403277 2.1689479306
0.004 0.0025 0.7948 0.1987 0.0169576278 0.0024904401 3.6770244682 0.1335497588 56.4542065102 0.7022531930 19.3867237567 0.5058040764 79.5349123629 1.3440974683
0.004 0.003 0.7944 0.1986 0.0172528639 0.0023135338 4.3415469625 0.0834364080 56.5524153877 1.4528456569 19.5235078144 0.5232348986 80.4347230285 2.0618304973
0.004 0.0035 0.794 0.1985 0.0175296479 0.0034560449 5.0950751969 0.2528032607 56.3993326204 0.4316377360 19.5677356360 0.5164561262 81.0796731012 1.2043531678
0.004 0.004 0.7936 0.1984 0.0171975072 0.0034788262 5.8606856584 0.2034634938 56.3377918095 0.8314850861 19.5574841542 0.5512695052 81.7731591293 1.5896969113
0.004 0.0045 0.7932 0.1983 0.0170498891 0.0011635171 6.5783699522 0.2194017720 56.3521513320 0.8109216544 19.2221142483 0.5857597124 82.1696854216 1.6172466559
0.004 0.005 0.7928 0.1982 0.0169760800 0.0015873235 7.1804676061 0.3606850057 56.2798408792 0.3807560527 19.5642208422 0.3701999171 83.0415054075 1.1132282990
0.004 0.0055 0.7924 0.1981 0.0169576278 0.0033324599 8.1152292480 0.2582947957 56.4654889922 1.5072531690 19.4145492074 0.4216914427 84.0122250754 2.1905718673
0.0 0.009000000000000001 0.7928 0.1982 0.0000000000 0.0000000000 13.0858575051 0.5008685131 55.2585198373 1.5388544384 19.2147917612 0.3521650696 87.5591691036 2.3918880211
0.004 0.006 0.792 0.198 0.0160903715 0.0031479362 8.6637623615 0.2388032834 55.7518720052 2.5115258473 19.3474752262 0.5094935749 83.7791999644 3.2629706418
0.004 0.0065 0.7916 0.1979 0.0175850046 0.0008544015 9.4615920955 0.3115726090 55.7159731988 1.0636078475 19.3656349940 0.1645208851 84.5607852929 1.5405557431
0.004 0.006999999999999999 0.7912 0.1978 0.0164040599 0.0021876632 10.2964739928 0.2050801616 55.7013572562 0.5790861691 19.4338805731 0.2700717463 85.4481158820 1.0564257402
0.004 0.0075 0.7908 0.1977 0.0175111956 0.0014023718 10.8719907470 0.2319871519 55.8364906202 0.9064068147 19.2698568637 0.4701999218 85.9958494265 1.6099962602
0.004 0.008 0.7904 0.1976 0.0170129845 0.0030445671 11.4777130690 0.2847284209 55.3564722948 1.8804865055 19.2051260784 0.3690691532 86.0563244267 2.5373286467
0.004 0.0085 0.79 0.1975 0.0174742911 0.0017450806 12.2207700398 0.3872215055 55.4800667568 0.6918484643 19.3067621983 0.4718551552 87.0250732860 1.5526702056
0.004 0.009000000000000001 0.7896 0.1974 0.0160165625 0.0011046726 13.0391395600 0.4061050458 55.4018586429 0.8067178400 19.1535757697 0.4070632646 87.6105905351 1.6209908230
0.004 0.0095 0.7892 0.1973 0.0162748941 0.0009233508 13.8043472807 0.4478391947 55.2741614601 0.6566384182 19.3120343890 0.3937789252 88.4068180239 1.4991798889
0.004 0.01 0.7888 0.1972 0.0177326227 0.0015234015 14.5188096473 0.4980913516 54.9759449470 1.3584519332 19.2332444286 0.5191348949 88.7457316456 2.3772015812
0.0045 0.0 0.7964 0.1991 0.0198915372 0.0018983422 0.0000000000 0.0000000000 57.1473098936 2.6129222279 19.8486262384 0.4468897456 77.0158276692 3.0617103157
0.0 0.0095 0.7924 0.1981 0.0000000000 0.0000000000 13.9227531069 0.2569726844 55.1803117234 0.7324839568 19.2824515414 0.4686743164 88.3855163717 1.4581309576
0.0045 0.0005 0.7959999999999999 0.19899999999999998 0.0192457081 0.0016153898 0.7293637801 0.0655070185 57.1444892731 1.2798972259 19.9549487501 0.1230233610 77.8480475114 1.4700429952
0.0045 0.001 0.7956 0.1989 0.0201129644 0.0038529452 1.4587275601 0.0948828855 56.6660094679 1.1324519521 19.7651498863 0.5448793232 77.9099998787 1.7760671060
0.0045 0.0015 0.7952 0.1988 0.0192826126 0.0011254367 2.1695652585 0.0878898406 56.6467779645 0.7206697130 19.6942682119 1.0151701649 78.5298940475 1.8248551552
0.0045 0.002 0.7948 0.1987 0.0183046428 0.0027631606 2.9275236429 0.2122012748 56.2936875616 1.3597107595 19.7912179401 0.4541018944 79.0307337874 2.0287770893
0.0045 0.0025 0.7944 0.1986 0.0189873765 0.0036185255 3.6452079367 0.2041447528 56.4657454123 1.1104966913 19.6506261892 0.4951474175 79.7805669147 1.8134073871
0.0045 0.003 0.794 0.1985 0.0192641604 0.0021751764 4.4329691481 0.1526510231 56.7783214479 1.3517015314 19.4871882787 0.4867231515 80.7177430351 1.9932508824
0.0045 0.0035 0.7936 0.1984 0.0188951152 0.0016927875 5.1305163966 0.1198896835 56.7544743837 0.6162951111 19.5993687800 0.3828679125 81.5032546755 1.1207454946
0.0045 0.004 0.7932 0.1983 0.0183415473 0.0007688196 5.8216197906 0.1543291379 56.5152344811 0.8142495708 19.6857741269 0.5561481683 82.0409699459 1.5254956966
0.0045 0.0045 0.7928 0.1982 0.0198730850 0.0011763226 6.4901696939 0.2913685022 55.8608505246 1.3238342902 19.5844309064 0.7292771246 81.9553242099 2.3456562396
0.0045 0.005 0.7924 0.1981 0.0199468940 0.0029555891 7.3592845682 0.2198626013 55.9446998795 0.8715300536 19.4737149026 0.5135803438 82.7976462443 1.6079285878
0.0 0.001 0.7992 0.1998 0.0000000000 0.0000000000 1.4792673463 0.0801282359 56.7734494670 0.8523096830 19.7232652605 0.3125258052 77.9759820738 1.2449637241
0.0 0.01 0.792 0.198 0.0000000000 0.0000000000 14.5127685337 0.2328525182 54.8205543994 1.4938615490 19.5437178786 0.3899811129 88.8770408117 2.1166951801
0.0045 0.0055 0.792 0.198 0.0197070146 0.0024717766 7.9972261627 0.1872221142 55.7418716234 1.7557970127 19.4429604570 0.3822462793 83.2017652577 2.3277371828
0.0045 0.006 0.7916 0.1979 0.0191903513 0.0011493848 8.6585267297 0.3116642186 55.3177528679 1.1301178188 19.3928746458 0.2558070783 83.3883445947 1.6987385005
0.0045 0.0065 0.7912 0.1978 0.0197623714 0.0021657641 9.4446769775 0.1639585877 55.6305853236 0.2330597267 19.4453036529 0.4443330502 84.5403283254 .8435171287
0.0045 0.006999999999999999 0.7908 0.1977 0.0194302307 0.0033410314 10.1688051258 0.2505087282 55.7762319095 0.7671090131 19.3887740530 0.1901222242 85.3532413190 1.2110809969
0.0045 0.0075 0.7904 0.1976 0.0197808237 0.0022975844 10.8796428242 0.3953217419 55.1149246118 1.8763311475 19.2563834876 0.3635938592 85.2707317473 2.6375443330
0.0045 0.008 0.79 0.1975 0.0202236779 0.0015054150 11.7318425804 0.3807637849 55.3649341563 1.3668097660 19.4078125193 0.4564061934 86.5248129339 2.2054851593
0.0045 0.0085 0.7896 0.1974 0.0183046428 0.0023123562 12.5099380101 0.4445544529 55.1090269507 0.5913328686 19.2924101237 0.4824138927 86.9296797273 1.5206135704
0.0045 0.009000000000000001 0.7892 0.1973 0.0190980900 0.0013857636 13.2691046171 0.2969443410 55.4246800269 0.5721411019 19.3925817463 0.6562580043 88.1054644803 1.5267292108
0.0045 0.0095 0.7888 0.1972 0.0194855875 0.0011338760 13.8933530208 0.6480230077 55.1110783111 0.8786134737 19.2710284616 0.4761266433 88.2949453810 2.0038970007
0.0045 0.01 0.7884 0.1971 0.0186552358 0.0032286711 14.4298039071 0.3903172375 54.9351741598 1.4231893740 19.1606053572 0.4357674968 88.5442386599 2.2525027794
0.0005 0.0 0.7996 0.1999 0.0015868944 0.0003174647 0.0000000000 0.0000000000 57.2244923273 0.9143344857 19.7314664460 0.5156342092 76.9575456677 1.4302861596
0.005 0.0 0.7959999999999999 0.19899999999999998 0.0221427131 0.0027984239 0.0000000000 0.0000000000 57.6339951402 0.9184941696 19.8049842157 0.4793775846 77.4611220690 1.4006701781
0.005 0.0005 0.7956 0.1989 0.0216629543 0.0036578320 0.7148651075 0.0435258402 56.7465253622 1.5467792770 19.8603422177 0.2125199192 77.3433956417 1.8064828684
0.005 0.001 0.7952 0.1988 0.0222165221 0.0027503155 1.4683933419 0.0740167225 56.8834536666 0.6215689608 19.8073274116 0.2345830463 78.1813909422 .9329190451
0.005 0.0015 0.7948 0.1987 0.0202236779 0.0032684991 2.1808420039 0.1787189712 57.0729480803 1.2125728459 19.7976617287 0.3998977972 79.0716754908 1.7944581134
0.005 0.002 0.7944 0.1986 0.0216445020 0.0022222529 2.9444387609 0.1572526608 56.6875487517 0.9819549988 19.5381527884 0.3629704157 79.1917848030 1.5044003282
0.005 0.0025 0.794 0.1985 0.0218843814 0.0028380513 3.6145996279 0.0808296081 56.1306044126 0.8453549414 19.7417179278 0.4568120254 79.5088063497 1.3858346262
0.005 0.003 0.7936 0.1984 0.0211462910 0.0016271505 4.3967224665 0.1480991724 56.5136959608 1.3204472186 19.6872386243 0.4919420961 80.6188033426 1.9621156376
0.005 0.0035 0.7932 0.1983 0.0218105724 0.0012921854 5.1687767826 0.1590780695 56.0095741510 0.3043065364 19.4535048384 0.6956880011 80.6536663444 1.1603647924
0.005 0.004 0.7928 0.1982 0.0211462910 0.0011635171 5.8743788492 0.2564216904 56.0580375397 1.1378841121 19.4368095679 0.3881111544 81.3903722478 1.7835804740
0.005 0.0045 0.7924 0.1981 0.0207772458 0.0014501176 6.5066820710 0.3002773101 56.1288094723 1.7374939040 19.6219220400 0.7788143778 82.2781908291 2.8180357095
0.0005 0.0005 0.7992 0.1998 0.0021589145 0.0006241121 0.7192952574 0.0655070185 56.6354954825 0.9323215648 19.5475255718 0.2151453857 76.9044752262 1.2135980811
0.005 0.005 0.792 0.198 0.0212570046 0.0030757212 7.2211444376 0.3372362943 56.1811191616 1.6452023631 19.2127414649 0.4954868942 82.6362620687 2.4810012728
0.005 0.0055 0.7916 0.1979 0.0220504518 0.0028322868 7.9118450907 0.1859075752 55.4008329627 1.0287654040 19.4066409214 0.2147462614 82.7413694266 1.4322515274
0.005 0.006 0.7912 0.1978 0.0210355774 0.0041947959 8.7189378656 0.2732162958 55.4121154447 1.2743879180 19.5366882910 0.4010836774 83.6887771787 1.9528826871
0.005 0.0065 0.7908 0.1977 0.0220504518 0.0036158899 9.5264333813 0.4686104610 55.3172400278 0.7081008802 19.5601202495 0.2961698983 84.4258441104 1.4764971294
0.005 0.006999999999999999 0.7904 0.1976 0.0208510548 0.0026688885 10.3834660284 0.2141521511 55.3115987868 1.2231473780 19.2467178047 0.2275917553 84.9626336747 1.6675601729
0.005 0.0075 0.79 0.1975 0.0208141503 0.0024607320 10.9928130186 0.2751990819 55.1233864733 0.7825603718 19.4124989110 0.5396178326 85.5495125532 1.5998380183
0.005 0.008 0.7896 0.1974 0.0211647433 0.0033246857 11.6315600949 0.3924060706 55.1967226063 0.3401850440 19.4596557275 0.3973453245 86.3091031720 1.1332611248
0.005 0.0085 0.7892 0.1973 0.0217736679 0.0019839399 12.3504526114 0.4121942497 54.9928686700 0.4440833938 19.3603628034 0.7623344711 86.7254577527 1.6205960545
0.005 0.009000000000000001 0.7888 0.1972 0.0212570046 0.0039979709 13.0194052557 0.2026327141 55.1028728696 0.8366111795 19.1702710401 0.2920488374 87.3138061700 1.3352907019
0.005 0.0095 0.7884 0.1971 0.0211278387 0.0009336188 13.8305254396 0.5191166237 55.3192913882 1.1046813651 19.1919456017 0.1952688592 88.3628902682 1.8200004668
0.0005 0.001 0.7988 0.1997 0.0023987939 0.0009189152 1.4571165965 0.0405630276 57.2306464084 0.4598159836 19.6128421561 0.2491911945 78.3030039549 .7504891209
0.005 0.01 0.7879999999999999 0.19699999999999998 0.0214230749 0.0028903569 14.5465987697 0.3221464060 55.0795386455 0.6727801371 19.1922385012 0.5284153423 88.8397989913 1.5262322423
0.0055 0.0 0.7956 0.1989 0.0231944919 0.0018400522 0.0000000000 0.0000000000 57.0362800138 1.3897366571 19.7833096541 0.4990670244 76.8427841598 1.8906437337
0.0055 0.0005 0.7952 0.1988 0.0241909140 0.0015189248 0.7301692619 0.0884050690 56.7780650279 2.6761224472 19.7871173474 0.3620569335 77.3195425512 3.1281033745
0.0055 0.001 0.7948 0.1987 0.0236927030 0.0019225804 1.4466453330 0.0786160151 57.1496176740 1.2224100566 19.6113776587 0.2980467749 78.2313333687 1.6009954270
0.0055 0.0015 0.7944 0.1986 0.0237849643 0.0026365433 2.1812447448 0.1268320571 56.8521704210 0.8966903040 19.4754722994 0.2335171308 78.5326724295 1.2596760352
0.0055 0.002 0.794 0.1985 0.0230099693 0.0014369087 2.9492716518 0.1100183189 56.6308799217 1.1048706243 19.4980255595 0.7449589534 79.1011871023 1.9612848053
0.0055 0.0025 0.7936 0.1984 0.0247260296 0.0013151686 3.6444024549 0.1553222922 56.5708776310 1.1932364039 19.5445965770 0.4857280245 79.7846026925 1.8356018892
0.0055 0.003 0.7932 0.1983 0.0236373462 0.0025632044 4.3757799395 0.2443545606 56.6490857449 1.0289949530 19.7056912916 0.3184861334 80.7541943222 1.5943988514
0.0055 0.0035 0.7928 0.1982 0.0225117583 0.0022142713 5.0757436334 0.2018145890 56.4321543863 0.9551866634 19.7370315361 0.7483590341 81.2674413141 1.9075745578
0.0055 0.004 0.7924 0.1981 0.0229730648 0.0024115347 5.8477979495 0.1344937561 56.1606055579 0.7840796709 19.4754722994 0.3190835709 81.5068488716 1.2400685326
0.0005 0.0015 0.7984 0.1996 0.0020297487 0.0004207763 2.1969516401 0.0625999818 56.7767829276 0.7831076590 19.5079841419 0.3155309196 78.4837484583 1.1616593367
0.0055 0.0045 0.792 0.198 0.0256670949 0.0040095366 6.6420030153 0.1968509218 56.0882951051 0.6765552401 19.4300728799 0.3144523868 82.1860380952 1.1918680853
0.0055 0.005 0.7916 0.1979 0.0235819894 0.0024496375 7.2179225103 0.3600837046 55.1267199339 1.1198851862 19.4836734849 0.5774385316 81.8518979185 2.0598570599
0.0055 0.0055 0.7912 0.1978 0.0233790146 0.0013026826 8.0596510031 0.4020766408 55.7600774466 0.4859911476 19.4646350186 0.3981968177 83.3077424829 1.2875672887
0.0055 0.006 0.7908 0.1977 0.0239325824 0.0016692923 8.6718171796 0.3705881670 55.4080127240 0.8677257376 19.5838451075 0.5889118284 83.6876075935 1.8288950253
0.0055 0.0065 0.7904 0.1976 0.0239879392 0.0034283486 9.3919179188 0.0961868053 55.6023791186 1.0057334214 19.4458894519 0.7044129610 84.4641744285 1.8097615363
0.0055 0.006999999999999999 0.79 0.1975 0.0235819894 0.0013285628 10.2529779750 0.2385858336 55.3105731066 0.5427525059 19.3381024428 0.5610156016 84.9252355138 1.3436825039
0.0055 0.0075 0.7896 0.1974 0.0240617482 0.0038323884 10.9505252235 0.2995807657 55.2874953025 1.1214402222 19.1884308079 0.4446001873 85.4505130821 1.8694535636
0.0055 0.008 0.7892 0.1973 0.0232129442 0.0031109439 11.5183899005 0.1280690750 55.5572491905 0.5408578981 19.3741290790 0.7549501030 86.4729811142 1.4269880200
0.0055 0.0085 0.7888 0.1972 0.0223087834 0.0021626176 12.2763482848 0.5995382441 54.8915827520 0.7305827855 19.3260935641 0.6405560982 86.5163333843 1.9728397454
0.0055 0.009000000000000001 0.7884 0.1971 0.0232683010 0.0017675686 13.1273398184 0.2971234508 55.3774987385 0.6573189706 19.1087621491 0.3387772186 87.6368690070 1.2949872086
0.0005 0.002 0.7979999999999999 0.1995 0.0020851055 0.0005296795 2.8771810297 0.0569219811 56.8893513277 1.9933765163 19.6857741269 0.8005495269 79.4543915898 2.8513777038
0.0055 0.0095 0.7879999999999999 0.19699999999999998 0.0227516377 0.0046176391 13.7020510907 0.2400362827 55.3992944424 1.2094574380 19.3020758066 0.4588156081 88.4261729774 1.9129269679
0.0055 0.01 0.7876 0.1969 0.0240432960 0.0012655615 14.4809520021 0.4087564255 54.3497671956 1.7339740067 19.2162562586 0.2901485382 88.0710187523 2.4341445319
0.006 0.0 0.7952 0.1988 0.0261468537 0.0019583752 0.0000000000 0.0000000000 57.8119506519 1.1032221479 19.6002474784 0.3998377243 77.4383449840 1.5050182474
0.006 0.0005 0.7948 0.1987 0.0264051853 0.0027602017 0.7188925165 0.0503667719 57.4752711320 1.4946689049 19.6643924648 0.3155472327 77.8849612986 1.8633431112
0.006 0.001 0.7944 0.1986 0.0253718587 0.0013659659 1.4728234918 0.1239133699 56.9196088931 1.6584764884 19.8161143960 0.6635941401 78.2339186396 2.4473499643
0.006 0.0015 0.794 0.1985 0.0247998386 0.0017088029 2.1288884271 0.1535578772 56.6595989668 0.9422275215 19.6154782514 0.8241673032 78.4287654839 1.9216615048
0.006 0.002 0.7936 0.1984 0.0250766226 0.0014734104 2.8832221433 0.1779258089 56.5524153877 1.5039514626 19.5358095926 0.7537108995 78.9965237462 2.4370615814
0.006 0.0025 0.7932 0.1983 0.0245784115 0.0020199959 3.6943423272 0.2208489531 56.4401034077 1.2079453843 19.5352237936 0.2623856264 79.6942479400 1.6931999597
0.006 0.003 0.7928 0.1982 0.0259623311 0.0010346438 4.3753771986 0.2013285634 56.6590861267 1.2140091632 19.7218007631 0.5336741075 80.7822264195 1.9500464779
0.006 0.0035 0.7924 0.1981 0.0272908939 0.0027503155 5.1405849192 0.2800992786 56.0180360126 0.4378903671 19.4540906373 0.5104067400 80.6400024630 1.2311467012
0.0005 0.0025 0.7976 0.1994 0.0022142713 0.0006175308 3.6081557734 0.1797578438 56.9306349550 1.1602324487 19.9198008123 0.7264200026 80.4608058120 2.0670278259
0.006 0.004 0.792 0.198 0.0264605421 0.0035212406 5.8224252724 0.1783119157 56.3347147689 1.5157514440 19.5653924402 0.3550995220 81.7489930236 2.0526841223
0.006 0.0045 0.7916 0.1979 0.0260361401 0.0019989855 6.6037426293 0.1230200427 55.9580337219 1.1915049046 19.5712504298 0.2765033156 82.1590629211 1.5930272484
0.006 0.005 0.7912 0.1978 0.0246153160 0.0025685123 7.3024981005 0.3085384383 55.4985290001 0.5125820678 19.3357592469 0.4371803173 82.1614016635 1.2608693357
0.006 0.0055 0.7908 0.1977 0.0263682808 0.0019402094 8.0109193535 0.1681972549 56.0082920508 1.6021508585 19.5425462806 0.2888018590 83.5881259657 2.0610901818
0.006 0.006 0.7904 0.1976 0.0256670949 0.0032830508 8.6955788930 0.1870279506 55.3426256123 0.9375701538 19.2203568514 0.5449297042 83.2842284516 1.6728108594
0.006 0.0065 0.79 0.1975 0.0251873361 0.0011374738 9.5832198490 0.2663210838 55.5239145846 0.9242269184 19.4924604694 0.5365931285 84.6247822391 1.7282786045
0.006 0.006999999999999999 0.7896 0.1974 0.0253349542 0.0012601692 10.0938953173 0.1619118622 55.2728793599 0.7240521164 19.4532119389 0.4854198986 84.8453215703 1.3726440464
0.006 0.0075 0.7892 0.1973 0.0254087633 0.0033205868 11.0898735769 0.2680863224 55.4446807905 0.8034903207 19.3340018501 0.3573632948 85.8939649808 1.4322605247
0.006 0.008 0.7888 0.1972 0.0255748336 0.0020461219 11.5957161543 0.4044256716 55.0079974527 0.6935574008 19.4253864882 0.4627270462 86.0546749288 1.5627562405
0.006 0.0085 0.7884 0.1971 0.0251873361 0.0033459195 12.2622523531 0.4637267289 54.7790143520 1.2090492024 19.0888449844 0.6992206937 86.1552990256 2.3753425445
0.0005 0.003 0.7972 0.1993 0.0022142713 0.0006064032 4.3608785259 0.1688939978 56.3065085639 1.1914442014 19.6301232255 0.7149219752 80.2997245866 2.0758665776
0.006 0.009000000000000001 0.7879999999999999 0.19699999999999998 0.0255010246 0.0046013886 12.8860980159 0.3605410728 54.7087552595 0.8801498447 19.0466674591 0.3245167637 86.6670217591 1.5698090698
0.006 0.0095 0.7876 0.1969 0.0266635170 0.0023831293 13.9936355063 0.2468167665 54.6105463820 1.7848018502 19.2282651374 0.6513325828 87.8591105427 2.6853343288
0.006 0.01 0.7872 0.1968 0.0256670949 0.0026800916 14.5751933740 0.3648663681 54.4374628512 0.7161580056 19.2133272638 0.5892001956 88.2516505839 1.6729046609
0.0065 0.0 0.7948 0.1987 0.0281212456 0.0021468157 0.0000000000 0.0000000000 56.4647197321 1.3186228757 19.7959043318 0.3237269445 76.2887453095 1.6444966359
0.0065 0.0005 0.7944 0.1986 0.0296712355 0.0035428341 0.7229199256 0.0915206001 56.8206307554 0.4026124619 19.8117209038 0.3837855095 77.3849428203 .8814614056
0.0065 0.001 0.794 0.1985 0.0285640999 0.0018251889 1.4905440917 0.0655565213 56.5006185385 1.0372226029 19.6684930575 0.7383749025 77.6882197876 1.8429792156
0.0065 0.0015 0.7936 0.1984 0.0287117180 0.0020327659 2.1796337812 0.1549082047 56.4729251735 1.7851987887 19.6201646431 0.2427385785 78.3014353158 2.1848783378
0.0065 0.002 0.7932 0.1983 0.0280843411 0.0040166635 2.8985262977 0.1617916038 56.8462727600 0.5814136670 19.6986617041 0.5306750180 79.4715451029 1.2778969523
0.0065 0.0025 0.7928 0.1982 0.0282319592 0.0023916864 3.6858847681 0.1088622897 56.8193486552 0.5393766251 19.7121350802 0.4288072412 80.2456004627 1.0794378424
0.0065 0.003 0.7924 0.1981 0.0294682607 0.0029491308 4.3411442216 0.1943599403 56.2693276573 1.5049585859 19.5566054557 0.4726835022 80.1965455953 2.1749511592
0.0005 0.0035 0.7968 0.1992 0.0020112964 0.0003174647 5.1152122422 0.1564253143 56.9001209696 0.3791917579 19.8231439836 0.6494695793 81.8404884918 1.1854041162
0.0065 0.0035 0.792 0.198 0.0277891049 0.0037966844 5.1176286876 0.1701188264 56.0244465137 1.1087723748 19.4830876860 0.3392003626 80.6529519922 1.6218882482
0.0065 0.004 0.7916 0.1979 0.0273831552 0.0034291431 5.8272581633 0.2548099411 56.1354763935 1.1411124192 19.5065196444 0.5062082683 81.4966373564 1.9055597717
0.0065 0.0045 0.7912 0.1978 0.0269033964 0.0026755142 6.5457479389 0.1805896688 55.8070023150 1.0984328441 19.4857237813 0.7392416190 81.8653774316 2.0209396461
0.0065 0.005 0.7908 0.1977 0.0278813662 0.0025817344 7.3286762594 0.1343634444 55.7695649883 1.0392494086 19.5287800050 0.5666447624 82.6549026189 1.7428393498
0.0065 0.0055 0.7904 0.1976 0.0266266125 0.0029949560 8.0362920305 0.1908057033 55.8523886631 1.5784409908 19.5293658040 0.5741021108 83.4446731101 2.3463437609
0.0065 0.006 0.79 0.1975 0.0278075572 0.0029166249 8.6601376933 0.3860653398 55.5351970666 1.2981191304 19.1951674960 0.2211575349 83.4183098131 1.9082586300
0.0065 0.0065 0.7896 0.1974 0.0280474366 0.0020112118 9.6464501712 0.2634750581 55.7993097136 0.8519667826 19.3594841049 0.4738943438 84.8332914263 1.5913473963
0.0065 0.006999999999999999 0.7892 0.1973 0.0276783913 0.0024171757 10.1994134346 0.5366286433 55.6685354903 0.5559347441 19.4089841172 0.4177572225 85.3046114334 1.5127377856
0.0065 0.0075 0.7888 0.1972 0.0281027933 0.0037446726 10.9545526326 0.1919853689 55.2492887157 1.0691644666 19.6099131613 0.4772137099 85.8418573029 1.7421082180
0.0065 0.008 0.7884 0.1971 0.0277706527 0.0007652685 11.6222970541 0.3030110806 55.0985137289 1.1693365875 19.1942887976 0.8692072290 85.9428702333 2.3423201656
0.0005 0.004 0.7964 0.1991 0.0017714170 0.0005271020 5.8151759361 0.2551407344 55.8559785437 0.8667953376 19.4341734726 0.4155392098 81.1070993694 1.5380023838
0.0065 0.0085 0.7879999999999999 0.19699999999999998 0.0275676778 0.0026902359 12.1949946219 0.0765843363 55.0697946837 0.5390444611 19.1204781283 0.5067651987 86.4128351117 1.1250842320
0.0065 0.009000000000000001 0.7876 0.1969 0.0291361200 0.0015367532 12.9891996877 0.3983724448 55.1731319621 0.9210565208 19.1878450090 0.3057679800 87.3793127788 1.6267336988
0.0065 0.0095 0.7872 0.1968 0.0274016074 0.0044162240 13.9453065977 0.2143459595 54.9172247566 0.5070518217 19.1427384889 0.3455886212 88.0326714506 1.0714026264
0.0065 0.01 0.7868 0.1967 0.0274938687 0.0027094052 14.4298039071 0.3980042044 54.7187556412 0.8203534115 19.1737858339 0.5008721580 88.3498392509 1.7219391791
0.006999999999999999 0.0 0.7944 0.1986 0.0287670747 0.0028284373 0.0000000000 0.0000000000 57.2085942845 1.6925440163 19.6778658409 0.2980824651 76.9152272001 1.9934549187
0.006999999999999999 0.0005 0.794 0.1985 0.0306861099 0.0037300961 0.7225171847 0.0879193636 56.7449868420 1.7767556456 19.9297593947 0.3792775727 77.4279495313 2.2476826780
0.006999999999999999 0.001 0.7936 0.1984 0.0301509943 0.0026851685 1.4498672602 0.1403712392 56.4457446487 1.3684424579 19.6828451321 0.3365515729 77.6086080353 1.8480504385
0.006999999999999999 0.0015 0.7932 0.1983 0.0308337280 0.0041382461 2.1731899267 0.0789783028 56.1100908089 0.8060867473 19.8316380685 0.1760771754 78.1457525321 1.0652804716
0.006999999999999999 0.002 0.7928 0.1982 0.0306492054 0.0037750999 2.8997345204 0.1096461653 56.6647273677 0.4403275008 19.6526764855 0.3418908637 79.2477875790 .8956396297
0.006999999999999999 0.0025 0.7924 0.1981 0.0304646827 0.0032496941 3.6661504638 0.1956608002 56.1072701884 0.5031690511 19.5059338455 0.1284410146 79.3098191804 .8305205600
0.0 0.0015 0.7988 0.1997 0.0000000000 0.0000000000 2.2191023899 0.0581399427 57.2744942362 0.8131590288 19.7932682365 0.3906651072 79.2868648626 1.2619640787
0.0005 0.0045 0.7959999999999999 0.19899999999999998 0.0020482010 0.0009069807 6.5046683665 0.3109764887 56.2783023589 0.7102966713 19.7071557890 0.4487870042 82.4921747154 1.4709671449
0.006999999999999999 0.003 0.792 0.198 0.0302801601 0.0033078476 4.4023608392 0.0912152584 56.4144614031 0.7211060553 19.3832089629 0.2647824270 80.2303113653 1.0804115883
0.006999999999999999 0.0035 0.7916 0.1979 0.0294498084 0.0025230388 5.0914505287 0.3356124810 56.1465024554 0.7972174685 19.4619989233 0.6048254429 80.7294017158 1.7401784312
0.006999999999999999 0.004 0.7912 0.1978 0.0302986124 0.0016855310 5.9037789353 0.3660593600 55.8631583050 0.9760892342 19.4435462560 0.1275051695 81.2407821087 1.4713392947
0.006999999999999999 0.0045 0.7908 0.1977 0.0291730245 0.0036185255 6.5844110658 0.3344971132 55.7487949646 0.8183626374 19.5551409583 0.7329522609 81.9175200132 1.8894305370
0.006999999999999999 0.005 0.7904 0.1976 0.0299295672 0.0053155324 7.2783336462 0.2856747732 55.6854592133 1.1278040405 19.4745936010 0.2093803162 82.4683160277 1.6281746623
0.006999999999999999 0.0055 0.79 0.1975 0.0295236174 0.0019873693 8.0797880484 0.4166264640 55.7413587833 0.9335768968 19.3972681380 0.2676979480 83.2479385871 1.6198886781
0.006999999999999999 0.006 0.7896 0.1974 0.0314611048 0.0034223846 8.7213543110 0.2471267554 55.4636558739 1.3041574947 19.3632917982 0.4827687210 83.5797630879 2.0374753557
0.006999999999999999 0.0065 0.7892 0.1973 0.0285640999 0.0028624209 9.4418577911 0.1818391914 55.3751909581 0.7752999060 19.3518687184 0.4504599765 84.1974815675 1.4104614948
0.006999999999999999 0.006999999999999999 0.7888 0.1972 0.0307414667 0.0027993971 10.2992931792 0.1525234631 55.2026202674 0.2339281724 19.3949249421 0.4023317425 84.9275798554 .7915827751
0.006999999999999999 0.0075 0.7884 0.1971 0.0299480194 0.0028120180 11.0262405138 0.3984294427 55.3682676169 1.3430983370 19.3747148779 0.4912880452 85.7991710280 2.2356278429
0.0005 0.005 0.7956 0.1989 0.0018452261 0.0010503211 7.3673393863 0.2367020378 55.9129037938 0.9183169058 19.5624634453 0.5138408651 82.8445518515 1.6699101298
0.006999999999999999 0.008 0.7879999999999999 0.19699999999999998 0.0301140898 0.0042809245 11.5340967958 0.2931157054 55.5082729618 1.0489020485 19.1708568391 0.5419213504 86.2433406865 1.8882200288
0.006999999999999999 0.0085 0.7876 0.1969 0.0313319390 0.0010860218 12.3685759522 0.2775513138 55.2536478565 0.9032618039 19.3126201879 0.2366758304 86.9661759356 1.4185749699
0.006999999999999999 0.009000000000000001 0.7872 0.1968 0.0300771853 0.0044408271 12.9448981881 0.3218361014 55.3162143476 0.6123319280 19.0812295978 0.3235732036 87.3724193188 1.2621820601
0.006999999999999999 0.0095 0.7868 0.1967 0.0290069541 0.0029119515 13.7685033401 0.3279072825 54.8113232777 0.7354999472 19.2338302275 0.6547455897 87.8426637994 1.7210647709
0.006999999999999999 0.01 0.7864 0.1966 0.0296896878 0.0025203384 14.6215085782 0.3301984242 54.8279905807 0.8362995814 19.1866734111 0.5417465509 88.6658622578 1.7107648949
0.0075 0.0 0.794 0.1985 0.0324944314 0.0059899120 0.0000000000 0.0000000000 57.1162830681 0.8419937874 19.7762800666 0.2786851985 76.9250575661 1.1266688979
0.0075 0.0005 0.7936 0.1984 0.0326235973 0.0014789461 0.7217117029 0.0486366966 56.9270450744 1.3493919194 19.8199220893 0.2001564560 77.5013024639 1.5996640181
0.0075 0.001 0.7932 0.1983 0.0334539490 0.0018289160 1.4595330419 0.1019944822 56.9226859336 0.7752184865 19.6476971944 0.8247333751 78.0633701189 1.7037752598
0.0075 0.0015 0.7928 0.1982 0.0342843007 0.0033226369 2.1212363498 0.1546357260 56.4557450305 1.4591399242 19.8790877844 0.3472755383 78.4903534654 1.9643738254
0.0075 0.002 0.7924 0.1981 0.0313688435 0.0033008408 2.9472579473 0.1251895990 56.6495985850 1.2114244765 19.6090344628 0.6246457592 79.2372598386 1.9645606755
0.0005 0.0055 0.7952 0.1988 0.0020112964 0.0008285045 8.0443468487 0.3027518871 56.1854783024 1.0787369152 19.3003184097 0.5101007393 83.5321548572 1.8924180461
0.0075 0.0025 0.792 0.198 0.0331033561 0.0023029131 3.7285753041 0.1371591495 56.4860025959 0.8557295927 19.7373244356 0.6118091766 79.9850056917 1.6070008319
0.0075 0.003 0.7916 0.1979 0.0312396777 0.0041220881 4.4378020389 0.1324374752 56.3375353894 1.0072283841 19.6740581477 0.1924418691 80.4806352537 1.3362298165
0.0075 0.0035 0.7912 0.1978 0.0320884817 0.0054167994 5.1365575102 0.1599728246 56.2265055097 1.2550602183 19.5117918351 0.1772794525 80.9069433367 1.5977292948
0.0075 0.004 0.7908 0.1977 0.0320331249 0.0042406491 5.8345074996 0.1779659155 56.3116369648 1.5408165967 19.2994397113 0.4218216260 81.4776173006 2.1448447873
0.0075 0.0045 0.7904 0.1976 0.0305015873 0.0030400905 6.6331427154 0.1782100065 56.1408612144 0.9868426648 19.6819664336 0.6442712755 82.4864719507 1.8123640373
0.0075 0.005 0.79 0.1975 0.0319408636 0.0018613933 7.2106731740 0.2698953087 55.6777666120 1.3954019835 19.3000255103 0.4086996396 82.2204061599 2.0758583251
0.0075 0.0055 0.7896 0.1974 0.0316087229 0.0033123736 8.0278344715 0.2695489250 55.6828950129 0.5446303821 19.3896527515 0.4509563966 83.1319909588 1.2684480773
0.0075 0.006 0.7892 0.1973 0.0312950345 0.0036764017 8.7128967520 0.1315527137 55.6639199295 1.3198061059 19.4230432923 0.4740471103 83.8311550083 1.9290823316
0.0075 0.0065 0.7888 0.1972 0.0309259893 0.0051473540 9.3955425870 0.3459579543 55.4459628907 1.2173935878 19.5199930206 0.3033703460 84.3924244876 1.8718692421
0.0075 0.006999999999999999 0.7884 0.1971 0.0331402606 0.0036466448 10.2195504799 0.2943923074 55.6718689509 0.9558142417 19.1406881925 0.3095458387 85.0652478839 1.5633990326
0.0005 0.006 0.7948 0.1987 0.0023803417 0.0008285045 8.7688777379 0.2510287651 55.8831590685 0.7220005342 19.4040048261 0.4118612488 84.0584219742 1.3857190526
0.0075 0.0075 0.7879999999999999 0.19699999999999998 0.0308337280 0.0045996124 10.8377577700 0.2309921860 55.1295405544 1.0601889512 19.2042473799 0.2662544893 85.2023794323 1.5620352389
0.0075 0.008 0.7876 0.1969 0.0312212254 0.0018177116 11.8244729887 0.1499364961 55.1921070455 1.6451094808 19.0490106549 0.3940010834 86.0968119145 2.1908647719
0.0075 0.0085 0.7872 0.1968 0.0319962204 0.0025230388 12.1841206174 0.6583925746 54.9759449470 0.7092498737 19.1245787211 0.5646913614 86.3166405059 1.9348568485
0.0075 0.009000000000000001 0.7868 0.1967 0.0312581300 0.0041300101 13.0995506959 0.1635623988 54.9026088140 1.2552347661 19.2332444286 0.3597540187 87.2666620685 1.7826811937
0.0075 0.0095 0.7864 0.1966 0.0322545520 0.0017567483 13.8039445398 0.4587500012 54.6192646635 1.5563987903 19.0824011958 0.4964106169 87.5378649511 2.5133161567
0.0075 0.01 0.7859999999999999 0.1965 0.0299295672 0.0018474390 14.4930342293 0.2950351342 54.9874838491 0.6694608345 18.9579189163 0.7158933093 88.4683665619 1.6822367170
0.008 0.0 0.7936 0.1984 0.0341551349 0.0034410375 0.0000000000 0.0000000000 56.5742110916 1.0314174332 19.7789161619 0.5187831112 76.3872823884 1.5536415819
0.008 0.0005 0.7932 0.1983 0.0340444214 0.0009694025 0.7426542299 0.1010358061 56.5778009722 1.0683777436 19.6711291528 0.2126619672 77.0256287763 1.3830449194
0.008 0.001 0.7928 0.1982 0.0353545319 0.0025975121 1.4385905148 0.0603090218 56.3524077521 1.5722446067 19.5897030971 0.3587347901 77.4160558959 1.9938859307
0.008 0.0015 0.7924 0.1981 0.0347271550 0.0034709875 2.2114503127 0.1093321026 56.7229347180 0.8049488802 19.4921675699 0.4453937030 78.4612797556 1.3631456733
0.0005 0.0065 0.7944 0.1986 0.0022142713 0.0004366602 9.4680359500 0.2970186192 56.0421394968 2.1115722285 19.4696143098 0.8412175082 84.9820040279 3.2502450161
0.008 0.002 0.792 0.198 0.0352069138 0.0029072707 2.8646960616 0.1750436334 56.4129228828 0.3831900530 19.6207504421 0.4712846400 78.9335763003 1.0324255971
0.008 0.0025 0.7916 0.1979 0.0332509741 0.0018657782 3.7007861817 0.1379092129 56.1972736245 1.6113345897 19.4778154953 0.5458722297 79.4091262756 2.2969818105
0.008 0.003 0.7912 0.1978 0.0346717982 0.0046992080 4.3826265349 0.1414440739 56.4998492783 0.8334312627 19.6046409706 0.5915252775 80.5217885820 1.5710998221
0.008 0.0035 0.7908 0.1977 0.0350592957 0.0038423261 5.1591110009 0.2198832569 56.3695878951 1.5866949203 19.5264368092 0.4958863473 81.0901950009 2.3063068506
0.008 0.004 0.7904 0.1976 0.0348563208 0.0018613933 5.8167868997 0.1559725628 56.3321505685 1.1145109016 19.4549693358 0.2604770747 81.6387631248 1.5328219324
0.008 0.0045 0.79 0.1975 0.0336569239 0.0028476329 6.4764765031 0.1036664792 55.6880234138 1.2766824209 19.3363450459 0.2577422237 81.5345018867 1.6409387567
0.008 0.005 0.7896 0.1974 0.0336384716 0.0031844989 7.3383420411 0.3489270599 55.6890490940 0.5957634889 19.5692001334 0.1995812852 82.6302297401 1.1474563329
0.008 0.0055 0.7892 0.1973 0.0332694264 0.0025610781 8.0741496757 0.3480445802 55.8457217419 1.3473461917 19.2557976886 0.2128361693 83.2089385326 1.9107880193
0.008 0.006 0.7888 0.1972 0.0337491852 0.0022581225 8.7660585515 0.2159592725 56.1990685648 1.2160557850 19.5006616548 0.4116320566 84.4995379563 1.8459052366
0.008 0.0065 0.7884 0.1971 0.0329926425 0.0013788667 9.4793126954 0.3774316216 55.5467359686 1.0951524539 19.3776438728 0.7315538499 84.4366851793 2.2055167921
0.0005 0.006999999999999999 0.794 0.1985 0.0022696281 0.0011046726 10.0673144175 0.4583934641 55.6946903350 1.1701314028 19.3193568760 0.4467207787 85.0836312566 2.0763503182
0.008 0.006999999999999999 0.7879999999999999 0.19699999999999998 0.0335093058 0.0032643296 10.1579311213 0.2486134975 55.4221158265 1.1219548849 19.3750077774 0.6433672950 84.9885640310 2.0172000070
0.008 0.0075 0.7876 0.1969 0.0350408434 0.0038660019 10.7423081753 0.3018633763 55.1044113899 1.0842649998 19.2382237197 0.3663637478 85.1199841283 1.7563581258
0.008 0.008 0.7872 0.1968 0.0341920394 0.0012273181 11.6367957267 0.5018313295 55.1010779293 0.7229870388 19.2279722379 0.5378789356 86.0000379333 1.7639246220
0.008 0.0085 0.7868 0.1967 0.0350592957 0.0039798751 12.3327320116 0.6617198537 55.2490322956 1.5849286307 18.9965816478 0.2540949845 86.6134052507 2.5047233440
0.008 0.009000000000000001 0.7864 0.1966 0.0341920394 0.0019756849 13.0773999461 0.5006339995 55.1062063302 1.0640454364 19.1330728060 0.2834116932 87.3508711217 1.8500668140
0.008 0.0095 0.7859999999999999 0.1965 0.0331771651 0.0038716344 13.8301226987 0.3238998508 54.8551711055 1.1456021189 19.3378095433 0.5947305032 88.0562805126 2.0681041073
0.008 0.01 0.7856 0.1964 0.0336569239 0.0027920899 14.5566672924 0.1313552908 54.7982458554 0.5254546662 19.0911881802 0.4200019239 88.4797582519 1.0796039708
0.0085 0.0 0.7932 0.1983 0.0365908334 0.0032813910 0.0000000000 0.0000000000 57.1508997742 0.4970449763 19.6728865497 0.5483823002 76.8603771573 1.0487086675
0.0085 0.0005 0.7928 0.1982 0.0354283409 0.0029222230 0.7249336301 0.0714567244 56.6767791098 1.0772991951 19.6661498617 0.2850115138 77.1032909425 1.4366896563
0.0085 0.001 0.7924 0.1981 0.0365908334 0.0026576381 1.4655741555 0.0906802251 56.9619182006 0.7813848801 19.7683717806 0.6137166100 78.2324549701 1.4884393533
0.0005 0.0075 0.7936 0.1984 0.0019005829 0.0004459190 10.8204399110 0.4269099193 55.8385419806 1.4077069098 19.2452533073 0.6026371057 85.9061357818 2.4376998538
0.0085 0.0015 0.792 0.198 0.0377902303 0.0013438517 2.1325130952 0.1615789286 56.6157511390 0.8086263770 19.5897030971 0.2032528249 78.3757575616 1.1748019822
0.0085 0.002 0.7916 0.1979 0.0355759590 0.0037736565 2.8880550341 0.2247048842 56.7083187754 1.2974919175 19.5410817832 0.4217484029 79.1730315517 1.9477188611
0.0085 0.0025 0.7912 0.1978 0.0367199992 0.0028322868 3.5988927325 0.1764244220 56.2293261302 1.4969989374 19.5984900815 0.5951112023 79.4634289434 2.2713668485
0.0085 0.003 0.7908 0.1977 0.0367199992 0.0017309755 4.3479908170 0.1504203586 56.6580604465 1.4402049122 19.6151853519 0.3375513713 80.6579566146 1.9299076176
0.0085 0.0035 0.7904 0.1976 0.0368491650 0.0033815499 5.1156149831 0.2233320884 55.7321276617 1.2845826378 19.4423746581 0.4407817033 80.3269664679 1.9520779794
0.0085 0.004 0.79 0.1975 0.0375134464 0.0049918055 5.8711569220 0.0984402914 56.0100869911 0.9216885051 19.5993687800 0.4625327051 81.5181261395 1.4876533071
0.0085 0.0045 0.7896 0.1974 0.0360372655 0.0034749091 6.5517890525 0.3150824113 55.9088010731 1.3605826429 19.5188214227 0.3840447244 82.0154488138 2.0631846877
0.0085 0.005 0.7892 0.1973 0.0366830947 0.0025769823 7.2795418689 0.4075928984 55.5080165418 0.9126084168 19.3580196075 0.4173315022 82.1822611129 1.7401097997
0.0085 0.0055 0.7888 0.1972 0.0362402404 0.0029114838 8.0302509170 0.3609996588 55.5885324361 0.4880950012 19.4455965524 0.3457156984 83.1006201459 1.1977218422
0.0085 0.006 0.7884 0.1971 0.0369045218 0.0035069006 8.7145077156 0.3896617645 55.3233941089 1.3885846052 19.3732503805 0.2941072517 83.4480567268 2.0758605220
0.0005 0.008 0.7932 0.1983 0.0024726030 0.0009292321 11.8103770570 0.3960726969 55.5462231286 1.6117011442 19.4567267327 0.4459373198 86.8157995213 2.4546403930
0.0085 0.0065 0.7879999999999999 0.19699999999999998 0.0368676173 0.0023762615 9.4913949225 0.4539059747 55.2862132023 0.3479407432 19.2355876244 0.3205214426 84.0500633665 1.1247444220
0.0085 0.006999999999999999 0.7876 0.1969 0.0365723811 0.0030579578 10.3315124516 0.1803020253 55.7798217901 0.7792209874 19.2751290544 0.3138351993 85.4230356772 1.2764161698
0.0085 0.0075 0.7872 0.1968 0.0379009439 0.0040078379 10.9601910053 0.4832582089 55.1936455658 1.1188163438 19.3395669402 0.4180594013 85.5313044552 2.0241417919
0.0085 0.008 0.7868 0.1967 0.0350777480 0.0017905350 11.6581409947 0.2174890386 55.0708203639 0.5556370933 19.0835727937 0.3949232252 85.8476119003 1.1698398921
0.0085 0.0085 0.7864 0.1966 0.0368122605 0.0036007922 12.1929809174 0.2926793283 55.0908211275 0.6704163759 19.0695136186 0.3477366983 86.3901279240 1.3144331947
0.0085 0.009000000000000001 0.7859999999999999 0.1965 0.0366277379 0.0027319319 13.1108274412 0.3201058090 54.8182466190 0.7969188498 19.1872592100 0.3811728623 87.1529610081 1.5009294530
0.0085 0.0095 0.7856 0.1964 0.0356682203 0.0039826118 13.9090599162 0.4986016993 55.5192990238 0.8684452943 19.2317799311 0.3019508124 88.6958070914 1.6729804178
0.0085 0.01 0.7852 0.1963 0.0358527429 0.0026653140 14.7282349182 0.3233083988 54.7113194599 0.6166236223 19.0074189286 0.3516911775 88.4828260496 1.2942885126
0.009000000000000001 0.0 0.7928 0.1982 0.0386943911 0.0034315252 0.0000000000 0.0000000000 56.7829370087 1.9346439583 19.7683717806 0.6478486300 76.5900031804 2.5859241135
0.009000000000000001 0.0005 0.7924 0.1981 0.0378824916 0.0034394539 0.7386268209 0.0767282204 56.5172858414 1.3087196826 19.8867031710 0.4550206402 77.1804983249 1.8439079971
0.0005 0.0085 0.7928 0.1982 0.0023065326 0.0007098727 12.4809406649 0.3719983256 55.8441832216 0.8138134001 19.3416172366 0.9180798625 87.6690476557 2.1046014609
0.009000000000000001 0.001 0.792 0.198 0.0385836775 0.0044368384 1.4579220783 0.0750439353 56.9011466498 0.8429964899 19.7305877475 0.5975396364 78.1282401531 1.5200169000
0.009000000000000001 0.0015 0.7916 0.1979 0.0386205821 0.0015769937 2.1989653446 0.1247847056 56.7196012574 1.2468761621 19.7077415880 0.4499759735 78.6649287721 1.8232138349
0.009000000000000001 0.002 0.7912 0.1978 0.0397092655 0.0019338815 2.9432305382 0.2507184251 56.9806368639 1.8812197887 19.7812593578 0.4495540471 79.7448360254 2.5834261424
0.009000000000000001 0.0025 0.7908 0.1977 0.0389158182 0.0047625425 3.6822601000 0.1059017148 56.1988121447 0.7318797703 19.5574841542 0.4267359484 79.4774722171 1.2692799760
0.009000000000000001 0.003 0.7904 0.1976 0.0395247428 0.0018177116 4.4015553574 0.2446915338 55.5895581163 1.1064391559 19.6491616918 0.3901086835 79.6797999083 1.7430570848
0.009000000000000001 0.0035 0.79 0.1975 0.0383991549 0.0026927659 5.0604394790 0.1308505140 55.7018700963 0.4693464773 19.3808657670 0.3415434023 80.1815744972 .9444331595
0.009000000000000001 0.004 0.7896 0.1974 0.0390449841 0.0025843707 5.8892802627 0.1735546969 56.0247029337 0.7088362873 19.3870166561 0.3685834781 81.3400448366 1.2535588330
0.009000000000000001 0.0045 0.7892 0.1973 0.0380854665 0.0028212053 6.5268191163 0.1409339995 55.8359777801 1.0395302806 19.3668065919 0.4496609013 81.7676889548 1.6329463867
0.009000000000000001 0.005 0.7888 0.1972 0.0382330846 0.0036132524 7.2739034962 0.3989810871 55.9198271351 1.2369586060 19.3975610375 0.4881972778 82.6295247534 2.1277502233
0.009000000000000001 0.0055 0.7884 0.1971 0.0393217680 0.0040718918 8.1031470209 0.3959662071 55.6649456097 1.6706760728 19.4889456756 0.7060775618 83.2963600742 2.7767917335
0.0005 0.009000000000000001 0.7924 0.1981 0.0018636784 0.0006943544 12.8675719343 0.5803886321 55.1123604113 1.2334086734 19.2300225343 0.4277712441 87.2118185583 2.2422629040
0.009000000000000001 0.006 0.7879999999999999 0.19699999999999998 0.0391556976 0.0009595176 8.7479352108 0.5597860995 55.2103128688 0.6532012656 19.4625847223 0.2736289464 83.4599884995 1.4875758291
0.009000000000000001 0.0065 0.7876 0.1969 0.0386390343 0.0041382461 9.5542225038 0.1575659135 55.6023791186 0.6151161488 19.3290225589 0.5027732000 84.5242632156 1.2795935084
0.009000000000000001 0.006999999999999999 0.7872 0.1968 0.0385098685 0.0036094811 10.2445204160 0.2883422382 55.4931441791 1.0240981329 19.1345373034 0.4358619848 84.9107117670 1.7519118370
0.009000000000000001 0.0075 0.7868 0.1967 0.0384545117 0.0031561458 11.0238240684 0.2501873703 55.4285263276 1.0642557612 19.3047119019 0.3009456293 85.7955168096 1.6185449066
0.009000000000000001 0.008 0.7864 0.1966 0.0379009439 0.0022671514 11.5892722998 0.2327047966 55.4182695258 0.2476417662 19.2812799435 0.5488107843 86.3267227130 1.0314244985
0.009000000000000001 0.0085 0.7859999999999999 0.1965 0.0377717781 0.0037591925 12.2586276850 0.4278359689 54.6997805579 0.5776965509 19.0279218923 0.3973919580 86.0241019133 1.4066836703
0.009000000000000001 0.009000000000000001 0.7856 0.1964 0.0399860494 0.0053981615 13.1861399906 0.2423068158 55.0759487648 1.5044176097 19.1699781406 0.4331641695 87.4720529454 2.1852867565
0.009000000000000001 0.0095 0.7852 0.1963 0.0389527228 0.0025922636 13.9662491248 0.3700801061 54.9026088140 0.6596379634 19.2092266711 0.6261382572 88.1170373327 1.6584485903
0.009000000000000001 0.01 0.7848 0.1962 0.0381223710 0.0040534540 14.5369329880 0.4725577196 54.4966958817 0.9146217993 19.1749574318 0.2999462303 88.2467086725 1.6911792032
0.0095 0.0 0.7924 0.1981 0.0420157981 0.0032312011 0.0000000000 0.0000000000 57.2026966234 0.7750447631 19.8111351048 0.7007208576 77.0558475263 1.4789968218
0.0 0.002 0.7984 0.1996 0.0000000000 0.0000000000 2.8904714796 0.2398875755 57.1421814927 1.6235786728 19.7247297579 0.1963309395 79.7573827302 2.0597971878
0.0005 0.0095 0.792 0.198 0.0022142713 0.0012730723 13.8252898078 0.3145775158 55.1074884305 1.2448292941 19.3149633838 0.4215571490 88.2499558934 1.9822370312
0.0095 0.0005 0.792 0.198 0.0409455669 0.0056300869 0.7414460072 0.0651096413 56.7990914716 0.9284609753 19.7669072832 0.4209877571 77.3483903289 1.4201884606
0.0095 0.001 0.7916 0.1979 0.0395985519 0.0034686324 1.4402014785 0.1395460915 56.2349673712 1.1399232080 19.4927533688 0.4814055811 77.2075207704 1.7643435130
0.0095 0.0015 0.7912 0.1978 0.0404473559 0.0033976220 2.1780228175 0.1576276661 56.5277990633 1.9099723838 19.6189930452 0.6033916992 78.3652622819 2.6743893711
0.0095 0.002 0.7908 0.1977 0.0431229337 0.0021851716 2.9178578611 0.1776813275 56.4772843143 0.8933412373 19.6125492566 0.4318653616 79.0508143657 1.5050730980
0.0095 0.0025 0.7904 0.1976 0.0405580695 0.0027259430 3.5980872507 0.0975730758 56.1859911425 1.1029181498 19.5369811905 0.5803035813 79.3616176532 1.7835207499
0.0095 0.003 0.79 0.1975 0.0421080594 0.0026267103 4.4096101755 0.2645783995 56.0734227424 1.1596204699 19.5135492320 0.4394257594 80.0386902093 1.8662513391
0.0095 0.0035 0.7896 0.1974 0.0405211649 0.0046025724 5.1329328420 0.3038599397 56.4444625485 0.6955423870 19.7528481081 0.7384515824 81.3707646635 1.7424564815
0.0095 0.004 0.7892 0.1973 0.0413699689 0.0038487011 5.8010800044 0.0587173589 56.0606017401 1.0062931492 19.4095699162 0.5889438762 81.3126216296 1.6578030854
0.0095 0.0045 0.7888 0.1972 0.0411485418 0.0048792188 6.5356794162 0.1081147441 55.8213618375 0.6457489704 19.3981468364 0.4556921053 81.7963366319 1.2144350386
0.0095 0.005 0.7884 0.1971 0.0395062906 0.0048755888 7.1913416106 0.1379092129 56.0785511433 0.8370166178 19.3114485900 0.7931415093 82.6208476345 1.7729429288
0.0005 0.01 0.7916 0.1979 0.0021035577 0.0011517522 14.3214666035 0.5255298161 54.8733769288 0.5093991862 19.0642414279 0.3909153712 88.2611885179 1.4269961257
0.0095 0.0055 0.7879999999999999 0.19699999999999998 0.0402259288 0.0046461606 8.0201823943 0.2936022636 55.3205734884 1.0788266330 19.3700284862 0.4636723679 82.7510102977 1.8407474251
0.0095 0.006 0.7876 0.1969 0.0402443810 0.0047496564 8.7471297290 0.4140317545 55.4336547285 0.6158024427 19.4555551347 0.5623743262 83.6765839732 1.5969581798
0.0095 0.0065 0.7872 0.1968 0.0389342705 0.0037216888 9.6516858030 0.5315935863 55.6982802156 1.3146923561 19.5981971820 0.5509824621 84.9870974711 2.4009900933
0.0095 0.006999999999999999 0.7868 0.1967 0.0408164011 0.0020567443 10.1845120211 0.3023895012 55.1290277143 1.1090645714 19.4297799804 0.2279458104 84.7841361169 1.6414566273
0.0095 0.0075 0.7864 0.1966 0.0409824715 0.0037424897 10.8619222243 0.3861191136 55.8267466585 1.3725793079 19.2341231270 0.5315705179 85.9637744813 2.2940114291
0.0095 0.008 0.7859999999999999 0.1965 0.0403181901 0.0057623075 11.6996233080 0.1700120062 55.1741576423 1.2554503503 19.1447887853 0.2577022783 86.0588879257 1.6889269423
0.0095 0.0085 0.7856 0.1964 0.0416283006 0.0027798685 12.3536745387 0.4505761866 54.9079936349 0.4828018365 19.1043686569 0.4120878153 86.4076651311 1.3482457069
0.0095 0.009000000000000001 0.7852 0.1963 0.0408164011 0.0021155016 13.2159428176 0.2458765388 55.2254416514 1.0440514910 19.3673923909 0.4755540366 87.8495932610 1.7675975680
0.0095 0.0095 0.7848 0.1962 0.0402812855 0.0037501241 14.0190081834 0.3690161761 54.8951726327 1.2670249755 19.2147917612 0.2085608849 88.1692538628 1.8483521606
0.0095 0.01 0.7844 0.1961 0.0396170041 0.0026163198 14.4306093889 0.4146659167 54.7379871447 0.6160509607 19.2256290420 0.3576320656 88.4338425797 1.3909652628
0.001 0.0 0.7992 0.1998 0.0048344924 0.0010860218 0.0000000000 0.0000000000 57.2885973387 0.8246886456 19.8538984291 0.2070316633 77.1473302602 1.0328063307
0.01 0.0 0.792 0.198 0.0439717377 0.0051674238 0.0000000000 0.0000000000 56.8647350033 1.3391367430 19.5545551594 0.4620635762 76.4632619004 1.8063677430
0.01 0.0005 0.7916 0.1979 0.0435288835 0.0019331771 0.7229199256 0.0388806663 56.6024172966 1.2846203094 19.6351025167 0.4112817711 77.0039686224 1.7367159239
0.01 0.001 0.7912 0.1978 0.0447098282 0.0012161706 1.3938862743 0.0468566154 56.4126664628 1.2637688939 19.5495758682 0.1013787685 77.4008384335 1.4132204484
0.01 0.0015 0.7908 0.1977 0.0447467327 0.0025701025 2.2025900128 0.0825530445 56.7054981549 1.6415702911 19.5410817832 0.7334086034 78.4939166836 2.4601020415
0.01 0.002 0.7904 0.1976 0.0430122202 0.0021563107 2.9831018879 0.0821670412 55.9267504763 1.0176915894 19.6104989603 0.5553812876 78.5633635447 1.6573962289
0.01 0.0025 0.79 0.1975 0.0431044815 0.0047896326 3.6234599278 0.0693650332 56.5201064619 0.8556226296 19.6154782514 0.6345963159 79.8021491226 1.5643736113
0.01 0.003 0.7896 0.1974 0.0426431749 0.0026673571 4.3713497895 0.1363478726 56.6160075590 1.0392630744 19.5545551594 0.2931020975 80.5845556828 1.4713804016
0.01 0.0035 0.7892 0.1973 0.0449312553 0.0039969488 5.2018015369 0.3269641073 55.9064932927 1.0632927708 19.5279013066 0.5058142530 80.6811273915 1.9000680799
0.01 0.004 0.7888 0.1972 0.0419235368 0.0035389878 5.7845676273 0.2508348476 55.7308455614 0.7929701916 19.2502325985 0.6537070231 80.8075693240 1.7010510501
0.01 0.0045 0.7884 0.1971 0.0427354362 0.0037948904 6.6540852425 0.2745925181 55.5485309090 0.7218602757 19.3556764117 0.4398394572 81.6010279994 1.4400871414
0.001 0.0005 0.7988 0.1997 0.0042624723 0.0016313301 0.7188925165 0.0802657674 56.7283195390 1.5821790892 19.6307090244 0.7119556798 77.0821835522 2.3760318665
0.01 0.005 0.7879999999999999 0.19699999999999998 0.0428461498 0.0034709875 7.3584790864 0.2685457514 55.6259697628 0.7815649340 19.3981468364 0.4746367182 82.4254418354 1.5282183911
0.01 0.0055 0.7876 0.1969 0.0441562603 0.0038909339 7.9843384537 0.2629870360 54.9415846609 0.9376329876 19.3260935641 0.2492545329 82.2961729390 1.4537654904
0.01 0.006 0.7872 0.1968 0.0425509136 0.0013016367 8.7161186792 0.1583053550 55.7518720052 0.6717841109 19.2560905881 0.3527881540 83.7666321861 1.1841792566
0.01 0.0065 0.7868 0.1967 0.0419788935 0.0024838690 9.4354139366 0.2365786605 55.3680111968 0.4926858787 19.0645343274 0.1422104653 83.9099383543 .8739588735
0.01 0.006999999999999999 0.7864 0.1966 0.0432151950 0.0045418058 10.3021123655 0.3234388117 55.2818540615 1.1216768322 19.3260935641 0.6102175311 84.9532751861 2.0598749808
0.01 0.0075 0.7859999999999999 0.1965 0.0434735267 0.0042035530 10.8792400833 0.3651649815 55.2167233699 1.4367053836 19.3550906127 0.4683916044 85.4945275926 2.2744655225
0.01 0.008 0.7856 0.1964 0.0435657880 0.0045892372 11.7539933302 0.2345460134 55.0423577389 0.7323737173 19.2616556782 0.7569071192 86.1015725353 1.7284160871
0.01 0.0085 0.7852 0.1963 0.0431967428 0.0056143411 12.5924998957 0.4766288460 55.3444205526 0.9678720597 19.4291941814 0.2103613780 87.4093113725 1.6604766248
0.01 0.009000000000000001 0.7848 0.1962 0.0427169840 0.0016586520 13.1382138228 0.2707737062 55.0838977863 0.6966105384 19.2224071478 0.4274831553 87.4872357409 1.3965260519
0.01 0.0095 0.7844 0.1961 0.0427354362 0.0033791325 13.7817937900 0.3553991680 54.5228507264 0.4923596075 18.9983390447 0.5295266203 87.3457189973 1.3806645283
0.001 0.001 0.7984 0.1996 0.0045761607 0.0011992550 1.4482562966 0.1003269551 57.1365402517 1.0250509912 19.6892889207 0.6190611904 78.2786616297 1.7456383917
0.01 0.01 0.784 0.196 0.0436949538 0.0041957699 14.4064449346 0.2619413970 54.6018281004 0.4726188040 19.1442029863 0.2942868820 88.1961709751 1.0330428529
0.001 0.0015 0.7979999999999999 0.1995 0.0047422311 0.0006018945 2.1921187492 0.1255001666 56.3280478477 0.5761716773 19.9036913409 0.4759608457 78.4286001689 1.1782345841
0.001 0.002 0.7976 0.1994 0.0046130652 0.0011193696 2.9255099384 0.1436018431 56.9457637377 0.7780411265 19.8357386612 0.4152343706 79.7116254025 1.3379967098
0.001 0.0025 0.7972 0.1993 0.0044654471 0.0006018945 3.6858847681 0.1639229699 56.2098382067 1.1493763614 19.6784516399 0.3301069413 79.5786400618 1.6440081671
0.001 0.003 0.7968 0.1992 0.0042440200 0.0006064032 4.3769881622 0.1637051373 56.5770317121 1.9522958093 19.5144279304 0.5770550934 80.4726918247 2.6936624432
0.001 0.0035 0.7964 0.1991 0.0039487838 0.0010333266 4.9992228613 0.3301846697 56.2149666076 0.6455167753 19.5024190517 0.3564113731 80.7205573044 1.3331461447
0.0 0.0025 0.7979999999999999 0.1995 0.0000000000 0.0000000000 3.6895094363 0.0409451053 56.8572988220 1.5514001881 19.7613421930 0.3544233799 80.3081504513 1.9467686733
0.001 0.004 0.7959999999999999 0.19899999999999998 0.0046868743 0.0010784711 5.7567785048 0.1352729904 56.1741958204 1.1028749871 19.6752297456 0.5830904099 81.6108909451 1.8223168585
0.001 0.0045 0.7956 0.1989 0.0044838994 0.0012328541 6.6307262700 0.3075780575 56.3136883252 0.9400570106 19.5372740900 0.1811303274 82.4861725846 1.4299982496
0.001 0.005 0.7952 0.1988 0.0037827135 0.0013306115 7.3866709498 0.2222224907 55.7939248927 1.0013714625 19.3943391432 0.3734577502 82.5787176992 1.5983823149
0.001 0.0055 0.7948 0.1987 0.0047606833 0.0012547537 7.8623079593 0.5594742374 55.9152115742 1.2021100825 19.6175285478 0.3126959524 83.3998087646 2.0755350260
0.001 0.006 0.7944 0.1986 0.0036719999 0.0009580971 8.7733078878 0.4286298633 55.7334097619 0.4792972874 19.4757651989 0.4214521260 83.9861548485 1.3303373738
0.001 0.0065 0.794 0.1985 0.0042440200 0.0008334214 9.4426632729 0.2573687705 56.3370225493 0.7286596898 19.4435462560 0.2161558482 85.2274760982 1.2030177299
0.001 0.006999999999999999 0.7936 0.1984 0.0045208039 0.0012405629 10.1575283804 0.2068128471 55.8667481856 0.6961010378 19.4312444778 0.2277424843 85.4600418477 1.1318969321
0.001 0.0075 0.7932 0.1983 0.0037827135 0.0010438175 10.7346560981 0.6216075932 55.3249326292 0.8838206443 19.3313657547 0.4870241115 85.3947371955 1.9934961665
0.001 0.008 0.7928 0.1982 0.0044469949 0.0008994413 11.7121082761 0.3295336248 55.4995546802 1.1566971550 19.2654633715 0.3507121196 86.4815733227 1.8378423407
0.001 0.0085 0.7924 0.1981 0.0042993768 0.0007436055 12.3198443026 0.2442748927 55.8244388781 0.7762603496 19.2815728429 0.3314245316 87.4301554004 1.3527033794
0.0 0.003 0.7976 0.1994 0.0000000000 0.0000000000 4.3552401533 0.0533931772 56.5572873685 0.4787328603 19.9347386859 0.2265989724 80.8472662077 .7587250099
0.001 0.009000000000000001 0.792 0.198 0.0044838994 0.0015242952 13.0649149780 0.4559838154 55.2805719613 1.3070154068 19.2329515291 0.2661449150 87.5829223678 2.0306684324
0.001 0.0095 0.7916 0.1979 0.0048529446 0.0018803207 13.8176377306 0.4930206714 55.1290277143 0.4223635919 18.9875017639 0.4357548969 87.9390201534 1.3530194809
0.001 0.01 0.7912 0.1978 0.0046684220 0.0007705890 14.4914232657 0.1248262936 55.1833887640 0.9947678107 19.0624840311 0.2210613113 88.7419644828 1.3414260046
0.0015 0.0 0.7988 0.1997 0.0058124622 0.0011193696 0.0000000000 0.0000000000 57.3129572431 0.6901589234 19.9142357222 0.6361140195 77.2330054275 1.3273923125
0.0015 0.0005 0.7984 0.1996 0.0070118591 0.0022508733 0.7543337162 0.0681858313 57.2550063128 0.6193601015 19.7906321411 0.5023908349 77.8069840292 1.1921876410
0.0015 0.001 0.7979999999999999 0.1995 0.0065505526 0.0005219088 1.5018208370 0.0651594460 57.1796188193 0.7837945024 19.6608776710 0.4012402186 78.3488678799 1.2507160758
0.0015 0.0015 0.7976 0.1994 0.0067166230 0.0008366834 2.2291709126 0.1613981353 56.8142202543 0.4530372590 19.5132563325 0.4518458443 78.5633641224 1.0671179220
0.0015 0.002 0.7972 0.1993 0.0066981707 0.0016733668 2.9307455701 0.0581176198 56.5816472729 1.9934345688 19.6740581477 0.3659204366 79.1931491614 2.4191459920
0.0015 0.0025 0.7968 0.1992 0.0061815074 0.0013099806 3.6931341044 0.0682999181 56.8890949076 1.1189759478 19.7885818448 0.2543433589 80.3769923642 1.4429292054
0.0015 0.003 0.7964 0.1991 0.0064029345 0.0009084811 4.3777936440 0.0843259058 56.4572835507 1.0122286452 19.6661498617 0.4212281523 80.5076299909 1.5186911844
0.0 0.0035 0.7972 0.1993 0.0000000000 0.0000000000 5.1224615785 0.2294054056 56.9285835946 0.6971223075 19.7669072832 0.6589407740 81.8179524563 1.5854684871
0.0015 0.0035 0.7959999999999999 0.19899999999999998 0.0059969848 0.0004207763 5.1333355829 0.0659019996 56.5013877986 0.8883118750 19.5448894765 0.2900527232 81.1856098428 1.2446873741
0.0015 0.004 0.7956 0.1989 0.0065690049 0.0011398659 5.9053898990 0.3216445305 56.7385763408 1.1750951559 19.8541913286 0.4767338345 82.5047265733 1.9746133868
0.0015 0.0045 0.7952 0.1988 0.0065690049 0.0016725527 6.5038628847 0.1871666594 56.3521513320 1.2680929231 19.8084990095 0.3176975238 82.6710822311 1.7746296590
0.0015 0.005 0.7948 0.1987 0.0065136481 0.0011350765 7.2811528325 0.1424906203 56.1559899971 1.7282125181 19.6228007385 0.4935995032 83.0664572162 2.3654377181
0.0015 0.0055 0.7944 0.1986 0.0060154371 0.0008686293 7.9468835495 0.2705100067 56.2400957721 1.1525076720 19.4101557152 0.5796373428 83.6031504739 2.0035236508
0.0015 0.006 0.794 0.1985 0.0067535275 0.0007040934 8.7145077156 0.2939357533 56.2488140536 0.9394603398 19.4060551224 0.5818254852 84.3761304191 1.8159256717
0.0015 0.0065 0.7936 0.1984 0.0065321004 0.0008528059 9.4257481549 0.4030742371 55.3864734401 0.6941559175 19.4631705212 0.3938599621 84.2819242166 1.4919429226
0.0015 0.006999999999999999 0.7932 0.1983 0.0063291255 0.0009523941 10.0556349313 0.2593426288 55.3998072825 0.6953124464 19.4414959596 0.4197379354 84.9032672989 1.3753454047
0.0015 0.0075 0.7928 0.1982 0.0061261506 0.0015287562 10.7886233795 0.4223951533 55.6780230320 0.7825953236 19.2973894149 0.3510612587 85.7701619770 1.5575804918
0.0015 0.008 0.7924 0.1981 0.0068642411 0.0024717766 11.7688947437 0.3646048808 54.7431155456 1.0349971976 19.4514545420 0.1829250474 85.9703290724 1.5849989024
0.0 0.004 0.7968 0.1992 0.0000000000 0.0000000000 5.8163841588 0.1374426732 56.1234246513 0.8745368714 19.7358599382 0.3864604151 81.6756687483 1.3984399597
0.0015 0.0085 0.792 0.198 0.0064582913 0.0016462892 12.3512580933 0.3195499742 55.4241671868 0.7357609392 19.2918243248 0.6217863462 87.0737078962 1.6787435488
0.0015 0.009000000000000001 0.7916 0.1979 0.0067535275 0.0011458245 13.0399450419 0.3203712141 55.1431308168 0.8841279882 19.1465461821 0.3386576708 87.3363755683 1.5443026976
0.0015 0.0095 0.7912 0.1978 0.0067535275 0.0014917828 13.7954869808 0.3068600281 54.9779963074 1.1435683193 19.0211852042 0.6532154895 87.8014220199 2.1051356197
0.0015 0.01 0.7908 0.1977 0.0066612662 0.0013377571 14.5216288336 0.3434659826 54.9656881452 0.6939289286 19.3281438604 0.4028252857 88.8221221054 1.4415579540
0.002 0.0 0.7984 0.1996 0.0078975677 0.0016855310 0.0000000000 0.0000000000 56.7557564839 1.0308894611 19.7346883403 0.5612969025 76.4983423919 1.5938718946
0.002 0.0005 0.7979999999999999 0.1995 0.0085064923 0.0020159464 0.7398350436 0.0675164829 57.4560396285 1.3989512545 19.8193362903 0.1855642466 78.0237174547 1.6540479304
0.002 0.001 0.7976 0.1994 0.0090231556 0.0019402094 1.4788646054 0.1182879590 56.8888384876 1.1611005464 19.7838954531 0.5968426174 78.1606217017 1.8781713322
0.002 0.0015 0.7972 0.1993 0.0092445827 0.0019784404 2.2126585354 0.1195916724 57.0316644530 0.7394809133 19.8805522819 0.2926474792 79.1341198530 1.1536985053
0.002 0.002 0.7968 0.1992 0.0089677988 0.0005398666 2.9327592747 0.2223129799 56.7949887509 1.2043562298 19.5574841542 0.2231163600 79.2941999786 1.6503254363
0.002 0.0025 0.7964 0.1991 0.0084880400 0.0010632090 3.6653449820 0.0895281348 57.0480753359 0.5591283635 19.5812090121 0.4015163691 80.3031173700 1.0512360764
0.0 0.0045 0.7964 0.1991 0.0000000000 0.0000000000 6.5948823294 0.2955580479 56.0806025037 0.9310207551 19.4145492074 0.5568893452 82.0900340405 1.7834681482
0.002 0.003 0.7959999999999999 0.19899999999999998 0.0089677988 0.0017559728 4.3922923166 0.0645592541 56.8875563873 1.1573945338 19.6028835737 0.4794133756 80.8917000764 1.7031231363
0.002 0.0035 0.7956 0.1989 0.0089124420 0.0007250588 5.1168232058 0.1535282985 56.3916400191 1.0156919388 19.6494545912 0.5172621422 81.1668302581 1.6872074383
0.002 0.004 0.7952 0.1988 0.0079529244 0.0023029131 5.7664442865 0.0918955556 56.5049776792 0.8671266113 19.5258510102 0.6279191072 81.8052259003 1.5892441872
0.002 0.0045 0.7948 0.1987 0.0090600601 0.0004272007 6.6053535929 0.1456875912 56.4106151024 0.5827510974 19.7481617164 0.6988034100 82.7731904718 1.4276692993
0.002 0.005 0.7944 0.1986 0.0084326832 0.0011529341 7.2666541599 0.3527109108 56.1352199734 1.0369842229 19.4455965524 0.5141733389 82.8559033689 1.9050214067
0.002 0.0055 0.794 0.1985 0.0083404219 0.0011350765 7.9738671902 0.2754865552 56.1277837921 0.9110918517 19.5361024920 0.7842498332 83.6460938962 1.9719633166
0.002 0.006 0.7936 0.1984 0.0086172058 0.0013639704 8.7318255745 0.4157050971 56.3052264637 0.6610260110 19.2672207684 0.1462433940 84.3128900124 1.2243384725
0.002 0.0065 0.7932 0.1983 0.0082850651 0.0018244425 9.4728688409 0.2397090052 55.6741767313 1.3214560717 19.4637563202 0.4585298111 84.6190869575 2.0215193305
0.002 0.006999999999999999 0.7928 0.1982 0.0084880400 0.0023774075 10.2062600300 0.1974268618 55.8546964435 0.7857088459 19.2253361426 0.4768151667 85.2947806561 1.4623282819
0.002 0.0075 0.7924 0.1981 0.0097058892 0.0015411781 11.0234213275 0.2144216183 55.2582634173 0.8991673744 19.4798657917 0.7088036727 85.7712564257 1.8239338435
