# Supplementary material for: Multipressure Sampling for Improving the Performance of MOF-based Electronic Noses
Source: ACS Sens. 2024 Jul 12;9(7):3531–9. doi: 10.1021/acssensors.4c00199 (PMC11287752; doi:10.1021/acssensors.4c00199)
Supplement: Supplementary file 2 — se4c00199_si_002.zip [file se4c00199_si_002.zip › Multiplex_Adsorption_Data/Benzene_5bar/NU-100_EQeq-Orig.csv]

benzene_comp	CO2_comp	N2_comp	O2_comp	benzene_mass	benzene_error	CO2_mass	CO2_error	N2_mass	N2_error	O2_mass	O2_error	total_mass	total_error
0.0	0.0	0.8	0.2	0.0000000000	0.0000000000	0.0000000000	0.0000000000	44.2572350337	0.8205971436	14.8628507017	0.2633732942	59.1200857354	1.0839704378
0.0	0.0005	0.7996	0.1999	0.0000000000	0.0000000000	0.2629528337	0.0218158083	44.2865779991	1.0229001817	14.7886700074	0.1873645995	59.3382008402	1.2320805895
0.0	0.005	0.7959999999999999	0.19899999999999998	0.0000000000	0.0000000000	2.5998174742	0.1528181371	43.8437524354	1.7400640838	14.8599583351	0.4510030637	61.3035282447	2.3438852846
0.002	0.008	0.792	0.198	382.8858850157	5.7336430066	2.2591952981	0.2299018963	32.2920078689	0.5162140458	11.0284233946	0.2127842303	428.4655115773	6.6925431790
0.002	0.0085	0.7916	0.1979	382.2667301207	7.8828369453	2.3969881977	0.0776947056	32.2531321635	0.2132347209	11.0576873382	0.0887833268	427.9745378201	8.2625496986
0.002	0.009000000000000001	0.7912	0.1978	375.6162097813	14.4469205984	2.5937349353	0.1804166352	32.3547154243	0.5498234292	11.0508817699	0.0556810286	421.6155419108	15.2328416914
0.002	0.0095	0.7908	0.1977	383.2502402420	15.8271965825	2.6627483570	0.1592921958	31.9881517807	0.2776170796	10.8775099180	0.1976563633	428.7786502977	16.4617622212
0.002	0.01	0.7904	0.1976	383.7731190407	8.3813413417	2.7277847340	0.1574287093	32.2721976435	0.3897873749	10.9738087092	0.0731828044	429.7469101274	9.0017402303
0.0025	0.0	0.7979999999999999	0.1995	429.9578413755	14.4438340183	0.0000000000	0.0000000000	32.1299512885	0.8961864941	10.9848677576	0.2329538168	473.0726604216	15.5729743292
0.0025	0.0005	0.7976	0.1994	421.7328748756	14.7565073328	0.1469167078	0.0147662837	32.3143502283	0.2834143337	11.0731700060	0.3172584839	465.2673118177	15.3719464341
0.0025	0.001	0.7972	0.1993	424.7900559152	11.7024673965	0.2968746850	0.0644157367	31.9845770032	0.5639259515	10.9596871550	0.4089948365	468.0311947584	12.7398039212
0.0025	0.0015	0.7968	0.1992	424.1372873832	8.2118450777	0.4117410919	0.0225364514	32.2220018093	0.1824255737	10.9894615162	0.1643033890	467.7604918006	8.5811104918
0.0025	0.002	0.7964	0.1991	430.2167908758	8.6868967635	0.5722265403	0.0393526577	32.2327261419	0.4294936864	11.0105587779	0.3129026080	474.0323023359	9.4686457156
0.0	0.0055	0.7956	0.1989	0.0000000000	0.0000000000	2.8929490584	0.1155350836	44.2746620741	0.7749839062	14.7759095669	0.5385494770	61.9435206994	1.4290684668
0.0025	0.0025	0.7959999999999999	0.19899999999999998	425.8432832097	14.3574897000	0.7198450795	0.0439814348	32.1950420290	0.4265133461	10.9692149506	0.2199093841	469.7273852688	15.0478938650
0.0025	0.003	0.7956	0.1989	425.7171283249	12.8620017365	0.8917937741	0.0788164968	32.3197123946	0.4939461748	11.0160032325	0.2759542550	469.9446377261	13.7107186631
0.0025	0.0035	0.7952	0.1988	424.6327772924	18.6629910893	0.9949629909	0.0820952769	32.3013916598	0.1357990751	10.9445447656	0.1795096838	468.8736767087	19.0603951251
0.0025	0.004	0.7948	0.1987	424.1480769457	12.0423503729	1.0990679829	0.0939114647	31.9388496409	0.3831166791	10.8715550458	0.1309678526	468.0575496153	12.6503463693
0.0025	0.0045	0.7944	0.1986	426.2470618375	7.9212244706	1.3114889553	0.1475545708	32.1172906182	0.3837806649	10.9850378968	0.2604141609	470.6608793078	8.7129738672
0.0025	0.005	0.794	0.1985	426.6354860880	24.4389712908	1.3840115340	0.0779197939	32.2087453428	0.8408419323	10.9200447198	0.1886339764	471.1482876846	25.5463669934
0.0025	0.0055	0.7936	0.1984	430.8687294414	7.6701904750	1.6018132139	0.1188618709	32.0119836308	0.4229664551	10.9824858087	0.0632862964	475.4650120948	8.2753050974
0.0025	0.006	0.7932	0.1983	425.8835365775	17.4812284409	1.7389042820	0.1580019793	32.0109409873	0.3989895852	11.0362497981	0.1602830531	470.6696316449	18.1985030585
0.0025	0.0065	0.7928	0.1982	433.0988490161	18.4430090696	1.7887343119	0.1164222454	31.8996760374	0.1389847209	10.8941835603	0.2613360372	477.6814429257	18.9597520731
0.0025	0.006999999999999999	0.7924	0.1981	427.7152723056	23.9286937299	1.9831416115	0.0776975232	31.9264868687	0.2519978686	10.8676418440	0.2161852796	472.4925426298	24.4745744013
0.0	0.006	0.7952	0.1988	0.0000000000	0.0000000000	3.2022227649	0.2067915007	44.0157886029	1.2867121158	14.8482187299	0.2750944213	62.0662300977	1.7685980378
0.0025	0.0075	0.792	0.198	418.1781290109	11.6886254273	2.0453706629	0.2228962726	31.9467439413	0.2983853864	10.8754682475	0.1545156281	463.0457118626	12.3644227144
0.0025	0.008	0.7916	0.1979	424.0036628013	18.9724754881	2.0753154696	0.1527808864	31.9594046116	0.3847321712	10.7965236555	0.1156576245	468.8349065380	19.6256461702
0.0025	0.0085	0.7912	0.1978	438.3836597314	15.2191285507	2.5050702343	0.2612874749	31.9975355717	0.5796745425	10.9894615162	0.2338740247	483.8757270536	16.2939645928
0.0025	0.009000000000000001	0.7908	0.1977	428.3788304001	15.4993749849	2.4407356887	0.1646778266	31.6811677623	0.4031130755	10.8621973894	0.2475618422	473.3629312405	16.3147277292
0.0025	0.0095	0.7904	0.1976	429.3204272209	13.1131744836	2.4950106508	0.1112943228	31.7481948405	0.1792262673	10.8186417524	0.2217706968	474.3822744646	13.6254657705
0.0025	0.01	0.79	0.1975	431.5526217115	26.8859791688	2.9519028965	0.1145187769	31.8916327880	0.3559382745	10.9391003109	0.2258433755	477.3352577069	27.5822795957
0.0	0.0065	0.7948	0.1987	0.0000000000	0.0000000000	3.4717260251	0.2283320273	44.3124951360	0.5184398032	14.7570241149	0.2306023403	62.5412452760	.9773741708
0.0	0.006999999999999999	0.7944	0.1986	0.0000000000	0.0000000000	3.6778305149	0.1581875333	43.9340155674	0.4459207579	14.7486872938	0.2351995929	62.3605333761	.8393078841
0.0	0.0075	0.794	0.1985	0.0000000000	0.0000000000	3.9812556264	0.1239381186	43.8720527573	0.9339865919	14.6976455317	0.2702920355	62.5509539154	1.3282167460
0.0	0.008	0.7936	0.1984	0.0000000000	0.0000000000	4.2163691476	0.1655396660	43.5629834520	0.5048484729	14.6928816339	0.2140256549	62.4722342335	.8844137938
0.0	0.0085	0.7932	0.1983	0.0000000000	0.0000000000	4.5261107418	0.3015919443	44.2267004759	0.9671825922	14.8335867581	0.3360204110	63.5863979758	1.6047949475
0.0	0.009000000000000001	0.7928	0.1982	0.0000000000	0.0000000000	4.7836828680	0.1635640307	43.6642688147	0.7916075317	14.7879894506	0.4437661063	63.2359411333	1.3989376687
0.0	0.0095	0.7924	0.1981	0.0000000000	0.0000000000	5.0875758671	0.2260221625	43.6268825999	1.0213534443	14.7233365520	0.3574067147	63.4377950190	1.6047823215
0.0	0.001	0.7992	0.1998	0.0000000000	0.0000000000	0.5373689137	0.0412325537	44.4825949658	0.8390017111	15.0796080513	0.1455238343	60.0995719308	1.0257580991
0.0	0.01	0.792	0.198	0.0000000000	0.0000000000	5.2719235833	0.2652142790	43.8002593090	0.9156739069	14.7888401466	0.3570144946	63.8610230389	1.5379026805
0.0005	0.0	0.7996	0.1999	195.4392304692	6.2627055263	0.0000000000	0.0000000000	35.1540641108	0.5731883528	11.8323311474	0.2134497897	242.4256257274	7.0493436688
0.0005	0.0005	0.7992	0.1998	198.2972195855	7.0680123192	0.1562744599	0.0199936427	35.1144436601	0.3401347000	11.7603622629	0.2090611424	245.3282999684	7.6372018043
0.0005	0.001	0.7988	0.1997	193.8859484506	5.5905459942	0.2954710222	0.0304522590	35.1308280570	0.4974020981	11.7482823792	0.1357425144	241.0605299090	6.2541428657
0.0005	0.0015	0.7984	0.1996	198.9487431680	8.4283449924	0.4330299779	0.0395191953	34.8864026450	0.5316130399	11.7157857907	0.0663237459	245.9839615816	9.0658009735
0.0005	0.002	0.7979999999999999	0.1995	197.2012490241	12.3209639453	0.5867310560	0.0578480158	35.1345517836	0.6254878916	11.7435184814	0.2354436485	244.6660503451	13.2397435012
0.0005	0.0025	0.7976	0.1994	198.8802709443	11.5779042320	0.7322441010	0.0490724660	35.0512892575	0.5808588738	11.6703586224	0.1895158318	246.3341629252	12.3973514036
0.0005	0.003	0.7972	0.1993	196.2534274557	6.8170201292	0.9123808287	0.0546247507	35.0459270912	0.3797150720	11.7831609166	0.0549041093	243.9948962922	7.3062640612
0.0005	0.0035	0.7968	0.1992	198.6607448455	5.6489883829	1.0237380786	0.1102607692	35.0831643569	0.3905336491	11.6695079264	0.1999858824	246.4371552074	6.3497686836
0.0005	0.004	0.7964	0.1991	194.9748642980	5.4004709312	1.1706547864	0.0860887763	34.8996591115	0.4580414002	11.5793341467	0.2569194417	242.6245123426	6.2015205494
0.0	0.0015	0.7988	0.1997	0.0000000000	0.0000000000	0.8068721739	0.0485657417	44.6084569238	0.3791759872	14.8640416761	0.1461748301	60.2793707738	.5739165590
0.0005	0.0045	0.7959999999999999	0.19899999999999998	196.6306471605	7.3912413409	1.3496217951	0.0700488845	35.0377348928	0.4903294557	11.7120427281	0.2625587007	244.7300465765	8.2141783818
0.0005	0.005	0.7956	0.1989	201.5809814378	9.2858701648	1.4738459541	0.0447560847	34.9298957713	0.5609409840	11.6577683211	0.2416010287	249.6424914843	10.1331682622
0.0005	0.0055	0.7952	0.1988	194.1287136071	6.9601140180	1.6455607049	0.0750576889	35.0448844478	0.4040682533	11.6991121484	0.2667826168	242.5182709082	7.7060225770
0.0005	0.006	0.7948	0.1987	199.1375605119	14.8086558896	1.7730600771	0.0813828587	35.0861433382	0.3116413085	11.7385844444	0.1078924068	247.7353483716	15.3095724636
0.0005	0.0065	0.7944	0.1986	199.9256135585	10.6522210513	1.8977521237	0.0634604636	34.7580085528	0.7270990876	11.6159140762	0.2169354285	248.1972883112	11.6597160310
0.0005	0.006999999999999999	0.794	0.1985	194.7910267521	10.2986928589	2.0432651687	0.0541093353	34.7303040271	0.3394893883	11.7009836797	0.2702324832	243.2655796276	10.9625240657
0.0005	0.0075	0.7936	0.1984	202.7047558718	7.2634143419	2.2154478071	0.0657044819	34.7943521241	0.3157318225	11.6268029854	0.2559147059	251.3413587884	7.9007653522
0.0005	0.008	0.7932	0.1983	201.0539528074	8.5335066080	2.3878643894	0.0783568565	34.7356661934	0.4724639855	11.6045147493	0.2557626365	249.7819981395	9.3400900865
0.0005	0.0085	0.7928	0.1982	197.0742641730	8.5015359900	2.5420333550	0.0403144298	34.8975738247	0.6046719981	11.7178274612	0.1938231342	246.2316988139	9.3403455521
0.0005	0.009000000000000001	0.7924	0.1981	195.7068946161	5.8720993596	2.7001793653	0.1334144400	34.7164517643	1.0290012734	11.6497717784	0.1355555770	244.7732975241	7.1700706500
0.0	0.002	0.7984	0.1996	0.0000000000	0.0000000000	1.0768433217	0.0565466900	43.9779555410	1.6622710071	14.7371178277	0.4457278355	59.7919166904	2.1645455326
0.0005	0.0095	0.792	0.198	197.2601766348	6.7014954161	2.8101329524	0.0920752402	34.7017058071	0.5494784022	11.5614695300	0.2204352876	246.3334849243	7.5634843461
0.0005	0.01	0.7916	0.1979	199.2413063053	7.0948106026	2.9652376933	0.1109199583	34.7654560059	0.5799733003	11.6836294806	0.1978753355	248.6556294851	7.9835791967
0.001	0.0	0.7992	0.1998	277.5602506845	11.3913129375	0.0000000000	0.0000000000	33.8398865296	0.3208328238	11.4313130367	0.3686906800	322.8314502508	12.0808364413
0.001	0.0005	0.7988	0.1997	282.7147566833	12.0819209454	0.1422378318	0.0268210218	33.7047897297	0.4172003425	11.3726150103	0.2047322624	327.9343992551	12.7306745721
0.001	0.001	0.7984	0.1996	279.9791876032	12.0412739013	0.3010856735	0.0371551076	33.5626923237	0.6378979034	11.3317816006	0.2078223774	325.1747472010	12.9241492897
0.001	0.0015	0.7979999999999999	0.1995	278.0710949712	6.0536328687	0.4498739317	0.0518405953	33.8238000308	0.2597230920	11.3734657063	0.2205954386	323.7182346400	6.5857919946
0.001	0.002	0.7976	0.1994	270.7379273112	12.0968113571	0.5649742824	0.0584204096	33.7965423523	0.1775307877	11.4212748234	0.1487736763	316.5207187693	12.4815362307
0.001	0.0025	0.7972	0.1993	282.6674486015	11.0149934870	0.6936433736	0.0794720560	33.5979932516	0.4403450247	11.2997954297	0.1285378907	328.2588806564	11.6633484584
0.001	0.003	0.7968	0.1992	276.7460536980	7.8059899115	0.8361151492	0.0646870477	33.8132246474	0.6985387733	11.3615559618	0.2051475315	322.7569494564	8.7743632640
0.001	0.0035	0.7964	0.1991	277.8362144949	11.6320100670	0.9956648223	0.1031201353	33.4785361032	0.2422573056	11.3132364270	0.1545568380	323.6236518474	12.1319443459
0.0	0.0025	0.7979999999999999	0.1995	0.0000000000	0.0000000000	1.3543006711	0.0855402965	44.6361614495	1.2701082837	14.8346075933	0.5054210162	60.8250697139	1.8610695964
0.001	0.004	0.7959999999999999	0.19899999999999998	279.1878146912	9.1219250075	1.1421136425	0.1003354395	33.4104663815	0.5720967333	11.2667884235	0.2463517015	325.0071831387	10.0407088818
0.001	0.0045	0.7956	0.1989	272.1223111782	10.0442774905	1.2520672295	0.0666078720	33.6181013751	0.6766063273	11.2591321592	0.1799825142	318.2516119420	10.9674742040
0.001	0.005	0.7952	0.1988	276.1389333151	15.1392458528	1.4286948002	0.0889921732	33.4949205002	0.2280623690	11.3003058473	0.2567142987	322.3628544628	15.7130146937
0.001	0.0055	0.7948	0.1987	277.3344998381	10.4460530517	1.5529189592	0.0376235170	33.5230718730	0.0730269776	11.3166392112	0.1680245054	323.7271298815	10.7247280517
0.001	0.006	0.7944	0.1986	280.3746665676	11.9691292328	1.6818219942	0.1175171232	33.5565854122	0.6393419865	11.2497745028	0.2269516722	326.8628484768	12.9529400147
0.001	0.0065	0.794	0.1985	281.3569317394	15.6497362370	1.8762292939	0.0352627118	33.6443164102	0.4113622568	11.3430107882	0.2094838597	328.2204882317	16.3058450653
0.001	0.006999999999999999	0.7936	0.1984	280.3273584858	3.5561903095	1.9920314760	0.0877834958	33.3775486387	0.3501964473	11.3341635495	0.1540848893	327.0311021500	4.1482551419
0.001	0.0075	0.7932	0.1983	281.1797339243	5.2223527097	2.1581315756	0.0699957354	33.5267955996	0.3585057589	11.2880558244	0.1872347767	328.1527169239	5.8380889807
0.001	0.008	0.7928	0.1982	283.3820496264	5.4609896110	2.2966263065	0.1045872711	33.4795787467	0.4018342064	11.3052398843	0.1488755977	330.4634945639	6.1162866862
0.001	0.0085	0.7924	0.1981	275.4703954225	8.2158307076	2.3815479067	0.1142546658	33.3806765690	0.5570906819	11.2536877046	0.1115282941	322.4863076028	8.9987043494
0.0	0.003	0.7976	0.1994	0.0000000000	0.0000000000	1.6109370222	0.0903931727	44.5911788326	1.1233333450	14.9863717659	0.2926445797	61.1884876207	1.5063710974
0.001	0.009000000000000001	0.792	0.198	281.1187313978	10.2884339058	2.5834414080	0.1057115396	33.2689647719	0.5041828749	11.3573024816	0.2172847539	328.3284400593	11.1156130742
0.001	0.0095	0.7916	0.1979	281.9142541415	14.9576516656	2.7369085423	0.1864718486	33.2667305359	0.3477947540	11.2875454068	0.3147871449	329.2054386265	15.8067054131
0.001	0.01	0.7912	0.1978	282.5259393393	13.6514649028	2.7598350349	0.1940160142	33.0900769474	0.4043659545	11.2509654773	0.1797642907	329.6268167989	14.4296111622
0.0015	0.0	0.7988	0.1997	330.1983763513	6.8141876793	0.0000000000	0.0000000000	33.0290078317	0.3829093095	11.2582814632	0.3950358336	374.4856656462	7.5921328224
0.0015	0.0005	0.7984	0.1996	341.1493673183	9.6333007266	0.1239902152	0.0141143940	32.7939662106	0.5816573615	11.1837604905	0.0477555023	385.2510842346	10.2768279844
0.0015	0.001	0.7979999999999999	0.1995	336.7530355776	15.3380460799	0.2802646751	0.0457143190	32.9184876271	0.5110798100	11.2443300482	0.3870409310	381.1961179280	16.2818811399
0.0015	0.0015	0.7976	0.1994	334.4349395701	6.5027161502	0.4119750357	0.0319879121	32.8922725920	0.4068686449	11.1696389364	0.2524214540	378.9088261342	7.1939941612
0.0015	0.002	0.7972	0.1993	335.9919564373	6.8527786706	0.5736302031	0.0526160363	33.1463796932	0.4790114787	11.2291876588	0.1654712035	380.9411539924	7.5498773891
0.0015	0.0025	0.7968	0.1992	334.1552409111	17.5603599132	0.6789049141	0.0490858475	32.9436600187	0.4150143229	11.0685762474	0.2330507212	378.8463820913	18.2575108048
0.0015	0.003	0.7964	0.1991	333.5809041989	5.9824631775	0.7954089276	0.0673985557	32.7823481837	0.4866149241	11.0610901223	0.1496822820	378.2197514325	6.6861589393
0.0	0.0035	0.7972	0.1993	0.0000000000	0.0000000000	1.8441789930	0.0975924268	44.0147459595	0.5884552022	14.6471141872	0.5958588868	60.5060391397	1.2819065158
0.0015	0.0035	0.7959999999999999	0.19899999999999998	334.3469631373	13.2258330414	0.9647842404	0.0392969883	32.9307014502	0.6122285564	11.1250624641	0.2932512975	379.3675112920	14.1706098836
0.0015	0.004	0.7956	0.1989	334.9399740923	18.0165181803	1.1152101052	0.0646227145	32.9379999543	0.3611065981	11.1165555038	0.4736274602	380.1097396556	18.9158749531
0.0015	0.0045	0.7952	0.1988	335.1287914363	12.8168112039	1.2904340131	0.0673725657	32.9242966405	0.5558314437	11.1995834368	0.1475349260	380.5431055267	13.5875501393
0.0015	0.005	0.7948	0.1987	339.1391888256	7.4675898189	1.4134884531	0.0515653747	32.5286879297	0.1747994517	11.1662361522	0.1799200997	384.2476013606	7.8738747450
0.0015	0.0055	0.7944	0.1986	336.2048428053	9.5517328909	1.5468364203	0.1238497694	32.7010219954	0.5421721334	11.0866110034	0.3029540589	381.5393122244	10.5207088526
0.0015	0.006	0.794	0.1985	334.6374513588	10.7164670445	1.6369047842	0.0537073016	32.7649211433	0.5704133831	11.0949478245	0.2266095843	380.1342251108	11.5671973135
0.0015	0.0065	0.7936	0.1984	339.5334228404	10.3757214426	1.7545785167	0.1475886907	32.8489284147	0.4823058054	11.1037950633	0.1515962293	385.2407248351	11.1572121680
0.0015	0.006999999999999999	0.7932	0.1983	335.7736752880	4.4293791568	2.0121506430	0.1020960344	32.7251517435	0.3254304899	11.1488819531	0.1385923527	381.6598596276	4.9954980338
0.0015	0.0075	0.7928	0.1982	332.7418082220	15.1840879018	2.0881823787	0.1747383248	32.6807649228	0.3954247249	11.0042636272	0.2552056345	378.5150191507	16.0094565860
0.0015	0.008	0.7924	0.1981	337.4535271746	8.7034378152	2.2580255791	0.2385612028	32.8234581250	0.3719131337	11.2004341328	0.3360555574	383.7354450115	9.6499677091
0.0	0.004	0.7968	0.1992	0.0000000000	0.0000000000	2.1160216912	0.0197401997	44.5578142425	0.1913948512	14.7845866665	0.1460329701	61.4584226002	.3571680210
0.0015	0.0085	0.792	0.198	333.2240186697	5.6221601795	2.3628324025	0.1296479320	32.5212404765	0.4000413579	11.1034547849	0.1762083724	379.2115463336	6.3280578418
0.0015	0.009000000000000001	0.7916	0.1979	337.9141584972	13.6444080534	2.5357168724	0.1407276493	32.7954557012	0.4907480811	11.1454791690	0.2551965601	384.3908102398	14.5310803439
0.0015	0.0095	0.7912	0.1978	332.4587896976	8.3761853470	2.6896518942	0.2447038752	32.5668188898	0.5851263691	11.1388437399	0.1426306512	378.8541042215	9.3486462425
0.0015	0.01	0.7908	0.1977	332.7633873470	10.7921761430	2.7904816730	0.2321665648	32.7245559473	0.4109921129	11.0714686140	0.3082697072	379.3498935813	11.7436045279
0.002	0.0	0.7984	0.1996	377.7658226203	14.6876824117	0.0000000000	0.0000000000	32.4208488082	0.4461042086	10.9947358316	0.2668824230	421.1814072601	15.4006690433
0.002	0.0005	0.7979999999999999	0.1995	381.3321880139	8.1601365213	0.1289030350	0.0188553480	32.2762192682	0.3781365842	10.9840170616	0.1899546147	424.7213273787	8.7470830682
0.002	0.001	0.7976	0.1994	379.1203276988	9.1982227541	0.2854114387	0.0188321128	32.5663720426	0.4419691929	11.0592185911	0.2465607702	423.0313297712	9.9055848300
0.002	0.0015	0.7972	0.1993	384.7939776477	15.3509783556	0.4222685630	0.0166741383	32.5209425784	0.7111080975	11.0901839267	0.3090162685	428.8273727158	16.3877768599
0.002	0.002	0.7968	0.1992	386.5717655632	11.5650938075	0.5509376543	0.0237196404	32.2720486945	0.5266709119	11.0343782668	0.2334146223	430.4291301788	12.3488989821
0.002	0.0025	0.7964	0.1991	380.7292174627	5.4840145558	0.6880287224	0.0193141827	32.5181125462	0.5342689727	11.0607498439	0.2047814606	424.9961085752	6.2423791718
0.0	0.0045	0.7964	0.1991	0.0000000000	0.0000000000	2.4145339828	0.0964733865	44.4355270619	0.7814717872	14.8555347158	0.3560821346	61.7055957605	1.2340273083
0.002	0.003	0.7959999999999999	0.19899999999999998	378.5596854313	8.5657952997	0.8457068451	0.0617717967	32.6015240214	0.5409994000	11.1282951091	0.1596322892	423.1352114069	9.3281987856
0.002	0.0035	0.7956	0.1989	378.5625903135	3.3400194959	1.0108711694	0.0272582179	32.5388164660	0.5258829286	11.0537741364	0.2608126940	423.1660520853	4.1539733364
0.002	0.004	0.7952	0.1988	376.3772889216	9.5535291612	1.1077239036	0.0868054460	32.1926588440	0.0953348474	10.9637704960	0.1033404871	420.6414421652	9.8390099417
0.002	0.0045	0.7948	0.1987	378.9771585039	9.7787655035	1.3049385288	0.0579803178	32.2465784047	0.3952675960	11.0029025136	0.2837909732	423.5315779510	10.5158043905
0.002	0.005	0.7944	0.1986	375.2414799756	7.2280856669	1.3905619605	0.0785075805	32.4607671570	0.3167871695	11.0626213752	0.2316228948	420.1554304683	7.8550033117
0.002	0.0055	0.794	0.1985	383.6930272882	8.1420647905	1.5742078452	0.1006382623	32.1475272779	0.5620457444	10.9372287797	0.1788434199	428.3519911910	8.9835922171
0.002	0.006	0.7936	0.1984	381.9305937501	7.6137977855	1.6715284669	0.1309834614	32.2404714931	0.3705972415	10.9314440466	0.0268582940	426.7740377567	8.1422367824
0.002	0.0065	0.7932	0.1983	385.4309768191	6.3659217404	1.8242937698	0.0971202135	32.3112222980	0.4213732921	11.0597290087	0.3063363863	430.6262218956	7.1907516323
0.002	0.006999999999999999	0.7928	0.1982	378.9319253380	14.1408594539	1.9726141404	0.1160285791	32.2540258579	0.5427761074	11.0037532096	0.1988344346	424.1623185459	14.9984985750
0.002	0.0075	0.7924	0.1981	375.9154126494	13.3827006335	2.0294624844	0.1027862918	32.2939442067	0.2270456708	10.9203849982	0.2409449913	421.1592043387	13.9534775874
