# Supplementary material for: Multipressure Sampling for Improving the Performance of MOF-based Electronic Noses
Source: ACS Sens. 2024 Jul 12;9(7):3531–9. doi: 10.1021/acssensors.4c00199 (PMC11287752; doi:10.1021/acssensors.4c00199)
Supplement: Supplementary file 2 — se4c00199_si_002.zip [file se4c00199_si_002.zip › Multiplex_Adsorption_Data/Benzene_5bar/NU-125_v2_EQeq.csv]

benzene_comp	CO2_comp	N2_comp	O2_comp	benzene_mass	benzene_error	CO2_mass	CO2_error	N2_mass	N2_error	O2_mass	O2_error	total_mass	total_error
0.0	0.0	0.8	0.2	0.0000000000	0.0000000000	0.0000000000	0.0000000000	46.8931408558	2.1863063499	16.0659626915	0.6552720038	62.9591035473	2.8415783537
0.0	0.0005	0.7996	0.1999	0.0000000000	0.0000000000	0.5573490763	0.1047648317	46.8795911002	1.9712782802	16.0090727776	0.4564997882	63.4460129541	2.5325429001
0.0	0.005	0.7959999999999999	0.19899999999999998	0.0000000000	0.0000000000	5.4256695941	0.5152993321	46.7799820856	1.3450982252	15.9672419585	0.5289202308	68.1728936382	2.3893177881
0.002	0.008	0.792	0.198	894.4358227817	27.7910371083	2.6377738533	1.6716759030	4.0524755698	1.8787593889	2.6504006981	1.1676341670	903.7764729029	32.5091065672
0.002	0.0085	0.7916	0.1979	883.0065652017	25.6233566498	3.4746602372	1.0382551829	4.3143154426	0.9914002384	2.9938317230	0.5242094316	893.7893726045	28.1772215027
0.002	0.009000000000000001	0.7912	0.1978	882.3780682664	16.1361973745	2.5077832535	0.6414426511	4.1407320863	1.3932311745	2.7269510971	0.9758921209	891.7535347033	19.1467633210
0.002	0.0095	0.7908	0.1977	885.8470448574	31.4859665329	4.5991364438	1.4227177528	4.9332096874	1.5270745871	3.1452592881	0.6647884537	898.5246502767	35.1005473265
0.002	0.01	0.7904	0.1976	879.5835015362	28.1317146710	6.0388110960	3.5975073369	5.8381136394	1.6756122403	3.8145523937	1.0887635723	895.2749786653	34.4935978205
0.0025	0.0	0.7979999999999999	0.1995	880.6823508857	30.6233310179	0.0000000000	0.0000000000	5.5693157840	0.6439193898	3.9128548186	0.4521166577	890.1645214883	31.7193670654
0.0025	0.0005	0.7976	0.1994	895.1683890148	22.2422835750	0.2737855112	0.1112582404	5.0899474014	0.4162010508	3.4000089764	0.3054119639	903.9321309038	23.0751548301
0.0025	0.001	0.7972	0.1993	885.3919967516	26.5920478678	0.4820005428	0.1185260904	5.2994192997	1.2611918779	3.2489997195	0.7620496103	894.4224163136	28.7338154464
0.0025	0.0015	0.7968	0.1992	890.2801928832	19.1205449001	0.6896403947	0.3314831706	4.3348231809	0.6658677712	2.8670843411	0.6749601961	898.1717407999	20.7928560380
0.0025	0.002	0.7964	0.1991	890.5240415318	44.2319665715	0.6833134186	0.3327621793	4.5241535504	2.3364579651	3.0929707642	1.1611150382	898.8244792650	48.0623017541
0.0	0.0055	0.7956	0.1989	0.0000000000	0.0000000000	6.0250067845	0.2546428840	46.8836194059	0.9667639683	15.7969905247	0.6145879834	68.7056167151	1.8359948357
0.0025	0.0025	0.7959999999999999	0.19899999999999998	890.3607955746	31.6376850989	0.8892277316	0.2527494082	4.4798421873	1.5817959493	2.9285756452	1.1732494093	898.6584411387	34.6454798657
0.0025	0.003	0.7956	0.1989	893.7930418252	31.5559217377	1.3907843823	0.8018639651	4.6940748105	1.7647072401	3.2230646116	1.0407487616	903.1009656296	35.1632417045
0.0025	0.0035	0.7952	0.1988	873.6750181720	35.2695446601	1.4810875866	0.9104568732	5.3038138150	3.0799343986	3.2489997195	1.4544440455	883.7089192931	40.7143799774
0.0025	0.004	0.7948	0.1987	892.9635483050	38.0167169758	1.8031881880	0.5815290934	5.0298890250	1.8486412123	3.2899939222	1.0524288261	903.0866194402	41.4993161076
0.0025	0.0045	0.7944	0.1986	889.8241244902	30.2422811117	1.7249637562	0.4077273205	4.2732999660	0.8026673141	2.6817738125	0.6577284108	898.5041620249	32.1104041571
0.0025	0.005	0.794	0.1985	886.3898376651	34.9626558803	2.0390118426	1.3467312765	5.0840880477	2.1450114635	3.1716127041	1.1930765613	896.6845502595	39.6474751816
0.0025	0.0055	0.7936	0.1984	887.0897547067	32.3556458749	2.9098338256	0.6838244983	5.5037642634	1.7941182619	3.6279869405	0.8564255200	899.1313397362	35.6900141551
0.0025	0.006	0.7932	0.1983	891.9728494021	33.6921323158	2.3611124439	1.7350072574	3.9957130799	2.1656168859	2.7989001059	1.5266069029	901.1285750318	39.1193633620
0.0025	0.0065	0.7928	0.1982	885.7511378575	41.3838711349	2.3070455573	0.8704761987	3.9554300225	2.8659232020	2.7194215497	1.5013928873	894.7330349870	46.6216634229
0.0025	0.006999999999999999	0.7924	0.1981	888.8344458745	39.1197265690	2.7786928664	1.2920813839	4.2333831183	2.3399011824	2.8014099551	1.1280635737	898.6479318143	43.8797727090
0.0	0.006	0.7952	0.1988	0.0000000000	0.0000000000	6.4546659795	0.4514863457	46.9063244019	1.2545838918	15.8860901694	0.5829037212	69.2470805508	2.2889739587
0.0025	0.0075	0.792	0.198	898.2649607658	38.6501865955	2.3887210669	1.2400670397	4.4080651033	1.7813808776	2.9223010223	1.1774328645	907.9840479583	42.8490673773
0.0025	0.008	0.7916	0.1979	884.9389892203	24.5601584455	2.6481270870	0.5274670190	4.1663667592	1.1643982313	2.8582998691	0.6098847352	894.6117829356	26.8619084310
0.0025	0.0085	0.7912	0.1978	887.4233886318	29.4835843216	4.0699711701	0.5012372979	4.9731265351	1.0030935189	3.3573415409	0.4800341206	899.8238278779	31.4679492590
0.0025	0.009000000000000001	0.7908	0.1977	892.5431899652	28.3696242730	3.6040756574	2.0796078043	4.7468089947	2.0736191725	3.0114006670	1.0154827451	903.9054752843	33.5383339949
0.0025	0.0095	0.7904	0.1976	890.3495724150	29.4067825508	5.1668387537	0.5770929616	4.8786444551	0.9012405910	3.1569719174	0.7720051911	903.5520275412	31.6571212945
0.0025	0.01	0.79	0.1975	899.0597645201	21.4631484920	3.4447508957	0.9582458366	3.6877307959	0.9067752290	2.5956023251	0.5638633047	908.7878485368	23.8920328623
0.003	0.0	0.7976	0.1994	883.9799192216	35.8250819769	0.0000000000	0.0000000000	4.0854344349	2.1953701512	2.6336683705	1.1163622918	890.6990220270	39.1368144199
0.003	0.0005	0.7972	0.1993	892.8003023478	26.9839834670	0.2174179059	0.0918560273	4.3685144652	1.2325037897	2.8424041578	0.5599832867	900.2286388767	28.8683265707
0.003	0.001	0.7968	0.1992	887.0101723026	36.8976534877	0.4388620694	0.2601084207	5.0156068501	2.6639119252	3.3063079416	1.2122551167	895.7709491637	41.0339289503
0.003	0.0015	0.7964	0.1991	888.4957105133	35.5538479926	0.6769864425	0.8037348877	5.2606010808	3.2653323991	3.6798571562	1.6103129009	898.1131551928	41.2332281803
0.0	0.0065	0.7948	0.1987	0.0000000000	0.0000000000	7.0079887983	0.4106379861	46.6649922674	1.0045913988	15.6606220545	0.5554439753	69.3336031202	1.9706733602
0.003	0.002	0.7959999999999999	0.19899999999999998	890.3424304044	27.1745151797	1.0629319845	0.4983406370	5.2016413332	1.9974609820	3.3360078232	1.0570243244	899.9430115453	30.7273411231
0.003	0.0025	0.7956	0.1989	896.6559678000	36.4438090913	0.9087838396	0.4582416924	4.5157307294	1.7777632711	2.9988514212	1.1148722408	905.0793337902	39.7946862956
0.003	0.003	0.7952	0.1988	885.2848665922	31.2825759916	1.1262017455	0.3838581928	4.4102623610	1.7309665039	3.0310611519	0.9612441897	893.8523918506	34.3586448780
0.003	0.0035	0.7948	0.1987	893.1012870814	25.8132061718	1.6639947138	1.0842867088	5.5729778801	2.5230844095	3.7497146241	1.5570089449	904.0879742994	30.9775862350
0.003	0.004	0.7944	0.1986	890.0230805006	32.5045023651	1.4615314787	0.8851370023	4.3824304305	2.2232061668	2.8716857312	1.2924030806	898.7387281410	36.9052486148
0.003	0.0045	0.794	0.1985	882.6566066809	47.7543598444	1.5759922281	0.9906123178	4.7160473873	3.0552528870	3.2887389976	1.6564193079	892.2373852939	53.4566443571
0.003	0.005	0.7936	0.1984	887.4488958126	29.4792701589	2.5112343314	0.7023449854	5.3873096066	1.1289605056	3.7756497319	0.7265925377	899.1230894825	32.0371681876
0.003	0.0055	0.7932	0.1983	874.4606393411	31.2604810028	2.1155107354	1.1386383869	4.5849443461	2.3291046503	2.9281573370	1.2427991969	884.0892517596	35.9710232369
0.003	0.006	0.7928	0.1982	894.8051667600	25.8207318280	1.5811688449	0.3573416671	3.3998900407	0.9378381502	2.5136139197	0.4278325628	902.2998395653	27.5437442081
0.003	0.0065	0.7924	0.1981	886.9438536325	27.8921880206	1.7560234571	0.5360180555	3.9473734111	1.3604268636	2.6612767111	0.8192973593	895.3085272118	30.6079302990
0.0	0.006999999999999999	0.7944	0.1986	0.0000000000	0.0000000000	7.4784857482	0.7659579031	46.4522244826	1.6125892143	15.6606220545	0.4807058244	69.5913322853	2.8592529418
0.003	0.006999999999999999	0.792	0.198	894.2582928033	32.5330282581	1.9970237285	1.1759890714	3.4332151154	1.1628478660	2.4178213440	0.7394713962	902.1063529912	35.6113365917
0.003	0.0075	0.7916	0.1979	888.8528110447	29.8117177409	4.2137660815	1.8118337771	5.0218324136	2.1574907300	3.5146254207	1.0705244629	901.6030349605	34.8515667109
0.003	0.008	0.7912	0.1978	892.5850217417	36.8690464705	3.4942163452	1.1799288573	4.6772291684	1.1366537573	2.8704308066	0.7857230972	903.6268980619	39.9713521823
0.003	0.0085	0.7908	0.1977	871.3038706433	29.1274885747	4.2689833274	2.4358151047	5.0438049903	2.8125819456	3.2925037713	1.6990366692	883.9091627323	36.0749222942
0.003	0.009000000000000001	0.7904	0.1976	881.3679839061	20.1902965589	3.8117155094	0.9153246303	4.7402172217	0.7880143333	3.2322673918	0.3527962776	893.1521840290	22.2464318001
0.003	0.0095	0.79	0.1975	878.3265076656	52.5387740662	3.1784427199	2.6267249733	4.1172946712	2.3450636203	2.7528862049	1.3655860379	888.3751312616	58.8761486977
0.003	0.01	0.7896	0.1974	892.0636549658	38.0849176330	2.8845259212	1.5080109038	4.0217139623	1.7587863920	2.7018526056	1.2358367386	901.6717474549	42.5875516674
0.0035	0.0	0.7972	0.1993	891.2096745521	49.5462962051	0.0000000000	0.0000000000	4.3322597136	2.9446413723	2.9959232639	1.7207972683	898.5378575296	54.2117348457
0.0035	0.0005	0.7968	0.1992	900.1157618058	19.4611059891	0.2519286846	0.2091187400	4.5204914543	1.5793995217	2.9996880376	0.9942523107	907.8878699823	22.2438765615
0.0035	0.001	0.7964	0.1991	891.9667276787	42.4919999673	0.4164300632	0.2451480156	4.2626798872	2.0013226318	2.9114250093	1.0134114880	899.5572626384	45.7518821027
0.0	0.0075	0.794	0.1985	0.0000000000	0.0000000000	8.0858754536	0.2954341254	45.9695602136	0.6693991172	15.6539291234	0.2979646565	69.7093647906	1.2627978991
0.0035	0.0015	0.7959999999999999	0.19899999999999998	878.5591331546	28.3338294588	0.7212752752	0.0880907860	5.4089159738	0.6482510115	3.3799301832	0.4034191607	888.0692545868	29.4735904170
0.0035	0.002	0.7956	0.1989	891.7973599981	32.9602599036	0.7879961141	0.4252285651	5.2712211595	1.6202073444	3.4355651726	0.9819132353	901.2921424443	35.9876090484
0.0035	0.0025	0.7952	0.1988	907.1241148069	40.0270135570	1.0623568049	0.5415810418	4.6043534555	1.8420869144	3.0130738997	0.9521216379	915.8038989670	43.3628031511
0.0035	0.003	0.7948	0.1987	904.9529435758	44.4644577241	1.4028631549	0.7242094200	4.5798174115	3.5429582172	3.1557169929	1.6923787871	914.0913411351	50.4240041484
0.0035	0.0035	0.7944	0.1986	900.8024151134	33.4030705050	1.0715596792	0.8088964664	3.7880722297	2.1873187272	2.6424528425	1.1555625790	908.3044998648	37.5548482776
0.0035	0.004	0.794	0.1985	887.1999457278	40.4305921766	1.5437821680	1.0239709845	4.7306957718	2.3110706123	3.1172326393	1.2359817179	896.5916563069	45.0016154913
0.0035	0.0045	0.7936	0.1984	907.8974925292	37.9355816765	1.8980928295	0.8138578572	5.0774962746	2.0577969514	3.2218096870	1.2847676739	918.0948913203	42.0920041590
0.0035	0.005	0.7932	0.1983	877.4153911668	27.4575247629	2.5865828649	1.1723431126	5.5048628922	2.9523514601	3.6112546129	1.4874149929	889.1180915368	33.0696343285
0.0035	0.0055	0.7928	0.1982	878.9488828775	41.5517907898	2.4094275342	0.4103962191	5.0295228154	1.6126091735	3.5459985351	0.9217356206	889.9338317622	44.4965318030
0.0035	0.006	0.7924	0.1981	873.6546124273	24.9539627893	2.4151793306	1.1069804108	4.2161712665	2.1258581232	2.9641318414	1.2960546040	883.2500948658	29.4828559273
0.0	0.008	0.7936	0.1984	0.0000000000	0.0000000000	8.4407612947	0.4823559524	46.5371851127	1.1773843496	15.4326440904	0.3472774346	70.4105904978	2.0070177366
0.0035	0.0065	0.792	0.198	890.0445065325	38.9410330127	2.6711342728	0.7142276889	3.7946640027	1.7825112846	2.8323647612	1.0851930364	899.3426695692	42.5229650226
0.0035	0.006999999999999999	0.7916	0.1979	877.9408390916	28.3535361355	3.6656198795	1.9657132750	5.3382375186	1.9993751654	3.3305698167	1.1725697177	890.2752663064	33.4911942936
0.0035	0.0075	0.7912	0.1978	890.9107303930	34.2505603053	3.0150917006	0.7322161137	4.2110443319	1.6928447225	3.0109823588	0.9226539858	901.1478487843	37.5982751273
0.0035	0.008	0.7908	0.1977	880.0467119398	25.3056736299	2.5296400800	1.1570841905	3.8466657677	2.2824636841	2.6345049869	1.2893303496	889.0575227744	30.0345518541
0.0035	0.0085	0.7904	0.1976	891.1637616267	43.3600627625	4.3098210822	1.6049000492	4.3549647095	1.7712353223	2.7014342974	0.9940277179	902.5299817158	47.7302258519
0.0035	0.009000000000000001	0.79	0.1975	889.3935632780	39.5725441481	2.6026878950	1.8056207405	3.8082137584	1.4767348014	2.6621133275	0.7161817388	898.4665782589	43.5710814288
0.0035	0.0095	0.7896	0.1974	882.9208610742	29.2123397854	6.1492455879	0.9101835789	5.7667027650	2.0955941174	3.8488536653	1.1060859593	898.6856630924	33.3242034410
0.0035	0.01	0.7892	0.1973	897.8241966813	34.4263029021	3.5465576929	2.6169811709	4.1451266017	2.7709882820	2.5918375514	1.3634778425	908.1077185273	41.1777501975
0.004	0.0	0.7968	0.1992	882.7912845956	26.1578578345	0.0000000000	0.0000000000	4.8167550307	1.5716846234	3.1632465403	1.0978931794	890.7712861666	28.8274356373
0.004	0.0005	0.7964	0.1991	886.3439247397	27.1805997115	0.1921100015	0.0843300456	4.8899969531	1.4904103163	3.1473508290	0.7105597230	894.5733825233	29.4658997964
0.0	0.0085	0.7932	0.1983	0.0000000000	0.0000000000	8.7387043510	0.2940647774	45.8435841070	1.3653822754	15.4635988965	0.5004168980	70.0458873545	2.1598639508
0.004	0.001	0.7959999999999999	0.19899999999999998	904.5733967253	42.2119458354	0.4693465906	0.1434678373	4.3923180900	2.6856399822	3.2096787495	1.6439577899	912.6447401554	46.6850114448
0.004	0.0015	0.7956	0.1989	897.3528239799	39.5390804305	0.4405876083	0.2391917595	3.9587259090	1.7626471727	2.4475212255	0.9925084478	904.1996587227	42.5334278105
0.004	0.002	0.7952	0.1988	894.5082631753	38.2163510269	1.1405812366	0.3327224090	5.1247373146	1.7123945808	3.5836462723	0.9450788367	904.3572279988	41.2065468534
0.004	0.0025	0.7948	0.1987	906.4201166163	24.3685677750	0.7494590778	0.2808290689	3.3182252971	1.3333035687	2.1990461601	0.6587343351	912.6868471513	26.6414347477
0.004	0.003	0.7944	0.1986	891.9269364767	46.9491041343	1.5800184856	1.1226563719	4.6775953780	2.8376973920	3.1615733075	1.6781711342	901.3461236478	52.5876290324
0.004	0.0035	0.794	0.1985	882.4147986068	24.4249828511	1.8037633677	0.6272401940	5.5993449722	2.3350623024	3.6016335245	1.4140326645	893.4195404712	28.8013180120
0.004	0.004	0.7936	0.1984	887.3948205893	32.7472805414	1.3741041726	0.6581261702	4.5951982152	2.2032256217	2.9289939533	1.1908980742	896.2931169304	36.7995304075
0.004	0.0045	0.7932	0.1983	895.0173865043	28.1642682388	1.5719659706	0.7361095079	4.4977864583	1.7256045629	2.9051503865	1.0566766294	903.9922893197	31.6826589390
0.004	0.005	0.7928	0.1982	879.1284534304	52.0112716737	2.0723722620	1.6174665248	4.8354317209	3.2328261107	3.1992210447	1.5511161031	889.2354784580	58.4126804123
0.004	0.0055	0.7924	0.1981	896.8743092677	30.0245659825	2.0689211841	0.7581085924	4.2077484454	1.0378951550	2.7692002244	0.4448958845	905.9201791216	32.2654656144
0.0	0.009000000000000001	0.7928	0.1982	0.0000000000	0.0000000000	9.3455188768	0.6888875490	45.7729056518	1.5158431102	15.4004343597	0.6134423658	70.5188588883	2.8181730250
0.004	0.006	0.792	0.198	897.8690893196	28.4214881546	2.1787804964	0.5144125838	4.9438297661	1.0994610382	3.4719579853	0.9029102604	908.4636575674	30.9382720370
0.004	0.0065	0.7916	0.1979	888.3314442688	23.5014358221	2.2345729220	1.4459151428	4.1528170036	2.0574371739	2.8662477247	1.1442441130	897.5850819191	28.1490322518
0.004	0.006999999999999999	0.7912	0.1978	900.2361556993	23.0470545422	1.8791119012	0.9300966104	3.7935653739	1.0942338313	2.3927228525	0.5525216263	908.3015558269	25.6239066102
0.004	0.0075	0.7908	0.1977	893.4869556554	21.1736228841	2.7878957408	0.9852986815	4.7409496409	1.8325685185	3.1594817666	1.0930821256	904.1752828037	25.0845722097
0.004	0.008	0.7904	0.1976	880.9721124598	24.2585969329	3.9273266181	2.3157438268	5.1346249741	2.1400612959	3.5618942463	1.4013137095	893.5959582983	30.1157157651
0.004	0.0085	0.79	0.1975	889.6721016925	38.1771221226	4.1970858717	1.0901352368	5.6227823874	1.3303229402	3.5736068757	0.6669915907	903.0655768273	41.2645718903
0.004	0.009000000000000001	0.7896	0.1974	892.5544131247	32.2334219387	3.3486958949	2.1132591742	3.5884879910	2.1818317542	2.5006463658	1.6110690192	901.9922433764	38.1395818863
0.004	0.0095	0.7892	0.1973	892.4023903271	43.8077617972	5.1541848015	2.4217792626	5.1723445642	2.3810175107	3.4585721231	1.3361777266	906.1874918159	49.9467362971
0.004	0.01	0.7888	0.1972	895.3704058868	41.7409153975	4.0860762002	2.6129149608	4.6680739281	3.2835601199	3.1829070253	1.7403137047	907.3074630404	49.3777041829
0.0045	0.0	0.7964	0.1991	887.6672372804	33.2368269034	0.0000000000	0.0000000000	4.9086736434	1.5914096195	3.2770263683	0.9940094103	895.8529372921	35.8222459332
0.0	0.0095	0.7924	0.1981	0.0000000000	0.0000000000	10.0104265468	0.6199294649	46.4903102823	1.8634463762	15.6652234446	0.7787833577	72.1659602737	3.2621591988
0.0045	0.0005	0.7959999999999999	0.19899999999999998	896.2692789388	31.1476648551	0.1311409591	0.0821198626	3.6225454849	2.0432049572	2.3584215808	1.2285408908	902.3813869636	34.5015305657
0.0045	0.001	0.7956	0.1989	902.1685797179	38.1459425693	0.3560362004	0.0959292055	3.9891213069	1.4938795677	2.8578815609	1.0630349443	909.3716187861	40.7987862868
0.0045	0.0015	0.7952	0.1988	886.6836803881	29.4927564401	0.7316285088	0.2734034026	4.3516688230	1.5397040902	3.0122372834	0.9578194391	894.7792150033	32.2636833720
0.0045	0.002	0.7948	0.1987	893.4012515278	29.1258554016	0.8627694679	0.6062295233	4.6567214301	3.1035286124	3.0314794601	1.6498503537	901.9522218859	34.4854638910
0.0045	0.0025	0.7944	0.1986	887.8519092695	28.0210825178	0.9024568635	0.4563230409	4.2355803759	1.4517786923	2.7654354507	0.8680329388	895.7553819596	30.7972171898
0.0045	0.003	0.794	0.1985	897.5415771179	37.4304855247	1.2153545905	1.3837756015	3.8367781081	3.2628109990	2.7227680152	1.7430745214	905.3164778317	43.8201466466
0.0045	0.0035	0.7936	0.1984	890.5587312977	32.2393364627	1.3752545319	0.6338511008	5.0049867714	1.6402031009	3.3293148921	0.8507175137	900.2682874931	35.3641081781
0.0045	0.004	0.7932	0.1983	903.9948938643	37.4193872178	1.0439510562	0.9047193700	3.4863155092	2.8260270263	2.3161724535	1.5267426085	910.8413328832	42.6768762226
0.0045	0.0045	0.7928	0.1982	896.9008367358	21.2102433873	1.3039322559	0.2832921791	3.8034530334	0.7607837013	2.5278363982	0.4170312386	904.5360584233	22.6713505063
0.0045	0.005	0.7924	0.1981	885.8776534743	34.2745681555	1.5455077069	0.8720042118	3.6518422539	1.9197175938	2.4575606221	1.2196506842	893.5325640572	38.2859406453
0.0	0.001	0.7992	0.1998	0.0000000000	0.0000000000	1.1100967154	0.1061202549	46.5862572007	0.9970956373	15.7614343285	0.6680181428	63.4577882446	1.7712340350
0.0	0.01	0.792	0.198	0.0000000000	0.0000000000	10.7397543370	0.4286473969	45.2397044563	1.5854905494	15.4527228835	0.4906339607	71.4321816768	2.5047719070
0.0045	0.0055	0.792	0.198	907.7464900188	55.0349718514	1.9107467817	1.8104937653	4.0587011332	3.2125944408	2.6972512155	1.6059430579	916.4131891492	61.6640031154
0.0045	0.006	0.7916	0.1979	899.3352420729	25.2272034489	2.4318595403	0.9641946230	4.1165622519	1.1091192416	2.7809128537	0.6859774792	908.6645767188	27.9864947927
0.0045	0.0065	0.7912	0.1978	880.8374345451	27.9933087122	2.3576613661	0.8712207943	5.0932432880	0.8566474944	3.1452592881	0.5152864213	891.4335984873	30.2364634222
0.0045	0.006999999999999999	0.7908	0.1977	905.6028665430	33.9889395588	1.8037633677	1.7967249606	3.2222783787	2.6248554169	2.1831504488	1.1976402393	912.8120587382	39.6081601756
0.0045	0.0075	0.7904	0.1976	892.6768475927	30.3973732593	3.9560856004	1.2937660892	5.0533264402	1.8705238503	3.3259684266	0.9514958422	905.0122280599	34.5131590410
0.0045	0.008	0.79	0.1975	906.2538097974	36.4235622325	3.3797555958	2.2203019077	4.4377280819	2.1383136997	3.0595061089	1.0908316305	917.1307995840	41.8730094704
0.0045	0.0085	0.7896	0.1974	893.6675464956	36.3857708191	2.2788617547	1.6651052372	3.7781845702	2.3772263358	2.4855872709	1.3839127029	902.2101800914	41.8120150950
0.0045	0.009000000000000001	0.7892	0.1973	887.4427740892	53.9842988184	3.5827940106	2.8757587996	4.3989098630	2.5282689407	2.8746138885	1.2498908750	898.2990918513	60.6382174337
0.0045	0.0095	0.7888	0.1972	899.3658506899	51.2247438998	2.8149291841	3.0549185288	3.8726666501	2.9277289312	2.4588155467	1.6263564249	908.5122620708	58.8337477847
0.0045	0.01	0.7884	0.1971	879.3386326004	31.7855283523	4.0475391640	2.4387606108	4.8163888211	2.2446917886	3.1536254519	1.1698828999	891.3561860374	37.6388636516
0.0005	0.0	0.7996	0.1999	837.9404781360	16.3915034683	0.0000000000	0.0000000000	6.4006116039	0.7902684644	3.6367714125	0.4489785822	847.9778611524	17.6307505149
0.005	0.0	0.7959999999999999	0.19899999999999998	884.5206714549	36.5754365918	0.0000000000	0.0000000000	4.0861668541	1.4521226597	2.7043624548	0.8341950568	891.3112007638	38.8617543083
0.005	0.0005	0.7956	0.1989	893.6155118467	35.4466448864	0.2737855112	0.1981291428	5.2822074479	1.7670217555	3.6321700224	0.8549245226	902.8036748282	38.2667203073
0.005	0.001	0.7952	0.1988	917.8187655794	47.8307918509	0.2271959599	0.2066808635	3.0933725952	2.1920814295	2.1434111707	1.1881289957	923.2827453052	51.4176831396
0.005	0.0015	0.7948	0.1987	891.1392747331	38.2239224709	0.6603062328	0.4792402879	5.0745665977	2.2326723391	3.2485814113	1.1913440780	900.1227289749	42.1271791759
0.005	0.002	0.7944	0.1986	903.1358120145	19.8612044713	1.0773114756	0.4172744987	5.3624073530	1.4408840052	3.7195964343	0.5067893075	913.2951272774	22.2261522827
0.005	0.0025	0.794	0.1985	904.4989157573	43.5119064330	0.8248076114	0.4055958705	4.1660005496	1.4748337306	2.7968085650	0.7249337674	912.2865324833	46.1172698015
0.005	0.003	0.7936	0.1984	897.5364756817	17.1793260492	1.6847011811	0.7911043507	5.9062286273	1.1120010204	3.9132731268	0.8467409240	909.0406786169	19.9291723443
0.005	0.0035	0.7932	0.1983	889.8496316710	34.7241214142	1.2941542019	0.5976224464	4.3787683343	1.9279572404	2.8603914100	1.2398745104	898.3829456172	38.4895756114
0.005	0.004	0.7928	0.1982	908.8300350598	32.5829320555	1.5828943839	0.7473759571	4.2483977124	1.4146168716	2.7106370776	0.9070904855	917.3719642337	35.6520153697
0.005	0.0045	0.7924	0.1981	903.7479843540	42.0711075527	1.4615314787	1.0236930920	3.9360209131	2.0823112644	2.6867935108	1.1936308236	911.8323302566	46.3707427327
0.0005	0.0005	0.7992	0.1998	838.9138321559	37.4687722864	0.1489715281	0.0518810765	6.0442896511	1.4394525538	3.1971295038	0.5929751365	848.3042228389	39.5530810532
0.005	0.005	0.792	0.198	910.9104007272	28.2701635658	1.3349919567	1.0586893486	3.3709594813	1.5736704987	2.2889824211	0.8421723086	917.9053345863	31.7446957217
0.005	0.0055	0.7916	0.1979	892.7105170713	35.9713187909	2.5986616375	2.0897523253	5.0225648328	1.6645328695	3.3682175539	1.2061751126	903.6999610955	40.9317790983
0.005	0.006	0.7912	0.1978	882.7545542552	27.3369635666	2.8063014894	1.3492365951	5.2371636656	1.1990921852	3.4485327266	0.4536389846	894.2465521368	30.3389313315
0.005	0.0065	0.7908	0.1977	903.2562059079	30.3327570479	2.5123846907	1.8183887628	4.1817475629	2.5584855522	2.8754505049	1.3569401913	912.8257886664	36.0665715542
0.005	0.006999999999999999	0.7904	0.1976	884.3064111361	21.3171760060	3.9969233552	1.5523901500	3.7540147358	1.0160859057	2.7524678967	0.9755068990	894.8098171238	24.8611589607
0.005	0.0075	0.79	0.1975	884.3564052105	36.2112933566	3.9716154508	1.1538740207	5.1976130275	1.8548198370	3.4631735132	1.0126493989	896.9888072020	40.2326366132
0.005	0.008	0.7896	0.1974	896.5059855768	30.3185694652	5.0897646812	2.1112192769	4.5120686332	2.4848949710	3.0758201284	1.5968475647	909.1836390196	36.5115312778
0.005	0.0085	0.7892	0.1973	893.3706429109	11.8552329328	4.9229625841	1.5113698622	5.1459774721	1.0738215038	3.2276660017	0.5914256538	906.6672489688	15.0318499526
0.005	0.009000000000000001	0.7888	0.1972	879.3988295471	31.2143205611	3.4165670931	2.5316373803	4.2667081930	2.2660622338	2.8608097182	1.3345602151	889.9429145514	37.3465803903
0.005	0.0095	0.7884	0.1971	880.8353939706	47.6881123539	4.3075203636	1.2326270231	5.7377722056	2.2830302610	3.4364017890	1.2344302358	894.3170883288	52.4381998738
0.0005	0.001	0.7988	0.1997	835.7335968518	60.1126061753	0.5584994356	0.3355895979	7.1927229953	3.1536337178	4.0508965216	1.2969642595	847.5357158043	64.8987937505
0.005	0.01	0.7879999999999999	0.19699999999999998	899.7137686362	46.5165397649	3.8007870961	2.4494458585	4.1169284615	2.3220792175	2.6223740493	1.3627769540	910.2538582431	52.6508417949
0.0055	0.0	0.7956	0.1989	889.4853891290	49.9623027206	0.0000000000	0.0000000000	5.9607938595	3.0654247974	3.8614029111	1.7318613838	899.3075858996	54.7595889018
0.0055	0.0005	0.7952	0.1988	894.0073021440	47.5690784394	0.2369740139	0.1022849905	4.6530593340	1.8290920434	3.3422824460	0.8822198094	902.2396179379	50.3826752827
0.0055	0.001	0.7948	0.1987	888.0355609714	19.0199773093	0.3272772182	0.1008386871	5.0408753134	1.4903858411	2.9687332315	0.8646647858	896.3724467345	21.4758666233
0.0055	0.0015	0.7944	0.1986	900.0453619868	29.5856208655	0.6626069514	0.2940197728	4.7797678598	2.1114181610	3.1117946328	1.0934112027	908.5995314308	33.0844700020
0.0055	0.002	0.794	0.1985	881.6210151398	32.8455041882	0.8886525520	0.4202040630	5.3814502528	2.7472702432	3.6936613265	1.5996249618	891.5847792711	37.6126034562
0.0055	0.0025	0.7936	0.1984	906.4945975843	41.8714643043	1.4166674664	1.1479790354	5.5315961939	3.9933300265	3.5865744296	2.1202992073	917.0294356742	49.1330725735
0.0055	0.003	0.7932	0.1983	890.9607244674	37.4519395965	0.8259579706	0.6204415671	3.6038687947	2.1637880379	2.3985791672	1.0232587900	897.7891303999	41.2594279915
0.0055	0.0035	0.7928	0.1982	898.7016437014	26.7046344884	1.1331039012	0.5700723825	4.4809408162	2.3501921217	2.8775420459	1.3507129384	907.1932304647	30.9756119310
0.0055	0.004	0.7924	0.1981	890.6628005954	40.6442165997	1.6565173785	0.7152515576	4.5128010525	2.1377617154	2.8976208390	1.2339300368	899.7297398654	44.7311599095
0.0005	0.0015	0.7984	0.1996	832.0738265483	35.7374658427	0.9542230315	0.3323204621	8.1463328258	2.1891409047	4.8071977309	1.3751403182	845.9815801365	39.6340675277
0.0055	0.0045	0.792	0.198	908.6249573261	43.8138236907	1.5690900724	0.6723513007	4.2443694066	1.9886942104	2.7123103104	1.2169573847	917.1507271155	47.6918265865
0.0055	0.005	0.7916	0.1979	895.9968622477	39.1225875993	2.3035944794	1.2618083355	4.4615317067	2.5160563002	3.2146984478	1.4499747018	905.9766868816	44.3504269368
0.0055	0.0055	0.7912	0.1978	899.0964948604	39.4961389504	2.0999808850	0.7636289115	4.0689550023	1.8110187621	2.9612036841	0.8932986844	908.2266344318	42.9640853084
0.0055	0.006	0.7908	0.1977	882.3954131493	18.7615225853	2.3329286413	0.6638121349	5.0086488675	1.5675116399	3.0812581349	1.0147415250	892.8182487930	22.0075878851
0.0055	0.0065	0.7904	0.1976	891.1668224884	24.6014230243	3.4947915248	0.5635281296	4.8456855900	0.9481607464	3.2230646116	0.3123168625	902.7303642148	26.4254287628
0.0055	0.006999999999999999	0.79	0.1975	902.0441046755	39.0647650247	2.7528097824	1.4211868490	3.8060165007	2.6002178101	2.6173543511	1.7580863754	911.2202853097	44.8442560592
0.0055	0.0075	0.7896	0.1974	888.1508534287	35.2211176590	2.9765546644	1.8087548019	4.4201500205	2.3077982364	2.9143531667	1.4208633135	898.4619112803	40.7585340108
0.0055	0.008	0.7892	0.1973	893.1767883367	43.6437752744	3.0501776590	1.2591921284	4.5073079083	2.5231396880	2.9026405373	1.2891967989	903.6369144413	48.7153038897
0.0055	0.0085	0.7888	0.1972	930.2223974666	42.0621325273	2.1379427416	2.0234476577	3.0226941400	1.6512624918	1.9380218489	0.8003826331	937.3210561971	46.5372253099
0.0055	0.009000000000000001	0.7884	0.1971	918.1789269725	34.7140759979	4.4605181493	1.9212205581	3.9122172883	1.5044425737	2.8683392657	0.5657073528	929.4200016758	38.7054464825
0.0005	0.002	0.7979999999999999	0.1995	842.3164900768	22.9965323987	0.7787932397	0.1911605030	6.1684347097	1.2121270422	3.3816034160	0.6359132071	852.6453214422	25.0357331510
0.0055	0.0095	0.7879999999999999	0.19699999999999998	902.1573565584	31.8948586849	3.1951229296	0.6918815847	3.3669311755	1.8343035541	2.1902616880	0.9786530889	910.9096723515	35.3996969126
0.0055	0.01	0.7876	0.1969	900.3565495928	24.0328421798	4.9488456681	1.3936136340	4.4102623610	2.1575466732	3.0272963782	1.3342355332	912.7429540001	28.9182380202
0.006	0.0	0.7952	0.1988	891.1770253607	39.0859569869	0.0000000000	0.0000000000	5.2496147924	2.2486260252	3.5731885675	1.2487900089	899.9998287206	42.5833730210
0.006	0.0005	0.7948	0.1987	895.5418141419	36.2890555869	0.2059143130	0.1167260452	4.3981774438	2.5140464587	2.9181179404	1.4234982872	903.0640238391	40.3433263780
0.006	0.001	0.7944	0.1986	884.2054027000	35.8383360052	0.4296591950	0.3444476164	5.0320862827	3.5993255234	3.1005003117	1.5083119138	892.7676484894	41.2904210588
0.006	0.0015	0.794	0.1985	893.2584113153	18.8944156073	0.5677023099	0.1656517378	4.1279147499	0.6763708135	3.0829313676	0.5514057272	901.0369597427	20.2878438858
0.006	0.002	0.7936	0.1984	891.9810117000	42.7545328411	1.4241448018	0.5308057440	5.7355749479	2.7478057951	3.6756740743	1.6459172343	902.8164055240	47.6790616145
0.006	0.0025	0.7932	0.1983	883.8289167112	41.2222593854	1.3545480647	0.2862060625	5.5546673995	1.3184819577	3.6409544944	1.0045474157	894.3790866698	43.8314948213
0.006	0.003	0.7928	0.1982	889.2303173208	32.7985206006	1.5363048326	0.5010260438	5.1598934374	1.5572273088	3.5874110460	0.9296475816	899.5139266368	35.7864215348
0.006	0.0035	0.7924	0.1981	896.9120598954	30.3040811941	1.0537291102	0.6365302928	4.0173194470	2.4294909838	2.8955292981	1.2879208553	904.8786377507	34.6580233260
0.0005	0.0025	0.7976	0.1994	846.2017438586	23.9059681523	1.2084524348	0.4123263858	7.3077128136	1.7135119554	3.9040703466	0.8482299977	858.6219794536	26.8800364912
0.006	0.004	0.792	0.198	901.3962222828	32.6549674173	1.5857702821	0.9626356111	3.8202986756	2.8115308383	2.6077332627	1.3259020971	909.4100245032	37.7550359638
0.006	0.0045	0.7916	0.1979	893.4481847405	23.4632991450	1.9441072011	0.8129467917	4.4476157415	1.5679810990	3.1138861738	0.9169994891	902.9537938569	26.7612265248
0.006	0.005	0.7912	0.1978	892.1258924870	29.6264889325	2.0585679505	1.0120769250	4.8270088998	1.3381830397	3.2201364543	0.9014385256	902.2316057916	32.8781874228
0.006	0.0055	0.7908	0.1977	893.5971466765	40.7412905106	1.9929974710	0.9040170048	4.1081394309	1.0696646148	2.8704308066	0.6152549909	902.5687143850	43.3302271211
0.006	0.006	0.7904	0.1976	898.0935525108	53.2283946662	2.4312843607	2.2526743203	4.1520845843	2.5876067498	2.7298792544	1.4391197685	907.4068007102	59.5077955048
0.006	0.0065	0.79	0.1975	887.5223564934	43.8874756970	3.1117218811	0.7998430858	4.5153645197	1.5673566054	2.9126799339	0.8652878592	898.0621228281	47.1199632474
0.006	0.006999999999999999	0.7896	0.1974	885.3664895708	33.0607522096	2.4594681633	0.7099348020	4.0759129850	1.1068790790	2.6918132091	0.6597557001	894.5936839282	35.5373217907
0.006	0.0075	0.7892	0.1973	906.8180286371	44.6277767071	2.8528910407	1.6480156564	4.0348975084	2.3008639567	2.7951353322	1.2629710092	916.5009525184	49.8396273294
0.006	0.008	0.7888	0.1972	896.4876204066	25.7193511812	3.7179612272	2.0617936772	4.3718103517	1.7917354588	3.0825130594	1.1254197652	907.6599050449	30.6983000824
0.006	0.0085	0.7884	0.1971	896.1958182580	38.9882686883	5.0230438424	1.3976964794	5.1946833506	2.1354046439	3.5137888044	1.0863907469	909.9273342554	43.6077605585
0.0005	0.003	0.7972	0.1993	838.4057291140	49.0377497160	1.2343355188	0.5511097511	6.1446310849	2.8368000669	3.5577111644	1.5692546192	849.3424068821	53.9949141532
0.006	0.009000000000000001	0.7879999999999999	0.19699999999999998	901.0911564003	31.2496550381	3.4326721231	1.2814279630	4.5442950791	1.1845404141	3.0963172297	0.7980224013	912.1644408322	34.5136458165
0.006	0.0095	0.7876	0.1969	886.2755654951	44.9973980999	4.1447445240	0.7302870018	4.1762544187	2.1348423588	2.8896729834	0.9631544054	897.4862374212	48.8256818659
0.006	0.01	0.7872	0.1968	901.5329407720	44.1121189634	5.4803116604	2.3755534910	4.9024480799	1.9653765368	3.1544620683	0.9414904746	915.0701625806	49.3945394658
0.0065	0.0	0.7948	0.1987	896.3335570344	34.0062058511	0.0000000000	0.0000000000	4.6911451336	2.6802270835	3.3452106034	2.0238623538	904.3699127714	38.7102952884
0.0065	0.0005	0.7944	0.1986	894.9286215151	41.5578149348	0.1460956299	0.0875634269	3.8012557757	1.2533809536	2.4583972385	0.7458311875	901.3343701592	43.6445905028
0.0065	0.001	0.794	0.1985	900.0025099230	27.1773529997	0.2651578165	0.1828818031	3.2607303880	2.2137101782	2.2781064082	1.1859886343	905.8065045357	30.7599336153
0.0065	0.0015	0.7936	0.1984	890.8076813825	29.7564479112	0.4584181773	0.2821219515	4.0825047580	1.7011208707	2.5679939845	0.6826420572	897.9165983023	32.4223327906
0.0065	0.002	0.7932	0.1983	902.6491350045	32.1281806769	0.6982680894	0.2296515931	3.7946640027	1.5660102748	2.3638595873	1.1516789522	909.5059266839	35.0755214970
0.0065	0.0025	0.7928	0.1982	889.4241718950	31.5004884692	1.1710657578	0.5868568942	4.7988107597	2.2597873847	3.1791422516	1.0057750508	898.5731906641	35.3529077989
0.0065	0.003	0.7924	0.1981	906.5660176906	34.6835590073	0.9881586306	0.7143962745	3.5775017026	2.4916600612	2.4839140381	1.3119537378	913.6155920619	39.2015690808
0.0005	0.0035	0.7968	0.1992	846.1323643268	42.0527508064	1.2636696807	0.3583253783	5.8465364605	2.2779909907	3.1879267236	0.8744478352	856.4304971916	45.5635150106
0.0065	0.0035	0.792	0.198	893.1400579963	21.5835202633	2.6889648418	0.6555937867	5.4656784637	1.5462842580	3.9580321032	0.8618350779	905.2527334050	24.6472333859
0.0065	0.004	0.7916	0.1979	894.4888777178	30.1878082862	1.4310469575	0.6365198979	4.1235202346	0.9695803207	2.7461932739	0.6840227930	902.7896381838	32.4779312978
0.0065	0.0045	0.7912	0.1978	886.1970033782	38.4170058733	1.2280085427	0.8232988918	3.6800403941	2.0838226677	2.4625803204	0.9689867042	893.5676326354	42.2931141370
0.0065	0.005	0.7908	0.1977	894.1470814949	31.4187135780	1.9049949852	1.0925664162	4.3534998711	2.1084078829	3.0586694926	1.1556534308	903.4642458438	35.7753413079
0.0065	0.0055	0.7904	0.1976	911.4929847370	34.3151027892	1.9113219613	1.1660955575	3.8961040653	1.9925093139	2.6198642002	1.1024070923	919.9202749638	38.5761147529
0.0065	0.006	0.79	0.1975	924.7720230698	34.9043291819	1.4327724964	0.8470066631	3.2405888593	0.9314846539	2.2304192744	0.4477937897	931.6758036999	37.1306142886
0.0065	0.0065	0.7896	0.1974	906.4986787332	26.4890950751	1.9527348958	0.5351087623	3.4702022862	0.9171292583	2.3358329385	0.5823078401	914.2574488537	28.5236409358
0.0065	0.006999999999999999	0.7892	0.1973	896.4335451832	36.5636424729	3.5718655973	1.4663223361	4.7372875448	2.0772749525	3.3782569505	1.1953353999	908.1209552758	41.3025751614
0.0065	0.0075	0.7888	0.1972	899.3301406367	43.2431618350	2.5687522959	1.3883383125	3.7221544995	1.8853449651	2.5428954931	1.2377241039	908.1639429252	47.7545692165
0.0065	0.008	0.7884	0.1971	887.4376726531	34.3821378304	1.9803435188	0.7850441536	3.3478882757	1.5881064811	2.4918618938	1.0358770392	895.2577663414	37.7911655043
0.0005	0.004	0.7964	0.1991	858.6431263735	37.6825599614	1.9418064825	0.7744353396	6.3852308002	1.3165536574	3.7120668869	0.8227576618	870.6822305431	40.5963066202
0.0065	0.0085	0.7879999999999999	0.19699999999999998	905.2661717562	31.2850848335	3.7202619458	0.9778026903	3.9561624417	1.5517863441	2.5935107842	1.0054270366	915.5361069279	34.8201009045
0.0065	0.009000000000000001	0.7876	0.1969	903.0745947805	29.8290813788	3.7323407183	0.9429817248	3.7778183606	1.5465850089	2.5713404500	1.0057806181	913.1560943094	33.3244287306
0.0065	0.0095	0.7872	0.1968	905.9354801808	36.8938682646	3.9595366782	1.4624654794	4.4487143703	0.7731259970	2.8846532851	0.6274477850	917.2283845144	39.7569075260
0.0065	0.01	0.7868	0.1967	892.5380885290	27.8478232739	4.1965106921	0.9044809197	4.7105542431	1.0436976521	3.0540681025	0.5695410038	904.4992215667	30.3655428495
0.006999999999999999	0.0	0.7944	0.1986	885.8970389318	36.7820408275	0.0000000000	0.0000000000	5.2250787484	2.5251565252	3.5384689876	1.6401232054	894.6605866678	40.9473205581
0.006999999999999999	0.0005	0.794	0.1985	883.7013808071	28.2228231516	0.2122412891	0.0863459408	4.0440527487	1.9304722953	2.9373601172	1.1074051855	890.8950349621	31.3470465732
0.006999999999999999	0.001	0.7936	0.1984	895.4754954718	44.6885817214	0.4825757224	0.3362789653	5.3063772823	2.2049723740	3.3782569505	1.3820016356	904.6427054270	48.6118346963
0.006999999999999999	0.0015	0.7932	0.1983	908.5412937730	43.8889621213	0.7126475805	0.3654704320	4.7852610040	1.8228656485	3.3795118750	1.0528291153	917.4187142325	47.1301273171
0.006999999999999999	0.002	0.7928	0.1982	890.8954260845	37.4837868619	0.9444449776	0.3442939069	4.9745913736	2.7689848606	3.2414701720	1.2636546956	900.0559326077	41.8607203250
0.006999999999999999	0.0025	0.7924	0.1981	890.7036120847	31.8417980815	1.3827318673	0.4941914593	5.2928275267	2.1297040830	3.9320969954	1.2044544968	901.3112684741	35.6701481206
0.0	0.0015	0.7988	0.1997	0.0000000000	0.0000000000	1.6105030068	0.0933139237	46.3306428913	1.5131671282	15.8693578418	0.3328703036	63.8105037399	1.9393513555
0.0005	0.0045	0.7959999999999999	0.19899999999999998	837.9517012955	9.2989831417	1.8204435774	0.5742586205	7.1158189767	0.4680577188	3.7497146241	0.5862609817	850.6376784737	10.9275604627
0.006999999999999999	0.003	0.792	0.198	909.2677382826	28.6336573354	0.6804375204	0.3641863830	3.2841678032	1.9057579188	2.3437807941	0.8780590847	915.5761244003	31.7816607219
0.006999999999999999	0.0035	0.7916	0.1979	895.2214439509	41.3435476167	1.8796870808	1.0327484675	5.4806930578	1.0116547002	3.8086960790	0.6205189965	906.3905201685	44.0084697809
0.006999999999999999	0.004	0.7912	0.1978	891.7973599981	41.4994438961	1.5857702821	0.4519257885	5.1324277165	1.7382500998	3.4640101296	1.0568998297	901.9795681263	44.7465196141
0.006999999999999999	0.0045	0.7908	0.1977	895.7030195247	27.8253362599	1.6634195342	0.3804299222	4.2516935989	1.6449669456	2.8365478431	1.1904948229	904.4546805009	31.0412279506
0.006999999999999999	0.005	0.7904	0.1976	908.1607266352	42.8701305125	1.6266080369	0.7902357122	4.0198829143	1.8627475747	2.6064783381	1.0351091760	916.4136959245	46.5582229754
0.006999999999999999	0.0055	0.79	0.1975	913.9498363932	41.4290399689	2.5468954694	0.8974763762	4.4007409111	2.0835423078	3.1477691372	1.3259168779	924.0452419109	45.7359755308
0.006999999999999999	0.006	0.7896	0.1974	874.0678287565	40.4940188313	2.5129598703	1.7607615904	4.9083074337	3.0587036971	3.3878780389	1.9552485555	884.8769740994	47.2687326743
0.006999999999999999	0.0065	0.7892	0.1973	889.7914752988	33.8383673737	3.4786864948	2.0752832319	4.7164135969	1.4770435397	3.0762384366	1.0876605017	901.0628138271	38.4783546470
0.006999999999999999	0.006999999999999999	0.7888	0.1972	880.9455849918	26.2369113717	3.0869891563	1.6482830276	4.4538413049	1.6129654046	3.0770750530	0.8334202587	891.5634905060	30.3315800626
0.006999999999999999	0.0075	0.7884	0.1971	907.6016092317	37.3285232386	2.4606185226	2.3575058141	4.0132911413	2.9377173495	2.7390820346	1.3644507870	916.8146009302	43.9881971892
0.0005	0.005	0.7956	0.1989	857.3126718221	21.2099330069	2.0643197470	0.7983476901	5.9875271612	0.9427490181	3.4100483730	0.5912552114	868.7745671033	23.5422849265
0.006999999999999999	0.008	0.7879999999999999	0.19699999999999998	896.0815460880	20.4784426455	3.0490272997	1.2332656391	3.9341898650	1.7264934209	2.7328074118	1.1441370616	905.7975706645	24.5823387671
0.006999999999999999	0.0085	0.7876	0.1969	903.2072321208	35.4359975001	3.7363669759	1.1106145543	3.8733990694	1.4220888258	2.5554447388	0.7278822158	913.3724429049	38.6965830960
0.006999999999999999	0.009000000000000001	0.7872	0.1968	899.5066503280	30.9917834679	3.8445007492	1.9071638728	4.0854344349	1.5734240208	2.6541654719	0.8484544120	910.0907509840	35.3208257735
0.006999999999999999	0.0095	0.7868	0.1967	899.9066029232	16.7106312168	4.6675828216	0.6547252495	3.9246684151	1.3418723753	2.8754505049	1.0039724253	911.3743046648	19.7112012669
0.006999999999999999	0.01	0.7864	0.1966	887.5356202274	35.6689256428	4.1504963205	3.2622197790	4.4014733303	1.6013193578	3.0774933611	0.8307293150	899.1650832393	41.3631940946
0.0075	0.0	0.794	0.1985	896.6651503851	36.5307373792	0.0000000000	0.0000000000	4.9178288837	1.9719432462	3.3707274030	1.3552064689	904.9537066718	39.8578870943
0.0075	0.0005	0.7936	0.1984	892.9870149114	24.9497263936	0.2260456006	0.1015709278	5.0892149822	1.9893085919	3.5987053671	1.4262226207	901.9009808613	28.4668285340
0.0075	0.001	0.7932	0.1983	900.2749266141	40.9908724398	0.2973678766	0.1330941340	3.8950054365	1.4448413085	2.5520982733	0.9654437052	907.0193982005	43.5342515875
0.0075	0.0015	0.7928	0.1982	897.4875018946	26.5328833375	0.4492153030	0.2235784764	3.4914424437	1.6757911915	2.2781064082	0.8691610773	903.7062660495	29.3014140827
0.0075	0.002	0.7924	0.1981	890.8923652228	41.8771286562	0.9335165643	0.7654826450	4.2443694066	2.5790383122	2.9917401820	1.5055390069	899.0619913757	46.7271886203
0.0005	0.0055	0.7952	0.1988	824.3910636865	21.9940575255	3.1002182882	0.7830728142	7.6296110628	1.3536335840	4.4583286996	0.6408809134	839.5792217371	24.7716448371
0.0075	0.0025	0.792	0.198	898.7098059993	38.1391081051	0.8742730609	0.5768108425	4.5706621712	2.3411072201	2.9059870028	1.0744174023	907.0607282342	42.1314435700
0.0075	0.003	0.7916	0.1979	900.7167109859	40.3248563748	1.3516721664	0.3621896681	3.9371195419	1.4978526477	2.5688306009	0.8503060397	908.5743332951	43.0352047303
0.0075	0.0035	0.7912	0.1978	904.0642733962	40.8356622399	1.2745980940	0.6577037774	4.1432955536	1.5407607831	2.7461932739	0.9761990417	912.2283603177	44.0103258421
0.0075	0.004	0.7908	0.1977	899.9586375720	44.9812288110	1.1808438118	1.2562776713	3.4584835786	1.8531804319	2.2898190375	0.9553170036	906.8877839999	49.0460039178
0.0075	0.0045	0.7904	0.1976	889.9863501602	59.6499358092	3.0731848448	2.5193462021	6.0856713373	3.6707026289	4.0843611769	1.8800827092	903.2295675192	67.7200673494
0.0075	0.005	0.79	0.1975	898.4986065421	31.4489604164	1.9078708835	1.4224768261	3.6826038614	1.8864031212	2.4178213440	1.1421514301	906.5069026310	35.8999917938
0.0075	0.0055	0.7896	0.1974	909.5534187078	30.8581649808	1.7393432474	1.2813907854	4.4358970339	2.5808250304	2.8436590824	1.1932760081	918.5723180715	35.9136568047
0.0075	0.006	0.7892	0.1973	890.8801217760	31.9135606802	1.8653075897	0.8543584549	3.8979351134	1.2687361483	2.8043381124	0.8893409221	899.4477025915	34.9259962055
0.0075	0.0065	0.7888	0.1972	903.4878111097	47.2888674627	2.4928285827	1.5789342339	3.9275980920	2.6938972498	2.7014342974	1.5869327139	912.6096720818	53.1486316603
0.0075	0.006999999999999999	0.7884	0.1971	898.0772279150	32.2480208600	2.4629192412	2.3949712407	4.5494220137	2.9578409202	3.0862778332	1.7969121575	908.1758470031	39.3977451784
0.0005	0.006	0.7948	0.1987	825.6633618656	50.6967879850	3.7455698502	1.1920164848	8.2752386093	2.4820569093	4.8226751340	1.5802073474	842.5068454591	55.9510687265
0.0075	0.0075	0.7879999999999999	0.19699999999999998	893.0829219113	36.2266047453	3.9641381154	1.7386248853	5.0372132173	1.5598173874	3.1649197731	0.6425322747	905.2491930171	40.1675792927
0.0075	0.008	0.7876	0.1969	899.8137567850	41.0133419588	2.7884709204	0.6487618457	3.8631452002	1.6241045781	2.6608584029	0.7322587339	909.1262313085	44.0184671165
0.0075	0.0085	0.7872	0.1968	899.1628135306	29.6868741423	3.4608559258	1.1375977416	4.5831132980	0.9279465425	3.1352198915	0.6350739471	910.3420026459	32.3874923735
0.0075	0.009000000000000001	0.7868	0.1967	892.7717343053	34.6124758728	2.7033443329	1.6863262764	3.2387578112	1.8023933847	2.3831017641	1.0463278501	901.0969382135	39.1475233840
0.0075	0.0095	0.7864	0.1966	916.7290988149	35.0799342263	2.8350604717	1.6428137606	3.6302358868	1.5103731107	2.5730136828	1.0013581666	925.7674088562	39.2344792642
0.0075	0.01	0.7859999999999999	0.1965	895.7142426842	32.8740747811	4.3069451840	4.3240360802	4.1429293440	1.9864332815	2.9210460977	1.4863817415	907.0851633099	40.6709258843
0.008	0.0	0.7936	0.1984	887.5590868337	46.6594008221	0.0000000000	0.0000000000	5.7392370441	2.6774702496	4.0345825021	1.5367347197	897.3329063799	50.8736057914
0.008	0.0005	0.7932	0.1983	907.7668957634	37.6757804734	0.1552985042	0.0650741484	3.9722756647	2.6796792267	2.6399429934	1.4821324494	914.5344129257	41.9026662979
0.008	0.001	0.7928	0.1982	887.6090809081	31.0745953088	0.3364800925	0.1718622920	4.3249355213	2.4134341506	3.0335710011	0.8951154119	895.3040675230	34.5550071633
0.008	0.0015	0.7924	0.1981	889.9781878623	25.9127718615	0.6539792567	0.3129019563	4.5113362140	1.2101361037	3.3560866164	0.8358321048	898.4995899494	28.2716420263
0.0005	0.0065	0.7944	0.1986	839.7351633782	17.4910451548	3.0409747847	1.0508114972	7.1498764707	1.5722115238	4.0291444957	0.4522265603	853.9551591293	20.5662947361
0.008	0.002	0.792	0.198	894.8337348025	44.6601357259	0.6769864425	0.6747090151	4.4553061433	3.7691700895	2.9942500311	1.9161667726	902.9602774194	51.0201816031
0.008	0.0025	0.7916	0.1979	904.6539994166	29.7929702885	0.8184806353	0.6237302812	3.7199572418	1.5235950122	2.4985548248	0.8999309411	911.6909921185	32.8402265230
0.008	0.003	0.7912	0.1978	902.1808231647	44.8941925705	0.7776428804	0.4429196992	3.5822624276	2.1510413212	2.5081759132	1.0042442800	909.0489043859	48.4923978709
0.008	0.0035	0.7908	0.1977	899.2883088602	39.8916278432	1.6174051626	0.8671878047	4.3564295480	2.4688258330	3.1076115509	1.3731507802	908.3697551217	44.6007922611
0.008	0.004	0.7904	0.1976	896.7345299169	32.0841161680	1.6708968696	1.1269353160	4.3212734252	2.2324733890	3.0716370465	1.2402893590	905.7983372582	36.6838142320
0.008	0.0045	0.79	0.1975	894.0164847291	27.8407704855	1.4126412089	0.5669462640	4.0931248367	1.4632878294	2.6821921207	0.8183485352	902.2044428954	30.6893531141
0.008	0.005	0.7896	0.1974	891.0209214141	45.2333412185	1.8353982481	1.1208502593	3.7547471550	2.5012578702	2.6248838985	1.1946137862	899.2359507157	50.0500631342
0.008	0.0055	0.7892	0.1973	902.8695170467	47.4617515364	2.3243009466	1.0294423826	4.4970540391	2.7803129631	3.1674296222	1.5002414348	912.8583016546	52.7717483169
0.008	0.006	0.7888	0.1972	899.8433451147	18.9536432420	1.6507655820	0.5517169210	3.6609974942	0.8778116976	2.3877031542	0.4323097269	907.5428113451	20.8154815875
0.008	0.0065	0.7884	0.1971	901.0013711238	41.9993470414	2.6906903807	1.8433896549	3.8246931909	2.2467183857	2.6842836616	1.2517989860	910.2010383570	47.3412540680
0.0005	0.006999999999999999	0.794	0.1985	838.7740528050	40.4864925164	3.7018561971	1.5394386373	7.1941878338	1.9529790729	4.0090657025	1.1924627600	853.6791625384	45.1713729866
0.008	0.006999999999999999	0.7879999999999999	0.19699999999999998	899.5392995194	44.1573442854	2.6941414586	1.7747602061	3.9484720399	1.8651664935	2.8365478431	1.2357970929	909.0184608610	49.0330680779
0.008	0.0075	0.7876	0.1969	882.4933607237	37.0594904469	4.3437566813	0.8600857237	5.1441464241	1.7082264936	3.6388629535	0.7075984441	895.6201267826	40.3354011083
0.008	0.008	0.7872	0.1968	902.8368678553	42.3267940916	4.0728470684	0.8764982933	4.1780854668	2.3740422131	2.8854899015	1.0200738358	913.9732902920	46.5974084338
0.008	0.0085	0.7868	0.1967	911.8051926302	44.0080964079	3.2440131995	4.2376416480	3.7811142471	3.2313320216	2.5826347712	1.6835029211	921.4129548480	53.1605729986
0.008	0.009000000000000001	0.7864	0.1966	901.7267953462	37.5341841601	3.7697273953	1.3097000926	4.1974945763	1.5171381391	2.7700368408	1.0785429188	912.4640541586	41.4395653106
0.008	0.0095	0.7859999999999999	0.1965	889.4588616609	43.2146694553	4.2235441354	2.9485519604	4.8306709959	2.4718333933	3.1812337925	1.4305504094	901.6943105847	50.0656052184
0.008	0.01	0.7856	0.1964	898.4639167762	25.0288502507	5.2634689341	2.7660278508	4.6131424862	1.8005623566	3.2142801396	0.7684739310	911.5548083361	30.3639143891
0.0085	0.0	0.7932	0.1983	906.2119780209	33.8138770547	0.0000000000	0.0000000000	5.1408505376	2.1637163889	3.4255257761	1.4423795367	914.7783543346	37.4199729803
0.0085	0.0005	0.7928	0.1982	893.5563351872	41.2555331582	0.1708283547	0.1395021128	3.8140731122	1.7249413507	2.7227680152	1.2002993283	900.2640046693	44.3202759500
0.0085	0.001	0.7924	0.1981	896.6049534383	13.4625477195	0.5608001542	0.1896174595	4.6351150630	1.4870141412	3.3552500000	0.9459294052	905.1561186555	16.0851087254
0.0005	0.0075	0.7936	0.1984	832.0381164951	17.2715799454	3.5770422141	1.3604252275	6.4921640070	1.1924306836	3.8254284066	0.4651165747	845.9327511228	20.2895524312
0.0085	0.0015	0.792	0.198	913.9182074890	50.1737491055	0.5492965613	0.3040301890	4.3205410060	2.8059749993	2.7365721855	1.4244670884	921.5246172418	54.7082213822
0.0085	0.002	0.7916	0.1979	893.4430833044	36.1298237146	1.1014690207	0.8782373535	5.1913874641	1.9352040573	3.3640344720	1.1357960203	903.0999742612	40.0790611457
0.0085	0.0025	0.7912	0.1978	900.1596341569	37.7373965205	0.7845450362	0.1947949280	4.0092628355	1.1155531044	2.8290182957	0.6884575123	907.7824603243	39.7362020652
0.0085	0.003	0.7908	0.1977	898.7659217971	17.7378817796	0.9824068342	0.4011703819	3.7349718359	1.5184401891	2.6621133275	0.9256940052	906.1454137947	20.5831863558
0.0085	0.0035	0.7904	0.1976	904.5458489700	38.9774630970	1.4770613291	0.4258443024	4.3212734252	2.5530888229	2.9453079728	1.2274716267	913.2894916971	43.1838678490
0.0085	0.004	0.79	0.1975	895.8407583011	25.7658697229	1.2193808480	0.6385892995	3.9045268864	1.6072248585	2.5947657087	1.1279953202	903.5594317442	29.1396792011
0.0085	0.0045	0.7896	0.1974	908.4688533795	42.0843978543	1.1227506676	0.8324787045	3.5980094409	2.9256485698	2.4893520446	1.6098407988	915.6789655326	47.4523659274
0.0085	0.005	0.7892	0.1973	888.0620884394	41.6256891708	2.3703153183	1.8149060705	4.9405338796	2.5752430701	3.0866961414	1.5700804404	898.4596337787	47.5859187518
0.0085	0.0055	0.7888	0.1972	901.8900413034	42.2546709840	1.8497777393	1.2423901641	3.9133159171	2.8582629977	2.6679696422	1.6290998401	910.3211046020	47.9844239859
0.0085	0.006	0.7884	0.1971	895.1296180999	46.5674479298	2.4393368757	1.1707097477	4.7958810828	1.4281449954	3.3824400324	0.9374188562	905.7472760908	50.1037215291
0.0005	0.008	0.7932	0.1983	866.7544098730	49.3409504812	2.6952918179	1.0860171580	6.0120632052	1.8307310430	3.1235072622	0.7667378044	878.5852721583	53.0244364866
0.0085	0.0065	0.7879999999999999	0.19699999999999998	898.7781652439	58.3626645214	2.5066328942	1.7215487108	4.5043782314	2.3663545922	3.1854168744	1.5632933213	908.9745932439	64.0138611457
0.0085	0.006999999999999999	0.7876	0.1969	890.4669054468	40.3652571550	3.0766359227	0.9391568757	4.0283057354	1.6004960574	2.9411248909	1.1690569708	900.5129719958	44.0739670589
0.0085	0.0075	0.7872	0.1968	898.6404264675	18.5533958938	2.9322658317	1.4412243673	3.7144640976	1.3499394352	2.5755235320	0.8245897496	907.8626799288	22.1691494459
0.0085	0.008	0.7868	0.1967	908.0882862417	40.5805430537	2.6872393028	0.4443366068	4.0718846792	1.4643923380	2.5863995449	0.7452444240	917.4338097686	43.2345164225
0.0085	0.0085	0.7864	0.1966	896.3702873748	29.4370931335	2.8799244840	1.2873317156	3.8506940734	1.9215517728	2.6926498254	1.0408819126	905.7935557576	33.6868585345
0.0085	0.009000000000000001	0.7859999999999999	0.1965	890.2322393833	38.7842774412	3.5385051779	1.8767525708	4.1920014321	1.6500002324	2.9110067011	1.0230227768	900.8737526944	43.3340530212
0.0085	0.0095	0.7856	0.1964	913.0744299476	45.1716016858	2.8264327770	1.3417075914	3.5859245237	2.7523682991	2.4153114948	1.4098199947	921.9020987431	50.6754975710
0.0085	0.01	0.7852	0.1963	904.0244821941	27.3569929046	4.1562481169	1.4725470650	4.0334326699	2.0440499223	2.6290669804	1.0876881725	914.8432299613	31.9612780644
0.009000000000000001	0.0	0.7928	0.1982	892.2799558592	37.0632116818	0.0000000000	0.0000000000	4.8614326034	3.0218431396	3.2385420147	1.5610544315	900.3799304773	41.6461092529
0.009000000000000001	0.0005	0.7924	0.1981	915.5496467740	23.3701346360	0.1219380848	0.0898901084	2.9252823831	1.6871171515	2.1362999314	0.9530621315	920.7331671733	26.1002040274
0.0005	0.0085	0.7928	0.1982	843.4061568412	32.1311342187	3.4878893691	0.7519461456	6.5489264969	1.3534358185	3.7175048934	1.0894743480	857.1604776006	35.3259905308
0.009000000000000001	0.001	0.792	0.198	888.3987832262	20.6239049171	0.3410815297	0.1673604752	4.4084313129	1.4622830068	2.9616219922	0.7965976338	896.1099180610	23.0501460329
0.009000000000000001	0.0015	0.7916	0.1979	907.1639060089	34.9516426840	0.5222631179	0.2573464550	4.1725923226	1.2852557164	2.8670843411	0.8389656488	914.7258457905	37.3332105042
0.009000000000000001	0.002	0.7912	0.1978	894.8510796854	24.2602323417	0.5193872197	0.2928698179	3.5635857374	1.9605501450	2.5416405685	1.0008862455	901.4756932110	27.5145385501
0.009000000000000001	0.0025	0.7908	0.1977	901.3360253361	39.4595199632	0.8811752166	0.6631559406	4.5314777427	3.1814544324	3.0871144495	1.7175858612	909.8357927449	45.0217161974
0.009000000000000001	0.003	0.7904	0.1976	893.5420511659	34.6597132353	1.4667080955	0.3683126379	4.3879235747	1.1139530585	2.9996880376	0.7838314202	902.3963708737	36.9258103519
0.009000000000000001	0.0035	0.79	0.1975	898.4598356273	43.7270326083	1.4649825566	0.4256888973	4.7200756930	1.2422516673	3.2448166375	1.0194526780	907.8897105144	46.4144258509
0.009000000000000001	0.004	0.7896	0.1974	901.8920818779	30.9106846398	1.0560298288	0.6274089522	3.6752796691	1.3834765202	2.5474968832	0.7646005507	909.1708882590	33.6861706629
0.009000000000000001	0.0045	0.7892	0.1973	907.4873370617	40.9867313327	1.5897965396	1.6878613125	3.5745720257	3.3961525220	2.7968085650	2.1866652475	915.4485141920	48.2574104147
0.009000000000000001	0.005	0.7888	0.1972	879.6314550361	36.8962427080	1.9584866922	1.2649454538	4.4977864583	2.1225170465	3.0377540830	1.1622573962	889.1254822696	41.4459626045
0.009000000000000001	0.0055	0.7884	0.1971	915.7118724440	23.7891396414	1.8515032782	0.8163450766	3.3998900407	1.7122911993	2.3349963221	0.8788877086	923.2982620850	27.1966636259
0.0005	0.009000000000000001	0.7924	0.1981	855.3557609099	69.0522260223	4.7711151577	2.6786876266	6.3801038656	3.5154410710	3.8400691933	1.6263250079	870.3470491265	76.8726797278
0.009000000000000001	0.006	0.7879999999999999	0.19699999999999998	898.8128550098	27.7049054413	1.4759109698	0.7831522362	3.7928329547	1.2314853370	2.6064783381	0.6759187312	906.6880772724	30.3954617457
0.009000000000000001	0.0065	0.7876	0.1969	891.3647582115	26.4270287197	4.3966732087	0.8607532163	4.6365799014	0.8557195805	2.9929951066	0.6249417976	903.3910064282	28.7684433141
0.009000000000000001	0.006999999999999999	0.7872	0.1968	884.4574136465	34.6914939933	2.8149291841	1.9764143497	4.5695635424	3.1435468956	3.1481874454	1.7637004395	894.9900938184	41.5751556781
0.009000000000000001	0.0075	0.7868	0.1967	906.3293110526	48.3824279104	3.4401494585	2.7538755693	4.0381933949	1.9519440914	2.9202094813	1.0159031039	916.7278633873	54.1041506750
0.009000000000000001	0.008	0.7864	0.1966	898.0241729789	45.3786414460	3.1076956235	2.8919414824	4.1030124963	3.1125261229	2.7938804077	1.6083618666	908.0287615064	52.9914709179
0.009000000000000001	0.0085	0.7859999999999999	0.1965	887.3835974297	34.4047834606	3.7938849404	1.4138818905	4.2462004547	1.4005743955	2.7654354507	0.9775582294	898.1891182755	38.1967979760
0.009000000000000001	0.009000000000000001	0.7856	0.1964	891.4371986050	16.0822392417	3.7668514971	0.9304365936	4.0187842855	0.7726151504	3.0101457424	0.4577018047	902.2329801300	18.2429927904
0.009000000000000001	0.0095	0.7852	0.1963	905.5110406921	40.4478794613	3.5983238610	1.8258104611	4.1978607859	1.8880662415	2.9637135332	0.8909709159	916.2709388722	45.0527270798
0.009000000000000001	0.01	0.7848	0.1962	901.0982984109	56.9901197210	2.9184615202	2.5140059424	3.4899776053	2.6853908910	2.4621620122	1.4749843400	909.9688995486	63.6645008944
0.0095	0.0	0.7924	0.1981	893.8889488250	47.5429078242	0.0000000000	0.0000000000	4.7914865674	2.5536396805	3.1645014649	1.6318588022	901.8449368573	51.7284063069
0.0	0.002	0.7984	0.1996	0.0000000000	0.0000000000	2.1367923823	0.0756093279	47.4571036588	2.5303117943	15.7555780138	0.7707003471	65.3494740549	3.3766214693
0.0005	0.0095	0.792	0.198	873.1679354173	30.9487703229	4.6301961446	2.4312429262	6.1753926923	1.4297296027	3.5719336429	0.7481259269	887.5454578971	35.5578687787
0.0095	0.0005	0.792	0.198	904.5091186296	20.0283307897	0.2467520678	0.1034300314	4.6428054648	1.0148423611	3.1486057536	0.6534429192	912.5472819158	21.8000461014
0.0095	0.001	0.7916	0.1979	899.9780230294	22.5294610166	0.4187307818	0.0961496693	4.1854096591	0.7457430539	2.9515825957	0.6417311208	907.5337460660	24.0130848606
0.0095	0.0015	0.7912	0.1978	898.4935051060	49.8146276416	0.7143731195	0.4576724352	4.8482490573	3.0676436471	3.3171839546	1.7338195825	907.3733112374	55.0737633064
0.0095	0.002	0.7908	0.1977	891.3484336158	39.9283523582	1.1664643207	0.7107563557	5.0317200731	1.6437794816	3.5777899576	1.0734463061	901.1244079672	43.3563345016
0.0095	0.0025	0.7904	0.1976	886.1368064314	33.1607920618	0.9139604564	0.4917890239	4.3132168137	1.3047295592	2.9034771537	0.9060458854	894.2674608552	35.8633565303
0.0095	0.003	0.79	0.1975	905.9477236276	36.4830669516	0.9898841696	0.3859691142	4.0499121025	1.3766664437	2.6679696422	0.8040862761	913.6554895419	39.0497887856
0.0095	0.0035	0.7896	0.1974	888.2834907689	26.9471463430	1.1371301588	0.3457896601	4.4055016360	2.1526410314	3.0649441154	1.2374164363	896.8910666791	30.6829934708
0.0095	0.004	0.7892	0.1973	901.8063777503	33.9124684399	1.6605436360	1.6005652876	4.2868497217	2.6599469756	2.8202338237	1.4189063167	910.5740049317	39.5918870198
0.0095	0.0045	0.7888	0.1972	896.7569762360	34.7619879220	1.9975989081	0.3942158933	4.5626055597	0.9915896022	3.1649197731	0.6814773246	906.4821004769	36.8292707421
0.0095	0.005	0.7884	0.1971	904.5621735657	31.2075243672	1.8365486074	0.8671801747	3.4313840673	1.7539842490	2.4788943398	0.9364514409	912.3090005802	34.7651402318
0.0005	0.01	0.7916	0.1979	840.8717633553	22.6407062217	4.0337348525	0.8334239929	6.3779066079	1.2874763378	3.4397482546	0.5782381114	854.7231530703	25.3398446638
0.0095	0.0055	0.7879999999999999	0.19699999999999998	909.4728160164	28.9054034869	1.9768924409	1.9469558270	3.7053088573	2.1125116287	2.7173300087	1.2470900245	917.8723473233	34.2119609671
0.0095	0.006	0.7876	0.1969	897.7068636496	27.9605374871	1.9049949852	0.9054182672	3.5613884797	1.8984145237	2.4600704712	0.9685994586	905.6333175857	31.7329697366
0.0095	0.0065	0.7872	0.1968	883.2198052333	48.4495484773	2.8609435557	0.9728081884	4.0938572560	2.1340883931	2.7524678967	1.5311428375	892.9270739417	53.0875878963
0.0095	0.006999999999999999	0.7868	0.1967	893.1369971346	42.7261948801	2.3294775635	1.0061863331	4.5292804850	1.7964313150	2.9909035656	1.1425405011	902.9866587487	46.6713530293
0.0095	0.0075	0.7864	0.1966	905.0355868416	36.5796090144	2.1304654062	1.5558599837	3.4859492995	2.1015128056	2.4471029173	1.3231399527	913.0991044646	41.5601217564
0.0095	0.008	0.7859999999999999	0.1965	916.6382932512	35.6149620473	2.9052323884	0.9854853507	3.5500359817	1.1056726371	2.4182396521	0.5618139079	925.5118012734	38.2679339430
0.0095	0.0085	0.7856	0.1964	909.4901608994	36.9694471670	2.0890524717	0.8619761222	3.3665649659	1.8326258916	2.3274667747	1.1920870469	917.2732451117	40.8561362277
0.0095	0.009000000000000001	0.7852	0.1963	909.3452801123	29.1689669799	3.2480394570	1.7559947261	3.7210558706	2.0582770781	2.4772211071	1.2684759816	918.7915965470	34.2517147657
0.0095	0.0095	0.7848	0.1962	894.1287163247	28.2907793101	4.4018498255	1.5348250404	4.3436122116	1.4239450373	2.8344563022	1.0063851771	905.7086346640	32.2559345649
0.0095	0.01	0.7844	0.1961	902.7542245895	24.2292878077	4.5071077006	1.1106026390	3.9744729224	0.7287943006	2.7909522503	0.2989730317	914.0267574628	26.3676577790
0.001	0.0	0.7992	0.1998	871.5201715366	30.2250681945	0.0000000000	0.0000000000	5.4975386999	2.4819477631	3.3435373706	1.3980272788	880.3612476071	34.1050432364
0.01	0.0	0.792	0.198	905.6304142983	24.7088144351	0.0000000000	0.0000000000	3.3163942490	1.4521555374	2.3626046627	0.6874808263	911.3094132100	26.8484507988
0.01	0.0005	0.7916	0.1979	892.4401409547	32.7207505793	0.1466708096	0.0567069959	4.0590673428	1.2307027465	2.6269754394	0.7856981542	899.2728545465	34.7938584759
0.01	0.001	0.7912	0.1978	886.6387877499	36.1807470079	0.3922725181	0.2640719847	4.5501544329	2.7093106834	3.1168143311	1.5489730335	894.6980290320	40.7031027095
0.01	0.0015	0.7908	0.1977	908.9483883788	27.0370087263	0.5544731781	0.2591604002	3.2731815148	1.6616534268	2.2864725720	0.7142538560	915.0625156437	29.6720764093
0.01	0.002	0.7904	0.1976	906.1140304465	47.3941303794	0.4998311118	0.4986167289	3.6108267773	1.9138031651	2.5880727777	1.0522978013	912.8127611133	50.8588480747
0.01	0.0025	0.79	0.1975	897.0753058526	26.3605628601	0.9306406661	0.9695188245	3.9056255152	2.0649884302	2.5964389415	1.4544584824	904.5080109754	30.8495285972
0.01	0.003	0.7896	0.1974	893.6491813254	20.7412093372	0.8886525520	0.3582219570	3.9195414805	0.5327794853	2.6499823900	0.4870515875	901.1073577479	22.1192623670
0.01	0.0035	0.7892	0.1973	897.1497868206	20.7499097286	1.2038509976	0.5999275352	4.0707860504	1.8051056869	2.7821677783	1.2146891996	905.2065916469	24.3696321503
0.01	0.004	0.7888	0.1972	896.8334977784	32.4257603387	1.2556171657	0.4846495228	4.0565038755	1.1240179913	2.7106370776	0.6427588145	904.8562558972	34.6771866673
0.01	0.0045	0.7884	0.1971	917.2933176546	32.2296895557	1.6208562404	0.4186833742	3.8913433404	1.3794225090	2.7118920022	0.8616645125	925.5174092376	34.8894599514
0.001	0.0005	0.7988	0.1997	878.4213943782	45.1904936466	0.1558736839	0.1298632854	4.7713450387	2.3487616826	2.9670599987	1.2253748533	886.3156730995	48.8944934679
0.01	0.005	0.7879999999999999	0.19699999999999998	895.7132223970	29.7815713033	1.5926724378	0.3137213492	4.0250098489	0.5015783107	2.4947900511	0.3607689287	903.8256947348	30.9576398919
0.01	0.0055	0.7876	0.1969	906.4007311589	33.0067588132	2.3409811564	0.3477245204	4.6830885222	0.5226908142	3.0105640506	0.6041540501	916.4353648881	34.4813281979
0.01	0.006	0.7872	0.1968	896.5855679809	34.6346780335	2.6360483144	1.5318518809	4.3809655920	2.4815197772	3.0674539646	1.4344997362	906.6700358519	40.0825494278
0.01	0.0065	0.7868	0.1967	900.9228090069	46.5437212145	2.5998119967	1.3061062059	4.5223225024	2.1062005827	3.1414945144	1.3489177691	911.1864380204	51.3049457722
0.01	0.006999999999999999	0.7864	0.1966	901.3278630382	27.1347075799	2.4433631332	1.4237925884	4.6094803901	1.3851645134	2.9361051926	0.8214422656	911.3168117541	30.7651069473
0.01	0.0075	0.7859999999999999	0.1965	896.8641063954	37.8059249503	2.7965234354	1.0929055021	4.7698802003	2.5447494635	3.1548803765	1.6186237484	907.5853904076	43.0622036643
0.01	0.008	0.7856	0.1964	911.5093093327	29.7258789804	2.6556044223	0.9077027325	4.2040863493	2.0501734188	2.9486544383	0.9917818154	921.3176545426	33.6755369471
0.01	0.0085	0.7852	0.1963	900.5616273265	38.8209040746	2.5923346614	1.9435237657	4.0806737099	1.8668726702	2.9076602356	1.1127293523	910.1422959334	43.7440298628
0.01	0.009000000000000001	0.7848	0.1962	910.3176138450	33.3794920628	2.3961984023	1.5031917003	3.3387330354	1.7506927728	2.5002280576	1.0086297898	918.5527733403	37.6420063257
0.01	0.0095	0.7844	0.1961	893.8134475698	38.9211587341	3.9974985348	2.4862348915	4.7354564967	2.9434099810	3.1356381997	1.6474278810	905.6820408010	45.9982314876
0.001	0.001	0.7984	0.1996	877.2817335393	42.1544896649	0.5170865011	0.2036948183	6.3204116988	1.8487390003	4.0600993018	1.3197087105	888.1793310410	45.5266321940
0.01	0.01	0.784	0.196	898.5496209037	35.5747741931	4.4150789573	0.9183110060	4.0052345298	1.3999242719	2.9026405373	0.7286222668	909.8725749281	38.6216317378
0.001	0.0015	0.7979999999999999	0.1995	882.6770124256	27.6926009586	0.4946544950	0.1593569436	4.8050363231	2.0474666437	2.8662477247	1.0241414760	890.8429509684	30.9235660219
0.001	0.002	0.7976	0.1994	883.0208492230	36.1294047802	0.7178241973	0.4016484035	5.0042543522	1.4805886781	3.0528131779	0.8812934599	891.7957409504	38.8929353217
0.001	0.0025	0.7972	0.1993	888.5834552153	52.0173839408	1.1676146800	1.1218509996	4.8815741320	3.5842467176	2.9432164318	1.9543677426	897.5758604591	58.6778494006
0.001	0.003	0.7968	0.1992	878.0255229319	32.0829385035	1.4011376159	0.6831759039	5.0961729649	2.2155438211	3.2452349457	1.0493104011	887.7680684584	36.0309686296
0.001	0.0035	0.7964	0.1991	875.8931226157	40.6985804629	1.4373739336	0.9490666330	5.8772980679	2.5391427031	3.3347528986	0.9347989216	886.5425475158	45.1215887206
0.0	0.0025	0.7979999999999999	0.1995	0.0000000000	0.0000000000	2.7205997223	0.1499443803	46.7451921725	1.6255126872	15.6903219360	0.5835265824	65.1561138308	2.3589836499
0.001	0.004	0.7959999999999999	0.19899999999999998	895.2622554402	17.3107831246	1.2924286630	0.5413855305	3.9763039704	1.8737519830	2.5466602668	0.9019236797	903.0776483404	20.6278443178
0.001	0.0045	0.7956	0.1989	887.3397250787	36.2125454633	1.5754170485	0.3938263054	4.9251530759	1.1580527701	3.0394273158	0.6669170806	896.8797225189	38.4313416194
0.001	0.005	0.7952	0.1988	866.6125899476	35.3677328797	2.4163296899	0.6755205174	5.4605515291	2.6974696772	3.4364017890	1.4467151140	877.9258729556	40.1874381883
0.001	0.0055	0.7948	0.1987	884.2105041362	21.4186888346	1.9763172612	0.8636540242	4.7171460161	1.5307043135	3.0109823588	0.8062291110	893.9149497723	24.6192762833
0.001	0.006	0.7944	0.1986	871.1783753137	35.5293920866	2.8327597531	0.6940871785	5.0917784495	1.1165331713	3.1958745792	0.6400470738	882.2987880955	37.9800595102
0.001	0.0065	0.794	0.1985	887.7886514611	24.0247114180	2.2529786706	0.4559342784	4.2828214159	0.9003485075	2.8892546752	0.4733770370	897.2137062228	25.8543712409
0.001	0.006999999999999999	0.7936	0.1984	877.2368409011	27.7766931323	2.2058139397	0.4683106879	4.0513769409	1.2617026103	2.6177726592	0.8088942639	886.1118044409	30.3156006944
0.001	0.0075	0.7932	0.1983	886.2929103780	26.3259825494	2.4738476544	0.6066921174	4.4282066320	0.3136140096	2.7972268732	0.4995909907	895.9921915376	27.7458796671
0.001	0.008	0.7928	0.1982	883.7044416688	40.7194564312	2.5049073553	1.5201596504	4.2722013372	2.4330988689	2.6821921207	1.1074999877	893.1637424820	45.7802149382
0.001	0.0085	0.7924	0.1981	876.5583498914	26.2709760415	3.1997243668	1.1678815555	4.8621650226	2.3795596131	3.0013612704	1.3119468023	887.6216005512	31.1303640124
0.0	0.003	0.7976	0.1994	0.0000000000	0.0000000000	3.2698962835	0.2646326477	46.7078387920	0.5810092946	15.6526741988	0.9183380677	65.6304092743	1.7639800100
0.001	0.009000000000000001	0.792	0.198	873.4719810127	31.7657678755	4.1585488355	2.5283892324	5.9897244189	2.6308641280	3.6263137077	1.3924056553	887.2465679748	38.3174268912
0.001	0.0095	0.7916	0.1979	869.8999554112	22.2176925026	3.9739161694	1.5185587952	4.7995431789	1.3070172410	2.9808641690	0.5654090946	881.6542789285	25.6086776334
0.001	0.01	0.7912	0.1978	879.4182150045	38.3220398526	3.7708777546	1.4025300111	5.2781791422	1.1765115169	3.1486057536	0.7955891890	891.6158776549	41.6966705696
0.0015	0.0	0.7988	0.1997	886.3867768034	27.4785932018	0.0000000000	0.0000000000	5.0306214443	2.4747909122	3.0427737813	1.2811091114	894.4601720290	31.2344932254
0.0015	0.0005	0.7984	0.1996	877.3755999648	37.2121746565	0.2398499121	0.1086221849	6.5324470643	2.8005728721	3.7476230831	1.2534775078	887.8955200243	41.3748472213
0.0015	0.001	0.7979999999999999	0.1995	883.0718635846	37.8593124187	0.3980243145	0.1914095541	5.2822074479	1.0697568870	3.1724493205	0.6319051647	891.9245446675	39.7523840245
0.0015	0.0015	0.7976	0.1994	868.1613859668	36.2451357191	0.6677835682	0.3172865266	5.6528115756	1.8144707364	3.5029127914	1.4066962485	877.9848939020	39.7835892306
0.0015	0.002	0.7972	0.1993	877.2215365926	21.9336359311	0.9093590192	0.2455255898	5.0547912787	1.5073351351	3.4556439658	0.7425431104	886.6413308563	24.4290397664
0.0015	0.0025	0.7968	0.1992	900.3647118906	29.8732969378	0.7983493477	0.3684491445	3.8301863351	1.8160738985	2.2676487034	0.9887425334	907.2608962768	33.0465625142
0.0015	0.003	0.7964	0.1991	882.8331163721	22.1914404835	1.0888150685	0.7177873259	5.4470017734	2.0202525405	3.1163960229	1.1835179979	892.4853292369	26.1129983478
0.0	0.0035	0.7972	0.1993	0.0000000000	0.0000000000	3.7685770360	0.3484012720	46.9898201935	1.1199415634	15.9471631653	0.2777465589	66.7055603948	1.7460893943
0.0015	0.0035	0.7959999999999999	0.19899999999999998	897.7456345644	42.4136438670	1.8733601047	0.5892108394	4.8398262362	2.9647525047	3.2301758509	1.2968001908	907.6889967562	47.2644074019
0.0015	0.004	0.7956	0.1989	882.7188442021	29.5307129833	2.2161671733	1.0382373388	5.2250787484	2.4918798661	3.3581781573	1.5063709502	893.5182682811	34.5672011384
0.0015	0.0045	0.7952	0.1988	886.6173617180	27.5327836748	1.3994120770	0.5969311792	3.7225207091	1.4279545441	2.4015073245	0.7712287210	894.1408018286	30.3288981191
0.0015	0.005	0.7948	0.1987	875.3788978505	40.9319531375	2.6832130453	1.2326248759	6.1343772157	2.6034277912	3.9308420708	1.3559086897	888.1273301823	46.1239144943
0.0015	0.0055	0.7944	0.1986	871.6079162386	33.7866576410	3.0588053537	1.5216153302	6.2292255053	2.7921411676	3.8865014025	1.7462779335	884.7824485001	39.8466920723
0.0015	0.006	0.794	0.1985	881.6414208844	37.2180434341	2.0234819922	0.6260808642	4.1876069167	0.5203115657	2.6830287370	0.4381058931	890.5355385303	38.8025417571
0.0015	0.0065	0.7936	0.1984	883.4646741692	27.6947617418	2.4652199597	1.0595140055	4.4607992875	1.0732613513	2.9147714749	0.4733844299	893.3054648913	30.3009215285
0.0015	0.006999999999999999	0.7932	0.1983	886.8816161113	43.8163169213	4.0607682958	2.1000249170	4.8244454325	3.0313949570	3.1515339110	1.6838105527	898.9183637506	50.6315473480
0.0015	0.0075	0.7928	0.1982	875.4656222652	41.5289479401	3.0651323298	2.2352147066	4.9592105699	2.1701577917	3.0779116693	1.1940881162	886.5678768342	47.1284085546
0.0015	0.008	0.7924	0.1981	878.5652548780	31.0667255278	3.1324283483	0.6553151723	4.5937333768	0.9189786333	2.9202094813	0.5812972934	889.2116260844	33.2223166268
0.0	0.004	0.7968	0.1992	0.0000000000	0.0000000000	4.2862387168	0.2712409629	46.3134310396	2.3638467099	16.1500426379	0.3729620442	66.7497123943	3.0080497170
0.0015	0.0085	0.792	0.198	891.2015122543	47.9840824744	3.9813935047	1.2326280967	4.7735422964	1.4100639456	2.8633195674	0.7899315752	902.8197676228	51.4167060919
0.0015	0.009000000000000001	0.7916	0.1979	883.8421804452	39.2899509627	3.9514841632	1.6926394576	4.7197094834	2.3765154098	3.0766567448	1.3815979289	895.5900308366	44.7407037590
0.0015	0.0095	0.7912	0.1978	894.5266283454	38.5212786849	3.9842694030	3.1847351560	4.7057935181	2.3724516017	3.0201851390	1.3497969848	906.2368764055	45.4282624274
0.0015	0.01	0.7908	0.1977	893.1165913899	39.9498427156	3.7145101493	1.6891669942	4.6479323994	2.9219594863	2.8147958172	1.4280416738	904.2938297558	45.9890108699
0.002	0.0	0.7984	0.1996	884.1503071895	43.7112670301	0.0000000000	0.0000000000	4.8101632576	2.3336168424	2.8411492332	1.1314988362	891.8016196803	47.1763827087
0.002	0.0005	0.7979999999999999	0.1995	886.7734656646	42.7822456778	0.1552985042	0.0964519843	4.4955892007	2.7621444915	2.7997367223	1.3384204463	894.2240900918	46.9792625999
0.002	0.001	0.7976	0.1994	874.7759080960	39.1430696805	0.6804375204	0.4454965935	6.6016606810	3.2658232392	4.2290958110	1.8005356819	886.2871021084	44.6549251951
0.002	0.0015	0.7972	0.1993	887.5917360252	28.6929656201	0.5308908126	0.1516817540	4.9961977407	1.1451266248	3.0327343847	0.6086290742	896.1515589632	30.5984030731
0.002	0.002	0.7968	0.1992	900.7942528156	44.7464772447	0.8817503962	0.4707570448	4.6900465048	2.6384650060	2.8687575738	1.4600923819	909.2348072904	49.3157916774
0.002	0.0025	0.7964	0.1991	879.0978448134	34.0595795785	1.3056577948	0.8419969939	5.3671680780	3.3957741997	3.6137644620	1.8128212570	889.3844351482	40.1101720291
0.0	0.0045	0.7964	0.1991	0.0000000000	0.0000000000	4.9724280336	0.1741949385	46.5705101874	0.8094819737	15.9546927127	0.7990120075	67.4976309337	1.7826889197
0.002	0.003	0.7959999999999999	0.19899999999999998	882.5056041705	21.2572711579	0.9640010855	0.6267653182	4.6629469935	1.7440878020	2.9729163134	0.9930343951	891.1054685629	24.6211586732
0.002	0.0035	0.7956	0.1989	898.0241729789	16.2043977649	0.8179054556	0.2740319059	3.5661492046	0.9182638665	2.4274424323	0.6281568514	904.8356700714	18.0248503887
0.002	0.004	0.7952	0.1988	885.8990795062	28.7767736542	1.3470707293	0.5600324275	3.9733742935	1.0643666768	2.8009916469	0.7808746237	894.0205161759	31.1820473822
0.002	0.0045	0.7948	0.1987	879.7314431849	21.0796689567	2.0976801664	0.5791759150	5.3166311515	0.7592598378	3.4238525433	0.5746342723	890.5696070461	22.9927389818
0.002	0.005	0.7944	0.1986	899.2730045517	38.5810970031	1.8181428588	0.7174535532	4.3886559939	2.3111237664	2.7963902568	1.2422753236	908.2761936612	42.8519496463
0.002	0.0055	0.794	0.1985	887.0785315472	34.9672741533	2.0194557346	1.3278425429	4.7775706022	2.5747962156	2.9281573370	1.4273298267	896.8037152210	40.2972427385
0.002	0.006	0.7936	0.1984	883.2167443716	32.9029461858	2.2828880122	0.5264876651	4.6783277972	0.9610194306	2.9047320783	0.6191775178	893.0826922593	35.0096307993
0.002	0.0065	0.7932	0.1983	903.6184078755	39.5013867385	2.4289836421	0.9817263509	3.9352884938	2.0180062345	2.4613253958	1.1006431768	912.4440054072	43.6017625007
0.002	0.006999999999999999	0.7928	0.1982	898.1364045745	36.5835232730	1.8405748650	1.1922906623	3.3925658484	1.4847628101	2.2626290051	1.0441776855	905.6321742930	40.3047544309
0.002	0.0075	0.7924	0.1981	890.5301632552	39.3102408700	3.0651323298	1.0887492840	4.7017652124	2.0245495588	2.9549290612	1.1160518979	901.2519898586	43.5395916107
