# Supplementary material for: Multipressure Sampling for Improving the Performance of MOF-based Electronic Noses
Source: ACS Sens. 2024 Jul 12;9(7):3531–9. doi: 10.1021/acssensors.4c00199 (PMC11287752; doi:10.1021/acssensors.4c00199)
Supplement: Supplementary file 2 — se4c00199_si_002.zip [file se4c00199_si_002.zip › Multiplex_Adsorption_Data/Benzene_5bar/NU-100_EQeq.csv]

benzene_comp	CO2_comp	N2_comp	O2_comp	benzene_mass	benzene_error	CO2_mass	CO2_error	N2_mass	N2_error	O2_mass	O2_error	total_mass	total_error
0.0	0.0	0.8	0.2	0.0000000000	0.0000000000	0.0000000000	0.0000000000	42.5361286129	6.4585608683	14.6489857185	2.2390280849	57.1851143314	8.6975889532
0.0	0.0005	0.7996	0.1999	0.0000000000	0.0000000000	0.4094016539	0.2026012758	44.1261598585	5.1985143433	15.3040216653	1.3886423957	59.8395831777	6.7897580148
0.0	0.005	0.7959999999999999	0.19899999999999998	0.0000000000	0.0000000000	2.6201705850	0.5543530284	42.9010538168	4.2474255832	15.4061051895	1.8432052795	60.9273295913	6.6449838911
0.002	0.008	0.792	0.198	347.5484078545	16.1108899887	2.3920753778	0.5969006315	32.5528176779	2.6678727305	11.1823993769	1.4299286867	393.6757002871	20.8055920374
0.002	0.0085	0.7916	0.1979	350.1109289512	33.5995195424	3.2401216609	0.8224713516	33.2081935542	2.3014437768	11.6375217555	1.0283926404	398.1967659218	37.7518273112
0.002	0.009000000000000001	0.7912	0.1978	347.8181469173	49.1868598862	3.0471180241	0.4968208518	33.2268121871	0.9466178762	11.3525385838	1.3609541408	395.4446157123	51.9912527550
0.002	0.0095	0.7908	0.1977	357.7673685034	19.5153531280	3.1640899252	0.5275419772	32.1283128488	3.3593380026	11.4801429891	0.6464170430	404.5399142665	24.0486501508
0.002	0.01	0.7904	0.1976	353.9183995686	53.9454742412	3.0471180241	1.0300171285	32.5304753184	1.6484630929	11.1738924165	0.4342717854	400.6698853276	57.0582262480
0.0025	0.0	0.7979999999999999	0.1995	384.3989136664	25.2298678035	0.0000000000	0.0000000000	33.9119778760	1.7557044999	11.4843964692	1.2045687634	429.7952880116	28.1901410668
0.0025	0.0005	0.7976	0.1994	384.2329203970	48.5543347615	0.1637606616	0.1507077522	32.7874124518	2.4343034747	11.2972433416	0.4592182954	428.4813368520	51.5985642838
0.0025	0.001	0.7972	0.1993	406.0714099055	22.3593149568	0.3801586786	0.1525126998	32.5863312170	1.6110271693	11.6417752357	1.1531874293	450.6796750368	25.2760422552
0.0025	0.0015	0.7968	0.1992	373.7649698440	35.6604098306	0.4971305797	0.2425580967	31.7894537309	1.7498503949	11.1738924165	0.9589121777	417.2254465711	38.6117304999
0.0025	0.002	0.7964	0.1991	395.7279543046	50.5245379675	0.5263735550	0.3116812829	32.1357603020	1.7405384723	11.2249341786	0.7936588249	439.6150223402	53.3704165476
0.0	0.0055	0.7956	0.1989	0.0000000000	0.0000000000	2.7546882713	0.4398516781	45.1352897590	6.1638822411	14.8701666876	1.7282743657	62.7601447179	8.3320082849
0.0025	0.0025	0.7959999999999999	0.19899999999999998	406.5278913964	7.2559781196	0.7778631424	0.2733240642	32.7836887252	1.6678637403	11.3950733856	0.5981548652	451.4845166496	9.7953207893
0.0025	0.003	0.7956	0.1989	389.7106982880	25.3805045630	0.9240780188	0.4731220600	32.9028479755	1.5447676704	11.7013239581	0.7558279878	435.2389482404	28.1542222812
0.0025	0.0035	0.7952	0.1988	408.0425799799	57.1322498436	1.0936872754	0.3194853602	31.7931774575	1.9721834636	11.4971569097	1.4480835664	452.4266016225	60.8720022338
0.0025	0.004	0.7948	0.1987	392.6778279789	13.3218647882	1.3510254579	0.5077173419	32.7203853735	2.6816623144	11.0675554122	1.5539122172	437.8167942225	18.0651566617
0.0025	0.0045	0.7944	0.1986	393.7671588095	19.3388392430	1.5440290947	0.5170634364	32.1506552083	1.9041901253	11.4163407864	0.9040621770	438.8781838989	22.6641549817
0.0025	0.005	0.794	0.1985	389.9908119301	42.7315006854	1.6083636403	0.4454157293	32.9549801475	2.6629201596	11.6587891564	1.0838949162	436.2129448743	46.9237314905
0.0025	0.0055	0.7936	0.1984	428.7813640784	29.6155991616	1.4270571936	0.4785852123	31.4654895193	2.0854198654	10.8761488044	0.7360364464	472.5500595957	32.9156406857
0.0025	0.006	0.7932	0.1983	389.9596881921	21.4084264875	1.9475821536	0.2175803133	32.1096942160	3.6235208050	11.3908199054	1.0627233178	435.4077844671	26.3122509236
0.0025	0.0065	0.7928	0.1982	381.5666535069	27.1233967313	1.9768251288	0.3942491032	32.2586432788	2.8883831115	10.9909927691	1.1296653989	426.7931146836	31.5356943449
0.0025	0.006999999999999999	0.7924	0.1981	423.8223151544	33.7201982352	2.7078995108	0.7338530327	33.0033885929	1.7328096627	11.9182514470	0.9746318699	471.4518547051	37.1614928005
0.0	0.006	0.7952	0.1988	0.0000000000	0.0000000000	3.1582413301	0.6512719825	41.7541460332	3.5130039859	14.0747658951	1.4113352315	58.9871532584	5.5756111999
0.0025	0.0075	0.792	0.198	395.6864559872	22.5772395524	2.4271669481	0.4361028738	32.1357603020	1.6541060003	11.5481986718	1.4293212403	441.7975819091	26.0967696668
0.0025	0.008	0.7916	0.1979	399.4005553906	14.4342577842	2.5616846344	0.4178369913	32.6310159358	0.8057717538	11.3567920640	1.4068671006	445.9500480248	17.0647336299
0.0025	0.0085	0.7912	0.1978	387.3037958814	44.6882930706	2.8131742218	0.5009348126	33.3943798828	2.4011078641	11.2121737381	0.9084541492	434.7235237241	48.4987898965
0.0025	0.009000000000000001	0.7908	0.1977	383.9424321755	28.0157135159	3.2225758757	0.3706366867	32.9065717020	2.6870344879	10.6464608750	1.2662518321	430.7180406282	32.3396365226
0.0025	0.0095	0.7904	0.1976	396.6512918657	26.1286700223	2.8131742218	0.4640704470	32.2921568179	1.8125944319	10.8080931216	0.9786332644	442.5647160270	29.3839681656
0.0025	0.01	0.79	0.1975	394.0472724517	19.6455856999	3.6963120752	0.8125969861	32.9624276006	1.6322669885	11.8629562047	0.6148596487	442.5689683322	22.7053093232
0.003	0.0	0.7976	0.1994	431.1778919057	59.4381154238	0.0000000000	0.0000000000	33.1225478431	1.7730570108	11.1696389364	1.1335025886	475.4700786852	62.3446750232
0.003	0.0005	0.7972	0.1993	444.0838686034	41.3360008570	0.2456409923	0.1413376859	34.7945010732	1.7260426656	11.1313576148	1.1844548557	490.2553682837	44.3878360642
0.003	0.001	0.7968	0.1992	427.9825214693	22.0859760464	0.4210988440	0.1507077522	33.4837493204	2.5555292758	11.6970704779	0.9039020669	473.5844401116	25.6961151413
0.003	0.0015	0.7964	0.1991	448.5241885604	69.5475647858	0.7252257869	0.1134084658	32.6347396624	1.9795941253	11.9607862487	1.5059001889	493.8449402584	73.1464675658
0.0	0.0065	0.7948	0.1987	0.0000000000	0.0000000000	3.5442486038	0.3612898292	45.4667014238	2.3742078802	15.3593169075	1.4467836258	64.3702669351	4.1822813352
0.003	0.002	0.7959999999999999	0.19899999999999998	419.0292594998	58.8929332735	0.5848595056	0.2959181038	32.0166010517	1.5321856591	11.0888228131	0.7241417269	462.7195428702	61.4451787633
0.003	0.0025	0.7956	0.1989	438.1807329595	54.9740099886	0.7252257869	0.2777928737	31.5287928710	1.4180701764	11.3440316235	0.8466883230	481.7787832409	57.5165613617
0.003	0.003	0.7952	0.1988	412.8771339518	77.2784190636	0.9474723990	0.2708095299	33.5433289456	2.8071662905	11.2802294209	1.2184865893	458.6481647173	81.5748814733
0.003	0.0035	0.7948	0.1987	413.4062374981	29.7054190865	1.0118069446	0.2926636031	33.6662119224	2.4924390436	11.6077473943	0.9191454739	459.6920037594	33.4096672071
0.003	0.004	0.7944	0.1986	445.5881826075	40.8696805788	1.3568740529	0.2879505156	32.2660907319	1.3958760448	11.1738924165	0.9077369170	490.3850398088	43.4612440562
0.003	0.0045	0.794	0.1985	429.7773236950	28.8423306842	1.2282049617	0.5801617628	32.8395446238	3.4961330877	11.5014103899	1.5244795748	475.3464836704	34.4431051095
0.003	0.005	0.7936	0.1984	426.6027024173	40.6202077544	1.7545785167	0.3027742589	33.1821274682	2.8260508851	11.0292740906	2.1116462190	472.5686824928	45.8606791174
0.003	0.0055	0.7932	0.1983	424.0401813205	20.3896356308	2.2868006668	0.5365428554	32.9587038740	1.0496418369	11.6758030770	1.0804174556	470.9614889383	23.0562377787
0.003	0.006	0.7928	0.1982	420.7203159321	53.6878055529	1.7019411612	0.3316725829	32.5863312170	2.0750748222	11.1271041346	0.7063338961	466.1356924449	56.8008868541
0.003	0.0065	0.7924	0.1981	426.2499667197	26.0665429883	2.1230400052	0.5701705302	32.5677125841	2.0122461611	11.3525385838	1.2055896609	472.2932578928	29.8545493405
0.0	0.006999999999999999	0.7944	0.1986	0.0000000000	0.0000000000	3.7957381912	0.8919059521	46.1183535736	7.3596891023	14.6149578771	1.4779604229	64.5290496419	9.7295554773
0.003	0.006999999999999999	0.792	0.198	444.6544704670	30.2285405538	2.0937970300	0.2237804234	31.7745588247	2.9808053238	11.1781458967	0.9701665202	489.7009722184	34.4032928212
0.003	0.0075	0.7916	0.1979	424.4966628115	48.5044415477	2.8658115773	0.9321126696	33.0704156711	3.0133577110	11.9990675703	1.5652344698	472.4319576302	54.0151463981
0.003	0.008	0.7912	0.1978	483.6732633608	35.3476640721	3.1991814955	0.7375725346	33.0778631243	2.6180313700	11.5567056322	1.8325738131	531.5070136128	40.5358417898
0.003	0.0085	0.7908	0.1977	422.5669910544	32.1651715115	3.2342730658	0.9564554245	31.9160604343	1.3104978377	11.0633019320	1.0636762499	468.7806264865	35.4958010236
0.003	0.009000000000000001	0.7904	0.1976	455.1846684960	13.9254527831	2.8950545526	0.6810537641	32.0054298720	3.6977186085	11.1823993769	1.0305015892	501.2675522975	19.3347267449
0.003	0.0095	0.79	0.1975	434.7467471983	44.8001677011	3.3103048016	0.5090630038	32.7427277329	1.2387422934	11.0803158527	0.8946475397	481.8800955855	47.4426205380
0.003	0.01	0.7896	0.1974	456.4296180167	75.5608183806	3.2459702560	0.8044741968	31.5660301367	3.3564474106	10.9186836061	0.7544863370	502.1603020155	80.4762263250
0.0035	0.0	0.7972	0.1993	490.1158771303	69.7169755464	0.0000000000	0.0000000000	32.5751600373	3.4649150679	11.5396917115	0.4898709313	534.2307288791	73.6717615456
0.0035	0.0005	0.7968	0.1992	602.1820831495	177.5556004161	0.0935775209	0.0437668778	31.7708350981	1.4873665895	11.4120873063	0.5773462845	645.4585830748	179.6640801679
0.0035	0.001	0.7964	0.1991	514.2471486726	47.3720424222	0.3216727281	0.1773966713	32.5863312170	1.8124108253	10.9484579673	0.7413268071	558.1036105850	50.1031767259
0.0	0.0075	0.794	0.1985	0.0000000000	0.0000000000	3.5793401741	1.1840191435	43.9697633425	5.0169860809	14.7553227229	1.2070894123	62.3044262395	7.4080946367
0.0035	0.0015	0.7959999999999999	0.19899999999999998	564.4912364111	112.1543639124	0.5731623155	0.2442445001	32.8172022644	1.5430073327	11.8969840461	0.8513763196	609.7785850371	114.7929920648
0.0035	0.002	0.7956	0.1989	532.7865219513	115.7447512257	0.6842856215	0.1907753973	32.6905955610	2.2217139554	11.1568784958	0.8492486201	577.3182816296	119.0064891985
0.0035	0.0025	0.7952	0.1988	614.1439731273	135.1416231668	1.0410499199	0.1637606616	32.8954005223	2.1197654881	12.0373488918	1.0689698925	660.1177724613	138.4941192090
0.0035	0.003	0.7948	0.1987	516.4984323892	113.6960179701	0.9065322336	0.2792665863	32.2437483725	1.8038217337	10.7060095974	0.9219755556	560.3547225927	116.7010818457
0.0035	0.0035	0.7944	0.1986	610.2535058752	122.9270522775	1.3100852925	0.5528701376	32.4895143262	0.7158858279	11.8927305659	1.1671599200	655.9458360598	125.3629681630
0.0035	0.004	0.794	0.1985	568.8485597335	108.7781525421	1.4796945491	0.1204299431	32.9177428818	3.3526776435	11.4205942666	0.5427147350	614.6665914310	112.7939748637
0.0035	0.0045	0.7936	0.1984	540.0383529092	123.3115604769	1.6551524008	0.7375725346	31.7447690121	2.7277409139	11.6332682753	1.5314891488	585.0715425974	128.3083630742
0.0035	0.005	0.7932	0.1983	530.7219806629	154.8657267956	2.0704026497	0.4007888186	33.1299952963	1.9898223432	11.0250206105	1.3881211531	576.9473992194	158.6444591105
0.0035	0.0055	0.7928	0.1982	633.8349247126	200.8220054330	2.0645540547	0.5808688462	32.2102348334	2.3950249722	10.9527114475	0.7030476491	679.0624250482	204.5009469005
0.0035	0.006	0.7924	0.1981	601.6529796032	164.5012300742	2.0879484349	0.3942491032	32.0314959580	1.9945553157	11.3355246631	0.9840166914	647.1079486592	167.8740511845
0.0	0.008	0.7936	0.1984	0.0000000000	0.0000000000	4.1115623242	0.6725630023	41.3184700244	4.4891157057	14.5894369961	2.4490591799	60.0194693447	7.6107378879
0.0035	0.0065	0.792	0.198	587.1181939494	120.6590356260	2.4037725679	0.6270828599	31.5287928710	2.7039075825	11.3142572623	0.8234632158	632.3650166506	124.8134892842
0.0035	0.006999999999999999	0.7916	0.1979	557.4053987226	191.0639901351	2.6552621553	0.7620250289	31.6777419338	1.2507730933	11.1356110950	0.7544863370	602.8740139067	193.8312745943
0.0035	0.0075	0.7912	0.1978	578.0300624484	120.6019105534	2.6728079405	0.4028319354	32.3182229039	1.9081183045	10.8633883639	1.0102888458	623.8844816567	123.9231496391
0.0035	0.008	0.7908	0.1977	633.1398278969	228.9614105838	3.2459702560	0.7220113692	31.5101742382	2.0187406679	11.5396917115	0.3074298244	679.4356641026	232.0095924453
0.0035	0.0085	0.7904	0.1976	511.4460122511	128.5547544979	2.9710862883	0.6151876896	32.5937786701	1.7109054702	11.0462880113	0.6352370073	558.0571652208	131.5160846650
0.0035	0.009000000000000001	0.79	0.1975	707.9612940893	196.0844018947	3.3161533966	0.3959805525	31.0707745029	0.6579098820	11.0930762932	0.8916495728	753.4412982820	198.0299419020
0.0035	0.0095	0.7896	0.1974	550.9212866358	156.0872973073	3.9594988528	1.0756327965	32.1841687474	2.7646607240	11.5396917115	0.6771454939	598.6046459475	160.6047363217
0.0035	0.01	0.7892	0.1973	544.2815558589	44.3328293707	3.3278505867	0.8022601215	31.5287928710	1.7594913427	11.0207671303	1.1115833859	590.1589664469	48.0061642208
0.004	0.0	0.7968	0.1992	616.7376179620	268.7341975069	0.0000000000	0.0000000000	31.7112554730	3.8015145033	11.4461151477	0.6980892729	659.8949885827	273.2338012831
0.004	0.0005	0.7964	0.1991	780.6559715173	349.7452644111	0.2047008270	0.1525126998	29.6892719453	2.7337935859	11.0547949717	0.8478840905	821.6047392613	353.4794547873
0.0	0.0085	0.7932	0.1983	0.0000000000	0.0000000000	3.9711960429	1.4004423918	41.7764883926	2.3093590317	14.3469886262	1.6593152716	60.0946730617	5.3691166951
0.004	0.001	0.7959999999999999	0.19899999999999998	757.8007732336	345.3692344760	0.4912819847	0.2137739499	31.1638676671	1.7006304499	11.7268448391	1.3821127340	801.1827677245	348.6657516098
0.004	0.0015	0.7956	0.1989	938.1939587791	444.1860974012	0.6257996710	0.1413376859	28.9966588032	6.9104419669	10.9527114475	2.1045057640	978.7691287008	453.3423828180
0.004	0.002	0.7952	0.1988	1033.1421088891	464.2202060310	0.9533209941	0.4802975083	28.3785201925	5.9413408155	10.7485443992	1.1628737864	1073.2224944749	471.8047181412
0.004	0.0025	0.7948	0.1987	674.5862723560	230.2555519536	1.0352013249	0.3540212126	32.6757006547	3.3987650042	11.2802294209	1.3516700703	719.5774037565	235.3600082407
0.004	0.003	0.7944	0.1986	769.6277936800	383.4357697341	1.1872647963	0.2578693248	30.5457290564	4.2710088639	11.0505414915	1.5429290466	812.4113290242	389.5075769694
0.004	0.0035	0.794	0.1985	682.9066849858	179.4215636220	1.7253355415	0.4851161935	32.1581026614	2.6972121390	12.1181650151	0.6865912835	728.9082882038	183.2904832380
0.004	0.004	0.7936	0.1984	792.3066241149	286.0266217917	1.5557262848	0.5453952087	29.7749176564	3.3994503344	11.2504550597	1.2853676464	834.8877231158	291.2568349812
0.004	0.0045	0.7932	0.1983	908.6679059805	428.3851341358	2.0060681041	0.3616683415	29.2238061240	4.6108456900	10.9952462492	1.8985965150	950.8930264578	435.2562446823
0.004	0.005	0.7928	0.1982	638.0366293449	222.7745381681	2.1113428151	0.6754051163	31.9756400595	2.1957486635	11.8501957642	1.0234548600	683.9738079837	226.6691468079
0.004	0.0055	0.7924	0.1981	567.5309881574	192.3767218183	1.8540046327	0.5902156869	31.5548589570	2.1176712198	11.2802294209	1.7619062933	612.2200811680	196.8465150183
0.0	0.009000000000000001	0.7928	0.1982	0.0000000000	0.0000000000	4.4390836473	1.0919187567	43.5973906855	2.1007363100	15.0105315333	1.3932728641	63.0470058661	4.5859279308
0.004	0.006	0.792	0.198	861.1938309255	399.7840399303	2.3628324025	0.4288260728	29.7860888361	4.8648118393	10.6294469543	1.2448680125	903.9721991184	406.3225458549
0.004	0.0065	0.7916	0.1979	731.0136093805	295.3696384853	2.6611107504	0.5511350555	30.4451884390	4.0656819253	11.4333547071	0.7973885735	775.5532632770	300.7838440396
0.004	0.006999999999999999	0.7912	0.1978	832.5288682120	410.4634661834	3.5500971988	0.9281408939	30.9702338855	3.1129641445	12.1649532970	0.9047023344	879.2141525933	415.4092735562
0.004	0.0075	0.7908	0.1977	626.1058631051	260.8186990654	2.8892059575	1.0704047477	31.7559401918	2.6117741413	11.6885635176	0.7433740018	672.4395727720	265.2442519562
0.004	0.008	0.7904	0.1976	654.5840833905	223.1995302871	3.1933329004	0.5747118889	31.7857300044	1.7896215950	11.2334411390	0.7114382687	700.7965874343	226.2753020397
0.004	0.0085	0.79	0.1975	686.0916808429	262.9834319472	3.3453963719	1.0870208274	29.9052480864	2.7897050079	11.4631290684	0.6589463151	730.8054543696	267.5191040976
0.004	0.009000000000000001	0.7896	0.1974	723.7306546845	282.7667527701	3.4038823225	0.2682714277	30.3483715482	2.7706127240	11.0760623725	0.4038790856	768.5589709277	286.2095160074
0.004	0.0095	0.7892	0.1973	607.3382490810	109.8659115442	3.4272767027	0.5378163983	32.5081329590	1.1168696951	11.0845693329	0.5606854896	654.3582280756	112.0812831272
0.004	0.01	0.7888	0.1972	741.4815599335	407.0172197242	3.7723438110	0.7697071071	29.7749176564	3.5244162191	11.2802294209	0.7206354518	786.3090508218	412.0319785022
0.0045	0.0	0.7964	0.1991	863.5592350148	418.3783435858	0.0000000000	0.0000000000	29.9089718129	5.8484845246	11.1738924165	1.7089464929	904.6420992442	425.9357746033
0.0	0.0095	0.7924	0.1981	0.0000000000	0.0000000000	4.4624780275	0.8439828667	42.6478404100	5.3524654535	14.8786736479	1.2335385844	61.9889920854	7.4299869046
0.0045	0.0005	0.7959999999999999	0.19899999999999998	798.4068767662	416.5854510146	0.2397923973	0.0437668778	30.5904137753	2.7604846789	11.3057503019	0.7007794149	840.5428332407	420.0904819862
0.0045	0.001	0.7956	0.1989	939.0757980229	546.7157765210	0.5029791748	0.2200813186	30.0020649772	4.6212992014	11.9692932090	1.4557594151	981.5501353839	553.0129164561
0.0045	0.0015	0.7952	0.1988	975.4594477646	510.3295096670	0.7544687622	0.2231681639	29.4993618902	6.5922623956	11.2334411390	2.4929022804	1016.9467195560	519.6378425069
0.0045	0.002	0.7948	0.1987	976.3827853258	458.2830401006	1.0468985150	0.2436836624	30.1026055946	5.7497714583	11.6502821960	1.8016689661	1019.1825716314	466.0781641874
0.0045	0.0025	0.7944	0.1986	993.3037242276	510.3929127090	1.0819900853	0.3754050935	29.1418841394	8.1830329602	10.6804887164	1.4223169607	1034.2080871687	520.3736677234
0.0045	0.003	0.794	0.1985	953.4653395661	427.5139775881	1.5030889293	0.7101649171	29.3950975462	3.7605877577	11.2674689804	1.0510142084	995.6309950220	433.0357444713
0.0045	0.0035	0.7936	0.1984	1045.6746007306	567.4438421310	1.8013672772	0.5106731175	28.0359373480	6.3651722480	11.1356110950	1.2665375581	1086.6475164508	575.5862250546
0.0045	0.004	0.7932	0.1983	983.3960009589	483.9422692612	2.1522829805	0.6955649294	29.2424247568	5.6905852507	11.1185971743	1.1901842545	1025.9093058705	491.5186036958
0.0045	0.0045	0.7928	0.1982	896.3636548845	508.4769410801	1.9592793437	0.9053050847	29.7637464767	5.8429814604	10.4848286284	1.1263292602	938.5715093333	516.3515568854
0.0045	0.005	0.7924	0.1981	1008.4091117451	482.9337463986	2.4973500888	0.4859615898	29.2275298505	6.0731411827	10.6124330336	1.0303611269	1050.7464247180	490.5232102980
0.0	0.001	0.7992	0.1998	0.0000000000	0.0000000000	0.5673137204	0.2497836283	45.5262810489	3.8623069283	15.1679102997	0.6113184810	61.2615050690	4.7234090376
0.0	0.01	0.792	0.198	0.0000000000	0.0000000000	5.0590347232	0.8603599408	43.7798532874	5.3469705441	13.4707717104	0.6997459688	62.3096597210	6.9070764537
0.0045	0.0055	0.792	0.198	1102.2056835485	586.1680381766	2.6903537257	0.6959582373	26.7549754078	7.7686610917	10.7442909190	2.5972573317	1142.3953036010	597.2299148373
0.0045	0.006	0.7916	0.1979	851.1823618634	440.6175962342	2.6786565355	0.4323215636	31.2048286594	3.8735348593	11.3738059847	0.6351230736	896.4396530430	445.5585757307
0.0045	0.0065	0.7912	0.1978	938.8890555948	538.4623655166	2.6201705850	0.8912921144	29.5663889684	7.2048480027	11.1100902139	2.1119889019	982.1857053621	548.6704945356
0.0045	0.006999999999999999	0.7908	0.1977	1170.0035595284	446.9351507483	3.6144317445	0.7431168813	25.9692691015	6.2278878815	10.2976755007	1.8445397128	1209.8849358751	455.7506952239
0.0045	0.0075	0.7904	0.1976	1089.9325561905	702.5437398641	3.3512449670	0.8897556677	26.9895701818	8.9936623278	10.4210264258	2.1920903396	1130.6943977651	714.6192481992
0.0045	0.008	0.79	0.1975	1105.9820304278	518.0909155417	4.4624780275	0.7955809265	28.0135949886	9.0651322295	10.8889092449	1.9387659384	1149.3470126888	529.8903946361
0.0045	0.0085	0.7896	0.1974	917.7456629021	538.4899732705	3.9185586874	1.3676211414	29.3839263665	6.2764579484	10.7102630776	0.9787072100	961.7584110336	547.1127595703
0.0045	0.009000000000000001	0.7892	0.1973	1106.8431205130	563.1829996622	3.8132839764	0.9762775071	26.2932333131	9.3385063844	10.2593941792	1.8600114259	1147.2090319817	575.3577949796
0.0045	0.0095	0.7888	0.1972	1149.8872501902	555.6557619049	4.8484853012	1.4179194706	26.8368973924	8.4197270330	10.2168593774	0.9679261203	1191.7894922612	566.4613345288
0.0045	0.01	0.7884	0.1971	1199.2391241056	527.2588525001	5.3807074513	0.6880493642	26.8778583847	8.6303290096	10.5613912715	1.8975670830	1242.0590812131	538.4747979569
0.0005	0.0	0.7996	0.1999	194.2017506456	9.5840900741	0.0000000000	0.0000000000	35.0067534877	2.3776395098	12.4584434290	1.1331833190	241.6669475623	13.0949129029
0.005	0.0	0.7959999999999999	0.19899999999999998	1160.1062108391	549.7812041951	0.0000000000	0.0000000000	27.8944357384	6.3757071747	11.3100037821	1.7990561900	1199.3106503596	557.9559675598
0.005	0.0005	0.7956	0.1989	1138.0498551645	603.6032806017	0.2222466121	0.1084752786	26.6097500716	9.4354087883	10.1913384964	2.7169585307	1175.0731903446	615.8641231993
0.005	0.001	0.7952	0.1988	1241.1316754762	516.0785855807	0.6550426462	0.4386056368	27.0193599943	8.9357458898	10.8804022845	2.4574074482	1279.6864804012	527.9103445555
0.005	0.0015	0.7948	0.1987	1271.5914404153	550.0720917715	0.8363490930	0.2079337997	27.3247055731	8.6631712375	11.1185971743	2.7208179811	1310.8710922557	561.6640147898
0.005	0.002	0.7944	0.1986	1305.6823081231	497.7888378934	0.9065322336	0.2425580967	24.8670460367	8.1334440092	9.9659040472	1.2931139385	1341.4217904406	507.4579539378
0.005	0.0025	0.794	0.1985	1194.7365566725	631.4734844341	1.4563001689	0.6754051163	25.9580979218	8.2027670211	10.4210264258	2.5254355727	1232.5719811890	642.8770921442
0.005	0.003	0.7936	0.1984	1263.9972483392	546.3967927653	1.7428813266	0.3746754424	24.8558748570	8.4706390445	10.6932491569	2.5886052722	1301.2892536797	557.8307125244
0.005	0.0035	0.7932	0.1983	1133.0596825025	647.6810646228	1.6317580206	0.6506414140	26.7810414938	7.8609481910	10.7400374388	1.5423191839	1172.2125194557	657.7349734117
0.005	0.004	0.7928	0.1982	1302.7463021702	599.8514143051	1.8949447981	0.3254258357	24.2749735120	10.5083115172	10.0467201705	2.5821952946	1338.9629406508	613.2673469526
0.005	0.0045	0.7924	0.1981	1289.5705864097	628.7211346282	2.0937970300	0.5079867594	24.7851240521	9.9135196918	10.1232828136	2.1219708415	1326.5727903054	641.2646119209
0.0005	0.0005	0.7992	0.1998	183.8686696241	19.1364845885	0.1637606616	0.0793342032	34.9211077766	3.6941619763	11.6843100374	0.8744393881	230.6378480997	23.7844201561
0.005	0.005	0.792	0.198	1302.7048038528	602.7221870068	2.7722340564	0.5922983992	24.2563548792	10.4006396208	9.9106088049	3.1849450597	1339.6440015933	616.9000700865
0.005	0.0055	0.7916	0.1979	1236.4527401944	616.6277531141	2.6669593454	0.4640704470	25.7123319682	8.9564410342	10.3614777033	2.6274528927	1275.1935092113	628.6757174880
0.005	0.006	0.7912	0.1978	1354.3702089608	541.7678464927	2.9418433131	0.2782849784	23.3626605023	9.4269990117	9.7787509195	2.8118560368	1390.4534636957	554.2849865196
0.005	0.0065	0.7908	0.1977	1260.6981321095	514.3732071330	3.5033084384	0.5934523033	25.9320318358	7.6629334926	10.3827451042	2.0721740091	1300.5162174879	524.7017669380
0.005	0.006999999999999999	0.7904	0.1976	1375.3476083841	559.0910277784	3.6904634802	0.6281728709	22.7370744385	9.8459555535	9.5320490695	2.8827677500	1411.3071953723	572.4479239528
0.005	0.0075	0.79	0.1975	1254.2762674987	452.6063612509	3.7547980258	0.8456024861	25.1723916155	6.3145883155	10.3231963818	2.4497387232	1293.5266535218	462.2162907757
0.005	0.008	0.7896	0.1974	1280.9389363997	616.3472236070	4.0062876132	1.2229019272	24.1148532695	9.5245734151	9.3576563823	2.0455657910	1318.4177336647	629.1402647403
0.005	0.0085	0.7892	0.1973	1301.9682087198	479.6846822993	4.5385097633	0.8494769737	24.3308294106	7.9545423874	10.1955919766	1.2344182802	1341.0331398703	489.7231199406
0.005	0.009000000000000001	0.7888	0.1972	1353.7996070971	512.0918533487	4.0764707539	1.1125251567	23.5749129168	9.8747555837	9.6511465143	1.6796454108	1391.1021372821	524.7587794999
0.005	0.0095	0.7884	0.1971	1363.3649692476	484.6981501064	4.6964218298	1.3174796082	22.6886659930	7.4720858163	9.4257120651	2.5056428215	1400.1757691355	495.9933583524
0.0005	0.001	0.7988	0.1997	188.2052437877	10.4292958246	0.3801586786	0.2768060398	35.1668737302	3.6548257728	12.2670368212	1.2016815476	236.0193130177	15.5626091848
0.005	0.01	0.7879999999999999	0.19699999999999998	1366.8300787468	521.2940167988	5.6672886090	1.6027284834	23.8467449564	7.8169313945	10.0594806110	1.9402584451	1406.4035929232	532.6539351218
0.0055	0.0	0.7956	0.1989	1492.8293448183	368.8766417229	0.0000000000	0.0000000000	21.7353919910	7.2656232202	9.1364754133	2.7655603432	1523.7012122226	378.9078252863
0.0055	0.0005	0.7952	0.1988	1270.0352535145	621.8892639499	0.2105494220	0.1497971230	26.5241043605	9.9626660327	10.9739788484	1.8360062302	1307.7438861454	633.8377333358
0.0055	0.001	0.7948	0.1987	1369.7868338584	531.5293458377	0.6082538858	0.2039474785	24.4053039420	10.1411616924	9.8000183204	2.1929815205	1404.6004100066	544.0674365291
0.0055	0.0015	0.7944	0.1986	1370.3574357221	443.1331010452	0.7486201671	0.2631217851	23.5749129168	8.4237049151	9.7447230781	2.0549900528	1404.4256918841	453.8749177982
0.0055	0.002	0.794	0.1985	1405.7243766885	461.3504701443	1.0585957051	0.2408598862	22.5844016491	7.3633056203	9.4172051048	2.0558702624	1438.7845791475	471.0105059132
0.0055	0.0025	0.7936	0.1984	1461.5188643733	378.5523332125	1.3100852925	0.4926725394	22.5546118365	8.5250277507	10.0382132101	2.6077684211	1495.4217747124	390.1778019237
0.0055	0.003	0.7932	0.1983	1499.0437178423	406.8186461720	2.0236138893	0.5378163983	22.9120895873	8.0385795865	10.2806615800	1.2773477867	1534.2600828989	416.6723899435
0.0055	0.0035	0.7928	0.1982	1392.1025540165	474.5769662733	2.0996456250	0.8405715083	24.0143126521	7.7205128526	10.3402103025	2.2871544705	1428.5567225961	485.4252051047
0.0055	0.004	0.7924	0.1981	1432.3870455896	546.1759131198	2.2751034767	0.2321825942	22.2269238983	8.7036291807	9.7532300385	1.9550468178	1466.6423030031	557.0667717125
0.0005	0.0015	0.7984	0.1996	203.9953535416	14.5746556990	0.4386446292	0.1612346388	34.8987654172	2.9385464469	11.8459422840	1.3088007568	251.1787058720	18.9832375415
0.0055	0.0045	0.792	0.198	1543.2394258262	344.4822203334	2.3979239729	0.5486468484	21.2103465446	7.0713322459	9.2385589375	1.8027130162	1576.0862552812	353.9049124439
0.0055	0.005	0.7916	0.1979	1506.9906456159	383.2618466055	3.0061778587	0.6693000940	21.7875241630	5.7660508175	9.5235421091	1.3330165280	1541.3078897467	391.0302140450
0.0055	0.0055	0.7912	0.1978	1304.8212180380	676.3622238884	2.8365686020	0.6078038274	24.4537123874	10.3178973611	10.2508872188	2.1868018148	1342.3623862462	689.4747268917
0.0055	0.006	0.7908	0.1977	1470.6173704536	417.1540076401	3.1406955449	0.5713691241	21.8359326084	9.2729135962	9.6511465143	2.9085097132	1505.2451451212	429.9068000736
0.0055	0.0065	0.7904	0.1976	1456.7984307741	414.5458880734	3.7723438110	0.5296128075	22.1971340858	8.5315898653	9.6086117126	1.7074213284	1492.3765203835	425.3145120746
0.0055	0.006999999999999999	0.79	0.1975	1479.3216425190	388.3636575154	3.6904634802	0.8701640279	21.5976141079	7.3618742943	9.5958512721	2.4587028660	1514.2055713792	399.0543987036
0.0055	0.0075	0.7896	0.1974	1441.8590365260	557.4615184172	4.6437844743	0.7584254573	23.1801979003	7.7152882798	10.0977619326	2.3945846767	1479.7807808332	568.3298168310
0.0055	0.008	0.7892	0.1973	1359.0180205046	501.6074542633	3.9711960429	0.6495891063	23.6456637216	7.4514736801	10.0211992894	2.1845503149	1396.6560795585	511.8930673646
0.0055	0.0085	0.7888	0.1972	1412.7272177423	457.1808365854	5.7959577003	1.0684856556	23.5488468308	8.4925591091	10.4805751482	2.4972529491	1452.5525974216	469.2391342992
0.0055	0.009000000000000001	0.7884	0.1971	1438.2279337574	388.5313011353	5.2169467897	1.3421729252	22.7445218916	7.5183358148	10.3997590249	2.6812449177	1476.5891614636	400.0730547930
0.0005	0.002	0.7979999999999999	0.1995	185.3003615728	19.6404131441	0.5673137204	0.1204299431	36.5669949207	1.5770322740	11.7353517995	0.5715512592	234.1700220134	21.9094266204
0.0055	0.0095	0.7879999999999999	0.19699999999999998	1479.2593950429	426.9899939425	5.3339186909	0.6391848167	21.3592956074	7.7249297805	9.3363889815	2.4339423010	1515.2889983227	437.7880508407
0.0055	0.01	0.7876	0.1969	1427.5836153557	465.4451505868	6.0182043124	1.7089110366	23.3254232366	6.4489698088	10.1275362938	2.4805339468	1467.0547791985	476.0835653790
0.006	0.0	0.7952	0.1988	1478.0974421570	470.7089610503	0.0000000000	0.0000000000	22.0481850229	9.8202908959	9.8212857213	3.1431347818	1509.9669129012	483.6723867280
0.006	0.0005	0.7948	0.1987	1437.9374455359	449.5339375195	0.2924297528	0.0978657139	22.6514287273	8.4822731500	9.8212857213	2.3921657204	1470.7025897373	460.5062421038
0.006	0.001	0.7944	0.1986	1539.6083230576	432.9868519914	0.5029791748	0.2262128907	20.3240996209	8.8667739464	8.7876900390	2.4211831398	1569.2230918923	444.5010219683
0.006	0.0015	0.794	0.1985	1548.4993375510	408.4354667387	1.0176555397	0.2802447559	22.5769541959	7.3305641038	9.9531436067	1.8106041418	1582.0470908933	417.8568797402
0.006	0.002	0.7936	0.1984	1522.3761467756	448.7305872328	1.1112330606	0.4345313268	21.5976141079	8.6481254804	9.5150351488	1.9340195958	1554.6000290929	459.7472636358
0.006	0.0025	0.7932	0.1983	1508.4534613027	409.6832892633	1.5147861194	0.4460296727	21.7800767099	7.5981324441	9.6001047522	2.1982880989	1541.3484288842	419.9257394790
0.006	0.003	0.7928	0.1982	1571.4375324694	370.7872681838	1.8715504178	0.2888992843	21.9737104915	7.1383906340	10.0041853687	2.1652846235	1605.2869787474	380.3798427256
0.006	0.0035	0.7924	0.1981	1516.3692653383	400.7273879679	2.0002195091	0.3872458975	21.2066228181	6.7752588416	9.5788373514	2.4224083064	1549.1549450169	410.3123010134
0.0005	0.0025	0.7976	0.1994	185.3729836282	13.3156584081	0.7193771919	0.3728450678	34.4370233224	3.4101366654	11.6375217555	1.0084964716	232.1669058980	18.1071366129
0.006	0.004	0.792	0.198	1518.1433184053	379.7759420279	2.6260191800	0.5036587849	22.5844016491	8.1880674619	9.9318762058	2.7284674581	1553.2856154402	391.1961357328
0.006	0.0045	0.7916	0.1979	1592.9336608597	377.0373328682	2.5733818245	0.5334739483	19.4601950566	8.7368307128	8.8940270434	2.6480296948	1623.8612647842	388.9556672241
0.006	0.005	0.7912	0.1978	1619.6274534988	284.6762792980	2.7312938910	0.4628896042	19.3894442517	5.9559420483	9.2428124176	2.2359878154	1650.9910040591	293.3310987659
0.006	0.0055	0.7908	0.1977	1550.1800194039	331.6172279434	3.5033084384	0.7195435960	21.5827192017	7.5999571655	9.4810073074	2.3005626899	1584.7470543514	342.2372913948
0.006	0.006	0.7904	0.1976	1556.9338705536	320.6985199495	3.9536502577	1.1890928756	21.8768936007	6.6893304363	9.9573970868	1.7626865248	1592.7218114988	330.3396297862
0.006	0.0065	0.79	0.1975	1526.3496106624	331.2980252891	4.1934426550	0.6735794196	21.7986953427	7.4374444858	9.6851743557	1.5389371070	1562.0269230158	340.9479863015
0.006	0.006999999999999999	0.7896	0.1974	1445.8947478889	435.5498565553	3.7197064555	0.5528701376	22.3498068751	8.6998430457	9.9106088049	2.8403567334	1481.8748700244	447.6429264720
0.006	0.0075	0.7892	0.1973	1543.2601749849	376.3951281266	4.1700482748	0.6866559458	20.9198958721	8.7412163297	9.4086981444	2.6229319237	1577.7588172762	388.4459323258
0.006	0.008	0.7888	0.1972	1508.6298291515	463.6357854852	4.1291081094	1.0543055818	21.1619380992	7.4183736435	9.1364754133	2.1811023490	1543.0573507734	474.2895670595
0.006	0.0085	0.7884	0.1971	1540.9258946336	400.0499049998	5.1818552194	0.5818102875	20.7337095436	8.4311814103	9.4639933867	3.3737364922	1576.3054527833	412.4366331898
0.0005	0.003	0.7972	0.1993	177.8514136075	14.1807407409	0.8012575226	0.1678862616	33.2454308199	1.6942914975	11.6120008744	1.2054696002	223.5101028244	17.2483881002
0.006	0.009000000000000001	0.7879999999999999	0.19699999999999998	1615.3738759698	230.0458296231	5.9831127420	0.7024160227	19.6687237445	5.2611183177	9.4597399065	2.2015447995	1650.4854523628	238.2109087630
0.006	0.0095	0.7876	0.1969	1566.6652259735	295.6847789721	5.3105243106	0.5133454179	20.2012166441	7.5218539346	9.3321355013	2.5028975124	1601.5091024295	306.2228758370
0.006	0.01	0.7872	0.1968	1570.6179407016	337.7898375825	5.9070810063	2.0737372982	20.7113671842	6.3800640644	9.5277955893	1.6347978667	1606.7641844814	347.8784368118
0.0065	0.0	0.7948	0.1987	1534.9605115137	401.0875510350	0.0000000000	0.0000000000	21.2587549900	8.8884159824	9.6851743557	2.7043036884	1565.9044408594	412.6802707058
0.0065	0.0005	0.7944	0.1986	1532.1386259335	432.0742327974	0.4561904143	0.3108020674	22.7519693447	8.2148142655	10.1147758533	2.4398223298	1565.4615615458	443.0396714601
0.0065	0.001	0.794	0.1985	1580.5152893910	397.3110431117	0.6842856215	0.1084752786	20.2421776363	8.8974283503	9.4895142677	2.2456441834	1610.9312669165	408.5625909240
0.0065	0.0015	0.7936	0.1984	1594.9670784101	334.1024388765	0.8421976880	0.1789326019	20.3911266991	7.2353607507	9.3959377039	2.2130199651	1625.5963405011	343.7297521942
0.0065	0.002	0.7932	0.1983	1573.9170569314	277.7129005519	1.3451768628	0.2219385779	20.9831992238	5.1989944401	9.5915977919	1.6528478853	1605.8370308099	284.7866814552
0.0065	0.0025	0.7928	0.1982	1639.2457830287	341.7153133679	1.8657018228	0.6026039966	20.9310670518	6.1721551397	9.6979347962	1.8964989337	1671.7404866995	350.3865714379
0.0065	0.003	0.7924	0.1981	1628.5495917303	249.0914419173	1.9943709140	0.4075593790	19.8176728073	5.4565289034	8.7876900390	1.9956756035	1659.1493254906	256.9512058032
0.0005	0.0035	0.7968	0.1992	181.2750247893	18.3796558216	0.9416238040	0.1403662813	35.3754024182	1.8792095215	11.4120873063	1.3213475696	229.0041383178	21.7205791940
0.0065	0.0035	0.792	0.198	1646.7154801528	268.4746975347	2.2809520717	0.3369927787	19.8846998856	5.0893957124	9.3619098625	1.8741202419	1678.2430419726	275.7752062677
0.0065	0.004	0.7916	0.1979	1614.0251806558	405.1403064781	2.2751034767	0.0859564416	20.2198352769	9.1100344593	9.0981940917	3.5280201500	1645.6183135011	417.8643175290
0.0065	0.0045	0.7912	0.1978	1543.6751581584	381.1826884676	2.3745295926	0.2991371989	20.7337095436	7.8194924284	9.8340461618	2.4703310580	1576.6174434564	391.7716491529
0.0065	0.005	0.7908	0.1977	1606.9497175466	287.6971197646	2.6786565355	0.6084787902	19.2740087280	6.0163437895	8.7961969994	1.8937494976	1637.6985798095	296.2156918419
0.0065	0.0055	0.7904	0.1976	1658.6151226545	289.7428788379	3.4857626532	0.8606779448	19.7357508228	6.4637286312	9.4299655453	1.8757027717	1691.2666016758	298.9429881856
0.0065	0.006	0.79	0.1975	1588.9705715522	369.0507623398	3.6378261247	0.8407342678	20.6443401059	7.5216105956	9.1705032547	2.5129969797	1622.4232410375	379.9261041829
0.0065	0.0065	0.7896	0.1974	1559.4548933329	422.6929006269	3.8542241417	0.9662756990	20.5289045822	9.7195854686	9.3704168229	3.5196205546	1593.2084388797	436.8983823491
0.0065	0.006999999999999999	0.7892	0.1973	1660.0053162860	247.7861158571	4.2460800105	0.3357725232	19.5868017600	5.5764965608	8.7621691580	0.8914060525	1692.6003672145	254.5897909936
0.0065	0.0075	0.7888	0.1972	1653.2410905570	285.2861957651	4.5092667880	1.0824799918	19.4713662363	6.4398037304	8.9450688055	2.9654536547	1686.1667923868	295.7739331420
0.0065	0.008	0.7884	0.1971	1627.1697726782	218.9459698738	4.4566294325	0.9671249234	19.3633781657	4.3570465184	8.8897735632	2.0605466565	1659.8795538396	226.3306879721
0.0005	0.004	0.7964	0.1991	198.2582111672	18.8750068227	1.1463246309	0.2599830431	35.2413482616	3.0453072100	11.7608726805	1.1857982601	246.4067567402	23.3660953359
0.0065	0.0085	0.7879999999999999	0.19699999999999998	1644.2255811114	255.5447328379	4.7783021606	0.9635815506	18.9500445164	6.5501779302	8.5665090700	1.9701282674	1676.5204368584	265.0286205861
0.0065	0.009000000000000001	0.7876	0.1969	1655.3263810041	271.8095943952	4.6964218298	0.8447930646	17.9036773502	6.7784343966	8.1198936518	1.8279872312	1686.0463738359	281.2608090876
0.0065	0.0095	0.7872	0.1968	1603.9825878557	292.9867213138	6.5738208427	1.1415402835	20.7560519030	5.1002495083	9.5150351488	1.1896368895	1640.8274957502	300.4181479951
0.0065	0.01	0.7868	0.1967	1630.7697517088	306.5467417063	5.8602922459	0.6684818784	19.7245796431	7.2087961116	9.0216314486	2.5544122818	1665.3762550464	316.9784319781
0.006999999999999999	0.0	0.7944	0.1986	1609.8027268648	369.6681232311	0.0000000000	0.0000000000	19.5532882208	7.9939797775	9.4639933867	2.7309860236	1638.8200084723	380.3930890322
0.006999999999999999	0.0005	0.794	0.1985	1603.1629960879	292.6332096179	0.2690353726	0.1936229487	18.6149091251	5.7327202907	8.5239742683	2.0693782120	1630.5709148539	300.6289310693
0.006999999999999999	0.001	0.7936	0.1984	1637.7414690246	360.7555169136	0.6024052907	0.2578693248	19.3559307126	7.2757691348	8.6345647528	2.3328312737	1666.3343697807	370.6219866469
0.006999999999999999	0.0015	0.7932	0.1983	1679.4784017052	276.9623582244	1.0702928952	0.2973019840	19.3968917049	6.2346526442	9.1662497745	2.1945649485	1709.1118360798	285.6888778011
0.006999999999999999	0.002	0.7928	0.1982	1610.9854289095	329.2014108647	1.3217824826	0.2573381825	20.6145502934	8.2761412610	9.5405560298	2.8147113797	1642.4623177153	340.5496016879
0.006999999999999999	0.0025	0.7924	0.1981	1642.6071467346	280.8521302719	1.4270571936	0.5663179825	18.8457801725	4.4517084959	8.8812666029	2.4402672092	1671.7612507036	288.3104239595
0.0	0.0015	0.7988	0.1997	0.0000000000	0.0000000000	0.8831378534	0.2492352552	45.6640589320	4.9389923588	15.4103586696	2.4878459729	61.9575554550	7.6760735869
0.0005	0.0045	0.7959999999999999	0.19899999999999998	180.8807907744	9.3527854082	1.3627226480	0.6816562001	35.4089159573	1.7196038673	11.6800565572	1.2744550969	229.3324859369	13.0285005725
0.006999999999999999	0.003	0.792	0.198	1604.0863336491	286.2419771421	2.0879484349	0.4028319354	21.0465025755	5.7091711402	9.5150351488	1.8439903572	1636.7358198083	294.1979705749
0.006999999999999999	0.0035	0.7916	0.1979	1636.7973823048	289.2916950238	2.3979239729	0.5448932341	19.3782730720	6.7121924813	9.5065281884	2.2748763593	1668.0801075381	298.8236570985
0.006999999999999999	0.004	0.7912	0.1978	1709.7617987955	307.7578390831	2.3803781877	0.5878929086	17.8478214516	8.6542674108	8.4771859864	2.3548458662	1738.4671844212	319.3548452687
0.006999999999999999	0.0045	0.7908	0.1977	1705.7468365914	321.8833403883	2.8892059575	0.3036767177	19.0505851338	6.9474559669	8.6218043123	1.9518979062	1736.3084319950	331.0863709791
0.006999999999999999	0.005	0.7904	0.1976	1647.2653328577	366.3982028991	3.2576674461	0.5518793301	19.5495644943	8.2990496166	8.7961969994	2.3182988785	1678.8687617975	377.5674307243
0.006999999999999999	0.0055	0.79	0.1975	1713.4966473575	285.1258200700	3.6612205049	0.3254258357	18.7005548362	5.7779278654	8.7323947968	1.2818721887	1744.5908174954	292.5110459598
0.006999999999999999	0.006	0.7896	0.1974	1668.8963307794	301.6897018793	3.9945904231	1.2547110804	19.2553900952	7.2138646831	8.9110409641	1.7683431386	1701.0573522618	311.9266207814
0.006999999999999999	0.0065	0.7892	0.1973	1696.1814744409	320.0096092931	3.7898895961	0.7458735998	17.5238572400	6.8068417982	8.1071332112	2.2123658448	1725.6023544882	329.7746905359
0.006999999999999999	0.006999999999999999	0.7888	0.1972	1693.4425854954	295.2803214078	3.8776185220	0.7586058416	17.6951486622	5.5824411778	8.3198072199	1.9238524211	1723.3351598995	303.5452208483
0.006999999999999999	0.0075	0.7884	0.1971	1716.4222787311	218.2666224245	4.6086929039	0.4643651885	17.7770706468	4.3199978916	8.4771859864	1.8826347236	1747.2852282682	224.9336202282
0.0005	0.005	0.7956	0.1989	197.2103786539	13.0730238501	1.4738459541	0.6028310089	34.4258521427	2.9438643365	11.7140843986	1.5524678224	244.8241611493	18.1721870179
0.006999999999999999	0.008	0.7879999999999999	0.19699999999999998	1712.8015505418	273.0684937739	5.1292178639	0.6592069771	18.0191128738	6.9491322859	8.8429852813	2.0821035271	1744.7928665608	282.7589365640
0.006999999999999999	0.0085	0.7876	0.1969	1685.8691425779	266.1638555618	5.4976793524	0.5597566859	18.8048191802	6.2835058537	8.9663362063	2.0694131827	1719.1379773168	275.0765312841
0.006999999999999999	0.009000000000000001	0.7872	0.1968	1671.2098619720	187.4487148530	5.1935524095	0.7272981340	17.8627163579	5.2093111419	8.3708489820	1.6074778925	1702.6369797214	194.9928020214
0.006999999999999999	0.0095	0.7868	0.1967	1705.4563483699	285.4355326832	5.8018062953	1.2365871949	17.5313046931	6.0217897424	8.4303977044	1.5085409839	1737.2198570627	294.2024506044
0.006999999999999999	0.01	0.7864	0.1966	1667.0392810778	248.4789678923	5.8427464607	1.1925398619	17.9260197096	7.2081343963	9.1492358538	1.8130805378	1699.9572831019	258.6927226883
0.0075	0.0	0.794	0.1985	1630.9461195576	292.9781455130	0.0000000000	0.0000000000	20.6257214731	5.3067166907	10.0892549722	1.6912812790	1661.6610960029	299.9761434827
0.0075	0.0005	0.7936	0.1984	1697.5301697549	222.3546044293	0.3216727281	0.1654232490	18.7973717270	6.8926812511	9.5150351488	1.1813959826	1726.1642493588	230.5941049120
0.0075	0.001	0.7932	0.1983	1642.8146383213	235.4712949737	0.6608912413	0.2657090822	19.8586337996	5.2853625766	9.2385589375	1.8689387247	1672.5727222997	242.8913053572
0.0075	0.0015	0.7928	0.1982	1694.0028127797	247.0668585317	0.8188033078	0.3369927787	18.0451789598	5.8857217930	9.0896871314	1.6065772436	1721.9564821787	254.8961503470
0.0075	0.002	0.7924	0.1981	1694.7601570714	287.6320088509	1.2399021518	0.2807325627	18.6409752111	6.5221748545	9.1492358538	2.4818464527	1723.7902702881	296.9167627208
0.0005	0.0055	0.7952	0.1988	186.4830636175	15.1791122308	1.7955186821	0.2327711442	35.1631500037	2.6881695334	11.7438587598	0.9144092067	235.1855910631	19.0144621151
0.0075	0.0025	0.792	0.198	1710.6540126187	287.8247381063	1.4679973590	0.2262128907	17.3041573723	6.6653915093	8.6005369114	1.8600114259	1738.0267042614	296.5763539322
0.0075	0.003	0.7916	0.1979	1719.8666390717	256.9380693480	1.8072158722	0.5747118889	18.2872211869	6.8860313229	8.7579156778	2.7766332840	1748.7189918086	267.1754458438
0.0075	0.0035	0.7912	0.1978	1708.5479730129	292.0545203905	2.4739557086	0.3501350223	19.1362308449	6.5257880526	9.4852607875	2.0111361075	1739.6434203539	300.9415795729
0.0075	0.004	0.7908	0.1977	1694.8742774441	224.9924628455	2.6377163702	0.6973330679	19.0543088604	5.6842951379	9.3023611401	2.8387766194	1725.8686638148	234.2128676707
0.0075	0.0045	0.7904	0.1976	1730.3553387833	201.6474680381	2.8248714119	0.5785085405	17.0919049578	3.8353299079	8.3283141803	1.5252389197	1758.6004293333	207.5865454062
0.0075	0.005	0.79	0.1975	1737.2233103057	254.7980633720	3.0997553796	0.8761187585	18.0116654207	5.6378548405	8.9408153253	2.1023726673	1767.2755464313	263.4144096383
0.0075	0.0055	0.7896	0.1974	1707.1681539608	228.0987260969	3.4506710829	0.4751421085	18.0228366004	4.5330463876	8.6770995545	1.6325829925	1737.3187611986	234.7394975855
0.0075	0.006	0.7892	0.1973	1686.1285070614	261.6323529495	3.7431008357	0.3027742589	19.2218765561	5.9594797379	8.8897735632	1.7915181837	1717.9832580164	269.6861251300
0.0075	0.0065	0.7888	0.1972	1758.6986895373	278.0778140220	3.7723438110	0.5883581978	16.5780306911	6.7965752778	8.2645119777	2.3591443784	1787.3135760171	287.8218918760
0.0075	0.006999999999999999	0.7884	0.1971	1708.7450900203	304.5525081456	3.9536502577	0.7280502522	17.3749081772	6.5940626569	8.6218043123	1.5223894236	1738.6954527675	313.3970104783
0.0005	0.006	0.7948	0.1987	203.8397348515	13.1982591426	1.9124905832	0.2578693248	34.9955823080	1.5661978019	11.1526250157	1.5989012454	251.9004327584	16.6212275147
0.0075	0.0075	0.7879999999999999	0.19699999999999998	1700.2171858037	266.2448700806	4.5502069534	0.8632177599	18.1904042961	5.8592574308	8.5324812286	2.2391896858	1731.4902782818	275.2065349571
0.0075	0.008	0.7876	0.1969	1735.5633776115	221.1870533902	4.5502069534	0.7216322611	17.3041573723	5.9825164401	8.0688518897	1.7019449321	1765.4865938269	229.5931470235
0.0075	0.0085	0.7872	0.1968	1752.3079486645	263.2049499084	4.8660310864	0.5543530284	16.7828356525	5.0949289209	7.8944592025	2.2399975151	1781.8512746059	271.0942293728
0.0075	0.009000000000000001	0.7868	0.1967	1784.1682818144	265.0234407894	5.3046757156	0.5238983284	15.9152073616	4.9172595412	8.2772724182	1.3906733751	1813.6654373098	271.8552720341
0.0075	0.0095	0.7864	0.1966	1737.1091899330	284.0799239107	5.1701580293	0.8574925973	15.7699820254	6.1334648691	7.7158130353	2.4989910957	1765.7651430230	293.5698724728
0.0075	0.01	0.7859999999999999	0.1965	1742.5350949272	256.8660080818	6.0942360481	1.2907254345	16.9280609887	6.5966276009	8.3325676604	1.6049548021	1773.8899596244	266.3583159193
0.008	0.0	0.7936	0.1984	1693.2662176466	267.2301586058	0.0000000000	0.0000000000	19.6463813851	7.0779961487	9.2045310961	2.0049012408	1722.1171301278	276.3130559953
0.008	0.0005	0.7932	0.1983	1748.7494679513	319.1767982038	0.3216727281	0.1525126998	18.2611551009	7.3854331707	8.9918570874	2.9195610295	1776.3241528677	329.6343051038
0.008	0.001	0.7928	0.1982	1809.2540146560	242.2371777949	0.5380707451	0.2973019840	15.4869788060	5.6809668531	8.3538350613	2.8115986563	1833.6328992684	251.0270452883
0.008	0.0015	0.7924	0.1981	1759.5805287811	223.2241319372	1.0819900853	0.1654232490	17.2036167549	5.2980660297	9.0046175279	2.9474622759	1786.8707531492	231.6350834918
0.0005	0.0065	0.7944	0.1986	183.2669440224	10.6903483414	1.8598532277	0.8032827607	34.4891554944	1.9285308969	11.4886499494	0.4065579504	231.1046026939	13.8287199494
0.008	0.002	0.792	0.198	1733.0838531495	278.9397803153	1.2282049617	0.2667369742	18.0675213193	5.9538463728	8.7281413166	1.9457707657	1761.1077207471	287.1061344280
0.008	0.0025	0.7916	0.1979	1770.6087066184	234.2821824600	1.6610009958	0.2105494220	17.7658994671	5.6765228475	8.8940270434	1.4560079527	1798.9296341247	241.6252626822
0.008	0.003	0.7912	0.1978	1717.4804858237	261.1562884576	1.6610009958	0.2677609202	18.1866805695	5.4135044581	9.0981940917	2.0845351208	1746.4263614807	268.9220889567
0.008	0.0035	0.7908	0.1977	1674.8617138993	240.8098530955	2.1698287657	0.4926725394	18.7154497425	5.0785077985	8.9961105676	2.0177821342	1704.7431029751	248.3988155676
0.008	0.004	0.7904	0.1976	1776.1383574061	270.5040242930	2.2868006668	0.3687862673	16.3583308235	6.7919629384	8.3027932992	2.2210498883	1803.0862821956	279.8858233870
0.008	0.0045	0.79	0.1975	1724.6389455676	269.6471092130	2.5792304196	0.5699305089	17.5126860603	5.4126949958	8.2772724182	1.8756641893	1753.0081344657	277.5053989070
0.008	0.005	0.7896	0.1974	1724.8879354717	177.7430436090	2.5324416591	0.4702212230	16.2428952998	4.3643346282	7.7796152379	1.7114431290	1751.4428876685	184.2890425892
0.008	0.0055	0.7892	0.1973	1784.2927767665	294.0264843843	3.6904634802	0.7656076769	17.1998930284	6.4869582688	8.8302248408	2.3806421128	1814.0133581159	303.6596924428
0.008	0.006	0.7888	0.1972	1762.5891567894	276.5932040701	4.1349567044	0.8843570830	17.1924455752	6.5002913729	8.6643391140	1.9944422942	1792.5808981830	285.9722948202
0.008	0.0065	0.7884	0.1971	1747.4941438513	253.1707471598	3.4565196780	0.7317992484	16.5780306911	5.6046031152	8.1241471319	2.0682588349	1775.6528413523	261.5754083583
0.0005	0.006999999999999999	0.794	0.1985	192.7389349588	21.0000142832	2.1405857904	0.4728327771	35.2748618008	2.5903436843	11.3865664252	0.5773462845	241.5409489752	24.6405370291
0.008	0.006999999999999999	0.7879999999999999	0.19699999999999998	1812.8539936866	248.2100707408	4.1758968698	0.7401650647	15.2076993132	5.4214901299	7.8816987620	1.3681667921	1840.1192886316	255.7398927275
0.008	0.0075	0.7876	0.1969	1757.9932181423	241.8618416445	4.4215378622	0.6149652388	17.1552083095	5.8406553325	8.6473251933	1.8751239523	1788.2172895073	250.1925861681
0.008	0.008	0.7872	0.1968	1759.0617998142	262.2630292391	5.6789857991	0.3190568082	18.4324465232	5.6681430279	9.5235421091	2.7322311923	1792.6967742456	270.9824602675
0.008	0.0085	0.7868	0.1967	1727.0354733949	231.3715936461	5.0648833183	0.7233366829	17.9074010767	6.0356266528	8.4516651053	2.3021664284	1758.4594228952	240.4327234102
0.008	0.009000000000000001	0.7864	0.1966	1746.6123046074	193.3891159545	5.4450419969	0.6060002512	16.9764694342	4.6756365882	8.6430717131	2.1212204138	1777.6768877516	200.7919732077
0.008	0.0095	0.7859999999999999	0.1965	1733.7270770685	151.3061828594	5.7374717497	1.4019071369	17.4680013414	4.0757645987	8.5282277484	2.1791770752	1765.4607779080	158.9630316702
0.008	0.01	0.7856	0.1964	1714.5963527675	240.4904059135	5.2520383601	0.7955809265	17.7398333811	4.8317501058	8.4771859864	1.7201317839	1746.0654104951	247.8378687297
0.0085	0.0	0.7932	0.1983	1695.6938692119	318.2371230379	0.0000000000	0.0000000000	18.0973111318	6.3988749684	8.7876900390	2.0038180763	1722.5788703827	326.6398160826
0.0085	0.0005	0.7928	0.1982	1769.8306131680	252.1678948018	0.2748839676	0.1678862616	17.2818150129	6.5422558948	8.8217178804	2.3054333402	1796.2090300289	261.1834702984
0.0085	0.001	0.7924	0.1981	1776.7919559044	231.4093249723	0.5380707451	0.3462052118	16.0343666119	5.1154516722	8.0943727707	1.5171514475	1801.4587660321	238.3881333038
0.0005	0.0075	0.7936	0.1984	181.8248774943	10.1011115566	2.3101950470	0.6719524138	34.3215877988	3.5904603359	11.7566192003	1.5698511459	230.2132795404	15.9333754522
0.0085	0.0015	0.792	0.198	1654.9010232512	227.0930154613	1.0293527298	0.3833396033	19.9368320576	4.2930804709	9.9446366463	1.4075356537	1685.8118446849	233.1769711892
0.0085	0.002	0.7916	0.1979	1761.4998259588	295.0598359751	1.2399021518	0.1551807628	16.8647576370	7.7306357282	8.5622555898	1.9489295771	1788.1667413374	304.8945820432
0.0085	0.0025	0.7912	0.1978	1811.3911779998	203.4483460226	1.8890962030	0.7921338525	17.4605538883	5.9549082739	8.8004504796	1.4988675103	1839.5412785707	211.6942556593
0.0085	0.003	0.7908	0.1977	1735.5426284528	248.2856638833	1.8715504178	0.5813397574	17.3786319037	4.9891599747	8.3751024622	1.8663813467	1763.1679132365	255.7225449621
0.0085	0.0035	0.7904	0.1976	1751.1459957786	209.3578450731	2.3160436421	0.4926725394	17.0807337781	5.7829173916	8.7196343563	2.4771181767	1779.2624075551	218.1105531808
0.0085	0.004	0.79	0.1975	1779.8317076507	260.6740067506	2.8833573625	0.2207021416	17.5648182323	5.2510407203	8.9918570874	1.8154738339	1809.2717403329	267.9612234464
0.0085	0.0045	0.7896	0.1974	1749.6831800918	209.8422993587	2.6962023207	0.7815263790	17.1924455752	5.7380487864	8.5154673079	1.7331248501	1778.0872952956	218.0949993742
0.0085	0.005	0.7892	0.1973	1759.9747627960	270.5943406763	3.3044562065	0.4780130839	17.6467402168	6.8636028757	8.4176372639	2.1302080991	1789.3435964832	280.0661647350
0.0085	0.0055	0.7888	0.1972	1766.6144935729	244.3977738449	3.7840410011	0.7004654052	17.0248778796	5.5651264892	8.3155537398	2.5138031842	1795.7389661934	253.1771689235
0.0085	0.006	0.7884	0.1971	1784.1786563938	267.3949593352	3.5442486038	0.3036767177	16.5705832380	5.5215218691	8.4729325062	2.2480920336	1812.7664207418	275.4682499556
0.0005	0.008	0.7932	0.1983	177.1355676331	14.7432080760	2.4330155432	0.5301292511	33.9305965089	1.3616013826	11.8034074823	0.8954560781	225.3025871675	17.5303947878
0.0085	0.0065	0.7879999999999999	0.19699999999999998	1821.5478911726	267.5475048240	3.6612205049	1.1018976596	15.1592908678	6.2906693011	7.4946320662	2.3489995894	1847.8630346115	277.2890713741
0.0085	0.006999999999999999	0.7876	0.1969	1801.1929665096	258.7481352166	4.2753229858	1.0320077580	16.2764088389	6.9807072331	8.2985398191	1.3270312813	1830.0432381534	268.0878814890
0.0085	0.0075	0.7872	0.1968	1766.0750154473	241.0855309741	4.2694743907	1.1096928893	16.1386309558	5.0297277796	8.3368211406	1.8106041418	1794.8199419344	249.0355557848
0.0085	0.008	0.7868	0.1967	1801.0062240815	262.0505267112	4.4858724078	0.7101649171	15.6768888611	5.1037065459	7.8774452819	1.9646474530	1829.0464306323	269.8290456272
0.0085	0.0085	0.7864	0.1966	1783.2241950946	242.1381602967	4.1992912500	0.9318190445	15.8183904708	5.6521017703	7.6945456344	1.6852372187	1810.9364224498	250.4073183302
0.0085	0.009000000000000001	0.7859999999999999	0.1965	1759.4041609324	219.8548836595	6.1819649739	1.4068758633	17.6951486622	4.4161952822	9.0216314486	0.9542974499	1792.3029060171	226.6322522549
0.0085	0.0095	0.7856	0.1964	1844.1852232902	219.8099512764	5.6438942288	1.2144815705	14.9917231722	4.5515699514	7.8774452819	2.4128295098	1872.6982859731	227.9888323081
0.0085	0.01	0.7852	0.1963	1771.7914086631	208.5424496836	6.0415986926	1.0241556280	16.6487814960	4.5630102336	8.2985398191	1.6777054426	1802.7803286708	215.8073209878
0.009000000000000001	0.0	0.7928	0.1982	1738.8521192619	329.1259032653	0.0000000000	0.0000000000	16.5333459723	8.3554317369	8.2347376165	2.1276586402	1763.6202028507	339.6089936424
0.009000000000000001	0.0005	0.7924	0.1981	1717.3248671336	217.0592745443	0.2924297528	0.2059502841	17.9855993347	6.0060835339	9.0428988495	1.4069699756	1744.6457950706	224.6782783379
0.0005	0.0085	0.7928	0.1982	193.5792758853	33.8975087762	2.5382902542	0.3574826647	33.6103560238	2.0363575903	11.7608726805	0.8787323565	241.4887948438	37.1700813877
0.009000000000000001	0.001	0.792	0.198	1780.0910721342	214.3294547436	0.5965566957	0.2605087930	16.5110036129	5.9424142850	8.7791830787	1.8204497618	1805.9778155215	222.3528275834
0.009000000000000001	0.0015	0.7916	0.1979	1845.1293100100	227.4204283996	0.8305004979	0.3710056631	15.5167686186	5.8443577123	8.2517515371	0.8304640917	1869.7283306636	234.4662558667
0.009000000000000001	0.002	0.7912	0.1978	1823.3219442396	199.5770789547	1.3217824826	0.5197028789	15.9263785413	4.4880777370	8.1496680130	1.2407920035	1848.7197732765	205.8256515741
0.009000000000000001	0.0025	0.7908	0.1977	1804.7618218022	218.2453777297	1.5030889293	0.5761385652	15.8481802833	6.3251811862	8.2687654578	2.0280493554	1830.3818564726	227.1747468365
0.009000000000000001	0.003	0.7904	0.1976	1829.8786783818	208.8187680344	2.1698287657	0.5651086751	16.0678801510	3.8484673570	8.2942863389	0.5332988948	1856.4106736374	213.7656429613
0.009000000000000001	0.0035	0.79	0.1975	1798.4229538261	259.7367334552	2.5967762048	0.3593912883	17.4195928960	6.6237381953	9.0811801710	2.0789033928	1827.5205030979	268.7987663316
0.009000000000000001	0.004	0.7896	0.1974	1803.9526046138	219.3070604169	2.6552621553	0.4191447785	16.8535864573	3.8237722300	8.5239742683	1.1154827783	1831.9854274947	224.6654602037
0.009000000000000001	0.0045	0.7892	0.1973	1808.4551720469	240.9637720058	2.6494135603	0.2973019840	15.7774294785	5.2858347852	8.0305705681	1.9877182311	1834.9125856538	248.5346270061
0.009000000000000001	0.005	0.7888	0.1972	1819.1721125040	263.9173445086	2.9242975279	0.4233671882	15.1369485084	7.0951601133	7.6860386740	1.6160090213	1844.9193972143	273.0518808314
0.009000000000000001	0.0055	0.7884	0.1971	1849.3828875390	187.9376211501	3.0763609993	0.8764310446	14.3922031943	4.8961553014	7.8476709206	1.3015927334	1874.6991226532	195.0118002295
0.0005	0.009000000000000001	0.7924	0.1981	186.8772976323	14.2051595335	2.8190228169	0.7639975643	35.3120990665	3.5841985340	11.3100037821	1.3097404116	236.3184232978	19.8630960434
0.009000000000000001	0.006	0.7879999999999999	0.19699999999999998	1849.7771215539	203.4647772779	3.4272767027	1.0562504379	14.9135249142	6.9005385715	8.3963698631	1.8453242227	1876.5142930339	213.2668905100
0.009000000000000001	0.0065	0.7876	0.1969	1833.9455134827	237.6766684895	3.8659213319	0.7429327364	15.3678195558	5.0561899678	7.9114731232	1.8294909986	1861.0907274936	245.3052821923
0.009000000000000001	0.006999999999999999	0.7872	0.1968	1811.0280677229	203.2559815269	4.4975695979	0.2802447559	15.6917837674	5.4805564271	8.3240607001	1.3995436472	1839.5414817883	210.4163263571
0.009000000000000001	0.0075	0.7868	0.1967	1836.6014057934	216.4867962641	4.8192423260	0.7850200324	16.5929255974	4.7658114183	8.5027068674	2.4000184142	1866.5162805842	224.4376461290
0.009000000000000001	0.008	0.7864	0.1966	1802.5209126650	223.8897333279	5.4216476167	0.8007237139	16.7046373945	5.4254274430	8.5792695105	1.9315858532	1833.2264671867	232.0474703380
0.009000000000000001	0.0085	0.7859999999999999	0.1965	1811.1525626750	269.1281014292	5.5678624931	0.4259447900	15.8593514631	6.6880617170	8.3836094225	2.0014692089	1840.9633860537	278.2435771451
0.009000000000000001	0.009000000000000001	0.7856	0.1964	1820.0124534305	199.8949114218	5.5093765425	1.3112336204	15.9934056196	3.4770116147	8.0050496871	1.5063806777	1849.5202852797	206.1895373346
0.009000000000000001	0.0095	0.7852	0.1963	1801.5249530485	214.6534070779	5.7784119151	0.9080214588	16.5258985191	5.1258066727	8.1794423742	2.0282634465	1832.0087058569	222.7154986559
0.009000000000000001	0.01	0.7848	0.1962	1836.2797938339	219.7969318403	5.7608661299	0.4035106755	14.5970081557	4.4386445845	7.7626013172	1.5616703288	1864.4002694367	226.2007574291
0.0095	0.0	0.7924	0.1981	1841.6434513521	170.4211278094	0.0000000000	0.0000000000	16.4961087066	5.4820034307	9.2555728582	1.9516754381	1867.3951329169	177.8548066782
0.0	0.002	0.7984	0.1996	0.0000000000	0.0000000000	1.1580218210	0.2631217851	46.2859212692	1.8506583893	14.8914340884	1.6731701030	62.3353771786	3.7869502774
0.0005	0.0095	0.792	0.198	198.4034552779	13.2965362119	2.9009031477	0.6082538858	35.0104772143	1.5029469720	11.4163407864	1.5945502390	247.7311764263	17.0022873087
0.0095	0.0005	0.792	0.198	1755.8353056398	246.2425094257	0.3684614885	0.1871550418	18.3803143512	5.9236707079	9.7787509195	2.3143623008	1784.3628323990	254.6676974762
0.0095	0.001	0.7916	0.1979	1809.9802352097	254.4916463108	0.5380707451	0.1084752786	16.1758682215	6.4810987600	8.1709354138	2.3480443420	1834.8651095901	263.4292646914
0.0095	0.0015	0.7912	0.1978	1783.9711648070	243.4789723614	1.0995358705	0.1907753973	17.7994130062	5.0123074845	8.9280548848	1.1788817842	1811.7981685685	249.8609370274
0.0095	0.002	0.7908	0.1977	1816.8793304701	212.5798809339	1.2282049617	0.2368500479	15.9226548147	6.4804996797	8.3751024622	2.3740974008	1842.4052927087	221.6713280623
0.0095	0.0025	0.7904	0.1976	1831.1755007992	232.3419912930	1.9066419882	0.4304184514	16.9057186293	5.5611085592	9.0556592900	1.6208829269	1859.0435207067	239.9544012305
0.0095	0.003	0.79	0.1975	1838.7696928753	204.8669587438	1.8949447981	0.4092345171	15.6024143297	5.4654869092	8.4303977044	1.9969806302	1864.6974497075	212.7386608003
0.0095	0.0035	0.7896	0.1974	1855.2548994448	206.1668565509	2.3452866174	0.5036587849	16.4402528080	5.1820040421	8.6388182330	1.6723048342	1882.6792571032	213.5248242121
0.0095	0.004	0.7892	0.1973	1817.0660728982	233.6317159128	2.7897798416	0.3279388138	15.7588108457	4.3025787337	8.1454145328	1.2586277109	1843.7600781183	239.5208611712
0.0095	0.0045	0.7888	0.1972	1853.7090871233	216.7780564504	2.4739557086	0.6162987393	15.2114230398	5.4584801972	7.9072196431	2.2387048483	1879.3016855148	225.0915402352
0.0095	0.005	0.7884	0.1971	1812.4182613544	210.0982145502	3.4857626532	0.5365428554	16.0604326978	4.4852344505	8.1879493345	0.4210730544	1840.1524060399	215.5410649105
0.0005	0.01	0.7916	0.1979	201.5158290796	25.1598757429	3.0529666191	0.4915604103	34.1800861891	1.3206163601	11.9012375263	0.4408871211	250.6501194141	27.4129396344
0.0095	0.0055	0.7879999999999999	0.19699999999999998	1818.4977648470	228.8353435389	3.6378261247	0.6338107108	16.0231954321	4.8611735048	8.7238878364	2.2798653732	1846.8826742402	236.6101931277
0.0095	0.006	0.7876	0.1969	1839.0498065174	268.3011040022	3.4389738928	1.0440028866	14.8949062813	6.1346855446	7.8561778810	2.0525587157	1865.2398645725	277.5323511491
0.0095	0.0065	0.7872	0.1968	1855.5038893490	185.7993652807	4.2987173660	1.0733406914	15.4907025326	4.6715185006	8.2730189380	2.0042875194	1883.5663281856	193.5485119921
0.0095	0.006999999999999999	0.7868	0.1967	1818.4458919503	269.5521870186	4.3045659610	1.0497535720	16.0045767993	7.0045899983	8.2007097751	2.0506186287	1846.9557444857	279.6571492176
0.0095	0.0075	0.7864	0.1966	1820.0850754858	201.2220908863	4.3396575314	0.7869349306	15.0699214301	3.9276119636	7.7413339163	0.9810705270	1847.2359883636	206.9177083075
0.0095	0.008	0.7859999999999999	0.1965	1854.9540366440	214.4976390357	4.6788760446	1.2554741873	14.6044556088	5.0510865120	7.7370804361	1.1782677512	1881.9744487335	221.9824674862
0.0095	0.0085	0.7856	0.1964	1826.7248062628	221.0408429058	5.4567391870	1.2148195054	15.2263179461	5.5992466839	8.1794423742	1.9668563292	1855.5873057701	229.8217654243
0.0095	0.009000000000000001	0.7852	0.1963	1872.6841927343	168.9563182864	5.2812813354	0.8201390400	13.6698002397	4.6286026121	7.1883814937	2.0624774046	1898.8236558031	176.4675373431
0.0095	0.0095	0.7848	0.1962	1807.9468176593	226.5020453735	5.5269223277	1.4726386066	14.5485997103	6.2538033843	7.8093895991	2.0312583527	1835.8317292964	236.2597457171
0.0095	0.01	0.7844	0.1961	1847.1627275605	165.4530366862	5.3690102612	0.7886717125	14.2655964909	4.1689376580	7.7881221982	1.6785679275	1874.5854565108	172.0892139842
0.001	0.0	0.7992	0.1998	265.2053716414	42.9592577607	0.0000000000	0.0000000000	34.4035097833	3.4458778991	11.2802294209	0.6955968307	310.8891108456	47.1007324905
0.01	0.0	0.792	0.198	1791.2022466062	262.0245673174	0.0000000000	0.0000000000	15.6470990485	4.9793673926	8.4984533872	2.0325405330	1815.3477990419	269.0364752430
0.01	0.0005	0.7916	0.1979	1810.7064557634	211.0142062824	0.3977044638	0.1719128832	16.3955680892	5.9887248613	8.7238878364	1.7265986254	1836.2236161528	218.9014426523
0.01	0.001	0.7912	0.1978	1837.0993856017	212.6206756980	0.7076800017	0.2351106115	15.8519040099	5.2673346326	8.0688518897	1.4098474279	1861.7278215030	219.5329683700
0.01	0.0015	0.7908	0.1977	1861.3862758342	181.5308021871	1.0176555397	0.2231681639	16.2466190264	5.0560802703	8.8387318011	1.0486704996	1887.4892822014	187.8587211209
0.01	0.002	0.7904	0.1976	1819.6597177329	200.1994851700	1.4972403343	0.4109028261	15.9375497210	5.7745382880	8.8217178804	2.2322302856	1845.9162256686	208.6171565697
0.01	0.0025	0.79	0.1975	1876.3982921376	147.5100434401	1.6025150453	0.5301292511	15.0215129847	2.4044319013	8.2815258984	1.1313297790	1901.3038460660	151.5759343715
0.01	0.003	0.7896	0.1974	1853.1488598390	229.4083078286	1.8189130623	0.5170634364	15.7997718379	4.7142201900	8.2900328587	1.5386549316	1879.0575775979	236.1782463866
0.01	0.0035	0.7892	0.1973	1873.2340454392	152.9739093717	2.2809520717	0.4001054612	14.6640352340	4.1671545081	7.6349969119	1.6345765143	1897.8140296568	159.1757458553
0.01	0.004	0.7888	0.1972	1834.3916203942	225.5929927307	2.5265930641	0.4323215636	15.9003124553	4.2326176682	8.4048768234	1.2097842795	1861.2234027370	231.4677162420
0.01	0.0045	0.7884	0.1971	1837.2757534505	199.9094531453	2.6143219899	1.0634798091	15.5986906031	6.0306622663	8.1326540923	1.2235244958	1863.6214201358	208.2271197165
0.001	0.0005	0.7988	0.1997	242.1738055089	19.2859607072	0.0877289258	0.0978657139	35.1519788240	1.4991410546	10.9654718880	0.6851140606	288.3789851467	21.5680815363
0.01	0.005	0.7879999999999999	0.19699999999999998	1888.9100348204	155.3172087989	2.8424171971	0.9389864264	12.8245143082	5.2555173477	7.0862979695	1.8996253891	1911.6632642952	163.4113379621
0.01	0.0055	0.7876	0.1969	1850.1506064101	194.2189639031	3.5091570335	0.5766133395	15.7737057519	5.3136103783	8.4474116251	1.8854771337	1877.8808808206	201.9946647546
0.01	0.006	0.7872	0.1968	1834.9725968372	209.4600036407	3.2342730658	0.7604073303	15.4497415403	6.2164779575	8.3198072199	2.2758941157	1861.9764186632	218.7127830442
0.01	0.0065	0.7868	0.1967	1844.8906946852	179.3975019123	4.1875940599	1.4976971861	15.3938856418	5.8935852278	8.3198072199	1.8657996355	1872.7919816068	188.6545839617
0.01	0.006999999999999999	0.7864	0.1966	1861.6767640556	198.8866486506	3.8717699269	1.0730857108	13.4873376377	7.2502629783	6.9884679255	2.5970065492	1886.0243395457	209.8070038889
0.01	0.0075	0.7859999999999999	0.1965	1872.4870757268	138.4986307397	4.4098406720	0.9584560805	13.8820526542	2.7839532173	7.2606906567	1.3750258719	1898.0396597097	143.6160659094
0.01	0.008	0.7856	0.1964	1879.0749336070	197.6191374720	5.2286439799	1.8953057881	14.7012724997	6.1528133726	7.7838687180	2.4887766394	1906.7887188046	208.1560332721
0.01	0.0085	0.7852	0.1963	1848.0549413836	202.5557759620	5.2812813354	0.8520501775	15.5726245171	5.5625346085	8.2942863389	2.6222972622	1877.2031335750	211.5926580102
0.01	0.009000000000000001	0.7848	0.1962	1838.2405893290	153.5205922914	5.5678624931	0.2733240642	15.7290210331	4.8850637723	8.5027068674	1.8210459595	1868.0401797226	160.5000260874
0.01	0.0095	0.7844	0.1961	1847.1627275605	233.1700552237	5.9012324113	0.9346047579	13.7852357634	5.1066182067	7.3074789386	1.4686768760	1874.1566746738	240.6799550643
0.001	0.001	0.7984	0.1996	256.1587384578	15.1513476680	0.2924297528	0.0640681488	33.2863918122	2.3810196052	11.4205942666	1.1827428614	301.1581542894	18.7791782834
0.01	0.01	0.784	0.196	1854.7776687952	169.6380000978	6.2813910899	0.5747118889	15.0513027973	4.2767190142	8.0263170879	1.6998175533	1884.1366797703	176.1892485542
0.001	0.0015	0.7979999999999999	0.1995	264.9356325785	16.6222130492	0.4210988440	0.1551807628	33.3943798828	2.8963412406	11.0845693329	0.8529898216	309.8356806382	20.5267248742
0.001	0.002	0.7976	0.1994	268.5563607678	16.6203739951	0.5848595056	0.5058274011	34.3439301582	2.0183285034	11.5226777908	0.4941365146	315.0078282224	19.6386664142
0.001	0.0025	0.7972	0.1993	251.7702913974	17.8183936241	0.8538948781	0.3650572912	34.0311371263	1.2757554618	11.4205942666	1.2723523625	298.0759176684	20.7315587396
0.001	0.003	0.7968	0.1992	262.2486165298	29.9163439258	0.9767153743	0.1364115057	35.1966635428	2.7184326159	11.9607862487	0.9180425305	310.3827816956	33.6892305779
0.001	0.0035	0.7964	0.1991	247.0083594809	23.1880922904	1.1580218210	0.5867280711	33.8375033446	0.3450028146	11.5056638701	0.9209545849	293.5095485166	25.0407777610
0.0	0.0025	0.7979999999999999	0.1995	0.0000000000	0.0000000000	1.3510254579	0.2945277213	43.4260992632	2.8959582179	14.3214677451	2.3899260060	59.0985924662	5.5804119452
0.001	0.004	0.7959999999999999	0.19899999999999998	261.2941552306	18.0987383682	1.5323319046	0.2111982661	34.7423689012	0.6177347011	12.1947276582	0.9215830084	309.7635836946	19.8492543438
0.001	0.0045	0.7956	0.1989	255.9616214504	10.7956658272	1.4563001689	0.2677609202	34.5114978539	2.3992591869	11.6758030770	0.8494190322	303.6052225502	14.3121049665
0.001	0.005	0.7952	0.1988	245.7115370635	30.8732839236	1.5030889293	0.2046172585	34.0944404780	1.2108468663	11.7736331210	1.6865679122	293.0826995918	33.9753159606
0.001	0.0055	0.7948	0.1987	261.7506367215	25.8688008676	1.6843953761	0.3907631895	34.5226690336	2.1828026513	11.5779730330	1.6108508407	309.5356741642	30.0532175491
0.001	0.006	0.7944	0.1986	264.1575391281	10.7747086590	1.7896700871	0.4142192869	34.1614675562	1.0459363975	12.0756302134	0.5281171411	312.1843069848	12.7629814845
0.001	0.0065	0.794	0.1985	252.2993949437	23.3724697909	1.9943709140	0.4814356556	34.3439301582	1.8784124520	11.8629562047	0.2927185598	300.5006522206	26.0250364583
0.001	0.006999999999999999	0.7936	0.1984	250.0896095445	20.4386480320	2.0353110794	0.2111982661	33.6885542818	1.4636850851	11.4503686278	1.2107410090	297.2638435335	23.3242723922
0.001	0.0075	0.7932	0.1983	241.1259729957	23.6080021209	2.2107689311	0.4478664534	34.6232096510	2.7547121458	11.6120008744	1.1857982601	289.5719524522	27.9963789802
0.001	0.008	0.7928	0.1982	265.1327495860	25.0841281200	2.4681071135	0.6423877004	33.6885542818	2.7950878021	11.2462015795	0.9531592583	312.5356125608	29.4747628808
0.001	0.0085	0.7924	0.1981	266.1287092025	46.6916285039	2.6260191800	0.5602453431	34.3923386036	1.7095758053	11.3823129451	1.6610153232	314.5293799312	50.6224649755
0.0	0.003	0.7976	0.1994	0.0000000000	0.0000000000	1.8364588475	0.6127362890	44.9193136179	3.6703630206	15.7251162025	1.4473337432	62.4808886679	5.7304330528
0.001	0.009000000000000001	0.792	0.198	254.4365582875	14.9115586797	2.6552621553	0.5626822634	34.3662725176	1.4867698227	11.7438587598	0.7733383772	303.2019517202	17.7343491430
0.001	0.0095	0.7916	0.1979	245.6596641668	31.5130746312	3.0003292636	0.2470295901	33.5693950316	2.0540664421	11.3142572623	1.1068859823	293.5436457243	34.9210566457
0.001	0.01	0.7912	0.1978	266.7408093835	13.5810178249	2.7839312465	0.2753191568	34.0981642045	1.3113863253	11.2844829011	0.5431146231	314.9073877356	15.7108379301
0.0015	0.0	0.7988	0.1997	283.3193871671	47.5508248050	0.0000000000	0.0000000000	33.2007461011	1.9683549614	11.6843100374	0.6872234069	328.2044433056	50.2064031733
0.0015	0.0005	0.7984	0.1996	293.5590969747	43.9682163168	0.1696092566	0.1006230340	33.8412270712	3.0114428546	11.6332682753	1.1308179229	339.2032015778	48.2111001283
0.0015	0.001	0.7979999999999999	0.1995	281.4415883068	17.9894846755	0.3158241330	0.1451583119	33.8226084383	2.8432889683	11.3652990244	0.9835017497	326.9453199025	21.9614337054
0.0015	0.0015	0.7976	0.1994	318.8730705617	15.9196762150	0.3626128935	0.1551807628	33.0964817571	0.8766509679	11.4503686278	0.9321237592	363.7825338401	17.8836317049
0.0015	0.002	0.7972	0.1993	296.5366012450	25.5578430561	0.6024052907	0.2782849784	34.5822486587	2.3042135982	11.4971569097	0.9290130422	343.2184121041	29.0693546749
0.0015	0.0025	0.7968	0.1992	315.4183356418	14.2956433088	0.7603173572	0.1432607360	33.2603257262	1.9780805668	11.2462015795	1.7733288864	360.6851803047	18.1903134980
0.0015	0.003	0.7964	0.1991	317.1197666534	21.0428183759	0.8421976880	0.2945277213	33.7593050866	3.0176800753	11.9522792883	1.4196687028	363.6735487163	25.7746948753
0.0	0.0035	0.7972	0.1993	0.0000000000	0.0000000000	1.9826737239	0.2436836624	45.2730676421	4.1772578114	14.8659132074	1.3010366160	62.1216545734	5.7219780898
0.0015	0.0035	0.7959999999999999	0.19899999999999998	307.9382639385	31.6465553244	1.1580218210	0.2079337997	33.3757612499	2.2676975075	12.2797972617	1.0365234612	354.7518442711	35.1587100928
0.0015	0.004	0.7956	0.1989	296.1216180714	49.5488258329	1.1170816557	0.2519651861	34.1763624625	3.3872896708	11.2844829011	1.1080622001	342.6995450907	54.2961428899
0.0015	0.0045	0.7952	0.1988	313.8932724790	25.8396929913	1.2749937222	0.5493944938	32.8544395301	1.0226630486	11.5907334736	0.5636463106	359.6134392049	27.9753968443
0.0015	0.005	0.7948	0.1987	300.9146737260	41.2737224176	1.7955186821	0.1834632582	34.7572638075	1.3227146429	12.2585298609	1.0668013194	349.7259860765	43.8467016381
0.0015	0.0055	0.7944	0.1986	298.2276576772	31.9093053497	1.7253355415	0.2667369742	35.1519788240	3.1160272099	11.5141708304	0.6824682098	346.6191428731	35.9745377436
0.0015	0.006	0.794	0.1985	317.9289838419	23.9800496367	2.0119166992	0.3296034886	34.3625487910	1.7081476965	11.5226777908	1.1859203123	365.8261271229	27.2037211341
0.0015	0.0065	0.7936	0.1984	304.5561510740	29.3498591425	2.2224661212	0.4620019915	34.7051316355	2.2856523674	11.6970704779	0.6698387276	353.1808193086	32.7673522290
0.0015	0.006999999999999999	0.7932	0.1983	319.1531842038	17.4262794606	1.9475821536	0.3481756615	33.0182834991	0.9498349883	11.3142572623	0.7117433670	365.4333071188	19.4360334774
0.0015	0.0075	0.7928	0.1982	326.0315303056	21.0429002141	2.8424171971	0.8622662059	33.8151609852	1.2733620447	11.9225049271	0.8424038692	374.6116134150	24.0209323339
0.0015	0.008	0.7924	0.1981	275.1338440687	26.5929429079	2.5324416591	0.3819092267	32.9363615146	2.0763574151	11.5099173503	1.3125002031	322.1125645927	30.3637097528
0.0	0.004	0.7968	0.1992	0.0000000000	0.0000000000	2.0002195091	0.2831589912	42.2978101124	3.3006083910	14.0790193752	1.1815184896	58.3770489967	4.7652858718
0.0015	0.0085	0.792	0.198	292.7706289449	18.8108032132	2.4447127333	0.2525076306	33.5582238518	2.1319237071	11.3482851037	1.1070821054	340.1218506337	22.3023166563
0.0015	0.009000000000000001	0.7916	0.1979	307.9382639385	16.3934899518	2.6318677751	0.5411135823	32.7278328267	0.5550226632	10.9782323285	0.9120318497	354.2761968688	18.4016580470
0.0015	0.0095	0.7912	0.1978	310.6771528839	17.9730597017	3.1816357103	0.9063624198	33.9045304229	1.7898695166	11.3908199054	0.7780962793	359.1541389225	21.4473879174
0.0015	0.01	0.7908	0.1977	317.5036260890	32.3242591676	3.6261289346	0.3160406734	33.2454308199	1.6607319546	11.4035803459	0.6101335245	365.7787661894	34.9111653201
0.002	0.0	0.7984	0.1996	351.8123599628	22.0567948575	0.0000000000	0.0000000000	33.6326983833	2.4414246293	11.2206806985	0.9761157804	396.6657390446	25.4743352672
0.002	0.0005	0.7979999999999999	0.1995	342.7864759380	35.4603910976	0.1871550418	0.1259825931	33.2119172808	2.3637188526	11.4971569097	1.1789431699	387.6827051703	39.1290357132
0.002	0.001	0.7976	0.1994	346.7495652454	14.7484926470	0.3567642984	0.1248918141	33.0927580306	2.4006458283	11.5311847511	1.3100166524	391.7302723255	18.5840469418
0.002	0.0015	0.7972	0.1993	349.8826882058	38.1242853021	0.4561904143	0.1507077522	32.3926974353	4.3906763010	11.0973297734	0.9040621770	393.8289058288	43.5697315323
0.002	0.002	0.7968	0.1992	356.3253019753	25.0332730627	0.6784370265	0.1134084658	33.5582238518	1.5525037342	11.8246748831	1.0967052392	402.3866377367	27.7958905019
0.002	0.0025	0.7964	0.1991	345.9299734777	20.2627406740	0.7427715721	0.2079337997	33.2826680856	3.0400390603	11.5567056322	0.9033414577	391.5121187676	24.4140549917
0.0	0.0045	0.7964	0.1991	0.0000000000	0.0000000000	2.3511352124	0.5342428278	44.1745683039	2.8233215294	14.7340553220	1.6965788286	61.2597588383	5.0541431858
0.002	0.003	0.7959999999999999	0.19899999999999998	347.0193043082	32.9173091986	0.9650181842	0.0906060450	33.1932986480	3.0923884542	11.7651261607	1.3739201857	392.9427473011	37.4742238835
0.002	0.0035	0.7956	0.1989	352.0717244463	25.3647241373	1.1521732260	0.5052861196	33.6885542818	1.7302470916	11.8289283633	0.3846049365	398.7413803174	27.9848622850
0.002	0.004	0.7952	0.1988	344.7161476950	5.8920304150	1.2165077716	0.5493944938	32.6272922093	0.7520084017	11.1185971743	0.4092192789	389.6785448502	7.6026525894
0.002	0.0045	0.7948	0.1987	357.8192414001	27.1305862125	1.4913917392	0.3754050935	32.5267515919	1.6666328566	11.9948140901	0.7430818907	403.8321988213	29.9157060533
0.002	0.005	0.7944	0.1986	337.5161896338	33.1823488228	1.6610009958	0.1971245516	32.7241091001	1.9026165827	10.8421209630	1.0629956713	382.7434206927	36.3450856284
0.002	0.0055	0.794	0.1985	355.4849610488	30.5267303330	1.8364588475	0.3014155044	32.4262109745	0.9445649181	11.3014968218	1.5192964386	401.0491276926	33.2920071941
0.002	0.006	0.7936	0.1984	356.5846664587	28.2627153419	1.8247616574	0.5468983678	33.2640494528	1.2661984527	11.5311847511	1.0423717056	403.2046623200	31.1181838680
0.002	0.0065	0.7932	0.1983	336.9974606668	38.7485524591	2.0820998399	0.4521232567	32.7427277329	1.5774894205	11.0122601699	0.6705945707	382.8345484095	41.4487597070
0.002	0.006999999999999999	0.7928	0.1982	351.7604870661	35.3253070633	2.2107689311	0.7886717125	33.1076529368	1.6801229804	10.9994997294	0.8772487064	398.0784086634	38.6713504626
0.002	0.0075	0.7924	0.1981	360.3610133381	28.6611156379	2.8424171971	1.0588380225	32.7054904672	2.9599855428	11.7140843986	1.1468316509	407.6230054010	33.8267708541
