# Supplementary material for: Multipressure Sampling for Improving the Performance of MOF-based Electronic Noses
Source: ACS Sens. 2024 Jul 12;9(7):3531–9. doi: 10.1021/acssensors.4c00199 (PMC11287752; doi:10.1021/acssensors.4c00199)
Supplement: Supplementary file 2 — se4c00199_si_002.zip [file se4c00199_si_002.zip › Multiplex_Adsorption_Data/Benzene_5bar/MOF-801_EQeq.csv]

benzene_comp	CO2_comp	N2_comp	O2_comp	benzene_mass	benzene_error	CO2_mass	CO2_error	N2_mass	N2_error	O2_mass	O2_error	total_mass	total_error
0.0	0.005	0.7959999999999999	0.19899999999999998	0.0000000000	0.0000000000	63.2989544127	2.9512942874	6.9111878589	0.2313319921	2.2061897235	0.0995777972	72.4163319951	3.2822040767
0.002	0.008	0.792	0.198	46.3545851105	3.1160486848	55.3424385068	3.5227615223	2.2282338929	0.2887985775	0.9114164245	0.0915581471	104.8366739347	7.0191669317
0.002	0.0085	0.7916	0.1979	50.6403025127	2.5486595294	50.5946041817	1.7827541598	2.0929923844	0.1828120984	0.8636360714	0.0622796078	104.1915351502	4.5765053954
0.002	0.009000000000000001	0.7912	0.1978	51.1106898120	5.4276000129	50.4703554253	4.4905470092	2.2024426437	0.2033708094	0.8745290017	0.0815655858	104.6580168827	10.2030834173
0.002	0.0095	0.7908	0.1977	48.4510994917	5.5783866234	54.7104718873	5.3991577419	1.8946815185	0.2636667670	0.8097903367	0.0822673895	105.8660432342	11.3234785218
0.002	0.01	0.7904	0.1976	48.8013236683	10.4283558979	56.9937555393	9.7031814689	1.8416902544	0.2324760217	0.7601532341	0.0681748244	108.3969226961	20.4321882129
0.0025	0.0	0.7979999999999999	0.1995	73.8251430028	0.7000823128	0.0000000000	0.0000000000	10.8965860633	0.3122918408	3.3618305954	0.1290921530	88.0835596615	1.1414663066
0.0025	0.0005	0.7976	0.1994	76.3793641527	6.1517067087	10.9572084728	1.4201126625	7.1091736250	0.5020125451	2.2127502383	0.0773874331	96.6584964888	8.1512193494
0.0025	0.001	0.7972	0.1993	72.1600685770	5.5859911861	16.0342169002	2.0953497538	5.7506900105	0.7170641639	1.9129470901	0.2268423421	95.8579225778	8.6252474459
0.0025	0.0015	0.7968	0.1992	71.9016272881	3.8627396764	18.1735081579	2.5068077586	4.8758465022	0.6316731022	1.6912512031	0.1199628130	96.6422331513	7.1211833502
0.0025	0.002	0.7964	0.1991	70.9904405942	4.1228159855	21.0220385491	3.2363289786	4.4551673867	0.3955309996	1.5838073003	0.1513925909	98.0514538303	7.9060685546
0.0	0.0055	0.7956	0.1989	0.0000000000	0.0000000000	63.2169161928	0.5075365863	6.6022347012	0.2743468913	2.1842800797	0.1383217295	72.0034309737	.9202052071
0.0025	0.0025	0.7959999999999999	0.19899999999999998	63.8893434965	13.3930823420	30.2715925396	10.7511493688	4.0950651969	0.2409488254	1.4417040739	0.1406139040	99.6977053069	24.5257944402
0.0025	0.003	0.7956	0.1989	62.6237057825	7.2349278375	32.2529346933	8.0504795004	3.5090186600	0.2444817594	1.2758344544	0.0876595528	99.6614935902	15.6175486501
0.0025	0.0035	0.7952	0.1988	64.7658096902	7.5642121331	32.2289359610	6.8548566894	3.1565021317	0.3690633356	1.1776742989	0.1390553165	101.3289220818	14.9271874746
0.0025	0.004	0.7948	0.1987	67.9060525011	3.2150794116	28.5678527441	3.0601983810	3.2323587471	0.4131150585	1.2233503359	0.0907074009	100.9296143282	6.7791002520
0.0025	0.0045	0.7944	0.1986	62.8767125583	12.1716159392	35.1469094928	9.2183588933	3.0121578294	0.0831233228	1.1228382978	0.0614713392	102.1586181783	21.5345694945
0.0025	0.005	0.794	0.1985	59.9212431923	3.8476039920	38.2597663478	3.9975407717	2.7940158769	0.1230972000	1.0860746583	0.0363290800	102.0611000753	8.0045710437
0.0025	0.0055	0.7936	0.1984	58.2676416275	5.8719403389	41.4361092112	6.9089010493	2.4858212854	0.3706209737	0.9712037575	0.0946578902	103.1607758816	13.2461202521
0.0025	0.006	0.7932	0.1983	55.5914458505	8.3284917716	44.4507584877	8.3697751713	2.4280618911	0.2548282782	0.9656335091	0.0841631765	103.4358997384	17.0372583976
0.0025	0.0065	0.7928	0.1982	54.9260199150	5.0736656648	48.2830667029	3.8880909751	2.1704744987	0.2905101207	0.8600463558	0.0947329683	106.2396074724	9.3469997289
0.0025	0.006999999999999999	0.7924	0.1981	53.9010103637	2.7836006947	48.6878112817	1.8183752546	2.2965048467	0.2291461264	0.9262704203	0.0523917836	105.8115969124	4.8835138593
0.0	0.006	0.7952	0.1988	0.0000000000	0.0000000000	64.3644300490	5.1180018285	6.6161056251	0.6786969896	2.1398418757	0.1053063447	73.1203775498	5.9020051628
0.0025	0.0075	0.792	0.198	53.2681915067	7.0152819248	51.9101091646	7.5888699765	2.0016393462	0.1602117166	0.8225400164	0.0540296727	108.0024800339	14.8183932906
0.0025	0.008	0.7916	0.1979	57.7045656884	7.6934536922	42.8380777123	7.7177927682	2.2073191404	0.3891525091	0.8995332279	0.0849539484	103.6494957690	15.8853529179
0.0025	0.0085	0.7912	0.1978	56.7043133634	4.3129097397	42.1994731456	3.4655167337	2.2006004116	0.2761495504	0.8914873135	0.0757756018	101.9958742341	8.1303516256
0.0025	0.009000000000000001	0.7908	0.1977	55.0036126852	5.8317832313	46.8921614473	2.9684523005	2.1835868564	0.1972760184	0.8741576518	0.0747044255	104.9535186407	9.0722159757
0.0025	0.0095	0.7904	0.1976	53.1498398884	5.3570551405	50.1764135046	4.6172224015	2.0380505215	0.2620380415	0.8364037458	0.0829240935	106.2007076603	10.3192396770
0.0025	0.01	0.79	0.1975	50.0530731822	3.2709014219	52.7704892511	2.3913240659	2.0654672697	0.0881307602	0.8666068706	0.0398297648	105.7556365736	5.7901860128
0.003	0.0	0.7976	0.1994	72.6099254935	0.3076915985	0.0000000000	0.0000000000	11.2524619560	0.2066191482	3.3323701704	0.1046167344	87.1947576199	.6189274811
0.003	0.0005	0.7972	0.1993	74.0709037612	1.8192009941	10.6596922727	0.8002715838	7.3749968785	0.2923548332	2.3296016718	0.1619187743	94.4351945842	3.0737461854
0.003	0.001	0.7968	0.1992	73.3707573254	6.1370561970	17.5423925573	2.8217619075	5.7000828114	0.3412945601	1.8272890478	0.0849142599	98.4405217419	9.3850269245
0.003	0.0015	0.7964	0.1991	73.0999374234	6.6165868491	18.6897362098	3.1852421540	5.0228999694	0.5126788601	1.6766447739	0.1299854302	98.4892183765	10.4444932934
0.0	0.0065	0.7948	0.1987	0.0000000000	0.0000000000	65.7063166172	0.7811088729	6.2292368868	0.4333778289	2.0205147762	0.1020941351	73.9560682802	1.3165808369
0.003	0.002	0.7959999999999999	0.19899999999999998	71.1966501740	7.8561980627	21.7026834485	5.1156531336	4.4984056575	0.3642487343	1.5897488986	0.0954034426	98.9874881786	13.4315033732
0.003	0.0025	0.7956	0.1989	65.1072782623	5.5162911809	28.9959152402	6.5382196371	3.8176467179	0.2949589773	1.3707762441	0.0980670006	99.2916164645	12.4475367959
0.003	0.003	0.7952	0.1988	68.6330695849	4.3233535125	26.9456405573	4.7356470877	3.5452131022	0.2561113243	1.2802906531	0.0509385944	100.4042138975	9.3660505189
0.003	0.0035	0.7948	0.1987	67.1095944167	4.7491433655	30.2865704719	3.9335798411	3.4104050600	0.2107928300	1.2524394110	0.0681487484	102.0590093596	8.9616647850
0.003	0.004	0.7944	0.1986	64.8557810735	7.6155897595	32.5019428173	8.4687377445	3.0906152430	0.2434117288	1.1744559332	0.0392187998	101.6227950670	16.3669580326
0.003	0.0045	0.794	0.1985	64.9481677959	9.7097956354	35.7334317041	8.6808285420	2.6452285442	0.2482858155	0.9976933834	0.0491841997	104.3245214276	18.6880941926
0.003	0.005	0.7936	0.1984	58.3494612412	5.4519906879	40.0698835031	6.2925683983	2.8166644949	0.3188576110	1.0962248887	0.1161807643	102.3322341279	12.1795974615
0.003	0.0055	0.7932	0.1983	54.9906302373	12.5148497835	45.2488439923	10.3197668566	2.6015568071	0.2422797856	1.0177462777	0.0425756968	103.8587773144	23.1194721225
0.003	0.006	0.7928	0.1982	57.8869237942	8.8298807390	42.0719905175	6.3073199669	2.5637368660	0.2174003483	0.9846961370	0.1174885443	103.5073473147	15.4720895985
0.003	0.0065	0.7924	0.1981	54.8281986795	11.6931141773	45.9822520621	8.7935257192	2.3878578850	0.2375844575	0.9444665651	0.0525343084	104.1427751917	20.7767586624
0.0	0.006999999999999999	0.7944	0.1986	0.0000000000	0.0000000000	66.6337569914	2.9606249680	5.9245100262	0.2614043036	1.9674117413	0.0942393394	74.5256787589	3.3162686110
0.003	0.006999999999999999	0.792	0.198	64.4660057183	7.3091963952	35.7460267835	7.3080668859	2.3353000872	0.1478161646	0.9276320366	0.0854208801	103.4749646256	14.8505003258
0.003	0.0075	0.7916	0.1979	53.7400883929	6.6248410516	47.5944222262	6.9055154773	2.2577096063	0.2147533894	0.9062175260	0.0969007410	104.4984377514	13.8420106593
0.003	0.008	0.7912	0.1978	54.6464444085	3.6494700529	46.7679126910	3.3851721778	2.1882466200	0.3386317157	0.8909921803	0.0808584491	104.4935958998	7.4541323955
0.003	0.0085	0.7908	0.1977	59.0287753768	12.5155259817	47.3236280189	7.2496839605	1.9083357093	0.3327034434	0.7763688462	0.1316570239	109.0371079512	20.2295704095
0.003	0.009000000000000001	0.7904	0.1976	54.5359426425	7.2821144987	48.9352875717	7.9081920838	2.0374003220	0.2726296741	0.8328140302	0.0774911129	106.3414445664	15.5404273695
0.003	0.0095	0.79	0.1975	54.6494635825	6.2396494569	48.8154641135	3.0521703808	1.9008584143	0.0680742345	0.8014968557	0.0507420941	106.1672829660	9.4106361663
0.003	0.01	0.7896	0.1974	55.4102954144	2.9164823914	46.7340421396	2.6825375576	1.9938369515	0.2192450892	0.8282340481	0.0791880371	104.9664085536	5.8974530753
0.0035	0.0	0.7972	0.1993	73.4284235476	2.7341713844	0.0000000000	0.0000000000	11.1321750373	0.6062219787	3.3527944146	0.1842773730	87.9133929995	3.5246707361
0.0035	0.0005	0.7968	0.1992	73.2919568857	1.4880760716	10.4246408584	0.9535966953	7.4402335677	0.4493598734	2.3419800016	0.1209357122	93.4988113134	3.0119683525
0.0035	0.001	0.7964	0.1991	73.0398558620	4.4602594893	15.5683691659	2.0506336817	5.7531824421	0.2201042625	1.8941320288	0.0904130022	96.2555394988	6.8214104357
0.0	0.0075	0.794	0.1985	0.0000000000	0.0000000000	67.3077639434	1.4846037001	6.0089276025	0.3550642636	1.9742198227	0.1419992448	75.2909113686	1.9816672085
0.0035	0.0015	0.7959999999999999	0.19899999999999998	71.8056175569	8.4950648068	20.0198787174	4.7325113300	4.8397604266	0.4932398798	1.6429757168	0.1731278363	98.3082324177	13.8939438529
0.0035	0.002	0.7956	0.1989	64.3247083781	6.0251418754	30.1081969149	5.4316317910	4.3372645331	0.2688281427	1.5012438404	0.0442763704	100.2714136665	11.7698781795
0.0035	0.0025	0.7952	0.1988	68.6391079328	8.5468131990	24.1704679933	8.0351845442	4.0726333121	0.2404269606	1.4508640380	0.0935048252	98.3330732762	16.9159295290
0.0035	0.003	0.7948	0.1987	66.4266572724	8.9868505192	28.1877877128	7.8389491629	3.6702681509	0.2989680143	1.2982392313	0.0831713236	99.5829523674	17.2079390200
0.0035	0.0035	0.7944	0.1986	67.3046330530	7.5202490583	27.4610175903	7.7822557073	3.3047476315	0.2592833744	1.2405562144	0.1039207787	99.3109544892	15.6657089187
0.0035	0.004	0.794	0.1985	65.2072129196	16.0873113483	33.4501480521	12.4190266123	3.0859554795	0.3967037976	1.1312555621	0.1835325240	102.8745720133	29.0865742822
0.0035	0.0045	0.7936	0.1984	65.6129898966	5.9860860657	32.3222076301	4.1628296818	2.9943857081	0.2582533940	1.1058799860	0.0705994653	102.0354632208	10.4777686068
0.0035	0.005	0.7932	0.1983	66.0009537474	5.5130656413	30.5085161955	5.2416971931	2.8151473626	0.4138705064	1.0769146942	0.0952568578	100.4015319997	11.2638901986
0.0035	0.0055	0.7928	0.1982	63.2414287698	6.5197631658	40.5251786033	3.1904445299	2.4525527412	0.3241741676	0.9220617882	0.1107190226	107.1412219025	10.1451008859
0.0035	0.006	0.7924	0.1981	64.2166219512	8.5150698519	34.6242136974	7.2140633416	2.6253974576	0.1211121648	1.0374278221	0.0850829882	102.5036609283	15.9353283465
0.0	0.008	0.7936	0.1984	0.0000000000	0.0000000000	67.9816006917	2.2483104724	5.9033785405	0.3004983554	1.8940082455	0.0624849458	75.7789874777	2.6112937736
0.0035	0.0065	0.792	0.198	61.5826946093	8.4774020619	40.6540228616	7.2142844733	2.2995391114	0.1717301102	0.9070840091	0.0849467337	105.4433405914	15.9483633791
0.0035	0.006999999999999999	0.7916	0.1979	55.6542446684	1.6067604591	46.7452755888	2.6532349433	2.3971774120	0.2984262517	0.9523886962	0.0898342736	105.7490863654	4.6482559277
0.0035	0.0075	0.7912	0.1978	56.1862231160	6.6411968534	47.1600621904	3.2491594979	2.1182418006	0.3385158690	0.8380129287	0.0917066340	106.3025400357	10.3205788543
0.0035	0.008	0.7908	0.1977	58.0632435520	3.7586680841	44.4727147748	3.7756960626	2.2765653936	0.2219548894	0.8976764784	0.0786958098	105.7102001988	7.8350148459
0.0035	0.0085	0.7904	0.1976	53.0489994790	5.5730259692	48.4731843205	5.2508962173	2.0832393910	0.3028798014	0.8606652723	0.0918054918	104.4660884628	11.2186074797
0.0035	0.009000000000000001	0.79	0.1975	54.0951432478	3.8094273727	50.0565900464	1.9927897092	2.0014226130	0.1030255742	0.8266248653	0.0481171649	106.9797807725	5.9533598210
0.0035	0.0095	0.7896	0.1974	56.6608372587	7.4686003236	48.6978533045	4.5498694297	1.8839532258	0.2666540543	0.7605245840	0.0936783626	108.0031683730	12.3788021702
0.0035	0.01	0.7892	0.1973	54.9269256672	4.4718426646	48.1617114108	5.5422423468	1.9172217699	0.1182012809	0.7974120069	0.0403510769	105.8032708548	10.1726373692
0.004	0.0	0.7968	0.1992	73.1274119062	2.1764445702	0.0000000000	0.0000000000	11.1303328053	0.1443530886	3.4209990119	0.0502724802	87.6787437234	2.3710701390
0.004	0.0005	0.7964	0.1991	73.5981011228	7.1351049620	11.3648465157	1.3307774242	7.2915546016	0.5543530765	2.3125195767	0.2531731298	94.5670218168	9.2734085925
0.0	0.0085	0.7932	0.1983	0.0000000000	0.0000000000	69.3837393965	3.1227556095	5.8833307208	0.3639178033	1.8857147645	0.0351980154	77.1527848818	3.5218714282
0.004	0.001	0.7959999999999999	0.19899999999999998	74.4039186464	3.7959216019	15.1278817942	1.2686343231	5.7576254725	0.5315954800	1.9001974104	0.1808903915	97.1896233235	5.7770417965
0.004	0.0015	0.7956	0.1989	70.1788866402	5.7000485991	19.4279099853	5.6250888910	5.2136251737	0.5063108981	1.7762903289	0.1326966194	96.5967121281	11.9641450076
0.004	0.002	0.7952	0.1988	69.3398582033	8.2123058394	23.9874989344	8.1696566610	4.2837314360	0.2424294150	1.4898557769	0.1045669257	99.1009443506	16.7289588411
0.004	0.0025	0.7948	0.1987	68.5784225367	6.1829198859	25.9734365901	4.1493722375	4.0027368594	0.4311474106	1.4345246426	0.1488231516	99.9891206288	10.9122626856
0.004	0.003	0.7944	0.1986	64.6142471586	7.4297218612	29.6687307658	6.1555938677	3.7572865254	0.3053835974	1.3160640263	0.1598245157	99.3563284761	14.0505238420
0.004	0.0035	0.794	0.1985	65.7337568541	5.6737954701	32.3479084002	4.8960779679	3.2732129528	0.2647296290	1.1988412429	0.1378637004	102.5537194500	10.9724667674
0.004	0.004	0.7936	0.1984	64.2679479081	7.0387613462	33.0050651785	7.3154055657	3.0657992931	0.2324582401	1.1255615304	0.0944056840	101.4643739101	14.6810308360
0.004	0.0045	0.7932	0.1983	63.6360348033	12.7953066728	37.5103591231	7.1212896919	2.7010373398	0.6363989083	1.0244305758	0.1767864727	104.8718618420	20.7297817457
0.004	0.005	0.7928	0.1982	60.1283585243	8.7692161387	38.8512244686	7.9218502406	2.6372094163	0.2098167552	1.0243067925	0.0702757805	102.6410992017	16.9711589150
0.004	0.0055	0.7924	0.1981	58.8886857062	7.8071759544	40.1604319118	6.4541606613	2.7147998972	0.4953581952	1.0256684087	0.1139086167	102.7895859239	14.8706034276
0.0	0.009000000000000001	0.7928	0.1982	0.0000000000	0.0000000000	68.7359438259	3.1087945852	5.6839361890	0.1912078102	1.8345922624	0.0376219781	76.2544722773	3.3376243735
0.004	0.006	0.792	0.198	62.7263576963	5.4940315520	36.0004814282	5.1866728513	2.6355839174	0.2316647641	1.0491872354	0.0723445342	102.4116102773	10.9847137016
0.004	0.0065	0.7916	0.1979	59.1087834861	6.4101724508	42.2164935231	5.1127375056	2.3631503017	0.4779016405	0.9481800641	0.1887961108	104.6366073750	12.1896077077
0.004	0.006999999999999999	0.7912	0.1978	60.9538006784	8.4398218260	41.6102276739	8.7319365979	2.1991916459	0.3073605186	0.8548474573	0.1153017337	105.6180674555	17.5944206762
0.004	0.0075	0.7908	0.1977	60.3022629430	3.2459045612	42.4712885755	3.2794441272	2.1862960213	0.1957365874	0.8459350598	0.0619332263	105.8057825996	6.7830185021
0.004	0.008	0.7904	0.1976	59.4019452753	8.2237619275	43.3689432889	7.6864785247	2.1519438112	0.4395366126	0.8747765683	0.1643674413	105.7976089437	16.5141445061
0.004	0.0085	0.79	0.1975	60.7765751684	8.5514780264	42.4558000319	3.5499803293	1.9526576460	0.3196622745	0.7915941919	0.0653031692	105.9766270382	12.4864237994
0.004	0.009000000000000001	0.7896	0.1974	57.0222323789	8.0883214673	46.6487700480	7.1726086390	2.0294895607	0.2959456548	0.8177124678	0.1017748656	106.5182044554	15.6586506267
0.004	0.0095	0.7892	0.1973	54.6168565040	7.2006757834	50.8310172262	7.7921942016	1.9321763598	0.2042611114	0.7961741739	0.0985134649	108.1762242639	15.2956445613
0.004	0.01	0.7888	0.1972	51.5369971718	4.3043931540	53.4649206562	1.8937302569	1.9466974833	0.3369677648	0.7950601242	0.1344051797	107.7436754355	6.6694963554
0.0045	0.0	0.7964	0.1991	74.5391776387	1.9108841992	0.0000000000	0.0000000000	11.0613032853	0.4038226104	3.3617068121	0.1641304921	88.9621877361	2.4788373017
0.0	0.0095	0.7924	0.1981	0.0000000000	0.0000000000	70.0929785301	2.7679897561	5.6461162479	0.1043398671	1.8785353332	0.0811754221	77.6176301112	2.9535050453
0.0045	0.0005	0.7959999999999999	0.19899999999999998	73.8737517032	1.7530423138	10.5606336752	1.3091260119	7.2143975872	0.3036627634	2.3542345482	0.0413325018	94.0030175138	3.4071635909
0.0045	0.001	0.7956	0.1989	71.9846545714	9.2750888660	16.7124789466	4.3705241450	5.6946644817	0.5281321279	1.8652905203	0.2080184127	96.2570885200	14.3817635516
0.0045	0.0015	0.7952	0.1988	69.6879689582	4.9730997260	20.0266868684	4.6398484075	5.0053445813	0.3051510910	1.7032581830	0.0975582027	96.4232585909	10.0156574272
0.0045	0.002	0.7948	0.1987	69.9346354688	10.1465340334	23.9658830549	6.3934719413	4.5005729893	0.6648787805	1.5518712093	0.2054662557	99.9529627223	17.4103510109
0.0045	0.0025	0.7944	0.1986	65.2537081982	6.6195440257	28.2054889055	6.3878562659	3.9292643091	0.1672660747	1.4157095813	0.1654989640	98.8041709941	13.3401653303
0.0045	0.003	0.794	0.1985	62.3242037280	11.4059568517	32.6246597396	9.9219971889	3.5873677070	0.1923626385	1.3246050739	0.0388166739	99.8608362485	21.5591333530
0.0045	0.0035	0.7936	0.1984	62.8749010540	11.4502025006	33.9331863677	11.2420431950	3.1960559383	0.2179969579	1.1915380283	0.0840793896	101.1956813883	22.9943220431
0.0045	0.004	0.7932	0.1983	64.3126316823	8.8110432091	34.2982734668	6.6620649238	3.0470518724	0.1798553792	1.1170204828	0.0869145642	102.7749775043	15.7398780763
0.0045	0.0045	0.7928	0.1982	61.4730985954	7.7405980114	37.7028595935	6.1482687470	2.7986756404	0.1369925196	1.0538910007	0.0404330143	103.0285248300	14.0662922923
0.0045	0.005	0.7924	0.1981	61.9987367777	6.6611100658	36.5936415868	7.5933049532	2.7631313978	0.2867639703	1.0579758496	0.0888746841	102.4134856119	14.6300536734
0.0	0.01	0.792	0.198	0.0000000000	0.0000000000	71.2786180321	2.4385107250	5.4871424554	0.3912811421	1.8014183385	0.0710934370	78.5671788260	2.9008853041
0.0045	0.0055	0.792	0.198	56.7109555460	9.2248011392	42.1438165109	7.7168920825	2.7639983305	0.4119689134	1.0652790642	0.1448600986	102.6840494516	17.4985222337
0.0045	0.006	0.7916	0.1979	64.7123703115	4.9280997225	35.4517444552	2.2009868869	2.4992587429	0.1694592977	0.9620437935	0.0435154194	103.6254173031	7.3420613265
0.0045	0.0065	0.7912	0.1978	59.1432020690	8.0291702083	41.4955103290	7.9881007823	2.4304459561	0.2980665258	0.9736794235	0.0972290820	104.0428377776	16.4125665984
0.0045	0.006999999999999999	0.7908	0.1977	53.4254904688	5.0308814825	47.4066874615	3.8750187733	2.2136044028	0.2751390033	0.9052272596	0.0892565992	103.9510095927	9.2702958583
0.0045	0.0075	0.7904	0.1976	56.9787562742	10.8199451231	44.7166167854	10.8323141051	2.1919310841	0.2246495676	0.8757668346	0.0787440814	104.7630709783	21.9556528772
0.0045	0.008	0.79	0.1975	50.8634194666	7.0477457664	51.4023913015	8.3318409192	2.2114370709	0.2954651287	0.8789852004	0.1094860299	105.3562330394	15.7845378442
0.0045	0.0085	0.7896	0.1974	59.2694035395	3.6404512752	45.2173562937	2.2030411437	2.0026146455	0.3156910630	0.7960503906	0.0446609042	107.2854248693	6.2038443861
0.0045	0.009000000000000001	0.7892	0.1973	53.9710551990	3.1350747432	49.0426861542	2.7848607184	2.0618911721	0.1749328187	0.8597987892	0.0583196704	105.9354313145	6.1531879507
0.0045	0.0095	0.7888	0.1972	54.7004876220	3.9874501640	47.3118839584	4.7534938320	2.0782545277	0.3075577561	0.8637598547	0.1184874524	104.9543859628	9.1669892045
0.0045	0.01	0.7884	0.1971	64.0086008670	7.5503241020	38.9381985980	6.2798114782	2.0421684521	0.4438222594	0.8498961253	0.1472186775	105.8388640424	14.4211765171
0.0005	0.0	0.7996	0.1999	72.3825816961	0.1896521931	0.0000000000	0.0000000000	11.2003376246	0.2529364504	3.3724759590	0.1523611001	86.9553952797	.5949497436
0.005	0.0	0.7959999999999999	0.19899999999999998	73.6681459581	2.3233373451	0.0000000000	0.0000000000	11.0576188211	0.1478739895	3.3898056208	0.1600934910	88.1155704000	2.6313048256
0.005	0.0005	0.7956	0.1989	72.2427939429	0.8479268164	10.6489694348	1.0576788567	7.4879148688	0.4260847673	2.3586907469	0.0930731879	92.7383689934	2.4247636283
0.005	0.001	0.7952	0.1988	74.0995859136	9.7582408745	16.5701885901	5.2895706971	5.6518596773	0.5093912322	1.8765548005	0.2044366519	98.1981889815	15.7616394557
0.005	0.0015	0.7948	0.1987	70.9098286501	5.5665075717	19.8415051604	3.8429950168	4.8356424960	0.2580732618	1.7011538669	0.1066566777	97.2881301734	9.7742325280
0.005	0.002	0.7944	0.1986	70.4835212903	5.0637923679	23.0151247634	3.8036978044	4.3894972311	0.5733743531	1.4991395243	0.1881219454	99.3872828091	9.6289864708
0.005	0.0025	0.794	0.1985	66.2497336797	10.1736168317	27.1333753219	8.6333631845	3.9740197121	0.5201788829	1.4337819429	0.1213950069	98.7909106566	19.4485539060
0.005	0.003	0.7936	0.1984	68.0902221112	10.1697110913	27.1718413753	6.6876313365	3.5473804340	0.3092327660	1.2983630146	0.1201333330	100.1078069351	17.2867085268
0.005	0.0035	0.7932	0.1983	62.4772758466	7.1745338627	33.9565042850	7.2497172546	3.3974010688	0.5137922473	1.2284254512	0.1143891632	101.0596066516	15.0524325278
0.005	0.004	0.7928	0.1982	66.5021366208	10.1607612477	31.4907621854	7.4985894307	2.8758326549	0.3717745592	1.0973389384	0.1172875328	101.9660703995	18.1484127704
0.005	0.0045	0.7924	0.1981	63.6130890814	9.4411602533	33.7206018518	11.0047767739	3.0485690047	0.3311308612	1.1316269120	0.0689311834	101.5138868499	20.8459990718
0.0005	0.0005	0.7992	0.1998	73.5814956662	1.6728364140	10.8523629469	0.6999075620	7.3334924733	0.2500856810	2.3547296813	0.1390822000	94.1220807677	2.7619118570
0.005	0.005	0.792	0.198	64.2290005643	9.4270422425	33.9190594544	7.7778093738	2.7914150787	0.2609375761	1.0738201117	0.1098286452	102.0132952091	17.5756178376
0.005	0.0055	0.7916	0.1979	60.2403698773	7.4895642956	40.7243170210	8.0794212163	2.6605082339	0.2094100231	1.0026447153	0.0914489695	104.6278398475	15.8698445045
0.005	0.006	0.7912	0.1978	62.1669047660	7.1979506738	36.7915885780	7.2082866504	2.5387041829	0.2683018545	0.9844485705	0.0467015864	102.4816460974	14.7212407651
0.005	0.0065	0.7908	0.1977	48.4221154219	3.8196302475	51.6510590179	3.1937520861	2.3361670199	0.2582115563	0.9413719827	0.0927301327	103.3507134424	7.3643240226
0.005	0.006999999999999999	0.7904	0.1976	59.4650460106	7.7062626200	40.6235563857	8.7635528830	2.3875327852	0.1919179405	0.9533789626	0.1134751950	103.4295141441	16.7752086385
0.005	0.0075	0.79	0.1975	66.3647642067	5.7672245670	33.3289629638	5.0571558798	2.2321350903	0.3107220788	0.9083218421	0.0696696565	102.8341841029	11.2047721821
0.005	0.008	0.7896	0.1974	55.4746038192	7.7885239538	46.3835925653	7.2276535554	2.2846928881	0.3705025777	0.8982953949	0.0839597575	105.0411846675	15.4706398444
0.005	0.0085	0.7892	0.1973	57.7872910543	4.6373188392	44.7321053290	4.3597449150	2.0677429681	0.2034042978	0.8268724319	0.0661980302	105.4140117833	9.2666660822
0.005	0.009000000000000001	0.7888	0.1972	49.0307808874	2.9333742079	55.6542518240	4.3470102177	2.0159437365	0.1792353316	0.8153605851	0.0419886377	107.5163370330	7.5016083949
0.005	0.0095	0.7884	0.1971	59.9478119229	0.6017225016	44.5399452662	2.1924517523	1.8974990499	0.4094077850	0.7883758261	0.1399296686	107.1736320651	3.3435117075
0.0005	0.001	0.7988	0.1997	66.2572816146	10.1583309490	19.6740246450	8.9138759927	5.9972240104	0.2388480352	2.0076413132	0.0468509564	93.9361715832	19.3579059333
0.005	0.01	0.7879999999999999	0.19699999999999998	48.4634781048	6.2647128457	55.1603204667	10.8271045691	2.0470449488	0.2034327009	0.8492772088	0.0969039034	106.5201207291	17.3921540191
0.0055	0.0	0.7956	0.1989	75.0928941386	2.1752539547	0.0000000000	0.0000000000	11.0282514743	0.2881211563	3.3026621788	0.0732788761	89.4238077917	2.5366539871
0.0055	0.0005	0.7952	0.1988	72.9221080785	3.5884758845	10.2137583802	1.0884929483	7.4546463247	0.4560060068	2.4291234436	0.1220641407	93.0196362270	5.2550389803
0.0055	0.001	0.7948	0.1987	75.5285609375	4.0125739847	15.6224939666	2.2789238398	5.5061066092	0.6761491889	1.8109496524	0.1201884195	98.4681111657	7.0878354329
0.0055	0.0015	0.7944	0.1986	72.7364288814	5.6367768777	19.5855186816	3.5265882916	4.9854051281	0.4380772313	1.6908798532	0.1825809942	98.9982325443	9.7840233948
0.0055	0.002	0.794	0.1985	70.5360549168	5.9322090936	24.3670533544	5.8378816692	4.2790716725	0.4194314122	1.4743828647	0.1483116084	100.6565628084	12.3378337834
0.0055	0.0025	0.7936	0.1984	69.1985608631	7.1337246209	24.8582614512	7.4861743490	4.0373058027	0.4219146678	1.4242506289	0.0969228758	99.5183787459	15.1387365135
0.0055	0.003	0.7932	0.1983	68.6922453940	7.4365050070	27.8620176860	5.1576713544	3.3519954662	0.1280682251	1.2374616319	0.0539081593	101.1437201781	12.7761527458
0.0055	0.0035	0.7928	0.1982	71.9659356930	8.3257938663	25.2880259850	7.5841377739	3.2349595453	0.4598425526	1.2124574057	0.1110440368	101.7013786290	16.4808182296
0.0055	0.004	0.7924	0.1981	64.2936108865	12.8979577560	33.1105915194	12.1913178602	3.0579968984	0.2386215654	1.1405393095	0.1254466627	101.6027386138	25.4533438443
0.0005	0.0015	0.7984	0.1996	61.8734410594	9.6273955459	27.3124296941	8.3876432719	5.0094625118	0.3042802726	1.7557423014	0.1349371947	95.9510755667	18.4542562851
0.0055	0.0045	0.792	0.198	65.0194203008	11.8296052450	36.7010401693	9.5029953248	2.7231441248	0.2154478320	0.9804875049	0.1515754665	105.4240920998	21.6996238683
0.0055	0.005	0.7916	0.1979	58.0239942909	8.0829760824	41.5162751896	8.6654213048	2.5949464449	0.2496126565	0.9985598664	0.0719759167	103.1337757918	17.0699859604
0.0055	0.0055	0.7912	0.1978	62.4848237814	3.3826148935	38.1671754938	5.1606985432	2.6103345011	0.3369699952	0.9964555504	0.1533734507	104.2587893267	9.0336568826
0.0055	0.006	0.7908	0.1977	62.2949177409	10.5741096296	39.2011634316	6.9315348740	2.3412602498	0.2060174062	0.9230520546	0.0765040869	104.7603934769	17.7881659967
0.0055	0.0065	0.7904	0.1976	60.3252086649	11.7323437434	38.6937859760	9.9384119032	2.4542866067	0.0652276880	0.9622913601	0.0589260507	102.4355726077	21.7949093853
0.0055	0.006999999999999999	0.79	0.1975	63.0877528165	11.0855980317	39.3201358709	7.5657901872	2.2832841224	0.4283247693	0.8918586634	0.0972624853	105.5830314732	19.1769754735
0.0055	0.0075	0.7896	0.1974	56.5192380011	9.1676557897	45.4970010973	10.8259738423	2.1406736855	0.1040238018	0.8709392860	0.0578871902	105.0278520699	20.1555406240
0.0055	0.008	0.7892	0.1973	61.4688717519	7.1672170005	41.7668151476	5.0158828745	2.1313541584	0.0684430913	0.8333091634	0.0680001946	106.2003502213	12.3195431609
0.0055	0.0085	0.7888	0.1972	59.4804437976	8.2968201470	42.6962979670	6.3738285190	2.0975437813	0.2539733822	0.8549712406	0.0879701347	105.1292567865	15.0125921829
0.0055	0.009000000000000001	0.7884	0.1971	57.7525705540	6.8633391408	44.7547424312	7.3566421446	2.0018560794	0.2024810006	0.8033536052	0.0766417563	105.3125226698	14.4991040423
0.0005	0.002	0.7979999999999999	0.1995	61.3517278032	8.9696084763	30.3663960427	5.6996567750	4.3120151169	0.4061601894	1.5495193267	0.1495466184	97.5796582895	15.2249720591
0.0055	0.0095	0.7879999999999999	0.19699999999999998	59.6543482163	7.8209706363	45.2313130034	3.7090820875	1.8027866473	0.2626028229	0.7553256855	0.1313937408	107.4437735525	11.9240492875
0.0055	0.01	0.7876	0.1969	49.6445789486	6.0414877213	55.2152962863	5.6544084491	1.8815691607	0.1785802549	0.7779780291	0.0611895287	107.5194224247	11.9356659540
0.006	0.0	0.7952	0.1988	73.9431927037	0.4900319270	0.0000000000	0.0000000000	10.9112155535	0.4229439160	3.3598500626	0.2188250654	88.2142583198	1.1318009084
0.006	0.0005	0.7948	0.1987	74.2792267628	2.4377880547	10.5097427463	1.6854659019	7.3832327396	0.2837463729	2.3268784393	0.1272588631	94.4990806880	4.5342591926
0.006	0.001	0.7944	0.1986	71.4134268627	4.0756055194	16.5582743258	2.9264841364	5.8376000184	0.3705797802	1.9662976916	0.0766257610	95.7755988985	7.4492951970
0.006	0.0015	0.794	0.1985	72.2735895170	8.0866513295	20.1863380101	4.2758252845	4.6124073137	0.4807426426	1.6408714007	0.1464883160	98.7132062415	12.9897075726
0.006	0.002	0.7936	0.1984	69.0346197184	8.6265437093	24.0167739838	6.8432005204	4.3359641340	0.2340744505	1.5370172135	0.0895855912	98.9243750497	15.7934042714
0.006	0.0025	0.7932	0.1983	71.6525454384	8.6116966786	24.6577614034	5.4778212059	3.8336849737	0.4628375642	1.3658249122	0.1223925787	101.5098167277	14.6747480274
0.006	0.003	0.7928	0.1982	66.5504434038	7.7172243612	30.8014368936	5.7023516672	3.4977485343	0.2526197993	1.2375854152	0.0885153584	102.0872142469	13.7607111861
0.006	0.0035	0.7924	0.1981	62.7973082838	10.6540020189	31.9525250291	11.3933031115	3.5677533536	0.3662352234	1.3232434576	0.0686210663	99.6408301241	22.4821614201
0.0005	0.0025	0.7976	0.1994	62.2544608101	9.3868833045	30.3468226085	7.1325535544	3.9878906361	0.3836728382	1.3965231701	0.1736227448	97.9856972248	17.0767324419
0.006	0.004	0.792	0.198	71.1057730386	7.0781111956	28.4742406675	4.5162816769	2.9640430619	0.2640416927	1.1110788845	0.1052184247	103.6551356525	11.9636529899
0.006	0.0045	0.7916	0.1979	65.8952826596	4.9046438868	33.2467545401	4.0653648389	2.8249003560	0.2858747704	1.0540147840	0.1019902268	103.0209523397	9.3578737229
0.006	0.005	0.7912	0.1978	59.7832669434	9.5591238094	41.5423163673	8.2308726634	2.5853018181	0.3540750378	0.9949701508	0.0964163040	104.9058552796	18.2404878146
0.006	0.0055	0.7908	0.1977	63.1804414563	7.1285742338	37.1866315416	8.1413143200	2.6547648044	0.2612094406	1.0447310367	0.1503383701	104.0665688390	15.6814363645
0.006	0.006	0.7904	0.1976	56.9860022916	6.4472666609	43.5828894350	8.3110685728	2.6086006357	0.1991088047	1.0304959574	0.0613096064	104.2079883197	15.0187536448
0.006	0.0065	0.79	0.1975	58.0747164130	8.7874219170	42.5380084556	7.4628094475	2.3291231913	0.0612883745	0.9230520546	0.0373045979	103.8649001145	16.3488243369
0.006	0.006999999999999999	0.7896	0.1974	60.1827036552	5.4605734998	42.2952978713	6.9846494741	2.2060187413	0.1481155296	0.8938391962	0.0534789692	105.5778594640	12.6468174727
0.006	0.0075	0.7892	0.1973	54.6361792172	6.2107985858	46.9129263080	6.6246170921	2.2471980468	0.2337672136	0.9106737247	0.0316517548	104.7069772967	13.1008346463
0.006	0.008	0.7888	0.1972	58.8654380668	7.4456990857	43.7644968638	6.5418123562	2.0885493541	0.2155581250	0.8324426803	0.1063297811	105.5509269650	14.3093993480
0.006	0.0085	0.7884	0.1971	55.7928247521	5.6284308267	48.3635730889	3.4938012918	2.0679597013	0.1411856606	0.8049627881	0.0794630930	107.0293203304	9.3428808721
0.0005	0.003	0.7972	0.1993	53.7868855889	10.7125273284	40.9634533259	10.1583096714	3.6126171232	0.4644818224	1.3072754121	0.1082871121	99.6702314501	21.4436059343
0.006	0.009000000000000001	0.7879999999999999	0.19699999999999998	54.1537152222	3.7262988662	50.7379157609	2.6256043792	2.0086831747	0.3139239371	0.8059530545	0.0811603203	107.7062672123	6.7469875028
0.006	0.0095	0.7876	0.1969	57.5952715919	4.8472790061	43.7496891353	4.3187451999	1.9406289541	0.1399928626	0.8256345989	0.0345441906	104.1112242802	9.3405612592
0.006	0.01	0.7872	0.1968	49.5150563868	7.4907616135	54.1094823551	5.5849316393	1.8980408829	0.2398258235	0.7581727014	0.0985675763	106.2807523262	13.4140866526
0.0065	0.0	0.7948	0.1987	74.7176108183	1.8875402188	0.0000000000	0.0000000000	11.2007710909	0.1143275264	3.3258096556	0.1389168508	89.2441915648	2.1407845960
0.0065	0.0005	0.7944	0.1986	75.5270513506	3.3694936644	10.5439537052	1.1918228906	7.1504612971	0.5326195024	2.2924666824	0.1703556820	95.5139330353	5.2642917394
0.0065	0.001	0.794	0.1985	73.4851840176	4.3805764697	16.0684278591	1.6195722732	5.7418039498	0.3541940181	1.8852196313	0.1673923697	97.1806354578	6.5217351307
0.0065	0.0015	0.7936	0.1984	73.9555713168	3.1874210705	19.0172082743	1.6176869569	4.8999038859	0.3689600995	1.6650091439	0.1222948917	99.5376926209	5.2963630186
0.0065	0.002	0.7932	0.1983	71.4161441192	6.3954390050	21.6568986328	5.1923250388	4.3402987977	0.4511771766	1.5266194165	0.1286598623	98.9399609662	12.1676010827
0.0065	0.0025	0.7928	0.1982	74.3770479983	7.3602485568	24.0569420749	4.4204046720	3.5846585422	0.3209842642	1.2774436373	0.1047882464	103.2960922527	12.2064257394
0.0065	0.003	0.7924	0.1981	67.3308998663	11.1831818785	28.0727299604	8.4578286238	3.4966648683	0.2585542440	1.2575145262	0.1156043230	100.1578092212	20.0151690693
0.0005	0.0035	0.7968	0.1992	54.9396061977	3.2297628669	38.7433152748	2.3475898725	3.4720656516	0.1046240034	1.2682836732	0.0395285639	98.4232707973	5.7215053067
0.0065	0.0035	0.792	0.198	69.1605192715	10.2796025111	32.0073306449	8.0099847434	3.0484606382	0.0949118154	1.0973389384	0.1097895752	105.3136494930	18.4942886451
0.0065	0.004	0.7916	0.1979	66.5054577121	9.3483619397	31.6618169801	9.2090023761	3.0659076597	0.2033999100	1.1628203031	0.0841923002	102.3960026550	18.8449565260
0.0065	0.0045	0.7912	0.1978	68.0401038239	10.0487374345	32.8826886637	7.4256379857	2.6546564378	0.4057084324	1.0347045895	0.1027905333	104.6121535149	17.9828743859
0.0065	0.005	0.7908	0.1977	65.9085670250	8.6496160180	31.1620986944	8.6132503258	2.8270676879	0.3283379740	1.0805044098	0.1087361417	100.9782378171	17.6999404595
0.0065	0.0055	0.7904	0.1976	63.5219100285	9.4948862475	38.3835044928	8.4070295942	2.5196316625	0.1791511854	0.9624151434	0.0778517240	105.3874613272	18.1589187511
0.0065	0.006	0.79	0.1975	67.0277748031	6.2615118699	36.2597017787	5.0476849830	2.3407184168	0.1400186969	0.9129018241	0.0815693428	106.5410968227	11.5307848926
0.0065	0.0065	0.7896	0.1974	64.8437043777	5.6381378856	35.7751316291	6.6542232215	2.4863631183	0.3154517098	0.9590729943	0.0884079692	104.0642721194	12.6962207861
0.0065	0.006999999999999999	0.7892	0.1973	59.7059760907	4.1459361570	43.3223074543	4.1794768128	2.0988441804	0.2422914182	0.8602939224	0.0887380355	105.9874216478	8.6564424235
0.0065	0.0075	0.7888	0.1972	50.5841458775	14.5128005622	51.6016999229	15.2254165300	2.2230322964	0.2558768194	0.8895067807	0.0841740990	105.2983848775	30.0782680106
0.0065	0.008	0.7884	0.1971	61.4338493343	8.3709264826	39.0997219812	6.8985249167	2.2669207668	0.1441942033	0.8872786814	0.0420834087	103.6877707637	15.4557290113
0.0005	0.004	0.7964	0.1991	54.2925972232	2.9038190786	41.8577039638	4.1022359382	3.0525785687	0.1590198435	1.1729705336	0.0701334801	100.3758502893	7.2352083404
0.0065	0.0085	0.7879999999999999	0.19699999999999998	59.3560538315	4.6908141269	47.4026025709	4.3573034894	1.8164408381	0.1486789661	0.7448041052	0.0935775536	109.3199013457	9.2903741360
0.0065	0.009000000000000001	0.7876	0.1969	56.3915269436	4.5424314601	46.9445842103	4.7292619605	2.1446832494	0.2155862341	0.8484107257	0.0269199505	106.3292051290	9.5141996052
0.0065	0.0095	0.7872	0.1968	56.4259455265	6.0212634385	49.8373675833	4.3493409417	1.8028950139	0.1561104937	0.7504981369	0.0895684861	108.8167062606	10.6162833600
0.0065	0.01	0.7868	0.1967	60.3771384566	7.6939581276	43.9604014097	4.2804304434	1.8518767141	0.2755312219	0.7743883134	0.0877636678	106.9638048938	12.3376834607
0.006999999999999999	0.0	0.7944	0.1986	72.6796684114	0.3404396754	0.0000000000	0.0000000000	10.9633398849	0.4034541683	3.3789126905	0.1131533725	87.0219209868	.8570472162
0.006999999999999999	0.0005	0.794	0.1985	74.7831268927	2.7988712284	10.6925416014	0.8130330618	7.1458015336	0.4671906928	2.2886294001	0.1739908889	94.9100994278	4.2530858719
0.006999999999999999	0.001	0.7936	0.1984	75.1750156696	3.1833907693	15.6606196124	1.3616116538	5.6039616431	0.4405405783	1.8671472698	0.0831374191	98.3067441949	5.0686804205
0.006999999999999999	0.0015	0.7932	0.1983	74.7420661272	7.3688548705	20.7042680998	2.3570577940	4.6007037216	0.3493487540	1.5757613859	0.1508267869	101.6227993345	10.2260882054
0.006999999999999999	0.002	0.7928	0.1982	71.0450876424	6.2035617438	22.0623240267	5.4023824477	4.2424437639	0.1607386012	1.5097848879	0.0586821616	98.8596403209	11.8253649543
0.006999999999999999	0.0025	0.7924	0.1981	69.9002168859	11.3546809443	27.3730222382	9.2792404970	3.6248625483	0.3199344506	1.2703879893	0.0796248995	102.1684896617	21.0334807914
0.0005	0.0045	0.7959999999999999	0.19899999999999998	55.3734614924	5.1361224377	43.0564491566	6.0352546266	2.8912207112	0.4785402997	1.1115740177	0.1988916817	102.4327053779	11.8488090457
0.006999999999999999	0.003	0.792	0.198	70.2712733626	11.3736138026	27.5485023311	6.5330969402	3.5004576991	0.5424120286	1.2466215960	0.2852353987	102.5668549888	18.7343581701
0.006999999999999999	0.0035	0.7916	0.1979	68.7115681072	7.4663380077	28.9143876316	5.8779665760	2.9820319164	0.3472364628	1.1437576752	0.1042046594	101.7517453304	13.7957457059
0.006999999999999999	0.004	0.7912	0.1978	58.9964702157	7.7841202661	38.2463202495	6.4286126443	3.1958392051	0.2325188537	1.1682667683	0.0981862979	101.6068964386	14.5434380620
0.006999999999999999	0.0045	0.7908	0.1977	68.9099278348	7.4490025598	30.9149628120	6.9443834675	2.7996509398	0.0775832157	1.0654028475	0.0305180435	103.6899444341	14.5014872865
0.006999999999999999	0.005	0.7904	0.1976	61.3967134949	9.2069057277	37.6723931176	10.7035641613	2.6825066523	0.1226074024	1.0407699711	0.0741444391	102.7923832359	20.1072217305
0.006999999999999999	0.0055	0.79	0.1975	63.5047007370	3.6700622359	36.1900884345	5.5436184044	2.6187870954	0.3099977130	0.9840772206	0.0829144847	103.2976534875	9.6065928380
0.006999999999999999	0.006	0.7896	0.1974	58.8814396887	4.3547051892	42.9774746046	2.1493564090	2.5578850700	0.2256435011	0.9734318569	0.0923771790	105.3902312202	6.8220822783
0.006999999999999999	0.0065	0.7892	0.1973	56.5599968492	7.7089963814	45.3198189668	6.9241544049	2.2259581945	0.2507064358	0.9171104562	0.1010435716	105.0228844667	14.9849007937
0.006999999999999999	0.006999999999999999	0.7888	0.1972	59.0384367334	6.7503573734	43.7541144335	5.7096889934	2.2019008107	0.1334932168	0.8994094446	0.0596496803	105.8938614222	12.6531892639
0.006999999999999999	0.0075	0.7884	0.1971	65.3059399073	10.5689784975	39.0580220562	7.8005352380	2.1781685268	0.2629438963	0.8564566401	0.1274460719	107.3985871304	18.7599037037
0.0005	0.005	0.7956	0.1989	56.1696176593	1.5856862473	41.1431885131	2.3342707638	2.8633704967	0.4351220871	1.1086032185	0.1560089971	101.2847798876	4.5110880953
0.006999999999999999	0.008	0.7879999999999999	0.19699999999999998	59.5224103153	11.5138090177	44.0184408972	10.0695343023	1.8680233365	0.2239165364	0.8000114562	0.0672205996	106.2088860052	21.8744804560
0.006999999999999999	0.0085	0.7876	0.1969	56.4401356440	6.5563318999	48.5877314615	3.7917365333	1.9578592425	0.1483056912	0.7995163230	0.0794661781	107.7852426710	10.5758403025
0.006999999999999999	0.009000000000000001	0.7872	0.1968	56.3241993648	8.6599860241	46.5548175638	7.0629306755	2.0149684372	0.2418604474	0.8403648114	0.0944764215	105.7343501772	16.0592535685
0.006999999999999999	0.0095	0.7868	0.1967	58.1160790959	6.9457388773	45.0372806990	5.7609851929	2.0021811791	0.2922463594	0.8156081517	0.1069974696	105.9711491257	13.1059678992
0.006999999999999999	0.01	0.7864	0.1966	62.1430532919	8.6657780877	43.6300358809	2.5722965950	1.8038703133	0.3559451824	0.7261128271	0.1178515813	108.3030723132	11.7118714464
0.0075	0.0	0.794	0.1985	74.3202875283	0.7474523492	0.0000000000	0.0000000000	10.9647486506	0.9779429367	3.2786482190	0.2631629426	88.5636843979	1.9885582285
0.0075	0.0005	0.7936	0.1984	72.3403132610	3.3078506148	11.0079291979	1.0133801883	7.3906016680	0.7161780824	2.3643847786	0.1724482166	93.1032289055	5.2098571021
0.0075	0.001	0.7932	0.1983	77.6163197144	6.8572180319	14.7093507096	0.9905769676	5.7426708826	0.8330532988	1.8566256895	0.2615472842	99.9249669961	8.9423955825
0.0075	0.0015	0.7928	0.1982	74.1838208664	5.8891884520	18.8521106119	2.4676933488	4.7192567748	0.7380041569	1.6007656121	0.1605419272	99.3559538652	9.2554278849
0.0075	0.002	0.7924	0.1981	72.5555803627	6.9171506999	20.6492922802	5.2287058002	4.3371561665	0.3433607781	1.4972827748	0.1421825635	99.0393115842	12.6313998417
0.0005	0.0055	0.7952	0.1988	50.7040070828	5.5608466448	47.7333085072	7.1985123477	2.7025544721	0.3181251916	1.0545099172	0.1249571397	102.1943799793	13.2024413238
0.0075	0.0025	0.792	0.198	70.8726928107	11.7217171307	25.8856114418	7.6198054951	3.8409455355	0.1431348366	1.3419347356	0.0478668590	101.9411845236	19.5325243214
0.0075	0.003	0.7916	0.1979	68.4479942226	15.5739232831	28.8677517970	11.1111644386	3.4843110767	0.2543432050	1.2363475823	0.0526601560	102.0364046786	26.9920910827
0.0075	0.0035	0.7912	0.1978	68.6910377245	10.4891917200	29.8047235827	7.7338058044	3.2597754952	0.4367511976	1.1743321499	0.1239480679	102.9298689523	18.7836967899
0.0075	0.004	0.7908	0.1977	64.6172663325	5.2325085989	33.2178198982	2.9701685414	3.0316638162	0.4382934528	1.1348452777	0.1483843219	102.0015953246	8.7893549150
0.0075	0.0045	0.7904	0.1976	62.5436976732	6.8006349725	38.0847968663	7.0119338481	2.7495855736	0.2724255980	1.0342094563	0.0633451277	104.4122895694	14.1483395463
0.0075	0.005	0.79	0.1975	65.7612313369	10.4807041650	30.9890014545	10.5470114279	2.7920652782	0.1784689555	1.0861984416	0.0912745508	100.6284965112	21.2974590992
0.0075	0.0055	0.7896	0.1974	65.2549158678	7.2490900626	34.5825137723	8.1599498547	2.5208236950	0.3256927992	0.9807350715	0.0959223925	103.3389884066	15.8306551090
0.0075	0.006	0.7892	0.1973	60.5821403669	8.7128713952	39.2532457870	5.9098720601	2.5766324906	0.3971676894	1.0198505937	0.1482496085	103.4318692382	15.1681607532
0.0075	0.0065	0.7888	0.1972	67.5241269982	6.7405875802	37.4935089493	3.7193019121	2.1462003817	0.2381305034	0.8562090735	0.0929565593	108.0200454027	10.7909765550
0.0075	0.006999999999999999	0.7884	0.1971	60.0133279973	6.4223603407	42.7648900887	6.3625666065	2.2449223483	0.3132461176	0.8772522342	0.0989356160	105.9003926685	13.1971086808
0.0005	0.006	0.7948	0.1987	51.9907790144	5.8343783293	46.9757315012	7.5494703601	2.5706723280	0.3848314854	1.0048728147	0.1213798597	102.5420556583	13.8900600345
0.0075	0.0075	0.7879999999999999	0.19699999999999998	59.9230546967	10.2264905857	42.6915322613	6.5220885311	2.1496681127	0.5437837815	0.8648739044	0.1323789312	105.6291289751	17.4247418295
0.0075	0.008	0.7876	0.1969	61.7889041892	8.4859635608	40.2930206532	7.9933346596	2.2328936564	0.1756836057	0.8870311148	0.0605875938	105.2018496136	16.7155694199
0.0075	0.0085	0.7872	0.1968	62.4156846983	5.6429000235	41.4522785699	3.1943593248	1.9702130341	0.2084894402	0.8291005312	0.0822487623	106.6672768335	9.1279975508
0.0075	0.009000000000000001	0.7868	0.1967	59.6335159162	1.4815593178	44.1372431327	1.8799507468	1.8621715405	0.3374956769	0.7804536950	0.0966302883	106.4133842844	3.7956360298
0.0075	0.0095	0.7864	0.1966	53.7403903103	6.9863462031	51.8946206210	3.7936017921	1.8989078157	0.2698294229	0.7705510312	0.0881420529	108.3044697782	11.1379194710
0.0075	0.01	0.7859999999999999	0.1965	56.4564391832	2.3501042020	47.9110012491	4.1969946596	1.8592456425	0.3303603899	0.7876331263	0.1189134290	107.0143192011	6.9963726805
0.008	0.0	0.7936	0.1984	73.7801573112	0.6583782119	0.0000000000	0.0000000000	11.1413861978	0.3553159320	3.3773035076	0.1782933308	88.2988470166	1.1919874747
0.008	0.0005	0.7932	0.1983	77.9867723563	4.6766916560	11.0533736061	0.9854211264	7.0459959011	0.7156013245	2.2387447309	0.1284042761	98.3248865944	6.5061183830
0.008	0.001	0.7928	0.1982	74.6188838306	8.5271382053	15.9583060162	4.4334859073	5.9352383190	0.3519682893	1.9412934654	0.1365764579	98.4537216312	13.4491688598
0.008	0.0015	0.7924	0.1981	74.1460811922	5.2443645368	19.4066345133	2.9655013704	4.5806559018	0.6928878967	1.5485290603	0.1780811077	99.6819006676	9.0808349116
0.0005	0.0065	0.7944	0.1986	51.0798942378	2.8724878429	46.9532646028	2.3445921947	2.5677464300	0.1891461204	0.9916280017	0.0924766456	101.5925332723	5.4987028036
0.008	0.002	0.792	0.198	73.1630381586	9.7601226922	22.1283630917	5.3517985362	4.1196644136	0.4676082670	1.4300684439	0.1566151763	100.8411341078	15.7361446717
0.008	0.0025	0.7916	0.1979	73.0555555665	5.6534489786	22.8507079160	3.3510392643	3.8969710643	0.6056199292	1.3960280369	0.1784242534	101.1992625837	9.7885324255
0.008	0.003	0.7912	0.1978	68.9201930262	8.8669451066	28.9363439187	7.1677758286	3.4335955110	0.3510963905	1.2150568550	0.0797049106	102.5051893109	16.4655222363
0.008	0.0035	0.7908	0.1977	69.2610577636	10.8710393364	30.9318129858	9.6169012312	2.9740127885	0.4015144758	1.0855795251	0.1239787215	104.2524630630	21.0134337649
0.008	0.004	0.7904	0.1976	65.6966210147	8.1477613260	31.7918526648	6.0389322009	3.1712399884	0.3872885601	1.1729705336	0.1737406076	101.8326842015	14.7477226946
0.008	0.0045	0.79	0.1975	68.4165948137	10.1021349841	31.4228508789	7.6807182893	2.8238166901	0.3153423924	1.0567380166	0.0765561423	103.7200003993	18.1747518081
0.008	0.005	0.7896	0.1974	64.6492695762	5.3507232548	35.4747219649	4.7119410761	2.7399409468	0.1375075997	1.0152706117	0.0584624206	103.8792030996	10.2586343512
0.008	0.0055	0.7892	0.1973	66.4722467988	5.2503237174	32.8845609052	5.8775589979	2.7369066822	0.3355414732	1.0541385673	0.1055266955	103.1478529535	11.5689508840
0.008	0.006	0.7888	0.1972	56.2224532032	7.2642159625	47.6536531401	5.6379769889	2.4475678779	0.2150178913	0.9051034763	0.1080950719	107.2287776975	13.2253059146
0.008	0.0065	0.7884	0.1971	59.2657805308	10.3112849162	41.6338859987	10.0261822835	2.3033319421	0.1376230137	0.9159964066	0.0957029831	104.1189948782	20.5707931965
0.0005	0.006999999999999999	0.794	0.1985	48.8550649643	3.1775306956	50.9351819370	3.3144775516	2.4653399992	0.2177979821	0.9745459066	0.0958488856	103.2301328071	6.8056551149
0.008	0.006999999999999999	0.7879999999999999	0.19699999999999998	64.0107142887	5.4174017816	37.6991151104	5.0247577478	2.3268474929	0.1836327482	0.8968099953	0.0668383963	104.9334868873	10.6926306739
0.008	0.0075	0.7876	0.1969	61.2496797242	9.9951346906	44.4471842084	6.5816774458	2.1855374551	0.2986577022	0.8357848293	0.1339987221	108.7181862170	17.0094685607
0.008	0.008	0.7872	0.1968	65.2769558375	8.4977008186	36.7999285630	7.3643473727	2.1625637373	0.1414512427	0.8623982384	0.0586194625	105.1018463762	16.0621188965
0.008	0.0085	0.7868	0.1967	59.1676573778	12.0881920571	46.6564292179	10.7542125840	1.9115867071	0.1496196956	0.7747596633	0.0331258538	108.5104329661	23.0251501905
0.008	0.009000000000000001	0.7864	0.1966	65.7989710111	8.8823985546	37.8541707502	5.8663067531	1.9909110534	0.2349187797	0.8196930006	0.1207470385	106.4637458153	15.1043711259
0.008	0.0095	0.7859999999999999	0.1965	58.3283270236	3.4112462956	45.5055112861	1.6056578574	1.9597014745	0.2901209899	0.7955552574	0.0886364480	106.5890950416	5.3956615909
0.008	0.01	0.7856	0.1964	59.1145199166	3.7919370791	41.7613686267	3.3846407022	1.9743309646	0.1760260457	0.8342994298	0.0589603641	103.6845189377	7.4115641911
0.0085	0.0	0.7932	0.1983	75.2432490006	3.2856151724	0.0000000000	0.0000000000	11.1373766338	0.3711583508	3.2604520742	0.1115836232	89.6410777086	3.7683571464
0.0085	0.0005	0.7928	0.1982	73.5464732485	0.6287181623	10.6792657069	0.8110251171	7.3730462799	0.3849327835	2.3386378526	0.1374063748	93.9374230879	1.9620824377
0.0085	0.001	0.7924	0.1981	74.0986801614	3.2398792506	16.2672258692	2.2325452212	5.6039616431	0.4288643222	1.8756883174	0.0542876912	97.8455559911	5.9555764852
0.0005	0.0075	0.7936	0.1984	54.4586517897	3.9682786412	45.8753640909	4.0509972657	2.2550004415	0.1466330955	0.9158726233	0.0918381983	103.5048889454	8.2577472007
0.0085	0.0015	0.792	0.198	71.0061402987	8.3028419323	19.8052517562	5.6080871422	5.0463071536	0.2856487491	1.7176170456	0.1703617980	97.5753162541	14.3669396216
0.0085	0.002	0.7916	0.1979	69.4301315040	6.9330898221	24.8039664468	4.4315250017	4.1477313613	0.5584339904	1.4441797399	0.1913044343	99.8260090520	12.1143532485
0.0085	0.0025	0.7912	0.1978	71.4366745020	9.2155266401	24.3050991800	6.0240589546	3.9303479750	0.3469297886	1.3973896532	0.1620349378	101.0695113102	15.7485503211
0.0085	0.003	0.7908	0.1977	67.3526379186	6.5900130224	28.7212063461	5.3200219745	3.5268991479	0.2837114404	1.2939068159	0.1265222752	100.8946502285	12.3202687125
0.0085	0.0035	0.7904	0.1976	67.0389457466	9.6544170605	29.1543749554	7.0373201930	3.3280464491	0.4476017304	1.2232265526	0.1846946364	100.7445937037	17.3240336203
0.0085	0.004	0.79	0.1975	62.0150403170	6.0089924617	35.1011246771	4.1687782556	3.0255952869	0.5158254398	1.1389301266	0.1264272943	101.2806904076	10.8200234514
0.0085	0.0045	0.7896	0.1974	59.9061473226	7.4600510662	38.7875682565	8.6911160138	2.8123298312	0.2182349298	1.0777811773	0.0472625317	102.5838265876	16.4166645415
0.0085	0.005	0.7892	0.1973	56.6689890283	7.2099447896	44.6114308520	6.9485786326	2.6801225873	0.1855324694	1.0427505039	0.0634871975	105.0032929715	14.4075430891
0.0085	0.0055	0.7888	0.1972	59.8040992436	5.4499956294	39.9619743093	5.5331742716	2.6219297266	0.2099930967	0.9938561011	0.0596188477	103.3818593806	11.2527818454
0.0085	0.006	0.7884	0.1971	63.4234849582	11.1402218443	42.1603262771	6.9781400974	2.2469813136	0.3008612628	0.8600463558	0.0990346841	108.6908389047	18.5182578886
0.0005	0.008	0.7932	0.1983	48.8867662907	5.6127472808	53.0773666588	5.2929335629	2.1894386525	0.2093943207	0.8955721624	0.0678756999	105.0491437644	11.1829508643
0.0085	0.0065	0.7879999999999999	0.19699999999999998	61.1938250064	4.1750804382	40.2016212256	5.6553281121	2.3641256010	0.0446775370	0.9214428717	0.0252760524	104.6810147047	9.9003621397
0.0085	0.006999999999999999	0.7876	0.1969	61.2774561244	4.3728839796	41.4027492712	5.0195588927	2.3049574410	0.1902850729	0.9428573823	0.0646930881	105.9280202189	9.6474210333
0.0085	0.0075	0.7872	0.1968	63.7728033826	8.4161875289	40.0492888463	6.3014182904	2.1793605593	0.4133036521	0.8507626084	0.1291021228	106.8522153966	15.2600115942
0.0085	0.008	0.7868	0.1967	53.3044215939	7.8833129333	48.9102676166	7.4741634732	2.0949429831	0.3977869448	0.8753954848	0.1160123591	105.1850276784	15.8712757104
0.0085	0.0085	0.7864	0.1966	56.4002825480	4.0357909536	45.1172764736	3.8299736957	2.0970019483	0.1931473338	0.8590560894	0.0821197469	104.4736170593	8.1410317300
0.0085	0.009000000000000001	0.7859999999999999	0.1965	60.3880074828	4.0709281181	43.5862935105	4.1924490400	1.9746560644	0.3153744171	0.8237778494	0.1187158627	106.7727349071	8.6974674379
0.0085	0.0095	0.7856	0.1964	60.0519734237	4.5270346543	44.2356209151	3.5037884209	1.8848201585	0.1511713589	0.7735218303	0.0666059973	106.9459363276	8.2486004314
0.0085	0.01	0.7852	0.1963	59.0770821598	8.2406306170	45.5933364344	7.1942865391	1.7930336539	0.2924680851	0.7825580111	0.0962094885	107.2460102592	15.8235947297
0.009000000000000001	0.0	0.7928	0.1982	75.6460068037	3.0812652017	0.0000000000	0.0000000000	10.9553207570	0.2260642463	3.3170210414	0.1058607040	89.9183486021	3.4131901520
0.009000000000000001	0.0005	0.7924	0.1981	74.1361179182	3.4461927866	11.0467356588	1.7932851391	7.2712900487	0.3801962201	2.3499021327	0.2065207016	94.8040457584	5.8261948474
0.0005	0.0085	0.7928	0.1982	43.6007965633	2.6734819129	57.3996915445	1.3745336584	2.1880298868	0.1393080271	0.8924775799	0.0438339713	104.0809955745	4.2311575697
0.009000000000000001	0.001	0.792	0.198	72.9169754828	6.0080716561	16.0195793755	3.2852284669	5.7115696703	0.4917147280	1.9018065933	0.1598739767	96.5499311219	9.9448888277
0.009000000000000001	0.0015	0.7916	0.1979	70.8195553494	5.8552192006	19.4180381663	3.4873579238	5.2344315597	0.5600788131	1.7962194399	0.1206932226	97.2682445153	10.0233491601
0.009000000000000001	0.002	0.7912	0.1978	71.7464417478	7.1184739291	22.9376820454	6.9028722097	4.2148102826	0.3001386089	1.4592813023	0.0968691111	100.3582153781	14.4183538588
0.009000000000000001	0.0025	0.7908	0.1977	74.5289124473	11.9710883294	23.2132419584	7.1434348282	3.7295446775	0.5482730230	1.3196537419	0.1881268323	102.7913528251	19.8509230129
0.009000000000000001	0.003	0.7904	0.1976	71.8747566401	8.6410841277	26.2430393709	6.1526223092	3.4381469079	0.4883382030	1.2420416140	0.1598893103	102.7979845329	15.4419339502
0.009000000000000001	0.0035	0.79	0.1975	67.9181291968	5.3875452678	29.0279135500	7.2785251090	3.1748160860	0.2744039012	1.1791596985	0.1045698562	101.3000185313	13.0450441342
0.009000000000000001	0.004	0.7896	0.1974	70.2812366366	7.6615077019	29.6015002744	4.4455256463	2.8675967938	0.5732351469	1.1038994532	0.1847477233	103.8542331580	12.8650162184
0.009000000000000001	0.0045	0.7892	0.1973	67.8873336227	9.9961737521	32.2486795989	8.9607455448	2.7374485152	0.4334953064	1.0555001836	0.1243701254	103.9289619204	19.5147847287
0.009000000000000001	0.005	0.7888	0.1972	70.8443125757	8.6187464400	31.4284676035	5.0554109424	2.5544173390	0.2292322072	1.0041301149	0.1447123640	105.8313276331	14.0481019536
0.009000000000000001	0.0055	0.7884	0.1971	67.5944737509	7.4905067443	32.8426907764	6.9063898318	2.5670962304	0.3041658592	0.9950939341	0.0203757987	103.9993546918	14.7214382340
0.0005	0.009000000000000001	0.7924	0.1981	47.0737523420	0.3215180684	56.4368487850	4.1274063143	2.1040457769	0.1741561407	0.8610366222	0.0554648636	106.4756835261	4.6785453870
0.009000000000000001	0.006	0.7879999999999999	0.19699999999999998	63.8105430568	9.6220497169	38.5402621703	9.2091295772	2.3359502867	0.2140797343	0.9003997110	0.0728805113	105.5871552248	19.1181395397
0.009000000000000001	0.0065	0.7876	0.1969	61.1246859232	8.1572615558	40.7554643119	5.8836301969	2.2406960512	0.3052574412	0.8875262480	0.1000916372	105.0083725343	14.4462408311
0.009000000000000001	0.006999999999999999	0.7872	0.1968	65.1353565799	7.3978353628	38.0613087453	8.8874146084	2.0008807800	0.2584150422	0.8692063198	0.0935742788	106.0667524250	16.6372392922
0.009000000000000001	0.0075	0.7868	0.1967	60.6482602761	8.6955516969	42.0699480722	7.7190157967	2.0732696644	0.3424347314	0.8593036560	0.0829758144	105.6507816687	16.8399780394
0.009000000000000001	0.008	0.7864	0.1966	55.2665827350	5.7602669430	47.2141869911	5.0342819281	2.2535916758	0.1967042033	0.9216904383	0.1008584004	105.6560518402	11.0921114748
0.009000000000000001	0.0085	0.7859999999999999	0.1965	58.7658053270	12.7339983110	46.7023842373	10.6589691016	1.9380281559	0.3015173835	0.7945649910	0.0592631204	108.2007827112	23.7537479165
0.009000000000000001	0.009000000000000001	0.7856	0.1964	64.2462098558	5.4547085210	42.4985211796	3.2709204550	1.8593540091	0.2217251472	0.7561921686	0.0470011557	109.3602772131	8.9943552789
0.009000000000000001	0.0095	0.7852	0.1963	61.7692795586	7.3511058789	42.0355669095	7.2478703906	2.0036983115	0.1297125942	0.8126373526	0.0309804645	106.6211821322	14.7596693282
0.009000000000000001	0.01	0.7848	0.1962	57.5762507961	5.7796505219	49.8654512063	2.3890940836	1.7804631291	0.1452565156	0.7383673737	0.0578374066	109.9605325052	8.3718385277
0.0095	0.0	0.7924	0.1981	74.8039591929	4.1327061608	0.0000000000	0.0000000000	10.9585717548	0.3220271547	3.3454912000	0.0660988904	89.1080221477	4.5208322059
0.0005	0.0095	0.792	0.198	46.3850787672	3.7136335242	55.5907658156	4.2089932021	2.0447692503	0.1378368543	0.8627695883	0.0633644757	104.8833834214	8.1238280563
0.0095	0.0005	0.792	0.198	72.8408922996	1.1911066304	10.5364647391	0.9176222099	7.3941777656	0.3424155264	2.3692123272	0.0664106335	93.1407471315	2.5175550002
0.0095	0.001	0.7916	0.1979	73.2490846158	7.7268211776	17.7788056018	5.6953846146	5.4416284862	0.7036986480	1.8109496524	0.2220066480	98.2804683562	14.3479110882
0.0095	0.0015	0.7912	0.1978	73.0196273967	10.8907576938	19.6353883879	5.1896508810	4.9706672714	0.5041087199	1.6882804039	0.1868814629	99.3139634599	16.7713987576
0.0095	0.002	0.7908	0.1977	67.7867951306	6.6374310856	24.8184337677	7.6657844552	4.4690383107	0.3540341747	1.5157264863	0.0707018299	98.5899936953	14.7279515454
0.0095	0.0025	0.7904	0.1976	69.8651944682	7.1375292266	25.6830689486	5.1557996052	3.9189694827	0.3160579273	1.3778318921	0.1772625236	100.8450647916	12.7866492827
0.0095	0.003	0.79	0.1975	72.9190889046	2.7098588894	25.5783936265	1.0552855909	3.3976178020	0.3696807490	1.2259497852	0.0868228442	103.1210501183	4.2216480735
0.0095	0.0035	0.7896	0.1974	67.2321728786	8.5931831040	29.6096700556	6.0707148739	3.3360655770	0.5642306258	1.2364713656	0.1639507798	101.4143798768	15.3920793835
0.0095	0.004	0.7892	0.1973	66.8073751057	11.2392595715	34.3854178000	8.2019645832	2.9333753160	0.2967515035	1.0750579447	0.0911065256	105.2012261664	19.8290821838
0.0095	0.0045	0.7888	0.1972	70.0028687997	7.8918414771	29.8745071307	6.1013662910	2.7872971481	0.2710676343	1.0459688697	0.1076644329	103.7106419482	14.3719398353
0.0095	0.005	0.7884	0.1971	64.4611750400	10.2932692000	35.6564995974	10.5634894698	2.6525974726	0.1776149292	1.0101954965	0.1016754534	103.7804676065	21.1360490524
0.0005	0.01	0.7916	0.1979	44.8425828033	3.5200851251	58.1887562490	2.7332544387	2.0042401444	0.1637347147	0.8340518632	0.0325679480	105.8696310599	6.4496422265
0.0095	0.0055	0.7879999999999999	0.19699999999999998	56.4950846096	7.2841712897	43.5776131180	6.2219267831	2.6823982857	0.2521256332	1.0406461878	0.0853426371	103.7957422011	13.8435663431
0.0095	0.006	0.7876	0.1969	61.7753179065	8.6470733328	38.6702978550	7.5776153087	2.3379008854	0.4690520780	0.9091883252	0.1085686084	103.6927049721	16.8023093279
0.0095	0.0065	0.7872	0.1968	62.2577819014	7.4488746077	37.6003969205	5.5928330246	2.3723614621	0.1074493982	0.9408768495	0.0433870613	103.1714171335	13.1925440918
0.0095	0.006999999999999999	0.7868	0.1967	68.4178024833	4.7453752023	34.4521376801	6.1125002726	2.1840203228	0.1934899408	0.8783662839	0.0643692194	105.9323267701	11.1157346351
0.0095	0.0075	0.7864	0.1966	62.1391283658	6.3506358418	41.5043609253	4.6691118517	2.0642752371	0.2383596076	0.8278626983	0.1014376751	106.5356272265	11.3595449762
0.0095	0.008	0.7859999999999999	0.1965	63.0451824640	10.6751540970	40.0411190650	8.0860690528	2.0927756512	0.2112460470	0.8308334974	0.0685924794	106.0099106776	19.0410616762
0.0095	0.0085	0.7856	0.1964	55.4567906930	6.5029686248	45.6071229403	5.1801795166	2.0246130640	0.1768901333	0.8435831771	0.0427007527	103.9321098744	11.9027390274
0.0095	0.009000000000000001	0.7852	0.1963	55.9449911185	10.0581758314	48.9073741524	7.7449793192	1.9251325313	0.2651631117	0.7882520428	0.0890710072	107.5657498450	18.1573892695
0.0095	0.0095	0.7848	0.1962	63.6046353943	9.8906341740	41.3843672634	8.9055238321	1.8101555757	0.2236171897	0.7672088821	0.0866716476	107.5663671155	19.1064468434
0.0095	0.01	0.7844	0.1961	63.8063162133	5.2889473655	43.2412904571	4.2105072385	1.7160933726	0.0912788998	0.7124966643	0.0611163661	109.4761967073	9.6518498699
0.001	0.0	0.7992	0.1998	72.4339076531	1.2927136792	0.0000000000	0.0000000000	11.1459375947	0.7551580779	3.3420252677	0.0951003807	86.9218705155	2.1429721378
0.01	0.0	0.792	0.198	75.2097361699	1.2613884686	0.0000000000	0.0000000000	11.1368348009	0.5805630381	3.3631922116	0.1357987971	89.7097631824	1.9777503038
0.01	0.0005	0.7916	0.1979	76.5164346494	3.0778585129	10.2789464263	0.7843928121	7.2874366711	0.4476936522	2.2878867003	0.1571269906	96.3707044471	4.4670719678
0.01	0.001	0.7912	0.1978	73.1479422889	2.0519169688	14.9061062744	0.8007754651	5.8706518293	0.4853093079	1.9940251504	0.1235736794	95.9187255430	3.4615754212
0.01	0.0015	0.7908	0.1977	74.8616254151	5.0608428477	18.4402174745	1.4349894769	4.8032408846	0.4652799664	1.6324541364	0.1253225050	99.7375379106	7.0864347960
0.01	0.002	0.7904	0.1976	70.5094861862	10.8605303158	23.8768664801	9.5801296688	4.2468867943	0.5215057160	1.4917125264	0.1719463632	100.1249519870	21.1341120638
0.01	0.0025	0.79	0.1975	68.7734611729	7.3951563805	26.5752771412	6.8830350187	3.7957566660	0.3335745540	1.3748610929	0.0805204408	100.5193560730	14.6922863940
0.01	0.003	0.7896	0.1974	70.0554024262	10.1403511372	26.7963718459	6.7943069281	3.4827939444	0.4399792590	1.2581334427	0.0791338406	101.5927016592	17.4537711649
0.01	0.0035	0.7892	0.1973	74.3688962287	5.1256990297	24.9969775285	3.7842577920	3.1814264482	0.2804385066	1.1687619014	0.0841675457	103.7160621068	9.2745628740
0.01	0.004	0.7888	0.1972	70.4442720292	15.4936768450	32.1274945106	9.1672918061	2.7836126839	0.5560904780	1.0377991720	0.2314097557	106.3931783957	25.4484688848
0.01	0.0045	0.7884	0.1971	68.9044933218	9.5203495634	29.4738474426	6.3273535651	2.8781083534	0.3839307127	1.0754292946	0.1607517605	102.3318784124	16.3923856017
0.001	0.0005	0.7988	0.1997	72.2642300778	0.9096774577	10.5223378257	0.9388885827	7.5243260442	0.4635919318	2.4439774393	0.0881051918	92.7548713870	2.4002631640
0.01	0.005	0.7879999999999999	0.19699999999999998	62.3773411893	9.8873238965	40.0036742344	6.6797921000	2.5611360678	0.0845214969	0.9499130303	0.0745434491	105.8920645218	16.7261809425
0.01	0.0055	0.7876	0.1969	63.0131792203	10.1971406094	38.7029769799	10.1088166444	2.4484348106	0.1895906302	0.9405054996	0.0990408726	105.1050965104	20.5945887566
0.01	0.006	0.7872	0.1968	66.5981463520	12.7155585409	34.1103684983	10.7853150242	2.4124571017	0.1987652481	0.9429811656	0.0726750287	104.0639531176	23.7723138419
0.01	0.0065	0.7868	0.1967	71.0949040124	7.1041014131	30.5985539929	4.1828705104	2.3393096511	0.1132430382	0.9167391063	0.0785898201	104.9495067627	11.4788047818
0.01	0.006999999999999999	0.7864	0.1966	61.4891002173	13.4430943572	39.8996797274	10.4621859257	2.3209956968	0.4316798447	0.9328309351	0.1368158826	104.6426065766	24.4737760102
0.01	0.0075	0.7859999999999999	0.1965	63.8968914313	5.8542751427	37.5537610859	5.3180356448	2.2296426586	0.1848239825	0.8895067807	0.1016724394	104.5698019565	11.4588072094
0.01	0.008	0.7856	0.1964	64.6142471586	9.9185951776	39.7531342764	6.8650902993	1.9287086288	0.0945826209	0.7883758261	0.0621357635	107.0844658899	16.9404038613
0.01	0.0085	0.7852	0.1963	61.9474108208	5.1840459657	41.3098180096	2.6181365535	2.0305732266	0.1515282755	0.8413550778	0.0537259443	106.1291571348	8.0074367390
0.01	0.009000000000000001	0.7848	0.1962	59.9290930445	5.4514892160	40.8902657023	3.8218333068	2.0173525022	0.2877278151	0.8333091634	0.0718096775	103.6700204124	9.6328600154
0.01	0.0095	0.7844	0.1961	50.4108452936	9.9823002958	51.8958120474	9.3212217625	2.0678513347	0.2605098645	0.8437069604	0.0562602920	105.2182156361	19.6202922148
0.001	0.001	0.7984	0.1996	68.9911436137	9.7238922632	17.9391375586	8.0210764234	5.8462693458	0.3359723733	1.9401794157	0.0796202810	94.7167299338	18.1605613409
0.01	0.01	0.784	0.196	58.9871107765	3.9619569407	48.1125225196	3.3258219164	1.7882655238	0.2638049783	0.7346538747	0.1136166160	109.6225526946	7.6652004514
0.001	0.0015	0.7979999999999999	0.1995	68.1478883334	8.2597122567	21.4094223428	5.6681778118	4.9384823932	0.2462346549	1.6715696587	0.1064403937	96.1673627281	14.2805651171
0.001	0.002	0.7976	0.1994	70.0110205693	6.5609512018	21.1937741589	5.0787142270	4.5581156504	0.6623078952	1.5574414577	0.1515819359	97.3203518363	12.4535552599
0.001	0.0025	0.7972	0.1993	66.7605779097	2.8894296516	27.3818728346	3.0795583196	4.0483591952	0.2243890923	1.4280879111	0.0799321962	99.6188978506	6.2733092597
0.001	0.003	0.7968	0.1992	60.1244335982	11.0443395787	33.7919172339	9.7335067416	3.5589756595	0.2375573694	1.2915549332	0.0725053207	98.7668814248	21.0879090104
0.001	0.0035	0.7964	0.1991	54.4882396943	11.1600903831	40.4587991308	10.9565113903	3.5275493474	0.1597069191	1.2869749512	0.0250837623	99.7615631237	22.3013924548
0.001	0.004	0.7959999999999999	0.19899999999999998	58.5722762776	8.2363867135	36.8252889256	7.9426899438	3.2852416447	0.2963071629	1.2520680611	0.0913081187	99.9348749090	16.5666919389
0.001	0.0045	0.7956	0.1989	60.3904228220	1.9252982202	39.7165404646	2.2373475303	2.8673800606	0.2885035412	1.0652790642	0.0685245377	104.0396224114	4.5196738294
0.001	0.005	0.7952	0.1988	52.4952829791	3.2657362658	46.9473074707	3.8457792282	2.7732094910	0.5816560722	1.0453499532	0.1246713524	103.2611498940	7.8178429186
0.001	0.0055	0.7948	0.1987	62.2879736408	10.0442727951	36.9197520212	8.6514282212	2.7191345609	0.2959416867	1.0317337904	0.1421687689	102.9585940133	19.1338114719
0.001	0.006	0.7944	0.1986	55.3245508746	4.4173807794	44.7981443940	4.8156540381	2.5286260897	0.0949934412	0.9891523358	0.0794738903	103.6404736941	9.4075021490
0.001	0.0065	0.794	0.1985	55.0754690249	3.3667119250	44.3889745171	4.0081727136	2.5549591719	0.2192560157	0.9822204711	0.0933296517	103.0016231850	7.6874703060
0.001	0.006999999999999999	0.7936	0.1984	57.2682950546	9.4287922467	41.3397738742	8.8359305212	2.4810531553	0.2652596401	0.9704610578	0.0883400042	102.0595831419	18.6183224122
0.001	0.0075	0.7932	0.1983	55.2206912912	4.5393153117	45.1855281877	2.9235474847	2.2747231615	0.1755891972	0.9423622491	0.0318832714	103.6233048895	7.6703352650
0.001	0.008	0.7928	0.1982	53.4931199650	7.8795737547	46.9246703685	9.5161095483	2.2189143659	0.1678267942	0.9143872237	0.1099446571	103.5510919231	17.6734547543
0.001	0.0085	0.7924	0.1981	48.5202385748	2.2107838836	53.2395708571	2.7035427055	2.1598545725	0.1470745081	0.8807181666	0.0489969258	104.8003821710	5.1103980230
0.001	0.009000000000000001	0.792	0.198	47.3173996787	3.9025775496	55.6586771221	3.2429889049	2.0583150745	0.1673909973	0.8293480978	0.0776428209	105.8637399731	7.3906002727
0.001	0.0095	0.7916	0.1979	46.4545197677	7.8783991036	55.3036320459	5.4581214104	2.0768457620	0.3668563721	0.8320713304	0.1054662757	104.6670689060	13.8088431618
0.001	0.01	0.7912	0.1978	46.6821654825	7.9243425887	56.7113874753	6.5327202140	2.0122592723	0.2071354795	0.8510101750	0.0814979308	106.2568224051	14.7456962130
0.0015	0.0	0.7988	0.1997	72.3203867131	1.1930247376	0.0000000000	0.0000000000	11.1434451630	0.7775220836	3.4273119601	0.2647511490	86.8911438362	2.2352979702
0.0015	0.0005	0.7984	0.1996	72.0912314113	1.6686443099	10.7798561384	1.0041693897	7.3955865313	0.3730194115	2.4483098548	0.0657400033	92.7149839358	3.1115731144
0.0015	0.001	0.7979999999999999	0.1995	70.3120322108	2.9648859907	16.9289781494	2.7547882770	5.8891825168	0.4251082096	1.9599847434	0.0681838138	95.0901776204	6.2129662911
0.0015	0.0015	0.7976	0.1994	71.4436186020	7.0548418139	20.2088049085	4.8565455892	4.7030017858	0.3521586836	1.6219325561	0.0928675069	97.9773578524	12.3564135936
0.0015	0.002	0.7972	0.1993	66.3883137634	4.8301444028	26.0564960327	2.3164540042	4.4617777489	0.3707256479	1.5336750645	0.1230383568	98.4402626095	7.6403624117
0.0015	0.0025	0.7968	0.1992	68.2396712210	7.5095360226	24.6558891618	6.1880345558	3.9596069552	0.2916470190	1.4143479650	0.1086487407	98.2695153030	14.0978663381
0.0015	0.003	0.7964	0.1991	61.8595528593	8.9031597806	33.4092991459	8.3451052547	3.6199860516	0.2581600685	1.3007148973	0.1099558057	100.1895529541	17.6163809095
0.0015	0.0035	0.7959999999999999	0.19899999999999998	60.9604428611	9.0621128888	35.6306286235	7.4357253256	3.2349595453	0.3675066367	1.2108482228	0.1125342006	101.0368792527	16.9778790517
0.0015	0.004	0.7956	0.1989	60.9631601176	10.5346730933	35.6153102837	9.8012599617	3.0697004905	0.3008375302	1.1582403211	0.0952620050	100.8064112129	20.7320325902
0.0015	0.0045	0.7952	0.1988	56.9253168955	8.6187867989	39.6619050526	7.1185078973	3.0397913107	0.3999948216	1.1614586869	0.1189778379	100.7884719457	16.2562673557
0.0015	0.005	0.7948	0.1987	56.6554027456	11.3336626542	41.9113181532	11.5301663591	2.8607696984	0.2046303344	1.0870649246	0.0750114531	102.5145555218	23.1434708008
0.0015	0.0055	0.7944	0.1986	58.3292327758	9.3158458755	39.3356244145	8.4304343060	2.8089704668	0.2239435965	1.0837227756	0.0496245992	101.5575504327	18.0198483772
0.0015	0.006	0.794	0.1985	55.3991244708	5.6872962151	44.4293128119	4.2981600171	2.5199567623	0.3754863523	0.9984360831	0.0960909262	103.3468301281	10.4570335107
0.0015	0.0065	0.7936	0.1984	49.5684957654	2.4085518689	49.6918433550	2.1505032545	2.4795360229	0.3038715217	0.9819729045	0.0693478183	102.7218480478	4.9322744634
0.0015	0.006999999999999999	0.7932	0.1983	52.7374207288	6.9368988710	47.6504192684	8.3513129188	2.3831981214	0.1256727341	0.9388963167	0.0628009656	103.7099344353	15.4766854895
0.0015	0.0075	0.7928	0.1982	59.4816514672	2.7546911226	42.8225891687	3.1931234299	2.2251996283	0.1720735935	0.9037418600	0.0622589384	105.4331821242	6.1821470844
0.0015	0.008	0.7924	0.1981	57.6254633313	8.0464570940	42.7621668283	8.0436129421	2.1754593619	0.1825467350	0.8829462659	0.0126137550	103.4460357874	16.2852305261
0.0015	0.0085	0.792	0.198	52.1260380067	4.6862858854	48.7807425433	5.0815339456	2.1981079800	0.1692801350	0.9129018241	0.0801557789	104.0177903541	10.0172557449
0.0015	0.009000000000000001	0.7916	0.1979	51.5360914196	7.7238646824	52.6836853255	4.6906301169	1.9459389172	0.2181983356	0.8152368018	0.0634678869	106.9809524641	12.6961610218
0.0015	0.0095	0.7912	0.1978	51.4745002713	4.7239074854	52.9561815705	3.5359938914	1.9938369515	0.1817142015	0.8245205492	0.0475327865	107.2490393425	8.4891483648
0.0015	0.01	0.7908	0.1977	47.1299089772	2.6677285590	56.6152223420	1.7915331536	1.9851676240	0.1090221788	0.7981547067	0.0931080821	106.5284536499	4.6613919735
0.002	0.0	0.7984	0.1996	74.0518829654	1.9868592538	0.0000000000	0.0000000000	11.0740905433	0.3843464719	3.3714856926	0.1152597332	88.4974592013	2.4864654589
0.002	0.0005	0.7979999999999999	0.1995	73.6147065795	6.0251391522	11.3314865757	1.6203990865	7.4047976917	0.5450231639	2.3616615460	0.1757538021	94.7126523929	8.3663152047
0.002	0.001	0.7976	0.1994	74.7016091965	3.0432023648	14.7958142277	0.8265464071	5.8294725239	0.2100393953	1.9544144950	0.1035686800	97.2813104431	4.1833568472
0.002	0.0015	0.7972	0.1993	69.5028935959	6.0324470327	21.1869660079	5.6426016736	4.9806369980	0.3488632867	1.7131608469	0.1024788163	97.3836574487	12.1263908093
0.002	0.002	0.7968	0.1992	70.6254224653	9.2005231968	23.4086358930	7.7456296877	4.1953042958	0.4425102570	1.4964162917	0.0666013962	99.7257789458	17.4552645377
0.002	0.0025	0.7964	0.1991	65.9085670250	10.2847152186	27.5464598857	8.5980922391	4.0002444277	0.3734177583	1.4189279471	0.1482107420	98.8741992855	19.4044359580
0.0	0.0045	0.7964	0.1991	0.0000000000	0.0000000000	62.6074164717	1.9264696447	7.0119687907	0.6489794357	2.2212912859	0.1740394933	71.8406765483	2.7494885737
0.002	0.003	0.7959999999999999	0.19899999999999998	62.5089771729	3.0681445089	32.4983685380	5.1576848346	3.6171685202	0.3243369959	1.3102462113	0.1368037869	99.9347604424	8.6869701263
0.002	0.0035	0.7956	0.1989	59.1625247822	11.9875367014	37.1997372323	12.3098568314	3.2606424280	0.6074221224	1.2268162683	0.1589204011	100.8497207108	25.0637360563
0.002	0.004	0.7952	0.1988	58.9910357026	5.7825382042	37.6625212986	5.5634061599	3.1154311929	0.2505846198	1.1801499649	0.1369792935	100.9491381590	11.7335082774
0.002	0.0045	0.7948	0.1987	59.2555153394	5.4733249898	38.2779781518	4.1513075650	2.8500414057	0.1781791987	1.1042708031	0.0758677519	101.4878057000	9.8786795054
0.002	0.005	0.7944	0.1986	60.9864077570	3.8013990166	36.2821686771	2.5819782410	2.7246612572	0.1533907597	1.0683736466	0.0504538051	101.0616113379	6.5872218224
0.002	0.0055	0.794	0.1985	55.7209684124	7.4843568323	42.3899311707	6.3714475626	2.7930405776	0.3371649580	1.0724584955	0.1222873741	101.9763986562	14.3152567270
0.002	0.006	0.7936	0.1984	59.8249315437	5.4873942693	41.1372313810	7.6314677807	2.4577543377	0.1593246917	0.9671189087	0.0892462987	104.3870361711	13.3674330404
0.002	0.0065	0.7932	0.1983	54.1217119785	6.9493962898	47.2194633081	4.7038026647	2.3328076555	0.1920194879	0.9172342395	0.0478194603	104.5912171816	11.8930379027
0.002	0.006999999999999999	0.7928	0.1982	51.7776253345	2.3212632881	49.1289794685	2.9283470537	2.3477622454	0.1912601300	0.9195861222	0.0524490737	104.1739531706	5.4933195455
0.002	0.0075	0.7924	0.1981	54.5975337908	9.0539035919	46.0714388406	7.6865288766	2.1705828652	0.1712727066	0.8869073315	0.0614693451	103.7264628281	16.9731745202
0.0	0.0	0.8	0.2	0.0000000000	0.0000000000	0.0000000000	0.0000000000	25.6876507593	0.1965477261	6.2623208384	0.3743518020	31.9499715977	.5708995281
0.0	0.0005	0.7996	0.1999	0.0000000000	0.0000000000	27.9888194990	2.0770771175	14.9664018440	0.5041688180	4.2548033085	0.1748363610	47.2100246515	2.7560822965
0.0	0.001	0.7992	0.1998	0.0000000000	0.0000000000	39.8157692659	1.3651068604	11.6692398741	0.3585932938	3.4914317086	0.1864776386	54.9764408486	1.9101777928
0.0	0.0015	0.7988	0.1997	0.0000000000	0.0000000000	47.0303669133	3.7254151118	10.3425076714	1.0648979522	3.1484281893	0.2884358031	60.5213027740	5.0787488671
0.0	0.002	0.7984	0.1996	0.0000000000	0.0000000000	50.7197039568	2.0690785861	9.1573022397	0.1710471162	2.8825416648	0.0580204419	62.7595478613	2.2981461442
0.0	0.0025	0.7979999999999999	0.1995	0.0000000000	0.0000000000	52.9250342795	2.1868660197	8.7050884456	0.4496432795	2.7206331108	0.1373300802	64.3507558359	2.7738393794
0.0	0.003	0.7976	0.1994	0.0000000000	0.0000000000	55.2719741436	0.9045570898	8.1756092704	0.4549401507	2.5292641318	0.1251830476	65.9768475458	1.4846802881
0.0	0.0035	0.7972	0.1993	0.0000000000	0.0000000000	59.2676779836	2.6576996454	7.8157238138	0.6424242200	2.4735616476	0.2410332590	69.5569634450	3.5411571244
0.0	0.004	0.7968	0.1992	0.0000000000	0.0000000000	59.8906238029	3.0636258665	7.2504836627	0.7505172032	2.2948185650	0.1866156281	69.4359260306	4.0007586978
