# Supplementary material for: Multipressure Sampling for Improving the Performance of MOF-based Electronic Noses
Source: ACS Sens. 2024 Jul 12;9(7):3531–9. doi: 10.1021/acssensors.4c00199 (PMC11287752; doi:10.1021/acssensors.4c00199)
Supplement: Supplementary file 2 — se4c00199_si_002.zip [file se4c00199_si_002.zip › Multiplex_Adsorption_Data/Benzene_5bar/IRMOF-1_v2_EQeq.csv]

benzene_comp	CO2_comp	N2_comp	O2_comp	benzene_mass	benzene_error	CO2_mass	CO2_error	N2_mass	N2_error	O2_mass	O2_error	total_mass	total_error
0.0	0.0	0.8	0.2	0.0000000000	0.0000000000	0.0000000000	0.0000000000	28.7482115233	1.3704097258	9.2871641481	0.5587729482	38.0353756714	1.9291826740
0.0	0.0005	0.7996	0.1999	0.0000000000	0.0000000000	0.1614283352	0.0685713282	29.0447254904	1.0379515283	9.2206714190	0.6215311488	38.4268252446	1.7280540053
0.0	0.005	0.7959999999999999	0.19899999999999998	0.0000000000	0.0000000000	1.8542830003	0.2493416262	28.7882318134	1.2038483989	9.2154766746	0.6982787794	39.8579914883	2.1514688045
0.002	0.008	0.792	0.198	868.8548344973	26.0671779861	1.8699972630	1.0912025683	3.7582690548	2.3488754988	2.1527021048	1.1257259356	876.6358029199	30.6329819888
0.002	0.0085	0.7916	0.1979	859.5522279624	23.0245125005	2.1557111305	1.5426802719	3.6427559449	1.0660477695	2.2368569651	0.5928239102	867.5875520029	26.2260644521
0.002	0.009000000000000001	0.7912	0.1978	868.2390531331	8.8363616710	1.6442833076	0.2783914761	3.2352766282	0.8811226473	1.8295889993	0.4308519929	874.9482020682	10.4267277873
0.002	0.0095	0.7908	0.1977	866.7439461172	26.9275891188	2.0842826636	1.2912054237	3.0278987617	2.0266436143	1.9054322684	0.8194508099	873.7615598109	31.0648889667
0.002	0.01	0.7904	0.1976	872.1161950559	38.4162368664	1.7057117892	0.9900057660	3.2252715557	2.2259130336	1.9158217574	1.0939771700	878.9630001582	42.7261328360
0.0025	0.0	0.7979999999999999	0.1995	883.5600989274	28.3709993911	0.0000000000	0.0000000000	3.5417956678	2.1170917556	2.0716640912	1.1429835588	889.1735586864	31.6310747055
0.0025	0.0005	0.7976	0.1994	878.2537360605	36.1428159430	0.0671427589	0.0667617391	3.2234524516	1.2789918936	1.9230943996	0.4909030767	883.4674256706	37.9794726524
0.0025	0.001	0.7972	0.1993	873.2615990749	37.4564910029	0.1614283352	0.1055982375	2.7350230028	2.3603644937	1.5989423452	1.1540173635	877.7569927581	41.0764710976
0.0025	0.0015	0.7968	0.1992	879.7741838733	44.4078406192	0.2642853275	0.0964681046	3.0679190517	1.2405249616	1.9033543707	0.5498621676	885.0097426232	46.2946958530
0.0025	0.002	0.7964	0.1991	876.5229596335	30.5484558197	0.3614280424	0.0915176796	3.6545801215	0.8536348262	2.0799756824	0.4848497427	882.6189434798	31.9784580682
0.0	0.0055	0.7956	0.1989	0.0000000000	0.0000000000	2.0628541236	0.3854914352	28.3716569762	1.1564352473	9.1811913611	0.1473110829	39.6157024609	1.6892377654
0.0025	0.0025	0.7959999999999999	0.19899999999999998	864.2504117041	34.3306821056	0.4057136919	0.0752681177	3.5145091064	1.4232487205	1.9958208221	0.7153040516	870.1664553245	36.5445029954
0.0025	0.003	0.7956	0.1989	873.9914140251	39.0502419932	0.5428563483	0.1643786150	3.2198142434	1.8916845876	1.9823144865	0.8816655218	879.7363991033	41.9879707176
0.0025	0.0035	0.7952	0.1988	870.3550096727	44.2234791708	0.4885707135	0.1803848116	2.8332546238	1.1964257434	1.6446560965	0.4481038483	875.3214911065	46.0483935741
0.0025	0.004	0.7948	0.1987	860.2997814703	19.8608653581	0.7142846688	0.2813955253	3.2898497510	0.9914968407	1.9417954797	0.3134390172	866.2457113698	21.4471967413
0.0025	0.0045	0.7944	0.1986	866.4398565546	17.8159102791	0.7957131211	0.1329721057	3.7428066700	0.8916950638	2.2306232717	0.3892718425	873.2089996174	19.2298492911
0.0025	0.005	0.794	0.1985	864.0628898072	32.9727944319	0.8028559678	0.4665629598	3.0324465219	1.4315020066	1.8243942549	0.6758887588	869.7225865518	35.5467481571
0.0025	0.0055	0.7936	0.1984	864.4962174338	24.5227310370	1.2642838638	1.1327753163	3.9201693190	2.1812491759	2.2721812274	1.0520525966	871.9528518440	28.8888081258
0.0025	0.006	0.7932	0.1983	887.0140495422	12.1308848260	1.0714270032	0.7380603629	2.7268370344	1.4185349918	1.6030981408	0.5605550519	892.4154117206	14.8480352326
0.0025	0.0065	0.7928	0.1982	868.0109859612	61.1018269685	1.5371406073	0.6361481979	4.2348743270	1.1012478165	2.3054275920	0.7654282774	876.0884284875	63.6046512603
0.0025	0.006999999999999999	0.7924	0.1981	868.9612658442	27.7185740216	1.5842833955	0.7588056863	3.7027863800	1.6722643098	2.1163388936	0.6441013912	876.3646745133	30.7937454089
0.0	0.006	0.7952	0.1988	0.0000000000	0.0000000000	2.1299968824	0.0987264415	28.8600864250	1.5125607140	9.2819694037	0.6467705113	40.2720527111	2.2580576668
0.0025	0.0075	0.792	0.198	869.6708081569	23.8113163268	1.2185696450	0.3238286571	3.1161253102	0.7691691829	1.7734857591	0.4762240726	875.7789888712	25.3805382394
0.0025	0.008	0.7916	0.1979	864.6888074901	26.5992117332	1.8014259348	0.7246888801	4.5468506788	1.5102661874	2.4415298969	0.6495549687	873.4786140006	29.4837217694
0.0025	0.0085	0.7912	0.1978	875.4611802442	25.8821625248	1.2271410610	0.2724637910	2.5312833445	0.7588215617	1.5875139074	0.2995057388	880.8071185571	27.2129536163
0.0025	0.009000000000000001	0.7908	0.1977	864.6710689323	35.8888944349	1.9585685619	0.9059607852	3.4462927029	1.3808354137	2.1402347181	0.6630740808	872.2161649152	38.8387647146
0.0025	0.0095	0.7904	0.1976	890.7518170822	52.2852195791	1.8657115550	1.1551253012	3.5135995544	3.1059389878	1.9012764729	1.2203470868	898.0324046645	57.7666309549
0.0025	0.01	0.79	0.1975	869.1031743068	47.4680500900	2.5885676398	0.8975509132	4.1048083844	0.8958898355	2.4519193858	0.6791579586	878.2484697168	49.9406487973
0.003	0.0	0.7976	0.1994	892.3102760903	38.6146132758	0.0000000000	0.0000000000	2.8659984975	2.0806241129	1.6706298188	0.8816165488	896.8469044066	41.5768539375
0.003	0.0005	0.7972	0.1993	878.7782905559	12.5910706051	0.1357140871	0.1235526667	3.5781777496	2.1760119807	1.9386786330	1.0344592440	884.4308610256	15.9250944965
0.003	0.001	0.7968	0.1992	881.3402451206	19.2283121382	0.1371426564	0.0567125834	3.5172377625	1.2339185671	2.0124440044	0.5144045703	887.0070695439	21.0333478590
0.003	0.0015	0.7964	0.1991	885.5898967575	30.0982987015	0.4471422027	0.2889243961	3.4080915170	1.8056346950	1.9833534354	0.8538718895	891.4284839126	33.0467296821
0.0	0.0065	0.7948	0.1987	0.0000000000	0.0000000000	2.4228535967	0.1604582918	28.7827745011	1.1694024032	9.1978145434	0.3946146181	40.4034426412	1.7244753131
0.003	0.002	0.7959999999999999	0.19899999999999998	872.5013751685	25.9923487411	0.4757135894	0.2443814112	3.8601388839	1.7086162150	2.3542581899	0.9118018152	879.1914858317	28.8571481825
0.003	0.0025	0.7956	0.1989	878.0510096854	38.5983065736	0.3671423198	0.2503218749	2.9023805793	1.0259392285	1.7880310436	0.4747621310	883.1085636281	40.3493298080
0.003	0.003	0.7952	0.1988	889.0590518505	24.8396349175	0.3671423198	0.5870429280	1.9273407858	1.8274021102	1.2488165685	1.0509439234	892.6023515246	28.3050238791
0.003	0.0035	0.7948	0.1987	882.9189767663	27.1091320698	0.6814275741	0.2971424222	3.6081929672	0.7582326125	2.0820535801	0.4098992440	889.2906508877	28.5744063485
0.003	0.004	0.7944	0.1986	874.0066185032	35.2131190891	0.6542847566	0.4309072860	3.0615521874	1.5562156422	1.9043933196	0.8066044847	879.6268487668	38.0068465020
0.003	0.0045	0.794	0.1985	885.2376596809	5.6045364577	0.9842842736	0.5527215814	4.6187052905	2.1514672608	2.6939944777	1.0043707610	893.5346437227	9.3130960609
0.003	0.005	0.7936	0.1984	892.0720725997	31.1710013513	0.7171418075	1.0492197499	2.5112731995	1.5756465988	1.5636180829	0.8821159457	896.8641056896	34.6779836457
0.003	0.0055	0.7932	0.1983	882.4375016255	24.7617767558	0.6257133699	0.4461712732	2.2102114722	0.8416576117	1.5116706383	0.5114330792	886.7850971059	26.5610387199
0.003	0.006	0.7928	0.1982	890.0524110882	24.2190341379	0.9985699670	0.5601303601	3.6009165508	0.9499730121	1.9532239175	0.5091485624	896.6051215235	26.2382860725
0.003	0.0065	0.7924	0.1981	912.2306765184	19.6926200541	0.7214275155	0.1791132009	2.4230466510	1.1511264249	1.3277766843	0.4377711975	916.7029273692	21.4606308774
0.0	0.006999999999999999	0.7944	0.1986	0.0000000000	0.0000000000	2.6271390120	0.2982119245	28.5444718650	1.3589888597	9.2372946013	0.9353633278	40.4089054783	2.5925641120
0.003	0.006999999999999999	0.792	0.198	883.6057123617	29.5275045158	1.0428556165	0.3341753170	2.4039460580	1.0655758388	1.5864749585	0.5346944191	888.6389889947	31.4619500907
0.003	0.0075	0.7916	0.1979	879.6449458092	54.5040552584	1.5414263153	1.2292139787	3.2552867732	2.2096791517	1.9636134064	1.1137028146	886.4052723041	59.0566512034
0.003	0.008	0.7912	0.1978	883.5651670867	42.6325167909	1.4728549871	0.9241596016	2.7177415140	1.7457107085	1.6830972055	0.9241156929	889.4388607933	46.2265027939
0.003	0.0085	0.7908	0.1977	878.6667910496	43.0918831546	1.8285687522	1.2516419851	3.3680712270	2.7549284978	1.9095880640	1.0473635487	885.7730190928	48.1458171862
0.003	0.009000000000000001	0.7904	0.1976	871.3356985120	34.8283440326	1.2985695279	0.7473151931	2.8723653618	1.3229602570	1.7475120368	0.8205618088	877.2541454385	37.7191812915
0.003	0.0095	0.79	0.1975	876.3303695772	61.3100596118	1.4099979363	1.1134632694	2.8359832800	2.5617713821	1.8015373792	1.2290093530	882.3778881727	66.2143036163
0.003	0.01	0.7896	0.1974	885.0805467402	39.7517112419	1.5985690888	1.1566789908	2.9915166799	2.0546327754	1.7620573213	1.1043279008	891.4326898302	44.0673509089
0.0035	0.0	0.7972	0.1993	876.0085414568	38.8900129816	0.0000000000	0.0000000000	2.9424008694	2.3522851829	1.8171216126	1.1948797594	880.7680639388	42.4371779239
0.0035	0.0005	0.7968	0.1992	876.0085414568	46.9384165222	0.1185712550	0.0345229380	3.7118819004	0.9727258353	2.3106223364	0.5527911110	882.1496169486	48.4984564065
0.0035	0.001	0.7964	0.1991	872.4126823794	48.5324004482	0.1771425979	0.2241351995	3.2552867732	2.9212591561	2.0311450844	1.6670257925	877.8762568349	53.3448205963
0.0	0.0075	0.794	0.1985	0.0000000000	0.0000000000	2.8271387192	0.2813084823	28.9092022355	0.9530334777	9.0274269251	0.6686957886	40.7637678798	1.9030377486
0.0035	0.0015	0.7959999999999999	0.19899999999999998	884.0922556619	30.2040375685	0.2099996926	0.0821147819	2.9041996834	1.6400875435	1.7682910147	0.9436859205	888.9747460526	32.8699258144
0.0035	0.002	0.7956	0.1989	872.1060587372	30.5734184479	0.3228566703	0.1471911774	3.1688793289	1.1760110505	1.8607574661	0.6828163087	877.4585522025	32.5794369845
0.0035	0.0025	0.7952	0.1988	873.8038921282	31.2580939006	0.4828564361	0.2972797529	3.7455353261	1.9248373553	2.0529630112	0.9930395038	880.0852469016	34.4732505126
0.0035	0.003	0.7948	0.1987	885.3415569481	36.3381351172	0.4085708306	0.1627315431	2.8496265607	1.4664348593	1.7630962702	0.8815185947	890.3628506096	38.8488201143
0.0035	0.0035	0.7944	0.1986	885.9522701529	61.8348926074	0.4314279400	0.4303385814	2.3148099575	2.7763783825	1.4805021715	1.4792238948	890.1790102219	66.5208334661
0.0035	0.004	0.794	0.1985	888.4863498410	37.0014060223	0.4671421734	0.2013421388	2.1610956617	1.2513452963	1.4025810046	0.8140481156	892.5171686807	39.2681415730
0.0035	0.0045	0.7936	0.1984	868.4392454285	27.8815215162	1.2399981851	1.0773572495	4.3494778848	2.6754352458	2.4820489037	1.2141645903	876.5107704021	32.8484786018
0.0035	0.005	0.7932	0.1983	874.6553429034	14.6916980292	0.8385702012	0.3150116864	3.0697381558	0.9465111677	1.8379005905	0.6599214937	880.4015518509	16.6131423770
0.0035	0.0055	0.7928	0.1982	877.8001357963	23.7330739954	0.9014272521	0.5257756243	2.3848454651	1.0861376828	1.5054369449	0.6010263219	882.5918454584	25.9460136244
0.0035	0.006	0.7924	0.1981	889.8623551116	26.6828680868	0.8614273106	0.3734663877	2.6731734637	1.5034914582	1.5750465207	0.6386080037	894.9720024066	29.1984339364
0.0	0.008	0.7936	0.1984	0.0000000000	0.0000000000	2.8485672593	0.3687148254	28.8009655420	0.9263866846	9.1946976967	0.5057024368	40.8442304980	1.8008039468
0.0035	0.0065	0.792	0.198	890.5186817509	45.7532774761	1.0014271057	0.4052103623	2.7513949397	1.4478514483	1.6914087966	0.6956645380	895.9629125929	48.3020038247
0.0035	0.006999999999999999	0.7916	0.1979	881.9864354410	18.1219123929	2.1114254811	1.1023002454	3.2616536376	1.4471701936	1.9968597710	0.5555647449	889.3563743307	21.2269475768
0.0035	0.0075	0.7912	0.1978	881.9104130504	20.6733445218	1.6728546944	1.2286825818	3.3498801860	2.0662219982	1.9542628664	1.0698126918	888.8874107972	25.0380617936
0.0035	0.008	0.7908	0.1977	859.6459889108	19.4222844470	1.8814258177	0.5177337105	3.8592293319	1.1006045800	2.3636087299	0.6558393171	867.7502527903	21.6964620546
0.0035	0.0085	0.7904	0.1976	901.2226343534	44.5043221551	1.1428554701	0.5665497791	2.1992968476	1.0134320163	1.3703735889	0.5869610706	905.9351602600	46.6712650211
0.0035	0.009000000000000001	0.79	0.1975	865.6568259310	53.3961183576	1.8828543870	1.7378732416	3.2207237955	2.1842388181	1.8015373792	0.9122515582	872.5619414927	58.2304819755
0.0035	0.0095	0.7896	0.1974	883.0482148304	47.4358908462	2.0885683717	2.0513300634	3.7046054841	2.2741100386	2.1371178714	1.4759452916	890.9785065576	53.2372762398
0.0035	0.01	0.7892	0.1973	873.0157933452	41.5699441174	2.0028542114	1.6862105333	3.5618058128	2.3422785988	2.1184167914	0.9622573911	880.6988701608	46.5606906406
0.004	0.0	0.7968	0.1992	896.1063274631	44.1376994381	0.0000000000	0.0000000000	3.3144076562	2.2529249834	1.8898480351	0.9704116358	901.3105831544	47.3610360573
0.004	0.0005	0.7964	0.1991	893.6508042453	24.4191765955	0.0999998536	0.0847564301	2.7013695771	1.8994879015	1.5979033963	0.7240094842	898.0500770723	27.1274304113
0.0	0.0085	0.7932	0.1983	0.0000000000	0.0000000000	2.9242814342	0.1545498119	28.6909097444	0.4554086313	8.9401552181	0.3976881399	40.5553463967	1.0076465831
0.004	0.001	0.7959999999999999	0.19899999999999998	866.5589582999	44.8006357389	0.1885711526	0.0983951437	3.0360847301	1.3333251231	2.0207555955	0.6873728585	871.8043697781	46.9197288642
0.004	0.0015	0.7956	0.1989	866.1535055498	40.9029776801	0.4385707867	0.2779806525	4.6323485711	1.1031722760	2.6150343619	0.7511420864	873.8394592695	43.0352726950
0.004	0.002	0.7952	0.1988	891.4360185979	31.5588770130	0.3785708745	0.1274552879	3.9228979751	1.0542740141	2.3023107453	0.5462698035	898.0397981928	33.2868761185
0.004	0.0025	0.7948	0.1987	883.3396339945	34.4088399642	0.4099993999	0.2797370768	3.2471008048	2.0394014841	2.0114050555	0.9333300675	889.0081392547	37.6613085926
0.004	0.003	0.7944	0.1986	902.0031308973	59.4319031230	0.3542851957	0.2934101974	2.1620052137	1.4323940278	1.3838799245	0.8593206520	905.9033012312	62.0170280002
0.004	0.0035	0.794	0.1985	902.4415266833	36.8895288996	0.5085706842	0.6584077550	2.1028843307	1.9460639206	1.3298545821	1.0710550283	906.3828362803	40.5650556035
0.004	0.004	0.7936	0.1984	877.9648509760	57.0067630009	0.9285700695	0.7837105867	3.8937923097	3.6585588870	2.3043886431	1.6639226294	885.0916019983	63.1129551040
0.004	0.0045	0.7932	0.1983	900.4978875626	33.2271365809	0.8471416172	0.2983761231	3.0879291968	1.2885242183	1.8160826637	0.6362100908	906.2490410403	35.4502470131
0.004	0.005	0.7928	0.1982	890.6479198150	37.7429799814	0.6628561727	0.4219869051	2.4303230674	1.7617588779	1.5667349296	0.7697089874	895.3078339847	40.6964347518
0.004	0.0055	0.7924	0.1981	892.2393218591	29.0350440648	0.6857132821	0.8392404118	1.9782757004	1.9302828877	1.3568672533	1.1127215392	896.2601780949	32.9172889035
0.0	0.009000000000000001	0.7928	0.1982	0.0000000000	0.0000000000	3.3014237393	0.2619234255	28.9464938694	0.7615292064	9.1728797700	0.3248705305	41.4207973787	1.3483231624
0.004	0.006	0.792	0.198	863.8145499977	22.5604456579	1.1685697182	0.1662550312	3.1415927675	1.6699078326	1.9656913042	0.7987510437	870.0904037876	25.1953595654
0.004	0.0065	0.7916	0.1979	887.9339204690	34.3406175211	1.2799981265	0.9114406721	3.1052106856	2.2004949633	1.7869920947	1.1674198591	894.1061213758	38.6199730156
0.004	0.006999999999999999	0.7912	0.1978	897.4189807415	68.8229302441	0.9685700109	0.9876612251	2.8887372986	2.2883389544	1.6758245633	1.2409521495	902.9521126143	73.3398825731
0.004	0.0075	0.7908	0.1977	875.6208272646	44.3036554449	1.5199977753	1.5105160135	3.3989959965	2.9848033786	2.0321840333	1.2571607874	882.5720050697	50.0561356244
0.004	0.008	0.7904	0.1976	904.1570986322	42.8325720100	1.0771412806	0.9587988674	2.1210753717	1.9255850529	1.3038808598	0.7855443038	908.6591961443	46.5025002341
0.004	0.0085	0.79	0.1975	905.6420693294	32.8572450525	0.7871417050	0.9203978564	1.8345664771	2.0881825417	1.2363491818	1.0306037861	909.5001266933	36.8964292367
0.004	0.009000000000000001	0.7896	0.1974	898.8532698450	12.9530434494	1.3042838053	1.0149319093	2.2802469798	1.2210186581	1.4306326247	0.5875566009	903.8684332548	15.7765506177
0.004	0.0095	0.7892	0.1973	883.9275404821	39.0217973728	1.8657115550	0.5787663156	3.4326494222	1.0070413043	1.8940038306	0.8313305227	891.1199052899	41.4389355154
0.004	0.01	0.7888	0.1972	885.2832731153	34.5148403556	1.8899972337	1.0939744833	3.2834828867	0.7420294836	1.8327058460	0.4784311706	892.2894590817	36.8292754931
0.0045	0.0	0.7964	0.1991	883.5195536523	46.9446753533	0.0000000000	0.0000000000	2.5012681270	1.8636452864	1.6103707830	0.9520536731	887.6311925623	49.7603743128
0.0	0.0095	0.7924	0.1981	0.0000000000	0.0000000000	3.4057093010	0.6663567762	29.4603907755	1.7365442454	9.2975536370	0.5782905636	42.1636537135	2.9811915852
0.0045	0.0005	0.7959999999999999	0.19899999999999998	869.1639922193	20.1994478703	0.0657141895	0.0376882476	3.4553882234	2.1670286992	2.1007546602	0.9379033081	874.7858492924	23.3420681252
0.0045	0.001	0.7956	0.1989	874.6958881784	10.8801306784	0.1671426125	0.1762648485	2.8332546238	1.8394821598	1.7662131169	1.0104652633	879.4624985316	13.9063429500
0.0045	0.0015	0.7952	0.1988	875.1951018770	20.7220979042	0.2314282327	0.1510775396	2.4594287328	1.7712077645	1.5251769739	0.8792626378	879.4111358164	23.5236458461
0.0045	0.002	0.7948	0.1987	885.7571460169	16.4693003087	0.3757137358	0.2794451061	2.8050585104	0.9289799667	1.7194604167	0.5645231845	890.6573786798	18.2422485660
0.0045	0.0025	0.7944	0.1986	884.4368904994	22.9015569996	0.3514280571	0.2406450385	2.8205208952	2.5603100086	1.8015373792	0.9404042900	889.4103768309	26.6429163367
0.0045	0.003	0.794	0.1985	878.6085072168	37.3251017137	0.5871419978	0.1880943600	3.4672124000	0.6028237596	2.1028325580	0.2847099118	884.7656941726	38.4007297451
0.0045	0.0035	0.7936	0.1984	887.9998065409	15.9128792574	0.4828564361	0.1637815963	2.5303737924	0.7203422517	1.6664740232	0.3846861728	892.6795107926	17.1816892782
0.0045	0.004	0.7932	0.1983	882.0877986286	32.2163521616	0.6028562605	0.4358986202	2.3302723423	1.4108392480	1.5864749585	0.6470775215	886.6074021899	34.7101675513
0.0045	0.0045	0.7928	0.1982	892.1354245919	36.6656409527	0.6428562019	0.6251194816	2.6322436216	1.5133306142	1.5875139074	0.9801336144	896.9980383228	39.7842246629
0.0045	0.005	0.7924	0.1981	870.9023708853	28.1888245294	0.6557133260	0.5955883580	2.5185496158	2.1384912967	1.4929695582	0.7938983687	875.5696033853	31.7168025528
0.0	0.001	0.7992	0.1998	0.0000000000	0.0000000000	0.3714280278	0.1053660682	29.3448776656	1.8237967854	9.1915808500	0.8532699460	38.9078865434	2.7824327996
0.0	0.01	0.792	0.198	0.0000000000	0.0000000000	3.7271374019	0.4920918544	29.5349740433	1.7660924577	9.0918417564	0.4793778191	42.3539532016	2.7375621312
0.0045	0.0055	0.792	0.198	890.9190663416	28.6059639186	0.7685703037	0.3878348698	3.1688793289	1.3873742948	1.8358226927	0.4679931418	896.6923386669	30.8491662250
0.0045	0.006	0.7916	0.1979	892.0746066793	21.5687275287	0.8014273984	0.3241813843	2.2411362418	1.3480702819	1.4264768291	0.3859859433	896.5436471486	23.6269651382
0.0045	0.0065	0.7912	0.1978	867.3673297204	22.9553460268	1.3785694108	0.5227080351	3.6327508724	1.2119302339	2.0778977846	0.7277686820	874.4565477882	25.4177529778
0.0045	0.006999999999999999	0.7908	0.1977	892.0695385200	31.1291299832	1.3099980826	1.0241397540	3.1288590388	1.9759272440	1.9116659618	0.9464590614	898.4200616032	35.0756560426
0.0045	0.0075	0.7904	0.1976	882.4324334662	23.4525065202	1.4785692645	0.5409733862	3.4126392772	1.6540908554	1.9895871287	0.5943296218	889.3132291366	26.2419003836
0.0045	0.008	0.79	0.1975	885.2655345574	55.9020630437	1.4985692352	0.6535544687	2.8423501443	1.4732272553	1.6862140522	0.8429352908	891.2926679891	58.8717800585
0.0045	0.0085	0.7896	0.1974	883.6107805211	28.3657930384	1.1699982875	0.4047064067	2.4685242533	0.8844363621	1.5875139074	0.5589351924	888.8368169693	30.2138709996
0.0045	0.009000000000000001	0.7892	0.1973	874.2448219939	41.8116268069	1.4614264324	0.7074866149	3.2061709628	1.7364680201	1.8960817284	0.9348923748	880.8085011175	45.1904738167
0.0045	0.0095	0.7888	0.1972	893.3923281172	14.7416230235	1.5914262422	1.0251276602	2.9578632541	1.2366108527	1.7890699925	0.6244627359	899.7306876060	17.6278242723
0.0045	0.01	0.7884	0.1971	883.9098019243	56.6314672743	2.0142827661	1.6294209512	3.2198142434	3.1364224469	1.9667302531	1.3444111071	891.1106291869	62.7417217795
0.0005	0.0	0.7996	0.1999	862.6944867756	28.4680258085	0.0000000000	0.0000000000	3.9711042336	1.3331240764	2.0550409089	0.6039001592	868.7206319181	30.4050500441
0.005	0.0	0.7959999999999999	0.19899999999999998	877.6531591744	17.6056652151	0.0000000000	0.0000000000	3.6618565379	0.9472869938	2.1786758271	0.4608344449	883.4936915394	19.0137866538
0.005	0.0005	0.7956	0.1989	884.2189596463	24.3857604944	0.0942855763	0.0834949589	2.9460390775	1.3709746511	1.8815364439	0.7451632332	889.1408207440	26.5853933376
0.005	0.001	0.7952	0.1988	896.0176346740	24.8634136451	0.0928570069	0.0638875630	1.9846425647	1.2741600335	1.2425828752	0.4648829033	899.3377171208	26.6663441449
0.005	0.0015	0.7948	0.1987	886.1271216514	25.4936900358	0.2971424222	0.2644358635	3.5017753778	2.0032540538	2.0301061355	0.9830323377	891.9561455869	28.7444122908
0.005	0.002	0.7944	0.1986	877.0297755711	39.9860989764	0.3328566557	0.1771886748	3.2107187230	1.8812386146	1.8732248528	1.0705227749	882.4465758026	43.1150490407
0.005	0.0025	0.794	0.1985	883.4207245445	55.4132053466	0.5328563629	0.1966242897	2.9733256389	2.2712984326	1.9636134064	1.0761424401	888.8905199527	58.9572705090
0.005	0.003	0.7936	0.1984	882.2854568442	49.9317227485	0.6399990633	0.3117555969	3.2434625966	1.5927230262	1.9885481798	0.8886845984	888.1574666839	52.7248859700
0.005	0.0035	0.7932	0.1983	884.1454713353	73.0742425288	0.5171421002	0.6521915799	2.9760542951	3.1054595103	1.8181605615	1.8217725159	889.4568282921	78.6536661349
0.005	0.004	0.7928	0.1982	900.6321937860	49.3206403098	0.5542849030	0.5875294259	2.6804498801	2.2371992665	1.5823191629	1.0888779193	905.4492477320	53.2342469215
0.005	0.0045	0.7924	0.1981	867.4382839517	19.3817268903	1.0499984632	0.5382503485	3.7819174080	1.1825519862	2.2514022496	0.3748633570	874.5216020725	21.4773925820
0.0005	0.0005	0.7992	0.1998	807.2614935985	33.4889559841	0.1342855177	0.0666393527	6.4951111617	2.4121649512	3.2248973616	1.0897657705	817.1157876395	37.0575260585
0.005	0.005	0.792	0.198	884.0795852634	19.0676751619	0.9857128430	0.4851249837	3.2598345335	1.9916855573	1.9594576108	0.7917145048	890.2845902507	22.3362002077
0.005	0.0055	0.7916	0.1979	895.3790465926	32.0051796728	0.9971413977	0.6456501265	2.6267863093	0.6826513804	1.5646570318	0.3110884334	900.5676313314	33.6445696131
0.005	0.006	0.7912	0.1978	891.2865078964	21.6639893856	1.2442838931	0.4694236238	3.4053628609	1.5845785452	2.0124440044	0.8590191289	897.9485986548	24.5770106835
0.005	0.0065	0.7908	0.1977	882.5819441677	53.6728941588	1.0199985071	1.0394017612	2.5994997480	2.7546822468	1.4867358649	1.3650602378	887.6881782877	58.8320384046
0.005	0.006999999999999999	0.7904	0.1976	873.2286560390	57.0015873774	1.4342836150	1.3422593014	3.8028371050	2.8551092267	2.3075054898	1.1989200123	880.7732822488	62.3978759178
0.005	0.0075	0.79	0.1975	886.1220534920	51.2390000563	1.4599978631	0.5953278837	2.8359832800	2.4550802976	1.5677738785	1.0986244692	891.9858085136	55.3880327068
0.005	0.008	0.7896	0.1974	884.6979007073	32.2379717894	1.1299983461	0.5117708837	2.7504853876	0.7139699684	1.7734857591	0.5097248868	890.3518702001	33.9734375283
0.005	0.0085	0.7892	0.1973	885.1971144059	8.4482218728	1.6657118477	0.3602034966	3.2407339405	0.8038834836	1.9397175819	0.4287020896	892.0432777760	10.0410109426
0.005	0.009000000000000001	0.7888	0.1972	878.0104644104	41.8382140345	1.3014266666	0.8605823108	2.6331531737	1.1171135856	1.6124486808	0.6475444318	883.5574929315	44.4634543627
0.005	0.0095	0.7884	0.1971	898.0220917073	45.3869889392	0.8828558507	0.6840803879	1.8809536315	1.6236622454	1.1594669638	0.6545015204	901.9453681533	48.3492330929
0.0005	0.001	0.7988	0.1997	839.3429424498	58.1708986925	0.2614281888	0.1314283791	5.4245684034	2.8921318053	2.8581484027	1.2263364741	847.8870874447	62.4207953510
0.005	0.01	0.7879999999999999	0.19699999999999998	869.6049220850	33.8544601821	1.9642828393	1.6748536192	3.3444228738	1.9745166199	2.0778977846	1.1362890513	876.9915255827	38.6401194725
0.0055	0.0	0.7956	0.1989	883.2965546398	21.5128685862	0.0000000000	0.0000000000	3.2825733346	0.9874635893	1.9968597710	0.5779993067	888.5759877454	23.0783314822
0.0055	0.0005	0.7952	0.1988	877.4935121541	49.1908081998	0.1028569923	0.0465985216	4.3585734053	1.9462509586	2.5734764062	1.0698772643	884.5284189579	52.2535349443
0.0055	0.001	0.7948	0.1987	884.8296728511	46.1555234767	0.1971425686	0.0874116352	3.5372479076	1.0011751352	2.0914041202	0.8251792304	890.6554674475	48.0692894775
0.0055	0.0015	0.7944	0.1986	906.5543380171	12.8947261826	0.2228568167	0.1700897632	2.3802977048	0.5892212663	1.5854360096	0.4036366589	910.7429285482	14.0576738710
0.0055	0.002	0.794	0.1985	874.8682055972	60.7753068910	0.3928565679	0.2735999337	3.0924769570	1.1321055148	1.9989376688	0.7476217322	880.3524767909	62.9286340717
0.0055	0.0025	0.7936	0.1984	897.4747304947	58.3820758447	0.5014278375	0.1537023768	3.3662521229	1.4566628652	2.0716640912	0.7640732763	903.4140745463	60.7565143630
0.0055	0.003	0.7932	0.1983	888.5218269566	8.7089118906	0.5214278082	0.2006110170	2.9460390775	0.5827780399	1.8784195972	0.1907369824	893.8677134395	9.6830379299
0.0055	0.0035	0.7928	0.1982	887.9313863893	50.8563578194	0.4785707281	0.2954065854	2.4994490229	1.6028939479	1.5553064917	0.6400667240	892.4647126320	53.3947250767
0.0055	0.004	0.7924	0.1981	893.2681582124	56.4956130098	0.6785704354	0.3619668833	2.5267355843	1.8137717593	1.6633571765	0.9171370999	898.1368214086	59.5884887523
0.0005	0.0015	0.7984	0.1996	856.9015806086	26.4254500573	0.3728565971	0.1805657393	4.6914694542	1.5447782254	2.5547753261	0.9328442027	864.5206819860	29.0836382247
0.0055	0.0045	0.792	0.198	899.2511203560	27.7766280902	0.3457137797	0.4047265770	1.7636214175	1.9440121240	1.1355711393	0.9467236151	902.4960266925	31.0720904063
0.0055	0.005	0.7916	0.1979	912.2458809966	29.6364640004	0.5871419978	0.4513374859	2.1110702992	1.5447011063	1.2436218241	0.8420640714	916.1877151177	32.4745666640
0.0055	0.0055	0.7912	0.1978	874.5109003612	24.3041943430	0.8485701866	0.3459852194	2.7859579174	0.8020083155	1.7246551612	0.3876824949	879.8700836264	25.8398703728
0.0055	0.006	0.7908	0.1977	868.8472322583	15.0944302449	0.8599987413	0.6142250117	2.7886865736	1.5655861267	1.8368616416	0.6539471488	874.3327792148	17.9281885321
0.0055	0.0065	0.7904	0.1976	902.1247667223	40.7916140149	1.0942841126	1.0689823130	3.2107187230	2.4256032467	1.9064712173	1.0069553551	908.3362407752	45.2931549297
0.0055	0.006999999999999999	0.79	0.1975	877.3794785681	46.0991168262	1.6099976435	1.4645894620	3.6409368408	2.5215866871	2.0789367335	1.3119978907	884.7093497859	51.3972908660
0.0055	0.0075	0.7896	0.1974	875.7044518943	12.4147292461	1.2671410025	0.7751012287	3.5454338760	1.4139904418	2.3075054898	0.5762336881	882.8245322626	15.1800546047
0.0055	0.008	0.7892	0.1973	887.4828542845	42.2459324293	1.5142834979	0.7038078493	3.2416434926	1.3976758118	1.8815364439	0.7184059265	894.1203177189	45.0658220169
0.0055	0.0085	0.7888	0.1972	867.4686929080	46.8595816348	1.3571408708	1.0104338688	3.3999055486	2.9951569596	1.9771197420	1.5256723050	874.2028590694	52.3908447682
0.0055	0.009000000000000001	0.7884	0.1971	866.0572105217	40.2029658863	1.7971402268	0.6262675920	3.6154693835	1.7719792026	2.3095833875	1.0356105810	873.7794035195	43.6368232619
0.0005	0.002	0.7979999999999999	0.1995	830.3925729915	13.4502686110	0.4214279546	0.2153304698	5.3181508140	1.2731467559	2.6275017486	0.5526739388	838.7596535087	15.4914197755
0.0055	0.0095	0.7879999999999999	0.19699999999999998	882.6579665584	19.5000683958	1.7657117013	1.5247968517	3.1397736634	2.4913664935	1.9189386040	1.2164418981	889.4823905271	24.7326736391
0.0055	0.01	0.7876	0.1969	859.4229898983	49.7907579476	2.2757109549	1.7747316453	3.8019275530	3.7327023078	2.2378959140	1.7971881966	867.7385243202	57.0953800973
0.006	0.0	0.7952	0.1988	855.9411644068	45.9090723224	0.0000000000	0.0000000000	3.9128929026	1.9812674327	2.1942600605	1.1044881894	862.0483173699	48.9948279445
0.006	0.0005	0.7948	0.1987	882.0117762379	29.3166100924	0.1314283791	0.1112451077	3.6172884876	1.1159073095	1.9802365887	0.5413073288	887.7407296933	31.0850698384
0.006	0.001	0.7944	0.1986	885.4606586934	36.5119129022	0.1942854299	0.1066750136	3.1334067991	1.2967418162	1.8233553060	0.7822671148	890.6117062284	38.6975968468
0.006	0.0015	0.794	0.1985	886.1043149342	34.5987914046	0.2428567874	0.1809270517	3.1006629254	1.7974405435	1.8451732327	0.8852039668	891.2930078797	37.4623629666
0.006	0.002	0.7936	0.1984	893.8966099751	30.0966575461	0.2542853421	0.1380917519	2.4567000767	1.2452481713	1.5376443606	0.5483052164	898.1452397545	32.0283026857
0.006	0.0025	0.7932	0.1983	891.1674061510	22.5522306484	0.3971422759	0.1314283791	3.0369942822	1.0955689374	1.8389395393	0.6453871577	896.4404822484	24.4246151226
0.006	0.003	0.7928	0.1982	858.9389806778	41.6271628229	0.6742847274	0.6845575479	3.6882335472	2.7288986749	2.2337401184	1.3750754506	865.5352390708	46.4156944963
0.006	0.0035	0.7924	0.1981	880.4305105126	36.2974710293	0.5971419831	0.1556026157	2.8487170086	1.3701682337	1.8098489704	0.4327119238	885.6862184747	38.2559538025
0.0005	0.0025	0.7976	0.1994	821.5967823941	18.7080818151	0.6071419685	0.1788851764	5.0962201147	1.0889978185	2.5932164351	0.6095505271	829.8933609124	20.5855153371
0.006	0.004	0.792	0.198	891.3650643667	25.8151432858	0.6528561873	0.8232130034	3.0069790646	3.0112596613	1.7443951901	1.3256010762	896.7692948087	30.9752170267
0.006	0.0045	0.7916	0.1979	866.5032085468	39.8598797358	1.3999979509	0.8439447926	4.6569064764	3.1485901581	2.6752933976	1.2379807392	875.2354063717	45.0903954257
0.006	0.005	0.7912	0.1978	887.2395826345	35.4812806918	0.7757131503	0.1162683438	3.3144076562	0.7239348663	1.9033543707	0.4836460534	893.2330578117	36.8051299553
0.006	0.0055	0.7908	0.1977	917.3115062931	26.5708569055	0.6057133992	0.3694889029	1.9446222747	0.7603028196	1.2903745242	0.3288466092	921.1522164912	28.0294952372
0.006	0.006	0.7904	0.1976	891.9935161293	39.7420983471	0.6914275594	0.6674584157	1.8518479660	2.0173888989	1.3506335600	1.1297153995	895.8874252147	43.5566610612
0.006	0.0065	0.79	0.1975	900.8779995158	27.3070009738	0.7971416904	0.3702834087	1.8736772151	1.1372965462	1.2986861154	0.7102338521	904.8475045367	29.5248147808
0.006	0.006999999999999999	0.7896	0.1974	892.3178783294	68.4093867120	1.0271413538	1.0072943601	2.3757499446	2.1882287355	1.5158264338	1.0491099933	897.2365960616	72.6540198009
0.006	0.0075	0.7892	0.1973	868.8548344973	28.9841587571	1.3171409293	0.3721525947	3.2607440855	1.5383319124	1.9272501952	0.7076149644	875.3599697073	31.6022582286
0.006	0.008	0.7888	0.1972	887.2978664673	14.2932284281	1.2857124039	0.3594775536	2.4721624615	1.0939548142	1.5043979960	0.4627044945	892.5601393287	16.2093652904
0.006	0.0085	0.7884	0.1971	893.2453514952	20.7056151457	1.0771412806	0.5990051026	2.0519494162	0.6714786076	1.3599841000	0.2558768926	897.7344262920	22.2319757485
0.0005	0.003	0.7972	0.1993	834.6903721425	41.1882499398	0.8014273984	0.4933344498	5.7392734113	1.7043558931	2.9339916718	0.5817148979	844.1650646240	43.9676551806
0.006	0.009000000000000001	0.7879999999999999	0.19699999999999998	896.4991098148	34.1184845411	1.0714270032	0.8893460857	2.1538192453	1.5739991973	1.2903745242	0.7568398614	901.0147305875	37.3386696855
0.006	0.0095	0.7876	0.1969	902.8064341584	57.5295952878	1.6828546798	1.6115528541	3.0688286038	2.6926206474	1.7579015257	1.2249132537	909.3160189677	63.0586820430
0.006	0.01	0.7872	0.1968	887.5487403564	30.3089575433	2.0199970434	0.7366986778	2.8778226741	0.7057186133	1.6405003009	0.2869756638	894.0870603748	32.0383504982
0.0065	0.0	0.7948	0.1987	859.8512493655	36.0768053047	0.0000000000	0.0000000000	3.6791380268	1.4292070046	2.3719203211	0.6435984410	865.9023077134	38.1496107503
0.0065	0.0005	0.7944	0.1986	921.3888405112	57.0223685858	0.0785713136	0.0871310192	2.0428538957	2.3001087648	1.2228428462	1.2455883700	924.7331085667	60.6551967398
0.0065	0.001	0.794	0.1985	868.9612658442	40.7719073852	0.1728568899	0.0905311790	3.0224414494	1.4221694831	1.9469902241	0.7141562684	874.1035544076	42.9987643157
0.0065	0.0015	0.7936	0.1984	891.1547357526	32.3263899789	0.2314282327	0.1204072952	2.4503332124	1.6918196178	1.5979033963	0.7128310045	895.4344005940	34.8514478964
0.0065	0.002	0.7932	0.1983	866.7642187547	19.6588120574	0.4128565386	0.1154934477	4.1248185294	0.8781770931	2.4082835323	0.3907663437	873.7101773550	21.0432489419
0.0065	0.0025	0.7928	0.1982	883.5474285289	41.0358176787	0.3942851372	0.2979380592	3.6145598315	0.9984777181	2.1350399736	0.4486527299	889.6913134712	42.7808861859
0.0065	0.003	0.7924	0.1981	888.9399501052	70.4312216101	0.5885705671	0.5981322747	3.6882335472	3.6313983622	2.2233506295	1.9113497338	895.4401048490	76.5721019808
0.0005	0.0035	0.7968	0.1992	844.4972605354	49.3563329913	0.9099986681	0.5265668597	5.4500358607	2.2796981712	2.8124346514	1.1648206445	853.6697297156	53.3274186667
0.0065	0.0035	0.792	0.198	899.6667094249	57.5226502035	0.4199993853	0.3016142607	1.9573560034	1.3592566834	1.3527114578	0.8671981373	903.3967762714	60.0507192849
0.0065	0.004	0.7916	0.1979	901.4583037644	22.0318688350	0.6471419100	0.2671997556	2.7823197092	1.1203584318	1.7277720079	0.3966880479	906.6155373915	23.8161150703
0.0065	0.0045	0.7912	0.1978	900.7715681689	46.6425122236	0.6114276765	0.8289937523	2.1438141728	2.5182577474	1.3412830199	1.2107816070	904.8680930381	51.2005453303
0.0065	0.005	0.7908	0.1977	865.9533132545	26.3703964181	1.1971411050	0.4100367302	3.9065260383	1.7560150161	2.2233506295	0.8451451721	873.2803310273	29.3815933365
0.0065	0.0055	0.7904	0.1976	891.2459626213	49.9147921347	0.9571414562	0.9244068968	2.7823197092	2.1941170594	1.6966035411	1.1302235979	896.6820273278	54.1635396888
0.0065	0.006	0.79	0.1975	907.8771276143	47.2219575439	0.4971421295	0.5391292736	1.6162739860	0.9568660443	1.0108972722	0.7375395666	911.0014410020	49.4554924284
0.0065	0.0065	0.7896	0.1974	875.5777479099	60.6438157498	1.4828549725	1.3413528194	3.2289097639	2.7884854325	2.0228334933	1.5664455404	882.3123461396	66.3400995421
0.0065	0.006999999999999999	0.7892	0.1973	892.1354245919	30.0559242923	0.9542843176	0.6822880657	2.3975791937	1.3820091883	1.5293327694	0.6170201925	897.0166208726	32.7372417388
0.0065	0.0075	0.7888	0.1972	884.4698335354	14.6294946550	0.9257129308	0.4876090332	1.8573052783	0.4272610451	1.2934913709	0.3402299858	888.5463431154	15.8845947191
0.0065	0.008	0.7884	0.1971	902.3705724521	26.4183727562	1.5542834394	0.7438773301	2.8096062706	1.6985932558	1.6259550164	0.9405328370	908.3604171785	29.8013761791
0.0005	0.004	0.7964	0.1991	827.4074271189	11.8172871397	1.0899984046	0.2537229232	5.3199699181	0.3726011902	2.7137345066	0.4104886942	836.5311299482	12.8540999473
0.0065	0.0085	0.7879999999999999	0.19699999999999998	875.9198486677	13.7681043373	1.7899973801	1.2023972027	3.9228979751	2.5046269147	2.1630915937	1.1231724691	883.7958356166	18.5983009238
0.0065	0.009000000000000001	0.7876	0.1969	898.2501588792	18.4743036751	1.2057125210	0.9052847387	2.5522030416	1.1850510292	1.6914087966	0.6691540670	903.6994832384	21.2337935100
0.0065	0.0095	0.7872	0.1968	881.3833244753	50.0863875468	1.9742828246	1.5534954256	2.7968725420	1.6996994532	1.7527067813	0.7452269672	887.9071866232	54.0848093928
0.0065	0.01	0.7868	0.1967	890.4578638383	25.2602656120	2.0057113501	1.0960171652	2.4885343983	1.4367744303	1.7153046212	0.8435702009	896.6674142079	28.6366274084
0.006999999999999999	0.0	0.7944	0.1986	865.5073152294	11.6986973772	0.0000000000	0.0000000000	3.9747424418	0.6537901612	2.3314013143	0.2862978210	871.8134589855	12.6387853594
0.006999999999999999	0.0005	0.794	0.1985	896.7930630586	17.9448387096	0.0385713721	0.0249079575	1.7181438152	0.3090550247	1.0919352858	0.1610069124	899.6417135317	18.4398086042
0.006999999999999999	0.001	0.7936	0.1984	874.3588555799	23.3831219725	0.1514283498	0.1301174957	3.7227965250	1.5908749127	2.1984158561	0.7588566917	880.4314963108	25.8629710726
0.006999999999999999	0.0015	0.7932	0.1983	884.3583340291	43.6096352010	0.2199996780	0.2088644587	2.9060187875	2.0362349492	1.8617964150	1.0509644650	889.3461489096	46.9056990739
0.006999999999999999	0.002	0.7928	0.1982	900.6068529892	23.8117402682	0.4042851226	0.3504627373	2.2493222102	1.4473896932	1.4960864049	0.7726315819	904.7565467269	26.3822242806
0.006999999999999999	0.0025	0.7924	0.1981	884.0947897415	52.5627617390	0.4314279400	0.2538837415	2.4275944112	1.7669241878	1.5584233384	0.8845354850	888.5122354311	55.4681051533
0.0	0.0015	0.7988	0.1997	0.0000000000	0.0000000000	0.5657134577	0.1649734732	29.4421997346	1.6784229851	9.2809304548	0.8427303790	39.2888436471	2.6861268373
0.0005	0.0045	0.7959999999999999	0.19899999999999998	847.7358143768	33.0749238037	1.0114270911	0.4501784438	5.1471550293	1.9090403269	2.7989283158	0.9544632973	856.6933248130	36.3886058717
0.006999999999999999	0.003	0.792	0.198	880.2886020500	23.3155217473	0.6514276180	0.3079088919	3.7209774209	2.2199137748	2.2784149208	1.0290651107	886.9394220097	26.8724095247
0.006999999999999999	0.0035	0.7916	0.1979	897.6419797541	36.5101336999	0.4985706988	0.2535298067	2.1474523810	0.7855160245	1.4233599824	0.4099835031	901.7113628163	37.9591630342
0.006999999999999999	0.004	0.7912	0.1978	885.2021825652	33.8645421417	0.5557134723	0.3378679740	2.3102621973	0.5576377476	1.5293327694	0.2901328727	889.5974910042	35.0501807360
0.006999999999999999	0.0045	0.7908	0.1977	879.4878328686	17.5600452134	0.7214275155	0.2677186202	2.7768623970	0.8612569409	1.7360835990	0.4496332667	884.7222063801	19.1386540412
0.006999999999999999	0.005	0.7904	0.1976	872.7167719420	44.9584491846	0.9142843761	0.7099860260	3.8173899378	2.1629950864	2.2077663961	1.0308760642	879.6562126520	48.8623063612
0.006999999999999999	0.0055	0.79	0.1975	889.2212329506	22.5858756846	0.7142846688	0.4767228134	2.5567508018	1.4706463752	1.6186823742	0.6351573075	894.1109507954	25.1684021807
0.006999999999999999	0.006	0.7896	0.1974	880.1086823922	42.6457511356	1.0557127405	0.8164320634	2.5030872311	2.0061064755	1.5501117473	1.0770167366	885.2175941111	46.5453064111
0.006999999999999999	0.0065	0.7892	0.1973	848.8457412802	17.4965575648	1.1857125503	0.7862584003	3.7673645752	1.8485499133	2.2493243518	0.8989639999	856.0481427575	21.0303298783
0.006999999999999999	0.006999999999999999	0.7888	0.1972	904.1038829587	47.5594428599	0.9599985949	0.6412733031	2.2629654909	1.7778110902	1.5906307541	0.9290643260	908.9174777986	50.9075915792
0.006999999999999999	0.0075	0.7884	0.1971	897.6977295072	36.8697047393	1.0542841712	0.7729391864	2.7704955326	1.5442618821	1.7579015257	0.8480165365	903.2804107367	40.0349223443
0.0005	0.005	0.7956	0.1989	840.7037432423	7.6883226029	1.0285699231	0.2312341481	4.5914187291	0.8986558334	2.4103614301	0.5485020449	848.7340933246	9.3667146293
0.006999999999999999	0.008	0.7879999999999999	0.19699999999999998	893.9853027642	7.9942402708	1.1585697328	0.7192616083	2.6749925678	1.1838916150	1.5854360096	0.5347267181	899.4043010744	10.4321202122
0.006999999999999999	0.0085	0.7876	0.1969	887.8908411143	37.3793092008	1.4014265202	1.1427626093	2.6759021198	2.6119864417	1.6342666076	1.1076306207	893.6024363619	42.2416888725
0.006999999999999999	0.009000000000000001	0.7872	0.1968	885.7596800966	32.0632183141	1.5999976582	0.5747040521	3.5863637181	0.9982655878	2.2088053450	0.5442109107	893.1548468179	34.1803988647
0.006999999999999999	0.0095	0.7868	0.1967	889.3378006162	44.7694888151	1.6014262275	1.2114874436	2.5840373632	1.9408519340	1.6249160675	1.0146738923	895.1481802744	48.9365020850
0.006999999999999999	0.01	0.7864	0.1966	883.6741325133	28.6334382504	1.8014259348	1.4627433905	2.5512934895	1.0274154333	1.5594622873	0.4426653875	889.5863142249	31.5662624617
0.0075	0.0	0.794	0.1985	892.1404927512	17.5383257947	0.0000000000	0.0000000000	3.8046562091	1.5295907311	2.2295843228	0.6899559390	898.1747332831	19.7578724648
0.0075	0.0005	0.7936	0.1984	871.4041186636	51.1472517420	0.0799998829	0.0768777392	3.1688793289	3.1774567737	1.8534848238	1.5037779429	876.5064826992	55.9053641978
0.0075	0.001	0.7932	0.1983	893.6457360860	50.6278488576	0.1971425686	0.1652700994	2.7213797221	1.8910862295	1.5521896451	0.9972913657	898.1164480218	53.6814965522
0.0075	0.0015	0.7928	0.1982	875.9021101099	47.0307505834	0.3414280717	0.1634822693	4.0338633248	1.1695014409	2.2804928186	0.8691476596	882.5578943250	49.2328819532
0.0075	0.002	0.7924	0.1981	877.4048193650	23.9209745693	0.4371422173	0.1722359407	3.7755505437	1.3671193578	2.3428297521	0.6258923386	883.9603418781	26.0862222064
0.0005	0.0055	0.7952	0.1988	828.4261271535	27.5678959544	1.5414263153	0.4910123948	5.5955641880	1.4691177452	2.8539926071	0.4596148324	838.4171102639	29.9876409268
0.0075	0.0025	0.792	0.198	896.3698717507	26.9526669309	0.4642850347	0.1454056232	2.4567000767	1.4254093869	1.5397222584	0.6982354951	900.8305791205	29.2217174361
0.0075	0.003	0.7916	0.1979	887.0774015344	42.2918826350	0.9914271203	0.3785466150	4.9070332891	1.9134778859	2.5880216907	0.9349016115	895.5638836345	45.5188087474
0.0075	0.0035	0.7912	0.1978	891.6463472121	35.3019242489	0.4842850055	0.5109727128	2.1001556746	1.7405451845	1.4482947558	1.0853590332	895.6790826480	38.6388011794
0.0075	0.004	0.7908	0.1977	893.3340442843	33.0301966838	0.5085706842	0.3995297517	2.2429553459	1.2243448978	1.4337494714	0.6254782973	897.5193197858	35.2795496306
0.0075	0.0045	0.7904	0.1976	914.7976992425	42.6287479651	1.4099979363	0.2982392972	3.2980357194	1.3136576792	1.8649132616	0.5252192366	921.3706461598	44.7658641781
0.0075	0.005	0.79	0.1975	896.7601200226	31.3978138679	0.5871419978	0.2353283445	2.5103636474	1.0768420187	1.6519287387	0.4380866941	901.5095544065	33.1480709252
0.0075	0.0055	0.7896	0.1974	874.7845809675	41.7006989297	1.3485694547	0.5208619443	4.3767644462	1.4342640821	2.5319184505	0.6455075670	883.0418333189	44.3013325231
0.0075	0.006	0.7892	0.1973	899.1269504513	53.0301290332	1.1585697328	1.0456268814	2.8077871665	2.5728499228	1.6706298188	1.2763029396	904.7639371694	57.9249087770
0.0075	0.0065	0.7888	0.1972	885.4530564544	36.9047121137	0.8385702012	0.3978097510	2.8832799864	0.7528761777	1.8732248528	0.3954343760	891.0481314948	38.4508324184
0.0075	0.006999999999999999	0.7884	0.1971	864.2681502619	28.6939857627	1.3257123453	1.2775148540	3.1143062061	2.1567195625	1.8919259328	0.8487748280	870.6000947461	32.9769950072
0.0005	0.006	0.7948	0.1987	833.9326823157	17.2941134424	1.3771408415	0.4062163978	5.1435168211	1.3822079126	2.6202291063	0.5636659207	843.0735690846	19.6462036735
0.0075	0.0075	0.7879999999999999	0.19699999999999998	886.7707778922	35.0446586792	1.1399983315	0.7177960329	2.6213289971	1.8262174343	1.6893308989	0.7838220453	892.2214361197	38.3724941917
0.0075	0.008	0.7876	0.1969	887.3586843798	28.9935794798	2.0871398023	1.3449932897	3.9219884231	2.2586256030	2.2846486141	0.9060301531	895.6524612193	33.5032285256
0.0075	0.0085	0.7872	0.1968	881.7406297113	11.1785789237	1.7328546066	1.0020617111	3.1807035055	0.5549788164	2.0425735222	0.1822637372	888.6967613456	12.9178831884
0.0075	0.009000000000000001	0.7868	0.1967	905.2568892168	37.1564997319	1.7214260519	1.2028180557	2.6413391421	1.9226768541	1.7433562413	0.9685901598	911.3630106521	41.2505848015
0.0075	0.0095	0.7864	0.1966	891.1395312744	36.9602645141	1.5128549286	0.9879422027	2.3211768218	1.7069226679	1.4524505514	1.0267969274	896.4260135762	40.6819263121
0.0075	0.01	0.7859999999999999	0.1965	879.5663893389	64.4872029436	2.0871398023	2.1464205570	3.1270399347	2.1438942443	1.9262112463	1.2175736356	886.7067803222	69.9950913805
0.008	0.0	0.7936	0.1984	884.3963452244	25.6925609534	0.0000000000	0.0000000000	3.3571566024	1.6570969947	1.9895871287	0.9181157913	889.7430889555	28.2677737394
0.008	0.0005	0.7932	0.1983	878.6085072168	40.8267075149	0.1099998390	0.0546602813	3.0315369699	2.3158459717	1.7142656723	1.3562641152	883.4643096980	44.5534778831
0.008	0.001	0.7928	0.1982	892.0315273247	30.4740942754	0.1699997512	0.2489812348	2.7550331479	2.0053623979	1.7662131169	1.0327590972	896.7227733407	33.7611970053
0.008	0.0015	0.7924	0.1981	888.0454199753	23.3021787903	0.2357139407	0.1014183621	2.7513949397	1.5740769833	1.6914087966	0.9069160973	892.7239376523	25.8845902330
0.0005	0.0065	0.7944	0.1986	837.6755180150	33.0409414100	1.7428545919	0.3684490530	5.4145633309	2.5979876314	2.8176293959	1.0111828627	847.6505653337	37.0185609571
0.008	0.002	0.792	0.198	868.1174173081	35.0408617545	0.2985709916	0.2353283445	2.8141540309	1.3883995440	1.7797194525	0.7921016126	873.0098617831	37.4566912556
0.008	0.0025	0.7916	0.1979	900.8602609580	22.9584073121	0.3185709623	0.1207458039	2.5421979690	0.9368474381	1.6571234832	0.7103554259	905.3781533725	24.7263559800
0.008	0.003	0.7912	0.1978	898.9799738294	31.5685326359	0.3428566410	0.2889808984	1.8509384140	1.9211065599	1.2259596929	1.0562385912	902.3997285773	34.8348586854
0.008	0.0035	0.7908	0.1977	884.0238355103	28.3933215500	0.5999991218	0.3191821624	2.5822182591	1.2354703614	1.6508897898	0.7322754721	888.8569426810	30.6802495459
0.008	0.004	0.7904	0.1976	854.9984867628	64.1469446284	0.9885699817	0.7804539839	4.9816165569	3.0008414406	2.8924337161	1.6096319544	863.8611070175	69.5378720073
0.008	0.0045	0.79	0.1975	892.7562741154	40.5751661315	0.7471417636	0.2353630307	3.2052614107	0.6832279872	1.8753027506	0.4591636951	898.5839800403	41.9529208445
0.008	0.005	0.7896	0.1974	867.0328312016	42.3880998863	0.9299986388	0.5223487158	3.6363890806	1.8398113385	2.2015327027	1.0487806981	873.8007516237	45.7990406387
0.008	0.0055	0.7892	0.1973	891.0001568916	52.5293231178	0.8485701866	0.5728117712	2.4703433574	1.7732803600	1.5771244185	0.9462902557	895.8961948541	55.8217055047
0.008	0.006	0.7888	0.1972	888.9678249817	39.5501116113	0.8885701280	0.6391055838	2.6076857164	1.8041771309	1.6103707830	0.7835906554	894.0744516091	42.7769849814
0.008	0.0065	0.7884	0.1971	878.4615305949	8.8093066205	1.0528556019	0.3112314614	3.2025327546	1.0736012691	2.0415345733	0.6103150493	884.7584535247	10.8044544003
0.0005	0.006999999999999999	0.794	0.1985	837.5817570666	26.3400127225	1.6757118331	1.1062920643	4.9297720902	2.0932822131	2.6254238508	0.8690632047	846.8126648407	30.4086502046
0.008	0.006999999999999999	0.7879999999999999	0.19699999999999998	893.2580218937	26.9523915088	1.0928555433	0.6140522134	2.8823704343	1.6165623861	1.7423172924	0.6062193338	898.9755651637	29.7892254421
0.008	0.0075	0.7876	0.1969	896.4636326991	37.7464438563	1.4314264763	0.8199340885	3.0560948751	1.2667679796	1.9178996552	0.7707964563	902.8690537057	40.6039423807
0.008	0.008	0.7872	0.1968	880.9601331674	29.8908722794	2.2957109256	1.6019250659	3.3471515299	1.0929319087	1.9833534354	0.7213149136	888.5863490583	33.3070441676
0.008	0.0085	0.7868	0.1967	902.3832428505	54.0372690464	1.1428554701	1.1610323226	1.9528082431	2.1479883758	1.4015420557	1.2436942967	906.8804486194	58.5899840415
0.008	0.009000000000000001	0.7864	0.1966	905.0110834871	26.8268663112	1.1299983461	0.7592358849	2.3102621973	1.0992116167	1.4628400403	0.7580938899	909.9141840708	29.4434077027
0.008	0.0095	0.7859999999999999	0.1965	909.4735978178	41.4555938350	1.2442838931	1.4971624759	1.7899984269	2.3400467456	1.1594669638	1.3332009819	913.6673471016	46.6260040384
0.008	0.01	0.7856	0.1964	883.9883583946	24.1986486221	1.6571404317	0.7734354081	2.9578632541	1.0766975778	1.8036152770	1.0115201293	890.4069773574	27.0603017373
0.0085	0.0	0.7932	0.1983	911.9645981512	21.6916688433	0.0000000000	0.0000000000	2.7022791292	1.1437579911	1.6685519210	0.6233139223	916.3354292014	23.4587407567
0.0085	0.0005	0.7928	0.1982	880.3671585204	24.3412377480	0.0957141456	0.0419911913	2.7322943467	0.6701960667	1.6914087966	0.4176832984	884.8865758093	25.4711083044
0.0085	0.001	0.7924	0.1981	905.0085494074	41.5015136142	0.1999997073	0.1459659552	3.1397736634	2.1859894660	1.6841361544	1.0744439547	910.0324589325	44.9079129901
0.0005	0.0075	0.7936	0.1984	828.3551729222	16.8057627759	1.7699974094	0.4915109015	4.9770687966	0.9639981665	2.6233459530	0.4075541063	837.7255850812	18.6688259502
0.0085	0.0015	0.792	0.198	901.4709741628	20.5351248562	0.1699997512	0.1438250803	2.4057651621	0.7332140448	1.5999812941	0.3810549554	905.6467203702	21.7932189367
0.0085	0.002	0.7916	0.1979	871.7538216605	22.1928130865	0.4328565093	0.4716096643	2.8587220811	1.4133467171	1.8295889993	0.7335714942	876.8749892502	24.8113409621
0.0085	0.0025	0.7912	0.1978	891.0711111229	48.0994118850	0.3557137651	0.3096273682	2.7468471794	2.4854647616	1.7329667523	1.4286299070	895.9066388197	52.3231339218
0.0085	0.003	0.7908	0.1977	880.4837261860	26.1322013585	0.4557136187	0.3976866091	2.3548302475	1.6948681763	1.5532285940	0.8209668700	884.8474986462	29.0457230139
0.0085	0.0035	0.7904	0.1976	914.3669056955	47.4069478382	0.3628566118	0.3569022541	1.8973255683	1.6543289072	1.1916743794	0.8791644214	917.8187622550	50.2973434209
0.0085	0.004	0.79	0.1975	888.4863498410	65.0482707733	0.6242848006	0.3426899341	2.5267355843	1.8442575750	1.6581624321	1.1476017082	893.2955326580	68.3828199906
0.0085	0.0045	0.7896	0.1974	902.0563465707	31.1316696950	0.7828559970	0.5192294395	3.2325479721	1.6320861610	2.0134829532	0.8886651643	908.0852334930	34.1716504598
0.0085	0.005	0.7892	0.1973	897.9612737948	40.6655964016	0.7157132382	0.6071940670	2.1074320910	1.8723132737	1.3921915157	1.0411698690	902.1766106397	44.1862736113
0.0085	0.0055	0.7888	0.1972	896.2330314475	30.5797827574	0.7014275448	0.3241813843	1.9391649624	1.0843844131	1.3921915157	0.6094655210	900.2658154704	32.5978140758
0.0085	0.006	0.7884	0.1971	895.8833284506	23.3282669025	0.9542843176	0.7518998917	2.8205208952	1.8915481366	1.6103707830	0.7890541535	901.2685044464	26.7607690843
0.0005	0.008	0.7932	0.1983	831.9028844856	32.3790157735	2.1699968239	0.8331584904	5.4100155706	1.7332978984	2.9184074384	0.7263553185	842.4013043185	35.6718274808
0.0085	0.0065	0.7879999999999999	0.19699999999999998	881.4441423878	12.7345751795	1.0071413830	0.5802172660	2.4285039633	0.5180775241	1.5563454406	0.2086813617	886.4361331747	14.0415513313
0.0085	0.006999999999999999	0.7876	0.1969	866.6451170093	21.8639620108	1.6199976289	0.3584997528	3.6864144431	0.8393662471	2.2607527896	0.4098992440	874.2122818709	23.4717272547
0.0085	0.0075	0.7872	0.1968	903.1333304382	27.8563900869	1.2614267252	0.7590315710	2.6868167444	1.4289106068	1.7797194525	0.6375998117	908.8612933603	30.6819320764
0.0085	0.008	0.7868	0.1967	898.4199422183	33.7925393601	1.3871408269	0.7637917806	2.8314355197	1.3859090195	1.8202384593	0.7101000970	904.4587570242	36.6523402572
0.0085	0.0085	0.7864	0.1966	879.6373435702	32.9717583282	1.8971400804	0.7389778057	3.1033915815	2.0798064582	1.9407565308	0.9207127333	886.5786317629	36.7112553254
0.0085	0.009000000000000001	0.7859999999999999	0.1965	880.1897729422	33.5122679291	1.4799978338	0.8461376511	2.4958108147	1.0533445240	1.5469949006	0.5665997109	885.7125764913	35.9783498151
0.0085	0.0095	0.7856	0.1964	915.3349241364	27.4483202003	1.5614262861	1.5980219515	2.6604397351	1.1378783283	1.5708907251	0.6213435566	921.1276808827	30.8055640367
0.0085	0.01	0.7852	0.1963	888.8259165192	37.3332102990	1.3642837175	0.6357374318	1.9255216817	1.9555208234	1.3485556622	0.8378489955	893.4642775806	40.7623175497
0.009000000000000001	0.0	0.7928	0.1982	886.4286771343	27.4474199424	0.0000000000	0.0000000000	2.9214811723	2.0941404321	1.7693299636	0.9706830055	891.1194882702	30.5122433800
0.009000000000000001	0.0005	0.7924	0.1981	899.4766534483	31.0794583331	0.0557142042	0.0387561146	1.8955064642	0.8224764883	1.2446607730	0.4784401951	902.6725348897	32.4191311311
0.0005	0.0085	0.7928	0.1982	830.1847784570	34.3043360809	1.9871399487	0.9283458669	5.1544314457	2.2957900841	2.6690597043	1.1329288689	839.9954095557	38.6614009008
0.009000000000000001	0.001	0.792	0.198	895.1155023051	49.5178478445	0.1385712258	0.0971427150	2.8650889454	1.2035129985	1.7869920947	0.7477834201	899.9061545710	51.5662869781
0.009000000000000001	0.0015	0.7916	0.1979	869.1944011755	21.6550808366	0.3557137651	0.1980308353	3.4053628609	2.5627903614	2.1049104558	1.3081583693	875.0603882573	25.7240604026
0.009000000000000001	0.002	0.7912	0.1978	889.7711282429	27.8907796026	0.4357136480	0.3982609454	3.0024313044	0.5719744637	1.8441342838	0.1370467713	895.0534074791	28.9980617830
0.009000000000000001	0.0025	0.7908	0.1977	915.3070492598	24.8050621510	0.3771423051	0.3614478047	2.6377009339	2.0589092327	1.4202431358	0.9657330344	919.7421356346	28.1911522228
0.009000000000000001	0.003	0.7904	0.1976	899.3980969779	39.0796413239	0.7485703329	0.8439641379	2.7750432929	2.5811439697	1.6415392498	1.3531726022	904.5632498535	43.8579220337
0.009000000000000001	0.0035	0.79	0.1975	877.5011143931	27.9566258985	0.6357133553	0.4171813836	2.7677668765	2.1078432532	1.5449170028	0.6686699608	882.4495116277	31.1503204961
0.009000000000000001	0.004	0.7896	0.1974	893.6203952891	19.9168436631	0.6942846981	0.5491655403	2.9605919103	0.7854022735	1.8763416995	0.2860715165	899.1516135970	21.5374829934
0.009000000000000001	0.0045	0.7892	0.1973	894.3071308846	34.9306633243	0.5585706110	0.2973895718	2.0373965834	0.9880264223	1.3766072823	0.6455543868	898.2797053613	36.8616337052
0.009000000000000001	0.005	0.7888	0.1972	901.3949517722	22.2308986303	0.6657133113	0.3578159838	2.2675132511	0.7914378163	1.5418001561	0.2916024354	905.8699784907	23.6717548658
0.009000000000000001	0.0055	0.7884	0.1971	899.8238223655	42.6740265446	0.8214273692	0.7241028903	2.3302723423	1.6943233561	1.6456950454	1.0453374870	904.6212171224	46.1377902780
0.0005	0.009000000000000001	0.7924	0.1981	826.9132815797	28.0226346244	2.2199967507	0.4864189439	5.5100662957	1.1681793029	2.7823051335	0.4322127290	837.4256497596	30.1094456002
0.009000000000000001	0.006	0.7879999999999999	0.19699999999999998	871.2647442807	22.0232222309	1.1771411342	1.0258440930	3.2589249814	1.4173914653	2.0934820180	0.8263138789	877.7942924143	25.2927716681
0.009000000000000001	0.0065	0.7876	0.1969	892.0720725997	38.0289804001	0.6214276619	0.6124548496	1.7890888748	1.3830168806	1.1636227594	0.7279169852	895.6462118958	40.7523691155
0.009000000000000001	0.006999999999999999	0.7872	0.1968	888.5142247176	19.5983920969	1.6871403878	0.3728976457	2.9233002764	0.4347011771	1.7308888545	0.3312536656	894.8555542363	20.7372445853
0.009000000000000001	0.0075	0.7868	0.1967	887.3637525392	49.6062953039	1.2157125063	0.7700717557	2.7486662835	1.5262337539	1.7194604167	1.0573008769	893.0475917457	52.9599016904
0.009000000000000001	0.008	0.7864	0.1966	895.9770893990	26.1593005698	1.5999976582	0.7768580549	2.6940931608	0.4028237509	1.7381614968	0.1180202042	902.0093417148	27.4570025798
0.009000000000000001	0.0085	0.7859999999999999	0.1965	889.4645046006	36.1828083535	1.3071409440	0.5993865651	2.7268370344	1.6624720543	1.7319278034	0.8601241967	895.2304103824	39.3047911696
0.009000000000000001	0.009000000000000001	0.7856	0.1964	892.4091051982	32.4782687701	1.1214269301	0.8329919086	2.3893932253	1.3566492445	1.5438780539	0.6808532608	897.4638034075	35.3487631840
0.009000000000000001	0.0095	0.7852	0.1963	875.3192717817	37.3913582997	1.4699978484	0.6237075486	2.6786307760	1.2892431033	1.7516678324	0.8179477759	881.2195682385	40.1222567275
0.009000000000000001	0.01	0.7848	0.1962	889.4974476366	15.9639812138	1.6099976435	0.7478720803	2.9842402635	0.9887027377	1.7745247080	0.4897230831	895.8662102516	18.1902791149
0.0095	0.0	0.7924	0.1981	890.3362280133	33.5214244944	0.0000000000	0.0000000000	2.2465935540	1.4350875175	1.5033590471	0.9791419486	894.0861806144	35.9356539605
0.0	0.002	0.7984	0.1996	0.0000000000	0.0000000000	0.7657131650	0.1586676921	29.3539731861	1.6424465097	9.1624902811	0.4847072393	39.2821766322	2.2858214411
0.0005	0.0095	0.792	0.198	828.1828555034	13.8625934729	2.4728535235	1.3558139082	5.1171398118	1.4762049324	2.7085397622	0.5640105136	838.4813886009	17.2586228271
0.0095	0.0005	0.792	0.198	897.5051394509	10.5501306512	0.0585713428	0.0417963355	2.0192055425	1.2512871167	1.4005031068	0.3409652353	900.9834194430	12.1841793387
0.0095	0.001	0.7916	0.1979	868.2314508941	16.6091910910	0.1614283352	0.1286029825	3.1479596318	1.7500254102	1.9407565308	0.9390304939	873.4815953919	19.4268499776
0.0095	0.0015	0.7912	0.1978	870.6819059525	36.1961555944	0.2157139700	0.0896249382	2.9287575887	0.6306023451	1.7734857591	0.4156107242	875.5998632703	37.3319936019
0.0095	0.002	0.7908	0.1977	872.3898756622	16.7657791640	0.4042851226	0.1909372571	3.7591786068	1.4881739140	2.2223116806	0.8325449553	878.7756510722	19.2774352904
0.0095	0.0025	0.7904	0.1976	883.0456807507	32.4666645660	0.3485709184	0.2767740186	2.9705969828	2.4068500183	1.9282891441	1.1742310508	888.2931377960	36.3245196537
0.0095	0.003	0.79	0.1975	887.1255490485	27.7265589970	0.4828564361	0.2872241593	2.5049063352	1.0920595646	1.6197213231	0.4722545590	891.7330331429	29.5780972799
0.0095	0.0035	0.7896	0.1974	891.1876787885	17.0500549771	0.6699990194	0.1482962318	2.7268370344	0.9534535235	1.7984205325	0.4952812231	896.3829353748	18.6470859555
0.0095	0.004	0.7892	0.1973	892.4876616685	28.0182198120	0.6671418807	0.2061500298	3.4108201731	1.1341789432	2.0259503400	0.6737966052	898.5915740623	30.0323453902
0.0095	0.0045	0.7888	0.1972	874.5210366799	19.1624512267	0.8485701866	0.6171287262	3.4199156936	1.6847595011	2.0768588357	0.5753713599	880.8663813958	22.0397108139
0.0095	0.005	0.7884	0.1971	887.0089813828	18.5232080101	0.6985704061	0.4620621342	2.4921726065	2.0703450562	1.5355664628	1.0759939799	891.7352908582	22.1316091804
0.0005	0.01	0.7916	0.1979	828.1144353519	42.3946681747	2.5814247931	1.1651592277	5.4518549647	1.3115147581	2.8093178047	0.7669497923	838.9570329144	45.6382919528
0.0095	0.0055	0.7879999999999999	0.19699999999999998	922.2580298442	56.9758739731	0.7357132089	0.5180016845	2.4012174019	2.1087881317	1.6145265786	1.3176788554	927.0094870336	60.9203426447
0.0095	0.006	0.7876	0.1969	914.2680765877	26.6998717163	0.8957129747	0.5048815468	2.3075335411	1.0451318991	1.5428391050	0.5849568290	919.0141622085	28.8348419912
0.0095	0.0065	0.7872	0.1968	903.8200660337	39.4419206634	0.6242848006	0.7108248661	1.8127372280	1.4775291556	1.2259596929	0.7970302369	907.4830477552	42.4273049220
0.0095	0.006999999999999999	0.7868	0.1967	886.1372579701	26.8872356020	0.9599985949	0.5928545540	2.4821675340	1.2331379124	1.6508897898	0.6836694226	891.2303138888	29.3968974910
0.0095	0.0075	0.7864	0.1966	906.0779310358	31.5738421733	0.9899985510	0.5754563850	1.9900998770	0.9633285528	1.2758292397	0.5991628260	910.3338587035	33.7117899371
0.0095	0.008	0.7859999999999999	0.1965	913.7612606501	48.7266332379	0.7457131943	0.9031722212	1.9428031706	2.0679893438	1.2155702040	1.1886774054	917.6653472190	52.8864722083
0.0095	0.0085	0.7856	0.1964	894.1956313783	31.8516805548	1.9957113647	1.6632032238	3.3034930317	1.6748565569	2.0155608510	0.8749405561	901.5103966257	36.0646808916
0.0095	0.009000000000000001	0.7852	0.1963	895.4956142583	22.5724371158	1.4428550310	0.7393864194	2.5494743854	1.8625049848	1.5532285940	0.6896304527	901.0411722687	25.8639589727
0.0095	0.0095	0.7848	0.1962	894.3856873549	51.9825065455	1.2799981265	1.0286651567	2.4094033703	1.7180318630	1.6166044764	0.8924903587	899.6916933281	55.6216939239
0.0095	0.01	0.7844	0.1961	906.8863024563	57.6617845162	1.6614261397	1.2137493663	2.5012681270	2.2481948261	1.6207602720	1.0108283981	912.6697569950	62.1345571067
0.001	0.0	0.7992	0.1998	858.9820600325	18.6174790529	0.0000000000	0.0000000000	3.6736807145	1.3695619010	2.1329620759	0.5965267814	864.7887028229	20.5835677353
0.01	0.0	0.792	0.198	876.4950847569	24.3596091553	0.0000000000	0.0000000000	2.8678176016	1.3502924298	1.7859531458	0.6549631382	881.1488555043	26.3648647233
0.01	0.0005	0.7916	0.1979	899.3499494639	32.7691900480	0.0985712843	0.0995498622	2.8368928320	2.5884093431	1.8316668971	1.0749501672	904.1170804773	36.5320994205
0.01	0.001	0.7912	0.1978	900.9185447908	30.0021568189	0.1571426271	0.0338061207	2.9242098284	1.1666826614	1.7599794235	0.8094578770	905.7598766698	32.0121034780
0.01	0.0015	0.7908	0.1977	885.0729445011	10.2670026601	0.2814281595	0.1144996319	3.5390670117	0.6411767785	1.9033543707	0.1809800064	890.7967940430	11.2036590769
0.01	0.002	0.7904	0.1976	873.5378137609	55.5110487520	0.4128565386	0.3513699803	2.9651396705	3.0113563649	1.9438733775	1.3702061969	878.8596833475	60.2439812941
0.01	0.0025	0.79	0.1975	891.1902128682	41.8282921682	0.3985708452	0.3012080096	2.8150635829	2.6714768382	1.8846532906	1.4309068598	896.2885005869	46.2318838758
0.01	0.003	0.7896	0.1974	883.7222800274	31.8069905685	0.3385709330	0.4316643933	2.3457347271	2.3529068960	1.2986861154	1.2143352699	887.7052718029	35.8058971277
0.01	0.0035	0.7892	0.1973	891.5348477058	23.8858087570	0.3571423344	0.1788851764	2.1583670056	1.0339426650	1.4046589024	0.6343750812	895.4550159482	25.7330116796
0.01	0.004	0.7888	0.1972	880.4735898673	31.0295283655	0.6199990925	0.1794319484	2.7686764285	0.5549430394	1.7007593367	0.5421919812	885.5630247250	32.3060953345
0.01	0.0045	0.7884	0.1971	889.1705513568	45.7653641089	0.6214276619	0.4653716736	2.6095048205	1.6064388661	1.6186823742	0.8858183295	894.0201662134	48.7229929781
0.001	0.0005	0.7988	0.1997	876.0668252897	20.2852368348	0.0714284669	0.0433306534	3.0606426354	1.5220477748	1.7381614968	0.4446215742	880.9370578888	22.2952368372
0.01	0.005	0.7879999999999999	0.19699999999999998	895.5184209755	27.2194840623	0.6599990340	0.5495518895	2.3493729353	1.9130939239	1.4482947558	0.7232278386	899.9760877006	30.4053577143
0.01	0.0055	0.7876	0.1969	884.1834825306	60.7371412608	0.9542843176	0.9340964733	2.8605411852	2.8285811028	1.7901089414	1.6129707485	889.7884169748	66.1127895854
0.01	0.006	0.7872	0.1968	889.5075839553	27.3905652689	0.8242845078	0.5627620401	2.4230466510	2.4923146785	1.4347884202	1.1311553381	894.1897035343	31.5767973256
0.01	0.0065	0.7868	0.1967	872.5115114873	21.4000315522	0.9842842736	0.5114517648	2.5503839375	0.9422081211	1.5854360096	0.4248983430	877.6316157080	23.2785897811
0.01	0.006999999999999999	0.7864	0.1966	909.0047930755	4.7441220470	0.7985702598	0.0641426042	2.3002571248	1.1213917306	1.3724514867	0.5602776943	913.4760719468	6.4899340761
0.01	0.0075	0.7859999999999999	0.1965	905.2036735434	38.6483445398	0.7957131211	0.9744727909	1.9273407858	1.7936716884	1.2675176486	1.0822636410	909.1942450989	42.4987526601
0.01	0.008	0.7856	0.1964	888.7955075630	54.0890927129	1.2899981119	0.4489982292	2.6085952684	1.0667242529	1.6779024610	0.4019537379	894.3720034043	56.0067689329
0.01	0.0085	0.7852	0.1963	912.1546541278	39.3331617667	1.7385688839	1.0205065831	3.1388641113	1.1169565768	1.9968597710	0.7660823356	919.0289468940	42.2367072622
0.01	0.009000000000000001	0.7848	0.1962	872.4633639732	29.9424376757	1.7985687961	0.3366577546	3.6427559449	1.2362281291	2.1984158561	0.5704728256	880.1031045703	32.0857963850
0.01	0.0095	0.7844	0.1961	898.5162372465	43.0382788501	1.3542837321	0.6880070613	2.4949012626	1.0301430840	1.5054369449	0.8903107026	903.8708591861	45.6467396980
0.001	0.001	0.7984	0.1996	847.5533606392	22.8632224948	0.1657140432	0.1133531737	4.2066782135	1.3666666456	2.3085444387	0.6562539408	854.2342973346	24.9994962549
0.01	0.01	0.784	0.196	887.7793416080	48.2021109414	2.4471392754	0.9168521950	3.7500830864	1.3809696098	2.3843877078	0.7322636796	896.3609516776	51.2321964258
0.001	0.0015	0.7979999999999999	0.1995	872.1390017731	39.2653775930	0.2571424808	0.1399706376	3.8555911237	1.6427567538	2.0882872735	0.7113879639	878.3400226511	41.7594929483
0.001	0.002	0.7976	0.1994	872.2606375981	38.3150254416	0.3899994292	0.2017471726	3.3607948106	2.0400585326	1.9116659618	0.9304481967	877.9230977997	41.4872793435
0.001	0.0025	0.7972	0.1993	849.8492368366	33.2111058402	0.5914277058	0.2239530201	4.4040510076	1.5778313703	2.4882825970	0.6249258155	857.3329981470	35.6378160461
0.001	0.003	0.7968	0.1992	847.1656464469	32.2056840570	0.6657133113	0.4958926136	4.2185023901	2.8449275921	2.3521802921	1.2786823130	854.4020424404	36.8251865757
0.001	0.0035	0.7964	0.1991	871.3863801058	16.4232889345	0.5071421149	0.1678188990	2.9860593676	0.5665158628	1.8243942549	0.3467911179	876.7039758432	17.5044148142
0.0	0.0025	0.7979999999999999	0.1995	0.0000000000	0.0000000000	0.8957129747	0.1078924569	29.0147102729	0.8298983344	9.4056043218	0.5294196491	39.3160275694	1.4672104404
0.001	0.004	0.7959999999999999	0.19899999999999998	851.7979441168	25.1444284026	0.9628557336	0.4420169905	4.3403823643	1.6652564134	2.3802319122	0.8205302372	859.4814141269	28.0722320437
0.001	0.0045	0.7956	0.1989	849.9607363429	19.0783157023	0.9557128869	0.4269869244	4.6259817068	1.4713549942	2.3230897231	0.4412977461	857.8655206597	21.4179553670
0.001	0.005	0.7952	0.1988	860.5481212798	21.0133246585	1.0985698207	0.3221605986	4.1248185294	1.0467833723	2.2877654608	0.5344117192	868.0592750907	22.9166803486
0.001	0.0055	0.7948	0.1987	864.8281818730	18.5402414056	1.1242840687	0.5633419681	3.9301743915	2.2698847634	2.2389348629	1.1032639330	872.1215751961	22.4767320701
0.001	0.006	0.7944	0.1986	862.9200198678	18.8910458645	0.9614271642	0.4762602501	3.6855048911	1.2635455646	2.0737419890	0.5321771677	869.6406939121	21.1630288469
0.001	0.0065	0.794	0.1985	853.3285282484	22.0346958823	1.4085693669	0.4091199114	4.1020797282	1.1787036534	2.1589357982	0.5677872331	860.9981131417	24.1903066802
0.001	0.006999999999999999	0.7936	0.1984	853.6047429344	30.3566374091	1.4871406805	0.7641123468	4.0293155645	1.8216763061	2.1121830980	0.9457197435	861.2333822774	33.8881458055
0.001	0.0075	0.7932	0.1983	869.4174001881	25.3713647862	2.3757108085	1.5161852659	4.9579682037	1.8877129870	2.5713985084	1.3662237189	879.3224777087	30.1414867580
0.001	0.008	0.7928	0.1982	856.4175713882	28.3773073050	1.7814259641	0.4275791794	4.2294170147	1.4655590416	2.3178949787	0.6111422025	864.7463093457	30.8815877285
0.001	0.0085	0.7924	0.1981	876.4190623663	19.3678342889	1.4157122136	0.6748172040	3.4881320971	1.3166594493	1.9230943996	0.8755670518	883.2460010766	22.2348779940
0.0	0.003	0.7976	0.1994	0.0000000000	0.0000000000	1.0599984485	0.1710946630	28.6636231830	0.6038329641	9.0835301652	0.4630309767	38.8071517967	1.2379586038
0.001	0.009000000000000001	0.792	0.198	896.1975543319	8.4968202082	1.3642837175	0.5670538591	2.8559934250	0.9061987131	1.6560845343	0.6706944210	902.0739160087	10.6407672014
0.001	0.0095	0.7916	0.1979	854.5170116221	26.7371755420	2.0971397877	1.5955169008	3.8546815717	2.3120276293	2.1360789225	0.9568803903	862.6049119040	31.6016004624
0.001	0.01	0.7912	0.1978	854.6994653597	43.3404282463	2.1814253786	1.2036864479	4.2275979106	1.3687062978	2.3033496942	0.8745851781	863.4118383431	46.7874061701
0.0015	0.0	0.7988	0.1997	856.6532407992	25.9645747154	0.0000000000	0.0000000000	4.6223434986	1.2410050244	2.4945162904	0.7633100311	863.7701005882	27.9688897709
0.0015	0.0005	0.7984	0.1996	857.1752612149	37.0309926414	0.1171426857	0.0840795282	3.7810078559	1.6218575492	2.1558189515	0.7706171856	863.2292307080	39.5075469044
0.0015	0.001	0.7979999999999999	0.1995	873.1146224530	12.4144602715	0.1571426271	0.0880629283	3.9210788710	1.0953272727	2.2067274472	0.6873226055	879.3995713983	14.2851730780
0.0015	0.0015	0.7976	0.1994	872.4735002919	53.1529781398	0.2971424222	0.2835053349	3.6654947461	3.0282701826	2.1152999447	1.5081931216	878.5514374049	57.9729467789
0.0015	0.002	0.7972	0.1993	877.0576504477	27.3036802891	0.2599996195	0.1176641723	2.9660492226	1.1067480725	1.7786805036	0.6213088111	882.0623797934	29.1494013450
0.0015	0.0025	0.7968	0.1992	866.4043794390	12.6267614539	0.4328565093	0.2236247233	3.4881320971	0.8536231965	1.9677692020	0.4174661616	872.2931372474	14.1214755353
0.0015	0.003	0.7964	0.1991	871.9742865934	43.2525266991	0.5214278082	0.3765574369	3.2580154294	2.0315133575	1.8898480351	1.1827857071	877.6435778661	46.8433832006
0.0	0.0035	0.7972	0.1993	0.0000000000	0.0000000000	1.3442837467	0.0647758140	28.5872208112	0.5574596928	9.0346995673	0.3912522069	38.9662041252	1.0134877137
0.0015	0.0035	0.7959999999999999	0.19899999999999998	875.8869056318	28.4559552032	0.7057132528	0.2898834370	3.2962166153	1.4670530342	1.8742638017	0.4411509616	881.7630993016	30.6540426360
0.0015	0.004	0.7956	0.1989	871.3585052292	28.3658428428	0.7085703915	0.3149857713	3.5254237310	1.3764308544	2.0706251423	0.5573493599	877.6631244940	30.6146088284
0.0015	0.0045	0.7952	0.1988	884.7789912573	21.8203985459	0.8942844054	0.4506134339	3.0733763640	1.1699031652	1.8056931748	0.4043954253	890.5523452015	23.8453105703
0.0015	0.005	0.7948	0.1987	865.7632572779	34.8622345493	1.0471413245	0.2647443876	4.3358346041	0.2826702799	2.3251676209	0.4639625171	873.4714008274	35.8736117339
0.0015	0.0055	0.7944	0.1986	871.2165967666	54.1811577519	0.9314272082	1.2751483849	3.2971261674	3.2493344264	1.8680301083	1.2710315784	877.3131802505	59.9766721416
0.0015	0.006	0.794	0.1985	863.9437880618	39.4484442674	1.2528553091	0.2986495867	4.1530146428	1.7533219425	2.3698424233	0.8673425123	871.7195004370	42.3677583089
0.0015	0.0065	0.7936	0.1984	875.0988068488	25.3492420681	1.0385699085	0.3124095298	2.9769638471	1.1959775910	1.7786805036	0.5511954349	880.8930211080	27.4088246238
0.0015	0.006999999999999999	0.7932	0.1983	871.8855938043	25.5205171280	1.2928552506	0.9847392787	3.0633712915	1.5640021831	1.8150437148	0.6876115100	878.0568640612	28.7568700998
0.0015	0.0075	0.7928	0.1982	866.3967771999	58.0055182511	1.7114260665	1.5310798094	4.2012209013	3.2685377639	2.3823098100	1.4782253049	874.6917339777	64.2833611293
0.0015	0.008	0.7924	0.1981	860.9409036314	28.8456017306	1.4528550164	0.7668956191	3.8392191869	1.1506663815	2.2108832428	0.6032205625	868.4438610775	31.3663842937
0.0	0.004	0.7968	0.1992	0.0000000000	0.0000000000	1.4328550457	0.2611743579	29.1984397862	1.3160510939	9.1946976967	0.1956978210	39.8259925286	1.7729232728
0.0015	0.0085	0.792	0.198	855.6497452427	41.7344587152	1.7557117160	0.7725060518	4.3385632602	1.5921889776	2.4976331371	1.0010939757	864.2416533560	45.1002477203
0.0015	0.009000000000000001	0.7916	0.1979	874.1941404002	66.1967602091	1.9042829271	1.8866766453	3.3053121358	3.3749475001	1.9137438596	1.7425821206	881.3174793227	73.2009664751
0.0015	0.0095	0.7912	0.1978	870.7579283431	24.3876090175	1.3328551920	0.3791068824	2.6404295900	0.3811706804	1.5781633674	0.2641791880	876.3093764925	25.4120657683
0.0015	0.01	0.7908	0.1977	876.2467449475	26.7733787959	1.8414258762	1.4371265531	3.2671109498	1.9514977010	1.9241333485	0.9523620100	883.2794151220	31.1143650600
0.002	0.0	0.7984	0.1996	859.9678170312	9.6242384924	0.0000000000	0.0000000000	4.1657483715	1.8157811925	2.4654257214	0.7074807141	866.5989911241	12.1475003990
0.002	0.0005	0.7979999999999999	0.1995	864.1059691619	26.1758798796	0.0985712843	0.0318157498	3.8492242594	0.9510035407	2.3023107453	0.5115765778	870.3560754509	27.6702757479
0.002	0.001	0.7976	0.1994	878.7884268747	35.7744156589	0.2028568459	0.0546602813	3.2980357194	1.1508532963	1.8825753928	0.6281853075	884.1718948328	37.6081145440
0.002	0.0015	0.7972	0.1993	866.9821496078	23.4243143989	0.2942852836	0.1537023768	3.5745395415	1.0491831684	2.0872483246	0.4759429298	872.9382227575	25.1031428739
0.002	0.002	0.7968	0.1992	864.8661930683	47.1587080066	0.3599994731	0.2530786283	3.4699410561	2.2540380734	2.1007546602	1.0503274881	870.7968882577	50.7161521964
0.002	0.0025	0.7964	0.1991	874.5362411581	17.1806042944	0.3828565825	0.2989228002	3.4281016620	1.2733780621	1.8773806484	0.4611154358	880.2245800510	19.2140205925
0.0	0.0045	0.7964	0.1991	0.0000000000	0.0000000000	1.6999975118	0.1888739393	28.9310314846	1.2393239910	9.0804133186	0.3062344819	39.7114423150	1.7344324122
0.002	0.003	0.7959999999999999	0.19899999999999998	870.7249853072	40.3739494515	0.5614277497	0.1762648485	3.7519021905	0.9574088450	2.1921821627	0.4336289408	877.2304974101	41.9412520858
0.002	0.0035	0.7956	0.1989	888.6333264629	30.0760463004	0.7914274131	0.4378419364	3.9647373693	1.9701611175	2.1391957692	1.0075426174	895.5286870145	33.4915919717
0.002	0.004	0.7952	0.1988	875.3142036223	22.0169535070	0.7299989315	0.2708109319	3.8064753132	0.7891851384	2.1672473893	0.4676608913	882.0179252563	23.5446104686
0.002	0.0045	0.7948	0.1987	878.8999263809	35.7515973361	0.7985702598	0.5690944032	2.8996519232	3.1033915815	1.7714078613	1.4340957458	884.3695564252	40.8581790666
0.002	0.005	0.7944	0.1986	896.6536886757	32.3129904075	0.5857134284	0.3639909451	2.1874726710	1.6371532581	1.4649179381	1.0756809424	900.8917927132	35.3898155531
0.002	0.0055	0.794	0.1985	882.1156735051	29.5129560546	0.8885701280	0.2001221186	2.9433104214	1.0342914613	1.8586795683	0.4324024909	887.8062336228	31.1797721254
0.002	0.006	0.7936	0.1984	876.2036655928	14.9836649860	1.1242840687	0.6333961338	3.6554896736	2.4781873440	2.2088053450	1.1996760449	883.1922446801	19.2949245087
0.002	0.0065	0.7932	0.1983	865.7328483216	20.5454792348	1.1214269301	0.4246480928	3.0824718845	1.1204322705	1.7755636569	0.4154444716	871.7123107931	22.5060040697
0.002	0.006999999999999999	0.7928	0.1982	885.0323992261	39.5941808879	1.2099982290	0.7093303515	3.0442706985	0.7312843702	1.7579015257	0.5878871903	891.0445696793	41.6226827999
0.002	0.0075	0.7924	0.1981	883.6031782821	33.2146324627	1.5957119502	0.8119805144	3.5045040339	1.9075941195	2.0706251423	1.0172917299	890.7740194085	36.9514988265
