# Supplementary material for: Multipressure Sampling for Improving the Performance of MOF-based Electronic Noses
Source: ACS Sens. 2024 Jul 12;9(7):3531–9. doi: 10.1021/acssensors.4c00199 (PMC11287752; doi:10.1021/acssensors.4c00199)
Supplement: Supplementary file 2 — se4c00199_si_002.zip [file se4c00199_si_002.zip › Multiplex_Adsorption_Data/Benzene_5bar/MgMOF-74_EQeq.csv]

benzene_comp	CO2_comp	N2_comp	O2_comp	benzene_mass	benzene_error	CO2_mass	CO2_error	N2_mass	N2_error	O2_mass	O2_error	total_mass	total_error
0.0	0.0	0.8	0.2	0.0000000000	0.0000000000	0.0000000000	0.0000000000	45.7691429947	0.7087358364	13.3858459783	0.3009562005	59.1549889730	1.0096920369
0.0	0.0005	0.7996	0.1999	0.0000000000	0.0000000000	1.8664557781	0.0836975420	44.9044521165	0.9385591015	13.2624285589	0.2644774848	60.0333364535	1.2867341283
0.0	0.005	0.7959999999999999	0.19899999999999998	0.0000000000	0.0000000000	18.6310708500	0.5529445923	43.7752562423	0.7776384593	13.1917473662	0.3764712938	75.5980744585	1.7070543454
0.002	0.008	0.792	0.198	465.8183005199	18.1088171441	7.9243171056	4.4340443840	2.5176066447	1.4878519891	1.3997073494	0.7367503524	477.6599316196	24.7674638696
0.002	0.0085	0.7916	0.1979	460.1122245282	17.8580963530	9.7404165967	6.7230964120	2.5950344708	0.9290953021	1.6079055776	0.5105735032	474.0555811733	26.0208615703
0.002	0.009000000000000001	0.7912	0.1978	464.1063883974	11.2220846104	8.3714809342	3.4462142418	2.2981476510	0.7289223467	1.4469502191	0.3838151185	476.2229672017	15.7810363174
0.002	0.0095	0.7908	0.1977	456.7987165615	17.8827879543	10.8412050307	3.0890372984	2.4597361577	0.9699014122	1.5366750492	0.4452016265	471.6363327991	22.3869282914
0.002	0.01	0.7904	0.1976	455.6415122022	17.7638994955	10.8585779497	4.8888728987	2.8758906849	0.8239431984	1.7104482406	0.4352310589	471.0864290774	23.9119466515
0.0025	0.0	0.7979999999999999	0.1995	458.7192023758	18.2540872327	0.0000000000	0.0000000000	2.8441500853	1.5864620353	1.7108144644	0.8378281648	463.2741669255	20.6783774328
0.0025	0.0005	0.7976	0.1994	460.3632275579	15.1435122678	0.4683134692	0.1226462493	2.6572332214	1.2657218188	1.5939890734	0.5811511253	465.0827633219	17.1130314612
0.0025	0.001	0.7972	0.1993	471.2671207374	17.6110916393	1.0746031648	1.1445293916	2.3095293811	1.6419149070	1.4062993778	0.9162491966	476.0575526611	21.3137851345
0.0025	0.0015	0.7968	0.1992	468.6865237524	22.0530182511	1.9009498347	0.1458160178	2.7442794110	0.6251610718	1.6837139035	0.3609971079	475.0154669016	23.1849924486
0.0025	0.002	0.7964	0.1991	463.2144790553	14.2511749669	2.4903701742	1.0753613093	2.6137902796	0.9462246203	1.6313439006	0.6178114036	469.9499834097	16.8905723001
0.0	0.0055	0.7956	0.1989	0.0000000000	0.0000000000	20.1576216907	1.0531785989	43.7789432816	1.1646304748	13.1018394242	0.1576183993	77.0384043965	2.3754274730
0.0025	0.0025	0.7959999999999999	0.19899999999999998	457.3185876052	12.6799982326	2.5633867903	1.8337955276	2.7882032710	1.0215924631	1.6893903723	0.6204088368	464.3595680388	16.1557950601
0.0025	0.003	0.7956	0.1989	467.0889475296	10.5452683643	2.8698047968	1.2740853145	2.4493162639	1.1943028993	1.5461968679	0.6029598714	473.9542654582	13.6166164495
0.0025	0.0035	0.7952	0.1988	472.8052958873	19.1500196007	2.5648974789	2.6211323410	1.8484891576	1.1884384095	1.1949882473	0.6395345508	478.4136707711	23.5991249020
0.0025	0.004	0.7948	0.1987	461.1993088240	18.6236212110	4.1198996219	1.7024101516	2.4259115794	1.3895784074	1.4511617928	0.6911924797	469.1962818181	22.4068022497
0.0025	0.0045	0.7944	0.1986	457.8027286802	21.2833474177	4.4159945895	2.2184475816	2.5624923410	1.7152205879	1.5841010309	0.8277398313	466.3653166416	26.0447554185
0.0025	0.005	0.794	0.1985	458.9023184651	17.0216341063	4.9268591212	2.5634152674	2.4784919665	1.2334479407	1.5452813085	0.6727306854	467.8529508613	21.4912279998
0.0025	0.0055	0.7936	0.1984	463.7812456828	16.6664437482	5.6947924981	2.7651946284	2.4695148272	1.5154853515	1.5851997022	0.7743911069	473.5307527103	21.7215148350
0.0025	0.006	0.7932	0.1983	459.9505464201	22.0127829536	6.1734290062	3.8384227672	2.4717591120	1.3487814511	1.4927281937	0.7393464375	470.0884627320	27.9393336094
0.0025	0.0065	0.7928	0.1982	459.1024062895	9.3789813332	6.2255477632	2.3828951506	2.2708956211	1.1321001332	1.4528097999	0.5406465542	469.0516594737	13.4346231712
0.0025	0.006999999999999999	0.7924	0.1981	464.1465846122	10.1908495328	6.1560560872	3.0622100744	2.5640954016	0.3795118545	1.5330128113	0.2624871856	474.3997489123	13.8950586473
0.0	0.006	0.7952	0.1988	0.0000000000	0.0000000000	21.9689373346	0.8181144053	43.8605390653	0.8034164773	13.1036705432	0.2858901618	78.9331469431	1.9074210444
0.0025	0.0075	0.792	0.198	460.7651897050	22.8252380279	8.1297707566	4.8819344818	2.6605996486	1.9650111299	1.5996655422	0.9810829970	473.1552256524	30.6532666366
0.0025	0.008	0.7916	0.1979	458.5106286839	20.0182093002	8.2355189593	4.5470448450	2.5259425597	1.1570231652	1.4943762008	0.4871236314	470.7664664037	26.2094009418
0.0025	0.0085	0.7912	0.1978	470.6923148669	21.1026289767	6.3844218488	5.2075339151	2.1277423110	0.7334107107	1.2810508394	0.5352162507	480.4855298661	27.5787898532
0.0025	0.009000000000000001	0.7908	0.1977	468.0608026766	8.9987117719	8.8742884601	1.9584811441	2.3930488374	0.8231896999	1.4332168268	0.4596620745	480.7613568009	12.2400446904
0.0025	0.0095	0.7904	0.1976	458.8348781493	20.6000787534	9.7726446203	3.3707643947	2.6549889366	1.3586774366	1.5480279869	0.5714445620	472.8105396931	25.9009651467
0.0025	0.01	0.79	0.1975	460.2296868001	22.4804130809	9.8464165808	5.9963911778	2.6421644519	1.1447260651	1.6273154388	0.5716947009	474.3455832716	30.1932250247
0.003	0.0	0.7976	0.1994	466.4257099867	8.9071585241	0.0000000000	0.0000000000	2.4488353457	0.8830727494	1.4694729826	0.4255199031	470.3440183150	10.2157511766
0.003	0.0005	0.7972	0.1993	465.6338445568	18.7850479172	0.4970165528	0.4844929084	2.8160965251	1.8826991027	1.7179558284	0.8324264473	470.6649134631	21.9846663756
0.003	0.001	0.7968	0.1992	467.6021192042	18.3538534579	0.8913062801	0.7111227774	2.1533912804	1.3493011869	1.3326883947	0.6403070930	471.9795051594	21.0545845152
0.003	0.0015	0.7964	0.1991	461.2939932409	22.1395965435	2.0318761809	1.1428336872	3.1238841570	1.7371960364	1.8021873016	0.9339816900	468.2519408804	25.9536079571
0.0	0.0065	0.7948	0.1987	0.0000000000	0.0000000000	24.2362291573	1.6000003174	43.4313997473	1.2324421504	13.0038745587	0.4341295414	80.6715034633	3.2665720092
0.003	0.002	0.7959999999999999	0.19899999999999998	463.9473900370	13.2818413294	2.3345174659	0.8125304848	2.8218675432	0.3774676344	1.7093495692	0.1988834628	470.8131246153	14.6707229114
0.003	0.0025	0.7956	0.1989	468.4225686091	11.0117270799	1.8337241915	0.7970282011	2.0060700128	0.7701496785	1.3332377304	0.3780831047	473.5956005438	12.9569880642
0.003	0.003	0.7952	0.1988	464.0800375456	23.1827074877	3.4521752561	2.5813653384	2.3143385628	1.7295345069	1.4797272489	0.7868779971	471.3262786134	28.2804853301
0.003	0.0035	0.7948	0.1987	464.0152769774	19.3410753436	3.1241040462	1.7118475899	2.3144988689	0.8846922895	1.4315688197	0.4287518857	470.8854487122	22.3663671087
0.003	0.004	0.7944	0.1986	460.5360712812	12.1395610325	4.9641227736	1.4660456152	2.6952257572	1.1650329663	1.6679662802	0.4349305012	469.8633860922	15.2055701152
0.003	0.0045	0.794	0.1985	459.1546613686	18.4049111969	5.4994101045	2.0616564992	3.1620369988	0.7389417259	1.8305696458	0.4767885030	469.6466781177	21.6822979250
0.003	0.005	0.7936	0.1984	460.1068650329	20.7856433523	5.3511108393	3.6807940305	2.7183098296	2.1502208641	1.5943552972	1.0818430706	469.7706409990	27.6985013175
0.003	0.0055	0.7932	0.1983	459.6321030746	22.7332819417	5.6467022440	5.3277962106	2.7806688863	1.2240261008	1.6824321202	0.6651662635	469.7419063251	29.9502705166
0.003	0.006	0.7928	0.1982	464.4851260650	8.6617377470	5.0336144497	4.0557291184	2.0006196069	1.2977802660	1.3217016808	0.5827098213	472.8410618024	14.5979569527
0.003	0.0065	0.7924	0.1981	457.3766488042	21.7727247961	7.5851675126	5.3123910035	2.5822099862	1.6007609777	1.5650573935	0.9435865381	469.1090836965	29.6294633154
0.0	0.006999999999999999	0.7944	0.1986	0.0000000000	0.0000000000	26.0550982441	1.2052549812	43.6506984350	0.9777026409	13.0322569029	0.3027663180	82.7380535820	2.4857239401
0.003	0.006999999999999999	0.792	0.198	463.3444468162	14.2657110970	6.7532816511	3.0735415093	2.4719194181	1.1047997666	1.5212936498	0.5190705246	474.0909415352	18.9631228975
0.003	0.0075	0.7916	0.1979	458.8388977708	21.9054471482	7.6264596679	6.4758654983	2.5371639838	1.3013876846	1.5707338623	0.6390879120	470.5732552848	30.3217882431
0.003	0.008	0.7912	0.1978	466.0541183129	10.7424275001	6.3484171036	3.3444909626	2.3374226352	0.9566247874	1.3978762304	0.4989339240	476.1378342821	15.5424771741
0.003	0.0085	0.7908	0.1977	459.8344240220	30.9798104738	8.2820985248	5.6696354426	2.5437365322	1.7319553184	1.5707338623	0.8758780918	472.2309929413	39.2572793266
0.003	0.009000000000000001	0.7904	0.1976	456.6723217974	22.7055605943	9.8184688415	4.1380054492	2.3776594558	1.0134272609	1.4374284004	0.5067642871	470.3058784951	28.3637575915
0.003	0.0095	0.79	0.1975	466.1349573669	22.5309162511	9.5593857448	6.8608014854	2.2662467454	1.2490064622	1.4211314415	0.6873986512	479.3817212986	31.3281228499
0.003	0.01	0.7896	0.1974	461.6718376593	20.5011128498	8.4444975504	3.5330311172	2.6248513977	0.8906310293	1.5828192476	0.5150119713	474.3240058550	25.4397869676
0.0035	0.0	0.7972	0.1993	464.2225107955	26.4928680311	0.0000000000	0.0000000000	2.6641263819	1.7990498068	1.6152300535	0.9050763056	468.5018672309	29.1969941435
0.0035	0.0005	0.7968	0.1992	460.7307996102	16.8200196886	0.7296625988	0.4613158115	3.0668152002	0.5923515142	1.7371825777	0.2665284100	466.2644599869	18.1402154243
0.0035	0.001	0.7964	0.1991	461.7325786060	16.7355242211	1.1743086131	0.5685699801	2.6314239460	1.3650491504	1.5608458198	0.6179275351	467.0991569849	19.2870708867
0.0	0.0075	0.794	0.1985	0.0000000000	0.0000000000	28.0758960419	1.3122962402	42.8769010919	1.2826501952	12.9163470714	0.1863845272	83.8691442052	2.7813309626
0.0035	0.0015	0.7959999999999999	0.19899999999999998	465.2854773625	19.2415096630	1.3064938665	0.7706443641	2.4110031160	1.3894875648	1.5073771455	0.8078730932	470.5103514905	22.2095146851
0.0035	0.002	0.7956	0.1989	461.0568355741	20.0873683098	3.2222988059	0.8754170753	2.9709521774	1.2247553226	1.7772840834	0.6174922007	469.0273706408	22.8050329084
0.0035	0.0025	0.7952	0.1988	460.3127589772	24.1758544045	2.8030827165	1.8463808169	2.5575228532	1.9015054058	1.5700014147	0.9499773273	467.2433659616	28.8737179545
0.0035	0.003	0.7948	0.1987	468.7459248252	14.0038249521	2.6721563703	1.1709462097	2.4162932159	0.5520830795	1.4698392064	0.3308981465	475.3042136178	16.0577523878
0.0035	0.0035	0.7944	0.1986	459.7294672391	17.3418464767	4.2974055336	2.2227476140	2.6811188241	1.3604161856	1.6529511046	0.6022077917	468.3609427014	21.5272180680
0.0035	0.004	0.794	0.1985	463.0273433445	17.2000331964	4.8331964274	2.1354595092	2.6897753512	0.8062520807	1.6397670479	0.4928234860	472.1900821710	20.6345682723
0.0035	0.0045	0.7936	0.1984	458.9742250270	15.6573500124	5.7965121979	1.1181075768	2.8540890609	1.0237845222	1.7012926457	0.4426998927	469.3261189315	18.2419420041
0.0035	0.005	0.7932	0.1983	457.1609291186	18.8174593150	5.4404932487	1.7750106173	2.4797744149	0.8553150131	1.4447528764	0.4313348363	466.5259496586	21.8791197817
0.0035	0.0055	0.7928	0.1982	468.3944312588	21.8567631119	5.1806548078	3.8495230432	2.2109411553	1.6231076981	1.3317728352	0.8334054762	477.1178000571	28.1627993294
0.0035	0.006	0.7924	0.1981	460.6852439002	12.0228798087	5.4984029788	2.1394759695	2.5584846895	0.5109082591	1.5361257135	0.2971910056	470.2782572820	14.9704550429
0.0	0.008	0.7936	0.1984	0.0000000000	0.0000000000	30.0340002623	2.6191748911	42.8546185498	0.9697088237	12.9401516182	0.0760176866	85.8287704303	3.6649014014
0.0035	0.0065	0.792	0.198	464.1849943284	16.3151998887	5.0119612463	2.9428320977	1.9751309436	1.0422657589	1.2733601397	0.5309707049	472.4454466580	20.8312684502
0.0035	0.006999999999999999	0.7916	0.1979	461.3502679415	20.9730562609	6.4745596025	3.7555349518	2.2599948091	1.1481999504	1.4041020350	0.5494108872	471.4889243881	26.4262020503
0.0035	0.0075	0.7912	0.1978	462.4744220798	18.3676767893	7.6015333058	1.8882663593	2.3973771010	1.0133554457	1.4526266880	0.5946561077	473.9259591746	21.8639547020
0.0035	0.008	0.7908	0.1977	471.0706059098	24.4651305214	5.7796428418	4.1381425908	1.9974134857	1.6654776485	1.2557813975	0.8664189415	480.1034436348	31.1351697022
0.0035	0.0085	0.7904	0.1976	470.8120102618	21.6091872443	6.8031343753	3.0060881355	2.2808345967	0.8843471388	1.3815792715	0.5174613945	481.2775585053	26.0170839131
0.0035	0.009000000000000001	0.79	0.1975	460.0237928558	22.1868115490	9.5130579608	4.0043215578	2.5539961199	1.0665149405	1.5137860620	0.5308812792	473.6046329985	27.7885293265
0.0035	0.0095	0.7896	0.1974	460.2783688823	17.4285130876	7.2938563922	6.3206890511	2.2380328791	1.2680285813	1.3070527290	0.6204836306	471.1173108826	25.6377143506
0.0035	0.01	0.7892	0.1973	458.8321984017	17.9036121215	10.4466635220	5.0300837879	2.1783990254	1.0519456012	1.3486191298	0.5469083717	472.8058800789	24.5325498823
0.004	0.0	0.7968	0.1992	463.1858950804	22.7097800638	0.0000000000	0.0000000000	2.6775920908	1.2678896291	1.5837348071	0.6949171564	467.4472219783	24.6725868493
0.004	0.0005	0.7964	0.1991	464.2506481458	16.6266482727	0.5803562078	0.2914232797	2.6949051451	0.8725271287	1.6088211371	0.5336037806	469.1347306358	18.3242024617
0.0	0.0085	0.7932	0.1983	0.0000000000	0.0000000000	31.8153539154	0.4592714231	43.6622404712	0.5783442691	13.0002123208	0.1891126636	88.4778067074	1.2267283558
0.004	0.001	0.7959999999999999	0.19899999999999998	458.9371551845	26.4476296358	1.1425841523	0.8636486392	3.2219914646	2.6353355291	1.8468666047	1.2614405225	465.1485974061	31.2080543266
0.004	0.0015	0.7956	0.1989	467.5766616015	14.2596402392	1.3334344801	1.0808955600	2.3245981506	1.7094659229	1.4008060208	0.8016621334	472.6355002530	17.8516638555
0.004	0.002	0.7952	0.1988	462.8210027756	17.2830424216	2.0495008814	0.4852083687	2.3916060829	0.5707583687	1.4575707092	0.4147425881	468.7196804491	18.7537517471
0.004	0.0025	0.7948	0.1987	462.1756302171	17.9451100618	2.3158856397	1.6002532390	2.6044925283	1.8745457585	1.5888619402	0.9258240425	468.6848703253	22.3457331018
0.004	0.003	0.7944	0.1986	468.1930035606	20.0801393812	3.0800422951	0.8169158758	2.3175446840	0.7841608722	1.4365128410	0.4048686472	475.0271033807	22.0860847764
0.004	0.0035	0.794	0.1985	463.9098735699	21.3164087074	4.0290065238	2.9755331859	2.7930124527	1.1163047239	1.6524017689	0.6779666038	472.3842943153	26.0862132210
0.004	0.004	0.7936	0.1984	461.9849215095	11.0968553946	5.4112866023	1.3657267474	2.7126991176	0.3239588320	1.5961864161	0.1061581655	471.7050936455	12.8926991395
0.004	0.0045	0.7932	0.1983	463.7691868184	11.0941245525	4.7886311134	0.9965525739	2.3654761954	0.4268964477	1.4678249755	0.2066469491	472.3911191027	12.7242205232
0.004	0.005	0.7928	0.1982	469.2515038815	20.8467834356	4.7216572516	2.3815040082	1.8616342544	1.1467442531	1.2424142289	0.5952066262	477.0772096164	24.9702383231
0.004	0.0055	0.7924	0.1981	469.3073319575	18.3950477831	5.1277807064	3.1429671510	2.3821480255	1.5503964600	1.4304701483	0.7038404063	478.2477308377	23.7922518004
0.0	0.009000000000000001	0.7928	0.1982	0.0000000000	0.0000000000	33.3064035738	2.5059853663	42.8539773256	0.5757647332	12.8932749722	0.1448210227	89.0536558716	3.2265711222
0.004	0.006	0.792	0.198	468.8151516395	20.6371024123	5.9196333196	3.9164080285	2.2223228854	1.4207865802	1.3599720675	0.7055171930	478.3170799120	26.6798142140
0.004	0.0065	0.7916	0.1979	459.6267435793	17.8681940564	6.3939895433	4.0673689796	2.6920196361	1.2500430010	1.6659520493	0.6882343941	470.3787048080	23.8738404311
0.004	0.006999999999999999	0.7912	0.1978	460.4797965805	12.8362428577	7.6748017034	3.7398504773	2.2686513362	1.0037866158	1.4183847630	0.6080234921	471.8416343831	18.1879034429
0.004	0.0075	0.7908	0.1977	457.8630230023	18.5570605038	6.5616759790	3.0493862364	2.3563387501	0.7866519969	1.4945593127	0.5030648744	468.2755970441	22.8961636115
0.004	0.008	0.7904	0.1976	457.0573122095	15.1430406953	9.0427302401	3.1425143405	2.6360728217	0.7970590030	1.6238363128	0.5104660539	470.3599515841	19.5930800927
0.004	0.0085	0.79	0.1975	461.1265090129	20.6023604794	9.6623643518	4.3109888788	2.7086914661	1.3257761106	1.6888410366	0.7052871327	475.1864058674	26.9444126015
0.004	0.009000000000000001	0.7896	0.1974	467.2265079089	19.6091061024	6.7726688216	5.4912775752	1.7959087705	1.4833488149	1.1136865645	0.7761029691	476.9087720655	27.3598354616
0.004	0.0095	0.7892	0.1973	459.2801628835	14.3063454774	9.4015187851	2.2281248689	2.3900030223	0.6770492921	1.4409075265	0.3603098734	472.5125922174	17.5718295118
0.004	0.01	0.7888	0.1972	453.4280406450	22.5086038882	11.2193807462	4.2598567574	2.6222865007	1.1143683912	1.5734805408	0.6246092593	468.8431884327	28.5074382961
0.0045	0.0	0.7964	0.1991	458.1689608588	18.8310291891	0.0000000000	0.0000000000	2.7973407163	2.1990653954	1.6370203694	0.9827272851	462.6033219445	22.0128218696
0.0	0.0095	0.7924	0.1981	0.0000000000	0.0000000000	35.3639614611	1.7256292106	43.2047269810	0.8009878885	12.8039163659	0.1927339498	91.3726048080	2.7193510489
0.0045	0.0005	0.7959999999999999	0.19899999999999998	459.2716770159	11.1902134132	0.7364606975	0.2179676988	3.0959909028	0.9538852207	1.8519937378	0.5710759591	464.9561223540	12.9331422918
0.0045	0.001	0.7956	0.1989	467.8517823600	14.8673467496	1.0579855901	0.3012324706	2.4980493056	0.6443478830	1.5271532305	0.3889065665	472.9349704862	16.2018336697
0.0045	0.0015	0.7952	0.1988	456.3677238148	10.1214285058	1.8808073199	0.9679638951	2.6612408729	1.0992738950	1.6311607887	0.6370384775	462.5409327963	12.8257047734
0.0045	0.002	0.7948	0.1987	462.1738437187	12.4572844384	1.9764842652	0.2963885671	2.6432865943	0.7528812212	1.6170611725	0.4316913388	468.4106757507	13.9382455655
0.0045	0.0025	0.7944	0.1986	463.9500697846	16.4516824798	2.9068166677	1.3433628524	2.5775611105	1.0409384246	1.5615782674	0.5253117504	470.9960258302	19.3612955072
0.0045	0.003	0.794	0.1985	464.0898632869	15.3532113344	4.1125979602	1.9269071253	3.3090376542	1.4696859420	1.8930108030	0.8182144486	473.4045097043	19.5680188503
0.0045	0.0035	0.7936	0.1984	463.0286832184	16.4024324200	3.2416859764	1.2796978135	2.2232847218	1.2061312769	1.4998695577	0.6047833122	469.9935234743	19.4930448226
0.0045	0.004	0.7932	0.1983	469.4408727153	19.4491796858	3.6520897155	2.1533722599	1.8249241670	1.1211583382	1.1197292572	0.6177762342	476.0376158550	23.3414865181
0.0045	0.0045	0.7928	0.1982	453.9166479661	12.6465022731	4.1911537680	1.6432186234	2.4042702615	0.8082838116	1.4350479458	0.3782395111	461.9471199414	15.4762442192
0.0045	0.005	0.7924	0.1981	471.2662274881	15.6176584432	4.3419708476	2.0772258320	1.8374280396	1.2363214779	1.1098412147	0.6264957847	478.5554675900	19.5577015378
0.0	0.001	0.7992	0.1998	0.0000000000	0.0000000000	3.8839804172	0.1819207552	44.2505637050	0.7134708149	13.2334968790	0.2000902848	61.3680410012	1.0954818549
0.0	0.01	0.792	0.198	0.0000000000	0.0000000000	38.1325501210	2.3131594413	42.8427559015	0.7171322647	12.7627161889	0.1831975745	93.7380222114	3.2134892805
0.0045	0.0055	0.792	0.198	465.0559123140	19.8660281593	4.1843556692	2.7086175421	2.2271320672	1.0204774937	1.3599720675	0.4260830911	472.8273721179	24.0212062862
0.0045	0.006	0.7916	0.1979	462.9661557732	16.2281493267	5.7212295488	2.4970547935	2.0620168272	0.9330223537	1.3341532899	0.4642547869	472.0835554391	20.1224812608
0.0045	0.0065	0.7912	0.1978	464.8290270132	17.7367949092	6.5362460541	4.3659716870	2.4129267887	1.3059301722	1.4090460562	0.6237082632	475.1872459122	24.0324050316
0.0045	0.006999999999999999	0.7908	0.1977	462.2189528041	12.6337161297	7.7566306698	1.1071532569	2.4913164511	0.6077095895	1.5251389997	0.3399267103	473.9920389247	14.6885056864
0.0045	0.0075	0.7904	0.1976	465.8902070818	21.1209557034	6.6571011429	3.8716476379	2.0955207933	1.2632014045	1.2707965731	0.6244292929	475.9136255911	26.8802340387
0.0045	0.008	0.79	0.1975	460.5436638995	14.5189594214	7.2168112731	3.1796442997	2.5705076439	0.6345617667	1.5073771455	0.4555161595	471.8383599620	18.7886816473
0.0045	0.0085	0.7896	0.1974	456.4624082317	22.5081597152	8.0194904880	3.2530326665	2.6798363756	0.9056237330	1.5661560648	0.5534435273	468.7278911601	27.2202596420
0.0045	0.009000000000000001	0.7892	0.1973	467.3077935875	18.0018635580	10.4141837169	2.8685385415	2.4940416541	1.0138841009	1.4991371101	0.4934960437	481.7151560686	22.3777822441
0.0045	0.0095	0.7888	0.1972	462.5329299035	13.0174539868	8.7833953620	3.2814781747	2.2866056148	0.8492756560	1.3843259500	0.3632581940	474.9872568303	17.5114660115
0.0045	0.01	0.7884	0.1971	465.7276357244	24.2736618896	7.7301936192	5.0605126151	2.0604137666	1.0479890580	1.2991789173	0.5604636141	476.8174220275	30.9426271768
0.0005	0.0	0.7996	0.1999	446.5567210510	9.2762576789	0.0000000000	0.0000000000	3.7774519564	0.7894316720	2.0360211955	0.3597883673	452.3701942029	10.4254777182
0.005	0.0	0.7959999999999999	0.19899999999999998	473.7646455452	15.0577949851	0.0000000000	0.0000000000	2.2348267579	0.5785964204	1.4165536441	0.2953871332	477.4160259472	15.9317785387
0.005	0.0005	0.7956	0.1989	464.2528812689	17.8843584388	0.7140521498	0.4399001416	2.3356592686	1.8608557589	1.5509577773	0.9466832007	468.8535504646	21.1317975400
0.005	0.001	0.7952	0.1988	464.1921403222	16.6704682932	1.0242468778	0.1482272186	2.4717591120	1.1677802431	1.5566342461	0.5620162064	469.2447805581	18.5484919613
0.005	0.0015	0.7948	0.1987	463.2886187402	18.5343440330	1.7287313331	1.3924322860	2.6532255700	1.0584635991	1.5848334785	0.6014706039	469.2554091218	21.5867105220
0.005	0.002	0.7944	0.1986	460.0934662946	15.8851758838	2.5047217160	1.5019792274	2.7843559256	0.9256385524	1.6602755805	0.4699332039	467.0428195167	18.7827268675
0.005	0.0025	0.794	0.1985	462.9590097795	18.0806506912	2.4324604441	0.7345589493	2.0657038665	1.0608591301	1.2808677275	0.4509031499	468.7380418176	20.3269719205
0.005	0.003	0.7936	0.1984	467.0643831762	17.0445531189	3.6384935180	1.0380682004	2.3233157021	0.8477075305	1.4901646271	0.4276509287	474.5163570234	19.3579797785
0.005	0.0035	0.7932	0.1983	464.3377399444	12.3912837109	2.9858760384	1.2838862479	2.0727573331	0.6922683071	1.3579578366	0.4061674518	470.7543311525	14.7736057177
0.005	0.004	0.7928	0.1982	458.3020549920	16.1918626296	4.6924506052	2.2358138128	2.6832028029	1.2709662802	1.5991162065	0.6284133567	467.2768246066	20.3270560793
0.005	0.0045	0.7924	0.1981	464.0648523089	10.6523388017	4.5831774624	3.3747698571	2.0822153905	1.0099960530	1.2978971341	0.5048851629	472.0281422959	15.5419898747
0.0005	0.0005	0.7992	0.1998	452.1225569158	10.7969087552	0.7422516706	0.4103916905	3.2705642002	0.6469231173	1.8917290197	0.4256497418	458.0271018063	12.2798733048
0.005	0.005	0.792	0.198	463.5690989940	15.5101030857	4.4076858021	1.8586712226	2.3824686376	1.0385653371	1.4672756398	0.4875504816	471.8265290735	18.8948901270
0.005	0.0055	0.7916	0.1979	470.2416706374	20.3222911813	6.5493386887	3.3918398832	2.5363624535	1.0708505165	1.5170820761	0.5740480615	480.8444538557	25.3590296425
0.005	0.006	0.7912	0.1978	464.2734260008	14.9331370888	5.8385596976	2.3612005525	2.4281558642	0.7835176339	1.4249767914	0.4095286037	473.9651183540	18.4873838789
0.005	0.0065	0.7908	0.1977	463.6285000669	22.8946860344	6.2268066704	4.0885917026	2.3225141718	1.9021559401	1.3894530831	0.8441371913	473.5672739922	29.7295708684
0.005	0.006999999999999999	0.7904	0.1976	465.0335810836	15.4654550982	5.1595051672	3.5953981983	1.9265582080	1.2102241501	1.2222719201	0.6451456023	473.3419163789	20.9162230489
0.005	0.0075	0.79	0.1975	464.6682421543	25.3323320113	6.7439657380	4.7299384563	2.4295986187	1.5298199225	1.3775508098	0.6552669957	475.2193573208	32.2473573858
0.005	0.008	0.7896	0.1974	465.9772988803	18.0296809024	6.7301177591	3.3546325112	1.9882760404	0.8887299629	1.2821495108	0.4848457295	475.9778421906	22.7578891060
0.005	0.0085	0.7892	0.1973	462.9933998743	15.2666971473	6.6437567269	1.6010801846	2.2042083008	0.5695942924	1.3462386752	0.3074308624	473.1876035772	17.7448024867
0.005	0.009000000000000001	0.7888	0.1972	467.3770204018	18.4295605989	8.3807968473	2.5582854340	2.2721780695	1.2262528702	1.3976931185	0.6487699774	479.4276884371	22.8628688805
0.005	0.0095	0.7884	0.1971	466.8794805885	16.3152824889	7.8326686632	4.0846291680	2.5370036777	0.9464572856	1.5134198382	0.5349212249	478.7625727676	21.8812901674
0.0005	0.001	0.7988	0.1997	453.3061121270	11.2157038150	1.1118668172	0.6246907979	3.4379237251	1.3499123309	1.9228580424	0.6468391452	459.7787607117	13.8371460890
0.005	0.01	0.7879999999999999	0.19699999999999998	455.4155201505	22.7132871182	10.4061267109	5.4390086450	2.5515915290	0.8396687489	1.5095744883	0.4863576110	469.8828128787	29.4783221231
0.0055	0.0	0.7956	0.1989	463.6414521805	17.5039502254	0.0000000000	0.0000000000	2.1676585195	1.1506869359	1.4152718608	0.5468475505	467.2243825608	19.2014847118
0.0055	0.0005	0.7952	0.1988	462.5271237836	17.7919282556	0.5435961183	0.3607085198	2.5142402175	1.5138889960	1.5698183028	0.8299810943	467.1547784222	20.4965068657
0.0055	0.001	0.7948	0.1987	464.3234479569	11.5994399128	0.8177861011	0.5034787681	2.2236053339	1.1747428329	1.3389141992	0.5847283317	468.7037535911	13.8623898455
0.0055	0.0015	0.7944	0.1986	462.4681693353	22.4550969953	1.5174867091	1.1440407598	2.2832391875	1.2492010845	1.5092082645	0.7308129597	467.7781034964	25.5791517993
0.0055	0.002	0.794	0.1985	464.2068789342	14.9297489580	2.2685507299	0.5973261831	2.7333785991	0.2688049155	1.7049548836	0.4233306308	470.9137631468	16.2192106874
0.0055	0.0025	0.7936	0.1984	463.5789247354	18.5553895301	2.9204128652	1.3732071755	2.3653158894	1.2188502994	1.5192794189	0.6419012075	470.3839329089	21.7893482125
0.0055	0.003	0.7932	0.1983	469.5453828736	24.7500874762	3.5785695365	3.5222365760	2.3428730412	2.0681591481	1.4579369330	1.0803525021	476.9247623843	31.4208357024
0.0055	0.0035	0.7928	0.1982	460.4168225108	13.4227812189	3.1550731627	1.8453228851	2.4211023976	1.0306991926	1.5284350138	0.6217188007	467.5214330849	16.9205220973
0.0055	0.004	0.7924	0.1981	461.0528159526	27.3382632845	3.8419329176	2.9699997204	2.3706059893	1.4727224653	1.4357803934	0.9033690716	468.7011352529	32.6843545418
0.0005	0.0015	0.7984	0.1996	448.2905177792	3.8122679381	2.2411065535	0.4182919478	3.6989019879	0.7636368170	2.0351056360	0.4491812122	456.2656319566	5.4433779151
0.0055	0.0045	0.792	0.198	465.1930260687	12.6388675301	4.8014719666	1.9155170186	2.3858350648	0.9267168858	1.5914255068	0.4171776131	473.9717586069	15.8982790476
0.0055	0.005	0.7916	0.1979	462.4704024584	13.5192896725	5.6708732618	2.4402053982	2.8252339705	1.2297522318	1.7188713879	0.5877299782	472.6853810786	17.7769772807
0.0055	0.0055	0.7912	0.1978	462.1171223934	15.7097092409	5.1194719190	0.8938015402	2.3354989625	0.6262149701	1.4130745180	0.4517969851	470.9851677929	17.6815227363
0.0055	0.006	0.7908	0.1977	457.7960293111	15.1052202369	9.1356375896	3.6278258665	2.7223174811	0.9797880052	1.6591769091	0.5706941926	471.3131612909	20.2835283012
0.0055	0.0065	0.7904	0.1976	454.0769862004	19.0471892211	8.0106781378	5.3439327893	2.9002572057	1.3114930880	1.7393799205	0.7696360157	466.7273014644	26.4722511141
0.0055	0.006999999999999999	0.79	0.1975	465.4020463852	13.2005197830	6.2237852932	3.6925772549	2.0737191694	0.8963700135	1.2887415391	0.4403140244	474.9882923869	18.2297810758
0.0055	0.0075	0.7896	0.1974	459.9634985337	12.9764132127	6.3637757711	3.3776221912	2.1788799436	1.0028266279	1.3563098296	0.5259955491	469.8624640780	17.8828575809
0.0055	0.008	0.7892	0.1973	465.0809232921	12.7189289446	6.3365833761	2.3644813736	2.1400858775	0.7117300140	1.3281105973	0.3163622521	474.8857031430	16.1115025843
0.0055	0.0085	0.7888	0.1972	463.0018857419	17.4691460012	7.2656568715	5.2906462399	2.1003299751	1.1069755375	1.3143772049	0.5298469893	473.6822497934	24.3966147679
0.0055	0.009000000000000001	0.7884	0.1971	464.0134904790	18.7755572082	8.6937611711	2.3093831339	2.4198199492	1.5050497149	1.5097576002	0.6806651281	476.6368291995	23.2706551851
0.0005	0.002	0.7979999999999999	0.1995	454.0166918783	14.7215788942	2.5409782426	0.6988948331	3.3043887785	1.0500331201	1.7532964247	0.4979189293	461.6153553241	16.9684257767
0.0055	0.0095	0.7879999999999999	0.19699999999999998	459.5802946200	29.7777813709	10.4975233719	8.3276089953	2.3262012111	1.1991006313	1.4312025959	0.6665025585	473.8352217989	39.9709935560
0.0055	0.01	0.7876	0.1969	451.7737430970	16.2235446481	12.5742166482	2.6943758988	2.5293089869	0.7419781794	1.5819036881	0.4103772547	468.4591724202	20.0702759810
0.006	0.0	0.7952	0.1988	462.8737044794	17.3174699380	0.0000000000	0.0000000000	3.0785175425	1.0824115765	1.7721569503	0.5084455253	467.7243789722	18.9083270398
0.006	0.0005	0.7948	0.1987	461.3529476892	13.4463990127	0.6226554889	0.2498280910	2.3390256958	1.1274430723	1.4797272489	0.6217973194	465.7943561228	15.4454674954
0.006	0.001	0.7944	0.1986	461.9992134969	18.4707595606	1.1853869963	0.5430280596	2.3928885314	1.5433131717	1.3975100066	0.6680393862	466.9749990312	21.2251401781
0.006	0.0015	0.794	0.1985	465.2783313688	18.4955183545	1.1828691819	1.2619185053	2.1623684196	1.1496398563	1.3284768210	0.4980253155	469.9520457913	21.4051020316
0.006	0.002	0.7936	0.1984	464.0242094696	18.8396745402	1.8971731132	1.0560254877	2.2465291002	1.2854672432	1.4680080874	0.6488950366	469.6359197704	21.8300623077
0.006	0.0025	0.7932	0.1983	466.0255343380	17.7775354366	2.0132443547	1.6020893667	2.2330633913	1.2486316981	1.3815792715	0.7721479404	471.6534213555	21.4004044418
0.006	0.003	0.7928	0.1982	466.1586284712	17.9346898350	2.8159235697	1.6700709467	2.4974080813	1.4793091000	1.5676209600	0.6261317439	473.0395810822	21.7102016256
0.006	0.0035	0.7924	0.1981	459.6441619390	25.4521409320	4.1526312084	2.6025805992	2.8800586424	0.9158151401	1.7500004106	0.4280427742	468.4268522004	29.3985794455
0.0005	0.0025	0.7976	0.1994	445.4138086792	19.2032353528	3.5720232192	1.8254529800	3.8107956165	1.1890701627	2.1145761998	0.6691948015	454.9112037147	22.8869532970
0.006	0.004	0.792	0.198	469.5449362489	19.0749203692	3.1772299290	1.5997911039	2.5568816290	1.0058435528	1.5207443141	0.6068815626	476.7997921210	22.2874365885
0.006	0.0045	0.7916	0.1979	469.6561457763	13.9954148053	4.7445693622	1.9626296808	1.9146955596	1.1561405397	1.3048553862	0.5814076995	477.6202660843	17.6955927253
0.006	0.005	0.7912	0.1978	461.4614774689	16.7844608153	5.5925692355	2.4931857930	2.4302398429	0.9936782796	1.4912632985	0.4945125224	470.9755498458	20.7658374103
0.006	0.0055	0.7908	0.1977	465.8428648733	18.7580146883	5.0635764405	1.5969648333	2.0669863150	1.1356610679	1.3226172403	0.6309363253	474.2960448691	22.1215769148
0.006	0.006	0.7904	0.1976	465.7218296045	19.8345495422	4.3190587370	1.0837456829	1.9087642355	0.5479228240	1.2405831099	0.2364711335	473.1902356869	21.7026891826
0.006	0.0065	0.79	0.1975	463.3846430309	17.8054208437	6.3481653221	2.5135372819	2.0432610184	0.9690500027	1.2823326227	0.4394389515	473.0584019941	21.7274470798
0.006	0.006999999999999999	0.7896	0.1974	462.9348920507	16.9849743341	7.1825689979	3.4955866232	2.4254306612	0.9547821293	1.5683534076	0.3947495025	474.1112451174	21.8300925891
0.006	0.0075	0.7892	0.1973	466.8357113769	17.3733984117	8.2073194386	3.5735436203	2.6234086431	1.1521373841	1.5857490379	0.6843026627	479.2521884965	22.7833820788
0.006	0.008	0.7888	0.1972	461.8929168402	14.6771771908	7.1699799261	3.0985146951	2.1892998374	0.7793536508	1.4220470010	0.4120732190	472.6742436047	18.9671187557
0.006	0.0085	0.7884	0.1971	469.0933987703	24.4039384654	8.1635094689	6.5044492182	1.9940470585	1.3332782750	1.2555982856	0.6942376529	480.5065535833	32.9359036115
0.0005	0.003	0.7972	0.1993	459.1470687503	18.8952257553	3.4723177709	1.7362979202	3.1242047691	1.2707955371	1.7476199559	0.5453297369	467.4912112462	22.4476489495
0.006	0.009000000000000001	0.7879999999999999	0.19699999999999998	460.1484011214	15.2108917114	11.2898795480	4.8842390029	2.6311033339	1.3662352579	1.6227376414	0.7333512417	475.6921216447	22.1947172139
0.006	0.0095	0.7876	0.1969	469.2479308846	19.4669803041	8.0257850239	5.2868032842	1.9103672961	1.0359168500	1.1393222303	0.5578714869	480.3234054349	26.3475719252
0.006	0.01	0.7872	0.1968	458.4284497560	21.8012594017	9.9909391245	6.7350635742	2.3095293811	1.2263430639	1.4584862687	0.6639789934	472.1874045303	30.4266450332
0.0065	0.0	0.7948	0.1987	466.1577352219	17.6170436604	0.0000000000	0.0000000000	2.5034997116	1.4346282028	1.5996655422	0.7657715936	470.2609004757	19.8174434568
0.0065	0.0005	0.7944	0.1986	466.9723785069	24.7801219348	0.5007932743	0.2530041382	2.0820550844	1.6192326323	1.2874597559	0.9171331936	470.8426866215	27.5694918989
0.0065	0.001	0.794	0.1985	463.7361365974	19.7501153992	0.9273110253	0.6605328434	2.3682013984	1.5469129614	1.5795232334	0.8664195607	468.6111722545	22.8239807647
0.0065	0.0015	0.7936	0.1984	467.4328484778	18.4594226488	1.5406506011	1.2736651023	2.3853541466	1.1141836141	1.3328715066	0.5616223115	472.6917247321	21.4088936767
0.0065	0.002	0.7932	0.1983	465.8258931382	12.8158791104	1.9560899690	1.3404900353	2.4209420916	0.8876015437	1.4916295223	0.5480064028	471.6945547211	15.5919770922
0.0065	0.0025	0.7928	0.1982	462.4288663698	20.2517627723	2.3554153250	0.7817852076	2.4581330971	0.7795691359	1.5315479161	0.3757898734	468.7739627080	22.1889069892
0.0065	0.003	0.7924	0.1981	463.5007654290	18.5766538617	4.0776003408	2.1719134186	2.8015086738	1.5682303095	1.7152091499	0.8148085253	472.0950835935	23.1316061151
0.0005	0.0035	0.7968	0.1992	455.4146269013	17.4683743138	3.8703842197	1.8431313215	3.1391132325	1.2105349776	1.8745165013	0.5908934418	464.2986408548	21.1129340547
0.0065	0.0035	0.792	0.198	459.0519377088	18.4175919112	4.5542225973	2.8738861085	2.5442174504	1.5630724885	1.6463590762	0.7322410132	467.7967368327	23.5867915214
0.0065	0.004	0.7916	0.1979	465.0371540805	18.6233105529	4.5134340049	3.3920233405	2.7349816597	1.1849302472	1.6816996726	0.5524961479	473.9672694177	23.7527602885
0.0065	0.0045	0.7912	0.1978	465.8419716241	19.3126362960	4.3160373598	2.4839509439	2.4194993370	0.9304115009	1.5024331243	0.4874808790	474.0799414452	23.2144796198
0.0065	0.005	0.7908	0.1977	460.2886412483	13.2935779196	3.8114673639	2.3918136948	2.1200476202	0.2878911145	1.3270119259	0.2594110787	467.5471681583	16.2326938076
0.0065	0.0055	0.7904	0.1976	468.7271665917	22.6059668261	3.8379044146	4.2755404561	1.8980237296	1.5036096422	1.1675214626	0.7091509402	475.6306161985	29.0942678646
0.0065	0.006	0.79	0.1975	469.4623106965	17.0812557078	5.5920656726	2.3677700718	2.3500868138	1.1387441017	1.4183847630	0.4877234820	478.8228479459	21.0754933633
0.0065	0.0065	0.7896	0.1974	460.7138278751	19.3092200601	7.5547019589	3.0420778554	2.4837820664	1.4689957364	1.5405203991	0.7288622760	472.2928322995	24.5491559279
0.0065	0.006999999999999999	0.7892	0.1973	462.5994769701	14.6967850834	6.4307496328	2.3549753863	2.4071557706	1.1803183427	1.4343154982	0.5433502405	472.8716978717	18.7754290529
0.0065	0.0075	0.7888	0.1972	462.3265893346	7.6009244781	6.7265928190	2.7680679207	2.3321325353	0.4889798328	1.4182016511	0.2568610269	472.8035163400	11.1148332585
0.0065	0.008	0.7884	0.1971	468.9795094952	20.5195079416	7.0513908702	5.0361889844	1.9271994322	1.1795692311	1.2685992304	0.6317467698	479.2266990280	27.3670129269
0.0005	0.004	0.7964	0.1991	451.1413226521	14.5909191947	4.2060088726	1.9188196925	2.9265473993	1.0790959891	1.7104482406	0.6027874590	459.9843271646	18.1916223353
0.0065	0.0085	0.7879999999999999	0.19699999999999998	461.6218157032	18.3304562421	7.5139133664	6.0449973138	2.3228347839	1.4623023384	1.4399919670	0.7107038670	472.8985558205	26.5484597613
0.0065	0.009000000000000001	0.7876	0.1969	463.9134465668	24.9540427775	9.7001315670	5.2683830443	2.5321944960	1.2740576084	1.4899815152	0.7666207436	477.6357541450	32.2631041738
0.0065	0.0095	0.7872	0.1968	463.2765598758	21.0100717625	9.2320698793	2.5705721021	2.4667896242	1.0826746949	1.4621485067	0.6143593841	476.4375678860	25.2776779436
0.0065	0.01	0.7868	0.1967	464.8531447420	14.4779519332	6.5231534195	2.5791321231	2.2348267579	0.6920502954	1.3574085010	0.4026407053	474.9685334204	18.1517750570
0.006999999999999999	0.0	0.7944	0.1986	466.0956544014	16.1436759054	0.0000000000	0.0000000000	2.9303947447	1.4320465977	1.7164909332	0.7380444482	470.7425400793	18.3137669513
0.006999999999999999	0.0005	0.794	0.1985	468.5226125213	16.9307414020	0.5128787832	0.1808036156	2.2864453087	1.3553672361	1.4916295223	0.7025298871	472.8135661355	19.1694421408
0.006999999999999999	0.001	0.7936	0.1984	465.2479608955	22.2384496265	1.0093917731	0.6767487807	2.5623320349	1.3924053183	1.5762272192	0.8055946307	470.3959119227	25.1131983562
0.006999999999999999	0.0015	0.7932	0.1983	463.7941977964	18.2086274134	1.6902087735	1.5031082598	2.3545753835	1.4093911721	1.4548240308	0.6735690966	469.2938059842	21.7946959419
0.006999999999999999	0.002	0.7928	0.1982	469.4506984567	17.3123774937	2.0648595489	0.8115808907	2.3558578319	1.2693589628	1.4967566554	0.7072732562	475.3681724929	20.1005906034
0.006999999999999999	0.0025	0.7924	0.1981	463.0349359629	10.4323694498	2.4062751748	0.7189382457	2.5368433717	0.5501773048	1.5258714472	0.2834169971	469.5039259566	11.9849019974
0.0	0.0015	0.7988	0.1997	0.0000000000	0.0000000000	5.7134243243	0.2698674183	44.7811767577	0.7450742770	13.2746970561	0.2485011293	63.7692981381	1.2634428246
0.0005	0.0045	0.7959999999999999	0.19899999999999998	452.3141588726	13.3472080633	4.7030254254	1.4157582106	3.0921435574	1.1537005049	1.7928485947	0.4711272359	461.9021764501	16.3877940147
0.006999999999999999	0.003	0.792	0.198	458.3641358125	20.0020965070	3.4360612442	2.5127744835	2.8148140767	1.3300629106	1.6361048099	0.6916551134	466.2511159433	24.5365890145
0.006999999999999999	0.0035	0.7916	0.1979	468.5172530260	12.1613548707	2.9445838830	1.5518864878	2.3925679193	0.8968186284	1.4974891030	0.5385153749	475.3518939313	15.1485753618
0.006999999999999999	0.004	0.7912	0.1978	464.5740043620	18.9579227522	3.8026550137	2.9754961149	2.4598964637	1.4845182316	1.5599302603	0.6588460755	472.3964860997	24.0767831742
0.006999999999999999	0.0045	0.7908	0.1977	467.4310619793	18.9177019659	3.7414721250	1.9760233071	2.0854215117	1.0543496044	1.3246314712	0.5627793382	474.5825870872	22.5108542156
0.006999999999999999	0.005	0.7904	0.1976	466.2198160424	14.4717583384	4.1360136337	2.0974373440	2.0703527422	1.4472560205	1.3114474145	0.6018156881	473.7376298328	18.6182673910
0.006999999999999999	0.0055	0.79	0.1975	464.9991909888	15.2522243207	5.4248827998	2.3971133936	2.1386431230	1.1128217024	1.3649160888	0.5771498802	473.9276330004	19.3393092969
0.006999999999999999	0.006	0.7896	0.1974	473.9504413822	15.9576690171	6.2424171194	2.5376449170	2.1694218862	0.5712563011	1.3605214032	0.1915634029	483.7228017910	19.2581336381
0.006999999999999999	0.0065	0.7892	0.1973	467.0398188227	11.8744392865	6.6424978197	1.4656660794	2.1017727296	0.7233547945	1.4081304967	0.2611794528	477.1922198687	14.3246396132
0.006999999999999999	0.006999999999999999	0.7888	0.1972	474.4323493342	13.4257926344	6.8806830573	1.3272646826	1.7598399074	0.8640562565	1.1889455547	0.4038862406	484.2618178536	16.0209998141
0.006999999999999999	0.0075	0.7884	0.1971	460.7209738689	25.5303023601	6.8567638209	5.1037123131	2.5570419350	1.8030529352	1.4520773523	0.9305464893	471.5868569771	33.3676140977
0.0005	0.005	0.7956	0.1989	452.3190717433	9.5154879463	4.8495622207	1.6693191932	3.0224104221	0.6551254966	1.7503666344	0.3012185715	461.9414110205	12.1411512076
0.006999999999999999	0.008	0.7879999999999999	0.19699999999999998	465.7343350936	15.8985439421	6.9539514549	1.9170549181	1.9392223866	0.6430671882	1.2636552091	0.3912281587	475.8911641442	18.8498942071
0.006999999999999999	0.0085	0.7876	0.1969	465.8884205833	13.6477210650	7.3082079340	3.6904976336	1.9461155471	0.7646642667	1.2722614683	0.4111122703	476.4150055327	18.5139952356
0.006999999999999999	0.009000000000000001	0.7872	0.1968	469.5578883626	20.0203950166	7.6612055059	3.0682894358	1.8728556784	1.0181192107	1.1616618818	0.4986905890	480.2536114287	24.6054942521
0.006999999999999999	0.0095	0.7868	0.1967	457.4807123379	9.2987417571	10.3142264872	1.2312869040	2.4709575817	0.6495773969	1.4850374940	0.3771144975	471.7509339008	11.5567205555
0.006999999999999999	0.01	0.7864	0.1966	459.9983352531	17.3979141554	8.9762599413	4.0670240163	2.0416579578	0.8877097026	1.2728108040	0.3608659353	472.2890639562	22.7135138096
0.0075	0.0	0.794	0.1985	460.1439348753	25.0341410775	0.0000000000	0.0000000000	2.7102945267	1.4790798460	1.5679871838	0.7395359797	464.4222165858	27.2527569032
0.0075	0.0005	0.7936	0.1984	463.0411887074	12.1678769514	0.5863989623	0.4216670824	2.4424231034	0.9331660058	1.4725858849	0.4514732931	467.5425966580	13.9741833327
0.0075	0.001	0.7932	0.1983	465.7879300465	15.3922691549	1.1131257244	0.4560884310	2.5007745086	1.1791549639	1.6062575705	0.5686343571	471.0080878500	17.5961469069
0.0075	0.0015	0.7928	0.1982	459.2823960065	15.3417401483	1.8312063772	0.5284234338	2.8845472120	1.5018422254	1.7631844672	0.6657193162	465.7613340629	18.0377251237
0.0075	0.002	0.7924	0.1981	463.9192526867	22.9296349260	2.0721612105	0.7580737202	2.5620114228	1.3078300740	1.5121380549	0.7335670158	470.0655633749	25.7291057360
0.0005	0.0055	0.7952	0.1988	457.8567702578	22.4155802252	6.3448921635	3.1406905770	2.7287297234	1.3162861541	1.6461759643	0.6213362037	468.5765681090	27.4938931600
0.0075	0.0025	0.792	0.198	461.3324029572	21.2146063332	2.8723226111	1.6197360968	2.4632628909	1.1801528629	1.5775090025	0.5148773161	468.2454974617	24.5293726090
0.0075	0.003	0.7916	0.1979	459.3364375841	14.1944536734	4.1299708793	1.6247513555	2.7101342206	1.5957771706	1.5412528467	0.7133439807	467.7177955307	18.1283261802
0.0075	0.0035	0.7912	0.1978	459.7089225071	14.4289840274	4.4477190503	1.8113843102	2.3228347839	1.1719510953	1.4110602871	0.6133274465	467.8905366284	18.0256468794
0.0075	0.004	0.7908	0.1977	463.5865173537	17.8830785490	3.1991349138	1.5680363994	2.1386431230	1.5164056318	1.3715081171	0.7050802045	470.2958035076	21.6726007847
0.0075	0.0045	0.7904	0.1976	466.1367438654	15.3030473376	4.8218662628	0.6497822769	2.4172550522	0.8416403320	1.4551902546	0.4352513968	474.8310554350	17.2297213433
0.0075	0.005	0.79	0.1975	467.5011820428	17.1927875939	4.8598852595	2.3825137291	2.0578488697	0.5077716600	1.2797690561	0.3681294279	475.6986852281	20.4512024109
0.0075	0.0055	0.7896	0.1974	461.6182427063	14.1118745302	5.7172010459	2.6859769713	2.5948741648	0.9883570406	1.5580991413	0.4997571563	471.4884170583	18.2859656984
0.0075	0.006	0.7892	0.1973	459.6388024437	17.0169286761	6.2771629574	2.7237056043	2.4812171695	0.6918112650	1.5401541753	0.3812553303	469.9373367459	20.8137008757
0.0075	0.0065	0.7888	0.1972	468.8249773809	20.7191229616	4.5300515796	3.7563621893	2.0147265400	1.2685619547	1.2440622360	0.6796647971	476.6138177365	26.4237119027
0.0075	0.006999999999999999	0.7884	0.1971	465.6968186265	23.3107769787	7.2424929794	2.0265493406	2.2351473701	0.9470621434	1.3738885718	0.5401280808	476.5483475478	26.8245165435
0.0005	0.006	0.7948	0.1987	451.1038061850	12.1103773790	6.9395999131	2.7777349525	2.9566849382	1.0530043121	1.6756569799	0.5682141296	462.6757480162	16.5093307732
0.0075	0.0075	0.7879999999999999	0.19699999999999998	468.1059117620	16.7891898145	6.8033861567	3.4130135449	2.1163605809	1.1134118871	1.2837975179	0.5939032233	478.3094560175	21.9095184698
0.0075	0.008	0.7876	0.1969	472.2501414995	21.0852389222	5.0459517400	3.3853552406	1.8196340671	0.9691247828	1.1519569512	0.4162764581	480.2676842578	25.8559954037
0.0075	0.0085	0.7872	0.1968	461.9943006262	17.7662676109	8.4455046762	2.8206163377	2.2627200121	0.7748684804	1.4581200449	0.3896276982	474.1606453594	21.7513801272
0.0075	0.009000000000000001	0.7868	0.1967	463.0988032818	20.4036730874	7.9585593807	3.3234643572	2.1182842536	1.1384192712	1.3466048990	0.5831352425	474.5222518151	25.4486919583
0.0075	0.0095	0.7864	0.1966	464.0979025299	19.8454932681	9.7776802490	3.6151519508	2.3940106738	0.8933196018	1.5245896640	0.5439704391	477.7941831167	24.8979352598
0.0075	0.01	0.7859999999999999	0.1965	460.4771168329	19.5186539833	9.4835995329	4.7456143726	2.3568196683	0.6547371998	1.4879672843	0.2993180044	473.8055033184	25.2183235601
0.008	0.0	0.7936	0.1984	456.2216775680	18.9055133228	0.0000000000	0.0000000000	3.1272505842	1.2690298192	1.9021663979	0.6681698716	461.2510945501	20.8427130136
0.008	0.0005	0.7932	0.1983	471.4051277412	13.7503435599	0.4428835443	0.1611826010	2.1155590506	0.4444909771	1.3704094457	0.1571411644	475.3339797818	14.5131583024
0.008	0.001	0.7928	0.1982	467.9737108780	15.9188226637	1.1871494663	0.6319563551	3.1224414024	0.8722857033	1.7655649219	0.4112672035	474.0488666686	17.8343319256
0.008	0.0015	0.7924	0.1981	466.6860921332	18.5591706667	1.7889070961	0.9282946252	2.5043012419	1.2257310248	1.4914464104	0.6508199756	472.4707468816	21.3640162923
0.0005	0.0065	0.7944	0.1986	454.1185222889	15.5816851395	6.6739704991	2.4811721515	2.8794174181	0.8080345134	1.6716285182	0.4275439710	465.3435387243	19.2984357754
0.008	0.002	0.792	0.198	463.9415839171	12.8344932599	1.6403560494	1.0391212304	2.0443831608	0.9747001716	1.2720783564	0.5006007366	468.8984014837	15.3489153985
0.008	0.0025	0.7916	0.1979	469.2573100014	15.7294402457	1.9052301191	0.5783471629	1.9158177020	0.3564168631	1.2339910816	0.2100682169	474.3123489041	16.8742724886
0.008	0.003	0.7912	0.1978	474.7981348881	15.5781985646	3.2318665004	1.4099161470	1.8956191387	0.4958896319	1.1406040135	0.3430099858	481.0662245407	17.8270143293
0.008	0.0035	0.7908	0.1977	469.6235421800	17.5402533792	3.2122275485	1.4909973625	2.4029878130	0.9433261723	1.4478657786	0.5482733507	476.6866233201	20.5228502647
0.008	0.004	0.7904	0.1976	470.0527484282	11.9571880840	2.9100898264	0.8728875631	1.7801987768	0.8042067810	1.1283355164	0.4971379785	475.8713725478	14.1314204066
0.008	0.0045	0.79	0.1975	469.8004055247	14.8257016490	3.0090399304	1.9320621296	2.1061009932	1.0665322890	1.3312234995	0.6836997125	476.2467699478	18.5079957801
0.008	0.005	0.7896	0.1974	461.6289616969	12.1083287042	6.8743885214	1.9738942551	2.4857057391	0.9449551413	1.5222092093	0.3694517497	472.5112651667	15.3966298503
0.008	0.0055	0.7892	0.1973	466.5306667696	14.0807920346	4.5353389897	3.4728481218	1.9847493071	1.1954186895	1.2328924102	0.6342480203	474.2836474766	19.3833068662
0.008	0.006	0.7888	0.1972	466.0188349689	11.7938141381	6.4393102016	4.2106598114	2.1347957776	1.1284693020	1.3359844089	0.6806625665	475.9289253570	17.8136058180
0.008	0.0065	0.7884	0.1971	468.0867069039	19.6827772626	5.7290347733	2.9362182273	2.1862540223	1.1361177049	1.4116096228	0.5744829321	477.4136053223	24.3295961269
0.0005	0.006999999999999999	0.794	0.1985	452.0247461267	22.8895027761	8.9664404653	2.5633578925	3.2112509587	1.1947388439	1.8567546472	0.6716548418	466.0591921979	27.3192543543
0.008	0.006999999999999999	0.7879999999999999	0.19699999999999998	467.6717926430	15.7067581736	6.0744789022	3.4159221349	2.0259479641	1.3710356296	1.3182225548	0.7019989571	477.0904420641	21.1957148952
0.008	0.0075	0.7876	0.1969	468.0844737808	20.2484015829	7.7596520471	4.4166624654	2.4775301301	1.2110131223	1.4837557107	0.5708330677	479.8054116687	26.4469102383
0.008	0.008	0.7872	0.1968	463.4837936939	20.0593843454	9.1912812868	3.9049185296	2.5188890932	0.9477364663	1.5500422178	0.5155320296	476.7440062917	25.4275713709
0.008	0.0085	0.7868	0.1967	467.6097118225	12.0184938984	9.4070579766	2.7940083180	2.0277113307	0.4355765465	1.3563098296	0.2174413505	480.4007909594	15.4655201134
0.008	0.009000000000000001	0.7864	0.1966	458.1283180195	13.8791566183	9.3899368391	2.5959207609	2.3726899680	0.5223138425	1.4789948013	0.3445708599	471.3699396279	17.3419620816
0.008	0.0095	0.7859999999999999	0.1965	464.2832517422	16.1576064362	7.0287305411	4.1946404420	1.8935351600	0.8076095118	1.2841637417	0.3951715979	474.4896811850	21.5550279879
0.008	0.01	0.7856	0.1964	466.6624210290	12.9474799196	6.2597900384	2.4971106453	1.6934731993	0.5852522811	1.1457311467	0.2952377137	475.7614154134	16.3250805597
0.0085	0.0	0.7932	0.1983	467.5596898664	16.0131241058	0.0000000000	0.0000000000	1.8762221057	1.2505990870	1.2376533196	0.5942734655	470.6735652917	17.8579966583
0.0085	0.0005	0.7928	0.1982	464.6780678957	15.2521338708	0.7409927634	0.4753260075	2.5894237588	1.1766593967	1.5992993184	0.6009434556	469.6077837363	17.5050627306
0.0085	0.001	0.7924	0.1981	465.6351844306	13.3512102028	1.1350307092	0.4249235248	2.8806998666	0.9861744150	1.7637338029	0.5316184653	471.4146488093	15.2939266079
0.0005	0.0075	0.7936	0.1984	452.9501523144	15.1602502196	9.2396233223	1.5960548894	3.5180767542	0.3865755251	1.9796227309	0.1810286863	467.6874751218	17.3239093204
0.0085	0.0015	0.792	0.198	466.4904705549	9.9275703397	1.8533631435	0.2100611773	2.4082779130	0.5219370286	1.5405203991	0.3978657076	472.2926320105	11.0574342532
0.0085	0.002	0.7916	0.1979	461.3837647871	19.6869475402	2.1653203415	1.7349586200	2.9095549571	1.6106019158	1.6959824006	0.8713322288	468.1546224863	23.9038403048
0.0085	0.0025	0.7912	0.1978	464.8602907357	19.5944726753	3.3154579368	1.6942601571	2.7144624842	1.0616312006	1.7142935904	0.6407112267	472.6045047471	22.9910752597
0.0085	0.003	0.7908	0.1977	473.1148067406	19.3284912954	2.5009449944	1.7096850108	2.1416889381	1.3435262122	1.3434919967	0.6531923526	479.1009326698	23.0348948710
0.0085	0.0035	0.7904	0.1976	470.5315300080	12.2615336304	3.0853297052	1.8492487860	1.9405048350	0.5954829573	1.2436960122	0.4199975462	476.8010605604	15.1262629199
0.0085	0.004	0.79	0.1975	458.5905744887	14.6078612175	4.5224981365	1.9614569521	2.7074090176	1.0081619327	1.6745583085	0.5328260480	467.4950399513	18.1103061503
0.0085	0.0045	0.7896	0.1974	463.4922795614	20.7284285549	4.7483460838	3.3748381574	2.2612772576	1.3994762588	1.5200118665	0.7064621250	472.0219147693	26.2092050961
0.0085	0.005	0.7892	0.1973	467.2997543446	24.3054410997	6.1386831682	3.4503911060	2.6283781309	1.8738390118	1.6124833751	0.8987779620	477.6792990188	30.5284491795
0.0085	0.0055	0.7888	0.1972	464.8174147734	13.9081849989	5.7607592341	1.6715883057	2.5618511168	0.5533856149	1.5049966909	0.2929730858	474.6450218152	16.4261320053
0.0085	0.006	0.7884	0.1971	465.9639001421	15.5779168596	6.8711153627	1.7624283211	2.2708956211	0.7667399720	1.4625147305	0.3543233682	476.5684258564	18.4614085209
0.0005	0.008	0.7932	0.1983	459.2953481201	20.3852509291	8.2080747829	4.3727060945	2.6165154826	1.1172679516	1.5260545591	0.4993356375	471.6459929447	26.3745606127
0.0085	0.0065	0.7879999999999999	0.19699999999999998	461.8250298998	15.2802784677	6.9962507360	2.2624663384	2.7203938084	0.9346907259	1.6652196017	0.5020384625	473.2068940459	18.9794739945
0.0085	0.006999999999999999	0.7876	0.1969	461.7580362086	15.5080699049	6.4800987941	2.7801078993	2.2567886879	1.1541255120	1.3777339216	0.6389523272	471.8726576122	20.0812556434
0.0085	0.0075	0.7872	0.1968	464.4560954655	19.9022762890	7.4212577983	3.1391993812	2.4701560514	1.1635964726	1.4724027730	0.5200731224	475.8199120882	24.7251452652
0.0085	0.008	0.7868	0.1967	462.4864809442	17.4317812217	6.6694384333	2.7277449882	1.9547720742	0.5801754196	1.2878259797	0.3395007183	472.3985174314	21.0792023478
0.0085	0.0085	0.7864	0.1966	467.1072591385	15.5646340604	8.4487778348	1.7019750103	2.3577815046	0.7738679948	1.3442244443	0.3675533388	479.2580429222	18.4080304043
0.0085	0.009000000000000001	0.7859999999999999	0.1965	468.2345396491	15.8846900127	5.8043174224	4.4691840484	1.6120377217	0.7860284520	1.0397093577	0.4704010303	476.6906041509	21.6103035434
0.0085	0.0095	0.7856	0.1964	467.2952880985	21.8951703069	7.4454288161	4.4051777735	2.2351473701	1.3648724031	1.3546618225	0.5271824303	478.3305261072	28.1924029138
0.0085	0.01	0.7852	0.1963	469.3296631879	11.6753572472	8.6549868301	2.1248706333	1.7702598012	0.6576399297	1.1845508691	0.2911085291	480.9394606883	14.7489763393
0.009000000000000001	0.0	0.7928	0.1982	462.8089439112	9.1002249488	0.0000000000	0.0000000000	2.4457895306	0.8890075079	1.5099407121	0.4060931481	466.7646741539	10.3953256048
0.009000000000000001	0.0005	0.7924	0.1981	473.8897004355	14.6061919082	0.4967647714	0.2211873754	2.4337665762	0.7169654001	1.4275403579	0.5027232368	478.2477721410	16.0470679205
0.0005	0.0085	0.7928	0.1982	458.5776223751	3.4626395408	7.5468967344	1.1909377921	2.6934623906	0.3080890600	1.5511408892	0.1398111805	470.3691223893	5.1014775734
0.009000000000000001	0.001	0.792	0.198	475.3470365314	16.6614481791	0.9670924921	0.5008752327	2.2062922796	0.9375767298	1.4052007064	0.3628950755	479.9256220095	18.4627952171
0.009000000000000001	0.0015	0.7916	0.1979	461.6709444101	24.7550268818	1.3349451687	1.1135830343	2.5176066447	1.1337358531	1.5214767617	0.6316308434	467.0449729852	27.6339766126
0.009000000000000001	0.002	0.7912	0.1978	464.2743192500	19.8778036927	1.6861802706	1.2095603201	2.4185375007	0.9004912835	1.5141522858	0.5077008448	469.8931893071	22.4955561411
0.009000000000000001	0.0025	0.7908	0.1977	466.6874320070	23.4789067781	2.9841135683	1.6932226441	2.4534842214	1.2254258973	1.5690858552	0.6523641430	473.6941156519	27.0499194625
0.009000000000000001	0.003	0.7904	0.1976	473.3550907797	14.5043842728	2.9181468323	1.1569382968	2.2917354086	0.8077143833	1.3997073494	0.3638602517	479.9646803700	16.8328972046
0.009000000000000001	0.0035	0.79	0.1975	462.6673639105	11.8982354721	2.8866741529	1.5525513763	2.0780474330	0.6419905190	1.3447737800	0.3638436642	468.9768592764	14.4566210316
0.009000000000000001	0.004	0.7896	0.1974	462.8254690217	19.6024795958	3.9287975126	1.1516708527	2.2109411553	0.8815624121	1.3442244443	0.4781337436	470.3094321339	22.1138466042
0.009000000000000001	0.0045	0.7892	0.1973	468.6499005345	20.4981239216	4.3553152636	2.0945531574	2.5241791931	0.8065892313	1.5456475322	0.4251689512	477.0750425234	23.8244352615
0.009000000000000001	0.005	0.7888	0.1972	464.8763692216	16.7695562246	5.3606785338	1.0280028486	2.4037893433	1.0810568006	1.5551693510	0.6044519043	474.1960064497	19.4830677781
0.009000000000000001	0.0055	0.7884	0.1971	464.3623042978	17.5862503208	6.6712009033	1.7493490000	2.3664380318	1.1305428798	1.4821077036	0.5965058320	474.8820509365	21.0626480326
0.0005	0.009000000000000001	0.7924	0.1981	456.6620494314	18.8396647569	8.9193573369	4.6128588049	2.9788071742	1.0791751453	1.6289634459	0.4333379340	470.1891773884	24.9650366411
0.009000000000000001	0.006	0.7879999999999999	0.19699999999999998	472.8682699570	17.6426602156	5.6134670946	1.5371119481	2.3189874385	0.9304925899	1.4423724217	0.4964657619	482.2430969118	20.6067305155
0.009000000000000001	0.0065	0.7876	0.1969	468.2005961789	17.7496776952	7.6732910148	5.0994908101	2.2984682631	0.6779658387	1.4575707092	0.4285929464	479.6299261660	23.9557272904
0.009000000000000001	0.006999999999999999	0.7872	0.1968	462.5097054239	9.2062784071	6.5407781199	1.6839029436	2.2529413425	0.6356432567	1.4539084713	0.2981543063	472.7573333576	11.8239789137
0.009000000000000001	0.0075	0.7868	0.1967	469.3225171942	18.5098854674	4.9653816808	3.6970138718	1.5766100828	0.6399380901	1.0745006183	0.3871794461	476.9390095761	23.2340168754
0.009000000000000001	0.008	0.7864	0.1966	462.3234629623	15.7906243255	7.5710677522	3.6113059592	2.2962239783	0.7113821519	1.3903686426	0.4392038792	473.5811233354	20.5525163158
0.009000000000000001	0.0085	0.7859999999999999	0.1965	465.1188863838	16.9390130825	8.2501222825	4.6712836956	2.2979873449	1.5397107740	1.3971437829	0.6578902419	477.0641397941	23.8078977940
0.009000000000000001	0.009000000000000001	0.7856	0.1964	465.5896287206	17.1132130846	7.3691390413	4.7028287773	2.0514366273	0.8252138599	1.3052216100	0.4504844473	476.3154259992	23.0917401691
0.009000000000000001	0.0095	0.7852	0.1963	457.8049618033	18.9625339863	11.1184163907	2.6684339577	2.2139869704	0.4667020093	1.3984255661	0.2932595218	472.5357907305	22.3909294751
0.009000000000000001	0.01	0.7848	0.1962	466.0509919406	21.6330512374	8.8465925022	4.2787157768	1.9044359719	1.0848516327	1.2566969570	0.5761907354	478.0587173717	27.5728093823
0.0095	0.0	0.7924	0.1981	469.7450240733	15.4864589109	0.0000000000	0.0000000000	2.6496988367	1.2988239413	1.5958201923	0.5588399936	473.9905431023	17.3441228458
0.0	0.002	0.7984	0.1996	0.0000000000	0.0000000000	7.6100938746	0.4593945306	44.7954439969	0.9054534607	13.3373213252	0.3087325250	65.7428591967	1.6735805163
0.0005	0.0095	0.792	0.198	448.3713568333	11.1192516328	11.4593284538	2.4353601964	3.1738996471	0.5054675497	1.8602337733	0.1871593510	464.8648187075	14.2472387299
0.0095	0.0005	0.792	0.198	469.0933987703	16.2164822084	0.4166982750	0.1948794813	2.0014211371	0.9239404846	1.2750081468	0.5108639499	472.7865263292	17.8461661242
0.0095	0.001	0.7916	0.1979	458.1988847075	10.9603284017	1.3495484919	0.4980845199	2.4270337218	0.7274992007	1.4951086484	0.2381524936	463.4705755696	12.4240646159
0.0095	0.0015	0.7912	0.1978	479.9195792680	24.1627978907	1.5907551067	1.4520430732	2.1428110805	1.8279256630	1.3887206355	0.8514993875	485.0418660907	28.2942660144
0.0095	0.002	0.7908	0.1977	470.9674356254	16.4699981602	1.3399807974	1.0653783855	1.9518865652	1.2034778713	1.2880090916	0.6386562913	475.5473120796	19.3775107083
0.0095	0.0025	0.7904	0.1976	468.3064462110	12.8491803656	3.2089543898	0.7890960322	2.7625543017	0.5356876816	1.7058704431	0.2789471628	475.9838253456	14.4529112422
0.0095	0.003	0.79	0.1975	467.3926522630	13.6009673115	3.2615767097	1.1016655188	2.4212627037	0.9199720966	1.5203780903	0.4028671500	474.5958697667	16.0254720769
0.0095	0.0035	0.7896	0.1974	469.6302415491	13.1446701383	3.4275006754	2.3425464358	2.1420095502	0.8065810750	1.3718743409	0.3873387584	476.5716261156	16.6811364075
0.0095	0.004	0.7892	0.1973	464.1340791231	15.4470440497	3.3821800171	1.9309995317	1.7091831930	0.8920012202	1.1916922331	0.5022056709	470.4171345663	18.7722504725
0.0095	0.0045	0.7888	0.1972	468.4739304390	18.1739677229	4.3857808173	1.2780554609	2.1331927170	0.5900418079	1.3455062276	0.3113582939	476.3384102009	20.3534232856
0.0095	0.005	0.7884	0.1971	466.5181612806	15.3220693225	3.8258189057	2.3458134585	1.5987323188	0.9451483146	1.1287017402	0.6472972189	473.0714142453	19.2603283145
0.0005	0.01	0.7916	0.1979	452.5187129431	14.1372949710	9.9796089600	3.5019872051	2.6934623906	0.7560245814	1.6079055776	0.4562322513	466.7996898713	18.8515390088
0.0095	0.0055	0.7879999999999999	0.19699999999999998	472.7418751929	11.8295414115	4.5489351872	2.2988936157	2.2200786006	0.5454839940	1.4053838183	0.3368442785	480.9162727990	15.0107632997
0.0095	0.006	0.7876	0.1969	462.1809897124	16.7136622958	4.3175480484	1.7300155795	2.1500248531	0.3892297117	1.3087007360	0.3071056766	469.9572633499	19.1400132636
0.0095	0.0065	0.7872	0.1968	466.9049381911	24.6909470038	6.5573956947	3.7742500363	2.1250171081	1.5716853963	1.3262794783	0.7869105516	476.9136304722	30.8237929880
0.0095	0.006999999999999999	0.7868	0.1967	468.3372633089	25.7895915086	8.2720272674	2.5023185662	2.0851008996	1.7011252903	1.3352519613	0.9147678121	480.0296434372	30.9078031772
0.0095	0.0075	0.7864	0.1966	462.3721450446	10.5277665945	8.4842790172	2.7207533095	2.2757048028	1.1562481154	1.4225963367	0.5681610186	474.5547252013	14.9729290380
0.0095	0.008	0.7859999999999999	0.1965	462.9116675711	19.7732473142	7.0315001369	3.1154139418	2.1953914676	1.0957596286	1.4064824897	0.6193443189	473.5450416653	24.6037652035
0.0095	0.0085	0.7856	0.1964	465.5351405184	13.5552001543	8.5696329236	1.8248915542	2.2869262269	0.5719700389	1.4031864755	0.4004830943	477.7948861444	16.3525448417
0.0095	0.009000000000000001	0.7852	0.1963	465.6168728217	13.7848855552	8.1740842892	2.6784248238	2.3242775384	0.4725776919	1.4344986101	0.2904951236	477.5497332594	17.2263831945
0.0095	0.0095	0.7848	0.1962	464.5539062546	3.8687595980	6.7658707229	1.7480186839	1.5910376280	0.1830383530	1.0798108634	0.0803909199	473.9906254689	5.8802075548
0.0095	0.01	0.7844	0.1961	463.0032256157	23.0445238950	10.3132193614	6.9472743182	1.9714439043	1.3315440774	1.2654863281	0.6572950987	476.5533752095	31.9806373893
0.001	0.0	0.7992	0.1998	464.8629704834	24.7556792408	0.0000000000	0.0000000000	2.9844178863	2.7336519030	1.7300412137	1.1897497990	469.5774295834	28.6790809428
0.01	0.0	0.792	0.198	476.4582385560	25.6231056969	0.0000000000	0.0000000000	2.2003609554	1.4351475048	1.3433088848	0.8462507210	480.0019083962	27.9045039227
0.01	0.0005	0.7916	0.1979	471.7878850303	14.1767440394	0.5738098905	0.1210689139	2.5065455267	0.2440075168	1.5648742816	0.1940827187	476.4331147291	14.7359031888
0.01	0.001	0.7912	0.1978	467.2555385084	13.1906392093	0.9585319233	0.6311444963	2.4087588311	1.2800080491	1.4355972815	0.5832175759	472.0584265443	15.6850093306
0.01	0.0015	0.7908	0.1977	472.7240102086	17.0564389627	1.1257147961	0.8137775409	1.8140233551	0.8752595688	1.2263003819	0.4711559876	476.8900487417	19.2166320600
0.01	0.002	0.7904	0.1976	467.5556702450	24.4152327983	1.7846268117	1.0248866534	2.4344078005	1.2582183041	1.4528097999	0.7100203932	473.2275146571	27.4083581490
0.01	0.0025	0.79	0.1975	463.0666463100	22.9477341095	3.2849923832	2.1342231325	2.6540271003	1.5276171166	1.5914255068	0.7638136140	470.5970913003	27.3733879726
0.01	0.003	0.7896	0.1974	467.4127503704	12.3560671797	3.1014437170	0.8409056663	1.9328101442	0.7471504755	1.2651201043	0.4677817708	473.7121243359	14.4119050923
0.01	0.0035	0.7892	0.1973	470.1532389650	21.4376812731	2.7300661003	1.6679022428	2.1798417800	1.5403434017	1.3077851766	0.6972795291	476.3709320219	25.3432064467
0.01	0.004	0.7888	0.1972	464.6249195673	20.7724928678	3.9325742342	2.6084602362	2.1684600498	1.2113265477	1.3596058437	0.6530469629	472.0855596950	25.2453266146
0.01	0.0045	0.7884	0.1971	457.9125983338	20.4390662285	5.3236666629	2.6024211950	2.7141418721	0.8114852909	1.7170402689	0.4754885385	467.6674471377	24.3284612529
0.001	0.0005	0.7988	0.1997	459.8263847791	12.3302377195	0.6065414771	0.3271508103	3.0815633576	1.2569620822	1.7401123681	0.6858303061	465.2546019819	14.6001809181
0.01	0.005	0.7879999999999999	0.19699999999999998	464.1849943284	17.8037981769	5.6227830077	2.6478739673	2.4371330035	1.5388017593	1.4777130180	0.6997893766	473.7226233576	22.6902632801
0.01	0.0055	0.7876	0.1969	461.0729140600	16.7741329312	5.7418756265	2.5719564173	2.4241482127	0.8539331438	1.5590147008	0.5122571633	470.7979526000	20.7122796556
0.01	0.006	0.7872	0.1968	467.6646466493	15.4756199785	4.4008877034	1.9777058456	1.8523365030	0.6275379212	1.2231874796	0.3157180492	475.1410583353	18.3965817945
0.01	0.0065	0.7868	0.1967	469.0715141645	21.6159709351	5.9480846218	3.8622344442	2.2415596124	1.7950332270	1.3484360179	0.8962113631	478.6095944166	28.1694499694
0.01	0.006999999999999999	0.7864	0.1966	469.5793263438	13.9128990446	7.2351913178	2.3696554725	2.3090484629	0.8674879952	1.3597889556	0.4967909151	480.4833550801	17.6468334274
0.01	0.0075	0.7859999999999999	0.1965	470.4430983356	20.4844215538	5.4299184285	2.4131084765	1.9296040231	0.9692198142	1.2288639485	0.5229470640	479.0314847357	24.3896969085
0.01	0.008	0.7856	0.1964	467.4694716956	17.6820437883	7.9487399048	6.1029094242	1.9012298507	1.2257324505	1.2528516071	0.6400609281	478.5722930582	25.6507465911
0.01	0.0085	0.7852	0.1963	469.7954926540	13.9235964720	8.6839416952	1.3674490576	2.0588107060	0.7039539705	1.2925868890	0.3149724787	481.8308319442	16.3099719788
0.01	0.009000000000000001	0.7848	0.1962	466.2497398912	12.3163012614	7.7176045474	2.8004125004	1.8449624243	0.6265423604	1.1948051354	0.3422556827	477.0071119983	16.0855118049
0.01	0.0095	0.7844	0.1961	464.1077282713	19.6462244644	7.7186116731	5.6783447997	1.8117790702	1.1053181648	1.1521400631	0.5667052625	474.7902590777	26.9965926914
0.001	0.001	0.7984	0.1996	462.8862099684	25.7701180460	1.1053204999	0.4672265697	2.8875930271	1.4756029770	1.6795023298	0.6773790018	468.5586258252	28.3903265945
0.01	0.01	0.784	0.196	463.9942856208	22.8943990028	8.3236424616	4.8812033489	2.1432919987	1.1951717053	1.3125460859	0.5922492155	475.7737661670	29.5630232725
0.001	0.0015	0.7979999999999999	0.1995	461.3368692033	11.5215975799	1.5759000020	0.8213192229	2.9033030208	0.7443308414	1.6890241485	0.3294842042	467.5050963746	13.4167318484
0.001	0.002	0.7976	0.1994	457.5597648935	13.3163310245	2.3634723309	0.9142663396	2.6718210727	1.0014716559	1.6207234105	0.6406241397	464.2157817076	15.8726931597
0.001	0.0025	0.7972	0.1993	465.8017754094	7.3889360256	2.2441279307	1.2597273128	2.4162932159	0.8725095749	1.4685574231	0.5107883342	471.9307539791	10.0319612475
0.001	0.003	0.7968	0.1992	457.3516378262	18.9854380315	4.1707594717	1.3506143841	3.3202590783	1.0522432027	1.8897147889	0.6584821993	466.7323711651	22.0467778176
0.001	0.0035	0.7964	0.1991	464.4592218377	13.5883807649	2.4040091419	1.8477529858	2.5480647958	1.3227742572	1.5026162362	0.5479084975	470.9139120116	17.3068165054
0.0	0.0025	0.7979999999999999	0.1995	0.0000000000	0.0000000000	9.2821743848	0.4567523426	44.5708552093	1.1350816367	13.3424484584	0.1718327360	67.1954780525	1.7636667153
0.001	0.004	0.7959999999999999	0.19899999999999998	455.8241816668	9.4944494940	3.9587595034	0.4813428910	2.6153933402	0.4235357656	1.5861152617	0.2788610850	463.9844497721	10.6781892356
0.001	0.0045	0.7956	0.1989	460.1908304592	18.5752835741	5.4890870657	2.1451195497	2.6817600483	1.2323161186	1.6322594601	0.6161125196	469.9939370333	22.5688317620
0.001	0.005	0.7952	0.1988	466.6651007766	15.0066151147	3.8953105818	1.4248252458	2.0815741663	0.9473993106	1.2561476213	0.6166734621	473.8981331460	17.9955131332
0.001	0.0055	0.7948	0.1987	456.3735299347	20.3623894186	5.6879943994	3.3652147770	2.8534478367	1.3097183511	1.6996446386	0.6733336978	466.6146168094	25.7106562445
0.001	0.006	0.7944	0.1986	452.5388110505	15.4376232427	6.4871486743	2.0705639396	2.9877843135	1.2125775740	1.6816996726	0.5735611855	463.6954437109	19.2943259418
0.001	0.0065	0.794	0.1985	456.7585203468	15.1443707028	7.2004454798	1.4174508570	2.6920196361	0.8849972349	1.6624729233	0.3239402154	468.3134583860	17.7707590101
0.001	0.006999999999999999	0.7936	0.1984	453.7103073972	17.4105908337	8.1272529422	2.0015084202	3.2707245063	1.2731149873	1.8986872719	0.6115744415	467.0069721176	21.2967886827
0.001	0.0075	0.7932	0.1983	455.1823821052	19.7640296902	8.8966970078	2.6590909020	2.9440207596	1.0963654673	1.7890032449	0.4144320260	468.8121031175	23.9339180855
0.001	0.008	0.7928	0.1982	456.3824624268	24.2801787971	7.6312435152	2.9097392108	2.7296915597	1.2547468024	1.6014966612	0.6350424116	468.3448941629	29.0797072219
0.001	0.0085	0.7924	0.1981	451.6607470711	15.4216457964	10.5748202724	3.5767266358	3.0033340012	0.8297036464	1.7298581018	0.3706477931	466.9687594465	20.1987238717
0.0	0.003	0.7976	0.1994	0.0000000000	0.0000000000	11.4127488883	0.7235965406	44.1599907820	1.1350767465	13.2084105489	0.2084537356	68.7811502192	2.0671270227
0.001	0.009000000000000001	0.792	0.198	457.3239471005	13.0805490089	7.5584786804	3.1533354606	2.4937210420	0.8215490144	1.4282728055	0.4325706130	468.8044196284	17.4880040969
0.001	0.0095	0.7916	0.1979	469.9701228758	14.5714122421	7.2215951203	2.0628129525	2.3177049901	0.8358811050	1.3449568919	0.4280104997	480.8543798781	17.8981167993
0.001	0.01	0.7912	0.1978	459.2940082463	20.3075211751	8.3281745274	4.0690873128	2.1929868767	1.1506969409	1.3519151440	0.6159167876	471.1670847944	26.1432222164
0.0015	0.0	0.7988	0.1997	464.9862388752	24.0801547429	0.0000000000	0.0000000000	3.0209676676	1.7086490266	1.7732556216	0.7412901583	469.7804621644	26.5300939278
0.0015	0.0005	0.7984	0.1996	463.5985762181	16.1941877683	0.5430925554	0.1797698288	2.7061265692	0.7769010462	1.5284350138	0.4828027077	468.3762303565	17.6336613510
0.0015	0.001	0.7979999999999999	0.1995	457.9130449584	16.7132029445	1.5026316044	0.7275021426	3.0804412152	0.7305324193	1.7617195721	0.4630282612	464.2578373501	18.6342657676
0.0015	0.0015	0.7976	0.1994	467.5101145349	16.6908102749	1.3749784169	0.9424746497	2.4393772883	0.8937620422	1.4806428084	0.4198806533	472.8051130485	18.9469276201
0.0015	0.002	0.7972	0.1993	466.0523318145	22.1597850606	2.0195388906	0.8193347030	2.4951637965	1.2897365112	1.5101238240	0.6567839633	472.0771583256	24.9256402381
0.0015	0.0025	0.7968	0.1992	462.0934512892	15.6335989357	2.5671635119	1.5585440853	2.8459134520	1.3474441214	1.6214558581	0.7087911286	469.1279841112	19.2483782710
0.0015	0.003	0.7964	0.1991	458.0983941707	12.9469979997	3.1412251838	1.1067028848	2.8972113906	0.5125550009	1.6738258610	0.1603265710	465.8106566061	14.7265824564
0.0	0.0035	0.7972	0.1993	0.0000000000	0.0000000000	12.8252427390	0.7873903942	44.6218325358	0.9389657752	13.1999874016	0.1110968724	70.6470626764	1.8374530418
0.0015	0.0035	0.7959999999999999	0.19899999999999998	458.9099110835	12.5782077577	4.3074767910	2.2066304237	2.8572951821	0.9560836089	1.6877423652	0.5058100861	467.7624254218	16.2467318764
0.0015	0.004	0.7956	0.1989	462.8638787380	17.3608202754	4.1760468819	2.9291548786	2.4425834094	1.0414676860	1.5245896640	0.6116862756	471.0070986933	21.9431291156
0.0015	0.0045	0.7952	0.1988	462.9058614512	26.6030314320	4.1110872716	3.6151201060	2.5341181687	1.7709429262	1.5474786512	0.8746643383	471.0985455427	32.8637588025
0.0015	0.005	0.7948	0.1987	459.4422876162	19.6059488753	4.2880896205	2.6664457093	2.6153933402	1.4151635053	1.5921579544	0.7530660199	467.9379285313	24.4406241098
0.0015	0.0055	0.7944	0.1986	464.3328270737	12.6013935729	4.0914483197	1.4835110863	2.1902616738	1.0903619784	1.2744588111	0.4209088972	471.8889958783	15.5961755348
0.0015	0.006	0.794	0.1985	458.7763703257	17.6905605742	6.4619705308	3.4628045495	2.6190803796	0.8042078036	1.5405203991	0.5315553900	469.3979416352	22.4891283173
0.0015	0.0065	0.7936	0.1984	459.4087907706	18.7575077353	7.6387969582	2.9709110013	2.8034323465	1.0381827277	1.6234700890	0.4980581694	471.4744901643	23.2646596337
0.0015	0.006999999999999999	0.7932	0.1983	454.5763125121	15.5601565943	7.7269204605	3.9823904015	2.8566539579	1.0727108402	1.6990953029	0.5583422584	466.8589822334	21.1736000944
0.0015	0.0075	0.7928	0.1982	459.8880189750	19.3435401051	6.7663742857	1.4596839724	2.1040170144	0.7914470984	1.3334208423	0.5101835301	470.0918311174	22.1048547060
0.0015	0.008	0.7924	0.1981	456.5003713233	17.4034990044	8.3034999468	2.3693601080	2.8417454945	0.8729824621	1.6555146711	0.3261847442	469.3011314357	20.9720263187
0.0	0.004	0.7968	0.1992	0.0000000000	0.0000000000	14.9039502668	0.5960159580	44.0176390023	0.5028103716	13.0232844199	0.2970379782	71.9448736890	1.3958643078
0.0015	0.0085	0.792	0.198	454.7192323867	14.7375023357	7.6468539641	2.4990001373	2.5945535526	0.4890674856	1.5544369034	0.3043128036	466.5150768068	18.0298827622
0.0015	0.009000000000000001	0.7916	0.1979	453.3159378684	22.0333463392	9.6293809838	3.6955624433	2.7934933709	1.0620362379	1.7675791528	0.6098463077	467.5063913759	27.4007913281
0.0015	0.0095	0.7912	0.1978	451.0631633457	15.7027169665	10.2160317275	4.5967358104	2.7925315346	0.8852326390	1.7012926457	0.4682073484	465.7730192535	21.6528927643
0.0015	0.01	0.7908	0.1977	456.0760779457	16.0048062816	9.9400792747	3.9085265424	2.5871794740	0.9457369454	1.5234909926	0.4396165461	470.1268276870	21.2986863155
0.002	0.0	0.7984	0.1996	463.2895119894	17.2701921477	0.0000000000	0.0000000000	2.4677514606	0.9017368386	1.5059122504	0.5460707507	467.2631757004	18.7179997370
0.002	0.0005	0.7979999999999999	0.1995	465.4382229785	19.1590821914	0.6382659379	0.4254644380	2.6477751640	1.1818801991	1.6714454063	0.5831642215	470.3957094867	21.3495910500
0.002	0.001	0.7976	0.1994	463.2207317998	15.7773998364	0.7475390807	0.3332863486	1.9754515557	0.9523294920	1.2180603465	0.4424744339	467.1617827827	17.5054901109
0.002	0.0015	0.7972	0.1993	466.8901995790	12.3823625896	1.5338525024	0.6888228383	2.0570473394	1.4555064809	1.2145812204	0.6910407228	471.6956806412	15.2177326316
0.002	0.002	0.7968	0.1992	461.5744734947	9.0455827343	2.0701469590	1.3440578822	2.3290867202	1.0676356520	1.4266247985	0.4726847006	467.4003319724	11.9299609691
0.002	0.0025	0.7964	0.1991	457.0139896225	17.9351845445	2.9073202306	2.0320490822	2.9052266935	1.2850334410	1.7754529644	0.6955634101	464.6019895110	21.9478304778
0.0	0.0045	0.7964	0.1991	0.0000000000	0.0000000000	16.7094749376	0.5927279379	43.8871498709	0.9742016389	13.1576885532	0.1857242159	73.7543133617	1.7526537927
0.002	0.003	0.7959999999999999	0.19899999999999998	465.6709143992	17.2678111254	4.0773485593	1.6440247289	2.8991350633	0.6340764236	1.7410279276	0.3261625398	474.3884259494	19.8720748177
0.002	0.0035	0.7956	0.1989	457.0644582032	11.4206353970	3.7266170203	2.1538258137	2.7692871561	1.6029496468	1.6807841131	0.7939318033	465.2411464927	15.9713426608
0.002	0.004	0.7952	0.1988	461.2886337456	14.4715364752	4.2833057732	2.6872775876	2.6097826282	1.5318546978	1.6238363128	0.6507484625	469.8055584598	19.3414172231
0.002	0.0045	0.7948	0.1987	460.6772046573	18.8868797575	4.5995432556	2.5195337328	2.4842629846	0.7418853532	1.5269701186	0.5592998785	469.2879810161	22.7075987220
0.002	0.005	0.7944	0.1986	460.0488038338	11.5891172245	4.9880420099	2.0332303575	2.6488973064	0.5474299561	1.5956370804	0.2720808669	469.2813802305	14.4418584050
0.002	0.0055	0.794	0.1985	455.6031024859	14.1093433188	5.6665929774	3.4547445879	2.9579673867	0.8159755361	1.7289425423	0.4608975582	465.9566053923	18.8409610010
0.002	0.006	0.7936	0.1984	466.5355796403	21.6644771622	5.9931534987	3.4320159601	2.1333530231	1.4007669955	1.2795859442	0.6595065257	475.9416721063	27.1567666435
0.002	0.0065	0.7932	0.1983	465.9344229179	19.6826318534	6.4934432101	5.0518796449	2.3114530538	1.1479908019	1.4002566851	0.6378306550	476.1395758669	26.5203329552
0.002	0.006999999999999999	0.7928	0.1982	462.8151966557	27.0037585887	5.8833767930	2.8130491287	2.2494146092	1.4131779087	1.4083136086	0.7418444942	472.3563016665	31.9718301203
0.002	0.0075	0.7924	0.1981	454.1328142764	13.5767347024	8.5784452739	5.6206539398	2.6484163882	1.2646607419	1.6619235876	0.6077465969	467.0215995261	21.0697959810
