# Supplementary material for: Multipressure Sampling for Improving the Performance of MOF-based Electronic Noses
Source: ACS Sens. 2024 Jul 12;9(7):3531–9. doi: 10.1021/acssensors.4c00199 (PMC11287752; doi:10.1021/acssensors.4c00199)
Supplement: Supplementary file 2 — se4c00199_si_002.zip [file se4c00199_si_002.zip › Multiplex_Adsorption_Data/Benzene_5bar/UIO-66_v2_EQeq.csv]

benzene_comp	CO2_comp	N2_comp	O2_comp	benzene_mass	benzene_error	CO2_mass	CO2_error	N2_mass	N2_error	O2_mass	O2_error	total_mass	total_error
0.0	0.0	0.8	0.2	0.0000000000	0.0000000000	0.0000000000	0.0000000000	25.5792784717	0.3380269703	8.8194903715	0.1977304925	34.3987688432	.5357574628
0.0	0.0005	0.7996	0.1999	0.0000000000	0.0000000000	1.6630623117	0.0156473117	25.6220905918	0.1106123847	8.7597067483	0.3841692264	36.0448596518	.5104289228
0.0	0.005	0.7959999999999999	0.19899999999999998	0.0000000000	0.0000000000	13.9044650751	0.6609895349	22.8609229076	0.4442763686	8.1226260524	0.1264360956	44.8880140351	1.2317019991
0.002	0.008	0.792	0.198	189.6871116683	0.5484163552	1.3841761927	0.2434990832	0.5369710160	0.0376259841	0.5555353449	0.0386254412	192.1637942219	.8681668637
0.002	0.0085	0.7916	0.1979	189.6486445931	0.6255603579	1.5511044122	0.4188946095	0.5380413190	0.0315083825	0.5570024277	0.0596403183	192.2947927520	1.1356036682
0.002	0.009000000000000001	0.7912	0.1978	190.2181958614	2.2510251233	1.7496363631	0.2128094522	0.5584841064	0.0627405740	0.5589585381	0.0578087706	193.0852748690	2.5843839201
0.002	0.0095	0.7908	0.1977	191.1637702447	0.5253958218	1.8394044086	0.4043427034	0.5711136818	0.0514698910	0.5807202659	0.0547678155	194.1550086010	1.0359762317
0.002	0.01	0.7904	0.1976	190.1779396200	1.6186379964	1.9046291309	0.5877233854	0.5335460464	0.0469617930	0.5365855257	0.0433376131	193.1527003230	2.2966607879
0.0025	0.0	0.7979999999999999	0.1995	191.1756980199	0.6558389361	0.0000000000	0.0000000000	0.5124610773	0.0856766689	0.5198363307	0.0734583907	192.2079954279	.8149739957
0.0025	0.0005	0.7976	0.1994	189.7774645658	0.3176048744	0.0860697365	0.0219078876	0.5470318642	0.0977096956	0.5747296779	0.0466207730	190.9852958444	.4838432306
0.0025	0.001	0.7972	0.1993	189.8746759341	0.9240111913	0.1677687443	0.0443312876	0.5216656831	0.0900108916	0.5386638930	0.0532535106	191.1027742545	1.1116068811
0.0025	0.0015	0.7968	0.1992	190.6356679953	1.3157612088	0.2820801131	0.0627785920	0.5168493196	0.0331234139	0.5557798587	0.0665751395	191.9903772867	1.4782383542
0.0025	0.002	0.7964	0.1991	189.9262635621	0.9417418573	0.3394039025	0.0325342808	0.5244484709	0.0817616225	0.5274162584	0.0196434538	191.3175321939	1.0756812144
0.0	0.0055	0.7956	0.1989	0.0000000000	0.0000000000	15.1450796369	0.5717700011	22.7079766086	0.3028071624	8.1031872056	0.1383027614	45.9562434511	1.0128799249
0.0025	0.0025	0.7959999999999999	0.19899999999999998	190.6001828639	1.3414338461	0.4451419187	0.0803154735	0.5300140465	0.0818697147	0.5820650918	0.0523876158	192.1574039209	1.5560066501
0.0025	0.003	0.7956	0.1989	191.3376175690	1.0058948241	0.5443238416	0.1955822939	0.5208094407	0.1189036789	0.5232595238	0.0620939885	192.9260103751	1.3824747854
0.0025	0.0035	0.7952	0.1988	189.9712909137	0.5896249313	0.6199710710	0.1767121325	0.4814222902	0.0821686051	0.5191027893	0.0525073096	191.5917870642	.9010129785
0.0025	0.004	0.7948	0.1987	189.6402951504	0.4486397644	0.7751319437	0.2672591754	0.5314054404	0.0677155935	0.5397642051	0.0836758936	191.4865967396	.8672904269
0.0025	0.0045	0.7944	0.1986	192.8363425297	3.3697205347	0.7731146843	0.1150476705	0.5152438651	0.0549864977	0.5439209396	0.0483890270	194.6686220187	3.5881437299
0.0025	0.005	0.794	0.1985	189.6951629166	1.0612023733	0.9521464605	0.1620148071	0.5330108949	0.1092527222	0.5595698226	0.0538962987	191.7398900946	1.3863662013
0.0025	0.0055	0.7936	0.1984	190.9923084754	1.2684018302	1.0577163717	0.2831570148	0.5263750163	0.1473548768	0.5524789225	0.0820248125	193.1288787859	1.7809385343
0.0025	0.006	0.7932	0.1983	192.0040820113	1.3299167199	1.2949124620	0.3795564177	0.5571997428	0.1221710441	0.5753409624	0.0574133806	194.4315351785	1.8890575623
0.0025	0.0065	0.7928	0.1982	190.3631183308	0.8303809252	1.2713777685	0.2557552110	0.5373991372	0.0712645001	0.5490557293	0.0607428572	192.7209509658	1.2181434935
0.0025	0.006999999999999999	0.7924	0.1981	189.3635707645	0.5255921077	1.2525500136	0.2069218351	0.5108556228	0.0485573246	0.5632375295	0.0633974812	191.6902139304	.8444687486
0.0	0.006	0.7952	0.1988	0.0000000000	0.0000000000	16.1505153678	0.6648685038	22.4841762509	0.4160027514	8.0616198602	0.1842294223	46.6963114789	1.2651006775
0.0025	0.0075	0.792	0.198	190.4698719193	1.1571592707	1.2903736283	0.2273768495	0.5020791382	0.0918052985	0.5437986827	0.0652746512	192.8061233685	1.5416160699
0.0025	0.008	0.7916	0.1979	190.9717330631	1.6518640255	1.3940943850	0.6215852932	0.4838839871	0.0912144344	0.5147015410	0.0468293394	193.3644129762	2.4114930925
0.0025	0.0085	0.7912	0.1978	191.5013262844	2.2982354593	1.5907771814	0.3504633120	0.5491724703	0.0511394314	0.5576137122	0.0466656358	194.1988896483	2.7465038385
0.0025	0.009000000000000001	0.7908	0.1977	192.9111893194	0.1755187428	1.5067247043	0.2008121863	0.4919112597	0.0569272424	0.5205698721	0.0568650991	195.4303951555	.4901232706
0.0025	0.0095	0.7904	0.1976	192.6249227133	2.6278687735	1.7810719895	0.7675952746	0.5010088352	0.0740272191	0.5279052860	0.0516474262	195.4349088240	3.5211386934
0.0025	0.01	0.79	0.1975	191.0859415112	1.9154759280	1.9212715213	0.5122347462	0.5060392593	0.0770279157	0.5291278549	0.0413842760	194.0423801467	2.5461228659
0.003	0.0	0.7976	0.1994	191.4885039260	3.5967122952	0.0000000000	0.0000000000	0.4686856845	0.0765708861	0.5210588997	0.0873417518	192.4782485102	3.7606249331
0.003	0.0005	0.7972	0.1993	189.9885861878	0.5090379852	0.0776644888	0.0140485864	0.4885933203	0.0408569859	0.5601811071	0.0425594507	191.1150251040	.6065030082
0.003	0.001	0.7968	0.1992	191.4085878318	0.6108709689	0.1761739920	0.0398178151	0.4862386537	0.0721279409	0.5301059101	0.0751234567	192.6011063876	.7979401816
0.003	0.0015	0.7964	0.1991	193.6548861065	2.9082982246	0.2837611627	0.0791743996	0.4772481085	0.0278394020	0.5335291033	0.0412453537	194.9494244810	3.0565573799
0.0	0.0065	0.7948	0.1987	0.0000000000	0.0000000000	17.3427157029	0.5121100499	22.3879560110	0.5447904941	7.9162564084	0.2358289614	47.6469281223	1.2927295054
0.003	0.002	0.7959999999999999	0.19899999999999998	190.5062516338	1.6700231436	0.3009078680	0.0363044435	0.4703981693	0.0958073648	0.5338958740	0.0588491424	191.8114535451	1.8609840943
0.003	0.0025	0.7956	0.1989	192.7492697703	0.9595088977	0.4152192368	0.0374990874	0.5070025320	0.0624807655	0.5376858378	0.0834598336	194.2091773769	1.1429485842
0.003	0.003	0.7952	0.1988	191.0349502719	1.7095017574	0.5466773110	0.1221076248	0.5030424109	0.0392379562	0.5321842774	0.0327374663	192.6168542712	1.9035848047
0.003	0.0035	0.7948	0.1987	189.7852176197	0.4176280178	0.6268633741	0.1866295114	0.4971557444	0.0892840580	0.5279052860	0.0610922503	191.4371420242	.7546338375
0.003	0.004	0.7944	0.1986	189.7470487389	0.9721905155	0.7240280377	0.2157032220	0.4870948961	0.0693880003	0.5271717446	0.0500483367	191.4853434173	1.3073300745
0.003	0.0045	0.794	0.1985	191.5391969708	1.5458449649	0.8726328171	0.1988174955	0.5512060460	0.0604053072	0.5574914553	0.0657783014	193.5205272892	1.8708460690
0.003	0.005	0.7936	0.1984	191.1691377436	0.5023682432	0.8664129338	0.3096991507	0.4848472598	0.0922126755	0.5282720567	0.0738472146	193.0486699939	.9781272840
0.003	0.0055	0.7932	0.1983	191.5403897483	3.8744135136	1.0224143313	0.1629373257	0.5099993804	0.0736349797	0.5647046123	0.0474722134	193.6375080723	4.1584580324
0.003	0.006	0.7928	0.1982	194.0750419898	3.2981826720	1.0898244179	0.3392083065	0.5011158655	0.0661741610	0.5417203154	0.0555503919	196.2077025886	3.7591155314
0.003	0.0065	0.7924	0.1981	191.9885759035	2.4970702772	1.1669845919	0.3592518898	0.5325827737	0.1330940611	0.5549240604	0.0916695233	194.2430673295	3.0810857514
0.0	0.006999999999999999	0.7944	0.1986	0.0000000000	0.0000000000	18.4591007036	0.3255001603	22.1268020786	0.2497000158	7.8800683666	0.1647123046	48.4659711488	.7399124807
0.003	0.006999999999999999	0.792	0.198	190.6335806347	1.4651714701	1.3379473303	0.3184537941	0.5332249555	0.0852987847	0.5436764258	0.0493566709	193.0484293463	1.9182807198
0.003	0.0075	0.7916	0.1979	191.7920658062	3.8216406705	1.2096832503	0.2320442750	0.4860245931	0.0997265124	0.5189805324	0.0405185257	194.0067541820	4.1939299836
0.003	0.008	0.7912	0.1978	190.3652056914	1.5876856839	1.4226722272	0.5895607312	0.5478881067	0.0568910094	0.5676387778	0.0463455245	192.9034048031	2.2804829490
0.003	0.0085	0.7908	0.1977	193.1142596931	2.6664424863	1.5536259865	0.2472471299	0.4836699265	0.0490726631	0.5309617084	0.0529845091	195.6825173145	3.0157467884
0.003	0.009000000000000001	0.7904	0.1976	190.9085158543	1.0120437907	1.6988686669	0.3025859290	0.5105345319	0.1275898148	0.5293723687	0.0887588448	193.6472914218	1.5309783793
0.003	0.0095	0.79	0.1975	190.3028830657	1.2555568530	1.6356612042	0.3513144191	0.4980119868	0.0922861897	0.5411090310	0.0457796175	192.9776652877	1.7449370793
0.003	0.01	0.7896	0.1974	190.9651727867	3.3022870298	1.8352017848	0.3628211216	0.5169563499	0.1175190746	0.5493002431	0.0805916879	193.8666311645	3.8632189139
0.0035	0.0	0.7972	0.1993	190.3338952814	1.4662610406	0.0000000000	0.0000000000	0.4905198658	0.0948184564	0.5346294154	0.0409339757	191.3590445626	1.6020134727
0.0035	0.0005	0.7968	0.1992	192.9094001531	1.0995765681	0.0816990077	0.0244163404	0.4681505330	0.0851826719	0.5182469910	0.0576108959	193.9774966848	1.2667864763
0.0035	0.001	0.7964	0.1991	190.2966209837	0.9649205263	0.1909672279	0.0564532379	0.4976908959	0.1030652331	0.5312062222	0.0326038770	191.5164853297	1.1570428743
0.0	0.0075	0.794	0.1985	0.0000000000	0.0000000000	19.3108885064	1.2416434478	22.0002922638	0.2111711891	7.8474257748	0.2397140731	49.1586065450	1.6925287100
0.0035	0.0015	0.7959999999999999	0.19899999999999998	190.2751509883	0.7594382750	0.2319848368	0.1073505128	0.5045408351	0.0817347173	0.5610369053	0.0889351501	191.5727135655	1.0374586552
0.0035	0.002	0.7956	0.1989	190.3640129139	0.7886447101	0.3446151561	0.0444636809	0.4806730781	0.0853438970	0.5407422603	0.0805582977	191.7300434084	.9990105857
0.0035	0.0025	0.7952	0.1988	190.1746594818	0.6361217967	0.4269865836	0.1497436811	0.4831347750	0.1161294047	0.5221592118	0.0965392986	191.6069400522	.9985341811
0.0035	0.003	0.7948	0.1987	189.9179141194	0.4740769264	0.4564049506	0.1933572384	0.4477077457	0.0384392286	0.4967297770	0.0576689819	191.3187565927	.7635423753
0.0035	0.0035	0.7944	0.1986	191.7285504030	2.4628624755	0.5829879811	0.1048770151	0.4702911390	0.0288894587	0.5137234858	0.0115621678	193.2955530089	2.6081911171
0.0035	0.004	0.794	0.1985	190.4066547105	1.7656044749	0.7753000487	0.1867602917	0.5337601070	0.0923953596	0.5554130880	0.0274531397	192.2711279542	2.0722132659
0.0035	0.0045	0.7936	0.1984	193.3626556127	6.3065868460	0.8067356751	0.3355290663	0.5038986533	0.0426598663	0.5521121518	0.0419852332	195.2254020929	6.7267610118
0.0035	0.005	0.7932	0.1983	190.3121270916	1.3541203529	0.8586801059	0.2420328404	0.4477077457	0.0736990472	0.5197140738	0.0370129604	192.1382290170	1.7068652009
0.0035	0.0055	0.7928	0.1982	191.0564202674	2.4508627949	0.9380256443	0.3470982636	0.5070025320	0.0716722713	0.5490557293	0.0633540861	193.0505041730	2.9329874159
0.0035	0.006	0.7924	0.1981	195.7783282960	1.3578180877	1.1842994022	0.4610012871	0.4840980477	0.0465235982	0.5408645172	0.0321551912	197.9875902631	1.8974981642
0.0	0.008	0.7936	0.1984	0.0000000000	0.0000000000	20.7149010837	1.1388652969	21.7093839079	0.4546671339	7.8233411659	0.2491539193	50.2476261575	1.8426863501
0.0035	0.0065	0.792	0.198	191.4804526777	0.4546055251	1.0562034271	0.2255329546	0.5016510170	0.0411954050	0.5121341461	0.0339636616	193.5504412679	.7552975463
0.0035	0.006999999999999999	0.7916	0.1979	192.2253422423	1.6810224188	1.3056711791	0.3695352219	0.4706122299	0.0503046965	0.5409867741	0.0485161216	194.5426124254	2.1493784588
0.0035	0.0075	0.7912	0.1978	191.6042033459	1.8840199477	1.4532673289	0.4827616053	0.5021861685	0.0530274383	0.5692281175	0.0359892413	194.1288849608	2.4557982326
0.0035	0.008	0.7908	0.1977	192.9499545890	2.7883667896	1.6748296585	0.3305981280	0.5001525928	0.1056071828	0.5698394020	0.0742428607	195.6947762423	3.2988149611
0.0035	0.0085	0.7904	0.1976	191.3036234095	2.6038479539	1.4441896614	0.4460067429	0.4525241092	0.0779415781	0.5513786104	0.0588765663	193.7517157905	3.1866728412
0.0035	0.009000000000000001	0.79	0.1975	193.0743016460	0.3315653348	1.6373422537	0.4370845187	0.4992963504	0.0476350974	0.5360964981	0.0679026743	195.7470367482	.8841876252
0.0035	0.0095	0.7896	0.1974	190.6079359179	1.0142091980	1.7385414361	0.8099397876	0.4822785326	0.0923675831	0.5446544810	0.0671100175	193.3734103676	1.9836265862
0.0035	0.01	0.7892	0.1973	190.6353698009	1.1814420747	1.8121714061	0.5712779197	0.4945870172	0.0999789049	0.5264382032	0.0652416694	193.4685664274	1.9179405687
0.004	0.0	0.7968	0.1992	190.2605394636	0.9311911088	0.0000000000	0.0000000000	0.4897706536	0.1137816162	0.5385416361	0.0583512592	191.2888517533	1.1033239842
0.004	0.0005	0.7964	0.1991	190.3350880589	0.0908509755	0.0880869960	0.0343757163	0.4594810787	0.0440392945	0.5202031014	0.0480828780	191.4028592350	.2173488643
0.0	0.0085	0.7932	0.1983	0.0000000000	0.0000000000	21.5214686539	0.9990534989	21.5609328815	0.3280387732	7.7246798491	0.1615353705	50.8070813845	1.4886276426
0.004	0.001	0.7959999999999999	0.19899999999999998	190.0124417383	0.8790920065	0.1667601145	0.0348849172	0.4561631394	0.0738481150	0.5138457427	0.0231010548	191.1492107349	1.0109260935
0.004	0.0015	0.7956	0.1989	191.5782604348	0.2808250238	0.3273003458	0.3315472946	0.5020791382	0.1199434857	0.5572469415	0.0777792198	192.9648868603	.8100950239
0.004	0.002	0.7952	0.1988	189.9346130048	0.2621832446	0.3894991788	0.1993716252	0.4864527143	0.1218529509	0.5479554173	0.0700035782	191.3585203152	.6534113989
0.004	0.0025	0.7948	0.1987	190.9893265316	1.6044912798	0.4207667003	0.1193123654	0.4798168357	0.0794179252	0.5062658150	0.0828804391	192.3961758826	1.8861020095
0.004	0.003	0.7944	0.1986	193.4530085103	3.8489849578	0.5764318879	0.2921553837	0.5121399864	0.0977345473	0.5315729929	0.0383551670	195.0731533775	4.2772300558
0.004	0.0035	0.794	0.1985	191.4598772654	2.2811869394	0.6240055899	0.1026767666	0.5172774408	0.1149180500	0.5480776741	0.0677201695	193.1492379702	2.5665019255
0.004	0.004	0.7936	0.1984	190.2542773816	0.5169159821	0.6633421492	0.1704799741	0.4512397456	0.0557643271	0.5149460548	0.0549509058	191.8838053312	.7981111891
0.004	0.0045	0.7932	0.1983	193.7166123434	2.9901975041	0.7951364333	0.2781169331	0.4500624123	0.0533865592	0.5189805324	0.0689294757	195.4807917214	3.3906304721
0.004	0.005	0.7928	0.1982	192.3359723578	3.4366012254	0.8536369573	0.1544978731	0.4875230173	0.0516636046	0.5341403878	0.0786194559	194.2112727202	3.7213821590
0.004	0.0055	0.7924	0.1981	191.7604572018	2.0650442966	0.9008744494	0.2022782542	0.4703981693	0.0262431661	0.5327955619	0.0389199607	193.6645253824	2.3324856776
0.0	0.009000000000000001	0.7928	0.1982	0.0000000000	0.0000000000	22.7296389596	0.8645050567	21.2440161627	0.3723432624	7.7475418890	0.1439112739	51.7211970113	1.3807595930
0.004	0.006	0.792	0.198	191.6483361144	0.4942562651	1.0281298998	0.1795732340	0.4830277447	0.0679911193	0.5401309758	0.0388122811	193.6996247347	.7806328995
0.004	0.0065	0.7916	0.1979	190.5843785617	1.0921807951	1.0252721155	0.2130504650	0.4558420485	0.0729296643	0.5151905686	0.0695356999	192.5806832943	1.4476966243
0.004	0.006999999999999999	0.7912	0.1978	190.7096202019	1.3154997812	1.3009642404	0.1489125265	0.4755356237	0.0396017896	0.5167799082	0.0484890031	193.0028999742	1.5525031004
0.004	0.0075	0.7908	0.1977	191.2177434277	1.0628320425	1.4354482037	0.3426148882	0.4774621691	0.0877737214	0.5252156342	0.0584454469	193.6558694347	1.5516660990
0.004	0.008	0.7904	0.1976	190.1675028166	0.4400645953	1.3979607990	0.0987873737	0.4774621691	0.0548237574	0.5352406998	0.0150450513	192.5781664845	.6087207777
0.004	0.0085	0.79	0.1975	192.1922426660	4.2200061758	1.4771382324	0.3252291753	0.4813152599	0.0346659230	0.5215479273	0.0383458132	194.6722440856	4.6182470873
0.004	0.009000000000000001	0.7896	0.1974	191.5156396147	1.4998986489	1.4448620812	0.2230468326	0.4887003506	0.0312220429	0.5239930652	0.0280435046	193.9731951117	1.7822110290
0.004	0.0095	0.7892	0.1973	190.8879404419	2.0736801764	1.5065565994	0.2178437848	0.4771410782	0.0897998889	0.5189805324	0.0713251396	193.3906186519	2.4526489897
0.004	0.01	0.7888	0.1972	193.2257843917	2.4537990758	1.6696184049	0.3303809394	0.4496342911	0.0491845863	0.5128676875	0.0296255482	195.8579047752	2.8629901497
0.0045	0.0	0.7964	0.1991	190.6046557797	1.1193621306	0.0000000000	0.0000000000	0.5123540470	0.1281445495	0.5315729929	0.0819124867	191.6485828196	1.3294191668
0.0	0.0095	0.7924	0.1981	0.0000000000	0.0000000000	23.8974640763	0.8996248412	21.2064485273	0.2056987603	7.6780999709	0.1291500484	52.7820125745	1.2344736499
0.0045	0.0005	0.7959999999999999	0.19899999999999998	193.8982127216	2.6702399597	0.1030483369	0.0452274187	0.4520959880	0.0893517767	0.5303504239	0.0267136218	194.9837074704	2.8315327769
0.0045	0.001	0.7956	0.1989	191.0343538832	1.6501825962	0.1618850709	0.0391882900	0.4827066538	0.0733169275	0.5123786599	0.0173139250	192.1913242678	1.7800017387
0.0045	0.0015	0.7952	0.1988	192.2289205749	2.2442724856	0.2672868771	0.0835534048	0.4667591391	0.0474587365	0.5202031014	0.0744423046	193.4831696925	2.4497269315
0.0045	0.002	0.7948	0.1987	191.7655265063	0.2219768269	0.3567187128	0.0982665127	0.4847402295	0.0750690718	0.5353629567	0.0434271922	193.1423484053	.4387396036
0.0045	0.0025	0.7944	0.1986	191.0131820821	1.5425966284	0.4313573124	0.1571449571	0.4662239876	0.1037595694	0.5206921290	0.0994044067	192.4314555111	1.9029055616
0.0045	0.003	0.794	0.1985	191.7330233187	0.2003457958	0.4656507231	0.0356128669	0.4758567146	0.0592387331	0.5242375790	0.0669610752	193.1987683354	.3621584710
0.0045	0.0035	0.7936	0.1984	190.3899558251	0.4808809481	0.6739327613	0.1797839849	0.4854894416	0.0724505803	0.5435541689	0.0623361537	192.0929321969	.7954516670
0.0045	0.004	0.7932	0.1983	190.6475957706	1.4052607566	0.7317608655	0.2597743213	0.4686856845	0.0573642471	0.5241153221	0.0442603742	192.3721576427	1.7666596992
0.0045	0.0045	0.7928	0.1982	190.2447351614	0.6697166989	0.9018830792	0.3538918729	0.4893425324	0.0482306608	0.5425761137	0.0315090918	192.1785368867	1.1033483244
0.0045	0.005	0.7924	0.1981	191.9173074464	0.8590660811	0.8380031966	0.2656845486	0.4906268961	0.0838707899	0.5327955619	0.0681513948	193.7787331010	1.2767728144
0.0	0.001	0.7992	0.1998	0.0000000000	0.0000000000	3.1657524971	0.2098677079	25.0368489103	0.7394077651	8.6589670643	0.2612036868	36.8615684717	1.2104791598
0.0	0.01	0.792	0.198	0.0000000000	0.0000000000	24.6926005095	0.7680086731	21.1486521652	0.6667583963	7.5651345971	0.1281784139	53.4063872718	1.5629454833
0.0045	0.0055	0.792	0.198	193.0850366437	3.5531045662	1.0555310073	0.3791806887	0.4565912606	0.0608414304	0.5365855257	0.0671385196	195.1337444373	4.0602652049
0.0045	0.006	0.7916	0.1979	192.2751407040	3.4226161348	1.1974115886	0.5035461491	0.4669731997	0.0496629820	0.5239930652	0.0394903028	194.4635185575	4.0153155687
0.0045	0.0065	0.7912	0.1978	190.5199685754	0.9741816478	1.2491879145	0.3466981186	0.4746793813	0.0639858609	0.5230150100	0.0748811275	192.7668508812	1.4597467548
0.0045	0.006999999999999999	0.7908	0.1977	190.0884813056	0.6381220416	1.1797605684	0.2041339650	0.4918042294	0.0846798411	0.5364632688	0.0575184600	192.2965093722	.9844543077
0.0045	0.0075	0.7904	0.1976	193.2147511996	0.3715286595	1.2207781773	0.2976485136	0.4468515033	0.0315040193	0.5151905686	0.0289147256	195.3975714488	.7295959180
0.0045	0.008	0.79	0.1975	192.1731582256	0.8484945981	1.3445034235	0.3192588817	0.4746793813	0.0759266643	0.5142125134	0.0482219394	194.5065535438	1.2919020835
0.0045	0.0085	0.7896	0.1974	193.8382756510	0.5110011216	1.2898693134	0.2001440387	0.4792816842	0.0671502337	0.5098112650	0.0636487776	196.1172379136	.8419441716
0.0045	0.009000000000000001	0.7892	0.1973	190.7680663006	1.4991740242	1.4036763674	0.3407749064	0.4388242308	0.0580574022	0.4835260320	0.0376026923	193.0940929308	1.9356090251
0.0045	0.0095	0.7888	0.1972	191.3632622858	1.2457903181	1.8407492483	0.5464471262	0.5016510170	0.0652115866	0.5561466294	0.0701605485	194.2618091805	1.9276095794
0.0045	0.01	0.7884	0.1971	192.4018733160	2.2537977170	1.9101765943	0.5423604606	0.5102134410	0.0616018655	0.5529679501	0.0376471850	195.3752313014	2.8954072281
0.0005	0.0	0.7996	0.1999	185.3898324387	1.6733148947	0.0000000000	0.0000000000	0.9490376717	0.0720103169	0.6991872002	0.0779857194	187.0380573106	1.8233109310
0.005	0.0	0.7959999999999999	0.19899999999999998	191.7231829041	0.2757264630	0.0000000000	0.0000000000	0.4781043509	0.0294331379	0.5375635809	0.0620198050	192.7388508359	.3671794059
0.005	0.0005	0.7956	0.1989	190.3353862533	0.3035882421	0.0724532353	0.0215646618	0.4349711400	0.0705958749	0.4851153716	0.0618508752	191.3279260002	.4575996540
0.005	0.001	0.7952	0.1988	191.5186215585	2.1760438672	0.1840749248	0.0436684774	0.4696489572	0.0705965240	0.5452657655	0.0715511042	192.7176112060	2.3618599728
0.005	0.0015	0.7948	0.1987	190.4179860969	1.3699531499	0.2647653028	0.1134328584	0.4483499275	0.0827764343	0.5187360186	0.0770610357	191.6498373458	1.6432234783
0.005	0.002	0.7944	0.1986	190.1180025493	0.4785416891	0.3488177799	0.1035886680	0.4914831385	0.0955693682	0.5180024772	0.0724380117	191.4763059449	.7501377370
0.005	0.0025	0.794	0.1985	191.3194277118	1.1909938840	0.4725430262	0.1098609284	0.4722176844	0.0432889603	0.5422093430	0.0498172483	192.8063977654	1.3939610210
0.005	0.003	0.7936	0.1984	190.3553652769	0.1473333748	0.5031381279	0.1687311555	0.4463163518	0.0449017303	0.5095667513	0.0437918680	191.8143865079	.4047581286
0.005	0.0035	0.7932	0.1983	190.7516656097	2.1957090467	0.5646645411	0.1287354720	0.4598021696	0.0540408694	0.5255824049	0.0761981258	192.3017147253	2.4546835139
0.005	0.004	0.7928	0.1982	190.4984985799	1.1624273331	0.7821923518	0.3489279017	0.4737161086	0.0734555430	0.5133567151	0.0269675551	192.2677637554	1.6117783329
0.005	0.0045	0.7924	0.1981	191.9864885428	2.3609915590	0.7788302527	0.4157988284	0.4483499275	0.1441526106	0.5051655029	0.0868715916	193.7188342259	3.0078145896
0.0005	0.0005	0.7992	0.1998	185.7318613941	0.6623003947	0.0926258298	0.0284171966	0.9491447020	0.0749902893	0.6852499138	0.0553433630	187.4588818397	.8210512436
0.005	0.005	0.792	0.198	192.4042588711	1.4102386292	0.9612241280	0.3756483402	0.4763918661	0.0584522641	0.5483221879	0.0775536708	194.3901970531	1.9218929043
0.005	0.0055	0.7916	0.1979	193.1801606514	2.9227720305	0.9593749735	0.2507292013	0.4398945338	0.0646129787	0.4902501614	0.0368559434	195.0696803201	3.2749701539
0.005	0.006	0.7912	0.1978	191.2013427367	1.9727965147	1.1062987035	0.3375493900	0.4782113812	0.1007759477	0.5523566656	0.0760378938	193.3382094870	2.4871597462
0.005	0.0065	0.7908	0.1977	190.9323714048	1.4000637446	1.1908554954	0.2272027855	0.4860245931	0.0601178821	0.5473441328	0.0314140759	193.1565956261	1.7187984881
0.005	0.006999999999999999	0.7904	0.1976	191.3352320140	1.9586676340	1.2860028995	0.3803468856	0.4776762297	0.0737301278	0.5279052860	0.0855749382	193.6268164292	2.4983195856
0.005	0.0075	0.79	0.1975	193.0918951145	2.7153355720	1.2964254066	0.2162083291	0.4524170789	0.0380377917	0.5043097046	0.0452317479	195.3450473046	3.0148134407
0.005	0.008	0.7896	0.1974	192.6547421514	1.5060102277	1.1799286734	0.1908754585	0.4431054428	0.0972999032	0.4704445439	0.0601404535	194.7482208115	1.8543260429
0.005	0.0085	0.7892	0.1973	191.5439680809	2.8495536214	1.5788417297	0.5239134309	0.4486710184	0.0736275119	0.5271717446	0.0777984343	194.0986525736	3.5248929985
0.005	0.009000000000000001	0.7888	0.1972	192.6180642425	2.6185124912	1.6370060438	0.5271473311	0.4641904119	0.1034880616	0.5277830291	0.0686583245	195.2470437273	3.3178062084
0.005	0.0095	0.7884	0.1971	190.5664868989	0.9726597926	1.8686546707	0.1180829316	0.4645115028	0.0853106021	0.5312062222	0.0444181369	193.4308592946	1.2204714632
0.0005	0.001	0.7988	0.1997	185.4196518768	1.2840204355	0.2171916008	0.0694303988	0.9361940357	0.0956125101	0.6940524105	0.0362062106	187.2670899238	1.4852695550
0.005	0.01	0.7879999999999999	0.19699999999999998	190.2915516793	0.3736145936	1.6756701833	0.7496460196	0.4455671397	0.0367823139	0.4929398131	0.0250026566	192.9057288154	1.1850455837
0.0055	0.0	0.7956	0.1989	191.3098854916	2.2025957161	0.0000000000	0.0000000000	0.4638693210	0.0434041849	0.5164131375	0.0228773986	192.2901679501	2.2688772996
0.0055	0.0005	0.7952	0.1988	190.5369656551	0.6979924748	0.0780006987	0.0228869817	0.4268368371	0.0714994450	0.5110338340	0.0570613690	191.5528370249	.8494402705
0.0055	0.001	0.7948	0.1987	191.9161146688	2.2455635941	0.1899585982	0.0953912299	0.4819574417	0.0632461234	0.5391529206	0.0660141968	193.1271836293	2.4702151442
0.0055	0.0015	0.7944	0.1986	191.8353039915	0.1741781944	0.2736748654	0.0896968718	0.4838839871	0.0940074612	0.5435541689	0.0584965722	193.1364170129	.4163790996
0.0055	0.002	0.794	0.1985	190.1758522593	0.2670636604	0.2797266438	0.0702300572	0.4361484733	0.0994886797	0.4922062717	0.0543205985	191.3839336481	.4911029958
0.0055	0.0025	0.7936	0.1984	193.4169269902	2.7796717367	0.4595989447	0.2818060831	0.4492061699	0.0858209499	0.5378080947	0.0480542709	194.8635401995	3.1953530406
0.0055	0.003	0.7932	0.1983	191.5493355798	2.3727635534	0.5428108970	0.1763080400	0.4379679884	0.0937052570	0.5105448064	0.0380562768	193.0406592716	2.6808331272
0.0055	0.0035	0.7928	0.1982	192.5578289775	3.5623092078	0.6514066974	0.1314318455	0.4481358669	0.0735341004	0.5429428844	0.0401881316	194.2003144262	3.8074632853
0.0055	0.004	0.7924	0.1981	192.5900339707	1.7487460956	0.6608205749	0.1198549420	0.4697559875	0.0707806192	0.5435541689	0.0329268492	194.2641647020	1.9723085060
0.0005	0.0015	0.7984	0.1996	184.8867785173	1.8912966824	0.3114984801	0.1064336707	0.9821100345	0.1636386536	0.7010210537	0.0730658612	186.8814080856	2.2344348679
0.0055	0.0045	0.792	0.198	190.3168982017	0.2041741088	0.8329600480	0.1942263427	0.4790676236	0.0680477067	0.5546795466	0.0534171714	192.1836054199	.5198653296
0.0055	0.005	0.7916	0.1979	190.6660838222	1.4352918017	0.7714336347	0.2100825039	0.4159197465	0.0325583288	0.5005197408	0.0570844152	192.3539569442	1.7350170496
0.0055	0.0055	0.7912	0.1978	193.6533951346	1.6493476004	0.8956631959	0.1515057499	0.4380750187	0.0731436019	0.5023535943	0.0509117417	195.4894869435	1.9249086939
0.0055	0.006	0.7908	0.1977	192.8458847499	2.5917100068	1.0704923482	0.4602781182	0.4754285934	0.0076164675	0.5308394515	0.0543492074	194.9226451430	3.1139537999
0.0055	0.0065	0.7904	0.1976	190.2706780726	0.4036296405	1.2335541538	0.5282344511	0.4610865332	0.1231892253	0.5195918169	0.0975361825	192.4849105765	1.1525894994
0.0055	0.006999999999999999	0.79	0.1975	190.3681876353	0.3184827675	1.2471706551	0.5778483034	0.4248032614	0.0731461077	0.5221592118	0.0640019240	192.5623207636	1.0334791026
0.0055	0.0075	0.7896	0.1974	193.6891784603	2.2176185062	1.5396732753	0.4738573030	0.4576615636	0.0695693658	0.5217924411	0.0821529968	196.2083057403	2.8431981718
0.0055	0.008	0.7892	0.1973	191.0498599910	1.3153521476	1.2991150859	0.3707018798	0.4456741700	0.0845292759	0.5337736171	0.0713854667	193.3284228640	1.8419687700
0.0055	0.0085	0.7888	0.1972	190.3446302791	0.3271310606	1.6785279675	0.8026021354	0.4693278663	0.0414802829	0.5294946256	0.0368835101	193.0219807385	1.2080969890
0.0055	0.009000000000000001	0.7884	0.1971	190.8718379454	2.0394669816	1.5939711755	0.5784839056	0.4489921093	0.0387502903	0.5149460548	0.0313187718	193.4297472850	2.6880199493
0.0005	0.002	0.7979999999999999	0.1995	185.5210379665	1.3443184799	0.3742016280	0.1378845982	0.9187480968	0.1110217416	0.6826825189	0.0240867809	187.4966702102	1.6173116006
0.0055	0.0095	0.7879999999999999	0.19699999999999998	191.5293565562	1.0858871944	1.7148386376	0.4896968585	0.4631201089	0.0657364734	0.5303504239	0.0525880910	194.2376657266	1.6939086173
0.0055	0.01	0.7876	0.1969	191.0510527685	1.8378845840	1.6854202706	0.1825201814	0.4600162302	0.0837756728	0.5129899444	0.0546716664	193.7094792137	2.1588521046
0.006	0.0	0.7952	0.1988	192.7230286648	2.2911336003	0.0000000000	0.0000000000	0.4581967151	0.0367623764	0.5380526085	0.0792820667	193.7192779884	2.4071780434
0.006	0.0005	0.7948	0.1987	191.3558074263	2.0896589089	0.0874145762	0.0056258678	0.4797098054	0.0565565769	0.5363410119	0.0368202381	192.4592728198	2.1886615917
0.006	0.001	0.7944	0.1986	192.2372700175	1.3014856296	0.1783593564	0.0912511102	0.4604443514	0.0275182374	0.5417203154	0.0424736722	193.4177940407	1.4627286494
0.006	0.0015	0.794	0.1985	193.5391866865	3.9086345836	0.2659420375	0.1018088903	0.4648325937	0.0415553324	0.5249711204	0.0625515803	194.7949324381	4.1145503866
0.006	0.002	0.7936	0.1984	191.9855939597	1.5607490501	0.3383952728	0.0471365812	0.4601232605	0.0531215436	0.5419648292	0.0373202073	193.3260773222	1.6983273822
0.006	0.0025	0.7932	0.1983	190.3810099937	0.2608231099	0.4177408111	0.1104489208	0.4313321097	0.0829605658	0.5005197408	0.0163915455	191.7306026553	.4706241420
0.006	0.003	0.7928	0.1982	192.3899455408	0.9101244248	0.4770818600	0.1479957675	0.4172041101	0.0529019928	0.4901279045	0.0293559154	193.7743594154	1.1403781005
0.006	0.0035	0.7924	0.1981	191.7923640006	1.8270215707	0.6579627907	0.3912556047	0.4444968367	0.0881830951	0.5153128255	0.0797842185	193.4101364535	2.3862444890
0.0005	0.0025	0.7976	0.1994	186.7400565974	1.9248445237	0.5550825587	0.1447718460	0.9403682174	0.2087792196	0.7065226141	0.0895781890	188.9420299876	2.3679737783
0.006	0.004	0.792	0.198	190.8593137813	0.8112882198	0.7105796413	0.1382211233	0.4443898064	0.0723341144	0.4991749149	0.0801938156	192.5134581439	1.1020372731
0.006	0.0045	0.7916	0.1979	191.9903650698	1.3592753158	0.8699431379	0.4225036362	0.4333656855	0.0689939597	0.4903724182	0.0593085841	193.7840463114	1.9100814958
0.006	0.005	0.7912	0.1978	192.9249062609	3.3385119548	1.1150401611	0.7335223414	0.4345430188	0.0782800621	0.5187360186	0.0666747472	194.9932254594	4.2169891055
0.006	0.0055	0.7908	0.1977	194.1230512852	2.0718574800	0.9832458770	0.2377705377	0.4631201089	0.0655654725	0.5125009168	0.0503460972	196.0819181879	2.4255395874
0.006	0.006	0.7904	0.1976	195.7514908017	2.7502223202	1.0178754976	0.2047073878	0.4530592607	0.0687817714	0.5101780357	0.0687366510	197.7326035957	3.0924481304
0.006	0.0065	0.79	0.1975	191.5538084955	1.2731390167	1.0420826110	0.2950735683	0.4301547764	0.1069305014	0.5054100167	0.0835843867	193.5314558996	1.7587274731
0.006	0.006999999999999999	0.7896	0.1974	193.7157177603	2.5765688403	1.1173936304	0.1965911075	0.4573404727	0.0574966932	0.5071216133	0.0342371706	195.7975734767	2.8648938116
0.006	0.0075	0.7892	0.1973	192.2912432006	1.0087658094	1.4023315278	0.3924501516	0.4605513817	0.0986134229	0.5253378911	0.0885956863	194.6794640012	1.5884250702
0.006	0.008	0.7888	0.1972	191.4685249024	2.5876260348	1.3794692540	0.3357967888	0.4508116244	0.0620613329	0.5165353944	0.0477647547	193.8153411752	3.0332489112
0.006	0.0085	0.7884	0.1971	193.4855116979	2.0574120961	1.4705821392	0.5685115694	0.4481358669	0.0275015809	0.5310839653	0.0090304741	195.9353136693	2.6624557205
0.0005	0.003	0.7972	0.1993	185.3644859162	0.8333358769	0.5545782438	0.0729846588	0.9382276114	0.1069583516	0.6821934914	0.0810776188	187.5394852628	1.0943565061
0.006	0.009000000000000001	0.7879999999999999	0.19699999999999998	191.4416874081	2.6932170367	1.4241851718	0.5278737541	0.4457812003	0.0877126207	0.4849931147	0.0402936183	193.7966468949	3.3490970298
0.006	0.0095	0.7876	0.1969	190.7677681063	0.5762905570	1.6723080842	0.2817282558	0.4192376858	0.0760490766	0.4890275924	0.1001760818	193.3483414687	1.0342439712
0.006	0.01	0.7872	0.1968	192.5438138416	1.2635582185	1.5440440041	0.2202239061	0.4413929580	0.0643799489	0.5197140738	0.0419994708	195.0489648775	1.5901615443
0.0065	0.0	0.7948	0.1987	192.5995761909	1.5594892199	0.0000000000	0.0000000000	0.4490991396	0.0258597255	0.5313284791	0.0130854865	193.5800038096	1.5984344319
0.0065	0.0005	0.7944	0.1986	190.8303889263	1.9095271108	0.0941387743	0.0487446396	0.4359344127	0.0580992175	0.5128676875	0.0329595165	191.8733298008	2.0493304844
0.0065	0.001	0.794	0.1985	191.8341112140	0.8854945292	0.1850835546	0.0300602495	0.4773551388	0.0757211954	0.5435541689	0.0586853487	193.0401040763	1.0499613228
0.0065	0.0015	0.7936	0.1984	190.7913254624	0.9254881418	0.3168778386	0.0478671293	0.4255524735	0.0793249783	0.5056545305	0.0432962064	192.0394103050	1.0959764558
0.0065	0.002	0.7932	0.1983	192.2032758581	0.9926023386	0.3834474005	0.1069041777	0.4359344127	0.0426222554	0.5044319615	0.0474848059	193.5270896328	1.1896135776
0.0065	0.0025	0.7928	0.1982	190.4573477553	0.4890082377	0.3958871671	0.0674517856	0.4224485948	0.0374061329	0.5323065343	0.0530397713	191.8079900515	.6469059275
0.0065	0.003	0.7924	0.1981	193.3766707487	2.9066770774	0.5059959121	0.2548927920	0.4427843519	0.0704893464	0.5045542184	0.0889055660	194.8300052311	3.3209647818
0.0005	0.0035	0.7968	0.1992	186.2879939153	2.5595641134	0.6695620325	0.0802168941	0.9108278546	0.1280200512	0.6777922430	0.0745682897	188.5461760454	2.8423693484
0.0065	0.0035	0.792	0.198	192.6711428424	1.6625746371	0.6549369015	0.1608067776	0.4609795029	0.0702125295	0.5094444944	0.0638813058	194.2965037412	1.9574752500
0.0065	0.004	0.7916	0.1979	192.0371815877	0.1840417457	0.6514066974	0.1499247405	0.4160267768	0.0513683003	0.5021090805	0.0485629269	193.6067241424	.4338977134
0.0065	0.0045	0.7912	0.1978	192.3168879174	3.3947319055	0.7369721191	0.1183124531	0.4185955040	0.0680880975	0.4999084563	0.0631082482	193.9723639968	3.6442407043
0.0065	0.005	0.7908	0.1977	190.5095317720	0.6787485810	0.9982072179	0.1528243239	0.4550928364	0.0501770102	0.5341403878	0.0701988846	192.4969722141	.9519487997
0.0065	0.0055	0.7904	0.1976	192.4785092721	1.9217863291	1.0086297251	0.2330228163	0.4743582904	0.0335098863	0.5533347208	0.0243214421	194.5148320084	2.2126404738
0.0065	0.006	0.79	0.1975	192.7465860209	3.4114700880	1.2177522881	0.5454651151	0.4758567146	0.0658993824	0.5259491756	0.0585129229	194.9661441992	4.0813475084
0.0065	0.0065	0.7896	0.1974	194.4579235754	1.7128640353	1.0802424356	0.4030642219	0.4431054428	0.0766952575	0.5091999806	0.0587800181	196.4904714344	2.2514035328
0.0065	0.006999999999999999	0.7892	0.1973	193.1232055245	0.8196312907	1.3729131608	0.3046191649	0.4761778055	0.1051262048	0.5392751775	0.0832618844	195.5115716683	1.3126385448
0.0065	0.0075	0.7888	0.1972	190.2811148759	0.5302140956	1.6598683176	0.8892605261	0.4771410782	0.0880348780	0.4995416856	0.0438246218	192.9176659573	1.5513341215
0.0065	0.008	0.7884	0.1971	191.7452492883	1.3011685776	1.5272335087	0.3482378421	0.4667591391	0.0864799527	0.5439209396	0.0428799404	194.2831628757	1.7787663128
0.0005	0.004	0.7964	0.1991	185.1998826177	0.7158016839	0.8401885610	0.1678680955	0.9752600953	0.1175299916	0.7015100813	0.0704293118	187.7168413553	1.0716290828
0.0065	0.0085	0.7879999999999999	0.19699999999999998	190.3109343140	0.6036426573	1.6109497759	0.5912828369	0.4527381698	0.0626397061	0.5424538568	0.0547328717	192.9170761165	1.3122980720
0.0065	0.009000000000000001	0.7876	0.1969	196.1173753076	1.0822748889	1.5480785230	0.3473316855	0.4299407158	0.0948691852	0.4781467284	0.0469020549	198.5735412748	1.5713778145
0.0065	0.0095	0.7872	0.1968	190.4716610856	0.3026518728	1.7913263917	0.5744630113	0.4464233821	0.0643443519	0.5021090805	0.0466925328	193.2115199399	.9881517688
0.0065	0.01	0.7868	0.1967	190.8942025240	1.4446508065	1.6190188137	0.5142741315	0.4271579280	0.0868368691	0.4999084563	0.0712345530	193.4402877220	2.1169963601
0.006999999999999999	0.0	0.7944	0.1986	191.2389152288	1.3149007620	0.0000000000	0.0000000000	0.4576615636	0.0399405188	0.5374413240	0.0446423537	192.2340181164	1.3994836345
0.006999999999999999	0.0005	0.794	0.1985	191.5278655843	2.2013440365	0.0919534099	0.0224431132	0.4813152599	0.0655479983	0.5282720567	0.0851996385	192.6294063108	2.3745347865
0.006999999999999999	0.001	0.7936	0.1984	191.8436534342	0.5123302303	0.1791998812	0.0503574658	0.4830277447	0.1312919364	0.5620149605	0.0666657796	193.0678960206	.7606454121
0.006999999999999999	0.0015	0.7932	0.1983	191.9829102103	2.7082319064	0.2529979560	0.0741874418	0.4021128378	0.0718638132	0.4975855752	0.0479271990	193.1356065793	2.9022103604
0.006999999999999999	0.002	0.7928	0.1982	193.1220127470	3.9157791644	0.3493220948	0.1117239235	0.4420351398	0.0320805359	0.5266827170	0.0300722149	194.4400526986	4.0896558387
0.006999999999999999	0.0025	0.7924	0.1981	193.9837945091	3.2500361984	0.4441332889	0.0675238074	0.4722176844	0.0918432238	0.5290055980	0.0548038279	195.4291510804	3.4642070575
0.0	0.0015	0.7988	0.1997	0.0000000000	0.0000000000	4.6425545196	0.3550185599	24.6176112245	0.6756257158	8.5550487009	0.1220204692	37.8152144450	1.1526647449
0.0005	0.0045	0.7959999999999999	0.19899999999999998	185.6418066909	1.3663064805	0.8835596392	0.2285421320	0.9723702772	0.0637634754	0.7225382677	0.1148902654	188.2202748750	1.7735023533
0.006999999999999999	0.003	0.792	0.198	190.9926066698	2.3550882532	0.5261685066	0.1489944850	0.4804590175	0.1661921064	0.5395196913	0.0862776900	192.5387538852	2.7565525346
0.006999999999999999	0.0035	0.7916	0.1979	190.8110062916	1.1246674556	0.5945872229	0.1481026589	0.4296196249	0.0635129020	0.5225259824	0.0390717439	192.3577391218	1.3753547604
0.006999999999999999	0.004	0.7912	0.1978	191.6420740324	2.0604631901	0.6374539862	0.2357442887	0.4305828976	0.0500947542	0.5083441823	0.0795237659	193.2184550985	2.4258259989
0.006999999999999999	0.0045	0.7908	0.1977	193.5713916797	2.1777027670	0.8413652957	0.2566341126	0.4799238660	0.0913499693	0.5246043497	0.0501485815	195.4172851911	2.5758354304
0.006999999999999999	0.005	0.7904	0.1976	193.7622360838	2.2231394088	0.7668948010	0.0884276801	0.4294055643	0.0349030387	0.4964852632	0.0328905141	195.4550217123	2.3793606417
0.006999999999999999	0.0055	0.79	0.1975	191.7154298502	2.5030155724	0.9003701346	0.1242312672	0.4605513817	0.0493946865	0.5430651413	0.0350141707	193.6194165078	2.7116556968
0.006999999999999999	0.006	0.7896	0.1974	191.0385286045	0.8996350034	1.1305058169	0.3360451251	0.4671872603	0.0764139378	0.5392751775	0.0716988501	193.1754968592	1.3837929164
0.006999999999999999	0.0065	0.7892	0.1973	193.9143152182	1.2843228889	1.0962124062	0.1766923017	0.4599091999	0.0698067339	0.5057767874	0.0486244441	195.9762136117	1.5794463686
0.006999999999999999	0.006999999999999999	0.7888	0.1972	191.4700158743	2.3072234857	1.1432817934	0.1719587968	0.4463163518	0.1095187252	0.5044319615	0.0720689638	193.5640459810	2.6607699715
0.006999999999999999	0.0075	0.7884	0.1971	191.3408977072	2.2709705695	1.3947668048	0.1889984196	0.4449249579	0.0536716137	0.5160463668	0.0631697973	193.6966358367	2.5768104001
0.0005	0.005	0.7956	0.1989	186.0237936934	1.5692691736	0.9847588216	0.2020355808	0.9440072476	0.0948097574	0.6787702982	0.0841553828	188.6313300608	1.9502698946
0.006999999999999999	0.008	0.7879999999999999	0.19699999999999998	191.9077652262	4.4523037100	1.3191195754	0.2959117086	0.4543436243	0.0856937816	0.5193473031	0.0350653586	194.2005757290	4.8689745588
0.006999999999999999	0.0085	0.7876	0.1969	191.7828217804	2.0970758963	1.3843442977	0.2888530361	0.4397875035	0.0548070387	0.4981968597	0.0913480766	194.1051504413	2.5320840477
0.006999999999999999	0.009000000000000001	0.7872	0.1968	190.4862726103	0.2258211698	1.7963695404	0.9149144524	0.4588388969	0.0901106143	0.5334068464	0.0898687165	193.2748878940	1.3207149530
0.006999999999999999	0.0095	0.7868	0.1967	191.2881173017	1.6044083703	1.9458148446	0.7702575604	0.4431054428	0.0932208723	0.5269272308	0.0591854723	194.2039648199	2.5270722753
0.006999999999999999	0.01	0.7864	0.1966	190.3848865206	0.3437983364	1.9680046986	0.8447514644	0.4558420485	0.0874206300	0.5187360186	0.0598264852	193.3274692863	1.3357969160
0.0075	0.0	0.794	0.1985	195.4723808608	1.9021314486	0.0000000000	0.0000000000	0.4848472598	0.1050795557	0.5389084068	0.0559001535	196.4961365274	2.0631111578
0.0075	0.0005	0.7936	0.1984	191.9724734069	0.1562788928	0.0761515442	0.0410479116	0.4538084728	0.1039440012	0.5045542184	0.0721071143	193.0069876423	.3733779199
0.0075	0.001	0.7932	0.1983	190.3738533285	0.4144734566	0.1886137586	0.0580057100	0.4252313826	0.0470475787	0.5043097046	0.0599781925	191.4920081743	.5795049378
0.0075	0.0015	0.7928	0.1982	191.1294778908	1.4652076403	0.2792223289	0.1168221791	0.4421421701	0.0723303135	0.5188582755	0.0695700835	192.3697006653	1.7239302164
0.0075	0.002	0.7924	0.1981	190.6234420257	0.3567501669	0.3183907832	0.0794010790	0.4584107757	0.1120471786	0.5176357065	0.0405657157	191.9178792911	.5887641402
0.0005	0.0055	0.7952	0.1988	185.5213361608	1.7814536652	1.1407602191	0.3763289884	0.9498939141	0.1845631936	0.7143470556	0.1206337999	188.3263373496	2.4629796471
0.0075	0.0025	0.792	0.198	195.1088819099	3.3585819426	0.5375996435	0.1995812927	0.4212712615	0.0491239929	0.5134789720	0.0687688260	196.5812317869	3.6760560542
0.0075	0.003	0.7916	0.1979	192.8822644644	2.0824401152	0.5265047165	0.0821522565	0.4607654423	0.0366787701	0.5246043497	0.0270229231	194.3941389729	2.2282940649
0.0075	0.0035	0.7912	0.1978	191.5406879427	2.1372263455	0.6199710710	0.2533796183	0.4553068970	0.0938098448	0.5090777237	0.0956277170	193.1250436344	2.5800435256
0.0075	0.004	0.7908	0.1977	190.9380370980	0.8494623726	0.7181443643	0.1388900996	0.4741442298	0.0586268178	0.5425761137	0.0380578478	192.6729018058	1.0850371378
0.0075	0.0045	0.7904	0.1976	190.3488050005	0.6295153892	0.6635102541	0.1544612866	0.4048956256	0.0351320337	0.4759461043	0.0257680885	191.8931569845	.8448767980
0.0075	0.005	0.79	0.1975	192.9466744508	1.0053865795	0.9309652362	0.2656177436	0.4872019264	0.0659174586	0.5566356570	0.0564959166	194.9214772704	1.3934176983
0.0075	0.0055	0.7896	0.1974	191.5967484864	0.9544635272	0.9069262278	0.2457991068	0.4624779271	0.1214431270	0.5137234858	0.0502629021	193.4798761271	1.3719686631
0.0075	0.006	0.7892	0.1973	192.0434436697	0.7346638158	1.0385524069	0.3646468871	0.4649396240	0.0710681193	0.5186137617	0.0616814827	194.0655494623	1.2320603049
0.0075	0.0065	0.7888	0.1972	191.8469335724	1.8867007119	1.1456352627	0.1482109987	0.4710403511	0.0458029664	0.5272940015	0.0483779058	193.9909031877	2.1290925828
0.0075	0.006999999999999999	0.7884	0.1971	190.8998682172	1.2420437103	0.9923235445	0.1899886465	0.4107822921	0.0643130103	0.5013755391	0.0359227300	192.8043495929	1.5322680971
0.0005	0.006	0.7948	0.1987	185.4578207576	1.0322908926	1.3118910624	0.2176485945	0.9334112479	0.0870187277	0.6847608862	0.0613013204	188.3878839541	1.3982595352
0.0075	0.0075	0.7879999999999999	0.19699999999999998	192.5951032752	5.0286899268	1.4509138595	0.2941354438	0.4646185331	0.0383962904	0.5431873982	0.0182421058	195.0538230660	5.3794637668
0.0075	0.008	0.7876	0.1969	192.5226420405	1.3497406917	1.4966384071	0.3448350164	0.4680435027	0.0974636508	0.5392751775	0.1063800820	195.0265991278	1.8984194409
0.0075	0.0085	0.7872	0.1968	190.7424215838	0.8036891241	1.2512051740	0.2272580031	0.4265157462	0.0419908118	0.4710558284	0.0409193674	192.8911983324	1.1138573064
0.0075	0.009000000000000001	0.7868	0.1967	191.9838047934	0.2205380811	1.6591958978	0.2667481870	0.4280141704	0.0536152369	0.4946514097	0.0493130439	194.5656662713	.5902145489
0.0075	0.0095	0.7864	0.1966	192.3866654026	3.9840084417	1.6928168886	0.5380923783	0.4564842303	0.0503156260	0.5406200034	0.0663691702	195.0765865249	4.6387856162
0.0075	0.01	0.7859999999999999	0.1965	194.6970754693	3.7105423366	1.8392363037	0.4498149336	0.4620498059	0.0527892711	0.5022313374	0.0318394145	197.5005929163	4.2449859558
0.008	0.0	0.7936	0.1984	190.7284064479	0.8155327943	0.0000000000	0.0000000000	0.3992230197	0.0400527919	0.4892721062	0.0613120477	191.6169015738	.9168976339
0.008	0.0005	0.7932	0.1983	190.5125137158	0.3934520903	0.0892637307	0.0174181395	0.4391453217	0.0349686189	0.4898833907	0.0261366835	191.5308061589	.4719755322
0.008	0.001	0.7928	0.1982	191.6030105684	1.1529667920	0.1763420969	0.0520137483	0.4211642312	0.0697522305	0.4989304011	0.0424807098	192.6994472976	1.3172134806
0.008	0.0015	0.7924	0.1981	190.5074444113	0.4449036186	0.2568643700	0.0484025514	0.4620498059	0.0454222269	0.5551685742	0.0323590707	191.7815271614	.5710874676
0.0005	0.0065	0.7944	0.1986	185.1062495820	1.7014132087	1.4035082624	0.6988261852	0.9340534297	0.1054617294	0.6967420622	0.0510056013	188.1405533363	2.5567067246
0.008	0.002	0.792	0.198	192.5056449608	1.6933213113	0.3417573718	0.1038861415	0.4558420485	0.0274331834	0.5200808445	0.0443265141	193.8233252256	1.8689671503
0.008	0.0025	0.7916	0.1979	192.2456194602	2.4015357341	0.4740559708	0.0878981567	0.4410718671	0.0810959198	0.5039429339	0.0570487944	193.6646902320	2.6275786050
0.008	0.003	0.7912	0.1978	193.0555154000	2.0805002968	0.5305392354	0.1151164266	0.4600162302	0.0306308677	0.5151905686	0.0529156328	194.5612614342	2.2791632239
0.008	0.0035	0.7908	0.1977	192.5724405022	1.3199485957	0.6100528787	0.1728243204	0.4269438674	0.1230530112	0.5096890081	0.0847140622	194.1191262564	1.7005399895
0.008	0.004	0.7904	0.1976	195.2737834028	2.4236482078	0.7652137514	0.3569127491	0.4030761105	0.0645398922	0.4873159958	0.0525642108	196.9293892605	2.8976650599
0.008	0.0045	0.79	0.1975	191.5657362707	1.1802553202	0.7393255885	0.1104724572	0.4311180491	0.0811021349	0.5121341461	0.0724248048	193.2483140544	1.4442547171
0.008	0.005	0.7896	0.1974	191.8934518958	1.8011005802	1.0202289669	0.3521859372	0.4347570794	0.0957322467	0.5171466789	0.0666047682	193.8655846210	2.3156235323
0.008	0.0055	0.7892	0.1973	193.1082958055	1.0959227311	0.9887933405	0.1948092006	0.4501694426	0.0691829819	0.5123786599	0.0682951151	195.0596372485	1.4282100287
0.008	0.006	0.7888	0.1972	191.9015031441	0.5469473507	1.0052676260	0.3014605103	0.4200939282	0.0759025204	0.5101780357	0.0603538114	193.8370427340	.9846641928
0.008	0.0065	0.7884	0.1971	191.6417758380	1.0367707057	1.2083384106	0.5438745803	0.4223415645	0.0522737564	0.5062658150	0.0356470591	193.7787216281	1.6685661015
0.0005	0.006999999999999999	0.794	0.1985	184.9944266890	1.4574277157	1.6018721084	0.7599544371	0.9472181566	0.1210871775	0.6958862639	0.0897755304	188.2394032179	2.4282448607
0.008	0.006999999999999999	0.7879999999999999	0.19699999999999998	191.5785586291	1.3621649897	1.3508914118	0.4058450508	0.4710403511	0.0512513114	0.5365855257	0.0519808957	193.9370759177	1.8712422476
0.008	0.0075	0.7876	0.1969	192.0470220022	0.8025819650	1.5272335087	0.6797387794	0.4653677452	0.0937590317	0.5139679996	0.0780125472	194.5535912557	1.6540923233
0.008	0.008	0.7872	0.1968	191.8749638442	0.7493106832	1.3910684958	0.6252808338	0.4202009585	0.0772144804	0.4999084563	0.0916369075	194.1861417548	1.5434429049
0.008	0.0085	0.7868	0.1967	191.5031154507	1.3454580714	1.5463974735	0.5678896870	0.4493132002	0.0729082989	0.5080996685	0.0352761470	194.0069257929	2.0215322043
0.008	0.009000000000000001	0.7864	0.1966	192.2196765490	2.3192312957	1.5030263953	0.5501131822	0.4214853221	0.0650004451	0.4925730424	0.0827179728	194.6367613088	3.0170628958
0.008	0.0095	0.7859999999999999	0.1965	192.1385676773	1.9902709164	1.5280740335	0.1608967284	0.4269438674	0.0502171752	0.4903724182	0.0203901637	194.5839579964	2.2217749837
0.008	0.01	0.7856	0.1964	190.6234420257	0.8791656404	1.6062428372	0.1887033334	0.4580896848	0.1125539512	0.5165353944	0.0691113822	193.2043099421	1.2495343072
0.0085	0.0	0.7932	0.1983	190.6043575853	0.1369488336	0.0000000000	0.0000000000	0.4332586552	0.0992202633	0.4980746028	0.0688270505	191.5356908433	.3049961474
0.0085	0.0005	0.7928	0.1982	191.9575636878	0.7079981163	0.0822033226	0.0200432997	0.4424632610	0.0857589923	0.5397642051	0.0220062417	193.0219944765	.8358066500
0.0085	0.001	0.7924	0.1981	191.5466518303	1.7313023000	0.1712989483	0.0600433622	0.4266227765	0.1497696220	0.5210588997	0.0962173439	192.6656324548	2.0373326281
0.0005	0.0075	0.7936	0.1984	186.0300557754	0.3319855782	1.5690916423	0.1769607884	0.8841773098	0.0356679178	0.6572530841	0.0446825129	189.1405778116	.5892967973
0.0085	0.0015	0.792	0.198	192.0139224259	0.1853857946	0.2595540493	0.1236247079	0.4274790189	0.0603764744	0.5046764753	0.0459503816	193.2056319694	.4153373585
0.0085	0.002	0.7916	0.1979	190.5912370325	0.2566371099	0.4029475752	0.1174407727	0.4207361100	0.0332201086	0.5088332099	0.0444019819	191.9237539276	.4516999731
0.0085	0.0025	0.7912	0.1978	192.0974168527	2.1632514221	0.4335426768	0.0847048820	0.4332586552	0.0694117697	0.5067548426	0.0740719425	193.4709730273	2.3914400163
0.0085	0.003	0.7908	0.1977	190.8020604601	1.3650928413	0.5090218013	0.1844184135	0.4388242308	0.0556763350	0.5052877598	0.0440979801	192.2551942520	1.6492855699
0.0085	0.0035	0.7904	0.1976	193.0048223551	1.6567943885	0.7963131679	0.3009080558	0.4797098054	0.0786060138	0.5280275429	0.0720150208	194.8088728713	2.1083234789
0.0085	0.004	0.79	0.1975	192.0240610349	0.4813282233	0.6480445984	0.2812110000	0.4097119891	0.0567870134	0.5045542184	0.0554814681	193.5863718408	.8748077048
0.0085	0.0045	0.7896	0.1974	191.2335477299	1.2503955693	0.8413652957	0.2245016331	0.4653677452	0.0619578800	0.5431873982	0.0391878654	193.0834681690	1.5760429478
0.0085	0.005	0.7892	0.1973	190.4800105283	0.3037346549	0.8751543915	0.4490956493	0.4364695642	0.0745981997	0.5230150100	0.0349714569	192.3146494940	.8623999608
0.0085	0.0055	0.7888	0.1972	193.2624623006	1.1261541275	1.0029141566	0.1061135143	0.4550928364	0.0346262458	0.5307171946	0.0391176225	195.2511864882	1.3060115101
0.0085	0.006	0.7884	0.1971	190.5897460606	0.3624130412	1.0676345640	0.5460233162	0.3992230197	0.0951089339	0.4989304011	0.0707714338	192.5555340454	1.0743167251
0.0005	0.008	0.7932	0.1983	186.3852052836	1.7082185837	1.7385414361	0.6065441068	0.9128614303	0.1411216324	0.6901401897	0.0655825932	189.7267483397	2.5214669161
0.0085	0.0065	0.7879999999999999	0.19699999999999998	191.4184282464	2.0544939347	1.1989245332	0.4028905894	0.4218064130	0.0850507780	0.5133567151	0.0585833829	193.5525159077	2.6010186850
0.0085	0.006999999999999999	0.7876	0.1969	191.9796300721	0.2404164344	1.3345852312	0.3462168771	0.4441757458	0.0583800989	0.5153128255	0.0457770055	194.2737038746	.6907904159
0.0085	0.0075	0.7872	0.1968	191.2872227186	1.5717440859	1.4263705362	0.5585670037	0.4669731997	0.0764307263	0.5390306637	0.0549443774	193.7195971182	2.2616861933
0.0085	0.008	0.7868	0.1967	190.3735551341	0.4588683506	1.3603052892	0.3104595864	0.4047885953	0.0678730773	0.5033316494	0.0592591683	192.6419806680	.8964601826
0.0085	0.0085	0.7864	0.1966	194.1513797514	1.0523194796	1.5870788724	0.5310843909	0.4518819274	0.0701014967	0.5228927531	0.0790524864	196.7132333043	1.7325578536
0.0085	0.009000000000000001	0.7859999999999999	0.1965	193.4407825407	3.5426690281	1.7499725730	0.6812155371	0.4763918661	0.0561695994	0.5288833411	0.0606344915	196.1960303209	4.3406886561
0.0085	0.0095	0.7856	0.1964	192.8906139071	1.2092090649	1.6415448776	0.4532578439	0.4391453217	0.0367262120	0.5038206770	0.0205071142	195.4751247834	1.7197002350
0.0085	0.01	0.7852	0.1963	195.0519267831	3.4700484382	1.5969970647	0.4677149915	0.4451390185	0.0662184626	0.5083441823	0.0567651298	197.6024070486	4.0607470221
0.009000000000000001	0.0	0.7928	0.1982	193.2809503523	2.7928086613	0.0000000000	0.0000000000	0.4304758673	0.1295634388	0.5197140738	0.1188105594	194.2311402934	3.0411826595
0.009000000000000001	0.0005	0.7924	0.1981	190.4907455260	0.5349889764	0.0781688037	0.0305007435	0.4274790189	0.0813159844	0.5305949377	0.1073217819	191.5269882863	.7541274862
0.0005	0.0085	0.7928	0.1982	184.5817256652	1.0914282613	1.7632528644	0.4713135309	0.9777217922	0.0685695948	0.6975978605	0.0442117186	188.0202981823	1.6755231056
0.009000000000000001	0.001	0.792	0.198	190.6508759088	0.6762569968	0.1628937006	0.0454741768	0.4987611989	0.0740383600	0.5398864620	0.0807095559	191.8524172703	.8764790895
0.009000000000000001	0.0015	0.7916	0.1979	193.1112777493	2.1942386709	0.2760283348	0.1331900549	0.4455671397	0.0560683517	0.5246043497	0.0562881168	194.3574775735	2.4397851943
0.009000000000000001	0.002	0.7912	0.1978	191.8546866263	0.4609649203	0.4214391201	0.3104559454	0.4400015641	0.0640588641	0.5178802203	0.0470166397	193.2340075308	.8824963695
0.009000000000000001	0.0025	0.7908	0.1977	194.3604140127	2.3837468602	0.4126976625	0.1077498993	0.4440687155	0.0589634965	0.5171466789	0.0603756009	195.7343270696	2.6108358569
0.009000000000000001	0.003	0.7904	0.1976	191.0919053988	1.1210601804	0.5562592934	0.2243993988	0.4177392616	0.0643984515	0.4990526580	0.0780324705	192.5649566118	1.4878905012
0.009000000000000001	0.0035	0.79	0.1975	191.3832413094	2.2032965980	0.6298892633	0.1236347654	0.4505975638	0.0999619457	0.5194695600	0.0597304715	192.9831976965	2.4866237806
0.009000000000000001	0.004	0.7896	0.1974	191.2496502265	1.3151574406	0.6282082138	0.1581959618	0.4400015641	0.0357064375	0.5188582755	0.0544744691	192.8367182799	1.5635343090
0.009000000000000001	0.0045	0.7892	0.1973	192.3481983274	2.0051762723	0.7215064633	0.2940358925	0.4271579280	0.0574201351	0.5005197408	0.0347295676	193.9973824595	2.3913618675
0.009000000000000001	0.005	0.7888	0.1972	191.4160426913	2.0762704115	0.9045727584	0.3363047062	0.4762848358	0.0902691293	0.5448989948	0.0442806316	193.3417992803	2.5471248786
0.009000000000000001	0.0055	0.7884	0.1971	191.5213053079	2.6665027784	0.9030598139	0.2022676364	0.4417140489	0.0988686568	0.4968520338	0.0645784961	193.3629312045	3.0322175677
0.0005	0.009000000000000001	0.7924	0.1981	185.3349646725	1.8849059083	1.7651020189	0.2710819439	0.9524626414	0.0660140125	0.7233940660	0.0405229521	188.7759233988	2.2625248168
0.009000000000000001	0.006	0.7879999999999999	0.19699999999999998	192.9580058373	2.8402720384	1.1407602191	0.3233745130	0.4433195034	0.0294175657	0.5448989948	0.0423058333	195.0869845546	3.2353699504
0.009000000000000001	0.0065	0.7876	0.1969	192.4278162272	1.1445770947	1.3863615571	0.2455911549	0.4511327153	0.0297767451	0.5279052860	0.0333346834	194.7932157856	1.4532796781
0.009000000000000001	0.006999999999999999	0.7872	0.1968	192.2730533433	2.8078090622	1.2656622000	0.3307157265	0.4572334424	0.0368321106	0.4992971718	0.0403810666	194.4952461575	3.2157379659
0.009000000000000001	0.0075	0.7868	0.1967	194.4946014843	2.2154364757	1.4157799241	0.6271883875	0.4206290797	0.0541577549	0.4913504734	0.0644765773	196.8223609615	2.9612591954
0.009000000000000001	0.008	0.7864	0.1966	191.6924688828	2.4478997440	1.3885469215	0.1340166602	0.4504905335	0.1053808835	0.5253378911	0.0468140165	194.0568442289	2.7341113042
0.009000000000000001	0.0085	0.7859999999999999	0.1965	192.2834901467	1.8812406437	1.3742580004	0.2633813574	0.4234118675	0.0391350552	0.4863379406	0.0587525491	194.5674979552	2.2425096054
0.009000000000000001	0.009000000000000001	0.7856	0.1964	190.4325976216	0.1849997557	1.5144575322	0.5423925559	0.4520959880	0.0863526936	0.5084664392	0.0492645241	192.9076175810	.8630095293
0.009000000000000001	0.0095	0.7852	0.1963	195.1231952402	4.7719917063	1.9705262729	0.6218680102	0.4035042317	0.0620000210	0.4843818302	0.0527979971	197.9816075750	5.5086577346
0.009000000000000001	0.01	0.7848	0.1962	192.6270100740	1.5222928017	1.6062428372	0.3256084912	0.4174181707	0.0675292495	0.5013755391	0.0608608543	195.1520466210	1.9762913967
0.0095	0.0	0.7924	0.1981	192.8986651554	4.6517625404	0.0000000000	0.0000000000	0.4274790189	0.0940634988	0.4966075201	0.0383395761	193.8227516944	4.7841656153
0.0	0.002	0.7984	0.1996	0.0000000000	0.0000000000	6.2025684944	0.1290827143	24.3164279598	0.5055278451	8.5184938884	0.2561981906	39.0374903426	.8908087500
0.0005	0.0095	0.792	0.198	185.1700631796	1.8795846377	1.7482915235	0.3575873330	0.9177848241	0.1932328253	0.6826825189	0.0600598755	188.5188220461	2.4904646715
0.0095	0.0005	0.792	0.198	193.0057169383	4.1198920771	0.0917853050	0.0281775195	0.4193447161	0.0890620730	0.5100557788	0.0389122792	194.0269027382	4.2760439488
0.0095	0.001	0.7916	0.1979	192.0309195056	0.2280467729	0.1556651876	0.0359194305	0.4453530791	0.0748490063	0.5298613963	0.0621921213	193.1617991686	.4010073310
0.0095	0.0015	0.7912	0.1978	193.6021057010	2.7517991471	0.2582092096	0.0246008261	0.4245892008	0.0369810984	0.4896388769	0.0329413720	194.7745429883	2.8463224436
0.0095	0.002	0.7908	0.1977	192.4480934452	2.0679272743	0.3543652434	0.0680905999	0.4805660478	0.0854930275	0.5349961861	0.0771533053	193.8180209225	2.2986642070
0.0095	0.0025	0.7904	0.1976	192.6914200603	0.9460207232	0.4617843091	0.1633876383	0.4598021696	0.0300402613	0.5230150100	0.0552709361	194.1360215490	1.1947195589
0.0095	0.003	0.79	0.1975	190.9666637586	1.0762991500	0.5966044824	0.1743707888	0.4249102917	0.0524208144	0.5380526085	0.0310965413	192.5262311412	1.3341872945
0.0095	0.0035	0.7896	0.1974	190.5670832876	0.3220609759	0.6366134615	0.1751863338	0.4616216847	0.0495567627	0.5323065343	0.0417710870	192.1976249681	.5885751594
0.0095	0.004	0.7892	0.1973	192.7185557490	2.2514485444	0.6967950351	0.1311649610	0.4436405943	0.0334921051	0.5428206275	0.0509798072	194.4018120059	2.4670854177
0.0095	0.0045	0.7888	0.1972	190.7242317266	0.8993823330	0.8366583570	0.3933808225	0.4665450785	0.1175939137	0.5423315999	0.0512803203	192.5697667620	1.4616373895
0.0095	0.005	0.7884	0.1971	193.6632355491	2.2580294568	1.1737087901	0.5842227393	0.4724317450	0.0798747274	0.5389084068	0.0577570364	195.8482844910	2.9798839599
0.0005	0.01	0.7916	0.1979	187.4613888059	2.3494174979	1.6889504746	0.4769331605	0.9040849457	0.1166750061	0.6835383172	0.0634436739	190.7379625434	3.0064693384
0.0095	0.0055	0.7879999999999999	0.19699999999999998	191.8543884319	0.6101893562	0.8329600480	0.3316178612	0.4220204736	0.0581307563	0.4928175562	0.0327538985	193.6021865097	1.0326918722
0.0095	0.006	0.7876	0.1969	191.5702091865	1.2756759816	1.1291609772	0.3027431612	0.4254454432	0.0566836350	0.5182469910	0.0551236275	193.6430625979	1.6902264053
0.0095	0.0065	0.7872	0.1968	192.0064675664	1.0444853195	1.2468344451	0.4185801207	0.4596951393	0.1190261635	0.5281497998	0.0996674946	194.2411469506	1.6817590983
0.0095	0.006999999999999999	0.7868	0.1967	191.6918724941	2.1456179642	1.2061530462	0.3888860237	0.4077854437	0.0167323656	0.4772909302	0.0448294557	193.7831019142	2.5960658092
0.0095	0.0075	0.7864	0.1966	191.1440894155	1.9061988072	1.5107592232	0.4851563731	0.4880581688	0.0864073319	0.5523566656	0.0408169627	193.6952634731	2.5185794749
0.0095	0.008	0.7859999999999999	0.1965	191.6724898593	0.6294701872	1.5497595726	0.7321903089	0.4706122299	0.0467348759	0.5288833411	0.0190407024	194.2217450029	1.4274360744
0.0095	0.0085	0.7856	0.1964	191.4965551743	1.6868470029	1.5780012049	0.4003871838	0.4640833816	0.0437825886	0.5101780357	0.0628956788	194.0488177965	2.1939124541
0.0095	0.009000000000000001	0.7852	0.1963	190.9869409766	0.7658165843	1.4478879703	0.8099802596	0.4234118675	0.0462360986	0.5088332099	0.0744768312	193.3670740243	1.6965097737
0.0095	0.0095	0.7848	0.1962	191.9035905048	0.4279005212	1.6017040034	0.4046165771	0.4334727158	0.0264518626	0.5012532822	0.0458553014	194.4400205062	.9048242623
0.0095	0.01	0.7844	0.1961	193.8269442645	2.4399215482	1.6600364225	0.4026961107	0.4001862924	0.0340107199	0.4752125629	0.0534786945	196.3623795423	2.9301070733
0.001	0.0	0.7992	0.1998	188.5751448202	0.5800536094	0.0000000000	0.0000000000	0.6577011946	0.0652094785	0.5906230747	0.0544525142	189.8234690895	.6997156021
0.01	0.0	0.792	0.198	190.7650843568	0.6083294011	0.0000000000	0.0000000000	0.4606584120	0.0356550687	0.5170244220	0.0289870048	191.7427671908	.6729714746
0.01	0.0005	0.7916	0.1979	191.4580880991	1.5902162575	0.0783369086	0.0315105999	0.4375398672	0.0737425564	0.5194695600	0.0561551898	192.4934344349	1.7516246036
0.01	0.001	0.7912	0.1978	192.3708611004	1.1338860858	0.1371736426	0.0389539480	0.4208431403	0.0607140168	0.5125009168	0.0600708246	193.4413788001	1.2936248752
0.01	0.0015	0.7908	0.1977	190.6887465952	0.3888555349	0.2450970232	0.0328145004	0.4493132002	0.0465678984	0.5208143859	0.0614016938	191.9039712045	.5296396275
0.01	0.002	0.7904	0.1976	191.0856433168	1.2866006339	0.3427660016	0.0818752241	0.4388242308	0.0573866088	0.5199585876	0.0787721602	192.3871921368	1.5046346270
0.01	0.0025	0.79	0.1975	193.8844957801	2.2542966678	0.4180770210	0.1334613594	0.4027550196	0.0669554731	0.4842595733	0.0729266240	195.1895873940	2.5276401243
0.01	0.003	0.7896	0.1974	192.5420246753	1.5026234718	0.4473272831	0.1464980424	0.4407507762	0.0840677871	0.5154350824	0.0551290502	193.9455378170	1.7883183515
0.01	0.0035	0.7892	0.1973	195.2752743747	3.4903009194	0.5286900809	0.1037086318	0.4013636257	0.1187505883	0.4864601975	0.0969410092	196.6917882788	3.8097011487
0.01	0.004	0.7888	0.1972	193.7878808005	1.7015091597	0.6984760846	0.0717475411	0.4330445946	0.0444834203	0.4979523459	0.0573154108	195.4173538256	1.8750555319
0.01	0.0045	0.7884	0.1971	191.0113929158	1.5048000613	0.8411971907	0.1941023400	0.4463163518	0.0850766345	0.5224037256	0.0477559920	192.8213101839	1.8317350278
0.001	0.0005	0.7988	0.1997	189.0263129192	1.2503836222	0.0922896198	0.0385455532	0.6677620429	0.0767084003	0.5990588007	0.0483309213	190.3854233826	1.4139684970
0.01	0.005	0.7879999999999999	0.19699999999999998	195.3751694925	0.8723547048	0.8048865206	0.2381605247	0.4188095646	0.0350602250	0.4942846390	0.0280882396	197.0931502167	1.1736636941
0.01	0.0055	0.7876	0.1969	192.9082073756	2.6562317266	0.9109607467	0.1301892288	0.4424632610	0.0210324752	0.5138457427	0.0607881165	194.7754771260	2.8682415471
0.01	0.006	0.7872	0.1968	191.2752949433	1.5561633137	1.1728682653	0.2462874698	0.4360414430	0.0811213423	0.5167799082	0.0526392263	193.4009845598	1.9362113521
0.01	0.0065	0.7868	0.1967	192.7471824096	1.7801474300	1.2375886727	0.3831223654	0.4661169573	0.0434126297	0.5294946256	0.0684000850	194.9803826652	2.2750825101
0.01	0.006999999999999999	0.7864	0.1966	190.7322829749	0.5295764308	1.1079797530	0.2805578516	0.4148494435	0.0605129289	0.4853598854	0.0509152646	192.7404720568	.9215624759
0.01	0.0075	0.7859999999999999	0.1965	191.9295334160	2.4457578131	1.3774519945	0.5939083082	0.4452460488	0.0324497796	0.5034539063	0.0568756119	194.2556853656	3.1289915128
0.01	0.008	0.7856	0.1964	192.5569343943	2.8937865636	1.5643847036	0.6605865079	0.4404296853	0.0281145599	0.5345071585	0.0334331824	195.0962559417	3.6159208138
0.01	0.0085	0.7852	0.1963	193.1905974547	2.2194025870	1.4591510023	0.4228539698	0.4153845950	0.0466259172	0.5221592118	0.0403958696	195.5872922638	2.7292783436
0.01	0.009000000000000001	0.7848	0.1962	194.5208425899	2.2390402434	1.6042255777	0.3188869010	0.3975105349	0.0777349509	0.4793692974	0.0670048111	197.0019479999	2.7026669064
0.01	0.0095	0.7844	0.1961	191.9659131305	1.2413175592	1.6689459851	0.4984062137	0.4065010801	0.0506813053	0.4983191166	0.0621632748	194.5396793123	1.8525683530
0.001	0.001	0.7984	0.1996	191.3361265971	1.2899482239	0.2215623296	0.0854568607	0.6751471336	0.0447514663	0.6083503249	0.0584454469	192.8411863852	1.4786019978
0.01	0.01	0.784	0.196	190.8315817039	0.8370218019	1.5516087271	0.2759175393	0.3693615659	0.0352219139	0.4752125629	0.0441454068	193.2277645598	1.1923066619
0.001	0.0015	0.7979999999999999	0.1995	188.3574629218	1.8275837122	0.2632523582	0.0395157505	0.6694745277	0.0675563860	0.5995478282	0.0584556755	189.8897376359	1.9931115242
0.001	0.002	0.7976	0.1994	188.4695840092	1.1068217071	0.3827749807	0.1188995301	0.6842447091	0.1118302239	0.6021152231	0.1338989340	190.1387189221	1.4714503951
0.001	0.0025	0.7972	0.1993	189.3889172869	3.1032150429	0.4481678078	0.1162353072	0.6567379219	0.1044791175	0.6148299405	0.0697374608	191.1086529571	3.3936669284
0.001	0.003	0.7968	0.1992	187.8591801106	0.7610570255	0.5362548038	0.0799232548	0.6865993757	0.0536903929	0.5924569282	0.0542434996	189.6744912183	.9489141728
0.001	0.0035	0.7964	0.1991	188.0061899406	1.3301295890	0.6391350358	0.1419450998	0.6767525881	0.1226262736	0.5849992574	0.0651343632	189.9070768219	1.6598353256
0.0	0.0025	0.7979999999999999	0.1995	0.0000000000	0.0000000000	7.5482486526	0.6689382595	24.3670532918	0.3879354535	8.4819390759	0.1786032274	40.3972410203	1.2354769404
0.001	0.004	0.7959999999999999	0.19899999999999998	188.6687778560	1.6513717303	0.7877398153	0.2417449775	0.6885259211	0.0743798214	0.6142186560	0.0649339522	190.7592622484	2.0324304814
0.001	0.0045	0.7956	0.1989	188.0461479877	1.6629725048	0.7971536927	0.0982089803	0.6861712545	0.1123938427	0.5831654039	0.0767204654	190.1126383388	1.9502957932
0.001	0.005	0.7952	0.1988	187.8755808016	0.5536222629	0.9198703093	0.3677813696	0.7067210721	0.0637800016	0.6176418492	0.0914089245	190.1198140322	1.0765925586
0.001	0.0055	0.7948	0.1987	187.8135563703	0.9746959464	1.0874709486	0.2012473990	0.6838165879	0.0815073508	0.6227766389	0.0507352870	190.2076205457	1.3081859832
0.001	0.006	0.7944	0.1986	187.9549005070	0.7189070126	1.1765665743	0.2175369043	0.6682971944	0.0635056870	0.5925791851	0.0409923569	190.3923434608	1.0409419608
0.001	0.0065	0.794	0.1985	187.5162565721	0.8593657869	1.1355489655	0.2652374436	0.6947336785	0.1047134923	0.6118957750	0.0590540050	189.9584349911	1.2883707278
0.001	0.006999999999999999	0.7936	0.1984	187.8487433073	0.9484351574	1.4986556665	0.3468262283	0.7063999812	0.0541408306	0.6266888596	0.0239248972	190.6804878146	1.3733271135
0.001	0.0075	0.7932	0.1983	188.0884915899	0.3818872421	1.3757709450	0.2888812105	0.6450716192	0.0560479167	0.5721622831	0.0905790789	190.6814964372	.8173954482
0.001	0.008	0.7928	0.1982	189.2177537120	0.6800296551	1.3591285545	0.2217635051	0.6619824066	0.1331776954	0.5982030024	0.0581850364	191.8370676755	1.0931558920
0.001	0.0085	0.7924	0.1981	188.1275550538	1.2556163413	1.6701227198	0.7742316346	0.6673339217	0.0933436769	0.6015039386	0.0624779401	191.0665156339	2.1856695929
0.0	0.003	0.7976	0.1994	0.0000000000	0.0000000000	9.0410206457	0.2615047497	24.0468186336	0.5063778037	8.4275347562	0.1717883006	41.5153740355	.9396708540
0.001	0.009000000000000001	0.792	0.198	189.6405933448	0.7092002804	1.5020177656	0.2573422764	0.6760033760	0.0774514915	0.5857327988	0.0572413012	192.4043472852	1.1012353495
0.001	0.0095	0.7916	0.1979	187.9286594015	1.5099470524	1.7242525150	0.3017726944	0.7597010707	0.1135784648	0.6368361822	0.1023178491	191.0494491694	2.0276160607
0.001	0.01	0.7912	0.1978	188.0470425708	1.0708764329	2.0088542024	0.3096381914	0.6539551341	0.0664933008	0.5982030024	0.0932351337	191.3080549097	1.5402430588
0.0015	0.0	0.7988	0.1997	191.2594906411	2.7316028554	0.0000000000	0.0000000000	0.5862049541	0.0576320153	0.5528456932	0.0668940770	192.3985412884	2.8561289477
0.0015	0.0005	0.7984	0.1996	191.8332166308	1.3724205190	0.1045612815	0.0540932383	0.6144609534	0.0804064729	0.5895227626	0.0462938946	193.1417616283	1.5532141248
0.0015	0.001	0.7979999999999999	0.1995	190.1224754650	1.7703952857	0.1797041960	0.0475876592	0.5999048325	0.0585525200	0.5772970728	0.0364530628	191.4793815663	1.9129885277
0.0015	0.0015	0.7976	0.1994	189.4601857441	1.3567649049	0.2651015127	0.0536210009	0.6057914991	0.0760623312	0.5879334229	0.0613403199	190.9190121788	1.5477885569
0.0015	0.002	0.7972	0.1993	190.5477006528	3.0800041362	0.4032837851	0.1031644093	0.5828870148	0.0774633230	0.5810870366	0.1159021186	192.1149584893	3.3765339871
0.0015	0.0025	0.7968	0.1992	189.5782707191	0.9159051952	0.5049872824	0.0926525213	0.5994767113	0.1050280870	0.5765635314	0.0649799726	191.2592982442	1.1785657761
0.0015	0.003	0.7964	0.1991	189.0629908281	0.5566048748	0.4701895568	0.0862992615	0.5548450762	0.0576510940	0.5457547931	0.0478110450	190.6337802542	.7483662753
0.0	0.0035	0.7972	0.1993	0.0000000000	0.0000000000	10.0284691465	0.3872393858	23.7125630061	0.3066585272	8.4107855612	0.1815725272	42.1518177138	.8754704402
0.0015	0.0035	0.7959999999999999	0.19899999999999998	190.5444205146	2.8484899617	0.6043373103	0.2345844253	0.5948744084	0.0967700714	0.5585917674	0.0655251354	192.3022240007	3.2453695938
0.0015	0.004	0.7956	0.1989	188.6657959121	0.4126708585	0.6714111870	0.1106350288	0.6148890746	0.0689826684	0.5760745038	0.0123134001	190.5281706775	.6046019558
0.0015	0.0045	0.7952	0.1988	188.8280136556	0.9175680965	0.8258996399	0.2766817579	0.6090024081	0.0590473663	0.6001591127	0.0704369514	190.8630748163	1.3237341721
0.0015	0.005	0.7948	0.1987	189.9331220329	1.6496272730	0.9228961984	0.1502824443	0.5592333185	0.0445174003	0.5605478778	0.0352388410	191.9757994276	1.8796659586
0.0015	0.0055	0.7944	0.1986	190.2790275152	1.5135630080	1.0279617948	0.4321167194	0.5954095599	0.0206720927	0.5669052365	0.0200382002	192.4693041064	1.9863900203
0.0015	0.006	0.794	0.1985	190.9633836204	2.2124322278	1.0193884421	0.3327143174	0.5984064083	0.1512568016	0.5715509986	0.0922760210	193.1527294694	2.7886793678
0.0015	0.0065	0.7936	0.1984	190.4782213620	1.4427981606	1.2806235409	0.2730297716	0.5521693187	0.0765469453	0.5477109035	0.0392671191	192.8587251251	1.8316419966
0.0015	0.006999999999999999	0.7932	0.1983	188.8897398925	0.2072225684	1.3999780584	0.8892727289	0.6109289535	0.0285640591	0.5691058606	0.0511554185	191.4697527650	1.1762147749
0.0015	0.0075	0.7928	0.1982	189.8028110882	0.5637706853	1.2179203930	0.2595858392	0.5581630155	0.1153844220	0.5743629072	0.0304868603	192.1532574039	.9692278068
0.0015	0.008	0.7924	0.1981	189.4864268496	0.5977927983	1.3088651732	0.1940528333	0.5651199850	0.0802227621	0.5516231242	0.0378846491	191.9120351320	.9099530428
0.0	0.004	0.7968	0.1992	0.0000000000	0.0000000000	11.3938175844	0.4451114454	23.6013585242	0.5584879215	8.2761807164	0.2636511888	43.2713568250	1.2672505557
0.0015	0.0085	0.792	0.198	188.9118062768	0.3640190124	1.5035307102	0.3234846040	0.5880244692	0.0930570450	0.5757077331	0.0690958090	191.5790691893	.8496564704
0.0015	0.009000000000000001	0.7916	0.1979	188.6076480078	0.7748405277	1.8871462156	0.7762251675	0.6292311348	0.0739498052	0.5820650918	0.0661968891	191.7060904500	1.6912123895
0.0015	0.0095	0.7912	0.1978	188.9013694734	0.5596415038	1.7215628358	0.7268508316	0.5928408327	0.1269406433	0.5827986332	0.0597364769	191.7985717751	1.4731694556
0.0015	0.01	0.7908	0.1977	189.0686565213	0.6437712138	2.0159146105	0.9219257011	0.5427506522	0.0893569048	0.5446544810	0.0586629314	192.1719762650	1.7137167511
0.002	0.0	0.7984	0.1996	191.7705958107	1.2647624238	0.0000000000	0.0000000000	0.5634075002	0.0746958016	0.5714287417	0.0437358568	192.9054320526	1.3831940822
0.002	0.0005	0.7979999999999999	0.1995	190.0121435439	1.2681494311	0.0916172000	0.0332830829	0.5253047133	0.0834138981	0.5585917674	0.0453993053	191.1876572246	1.4302457174
0.002	0.001	0.7976	0.1994	190.8029550433	1.8229453486	0.1627255956	0.0857341859	0.5353655615	0.0363310724	0.5528456932	0.0468331694	192.0538918936	1.9918437763
0.002	0.0015	0.7972	0.1993	191.2848371635	1.6891448080	0.3120027950	0.0819511221	0.5400748947	0.0684940404	0.5664162089	0.0401300703	192.7033310621	1.8797200408
0.002	0.002	0.7968	0.1992	190.5080408001	2.4193578790	0.3911802284	0.0745491930	0.5383624099	0.0964389926	0.5544350329	0.0526244589	191.9920184713	2.6429705235
0.002	0.0025	0.7964	0.1991	190.6261257751	1.9562156887	0.4754008104	0.1696364743	0.5307632586	0.0745515021	0.5669052365	0.0400331142	192.1991950806	2.2404367793
0.0	0.0045	0.7964	0.1991	0.0000000000	0.0000000000	12.9323141250	0.8182226091	23.2301774432	0.7626305378	8.1681056185	0.0990911580	44.3305971867	1.6799443049
0.002	0.003	0.7959999999999999	0.19899999999999998	189.4655532429	0.5056567861	0.5476859407	0.1822884112	0.5412522280	0.0078534280	0.5543127760	0.0251076501	191.1088041876	.7209062754
0.002	0.0035	0.7956	0.1989	189.2192446839	0.3904729893	0.5848371356	0.1265168205	0.5525974399	0.0526197357	0.5612814191	0.0747644665	190.9179606785	.6443740120
0.002	0.004	0.7952	0.1988	190.9156725194	0.9034874438	0.7662223812	0.5008609178	0.5995837416	0.0874525976	0.5911121023	0.0396610121	192.8725907445	1.5314619713
0.002	0.0045	0.7948	0.1987	189.5827436348	0.4953309373	0.7922786490	0.1468071258	0.5345093191	0.0771016449	0.5463660776	0.0493372859	191.4558976805	.7685769939
0.002	0.005	0.7944	0.1986	191.5081847551	1.9386794382	0.9476076267	0.2558767249	0.5426436219	0.0582858360	0.5862218264	0.0499251428	193.5846578301	2.3027671419
0.002	0.0055	0.794	0.1985	189.4273843621	0.9004257709	1.0135047687	0.3675243363	0.5460685915	0.0580992175	0.5559021156	0.0403158689	191.5428598379	1.3663651936
0.002	0.006	0.7936	0.1984	189.3098957759	0.4087478204	0.9945089089	0.2816957545	0.5345093191	0.0640981941	0.5478331604	0.0458839765	191.3867471643	.8004257455
0.002	0.0065	0.7932	0.1983	189.0829698517	0.9442730838	1.2113642998	0.2709534821	0.5828870148	0.0714282728	0.5868331108	0.0708583938	191.4640542771	1.3575132325
0.002	0.006999999999999999	0.7928	0.1982	190.9920102810	2.5701186729	1.3540854059	0.4224688544	0.5942322266	0.0764007443	0.5895227626	0.0729479363	193.5298506761	3.1419362079
0.002	0.0075	0.7924	0.1981	190.6073395291	1.4336781476	1.3767795747	0.2142345787	0.5468178036	0.1304741064	0.5489334724	0.0868385506	193.0798703798	1.8652253833
