# Supplementary material for: Multipressure Sampling for Improving the Performance of MOF-based Electronic Noses
Source: ACS Sens. 2024 Jul 12;9(7):3531–9. doi: 10.1021/acssensors.4c00199 (PMC11287752; doi:10.1021/acssensors.4c00199)
Supplement: Supplementary file 2 — se4c00199_si_002.zip [file se4c00199_si_002.zip › Multiplex_Adsorption_Data/Benzene_5bar/MOF-177_EQeq.csv]

benzene_comp	CO2_comp	N2_comp	O2_comp	benzene_mass	benzene_error	CO2_mass	CO2_error	N2_mass	N2_error	O2_mass	O2_error	total_mass	total_error
0.0	0.0	0.8	0.2	0.0000000000	0.0000000000	0.0000000000	0.0000000000	39.8427549911	2.5958348896	12.8307804348	0.7985354094	52.6735354259	3.3943702990
0.0	0.0005	0.7996	0.1999	0.0000000000	0.0000000000	0.2231652185	0.0335089868	39.3292922798	0.9444933566	12.5389184911	0.6508404684	52.0913759894	1.6288428118
0.0	0.005	0.7959999999999999	0.19899999999999998	0.0000000000	0.0000000000	2.0190226632	0.1866684563	38.4450631453	1.5245690912	12.2700432877	0.6834605385	52.7341290962	2.3946980860
0.002	0.008	0.792	0.198	1327.6191176347	50.7532201311	2.3370091548	0.8009558206	4.0363535461	1.7837693743	2.4212699670	0.7668247530	1336.4137503026	54.1047700790
0.002	0.0085	0.7916	0.1979	1327.6157196648	36.6312385170	2.2297366034	1.0525522101	4.0333044801	0.8618056490	2.4428635714	0.6590960513	1336.3216243197	39.2046924274
0.002	0.009000000000000001	0.7912	0.1978	1324.2789132306	28.1596913865	2.6990540157	2.0047965157	4.0808699094	2.5035712741	2.3745999187	1.1764897536	1333.4334370744	33.8445489299
0.002	0.0095	0.7908	0.1977	1337.9030735138	65.4686503779	3.3513094396	1.3895347173	4.8230125693	2.5034637312	2.8210999327	1.3117910214	1348.8984954554	70.6734398478
0.002	0.01	0.7904	0.1976	1326.5283692993	53.2120583602	3.6999452316	1.2047711835	4.8730172513	1.4169906853	2.8754322277	0.7802381220	1337.9767640099	56.6140583510
0.0025	0.0	0.7979999999999999	0.1995	1336.3281144687	42.5559624897	0.0000000000	0.0000000000	4.3583349137	2.2793593702	2.5508315935	1.0932219639	1343.2372809759	45.9285438238
0.0025	0.0005	0.7976	0.1994	1338.7508670019	61.8565168034	0.1120615046	0.0455731238	4.5266433559	1.7572975354	2.5870531235	0.9664928975	1345.9766249859	64.6258803601
0.0025	0.001	0.7972	0.1993	1345.7744707693	42.6664503385	0.2691391691	0.1001612736	4.2131993730	1.6732429591	2.4978924343	0.9188403705	1352.7547017457	45.3586949417
0.0025	0.0015	0.7968	0.1992	1312.7496013860	35.5749704491	0.4338791587	0.3766249086	4.7669097552	2.5123255733	2.7953269210	1.3290661269	1320.7457172209	39.7929870579
0.0025	0.002	0.7964	0.1991	1318.2305268223	28.1355510220	0.6704534460	0.3568846672	4.5644517740	1.4227191490	2.8280656116	0.7561532346	1326.2934976539	30.6713080728
0.0	0.0055	0.7956	0.1989	0.0000000000	0.0000000000	2.2048340469	0.1213940596	38.5865398068	0.5631241039	12.3766181740	0.6324682961	53.1679920277	1.3169864596
0.0025	0.0025	0.7959999999999999	0.19899999999999998	1334.6325274924	20.0973031975	0.6647067022	0.2297420120	4.3473582762	1.6988366858	2.6385991470	0.6557009243	1342.2831916178	22.6815828196
0.0025	0.003	0.7956	0.1989	1305.0990721735	52.7895061594	1.1033748141	0.8313181341	5.2937883568	3.2440260062	3.0265874587	1.7181041384	1314.5228228031	58.5829544381
0.0025	0.0035	0.7952	0.1988	1325.0842320951	62.2123288069	1.0526119103	0.6930963780	4.2449096592	2.3147834206	2.5487418898	1.0976583828	1332.9304955544	66.3178669883
0.0025	0.004	0.7948	0.1987	1322.0753297554	38.6962273402	0.8629693641	0.4508498674	3.6076548691	1.4624708863	2.3084259696	0.4454201691	1328.8543799582	41.0549682630
0.0025	0.0045	0.7944	0.1986	1342.9694466232	60.2291130561	1.0861345826	0.9682576475	3.6625380568	2.2594559045	2.1266217518	1.1854807769	1349.8447410144	64.6423073850
0.0025	0.005	0.794	0.1985	1333.5893507355	39.5440950328	1.2508745722	0.4967010269	4.1016035581	1.9192261957	2.5139134956	1.0241149411	1341.4557423614	42.9841371965
0.0025	0.0055	0.7936	0.1984	1349.5241305454	63.2989329067	1.2374655033	0.5738948506	3.7357156403	2.4555819796	2.3112122412	1.0651577550	1356.8085239302	67.3935674919
0.0025	0.006	0.7932	0.1983	1323.8133913554	30.3758883891	2.3063598544	1.6687516759	4.8309401408	1.7723425089	2.7319392435	0.7929818867	1333.6826305941	34.6099644606
0.0025	0.0065	0.7928	0.1982	1308.6669405604	23.9872714143	1.7470101223	0.7516160952	4.8205733165	1.0447080762	2.8364244262	0.5307024499	1318.0709484254	26.3142980356
0.0025	0.006999999999999999	0.7924	0.1981	1298.4900207330	41.1493598385	2.2421878817	1.0457810661	5.1834121682	1.8758155253	3.2564548606	1.3239848124	1309.1720756435	45.3949412423
0.0	0.006	0.7952	0.1988	0.0000000000	0.0000000000	2.4835511223	0.3927922641	38.5816613012	1.5330155543	12.5591189598	0.6074615125	53.6243313833	2.5332693309
0.0025	0.0075	0.792	0.198	1337.6244399826	27.5592297316	1.7364744253	0.6007600049	3.9296362367	1.2902494415	2.3307161420	0.5663812274	1345.6212667866	30.0166204054
0.0025	0.008	0.7916	0.1979	1309.8239493088	32.5290623413	2.3370091548	0.8304436990	4.5242041031	1.3102523023	2.8984189679	0.4526812418	1319.5835815346	35.1224395844
0.0025	0.0085	0.7912	0.1978	1323.9425142113	39.0629191172	2.8494271457	0.8310179268	4.7437368537	1.0018427225	2.9053846468	0.5289037700	1334.4410628575	41.4246835365
0.0025	0.009000000000000001	0.7908	0.1977	1326.6506962154	49.2380064575	2.2364411379	1.2667917258	4.0729423378	2.0876477169	2.4233596706	0.9909142731	1335.3834393617	53.5833601733
0.0025	0.0095	0.7904	0.1976	1324.3672604478	46.2539183044	2.7086319220	0.9299668673	3.9900077432	2.1015992457	2.3488269070	0.9884158379	1333.4147270200	50.2739002553
0.0025	0.01	0.79	0.1975	1329.9739107701	34.8026439625	2.7929174981	1.6468808254	4.6656807646	1.3526168069	2.7214907252	0.6643753330	1340.1539997580	38.4665169278
0.003	0.0	0.7976	0.1994	1308.1640410164	32.8414266474	0.0000000000	0.0000000000	4.7602018100	2.3706927027	2.8872738818	1.2598061364	1315.8115167082	36.4719254865
0.003	0.0005	0.7972	0.1993	1309.0492121733	28.4855312112	0.1513309207	0.0409056223	4.7791060191	1.7641321358	2.7911475137	0.8920160321	1316.7707966268	31.1825850014
0.003	0.001	0.7968	0.1992	1338.8120304600	43.5615454276	0.2748859129	0.2130174611	4.1772203944	2.8996575802	2.4540086575	1.3299712010	1345.7181454248	48.0041916699
0.003	0.0015	0.7964	0.1991	1333.9682243785	43.0932591450	0.8754206424	0.2803170294	5.1754845967	2.2501118659	2.8531420554	1.2200592803	1342.8722716730	46.8437473206
0.0	0.0065	0.7948	0.1987	0.0000000000	0.0000000000	2.8293135423	0.4067803477	39.3591731265	1.1695167848	12.5632983671	0.6685077792	54.7517850359	2.2448049117
0.003	0.002	0.7959999999999999	0.19899999999999998	1306.8915012917	56.5993791331	0.6953560026	0.3424232133	4.8114261185	1.6347043410	2.7611950947	0.9885218652	1315.1594785075	59.5650285526
0.003	0.0025	0.7956	0.1989	1323.2918029769	36.9340752091	0.6838625150	0.6201988363	4.3522367817	2.3279776711	2.6142192710	1.1963346069	1330.9421215446	41.0785863234
0.003	0.003	0.7952	0.1988	1316.6198890934	49.2811182770	0.9807776125	1.0009237527	4.4504167063	3.2776959532	2.7214907252	1.8085703366	1324.7725741374	55.3683083195
0.003	0.0035	0.7948	0.1987	1331.3585835012	36.0850916017	0.7164273966	0.3185629514	3.5789936489	1.6742205574	2.3063362660	0.7858002035	1337.9603408127	38.8636753140
0.003	0.004	0.7944	0.1986	1328.1016293594	35.0744710259	0.8715894799	0.3889148952	3.5003277466	1.9242172025	2.1168698014	0.9313235050	1334.5904163873	38.3189266286
0.003	0.0045	0.794	0.1985	1323.3716552694	51.2887265801	1.1981960872	0.7867047654	3.7723044321	1.5875132375	2.4519189539	0.9472196363	1330.7940747426	54.6101642193
0.003	0.005	0.7936	0.1984	1336.0290931182	32.3216914498	1.4376437465	0.4569133183	4.6107975770	0.8723731056	2.7082559354	0.6821615583	1344.7857903771	34.3331394320
0.003	0.0055	0.7932	0.1983	1346.6800297456	49.8566356339	1.3830496801	1.0812671539	3.9217086652	2.2574866119	2.3495234748	1.1041477689	1354.3343115657	54.2995371686
0.003	0.006	0.7928	0.1982	1340.3869895050	39.2399343356	1.9586818531	1.2282147860	5.2139028281	2.3014127042	2.9847933856	0.6204226566	1350.5443675718	43.3899844824
0.003	0.0065	0.7924	0.1981	1305.8262377305	25.4879467925	1.9146234838	0.5037432454	5.1718257175	1.3490600618	3.0244977550	0.6292225362	1315.9371846868	27.9699726359
0.0	0.006999999999999999	0.7944	0.1986	0.0000000000	0.0000000000	2.8293135423	0.3823684484	38.7889977879	0.9867192089	12.4511509377	0.3488129322	54.0694622679	1.7179005895
0.003	0.006999999999999999	0.792	0.198	1345.5502047564	38.9463083050	1.6138772237	1.4282710662	4.1174587012	1.9356535207	2.4379875962	1.3150862228	1353.7195282775	43.6253191147
0.003	0.0075	0.7916	0.1979	1326.7900129810	47.3282018090	2.0985192861	0.5612816577	4.5357905538	2.1518495806	2.6211849498	0.9900148570	1336.0455077707	51.0313479043
0.003	0.008	0.7912	0.1978	1321.8034921641	35.9520267489	2.6990540157	1.1733713241	4.3065007920	2.0587120099	2.5410796431	1.0455166056	1331.3501266149	40.2296266885
0.003	0.0085	0.7908	0.1977	1321.4653941598	24.5096550552	2.3178533421	0.5328966699	4.3229657483	1.0880297917	2.5766046052	0.5090457861	1330.6828178554	26.6396273029
0.003	0.009000000000000001	0.7904	0.1976	1332.7058785635	50.0130491506	2.0985192861	0.5697171873	3.6972974089	1.1285835081	2.3467372033	0.3711706926	1340.8484324618	52.0825205386
0.003	0.0095	0.79	0.1975	1297.5963546513	46.7157586943	3.4892312914	1.6224487142	4.9315593182	1.9374892897	2.9283713870	0.9420049894	1308.9455166479	51.2177016876
0.003	0.01	0.7896	0.1974	1308.6414557862	53.4060500804	3.4298482719	1.6124188472	5.0199822316	1.5590556258	2.9820071141	1.0037096070	1320.0732934038	57.5812341604
0.0035	0.0	0.7972	0.1993	1334.6410224172	50.3889967819	0.0000000000	0.0000000000	3.3100660293	1.9379076629	2.0771654320	1.0245526218	1340.0282538785	53.3514570666
0.0035	0.0005	0.7968	0.1992	1328.6911771357	44.8371404333	0.1206816203	0.0417051564	3.6783931999	1.3388009515	2.2924049083	0.8416592595	1334.7826568642	47.0593058007
0.0035	0.001	0.7964	0.1991	1348.3467339777	43.4710674928	0.1934737087	0.1412343407	3.0240636403	1.4911268192	1.9761630887	0.9265201278	1353.5404344154	46.0299487805
0.0	0.0075	0.794	0.1985	0.0000000000	0.0000000000	3.1999785189	0.2684138839	38.6883786106	1.1447387592	12.3828872850	0.4615591471	54.2712444145	1.8747117902
0.0035	0.0015	0.7959999999999999	0.19899999999999998	1307.6033759841	39.6947093457	0.4606972965	0.1475619392	5.0401060671	0.9818409094	3.0607192850	0.4928118097	1316.1648986327	41.3169240040
0.0035	0.002	0.7956	0.1989	1326.8256916649	25.1693494988	0.4156811366	0.1551975529	3.6643674963	1.4711768321	2.1802574789	0.6261211549	1333.0859977767	27.4218450387
0.0035	0.0025	0.7952	0.1988	1341.3044413760	39.5029431577	0.5986191483	0.4270070854	3.9003652033	1.5717165899	2.3892278443	0.6072697834	1348.1926535719	42.1089366164
0.0035	0.003	0.7948	0.1987	1335.4208565074	28.2723334817	0.6455508895	0.2384417820	3.3625099642	0.9899986224	2.0304953837	0.5776391820	1341.4594127448	30.0784130681
0.0035	0.0035	0.7944	0.1986	1349.0076391218	41.8548017025	1.1742513212	0.9594251489	3.9467110062	1.9881316834	2.4421670035	1.1187183833	1356.5707684527	45.9210769181
0.0035	0.004	0.794	0.1985	1324.8735579618	16.6365612267	0.9664107529	0.3028436457	3.8436525761	1.3276382573	2.2673284645	0.6900172072	1331.9509497553	18.9570603369
0.0035	0.0045	0.7936	0.1984	1339.4644406793	35.1689447205	0.8486025046	0.1620223962	3.2527435889	0.7899319695	1.9963635573	0.4060076643	1345.5621503301	36.5269067505
0.0035	0.005	0.7932	0.1983	1333.2359618667	30.5060305128	1.0909235358	0.6016084200	3.5503324286	1.6124946165	2.2234446877	0.9079740333	1340.1006625188	33.6281075826
0.0035	0.0055	0.7928	0.1982	1321.7559205856	50.0619660317	1.9950778973	0.4154913006	5.9584847407	2.4575377992	3.5009501881	0.9294565026	1333.2104334117	53.8644516341
0.0035	0.006	0.7924	0.1981	1322.6003161038	72.1931271094	2.7708883135	1.5159813870	4.8888723944	2.7733419199	2.8385141298	1.3928222784	1333.0985909415	77.8752726947
0.0	0.008	0.7936	0.1984	0.0000000000	0.0000000000	3.3110822328	0.5100124974	38.9505982850	1.0341583213	12.4560269129	0.5125641662	54.7177074307	2.0567349849
0.0035	0.0065	0.792	0.198	1322.0039723877	61.3008784249	1.7106140781	1.8465388749	3.8540194004	2.1106373851	2.5180929029	1.0243195943	1330.0866987691	66.2823742792
0.0035	0.006999999999999999	0.7916	0.1979	1316.0456321816	45.9368979702	2.2977397387	0.8639335259	4.1747811416	1.5886887283	2.5640663833	0.6777916925	1325.0822194452	49.0673119169
0.0035	0.0075	0.7912	0.1978	1324.0393563532	44.6568277338	2.6530800651	1.2266452773	4.4016316506	1.0665951825	2.7026833923	0.6829492001	1333.7967514612	47.6330173937
0.0035	0.008	0.7908	0.1977	1337.9098694536	47.6228049182	2.2182431158	1.1643425520	4.0772110302	1.2972055476	2.4254493743	0.4619794495	1346.6307729739	50.5463324673
0.0035	0.0085	0.7904	0.1976	1316.0354382719	49.9659975353	1.9960356880	1.0566197674	3.8454820156	2.0685287893	2.3948003873	1.1577670715	1324.2717563628	54.2489131635
0.0035	0.009000000000000001	0.79	0.1975	1319.1717644825	29.0457039306	2.1655646307	1.2970253554	4.0619657003	1.7917403442	2.3606685610	1.0165348097	1327.7599633745	33.1510044399
0.0035	0.0095	0.7896	0.1974	1338.7321781675	63.9717617541	2.0238116164	1.1278300962	3.5881408468	1.8306279320	2.1119938262	1.1138431944	1346.4561244569	68.0440629767
0.0035	0.01	0.7892	0.1973	1344.5868802919	35.6174118133	1.7192341938	0.7112200121	3.2411571381	0.9651630414	1.9531763485	0.4928708803	1351.5004479723	37.7866657471
0.004	0.0	0.7968	0.1992	1341.8260297544	43.2504726970	0.0000000000	0.0000000000	3.5905800996	1.3456553128	2.2561833783	0.7826075807	1347.6727932323	45.3787355905
0.004	0.0005	0.7964	0.1991	1319.5965107190	56.9649080825	0.2135873121	0.1878442088	4.5693302796	1.7228171487	2.7611950947	0.8751332497	1327.1406234054	59.7507026897
0.0	0.0085	0.7932	0.1983	0.0000000000	0.0000000000	3.4480462940	0.2556421979	38.5798318616	1.9964319199	12.3048716819	0.7731589744	54.3327498375	3.0252330922
0.004	0.001	0.7959999999999999	0.19899999999999998	1316.5689195450	37.6518478050	0.2787170754	0.0612986008	4.5516456969	1.3816079366	2.7152216143	0.7961816628	1324.1145039316	39.8909360052
0.004	0.0015	0.7956	0.1989	1338.8748929030	39.9928056062	0.3505513732	0.2322044834	3.7198604972	1.8573472457	2.2053339227	1.0191376147	1345.1506386961	43.1014949500
0.004	0.002	0.7952	0.1988	1325.5072793467	42.6487692638	0.4214278804	0.2649464275	3.5216712084	2.4179904508	2.1872231577	1.1320546169	1331.6376015932	46.4637607590
0.004	0.0025	0.7948	0.1987	1349.2251091949	34.7285595954	0.5603075228	0.2044383867	3.5070356917	1.3055950997	2.2136927373	0.7461617493	1355.5061451467	36.9847548311
0.004	0.003	0.7944	0.1986	1325.8334844563	23.9011221597	0.7327098375	0.3444319539	3.8174306086	1.4200872190	2.3906209800	0.6488573778	1332.7742458824	26.3144987104
0.004	0.0035	0.794	0.1985	1331.9923048861	22.0742637991	0.8064597165	0.5558025315	3.7863301356	1.7338369399	2.3878347085	0.9311380154	1338.9729294467	25.2950412859
0.004	0.004	0.7936	0.1984	1347.5040374445	25.4317278706	0.9472549402	0.2445200292	4.0833091622	1.3119994513	2.5403830752	0.5833497154	1355.0749846221	27.5715970665
0.004	0.0045	0.7932	0.1983	1329.3130056260	32.1494794406	0.9577906372	0.4105783815	3.6393651553	1.6730438145	2.3564891537	0.8632339588	1336.2666505722	35.0963355954
0.004	0.005	0.7928	0.1982	1343.5521984597	40.6945924693	1.3227088700	0.7171645674	3.9729329737	1.9676282145	2.4985890022	1.2631570547	1351.3464293056	44.6425423059
0.004	0.0055	0.7924	0.1981	1331.1733941421	53.5144879147	1.6550622211	0.6567287610	4.5925031811	2.3716430973	2.7368152187	1.0074346472	1340.1577747630	57.5502944202
0.0	0.009000000000000001	0.7928	0.1982	0.0000000000	0.0000000000	3.7535815072	0.2277367541	38.4017664083	1.4895308666	12.2818849417	0.1881816527	54.4372328572	1.9054492734
0.004	0.006	0.792	0.198	1316.5536286805	31.3180811086	2.0793634734	1.0723389071	4.4138279146	1.8957506377	2.6107364316	1.0809476802	1325.6575565001	35.3671183336
0.004	0.0065	0.7916	0.1979	1310.4219920098	34.8106643832	2.6071061145	1.7099028270	4.8010592942	1.9360530831	2.8740390920	0.8919159408	1320.7041965105	39.3485362341
0.004	0.006999999999999999	0.7912	0.1978	1329.2382502884	35.9899002858	1.4376437465	0.8535499998	3.3960496900	1.4652601835	2.2422520206	0.8975557627	1336.3141957455	39.2062662318
0.004	0.0075	0.7908	0.1977	1339.7396762406	42.1022217634	1.8063931418	0.6045593925	4.0967250525	1.0292707424	2.5306311248	0.6583299892	1348.1734255597	44.3943818875
0.004	0.008	0.7904	0.1976	1342.9337679393	61.3454483718	1.9720909220	1.5238494188	3.7375450799	2.3986501127	2.4247528064	1.3978532984	1351.0681567476	66.6658012017
0.004	0.0085	0.79	0.1975	1326.9480185810	33.5927768385	2.6281775085	0.8559755152	4.1119703824	1.9125499634	2.4783885335	0.9696625272	1336.1665550054	37.3309648443
0.004	0.009000000000000001	0.7896	0.1974	1347.8268445842	64.8040071952	2.0420096385	0.5167313775	3.8625567851	1.3131327189	2.2687216002	0.7003691322	1356.0001326080	67.3342404238
0.004	0.0095	0.7892	0.1973	1334.8296097462	41.4790695548	2.3657428739	2.4246825154	3.6253394518	2.9484023446	2.2868323652	1.4354477790	1343.1075244371	48.2876021938
0.004	0.01	0.7888	0.1972	1312.3316510893	65.3911557303	3.0994105020	1.7527244161	4.1912460979	1.9529589176	2.5800874447	0.8118217045	1322.2023951339	69.9086607685
0.0045	0.0	0.7964	0.1991	1326.0798372735	60.8434274010	0.0000000000	0.0000000000	3.7851105092	3.2438292902	2.2798666864	1.5655499188	1332.1448144691	65.6528066100
0.0	0.0095	0.7924	0.1981	0.0000000000	0.0000000000	4.0955127647	0.3017511764	39.1835469259	1.2693024008	12.5152351831	0.6019668567	55.7942948737	2.1730204339
0.0045	0.0005	0.7959999999999999	0.19899999999999998	1360.9820850223	46.0940952127	0.1379218518	0.1397718155	3.6674165623	1.8254405350	2.3167847843	1.0604536298	1367.1042082207	49.1197611930
0.0045	0.001	0.7956	0.1989	1327.4662089896	60.8030841177	0.3400156762	0.3088781994	4.0034236335	0.5984253215	2.4721194225	0.4274089682	1334.2817677218	62.1377966068
0.0045	0.0015	0.7952	0.1988	1329.8023132905	59.0160301080	0.4482460182	0.1178666358	3.8747530491	1.5807666080	2.6957177135	1.0341441154	1336.8210300713	61.7488074672
0.0045	0.002	0.7948	0.1987	1322.9180262887	42.3199636060	0.5641386853	0.3649370864	4.5949424338	2.8130359526	2.7514431443	1.5417865721	1330.8285505521	47.0397232171
0.0045	0.0025	0.7944	0.1986	1332.4085561979	42.0672468604	0.6647067022	0.2223560008	4.0174493370	0.9753397328	2.6002879133	0.5518752218	1339.6910001504	43.8168178158
0.0045	0.003	0.794	0.1985	1320.2149412394	61.0808092767	0.9261835462	0.5750446088	4.3876059471	2.7048305394	2.6594961835	1.4595954660	1328.1882269162	65.8202798909
0.0045	0.0035	0.7936	0.1984	1343.5674893242	49.4165026584	0.7681480910	0.3801162019	3.9204890388	1.9939507735	2.4170905597	1.0805651738	1350.6732170137	52.8711348076
0.0045	0.004	0.7932	0.1983	1312.4267942463	30.2481767890	1.0631476073	0.6488139099	4.4766386738	2.4534305961	2.7709470450	1.3119286100	1320.7375275724	34.6623499050
0.0045	0.0045	0.7928	0.1982	1347.2746744767	44.1010240031	0.9597062185	0.5526244479	2.9118580122	1.6479765841	1.9733768171	0.8464214173	1353.1196155245	47.1480464524
0.0045	0.005	0.7924	0.1981	1324.4182299962	37.7635520796	1.4328547933	0.3677417164	4.3571152873	1.7772137000	2.7228838610	0.8183934546	1332.9310839378	40.7269009506
0.0	0.001	0.7992	0.1998	0.0000000000	0.0000000000	0.4626128778	0.1556932799	38.9329137023	2.3509936691	12.5430978985	0.7380280553	51.9386244786	3.2447150043
0.0	0.01	0.792	0.198	0.0000000000	0.0000000000	4.2181099663	0.7544423891	38.8164393818	2.0564926355	12.3550245696	0.3669689920	55.3895739177	3.1779040166
0.0045	0.0055	0.792	0.198	1325.4953864520	52.0944928503	2.1837626528	0.6280068949	4.8425265915	0.6691115377	2.8768253635	0.2623019763	1335.3985010598	53.6539132592
0.0045	0.006	0.7916	0.1979	1349.3712219003	30.8263027079	1.5334228102	0.3412424031	3.9107320276	1.4274193843	2.4769953977	0.7736407935	1357.2923721358	33.3686052888
0.0045	0.0065	0.7912	0.1978	1342.9201760597	17.4879682244	1.9251591808	0.4738111966	4.4296830577	0.7223689700	2.6950211456	0.4995591395	1351.9700394438	19.1837075305
0.0045	0.006999999999999999	0.7908	0.1977	1315.1978386934	41.4235701761	3.5380786139	2.1895303456	5.1614588932	2.7073931354	3.2501857497	1.2561218533	1327.1475619502	47.5766155104
0.0045	0.0075	0.7904	0.1976	1327.6921739874	32.2473780596	2.5640055358	1.3108735695	4.5583536421	0.5766395648	2.7688573414	0.3538948768	1337.5833905067	34.4887860707
0.0045	0.008	0.79	0.1975	1337.2013927310	25.5847037599	3.0429008544	0.4231917482	4.7242228315	1.5002971221	2.9618066454	0.7226951389	1347.9303230623	28.2308877691
0.0045	0.0085	0.7896	0.1974	1321.8969363361	47.8559099556	2.1138439363	0.8444129089	4.4266339917	1.7422498554	2.5738183337	0.8234245608	1331.0112325978	51.2659972807
0.0045	0.009000000000000001	0.7892	0.1973	1374.2630503463	43.4870118505	1.7374322159	0.7353038007	3.0496757945	1.0222506528	1.9197410900	0.5853060610	1380.9698994467	45.8298723650
0.0045	0.0095	0.7888	0.1972	1335.4276524472	62.1065316988	2.8609206334	2.4574869655	4.7016597432	2.6940881702	2.9241919797	1.3521859313	1345.9144248035	68.6102927658
0.0045	0.01	0.7884	0.1971	1334.9893143311	29.7107081581	2.3791519428	0.6575049605	4.1223372067	1.5335171186	2.4846576445	0.7356574756	1343.9754611251	32.6373877128
0.0005	0.0	0.7996	0.1999	1260.9084737242	11.4605339027	0.0000000000	0.0000000000	7.9251322986	0.9861522225	4.1696553574	0.3300114869	1273.0032613802	12.7766976121
0.005	0.0	0.7959999999999999	0.19899999999999998	1340.0183097717	66.6813291464	0.0000000000	0.0000000000	3.2954305126	3.1641758282	2.0736825925	1.6353693187	1345.3874228768	71.4808742933
0.005	0.0005	0.7956	0.1989	1327.1722845939	19.1539508973	0.1264283641	0.0730939228	3.3393370627	0.3652246529	2.1593604423	0.2684453698	1332.7974104630	19.8607148428
0.005	0.001	0.7952	0.1988	1315.0143483193	23.8726453918	0.2538145189	0.0768623257	4.2388115272	0.8850522096	2.6769103806	0.4220442674	1322.1838847460	25.2566041945
0.005	0.0015	0.7948	0.1987	1332.3439947700	33.8125067433	0.3122397477	0.1201483361	3.5003277466	1.8443275638	2.2485211316	0.7886625138	1338.4050833959	36.5656451570
0.005	0.002	0.7944	0.1986	1320.2642118029	42.0527226917	0.5899990325	0.4810893799	4.3223559351	2.6301508259	2.5961085060	1.2342003568	1327.7726752765	46.3981632543
0.005	0.0025	0.794	0.1985	1343.7526786834	42.2478179687	0.6216061236	0.5725761831	3.0612622452	2.2680263690	1.8779470170	1.1162086858	1349.3134940692	46.2046292066
0.005	0.003	0.7936	0.1984	1340.3886884900	28.0861133110	0.6139437985	0.2590925470	3.6637576832	1.3990162052	2.3014602908	0.7472897659	1346.9678502625	30.4915118291
0.005	0.0035	0.7932	0.1983	1335.7147809031	20.0524403905	1.0870923732	0.9278020561	3.6210707594	0.4929856004	2.3418612281	0.4090603428	1342.7648052638	21.8822883898
0.005	0.004	0.7928	0.1982	1327.6615922584	35.2244553260	1.2058584123	0.8408376307	4.0034236335	1.9915718503	2.4560983612	0.7378544716	1335.3269726654	38.7947192786
0.005	0.0045	0.7924	0.1981	1329.8447879142	49.6889383924	1.1359396957	0.4280970587	3.9058535221	0.8866524499	2.3892278443	0.3463840960	1337.2758089763	51.3500719970
0.0005	0.0005	0.7992	0.1998	1298.4713318986	39.2097142126	0.1676133615	0.0555188199	6.8262489190	2.1101418820	3.5079158670	1.0094939023	1308.9731100461	42.3848688168
0.005	0.005	0.792	0.198	1342.4053836211	42.0397826560	0.9769464500	0.6604728673	3.3655590302	1.8431997029	2.1412496773	1.0303969691	1348.8891387786	45.5738521953
0.005	0.0055	0.7916	0.1979	1330.1098295658	48.7850325436	1.8676917426	0.7971672543	4.1394119762	1.6290784892	2.5995913454	0.7358421279	1338.7165246300	51.9471204150
0.005	0.006	0.7912	0.1978	1349.4697630271	28.8458365398	1.9548506906	1.3749470744	4.3229657483	1.6948217281	2.6608893193	0.8228115077	1358.4084687853	32.7384168500
0.005	0.0065	0.7908	0.1977	1338.8324182793	28.8332440156	1.7901107010	0.9798230988	3.6375357157	0.6120410430	2.3230538952	0.7708712564	1346.5831185912	31.1959794138
0.005	0.006999999999999999	0.7904	0.1976	1338.5113101245	61.0349080261	3.1089884084	1.6550489184	4.1851479660	1.6885972958	2.3989797947	0.7714551431	1348.2044262936	65.1500093834
0.005	0.0075	0.79	0.1975	1333.6403202839	12.0328567074	2.8446381925	0.7611633965	3.3442155683	0.7804217652	2.2318035023	0.1371655189	1342.0609775470	13.7116073880
0.005	0.008	0.7896	0.1974	1346.0582012553	31.2109640535	1.7661659350	0.5901234078	3.3765356677	1.0988190801	2.2116030337	0.6923338149	1353.4125058917	33.5922403563
0.005	0.0085	0.7892	0.1973	1334.4439401634	15.0168526808	1.5793967608	0.1285581973	2.9191757705	0.2292313680	2.0144743223	0.1281836327	1340.9569870170	15.5028258788
0.005	0.009000000000000001	0.7888	0.1972	1344.1706289801	51.2750688864	2.1310841678	1.8547437015	3.7735240585	2.5574160836	2.4456498429	1.5754043486	1352.5208870493	57.2626330201
0.005	0.0095	0.7884	0.1971	1357.2273282913	29.7116151852	2.5228205384	1.0494064051	3.5320380328	0.8710096605	2.2687216002	0.6418955261	1365.5509084627	32.2739267769
0.0005	0.001	0.7988	0.1997	1265.3683092078	37.1443408586	0.4405836931	0.1376022178	7.9312304306	2.5075987257	3.9683472387	1.1700233984	1277.7084705702	40.9595652005
0.005	0.01	0.7879999999999999	0.19699999999999998	1333.1493136344	32.9006869190	2.5381451886	0.4428267094	3.6613184304	0.9100521649	2.2861357973	0.4606120646	1341.6349130507	34.7141778579
0.0055	0.0	0.7956	0.1989	1332.4476328517	51.0710708156	0.0000000000	0.0000000000	4.4583442779	1.8086668755	2.7591053910	1.1364897291	1339.6650825206	54.0162274202
0.0055	0.0005	0.7952	0.1988	1337.1419282579	21.1654779525	0.1436685956	0.0655229608	3.8345053781	1.9863352299	2.2805632543	0.8871923485	1343.4006654859	24.1045284917
0.0055	0.001	0.7948	0.1987	1327.7754242498	55.5127095276	0.2001782432	0.0454925347	3.7887693884	0.8676988234	2.3516131785	0.6721125730	1334.1159850599	57.0980134587
0.0055	0.0015	0.7944	0.1986	1344.6276559306	43.6255097453	0.3524669545	0.2561870638	3.5924095392	1.9419707808	2.3007637229	0.9526502386	1350.8732961472	46.7763178285
0.0055	0.002	0.794	0.1985	1315.2980788053	45.3406678559	0.5363627568	0.3112451168	4.4711503550	2.3827192554	2.8085617108	1.2655287042	1323.1141536279	49.3001609323
0.0055	0.0025	0.7936	0.1984	1347.7079156380	31.2225262516	0.4808108999	0.2875031603	2.8100192084	1.4305682103	1.8305804008	0.7048853995	1352.8293261471	33.6454830217
0.0055	0.003	0.7932	0.1983	1340.9595474319	40.8184482120	0.7250475124	0.2928146283	3.5387459779	2.0344435738	2.2262309593	1.1286067931	1347.4495718815	44.2743132072
0.0055	0.0035	0.7928	0.1982	1341.8311267093	26.4643886486	0.7796415787	0.3567509775	3.8003558391	1.1002936407	2.2937980441	0.5970135385	1348.7049221712	28.5184468053
0.0055	0.004	0.7924	0.1981	1345.2902600596	48.6415087709	1.2786505007	0.3880175253	3.9204890388	1.8579253819	2.6532270725	0.8050155211	1353.1426266716	51.6924671992
0.0005	0.0015	0.7984	0.1996	1283.3673557273	53.0327580552	0.6254372861	0.1753149359	7.8092677914	2.3560561960	4.1668690858	1.3671950813	1295.9689298906	56.9313242684
0.0055	0.0045	0.792	0.198	1347.8047577799	61.4438773706	1.0564430728	0.3089138372	4.4193162333	1.8714395024	2.7075593675	0.9082198167	1355.9880764535	64.5324505269
0.0055	0.005	0.7916	0.1979	1331.2226647055	50.3432524790	1.3504847985	0.9840197626	4.2613746155	2.4332527714	2.5452590504	1.2798770991	1339.3797831699	55.0404021121
0.0055	0.0055	0.7912	0.1978	1325.0587473209	54.9006595836	1.2029850403	0.5704895633	3.5960684184	1.5015062193	2.2408588848	0.7569561890	1332.0986596644	57.7296115552
0.0055	0.006	0.7908	0.1977	1341.2874515265	73.7981184903	1.3792185176	1.0718700023	3.5710660773	3.0920870213	2.2116030337	1.5077308005	1348.4493391551	79.4698063144
0.0055	0.0065	0.7904	0.1976	1313.0995922849	43.0395169586	1.8648183707	0.4763831492	3.9967156883	1.4661786247	2.5396865073	0.8209152262	1321.5008128512	45.8029939587
0.0055	0.006999999999999999	0.79	0.1975	1333.8883720860	34.7622772817	2.0525453355	1.2348384277	3.9308558631	2.0891434709	2.5341139643	1.1732039590	1342.4058872489	39.2594631393
0.0055	0.0075	0.7896	0.1974	1364.3953457791	45.4751479903	1.4472216528	1.4317403521	2.8051407028	2.1906846288	1.8486911658	1.0947813647	1370.4963993005	50.1923543359
0.0055	0.008	0.7892	0.1973	1331.8495901506	45.9005457913	2.1914249779	0.6462241182	4.3601643533	1.4119671161	2.6567099120	0.8618141004	1341.0578893938	48.8205511260
0.0055	0.0085	0.7888	0.1972	1324.9194305553	14.1693062881	2.0937303329	1.1316271046	3.9028044561	1.8619385488	2.6239712214	1.1139216024	1333.5399365657	18.2767935439
0.0055	0.009000000000000001	0.7884	0.1971	1352.0675110098	29.1910877886	1.9107923212	0.6990953162	3.4228814706	1.4543583209	2.1795609110	0.7170306183	1359.5807457126	32.0615720440
0.0005	0.002	0.7979999999999999	0.1995	1255.7180747137	29.7472059921	0.8294466918	0.1975372079	8.0544126963	2.0522967543	4.1215921733	0.7717594950	1268.7235262751	32.7687994493
0.0055	0.0095	0.7879999999999999	0.19699999999999998	1340.8389195007	59.5890054931	2.2278210222	0.4193941987	3.9491502590	1.2304416517	2.4762988298	0.8947901845	1349.4921896117	62.1336315280
0.0055	0.01	0.7876	0.1969	1330.0656559572	34.2850016309	2.2029184656	1.5579812423	3.7241291896	1.4052594360	2.3892278443	0.5324622501	1338.3819314567	37.7807045593
0.006	0.0	0.7952	0.1988	1325.8793570499	43.4255939161	0.0000000000	0.0000000000	3.5948487920	1.5264295496	2.3237504631	0.7249314200	1331.7979563050	45.6769548857
0.006	0.0005	0.7948	0.1987	1318.4513948653	68.6210051233	0.1743178960	0.0659694598	4.7949611622	2.5821123952	2.9687723243	1.2455802460	1326.3894462478	72.5146672243
0.006	0.001	0.7944	0.1986	1323.6587837253	55.3884649925	0.2145451027	0.1834762904	3.2393276986	2.9161687867	2.0611443706	1.5248340351	1329.1738008972	60.0129441047
0.006	0.0015	0.794	0.1985	1354.7604021495	39.8724705246	0.3802428830	0.3431297490	3.4088557671	2.0810700676	2.1579673066	1.1604795871	1360.7074681062	43.4571499283
0.006	0.002	0.7936	0.1984	1325.8130966370	47.0997182401	0.4520771808	0.0670727045	3.7155918048	1.8204720573	2.4317184852	1.1824218811	1332.4124841078	50.1696848830
0.006	0.0025	0.7932	0.1983	1334.4031645247	48.0818005984	0.7145118154	0.4248273866	4.0089119522	1.4722431430	2.5396865073	0.8152689561	1341.6662747996	50.7941400841
0.006	0.003	0.7928	0.1982	1338.4926212901	37.5025739864	0.8438135514	0.3634761837	3.6046058031	1.0677019318	2.3049431302	0.4300346332	1345.2459837748	39.3637867351
0.006	0.0035	0.7924	0.1981	1337.5157049460	59.2966380968	0.9731152874	0.5630766357	3.9948862487	2.1340234842	2.4944095948	1.0352545537	1344.9781160769	63.0289927704
0.0005	0.0025	0.7976	0.1994	1276.7956819556	34.8246991559	0.9539594747	0.5206506208	7.4006929499	3.4995104590	3.7085274177	1.4960254476	1288.8588617979	40.3408856833
0.006	0.004	0.792	0.198	1362.1272008760	25.9344985076	0.7394143719	0.3055096911	2.2813111672	1.0220978547	1.5059797666	0.5614458141	1366.6539061817	27.8235518675
0.006	0.0045	0.7916	0.1979	1333.9206528000	47.3788954571	1.0066379597	0.7968541811	3.9595170833	2.5186026221	2.4623674722	1.3239628237	1341.3491753152	52.0183150840
0.006	0.005	0.7912	0.1978	1331.7850287227	35.8919863302	1.0851767920	0.3059897507	3.2118861047	1.0850192869	1.9197410900	0.4926148567	1338.0018327094	37.7756102245
0.006	0.0055	0.7908	0.1977	1312.9874592785	50.0248622072	1.8245911639	1.6867234283	4.2418605932	1.9431117388	2.6622824550	1.1398507119	1321.7161934906	54.7945480862
0.006	0.006	0.7904	0.1976	1323.1015166629	41.9082304401	1.5573675761	1.4025456505	4.0845287886	2.4653491818	2.5842668520	1.3174012187	1331.3276798796	47.0935264911
0.006	0.0065	0.79	0.1975	1327.0125800090	42.0481188109	1.7872373290	1.2331553524	4.1509984270	3.1034054411	2.5598869760	1.4454077336	1335.5107027410	47.8300873380
0.006	0.006999999999999999	0.7896	0.1974	1334.3131183226	64.2271748097	2.8130311015	1.5276517461	3.7887693884	1.8705689539	2.3105156733	0.9727300532	1343.2254344858	68.5981255629
0.006	0.0075	0.7892	0.1973	1326.8834571530	28.2354683901	2.2201586971	0.5950832698	4.1174587012	1.3227161705	2.6267574929	0.7864297691	1335.8478320442	30.9396975995
0.006	0.008	0.7888	0.1972	1350.7575936163	43.5571214374	1.9807110378	1.7323104660	3.4515426909	1.7238762208	2.1969751081	0.8529063448	1358.3868224531	47.8662144690
0.006	0.0085	0.7884	0.1971	1329.2994137465	56.3884299960	2.1224640521	0.5597759834	3.9656152153	1.0030980367	2.5752114695	0.7591835822	1337.9627044834	58.7104875983
0.0005	0.003	0.7972	0.1993	1299.5264015502	13.8296598174	1.0602742354	0.1288717891	6.7390456319	0.7692875045	3.4814462874	0.2534052310	1310.8071677049	14.9812243420
0.006	0.009000000000000001	0.7879999999999999	0.19699999999999998	1347.9678603348	55.9966998600	2.2824150885	0.9465491662	4.1320942179	1.4175784245	2.5104306562	0.8678173595	1356.8928002974	59.2286448102
0.006	0.0095	0.7876	0.1969	1328.9103461938	23.1739140162	2.0190226632	0.3785200231	3.3118954689	1.0228470745	2.0451233093	0.5591041081	1336.2863876352	25.1343852219
0.006	0.01	0.7872	0.1968	1323.3903441038	48.2149202210	2.6051905332	1.3299570534	3.8271876198	1.4498192998	2.5626732475	0.7544753103	1332.3853955043	51.7491718845
0.0065	0.0	0.7948	0.1987	1325.9014438542	53.8330425687	0.0000000000	0.0000000000	3.5186221424	1.3097560958	2.2262309593	0.6306213375	1331.6462969559	55.7734200020
0.0065	0.0005	0.7944	0.1986	1333.6505141936	44.4086409138	0.1178082484	0.0795831232	3.3990987560	1.9068709460	2.2053339227	1.0208596255	1339.3727551207	47.4159546085
0.0065	0.001	0.794	0.1985	1341.7410805071	47.4387842167	0.2107139402	0.2470282988	3.2027389068	2.2606083627	2.0172605939	1.0696107774	1347.1717939480	51.0160316556
0.0065	0.0015	0.7936	0.1984	1345.1441473543	41.2082351181	0.3237332354	0.2503921931	3.3033580842	1.6410914954	2.1565741708	0.9575454992	1350.9278128447	44.0572643058
0.0065	0.002	0.7932	0.1983	1340.5483930749	33.9607336380	0.4520771808	0.3900736864	3.2820146223	1.6406382318	2.3153916485	0.9419225732	1346.5978765265	36.9333681294
0.0065	0.0025	0.7928	0.1982	1318.3188740395	54.1317486130	0.5909568232	0.3256826193	3.7479119042	1.6628853362	2.3390749566	0.7160175757	1324.9968177235	56.8363341442
0.0065	0.003	0.7924	0.1981	1335.6315306408	65.3700004828	1.5420429259	0.5656643715	3.4631291416	3.0951306519	2.1224423445	1.6044340087	1342.7591450528	70.6352295149
0.0005	0.0035	0.7968	0.1992	1255.6654061804	52.8489367357	1.4299814214	0.2187959456	7.6318121512	1.4208725989	3.9383948197	0.8739459477	1268.6655945727	55.3625512279
0.0065	0.0035	0.792	0.198	1324.9941858929	56.0367604200	0.7777259974	0.5553071549	3.5131338237	2.2780009243	2.3021568587	1.1719907323	1331.5872025727	60.0420592315
0.0065	0.004	0.7916	0.1979	1348.6746380724	53.1453121655	1.1828714370	0.8640949111	3.4143440859	1.2364112563	2.3098191054	0.8625794492	1355.5816727007	56.1083977821
0.0065	0.0045	0.7912	0.1978	1343.7560766533	39.7727674446	0.9520438934	0.9422323506	2.8027014500	1.9477147100	1.9921841500	1.1435175443	1349.5030061467	43.8062320495
0.0065	0.005	0.7908	0.1977	1338.1460283611	39.5564387271	1.0056801691	0.5408931295	3.2551828417	2.5867571371	2.1022418758	1.0075039990	1344.5091332477	43.6915929927
0.0065	0.0055	0.7904	0.1976	1366.8486800413	19.6322261932	1.0909235358	0.7560700040	3.1984702144	1.3318688770	2.0750757283	0.6929558706	1373.2131495198	22.4131209448
0.0065	0.006	0.79	0.1975	1325.3679625811	62.4584129989	2.2316521847	1.7322299710	4.6632415118	1.5546797256	2.6448682579	1.0381394996	1334.9077245355	66.7834621951
0.0065	0.0065	0.7896	0.1974	1344.3201396554	30.2910546616	1.7719126788	0.9896531370	3.8442623892	1.2322959255	2.3376818208	0.7690361822	1352.2739965442	33.2820399063
0.0065	0.006999999999999999	0.7892	0.1973	1327.5137805681	24.9998914422	1.6196239675	0.9020008264	3.6783931999	1.2427544100	2.4519189539	0.5416235243	1335.2637166894	27.6862702029
0.0065	0.0075	0.7888	0.1972	1345.5383118618	34.1084104860	1.4970267660	0.7600682766	3.8265778066	1.9987738025	2.4324150531	0.9318464285	1353.2943314875	37.7990989936
0.0065	0.008	0.7884	0.1971	1364.4599072070	24.5155429454	1.5583253667	0.5305364793	2.8490472529	1.0469737833	1.9294930404	0.6853746600	1370.7967728670	26.7784278680
0.0005	0.004	0.7964	0.1991	1286.3167935938	55.5180255486	1.4242346775	0.6100336920	6.4908516610	2.5920960483	3.5601584583	1.1538360536	1297.7920383906	59.8739913425
0.0065	0.0085	0.7879999999999999	0.19699999999999998	1348.2889684896	46.4931928852	1.8389580235	0.8430516497	3.4948394278	2.0647536409	2.2513074031	0.8832261037	1355.8740733440	50.2842242795
0.0065	0.009000000000000001	0.7876	0.1969	1340.0352996212	46.1742583254	1.9500617374	0.8905578343	2.9051500670	1.7664401079	2.0388541983	1.0262844580	1346.9293656239	49.8575407256
0.0065	0.0095	0.7872	0.1968	1340.9272667179	44.0587157538	2.3772363616	1.2615175343	3.4948394278	2.1185419487	2.2749907112	1.3605267204	1349.0743332185	48.7993019572
0.0065	0.01	0.7868	0.1967	1323.5976202672	21.0667572947	3.1358065462	1.5520630084	4.2003932959	1.4516556706	2.6016810491	0.8351613646	1333.5355011584	24.9056373383
0.006999999999999999	0.0	0.7944	0.1986	1314.6541635107	35.5191705881	0.0000000000	0.0000000000	4.6400686104	0.6368552226	2.8837910424	0.5996798189	1322.1780231635	36.7557056296
0.006999999999999999	0.0005	0.794	0.1985	1328.4974928519	60.4950958122	0.1666555709	0.1170543991	4.4955428829	3.4229213967	2.8803082029	1.8756906004	1336.0399995086	65.9107622084
0.006999999999999999	0.001	0.7936	0.1984	1351.6580556378	39.1663747650	0.2748859129	0.1733151204	3.7216899368	1.9619334884	2.3146950806	1.2837245316	1357.9693265681	42.5853479054
0.006999999999999999	0.0015	0.7932	0.1983	1340.4005813846	54.3819902158	0.3993986957	0.1225972016	3.7784025641	1.3200414850	2.3913175479	0.8972659614	1346.9697001923	56.7218948638
0.006999999999999999	0.002	0.7928	0.1982	1319.0188558373	33.3543772669	0.6292684486	0.7647608879	4.0705030851	2.7781927394	2.5814805804	1.3812391404	1326.3001079514	38.2785700346
0.006999999999999999	0.0025	0.7924	0.1981	1333.4466360000	23.2751943989	0.5622231040	0.2617135532	3.6387553421	1.9727795262	2.3209641916	0.8975146772	1339.9685786377	26.4072021555
0.0	0.0015	0.7988	0.1997	0.0000000000	0.0000000000	0.6110704265	0.1145511195	39.5872432619	0.3608033354	12.4030877536	0.6949276257	52.6014014420	1.1702820806
0.0005	0.0045	0.7959999999999999	0.19899999999999998	1263.3686039262	41.4987228277	1.9414416216	0.7087288299	7.6202257005	1.9751374034	4.1195024697	1.0200037404	1277.0497737180	45.2025928014
0.006999999999999999	0.003	0.792	0.198	1337.1521221676	52.8226698866	0.5468984538	0.2821437283	3.3551922058	2.1144382463	2.0910967896	1.1454134904	1343.1453096168	56.3646653516
0.006999999999999999	0.0035	0.7916	0.1979	1350.6930321884	42.2646852217	1.0545274916	0.3227285465	4.1345334707	1.5600637792	2.6281506287	0.6555825165	1358.5102437794	44.8030600639
0.006999999999999999	0.004	0.7912	0.1978	1337.7382719740	35.1796452337	1.0267515631	0.5410830499	3.9150007200	2.1702256980	2.4581880648	1.3363461979	1345.1382123219	39.2273001795
0.006999999999999999	0.0045	0.7908	0.1977	1338.5486877933	47.1156060205	1.3447380546	1.4066211255	3.1039491690	2.4481034120	1.9907910143	1.1651196813	1344.9881660312	52.1354502393
0.006999999999999999	0.005	0.7904	0.1976	1337.1300353633	39.2940342131	1.7249809376	0.3173396134	4.2058816146	2.4325527129	2.6086467279	0.7823297771	1345.6695446434	42.8262563165
0.006999999999999999	0.0055	0.79	0.1975	1353.8225624592	53.9166694230	1.1119949298	0.3419942995	3.2198136763	1.7589701981	2.0562683954	1.0577249725	1360.2106394607	57.0753588931
0.006999999999999999	0.006	0.7896	0.1974	1357.8899324203	37.1988761964	1.2192674812	0.7721147109	3.0338206514	2.0171934757	1.9817356318	0.9085659378	1364.1247561847	40.8967503208
0.006999999999999999	0.0065	0.7892	0.1973	1336.0341900730	35.1344789408	2.2939085761	0.8956648441	3.1533440379	1.4505014174	2.0618409385	0.7579862117	1343.5432836255	38.2386314140
0.006999999999999999	0.006999999999999999	0.7888	0.1972	1347.1948221843	42.0016932320	1.4587151405	0.5082828058	3.2283510610	1.0416451957	2.2297137987	0.7303460292	1354.1116021845	44.2819672627
0.006999999999999999	0.0075	0.7884	0.1971	1353.2941781409	56.4893883632	1.2853550351	1.4195168136	2.8240449119	2.4605351137	1.9030234608	1.5087641085	1359.3066015487	61.8782043990
0.0005	0.005	0.7956	0.1989	1251.2922189290	54.5110527383	2.2872040417	0.5000217550	8.6538590682	1.9704173177	4.3542458468	1.0474713535	1266.5875278857	58.0289631645
0.006999999999999999	0.008	0.7879999999999999	0.19699999999999998	1315.9368971450	58.2944246759	3.0132093447	0.8611043877	5.1376761785	1.4902167667	3.0781334822	1.0296432645	1327.1659161504	61.6753890948
0.006999999999999999	0.0085	0.7876	0.1969	1359.2695081965	37.8173175193	2.1540711431	1.3326361761	2.9667411998	1.9064285963	1.9225273616	0.7244841802	1366.3128479010	41.7808664719
0.006999999999999999	0.009000000000000001	0.7872	0.1968	1363.7208487554	32.8654391783	2.3379669454	2.2259631384	3.5552109342	2.5008884527	2.2889220689	1.3231005803	1371.9029487039	38.9153913497
0.006999999999999999	0.0095	0.7868	0.1967	1343.4111827092	41.1251782914	2.3427558986	1.3029670617	3.8027950919	2.4490644601	2.3530063143	1.0632610791	1351.9097400140	45.9404708923
0.006999999999999999	0.01	0.7864	0.1966	1332.9930070194	44.0897868880	2.7766350573	2.1106924218	3.7442530251	1.5407458686	2.2931014762	0.9357123723	1341.8069965780	48.6769375507
0.0075	0.0	0.794	0.1985	1332.0109937205	72.1948355136	0.0000000000	0.0000000000	3.8784119282	3.5832698134	2.4226631027	1.9164282704	1338.3120687514	77.6945335974
0.0075	0.0005	0.7936	0.1984	1315.4883651192	27.7843718093	0.1628244083	0.0655229608	4.9894915718	0.8537175666	3.0091732616	0.6957872912	1323.6498543609	29.3993996279
0.0075	0.001	0.7932	0.1983	1342.7961501587	36.4383287782	0.2653080065	0.1571010235	3.9954960619	2.1958715280	2.5696389264	1.1135364792	1349.6265931535	39.9048378089
0.0075	0.0015	0.7928	0.1982	1328.1254151487	43.3980416516	0.3582136983	0.1606577813	3.6198511330	1.3976162823	2.1328908627	0.6913182714	1334.2363708427	45.6476339866
0.0075	0.002	0.7924	0.1981	1335.8829804128	31.4893384472	0.8275311106	0.1272672756	5.9822674553	1.0088087195	3.2641171074	0.3258687210	1345.9568960861	32.9512831633
0.0005	0.0055	0.7952	0.1988	1282.7744099811	43.4387298223	1.9845422003	0.4320304689	6.8793026671	2.0120338911	3.6702161841	0.9626598407	1295.3084710326	46.8454540230
0.0075	0.0025	0.792	0.198	1353.3638365237	48.0440867652	0.4999667126	0.4081402035	3.0051594312	2.5728208819	1.8396357833	1.2219269993	1358.7085984508	52.2469748499
0.0075	0.003	0.7916	0.1979	1356.1909474741	49.7869771715	0.5794633355	0.4219934680	3.0710192564	1.6126966262	2.0451233093	0.9656290227	1361.8865533753	52.7872962884
0.0075	0.0035	0.7912	0.1978	1337.1827038966	36.2696918740	0.7355832094	0.5024741666	3.5381361647	2.1167971432	2.2722044396	0.9251155812	1343.7286277103	39.8140787650
0.0075	0.004	0.7908	0.1977	1352.9322943474	52.1816718550	0.9826931938	0.6186289576	3.7747436849	2.2028728357	2.4233596706	1.2688354477	1360.1130908967	56.2720090960
0.0075	0.0045	0.7904	0.1976	1336.9550399138	47.9041083355	1.1570110898	0.7608885586	3.6302179574	2.1252968893	2.4017660662	1.1807234537	1344.1440350272	51.9710172371
0.0075	0.005	0.79	0.1975	1334.9434417376	52.8503321205	1.3840074708	0.7941002838	4.2382017140	2.2560022506	2.6295437645	1.1061971734	1343.1951946869	57.0066318283
0.0075	0.0055	0.7896	0.1974	1320.7365296179	48.8863881872	1.6244129207	1.8299607169	3.9997647543	1.5927097278	2.4783885335	0.7935690706	1328.8390958264	53.1026277025
0.0075	0.006	0.7892	0.1973	1327.8705674068	15.7588912508	1.5650299012	0.5600053689	4.1412414158	1.3182090822	2.4888370518	0.5830002717	1336.0656757756	18.2201059736
0.0075	0.0065	0.7888	0.1972	1344.7363909672	40.1930278843	2.7871707543	1.3968121278	3.5997272975	1.3609008608	2.1266217518	0.8299348380	1353.2499107708	43.7806757109
0.0075	0.006999999999999999	0.7884	0.1971	1351.2265134615	41.3115593083	1.4836176970	1.1722887885	2.9728393318	2.3593545683	2.0116880508	1.3847489235	1357.6946585411	46.2279515886
0.0005	0.006	0.7948	0.1987	1262.7297855865	54.2522509904	2.4624797283	0.9985379671	8.0757561581	3.0830037187	4.1243784449	1.2550166243	1277.3923999178	59.5888093005
0.0075	0.0075	0.7879999999999999	0.19699999999999998	1325.1335026585	44.9202898564	2.3906454305	0.8855581197	3.7936478940	1.1364562233	2.3578822895	0.7445786125	1333.6756782725	47.6868828119
0.0075	0.008	0.7876	0.1969	1348.3229481885	49.0934005108	1.8456625579	0.4184832708	3.5308184064	1.9916652096	2.1739883679	0.8046176212	1355.8734175207	52.3081666124
0.0075	0.0085	0.7872	0.1968	1343.4451624081	63.8054473089	2.0104025475	1.5842030861	3.7308371347	2.8119453885	2.4783885335	1.6026305947	1351.6647906238	69.8042263782
0.0075	0.009000000000000001	0.7868	0.1967	1323.0369552350	42.5672282931	4.1165841587	2.4123899988	4.1156292616	1.9214415486	2.4275390779	1.1015114966	1333.6967077332	48.0025713371
0.0075	0.0095	0.7864	0.1966	1354.0842061409	62.1786017930	1.7671237257	1.3625695363	2.8295332307	2.1086737206	1.8883955352	1.0517150915	1360.5692586325	66.7015601414
0.0075	0.01	0.7859999999999999	0.1965	1331.9073556388	45.3087904749	2.3255156672	1.2120438432	3.5277693404	1.4641867553	2.2673284645	0.7765029353	1340.0279691109	48.7615240087
0.008	0.0	0.7936	0.1984	1338.4620395611	41.0918557297	0.0000000000	0.0000000000	3.4271501630	1.3926883817	2.2485211316	0.7463698068	1344.1377108557	43.2309139182
0.008	0.0005	0.7932	0.1983	1327.5426633122	33.8164546719	0.1522887113	0.0779055388	3.9497600722	1.5321129074	2.5689423585	0.9264572832	1334.2136544542	36.3529304013
0.008	0.001	0.7928	0.1982	1352.5058491259	7.5652165423	0.2892527724	0.0966562146	4.0028138203	1.3059425456	2.4832645087	0.6213135636	1359.2811802273	9.5891288661
0.008	0.0015	0.7924	0.1981	1347.5872877068	71.2467416565	0.3304377698	0.3105369359	3.3649492170	2.3751283815	2.1161732335	1.4078917320	1353.3988479271	75.3402987059
0.0005	0.0065	0.7944	0.1986	1264.8586137240	38.8065246388	2.8417648206	0.4683821458	7.3299546191	1.3257905490	3.8931179072	0.5277833773	1278.9234510709	41.1284807109
0.008	0.002	0.792	0.198	1366.2455403854	51.7291946193	0.3582136983	0.2669058518	3.0551641133	2.8161619734	1.8800367206	1.2815289276	1371.5389549176	56.0937913721
0.008	0.0025	0.7916	0.1979	1354.7009376763	46.7836887826	0.5105024096	0.4902017021	2.6167084252	2.1065966635	1.8563534125	1.0461141741	1359.6845019236	50.4266013223
0.008	0.003	0.7912	0.1978	1335.7300717676	44.6762486694	0.8016707633	0.5754911166	3.2856735015	1.0493154031	2.1349805664	0.6483995709	1341.9523965988	46.9494547600
0.008	0.0035	0.7908	0.1977	1345.6742306575	58.4053770137	0.7662325098	0.6965186276	3.5454539231	2.7560329129	2.3453440675	1.7230538386	1352.3312611579	63.5809823928
0.008	0.004	0.7904	0.1976	1358.6153989923	34.0908018206	0.6694956554	0.4840549180	2.6209771175	1.3617695326	1.7038050458	0.7110644667	1363.6096768110	36.6476907379
0.008	0.0045	0.79	0.1975	1349.4765589669	57.2702452403	1.1234884175	0.5519600439	3.4070263275	1.4027591157	2.3585788573	0.8114271421	1356.3656525692	60.0363915420
0.008	0.005	0.7896	0.1974	1341.3690028039	56.1079375849	1.2259720156	1.0153303590	3.5338674723	2.2686263938	2.2687216002	1.2338543499	1348.3975638920	60.6257486876
0.008	0.0055	0.7892	0.1973	1340.9850322061	37.7326960429	1.4453060716	1.0509089074	4.0491596232	3.1432803307	2.4463464108	1.8122474272	1348.9258443117	43.7391327082
0.008	0.006	0.7888	0.1972	1333.0184917936	49.6797394221	1.6502732679	0.4339795776	3.7290076952	1.4908155480	2.3676342398	0.6732954694	1340.7654069965	52.2778300171
0.008	0.0065	0.7884	0.1971	1326.6201144864	29.9659110337	2.1320419584	2.2358567477	3.6570497380	1.7307078661	2.2854392295	0.8793258441	1334.6946454123	34.8118014916
0.0005	0.006999999999999999	0.794	0.1985	1295.8633900063	31.6629128659	2.1531133525	1.1695184535	5.9944637193	2.5080305326	3.1672941714	1.0835390524	1307.1782612495	36.4240009044
0.008	0.006999999999999999	0.7879999999999999	0.19699999999999998	1336.5285946923	32.7030561275	2.0592498700	0.8204191066	4.0997741185	1.0037799363	2.6016810491	0.6384910089	1345.2892997299	35.1657461793
0.008	0.0075	0.7876	0.1969	1334.3776797505	60.8088463972	1.5611987387	1.2809639653	3.5003277466	3.0037568305	2.2325000702	1.5836283578	1341.6717063060	66.6771955508
0.008	0.008	0.7872	0.1968	1326.2225520090	30.1724890566	1.8954676710	0.5795511923	3.2228627423	1.0123119470	2.2081201943	0.5821907546	1333.5490026166	32.3465429505
0.008	0.0085	0.7868	0.1967	1367.6913765746	37.1319991229	2.1157595176	1.6095488563	2.8862458579	2.1866666592	1.8883955352	1.1180762983	1374.5817774853	42.0462909367
0.008	0.009000000000000001	0.7864	0.1966	1350.8204560593	47.6524057813	1.7891529103	0.6950841797	3.2149351707	1.6025983615	1.9315827441	0.7078254000	1357.7561268844	50.6579137225
0.008	0.0095	0.7859999999999999	0.1965	1336.4589363095	32.6211986938	3.6836627907	1.6536071587	3.3734866017	1.6440165669	2.1558776029	0.9263567229	1345.6719633048	36.8451791423
0.008	0.01	0.7856	0.1964	1348.1989222874	39.6550345267	2.3073176450	1.1424222228	3.4704468999	0.8146921721	2.2812598221	0.4490783470	1356.2579466544	42.0612272686
0.0085	0.0	0.7932	0.1983	1331.6610028216	33.4946574110	0.0000000000	0.0000000000	3.7509609702	2.1944308981	2.2415554527	1.0128068298	1337.6535192445	36.7018951389
0.0085	0.0005	0.7928	0.1982	1346.1312576080	20.5831812363	0.1111037139	0.0478512049	3.3131150953	1.1645203303	2.1252286160	0.7330780494	1351.6807050332	22.5286308209
0.0085	0.001	0.7924	0.1981	1329.5338736690	49.6631351800	0.2078405683	0.1948439028	3.7113231125	3.8859934324	2.3850484370	1.8787942823	1335.8380857868	55.6227667975
0.0005	0.0075	0.7936	0.1984	1287.6199150475	13.1339444182	3.0132093447	0.2923631407	7.0262676474	0.9565836992	3.6660367768	0.4316608194	1301.3254288164	14.8145520775
0.0085	0.0015	0.792	0.198	1323.2612212479	49.0865882759	0.3946097425	0.0983497558	4.6357999180	1.3346502625	2.8322450189	0.5980821260	1331.1238759273	51.1176704202
0.0085	0.002	0.7916	0.1979	1358.6476797062	53.0538050566	0.3658760234	0.3129264864	2.5142598082	2.0238067441	1.7630133160	1.1348833196	1363.2908288538	56.5254216067
0.0085	0.0025	0.7912	0.1978	1342.3748018920	42.6305792575	0.7183429779	0.3149951933	4.0015941939	1.3286182473	2.4010694983	0.7205300353	1349.4958085621	44.9947227334
0.0085	0.003	0.7908	0.1977	1341.8532135136	40.1190976472	0.7901772757	0.6423626970	3.3405566891	2.2451218413	2.1182629371	1.1838818258	1348.1022104155	44.1904640113
0.0085	0.0035	0.7904	0.1976	1331.3297007571	57.6035503973	0.6627911210	0.3806949713	3.2429865777	1.4646164241	2.1356771343	1.0574937489	1337.3711555901	60.5063555416
0.0085	0.004	0.79	0.1975	1347.9933451089	42.9873455075	0.9654529623	0.8262042162	3.3631197774	2.2514349454	2.0674134816	1.1055004159	1354.3893313302	47.1704850850
0.0085	0.0045	0.7896	0.1974	1346.4013962144	27.9695185064	0.8524336671	0.1638913843	3.3381174363	0.8178993184	2.2610593535	0.6791218947	1352.8530066713	29.6304311038
0.0085	0.005	0.7892	0.1973	1339.2214858320	63.8629079134	1.6972050091	0.7069143782	3.9796409188	2.1199878399	2.3808690297	1.1798354888	1347.2792007896	67.8696456203
0.0085	0.0055	0.7888	0.1972	1348.8530314917	30.2580253554	1.3284556138	0.5811698063	3.0752879488	1.3825130908	2.1356771343	0.8124549947	1355.3924521886	33.0341632472
0.0085	0.006	0.7884	0.1971	1326.7067627186	56.6912011664	1.8724806958	1.0636048324	4.1479493610	2.2185322562	2.4937130270	1.2943048557	1335.2209058024	61.2676431107
0.0005	0.008	0.7932	0.1983	1283.3758506521	43.4796167920	2.9270081873	1.2147625084	7.2622653543	2.9265986781	3.8436615874	1.3659452896	1297.4087857811	48.9869232681
0.0085	0.0065	0.7879999999999999	0.19699999999999998	1350.6692463991	45.4385415084	1.0746410950	0.6732552864	3.0893136523	1.2712778496	1.9343690156	0.8761328843	1356.7675701620	48.2592075287
0.0085	0.006999999999999999	0.7876	0.1969	1349.0229299863	31.7387533765	2.0065713850	0.8638188391	3.1917622692	1.5908828356	2.0980624685	0.7848635631	1356.3193261090	34.9783186143
0.0085	0.0075	0.7872	0.1968	1340.5415971351	39.5378919537	1.7968152354	0.2772899010	3.3619001510	1.0669995439	2.1085109868	0.7922105475	1347.8088235083	41.6743919461
0.0085	0.008	0.7868	0.1967	1336.2686499956	46.4764255541	2.1358731210	1.4125122756	3.5167927029	1.9577286942	2.1133869620	1.0856666916	1344.0347027815	50.9323332155
0.0085	0.0085	0.7864	0.1966	1340.7828529975	47.0931101731	2.2881618323	1.0194492461	3.7515707834	2.0241043954	2.4254493743	1.1302238408	1349.2480349875	51.2668876554
0.0085	0.009000000000000001	0.7859999999999999	0.1965	1334.4354452387	43.0338544854	1.9634708063	0.8596244337	3.5308184064	2.0938822111	2.2318035023	0.9378132231	1342.1615379537	46.9251743533
0.0085	0.0095	0.7856	0.1964	1340.9255677330	48.1231449089	4.9565665476	3.3439213261	4.1851479660	2.5801443515	2.4867473481	1.1969703840	1352.5540295947	55.2441809705
0.0085	0.01	0.7852	0.1963	1359.0843188374	54.6152936615	2.2833728791	0.9879163552	3.3875123052	2.7178984898	2.1565741708	1.4927071087	1366.9117781925	59.8138156152
0.009000000000000001	0.0	0.7928	0.1982	1321.9088292307	44.6439537695	0.0000000000	0.0000000000	3.7277880688	2.6236899357	2.2742941433	1.6124245113	1327.9109114428	48.8800682165
0.009000000000000001	0.0005	0.7924	0.1981	1332.0041977807	39.2646911642	0.1398374330	0.0245314098	3.4686174603	1.9506421003	2.2951911798	0.9488471714	1337.9078438538	42.1887118457
0.0005	0.0085	0.7928	0.1982	1279.1164953921	30.6397573639	3.1626246841	0.6432646277	6.6085456079	2.0924808384	3.4194517456	0.8342475739	1292.3071174297	34.2097504039
0.009000000000000001	0.001	0.792	0.198	1320.2081452996	27.9081239392	0.2442366125	0.1309058404	3.9162203464	1.8814396475	2.4881404839	1.1234981394	1326.8567427424	31.0439675665
0.009000000000000001	0.0015	0.7916	0.1979	1338.5113101245	27.6979716776	0.5727588011	0.2757106449	4.0448909308	2.2910271937	2.4804782372	1.0543414966	1345.6094380936	31.3190510128
0.009000000000000001	0.002	0.7912	0.1978	1324.2041578930	30.9458742768	0.4195122991	0.2663691358	3.2929912598	1.1035765673	2.1530913314	0.6769321104	1330.0697527833	32.9927520903
0.009000000000000001	0.0025	0.7908	0.1977	1337.5411897202	48.9688152896	0.7777259974	0.3292683063	3.8235287406	1.8002982806	2.3355921172	1.0100820388	1344.4780365754	52.1084639153
0.009000000000000001	0.003	0.7904	0.1976	1354.0264406527	57.4548184693	0.7892194851	0.4675509713	3.0862645863	0.9135840236	2.0130811866	0.5393253037	1359.9150059107	59.3752787679
0.009000000000000001	0.0035	0.79	0.1975	1352.9798659259	16.5658033662	0.7815571600	0.4787956980	3.1509047851	0.8258735036	2.1161732335	0.3142934056	1359.0285011045	18.1847659734
0.009000000000000001	0.004	0.7896	0.1974	1337.9319562579	50.9115181202	0.9664107529	0.7033705603	4.1699026361	2.0664862430	2.6121295673	1.1695123783	1345.6803992142	54.8508873018
0.009000000000000001	0.0045	0.7892	0.1973	1316.0915047751	37.6806416921	1.5123514162	0.3450918470	4.3516269685	0.6313896404	2.7800024275	0.6414690586	1324.7354855873	39.2985922381
0.009000000000000001	0.005	0.7888	0.1972	1321.6233997598	41.8278486380	1.3150465449	0.3860549792	3.7991362127	1.6781412109	2.5257551497	0.7119918808	1329.2633376671	44.6040367089
0.009000000000000001	0.0055	0.7884	0.1971	1351.7786835690	62.0143044943	1.3658094487	0.9103627442	3.9418325006	2.2305776402	2.4930164591	1.1299816888	1359.5793419774	66.2852265675
0.0005	0.009000000000000001	0.7924	0.1981	1283.9178268499	36.9194746982	3.1607091028	1.5165912334	6.1511857107	1.8251112996	3.4417419179	0.9943749922	1296.6714635813	41.2555522234
0.009000000000000001	0.006	0.7879999999999999	0.19699999999999998	1335.6655103397	37.3330623782	1.6723024526	1.2872278572	3.6424142213	1.1787207975	2.4191802633	0.6305474697	1343.3994072769	40.4295585026
0.009000000000000001	0.0065	0.7876	0.1969	1334.0973472344	65.2744998050	1.7173186125	0.8670751204	4.1900264715	2.9569926775	2.6859657631	1.5745787224	1342.6906580815	70.6731463253
0.009000000000000001	0.006999999999999999	0.7872	0.1968	1354.9031168849	67.4734143122	1.8466203485	1.5083375022	3.6552202984	2.3155512048	2.4156974239	1.3108112101	1362.8206549557	72.6081142293
0.009000000000000001	0.0075	0.7868	0.1967	1343.0951715092	62.9332559382	2.3130643889	2.2502984767	3.0807762675	3.1298821360	2.0256194085	1.5842018147	1350.5146315741	69.8976383656
0.009000000000000001	0.008	0.7864	0.1966	1323.2323385038	42.7664265435	2.0659544045	0.6871732322	3.8369446309	1.0173073281	2.4386841641	0.7780560376	1331.5739217033	45.2489631414
0.009000000000000001	0.0085	0.7859999999999999	0.1965	1350.4738631303	38.4527977553	1.9692175501	0.8872553937	4.0900171073	1.6087681174	2.6023776170	0.5906369927	1359.1354754047	41.5394582591
0.009000000000000001	0.009000000000000001	0.7856	0.1964	1330.9780108733	18.8844890688	1.9194124370	0.5577730596	3.0283323326	1.3085028204	1.9629282989	0.5912971078	1337.8886839418	21.3420620566
0.009000000000000001	0.0095	0.7852	0.1963	1356.7991840848	34.9573432012	2.1329997491	0.8146424627	2.5734116882	0.9779472149	1.7253986502	0.6847457172	1363.2309941723	37.4346785960
0.009000000000000001	0.01	0.7848	0.1962	1350.0236321196	37.4776122062	3.5371208232	1.8504019353	3.4192225915	0.9246393008	2.1370702700	0.5246150513	1359.1170458043	40.7772684936
0.0095	0.0	0.7924	0.1981	1360.1427864589	37.2569627488	0.0000000000	0.0000000000	2.9655215734	1.7840161922	2.0082052114	0.7541819974	1365.1165132437	39.7951609384
0.0	0.002	0.7984	0.1996	0.0000000000	0.0000000000	0.8351934357	0.1759417343	39.2469674983	0.9576855603	12.4518475056	0.7451961233	52.5340084396	1.8788234179
0.0005	0.0095	0.792	0.198	1277.0097540588	44.8096957007	3.4241015280	1.2701329496	6.7597792806	2.4871199624	3.5608550262	1.1369951073	1290.7544898936	49.7039437200
0.0095	0.0005	0.792	0.198	1321.8000941942	56.7309267987	0.1197238297	0.0626603003	4.0241572821	2.3258259317	2.4825679408	1.1738721046	1328.4265432468	60.2932851353
0.0095	0.001	0.7916	0.1979	1347.8727171778	50.7465353774	0.3045774226	0.0868584626	2.8978323086	2.0457959449	1.9434243981	1.2259198986	1353.0185513071	54.1051096835
0.0095	0.0015	0.7912	0.1978	1346.3844063649	45.2561467046	0.4156811366	0.5446250565	3.3930006240	2.1359046489	2.1224423445	1.3469007804	1352.3155304700	49.2835771904
0.0095	0.002	0.7908	0.1977	1356.4474942010	35.2551888821	0.3467202107	0.2649187265	3.0222342007	1.6537495275	2.0116880508	0.9471028376	1361.8281366632	38.1209599737
0.0095	0.0025	0.7904	0.1976	1365.8904525317	51.8031882958	1.2594946879	0.8967703256	4.0345241065	1.9977033555	2.2944946120	0.9664828568	1373.4789659381	55.6641448337
0.0095	0.003	0.79	0.1975	1350.1918316293	40.0834688285	0.7183429779	0.6085702522	3.2868931279	1.6961535028	2.1015453079	0.8145330193	1356.2986130430	43.2027256028
0.0095	0.0035	0.7896	0.1974	1336.0783636816	54.2349021817	0.8543492484	0.5201993648	4.4876153113	2.2413580955	2.7611950947	1.1881692272	1344.1815233360	58.1846288692
0.0095	0.004	0.7892	0.1973	1348.7646842745	41.6514370246	1.0459073758	0.4453716164	3.0265028931	1.1683969916	2.0681100495	0.5481843210	1354.9052045929	43.8133899536
0.0095	0.0045	0.7888	0.1972	1338.8646989933	31.6954529944	0.9271413368	0.4825820308	3.1917622692	1.6931401622	2.0332816552	0.8578640033	1345.0168842545	34.7290391907
0.0095	0.005	0.7884	0.1971	1336.5251967224	19.6171114483	1.2556635254	0.9768600572	3.7503511570	0.7378286081	2.2896186368	0.3836464218	1343.8208300416	21.7154465354
0.0005	0.01	0.7916	0.1979	1262.4205703263	44.2864083939	3.6041661678	1.0825593657	7.0098026911	2.5609046911	3.7294244543	1.0853359200	1276.7639636395	49.0152083707
0.0095	0.0055	0.7879999999999999	0.19699999999999998	1337.8775887396	38.2135482583	1.6713446619	0.6096546190	4.3132087372	1.1876468564	2.7813955633	0.5763374222	1346.6435377020	40.5871871559
0.0095	0.006	0.7876	0.1969	1356.0533296935	39.5625811127	1.2422544565	0.4759207609	3.5155730765	1.1439354400	2.3989797947	0.7933464812	1363.2101370212	41.9757837948
0.0095	0.0065	0.7872	0.1968	1342.2541739609	44.4335381927	1.6023837361	0.7107451910	3.6235100122	1.4417748286	2.4087317450	0.7079898983	1349.8887994542	47.2940481106
0.0095	0.006999999999999999	0.7868	0.1967	1344.9844427693	48.8190805668	1.8456625579	1.1328456785	3.0850449599	1.3657387017	1.9322793120	0.6237671091	1351.8474295991	51.9414320561
0.0095	0.0075	0.7864	0.1966	1341.4930287050	48.5515049042	1.6244129207	0.9261870128	3.1996898408	1.8250216460	1.9991498289	0.7395832272	1348.3162812954	52.0422967902
0.0095	0.008	0.7859999999999999	0.1965	1324.7750168349	42.0294977020	2.7268299441	0.7116738924	4.3924844527	1.4628125941	2.7096490712	0.6112834650	1334.6039803029	44.8152676535
0.0095	0.0085	0.7856	0.1964	1331.4741144775	56.1338739379	2.1397042835	0.9453621632	3.2564024680	1.4268325713	2.2046373548	0.8254491082	1339.0748585838	59.3315177806
0.0095	0.009000000000000001	0.7852	0.1963	1350.5656083174	38.2043593956	2.0841524266	0.3746614502	3.4942296146	0.7737854264	2.2986740193	0.4970586602	1358.4426643779	39.8498649324
0.0095	0.0095	0.7848	0.1962	1346.6562439563	37.2794750410	1.9088767400	0.7353087911	3.1820052581	1.0760367687	2.0506958523	0.5495280507	1353.7978218067	39.6403486515
0.0095	0.01	0.7844	0.1961	1327.9843993982	35.7771867531	2.4088434526	0.7715061549	3.7576689154	1.4830656933	2.3752964866	0.6723955033	1336.5262082528	38.7041541046
0.001	0.0	0.7992	0.1998	1291.5666570774	73.6229687463	0.0000000000	0.0000000000	6.2505852617	3.1560575474	3.4967707808	1.3374175944	1301.3140131199	78.1164438881
0.01	0.0	0.792	0.198	1333.8000248688	29.6828893156	0.0000000000	0.0000000000	3.5161828897	1.2453717310	2.3265367346	0.7283449170	1339.6427444931	31.6566059636
0.01	0.0005	0.7916	0.1979	1346.1890230961	55.0118862701	0.1264283641	0.0619535826	3.0826057071	1.9078442222	2.1384634058	1.1313600601	1351.5365205731	58.1130441350
0.01	0.001	0.7912	0.1978	1343.6779233457	65.2824148339	0.2528567282	0.2337794097	3.5320380328	2.0947153416	2.2067270585	1.3714754781	1349.6695451652	68.9823850633
0.01	0.0015	0.7908	0.1977	1338.3634984342	31.8385401771	0.4175967178	0.3253331562	3.6619282436	1.3044986150	2.3725102150	0.5022713331	1344.8155336106	33.9706432814
0.01	0.002	0.7904	0.1976	1339.9350595094	71.7096512601	1.0765566762	0.6202284184	4.3412601442	1.9188386336	2.4560983612	1.0657024246	1347.8089746910	75.3144207367
0.01	0.0025	0.79	0.1975	1340.2391778147	51.5676190735	0.6742846086	0.4283112936	3.8936572581	2.4367237983	2.4707262868	1.4176934557	1347.2778459682	55.8503476211
0.01	0.003	0.7896	0.1974	1339.9214676298	48.2808333743	0.7786837881	0.2262170910	3.3978791296	2.2633637188	2.3014602908	1.4301296970	1346.3994908383	52.2005438811
0.01	0.0035	0.7892	0.1973	1336.3739870622	66.9798483790	0.7193007685	0.3723034588	3.2192038631	1.9746327577	2.1314977270	1.2088292936	1342.4439894208	70.5356138891
0.01	0.004	0.7888	0.1972	1341.6391414103	56.4187663136	1.2058584123	0.9481140442	3.5137436369	1.1614250537	2.2109064658	0.6013184547	1348.5696499253	59.1296238662
0.01	0.0045	0.7884	0.1971	1334.8024259870	53.2849640772	0.8744628518	0.4189652583	2.9014911878	1.2182755180	1.9002371893	0.6607723874	1340.4786172159	55.5829772409
0.001	0.0005	0.7988	0.1997	1310.8382433216	45.3882454356	0.1474997581	0.0742889981	5.4206295016	1.4159352917	3.0934579756	0.3899386769	1319.4998305569	47.2684084023
0.01	0.005	0.7879999999999999	0.19699999999999998	1354.7536062097	40.6779518187	1.5602409480	1.4480628822	3.9393932479	2.9117695719	2.4212699670	1.3592493797	1362.6745103726	46.3970336525
0.01	0.0055	0.7876	0.1969	1340.7964448771	19.5995009427	1.2499167816	0.4895050467	3.4466641853	1.1209992156	2.2554868104	0.6172173214	1347.7485126544	21.8272225264
0.01	0.006	0.7872	0.1968	1346.9093927133	62.2020572186	1.3428224734	1.2869313542	3.4765450319	2.5358182648	2.1321942948	1.5453474301	1353.8609545134	67.5701542677
0.01	0.0065	0.7868	0.1967	1335.5958519569	29.3214982314	1.5410851353	1.4784564986	3.1155356197	1.1845730821	2.0416404698	0.7055293996	1342.2941131817	32.6900572117
0.01	0.006999999999999999	0.7864	0.1966	1342.3119394490	30.6107030089	2.4864244942	1.7935140539	3.3064071501	1.1830979519	2.2492176995	0.7673307844	1350.3539887928	34.3546457991
0.01	0.0075	0.7859999999999999	0.1965	1354.9999590269	39.4291456895	2.4375771717	1.1249372337	3.5369165383	0.9262337793	2.3098191054	0.6650001933	1363.2842718423	42.1453168958
0.01	0.008	0.7856	0.1964	1333.3412989334	37.4731635379	2.1425776554	1.1863713077	3.4119048331	1.2528121986	2.3063362660	0.7215232930	1341.2021176879	40.6338703372
0.01	0.0085	0.7852	0.1963	1349.3236503218	63.8819536270	2.0649966138	2.2802852916	3.7101034861	3.3020163239	2.3759930545	1.7393644594	1357.4747434762	71.2036197019
0.01	0.009000000000000001	0.7848	0.1962	1359.5685295471	32.3997122366	1.4960689753	0.8848782985	3.0417482230	1.5744597319	1.9183479543	0.6353737764	1366.0246946997	35.4944240434
0.01	0.0095	0.7844	0.1961	1343.8868984941	43.9905667890	1.9328215059	0.6077134420	2.9752785846	1.1608857351	1.9740733850	0.6747783645	1350.7690719696	46.4339443306
0.001	0.001	0.7984	0.1996	1296.2660494385	21.7233201171	0.3438468388	0.1415976117	5.5712533611	1.1633369121	3.1352520487	0.3959153619	1305.3164016871	23.4241700028
0.01	0.01	0.784	0.196	1352.8354522055	32.8229177283	3.0304495761	2.7575017005	3.0978510370	1.6457230186	2.1217457766	0.9703308144	1361.0854985952	38.1964732618
0.001	0.0015	0.7979999999999999	0.1995	1295.7835377138	39.9544845007	0.5880834512	0.5628485019	5.9334823996	1.4568640188	3.2773518972	0.4719626531	1305.5824554618	42.4461596745
0.001	0.002	0.7976	0.1994	1318.9373045599	36.0593989861	0.6647067022	0.1145190818	5.4822206344	1.3514263950	3.1470937027	0.6689460223	1328.2313255992	38.1942904852
0.001	0.0025	0.7972	0.1993	1282.7744099811	32.8452670198	1.0688943511	0.6016999040	6.2816857347	2.5430669699	3.4090032274	1.1385030771	1293.5339932943	37.1285369708
0.001	0.003	0.7968	0.1992	1307.1259612143	53.3701669238	1.6004681548	1.2108443633	6.0084894228	2.6695406924	3.2146607875	1.0906126688	1317.9495795794	58.3411646483
0.001	0.0035	0.7964	0.1991	1306.3580200186	42.7841073017	1.0411184227	0.5733511077	5.3846505230	2.4805293960	2.9917590645	1.1940075714	1315.7755480288	47.0319953768
0.0	0.0025	0.7979999999999999	0.1995	0.0000000000	0.0000000000	1.1081637673	0.1143908409	38.4810421238	2.0302900433	12.6036993044	0.8717334875	52.1929051955	3.0164143717
0.001	0.004	0.7959999999999999	0.19899999999999998	1308.7433948830	33.6579259097	1.1493487647	0.3256488167	5.1913397398	1.0996310094	2.9151365972	0.2503383962	1317.9992199847	35.3335441320
0.001	0.0045	0.7956	0.1989	1298.9997162169	27.6617924587	1.2317187595	0.4493824656	5.7352931109	1.6074102119	3.0878854325	0.8333770310	1309.0546135198	30.5519621672
0.001	0.005	0.7952	0.1988	1299.2256812147	38.9099536785	1.6770914058	0.4048815649	6.3658399558	1.9140030289	3.5211506568	0.8956898799	1310.7897632331	42.1245281522
0.001	0.0055	0.7948	0.1987	1302.3891911844	38.5633616506	1.7182764032	0.6209379674	5.3279378958	2.5249966177	3.1073893333	1.0524345485	1312.5427948167	42.7617307842
0.001	0.006	0.7944	0.1986	1300.3724960533	42.5074008726	1.9376104591	0.9715717941	4.8016691074	1.7786962065	2.7479603048	0.7756526580	1309.8597359246	46.0333215312
0.001	0.0065	0.794	0.1985	1295.2143777568	26.9892246000	2.2546391600	0.4259918548	5.8639636953	1.4425370582	3.3149665629	0.6554907358	1306.6479471750	29.5132442488
0.001	0.006999999999999999	0.7936	0.1984	1310.2418996055	38.0092382916	2.3101910170	0.7921015431	5.3139121922	2.2420747283	2.9729517316	1.0154860860	1320.8389545463	42.0589006490
0.001	0.0075	0.7932	0.1983	1315.5920032009	30.4589347196	2.2833728791	0.8747182603	4.8126457449	1.7418408494	2.8642871416	0.9293019680	1325.5523089665	34.0047957973
0.001	0.008	0.7928	0.1982	1291.5360753484	58.7540019442	3.8081755736	1.2919228873	6.1609427219	2.4120053831	3.4431350537	1.0022505713	1304.9483286976	63.4601807859
0.001	0.0085	0.7924	0.1981	1317.2756972826	12.9738628861	2.8810342367	1.3699232308	4.6498256215	0.7284651918	2.6358128754	0.3626276478	1327.4423700162	15.4348789565
0.0	0.003	0.7976	0.1994	0.0000000000	0.0000000000	1.3227088700	0.1743494686	39.3982011710	1.1528572908	12.6315620198	0.5982767994	53.3524720608	1.9254835588
0.001	0.009000000000000001	0.792	0.198	1306.9067921562	30.5137404965	3.0419430638	1.4355540399	5.7584660123	2.2899783873	3.2717793541	1.3149061607	1318.9789805864	35.5541790844
0.001	0.0095	0.7916	0.1979	1301.5957652146	14.7089894246	3.0486475983	0.9934759276	5.6651645933	1.7992941121	3.2090882445	0.7500920362	1313.5186656507	18.2518515005
0.001	0.01	0.7912	0.1978	1288.9638121399	56.8791097857	3.7909353421	1.1777413675	6.4609708144	1.7487715855	3.5211506568	0.8744077445	1302.7368689532	60.6800304832
0.0015	0.0	0.7988	0.1997	1303.6447410596	36.2368606354	0.0000000000	0.0000000000	5.8627440689	2.2856247654	3.1561490852	1.1532219364	1312.6636342137	39.6757073372
0.0015	0.0005	0.7984	0.1996	1311.3479388055	42.6651792389	0.1858113836	0.0458940653	4.8925312736	0.8089957550	2.7995063283	0.5287569685	1319.2257877910	44.0488260277
0.0015	0.001	0.7979999999999999	0.1995	1308.5225268400	38.2916131091	0.3524669545	0.1467140184	5.3986762265	1.5600285000	3.1338589129	0.9336130306	1317.4075289339	40.9319686581
0.0015	0.0015	0.7976	0.1994	1301.3154326985	39.1584394521	0.4798531092	0.1838758473	5.2151224544	1.4770506467	2.9680757564	0.6961832730	1309.9784840185	41.5155492191
0.0015	0.002	0.7972	0.1993	1287.0881327594	28.4518648150	0.7058916996	0.2689738056	5.9023819266	1.6767729524	3.2843175760	0.9094946856	1296.9807239616	31.3071062586
0.0015	0.0025	0.7968	0.1992	1310.5120382120	34.5120746756	1.0123847035	0.6277614404	5.4816108212	1.3767599531	3.2021225656	0.6411240477	1320.2081563023	37.1577201168
0.0015	0.003	0.7964	0.1991	1330.7010763270	32.8559188555	1.4769131626	1.9440517012	3.9198792256	1.9658152941	2.4978924343	0.9073411020	1338.5957611495	37.6731269528
0.0	0.0035	0.7972	0.1993	0.0000000000	0.0000000000	1.4817021158	0.0868584626	39.2536754435	0.3644010177	12.7527648317	0.7825852609	53.4881423910	1.2338447412
0.0015	0.0035	0.7959999999999999	0.19899999999999998	1300.7105940576	44.8367495251	1.2422544565	0.4640137317	5.3413537861	1.4430783164	3.0662918281	0.8343662140	1310.3604941283	47.5782077872
0.0015	0.004	0.7956	0.1989	1314.9531848612	28.3169314857	1.0985858609	0.5338460728	4.8504541631	1.2415676869	2.7207941573	0.6920450136	1323.6230190425	30.7843902590
0.0015	0.0045	0.7952	0.1988	1313.0775054806	55.5948820901	1.1895759714	0.6662974363	5.0931598152	3.3728912869	2.8900601533	1.8163274396	1322.2503014205	61.4503982529
0.0015	0.005	0.7948	0.1987	1303.8044456446	36.4592551763	1.6809225683	0.5439036583	5.0669378478	2.5215680543	2.9987247433	1.1380051905	1313.5510308040	40.6627320794
0.0015	0.0055	0.7944	0.1986	1314.1801467107	55.1111575639	1.7920262822	0.9759581111	5.0584004630	1.4967255884	2.9499649914	0.8791889885	1323.9805384473	58.4630302519
0.0015	0.006	0.794	0.1985	1318.7826969298	69.0430078350	2.0075291756	0.6599837763	4.5071293336	2.1311078872	2.6072535922	1.1518680412	1327.9046090312	72.9859675397
0.0015	0.0065	0.7936	0.1984	1286.8961474605	29.2713619140	2.0573342887	0.4066540380	5.8761599592	1.3687957799	3.1923706152	0.7203549294	1298.0220123236	31.7671666613
0.0015	0.006999999999999999	0.7932	0.1983	1294.9986066687	23.1887020799	2.1262952146	0.8811673862	5.5541785916	1.8840231745	3.1784392575	1.1313737839	1305.8575197324	27.0852664245
0.0015	0.0075	0.7928	0.1982	1312.3894165774	56.8996120801	2.2565547413	1.3116123611	5.3254986430	3.1546234898	2.9548409666	1.6044521536	1322.9263109283	62.9703000846
0.0015	0.008	0.7924	0.1981	1319.8955320695	28.5096874815	2.4873822848	0.7864761799	4.7193443259	1.1926511912	2.8169205254	0.3993078057	1329.9191792056	30.8881226583
0.0	0.004	0.7968	0.1992	0.0000000000	0.0000000000	1.7278543095	0.1445470772	39.1469581342	1.6683000112	12.3146236323	0.6726898555	53.1894360760	2.4855369439
0.0015	0.0085	0.792	0.198	1310.0821950206	70.0017414560	2.4816355410	0.7885915569	4.8394775255	3.2326643301	2.9144400293	1.3317270394	1320.3177481164	75.3547243824
0.0015	0.009000000000000001	0.7916	0.1979	1324.2347396220	44.5546168562	2.1904671873	1.1541373204	4.6986106772	2.2625433812	2.6121295673	1.0162732076	1333.7359470538	48.9875707654
0.0015	0.0095	0.7912	0.1978	1333.9308467097	55.7878717614	2.4260836841	1.3333408930	4.3077204184	1.8036761088	2.6845726273	1.0251756626	1343.3492234395	59.9500644258
0.0015	0.01	0.7908	0.1977	1301.1064575501	37.1490281325	3.4394261782	2.2219619828	5.4486809086	3.0400077769	3.1457005670	1.5310390972	1313.1402652039	43.9420369894
0.002	0.0	0.7984	0.1996	1344.4628543908	38.4835123588	0.0000000000	0.0000000000	4.7772765795	2.4163239812	2.6790000843	1.2494602818	1351.9191310546	42.1492966218
0.002	0.0005	0.7979999999999999	0.1995	1319.2244330158	35.8960268880	0.1273861547	0.0733445027	4.1638045041	1.1691796872	2.5160031993	0.5597147263	1326.0316268739	37.6982658042
0.002	0.001	0.7976	0.1994	1312.1107830463	46.5490082058	0.4195122991	0.1744757021	6.0225151263	1.9561278942	3.3623331791	0.8830942481	1321.9151436508	49.5627060502
0.002	0.0015	0.7972	0.1993	1318.6943497126	55.0304433184	0.4875154343	0.1592814757	4.9480242745	2.2680244015	2.8036857356	1.2192286184	1326.9335751570	58.6769778140
0.002	0.002	0.7968	0.1992	1334.4167564043	73.0121253870	0.5354049662	0.3465773064	4.6126270165	2.1519940492	2.7939337852	1.0612768939	1342.3587221722	76.5719736365
0.002	0.0025	0.7964	0.1991	1322.7260409898	54.2506271164	0.7509078596	0.2751644321	4.9876621322	2.8510404569	2.9778277068	1.3907863544	1331.4424386884	58.7676183598
0.0	0.0045	0.7964	0.1991	0.0000000000	0.0000000000	1.8992988336	0.2434069963	39.1195165403	2.0489795991	12.5333459481	1.0090054502	53.5521613220	3.3013920456
0.002	0.003	0.7959999999999999	0.19899999999999998	1313.9117070892	39.7196088734	0.9175634305	0.5972682886	4.7223933919	2.5042568255	2.7249735647	1.0867048388	1322.2766374763	43.9078388263
0.002	0.0035	0.7956	0.1989	1306.8915012917	63.9847857781	1.0008912159	0.5489402217	4.6711690834	2.6118833827	2.8656802774	1.5295044672	1315.4292418684	68.6751138497
0.002	0.004	0.7952	0.1988	1290.4742097571	25.0390552028	1.9883733629	1.1754459987	6.1359403808	1.1531798114	3.3783542404	0.8647547327	1301.9768777412	28.2324357456
0.002	0.0045	0.7948	0.1987	1313.1726486376	57.1251711214	1.3658094487	0.4947023411	4.6736083362	2.2439249706	2.8879704497	0.9964320201	1322.1000368722	60.8602304532
0.002	0.005	0.7944	0.1986	1319.3535558717	65.8230722753	1.5506630416	0.2266870099	5.5053935359	1.3133094204	3.0955476793	0.7480814787	1329.5051601285	68.1111501843
0.002	0.0055	0.794	0.1985	1336.6169419095	28.3674831161	1.7680815163	0.6439146032	5.3456224784	1.2922826533	3.2125710839	0.6840367560	1346.9432169881	30.9877171286
0.002	0.006	0.7936	0.1984	1309.0118345045	45.5035882304	1.7134874500	0.4505649136	4.4870054981	1.3840776849	2.8447832408	0.9646034240	1318.0571106934	48.3028342529
0.002	0.0065	0.7932	0.1983	1325.4359219789	47.6366759475	1.6014259454	0.9577255052	4.0406222384	1.2136869855	2.4971958664	0.7793346434	1333.5751660291	50.5874230816
0.002	0.006999999999999999	0.7928	0.1982	1336.9822236730	42.9955350042	1.6684712900	0.6991635480	3.8674352907	1.4101201995	2.3286264383	0.6678426102	1344.8467566920	45.7726613619
0.002	0.0075	0.7924	0.1981	1305.9944372401	61.0518569605	2.2977397387	1.7482804134	5.0669378478	1.7634186576	3.0809197537	1.1542665819	1316.4400345803	65.7178226134
