# Supplementary material for: Multipressure Sampling for Improving the Performance of MOF-based Electronic Noses
Source: ACS Sens. 2024 Jul 12;9(7):3531–9. doi: 10.1021/acssensors.4c00199 (PMC11287752; doi:10.1021/acssensors.4c00199)
Supplement: Supplementary file 2 — se4c00199_si_002.zip [file se4c00199_si_002.zip › Multiplex_Adsorption_Data/Benzene_5bar/HKUST-1_v2_EQeq.csv]

benzene_comp	CO2_comp	N2_comp	O2_comp	benzene_mass	benzene_error	CO2_mass	CO2_error	N2_mass	N2_error	O2_mass	O2_error	total_mass	total_error
0.0	0.0	0.8	0.2	0.0000000000	0.0000000000	0.0000000000	0.0000000000	39.7979885250	2.2813699944	14.8561430457	0.7087950511	54.6541315707	2.9901650455
0.0	0.0005	0.7996	0.1999	0.0000000000	0.0000000000	1.5239175555	0.3116198120	39.7429917410	1.8454084888	14.7953059959	0.4654041636	56.0622152924	2.6224324644
0.0	0.005	0.7959999999999999	0.19899999999999998	0.0000000000	0.0000000000	13.4743044484	1.3126294692	37.0672534731	1.3364925354	13.5005348714	0.3753883790	64.0420927929	3.0245103836
0.002	0.008	0.792	0.198	446.9238417880	17.1527887664	24.5690789190	2.6207693528	10.4488100382	1.5903815326	5.6089114802	0.9867866482	487.5506422254	22.3507263000
0.002	0.0085	0.7916	0.1979	440.8867715525	14.7782884430	25.5147079510	4.1702191783	10.2519794430	1.1132938894	5.7431497531	0.5612483957	482.3966086996	20.6230499064
0.002	0.009000000000000001	0.7912	0.1978	450.3867297910	31.1070416103	25.6911041359	2.9546962205	10.3063973134	2.2667450176	5.6525554507	0.8526320771	492.0367866910	37.1811149255
0.002	0.0095	0.7908	0.1977	445.3835259785	29.6494453100	27.5823622000	1.1051439918	9.7234314035	1.1580319479	5.4535124944	0.6526003632	488.1428320764	32.5652216129
0.002	0.01	0.7904	0.1976	450.5609225737	2.5398971470	26.8231311983	2.7524928961	9.1294661368	0.4580812091	4.9244946702	0.3954518814	491.4380145790	6.1459231336
0.0025	0.0	0.7979999999999999	0.1995	446.6996492251	20.9693816931	0.0000000000	0.0000000000	18.5588094745	0.7261024930	8.8987410739	0.8985773023	474.1571997735	22.5940614884
0.0025	0.0005	0.7976	0.1994	470.7382532296	11.5446567193	2.0831116466	0.3153122437	16.1250570560	0.8771745267	7.8982361140	0.9300920973	496.8446580462	13.6672355870
0.0025	0.001	0.7972	0.1993	436.7722735107	11.5320472065	4.8399839786	1.0036601486	16.4822466950	0.7935331234	8.4768493592	0.4573289481	466.5713535435	13.7865694266
0.0025	0.0015	0.7968	0.1992	451.3802738105	17.1247240271	6.0147461992	0.5544241644	16.5042454086	1.4706016865	7.8770754011	1.2667643583	481.7763408194	20.4165142363
0.0025	0.002	0.7964	0.1991	459.4963671647	11.7295254147	7.9596505258	0.6888173169	14.9093386738	1.4918878726	7.2673823588	0.2920698256	489.6327387231	14.2023004298
0.0	0.0055	0.7956	0.1989	0.0000000000	0.0000000000	15.0009497800	2.0455903655	36.7442197316	1.4466417466	13.5540979261	0.7539501637	65.2992674377	4.2461822758
0.0025	0.0025	0.7959999999999999	0.19899999999999998	454.8383231252	8.3027807456	9.6581457488	1.4381425880	14.1654348066	1.0657632727	7.2052227645	0.5470828307	485.8671264451	11.3537694370
0.0025	0.003	0.7956	0.1989	450.3270526340	27.9605589350	11.1993392193	0.9703728644	13.9147652545	1.3652857551	7.1622400662	1.2697350771	482.6033971740	31.5659526316
0.0025	0.0035	0.7952	0.1988	451.2754355617	20.0781706961	11.0274893279	1.5469437954	13.6015730427	1.1492096750	6.9572456594	0.4282145226	482.8617435917	23.2025386891
0.0025	0.004	0.7948	0.1987	451.3834996028	7.1628018250	13.4161118926	0.7856542256	13.3283258635	0.5074479949	6.8567322728	0.2830801515	484.9846696317	8.7389841970
0.0025	0.0045	0.7944	0.1986	443.4754698501	7.9710717323	15.4219365510	1.9123281713	12.3592246388	0.7610667544	6.3416011666	0.3971379123	477.5982322065	11.0416045703
0.0025	0.005	0.794	0.1985	441.2754795212	14.6102737953	17.6305258961	1.2432329607	12.6046839693	0.9837619615	6.7145587326	0.5106186805	478.2252481192	17.3478873980
0.0025	0.0055	0.7936	0.1984	445.6512667370	13.9180470104	19.0707916527	2.6560901390	12.1849716707	0.8294164060	6.4044220332	0.3978639621	483.3114520936	17.8014175175
0.0025	0.006	0.7932	0.1983	428.6884380793	20.3080279556	19.8109282220	2.4512683278	12.5502660989	1.0506117627	6.6061100786	0.8108611191	467.6557424788	24.6207691652
0.0025	0.0065	0.7928	0.1982	455.7770286761	29.6487139027	20.8493016399	2.5569673445	10.8754692990	1.5888804277	5.7550526541	0.6324833433	493.2568522691	34.4270450182
0.0025	0.006999999999999999	0.7924	0.1981	460.2028156721	8.5087118422	20.4046741431	1.8622843190	10.7758961744	0.8828338103	5.6532167230	0.6412827512	497.0366027126	11.8951127227
0.0	0.006	0.7952	0.1988	0.0000000000	0.0000000000	15.3037329220	1.6499515423	36.7337992883	0.4574017629	13.5078088665	0.6687761439	65.5453410768	2.7761294491
0.0025	0.0075	0.792	0.198	451.9625293155	10.7029366726	23.5716221419	1.3925070404	11.8376235615	0.5404535171	6.5565146576	0.5048760810	493.9282896765	13.1407733111
0.0025	0.008	0.7916	0.1979	460.9624897519	19.6266559743	20.2419168385	2.5824329706	10.4036547840	0.8425719788	5.6135403861	0.5293219220	497.2216017605	23.5809828457
0.0025	0.0085	0.7912	0.1978	445.9706201718	3.6531951491	24.8945935281	1.8437506291	10.2867142539	0.4838747419	5.4746732073	0.1393010514	486.6266011611	6.1201215715
0.0025	0.009000000000000001	0.7908	0.1977	458.1270183456	34.9912989784	28.4343375876	2.4973852044	10.0852523506	1.7369273320	5.5976698514	0.9464652258	502.2442781352	40.1720767406
0.0025	0.0095	0.7904	0.1976	456.6334765241	6.7546765320	26.0548076098	4.2796981744	9.7697444847	0.8661784419	5.5870894949	0.8008703502	498.0451181135	12.7014234985
0.0025	0.01	0.79	0.1975	441.9061219102	11.7809917333	28.1824729319	4.5390244540	10.6421671523	1.2276330316	5.7014895994	0.4901914670	486.4322515938	18.0378406859
0.003	0.0	0.7976	0.1994	448.9028653463	10.9288794806	0.0000000000	0.0000000000	17.8756915264	0.8650029583	8.8008727764	0.4355852260	475.5794296491	12.2294676649
0.003	0.0005	0.7972	0.1993	441.3980596275	32.7780919432	2.0012783650	0.2139677150	17.0964739348	1.9469562987	8.6428287015	1.0821615299	469.1386406288	36.0211774868
0.003	0.001	0.7968	0.1992	449.4673789937	28.2543375625	4.9163617081	0.4663566432	16.4451962300	1.6958415490	8.2010988184	0.7675272015	479.0300357502	31.1840629562
0.003	0.0015	0.7964	0.1991	450.0012476146	21.3159235376	6.6084921203	1.5384012067	15.7296591251	0.9628318612	7.7759007422	0.7351420774	480.1152996022	24.5522986829
0.0	0.0065	0.7948	0.1987	0.0000000000	0.0000000000	16.5885154435	2.4780287019	36.2006199407	1.4763570466	13.1824629047	0.5987637010	65.9715982889	4.5531494495
0.003	0.002	0.7959999999999999	0.19899999999999998	459.0092725317	22.0395150743	8.9771109939	1.6353072424	15.1785334585	1.5173074750	7.7216764152	0.5467502225	490.8865933993	25.7388800142
0.003	0.0025	0.7956	0.1989	455.0254190769	24.5335056111	9.7745308604	2.1672195532	14.3611075748	1.6741818540	7.2773014430	1.1189930650	486.4383589551	29.4939000833
0.003	0.003	0.7952	0.1988	442.1916045262	5.8450163181	13.1242398548	1.0245114344	13.2652242903	1.0523647778	6.9426976692	0.1976485213	475.5237663405	8.1195410516
0.003	0.0035	0.7948	0.1987	459.6641083628	17.1695247428	12.7287123270	1.7860340391	12.8154084889	1.1794024195	6.5227897713	0.8374683830	491.7310189500	20.9724295844
0.003	0.004	0.7944	0.1986	441.1625767917	5.0325109549	14.6536129624	1.6010431822	13.2988012742	0.7271725269	6.9989058130	0.5240248001	476.1138968413	7.8847514641
0.003	0.0045	0.794	0.1985	455.3012243161	19.7049035813	16.0820583561	1.7050343601	12.6104731045	1.2884154364	6.4030994886	0.6356419384	490.3968552653	23.3339953162
0.003	0.005	0.7936	0.1984	453.4012326684	15.9749883783	16.3211933902	3.0261189081	12.5803696017	1.2056499070	6.4930325187	0.8550166197	488.7958281790	21.0617738131
0.003	0.0055	0.7932	0.1983	455.7189644152	14.0175896569	16.8567467554	3.1238476339	11.3495994681	1.0540741809	5.8330827832	0.5466670388	489.7583934219	18.7421785105
0.003	0.006	0.7928	0.1982	447.9738371722	18.9803901262	19.1862675056	1.7474087887	12.6689433695	1.0248332496	6.9281496791	1.1023359324	486.7571977264	22.8549680969
0.003	0.0065	0.7924	0.1981	443.9996610942	16.1643752244	19.2562804243	2.2658361548	11.2106602244	0.8595881298	5.9752563234	0.7531121973	480.4418580663	20.0429117063
0.0	0.006999999999999999	0.7944	0.1986	0.0000000000	0.0000000000	17.9160331231	2.5061940522	35.9181101452	1.7444745914	13.1917207166	0.7756179814	67.0258639849	5.0262866250
0.003	0.006999999999999999	0.792	0.198	453.0625244799	21.8340151271	21.5812548811	2.1250136081	12.0402432919	0.2805336288	6.2582808593	0.5045884487	492.9423035122	24.7441508127
0.003	0.0075	0.7916	0.1979	453.8770370284	18.0327096874	20.0164206847	4.5531273672	10.9831472129	1.5894928473	5.7345532134	0.4584977980	490.6111581394	24.6338276999
0.003	0.008	0.7912	0.1978	452.7705902794	15.9081586865	21.7776547570	2.3449314328	10.1801941671	1.4945748683	5.4773182964	0.6652359698	490.2057574999	20.4129009574
0.003	0.0085	0.7908	0.1977	439.6238738784	12.2150944359	26.8040367659	1.7734078451	10.6792176173	1.1446723299	6.0327870118	0.5772054788	483.1399152734	15.7103800897
0.003	0.009000000000000001	0.7904	0.1976	449.6222170228	18.9658360038	26.5767220948	5.3841732860	10.4354950274	1.2295032785	5.5103819104	0.9927421546	492.1448160554	26.5722547229
0.003	0.0095	0.79	0.1975	453.4560711370	9.8334053925	26.6394609440	6.4377970341	9.6904333331	1.2574097505	5.4984790094	0.7000622012	495.2844444235	18.2286743783
0.003	0.01	0.7896	0.1974	434.9690556312	7.0188940608	30.3992456052	3.8838890789	10.7446348445	0.8467033203	6.0440286405	0.4881067461	482.1569647214	12.2375932061
0.0035	0.0	0.7972	0.1993	440.4383864269	20.3651565239	0.0000000000	0.0000000000	17.6261798013	0.6702768582	8.8451780192	0.4980815893	466.9097442474	21.5335149714
0.0035	0.0005	0.7968	0.1992	445.1770752731	23.6334812688	2.2085893451	0.3492973777	16.5436115276	0.8558574082	8.3531914428	0.4235778029	472.2824675886	25.2622138576
0.0035	0.001	0.7964	0.1991	450.0964084866	8.5775472437	4.2025936406	0.2475188527	17.1097889456	0.9793122513	8.3525301705	0.8238019552	479.7613212433	10.6281803029
0.0	0.0075	0.794	0.1985	0.0000000000	0.0000000000	19.0216916837	1.6792804215	35.8005907016	0.5852858586	13.0105321118	0.4414605405	67.8328144971	2.7060268206
0.0035	0.0015	0.7959999999999999	0.19899999999999998	446.5786820149	12.9931813385	6.0320221142	0.5935558236	16.1771592724	0.4271330470	8.0860374416	0.2996840449	476.8739008431	14.3135542540
0.0035	0.002	0.7956	0.1989	457.3076671087	11.6492582114	8.4879298216	0.8568671682	15.2034267396	1.0632521744	7.6449688307	0.5156974179	488.6439925006	14.0850749719
0.0035	0.0025	0.7952	0.1988	454.2238096975	12.5970843482	10.5219414992	1.2923070767	14.3888954236	1.8604302533	7.2931719777	1.1083475777	486.4278185980	16.8581692559
0.0035	0.003	0.7948	0.1987	456.4770255989	23.9043844575	11.5512223303	1.2540045361	13.8227180056	1.1746986903	7.1000804719	1.3850622185	488.9510464067	27.7181499024
0.0035	0.0035	0.7944	0.1986	462.3237740903	14.1763811867	13.3615563715	1.6338546194	13.7046196484	0.8305631672	6.9235207731	0.6334698527	496.3134708833	17.2742688260
0.0035	0.004	0.794	0.1985	449.5947977885	16.0287504846	12.1449682514	0.5574163628	12.4321677417	0.7731562846	6.4222763848	0.6242998717	480.5942101664	17.9836230037
0.0035	0.0045	0.7936	0.1984	452.4383336755	15.2128431907	16.5557821308	2.7820260950	12.8287234997	1.7248125609	6.3872289539	0.8793916930	488.2100682599	20.5990735396
0.0035	0.005	0.7932	0.1983	467.9479429150	26.9132595225	17.4641315568	2.5435500449	11.9713525835	1.8895346937	6.1498322053	1.0633291164	503.5332592606	32.4096733775
0.0035	0.0055	0.7928	0.1982	455.1979989634	17.2954197054	20.4583204055	4.5097397540	11.8208350695	0.8920409210	6.3303595378	0.8672262623	493.8075139762	23.5644266427
0.0035	0.006	0.7924	0.1981	454.8560649827	25.4716258496	18.8271103252	2.3602954398	11.2494474299	1.9058149460	5.7180214064	0.6557287430	490.6506441442	30.3934649784
0.0	0.008	0.7936	0.1984	0.0000000000	0.0000000000	18.9216732284	1.5356838142	35.3108298676	0.8926613637	12.9920164880	0.6830990665	67.2245195840	3.1114442444
0.0035	0.0065	0.792	0.198	442.8561177341	14.6179673117	20.5628851542	1.6470286817	11.3976492898	2.0038256561	6.1002367843	0.6419043289	480.9168889624	18.9107259784
0.0035	0.006999999999999999	0.7916	0.1979	455.6850935963	22.5243619616	20.1691761438	2.6562594624	10.7353722283	1.3355543582	5.6571843566	0.8646346844	492.2468263250	27.3808104666
0.0035	0.0075	0.7912	0.1978	452.1576897479	16.6650604200	23.3388519186	3.2461355149	10.4557570004	0.9215343107	5.9448377985	0.7069245013	491.8971364654	21.5396547469
0.0035	0.008	0.7908	0.1977	460.4947498726	19.6638661156	22.0358842234	3.5236184951	10.0921993128	1.0687038277	5.5612998760	0.5543339466	498.1841332848	24.8105223850
0.0035	0.0085	0.7904	0.1976	445.8544916501	6.2618053926	24.4390549271	2.5035615211	10.0974095344	0.7530558988	5.4052396179	0.3877199026	485.7961957295	9.9061427151
0.0035	0.009000000000000001	0.79	0.1975	441.0658030236	10.3194985440	21.6412659543	1.6947606255	10.4030758705	0.4776650461	5.5837831335	0.2999407436	478.6939279819	12.7918649592
0.0035	0.0095	0.7896	0.1974	457.2254094058	27.7559366563	26.7685756772	5.2393880801	10.1217239020	2.2199364014	5.3563054692	0.7873639944	499.4720144542	36.0026251322
0.0035	0.01	0.7892	0.1973	445.2754619374	22.4495225628	28.8216817873	2.5864061072	9.2365651371	1.4702898949	5.0673294827	0.9305358113	488.4010383445	27.4367543762
0.004	0.0	0.7968	0.1992	447.4238395900	15.7911655227	0.0000000000	0.0000000000	17.3471434869	0.4654119030	8.4497371957	0.5917792102	473.2207202726	16.8483566359
0.004	0.0005	0.7964	0.1991	446.3577152444	12.6750183479	1.9985505889	0.1050341377	16.9152740045	1.8440713698	8.1548097587	0.6852848582	473.4263495965	15.3094087136
0.0	0.0085	0.7932	0.1983	0.0000000000	0.0000000000	19.6327135198	1.3801648327	35.5256067818	1.2378270249	12.7433781107	0.7333554308	67.9016984123	3.3513472884
0.004	0.001	0.7959999999999999	0.19899999999999998	447.3367431987	15.5630052275	4.0061937647	0.3288651781	16.0081165259	0.9677148522	8.0437160157	0.3796739585	475.3947695050	17.2392592163
0.004	0.0015	0.7956	0.1989	454.0576813956	25.4136190342	5.8947240528	0.7284881620	16.3450441919	1.8177124772	8.1415843131	1.0643698609	484.4390339534	29.0241895343
0.004	0.002	0.7952	0.1988	439.2416174943	16.0033254914	7.6232248124	0.9100839171	14.9377054361	1.2562375262	7.9405575400	0.7366062686	469.7431052828	18.9062532033
0.004	0.0025	0.7948	0.1987	441.3883822507	14.1665125339	10.2009731835	0.9507976811	14.6586691217	1.2888773243	7.5444554442	0.4366280267	473.7924800001	16.8428155660
0.004	0.003	0.7944	0.1986	439.9448402094	20.0851530510	11.3466391262	1.2782818967	14.0785977793	1.1566419671	7.4016206317	0.8078744800	472.7716977466	23.3279513948
0.004	0.0035	0.794	0.1985	469.6285806883	17.3969564137	12.8541900254	1.6345689533	13.2362786145	1.9472482191	6.7886212280	0.5631835155	502.5076705562	21.5419571016
0.004	0.004	0.7936	0.1984	435.6464720081	15.7607918936	13.3788322865	1.0710032955	13.1644933386	1.0112610023	6.7674605150	1.0075619787	468.9572581482	18.8506181701
0.004	0.0045	0.7932	0.1983	444.8657863190	14.2949141927	14.8254628538	3.8276226857	12.9497164244	0.6965308813	6.4626139939	0.5041237321	479.1035795911	19.3231914918
0.004	0.005	0.7928	0.1982	455.9141248476	30.2477891918	16.3602915136	1.9252130738	11.4410678035	1.2967590379	6.0222066553	0.7265766605	489.7376908200	34.1963379640
0.004	0.0055	0.7924	0.1981	439.9480660016	16.5809092839	19.1426230887	1.5414184889	11.9238816753	1.3094435065	6.3614393350	0.3652474451	477.3760101006	19.7970187244
0.0	0.009000000000000001	0.7928	0.1982	0.0000000000	0.0000000000	21.5385197229	1.4551048292	34.7255483036	1.7628820536	12.8710036607	0.5732342039	69.1350716872	3.7912210867
0.004	0.006	0.792	0.198	456.9447654782	5.8659823985	20.2528279428	2.1433786626	11.8590433616	0.7584695023	6.2966346515	0.4254114192	495.3532714341	9.1932419826
0.004	0.0065	0.7916	0.1979	449.3673794333	21.9613572504	23.0151558268	3.0205162940	11.8266242047	1.0905255590	6.4566625433	0.5281475352	490.6658220081	26.6005466386
0.004	0.006999999999999999	0.7912	0.1978	452.3447856996	18.1478182243	20.8402090531	1.3239380968	11.1626104026	1.0744148247	5.9673210560	0.6655093639	490.3149262113	21.2116805097
0.004	0.0075	0.7908	0.1977	443.0448265819	11.7162951256	23.3061186059	2.8629008526	10.6028010333	0.5182617962	5.9018551003	0.6481278016	482.8556013214	15.7455855760
0.004	0.008	0.7904	0.1976	454.2818739584	12.1356920487	24.0798977466	1.2383769486	10.2195602861	0.7493618980	5.3675470979	0.3873859219	493.9488790890	14.5108168172
0.004	0.0085	0.79	0.1975	457.3012155242	19.9927037377	22.8587633331	4.6075897715	9.9631015988	1.5628906633	5.4422708656	0.5407412303	495.5653513217	26.7039254028
0.004	0.009000000000000001	0.7896	0.1974	455.2609019127	13.5757827024	27.7287528483	1.8483724003	9.5132857974	0.7842994164	5.2782753401	0.4758147001	497.7812158985	16.6842692192
0.004	0.0095	0.7892	0.1973	456.3221875699	18.6214943610	27.4014197218	1.9176125541	10.5848547143	1.4348060529	5.6955381489	0.4487228226	500.0040001549	22.4226357906
0.004	0.01	0.7888	0.1972	451.0157592839	1.6033323390	27.1831976375	2.3989573454	8.7606982275	0.3994184421	4.9549131951	0.2191835827	491.9145683440	4.6208917092
0.0045	0.0	0.7964	0.1991	459.5479798410	23.2576119538	0.0000000000	0.0000000000	16.8793813665	0.9090498118	8.4146897648	0.7464120931	484.8420509723	24.9130738587
0.0	0.0095	0.7924	0.1981	0.0000000000	0.0000000000	24.3335809196	2.3186388847	35.2193615322	0.8078165084	12.6865086946	0.4579519421	72.2394511464	3.5844073352
0.0045	0.0005	0.7959999999999999	0.19899999999999998	448.7318983559	21.6462222977	2.5404687650	0.5363978932	16.9876381939	1.0953459834	8.2242433482	0.6762407139	476.4842486630	23.9542068882
0.0045	0.001	0.7956	0.1989	449.1577029357	16.7141692692	3.9543660197	0.4531867880	16.1354774993	1.1648430461	8.3809648785	0.7402753416	477.6285113332	19.0724744449
0.0045	0.0015	0.7952	0.1988	456.6915407849	10.0832559698	6.8812697257	1.2114738332	15.0529092256	1.4644045055	7.3705408345	0.3438971908	485.9962605707	13.1030314993
0.0045	0.002	0.7948	0.1987	454.3721961420	6.9355178985	7.8850913136	0.4373373591	15.0222268093	1.0201855687	7.4961825677	0.5304937089	484.7756968326	8.9235345352
0.0045	0.0025	0.7944	0.1986	437.7851722839	8.2938538234	10.3373619862	2.4656332730	15.1843225936	1.1386944831	7.8744303120	0.4648814677	471.1812871757	12.3630630472
0.0045	0.003	0.794	0.1985	458.3479851162	15.6120367881	11.9612979971	0.7113402138	14.2215894176	0.7215817345	7.0848712095	0.5530292468	491.6157437404	17.5979879832
0.0045	0.0035	0.7936	0.1984	451.0996298829	25.6930063428	12.8732844578	0.9450448278	12.9468218569	1.1540021995	6.7906050448	0.8480120244	483.7103412424	28.6400653945
0.0045	0.004	0.7932	0.1983	445.5012673964	19.9538801210	14.5035852795	2.0532212742	12.9236653163	1.0198438614	6.6755436681	0.6607959926	479.6040616603	23.6877412492
0.0045	0.0045	0.7928	0.1982	449.5915719962	22.2988163362	16.3575637375	1.1990912466	12.4095901146	2.0856267111	6.3191179091	0.9958453170	484.6778437574	26.5793796109
0.0045	0.005	0.7924	0.1981	446.7448103169	10.7290917791	17.9133053471	0.8131721603	12.4889012662	1.4953308085	6.5499019348	0.6955251658	483.6969188650	13.7331199137
0.0	0.001	0.7992	0.1998	0.0000000000	0.0000000000	2.8487074591	0.2682914088	39.9010351307	1.0342603869	14.4097842566	0.7040783065	57.1595268464	2.0066301022
0.0	0.01	0.792	0.198	0.0000000000	0.0000000000	23.8016645891	2.8697944189	34.9611661044	1.2831596846	12.6997341402	0.4451104227	71.4625648337	4.5980645262
0.0045	0.0055	0.792	0.198	456.9625073357	18.2684525400	19.5999802071	1.0602190204	11.3455470735	0.8349097060	6.0182390216	0.6346615614	493.9262736379	20.7982428278
0.0045	0.006	0.7916	0.1979	432.8593874858	21.8120512047	20.8593034854	1.4732504971	11.9065142698	1.6366924305	6.4341792858	1.0645292532	472.0593845268	25.9865233855
0.0045	0.0065	0.7912	0.1978	461.9044210951	11.6938622703	19.8509356041	1.5839547266	10.6068534279	0.1062176155	5.7153763173	0.2885633424	498.0775864444	13.6725979548
0.0045	0.006999999999999999	0.7908	0.1977	454.9254195165	7.8178591406	20.4010371084	0.9407484059	10.5912227630	1.3106428107	5.9812077739	0.6194960225	491.8988871618	10.6887463797
0.0045	0.0075	0.7904	0.1976	452.1947863590	14.5510930550	21.7776547570	1.6907263662	10.7863166176	0.5787930888	5.9157418182	0.3520403954	490.6744995518	17.1726529054
0.0045	0.008	0.79	0.1975	440.1125814075	8.3898534721	22.7996615186	1.6592015351	10.8789427801	1.0227591527	6.0003846700	0.2811270602	479.7915703762	11.3529412201
0.0045	0.0085	0.7896	0.1974	445.7899758047	20.4851966653	25.4119617197	1.5264890871	9.9219987393	0.4710008483	5.4475610438	0.4981377737	486.5714973075	22.9808243744
0.0045	0.009000000000000001	0.7892	0.1973	460.9060383872	25.2005482463	26.4185110836	2.4285140314	10.4812291951	1.2009016344	5.4257390586	0.7612045357	503.2315177245	29.5911684478
0.0045	0.0095	0.7888	0.1972	466.7850448013	19.6301442740	27.0595384563	4.2641963952	9.1306239638	1.3837006720	5.1572625128	0.9016553629	508.1324697342	26.1796967041
0.0045	0.01	0.7884	0.1971	458.1108893842	5.5711122909	26.5576276624	4.3153060827	9.1497281098	1.1153727052	4.7704182290	0.1784896261	498.5886633854	11.1802807049
0.0005	0.0	0.7996	0.1999	426.0787721319	16.4855091598	0.0000000000	0.0000000000	18.5987545070	1.8767036868	9.0845585846	1.0263286644	453.7620852235	19.3885415110
0.005	0.0	0.7959999999999999	0.19899999999999998	452.5480106127	12.9021625981	0.0000000000	0.0000000000	16.6744459821	0.6968599151	8.3194665565	0.7646480982	477.5419231513	14.3636706114
0.005	0.0005	0.7956	0.1989	446.4464245318	6.6737393388	2.2322300709	0.2877627769	16.6524472685	1.0357667201	8.1594386647	0.3976308906	473.4905405359	8.3948997264
0.005	0.001	0.7952	0.1988	460.9737800249	17.0931015958	4.6654063111	1.2054644254	15.4361499728	1.1794183324	7.5100692856	0.7933569915	488.5854055944	20.2713413451
0.005	0.0015	0.7948	0.1987	447.1335182856	20.7952379451	6.9285511773	0.9331847287	16.2611017321	0.9329198035	8.1019079763	0.7627379465	478.4250791713	23.4240804238
0.005	0.002	0.7944	0.1986	451.7657559869	23.7236821652	7.5095674768	0.5793169584	14.6714052190	1.1123916218	7.1714978782	1.2910704113	481.1182265609	26.7064611567
0.005	0.0025	0.794	0.1985	460.0770097735	21.0311943844	9.6690568530	1.1589735202	15.0586983608	2.6730602982	7.6674520883	1.1544003513	492.4722170756	26.0176285541
0.005	0.003	0.7936	0.1984	443.9577257947	8.9745286163	12.1258738190	0.7435134528	14.0502310171	0.4009827654	7.1701753336	0.3337846754	477.3040059644	10.4528095099
0.005	0.0035	0.7932	0.1983	455.0173545962	10.9249759944	13.4152026339	1.4875583237	12.8350915484	0.6489452666	6.6299158807	0.6566457049	487.8975646592	13.7181252896
0.005	0.004	0.7928	0.1982	463.1882864190	21.0863864937	14.8627424599	2.7988949647	12.6457868289	1.1271634950	6.3991318550	0.8445625005	497.0959475628	25.8570074539
0.005	0.0045	0.7924	0.1981	459.0302401815	24.9989348322	17.4313982442	2.7899778587	12.7494123481	1.6036995286	6.6391736926	1.5117384342	495.8502244664	30.9043506537
0.0005	0.0005	0.7992	0.1998	436.8819504479	12.1075788917	2.4504521552	0.1879330144	17.2927256165	0.8928745882	8.4900748048	0.6680539006	465.1152030244	13.8564403949
0.005	0.005	0.792	0.198	444.0383706014	24.9020696000	16.3266489423	1.6800718932	12.6527337911	1.7099635359	6.5922233608	1.2758161758	479.6099766956	29.5679212049
0.005	0.0055	0.7916	0.1979	442.7980534732	14.6138266312	18.7198178004	2.8039662648	11.5869540094	0.6665102478	6.3191179091	0.5294210465	479.4239431921	18.6137241903
0.005	0.006	0.7912	0.1978	449.7318939600	20.8751059902	20.9829626666	1.3510690675	11.9406701672	1.0162621889	6.3614393350	0.4801037135	489.0169661288	23.7225409601
0.005	0.0065	0.7908	0.1977	445.4754610582	21.9399396079	17.6414370003	1.6432254166	11.9997193458	0.9307129048	6.4692267167	0.3452474647	481.5858441210	24.8591253940
0.005	0.006999999999999999	0.7904	0.1976	444.3415950749	20.8337853142	24.9527860839	0.7985465720	11.4758026144	1.4968361701	6.4401307363	0.8407202625	487.2103145095	23.9698883188
0.005	0.0075	0.79	0.1975	453.2060722360	5.8512564112	21.7667436528	1.9214544366	10.5889071089	0.1163256089	5.7709231888	0.3302020605	491.3326461865	8.2192385172
0.005	0.008	0.7896	0.1974	445.6367506718	14.7409509113	24.0698959011	2.9475614240	10.3301327676	0.6609701804	5.5493969750	0.6701086757	485.5861763155	19.0195911914
0.005	0.0085	0.7892	0.1973	462.6947402015	21.9383986090	23.7771146046	2.7254473578	9.9926261881	1.1598190951	5.4667379400	0.7237304130	501.9312189342	26.5473954749
0.005	0.009000000000000001	0.7888	0.1972	450.8464051897	16.9787375241	25.1837377898	1.9216196546	9.6858020250	1.2863421835	5.2419053647	0.6725447936	490.9578503692	20.8592441558
0.005	0.0095	0.7884	0.1971	443.3786960820	7.2001345507	31.0748248079	2.1122797481	9.9480498475	0.5352793521	5.5348489848	0.3518316551	489.9364197222	10.1995253060
0.0005	0.001	0.7988	0.1997	431.6110058769	12.2421260447	4.3335268912	0.3638125686	16.8203321879	1.2235607974	8.2156468085	0.8995578277	460.9805117645	14.7290572384
0.005	0.01	0.7879999999999999	0.19699999999999998	444.3415950749	14.9979519753	26.1348223740	2.9529082580	9.6151745761	0.7483576297	5.4488835884	0.2891809535	485.5404756134	18.9883988165
0.0055	0.0	0.7956	0.1989	446.4899727275	22.7029990438	0.0000000000	0.0000000000	17.6910181150	0.9505851588	8.3895614182	0.9155849046	472.5705522607	24.5691691072
0.0055	0.0005	0.7952	0.1988	437.2254973248	25.9147498934	1.9521783960	0.1859517376	17.2475703623	0.7137851050	8.5158644237	0.4798413299	464.9411105068	27.2943280659
0.0055	0.001	0.7948	0.1987	444.3803045822	21.7155956007	3.9279975179	0.6409080617	16.1285305371	1.8790822874	8.0774409020	1.0068638663	472.5142735392	25.2424498161
0.0055	0.0015	0.7944	0.1986	444.5206265460	15.1887257198	6.8503549304	0.9092114020	15.1461143016	1.2642050318	7.3427673987	0.3928291306	473.8598631767	17.7549712842
0.0055	0.002	0.794	0.1985	449.4689918899	14.4938282138	7.9823819929	1.4077415344	14.7813987869	0.7313728589	7.2832528935	0.6866210155	479.5160255632	17.3195636226
0.0055	0.0025	0.7936	0.1984	431.7432633600	13.2892838559	9.1816941980	0.8602875017	15.5693000813	2.4346032891	7.7725943808	0.9776941411	464.2668520201	17.5618687878
0.0055	0.003	0.7932	0.1983	450.9173726196	1.5433991817	11.9531146689	1.5665595687	13.0429215004	0.7090119052	6.7674605150	0.4500228732	482.6808693039	4.2689935288
0.0055	0.0035	0.7928	0.1982	456.4915416641	13.4087435133	14.2689965388	2.2346655926	12.5450558772	1.1394159278	6.5055966921	0.7639981751	489.8111907722	17.5468232088
0.0055	0.004	0.7924	0.1981	443.2786965216	20.0164150852	14.9063868768	0.8824288781	13.1801240035	0.6010070339	6.7039783761	0.5503692556	478.0691857780	22.0502202528
0.0005	0.0015	0.7984	0.1996	447.0512605827	19.4675336849	6.0993072569	0.5494390749	15.9832232448	1.0354974766	7.9418800845	0.9036667389	477.0756711689	21.9561369753
0.0055	0.0045	0.792	0.198	444.5190136498	31.5530580377	18.2506403191	1.9956237602	13.1592831170	1.2595402075	6.9188918672	0.7461847510	482.8478289531	35.5544067564
0.0055	0.005	0.7916	0.1979	459.8770106527	22.2176029936	16.3348322704	1.1010968750	12.1676042652	0.6465880880	6.1683478292	0.6661555993	494.5477950175	24.6314435559
0.0055	0.0055	0.7912	0.1978	441.2206410526	16.6369860327	19.1735378840	2.5980090415	12.1566049084	0.8506002896	6.4077283946	0.1969215113	478.9585122396	20.2825168751
0.0055	0.006	0.7908	0.1977	437.9303329361	7.8420635596	21.0593403961	3.4647619244	12.1467633787	1.0318610102	6.3984705827	0.6556860624	477.5349072936	12.9943725566
0.0055	0.0065	0.7904	0.1976	443.2996641713	19.1773841576	20.6838165593	1.8521900705	11.8237296371	0.8807586493	6.3898740430	0.4548592034	482.1970844107	22.3651920808
0.0055	0.006999999999999999	0.79	0.1975	454.5689694705	27.3184716122	21.0429737397	2.3719601805	10.6687971740	2.1973330339	5.7510850204	0.9763353231	492.0318254046	32.8641001497
0.0055	0.0075	0.7896	0.1974	451.0964040907	22.1638184575	22.8251207617	1.1577059211	10.6444828064	1.7206049859	5.8899521992	1.2685787858	490.4559598580	26.3107081503
0.0055	0.008	0.7892	0.1973	451.1947907549	11.0647054249	25.2201081372	1.3119011678	10.6693760876	0.6661179255	5.7279404906	0.6378395350	492.8122154703	13.6805640532
0.0055	0.0085	0.7888	0.1972	446.7431974208	21.9204597544	23.6061739719	3.6092260420	11.4896965388	0.6040662250	6.0010459423	0.4179115251	487.8401138738	26.5516635465
0.0055	0.009000000000000001	0.7884	0.1971	464.6995700980	20.8077679469	26.6012720793	2.9705212653	9.3778200348	0.8776634382	5.1651977802	0.4582459453	505.8438599923	25.1141985957
0.0005	0.002	0.7979999999999999	0.1995	431.2045560508	17.9656028423	7.7614321325	0.5329341927	16.4260920840	1.1923392482	8.1799381054	0.5019923417	463.5720183727	20.1928686249
0.0055	0.0095	0.7879999999999999	0.19699999999999998	436.4158234648	25.4462639852	27.9542490021	1.9413846188	10.6543243362	0.7225842568	5.8714365754	0.3765282273	480.8958333785	28.4867610881
0.0055	0.01	0.7876	0.1969	453.0689760645	21.6029995823	25.8502244057	3.6148447833	9.6354365492	1.2582250763	5.2610822608	1.2119473916	493.8157192802	27.6880168335
0.006	0.0	0.7952	0.1988	442.5867640794	17.3724742524	0.0000000000	0.0000000000	18.4771826688	2.0746845363	9.0316568022	0.9083349268	470.0956035504	20.3554937155
0.006	0.0005	0.7948	0.1987	448.5528668849	9.2096872134	2.2358671056	0.4488976146	17.1138413402	0.6536402753	8.5542182159	0.4604354885	476.4567935466	10.7726605918
0.006	0.001	0.7944	0.1986	437.5416249674	11.9872871400	4.8390747199	0.4077536077	16.4440384030	1.1263996898	8.1620837538	0.7309807994	466.9868218441	14.2524212369
0.006	0.0015	0.794	0.1985	455.6512227775	19.4887702380	6.0583906161	1.0302924064	15.3053155183	1.3096994229	7.5391652659	0.7057903746	484.5540941778	22.5345524419
0.006	0.002	0.7936	0.1984	446.4415858434	17.4401318786	8.2469762701	0.5491199818	16.0862698505	1.7857829575	7.9769275154	0.7691662654	478.7517594794	20.5442010833
0.006	0.0025	0.7932	0.1983	448.1222236167	12.5194431812	8.8061703612	1.2167498460	14.7987661924	2.3725726388	7.4161686218	1.1109925353	479.1433287921	17.2197582013
0.006	0.003	0.7928	0.1982	448.5464153003	23.3958887868	12.7405326899	1.0589737395	14.2221683311	1.3611959398	6.9817127338	0.6020498265	482.4908290551	26.4181082926
0.006	0.0035	0.7924	0.1981	451.5996276850	8.7782194831	12.2477144828	0.9569618287	13.0052921219	1.2091561921	6.7258003613	0.6589723431	483.5784346510	11.6033098470
0.0005	0.0025	0.7976	0.1994	431.6174574615	11.5593303283	9.3035348617	0.8360553260	15.2028478261	1.3158050904	7.4829571221	0.5971900134	463.6067972714	14.3083807581
0.006	0.004	0.792	0.198	439.4496810958	13.7918408091	14.5090408316	1.2811270949	13.7416701134	1.1792716979	7.1827395069	0.6038484144	474.8831315477	16.8560880163
0.006	0.0045	0.7916	0.1979	440.6029018327	6.0831976622	17.6232518266	1.6581109342	12.8831413702	0.7476317848	6.6953818365	0.5783014185	477.8046768660	9.0672417997
0.006	0.005	0.7912	0.1978	443.5980499564	1.8820666546	16.6939894509	1.5404033663	12.4229051255	0.6815796422	6.5796591874	0.4051176565	479.2946037202	4.5091673196
0.006	0.0055	0.7908	0.1977	446.5561014691	11.4800567462	17.0722410637	2.3585784702	12.0761359298	0.9182889612	6.5181608654	0.3513490906	482.2226393280	15.1082732682
0.006	0.006	0.7904	0.1976	451.2093068202	7.7485209036	20.1191669161	1.0076719640	11.2847611543	1.1727399032	6.0896564278	0.3972347956	488.7028913184	10.3261675664
0.006	0.0065	0.79	0.1975	440.8222557071	24.9027348343	21.8158436217	2.0265709651	12.0170867512	1.3115098829	6.6834789354	0.4881174964	481.3386650154	28.7289331787
0.006	0.006999999999999999	0.7896	0.1974	450.7189863949	26.9529424216	19.9009448318	4.2986711950	11.1921349919	1.4356242811	6.0294806504	1.0036239869	487.8415468690	33.6908618846
0.006	0.0075	0.7892	0.1973	443.8577262343	23.8667661345	24.0053385345	1.9241116908	11.3704403546	1.5141146277	6.0136101156	1.0011880705	485.2471152390	28.3061805235
0.006	0.008	0.7888	0.1972	457.3673442657	8.4824377591	21.8276639846	1.6094690353	10.3637097515	0.6572909713	5.6637970794	0.4838959032	495.2225150812	11.2330936689
0.006	0.0085	0.7884	0.1971	451.3834996028	19.9896269634	24.8327639375	3.0049886664	11.3397579383	0.7913864214	6.0711408040	0.6776076124	493.6271622826	24.4636096636
0.0005	0.003	0.7972	0.1993	438.8432321488	8.2671045875	11.8658258352	1.6706425221	14.6210397432	0.5097911233	7.5292461817	0.2553709918	472.8593439089	10.7029092247
0.006	0.009000000000000001	0.7879999999999999	0.19699999999999998	453.0205891804	22.7355670018	25.5656264374	2.2514875470	10.7330565742	1.4473023134	5.6161854753	0.6612273121	494.9354576673	27.0955841743
0.006	0.0095	0.7876	0.1969	453.0286536611	27.0858492069	24.8682250262	2.6291950299	9.6452780789	1.6580729897	5.3768049099	0.7055920869	492.9189616761	32.0787093134
0.006	0.01	0.7872	0.1968	450.6093094577	27.1338824131	26.9176941015	2.4174615077	9.2504590615	1.1247346557	5.2835655184	0.5489595555	492.0610281391	31.2250381320
0.0065	0.0	0.7948	0.1987	450.5560838852	36.0201322155	0.0000000000	0.0000000000	17.2209403406	1.6758785365	8.1098432437	0.8262188962	475.8868674695	38.5222296482
0.0065	0.0005	0.7944	0.1986	458.7657252153	22.3523789225	2.1749467738	0.3421809960	16.3444652783	2.0321813798	7.8380603366	1.0309622951	485.1231976040	25.7577035934
0.0065	0.001	0.794	0.1985	454.2125194246	24.0312660684	4.8618061870	0.9647847368	16.4915093112	0.5736399076	7.9835402382	0.4805880177	483.5493751610	26.0502787305
0.0065	0.0015	0.7936	0.1984	450.1431824745	9.4171037257	6.0838498593	1.6313063758	15.1293258097	1.5298150843	7.3652506562	0.5112041054	478.7216087997	13.0894292912
0.0065	0.002	0.7932	0.1983	450.4157619215	5.0300684054	7.3149861183	0.5265228054	15.2219519721	0.5287277701	7.6304208406	0.3833873965	480.5831208525	6.4687063774
0.0065	0.0025	0.7928	0.1982	438.0835580689	9.4393902677	10.4501100631	1.0641139501	15.0106485390	1.3584888708	7.6932417072	0.9059324048	471.2375583782	12.7679254934
0.0065	0.003	0.7924	0.1981	462.7076433706	16.0307628534	11.0665874513	0.9087384399	13.6640957024	1.0220707866	6.9063276938	0.7713893497	494.3446542181	18.7329614296
0.0005	0.0035	0.7968	0.1992	437.2384004939	12.7151688641	14.0689596282	0.9984571231	13.5106836208	1.3304616556	7.3183003244	0.4768428864	472.1363440673	15.5209305292
0.0065	0.0035	0.792	0.198	458.5866937442	20.8206887354	14.6936203446	0.6295065209	13.1442313656	1.4819190951	6.6695922175	1.2832731036	493.0941376719	24.2153874550
0.0065	0.004	0.7916	0.1979	442.7706342389	10.3385026865	14.4708519668	1.4294518217	13.1697035603	1.5872385523	6.6266095193	0.3375832231	477.0377992853	13.6927762836
0.0065	0.0045	0.7912	0.1978	446.8335196044	9.7414685968	14.9482127763	1.5416909345	12.2457575898	1.3117449570	6.3435849834	0.2903158531	480.3710749539	12.8852203414
0.0065	0.005	0.7908	0.1977	453.8463920018	14.1282977233	16.1757120006	1.6353213981	11.9366177726	0.8034969234	6.3984705827	0.6886432504	488.3571923577	17.2557592952
0.0065	0.0055	0.7904	0.1976	449.4931853319	21.7129575402	18.3906661565	1.2928545853	12.0385065513	2.1029689842	6.5214672268	1.5894300688	486.4438252665	26.6982111785
0.0065	0.006	0.79	0.1975	449.4802821628	25.2312171658	18.1906292459	1.0014137768	11.7235775990	1.3814259394	6.0301419226	0.5265720758	485.4246309303	28.1406289578
0.0065	0.0065	0.7896	0.1974	452.7254291876	18.6171547547	20.4383167144	3.0851971201	10.9871996075	0.8478772958	5.7312468520	0.6013521548	489.8821923615	23.1515813254
0.0065	0.006999999999999999	0.7892	0.1973	441.7867675962	10.9727750651	21.3284809667	2.1638950737	11.5481668038	0.8046156486	6.3720196915	0.6471879610	481.0354350582	14.5884737484
0.0065	0.0075	0.7888	0.1972	457.4592793455	10.2201702936	21.3221161559	2.1800451149	10.3087129675	0.8420244841	5.6948768766	0.3254803390	494.7849853455	13.5677202316
0.0065	0.008	0.7884	0.1971	459.7963658459	22.4611408551	22.6114449708	4.0421538410	10.1819309076	1.3738319082	5.3027424145	0.8000509201	497.8924841388	28.6771775244
0.0005	0.004	0.7964	0.1991	429.1255329320	8.9828984372	15.2991866286	1.6997194578	13.4591603179	0.8423173744	6.9486491198	0.0744159052	464.8325289983	11.5993511746
0.0065	0.0085	0.7879999999999999	0.19699999999999998	457.3479895121	18.4377369361	25.0691711956	3.1646560098	9.4982340460	1.0085105453	5.1480047009	0.4885007706	497.0633994546	23.0994042618
0.0065	0.009000000000000001	0.7876	0.1969	454.9915482581	16.9320432051	23.0187928616	2.8404077062	9.7355885873	0.4950519615	5.3536603800	0.4837585262	493.0995900870	20.7512613990
0.0065	0.0095	0.7872	0.1968	455.1625152484	12.2758651209	24.7982121075	3.7605057320	9.6875387656	0.4944531479	5.6505716338	0.5118264535	495.2988377553	17.0426504543
0.0065	0.01	0.7868	0.1967	458.8431442298	22.3957801834	26.5785406121	3.0098160064	9.0518917257	0.7587911116	5.2048741170	0.4214416437	499.6784506846	26.5858289451
0.006999999999999999	0.0	0.7944	0.1986	448.2996421916	9.4142723347	0.0000000000	0.0000000000	17.3593006707	0.5276109922	8.5442991317	0.6660873276	474.2032419940	10.6079706545
0.006999999999999999	0.0005	0.794	0.1985	442.9851494249	2.0457373363	2.1267560635	0.1989926705	17.1375767943	1.2906401312	8.6983755730	0.6017999205	470.9478578557	4.1371700585
0.006999999999999999	0.001	0.7936	0.1984	444.2448213068	15.6242559843	4.0298344905	0.4609358636	16.1198468344	1.0046976927	8.0708281792	0.6080541548	472.4653308109	17.6979436954
0.006999999999999999	0.0015	0.7932	0.1983	458.1673407490	4.5346424978	8.1078596914	0.7117259744	16.1916321103	1.3652219307	8.2447427888	0.6592801725	490.7115753395	7.2708705754
0.006999999999999999	0.002	0.7928	0.1982	443.5545017608	2.1443877208	7.5950377932	1.0386361302	15.7904450442	0.4351242764	7.7349018608	0.4800964270	474.6748864590	4.0982445544
0.006999999999999999	0.0025	0.7924	0.1981	470.3011583768	26.9031048337	10.0345788442	2.1670547475	14.3952634722	2.1562749671	7.2389476507	1.0190941749	501.9699483439	32.2455287232
0.0	0.0015	0.7988	0.1997	0.0000000000	0.0000000000	4.1343992393	0.5543824095	39.2260219718	2.5283151560	14.1009701018	0.3006978915	57.4613913129	3.3833954570
0.0005	0.0045	0.7959999999999999	0.19899999999999998	438.7851678879	20.4703389274	16.3075545099	1.8445988207	12.5583708881	1.0763283631	6.5823042766	0.6086205798	474.2333975625	23.9998866910
0.006999999999999999	0.003	0.792	0.198	454.3834864149	19.8882282084	12.2022515485	1.5870250156	14.3026373098	1.8391323419	7.2680436311	0.5193476050	488.1564189043	23.8337331709
0.006999999999999999	0.0035	0.7916	0.1979	457.7254072078	31.4877106818	13.7216228106	1.2825821359	13.3329571716	0.9818987614	6.4989839693	0.8434952397	491.2789711593	34.5956868188
0.006999999999999999	0.004	0.7912	0.1978	454.7867104488	24.2466851479	14.6663425840	1.1804124977	13.4904216478	1.2561895046	7.0055185358	0.5439727225	489.9489932164	27.2272598727
0.006999999999999999	0.0045	0.7908	0.1977	445.2270750533	25.3667361741	14.6290629780	0.9835203679	12.4616923310	1.9556771342	6.4004543995	0.6308884122	478.7182847618	28.9368220884
0.006999999999999999	0.005	0.7904	0.1976	448.3689967254	27.4769778021	17.9314905207	3.0533681035	12.6261037694	2.6153746767	6.5664337418	1.0929452553	485.4930247573	34.2386658376
0.006999999999999999	0.0055	0.79	0.1975	465.1076328203	8.8089388177	18.2233625585	1.9826893826	10.8164201204	0.9914231573	5.7656330106	0.6566590234	499.9130485098	12.4397103810
0.006999999999999999	0.006	0.7896	0.1974	461.6011966216	12.0267918871	17.0204133187	1.5430245792	11.1226653701	0.4461106197	5.7371983025	0.2897066991	495.4814736129	14.3056337851
0.006999999999999999	0.0065	0.7892	0.1973	441.3625759125	5.3313222304	21.7258270120	2.1042328432	11.9811941133	0.7322320037	6.5406441229	0.1743252201	481.6102411607	8.3421122974
0.006999999999999999	0.006999999999999999	0.7888	0.1972	455.9818664853	26.1750950261	22.0322471887	0.3447229799	10.9918309156	0.6515244038	6.2073628937	0.6112474176	495.2133074833	27.7825898274
0.006999999999999999	0.0075	0.7884	0.1971	442.2496687871	13.7028883959	23.3106648994	2.0327868378	11.7368926098	0.6307065480	6.2291848790	0.6198065256	483.5264111753	16.9861883073
0.0005	0.005	0.7956	0.1989	428.7626313015	25.3651461431	16.7203579527	0.9840750103	13.3537980581	1.7981937232	6.9281496791	0.5211664678	465.7649369914	28.6685813444
0.006999999999999999	0.008	0.7879999999999999	0.19699999999999998	451.1754360013	5.3733992410	24.1380903024	2.5404017250	9.9387872312	0.9594509584	5.3219193106	0.4858187022	490.5742328455	9.3590706266
0.006999999999999999	0.0085	0.7876	0.1969	463.4157047741	31.6366514406	25.5374394182	3.2757419333	10.0684638586	1.2817024949	5.5070755490	0.8457318295	504.5286835999	37.0398276983
0.006999999999999999	0.009000000000000001	0.7872	0.1968	448.9238329961	18.5592346894	26.1575538411	4.3731149735	9.5323899434	1.1907191357	5.0256693291	0.7456501070	489.6394461097	24.8687189056
0.006999999999999999	0.0095	0.7868	0.1967	437.6480761123	8.8130132572	24.4581493594	1.5825113884	10.1929302644	0.1994556603	5.4766570242	0.4988044794	477.7758127603	11.0937847853
0.006999999999999999	0.01	0.7864	0.1966	460.5141046262	7.3410201733	26.2903056091	2.8977285409	9.4090813647	1.4645509674	4.8391905461	0.5590719834	501.0526821461	12.2623716650
0.0075	0.0	0.794	0.1985	446.4044892323	21.1917676278	0.0000000000	0.0000000000	17.2875153948	0.8633275745	8.2705324078	0.9478004311	471.9625370349	23.0028956334
0.0075	0.0005	0.7936	0.1984	449.2318961580	38.5476696563	2.4249929121	0.6752946170	16.6784983767	0.9223238789	8.2335011601	0.4991164722	476.5688886069	40.6444046244
0.0075	0.001	0.7932	0.1983	446.7931972010	11.5644162527	3.9425456568	0.3659424512	15.9953804286	1.1263877884	7.9742824263	0.7201907872	474.7054057127	13.7769372795
0.0075	0.0015	0.7928	0.1982	447.4754522663	7.0450697624	6.9249141426	1.1133931070	14.7628735545	0.7647830987	7.5338750877	0.6174116236	476.6971150511	9.5406575917
0.0075	0.002	0.7924	0.1981	449.9512478344	16.8215908904	8.1005856219	0.6495289907	14.7918192302	1.8149225852	7.5047791074	0.6264367418	480.3484317939	19.9124792081
0.0005	0.0055	0.7952	0.1988	423.4191064044	19.4267013043	17.2113576425	1.5556180496	12.9445062028	1.5278053048	6.7105910989	0.7203753444	460.2855613486	23.2305000031
0.0075	0.0025	0.792	0.198	457.0496037270	21.8680776363	9.4708384597	0.8194514501	14.1214373795	1.2599084111	7.1853845960	0.4817476351	487.8272641622	24.4291851326
0.0075	0.003	0.7916	0.1979	458.4415330920	27.0074629764	11.0602226406	0.3658520705	13.2623297227	1.3231506275	6.8428455549	0.9483631282	489.6069310102	29.6448288026
0.0075	0.0035	0.7912	0.1978	448.0319014331	13.5324481030	12.7823585894	0.3956518782	13.7283551026	0.5214259603	7.0610654074	0.3225382238	481.6036805325	14.7720641653
0.0075	0.004	0.7908	0.1977	458.9528211670	15.5111160569	15.0682349227	1.6259375901	12.5618443692	0.7070845031	6.3687133301	0.9132589161	492.9516137890	18.7573970662
0.0075	0.0045	0.7904	0.1976	456.7705726956	6.5023075047	14.4508482758	1.5405493448	12.5242149907	1.2810894368	6.4546787265	0.5549867221	490.2003146886	9.8789330084
0.0075	0.005	0.79	0.1975	456.0125115119	11.5391977757	16.7249042462	2.5074143231	11.9591953997	1.4189150184	6.3118439140	0.6197783044	491.0084550718	16.0853054216
0.0075	0.0055	0.7896	0.1974	452.9947828422	18.2512139649	18.8398399467	1.7430088186	12.0361908972	1.0013256067	6.2100079828	0.7247544190	490.0808216689	21.7203028092
0.0075	0.006	0.7892	0.1973	441.8028965575	6.8947595318	20.2655575643	2.2124010867	12.1183966164	1.0152934992	6.5770140983	0.4737479410	480.7638648365	10.5962020587
0.0075	0.0065	0.7888	0.1972	452.3722049339	19.2797284376	18.7243640938	1.6665062244	10.5744342710	0.3375100549	5.6915705152	0.3897491922	487.3625738139	21.6734939091
0.0075	0.006999999999999999	0.7884	0.1971	445.7867500124	6.4657817620	22.2722914814	2.0871478058	11.6072159824	0.6615540371	6.2496843196	0.3869296182	485.9159417958	9.6014132231
0.0005	0.006	0.7948	0.1987	454.9109034513	31.9531461987	18.1015218948	2.0391053995	11.8335711669	1.8794724843	6.0870113387	1.0262979874	490.9330078517	36.8980220699
0.0075	0.0075	0.7879999999999999	0.19699999999999998	454.4496151565	19.3295141627	22.9933336184	1.7228626263	10.0707795127	0.7166229149	5.5236073560	0.7424011739	493.0373356436	22.5114008778
0.0075	0.008	0.7876	0.1969	447.8383538968	15.1354070235	23.6107202653	3.7544593627	10.6716917416	1.1617881281	5.8582111298	0.6089940742	487.9789770335	20.6606485885
0.0075	0.0085	0.7872	0.1968	449.6609265300	14.1711018717	25.8747743902	3.3388672229	10.3330273351	0.6203230530	5.7001670548	0.1682284999	491.5688953101	18.2985206475
0.0075	0.009000000000000001	0.7868	0.1967	446.5302951309	17.9332727449	27.0622662324	3.8256548879	10.8343664394	0.7085674399	6.0387384623	0.7722980813	490.4656662650	23.2397931540
0.0075	0.0095	0.7864	0.1966	452.6802680958	5.3812519319	28.2570321441	3.4742278184	10.3602362704	0.9587716693	5.8112607979	0.2430964979	497.1087973082	10.0573479175
0.0075	0.01	0.7859999999999999	0.1965	450.8383407090	9.4404253399	26.5849054229	4.0190245966	8.9442138119	0.6640418134	4.8286101896	0.3005873504	491.1960701334	14.4240791003
0.008	0.0	0.7936	0.1984	446.4319084666	6.1798670569	0.0000000000	0.0000000000	17.5439740821	1.4943730403	8.6467963352	0.5671604015	472.6226788839	8.2414004987
0.008	0.0005	0.7932	0.1983	456.6254120434	18.2199087004	2.0576524035	0.2463134618	16.5088767167	1.1984242476	7.8903008467	0.7005817020	483.0822420103	20.3652281118
0.008	0.001	0.7928	0.1982	456.7641211110	18.5438309856	4.3971749992	0.1455268454	16.1765803589	0.8471275315	8.0113136739	0.7492188670	485.3491901430	20.2857042295
0.008	0.0015	0.7924	0.1981	446.6544881333	6.7613991109	6.7867068225	1.1940529619	15.8732296769	0.3589525230	7.7190313261	0.3949428971	477.0334559588	8.7093474929
0.0005	0.0065	0.7944	0.1986	429.6545628645	8.4092983144	20.6783610072	1.4681033874	12.6579440127	0.4852801029	6.6153678906	0.2416821273	469.6062357750	10.6043639320
0.008	0.002	0.792	0.198	447.1786793774	10.1507620534	8.2624336678	0.9531286543	14.6656160839	0.8240003707	7.5206496421	0.5567676986	477.6273787712	12.4846587770
0.008	0.0025	0.7916	0.1979	437.6529148007	18.2034730497	9.3308126223	0.6927715850	14.4242091480	2.5919591841	7.1086770116	0.8488840630	468.5166135826	22.3370878818
0.008	0.003	0.7912	0.1978	446.1028776550	23.4293714029	12.0640442284	1.5312045835	14.3176890612	1.1393076814	7.2653985419	0.6181194666	479.7500094865	26.7180031344
0.008	0.0035	0.7908	0.1977	434.6948632881	12.4704414750	12.5123087600	1.8933674171	13.5361558155	0.8983693266	6.9989058130	0.9144647309	467.7422336766	16.1766429496
0.008	0.004	0.7904	0.1976	436.9690468393	18.6553917553	14.0607763000	2.2244816277	13.7312496701	1.3005000600	7.1483533484	0.6623030615	471.9094261578	22.8426765045
0.008	0.0045	0.79	0.1975	453.6883281805	20.4119015019	14.9509405523	0.9082324618	13.4116894097	2.0316172861	6.6259482470	0.8764589713	488.6769063895	24.2282102211
0.008	0.005	0.7896	0.1974	454.0851006299	17.8977420697	17.0076836971	1.6149212416	12.2897550170	1.1105209104	6.2629097652	0.2533423775	489.6454491092	20.8765265992
0.008	0.0055	0.7892	0.1973	468.6511656301	17.4984379542	18.3061050988	1.4591106171	11.0815625105	1.3873193447	6.0737858931	0.6863611277	504.1126191325	21.0312290437
0.008	0.006	0.7888	0.1972	442.1996690069	30.0847960949	20.7783794625	2.6904200864	12.1050816056	2.0211130262	6.2080241660	0.8310232713	481.2911542410	35.6273524788
0.008	0.0065	0.7884	0.1971	463.2157056533	8.6414333001	21.6421752130	2.1997641821	11.0340916022	0.9693093898	5.8879683824	0.6765355152	501.7799408509	12.4870423872
0.0005	0.006999999999999999	0.794	0.1985	430.1626251472	13.4322571183	21.3057494996	1.0092623952	11.3924390682	1.1568853343	5.9633534223	0.2747457011	468.8241671373	15.8731505489
0.008	0.006999999999999999	0.7879999999999999	0.19699999999999998	458.7044351621	8.2274057952	21.6703622322	0.8468630574	10.4829659356	0.2762964445	5.5639449651	0.3567783041	496.4217082950	9.7073436012
0.008	0.0075	0.7876	0.1969	446.1464258506	22.4901871627	24.6536399766	1.4495009428	10.6496930280	1.6027454609	5.7656330106	0.5664660759	487.2153918658	26.1088996423
0.008	0.008	0.7872	0.1968	465.7350494170	6.2808055960	22.5041524460	0.7988446885	10.0221507774	0.9240054559	5.0752647501	0.5900979822	503.3366173905	8.5937537226
0.008	0.0085	0.7868	0.1967	444.0125642633	14.2070110144	25.3492228704	3.0859516415	10.0835156100	1.2240515389	5.7213277678	0.6240476644	485.1666305115	19.1410618592
0.008	0.009000000000000001	0.7864	0.1966	461.5060357496	18.6145823689	28.4916208847	4.2586904665	9.8675808688	2.2741444230	5.3741598207	0.7354418082	505.2393973238	25.8828590666
0.008	0.0095	0.7859999999999999	0.1965	449.9093125349	11.4178237776	24.8745898370	3.4137722261	9.2869306129	1.6527655411	5.0593942154	0.6322731314	489.1302272002	17.1166346762
0.008	0.01	0.7856	0.1964	444.9625600871	22.4462220790	23.7371072225	3.7229247918	9.8287936633	0.9249987321	5.5176559055	0.6923921820	484.0461168784	27.7865377849
0.0085	0.0	0.7932	0.1983	448.9496393342	13.4733315128	0.0000000000	0.0000000000	17.4640840170	0.3656717656	8.8107918606	0.5732494603	475.2245152118	14.4122527387
0.0085	0.0005	0.7928	0.1982	472.0156669689	27.3439936407	2.1122079245	0.2026321281	15.8442840011	2.3988918750	7.7732556531	1.2954524812	497.7454145476	31.2409701250
0.0085	0.001	0.7924	0.1981	455.6947709732	15.4412803173	4.3362546673	0.5156514947	15.6561371086	1.4080119300	7.9742824263	0.9147420347	483.6614451754	18.2796857767
0.0005	0.0075	0.7936	0.1984	453.5189740863	5.1358482951	23.8571293689	2.0121103749	11.3594409978	1.1775539206	5.9316123529	0.5146380994	494.6671568059	8.8401506900
0.0085	0.0015	0.792	0.198	448.0093208872	15.7393264278	6.9312789534	0.4365047817	16.2211566996	1.4356261487	8.2599520513	1.1944078512	479.4217085915	18.8058652094
0.0085	0.002	0.7916	0.1979	448.6189956264	14.9004020548	7.5650322566	1.0856563926	14.6957195867	1.6523575058	7.3599604780	1.0159948798	478.2397079477	18.6544108330
0.0085	0.0025	0.7912	0.1978	448.8609300468	30.2756853472	10.1509639559	1.2909219189	15.6051927193	2.2735973194	7.7448209451	0.9049877782	482.3619076671	34.7451923637
0.0085	0.003	0.7908	0.1977	450.2286659697	16.9852976284	12.0594979350	1.6107342445	14.3084264449	1.8043477781	7.3831050078	0.7799313387	483.9796953574	21.1803109897
0.0085	0.0035	0.7904	0.1976	450.6689866147	12.9343787834	14.0234966940	2.2718632035	13.3207999878	1.1274405736	6.7813472329	0.8490488869	484.7946305294	17.1827314474
0.0085	0.004	0.79	0.1975	467.0043986757	19.3356889447	12.3577347836	2.1903541597	12.9462429433	1.7500416728	6.5935459053	0.9204416072	498.9019223079	24.1965263844
0.0085	0.0045	0.7896	0.1974	461.8850663415	12.4564710985	13.4070193057	1.4574029789	12.3192796062	1.3267707621	6.4619527216	0.8360281092	494.0733179750	16.0766729487
0.0085	0.005	0.7892	0.1973	446.0561036670	17.8702207202	16.0493250434	2.1387836284	11.9840886809	1.2789948754	6.2715063049	0.6664811064	480.3610236962	21.9544803304
0.0085	0.0055	0.7888	0.1972	444.5625618455	9.6251014431	19.7136375427	1.9648186044	12.6035261423	1.3735186457	6.7720894210	0.6288612466	483.6518149515	13.5922999398
0.0085	0.006	0.7884	0.1971	447.0480347904	20.5929116296	18.7170900243	2.2201185176	11.8862522968	1.1287810054	6.2113305274	0.6658535754	483.8627076389	24.6076647280
0.0005	0.008	0.7932	0.1983	440.3545158278	11.7983915671	23.7389257399	3.1052194501	11.2129758784	1.0597337245	5.9283059915	0.3905203343	481.2347234376	16.3538650760
0.0085	0.0065	0.7879999999999999	0.19699999999999998	442.1238628885	20.2134192622	20.4228593168	2.4093907149	11.6651073339	1.3182357782	6.1862021808	0.6733037857	480.3980317200	24.6143495410
0.0085	0.006999999999999999	0.7876	0.1969	446.7190039787	9.4925404016	21.1893643880	1.3307198885	10.6010642927	0.1203026302	5.7603428323	0.7294094037	484.2697754917	11.6729723240
0.0085	0.0075	0.7872	0.1968	448.5786732230	11.1969614915	23.3115741580	2.1373467180	10.3457634325	0.5231841014	5.7576977432	0.3317083079	487.9937085567	14.1892006188
0.0085	0.008	0.7868	0.1967	459.1366913264	20.0009744831	26.9586107423	4.5191177475	10.0256242585	1.3668176295	5.4237552417	0.8889093441	501.5446815689	26.7758192042
0.0085	0.0085	0.7864	0.1966	442.3319264900	4.7699597358	22.6987338046	3.2854393919	10.4302848057	0.7880933205	5.7934064463	0.5652296134	481.2543515466	9.4087220616
0.0085	0.009000000000000001	0.7859999999999999	0.1965	457.1979901715	18.0524581451	25.2310192414	4.4780612669	9.5329688570	1.3581592380	5.2835655184	0.7927879716	497.2455437883	24.6814666216
0.0085	0.0095	0.7856	0.1964	445.0448177900	34.6930732953	28.7025688996	4.1056371482	9.7286416251	1.6110238466	5.4528512221	1.2224232939	488.9288795368	41.6321575840
0.0085	0.01	0.7852	0.1963	468.2124578813	23.2980278082	29.2426685583	1.2313981300	9.0484182446	1.6570887447	4.8517547194	0.7254202123	511.3552994036	26.9119348952
0.009000000000000001	0.0	0.7928	0.1982	451.8222073517	7.9792526271	0.0000000000	0.0000000000	17.7628033909	0.7188940481	8.9648683019	0.3314973176	478.5498790445	9.0296439928
0.009000000000000001	0.0005	0.7924	0.1981	450.4673745978	23.3318979407	2.0512875927	0.1802443377	16.6779194632	0.6482735479	8.4239475768	0.5368520995	477.6205292305	24.6972679258
0.0005	0.0085	0.7928	0.1982	443.7045011014	10.7826593002	25.5447134876	3.3738393609	9.8021636416	1.1077482509	5.4468997715	0.2845653703	484.4982780021	15.5488122823
0.009000000000000001	0.001	0.792	0.198	447.3044852760	25.2517586253	4.4017212926	0.7461108837	15.6306649139	1.3261441688	7.9445251737	0.4342177849	475.2813966562	27.7582314627
0.009000000000000001	0.0015	0.7916	0.1979	458.5979840172	18.2295015452	6.5321143908	0.6379705208	15.9936436881	1.4965405936	8.0099911294	0.7178944377	489.1337332255	21.0819070973
0.009000000000000001	0.002	0.7912	0.1978	455.6205777509	17.9930904938	8.6079519679	0.3880564378	15.0911175177	1.2822148952	7.5867768701	0.5748521743	486.9064241066	20.2382140011
0.009000000000000001	0.0025	0.7908	0.1977	456.7512179420	9.2501335623	9.4162829386	0.9369759643	14.5342027159	1.3290997008	7.4452646021	0.4758661622	488.1469681986	11.9920753896
0.009000000000000001	0.003	0.7904	0.1976	451.2286615738	19.5662891881	10.7283432206	1.9040354494	13.3839015609	0.4191653681	7.0465174172	0.5719817923	482.3874237725	22.4614717979
0.009000000000000001	0.0035	0.79	0.1975	455.2689663934	15.8924725148	12.4477513934	1.5263850957	13.6519385185	1.6677355983	7.0769359421	1.0269334962	488.4455922474	20.1135267050
0.009000000000000001	0.004	0.7896	0.1974	445.3512680558	12.0525347034	16.3448341160	2.8327831379	12.6654698884	1.1327466299	6.7205101831	0.3009653491	481.0820822433	16.3190298203
0.009000000000000001	0.0045	0.7892	0.1973	444.8415928769	19.9983735270	16.2857323015	1.2106382454	12.9769253597	1.8669952792	6.6490927769	1.0383027726	480.7533433150	24.1143098242
0.009000000000000001	0.005	0.7888	0.1972	463.1415124311	28.2356278576	15.1637070846	1.3383175927	11.5053272037	1.1017282410	5.9540956104	0.6571782342	495.7646423298	31.3328519255
0.009000000000000001	0.0055	0.7884	0.1971	453.4512324486	15.5727152404	17.7641869228	2.3159131065	11.8208350695	1.8833308582	6.0149326602	0.8343820326	489.0511871011	20.6063412377
0.0005	0.009000000000000001	0.7924	0.1981	440.1948391104	9.0732631679	26.4330592226	2.0847174112	11.0740366348	0.8732687311	5.9355799866	0.1894242120	483.6375149544	12.2206735222
0.009000000000000001	0.006	0.7879999999999999	0.19699999999999998	448.2673842689	17.6765722658	20.6028925364	0.8755627648	11.2864978949	0.5137856633	6.2225721562	0.5342654435	486.3793468564	19.6001861374
0.009000000000000001	0.0065	0.7876	0.1969	438.2190413443	10.3295872633	21.5285178774	2.3782814608	12.8379861160	1.6943618772	6.8719415353	0.6166036913	479.4574868730	15.0188342926
0.009000000000000001	0.006999999999999999	0.7872	0.1968	466.2995630645	21.1543108818	22.3832210410	2.1294721923	10.9449389209	0.7401893215	5.8410180505	0.4518304661	505.4687410769	24.4758028617
0.009000000000000001	0.0075	0.7868	0.1967	449.8673772354	17.9770639359	22.0431582929	2.9698654742	10.8847319153	1.8343342234	5.8086157088	0.6934523761	488.6038831524	23.4747160096
0.009000000000000001	0.008	0.7864	0.1966	443.0883747776	12.1423268895	24.6790992198	2.1748479391	10.8546284125	0.9096498112	5.7795197285	0.5508679901	484.4016221384	15.7776926299
0.009000000000000001	0.0085	0.7859999999999999	0.1965	454.7012269536	8.4286032363	23.3115741580	1.3509833955	9.8067949497	1.3341714777	5.3179516769	0.7833394699	493.1375477382	11.8970975794
0.009000000000000001	0.009000000000000001	0.7856	0.1964	459.7157210391	13.3731870585	24.1890087888	2.2523613189	9.6626454844	0.8045473360	5.3239031274	0.6443846444	498.8912784397	17.0744803578
0.009000000000000001	0.0095	0.7852	0.1963	452.0593030836	23.7999526518	25.5538060745	1.0739172683	9.2018303262	1.2043460539	5.0415398638	0.6744380789	491.8564793481	26.7526540529
0.009000000000000001	0.01	0.7848	0.1962	454.6947753691	10.0591282659	27.7869454041	3.4934897227	9.3089293265	1.4794247869	5.1552786960	0.6943220388	496.9459287957	15.7263648143
0.0095	0.0	0.7924	0.1981	448.6689954066	23.5085848023	0.0000000000	0.0000000000	17.7674346990	2.1089411752	8.6891177611	1.1887461342	475.1255478667	26.8062721117
0.0	0.002	0.7984	0.1996	0.0000000000	0.0000000000	5.5819390653	0.8261834828	39.3533829452	0.7912847783	14.4692987618	0.3363894104	59.4046207723	1.9538576715
0.0005	0.0095	0.792	0.198	440.6238694824	25.2539726322	24.9318731342	2.6825627691	9.9497865880	1.1914462087	5.3920141723	0.6549654078	480.8975433769	29.7829470178
0.0095	0.0005	0.792	0.198	451.8609168589	20.4707974380	2.3613448041	0.2876823208	17.0119525615	1.1706278317	8.3412885417	0.4666240095	479.5755027662	22.3957316000
0.0095	0.001	0.7916	0.1979	443.1351487655	19.3054841436	4.1262159111	0.4748594231	16.7236536309	1.0991712477	8.3293856407	1.0608538743	472.3144039482	21.9403686887
0.0095	0.0015	0.7912	0.1978	438.6609748855	16.8427829449	6.6939624367	0.8519050311	15.6798725627	0.5681262692	8.0080073125	0.6114534155	469.0428171974	18.8742676607
0.0095	0.002	0.7908	0.1977	457.3625055773	19.0334931016	8.2878929109	2.0310079306	15.4685691296	2.1346229937	7.9339448172	0.7152582160	489.0529124350	23.9143822419
0.0095	0.0025	0.7904	0.1976	456.6076701859	10.8711812684	10.3582749360	1.3718372418	13.7324074972	0.6286094493	6.9354236742	0.3646627344	487.6337762933	13.2362906939
0.0095	0.003	0.79	0.1975	457.0254102850	14.9467271983	12.4204736328	1.9534550487	14.1665926337	1.0344353533	7.0842099372	0.3949650405	490.6966864887	18.3295826408
0.0095	0.0035	0.7896	0.1974	479.7446652506	12.5043692222	11.2629873272	0.7466912925	12.8362493754	0.8250652998	6.3548266122	0.9134753143	510.1987285654	14.9896011288
0.0095	0.004	0.7892	0.1973	445.2044945074	14.7590998942	13.8589208720	1.3338251569	13.1697035603	0.6894021440	6.7998628567	0.6521177419	479.0329817964	17.4344449370
0.0095	0.0045	0.7888	0.1972	452.2334958662	11.9406150847	16.0820583561	1.5619423429	13.3236945553	2.1876466922	7.0928064768	1.0580802832	488.7320552544	16.7482844030
0.0095	0.005	0.7884	0.1971	447.6496450490	19.6471919750	17.2195409706	3.0903593322	11.5516402849	1.4155513916	6.2384426909	0.9728247990	482.6592689954	25.1259274978
0.0005	0.01	0.7916	0.1979	432.0981005099	12.8662721378	25.1828285311	1.2343353257	10.7735805203	0.7163010878	5.9554181550	0.3459256815	474.0099277163	15.1628342328
0.0095	0.0055	0.7879999999999999	0.19699999999999998	451.9464003541	14.5533740998	18.3070143575	2.0712457804	11.9765628052	0.9829576451	6.1657027401	0.3981803689	488.3956802569	18.0057578942
0.0095	0.006	0.7876	0.1969	450.7625345906	20.8265688005	18.7634622172	3.7378844870	11.2598678732	1.5201611944	6.1061882349	0.7971378831	486.8920529159	26.8817523650
0.0095	0.0065	0.7872	0.1968	450.2238272813	9.2359283114	21.1948199401	3.5501679027	11.6257412149	0.9964889309	6.0380771900	0.8494340379	489.0824656263	14.6320191829
0.0095	0.006999999999999999	0.7868	0.1967	447.8060959741	12.3612149379	18.6770826422	1.6759924117	10.9553593641	0.9095790702	6.0149326602	0.3566066735	483.4534706406	15.3033930933
0.0095	0.0075	0.7864	0.1966	453.1996206514	22.7847278414	20.6738147138	2.1187920387	10.6433249794	0.9712436722	5.6479265447	0.3522639084	490.1646868893	26.2270274607
0.0095	0.008	0.7859999999999999	0.1965	451.4657573057	14.4754458431	25.1109970950	2.7643114988	9.9735220421	0.8643828244	5.5064142768	0.3975693017	492.0566907196	18.5017094680
0.0095	0.0085	0.7856	0.1964	437.1013043224	26.5234919554	26.2548445204	2.1499075025	10.6138003901	2.5916953983	5.7801810007	1.2258953678	479.7501302336	32.4909902240
0.0095	0.009000000000000001	0.7852	0.1963	444.9351408528	7.6931554606	26.0148002276	2.2634909717	10.4800713680	1.6557072278	5.9673210560	1.1230685214	487.3973335044	12.7354221815
0.0095	0.0095	0.7848	0.1962	448.2125458003	20.7913025032	26.9722496226	3.0278800226	9.8183732200	1.2426941932	5.3814338158	0.6354630498	490.3846024587	25.6973397688
0.0095	0.01	0.7844	0.1961	450.4673745978	21.3703184658	27.0977273211	2.7474577849	9.9254722204	0.8521245117	5.4171425189	0.3857570260	492.9077166582	25.3556577884
0.001	0.0	0.7992	0.1998	444.4964331039	8.8962379844	0.0000000000	0.0000000000	16.9720075290	0.7650652583	8.0245391196	0.3845854067	469.4929797525	10.0458886494
0.01	0.0	0.792	0.198	445.9722330680	18.3704817023	0.0000000000	0.0000000000	17.0623180374	2.2301371673	8.2308560710	0.2664065691	471.2654071764	20.8670254387
0.01	0.0005	0.7916	0.1979	446.5706175343	21.7859798406	2.1085708898	0.3828572950	16.9355359775	1.8059333072	8.0860374416	0.8596905877	473.7007618432	24.8344610305
0.01	0.001	0.7912	0.1978	469.0205188452	19.1436663705	4.7308729364	0.8778486462	15.3603123023	1.2074842602	7.8605435941	0.4269300029	496.9722476780	21.6559292798
0.01	0.0015	0.7908	0.1977	445.4915900196	13.5389595178	6.3593552407	0.2091215907	15.2590024371	1.2591314394	7.5656161571	0.7030465764	474.6755638545	15.7102591243
0.01	0.002	0.7904	0.1976	449.2093156121	14.8953814499	8.0869467416	0.9512844958	14.7310333111	0.6540072868	7.4188137109	0.3490966535	479.4461093757	16.8497698860
0.01	0.0025	0.79	0.1975	457.9786319011	26.8273157259	9.7881697407	1.1923567844	13.4742120693	1.5960552177	6.8752478967	0.8382846220	488.1162616078	30.4540123500
0.01	0.003	0.7896	0.1974	448.7044791216	8.5382437720	11.2157058756	1.4581289128	13.3659552420	0.6202171513	6.8897958868	0.7845420836	480.1759361260	11.4011319197
0.01	0.0035	0.7892	0.1973	460.4608790537	26.0993639747	13.1233305961	1.7664778569	13.8956611085	0.7147047840	7.0954515659	0.8105914343	494.5753223242	29.3911380499
0.01	0.004	0.7888	0.1972	450.5496323007	18.8666372906	13.6343339769	1.7022624244	13.3671130690	1.5480628016	7.0756133975	0.6950975140	484.6266927441	22.8120600306
0.01	0.0045	0.7884	0.1971	450.7060832259	24.3566572193	14.5254074879	1.7227416947	12.6643120614	1.6804909091	6.4070671223	0.8135573497	484.3028698975	28.5734471728
0.001	0.0005	0.7988	0.1997	437.8577526100	13.7373976122	2.1931319475	0.3912391251	17.0518975941	0.6241321353	8.5528956714	0.4669799779	465.6556778230	15.2197488505
0.01	0.005	0.7879999999999999	0.19699999999999998	454.7318719802	21.4902222998	18.8371121707	2.7846103259	12.7025203534	1.5119625156	6.6702534898	1.0369930129	492.9417579941	26.8237881542
0.01	0.0055	0.7876	0.1969	461.0350700780	24.6525792138	19.7554634422	2.3867830910	11.9603532267	1.1193319392	6.3872289539	0.5069746481	499.1381157008	28.6656688921
0.01	0.006	0.7872	0.1968	460.0576550199	18.7358741544	19.3208377909	1.4779009099	10.9663587209	1.3479245065	6.0043523037	0.6642413400	496.3492038354	22.2259409108
0.01	0.0065	0.7868	0.1967	452.6512359653	19.4089356138	18.8334751360	2.4988347686	11.5140109064	2.3547577477	5.8846620210	1.1242126651	488.8833840287	25.3867407952
0.01	0.006999999999999999	0.7864	0.1966	463.1237705736	33.0514329782	21.6840011125	2.6119480889	10.5240687952	1.6383166567	5.7160375896	0.8760737220	501.0478780709	38.1777714458
0.01	0.0075	0.7859999999999999	0.1965	461.8302278728	17.3122095375	21.5848919158	0.7452238916	10.2502427025	0.9001865032	5.5328651680	0.6906874216	499.1982276591	19.6483073539
0.01	0.008	0.7856	0.1964	467.7189116638	0.0838706006	23.2424704980	1.4103842043	9.4409216080	0.7420451926	5.1870197655	0.5239246546	505.5893235353	2.7602246521
0.01	0.0085	0.7852	0.1963	459.6399149207	22.9992374379	22.2986599833	4.1657521666	10.2195602861	1.0312372198	5.5136882718	0.6896356584	497.6718234619	28.8858624827
0.01	0.009000000000000001	0.7848	0.1962	455.5254168789	8.4694194307	25.1037230256	1.6910392920	9.4293433377	0.4252016321	5.3225805829	0.2085011528	495.3810638251	10.7941615076
0.01	0.0095	0.7844	0.1961	454.5754210551	20.9810240981	25.3646802681	1.8663730013	9.2979299697	0.7963914414	5.1638752356	0.2687532905	494.4019065285	23.9125418313
0.001	0.001	0.7984	0.1996	442.7416021084	26.2827834730	4.3498935476	0.9061874776	16.3265189594	1.3001505698	8.0318131146	0.6826226340	471.4498277300	29.1717441544
0.01	0.01	0.784	0.196	462.6802241363	11.7771754111	28.4570690547	0.8431843617	9.0628910825	0.3382955812	5.1241988988	0.3950491741	505.3243831723	13.3537045281
0.001	0.0015	0.7979999999999999	0.1995	440.0496784582	15.6304785040	6.5975810161	0.6734016718	16.1360564128	1.8278807154	7.9160904656	0.7750539923	470.6994063527	18.9068148835
0.001	0.002	0.7976	0.1994	431.9739075074	7.8912202338	8.0378467726	0.9047740725	15.2885270264	1.2158143127	7.7719331085	0.5565006012	463.0722144149	10.5683092202
0.001	0.0025	0.7972	0.1993	445.9899749255	6.8484337234	10.6310525414	2.6171276609	14.9573884956	1.4394942699	7.5279236372	0.2481454519	479.1063395997	11.1532011061
0.001	0.003	0.7968	0.1992	468.0656843329	23.6286401548	10.3637304881	0.9056800743	13.4863692532	1.7440211396	6.8732640798	0.8095593312	498.7890481540	27.0879006999
0.001	0.0035	0.7964	0.1991	456.0108986157	14.0189554853	14.2508113651	1.7874332941	13.5593123561	1.0606769949	6.8534259114	0.4510129041	490.6744482483	17.3180786784
0.0	0.0025	0.7979999999999999	0.1995	0.0000000000	0.0000000000	7.0185677871	0.4634686939	38.1614000171	1.5454904895	13.8986207841	0.7884584302	59.0785885883	2.7974176136
0.001	0.004	0.7959999999999999	0.19899999999999998	447.3222271334	4.4501718886	13.2269860862	1.1138118271	13.6565698267	0.8406972422	7.0451948727	0.7120327387	481.2509779190	7.1167136966
0.001	0.0045	0.7956	0.1989	445.6673956984	26.4666928208	15.1555237564	1.7611343185	12.9879247165	1.6890906769	6.6570280442	0.8894306368	480.4678722155	30.8063484530
0.001	0.005	0.7952	0.1988	440.9496745018	18.1021017791	16.7067190725	2.0933291436	12.4286942606	1.5226257481	6.3237468150	0.8845994289	476.4088346499	22.6026560997
0.001	0.0055	0.7948	0.1987	449.7173778948	29.4823391286	18.8725732594	1.5842449064	11.8185194155	1.0936594131	6.1756218243	1.0257302970	486.5840923940	33.1859737451
0.001	0.006	0.7944	0.1986	455.2754179779	15.7639540744	19.7536449249	2.0024840812	11.2697094030	1.7013542342	5.8489533179	0.9083387781	492.1477256237	20.3761311679
0.001	0.0065	0.794	0.1985	448.8238334357	23.4648630967	21.2057310443	3.6855232512	11.5238524362	2.3147751038	6.0817211605	0.9227400126	487.6351380767	30.3879014643
0.001	0.006999999999999999	0.7936	0.1984	445.7512662974	28.1575443907	21.7531047725	1.4163483743	11.5203789551	2.1636593496	5.9712886897	0.8767482959	484.9960387147	32.6143004105
0.001	0.0075	0.7932	0.1983	450.4496327403	16.4044588715	23.4152296481	1.8171038320	11.3785451438	0.6835005126	5.9673210560	0.1173567351	491.2107285882	19.0224199512
0.001	0.008	0.7928	0.1982	444.7238514591	25.7731536723	22.8651281439	4.1811609833	11.2529209110	1.1249920751	5.8139058870	0.2411459730	484.6558064010	31.3204527037
0.001	0.0085	0.7924	0.1981	439.6883897238	8.7255480689	23.8134849520	2.3897836900	11.0311970346	0.5709860129	5.9812077739	0.3215986767	480.5142794843	12.0079164485
0.0	0.003	0.7976	0.1994	0.0000000000	0.0000000000	8.2442484941	0.8122199725	38.3437577744	1.5033410932	14.0513746808	0.5761712090	60.6393809493	2.8917322747
0.001	0.009000000000000001	0.792	0.198	448.0238369524	19.3093818281	24.7309269648	5.3147252041	10.5628560007	1.1283759542	5.7332306689	0.4838597551	489.0508505868	26.2363427415
0.001	0.0095	0.7916	0.1979	433.1013219062	4.8314830736	28.2124784685	2.0875961602	10.7944214069	0.5770510492	5.9785626848	0.3434645931	478.0867844664	7.8395948761
0.001	0.01	0.7912	0.1978	445.9238461839	8.6799974241	28.0706341137	3.5223540746	10.2172446321	0.4765326874	5.5242686283	0.4544706502	489.7359935580	13.1333548363
0.0015	0.0	0.7988	0.1997	454.4238088183	18.1291000771	0.0000000000	0.0000000000	17.4727677197	2.0323627802	8.3042572941	0.8989665277	480.2008338321	21.0604293850
0.0015	0.0005	0.7984	0.1996	441.0432224777	8.1425259116	2.0549246274	0.3864081972	16.8811181071	1.5033794368	8.1852282836	0.5055615791	468.1644934958	10.5378751247
0.0015	0.001	0.7979999999999999	0.1995	455.6012229973	18.1807506821	4.2253251077	0.3786099009	16.0631133099	0.3787103371	8.0166038522	0.6457160442	483.9062652671	19.5837869643
0.0015	0.0015	0.7976	0.1994	432.3529380993	25.0115585028	6.5721217729	1.2580223993	16.5256652086	0.6645806128	8.2235820759	0.3989045213	463.6743071567	27.3330660362
0.0015	0.002	0.7972	0.1993	454.7447751493	14.3340234738	7.6304988819	0.9555716139	15.5629320326	0.8882774728	7.6026474048	0.4028575803	485.5408534686	16.5807301408
0.0015	0.0025	0.7968	0.1992	442.5916027678	5.8270042280	11.0111226716	0.5415396947	15.0407520418	0.3045415252	7.4677478597	0.3283960968	476.1112253409	7.0014815447
0.0015	0.003	0.7964	0.1991	451.1286620134	12.0912591625	10.3928267660	0.6925424149	13.3949009177	1.1693686168	6.7000107424	0.5205284046	481.6164004395	14.4736985988
0.0	0.0035	0.7972	0.1993	0.0000000000	0.0000000000	9.5635828456	0.7963071404	37.6392200263	1.1844440366	14.0288914233	0.5715014836	61.2316942952	2.5522526606
0.0015	0.0035	0.7959999999999999	0.19899999999999998	443.5028890844	13.5922982350	12.4577532389	1.6922317908	13.6276241509	1.1911558829	6.8613611788	1.0308503138	476.4496276530	17.5065362225
0.0015	0.004	0.7956	0.1989	440.9658034632	27.6710916640	14.5381371095	1.2880110630	13.6189404482	1.8094988168	6.9896480011	0.8400813041	476.1125290220	31.6086828479
0.0015	0.0045	0.7952	0.1988	460.2802346866	16.7950371969	16.7830968020	1.5754029141	11.9227238482	1.1518487876	6.3706971469	0.6717094325	495.3567524837	20.1939983311
0.0015	0.005	0.7948	0.1987	438.1819447332	20.1032254285	18.8080158928	1.9128607241	13.1673879062	1.4346453414	7.0240341597	0.8809933813	477.1813826919	24.3317248753
0.0015	0.0055	0.7944	0.1986	436.3384044503	18.0564493885	17.5450555798	2.0734399793	12.8003567375	2.5276225938	6.5069192366	0.9782181864	473.1907360042	23.6357301480
0.0015	0.006	0.794	0.1985	426.7174790016	18.1989079747	19.0589712898	2.0318495657	12.8049880456	1.6869400770	7.0914839323	0.6934271522	465.6729222693	22.6111247696
0.0015	0.0065	0.7936	0.1984	446.0125554714	12.5333981616	24.0180681561	1.3560946300	12.3702239956	2.0618835247	6.7800246883	1.4638758184	489.1808723114	17.4152521347
0.0015	0.006999999999999999	0.7932	0.1983	447.0722282324	20.0316645713	22.6987338046	1.4637811009	11.8011520100	0.6573766259	6.5631273804	0.6055319050	488.1352414274	22.7583542031
0.0015	0.0075	0.7928	0.1982	450.3286655301	11.9598874953	22.0349749647	1.8626838265	11.0485644401	1.6854716794	5.8297764218	0.6729321945	489.2419813567	16.1809751957
0.0015	0.008	0.7924	0.1981	442.7835374080	16.1813553803	28.0706341137	1.4911687189	10.6896380606	1.8117569939	6.0294806504	0.6065795513	487.5732902327	20.0908606444
0.0	0.004	0.7968	0.1992	0.0000000000	0.0000000000	11.0984115053	1.4103466877	38.4236478396	1.8474675007	13.8007524866	0.9698139092	63.3228118315	4.2276280976
0.0015	0.0085	0.792	0.198	449.1496384550	11.3250919162	24.4135956839	2.4306374180	9.9214198257	1.5258939138	5.2934846026	0.4913568982	488.7781385672	15.7729801462
0.0015	0.009000000000000001	0.7916	0.1979	449.6738296991	22.6056801860	24.1280884569	3.2281751589	9.9700485610	0.8800673649	5.3734985485	0.6254307492	489.1454652655	27.3393534590
0.0015	0.0095	0.7912	0.1978	445.6819117636	11.2611313203	26.9649755531	1.7844594923	9.7193790089	0.8128605459	5.0845225620	0.3950934477	487.4507888876	14.2535448062
0.0015	0.01	0.7908	0.1977	449.0754452328	33.4986725129	29.7463978696	2.9744852173	9.8646863012	1.9792679730	5.3801112713	0.9725011079	494.0666406749	39.4249268111
0.002	0.0	0.7984	0.1996	442.0157988474	1.9690126101	0.0000000000	0.0000000000	17.7697503531	0.6109992674	8.7678091624	0.3754815576	468.5533583629	2.9554934351
0.002	0.0005	0.7979999999999999	0.1995	445.0883659857	10.9984635171	2.0649264729	0.1290250569	16.6026607062	1.1152549130	8.4047706806	0.4251317380	472.1607238454	12.6678752250
0.002	0.001	0.7976	0.1994	446.4722308700	5.5920334845	3.9516382437	0.3665744922	16.3114672080	0.7779477643	8.0463611048	0.7451643743	474.7816974265	7.4817201153
0.002	0.0015	0.7972	0.1993	436.1755019406	11.4861036842	7.1094936556	0.5265667694	16.3450441919	0.6516766469	8.2936769376	0.2360510491	467.9237167257	12.9003981496
0.002	0.002	0.7968	0.1992	450.5076970012	11.2469013540	7.4922915618	0.2300981461	15.1605871395	1.3748853512	7.6145503059	0.5382447649	480.7751260084	13.3901296162
0.002	0.0025	0.7964	0.1991	442.8367629804	14.3837531176	10.4946637387	1.0407036648	14.4398398129	0.6113677569	7.2204320269	0.3544172670	474.9916985589	16.3902418063
0.0	0.0045	0.7964	0.1991	0.0000000000	0.0000000000	12.0394942440	1.0402078313	36.7071692666	1.4835446979	13.3239751726	0.7741507551	62.0706386832	3.2979032843
0.002	0.003	0.7959999999999999	0.19899999999999998	446.9657770875	14.9075235504	11.7858110709	1.2977208034	14.3437401694	1.1009260894	7.3030910619	0.9150765998	480.3984193897	18.2212470430
0.002	0.0035	0.7956	0.1989	428.8255342508	4.9286749107	14.3471927857	2.4319459156	14.0392316603	0.8414176861	7.2971396114	0.5556733571	464.5090983082	8.7577118695
0.002	0.004	0.7952	0.1988	444.1028864469	15.0264765374	15.1118793395	2.2225154195	13.6594643942	0.9733944877	6.8997149710	0.3636733022	479.7739451516	18.5860597468
0.002	0.0045	0.7948	0.1987	456.9818620893	10.1575839761	14.0735059216	0.7408221055	12.9584001272	0.7913593178	6.6973656533	0.8026178510	490.7111337914	12.4923832504
0.002	0.005	0.7944	0.1986	451.1673715206	25.9516802589	15.8201918549	2.1914409490	12.3980118443	1.3363671488	6.7026558315	0.4650657945	486.0882310513	29.9445541512
0.002	0.0055	0.794	0.1985	440.0835492770	4.7727076525	19.3217470496	2.3142875302	11.9829308538	0.5079998259	6.6391736926	0.2692604585	478.0274008730	7.8642554671
0.002	0.006	0.7936	0.1984	441.8222513112	20.5524422769	19.2190008183	2.0357698882	11.4885387117	1.2083909629	6.0195615662	0.4859087030	478.5493524074	24.2825118310
0.002	0.0065	0.7932	0.1983	449.7335068561	20.0427416833	22.9096818194	1.5027094665	12.3215952603	1.1076320685	6.5776753706	0.5086314493	491.5424593064	23.1617146676
0.002	0.006999999999999999	0.7928	0.1982	444.3609498285	12.2320409598	19.7518264075	4.7368995119	11.2164493595	0.8077202523	5.8998712834	0.7441896074	481.2290968789	18.5208503314
0.002	0.0075	0.7924	0.1981	442.7932147848	8.3368390468	22.4232284231	1.7485723009	10.4030758705	0.9584332429	5.6214756535	0.5467150310	481.2409947319	11.5905596216
