# Supplementary material for: Multipressure Sampling for Improving the Performance of MOF-based Electronic Noses
Source: ACS Sens. 2024 Jul 12;9(7):3531–9. doi: 10.1021/acssensors.4c00199 (PMC11287752; doi:10.1021/acssensors.4c00199)
Supplement: Supplementary file 2 — se4c00199_si_002.zip [file se4c00199_si_002.zip › Multiplex_Adsorption_Data/Benzene_5bar/ZIF-8_v2_EQeq.csv]

benzene_comp	CO2_comp	N2_comp	O2_comp	benzene_mass	benzene_error	CO2_mass	CO2_error	N2_mass	N2_error	O2_mass	O2_error	total_mass	total_error
0.0	0.0	0.8	0.2	0.0000000000	0.0000000000	0.0000000000	0.0000000000	34.2541282181	1.4297779404	11.3275945333	0.3346209609	45.5817227514	1.7643989013
0.0	0.0005	0.7996	0.1999	0.0000000000	0.0000000000	0.4011299420	0.0499398723	34.2164344713	0.5590413357	11.4151714782	0.4008063726	46.0327358915	1.0097875806
0.0	0.005	0.7959999999999999	0.19899999999999998	0.0000000000	0.0000000000	4.1812560820	0.1711265017	33.8007775773	1.3508947845	11.4646714905	0.1701904779	49.4467051498	1.6922117641
0.002	0.008	0.792	0.198	297.4197979927	3.8230140819	1.1147868267	0.2487178627	1.8328904863	0.5455967843	1.3148257708	0.3052366751	301.6823010765	4.9225654040
0.002	0.0085	0.7916	0.1979	308.6916852826	13.9253168159	1.2988394206	0.8232481221	1.9959736353	1.0731016847	1.2462872922	0.5605027817	313.2327856307	16.3821694044
0.002	0.009000000000000001	0.7912	0.1978	300.5096010431	8.9783949315	1.6890953581	0.6258360421	2.3395764965	0.4599389426	1.4908583590	0.2277771379	306.0291312567	10.2919470541
0.002	0.0095	0.7908	0.1977	298.6528615916	11.9470713907	1.7817257664	1.1286849627	2.0290518212	1.2921215499	1.3180476651	0.6398898484	303.7816868443	15.0077677517
0.002	0.01	0.7904	0.1976	301.4761914540	5.4115935399	1.3805958244	0.5249035183	1.4233876734	0.4350244481	1.0796274875	0.2203289501	305.3598024393	6.5918504564
0.0025	0.0	0.7979999999999999	0.1995	301.1175599786	6.1899623292	0.0000000000	0.0000000000	2.3223963534	0.5821189119	1.4876364647	0.1347006469	304.9275927967	6.9067818880
0.0025	0.0005	0.7976	0.1994	304.6602960079	13.4588993496	0.0741043266	0.0248788284	2.0670019880	0.5586930890	1.4466305373	0.3151435086	308.2480328598	14.3576147756
0.0025	0.001	0.7972	0.1993	306.3048570765	15.0366950343	0.1534442850	0.1192657201	1.7916068589	1.6688265733	1.2852429232	0.7083726568	309.5351511436	17.5331599845
0.0025	0.0015	0.7968	0.1992	309.9954750090	12.5900787713	0.2891679702	0.1244879892	2.1231579780	0.8611408265	1.3455802163	0.3943754197	313.7533811735	13.9700830067
0.0025	0.002	0.7964	0.1991	297.1276062130	8.7019383325	0.3366913971	0.1079285515	2.1764933475	0.3752104378	1.4574678181	0.2371248788	301.0982587757	9.4222022006
0.0	0.0055	0.7956	0.1989	0.0000000000	0.0000000000	4.6129943329	0.1074163678	33.9415521824	0.6063617904	11.3302306286	0.2184535364	49.8847771439	.9322316946
0.0025	0.0025	0.7959999999999999	0.19899999999999998	302.6999677835	14.1843535816	0.4365711417	0.1526892703	2.4526577366	1.0823720666	1.4952518512	0.5813239394	307.0844485130	16.0007388579
0.0025	0.003	0.7956	0.1989	298.1542066715	16.7698000577	0.5239659182	0.2538149746	2.5234296692	0.9366324755	1.5819500976	0.5864178249	302.7835523565	18.5466653327
0.0025	0.0035	0.7952	0.1988	308.8431392125	9.4553261598	0.4969822775	0.3794785444	1.9572542084	0.9472013490	1.2662044569	0.5674532680	312.5635801553	11.3494593212
0.0025	0.004	0.7948	0.1987	320.9637400338	14.7723305782	0.4454314416	0.4018652003	1.5356996534	1.5958809089	1.0699618046	0.8263142369	324.0148329334	17.5963909243
0.0025	0.0045	0.7944	0.1986	301.0661227948	14.6739109290	0.7966215113	0.6782166417	1.9303301036	1.1897985170	1.2837784258	0.5197545652	305.0768528355	17.0616806529
0.0025	0.005	0.794	0.1985	299.3501211932	21.2624165354	0.9557041690	0.3915470200	2.2405983589	0.5491092637	1.4636187072	0.4243651569	304.0100424283	22.6274379760
0.0025	0.0055	0.7936	0.1984	304.3981092519	17.8332361428	1.0056440413	0.4664887253	2.6239463271	1.3688033486	1.7527104951	0.8697672655	309.7804101154	20.5382954822
0.0025	0.006	0.7932	0.1983	307.7315245197	9.2398773748	0.9146245966	0.3204299381	1.6074972662	0.6645928757	1.1970801794	0.4736488006	311.4507265619	10.6985489892
0.0025	0.0065	0.7928	0.1982	300.2609879884	20.1362626335	1.0563893954	0.3833924199	2.2308543971	0.2495851049	1.3868790432	0.2049710485	304.9351108241	20.9742112068
0.0025	0.006999999999999999	0.7924	0.1981	300.0480952002	16.9246875177	1.3056860160	0.8874552810	2.0964902932	0.9548228646	1.4100181022	0.5304906911	304.8602896116	19.2974563544
0.0	0.006	0.7952	0.1988	0.0000000000	0.0000000000	4.9653926253	0.1591799995	34.0271964777	0.6353515434	11.3680146617	0.3486050200	50.3606037647	1.1431365629
0.0025	0.0075	0.792	0.198	300.7939343643	9.5020199464	1.1506307673	0.3854598681	2.2359827981	0.5138212415	1.5116542221	0.2607720121	305.6922021518	10.6620730681
0.0025	0.008	0.7916	0.1979	302.2013128635	7.5151398603	1.3097134250	0.4449410367	1.9239196025	0.4773728679	1.4123612980	0.2022372822	306.8473071890	8.6396910471
0.0025	0.0085	0.7912	0.1978	297.8455835692	5.9714942860	1.6705692765	0.4843524953	2.2485473803	0.4264209079	1.5570536417	0.2573211544	303.3217538677	7.1395888436
0.0025	0.009000000000000001	0.7908	0.1977	303.1286109813	16.1304309792	1.8336793432	0.6446904530	2.0772587898	0.9317295377	1.4044530120	0.4813613836	308.4440021263	18.1882123535
0.0025	0.0095	0.7904	0.1976	312.5051809318	18.5351194884	1.5630374547	0.7919340527	1.8290441856	0.9835807694	1.2468730912	0.6289544257	317.1441356633	20.9395887362
0.0025	0.01	0.79	0.1975	305.7497641354	18.8959691623	1.5030290597	1.0905152868	1.5864708224	1.0072035776	1.1215121133	0.5388407998	309.9607761308	21.5325288265
0.003	0.0	0.7976	0.1994	304.5374182912	12.7643961181	0.0000000000	0.0000000000	2.0426420836	1.0820080072	1.3564174971	0.5312146954	307.9364778719	14.3776188207
0.003	0.0005	0.7972	0.1993	302.5370833684	13.8878767331	0.0886029992	0.0444112022	2.2141870942	0.7031652958	1.4782636813	0.5480104676	306.3181371431	15.1834636987
0.003	0.001	0.7968	0.1992	300.5146018804	11.2131937209	0.1546525078	0.1009394377	2.2075201730	1.2258641882	1.4844145704	0.7075268129	304.3611891316	13.2475241597
0.003	0.0015	0.7964	0.1991	297.2133348525	5.9901076774	0.2460746933	0.0899979502	2.1675186459	0.5633883945	1.4683050989	0.2244810363	301.0952332906	6.8679750584
0.0	0.0065	0.7948	0.1987	0.0000000000	0.0000000000	5.4301556303	0.2255866822	33.9900155710	1.0082185771	11.2725294309	0.2167329497	50.6927006322	1.4505382090
0.003	0.002	0.7959999999999999	0.19899999999999998	299.3672669211	19.4426805777	0.3262201335	0.1842071920	2.3359866159	1.1901912580	1.5948376748	0.6327306764	303.6243113453	21.4498097041
0.003	0.0025	0.7956	0.1989	305.3918470653	5.4538633056	0.4462369234	0.1421304553	2.3488076181	0.3967871327	1.5895654841	0.1396808114	309.7764570909	6.1324617050
0.003	0.003	0.7952	0.1988	302.1613061651	10.6545405869	0.4405985507	0.3453667059	2.2559835616	1.3680336025	1.5192696086	0.7100226580	306.3771578860	13.0779635533
0.003	0.0035	0.7948	0.1987	303.4322332463	17.8007832213	0.8924738468	0.2013607868	2.7757469941	0.5290337677	1.8420448368	0.5418985536	308.9424989240	19.0730763294
0.003	0.004	0.7944	0.1986	304.0851997176	2.5889702189	0.6705636078	0.3234989845	1.7800679569	0.6125092915	1.2386719057	0.2806423375	307.7745031880	3.8056208324
0.003	0.0045	0.794	0.1985	301.8526830627	10.1895706035	0.7861502478	0.2979803728	2.2090586933	0.4849037984	1.3619825873	0.2991878952	306.2098745911	11.2716426699
0.003	0.005	0.7936	0.1984	304.5124141046	13.6175920975	0.6117634356	0.4930404106	1.5210837108	1.0209042662	1.1218050127	0.5284218364	307.7670662637	15.6599586107
0.003	0.0055	0.7932	0.1983	304.3981092519	20.2669685088	0.7978297340	0.8764789546	1.8085305820	1.4727572770	1.1932724861	0.6939045253	308.1977420540	23.3101092657
0.003	0.006	0.7928	0.1982	316.3236774183	7.9668519508	0.9190547466	0.3363848661	1.6849361200	0.2410970304	1.1549026541	0.2080419469	320.0825709390	8.7523757942
0.003	0.0065	0.7924	0.1981	302.3163321216	5.5827064491	1.1429786901	0.2500836184	2.3390636564	0.2307871581	1.5506098531	0.0647407246	307.3489843212	6.1283179502
0.0	0.006999999999999999	0.7944	0.1986	0.0000000000	0.0000000000	5.8417568359	0.2380876705	33.3066561494	0.2124879135	11.3609850742	0.3790150975	50.5093980595	.8295906815
0.003	0.006999999999999999	0.792	0.198	300.8396563054	11.3097967792	1.2110419032	0.4139627994	1.8023765009	0.3515906895	1.3312281417	0.2078554724	305.1843028512	12.2832057405
0.003	0.0075	0.7916	0.1979	305.5282984833	7.2182117351	1.6315034086	0.6636182749	2.1588003643	0.4134057385	1.4823642740	0.2930013924	310.8009665302	8.5882371409
0.003	0.008	0.7912	0.1978	303.8323002309	7.0603813810	1.5263880323	0.3049469461	1.7967352599	0.4747098979	1.2073316612	0.2436008200	308.3627551843	8.0836390450
0.003	0.0085	0.7908	0.1977	312.2165611786	13.6207726515	1.3294477294	1.1144399034	1.6380112516	1.1989501588	1.1197547164	0.6369781928	316.3037748760	16.5711409065
0.003	0.009000000000000001	0.7904	0.1976	311.8729322151	12.1655012735	1.4547001511	0.8793286705	1.5951891040	0.7530239068	1.1569529505	0.3663422038	316.0797744207	14.1641960546
0.003	0.0095	0.79	0.1975	315.9221816231	13.6597187989	1.3354888430	0.3786141528	1.5874965026	0.5958429461	1.0910505672	0.4279661356	319.9362175359	15.0621420334
0.003	0.01	0.7896	0.1974	312.7816557943	16.8255104009	1.3097134250	1.1814131084	1.9708444709	1.8840473280	1.2541955782	1.0348360434	317.3164092684	20.9258068807
0.0035	0.0	0.7972	0.1993	301.4090373530	16.5638640842	0.0000000000	0.0000000000	2.0644377875	0.7670918703	1.4293494679	0.4907827761	304.9028246084	17.8217387306
0.0035	0.0005	0.7968	0.1992	304.3845355507	8.1849448227	0.0668549903	0.0252669771	1.7908375988	0.4091146270	1.2360358104	0.3629637977	307.4782639502	8.9822902245
0.0035	0.001	0.7964	0.1991	307.2478721115	15.0719133827	0.1514305805	0.1138952420	1.9044316790	0.8731358218	1.3406009251	0.5428672026	310.6443352961	16.6018116491
0.0	0.0075	0.794	0.1985	0.0000000000	0.0000000000	6.2171113599	0.1633480572	33.5861539991	1.1877750731	11.3261300359	0.2522026115	51.1293953949	1.6033257418
0.0035	0.0015	0.7959999999999999	0.19899999999999998	306.5606141845	19.5118535322	0.1409593170	0.1274851511	1.4418499167	0.8607079452	1.0781629900	0.5925564266	309.2215864082	21.0926030551
0.0035	0.002	0.7956	0.1989	309.2532078716	13.0651876411	0.3584394060	0.1725123169	1.9369970248	1.0289129041	1.3464589148	0.4672480292	312.8951032172	14.7338608913
0.0035	0.0025	0.7952	0.1988	304.1094894988	6.8408413443	0.3455516970	0.1296450437	1.7395535897	0.3350514271	1.1833139038	0.1928604635	307.3779086893	7.4983982786
0.0035	0.003	0.7948	0.1987	307.8072514846	24.2352480953	0.4385848462	0.4067276398	1.9405869055	1.5381104601	1.2796778331	0.8846987979	311.4661010694	27.0647849931
0.0035	0.0035	0.7944	0.1986	307.2014357651	14.8354787524	0.6246511446	0.3016677248	2.2990621293	1.0795014708	1.4832429725	0.5411920128	311.6083920115	16.7578399608
0.0035	0.004	0.794	0.1985	298.2227895832	4.9774903366	0.6629115306	0.3584747006	2.0549502458	0.5105049424	1.4542459238	0.2169434308	302.3948972834	6.0634134104
0.0035	0.0045	0.7936	0.1984	297.8834470516	10.8367405732	0.6033058766	0.3150309284	1.8918670968	0.3614216666	1.3505595075	0.0721603511	301.7291795325	11.5853535193
0.0035	0.005	0.7932	0.1983	285.4656536132	1.0550680785	1.4212726559	0.2946940823	3.1439661797	0.5873561842	2.0646484425	0.1990803105	292.0955408913	2.1361986555
0.0035	0.0055	0.7928	0.1982	314.2569027999	16.8353422241	0.7390295618	0.3662330133	1.3333842374	0.8441338556	0.8968582112	0.4686669944	317.2261748103	18.5143760874
0.0035	0.006	0.7924	0.1981	301.1168455732	4.7079118253	1.1478115810	0.7177290414	1.9662289100	0.5102581086	1.3634470847	0.4564347637	305.5943331489	6.3923337390
0.0	0.008	0.7936	0.1984	0.0000000000	0.0000000000	6.6266988609	0.2318388789	33.5128178661	0.7856134404	11.3744584503	0.4059776999	51.5139751773	1.4234300192
0.0035	0.0065	0.792	0.198	293.2526717054	12.6566270904	1.4724207509	0.7542914627	2.4080406487	1.4489138510	1.6706986404	0.8192695361	298.8038317454	15.6791019402
0.0035	0.006999999999999999	0.7916	0.1979	310.0219080062	16.4080864863	0.7925941022	0.5731590328	1.4923646657	0.7142925456	1.0553168305	0.3792549527	313.3621836046	18.0747930174
0.0035	0.0075	0.7912	0.1978	295.2994429746	5.9840784073	1.7515201985	0.5045261849	2.6836921978	0.6553855592	1.7216631501	0.3649043255	301.4563185210	7.5088944769
0.0035	0.008	0.7908	0.1977	306.0976795309	11.9428872059	1.1268690539	0.5017291826	1.9416125857	0.4853337198	1.3195121625	0.3152121020	310.4856733330	13.2451622103
0.0035	0.0085	0.7904	0.1976	305.5404433739	19.3526414706	1.5481360412	0.5485408015	2.2977800291	0.9367265382	1.4340358596	0.4630717639	310.8203953038	21.3009805742
0.0035	0.009000000000000001	0.79	0.1975	300.4603070754	22.1409005944	2.6081501047	2.4092328568	2.6506140119	1.6110368456	1.7011601864	0.9039024152	307.4202313784	27.0650727120
0.0035	0.0095	0.7896	0.1974	309.1739088800	14.0744053872	1.3592505564	0.5474906740	1.6598069555	0.2548644989	1.1874144965	0.3451414937	313.3803808884	15.2219020538
0.0035	0.01	0.7892	0.1973	301.6505063544	23.0107936080	1.6085471770	0.4920590748	1.8939184572	0.4940047810	1.3839500484	0.3544156341	306.5369220370	24.3512730979
0.004	0.0	0.7968	0.1992	295.3801707768	10.5226493273	0.0000000000	0.0000000000	2.4080406487	1.5743809927	1.5593968375	0.6792020042	299.3476082630	12.7762323242
0.004	0.0005	0.7964	0.1991	304.5388471018	18.5947911401	0.0777289948	0.0700167120	1.7872477182	1.6116100846	1.2533168798	0.9269431486	307.6571406946	21.2033610853
0.0	0.0085	0.7932	0.1983	0.0000000000	0.0000000000	7.2779309053	0.1984397257	34.1848948057	0.9235414257	11.3973046098	0.5568776371	52.8601303208	1.6788587885
0.004	0.001	0.7959999999999999	0.19899999999999998	311.6678978855	12.1036587618	0.1212250126	0.0773178630	1.4964673864	0.5897380096	1.1549026541	0.3662513306	314.4404929386	13.1369659650
0.004	0.0015	0.7956	0.1989	299.6194520025	14.8499541064	0.2372143934	0.1163468220	2.0628992672	1.2116545847	1.4650832046	0.6135991770	303.3846488677	16.7915546901
0.004	0.002	0.7952	0.1988	297.3683608090	12.5312473454	0.3596476287	0.1849909587	2.0308467615	1.0258173581	1.4284707695	0.4715466970	301.1873259687	14.2136023592
0.004	0.0025	0.7948	0.1987	299.3651237051	9.2167252034	0.4740260459	0.1655181828	2.2841897666	1.4042893373	1.5506098531	0.7152924369	303.6739493707	11.5018251604
0.004	0.003	0.7944	0.1986	309.2260604691	21.4786037302	0.3918669012	0.3521217886	1.9582798886	1.3484872510	1.3903938369	0.7757150655	312.9666010958	23.9549278353
0.004	0.0035	0.794	0.1985	299.9109293769	5.2962312748	0.8795861379	0.5197349151	2.6511268520	0.7797099047	1.7743850567	0.5320286677	305.2160274235	7.1277047623
0.004	0.004	0.7936	0.1984	302.3620540627	12.3624958824	0.7209062210	0.3216384790	2.2213668555	0.8682984017	1.4129470970	0.5921074396	306.7172742362	14.1445402027
0.004	0.0045	0.7932	0.1983	304.1930749223	6.8699831569	0.7929968431	0.3836106597	2.0616171670	0.9474489941	1.3865861437	0.4518762218	308.4342750761	8.6529190325
0.004	0.005	0.7928	0.1982	301.7555239379	8.8815973893	1.0426962046	0.3889184494	2.4893258032	0.7163507829	1.4844145704	0.3630328083	306.7719605161	10.3498994299
0.004	0.0055	0.7924	0.1981	299.9623665607	10.6485162473	0.6568704171	0.2092765138	1.8100691022	0.8760254520	1.3171689667	0.4676297763	303.7464750467	12.2014479894
0.0	0.009000000000000001	0.7928	0.1982	0.0000000000	0.0000000000	7.4466793447	0.1205803850	33.3830693230	0.8873428925	11.3021122785	0.3991333395	52.1318609462	1.4070566170
0.004	0.006	0.792	0.198	318.4483188684	11.2472700681	0.6351224081	0.3189301137	1.5049292479	0.7445466774	0.9976156327	0.4295564372	321.5859861571	12.7403032964
0.004	0.0065	0.7916	0.1979	300.0559536588	13.0375254553	1.1071347495	0.5261861950	1.8469935888	0.4882673995	1.3564174971	0.3733309241	304.3664994942	14.4253099739
0.004	0.006999999999999999	0.7912	0.1978	306.9256753079	4.1815783756	1.0539729500	0.5926266397	1.5882657627	0.7188445003	1.0626393175	0.3037840684	310.6305533381	5.7968335840
0.004	0.0075	0.7908	0.1977	321.7645884082	34.1187159967	0.7333911891	1.5409845975	1.3951814684	2.2985704572	0.9489943189	1.1575615764	324.8421553846	39.1158326278
0.004	0.008	0.7904	0.1976	300.8267970094	16.4022283525	1.2996449024	0.3917706537	2.2939337284	0.9386422402	1.5453376625	0.5328884079	305.9657133027	18.2655296543
0.004	0.0085	0.79	0.1975	311.0856575419	11.0931341315	1.1550609173	0.6373371968	1.5933941637	0.5125615435	1.1947369835	0.2767390188	315.0288496064	12.5197718906
0.004	0.009000000000000001	0.7896	0.1974	310.0719163793	8.4242979381	1.3660971518	0.5476719558	1.4777487231	0.6798944509	0.9943937384	0.2933034039	313.9101559926	9.9451677487
0.004	0.0095	0.7892	0.1973	294.4743048190	11.7562146841	1.9863181465	0.5161033173	2.2313672372	1.0164894250	1.4721127922	0.4966366152	300.1641029949	13.7854440416
0.004	0.01	0.7888	0.1972	309.6568468828	13.6962793810	1.4836974963	0.1825869325	1.7764780763	0.4410740826	1.2480446891	0.2722635779	314.1650671445	14.5922039740
0.0045	0.0	0.7964	0.1991	297.4776648244	13.4271963038	0.0000000000	0.0000000000	2.2329057575	0.9599191179	1.4753346865	0.5034552726	301.1859052684	14.8905706943
0.0	0.0095	0.7924	0.1981	0.0000000000	0.0000000000	7.9670205948	0.1965705707	33.3169129512	0.4350697889	11.3507335923	0.1962784965	52.6346671383	.8279188561
0.0045	0.0005	0.7959999999999999	0.19899999999999998	302.7342592394	16.6584719181	0.0890057401	0.0493517858	2.6606143937	1.2490971868	1.6531246715	0.6733055133	307.1370040447	18.6302264040
0.0045	0.001	0.7956	0.1989	303.7501436180	11.0747918825	0.1510278396	0.0963216152	2.3470126778	0.6994161223	1.4653761041	0.2481852604	307.7135602395	12.1187148804
0.0045	0.0015	0.7952	0.1988	301.6519351651	11.0918844788	0.3161516109	0.1515504984	2.3516282386	1.0890547856	1.5192696086	0.6167286356	305.8389846232	12.9492183984
0.0045	0.002	0.7948	0.1987	309.6211266163	9.0501983753	0.2319787616	0.1191568712	1.8677636125	0.9603927238	1.2468730912	0.4035410842	312.9677420816	10.5332890545
0.0045	0.0025	0.7944	0.1986	301.5669209309	12.9499618584	0.4446259598	0.0289749621	2.6621529139	0.6721465442	1.6914945035	0.3422540150	306.3651943081	13.9933373797
0.0045	0.003	0.794	0.1985	302.9078597344	16.3657509727	0.7217117029	0.3389212485	2.7195910042	1.5432264185	1.6683554445	0.6598561829	308.0175178860	18.9077548226
0.0045	0.0035	0.7936	0.1984	297.1090316744	11.0874847281	0.5694756405	0.1811779103	2.1585439443	0.6838518305	1.4996453434	0.2954773682	301.3366966026	12.2479918371
0.0045	0.004	0.7932	0.1983	309.0917522671	12.6177851067	0.6375388536	0.3073586030	1.8454550685	0.6294840028	1.2849500237	0.2886307044	312.8596962129	13.8432584169
0.0045	0.0045	0.7928	0.1982	314.0440100117	17.5179707133	0.6528430080	0.4097472594	2.0403343032	1.1532194436	1.3353287345	0.6242165553	318.0725160574	19.7051539716
0.0045	0.005	0.7924	0.1981	311.7350519865	15.5624502503	0.6157908447	0.3636409169	1.2826130683	0.7948551574	1.0034736224	0.4694819625	314.6369295219	17.1904282871
0.0	0.001	0.7992	0.1998	0.0000000000	0.0000000000	0.7946078068	0.0641661189	34.2354095547	1.0650215753	11.4535413102	0.3354250279	46.4835586717	1.4646127221
0.0	0.01	0.792	0.198	0.0000000000	0.0000000000	8.4350055271	0.2220180246	32.8156117620	0.7238523067	11.3305235281	0.2990754708	52.5811408172	1.2449458021
0.0045	0.0055	0.792	0.198	309.7597212503	10.5973138365	0.9524822418	0.3462541368	1.9200733018	0.6437697824	1.2776275367	0.3041227655	313.9099043306	11.8914605212
0.0045	0.006	0.7916	0.1979	295.0201104907	10.6332521235	1.0527647273	0.2104512959	2.1964941110	0.2652994707	1.4536601249	0.1086589967	299.7230294539	11.2176618868
0.0045	0.0065	0.7912	0.1978	308.9588728758	14.4384077843	0.9186520057	0.4823780336	1.5992918247	0.9380623330	1.1010091496	0.4594411962	312.5778258558	16.3182893471
0.0045	0.006999999999999999	0.7908	0.1977	305.7476209195	17.7008022674	1.3507929974	0.3731685179	2.1305941593	0.8439973778	1.4073820068	0.4663931064	310.6363900830	19.3843612695
0.0045	0.0075	0.7904	0.1976	304.0916293655	13.2960736399	1.3898588653	0.4778578125	2.1421330614	0.7120769432	1.4123612980	0.4279645319	309.0359825902	14.9139729275
0.0045	0.008	0.79	0.1975	300.7132065620	10.5647777053	1.7631996848	0.1979191907	2.7298478060	0.4400048439	1.6004027649	0.2234913251	306.8066568177	11.4261930650
0.0045	0.0085	0.7896	0.1974	315.7414370747	15.1908078487	1.1212306812	0.8312416189	1.6336521108	0.9650737609	1.1074529382	0.4175288011	319.6037728049	17.4046520296
0.0045	0.009000000000000001	0.7892	0.1973	303.9123136278	17.3779958546	1.9001315927	1.3892952522	2.1905964500	1.3235771875	1.3323997397	0.6514532223	309.3354414102	20.7423215166
0.0045	0.0095	0.7888	0.1972	311.2142505013	13.9235898664	1.2029870851	0.6554197133	1.5739062402	0.9410742836	1.1203405153	0.4396771467	315.1114843419	15.9597610100
0.0045	0.01	0.7884	0.1971	305.6576058479	17.0697172012	1.6435856358	0.8361289188	1.7416049500	0.5118817234	1.1604677442	0.2666936229	310.2032641779	18.6844214663
0.0005	0.0	0.7996	0.1999	288.4475814588	5.4296523352	0.0000000000	0.0000000000	2.4590682378	0.6910698628	1.7316217325	0.3169957324	292.6382714291	6.4377179304
0.005	0.0	0.7959999999999999	0.19899999999999998	293.9177830672	7.5201759521	0.0000000000	0.0000000000	2.0659763078	0.7982872881	1.4747488875	0.3499922071	297.4585082625	8.6684554473
0.005	0.0005	0.7956	0.1989	321.0358949721	17.4265277314	0.0362466815	0.0497185238	1.4408242365	1.0454939277	1.0731836989	0.6798433569	323.5861495890	19.2015835398
0.005	0.001	0.7952	0.1988	317.9503783537	17.8210768027	0.0894084810	0.0596600537	1.5654443787	0.8264621343	1.1715979245	0.6094026934	320.7768291379	19.3166016841
0.005	0.0015	0.7948	0.1987	296.4203449367	12.5159828990	0.2766830022	0.1500576080	2.2898310076	1.5304071202	1.5479737578	0.6859153044	300.5348327043	14.8823629316
0.005	0.002	0.7944	0.1986	306.9363913878	12.7306175004	0.2553377342	0.1219819698	1.8531476699	0.8078567968	1.3174618661	0.5973903027	310.3623386580	14.2578465697
0.005	0.0025	0.794	0.1985	311.2556860104	20.9114916490	0.3640777787	0.1454870514	2.2026481921	0.9006193338	1.3816068525	0.4550741827	315.2040188337	22.4126722169
0.005	0.003	0.7936	0.1984	292.7611608387	6.3102150923	0.6319004809	0.1668222643	2.8067738197	1.4499971127	1.7696986650	0.7477755303	297.9695338043	8.6748099996
0.005	0.0035	0.7932	0.1983	304.3330983669	9.2444977153	0.5324234772	0.2331254174	1.8231465246	0.2751089550	1.2480446891	0.1467353320	307.9367130578	9.8994674197
0.005	0.004	0.7928	0.1982	305.9690865716	15.2309654750	0.4116012055	0.1594080862	1.3492822802	0.6256619689	1.0336422689	0.3309810793	308.7636123262	16.3470166094
0.005	0.0045	0.7924	0.1981	306.1662624426	18.8433396943	0.7950105477	0.7612438099	1.6533964543	1.3282455400	1.0743552968	0.6584719090	309.6890247414	21.5913009532
0.0005	0.0005	0.7992	0.1998	294.6307595861	10.6899230747	0.1002824855	0.0238128543	2.6036891435	0.6935911498	1.6103613473	0.4961706836	298.9450925624	11.9034977624
0.005	0.005	0.792	0.198	311.2714029276	24.6003549849	0.8908628832	0.7518541713	2.0846949711	1.6518889016	1.3584677935	0.7781311187	315.6054285754	27.7822291765
0.005	0.0055	0.7916	0.1979	308.0437196487	21.8328357906	0.9375808283	0.5355733302	2.0244362604	0.9797500907	1.3813139530	0.5558871031	312.3870506904	23.9040463146
0.005	0.006	0.7912	0.1978	305.0253571313	7.9553880797	0.9983947050	0.5038570415	2.0167436590	0.8622289420	1.3763346618	0.4555407165	309.4168301571	9.7770147797
0.005	0.0065	0.7908	0.1977	307.4636225211	20.8987938114	1.1159950494	0.4240951616	2.0128973583	0.8312076382	1.2764559388	0.5130160959	311.8689708676	22.6671127071
0.005	0.006999999999999999	0.7904	0.1976	303.8058672337	10.7491778089	1.2428584347	0.6701753887	2.1631595051	0.8626016070	1.4779707818	0.4785744487	308.6898559553	12.7605292533
0.005	0.0075	0.79	0.1975	313.4389086975	15.7152398670	1.1119676404	0.2610357653	1.6244209892	0.7743189107	1.2143612488	0.4750407010	317.3896585759	17.2256352440
0.005	0.008	0.7896	0.1974	300.6353363811	3.9025718395	1.3133380932	0.3472308676	1.8426344480	0.5566273837	1.2963731035	0.2803119958	305.0876820258	5.0867420866
0.005	0.0085	0.7892	0.1973	308.9388695266	14.1889132939	1.1212306812	0.5297009093	1.4556965991	0.8242962878	1.0556097300	0.4352900192	312.5714065369	15.9782005102
0.005	0.009000000000000001	0.7888	0.1972	301.8984050038	14.9457457874	1.6194211815	0.7122636595	2.2077765930	0.6416959673	1.4797281787	0.3785258655	307.2053309570	16.6782312797
0.005	0.0095	0.7884	0.1971	306.2434182182	22.4741776710	1.6782213537	1.3858164162	2.1495692427	1.1820097473	1.5151690159	0.6330982818	311.5863778305	25.6751021163
0.0005	0.001	0.7988	0.1997	290.5114984559	10.7858848846	0.1707621440	0.0380712663	2.1852116290	0.6001031149	1.4709411942	0.2575357726	294.3384134231	11.6815950384
0.005	0.01	0.7879999999999999	0.19699999999999998	299.0364972535	10.5440625479	1.6045197680	0.5514427546	1.7108345446	0.2364387492	1.2562458746	0.2029639130	303.6080974407	11.5349079647
0.0055	0.0	0.7956	0.1989	306.1569751733	17.2770929409	0.0000000000	0.0000000000	2.7831831755	0.9755539644	1.7573968868	0.5231614389	310.6975552356	18.7758083442
0.0055	0.0005	0.7952	0.1988	301.2125758874	9.1777343507	0.1083373036	0.0405470295	2.2754714851	0.8696041175	1.5544175464	0.5394842703	305.1508022225	10.6273697680
0.0055	0.001	0.7948	0.1987	295.5944923757	8.1544899380	0.1768032576	0.0494830757	2.2670096236	0.5366214232	1.5634974303	0.3336823193	299.6018026872	9.0742767562
0.0055	0.0015	0.7944	0.1986	314.8555744660	14.6890126306	0.2412418025	0.1549668297	1.8498142093	1.0532010054	1.2240269317	0.5623316106	318.1706574095	16.4595120763
0.0055	0.002	0.794	0.1985	300.0645265228	10.7639742846	0.3117214609	0.2065774275	2.0105895779	1.1758131617	1.4079678058	0.5723906379	303.7948053674	12.7187555117
0.0055	0.0025	0.7936	0.1984	307.2971660793	23.1186374690	0.2988337520	0.2336813656	1.7382714895	1.7962039523	1.1880002955	0.9014119415	310.5222716163	26.0499347284
0.0055	0.003	0.7932	0.1983	307.6257925309	11.2121198660	0.4337519553	0.3073163823	1.5200580306	0.6899264261	1.0939795620	0.3924984194	310.6735820788	12.6018610938
0.0055	0.0035	0.7928	0.1982	296.3231858119	5.1991092170	0.6363306309	0.3986443330	1.9600748289	0.9750928471	1.4521956275	0.5399293496	300.3717868992	7.1127757467
0.0055	0.004	0.7924	0.1981	315.4571037535	22.1084552677	0.5251741409	0.4175815346	1.6072408461	0.8755677892	1.0485801425	0.4715044865	318.6380988830	23.8731090780
0.0005	0.0015	0.7984	0.1996	302.3241905802	11.0062116981	0.2577541796	0.0637807333	2.2447010796	0.6395784200	1.4647903051	0.3654014648	306.2914361445	12.0749723162
0.0055	0.0045	0.792	0.198	301.0696948215	19.7807896718	0.8103147021	0.4916514762	2.1475178823	1.1897481165	1.4592252150	0.7565329950	305.4867526209	22.2187222595
0.0055	0.005	0.7916	0.1979	305.0960832589	16.0865880252	0.8139393702	0.3989566942	2.1005930140	0.6681355816	1.3420654225	0.3405180387	309.3526810656	17.4941983397
0.0055	0.0055	0.7912	0.1978	312.6530628350	24.1516407044	0.8131338884	0.6151814271	1.9308429437	1.3387258135	1.2811423305	0.8686539422	316.6781819976	26.9742018872
0.0055	0.006	0.7908	0.1977	300.0630977121	14.7730707458	1.4659768964	0.4840134775	2.1708521065	0.9040345362	1.4899796605	0.5350323557	305.1899063755	16.6961511152
0.0055	0.0065	0.7904	0.1976	305.8062021565	12.8129376383	0.8848217696	0.3563981684	1.5608288179	0.6861229298	1.1209263143	0.3707723357	309.3727790583	14.2262310722
0.0055	0.006999999999999999	0.79	0.1975	296.2388859830	6.2581629588	1.5086674324	0.4579389017	2.2641890031	0.4435933390	1.4835358719	0.3381892041	301.4952782904	7.4978844036
0.0055	0.0075	0.7896	0.1974	306.9699684383	14.6154518058	1.1397567629	0.5386078053	1.8672507724	0.9237296452	1.3113109770	0.5099332019	311.2882869506	16.5877224582
0.0055	0.008	0.7892	0.1973	305.8390648016	16.4220902421	0.7780954296	0.3936046026	1.4651841408	0.7520086073	1.0301274751	0.3700775382	309.1124718471	17.9377809902
0.0055	0.0085	0.7888	0.1972	302.4792165367	13.9913922790	1.3185737250	0.4716328151	1.9069958795	0.7754416911	1.2878790185	0.4225620930	306.9926651597	15.6610288782
0.0055	0.009000000000000001	0.7884	0.1971	298.2620818763	16.3442584974	1.1103566768	0.5269575036	1.3487694401	0.5563145025	1.0137251042	0.3083851828	301.7349330974	17.7359156863
0.0005	0.002	0.7979999999999999	0.1995	289.6863603002	9.7242680619	0.4079765374	0.2454883396	2.5006082852	1.3821602765	1.6859294134	0.8475205284	294.2808745362	12.1994372064
0.0055	0.0095	0.7879999999999999	0.19699999999999998	304.9589174356	14.6631629675	1.6109636224	0.6498146821	1.8654558321	1.0769434337	1.1777488136	0.5269371563	309.6130857037	16.9168582396
0.0055	0.01	0.7876	0.1969	306.1691200639	9.7380999010	1.4188562105	0.7715473095	1.9998199360	0.9854918594	1.3224411573	0.5421442012	310.9102373677	12.0372832711
0.006	0.0	0.7952	0.1988	307.3728930442	16.1641527316	0.0000000000	0.0000000000	2.0052047570	1.1788017441	1.3704766722	0.7376541868	310.7485744734	18.0806086625
0.006	0.0005	0.7948	0.1987	305.8104885885	19.8924768170	0.0753125493	0.0935746632	1.8587889109	1.1935821820	1.3288849459	0.8400908585	309.0734749946	22.0197245207
0.006	0.001	0.7944	0.1986	311.6171751071	11.7052747509	0.1735813303	0.0535751378	2.1941863306	0.9179960830	1.4284707695	0.5706072813	315.4134135375	13.2474532530
0.006	0.0015	0.794	0.1985	304.2252231622	20.2485526681	0.2903761929	0.1272916136	2.1393124408	0.9821585347	1.4644974057	0.6900726694	308.1194092016	22.0480754858
0.006	0.002	0.7936	0.1984	316.1393608433	16.2282584935	0.3330667289	0.1140716960	1.8285313455	0.8598393878	1.1212192138	0.4800714529	319.4221781315	17.6822410302
0.006	0.0025	0.7932	0.1983	305.4954358381	9.4462125229	0.3523982924	0.1815106392	1.8562247105	1.2467451670	1.2404293026	0.6534245415	308.9444881436	11.5278928706
0.006	0.003	0.7928	0.1982	306.5520413205	12.9704732323	0.5489358543	0.2989911160	1.8377624672	1.0115679477	1.2254914291	0.4937016900	310.1642310711	14.7747339860
0.006	0.0035	0.7924	0.1981	308.5459465954	14.4669669418	0.5892099449	0.3994540149	1.9110986002	1.3674144162	1.2468730912	0.7397659859	312.2931282317	16.9736013588
0.0005	0.0025	0.7976	0.1994	295.7638064388	10.1735803932	0.4490561098	0.3525121921	2.3644492409	1.3254465016	1.4577607176	0.5091890473	300.0350725071	12.3607281342
0.006	0.004	0.792	0.198	306.1012515576	16.9888861947	0.7329884482	0.4012965030	2.0039226567	1.3494692950	1.3051600879	0.6167252970	310.1433227504	19.3563772897
0.006	0.0045	0.7916	0.1979	309.0481735420	19.1727480672	0.9017368877	0.1363002801	2.1054649948	0.8334091725	1.3687192753	0.5524292315	313.4240946998	20.6948867513
0.006	0.005	0.7912	0.1978	307.0656987525	10.9540344833	0.6033058766	0.3551763804	1.2310726392	0.7341613551	0.9586600017	0.3183514207	309.8587372700	12.3617236395
0.006	0.0055	0.7908	0.1977	299.8830675691	7.8962551137	0.8095092203	0.3526042055	1.7095524443	0.8565636303	1.2161186457	0.4810640143	303.6182478794	9.5864869638
0.006	0.006	0.7904	0.1976	317.2445458881	18.2400944644	0.6149853629	0.3259027585	1.5513412762	0.7196719920	1.1206334148	0.4069570309	320.5315059420	19.6926262458
0.006	0.0065	0.79	0.1975	306.7927959166	16.9960079488	0.9395945328	0.2844001037	1.7521181719	0.5523423491	1.2410151016	0.2565411568	310.7255237229	18.0892915584
0.006	0.006999999999999999	0.7896	0.1974	297.6362628076	17.3704593007	1.4329521422	1.1314184140	2.2539322013	1.6351896460	1.5180980107	0.8936969396	302.8412451618	21.0307643003
0.006	0.0075	0.7892	0.1973	305.7669098634	18.6198094509	0.9838960324	0.6264070005	1.5549311568	0.7791075714	1.1171186210	0.5630725709	309.4228556736	20.5883965937
0.006	0.008	0.7888	0.1972	306.6149089895	11.6189626522	1.4043575379	1.0358057640	2.0536681456	0.8341583318	1.4372577539	0.5656877108	311.5101924269	14.0546144588
0.006	0.0085	0.7884	0.1971	307.7686735968	21.0578221584	1.2706475572	0.9839051818	1.6239081491	0.7205642361	1.1484588655	0.3614830549	311.8116881686	23.1237746312
0.0005	0.003	0.7972	0.1993	291.1530344418	8.1013556813	0.5553797088	0.3616102022	2.0772587898	1.2414442447	1.3277133480	0.5797060137	295.1133862884	10.2841161419
0.006	0.009000000000000001	0.7879999999999999	0.19699999999999998	309.7811534102	16.3048704420	1.7237310760	1.4215236478	2.3634235607	1.2313765830	1.5166335133	0.7187722234	315.3849415602	19.6765428962
0.006	0.0095	0.7876	0.1969	320.7987124027	10.9847671558	1.1051210450	0.6099704804	1.4410806565	0.7339331216	0.9633463934	0.4226587213	324.3082604976	12.7513294791
0.006	0.01	0.7872	0.1968	308.0208586781	14.2615600610	2.1989653446	0.9856905741	2.3164986924	0.3943383499	1.4653761041	0.2206884373	314.0016988192	15.8622774223
0.0065	0.0	0.7948	0.1987	303.5115322379	7.3872965567	0.0000000000	0.0000000000	1.5341611331	0.6293753627	1.1215121133	0.3494790397	306.1672054843	8.3661509591
0.0065	0.0005	0.7944	0.1986	309.3667983190	17.3966445840	0.0708823994	0.0757923716	1.5598031377	0.9696022819	1.1862428986	0.4678036615	312.1837267547	18.9098428990
0.0065	0.001	0.794	0.1985	310.2748074929	18.8110857265	0.1139756763	0.1095455263	1.3428717791	1.2891096436	0.9715475789	0.6806988983	312.7032025272	20.8904397947
0.0065	0.0015	0.7936	0.1984	301.2482961539	21.4687260592	0.2335897253	0.1588250008	2.4234258514	1.6621394995	1.5424086676	0.9000804391	305.4477203982	24.1897709986
0.0065	0.002	0.7932	0.1983	303.1543295731	13.7773692933	0.3870340103	0.0735330341	1.7846835177	0.5460217869	1.2158257462	0.4191038484	306.5418728473	14.8160279627
0.0065	0.0025	0.7928	0.1982	306.6642029573	12.1023911554	0.3286365790	0.1492512370	1.3569748816	0.3678840442	0.9961511353	0.2437120819	309.3459655532	12.8632385185
0.0065	0.003	0.7924	0.1981	293.9642194137	7.5454818572	0.4663739687	0.3059622421	1.7162193655	0.9288404793	1.2700121502	0.4865814173	297.4168248981	9.2668659959
0.0005	0.0035	0.7968	0.1992	298.4371111820	8.5902380707	0.7470843799	0.3907790670	2.1111062358	0.7503966923	1.3968376255	0.4430724055	302.6921394232	10.1744862355
0.0065	0.0035	0.792	0.198	303.5951176615	9.4031684938	0.6762019805	0.1714636001	1.8359675268	0.4531980393	1.3066245853	0.4012248238	307.4139117541	10.4290549570
0.0065	0.004	0.7916	0.1979	298.6728649408	15.0942127811	0.7273500755	0.4599110700	2.3239348737	0.7392614375	1.5383080749	0.5469417661	303.2624579649	16.8403270547
0.0065	0.0045	0.7912	0.1978	306.0269534033	12.4163953743	0.7217117029	0.3080649404	1.9226375023	0.6612806013	1.3523169044	0.2526254204	310.0236195129	13.6383663364
0.0065	0.005	0.7908	0.1977	303.0535984217	10.5376422207	0.5348399227	0.1927543387	1.3428717791	0.2725956147	1.0213404907	0.1402936538	305.9526506142	11.1432858279
0.0065	0.0055	0.7904	0.1976	299.5008607178	12.6059911801	0.9037505922	0.4020266153	1.8285313455	1.1081409959	1.3101393791	0.6624389139	303.5432820346	14.7785977052
0.0065	0.006	0.79	0.1975	312.0365310356	9.7044990365	0.7321829664	0.3543259464	1.7477590311	0.8158549276	1.1833139038	0.4117420848	315.6997869369	11.2864219953
0.0065	0.0065	0.7896	0.1974	302.8006989350	18.5515320094	1.2996449024	0.4108241515	2.3521410787	0.8711107890	1.4721127922	0.5506304589	307.9245977083	20.3840974088
0.0065	0.006999999999999999	0.7892	0.1973	308.9038636655	14.7471725413	0.8207859656	0.6528210196	1.4062075303	0.9876258980	1.0866570750	0.4461888839	312.2175142364	16.8338083428
0.0065	0.0075	0.7888	0.1972	310.1562162082	17.2383441488	1.2360118393	0.6679450331	1.9021238986	0.4942528141	1.2325210166	0.2918525447	314.5268729627	18.6923945407
0.0065	0.008	0.7884	0.1971	310.5327078169	11.6691847397	1.0418907228	1.0247159662	1.4423627568	1.0723411504	1.0456511476	0.5347641906	314.0626124441	14.3010060469
0.0005	0.004	0.7964	0.1991	297.8977351582	7.8492680767	1.0765264407	0.4864776734	2.5988171627	0.8680066629	1.6601542591	0.5684683196	303.2332330207	9.7722207326
0.0065	0.0085	0.7879999999999999	0.19699999999999998	301.6362182478	7.8167383150	1.3250175795	0.1517644018	2.1011058540	0.4809209739	1.4325713622	0.1930596444	306.4949130435	8.6424833351
0.0065	0.009000000000000001	0.7876	0.1969	297.7091321512	3.4581191233	1.3137408341	0.1853938484	1.7028855232	0.1268634127	1.2764559388	0.2072155671	302.0022144473	3.9775919515
0.0065	0.0095	0.7872	0.1968	313.0488433876	14.1305617911	1.0781374043	0.7936166665	1.3395383185	0.9342116723	0.8924647190	0.3904014982	316.3589838294	16.2487916281
0.0065	0.01	0.7868	0.1967	311.3457010819	18.2666731091	1.2750777072	1.0794940900	1.8280185054	1.6599473210	1.1815565069	0.7685414484	315.6303538014	21.7746559685
0.006999999999999999	0.0	0.7944	0.1986	303.4222315717	12.8880836139	0.0000000000	0.0000000000	2.4075278086	0.4727245242	1.5444589640	0.3209761385	307.3742183443	13.6817842766
0.006999999999999999	0.0005	0.794	0.1985	309.6382723443	15.3973488090	0.0773262539	0.0476937745	2.2175205548	1.1469707337	1.4800210782	0.5199789969	313.4131402312	17.1119923141
0.006999999999999999	0.001	0.7936	0.1984	314.2754773384	25.3337105504	0.1445839851	0.1420117202	1.6690380771	1.3849440130	1.0623464181	0.6758317716	317.1514458187	27.5364980552
0.006999999999999999	0.0015	0.7932	0.1983	307.2142950610	17.5989507199	0.1470004305	0.0775942833	1.3687702037	0.7638900779	1.0140180037	0.4531282772	309.7440836989	18.8935633583
0.006999999999999999	0.002	0.7928	0.1982	302.1441604371	12.5272137912	0.3781737104	0.1081387456	2.0662327278	0.9050452216	1.4144115944	0.6179537694	306.0029784697	14.1583515278
0.006999999999999999	0.0025	0.7924	0.1981	312.2451373918	14.1894380143	0.2388253570	0.1920292964	1.6395497719	1.0083216120	1.1997162747	0.5013405650	315.3232287954	15.8911294877
0.0	0.0015	0.7988	0.1997	0.0000000000	0.0000000000	1.2706475572	0.0553970079	34.1907924668	0.6153256222	11.4699436811	0.4420434467	46.9313837051	1.1127660768
0.0005	0.0045	0.7959999999999999	0.19899999999999998	297.6155450530	16.2665042740	0.9021396286	0.4547014385	2.4498371161	1.4284648676	1.5459234614	0.7456546607	302.5134452591	18.8953252408
0.006999999999999999	0.003	0.792	0.198	306.6399131761	16.7550439486	0.5002042048	0.2587540582	1.9385355451	1.3271742738	1.3537814018	0.6690521737	310.4324343278	19.0100244543
0.006999999999999999	0.0035	0.7916	0.1979	299.6030206799	21.4451783039	0.7591666071	0.5447165663	2.4711199799	1.3564039701	1.4879293642	0.7076490259	304.3212366311	24.0539478662
0.006999999999999999	0.004	0.7912	0.1978	305.1525212799	18.7204125900	0.5831688313	0.1850084939	2.0326417019	0.7127658154	1.4179263882	0.4648874877	309.1862582013	20.0830743870
0.006999999999999999	0.0045	0.7908	0.1977	304.6160028774	14.8396425009	0.9271095647	0.3423117644	2.3167551124	0.4911043044	1.4530743259	0.3201990203	309.3129418804	15.9932575900
0.006999999999999999	0.005	0.7904	0.1976	297.6462644822	12.5446418778	0.6488155989	0.3773869252	1.6985263824	0.7461557211	1.2301778208	0.4300578359	301.2237842843	14.0982423600
0.006999999999999999	0.0055	0.79	0.1975	304.2630866446	9.2802683310	1.0958580042	0.4328398746	2.0108459980	0.4491893728	1.3628612857	0.1720355020	308.7326519325	10.3343330804
0.006999999999999999	0.006	0.7896	0.1974	309.6175545897	15.2044176575	0.7845392841	0.9399962384	1.5859579823	1.4371688197	1.1302990977	0.8331194041	313.1183509538	18.4147021197
0.006999999999999999	0.0065	0.7892	0.1973	314.4197872150	27.9624365643	0.9307342329	1.1206663547	1.8490449492	1.5381590211	1.2746985419	0.8854009770	318.4742649390	31.5066629171
0.006999999999999999	0.006999999999999999	0.7888	0.1972	306.7820798367	12.9578314825	1.1896966352	0.4670433320	1.7000649027	0.4637276947	1.3036955905	0.2982481956	310.9755369651	14.1868507048
0.006999999999999999	0.0075	0.7884	0.1971	304.0159024006	12.4354402989	1.2827297844	0.3732519626	2.1287992190	0.6605901955	1.4205624835	0.3047675049	308.8479938875	13.7740499619
0.0005	0.005	0.7956	0.1989	295.5516280559	7.9087562400	0.9355671237	0.3282830034	1.9708444709	0.7237541980	1.3482163117	0.3368196307	299.8062559622	9.2976130721
0.006999999999999999	0.008	0.7879999999999999	0.19699999999999998	313.1531465657	18.8393610051	1.0930388178	0.6616600419	1.9664853301	1.0232675094	1.3452873168	0.5399801924	317.5579580304	21.0642687488
0.006999999999999999	0.0085	0.7876	0.1969	310.6577287495	17.6442043575	1.2251378349	0.4250899257	1.5287763122	0.4328461514	1.1361570873	0.2875753871	314.5477999839	18.7897158217
0.006999999999999999	0.009000000000000001	0.7872	0.1968	301.4247542703	11.0278605689	1.8727452111	0.5014666086	2.2254695762	0.6684834689	1.5339145827	0.3428030260	307.0568836403	12.5406136724
0.006999999999999999	0.0095	0.7868	0.1967	307.2085798184	11.6848385544	1.1993624169	0.7184545575	1.5013393673	0.9192749831	1.1112606314	0.5602406831	311.0205422340	13.8828087781
0.006999999999999999	0.01	0.7864	0.1966	304.2073630289	15.9858522856	1.4780591236	0.8381733966	1.8334033264	1.0106476586	1.2697192507	0.6323753385	308.7885447296	18.4670486793
0.0075	0.0	0.794	0.1985	312.2794288476	15.2569621175	0.0000000000	0.0000000000	1.5869836625	0.8364002111	1.1657399349	0.4487847103	315.0321524450	16.5421470389
0.0075	0.0005	0.7936	0.1984	309.3832296416	16.1300430619	0.0515508359	0.0425154024	1.4228748333	0.9878455712	1.0409647559	0.6614067204	311.8986200667	17.8218107559
0.0075	0.001	0.7932	0.1983	301.8955473825	10.1665090460	0.1614991031	0.0696357544	2.1090548755	0.8840714663	1.4703553953	0.4644872337	305.6364567564	11.5847035004
0.0075	0.0015	0.7928	0.1982	300.9675348594	8.2067685294	0.2202992754	0.1241748901	1.8969954977	0.7443297554	1.3057458869	0.3637033237	304.3905755194	9.4389764986
0.0075	0.002	0.7924	0.1981	321.4695390071	15.6762406687	0.2198965345	0.1136671548	1.1485053845	0.4124886063	0.8289055316	0.3817953444	323.6668464577	16.5841917742
0.0005	0.0055	0.7952	0.1988	307.4850546810	9.2380300943	1.0845812588	0.4323089242	2.2764971653	0.2813926990	1.4940802533	0.3117496373	312.3402133584	10.2634813548
0.0075	0.0025	0.792	0.198	309.5711182433	19.9810364168	0.3266228744	0.2039221616	1.8195566439	0.9700223577	1.2787991346	0.6083357932	312.9960968962	21.7633167293
0.0075	0.003	0.7916	0.1979	311.1435243736	11.5606990858	0.4579164097	0.0725649261	1.8205823241	0.6703253559	1.2424795990	0.4121735782	314.6645027064	12.7157629460
0.0075	0.0035	0.7912	0.1978	301.4640465634	5.4882278324	0.6447881899	0.1775242441	2.1618774049	0.3200278319	1.4852932688	0.1985279511	305.7560054270	6.1843078595
0.0075	0.004	0.7908	0.1977	300.2831345536	9.5370338386	0.7382240800	0.0935746632	2.2641890031	0.8665571184	1.5137045185	0.4985992345	304.7992521552	10.9957648547
0.0075	0.0045	0.7904	0.1976	305.5490162378	7.5267415668	0.5618235633	0.2142490772	1.8387881473	0.4698309423	1.1862428986	0.2380824203	309.1358708470	8.4489040066
0.0075	0.005	0.79	0.1975	313.6975234268	20.0850713103	0.7370158573	0.5263563250	1.8980211779	1.2921296917	1.3110180775	0.6943420513	317.6435785395	22.5978993783
0.0075	0.0055	0.7896	0.1974	305.2089593010	18.6842518746	0.8203832247	0.6395677748	2.0436677638	0.6120698686	1.3007665957	0.3751327757	309.3737768852	20.3110222937
0.0075	0.006	0.7892	0.1973	321.0101763802	7.0484583884	0.6077360266	0.3444732219	1.4862105846	0.8141526642	1.0312990731	0.3672095175	324.1354220645	8.5742937920
0.0075	0.0065	0.7888	0.1972	301.1768556209	14.7524327610	1.1933213033	0.3152059359	1.8954569774	0.4749425348	1.3801423551	0.2582476637	305.6457762567	15.8008288954
0.0075	0.006999999999999999	0.7884	0.1971	306.1112532322	12.1999928313	1.4132178378	0.5443495901	1.9441767861	0.8111317920	1.3505595075	0.3773127433	310.8192073636	13.9327869567
0.0005	0.006	0.7948	0.1987	310.6705880455	13.3157130693	0.6834513168	0.2263618866	1.5067241882	0.2953638383	1.0687902067	0.1939463502	313.9295537572	14.0313851444
0.0075	0.0075	0.7879999999999999	0.19699999999999998	303.3700799827	12.5918162667	1.2501077710	0.5046290513	1.8285313455	1.2043450925	1.2577103720	0.6009863412	307.7064294712	14.9017767517
0.0075	0.008	0.7876	0.1969	304.2123638662	20.4543288134	1.4196616923	0.9134852706	1.9257145428	1.1649814853	1.3086748817	0.5344804820	308.8664149830	23.0672760513
0.0075	0.0085	0.7872	0.1968	303.4179451398	14.6750140054	1.3157545386	0.4919680869	1.8303262858	0.8594052389	1.3698908733	0.5093473974	307.9339168375	16.5357347286
0.0075	0.009000000000000001	0.7868	0.1967	309.7125704985	18.9939131855	0.9452329055	0.3536019281	1.3218453353	0.7044881180	0.9624676950	0.4014428615	312.9421164343	20.4534460931
0.0075	0.0095	0.7864	0.1966	302.2970431777	3.1056408406	1.7760873937	0.5148723914	1.8605838512	0.5542574895	1.2676689543	0.3064439737	307.2013833769	4.4812146952
0.0075	0.01	0.7859999999999999	0.1965	304.6138596614	11.6738409251	1.5867991681	0.4980131911	1.6808333992	0.4852643509	1.1997162747	0.3054895252	309.0812085034	12.9626079923
0.008	0.0	0.7936	0.1984	304.9289124118	21.5870034053	0.0000000000	0.0000000000	1.8485321091	0.8089317282	1.2998878973	0.5049525892	308.0773324182	22.9008877227
0.008	0.0005	0.7932	0.1983	295.2158575510	13.3373896658	0.0990742628	0.0445861650	2.2411111990	0.6608298301	1.4325713622	0.4420139461	298.9886143750	14.4848196070
0.008	0.001	0.7928	0.1982	305.1175154188	11.6473842312	0.1389456124	0.0932064627	1.8798153547	0.7397181015	1.2149470477	0.4237136983	308.3512234336	12.9040224937
0.008	0.0015	0.7924	0.1981	306.9835421396	5.7631127086	0.1941211165	0.0968120783	1.3882581271	0.7330930267	1.0462369466	0.3874899624	309.6121583298	6.9805077760
0.0005	0.0065	0.7944	0.1986	297.9084512382	9.4578584455	1.4716152691	0.7013124339	2.8557500484	0.9362536017	1.8016247084	0.4388427995	304.0374412641	11.5342672806
0.008	0.002	0.792	0.198	299.1350851890	8.4607966325	0.4111984646	0.1533041602	2.3011134897	0.5610465911	1.4999382429	0.2668595583	303.3473353862	9.4420069421
0.008	0.0025	0.7916	0.1979	306.9663964117	12.5219831459	0.3004447156	0.2057276867	1.2418422811	0.6144920081	0.9861925530	0.3913101990	309.4948759614	13.7335130397
0.008	0.003	0.7912	0.1978	311.0992312432	9.3608488623	0.3777709695	0.2508865736	1.7505796516	0.7250017305	1.2457014933	0.4302995439	314.4732833576	10.7670367103
0.008	0.0035	0.7908	0.1977	314.3419170341	18.5768838682	0.3600503696	0.3070291272	1.3792834255	1.0959842707	0.9782842670	0.5043317424	317.0595350962	20.4842290085
0.008	0.004	0.7904	0.1976	297.1347502663	16.1551997666	0.7688323888	0.2748027248	2.1157217966	0.6281263261	1.4334500607	0.4384164206	301.4527545124	17.4965452381
0.008	0.0045	0.79	0.1975	301.6333606265	19.4686446759	0.8477696063	0.6679479471	2.1772626076	1.0598624360	1.4006453188	0.5929651433	306.0590381592	21.7894202023
0.008	0.005	0.7896	0.1974	298.3663850544	11.9809310384	0.9557041690	0.4542560361	2.2249567361	0.6807101771	1.4516098285	0.3011337157	302.9986557880	13.4170309673
0.008	0.0055	0.7892	0.1973	304.6045723922	13.8986891298	0.5880017222	0.5132821846	1.4910825654	1.3125861369	1.0541452326	0.6194014518	307.7378019124	16.3439589031
0.008	0.006	0.7888	0.1972	302.2206018074	14.8717993394	1.0402797592	0.4852157179	1.8705842330	0.7316720334	1.2837784258	0.4545875436	306.4152442254	16.5432746343
0.008	0.0065	0.7884	0.1971	317.3609939568	16.1438637411	0.7378213391	0.5198609812	1.2464578419	0.9919425112	0.9331777469	0.4802422623	320.2784508847	18.1359094958
0.0005	0.006999999999999999	0.794	0.1985	297.7634269563	13.5900455882	1.0849839997	0.8020204681	1.8644301519	1.2080344323	1.3001807967	0.6087136209	302.0130219046	16.2088141095
0.008	0.006999999999999999	0.7879999999999999	0.19699999999999998	300.9675348594	17.7896540574	1.1832527807	0.2777055518	1.9839218932	1.1518593950	1.3728198681	0.6354598531	305.5075294014	19.8546788573
0.008	0.0075	0.7876	0.1969	310.8006098155	19.1012195553	0.9693973598	0.4981668952	1.3828733062	0.5874708041	1.0198759933	0.3760655966	314.1727564748	20.5629228512
0.008	0.008	0.7872	0.1968	304.3330983669	16.7728265238	1.5320264049	0.8203760082	2.3959889065	1.1012474062	1.5608613350	0.7208455580	309.8219750133	19.4152954962
0.008	0.0085	0.7868	0.1967	311.7329087705	8.3343844808	1.2565516255	0.9171888080	1.6910902011	0.9377053535	1.2126038519	0.4359107956	315.8931544490	10.6251894379
0.008	0.009000000000000001	0.7864	0.1966	311.1363803203	9.8819354836	1.1220361630	0.4333567003	1.7508360717	0.6147316436	1.1841926022	0.2621055976	315.1934451572	11.1921294251
0.008	0.0095	0.7859999999999999	0.1965	307.0742716165	12.1312988739	1.4369795512	0.1858482372	1.7372458093	0.3768519841	1.1376215847	0.2656157455	311.3861185617	12.9596148407
0.008	0.01	0.7856	0.1964	293.4669933043	3.8637904079	1.7531311621	0.5579995232	1.8695585528	0.2579611148	1.2890506165	0.1324268489	298.3787336357	4.8121778948
0.0085	0.0	0.7932	0.1983	299.9302183208	19.7073925884	0.0000000000	0.0000000000	2.7308734862	1.4320098803	1.7354294257	0.7374857633	304.3965212327	21.8768882320
0.0085	0.0005	0.7928	0.1982	312.7016423974	11.8063121898	0.0378576451	0.0289749621	1.3246659558	0.7779116484	1.0280771788	0.3987824015	315.0922431771	13.0119812018
0.0085	0.001	0.7924	0.1981	308.3094784313	17.6396987425	0.1325017579	0.1300148449	1.8644301519	1.5681148966	1.3221482578	0.8549522624	311.6285585989	20.1927807464
0.0005	0.0075	0.7936	0.1984	295.8202444599	13.2671354933	1.7209118897	0.3622752387	2.6003556829	0.9016983105	1.6531246715	0.4995302544	301.7946367040	15.0306392969
0.0085	0.0015	0.792	0.198	308.1608821227	13.4855344936	0.1868717802	0.1418517275	1.4044125900	0.6939346137	1.0043523208	0.4095208219	310.7565188137	14.7308416567
0.0085	0.002	0.7916	0.1979	310.4398351240	13.6924600575	0.2356034298	0.1649173604	1.5056985081	0.7447006749	1.0887073714	0.3703648792	313.2698444333	14.9724429720
0.0085	0.0025	0.7912	0.1978	298.6228565677	14.2646924897	0.3576339242	0.1663588087	1.7869912981	0.8165976462	1.2972518019	0.3997639081	302.0647335919	15.6474128527
0.0085	0.003	0.7908	0.1977	310.4341198814	13.7604607243	0.4313355099	0.1689477698	1.5362124935	0.5145690379	1.1475801671	0.2797127170	313.5492480519	14.7236902490
0.0085	0.0035	0.7904	0.1976	311.9336566681	15.1947194518	0.6391498172	0.4170778285	2.1121319160	1.1400351025	1.3939086307	0.5056005018	316.0788470320	17.2574328846
0.0085	0.004	0.79	0.1975	304.3723906601	19.0362900521	0.7563474207	0.3801720558	2.0011020362	1.1630478358	1.3268346495	0.6471448163	308.4566747665	21.2266547600
0.0085	0.0045	0.7896	0.1974	304.2373680528	16.6124875232	0.8618655380	0.3587876756	2.4595810779	0.7362115580	1.5201483071	0.3592337806	309.0789629758	18.0667205374
0.0085	0.005	0.7892	0.1973	311.4357161534	6.0797893176	0.7458761572	0.2358920561	1.8218644243	0.5224881698	1.2266630270	0.2365032273	315.2301197619	7.0746727708
0.0085	0.0055	0.7888	0.1972	300.5481789309	14.7996257732	0.8163558157	0.3838490591	1.8003251405	0.7000359294	1.3441157189	0.4655587269	304.5089756060	16.3490694886
0.0085	0.006	0.7884	0.1971	309.7668653036	14.1006785250	1.0322249411	0.6219321137	2.2426497192	1.3727105569	1.4946660522	0.6755448263	314.5364060161	16.7708660219
0.0005	0.008	0.7932	0.1983	301.9241235956	4.3065846523	1.3999273879	0.4088754523	1.8823795551	0.5063043508	1.2495091865	0.3266342733	306.4559397251	5.5483987287
0.0085	0.0065	0.7879999999999999	0.19699999999999998	315.9507578363	18.9320672151	0.8244106338	0.3983235829	1.6626275760	1.0213032410	1.1241482086	0.5651475565	319.5619442547	20.9168415955
0.0085	0.006999999999999999	0.7876	0.1969	303.0943195255	9.4170670074	1.3379052884	0.7551648656	2.0870027515	1.2865106571	1.3836571489	0.5921016440	307.9028847143	12.0508441741
0.0085	0.0075	0.7872	0.1968	298.2506513910	11.2168875208	1.6194211815	0.3649765991	2.6711276155	0.2577530421	1.6894442072	0.1655915966	304.2306443952	12.0052087586
0.0085	0.008	0.7868	0.1967	301.8962617878	11.7552581655	1.2283597621	0.5253507736	1.8359675268	0.6550696615	1.2922725108	0.4785930916	306.2528615875	13.4142716922
0.0085	0.0085	0.7864	0.1966	306.5484692939	8.6737320608	1.3737492290	0.5934570026	1.8518655697	0.8212851859	1.3001807967	0.4224516337	311.0742648893	10.5109258830
0.0085	0.009000000000000001	0.7859999999999999	0.1965	305.9483688171	10.3528207012	2.1010993046	0.9525672989	2.2100843734	1.2676048124	1.4448731404	0.7169820344	311.7044256355	13.2899748469
0.0085	0.0095	0.7856	0.1964	314.1325962725	5.3997524263	1.0765264407	0.2941784548	1.4008227094	0.3264040853	1.0271984803	0.1427307316	317.6371439029	6.1630656980
0.0085	0.01	0.7852	0.1963	302.4913614273	10.5390565779	1.6270732587	0.5437270713	1.9559721082	0.5039044710	1.3836571489	0.3914846736	307.4580639431	11.9781727938
0.009000000000000001	0.0	0.7928	0.1982	300.0538104428	11.3629899088	0.0000000000	0.0000000000	2.1900836099	0.6610753456	1.4946660522	0.2800131295	303.7385601049	12.3040783839
0.009000000000000001	0.0005	0.7924	0.1981	306.5899048030	18.5793658926	0.0696741767	0.0284324811	2.0270004609	0.8359812605	1.4173405892	0.4275706457	310.1039200298	19.8713502799
0.0005	0.0085	0.7928	0.1982	292.8983266619	14.4215193170	1.7563530894	0.5312969262	2.2890617475	0.8296963411	1.4498524316	0.4800085454	298.3935939304	16.2625211297
0.009000000000000001	0.001	0.792	0.198	315.2706439625	9.1155835718	0.1051153764	0.0666362791	1.5408280543	0.8873725316	1.0957369589	0.5568369649	318.0123243521	10.6264293474
0.009000000000000001	0.0015	0.7916	0.1979	312.5094673638	18.3949370416	0.1772059985	0.1116398953	1.5292891523	0.8826906160	1.1361570873	0.5647247836	315.3521196019	19.9539923365
0.009000000000000001	0.002	0.7912	0.1978	304.6810137624	17.1048835007	0.2984310111	0.3396555488	1.9875117738	1.5470740877	1.3332784381	0.8658667492	308.3002349854	19.8574798864
0.009000000000000001	0.0025	0.7908	0.1977	307.0799868591	15.8627579952	0.4438204780	0.2198921087	1.9580234686	1.0030848043	1.2685476528	0.6332576196	310.7503784585	17.7189925278
0.009000000000000001	0.003	0.7904	0.1976	303.0657433123	7.4523213783	0.4273081009	0.2321185601	1.7500668116	0.8975067905	1.1982517773	0.4081736868	306.4413700021	8.9901204157
0.009000000000000001	0.0035	0.79	0.1975	297.0218742242	8.0106233606	0.9637589871	0.5127864478	2.7677979727	0.8296373790	1.8159767830	0.2043674515	302.5694079670	9.5574146389
0.009000000000000001	0.004	0.7896	0.1974	303.9573211636	12.9074799322	0.8211887065	0.4845185675	2.2044431324	0.8745534117	1.4729914906	0.5754961276	308.4559444931	14.8420480390
0.009000000000000001	0.0045	0.7892	0.1973	307.3207414552	18.4580779881	0.8248133747	0.5149265737	2.0239234203	1.3217905931	1.3400151262	0.7079132635	311.5094933764	21.0027084184
0.009000000000000001	0.005	0.7888	0.1972	312.6316306751	14.0306408732	0.7039911030	0.2661943733	1.5939070038	0.9176576653	1.0843138792	0.5458929746	316.0138426611	15.7603858864
0.009000000000000001	0.0055	0.7884	0.1971	300.5138874751	12.4905696197	0.9190547466	0.3777924369	1.8713534931	0.6043262897	1.1970801794	0.3313706859	304.5013758942	13.8040590322
0.0005	0.009000000000000001	0.7924	0.1981	284.1854392626	5.3852793041	1.7426598986	0.3901858984	2.4026558277	0.4749159535	1.5386009744	0.1572692937	289.8693559633	6.4076504497
0.009000000000000001	0.006	0.7879999999999999	0.19699999999999998	304.5288454272	10.6580497009	0.8159530748	0.5070276076	1.9416125857	0.7522065322	1.3860003447	0.4286495595	308.6724114324	12.3459334002
0.009000000000000001	0.0065	0.7876	0.1969	294.5928961037	6.5139717703	1.2714530390	0.5078599549	2.4016301475	0.5223431791	1.6496098777	0.2770934360	299.9155891679	7.8212683403
0.009000000000000001	0.006999999999999999	0.7872	0.1968	310.4648393106	7.4351641233	1.2138610895	0.5369996878	2.2523936810	0.8678512106	1.4217340814	0.2371755244	315.3528281625	9.0771905461
0.009000000000000001	0.0075	0.7868	0.1967	300.4645935073	18.9576206035	1.2327899121	0.5536971259	2.2393162587	1.0720720638	1.4888080626	0.4872481249	305.4255077407	21.0706379181
0.009000000000000001	0.008	0.7864	0.1966	314.9241573777	14.7227710635	0.9319424556	0.2986524093	1.9626390294	0.5520489548	1.3824855509	0.4285670937	319.2012244136	16.0020395213
0.009000000000000001	0.0085	0.7859999999999999	0.1965	295.5351967334	13.0328563072	1.7487010122	0.5646111500	2.4508627963	0.4955548088	1.6955950963	0.2843835259	301.4303556382	14.3774057919
0.009000000000000001	0.009000000000000001	0.7856	0.1964	298.0827661386	8.2541730174	2.0116908235	1.1082973117	2.1703392664	0.5223683540	1.4685979984	0.3222501336	303.7333942269	10.2070888167
0.009000000000000001	0.0095	0.7852	0.1963	309.8804557510	14.5164216718	1.2682311118	1.2426613553	1.6603197956	1.4892685524	1.2199263389	0.7564726643	314.0289329973	18.0048242438
0.009000000000000001	0.01	0.7848	0.1962	301.5240566111	7.5598716282	2.3278424344	0.1813139378	2.6652299545	0.5909097444	1.6323288084	0.3252508615	308.1494578084	8.6573461719
0.0095	0.0	0.7924	0.1981	307.6708000666	13.3597361731	0.0000000000	0.0000000000	1.7344251888	1.3009656437	1.2366216093	0.6333800765	310.6418468647	15.2940818933
0.0	0.002	0.7984	0.1996	0.0000000000	0.0000000000	1.6758049082	0.0969058560	34.1972029679	0.9385315558	11.3855886306	0.3718305559	47.2585965067	1.4072679677
0.0005	0.0095	0.792	0.198	310.5048460090	11.4711976341	1.8352903069	0.9237777287	1.7618621337	0.9066215092	1.1882931950	0.5210997051	315.2902916446	13.8226965771
0.0095	0.0005	0.792	0.198	304.3859643613	5.1605060945	0.0724933630	0.0222056011	1.8144282430	0.2973384756	1.3581748940	0.2649897073	307.6310608613	5.7450398785
0.0095	0.001	0.7916	0.1979	292.9897705441	5.6720572751	0.2037868982	0.0851832719	2.2513680008	0.4202848923	1.5119471216	0.1733470095	296.9568725647	6.3508724488
0.0095	0.0015	0.7912	0.1978	312.7009279921	24.5066847746	0.2525185478	0.1869099672	1.8341725865	1.2082588737	1.1560742520	0.6932073746	315.9436933784	26.5950609901
0.0095	0.002	0.7908	0.1977	300.2802769323	4.4650221079	0.3793819331	0.2483523927	2.0764895297	0.6217995243	1.3807281541	0.3211300542	304.1168765492	5.6563040791
0.0095	0.0025	0.7904	0.1976	301.5047676672	9.4389068425	0.3713271150	0.1018417005	2.1267478586	0.4380969311	1.4170476897	0.3489739679	305.4198903305	10.3278194420
0.0095	0.003	0.79	0.1975	308.5652355393	15.8112747906	0.6133743992	0.4893830676	2.4339390733	1.6768495514	1.5734560126	0.7407163233	313.1860050244	18.7182237329
0.0095	0.0035	0.7896	0.1974	306.6927791705	13.2207878856	0.5239659182	0.4087008678	1.4836463841	0.9646049071	1.0597103227	0.5027117681	309.7601017955	15.0968054286
0.0095	0.004	0.7892	0.1973	306.7134969250	20.4353491554	0.6774102032	0.4972413480	2.3903476655	1.3046520890	1.5005240418	0.8562922217	311.2817788355	23.0935348141
0.0095	0.0045	0.7888	0.1972	311.1742438028	23.6914530594	0.6037086175	0.2704356450	1.8044278612	0.6937356073	1.2500949855	0.3860704050	314.8324752670	25.0416947167
0.0095	0.005	0.7884	0.1971	317.8775090101	16.7147602294	0.5880017222	0.3361475467	1.0992727357	0.9844988441	0.8962724123	0.5852040743	320.4610558803	18.6206106945
0.0005	0.01	0.7916	0.1979	296.0802879998	14.4651076377	2.1288884271	1.0654438916	2.4565040373	1.3626046382	1.5632045308	0.6964275096	302.2288849950	17.5895836771
0.0095	0.0055	0.7879999999999999	0.19699999999999998	311.4621491506	7.4508213978	0.7011719167	0.1492729706	1.4764666228	0.6114133683	1.1077458376	0.3216436414	314.7475335277	8.5331513781
0.0095	0.006	0.7876	0.1969	306.3170019671	15.7657162996	1.3234066158	0.4739724924	2.3234220336	0.9517715236	1.4694766968	0.5734508089	311.4333073133	17.7649111245
0.0095	0.0065	0.7872	0.1968	314.7619873679	14.9923800010	0.7684296479	0.3968058806	1.2295341189	0.7833151855	0.9308345510	0.4387575569	317.6907856857	16.6112586240
0.0095	0.006999999999999999	0.7868	0.1967	323.1998287153	14.9597625059	0.6323032218	0.6888211825	1.3456923996	0.9124081025	0.9240978630	0.5028325771	326.1019221997	17.0638243680
0.0095	0.0075	0.7864	0.1966	303.5872592029	11.7226712841	0.9931590732	0.5680811446	1.5957019441	0.8468550649	1.1710121256	0.5023874196	307.3471323458	13.6399949132
0.0095	0.008	0.7859999999999999	0.1965	305.0953688536	5.7114864878	1.1280772766	0.3111537766	1.7790422767	0.5398396551	1.1877073960	0.2386438853	309.1901958029	6.8011238048
0.0095	0.0085	0.7856	0.1964	308.6152439123	11.4408362487	0.9842987733	0.2252384100	1.5131346894	0.2812187995	1.1250269070	0.1965999268	312.2377042820	12.1438933850
0.0095	0.009000000000000001	0.7852	0.1963	310.6191508617	11.2148671128	1.1852664852	0.6611852779	1.7090396042	0.7383009537	1.2105535555	0.5517299565	314.7240105066	13.1660833009
0.0095	0.0095	0.7848	0.1962	301.8455390094	15.5225667788	1.1494225446	0.8210124021	1.4603121600	0.5547711540	1.1215121133	0.3295523990	305.5767858273	17.2279027339
0.0095	0.01	0.7844	0.1961	307.1157071256	15.5729042369	1.2766886708	0.7661567528	1.4941596060	0.9556986661	1.1393789816	0.5839772238	311.0259343840	17.8787368796
0.001	0.0	0.7992	0.1998	308.1101593443	10.7269054317	0.0000000000	0.0000000000	1.8964826576	0.6931094073	1.2541955782	0.3667101504	311.2608375801	11.7867249894
0.01	0.0	0.792	0.198	300.9882526139	10.8822937999	0.0000000000	0.0000000000	1.8121204626	1.3429514642	1.2738198434	0.7264743265	304.0741929199	12.9517195906
0.01	0.0005	0.7916	0.1979	307.0135471634	8.5159759501	0.0664522494	0.0226396278	1.7698111551	0.2703285149	1.2240269317	0.1033300220	310.0738374996	8.9122741148
0.01	0.001	0.7912	0.1978	306.2991418339	14.2182115310	0.1401538352	0.0522384608	1.9534079078	0.5385958855	1.3391364277	0.3503185548	309.7318400046	15.1593644321
0.01	0.0015	0.7908	0.1977	300.5788983601	14.8408610521	0.2549349933	0.2360295368	2.5721494779	1.4821392728	1.6422873907	0.8157607595	305.0482702220	17.3747906212
0.01	0.002	0.7904	0.1976	304.5717097470	9.1292374182	0.3463571788	0.1422764548	2.1475178823	0.9384511263	1.4504382306	0.3726003760	308.5160230387	10.5825653753
0.01	0.0025	0.79	0.1975	305.9433679798	20.0224939875	0.3403160652	0.1680158601	1.6200618484	1.1784531914	1.1431866749	0.6234084556	309.0469325683	21.9923714946
0.01	0.003	0.7896	0.1974	311.2299674185	12.9382078547	0.6153881038	0.8186707277	1.6705765974	0.8254320186	1.1792133110	0.4701502916	314.6951454307	15.0524608926
0.01	0.0035	0.7892	0.1973	302.8578513614	5.4267876568	0.4816781231	0.1565911333	1.9618697693	0.5119762539	1.3649115821	0.2504521789	306.6663108359	6.3458072229
0.01	0.004	0.7888	0.1972	303.4636670808	12.4539177849	0.7470843799	0.3843422952	2.4298363526	1.0874101474	1.5716986158	0.6090602266	308.2122864291	14.5347304541
0.01	0.0045	0.7884	0.1971	305.0703646670	19.6411812601	1.1252580903	0.6457101119	2.3162422723	1.1500667450	1.4551246223	0.6723905522	309.9669896519	22.1093486692
0.001	0.0005	0.7988	0.1997	296.8082670306	11.1780411956	0.1022961900	0.0443673537	2.3647056610	1.0169796162	1.5145832169	0.6576057147	300.7898520985	12.8969938802
0.01	0.005	0.7879999999999999	0.19699999999999998	309.3839440469	9.5558799200	0.8429367154	0.4670794490	2.0336673820	0.9506973675	1.3323997397	0.4688675757	313.5929478840	11.4425243122
0.01	0.0055	0.7876	0.1969	309.8618812124	18.1758359796	1.3427381793	0.7421735809	2.3567566396	1.0232829307	1.4454589394	0.5429285153	315.0068349707	20.4842210065
0.01	0.006	0.7872	0.1968	311.4007102923	18.7191082817	0.8586436108	0.5700262237	1.6605762156	1.3534455338	1.1367428863	0.7698753518	315.0566730050	21.4124553910
0.01	0.0065	0.7868	0.1967	313.6910937789	18.8400610206	0.8900574014	0.6122880465	1.6939108216	0.8639375475	1.1343996904	0.5887777916	317.4094616923	20.9050644062
0.01	0.006999999999999999	0.7864	0.1966	303.7530012393	17.1688570178	1.2581625891	0.8189512265	2.3098317712	1.2879666213	1.5248346988	0.6840852832	308.8458302984	19.9598601488
0.01	0.0075	0.7859999999999999	0.1965	325.7795463604	16.3149700955	0.7869557296	0.9018389611	1.3282558365	1.2244791513	0.9653966898	0.7809963510	328.8601546163	19.2222845589
0.01	0.008	0.7856	0.1964	308.5588058913	19.0178294876	1.4458398511	1.1892660035	2.1503385028	1.4811407827	1.4196837850	0.8097886196	313.5746680302	22.4980248934
0.01	0.0085	0.7852	0.1963	301.9455557555	6.9876957807	1.3427381793	0.7787822042	1.6875003204	0.5375762934	1.2205121379	0.3323685170	306.1963063931	8.6364227953
0.01	0.009000000000000001	0.7848	0.1962	311.9043660496	15.8624321293	1.0918305951	0.8909131334	1.4951852862	0.9348322312	1.0482872430	0.4594822743	315.5396691739	18.1476597682
0.01	0.0095	0.7844	0.1961	309.7482907650	11.3112362326	0.9907426278	0.7807607949	1.3697958839	0.7322498129	0.9446008267	0.3790576489	313.0534301034	13.2033044893
0.001	0.001	0.7984	0.1996	306.0805338030	10.0915718478	0.1723731076	0.0737180897	2.0911054723	0.8467066010	1.4287636690	0.3901816879	309.7727760519	11.4021782264
0.01	0.01	0.784	0.196	302.5477994483	11.2985025798	1.6057279907	0.7230992857	2.0426420836	0.6512269564	1.4653761041	0.4110731261	307.6615456267	13.0839019480
0.001	0.0015	0.7979999999999999	0.1995	292.6354255007	10.5282205976	0.3028611610	0.1219074834	2.4226565913	1.0988197054	1.6238347234	0.4426694813	296.9847779764	12.1916172677
0.001	0.002	0.7976	0.1994	299.9237886729	12.2586247504	0.2911816748	0.1357565458	2.0385393629	0.8467190257	1.3022310931	0.3662550784	303.5557408037	13.6073554003
0.001	0.0025	0.7972	0.1993	298.7971714681	15.4971687767	0.5159111001	0.2180670005	2.4939413640	0.9099283457	1.6674767461	0.5135375789	303.4745006783	17.1387017018
0.001	0.003	0.7968	0.1992	294.7364915749	7.5438937778	0.6685499033	0.2680814821	2.7949784976	1.0163605650	1.7032104828	0.5986710631	299.9032304586	9.4270068880
0.001	0.0035	0.7964	0.1991	298.3070894121	7.7732749632	0.6480101171	0.3721064439	1.7949403195	0.8413203829	1.2208050374	0.3107143078	301.9708448861	9.2974160978
0.0	0.0025	0.7979999999999999	0.1995	0.0000000000	0.0000000000	2.0676718094	0.0814851453	34.2620772395	0.3688871289	11.4312809496	0.3169524279	47.7610299985	.7673247021
0.001	0.004	0.7959999999999999	0.19899999999999998	308.2830454341	14.9536837547	0.6854650213	0.3608216888	2.1677750659	0.8587987768	1.3529027034	0.4542960653	312.4891882247	16.6276002856
0.001	0.0045	0.7956	0.1989	296.2074521485	11.1777533594	0.8203832247	0.5363359779	2.0916183124	1.0810099828	1.3962518266	0.6098068719	300.5157055122	13.4049061920
0.001	0.005	0.7952	0.1988	292.2110687349	4.7487841528	1.1401595038	0.3611344262	2.8893410744	0.4449271297	1.7439235107	0.2451300939	297.9844928238	5.7999758026
0.001	0.0055	0.7948	0.1987	298.6464319436	16.1713545327	0.8425339745	0.4617006003	1.8795589346	1.0074299466	1.3546601002	0.6324404535	302.7231849529	18.2729255331
0.001	0.006	0.7944	0.1986	304.2259375675	22.7861006094	1.2062090123	0.5992156713	2.1616209848	1.6924989525	1.3965447260	0.9984162703	308.9903122906	26.0762315035
0.001	0.0065	0.794	0.1985	303.7758622099	12.7950333577	1.2605790346	0.4928337681	2.2788049457	0.9829642298	1.4794352792	0.5208783916	308.7946814694	14.7917097472
0.001	0.006999999999999999	0.7936	0.1984	306.8956702841	9.6688754306	1.0845812588	0.4122509105	1.9749471916	0.5959095938	1.2650328590	0.3808297030	311.2202315935	11.0578656379
0.001	0.0075	0.7932	0.1983	305.7018989784	7.0632332567	0.9613425417	0.5217420997	1.8567375505	0.3987884912	1.3997666203	0.2350901082	309.9197456909	8.2188539558
0.001	0.008	0.7928	0.1982	295.3194463238	3.9184402285	1.2029870851	0.2179955831	1.8295570257	0.1902837164	1.3326926392	0.1204098332	299.6846830738	4.4471293612
0.001	0.0085	0.7924	0.1981	294.3328525637	8.2858510265	1.6149910315	0.4356308958	2.1223887178	0.4918577637	1.4275920710	0.2938317610	299.4978243840	9.5071714470
0.0	0.003	0.7976	0.1994	0.0000000000	0.0000000000	2.5316293327	0.1077179472	34.2605387192	0.4373639090	11.4327454470	0.4043778341	48.2249134989	.9494596903
0.001	0.009000000000000001	0.792	0.198	307.3357439671	19.2494591031	1.6899008399	1.2796097109	2.4388110542	1.5897872434	1.5719915152	0.7291670079	313.0364473764	22.8480230653
0.001	0.0095	0.7916	0.1979	290.3729038219	10.0661403387	2.1433870997	0.7266035290	2.3859885248	0.9682727862	1.5787282033	0.5778098375	296.4810076497	12.3388264914
0.001	0.01	0.7912	0.1978	300.4545918327	9.3669936891	1.9786660693	0.9641472602	2.5359942515	1.2129226524	1.5796069017	0.4718049717	306.5488590552	12.0158685734
0.0015	0.0	0.7988	0.1997	300.9868238033	3.8949163669	0.0000000000	0.0000000000	1.9854604135	0.3881715074	1.4003524193	0.1584301930	304.3726366361	4.4415180673
0.0015	0.0005	0.7984	0.1996	301.4976236139	12.5098255590	0.1022961900	0.0610468070	2.3067547307	1.0484230198	1.5693554199	0.6624933043	305.4760299545	14.2817886901
0.0015	0.001	0.7979999999999999	0.1995	307.7100923598	17.0934648762	0.1836498530	0.1263708295	2.2659839434	1.3558105102	1.5002311424	0.8202515964	311.6599572986	19.3958978123
0.0015	0.0015	0.7976	0.1994	296.8389864598	8.8002326414	0.2581569205	0.0591028282	2.3239348737	0.6381420740	1.4779707818	0.2703790632	300.8990490358	9.7678566068
0.0015	0.002	0.7972	0.1993	304.1344936853	8.8222175346	0.4140176510	0.0897163562	2.4324005530	0.8346106557	1.6062607545	0.4078078089	308.5871726438	10.1543523554
0.0015	0.0025	0.7968	0.1992	300.4060122703	14.8014278844	0.4301272872	0.3336056346	2.1457229420	1.5920373740	1.4609826119	0.9229087430	304.4428451114	17.6499796360
0.0015	0.003	0.7964	0.1991	299.5337233629	15.4190038561	0.6661334579	0.2936685500	2.8319029841	1.3892935567	1.7040891812	0.9615575470	304.7358489861	18.0635235098
0.0	0.0035	0.7972	0.1993	0.0000000000	0.0000000000	2.8920824432	0.2845004631	34.1674582426	1.4345326353	11.3738726513	0.4122693118	48.4334133371	2.1313024102
0.0015	0.0035	0.7959999999999999	0.19899999999999998	287.8546250352	6.9852087952	0.7938023250	0.2525850202	2.7608746315	0.7099559368	1.8317933550	0.4437341105	293.2410953467	8.3914838627
0.0015	0.004	0.7956	0.1989	306.0576728325	15.4446418279	0.5368536272	0.4663774466	1.6426268124	1.0790226207	1.1636896385	0.6494938839	309.4008429106	17.6395357791
0.0015	0.0045	0.7952	0.1988	304.8589006895	8.9383537625	0.6443854490	0.3324210846	1.9175091014	0.5114396643	1.3570032961	0.5026776360	308.7777985360	10.2848921474
0.0015	0.005	0.7948	0.1987	306.2527054875	14.6110219919	0.8207859656	0.3303123677	2.1118754960	0.9616352058	1.2714766476	0.5952893551	310.4568435967	16.4982589205
0.0015	0.0055	0.7944	0.1986	309.3425085378	16.8377365081	0.9520795009	0.3485735916	1.8757126339	0.4954709467	1.2506807844	0.4190285124	313.4209814570	18.1008095588
0.0015	0.006	0.794	0.1985	307.2885932153	13.1956103331	0.9420109782	0.6494471523	1.8828923952	0.7144317129	1.2585890704	0.5191633182	311.3720856591	15.0786525165
0.0015	0.0065	0.7936	0.1984	298.7986002788	7.4328614670	1.3387107702	0.2516714997	2.5913809813	0.7820422969	1.6885655087	0.3925421318	304.4172575390	8.8591173954
0.0015	0.006999999999999999	0.7932	0.1983	304.2480841327	13.0803814730	1.2517187346	0.7447924056	2.1021315342	0.9139489584	1.3901009375	0.4818010394	308.9920353390	15.2209238764
0.0015	0.0075	0.7928	0.1982	302.2313178874	14.0869373951	1.3620697428	0.6862572674	1.9782806522	0.8605527026	1.3423583220	0.4813528288	306.9140266044	16.1151001939
0.0015	0.008	0.7924	0.1981	299.0393548749	2.1612904329	1.7104406261	0.5092823970	2.2826512464	0.5162407415	1.4832429725	0.2921686639	304.5156897199	3.4789822353
0.0	0.004	0.7968	0.1992	0.0000000000	0.0000000000	3.3528180392	0.2566442523	34.1725866435	0.4936618005	11.3079702681	0.3305100380	48.8333749508	1.0808160908
0.0015	0.0085	0.792	0.198	312.4658886387	14.2611619636	1.2199022031	0.8074785422	1.6767306785	0.6245318540	1.0881215724	0.2428417569	316.4506430927	15.9360141167
0.0015	0.009000000000000001	0.7916	0.1979	302.7371168607	16.0335498057	1.5279989959	0.8349486296	1.7916068589	0.9515410348	1.2588819699	0.6305482995	307.3156046854	18.4505877696
0.0015	0.0095	0.7912	0.1978	293.1690862819	9.3432807772	1.3862341971	0.6559441513	1.8128897227	0.7424234933	1.3069174848	0.5446626318	297.6751276865	11.2863110536
0.0015	0.01	0.7908	0.1977	298.9557694513	10.7670791468	1.7652133893	0.9653880126	2.0087946376	0.9314528660	1.3889293395	0.4320663487	304.1187068177	13.0959863741
0.002	0.0	0.7984	0.1996	296.8518457557	7.9095615696	0.0000000000	0.0000000000	2.3493204582	1.0360862558	1.6235418239	0.6376862316	300.8247080378	9.5833340570
0.002	0.0005	0.7979999999999999	0.1995	300.5146018804	4.3768087847	0.0950468537	0.0520393616	2.0436677638	0.3296927655	1.3924441333	0.2015897569	304.0457606312	4.9601306687
0.002	0.001	0.7976	0.1994	307.0957037763	11.1435622636	0.1659292531	0.0462433555	2.1739291470	0.6267581552	1.4240772773	0.3938800009	310.8596394537	12.2104437752
0.002	0.0015	0.7972	0.1993	317.4752988096	11.1642307658	0.1856635575	0.0557705276	1.4326187950	0.9046833539	0.9349351438	0.4390429373	320.0285163059	12.5637275846
0.002	0.002	0.7968	0.1992	298.9836312592	15.4677010374	0.3129296837	0.2083630587	1.7459640908	0.9129538916	1.3318139407	0.5873948480	302.3743389744	17.1764128357
0.002	0.0025	0.7964	0.1991	294.6629078260	11.8219662694	0.4716096005	0.1079285515	2.3236784537	0.5619931881	1.5840003940	0.2719432484	299.0421962742	12.7638312574
0.0	0.0045	0.7964	0.1991	0.0000000000	0.0000000000	3.7326027132	0.1567402204	34.0566847829	0.9607527710	11.2517335677	0.1742887281	49.0410210638	1.2917817195
0.002	0.003	0.7959999999999999	0.19899999999999998	292.1503442819	1.8370449295	0.6314977400	0.1374662737	2.4906079034	0.4583786425	1.6138761410	0.2753379758	296.8863260663	2.7082278215
0.002	0.0035	0.7956	0.1989	303.2550607246	9.8495551682	0.8296462656	0.1700883132	2.4439394551	0.8983377589	1.5277636936	0.3898420574	308.0564101389	11.3078232977
0.002	0.004	0.7952	0.1988	295.2108567137	11.7255461434	0.7756789842	0.1792337305	2.3093189311	0.9605446994	1.4808997766	0.4264576212	299.7767544056	13.2917821945
0.002	0.0045	0.7948	0.1987	296.4353474486	6.1660307026	1.0181290094	0.1351818313	2.5395841321	0.3030941343	1.6021601618	0.2369772213	301.5952207519	6.8412838895
0.002	0.005	0.7944	0.1986	297.3533582971	6.0989783412	0.9597315781	0.2032720768	1.9372534449	0.4019403641	1.4495595321	0.2348052946	301.6999028522	6.9389960767
0.002	0.0055	0.794	0.1985	314.8405719541	5.5480454798	0.7305720028	0.4417346266	1.4956981263	0.4853120431	1.0992517527	0.1689458832	318.1660938359	6.6440380327
0.002	0.006	0.7936	0.1984	297.3905073742	9.0173978301	1.0777346634	0.5656317873	1.9285351633	1.1401963497	1.2826068279	0.5203213985	301.6793840288	11.2435473656
0.002	0.0065	0.7932	0.1983	300.5496077416	19.4635687459	1.0314194593	0.6925804099	2.3082932509	1.0213447007	1.4275920710	0.5693935779	305.3169125228	21.7468874344
0.002	0.006999999999999999	0.7928	0.1982	306.2827105113	18.7681453363	1.1417704674	0.2946236224	1.7336559286	0.5184465838	1.1250269070	0.2687495993	310.2831638143	19.8499651418
0.002	0.0075	0.7924	0.1981	295.0908366184	5.9409194653	1.4120096151	0.5759020333	2.2572656618	0.9192086055	1.4568820192	0.5107629492	300.2169939145	7.9467930533
