# Supplementary material for: Multipressure Sampling for Improving the Performance of MOF-based Electronic Noses
Source: ACS Sens. 2024 Jul 12;9(7):3531–9. doi: 10.1021/acssensors.4c00199 (PMC11287752; doi:10.1021/acssensors.4c00199)
Supplement: Supplementary file 2 — se4c00199_si_002.zip [file se4c00199_si_002.zip › Multiplex_Adsorption_Data/Benzene_0.5bar/NU-125_v2_EQeq.csv]

benzene_comp	CO2_comp	N2_comp	O2_comp	benzene_mass	benzene_error	CO2_mass	CO2_error	N2_mass	N2_error	O2_mass	O2_error	total_mass	total_error
0.0	0.0	0.8	0.2	0.0000000000	0.0000000000	0.0000000000	0.0000000000	5.4147753276	0.1630418496	1.8029083032	0.1703906416	7.2176836308	.3334324912
0.0	0.0005	0.7996	0.1999	0.0000000000	0.0000000000	0.0811003300	0.0298650642	5.4806930578	0.2497796547	1.8196406308	0.1898031643	7.3814340186	.4694478832
0.0	0.005	0.7959999999999999	0.19899999999999998	0.0000000000	0.0000000000	0.6769864425	0.1414801633	5.4708053982	0.3092284028	1.8723474629	0.1571503205	8.0201393036	.6078588866
0.002	0.008	0.792	0.198	750.3090280117	43.2513816423	0.4681962313	0.2996547950	1.1583210037	0.3217446879	0.5228852387	0.2141803298	752.4584304854	44.0869614550
0.002	0.0085	0.7916	0.1979	749.2815987684	56.8065411852	0.6850389575	0.6335796343	1.2755080797	0.4288350524	0.6032004114	0.2058586368	751.8453462170	58.0748145087
0.002	0.009000000000000001	0.7912	0.1978	759.4477407544	63.1480067762	0.4463394048	0.2376376127	1.1125448022	0.3896828208	0.4785445705	0.1284798726	761.4851695319	63.9038070823
0.002	0.0095	0.7908	0.1977	741.3386626623	26.4115255626	0.5475710223	0.2215927639	1.1649127767	0.1656207011	0.5023881374	0.0863540500	743.5535345987	26.8850930776
0.002	0.01	0.7904	0.1976	750.2569933628	14.6406623320	0.6643324903	0.2064886916	1.2205766378	0.1681950956	0.5659709824	0.0630855352	752.7078734733	15.0784316544
0.0025	0.0	0.7979999999999999	0.1995	819.2988101084	71.8727326630	0.0000000000	0.0000000000	0.8964811309	0.2925150713	0.4258377384	0.1004497248	820.6211289777	72.2656974591
0.0025	0.0005	0.7976	0.1994	757.5336819060	46.7362456687	0.0310597008	0.0245110226	1.0810507755	0.3124830378	0.4827276524	0.1444078397	759.1285200347	47.2176475688
0.0025	0.001	0.7972	0.1993	768.6905227949	46.1254683061	0.0644201203	0.0592853707	1.1539264884	0.3821333695	0.5538400449	0.1697609881	770.4627094485	46.7366480344
0.0025	0.0015	0.7968	0.1992	784.9508404215	29.3163301974	0.0937542822	0.0344340027	1.0795859371	0.2918908857	0.5224669306	0.1318673032	786.6466475714	29.7745223890
0.0025	0.002	0.7964	0.1991	781.8134571812	40.7228293154	0.0903032043	0.0309957261	0.9488491055	0.2259059210	0.4668319412	0.1505305143	783.3194414322	41.1302614768
0.0	0.0055	0.7956	0.1989	0.0000000000	0.0000000000	0.7465831796	0.1143204815	5.5213423247	0.4121679019	1.8468306632	0.0573555295	8.1147561675	.5838439129
0.0025	0.0025	0.7959999999999999	0.19899999999999998	760.4639468381	31.1495858348	0.1294154202	0.0756093279	1.1444050385	0.3266294133	0.4906755080	0.1554981580	762.2284428048	31.7073227340
0.0025	0.003	0.7956	0.1989	765.0419756510	18.9293128891	0.1570240432	0.0990645714	1.0653037622	0.2238664251	0.5187021568	0.0887759973	766.7830056132	19.3410198829
0.0025	0.0035	0.7952	0.1988	773.0644941613	44.8663630666	0.2018880555	0.0774594238	1.0473594912	0.3087474996	0.5237218551	0.1410784297	774.8374635631	45.3936484197
0.0025	0.004	0.7948	0.1987	775.8896695084	35.2237694180	0.2496279661	0.0591512913	1.0960653696	0.3242773193	0.5166106159	0.1280597084	777.7519734600	35.7352577370
0.0025	0.0045	0.7944	0.1986	789.6900746171	57.8391099329	0.3244013199	0.2453099043	1.0704306968	0.4283406544	0.5270683207	0.2377374663	791.6119749545	58.7504979579
0.0025	0.005	0.794	0.1985	775.4019722112	21.8304003819	0.3704156916	0.1341241977	1.0422325566	0.1105298023	0.5069895275	0.0731549152	777.3216099869	22.1482092971
0.0025	0.0055	0.7936	0.1984	778.4556918985	49.9712099895	0.2714847926	0.1072120047	1.0407677182	0.2909705333	0.4894205835	0.1300393618	780.2573649928	50.4994318893
0.0025	0.006	0.7932	0.1983	784.7080120602	24.0722592099	0.2749358705	0.0793331004	1.0144006261	0.2509965526	0.4605573183	0.1097658548	786.4579058751	24.5123547177
0.0025	0.0065	0.7928	0.1982	783.4438761789	32.5289020694	0.4066520092	0.1511573859	1.0971639985	0.1800381207	0.5450555729	0.0722402623	785.4927477595	32.9323378383
0.0025	0.006999999999999999	0.7924	0.1981	763.6594864508	25.3436801965	0.3767426677	0.0704448321	1.0883749678	0.1583889384	0.5161923077	0.0443011876	765.6407963940	25.6168151546
0.0	0.006	0.7952	0.1988	0.0000000000	0.0000000000	0.7914471919	0.1628642266	5.5081587787	0.3340297425	1.8606348335	0.1301630987	8.1602408041	.6270570678
0.0025	0.0075	0.792	0.198	813.1525998189	42.5352969605	0.4020505721	0.1959801731	0.8898893579	0.3050330430	0.4438249906	0.1449641589	814.8883647395	43.1812743355
0.0025	0.008	0.7916	0.1979	773.4715887671	39.5453489531	0.6188932983	0.3170361821	1.1795611612	0.4736855864	0.5751737626	0.1686357993	775.8452169892	40.5047065209
0.0025	0.0085	0.7912	0.1978	759.9497220729	41.5763601595	0.5159361418	0.2328049828	1.1037557715	0.2482177289	0.5417091073	0.1345106397	762.1111230935	42.1918935109
0.0025	0.009000000000000001	0.7908	0.1977	814.0269859773	33.2089519600	0.4434635065	0.1493873423	0.9008756463	0.1922094680	0.4417334497	0.1003381759	815.8130585798	33.6508869462
0.0025	0.0095	0.7904	0.1976	783.5428440405	7.3513761855	0.4417379676	0.1123942825	1.0202599799	0.0966238354	0.4831459606	0.1091135087	785.4879879486	7.6695078121
0.0025	0.01	0.79	0.1975	776.0457734550	25.6243833409	0.5205375790	0.1734335933	0.9946253070	0.1583855515	0.4768713377	0.0846596254	778.0378076787	26.0408621111
0.003	0.0	0.7976	0.1994	788.7565117993	18.1188220046	0.0000000000	0.0000000000	0.9385952363	0.1793395438	0.4986233637	0.0359453083	790.1937303993	18.3341068567
0.003	0.0005	0.7972	0.1993	803.7302472255	39.4177455191	0.0281838026	0.0092028743	1.0327111067	0.3005775683	0.5032247538	0.1017994044	805.2943668886	39.8293253661
0.003	0.001	0.7968	0.1992	787.9168154068	20.8862610388	0.0483150902	0.0270762420	0.9631312804	0.2890505252	0.4664136330	0.1442283938	789.3946754104	21.3466161998
0.003	0.0015	0.7964	0.1991	791.5133279019	44.7806044676	0.0845514079	0.0245649523	1.0294152202	0.2525455407	0.5044796783	0.1337121331	793.1317742083	45.1914270937
0.0	0.0065	0.7948	0.1987	0.0000000000	0.0000000000	0.8409126414	0.1196373662	5.6095988413	0.2908230066	1.7945421394	0.0402098409	8.2450536221	.4506702137
0.003	0.002	0.7959999999999999	0.19899999999999998	812.6587807983	32.8728142021	0.0874273061	0.0564262665	0.8737761350	0.1473127952	0.4199814238	0.0327671783	814.0399656632	33.1093204421
0.003	0.0025	0.7956	0.1989	797.0177775220	32.1127784619	0.1345920370	0.0920574977	0.8671843619	0.3947297970	0.4538643872	0.2184353945	798.4734183081	32.8180011511
0.003	0.003	0.7952	0.1988	779.0046064297	16.9389855049	0.1627758396	0.0825217435	1.0250207048	0.2758742350	0.4982050555	0.1487295935	780.6906080296	17.4461110769
0.003	0.0035	0.7948	0.1987	789.0932065860	53.1690911864	0.1760049715	0.1027239285	0.9678920053	0.1441508213	0.4609756265	0.1218016916	790.6980791893	53.5377676278
0.003	0.004	0.7944	0.1986	778.8148330044	16.0992536894	0.2197186245	0.0296872944	1.0272179625	0.0896129213	0.5111726094	0.1021768599	780.5729422008	16.3207307650
0.003	0.0045	0.794	0.1985	830.0648809872	34.5114173632	0.1932603608	0.0941187950	0.8100556624	0.2529933338	0.3794055292	0.1091006786	831.4476025396	34.9676301706
0.003	0.005	0.7936	0.1984	817.6541070894	27.4706022524	0.3128977270	0.0747645044	0.8865934714	0.1680323585	0.4463348398	0.0752768806	819.2999331276	27.7886759959
0.003	0.0055	0.7932	0.1983	798.3543537967	51.1693384451	0.2335229360	0.0222468899	0.9320034633	0.2499041871	0.4496813053	0.1214967481	799.9695615013	51.5629862702
0.003	0.006	0.7928	0.1982	814.6789495190	18.2156643265	0.3709908712	0.1513061413	1.0030481281	0.1937439213	0.4605573183	0.0562091660	816.5135458366	18.6169235551
0.003	0.0065	0.7924	0.1981	816.2838613359	44.6656821000	0.3778930270	0.2098767395	0.9693568438	0.1856881358	0.5128458422	0.0863945670	818.1439570489	45.1476415423
0.0	0.006999999999999999	0.7944	0.1986	0.0000000000	0.0000000000	0.9605500076	0.1215794266	5.4949752327	0.3545620209	1.8372095748	0.1320847443	8.2927348151	.6082261918
0.003	0.006999999999999999	0.792	0.198	816.4624116016	59.4549420605	0.3353297332	0.1459914264	0.8920866156	0.3284424565	0.4191448074	0.1200945259	818.1089727578	60.0494704693
0.003	0.0075	0.7916	0.1979	827.1876709912	37.6656965645	0.4106782667	0.2175791399	0.8939176636	0.3242343058	0.4333672859	0.1344169439	828.9256342074	38.3419269541
0.003	0.008	0.7912	0.1978	813.6443782651	32.0910211308	0.3962987756	0.1045751891	0.8247040469	0.1588286172	0.4396419087	0.1145706350	815.3050229963	32.4689955721
0.003	0.0085	0.7908	0.1977	802.8528002054	38.6559811798	0.4808501835	0.1259315082	1.0250207048	0.1958095093	0.5128458422	0.1154530607	804.8715169359	39.0931752580
0.003	0.009000000000000001	0.7904	0.1976	835.2887516183	57.7610052245	0.4785494649	0.3489326263	0.8269013046	0.4678869197	0.4421517579	0.1864660081	837.0363541457	58.7642907786
0.003	0.0095	0.79	0.1975	789.2819597241	43.6869396639	0.6125663222	0.4722501611	1.0883749678	0.5846871063	0.5090810684	0.2283303754	791.4919820825	44.9722073067
0.003	0.01	0.7896	0.1974	780.7513381720	11.1661786043	0.5751796453	0.0948610573	1.0513877969	0.0854579771	0.4927670490	0.0438406143	782.8706726632	11.3903382530
0.0035	0.0	0.7972	0.1993	840.1473594202	52.5717503110	0.0000000000	0.0000000000	0.9114957250	0.3092630961	0.4739431804	0.1424362425	841.5327983256	53.0234496496
0.0035	0.0005	0.7968	0.1992	812.5159405858	14.6523250196	0.0212816469	0.0129127510	0.8591277505	0.0697684577	0.4350405186	0.0706433245	813.8313905018	14.8056495528
0.0035	0.001	0.7964	0.1991	823.1646784329	32.2439265139	0.0598186831	0.0236873476	0.9909632109	0.2230381898	0.4906755080	0.0953375668	824.7061358349	32.5859896181
0.0	0.0075	0.794	0.1985	0.0000000000	0.0000000000	0.9490464147	0.0913069380	5.5396528054	0.0894811288	1.8531052861	0.0656090761	8.3418045062	.2463971429
0.0035	0.0015	0.7959999999999999	0.19899999999999998	829.3384364776	45.6324591619	0.0661456592	0.0302174665	0.7287571285	0.2035018611	0.3605816606	0.1280487767	830.4939209259	45.9942272662
0.0035	0.002	0.7956	0.1989	825.9245553971	54.0418787638	0.0874273061	0.0596192500	0.8210419508	0.2105956826	0.4404785251	0.1044464541	827.2735031791	54.4165401505
0.0035	0.0025	0.7952	0.1988	838.4414391672	43.3501327073	0.1357423963	0.0646047349	0.8565642832	0.1716175620	0.4500996135	0.0537912455	839.8838454602	43.6401462497
0.0035	0.003	0.7948	0.1987	824.9491608027	44.2794297993	0.1409190131	0.1239508799	0.7631808320	0.1890351175	0.4099420272	0.0760354968	826.2632026750	44.6684512935
0.0035	0.0035	0.7944	0.1986	826.5081596942	19.8082646764	0.1967114387	0.0450846925	0.7866182472	0.1018194444	0.4141251091	0.0823546741	827.9056144892	20.0375234874
0.0035	0.004	0.794	0.1985	809.2724474732	67.1602740287	0.1995873369	0.0808204157	0.9631312804	0.2668560173	0.4676685575	0.1759203539	810.9028346480	67.6838708156
0.0035	0.0045	0.7936	0.1984	801.2754361438	44.6555432309	0.2990934156	0.0522116135	1.0030481281	0.1538324492	0.5099176848	0.1084830498	803.0874953723	44.9700703434
0.0035	0.005	0.7932	0.1983	809.3448878667	18.1780354342	0.2732103315	0.0832720292	0.8876921002	0.2384741699	0.4894205835	0.1778474059	810.9952108819	18.6776290392
0.0035	0.0055	0.7928	0.1982	812.0221215652	43.1517409032	0.3347545536	0.1602099895	0.9151578212	0.2439560794	0.5036430620	0.1005472285	813.7756770020	43.6564542006
0.0035	0.006	0.7924	0.1981	819.7885479800	38.6354334694	0.3474085058	0.1344198646	0.9261441095	0.2839520474	0.4751981050	0.1384189326	821.5372987003	39.1922243140
0.0	0.008	0.7936	0.1984	0.0000000000	0.0000000000	1.1187244101	0.1302499355	5.3473927589	0.3271348642	1.8388828076	0.1627729570	8.3049999766	.6201577567
0.0035	0.0065	0.792	0.198	842.1991570450	53.8872726516	0.3180743438	0.1718853903	0.7928438106	0.4786403062	0.4024124797	0.2293397308	843.7124876791	54.7671380789
0.0035	0.006999999999999999	0.7916	0.1979	823.3289446773	36.4867351355	0.3675397933	0.1656437490	0.8254364661	0.2237106152	0.3957195487	0.0996732834	824.9176404854	36.9757627831
0.0035	0.0075	0.7912	0.1978	819.6191802994	57.0126929280	0.3341793739	0.1918515134	0.8279999334	0.2980631305	0.3982293978	0.1646795992	821.1795890045	57.6672871711
0.0035	0.008	0.7908	0.1977	819.2804449382	57.7900138397	0.3750171287	0.2251767707	0.8389862218	0.4015194068	0.4095237190	0.1525397398	820.9039720077	58.5692497570
0.0035	0.0085	0.7904	0.1976	820.1987034476	62.0531229740	0.5107595250	0.3058008997	0.8741423446	0.4183812999	0.4718516394	0.2140757304	822.0554569566	62.9913809040
0.0035	0.009000000000000001	0.79	0.1975	824.0462066019	40.6421229057	0.4377117101	0.1643202783	0.8375213833	0.2376200955	0.4233278893	0.1366683985	825.7447675846	41.1807316780
0.0035	0.0095	0.7896	0.1974	833.7828076629	42.4317543993	0.4428883269	0.1526557553	0.7913789722	0.2281506458	0.4086871026	0.0796149398	835.4257620646	42.8921757402
0.0035	0.01	0.7892	0.1973	822.4831265614	51.3245423372	0.6907907540	0.3763345520	0.9415249132	0.3266244862	0.4827276524	0.1506234803	824.5981698810	52.1781248557
0.004	0.0	0.7968	0.1992	837.6701020193	27.2725822480	0.0000000000	0.0000000000	0.8821989560	0.1412335217	0.4676685575	0.0555326772	839.0199695328	27.4693484469
0.004	0.0005	0.7964	0.1991	831.7646795168	45.7188049042	0.0425632938	0.0360853609	0.8591277505	0.2760589009	0.4890022753	0.1467158957	833.1553728364	46.1776650617
0.0	0.0085	0.7932	0.1983	0.0000000000	0.0000000000	1.1129726137	0.1741949385	5.4861862020	0.2058267435	1.8995374953	0.1005472285	8.4986963110	.4805689105
0.004	0.001	0.7959999999999999	0.19899999999999998	817.0174478562	32.3720161124	0.0598186831	0.0289653068	0.8917204060	0.0534716197	0.4982050555	0.0913177416	818.4671920008	32.5457707805
0.004	0.0015	0.7956	0.1989	852.9172744239	40.2452748855	0.0822506893	0.0242941066	0.8624236370	0.3407678340	0.4664136330	0.1354440324	854.3283623832	40.7457808585
0.004	0.002	0.7952	0.1988	806.7727437532	30.9728858544	0.1506970671	0.0728096556	0.9254116903	0.2270334205	0.4948585899	0.1257877144	808.3437111005	31.3985166449
0.004	0.0025	0.7948	0.1987	830.0383535192	26.2270562851	0.1363175759	0.0831607135	0.9213833846	0.2249898396	0.4664136330	0.1264093855	831.5624681127	26.6616162237
0.004	0.003	0.7944	0.1986	819.1886190873	36.4565124349	0.2277711395	0.1257737848	0.9752161976	0.3691538210	0.5291598616	0.2216954485	820.9207662860	37.1731354892
0.004	0.0035	0.794	0.1985	850.6471353313	42.9563543218	0.2053391334	0.1043978785	0.8598601697	0.4180606333	0.4538643872	0.2564334980	852.1661990216	43.7352463316
0.004	0.004	0.7936	0.1984	831.2565764749	81.9674845420	0.2197186245	0.1498825895	0.9005094367	0.4570108158	0.4902571998	0.2636018777	832.8670617359	82.8379798250
0.004	0.0045	0.7932	0.1983	843.6734720962	23.3120076443	0.2835635651	0.0975841046	0.9129605635	0.1222196806	0.4714333313	0.1191290026	845.3414295561	23.6509404321
0.004	0.005	0.7928	0.1982	811.6854267784	28.6963799626	0.3117473678	0.1028655369	0.8591277505	0.1322092781	0.4722699476	0.0680905005	813.3285718443	28.9995452781
0.004	0.0055	0.7924	0.1981	824.1431338890	38.0427058561	0.3456829668	0.0752057009	0.8334930776	0.2114574341	0.4534460790	0.0787220007	825.7757560124	38.4080909918
0.0	0.009000000000000001	0.7928	0.1982	0.0000000000	0.0000000000	1.2090276144	0.2086753021	5.3781543663	0.3515413909	1.8359546503	0.1256708087	8.4231366310	.6858875017
0.004	0.006	0.792	0.198	825.5613331423	26.0314568937	0.4837260817	0.3215331387	0.9411587036	0.3187833115	0.5262317043	0.1238813899	827.5124496319	26.7956547338
0.004	0.0065	0.7916	0.1979	844.9529122859	37.3331826671	0.3669646137	0.0669386549	0.7617159936	0.1858094308	0.4061772535	0.0170226251	846.4877701467	37.6029533779
0.004	0.006999999999999999	0.7912	0.1978	857.7666996406	53.2097027452	0.2916160802	0.1237692512	0.6430640792	0.2920268515	0.3413394839	0.1007905752	859.0427192839	53.7262894231
0.004	0.0075	0.7908	0.1977	831.8401807720	49.7901900669	0.3612128172	0.0789987833	0.7679415570	0.3712115667	0.4091054108	0.1150948211	833.3784405570	50.3554952380
0.004	0.008	0.7904	0.1976	832.3135940479	34.9143217675	0.4871771596	0.2019068995	0.9210171750	0.2331464229	0.4797994951	0.1246698773	834.2015878776	35.4740449672
0.004	0.0085	0.79	0.1975	823.1238669435	23.2944830971	0.6660580293	0.3896747647	0.9334683018	0.2473842835	0.5345978681	0.1673567377	825.2579911427	24.0988988830
0.004	0.009000000000000001	0.7896	0.1974	827.4600876823	33.8421678040	0.4658955127	0.1332630541	0.8719450869	0.2890727947	0.4425700661	0.1098041074	829.2404983480	34.3743077602
0.004	0.0095	0.7892	0.1973	832.1370843567	45.4550379016	0.3824944641	0.1414053159	0.6954320538	0.3280992887	0.3823336866	0.1618674341	833.5973445612	46.0864099403
0.004	0.01	0.7888	0.1972	845.5681454872	43.8585678425	0.5912846754	0.1783836006	0.6899389096	0.1870954838	0.3685295163	0.0837201809	847.2178985885	44.3077671078
0.0045	0.0	0.7964	0.1991	837.6068442109	13.9029680011	0.0000000000	0.0000000000	0.8400848506	0.0327056144	0.4747797968	0.0843282753	838.9217088583	14.0200018908
0.0	0.0095	0.7924	0.1981	0.0000000000	0.0000000000	1.3010563577	0.1422264703	5.4513962888	0.1917120437	1.8137843162	0.1138966482	8.5662369627	.4478351622
0.0045	0.0005	0.7959999999999999	0.19899999999999998	851.0021952882	13.2593592530	0.0276086230	0.0129127510	0.7452365610	0.1132055737	0.4241645057	0.1180014710	852.1992049779	13.5034790487
0.0045	0.001	0.7956	0.1989	830.5515579972	15.9297620440	0.0569427849	0.0296426853	0.7811251030	0.1883556697	0.4170532664	0.1138413272	831.8066791515	16.2616017262
0.0045	0.0015	0.7952	0.1988	852.2653108822	34.6111924690	0.0770740725	0.0338135194	0.7100804383	0.2267709964	0.3953012405	0.1342241417	853.4477666335	35.0060011265
0.0045	0.002	0.7948	0.1987	852.5999650945	55.4809110145	0.1104344919	0.0733528836	0.7005589883	0.3480540617	0.4132884927	0.1842380481	853.8242470674	56.0865560079
0.0045	0.0025	0.7944	0.1986	850.8644565118	55.5417131386	0.1236636237	0.0677638764	0.6628393983	0.2986169378	0.3944646241	0.1637846179	852.0454241579	56.0718785707
0.0045	0.003	0.794	0.1985	867.0380497236	38.4493023403	0.1196373662	0.0353817307	0.6046120699	0.2209115284	0.3413394839	0.0384661620	868.1036386436	38.7440617614
0.0045	0.0035	0.7936	0.1984	841.7410480775	30.9076420897	0.1760049715	0.0759933999	0.7730684916	0.4222979612	0.3953012405	0.2152072667	843.0854227811	31.6211407175
0.0045	0.004	0.7932	0.1983	837.5007343387	72.6861780708	0.2289214988	0.1181346742	0.8074921951	0.4924396024	0.4475897644	0.1861729937	838.9847377970	73.4829253411
0.0045	0.0045	0.7928	0.1982	852.0806388931	58.4739139406	0.2513535050	0.0883308159	0.7661105089	0.2373603359	0.4103603354	0.1109707850	853.5084632424	58.9105758774
0.0045	0.005	0.7924	0.1981	852.3408121374	41.9289784045	0.2185682652	0.1636989969	0.6833471366	0.2809035413	0.3722942900	0.1540374120	853.6150218292	42.5276183547
0.0	0.001	0.7992	0.1998	0.0000000000	0.0000000000	0.1311409591	0.0318381547	5.5495404649	0.2108858681	1.8823868595	0.0855233117	7.5630682835	.3282473345
0.0	0.01	0.792	0.198	0.0000000000	0.0000000000	1.3562736036	0.1718468915	5.5912883607	0.2045351991	1.8217321718	0.1220428037	8.7692941361	.4984248943
0.0045	0.0055	0.792	0.198	842.9000943738	40.4952046336	0.3934228774	0.2376097677	0.7536593821	0.2299329809	0.4053406371	0.0888311695	844.4525172704	41.0515785517
0.0045	0.006	0.7916	0.1979	860.9724421256	31.5420358873	0.4365613508	0.2111590941	0.7342502727	0.2048549207	0.4304391285	0.1347290097	862.5736928776	32.0927789118
0.0045	0.0065	0.7912	0.1978	827.9437038305	45.6487524298	0.5354922498	0.1848609842	1.0360069932	0.2788526893	0.5688991398	0.0618756861	830.0841022133	46.1743417894
0.0045	0.006999999999999999	0.7908	0.1977	845.5742672106	48.0783795647	0.4371365304	0.2783536715	0.8290985623	0.2841597817	0.4701784067	0.1540237798	847.3106807100	48.7949167977
0.0045	0.0075	0.7904	0.1976	834.6551532469	27.9161351867	0.4538167401	0.2790042256	0.7738009108	0.1352022876	0.4203997319	0.0639341341	836.3031706297	28.3942758340
0.0045	0.008	0.79	0.1975	844.3193139144	28.0099039031	0.3911221588	0.1868050314	0.6833471366	0.2340466232	0.3835886111	0.1007280565	845.7773718209	28.5314836142
0.0045	0.0085	0.7896	0.1974	852.7683124879	47.6454975084	0.4676210516	0.2713385211	0.7763643781	0.2379855367	0.4216546565	0.1586838766	854.4339525741	48.3135054428
0.0045	0.009000000000000001	0.7892	0.1973	848.4065845684	29.1715536840	0.6453515620	0.2074987974	0.7943086491	0.1206914881	0.4392236005	0.1043928299	850.2854683800	29.6041367994
0.0045	0.0095	0.7888	0.1972	848.1045795475	27.0367164155	0.5953109329	0.1812683010	0.8019990510	0.2234538915	0.4551193118	0.1096765468	849.9570088432	27.5511151548
0.0045	0.01	0.7884	0.1971	855.0425327295	13.2519458811	0.5935853939	0.2416740331	0.6368385158	0.1038745028	0.3806604538	0.0556837183	856.6536170930	13.6531781353
0.0005	0.0	0.7996	0.1999	551.1326356045	23.2271201062	0.0000000000	0.0000000000	2.4023350567	0.1557833480	0.9407751215	0.1059038705	554.4757457827	23.4888073247
0.005	0.0	0.7959999999999999	0.19899999999999998	846.8598291237	41.7339456992	0.0000000000	0.0000000000	0.8290985623	0.2044145185	0.4488446889	0.1115432733	848.1377723749	42.0499034910
0.005	0.0005	0.7956	0.1989	829.2241643075	28.3943039844	0.0304845212	0.0134153794	0.9019742751	0.2163254457	0.4864924261	0.1143933330	830.6431155299	28.7384381425
0.005	0.001	0.7952	0.1988	868.1328179243	43.7596402581	0.0494654495	0.0450553310	0.6617407694	0.4983928504	0.3718759818	0.2016471111	869.2159001250	44.5047355506
0.005	0.0015	0.7948	0.1987	852.6132288286	48.0926900031	0.0695967371	0.0500637632	0.6763891539	0.2298629797	0.3919547750	0.1500228372	853.7511694946	48.5226395832
0.005	0.002	0.7944	0.1986	849.9757863322	20.5203672646	0.0914535636	0.0528915136	0.6972631018	0.1069031031	0.3835886111	0.1002055503	851.1480916087	20.7803674316
0.005	0.0025	0.794	0.1985	860.5786112538	32.6375718763	0.0753485335	0.0282717032	0.6086403757	0.2225228948	0.3551436542	0.1114742277	861.6177438172	32.9998407020
0.005	0.003	0.7936	0.1984	852.9417613175	51.9031732389	0.2105157502	0.0648092455	0.8225067892	0.2982970057	0.4563742364	0.1597345854	854.4311580933	52.4260140755
0.005	0.0035	0.7932	0.1983	856.4637928445	38.0277333694	0.2456017085	0.1120405068	0.8466766237	0.2274111567	0.4705967149	0.1329404228	858.0266678916	38.5001254557
0.005	0.004	0.7928	0.1982	845.5620237638	41.2117100562	0.2093653909	0.1271342198	0.7258274516	0.2270097912	0.4157983418	0.1355318539	846.9130149481	41.7013859211
0.005	0.0045	0.7924	0.1981	859.9786823610	26.2928810900	0.2467520678	0.0764275026	0.6507544811	0.1700506470	0.4141251091	0.1586265255	861.2903140190	26.6979857651
0.0005	0.0005	0.7992	0.1998	566.4053151899	10.0565911085	0.0339355991	0.0160226509	2.2265544428	0.1207492554	0.8290868346	0.0619096123	569.4948920664	10.2552726271
0.005	0.005	0.792	0.198	849.7309173964	31.8518699444	0.3686901526	0.1958112916	0.8638884754	0.4679889481	0.4923487408	0.2055694306	851.4558447652	32.7212396147
0.005	0.0055	0.7916	0.1979	855.6496036329	29.2999936123	0.4388620694	0.1831782374	0.8045625182	0.3915916218	0.4241645057	0.1795395129	857.3171927262	30.0543029844
0.005	0.006	0.7912	0.1978	853.0050191259	24.6619421478	0.4975303932	0.2350226542	0.8177460643	0.1180899665	0.5040613701	0.0371329521	854.8243569535	25.0521877206
0.005	0.0065	0.7908	0.1977	865.6443373638	28.4073512645	0.3123225474	0.1836472137	0.6752905251	0.2634205588	0.3681112081	0.1817596023	867.0000616444	29.0361786393
0.005	0.006999999999999999	0.7904	0.1976	859.9123636909	10.6413706470	0.3439574279	0.1277157876	0.7514621245	0.1076332353	0.4229095811	0.0993215522	861.4306928244	10.9760412221
0.005	0.0075	0.79	0.1975	838.8291483156	32.8320879095	0.5211127586	0.2151940693	0.8635222658	0.1685137317	0.5224669306	0.1041041268	840.7362502706	33.3198998373
0.005	0.008	0.7896	0.1974	855.4026941226	41.9944828007	0.3928476977	0.1204640958	0.7298557573	0.2168455726	0.4007392470	0.1461231404	856.9261368246	42.4779156095
0.005	0.0085	0.7892	0.1973	846.9026811875	28.6041579678	0.6016379090	0.2030115278	0.7785616358	0.2297439287	0.4333672859	0.1147842554	848.7162480182	29.1516976797
0.005	0.009000000000000001	0.7888	0.1972	841.3390549079	72.9999730634	0.4940793153	0.3043868943	0.8195771123	0.4588277631	0.4496813053	0.2397894923	843.1023926408	74.0029772131
0.005	0.0095	0.7884	0.1971	848.1902836751	37.1155719209	0.4733728481	0.2506780446	0.6892064904	0.2086379436	0.3768956801	0.1025119678	849.7297586937	37.6773998769
0.0005	0.001	0.7988	0.1997	581.7004410944	36.8489835408	0.0695967371	0.0332212929	2.1870038047	0.3957274016	0.8366163820	0.1084378767	584.7936580182	37.3863701120
0.005	0.01	0.7879999999999999	0.19699999999999998	870.3254151872	41.5684632473	0.4756735667	0.3027128452	0.6229225505	0.3271332244	0.3480324149	0.1680662156	871.7720437193	42.3663755325
0.0055	0.0	0.7956	0.1989	871.2120447924	40.2833688166	0.0000000000	0.0000000000	0.6123024718	0.2391054324	0.3873533849	0.1421361744	872.2117006491	40.6646104234
0.0055	0.0005	0.7952	0.1988	860.6724776792	26.7025425046	0.0316348805	0.0238543580	0.7064183421	0.3217263473	0.4312757449	0.1492932499	861.8418066467	27.1974164598
0.0055	0.001	0.7948	0.1987	864.0302429618	19.9658475434	0.0500406291	0.0334594414	0.6119362622	0.2371658949	0.3279536217	0.1100842203	865.0201734748	20.3465571000
0.0055	0.0015	0.7944	0.1986	858.8675895646	31.5544079199	0.0885776654	0.0317965634	0.7606173648	0.1474620207	0.4333672859	0.1204088339	860.1501518807	31.8540753379
0.0055	0.002	0.794	0.1985	842.7072600869	38.3727922509	0.1460956299	0.1393027629	0.8902555675	0.5327029579	0.4802178033	0.2141574530	844.2238290876	39.2589554247
0.0055	0.0025	0.7936	0.1984	859.9368505845	30.0386933688	0.1035323362	0.0619487437	0.6760229443	0.2101724153	0.3743858309	0.0774491713	861.0907916959	30.3882636991
0.0055	0.003	0.7932	0.1983	869.2051398058	28.5333773376	0.1558736839	0.0979765809	0.6573462541	0.2307759883	0.4007392470	0.1106929155	870.4190989908	28.9728228223
0.0055	0.0035	0.7928	0.1982	844.1366824998	39.0268594711	0.2266207802	0.1706025879	0.7602511551	0.4930568756	0.4434066825	0.2537031419	845.5669611176	39.9442220765
0.0055	0.004	0.7924	0.1981	853.8100257524	25.4006989887	0.2059143130	0.0882558767	0.6686987521	0.1454622196	0.3768956801	0.1556736054	855.0615344976	25.7900906904
0.0005	0.0015	0.7984	0.1996	550.7939002432	21.8760638049	0.1432197317	0.0298650642	2.4089268298	0.2534170517	0.9378469642	0.0861999114	554.2838937689	22.2455458322
0.0055	0.0045	0.792	0.198	861.3407658166	31.3058410463	0.2214441634	0.0753463382	0.6822485077	0.2000134855	0.3869350767	0.0997996032	862.6313935644	31.6810004732
0.0055	0.005	0.7916	0.1979	861.5876753269	36.4963816316	0.2156923670	0.1006810855	0.6606421406	0.3393196379	0.3957195487	0.1237626835	862.8597293832	37.0601450385
0.0055	0.0055	0.7912	0.1978	847.1648950063	46.9479677279	0.3105970085	0.0877596731	0.7595187359	0.1642873627	0.4258377384	0.0333179257	848.6608484891	47.2333326894
0.0055	0.006	0.7908	0.1977	864.4648853229	23.9929877887	0.4601437162	0.1725922346	0.6544165772	0.0953439930	0.3827519948	0.0526470398	865.9621976111	24.3135710561
0.0055	0.0065	0.7904	0.1976	851.0062764372	21.9122516687	0.3008189545	0.1005890372	0.7196018882	0.1450855748	0.3902815422	0.0857929602	852.4169788221	22.2437192409
0.0055	0.006999999999999999	0.79	0.1975	864.8587161947	30.1556102764	0.3013941341	0.1070761447	0.6203590832	0.1514603289	0.3668562835	0.0534780479	866.1473256955	30.4676247979
0.0055	0.0075	0.7896	0.1974	864.8760610777	12.4222028311	0.3002437748	0.1005232368	0.6196266640	0.1943962596	0.3430127166	0.0655023078	866.1389442331	12.7826246353
0.0055	0.008	0.7892	0.1973	858.4451906503	44.0626869464	0.3151984456	0.1219380848	0.6002175546	0.3558562649	0.3802421456	0.1470494605	859.7408487961	44.6875307566
0.0055	0.0085	0.7888	0.1972	863.8312869514	19.2455133936	0.5734541064	0.4063976954	0.6818822981	0.3096115480	0.4279292794	0.1197150978	865.5145526353	20.0812377348
0.0055	0.009000000000000001	0.7884	0.1971	860.5592257964	47.5345812926	0.4745232074	0.2650074286	0.7397434169	0.3553629847	0.3873533849	0.1621266710	862.1608458056	48.3170783769
0.0005	0.002	0.7979999999999999	0.1995	563.8290899275	39.7267391764	0.1397686538	0.0575869447	2.3140785402	0.3635958015	0.9073104663	0.1075109017	567.1902475878	40.2554328243
0.0055	0.0095	0.7879999999999999	0.19699999999999998	858.2850055548	37.2648049524	0.4089527278	0.2839407395	0.6712622194	0.4092552580	0.3484507231	0.2114108243	859.7136712251	38.1694117742
0.0055	0.01	0.7876	0.1969	857.7452736087	25.1174716261	1.2130538719	0.2217957151	0.9942590974	0.1229286631	0.5852131592	0.1016549152	860.5377997372	25.5638509195
0.006	0.0	0.7952	0.1988	844.7764025946	37.0964446694	0.0000000000	0.0000000000	0.7796602646	0.2199136746	0.4500996135	0.1343127609	846.0061624727	37.4506711049
0.006	0.0005	0.7948	0.1987	858.4288660546	20.2866633065	0.0241575451	0.0112711731	0.7155735824	0.2284208789	0.4362954432	0.1348899608	859.6048926253	20.6612453193
0.006	0.001	0.7944	0.1986	860.9959087319	55.5670523563	0.0638449406	0.0389086817	0.7807588934	0.4168012414	0.4743614886	0.2310546034	862.3148740545	56.2538168828
0.006	0.0015	0.794	0.1985	861.2305747954	57.3312247610	0.0822506893	0.0663429268	0.6650366559	0.3747911622	0.3727125982	0.1724201211	862.3505747388	57.9447789711
0.006	0.002	0.7936	0.1984	854.1069293371	38.4416887405	0.1863582051	0.1150014131	0.8433807371	0.3168134365	0.5199570814	0.1965354161	855.6566253607	39.0700390062
0.006	0.0025	0.7932	0.1983	850.6899873950	35.1567713733	0.1857830254	0.0711550924	0.7891817145	0.2472172573	0.4593023937	0.1174723804	852.1242545286	35.5926161034
0.006	0.003	0.7928	0.1982	851.1378934902	27.9410917643	0.1817567679	0.0849554161	0.7093480190	0.2950258823	0.4375503678	0.1361758611	852.4665486449	28.4572489238
0.006	0.0035	0.7924	0.1981	864.9668666414	29.0595734278	0.1564488635	0.0695563202	0.6335426293	0.1745095434	0.3802421456	0.0701661336	866.1371002798	29.3738054250
0.0005	0.0025	0.7976	0.1994	554.6148759295	49.3417009669	0.2145420077	0.0359383731	2.4448153718	0.3888615008	0.9265526431	0.1718834414	558.2007859521	49.9383842822
0.006	0.004	0.792	0.198	848.4535177811	34.8810248173	0.1811815883	0.0674703131	0.6196266640	0.2231007147	0.3325550118	0.0951317809	849.5868810452	35.2667276260
0.006	0.0045	0.7916	0.1979	849.9910906407	28.6858969344	0.2657329961	0.2302041114	0.7441379322	0.3732651542	0.4818910360	0.1906053759	851.4828526050	29.4799715759
0.006	0.005	0.7912	0.1978	855.6934759839	29.9334499527	0.2542294032	0.0898901084	0.7789278454	0.2726587348	0.4065955616	0.1417959878	857.1332287941	30.4377947837
0.006	0.0055	0.7908	0.1977	854.2303840923	32.7702428413	0.2622819183	0.1551663697	0.6503882715	0.2473951255	0.3446859494	0.1100842203	855.4877402315	33.2828885568
0.006	0.006	0.7904	0.1976	867.3288315849	39.6222220229	0.3985994942	0.1747486259	0.6848119750	0.3066467073	0.4065955616	0.0766132337	868.8188386157	40.1802305898
0.006	0.0065	0.79	0.1975	872.1864190995	42.9134713804	0.2703344333	0.1412180241	0.5764139298	0.3353840320	0.3609999688	0.2129776215	873.3941674314	43.6030510580
0.006	0.006999999999999999	0.7896	0.1974	862.2488214536	24.1877946398	0.3359049129	0.0260804490	0.7016576172	0.1830227568	0.3978110896	0.0840539282	863.6841950733	24.4809517738
0.006	0.0075	0.7892	0.1973	863.5139776221	41.6232227832	0.4158548836	0.2772246556	0.6639380271	0.4642440281	0.4082687944	0.1845189626	865.0020393272	42.5492104295
0.006	0.008	0.7888	0.1972	869.9897406877	28.3168184163	0.4152797039	0.3009371565	0.6661352848	0.3155052556	0.4103603354	0.1387472212	871.4815160118	29.0720080496
0.006	0.0085	0.7884	0.1971	843.2439311712	49.4596864376	0.5792059028	0.1257316919	0.7727022820	0.4261144299	0.4258377384	0.1711611617	845.0216770944	50.1826937211
0.0005	0.003	0.7972	0.1993	570.3007718441	57.0331244955	0.2410002714	0.0637801353	2.3496008726	0.4858617630	0.9378469642	0.1939543115	573.8292199523	57.7767207053
0.006	0.009000000000000001	0.7879999999999999	0.19699999999999998	866.6003465008	21.1993153011	0.4267832968	0.2507572170	0.6628393983	0.1441024355	0.3944646241	0.1208498083	868.0844338200	21.7150247619
0.006	0.0095	0.7876	0.1969	846.7302526452	34.8104488605	0.4998311118	0.3171822404	0.7005589883	0.3251446442	0.4170532664	0.1579987194	848.3476960117	35.6107744645
0.006	0.01	0.7872	0.1968	837.1660801264	26.7774503749	0.6045138072	0.1946590119	0.7723360724	0.1508036777	0.4103603354	0.0848000572	838.9532903414	27.2077131217
0.0065	0.0	0.7948	0.1987	862.0906769326	21.7497005030	0.0000000000	0.0000000000	0.6346412581	0.1938850786	0.3522154968	0.1159430783	863.0775336875	22.0595286599
0.0065	0.0005	0.7944	0.1986	870.5845681443	25.1836217672	0.0172553894	0.0158566085	0.5844705412	0.2999826777	0.3216789989	0.1787972719	871.5079730738	25.6782583253
0.0065	0.001	0.794	0.1985	854.8354144213	19.5160915239	0.0517661681	0.0281779328	0.6375709350	0.1619855686	0.4354588268	0.0830065124	855.9602103512	19.7892615377
0.0065	0.0015	0.7936	0.1984	879.5018785576	37.1999223401	0.0598186831	0.0395830592	0.5445536935	0.2194154908	0.3317183955	0.0955575599	880.4379693297	37.5544784500
0.0065	0.002	0.7932	0.1983	877.1511367736	48.6817532645	0.0718974557	0.0595526239	0.6295143236	0.3491220498	0.3517971886	0.1275778263	878.2043457415	49.2180057645
0.0065	0.0025	0.7928	0.1982	863.5272413561	43.8510529614	0.1276898813	0.0823612265	0.6309791620	0.3052844224	0.4024124797	0.1474345007	864.6883228791	44.3861331110
0.0065	0.003	0.7924	0.1981	870.3988758680	26.8950049253	0.2317973971	0.1409647853	0.7280247093	0.2801788349	0.4279292794	0.1223463861	871.7866272538	27.4384949316
0.0005	0.0035	0.7968	0.1992	561.5079364732	67.3824442172	0.2720599722	0.0788310931	2.2232585563	0.5184234836	0.8495839359	0.2095452662	564.8528389376	68.1892440601
0.0065	0.0035	0.792	0.198	881.7322264481	42.2546928607	0.1990121573	0.2006841265	0.5866677989	0.3545211687	0.3605816606	0.2021532491	882.8784880649	43.0120514050
0.0065	0.004	0.7916	0.1979	851.9561638507	15.9008515115	0.3543106615	0.2451750045	0.8129853393	0.1359027505	0.5032247538	0.0466258852	853.6266846053	16.3285551517
0.0065	0.0045	0.7912	0.1978	846.2721436777	36.8647751053	0.3272772182	0.2251121163	0.7924776010	0.3346875378	0.4639037838	0.2092444306	847.8558022807	37.6338191900
0.0065	0.005	0.7908	0.1977	863.7904754621	30.6860900117	0.5498717409	0.0667208389	0.8104218720	0.1335455544	0.5387809500	0.0569022158	865.6895500250	30.9432586208
0.0065	0.0055	0.7904	0.1976	860.3643509349	27.7090181439	0.4118286260	0.2444723255	0.7368137400	0.2477223292	0.4739431804	0.0759710326	861.9869364813	28.2771838312
0.0065	0.006	0.79	0.1975	858.7573985435	22.8683554165	0.2956423377	0.1113771188	0.6331764197	0.1363441224	0.3894449258	0.1475246733	860.0756622267	23.2636013310
0.0065	0.0065	0.7896	0.1974	869.2347281355	22.7660432186	0.3658142544	0.1680627287	0.6925023769	0.2162733642	0.4258377384	0.0773406484	870.7188825052	23.2277199599
0.0065	0.006999999999999999	0.7892	0.1973	864.8097424075	36.7485306530	0.3807689252	0.1088047740	0.6613745598	0.1902796390	0.4124518763	0.1341563346	866.2643377688	37.1817714006
0.0065	0.0075	0.7888	0.1972	857.0463768544	33.4401801328	0.4078023685	0.2244055849	0.7430393034	0.3544212878	0.4346222104	0.1597783976	858.6318407367	34.1787854031
0.0065	0.008	0.7884	0.1971	861.8060167947	29.7969376062	0.4543919198	0.2927658744	0.6730932674	0.2194032663	0.4266743548	0.1456289367	863.3601763367	30.4547356836
0.0005	0.004	0.7964	0.1991	552.4814553260	26.2241880347	0.3353297332	0.0745162934	2.3444739380	0.1678438972	0.9252977185	0.1394065001	556.0865567157	26.6059547254
0.0065	0.0085	0.7879999999999999	0.19699999999999998	856.3658452702	49.8360301315	0.3801937455	0.1378704530	0.6946996345	0.2486301676	0.3990660142	0.1430687399	857.8398046644	50.3655994920
0.0065	0.009000000000000001	0.7876	0.1969	861.5886956141	34.9692529883	0.3778930270	0.2771530441	0.6800512501	0.3513215840	0.3827519948	0.1487437109	863.0293918860	35.7464713273
0.0065	0.0095	0.7872	0.1968	868.9163985189	25.7664125550	0.3905469792	0.1987626455	0.5639628030	0.2458464165	0.3313000873	0.0955575599	870.2022083884	26.3065791769
0.0065	0.01	0.7868	0.1967	861.6937851991	36.5506921271	0.3836448234	0.1241429031	0.5134258765	0.2091258901	0.3342282446	0.1245800170	862.9250841436	37.0085409373
0.006999999999999999	0.0	0.7944	0.1986	847.0108316341	5.2614241024	0.0000000000	0.0000000000	0.7423068841	0.3874393857	0.4392236005	0.2053207282	848.1923621187	5.8541842163
0.006999999999999999	0.0005	0.794	0.1985	861.6070607843	33.3803050199	0.0281838026	0.0207064672	0.7551242206	0.1977477652	0.4212363483	0.0839372676	862.8116051558	33.6826965199
0.006999999999999999	0.001	0.7936	0.1984	864.4873316420	9.5787499714	0.0632697610	0.0468692008	0.6712622194	0.1311337256	0.3873533849	0.0741904690	865.6092170073	9.8309433668
0.006999999999999999	0.0015	0.7932	0.1983	857.2810429179	24.7813625518	0.0672960185	0.0217049357	0.6793188308	0.1098140449	0.3835886111	0.1430491696	858.4112463783	25.0559307020
0.006999999999999999	0.002	0.7928	0.1982	863.3803199946	28.6736079664	0.0857017671	0.0400813968	0.6426978696	0.1182352410	0.3756407555	0.0454090834	864.4843603868	28.8773336876
0.006999999999999999	0.0025	0.7924	0.1981	848.3372050366	21.2925398725	0.1926851812	0.0494788240	0.8221405796	0.1465570685	0.4835642688	0.1128471147	849.8355950662	21.6014228797
0.0	0.0015	0.7988	0.1997	0.0000000000	0.0000000000	0.1875085644	0.0378746079	5.5506390937	0.2426574639	1.8049998441	0.1642838519	7.5431475022	.4448159237
0.0005	0.0045	0.7959999999999999	0.19899999999999998	565.3187092871	47.2914689280	0.3456829668	0.1152313242	2.2206950890	0.3369876692	0.8801204339	0.1463576613	568.7652077768	47.8900455827
0.006999999999999999	0.003	0.792	0.198	838.3873639439	21.2200854500	0.1829071272	0.0552412066	0.8832975849	0.2965040726	0.4722699476	0.1587897011	839.9258386036	21.7306204303
0.006999999999999999	0.0035	0.7916	0.1979	865.8055427466	30.5025716769	0.2381243732	0.0728823199	0.8067597759	0.1306829661	0.4145434173	0.0642290399	867.2649703130	30.7703660028
0.006999999999999999	0.004	0.7912	0.1978	856.8882323333	25.3535222667	0.3370552721	0.1997919430	0.8876921002	0.4341794507	0.5312514026	0.2592296057	858.6442311082	26.2467232661
0.006999999999999999	0.0045	0.7908	0.1977	876.0716728814	19.1765134779	0.2087902112	0.0582722558	0.6280494851	0.1485024004	0.3727125982	0.0603524644	877.2812251759	19.4436405985
0.006999999999999999	0.005	0.7904	0.1976	868.6786715937	29.1383290420	0.3140480863	0.0950979142	0.6405006119	0.0515510762	0.3999026306	0.0740488210	870.0331229225	29.3590268534
0.006999999999999999	0.0055	0.79	0.1975	882.9106582018	41.7495247269	0.2835635651	0.1335903482	0.6075417468	0.3381794583	0.3681112081	0.1623337625	884.1698747218	42.3836282959
0.006999999999999999	0.006	0.7896	0.1974	855.0904862294	43.8998410776	0.3635135358	0.1544483197	0.7481662379	0.3582316262	0.4618122429	0.1641858317	856.6639782460	44.5767068552
0.006999999999999999	0.0065	0.7892	0.1973	871.9007386744	51.3892167134	0.3422318890	0.2096685628	0.6350074677	0.4388554295	0.3555619623	0.2338189378	873.2335399934	52.2715596435
0.006999999999999999	0.006999999999999999	0.7888	0.1972	872.9567359602	16.5606747887	0.3307282960	0.1554901126	0.6236549698	0.1058998167	0.3451042576	0.0840372723	874.2562234836	16.9061019903
0.006999999999999999	0.0075	0.7884	0.1971	871.4528325793	30.6471045438	0.2680337147	0.1126765034	0.5148907149	0.2135024025	0.3103846777	0.1088116016	872.5461416866	31.0820950513
0.0005	0.005	0.7956	0.1989	572.8065972875	52.7715678780	0.4014753924	0.0609364764	2.2891762865	0.4053356482	0.8955978369	0.1591419414	576.3928468033	53.3969819440
0.006999999999999999	0.008	0.7879999999999999	0.19699999999999998	864.6332327163	27.2713875105	0.3957235960	0.1419470650	0.7012914076	0.2134596847	0.3814970702	0.1111976163	866.1117447901	27.7379918765
0.006999999999999999	0.0085	0.7876	0.1969	860.2143687117	43.6029510546	0.4371365304	0.1499002466	0.6339088389	0.2373693758	0.3810787620	0.1487295935	861.6664928430	44.1389502705
0.006999999999999999	0.009000000000000001	0.7872	0.1968	866.1575418419	56.2646069451	0.4055016499	0.2734856735	0.5756815105	0.3538168619	0.3501239559	0.1684613871	867.4888489582	57.0603708676
0.006999999999999999	0.0095	0.7868	0.1967	852.4969160840	5.2918646880	0.6183181187	0.1788429519	0.7185032593	0.1670590293	0.4220729647	0.0606417043	854.2558104267	5.6984083735
0.006999999999999999	0.01	0.7864	0.1966	873.4474941191	34.1424593710	0.3341793739	0.1972254017	0.4885236228	0.2681734763	0.2735735569	0.1351957577	874.5437706727	34.7430540067
0.0075	0.0	0.794	0.1985	867.2217014255	28.0070615339	0.0000000000	0.0000000000	0.6115700526	0.1986733555	0.3626732016	0.0884442413	868.1959446797	28.2941791307
0.0075	0.0005	0.7936	0.1984	857.9646353638	14.4853811578	0.0276086230	0.0287819803	0.6983617307	0.1824826577	0.3860984603	0.1060095630	859.0767041778	14.8026553588
0.0075	0.001	0.7932	0.1983	876.5522281680	40.2804177031	0.0270334433	0.0276086230	0.5141582957	0.3036617525	0.2995086648	0.1659877263	877.3929285718	40.7776758049
0.0075	0.0015	0.7928	0.1982	867.4420834678	17.1845369376	0.0626945813	0.0213359864	0.6298805332	0.1009835871	0.3329733200	0.0417805920	868.4676319023	17.3486371031
0.0075	0.002	0.7924	0.1981	866.8972500855	49.7033986717	0.0782244318	0.0128098589	0.6745581059	0.2808577050	0.3819153784	0.1422395480	868.0319480016	50.1393057836
0.0005	0.0055	0.7952	0.1988	553.5496960586	54.4350414103	0.4147045243	0.0410599313	2.2983315268	0.4732380467	0.9010358434	0.1411974498	557.1637679531	55.0905368381
0.0075	0.0025	0.792	0.198	864.2700104615	32.5055960953	0.1253891627	0.0820392502	0.6635718175	0.3160505647	0.3626732016	0.1673149100	865.4216446433	33.0710008202
0.0075	0.003	0.7916	0.1979	868.8725261679	49.4761715320	0.1598999414	0.0973804790	0.6621069791	0.3462925806	0.4203997319	0.2031617421	870.1149328203	50.1230063337
0.0075	0.0035	0.7912	0.1978	857.6779346514	46.0266583617	0.1829071272	0.1072120047	0.7448703514	0.3121979365	0.3819153784	0.1484516776	858.9876275084	46.5945199805
0.0075	0.004	0.7908	0.1977	859.7827872123	19.1122753485	0.3709908712	0.1580645573	0.8082246144	0.2470501181	0.4697600985	0.1138105817	861.4317627964	19.6312006056
0.0075	0.0045	0.7904	0.1976	870.1193171662	46.9840525172	0.1898092829	0.0529665194	0.6199928736	0.2544310958	0.3396662511	0.1425344879	871.2687855738	47.4339846203
0.0075	0.005	0.79	0.1975	861.2703659975	16.7090643036	0.2887401819	0.2304913568	0.6774877828	0.4065817379	0.3978110896	0.1686441002	862.6344050518	17.5147814985
0.0075	0.0055	0.7896	0.1974	864.2873553444	8.2773548303	0.4497904826	0.1003915066	0.7994355837	0.0846443434	0.4392236005	0.0365631032	865.9758050112	8.4989537835
0.0075	0.006	0.7892	0.1973	862.3804385066	35.2435168578	0.2795373076	0.1402495100	0.6042458603	0.2461734996	0.3760590637	0.1362272502	863.6402807382	35.7661671176
0.0075	0.0065	0.7888	0.1972	856.6627488549	30.7134911213	0.4325350933	0.3406811908	0.7170384209	0.2961420097	0.4383869842	0.1604603177	858.2507093533	31.5107746395
0.0075	0.006999999999999999	0.7884	0.1971	872.9332693538	57.0506374496	0.2990934156	0.1379951749	0.6437964984	0.4186504700	0.3601633524	0.1714839110	874.2363226202	57.7787670055
0.0005	0.006	0.7948	0.1987	555.1270601203	35.4587744859	0.4480649437	0.0895065283	2.2510904868	0.2131151167	0.8717542700	0.0185947284	558.6979698208	35.7799908593
0.0075	0.0075	0.7879999999999999	0.19699999999999998	874.5728709367	37.3996082732	0.4658955127	0.3262845640	0.6957982634	0.4523422554	0.3865167685	0.1651846029	876.1210814813	38.3434196955
0.0075	0.008	0.7876	0.1969	878.1622414211	34.9407926184	0.5268645551	0.2217957151	0.6749243155	0.1307240085	0.4362954432	0.1211101548	879.8003257349	35.4144224968
0.0075	0.0085	0.7872	0.1968	879.9712106846	33.9344130966	0.5487213816	0.4858331065	0.6108376333	0.2267260465	0.4162166500	0.0882223776	881.5469863495	34.7351946272
0.0075	0.009000000000000001	0.7868	0.1967	864.8189249926	32.4855465987	0.7793684194	0.4197629368	0.6745581059	0.1978426883	0.3890266176	0.1388127858	866.6618781355	33.2419650096
0.0075	0.0095	0.7864	0.1966	866.6278942561	25.5012440124	0.4480649437	0.2833108635	0.6192604544	0.2728239492	0.3668562835	0.1436594816	868.0620759377	26.2010383067
0.0075	0.01	0.7859999999999999	0.1965	856.8535425674	51.7459965665	0.7207000956	0.1994339520	0.6375709350	0.3519226740	0.4045040207	0.1516700360	858.6163176187	52.4490232285
0.008	0.0	0.7936	0.1984	852.8529963282	27.1611131591	0.0000000000	0.0000000000	0.8074921951	0.2152116402	0.4442432988	0.0988695103	854.1047318221	27.4751943096
0.008	0.0005	0.7932	0.1983	871.9915442381	40.5183222809	0.0212816469	0.0197915296	0.5921609431	0.1733158325	0.3438493330	0.0804022730	872.9488361611	40.7918319160
0.008	0.001	0.7928	0.1982	871.7650404725	14.8440739177	0.0615442220	0.0432877618	0.6046120699	0.1631569654	0.3693661326	0.0427084264	872.8005628970	15.0932270713
0.008	0.0015	0.7924	0.1981	857.6187579919	18.3659177028	0.0776492521	0.0588822165	0.7064183421	0.1761373064	0.4053406371	0.0739542382	858.8081662232	18.6748914639
0.0005	0.0065	0.7944	0.1986	541.5817268197	42.8578933928	0.5124850640	0.1406264242	2.4283359392	0.4044744966	0.9336638823	0.1899616669	545.4562117052	43.5929559805
0.008	0.002	0.792	0.198	859.9623577653	38.8385146983	0.0880024857	0.0726276767	0.6606421406	0.2098786874	0.3626732016	0.0872892032	861.0736755932	39.2083102656
0.008	0.0025	0.7916	0.1979	870.1580880811	41.2027338831	0.1012316176	0.0438647550	0.5727518336	0.3173953731	0.3735492146	0.1769320030	871.2056207469	41.7409260142
0.008	0.003	0.7912	0.1978	872.3078332802	43.3031828979	0.2271959599	0.1296389082	0.6705298001	0.1521317772	0.4086871026	0.1216003996	873.6142461428	43.7065539829
0.008	0.0035	0.7908	0.1977	859.6766773401	28.8412766469	0.1777305104	0.0415405555	0.6657690752	0.2059335724	0.4053406371	0.0819029919	860.9255175628	29.1706537667
0.008	0.004	0.7904	0.1976	871.3171343773	20.4615368610	0.1708283547	0.0737128116	0.5844705412	0.2083394776	0.3593267361	0.1221402614	872.4317600093	20.8657294116
0.008	0.0045	0.79	0.1975	869.6785530817	28.8874437150	0.2944919784	0.1063444792	0.6881078615	0.2880224050	0.4266743548	0.0855642222	871.0878272764	29.3673748214
0.008	0.005	0.7896	0.1974	870.9977844735	46.7111365381	0.2271959599	0.2356131290	0.5961892488	0.3833891090	0.3647647425	0.2114108243	872.1859344247	47.5415496004
0.008	0.0055	0.7892	0.1973	858.1972608528	32.3173030226	0.3301531164	0.1497412574	0.7741671204	0.2966560072	0.4467531480	0.1587059292	859.7483342376	32.9224062164
0.008	0.006	0.7888	0.1972	859.9174651270	41.4853969992	0.4354109915	0.0790824951	0.7166722113	0.1758050262	0.4191448074	0.1119504012	861.4886931372	41.8522349217
0.008	0.0065	0.7884	0.1971	876.4185705405	26.0683452631	0.2248952413	0.1466606590	0.5031720073	0.2418248198	0.3187508415	0.1518084169	877.4653886306	26.6086391588
0.0005	0.006999999999999999	0.794	0.1985	570.5680870991	30.6710884009	0.5866832382	0.1109962598	2.2298503293	0.1311296347	0.8972710697	0.1266030317	574.2818917363	31.0398173271
0.008	0.006999999999999999	0.7879999999999999	0.19699999999999998	867.7900014141	27.6792542238	0.4486401233	0.2320762557	0.6456275465	0.1834648025	0.3919547750	0.1092289117	869.2762238589	28.2040241937
0.008	0.0075	0.7876	0.1969	860.5255563177	32.8364155426	0.3123225474	0.2022670561	0.5654276414	0.2346760803	0.3329733200	0.1201178362	861.7362798265	33.3934765152
0.008	0.008	0.7872	0.1968	869.5387737308	23.5918706221	0.3750171287	0.1659311035	0.6606421406	0.2074880451	0.3969744733	0.0148248801	870.9714074734	23.9801146508
0.008	0.0085	0.7868	0.1967	860.6245241793	42.0372260100	0.4089527278	0.2006841265	0.6646704463	0.1951866315	0.3881900012	0.1421164757	862.0863373546	42.5752132437
0.008	0.009000000000000001	0.7864	0.1966	872.2619203548	38.5541711396	0.4181556021	0.2728219606	0.6009499738	0.2923573150	0.3116396023	0.1746906292	873.5926655330	39.2940410444
0.008	0.0095	0.7859999999999999	0.1965	859.0655252878	22.8676715016	0.4946544950	0.1882164986	0.6628393983	0.1592569775	0.3798238374	0.1150339920	860.6028430185	23.3301789697
0.008	0.01	0.7856	0.1964	864.6362935780	18.8865241485	0.4388620694	0.0545178073	0.5848367509	0.0347107990	0.3237705398	0.0582275386	865.9837629381	19.0339802934
0.0085	0.0	0.7932	0.1983	871.5620033132	25.3020582989	0.0000000000	0.0000000000	0.6108376333	0.2352377311	0.3773139883	0.0911336021	872.5501549348	25.6284296321
0.0085	0.0005	0.7928	0.1982	860.8265410513	26.0652769538	0.0189809283	0.0118436738	0.6599097214	0.1138105005	0.4099420272	0.0809834286	861.9153737282	26.2719145567
0.0085	0.001	0.7924	0.1981	878.2938584741	20.6271881379	0.0385370362	0.0250978767	0.4943829766	0.2116045208	0.3028551303	0.1259211880	879.1296336172	20.9898117234
0.0005	0.0075	0.7936	0.1984	557.1788577451	31.3301752104	0.6091152444	0.1360345461	2.2910073346	0.2142798809	0.9206963284	0.1247765023	560.9996766525	31.8052661397
0.0085	0.0015	0.792	0.198	866.3156863629	41.3529919580	0.0695967371	0.0496656883	0.5994851353	0.2994116890	0.3497056477	0.1933181333	867.3344738830	41.8953874686
0.0085	0.002	0.7916	0.1979	869.5132665500	38.5171008163	0.1144607494	0.0616704172	0.8499725102	0.1533084833	0.4567925446	0.0940067973	870.9344923542	38.8260865141
0.0085	0.0025	0.7912	0.1978	870.2356299107	53.0848364502	0.1294154202	0.0737487078	0.6833471366	0.2083008516	0.3969744733	0.1413955940	871.4453669408	53.5082816036
0.0085	0.003	0.7908	0.1977	858.1768551082	36.8619656601	0.1029571565	0.0722440289	0.5932595719	0.2078445230	0.3593267361	0.1095104959	859.2323985727	37.2515647079
0.0085	0.0035	0.7904	0.1976	864.9576840563	31.4044379711	0.2386995528	0.1742329184	0.7532931725	0.4211034762	0.4300208203	0.2514251465	866.3796976019	32.2511995122
0.0085	0.004	0.79	0.1975	880.1538420992	18.5509977011	0.1656517378	0.0570095595	0.5438212743	0.1196558737	0.3656013589	0.0810870764	881.2289164702	18.8087502107
0.0085	0.0045	0.7896	0.1974	870.9702367182	13.9709098730	0.1714035343	0.0389426780	0.5405253878	0.1873247184	0.3363197856	0.0681418779	872.0184854259	14.2653191473
0.0085	0.005	0.7892	0.1973	865.0984836944	25.7102443540	0.3508595836	0.0782751665	0.6591773022	0.3084693799	0.4270926630	0.1785622391	866.5356132432	26.2755511395
0.0085	0.0055	0.7888	0.1972	891.9442813596	23.6088349122	0.1898092829	0.0888834022	0.5028057977	0.1571308109	0.3154043760	0.1335025857	892.9523008162	23.9883517110
0.0085	0.006	0.7884	0.1971	867.7042972866	32.9599980157	0.2294966785	0.0561676986	0.5976540873	0.2170804588	0.3220973071	0.1128347092	868.8535453595	33.3460808823
0.0005	0.008	0.7932	0.1983	537.5740385699	70.3012589238	0.7005688080	0.1587162349	2.4334628738	0.4453385944	0.9106569318	0.1569319292	541.6187271835	71.0622456823
0.0085	0.0065	0.7879999999999999	0.19699999999999998	849.6635784390	23.2861158045	0.3359049129	0.2047639537	0.7097142286	0.2160897388	0.4237461975	0.1336126390	851.1329437780	23.8405821360
0.0085	0.006999999999999999	0.7876	0.1969	863.3507316649	20.3287773795	0.4014753924	0.1544483197	0.7280247093	0.1450227055	0.4124518763	0.0732887411	864.8926836429	20.7015371458
0.0085	0.0075	0.7872	0.1968	866.1126492036	12.8944712620	0.4101030871	0.2160594028	0.6848119750	0.1399859894	0.3978110896	0.1255872380	867.6053753553	13.3761038922
0.0085	0.008	0.7868	0.1967	862.2018882409	41.3593162846	0.4313847340	0.3250655639	0.6035134411	0.2216291376	0.3777322965	0.1234852582	863.6145187125	42.0294962443
0.0085	0.0085	0.7864	0.1966	864.9842115243	45.0979343221	0.4900530578	0.4128267510	0.7155735824	0.4135828105	0.4099420272	0.1792586043	866.5997801917	46.1036024879
0.0085	0.009000000000000001	0.7859999999999999	0.1965	876.3400084236	42.8386896051	0.3290027571	0.0993979659	0.4753400768	0.1313993566	0.2798481798	0.0606417043	877.4241994373	43.1301286319
0.0085	0.0095	0.7856	0.1964	875.0687305318	16.4956579040	0.3784682066	0.1574606149	0.6155983583	0.1265496649	0.3777322965	0.0787753294	876.4405293932	16.8584435132
0.0085	0.01	0.7852	0.1963	865.6341344915	12.9189325389	0.5090339861	0.1880758285	0.6562476253	0.2140068315	0.3881900012	0.0878487039	867.1876061041	13.4088639028
0.009000000000000001	0.0	0.7928	0.1982	868.5225676471	17.2864945881	0.0000000000	0.0000000000	0.5181866014	0.2782518375	0.2949072747	0.1682410375	869.3356615232	17.7329874631
0.009000000000000001	0.0005	0.7924	0.1981	877.1246093055	27.9370305155	0.0241575451	0.0165107619	0.6650366559	0.1895169241	0.3806604538	0.1060887632	878.1944639603	28.2491469647
0.0005	0.0085	0.7928	0.1982	548.3696977785	40.0004508829	0.7408313831	0.1267798235	2.4173496508	0.2528427431	0.9324089577	0.1396272389	552.4602877701	40.5197006884
0.009000000000000001	0.001	0.792	0.198	861.7162315182	37.7681452393	0.0580931442	0.0631546203	0.7781954262	0.3095110400	0.4463348398	0.1423379292	862.9988549284	38.2831488288
0.009000000000000001	0.0015	0.7916	0.1979	869.7805818050	17.9631590530	0.0678711981	0.0248328441	0.5255107937	0.1602475687	0.3271170054	0.1166052372	870.7010808022	18.2648447030
0.009000000000000001	0.002	0.7912	0.1978	869.7152834221	29.4731449266	0.0724726353	0.0245110226	0.5841043316	0.1741248726	0.3497056477	0.1388228699	870.7215660367	29.8106036917
0.009000000000000001	0.0025	0.7908	0.1977	881.9464867670	39.5705988416	0.1121600308	0.1058705598	0.5983865065	0.2987642070	0.3722942900	0.2034715713	883.0293275943	40.1787051797
0.009000000000000001	0.003	0.7904	0.1976	859.8572681803	29.8600141834	0.1650765582	0.0812287259	0.6730932674	0.2510670713	0.3773139883	0.1505119142	861.0727519942	30.3428218948
0.009000000000000001	0.0035	0.79	0.1975	883.0351332442	35.7462891194	0.2289214988	0.1297205448	0.7481662379	0.2808290536	0.4463348398	0.1171442196	884.4585558207	36.2739829374
0.009000000000000001	0.004	0.7896	0.1974	865.6167896086	14.6075332298	0.2381243732	0.0521355217	0.6763891539	0.1229199352	0.4086871026	0.0850555417	866.9399902383	14.8676442284
0.009000000000000001	0.0045	0.7892	0.1973	856.3036077490	31.9813127702	0.3686901526	0.1957436983	0.8155488066	0.3331066468	0.5019698292	0.1877267242	857.9898165374	32.6978898395
0.009000000000000001	0.005	0.7888	0.1972	874.7748878088	31.5033422497	0.2628570979	0.0857461487	0.6144997295	0.2350438165	0.3840069193	0.1372815851	876.0362515555	31.9614138000
0.009000000000000001	0.0055	0.7884	0.1971	867.3706633615	55.0912098463	0.2927664395	0.2006181749	0.6866430231	0.3882858194	0.4128701845	0.2867361532	868.7629430086	55.9668499938
0.0005	0.009000000000000001	0.7924	0.1981	544.5415800816	47.7428068458	0.7103468619	0.1282534536	2.3609533705	0.3321389959	0.9073104663	0.1136813599	548.5201907803	48.3168806552
0.009000000000000001	0.006	0.7879999999999999	0.19699999999999998	870.0713636663	20.5702632980	0.2162675466	0.0646047349	0.5306377282	0.1825825790	0.3296268545	0.1170246603	871.1478957956	20.9344752722
0.009000000000000001	0.0065	0.7876	0.1969	865.2443847687	32.5462588429	0.4267832968	0.1171221690	0.7228977747	0.1464362299	0.4291842040	0.1375057351	866.8232500442	32.9473229769
0.009000000000000001	0.006999999999999999	0.7872	0.1968	862.5559279106	33.4409122976	0.3669646137	0.1922373943	0.6500220618	0.3896029697	0.3906998504	0.1945452415	863.9636144365	34.2172979031
0.009000000000000001	0.0075	0.7868	0.1967	875.4941903078	46.5236198899	0.3893966199	0.3230359644	0.6401344023	0.4806288755	0.3597450443	0.2241288885	876.8834663743	47.5514136183
0.009000000000000001	0.008	0.7864	0.1966	871.1294015265	47.5711075375	0.3727164102	0.2918287170	0.6291481139	0.2543256548	0.3593267361	0.1081599713	872.4905927867	48.2254218806
0.009000000000000001	0.0085	0.7859999999999999	0.1965	870.7355706547	34.0866561815	0.3606376376	0.1029298399	0.5460185319	0.1767301940	0.3513788804	0.1511939644	871.9936057046	34.5175101798
0.009000000000000001	0.009000000000000001	0.7856	0.1964	857.5646827686	27.8765413285	0.3807689252	0.2062835109	0.5833719124	0.1952910402	0.3664379753	0.1431176539	858.8952615815	28.4212335335
0.009000000000000001	0.0095	0.7852	0.1963	864.3669377486	28.8924793700	0.5912846754	0.4851953118	0.6906713288	0.4235093441	0.4011575552	0.2404220642	866.0500513080	30.0416060901
0.009000000000000001	0.01	0.7848	0.1962	855.1251759953	16.7405893595	0.6804375204	0.1558980900	0.7247288228	0.1111830717	0.4061772535	0.0270319026	856.9365195920	17.0347024238
0.0095	0.0	0.7924	0.1981	869.0969893591	34.8546171696	0.0000000000	0.0000000000	0.5526103050	0.3972616488	0.3020185139	0.1539374143	869.9516181780	35.4058162327
0.0	0.002	0.7984	0.1996	0.0000000000	0.0000000000	0.2691840740	0.0659427848	5.6301065796	0.2535736479	1.7882675165	0.1857778214	7.6875581701	.5052942541
0.0005	0.0095	0.792	0.198	568.8121727717	20.1692372403	0.6068145258	0.0915963427	2.1957928354	0.1295036492	0.8027334185	0.0912410620	572.4175135514	20.4815782942
0.0095	0.0005	0.792	0.198	874.1035388097	34.0399440904	0.0178305690	0.0117314089	0.5332011955	0.2843296333	0.3082931368	0.1264536736	874.9628637110	34.4624588062
0.0095	0.001	0.7916	0.1979	871.7079043874	22.9253932354	0.0563676052	0.0242941066	0.5797098163	0.1513575827	0.3672745917	0.0956307785	872.7112564006	23.1966757032
0.0095	0.0015	0.7912	0.1978	872.3751722376	34.2357628877	0.0701719167	0.0301297524	0.5917947335	0.2758645123	0.3877716931	0.1219165663	873.4249105809	34.6636737187
0.0095	0.002	0.7908	0.1977	882.7892440211	27.1890290564	0.0655704796	0.0193861994	0.5566386107	0.3009253817	0.3091297531	0.1394767731	883.7205828645	27.6488174106
0.0095	0.0025	0.7904	0.1976	871.9282864297	35.6549684344	0.1512722467	0.0653379773	0.6529517387	0.2653804605	0.3986477060	0.0971556232	873.1311581211	36.0828424954
0.0095	0.003	0.79	0.1975	887.8488484078	42.7017128429	0.1593247617	0.0644201203	0.5917947335	0.1588421265	0.3714576736	0.0810093530	888.9714255766	43.0059844427
0.0095	0.0035	0.7896	0.1974	871.9721587807	42.2347992503	0.1386182945	0.1035578965	0.5203838591	0.2504231193	0.3124762187	0.1670008685	872.9436371530	42.7557811346
0.0095	0.004	0.7892	0.1973	884.6961608589	33.5110262357	0.2059143130	0.0832402399	0.6324440005	0.2353403271	0.3743858309	0.1099124175	885.9089050033	33.9395192202
0.0095	0.0045	0.7888	0.1972	879.1947721006	28.4498261892	0.2243200617	0.1366460277	0.6188942448	0.2480512638	0.3777322965	0.1792898381	880.4157187036	29.0138133188
0.0095	0.005	0.7884	0.1971	876.9583024866	26.1622173950	0.1915348219	0.0775618608	0.5427226454	0.2486085909	0.3379930183	0.1398326137	878.0305529722	26.6282204604
0.0005	0.01	0.7916	0.1979	570.3987194184	54.9683223505	0.7701655451	0.1765492348	2.2423014562	0.4627857971	0.8955978369	0.1962645686	574.3067842566	55.8039219510
0.0095	0.0055	0.7879999999999999	0.19699999999999998	872.7149278860	35.0677762997	0.3197998828	0.1972589474	0.7232639843	0.5301622515	0.4019941715	0.2128592787	874.1599859246	36.0080567773
0.0095	0.006	0.7876	0.1969	867.6145120101	37.4551479205	0.2674585351	0.0488056113	0.5635965933	0.1921313068	0.3526338050	0.0895062238	868.7982009435	37.7855910624
0.0095	0.0065	0.7872	0.1968	869.3081888163	23.4346750097	0.3543106615	0.0759062815	0.6210915025	0.1475674793	0.3831703030	0.1398025777	870.6667612833	23.7979513482
0.0095	0.006999999999999999	0.7868	0.1967	885.8613288786	17.6180138681	0.3134729067	0.1117093052	0.5892312662	0.1234599007	0.3580718115	0.0478702507	887.1221048630	17.9010533247
0.0095	0.0075	0.7864	0.1966	872.2557986314	18.9772532243	0.4342606322	0.2934431038	0.6514869003	0.2045981346	0.3718759818	0.0860292264	873.7134221457	19.5613236891
0.0095	0.008	0.7859999999999999	0.1965	867.0054005322	36.9496388956	0.4032009314	0.1416577672	0.7031224556	0.2411205960	0.3923730832	0.1153074704	868.5040970024	37.4477247292
0.0095	0.0085	0.7856	0.1964	869.4398058693	40.0646005970	0.3698405119	0.0933564583	0.5548075626	0.1823120774	0.3187508415	0.0902460538	870.6832047853	40.4305151865
0.0095	0.009000000000000001	0.7852	0.1963	872.5873919820	33.2099313372	0.6976929097	0.5066101863	0.7185032593	0.3355775125	0.4199814238	0.2135978456	874.4235695748	34.2657168816
0.0095	0.0095	0.7848	0.1962	868.2113800412	42.1336897490	0.4308095543	0.1243452725	0.6335426293	0.2388293200	0.3881900012	0.0947484212	869.6639222260	42.5916127627
0.0095	0.01	0.7844	0.1961	868.8664044445	30.3903440877	0.5027070100	0.1002464035	0.6584448829	0.1965368894	0.3756407555	0.0984793791	870.4031970929	30.7856067597
0.001	0.0	0.7992	0.1998	664.5885758741	26.0252913757	0.0000000000	0.0000000000	1.5999697962	0.1664606991	0.6738944957	0.0653096850	666.8624401660	26.2570617598
0.01	0.0	0.792	0.198	872.4353691843	20.7464731216	0.0000000000	0.0000000000	0.6939672153	0.3237094120	0.4559559282	0.0698962821	873.5852923278	21.1400788157
0.01	0.0005	0.7916	0.1979	876.6716017742	30.9354938545	0.0258830840	0.0308673789	0.4903546709	0.3800641849	0.3149860678	0.1792117434	877.5028255969	31.5256371617
0.01	0.001	0.7912	0.1978	873.5331982466	37.7605464747	0.0448640123	0.0226009741	0.5782449778	0.1578936855	0.3635098180	0.1486354429	874.5198170547	38.0896765772
0.01	0.0015	0.7908	0.1977	865.9249163528	29.2388314854	0.0661456592	0.0331415297	0.6013161834	0.2199039172	0.3760590637	0.1122563369	866.9684372591	29.6041332692
0.01	0.002	0.7904	0.1976	861.8386659861	19.2332815328	0.0977805397	0.0192491927	0.5577372395	0.2749314854	0.3467774903	0.1240733404	862.8409612556	19.6515355513
0.01	0.0025	0.79	0.1975	870.2029807193	33.7564784003	0.0977805397	0.0548083128	0.5581034492	0.3679880026	0.3317183955	0.1495555625	871.1905831037	34.3288302782
0.01	0.003	0.7896	0.1974	876.9083084122	33.5948306149	0.1225132644	0.0848930863	0.5969216681	0.3149572991	0.3589084279	0.1814242699	877.9866517726	34.1761052702
0.01	0.0035	0.7892	0.1973	875.5594886907	19.9853690199	0.2036135944	0.1582068184	0.6130348910	0.3598213972	0.3881900012	0.1862030677	876.7643271773	20.6896003032
0.01	0.004	0.7888	0.1972	861.4683017207	46.3260401288	0.2628570979	0.2088654622	0.8089570336	0.4730566443	0.4580474691	0.2239414375	862.9981633213	47.2319036728
0.01	0.0045	0.7884	0.1971	866.5452509903	14.7682296591	0.2496279661	0.0964794205	0.7137425344	0.1298346072	0.4362954432	0.0314816866	867.9449169340	15.0260253734
0.001	0.0005	0.7988	0.1997	687.6776759488	44.3411198796	0.0396873955	0.0258255020	1.5457707735	0.4392647282	0.6676198728	0.2442490029	689.9307539906	45.0504591127
0.01	0.005	0.7879999999999999	0.19699999999999998	880.9374226939	38.8992015482	0.1978617980	0.0975027054	0.5192852303	0.2117388383	0.2844495699	0.1174842962	881.9390192921	39.3259273881
0.01	0.0055	0.7876	0.1969	861.9621207412	27.8583076340	0.3347545536	0.2314081460	0.6514869003	0.3247550476	0.3722942900	0.1559566037	863.3206564851	28.5704274313
0.01	0.006	0.7872	0.1968	887.1560733768	29.4752441204	0.2438761696	0.0497987335	0.5350322436	0.1244121367	0.3191691497	0.1097722311	888.2541509397	29.7592272217
0.01	0.0065	0.7868	0.1967	875.7890533180	39.8412551844	0.2565301218	0.2328561356	0.5767801394	0.3320372290	0.3584901197	0.1577992456	876.9808536989	40.5639477946
0.01	0.006999999999999999	0.7864	0.1966	878.2601889955	39.9034102419	0.2536542236	0.1077537317	0.4984112823	0.2519713747	0.2961621992	0.1354336967	879.3084167006	40.3985690450
0.01	0.0075	0.7859999999999999	0.1965	881.7495713311	12.7669101994	0.4538167401	0.1861095047	0.6888402807	0.1758477395	0.4049223289	0.0914402952	883.2971506808	13.2203077388
0.01	0.008	0.7856	0.1964	856.7117226421	45.8464914415	0.4078023685	0.2205692076	0.6855443942	0.3631987105	0.4086871026	0.2247619386	858.2137565074	46.6550212982
0.01	0.0085	0.7852	0.1963	866.5156626605	11.8140422244	0.5067332675	0.3981207203	0.6361060966	0.2428673877	0.3806604538	0.1588910502	868.0391624784	12.6139213826
0.01	0.009000000000000001	0.7848	0.1962	881.2394277148	32.0977930654	0.9996622235	0.3133879374	0.6566138349	0.3453618767	0.4350405186	0.2042440879	883.3307442918	32.9607869674
0.01	0.0095	0.7844	0.1961	866.9125543940	21.8644264063	0.3911221588	0.1454647404	0.6108376333	0.1923154931	0.3718759818	0.1189467267	868.2863901679	22.3211533665
0.001	0.001	0.7984	0.1996	671.0622983652	31.0388557572	0.0609690424	0.0193861994	1.5692081887	0.2340878758	0.6705480302	0.0833934912	673.3630236265	31.3757233236
0.01	0.01	0.784	0.196	872.8863361411	25.3484058198	0.4342606322	0.1675738293	0.5650614318	0.0838484072	0.3308817791	0.1227690001	874.2165399842	25.7225970564
0.001	0.0015	0.7979999999999999	0.1995	666.2761309569	20.9395381963	0.1242388034	0.0250450945	1.6977477627	0.0536918745	0.7533730520	0.0629077665	668.8514905750	21.0811829318
0.001	0.002	0.7976	0.1994	680.4173120013	7.8277633375	0.1253891627	0.0368474285	1.5952090712	0.1733436866	0.6718029547	0.1425541289	682.8097131899	8.1805085815
0.001	0.0025	0.7972	0.1993	674.9138826685	37.8083138112	0.1604751210	0.0704823926	1.6003360058	0.2768505916	0.6596720172	0.1690420613	677.3343658125	38.3246888567
0.001	0.003	0.7968	0.1992	668.5932032622	30.0698615621	0.1984369776	0.0525904210	1.5523625466	0.2873324585	0.6626001745	0.0794301058	671.0066029609	30.4892145474
0.001	0.0035	0.7964	0.1991	673.4528313513	19.1463532181	0.2323725767	0.0402461381	1.5911807655	0.1247909966	0.6780775776	0.0752675820	675.9544622711	19.3866579348
0.0	0.0025	0.7979999999999999	0.1995	0.0000000000	0.0000000000	0.3497092243	0.0519065771	5.5502728841	0.3115787481	1.8405560404	0.1183154234	7.7405381488	.4818007486
0.001	0.004	0.7959999999999999	0.19899999999999998	680.9968351495	34.9763739864	0.2490527864	0.0868959205	1.5281927122	0.2558083583	0.6103116507	0.1126608880	683.3843922988	35.4317391532
0.001	0.0045	0.7956	0.1989	655.5539324291	26.2276365655	0.3008189545	0.0745162934	1.7105650991	0.1814774633	0.7316210261	0.0365056290	658.2969375088	26.5201359512
0.001	0.005	0.7952	0.1988	655.9610270349	8.8075661702	0.4026257517	0.1685580609	1.7263121124	0.1147212620	0.7052676100	0.0708609631	658.7952325090	9.1617064562
0.001	0.0055	0.7948	0.1987	674.7771641793	39.5426987892	0.3606376376	0.1083171857	1.5996035866	0.3067918705	0.6755677285	0.1135766440	677.4129731320	40.0713844894
0.001	0.006	0.7944	0.1986	692.1291891448	17.6875031281	0.2875898226	0.0475698256	1.4274850688	0.1663027163	0.5860497756	0.0730974862	694.4303138118	17.9744731562
0.001	0.0065	0.794	0.1985	668.0891813693	36.6568327806	0.4906282374	0.2032460576	1.6054629404	0.2245005309	0.6902085151	0.0545407153	670.8754810622	37.1391200844
0.001	0.006999999999999999	0.7936	0.1984	679.7357601299	35.7783715226	0.4308095543	0.1714151147	1.5322210179	0.2575929971	0.6822606595	0.1343388142	682.3810513616	36.3417184486
0.001	0.0075	0.7932	0.1983	664.3406460766	27.6805903603	0.4365613508	0.0544935286	1.5494328697	0.2013606808	0.6437763059	0.0824565982	666.9704166030	28.0189011679
0.001	0.008	0.7928	0.1982	674.1833570099	9.8009826082	0.5464206630	0.1069895986	1.5648136734	0.1905782408	0.6684564892	0.0452546828	676.9630478355	10.1438051304
0.001	0.0085	0.7924	0.1981	678.6267079080	13.9744770028	0.5826569807	0.3082361906	1.5911807655	0.1484301364	0.6508875452	0.1003381759	681.4514331994	14.5314815057
0.0	0.003	0.7976	0.1994	0.0000000000	0.0000000000	0.3853703623	0.0345107787	5.6202189201	0.4149179149	1.8924262561	0.1132186493	7.8980155385	.5626473429
0.001	0.009000000000000001	0.792	0.198	665.3099189476	18.0969027238	0.5326163515	0.3253382034	1.5845889925	0.1869836301	0.6508875452	0.0870402753	668.0780118368	18.6962648326
0.001	0.0095	0.7916	0.1979	663.2122083973	12.1640969923	0.6534040771	0.1334317605	1.5871524597	0.3085771810	0.6889535906	0.0714119591	666.1417185247	12.6775178929
0.001	0.01	0.7912	0.1978	678.5175371741	18.5811302350	0.6723850054	0.1337289583	1.6094912461	0.2045404445	0.6889535906	0.1072567000	681.4883670162	19.0266563378
0.0015	0.0	0.7988	0.1997	708.0507714102	38.7374390483	0.0000000000	0.0000000000	1.4930365894	0.4150407201	0.6433579978	0.1759800237	710.1871659974	39.3284597921
0.0015	0.0005	0.7984	0.1996	724.9181599402	33.2635929431	0.0368114973	0.0210235832	1.3015089621	0.3139456719	0.5693174479	0.1415687426	726.8257978475	33.7401309408
0.0015	0.001	0.7979999999999999	0.1995	718.6138051297	15.9180935861	0.0759237132	0.0318381547	1.3549755655	0.2128682953	0.5944159394	0.0618983056	720.6391203478	16.2246983417
0.0015	0.0015	0.7976	0.1994	707.0886405498	26.0222368717	0.0839762282	0.0359015321	1.3901316883	0.1701263400	0.5990173295	0.1086506709	709.1617657958	26.3369154147
0.0015	0.002	0.7972	0.1993	714.4316477631	34.1344936123	0.1386182945	0.0216438809	1.4384713571	0.1215153908	0.6098933425	0.0959595708	716.6186307572	34.3736124548
0.0015	0.0025	0.7968	0.1992	711.1871343633	49.6355309323	0.1409190131	0.0433488596	1.3231153293	0.2807526354	0.5768469954	0.1233661706	713.2280157011	50.0829985979
0.0015	0.003	0.7964	0.1991	716.7650446641	10.3916554670	0.1725538936	0.0416360146	1.3315381503	0.1822443893	0.5902328575	0.1131877346	718.8593695655	10.7287236055
0.0	0.0035	0.7972	0.1993	0.0000000000	0.0000000000	0.4940793153	0.0736948570	5.4177050045	0.3060460859	1.7953787558	0.1817711544	7.7071630756	.5615120973
0.0015	0.0035	0.7959999999999999	0.19899999999999998	711.4054758311	38.7566996332	0.2225945227	0.0685984623	1.3373975041	0.1499510983	0.5881413165	0.0654702434	713.5536091744	39.0407194372
0.0015	0.004	0.7956	0.1989	709.8291320567	16.2994607265	0.2783869483	0.0731541684	1.4897407029	0.1744726518	0.6784958858	0.0414610738	712.2757555937	16.5885486205
0.0015	0.0045	0.7952	0.1988	732.1254689516	50.2550351883	0.2306470378	0.0786462208	1.2447464722	0.3713618268	0.5588597432	0.0927248775	734.1597222048	50.7977681134
0.0015	0.005	0.7948	0.1987	718.6719615020	27.7745510165	0.2588308404	0.0779363113	1.2689163066	0.2144500476	0.5567682022	0.1110653543	720.7564768512	28.1780027297
0.0015	0.0055	0.7944	0.1986	724.7916443233	32.7269448632	0.3307282960	0.0992914015	1.3362988753	0.2464392070	0.5998539459	0.1336074005	727.0585254405	33.2062828722
0.0015	0.006	0.794	0.1985	721.4859136896	28.6039748385	0.4124038057	0.1717313434	1.3443554868	0.2336336966	0.6061285688	0.1442380992	723.8488015509	29.1535779777
0.0015	0.0065	0.7936	0.1984	718.9821288207	18.7148285380	0.3485588651	0.0432571805	1.3165235562	0.1254127578	0.5609512841	0.0649873783	721.2081625261	18.9484858546
0.0015	0.006999999999999999	0.7932	0.1983	707.7334620808	39.5622719921	0.4020505721	0.0989175218	1.3641308058	0.2445227405	0.5735005299	0.0881985734	710.0731439886	39.9939108278
0.0015	0.0075	0.7928	0.1982	721.6552813702	22.6513668650	0.4958048542	0.3526484523	1.3996531382	0.4102175398	0.5835399264	0.0864188682	724.1342792890	23.5006517253
0.0015	0.008	0.7924	0.1981	712.2135433193	20.5644662317	0.4791246445	0.1831421126	1.3582714520	0.3145005080	0.5617879005	0.0835611839	714.6127273163	21.1456700362
0.0	0.004	0.7968	0.1992	0.0000000000	0.0000000000	0.5136354233	0.0530414190	5.5707806224	0.2228962415	1.7723718052	0.1000307751	7.8567878509	.3759684356
0.0015	0.0085	0.792	0.198	719.5453273731	48.1907440171	0.5004062914	0.1814871800	1.3341016176	0.4007785683	0.5885596247	0.1412767408	721.9683949068	48.9142865062
0.0015	0.009000000000000001	0.7916	0.1979	697.6866937010	26.2007229683	0.6700842868	0.2145659079	1.5432073063	0.1099702527	0.6881169742	0.0536348753	700.5881022683	26.5788940042
0.0015	0.0095	0.7912	0.1978	714.6448877947	28.3954482492	0.5884087771	0.2807583768	1.3571728232	0.1298759176	0.6308087520	0.1480267332	717.2212781470	28.9541092768
0.0015	0.01	0.7908	0.1977	720.2850356168	14.2227536673	0.6315472505	0.0675291279	1.3183546043	0.1820323333	0.5822850019	0.0905943909	722.8172224735	14.5629095194
0.002	0.0	0.7984	0.1996	742.5813725117	43.2893021039	0.0000000000	0.0000000000	1.1777301132	0.2493389989	0.5350161763	0.1252803352	744.2941188012	43.6639214380
0.002	0.0005	0.7979999999999999	0.1995	775.9549678913	46.3935967046	0.0356611380	0.0346256236	1.1810259997	0.4553680689	0.5358527927	0.2342436230	777.7075078217	47.1178340201
0.002	0.001	0.7976	0.1994	741.1346052158	46.3716991818	0.0471647309	0.0112711731	1.2187455898	0.1867252503	0.5308330944	0.0990745973	742.9313486309	46.6687702025
0.002	0.0015	0.7972	0.1993	736.4096550414	33.7477171427	0.0724726353	0.0504586978	1.2817336431	0.2466633109	0.5584414350	0.1048611115	738.3223027548	34.1497002629
0.002	0.002	0.7968	0.1992	739.0022048995	7.3441366441	0.1236636237	0.0467278153	1.2755080797	0.0676685606	0.6228608964	0.0822866545	741.0242374993	7.5408196745
0.002	0.0025	0.7964	0.1991	753.8524855706	62.4102808517	0.1506970671	0.0520338929	1.1780963228	0.4845029291	0.5429640319	0.1888715913	755.7242429924	63.1356892650
0.0	0.0045	0.7964	0.1991	0.0000000000	0.0000000000	0.5918598550	0.0782244318	5.4440720965	0.2958774240	1.8723474629	0.0816462153	7.9082794144	.4557480711
0.002	0.003	0.7959999999999999	0.19899999999999998	753.4137620606	20.8334264596	0.1800312290	0.0756618162	1.1748004363	0.1040602511	0.5291598616	0.0898340580	755.2977535875	21.1029825849
0.002	0.0035	0.7956	0.1989	736.4096550414	27.2777630624	0.1984369776	0.0398496148	1.2224076859	0.1686887250	0.5701540643	0.0996100634	738.4006537692	27.5859114656
0.002	0.004	0.7952	0.1988	775.3081057858	18.8710122239	0.1725538936	0.0312931559	1.0517540065	0.1572673099	0.4747797968	0.0578416020	777.0071934827	19.1174142917
0.002	0.0045	0.7948	0.1987	746.8961672185	36.0810468195	0.2634322775	0.1861166150	1.2158159129	0.4775407045	0.5471471138	0.1864847754	748.9225625227	36.9311889144
0.002	0.005	0.7944	0.1986	762.2229220272	30.4717691518	0.2156923670	0.1028912629	1.0956991600	0.2523883066	0.4994599800	0.0993215522	764.0337735342	30.9263702735
0.002	0.0055	0.794	0.1985	783.1418711581	40.0339440539	0.2852891041	0.1757227945	1.0283165914	0.2533323648	0.4877473507	0.1269177659	784.9432242043	40.5899169791
0.002	0.006	0.7936	0.1984	745.6759036883	38.5413409082	0.3065707509	0.2106320112	1.1110799637	0.2489083390	0.5233035469	0.1694514799	747.6168579498	39.1703327383
0.002	0.0065	0.7932	0.1983	768.2803673274	43.8574268356	0.3612128172	0.2119784766	1.1180379464	0.3125774418	0.5212120060	0.1859736307	770.2808300970	44.5679563847
0.002	0.006999999999999999	0.7928	0.1982	766.1336829899	25.2810179125	0.3554610208	0.1085002881	1.1795611612	0.2225566421	0.5534217367	0.1565300084	768.2221269086	25.7686048511
0.002	0.0075	0.7924	0.1981	734.0905421616	21.0619120909	0.4020505721	0.1442955963	1.1484333442	0.1087685704	0.5111726094	0.1040435992	736.1521986873	21.4190198568
