# Supplementary material for: Multipressure Sampling for Improving the Performance of MOF-based Electronic Noses
Source: ACS Sens. 2024 Jul 12;9(7):3531–9. doi: 10.1021/acssensors.4c00199 (PMC11287752; doi:10.1021/acssensors.4c00199)
Supplement: Supplementary file 2 — se4c00199_si_002.zip [file se4c00199_si_002.zip › Multiplex_Adsorption_Data/Benzene_0.5bar/NU-100_EQeq.csv]

benzene_comp	CO2_comp	N2_comp	O2_comp	benzene_mass	benzene_error	CO2_mass	CO2_error	N2_mass	N2_error	O2_mass	O2_error	total_mass	total_error
0.002	0.008	0.792	0.198	142.5931982325	3.3780880352	0.2636546651	0.0418386760	3.7033205487	0.0931121087	1.2474606654	0.0618951376	147.8076341117	3.5749339575
0.002	0.0085	0.7916	0.1979	143.0189709686	5.3047801449	0.2835398883	0.0365012312	3.6997457712	0.0817207917	1.2352106425	0.0507345872	148.2374672706	5.4737367550
0.002	0.009000000000000001	0.7912	0.1978	141.8312891258	4.1632351277	0.2816683379	0.0285526470	3.7182154550	0.0786733102	1.2392939834	0.0095277956	147.0704669021	4.2799888805
0.002	0.0095	0.7908	0.1977	142.6550307254	4.4336685738	0.3233103347	0.0348442782	3.7094274603	0.1287471448	1.2557974865	0.0754037310	147.9435660069	4.6726637278
0.002	0.01	0.7904	0.1976	143.5157058273	6.9409024201	0.3212048405	0.0327721785	3.6525289183	0.1083489515	1.2222800627	0.0645758423	148.7117196488	7.1465993924
0.0025	0.0	0.7979999999999999	0.1995	154.2475856787	4.0265793166	0.0000000000	0.0000000000	3.6963199428	0.0773583560	1.2498426143	0.0866100480	159.1937482358	4.1905477206
0.0025	0.0005	0.7976	0.1994	155.6917271227	8.0198181517	0.0131008529	0.0045363386	3.7465157769	0.0816458279	1.2146237984	0.0660297965	160.6659675509	8.1720301147
0.0025	0.001	0.7972	0.1993	158.4302010850	11.0352233127	0.0336879075	0.0052101759	3.6519331221	0.1475380881	1.2301064663	0.0467681702	163.3459285809	11.2347397469
0.0025	0.0015	0.7968	0.1992	157.7761876034	8.6815501094	0.0430456596	0.0106077457	3.7223860288	0.1551400127	1.2154744945	0.0586267219	162.7570937863	8.9059245897
0.0025	0.002	0.7964	0.1991	157.3595444972	10.6103782053	0.0645684894	0.0097473465	3.6648916905	0.0905335880	1.2307870231	0.0830683661	162.3197917002	10.7937275059
0.0025	0.0025	0.7959999999999999	0.19899999999999998	157.5865402931	10.8015321598	0.0879628696	0.0139897611	3.6735307362	0.0906834385	1.2219397843	0.0508440176	162.5699736832	10.9570493770
0.0025	0.003	0.7956	0.1989	155.5448230792	2.7072716028	0.1038710482	0.0136732097	3.7273013478	0.0913600662	1.2382731482	0.0756352500	160.6142686234	2.8879401287
0.0025	0.0035	0.7952	0.1988	157.4703450045	9.2330067262	0.1019994978	0.0125895679	3.6847019159	0.1086148168	1.2559676257	0.0441392391	162.5130140439	9.3983503500
0.0025	0.004	0.7948	0.1987	155.8311614690	6.1655225316	0.1228204962	0.0103571336	3.7179175569	0.0480567941	1.2632836116	0.0566029387	160.9351831337	6.2805393980
0.0025	0.0045	0.7944	0.1986	153.5823676515	4.3288681679	0.1436414946	0.0121470687	3.7274502969	0.0393969567	1.2399745403	0.1418010009	158.6934339833	4.5222131942
0.0025	0.005	0.794	0.1985	157.4769847353	11.9542466555	0.1518295276	0.0114989983	3.6781481571	0.0374973164	1.2035647500	0.0538715648	162.5105271700	12.0571145350
0.0025	0.0055	0.7936	0.1984	157.2794527447	4.3349862943	0.1784991211	0.0237933613	3.6498478352	0.0999775579	1.2379328698	0.0482835765	162.3457325708	4.5070407900
0.0025	0.006	0.7932	0.1983	153.3802708459	5.4051085385	0.1997880071	0.0245986096	3.7019800072	0.1084177299	1.2408252363	0.0544083796	158.5228640965	5.5925332576
0.0025	0.0065	0.7928	0.1982	155.3605705502	9.5777564823	0.2163980171	0.0306814420	3.6873829990	0.1061721625	1.2107105967	0.0366396273	160.4750621630	9.7512497141
0.0025	0.006999999999999999	0.7924	0.1981	154.5140048761	3.2339184749	0.2168659047	0.0294286054	3.7067463772	0.0964582907	1.2559676257	0.0469608868	159.6935847837	3.4067662578
0.0025	0.0075	0.792	0.198	154.1135461136	4.7930255458	0.2440033857	0.0341782207	3.6976604843	0.1894009013	1.2319779975	0.0528955106	159.2871879811	5.0695001784
0.0025	0.008	0.7916	0.1979	153.3246631007	5.7082685183	0.2769894618	0.0283216970	3.6925962162	0.1154577198	1.2364016169	0.0110052583	158.5306503956	5.8630531934
0.0025	0.0085	0.7912	0.1978	155.6016757740	2.1469777632	0.2744160800	0.0284835586	3.7007884147	0.1248559244	1.2231307588	0.0846835323	160.8000110275	2.3850007785
0.0025	0.009000000000000001	0.7908	0.1977	153.9604173226	11.5257789700	0.2917279214	0.0457860954	3.6255691379	0.0704603065	1.2382731482	0.0761235592	159.1159875301	11.7181489311
0.0025	0.0095	0.7904	0.1976	159.3249048072	4.1541680361	0.3083379313	0.0210601403	3.6602742696	0.1782352144	1.2333391112	0.0470569492	164.5268561193	4.4005203400
0.0025	0.01	0.79	0.1975	157.3379653722	5.3098776909	0.3279892107	0.0271455469	3.6499967842	0.0894389202	1.2260231253	0.0391748988	162.5419744924	5.4656370568
0.003	0.0	0.7976	0.1994	167.3942526170	10.0258637557	0.0000000000	0.0000000000	3.7036184469	0.0885614603	1.2219397843	0.0843904187	172.3198108482	10.1988156347
0.003	0.0005	0.7972	0.1993	167.4091920112	10.4946809800	0.0131008529	0.0068446056	3.6939367578	0.1203080676	1.2284050742	0.0691276247	172.3446346961	10.6909612779
0.003	0.001	0.7968	0.1992	166.2215101685	4.6212329448	0.0292429753	0.0133163147	3.6785950043	0.1230452693	1.2341898072	0.0253136037	171.1635379553	4.7829081325
0.003	0.0015	0.7964	0.1991	167.4332610353	6.4166334911	0.0524034117	0.0076022737	3.6692112133	0.0876620598	1.2187071394	0.0665903208	172.3735827997	6.5784881454
0.003	0.002	0.7959999999999999	0.19899999999999998	164.9246877511	4.2132732944	0.0655042646	0.0104622849	3.6258670361	0.0291970559	1.2347002248	0.0664162099	169.8507592766	4.3193488451
0.003	0.0025	0.7956	0.1989	162.2775100870	6.4981835516	0.0786051175	0.0174064251	3.6797865968	0.0632007566	1.2110508751	0.0625834819	167.2469526764	6.6413742152
0.003	0.003	0.7952	0.1988	163.7307811608	8.9418617548	0.0881968134	0.0180970313	3.6565505430	0.0925279443	1.2535856768	0.0703199977	168.7291141940	9.1228067281
0.003	0.0035	0.7948	0.1987	168.5894041568	7.2240555963	0.1148664069	0.0276964169	3.6896172349	0.0411530923	1.2188772786	0.0760078698	173.6127650772	7.3689129753
0.003	0.004	0.7944	0.1986	168.3429041517	13.2516089158	0.1305406416	0.0035013502	3.6927451653	0.0993149640	1.2027140539	0.0395865347	173.3689040125	13.3940117647
0.003	0.0045	0.794	0.1985	165.9675404663	7.6728468039	0.1384947309	0.0204269247	3.6842550687	0.0530476185	1.2362314777	0.0622477023	171.0265217436	7.8085690494
0.003	0.005	0.7936	0.1984	167.4594049752	6.3411278935	0.1469167078	0.0229979966	3.6954262484	0.0628204923	1.2198981138	0.0485060881	172.5216460452	6.4754524705
0.003	0.0055	0.7932	0.1983	166.7680430081	7.2485502339	0.1693753128	0.0231308792	3.6127595185	0.0992363001	1.2229606196	0.0419744148	171.7731384590	7.4128918280
0.003	0.006	0.7928	0.1982	167.5270472325	6.5737098775	0.1801367277	0.0434657260	3.6592316261	0.0948963352	1.2362314777	0.0738678525	172.6026470640	6.7859397912
0.003	0.0065	0.7924	0.1981	164.6018308421	8.1166837177	0.2135906914	0.0050393037	3.6628064036	0.1488340297	1.2369120345	0.0290734004	169.7151399716	8.2996304515
0.003	0.006999999999999999	0.792	0.198	167.2564782034	7.5211509161	0.2068063212	0.0185037569	3.6310802533	0.0632681198	1.2222800627	0.0430206666	172.3166448406	7.6459434594
0.003	0.0075	0.7916	0.1979	168.3665581926	5.8348318903	0.2454070485	0.0077449179	3.6361445214	0.1007212903	1.2032244716	0.0609335939	173.4513342341	6.0042316924
0.003	0.008	0.7912	0.1978	167.6868157543	10.3916872398	0.2559345196	0.0284374065	3.6692112133	0.1309850978	1.2215995059	0.0456658196	172.8335609931	10.5967755637
0.003	0.0085	0.7908	0.1977	163.3672559008	7.3443274198	0.2762876304	0.0403686961	3.6230370039	0.0681099619	1.2284050742	0.0594952261	168.4949856093	7.5123013039
0.003	0.009000000000000001	0.7904	0.1976	166.1995160603	8.1292102812	0.2987462354	0.0239766719	3.6973625862	0.0884140358	1.2246620116	0.0474148391	171.4202868935	8.2890158280
0.003	0.0095	0.79	0.1975	166.9726297127	3.4592326279	0.2844756635	0.0149724033	3.6175258885	0.0839079133	1.2289154918	0.0348947176	172.1035467565	3.5930076621
0.003	0.01	0.7896	0.1974	164.2445303297	5.0736749061	0.3237782223	0.0594125147	3.6173769395	0.1029814474	1.2316377191	0.0394693625	169.4173232106	5.2755382307
0.0035	0.0	0.7972	0.1993	176.8824278972	7.8781645537	0.0000000000	0.0000000000	3.6322718458	0.0937238824	1.2369120345	0.0849197490	181.7516117775	8.0568081851
0.0035	0.0005	0.7968	0.1992	174.6971265053	4.6464963057	0.0152063471	0.0061005080	3.6994478731	0.0702660790	1.2197279746	0.0474368125	179.6315087001	4.7702997052
0.0035	0.001	0.7964	0.1991	178.2153538507	12.5558579611	0.0306466381	0.0090485156	3.6537205108	0.1153254411	1.2091793438	0.0616326782	183.1089003434	12.7418645960
0.0035	0.0015	0.7959999999999999	0.19899999999999998	176.5761703151	8.6320045739	0.0505318613	0.0284374065	3.6203559207	0.1548795246	1.2187071394	0.0396040806	181.4657652365	8.8549255856
0.0035	0.002	0.7956	0.1989	172.3711458175	6.2978223775	0.0596556696	0.0136411506	3.6601253205	0.0661883782	1.2326585544	0.0159604724	177.3235853620	6.3936123787
0.0035	0.0025	0.7952	0.1988	174.5560322262	8.3896561858	0.0781372299	0.0201463514	3.6279523229	0.0108885738	1.2102001790	0.0364685760	179.4723219580	8.4571596870
0.0035	0.003	0.7948	0.1987	173.2857687320	6.5704696710	0.0970866779	0.0083698279	3.6391235027	0.0902370745	1.2460995517	0.1147470074	178.2680784643	6.7838235808
0.0035	0.0035	0.7944	0.1986	176.4313411876	10.3383646564	0.1094856994	0.0172928625	3.6157384998	0.1202158280	1.2161550513	0.0570166920	181.3727204381	10.5328900389
0.0035	0.004	0.794	0.1985	176.8849177963	12.3290408298	0.1221186648	0.0209559331	3.6619127093	0.1383190753	1.2433773244	0.0745326251	181.9123264948	12.5628484633
0.0035	0.0045	0.7936	0.1984	175.6872763574	8.6079174554	0.1366231805	0.0311909473	3.6920004200	0.0685722403	1.2307870231	0.0558554345	180.7466869810	8.7635360775
0.0035	0.005	0.7932	0.1983	174.9149926714	4.0158171929	0.1618891111	0.0112293025	3.6690622643	0.1169211245	1.2032244716	0.0552111557	179.9491685184	4.1991787756
0.0035	0.0055	0.7928	0.1982	180.7894944763	7.9652337766	0.1752239079	0.0170891104	3.6133553148	0.0724964330	1.2287453526	0.0733503252	185.8068190516	8.1281696452
0.0035	0.006	0.7924	0.1981	175.5997149077	11.5018530098	0.1848156038	0.0256272595	3.6345060817	0.1322392563	1.2278946566	0.0555352720	180.6469312498	11.7152547976
0.0035	0.0065	0.792	0.198	176.4579001107	8.6222185944	0.2065723774	0.0345920543	3.6376340120	0.1543894219	1.2387835658	0.0515765998	181.5408900659	8.8627766704
0.0035	0.006999999999999999	0.7916	0.1979	180.6363656852	9.4945492584	0.2089118154	0.0141608485	3.6595295243	0.0957055394	1.2168356081	0.0554100325	185.7216426330	9.6598256788
0.0035	0.0075	0.7912	0.1978	177.7414430665	11.0554343148	0.2365171841	0.0457095299	3.6565505430	0.0709623099	1.2190474178	0.0653919147	182.8535582114	11.2374980693
0.0035	0.008	0.7908	0.1977	178.5120668198	7.3082298244	0.2538290254	0.0157282630	3.6225901567	0.1065642847	1.2348703641	0.0378398164	183.6233563660	7.4683621885
0.0035	0.0085	0.7904	0.1976	176.3234455624	13.2827923098	0.2695032602	0.0206401552	3.5665853091	0.0817349076	1.2307870231	0.0516775260	181.3903211548	13.4368448986
0.0035	0.009000000000000001	0.79	0.1975	180.2682756103	10.7418198166	0.2917279214	0.0420994856	3.6322718458	0.1398389775	1.1901237526	0.0982279523	185.3823991301	11.0219862320
0.0035	0.0095	0.7896	0.1974	177.6447519870	5.4919341665	0.2940673594	0.0480263322	3.5923534969	0.1862628130	1.2277245174	0.0316733224	182.7588973607	5.7578966341
0.0035	0.01	0.7892	0.1973	178.5676745650	11.7996588488	0.3092737065	0.0434052449	3.6155895507	0.0963616404	1.2268738213	0.0652713961	183.7194116435	12.0046971302
0.004	0.0	0.7968	0.1992	182.9154532744	8.7140239896	0.0000000000	0.0000000000	3.5865444835	0.0375564362	1.2243217332	0.1048554557	187.7263194911	8.8564358815
0.004	0.0005	0.7964	0.1991	189.6286360730	4.9605242389	0.0152063471	0.0081040510	3.6082910467	0.0906853957	1.2061168381	0.0360341827	194.4582503049	5.0953478683
0.004	0.001	0.7959999999999999	0.19899999999999998	184.2272150860	5.5452631182	0.0343897389	0.0043390111	3.6176748376	0.0945543855	1.2161550513	0.0489409798	189.0954347138	5.6930974946
0.004	0.0015	0.7956	0.1989	190.4586024202	11.2986757718	0.0460869290	0.0117065441	3.6224412076	0.0874624027	1.2071376733	0.0761570154	195.3342682301	11.4740017340
0.004	0.002	0.7952	0.1988	186.0008531698	11.1867366239	0.0643345456	0.0141917337	3.5971198669	0.1161917260	1.2144536592	0.0566397483	190.8767612415	11.3737598319
0.004	0.0025	0.7948	0.1987	182.3622807040	10.3495515598	0.0779032861	0.0115180206	3.5928003441	0.1276569070	1.1962487641	0.0341873982	187.2292330983	10.5229138856
0.004	0.003	0.7944	0.1986	192.8289863075	11.1510908694	0.0931096333	0.0141608485	3.6167811432	0.0982820050	1.2081585086	0.0204846475	197.7470355926	11.2840183704
0.004	0.0035	0.794	0.1985	183.7010164219	5.3710343459	0.1139306317	0.0255245447	3.6586358299	0.0553689968	1.2161550513	0.0394576261	188.6897379348	5.4913855135
0.004	0.004	0.7936	0.1984	186.3789028409	6.8267915111	0.1239902152	0.0182416170	3.5932471913	0.0578980929	1.2062869773	0.0793221025	191.3024272247	6.9822533235
0.004	0.0045	0.7932	0.1983	188.0774289703	9.6170581204	0.1424717756	0.0231308792	3.6735307362	0.1225212656	1.1957383465	0.0510372248	193.0891698286	9.8137474900
0.004	0.005	0.7928	0.1982	189.8917354051	5.4228983659	0.1602515045	0.0167396558	3.5613720919	0.0449125267	1.2408252363	0.0814225879	194.8541842378	5.5659731363
0.004	0.0055	0.7924	0.1981	189.0235906060	5.4093756903	0.1621230549	0.0405904295	3.6222922586	0.1318763745	1.2404849579	0.0510122628	194.0484908774	5.6328547571
0.0	0.009000000000000001	0.7928	0.1982	0.0000000000	0.0000000000	0.6089557172	0.0605114537	4.8073310023	0.0746768274	1.6814857823	0.0568641781	7.0977725018	.1920524592
0.004	0.006	0.792	0.198	192.2173011097	8.2641810944	0.1869210980	0.0276172615	3.5898213629	0.0744113502	1.1824674883	0.0192490539	197.1765110589	8.3854587600
0.004	0.0065	0.7916	0.1979	185.3107361522	7.3312999743	0.1972146253	0.0232347538	3.5936940385	0.1759556909	1.1988008522	0.0370638021	190.3004456682	7.5675542211
0.004	0.006999999999999999	0.7912	0.1978	188.3164592782	5.0765111274	0.2203750617	0.0154898359	3.6660832830	0.0511535409	1.2061168381	0.0147698080	193.4090344610	5.1579243122
0.004	0.0075	0.7908	0.1977	187.9180754316	11.2508499211	0.2278612634	0.0258568762	3.5947366819	0.0858515316	1.1981202954	0.0699816292	192.9387936723	11.4325399581
0.004	0.008	0.7904	0.1976	189.1186217527	4.6799788068	0.2463428237	0.0314773972	3.6239306982	0.0977677867	1.2039050284	0.0531684341	194.1928003030	4.8623924248
0.004	0.0085	0.79	0.1975	185.2177799213	5.4026323878	0.2664619907	0.0309443190	3.5923534969	0.1443426320	1.2006723835	0.0505928894	190.2772677924	5.6285122282
0.004	0.009000000000000001	0.7896	0.1974	184.6853565096	5.7812661715	0.2847096073	0.0314773972	3.6669769774	0.1118106555	1.1799154002	0.0637693005	189.8169584945	5.9883235247
0.004	0.0095	0.7892	0.1973	188.4143953072	7.0741427797	0.2985122916	0.0346173593	3.5713516791	0.0553529669	1.2181967218	0.0913569914	193.5024559997	7.2554700973
0.004	0.01	0.7888	0.1972	186.0577058646	5.9582578254	0.3099755380	0.0270809530	3.6310802533	0.1006816340	1.1999918266	0.0108462910	191.1987534825	6.0968667034
0.0045	0.0	0.7964	0.1991	195.2823668296	12.5792546591	0.0000000000	0.0000000000	3.6158874489	0.0361845070	1.2159849121	0.0836877386	200.1142391906	12.6991269047
0.0	0.0095	0.7924	0.1981	0.0000000000	0.0000000000	0.6290748842	0.0542507556	4.9726644620	0.1036539942	1.6200655286	0.1469971240	7.2218048748	.3049018738
0.0045	0.0005	0.7959999999999999	0.19899999999999998	198.3959855808	8.3282942395	0.0152063471	0.0059183621	3.6266117814	0.0783228504	1.2352106425	0.0614671301	203.2730143518	8.4740025821
0.0045	0.001	0.7956	0.1989	202.7317297781	10.2357027751	0.0301787505	0.0106077457	3.6680196208	0.1003761977	1.2364016169	0.0955667549	207.6663297663	10.4422534734
0.0045	0.0015	0.7952	0.1988	196.4372650016	14.4104283656	0.0430456596	0.0144515932	3.6541673580	0.1061395596	1.2057765597	0.0934471686	201.3402545789	14.6244666870
0.0045	0.002	0.7948	0.1987	193.3348507961	18.8173477188	0.0629308828	0.0128477540	3.6300376098	0.1349560708	1.2086689262	0.0813286765	198.2364882149	19.0464802201
0.0045	0.0025	0.7944	0.1986	195.5828146472	8.1726363504	0.0753299043	0.0161132774	3.6379319102	0.0640820345	1.2352106425	0.0893708719	200.5312871042	8.3422025342
0.0045	0.003	0.794	0.1985	198.6163416459	15.3096600260	0.0886647010	0.0177180579	3.6109721298	0.0920963028	1.2064571165	0.0506249203	203.5224355932	15.4700993070
0.0045	0.0035	0.7936	0.1984	193.6597826210	7.5839550020	0.1122930251	0.0269594223	3.6149937545	0.1805247894	1.2158147729	0.0722673166	198.6028841735	7.8637065303
0.0045	0.004	0.7932	0.1983	197.8017296763	17.9786905129	0.1291369788	0.0197734417	3.5954814273	0.1338865668	1.2231307588	0.0450068855	202.7494788412	18.1773574069
0.0045	0.0045	0.7928	0.1982	192.8123869806	9.6475987917	0.1244581028	0.0182175991	3.5930982422	0.0840294524	1.2153043553	0.0418915759	197.7452476809	9.7917374191
0.0045	0.005	0.7924	0.1981	201.1830125744	9.9149256191	0.1670358748	0.0159631292	3.6252712398	0.1077279696	1.2204085315	0.0633192208	206.1957282205	10.1019359387
0.0	0.01	0.792	0.198	0.0000000000	0.0000000000	0.6534050396	0.0511390664	4.9531521348	0.1600530974	1.6768920237	0.1624999557	7.2834491981	.3736921195
0.0045	0.0055	0.792	0.198	200.2733694580	5.8553901680	0.1773294021	0.0210601403	3.5679258506	0.0963800575	1.1911445879	0.0635728966	205.2097692986	6.0364032624
0.0045	0.006	0.7916	0.1979	196.9659535647	9.6377729240	0.1831779971	0.0236086275	3.6318249986	0.0385038369	1.2054362813	0.0443668771	201.9863928417	9.7442522655
0.0045	0.0065	0.7912	0.1978	204.5277769533	10.0756942367	0.1962788501	0.0208931594	3.5773096416	0.1015067919	1.2204085315	0.0388662900	209.5217739765	10.2369604780
0.0045	0.006999999999999999	0.7908	0.1977	199.7139721400	6.2762522723	0.2145264666	0.0124320827	3.5426045100	0.0645923927	1.2207488099	0.0413266698	204.6918519265	6.3946034175
0.0045	0.0075	0.7904	0.1976	199.2425512548	7.7450103518	0.2365171841	0.0241948114	3.6228880548	0.1301940915	1.2066272557	0.0548323585	204.3085837494	7.9542316132
0.0045	0.008	0.79	0.1975	199.6359553034	13.3909490158	0.2500859246	0.0359208501	3.5695642903	0.1356172833	1.2185370002	0.0589536649	204.6741425185	13.6214408141
0.0045	0.0085	0.7896	0.1974	194.1448979509	5.8437367639	0.2603794519	0.0278619113	3.5683726978	0.0767780046	1.1822973491	0.0464501847	199.1559474497	5.9948268645
0.0045	0.009000000000000001	0.7892	0.1973	200.7107617229	8.9139088908	0.2800307313	0.0232818164	3.5823739097	0.0872053196	1.1867209685	0.0608137600	205.7598873324	9.0852097868
0.0045	0.0095	0.7888	0.1972	193.6066647748	5.5262531260	0.3083379313	0.0328722261	3.6465709558	0.1347230893	1.2362314777	0.0239986764	198.7978051396	5.7178471178
0.0045	0.01	0.7884	0.1971	201.9548812772	10.3722679904	0.3146544140	0.0251965186	3.5452855931	0.0670343598	1.1918251447	0.0411582180	207.0066464290	10.5056570868
0.0005	0.0	0.7996	0.1999	96.1769152869	3.8573737601	0.0000000000	0.0000000000	3.9657687974	0.1363026355	1.3386552803	0.0482979630	101.4813393646	4.0419743586
0.005	0.0	0.7959999999999999	0.19899999999999998	207.2952997377	8.0431993736	0.0000000000	0.0000000000	3.6020351860	0.1838410407	1.1947175112	0.0540668028	212.0920524349	8.2811072171
0.005	0.0005	0.7956	0.1989	206.6491709365	10.6714347634	0.0180136728	0.0074862017	3.5805865210	0.0808693283	1.1790647042	0.0274973594	211.4268358345	10.7872876528
0.005	0.001	0.7952	0.1988	206.5309007320	9.1946850744	0.0280732563	0.0127279189	3.6129084676	0.1407498502	1.1959084857	0.0417780971	211.3677909416	9.3899409406
0.005	0.0015	0.7948	0.1987	208.3950051477	21.4904610560	0.0432796034	0.0082380114	3.5805865210	0.0935675203	1.1811063747	0.0450865688	213.1999776468	21.6373531565
0.005	0.002	0.7944	0.1986	209.4399327787	6.9124239383	0.0584859506	0.0230170268	3.5506477593	0.0929738093	1.1976098777	0.0504530886	214.2466763663	7.0788678630
0.005	0.0025	0.794	0.1985	210.8977686674	8.2674103915	0.0704170845	0.0124144610	3.5616699900	0.0392909446	1.1850195764	0.0315744632	215.7148753183	8.3506902603
0.005	0.003	0.7936	0.1984	209.3158528098	3.4574702585	0.0881968134	0.0122547258	3.5779054378	0.1235268263	1.2163251905	0.0503152007	214.1982802515	3.6435670113
0.005	0.0035	0.7932	0.1983	205.8503283274	6.6475475710	0.1071462614	0.0318919550	3.5866934325	0.0552920107	1.1732799711	0.0385792293	210.7174479924	6.7733107660
0.005	0.004	0.7928	0.1982	213.2191845403	7.8223654993	0.1303066978	0.0354052130	3.6078441995	0.1074483480	1.1943772328	0.0688422842	218.1517126704	8.0340613445
0.005	0.0045	0.7924	0.1981	208.1045169262	7.5940517515	0.1359213491	0.0214106513	3.5901192610	0.0636457097	1.1822973491	0.0260796267	213.0128548854	7.7051877392
0.0005	0.0005	0.7992	0.1998	95.8316492865	6.0250580227	0.0175457852	0.0067803356	3.9574276499	0.1592526713	1.3252142829	0.1010598246	101.1318370045	6.2921508542
0.005	0.005	0.792	0.198	206.3902214362	8.7864646738	0.1579120665	0.0289561573	3.5726922206	0.0922205225	1.1960786249	0.0507231746	211.3169043482	8.9583645282
0.005	0.0055	0.7916	0.1979	207.5824680938	7.4737547418	0.1614212235	0.0282675372	3.5594357541	0.1033178386	1.1925057015	0.1095326562	212.4958307729	7.7148727738
0.005	0.006	0.7912	0.1978	207.5347450289	6.2245115565	0.1901963112	0.0126934725	3.5353060059	0.1005466855	1.1964189033	0.0648371029	212.4566662493	6.4025888174
0.005	0.0065	0.7908	0.1977	207.1678999034	7.4684027255	0.2061044898	0.0500530405	3.5631594806	0.1617057322	1.1947175112	0.0393988919	212.1318813850	7.7195603901
0.005	0.006999999999999999	0.7904	0.1976	204.4593047296	14.4036465652	0.2220126683	0.0335250529	3.5832676041	0.1128778414	1.1812765139	0.0344942294	209.4458615159	14.5845436889
0.005	0.0075	0.79	0.1975	209.6690034905	16.8194988283	0.2187374551	0.0139584290	3.5566057219	0.1117836667	1.1863806901	0.0471577268	214.6307273576	16.9923986508
0.005	0.0085	0.7892	0.1973	211.7090607717	10.4784339642	0.2582739577	0.0324634433	3.5420087137	0.0366426804	1.1729396927	0.0692648393	216.6822831358	10.6168049272
0.005	0.0095	0.7884	0.1971	206.3777719410	7.7539813748	0.2788610123	0.0319605252	3.5762669981	0.0577492248	1.1947175112	0.0677025786	211.4276174626	7.9113937034
0.0005	0.001	0.7988	0.1997	93.6704169186	1.7287969902	0.0444493224	0.0057304294	3.9559381593	0.1120049414	1.3554990618	0.0627682252	99.0263034621	1.9093005862
0.005	0.01	0.7879999999999999	0.19699999999999998	206.7861153838	13.1628164744	0.3034251115	0.0370370796	3.5202621505	0.1669835253	1.1993112698	0.0419440595	211.8091139156	13.4087811388
0.0055	0.001	0.7948	0.1987	216.4104051449	11.0100873710	0.0276053687	0.0117065441	3.5481156253	0.0716653986	1.1908043095	0.0394400150	221.1769304484	11.1328993287
0.0055	0.0015	0.7944	0.1986	213.0710355473	19.1005330915	0.0477245357	0.0181453545	3.5564567728	0.0339865077	1.1972695993	0.0756658617	217.8724864551	19.2283308154
0.0055	0.002	0.794	0.1985	220.2465096013	6.0539365672	0.0556786249	0.0219259141	3.5642021241	0.1079131591	1.1928459799	0.0848883823	225.0592363302	6.2686640227
0.0055	0.0025	0.7936	0.1984	214.1549715966	7.1806655616	0.0802427242	0.0199936427	3.5844591966	0.0722733024	1.2047557244	0.0289816545	219.0244292418	7.3019141612
0.0055	0.003	0.7932	0.1983	221.9309263028	16.8615884234	0.0886647010	0.0215126559	3.5846081457	0.0787567377	1.2108807359	0.0687295011	226.8150798854	17.0305873181
0.0055	0.0035	0.7928	0.1982	218.3807452530	5.0240496245	0.1019994978	0.0131841395	3.5510946065	0.1357788154	1.2001619658	0.0962416603	223.2340013231	5.2692542397
0.0055	0.004	0.7924	0.1981	220.5008942867	15.7491207586	0.1165040135	0.0159768374	3.5445408478	0.0556407991	1.2028841931	0.0217618621	225.3648233411	15.8425002572
0.0005	0.0015	0.7984	0.1996	95.5780945675	7.8356175586	0.0533391869	0.0221741211	3.9755994356	0.0882372035	1.3287872063	0.0491581606	100.9358203963	7.9951870438
0.0055	0.0045	0.792	0.198	224.9333295635	21.8309371056	0.1422378318	0.0312330309	3.5369444456	0.0838804105	1.2067973949	0.0688809583	229.8193092358	22.0149315053
0.0055	0.005	0.7916	0.1979	218.3691257241	13.4709243971	0.1607193921	0.0363810820	3.5146020861	0.0960110454	1.1783841473	0.0650937575	223.2228313496	13.6684102820
0.0055	0.0055	0.7912	0.1978	221.3897882444	10.3763916280	0.1752239079	0.0221642462	3.5418597646	0.0885384101	1.1834883236	0.0475830422	226.2903602405	10.5346773265
0.0055	0.006	0.7908	0.1977	215.2393226291	12.9860662687	0.1850495476	0.0287817438	3.5710537810	0.0560096011	1.1848494372	0.0372973704	220.1802753949	13.1081549840
0.0055	0.0065	0.7904	0.1976	215.7887603509	13.6648360887	0.2007237823	0.0284451037	3.5580952125	0.1137237556	1.1817869315	0.0678716837	220.7293662772	13.8748766317
0.0055	0.006999999999999999	0.79	0.1975	214.4384051042	6.4667433910	0.2098475906	0.0405364600	3.5099846652	0.1683295758	1.1902938918	0.0353529457	219.3485312518	6.7109623725
0.0055	0.0075	0.7896	0.1974	223.0903892897	5.8391971946	0.2271594320	0.0214617142	3.5347102096	0.0552791693	1.2119015711	0.0461902096	228.0641605024	5.9621282877
0.0055	0.008	0.7892	0.1973	216.4606181089	6.9972909782	0.2341777460	0.0394914878	3.4950897589	0.0806363510	1.1862105509	0.0480455769	221.3760961647	7.1654643939
0.0055	0.0085	0.7888	0.1972	215.5808537810	11.9807117278	0.2666959345	0.0366329402	3.5257732659	0.0770882993	1.1931862584	0.0485847989	220.5665092398	12.1430177662
0.0055	0.009000000000000001	0.7884	0.1971	219.4256728840	4.9505747071	0.2772234056	0.0483307739	3.5372423437	0.1153892922	1.1916550055	0.0633996309	224.4317936388	5.1776944041
0.0005	0.002	0.7979999999999999	0.1995	96.3831619242	5.7112086060	0.0715868035	0.0158944112	3.9811105509	0.0727664575	1.3369538882	0.0701716466	101.7728131668	5.8700411213
0.0055	0.0095	0.7879999999999999	0.19699999999999998	217.8902351418	8.9074162251	0.2858793263	0.0246963116	3.5418597646	0.0952687335	1.2011828011	0.0537273647	222.9191570338	9.0811086349
0.0055	0.01	0.7876	0.1969	215.6298217955	10.4474709939	0.3235442785	0.0523030540	3.5488603706	0.0972873435	1.1891029174	0.0478741617	220.6913293620	10.6449355531
0.006	0.0	0.7952	0.1988	229.7736932998	11.4452194959	0.0000000000	0.0000000000	3.5852039419	0.0689941320	1.2035647500	0.0463128797	234.5624619917	11.5605265076
0.006	0.0005	0.7948	0.1987	228.9159230801	9.9193995249	0.0168439538	0.0063811362	3.5053672442	0.0674092841	1.1683459341	0.0495522956	233.6064802122	10.0427422408
0.006	0.001	0.7944	0.1986	225.8504423770	9.7909491059	0.0306466381	0.0146770607	3.5518393518	0.0705924280	1.1926758407	0.0337716683	230.6256042076	9.9099902629
0.006	0.0015	0.794	0.1985	226.3164684809	11.3659170422	0.0451511538	0.0111313991	3.5597336522	0.1239284846	1.1868911077	0.0631617602	231.1082443946	11.5641386861
0.006	0.002	0.7936	0.1984	225.3034945543	15.0211735342	0.0694813093	0.0200483150	3.5475198290	0.0552325941	1.2183668610	0.0287811980	230.1388625536	15.1252356413
0.006	0.0025	0.7932	0.1983	225.8902807617	11.2176565249	0.0715868035	0.0114034106	3.5545204350	0.0945018125	1.1845091588	0.0962789495	230.7008971590	11.4198406975
0.006	0.003	0.7928	0.1982	222.6629566209	8.0563783773	0.0804766680	0.0215634773	3.5290501452	0.0942253231	1.2079883694	0.0474319304	227.4804718035	8.2195991081
0.006	0.0035	0.7924	0.1981	227.3252925758	9.6440469587	0.1015316102	0.0151179112	3.5507967084	0.0922590062	1.1970994601	0.0410229585	232.1747203545	9.7924468346
0.0005	0.0025	0.7976	0.1994	97.8592570725	4.8407875244	0.0917059705	0.0143146082	3.9258504486	0.0884441424	1.2993531235	0.0487275837	103.1761666151	4.9922738587
0.006	0.004	0.792	0.198	228.4303927670	11.1998312846	0.1253938780	0.0242851246	3.4895786436	0.1606844927	1.2132626848	0.0685591341	233.2586279734	11.4533600360
0.006	0.0045	0.7916	0.1979	229.4583060879	10.1898018991	0.1263296532	0.0235343279	3.5452855931	0.0694339121	1.1942070936	0.0765694484	234.3241284278	10.3593395875
0.006	0.005	0.7912	0.1978	224.7893304022	14.9445351434	0.1513616400	0.0320289486	3.5207089977	0.0143980670	1.1615403659	0.0328258457	229.6229414058	15.0237880047
0.006	0.0055	0.7908	0.1977	220.2506594330	6.0421900069	0.1642285492	0.0263267346	3.5271138074	0.0833529389	1.1666445421	0.0634105880	225.1086463317	6.2152802684
0.006	0.006	0.7904	0.1976	231.6340628669	10.8135619425	0.1878568732	0.0357130367	3.5767138453	0.0801539734	1.1828077667	0.0787772088	236.5814413521	11.0082061614
0.006	0.0065	0.79	0.1975	233.4243002776	14.9457989243	0.1937054682	0.0155603408	3.5196663543	0.0899583288	1.1804258178	0.0238583462	238.3180979179	15.0751759401
0.006	0.006999999999999999	0.7896	0.1974	231.1784113423	10.8694195204	0.2178016799	0.0186216915	3.5810333682	0.0764768951	1.1748112240	0.0473830819	236.1520576144	11.0119011889
0.006	0.0075	0.7892	0.1973	225.4271595400	8.0008846263	0.2302007014	0.0317819350	3.4885360002	0.0644961482	1.1773633121	0.0293311308	230.3232595537	8.1264938403
0.006	0.008	0.7888	0.1972	228.6378843538	4.9816323855	0.2175677361	0.0307882843	3.5446897968	0.0592255638	1.1897834742	0.0488106820	233.5899253609	5.1204569156
0.006	0.0085	0.7884	0.1971	234.0729189779	12.4615616070	0.2669298783	0.0382524944	3.4860038661	0.1045040891	1.1771931729	0.0897612920	239.0030458952	12.6940794825
0.0005	0.003	0.7972	0.1993	96.0482705031	3.1021943832	0.1146324631	0.0157282630	3.9461075211	0.1494415679	1.3355927746	0.0360598801	101.4446032619	3.3034240942
0.006	0.009000000000000001	0.7879999999999999	0.19699999999999998	221.4831594585	5.5383271883	0.2716087544	0.0204162047	3.5049203971	0.0286261344	1.1736202496	0.0540668028	226.4333088596	5.6414363302
0.006	0.0095	0.7876	0.1969	227.9261882111	7.7118191694	0.2856453825	0.0151901424	3.5294969924	0.0753711694	1.1707278830	0.0598387113	232.9120584690	7.8622191925
0.006	0.01	0.7872	0.1968	227.6244954440	21.1904599945	0.3172277958	0.0300833901	3.5172831693	0.0457096499	1.2020334971	0.0405916635	232.6610399062	21.3068446980
0.0065	0.0	0.7948	0.1987	233.5288760374	10.2698462909	0.0000000000	0.0000000000	3.5175810674	0.0710185633	1.2229606196	0.0454064537	238.2694177244	10.3862713079
0.0065	0.0005	0.7944	0.1986	236.3200528627	16.9904426527	0.0133347967	0.0112293025	3.5300927887	0.0933139429	1.1930161191	0.0528319908	241.0564965672	17.1478178889
0.0065	0.001	0.794	0.1985	237.3653954769	7.9584207163	0.0290090315	0.0082909895	3.5490093197	0.1506981792	1.2035647500	0.0785844247	242.1469785781	8.1959943097
0.0065	0.0015	0.7936	0.1984	232.5648701252	5.1379723494	0.0477245357	0.0090485156	3.5697132394	0.0715228523	1.1874015253	0.0349411423	237.3697094256	5.2534848596
0.0065	0.002	0.7932	0.1983	232.8532834308	6.2692665999	0.0589538382	0.0185746075	3.5220495393	0.1601888829	1.1829779059	0.0365320217	237.6172647142	6.4845621120
0.0065	0.0025	0.7928	0.1982	235.7619004943	6.4491127099	0.0818803308	0.0201246068	3.5671811053	0.0352150363	1.1950577896	0.0598290354	240.6060197200	6.5642813884
0.0065	0.003	0.7924	0.1981	236.2200419179	10.8202819944	0.0931096333	0.0096570913	3.5235390299	0.0985606202	1.1897834742	0.0362775731	241.0264740553	10.9647772790
0.0005	0.0035	0.7968	0.1992	98.4510230780	2.5145986128	0.1431736070	0.0127794144	3.9067849685	0.1006234431	1.3100718935	0.0504370211	103.8110535470	2.6784384914
0.0065	0.0035	0.792	0.198	231.7805519272	11.0555713920	0.1078480928	0.0164361130	3.5342633624	0.1036608432	1.1814466531	0.0390713122	236.6041100355	11.2147396604
0.0065	0.004	0.7916	0.1979	237.5210141670	17.9389909289	0.1244581028	0.0453054386	3.5823739097	0.0950915828	1.1867209685	0.0744035696	242.4145671480	18.1537915199
0.0005	0.004	0.7964	0.1991	96.1731804383	4.6420490426	0.1572102351	0.0129495872	3.9441711833	0.0984642310	1.3485233543	0.0455185183	101.6230852110	4.7989813791
0.0005	0.0045	0.7959999999999999	0.19899999999999998	97.4845272668	4.6139684268	0.1644624930	0.0143146082	3.9219777729	0.1251682706	1.3180684363	0.1125010046	102.8890359690	4.8659523102
0.006999999999999999	0.006	0.7896	0.1974	243.8092541959	6.4924270154	0.1707789756	0.0267556445	3.4830248848	0.1160098073	1.1748112240	0.0380290625	248.6378692803	6.6732215297
0.006999999999999999	0.0065	0.7892	0.1973	242.9697432358	14.7610684063	0.2047008270	0.0346679141	3.5065588368	0.0870382673	1.1640924540	0.0462653524	247.8450953536	14.9290399401
0.006999999999999999	0.006999999999999999	0.7888	0.1972	244.9512878895	8.6809558687	0.1939394120	0.0095201044	3.4636615067	0.0586443312	1.1707278830	0.0652536540	249.7796166912	8.8143739583
0.006999999999999999	0.0075	0.7884	0.1971	244.7736750912	12.4707405401	0.2360492965	0.0233193980	3.5341144134	0.0501018242	1.1783841473	0.0382930405	249.7222229484	12.5824548028
0.0005	0.005	0.7956	0.1989	98.0733883901	1.5755188011	0.1983843443	0.0252225705	3.9216798748	0.1951935272	1.3405268116	0.0793906805	103.5339794208	1.8753255793
0.006999999999999999	0.008	0.7879999999999999	0.19699999999999998	244.2263122853	10.9830454924	0.2425997229	0.0270647804	3.4763221770	0.1630060870	1.1668146813	0.0435848698	249.1120488665	11.2167012296
0.006999999999999999	0.0085	0.7876	0.1969	241.2210041424	9.2137032527	0.2559345196	0.0388487616	3.4921107777	0.0258502804	1.1799154002	0.0369323587	246.1489648399	9.3153346534
0.006999999999999999	0.009000000000000001	0.7872	0.1968	243.9237895518	10.5615784502	0.2561684634	0.0326852229	3.4946429117	0.0531278570	1.1790647042	0.0634142399	248.8536656311	10.7108057700
0.006999999999999999	0.0095	0.7868	0.1967	246.5473131750	7.1893735440	0.3020214487	0.0190861442	3.4986645364	0.1056358683	1.1720889967	0.0717124143	251.5200881568	7.3858079708
0.006999999999999999	0.01	0.7864	0.1966	247.5959756546	7.5010788130	0.2980444040	0.0211016791	3.4681299785	0.0954176578	1.1601792522	0.0475830422	252.5223292893	7.6651811921
0.0075	0.0	0.794	0.1985	262.2332621523	19.1242933394	0.0000000000	0.0000000000	3.5204110996	0.0287745534	1.1600091130	0.0562499877	266.9136823649	19.2093178805
0.0075	0.0005	0.7936	0.1984	246.8170522378	7.8069880817	0.0126329653	0.0108121526	3.5220495393	0.0992425597	1.1909744487	0.0784266082	251.5427091911	7.9954694022
0.0075	0.001	0.7932	0.1983	254.1913032320	16.4873100841	0.0252659306	0.0060283101	3.5318801774	0.0821712980	1.1613702267	0.0437545646	258.9098195667	16.6192642568
0.0075	0.0015	0.7928	0.1982	253.3397577598	8.6766563503	0.0430456596	0.0172167381	3.5055161933	0.0919777046	1.1576271641	0.0521237226	258.0459467768	8.8379745156
0.0075	0.002	0.7924	0.1981	251.8545329817	8.9267634581	0.0648024332	0.0180970313	3.4928555230	0.0831450693	1.1652834284	0.0942847565	256.5774743663	9.1222903152
0.0005	0.0055	0.7952	0.1988	98.3020441187	7.2879971122	0.2161640733	0.0533350825	3.9087213063	0.1642188918	1.2998635411	0.0629928782	103.7267930394	7.5685439647
0.0075	0.0025	0.792	0.198	247.0614773271	9.8173212707	0.0837518812	0.0110326270	3.5159426277	0.1022489481	1.1567764681	0.0323067430	251.8179483041	9.9629095888
0.0075	0.003	0.7916	0.1979	252.8542274468	7.8652012134	0.0886647010	0.0192005020	3.4599377801	0.0917381135	1.1533736839	0.0240227884	257.5562036118	8.0001626173
0.0075	0.0035	0.7912	0.1978	259.2706972763	4.1197604987	0.1162700697	0.0159768374	3.4882381020	0.0836154987	1.1773633121	0.0608232792	264.0525687601	4.2801761140
0.0075	0.004	0.7908	0.1977	254.6324303455	11.7870050453	0.1263296532	0.0274023999	3.4703642145	0.0749224150	1.1668146813	0.0541630890	259.3959388945	11.9434929492
0.0075	0.0045	0.7904	0.1976	255.7931382819	10.9810179180	0.1368571243	0.0244468475	3.5150489333	0.1356382214	1.1693667694	0.0630535075	260.6144111089	11.2041564944
0.0075	0.005	0.79	0.1975	258.0352923686	7.3831226544	0.1576781227	0.0166347040	3.5004519252	0.1000263658	1.1533736839	0.0448780660	262.8467961004	7.5446617902
0.0075	0.0055	0.7896	0.1974	253.9983360563	6.1705323762	0.1665679872	0.0448928343	3.4900254908	0.1022159620	1.1516722919	0.0468473294	258.8066018262	6.3644885019
0.0075	0.006	0.7892	0.1973	255.0025953363	9.9102497900	0.1677377062	0.0393025588	3.4697684182	0.0874725485	1.1668146813	0.0583019176	259.8069161420	10.0953268149
0.0075	0.0065	0.7888	0.1972	251.8827518375	7.7430132939	0.1911320864	0.0242038579	3.4761732279	0.0871503499	1.1654535676	0.0714827684	256.7155107194	7.9258502701
0.0075	0.006999999999999999	0.7884	0.1971	257.7107755269	7.3143710354	0.2180356237	0.0268210218	3.4657467935	0.0507704412	1.1390819905	0.0394341429	262.5336399346	7.4313966413
0.0005	0.006	0.7948	0.1987	95.5884691468	2.7762524424	0.2379208469	0.0405094483	3.9498312477	0.0463382426	1.3134746777	0.0561923207	101.0896959191	2.9192924540
0.0075	0.0075	0.7879999999999999	0.19699999999999998	252.1558107657	10.1269089273	0.2299667576	0.0424876983	3.4675341823	0.0849140305	1.1600091130	0.0470963027	257.0133208186	10.3014069588
0.0075	0.008	0.7876	0.1969	253.0492695383	16.9448712084	0.2318383080	0.0702361479	3.4962813514	0.0588271490	1.1770230337	0.0558678713	257.9544122314	17.1298023766
0.0075	0.0085	0.7872	0.1968	255.0789522402	7.4103979294	0.2601455081	0.0328722261	3.5143041880	0.0963984710	1.2057765597	0.0331767091	260.0591784960	7.5728453356
0.0075	0.009000000000000001	0.7868	0.1967	256.9916096871	10.1883629708	0.2603794519	0.0256955080	3.4909191852	0.0612149843	1.1839987412	0.0474246063	261.9269070654	10.3226980694
0.0075	0.0095	0.7864	0.1966	255.8163773396	16.3143022787	0.2725445296	0.0396187818	3.4743858392	0.1309512181	1.1603493914	0.0322637056	260.7236570998	16.5171359842
0.0075	0.01	0.7859999999999999	0.1965	256.3952788667	5.8682218717	0.2957049660	0.0324634433	3.4559161554	0.0941735088	1.1486097861	0.0692481203	261.2955097742	6.0641069441
0.008	0.0	0.7936	0.1984	265.9876149235	10.5066600018	0.0000000000	0.0000000000	3.4758753298	0.0725698422	1.1520125703	0.0388185940	270.6155028236	10.6180484380
0.008	0.0005	0.7932	0.1983	265.0696721436	9.1798328678	0.0159081786	0.0048171977	3.4798969545	0.0661078832	1.1441861667	0.0186688535	269.7096634434	9.2694268022
0.008	0.001	0.7928	0.1982	272.1667143778	11.1677315305	0.0226925488	0.0076310159	3.4775137695	0.1093355114	1.1914848663	0.0284819334	276.8584055624	11.3131799912
0.008	0.0015	0.7924	0.1981	259.9765836545	13.3101576550	0.0400043902	0.0076022737	3.4731942467	0.0938856557	1.1753216416	0.0693082896	264.6651039330	13.4809538740
0.0005	0.0065	0.7944	0.1986	94.5497662634	4.9667449704	0.2695032602	0.0323688960	3.9563850064	0.0685916499	1.3192594107	0.0441234966	100.0949139407	5.1118290129
0.008	0.002	0.792	0.198	262.9275290017	8.7755609326	0.0568483439	0.0123437228	3.4647041501	0.1147600091	1.1686862125	0.0749493622	267.6177677082	8.9776140267
0.008	0.0025	0.7916	0.1979	262.5859978499	15.2961315265	0.0746280729	0.0078849821	3.5449876950	0.1452661960	1.1838286020	0.0598019346	267.3894422198	15.5090846392
0.008	0.003	0.7912	0.1978	260.6841299654	6.2464868527	0.0816463870	0.0102935273	3.4548735120	0.0896915801	1.1664744029	0.0332951604	265.3871242673	6.3797671205
0.008	0.0035	0.7908	0.1977	261.3352385648	14.7852478217	0.1041049920	0.0248024567	3.4547245629	0.1117947806	1.1632417579	0.0465149515	266.0573098776	14.9683600105
0.008	0.004	0.7904	0.1976	264.9298228141	7.5857105261	0.1195452829	0.0229884756	3.5053672442	0.0605576407	1.1761723377	0.0365637033	269.7309076789	7.7058203457
0.008	0.0045	0.79	0.1975	266.3005122364	14.0270788706	0.1310085292	0.0298496157	3.4642573029	0.1197113172	1.1601792522	0.0376373154	271.0559573207	14.2142771189
0.008	0.005	0.7896	0.1974	256.0039497341	7.4671831018	0.1529992467	0.0287436878	3.4691726220	0.0967568343	1.1751515024	0.0476827080	260.8012731052	7.6403663319
0.008	0.0055	0.7892	0.1973	261.9938168612	8.6360781811	0.1756917955	0.0208407034	3.4623209651	0.0979718051	1.1848494372	0.0954564349	266.8166790590	8.8503471245
0.008	0.006	0.7888	0.1972	254.4780566049	6.7229046737	0.1749899641	0.0144667337	3.4828759358	0.0610480413	1.1788945650	0.0364812740	259.3148170698	6.8349007227
0.008	0.0065	0.7884	0.1971	265.9697706470	8.2048386800	0.1955770187	0.0172801984	3.4542777157	0.0688292958	1.1491202038	0.0375449084	270.7687455852	8.3284930826
0.0005	0.006999999999999999	0.794	0.1985	97.2272376992	5.1597470531	0.2727784734	0.0301197535	3.9148282179	0.0613308505	1.3296379023	0.0107066103	102.7444822928	5.2619042674
0.008	0.006999999999999999	0.7879999999999999	0.19699999999999998	264.6920374557	11.5530950619	0.2163980171	0.0484890506	3.5253264187	0.1005713955	1.1901237526	0.0356887011	269.6238856441	11.7378442091
0.008	0.0075	0.7876	0.1969	266.2747832796	11.7421380823	0.2201411179	0.0294954802	3.4650020482	0.1604910773	1.1770230337	0.0473537485	271.1369494794	11.9794783883
0.008	0.008	0.7872	0.1968	259.4690592333	9.4107807148	0.2617831147	0.0488354535	3.4815353942	0.1011512197	1.1817869315	0.0749648097	264.3941646737	9.6357321977
0.008	0.0085	0.7868	0.1967	257.5887704739	22.9803220943	0.2535950816	0.0256869869	3.4702152654	0.1078111385	1.1659639852	0.0606383390	262.4785448061	23.1744585587
0.0005	0.0075	0.7936	0.1984	96.3790120924	6.4383489103	0.2847096073	0.0084479306	3.9152750651	0.1855008543	1.3126239816	0.0406486743	101.8916207464	6.6729463695
0.0005	0.008	0.7932	0.1983	95.8005255485	1.1672862221	0.3055306057	0.0386226977	3.9189987917	0.0982404607	1.3061586918	0.0732634519	101.3312136377	1.3774128324
0.009000000000000001	0.0	0.7928	0.1982	275.3210014800	19.2864958177	0.0000000000	0.0000000000	3.4882381020	0.1082129037	1.1530334055	0.0426177488	279.9622729875	19.4373264702
0.009000000000000001	0.0005	0.7924	0.1981	278.1350023799	18.8172921129	0.0180136728	0.0048171977	3.4718537051	0.0269659516	1.1719188575	0.0584308670	282.7967886153	18.9075061292
0.0005	0.0085	0.7928	0.1982	97.2645861848	6.0030477332	0.3165259644	0.0331705583	3.9462564702	0.0346049418	1.3030961860	0.0837347674	102.8304648054	6.1545580007
0.009000000000000001	0.001	0.792	0.198	285.3262457945	22.7440153780	0.0297108629	0.0088280857	3.4039329325	0.0530442726	1.1560959112	0.0506203457	289.9159855011	22.8565080820
0.009000000000000001	0.0015	0.7916	0.1979	275.9907843221	21.1722329649	0.0463208728	0.0174189974	3.4849612226	0.0695488457	1.1666445421	0.0958631391	280.6887109596	21.3550639471
0.009000000000000001	0.002	0.7912	0.1978	278.7060192267	13.2334584326	0.0629308828	0.0188553480	3.4776627186	0.1043349645	1.1571167465	0.0325566607	283.4037295746	13.3892054058
0.009000000000000001	0.0025	0.7908	0.1977	270.8312985253	15.3076857832	0.0762656795	0.0168309519	3.4717047561	0.1276958306	1.1571167465	0.0505218914	275.5363857074	15.5027344571
0.009000000000000001	0.003	0.7904	0.1976	271.1201268141	6.3060418129	0.0998940036	0.0165158360	3.4568098498	0.0692419321	1.1450368628	0.0568682505	275.8218675303	6.4486678315
0.009000000000000001	0.0035	0.79	0.1975	275.4504762301	16.5851761261	0.1129948565	0.0125198190	3.4486176513	0.1247962058	1.1632417579	0.0496689937	280.1753304958	16.7721611446
0.009000000000000001	0.004	0.7896	0.1974	279.2438374196	10.9044481568	0.1148664069	0.0246874456	3.4667894370	0.1337725124	1.1537139623	0.0863288415	283.9792072258	11.1492369563
0.009000000000000001	0.0045	0.7892	0.1973	282.1599241802	16.3845145522	0.1282012036	0.0193255140	3.4652999464	0.1075738139	1.1746410848	0.0642793039	286.9280664150	16.5756931840
0.009000000000000001	0.005	0.7888	0.1972	278.2233937959	15.1149765136	0.1499579772	0.0288577053	3.4599377801	0.1802379674	1.1552452152	0.0448212681	282.9885347684	15.3688934544
0.009000000000000001	0.0055	0.7884	0.1971	269.4975426055	12.1852601364	0.1588478417	0.0447658664	3.4970260967	0.1027018640	1.1746410848	0.0801527231	274.3280576287	12.4128805899
0.0005	0.009000000000000001	0.7924	0.1981	96.2329380153	4.7411433661	0.3448331645	0.0217152278	3.9562360574	0.1725249418	1.3204503852	0.0777400276	101.8544576224	5.0131235633
0.009000000000000001	0.006	0.7879999999999999	0.19699999999999998	283.5127693260	13.9451479128	0.1899623674	0.0309513928	3.4612783217	0.1249632039	1.1904640310	0.0573306016	288.3544740461	14.1583931111
0.009000000000000001	0.0065	0.7876	0.1969	272.2372615173	6.3967143777	0.2021274451	0.0097473465	3.4215089219	0.0491883843	1.1749813632	0.0576207014	277.0358792475	6.5132708099
0.009000000000000001	0.006999999999999999	0.7872	0.1968	269.4245055669	7.9321658427	0.1965127939	0.0293317392	3.4227005144	0.0927769744	1.1635820363	0.0807428407	274.2073009115	8.1350173970
0.009000000000000001	0.0075	0.7868	0.1967	277.4577498406	9.2226019583	0.2126549162	0.0372668879	3.4690236729	0.0707656982	1.1564361896	0.0798937194	282.2958646193	9.4105282638
0.009000000000000001	0.008	0.7864	0.1966	274.1615384931	11.0228469547	0.2316043642	0.0390062268	3.4423617907	0.1167266584	1.1349986496	0.0646743863	278.9705032976	11.2432542262
0.009000000000000001	0.0085	0.7859999999999999	0.1965	280.1837743077	17.6639724441	0.2545308568	0.0388543964	3.4571077479	0.0598545466	1.1615403659	0.0356659829	285.0569532783	17.7983473700
0.009000000000000001	0.009000000000000001	0.7856	0.1964	280.0501497259	9.7048879538	0.2519574750	0.0433042553	3.4584482895	0.0699547008	1.1506514566	0.0683747963	284.9112069470	9.8865217062
0.009000000000000001	0.0095	0.7852	0.1963	282.2321312524	5.5899629061	0.2781591809	0.0331309359	3.4529371741	0.1122471283	1.1557556328	0.0340040136	287.1189832402	5.7693449839
0.009000000000000001	0.01	0.7848	0.1962	279.4836976940	13.3492096882	0.2809665065	0.0537032253	3.4228494635	0.1010880320	1.1494604822	0.0589713389	284.3369741462	13.5629722844
0.0095	0.0	0.7924	0.1981	285.0643914120	18.0883736631	0.0000000000	0.0000000000	3.4518945307	0.1011319166	1.1902938918	0.0492922382	289.7065798345	18.2387978179
0.0005	0.0095	0.792	0.198	95.1498319323	2.3605757464	0.3752458588	0.0625361146	3.8553975419	0.0570488522	1.2937385297	0.0716881907	100.6742138627	2.5518489039
0.0095	0.0005	0.792	0.198	276.7572582437	11.8479431845	0.0128669091	0.0070958669	3.4428086379	0.1101957340	1.1765126161	0.0435636115	281.3894464068	12.0087983969
0.0095	0.001	0.7916	0.1979	282.5329940533	21.3056734183	0.0233943802	0.0051254519	3.4703642145	0.1302206721	1.1698771870	0.0311758916	287.1966298350	21.4721954339
0.0095	0.0015	0.7912	0.1978	280.1410310409	16.2517160670	0.0446832662	0.0071573041	3.4557672063	0.0575136289	1.1787244258	0.0553473065	284.8202059392	16.3717343065
0.0095	0.002	0.7908	0.1977	286.9994579503	5.7064013739	0.0603575010	0.0182175991	3.4243389541	0.1007935127	1.1698771870	0.0604068466	291.6540315924	5.8858193323
0.0095	0.0025	0.7904	0.1976	287.2596524001	15.9346691277	0.0706510283	0.0129495872	3.4255305466	0.0753958911	1.1552452152	0.0421450991	291.9110791902	16.0651597051
0.0095	0.003	0.79	0.1975	288.0041322134	18.6850144004	0.0879628696	0.0162350931	3.3969323265	0.1447043020	1.1676653773	0.0595399718	292.6566927868	18.9054937673
0.0095	0.0035	0.7896	0.1974	291.7099319533	9.6524976982	0.0970866779	0.0225849691	3.3988686643	0.0482135025	1.1508215958	0.0433824952	296.3567088913	9.7666786650
0.0095	0.004	0.7892	0.1973	282.8604157772	4.5698661567	0.1097196432	0.0156864509	3.4565119516	0.0850101249	1.1688563518	0.0693366847	287.5955037238	4.7398994172
0.0095	0.0045	0.7888	0.1972	290.4135245191	20.0886929307	0.1312424731	0.0054161906	3.3884422299	0.1121355974	1.1213875130	0.0821150404	295.0545967351	20.2883597591
0.0095	0.005	0.7884	0.1971	287.0484259647	4.7371229201	0.1541689657	0.0305885435	3.4868975605	0.0607960374	1.1428250531	0.0581627293	291.8323175440	4.8866702303
0.0005	0.01	0.7916	0.1979	94.1322931908	3.4814594316	0.4105713729	0.0244020320	3.8881663357	0.1317080351	1.3207906636	0.0702788204	99.7518215630	3.7078483191
0.0095	0.0055	0.7879999999999999	0.19699999999999998	281.0643686020	15.9757941878	0.1651643244	0.0401239197	3.4510008363	0.1293145534	1.1470785333	0.0634470980	285.8276122960	16.2086797589
0.0095	0.006	0.7876	0.1969	280.5892128683	11.2296751385	0.1721826384	0.0244647507	3.4529371741	0.0647241524	1.1469083941	0.0612255339	285.3612410749	11.3800895755
0.0095	0.0065	0.7872	0.1968	284.7004511687	7.1472982673	0.1925357492	0.0134471907	3.4846633245	0.0407369560	1.1528632663	0.0469953933	289.5305135087	7.2484778073
0.0095	0.006999999999999999	0.7868	0.1967	288.1165926535	10.6778349412	0.2028292765	0.0306671683	3.4168915009	0.0727749939	1.1732799711	0.0318010159	292.9095934020	10.8130781193
0.0095	0.0075	0.7864	0.1966	289.2237677605	12.8448726471	0.2159301295	0.0140833392	3.3741431199	0.0480586407	1.1207069562	0.0378092042	293.9345479661	12.9448238312
0.0095	0.008	0.7859999999999999	0.1965	281.6432701291	10.1637566362	0.2411960601	0.0509847228	3.3899317206	0.0919024167	1.1458875588	0.0807901505	286.4202854686	10.3874339262
0.0095	0.0085	0.7856	0.1964	280.4771674114	15.0254246308	0.2468107114	0.0472311622	3.4155509594	0.0420701348	1.1348285104	0.0564800668	285.2743575926	15.1712059946
0.0095	0.009000000000000001	0.7852	0.1963	278.6217776425	9.4334180935	0.2702050916	0.0482400970	3.4574056460	0.0609389190	1.1486097861	0.0639723418	283.4979981662	9.6065694513
0.0095	0.0095	0.7848	0.1962	289.3412079986	11.1517094541	0.2893884834	0.0427189326	3.4429575869	0.0969382655	1.1540542408	0.0672736534	294.2276083097	11.3586403056
0.0095	0.01	0.7844	0.1961	289.4001356093	14.3234957854	0.2804986189	0.0282055129	3.4081035062	0.0614089367	1.1622209227	0.0392339683	294.2509586571	14.4523442033
0.001	0.0	0.7992	0.1998	117.7008475498	3.7928777380	0.0000000000	0.0000000000	3.7393662219	0.1479687309	1.2489919182	0.0369229520	122.6892056899	3.9777694209
0.01	0.0	0.792	0.198	284.0543223675	9.4995104873	0.0000000000	0.0000000000	3.4580014423	0.1039975967	1.1470785333	0.0583118469	288.6594023431	9.6618199309
0.01	0.0005	0.7916	0.1979	289.4250345997	9.7395334698	0.0161421224	0.0082909895	3.4039329325	0.0387221730	1.1606896698	0.0436114282	294.0057993244	9.8301580605
0.01	0.001	0.7912	0.1978	294.5928200600	9.2429787931	0.0252659306	0.0073385303	3.4215089219	0.0539220295	1.1792348434	0.0927119746	299.2188297559	9.3969513275
0.01	0.0015	0.7908	0.1977	293.3466255898	25.7587348650	0.0423438282	0.0074569014	3.3939533453	0.0218178602	1.1567764681	0.0603684979	297.9396992314	25.8483781245
0.01	0.002	0.7904	0.1976	285.3673291287	10.6325368757	0.0608253886	0.0259245202	3.3975281228	0.0839840279	1.1651132892	0.0582124776	289.9907959293	10.8006579014
0.01	0.0025	0.79	0.1975	289.2436869529	13.7926931514	0.0736922977	0.0139584290	3.4156999084	0.0385729187	1.1392521297	0.0521903231	293.8723312887	13.8974148222
0.001	0.0005	0.7988	0.1997	118.1527642258	4.1339661471	0.0170778976	0.0062072305	3.8342467749	0.1272154056	1.2661759781	0.0326312628	123.2702648764	4.3000200460
0.001	0.001	0.7984	0.1996	116.0749434758	2.9715484381	0.0362612893	0.0124672513	3.8540570003	0.0629334027	1.2738322424	0.0437175002	121.2390940078	3.0906665923
0.001	0.0015	0.7979999999999999	0.1995	116.8161034238	0.9493175251	0.0531052431	0.0068765153	3.8294804049	0.1213985120	1.3013947940	0.0619587099	122.0000838658	1.1395512623
0.001	0.002	0.7976	0.1994	118.5669174330	4.4277253904	0.0739262415	0.0121470687	3.8272461690	0.0505374315	1.2665162565	0.0469707484	123.7346061000	4.5373806390
0.001	0.0025	0.7972	0.1993	117.6128711170	3.2975821579	0.0846876564	0.0223217206	3.8267993218	0.1005669834	1.2961204786	0.0365478660	122.8204785738	3.4570187279
0.001	0.003	0.7968	0.1992	117.5526985568	4.7989809698	0.1078480928	0.0237380921	3.8960606360	0.1078975332	1.2947593649	0.0444320746	122.8513666505	4.9750486697
0.001	0.0035	0.7964	0.1991	117.4892061313	7.2973695964	0.1193113391	0.0352316570	3.8017758792	0.1549253564	1.2842107341	0.0489291489	122.6945040837	7.5364557587
0.001	0.004	0.7959999999999999	0.19899999999999998	117.4535175784	4.0518338242	0.1291369788	0.0180970313	3.7710923723	0.2578713962	1.2888044927	0.0574556852	122.6425514222	4.3852579369
0.001	0.0045	0.7956	0.1989	116.3309880939	3.8916126362	0.1548707971	0.0293913869	3.8089254343	0.0475014418	1.2563079041	0.0908511503	121.5510922294	4.0593566152
0.001	0.005	0.7952	0.1988	118.4523820771	4.3316836588	0.1845816600	0.0189133111	3.8647813328	0.0875567138	1.3000336803	0.0330683396	123.8017787502	4.4712220233
0.001	0.0055	0.7948	0.1987	118.5142145700	3.7225101900	0.1969806815	0.0266983079	3.8685050594	0.0869923737	1.2876135182	0.0793702592	123.8673138291	3.9155711308
0.001	0.006	0.7944	0.1986	119.3520655974	6.4553913879	0.2224805559	0.0568324566	3.8200966140	0.1536692401	1.2729815464	0.0490119054	124.6676243137	6.7149049900
0.001	0.0065	0.794	0.1985	117.9925807208	3.5997463216	0.2283291510	0.0455896390	3.7935836808	0.1340356194	1.2762141913	0.0710717718	123.2907077439	3.8504433518
0.001	0.006999999999999999	0.7936	0.1984	119.7508644272	2.0176234375	0.2337098584	0.0264842570	3.7973074074	0.1100426160	1.2903357455	0.0572173878	125.0722174385	2.2113676983
0.001	0.0075	0.7932	0.1983	119.1146952221	1.2184149083	0.2706729792	0.0124320827	3.8187560724	0.1220277412	1.2894850495	0.0842036107	124.4936093232	1.4370783429
0.001	0.008	0.7928	0.1982	118.7540748443	4.9173859414	0.2903242586	0.0387641421	3.7929878845	0.1759264362	1.2818287852	0.0532228509	124.1192157726	5.1852993706
0.001	0.0085	0.7924	0.1981	119.7317752012	4.9617256939	0.2907921462	0.0190402088	3.7532184848	0.1246681411	1.2527349808	0.0708122568	125.0285208130	5.1762463006
0.001	0.009000000000000001	0.792	0.198	116.7845647026	3.2921910092	0.3214387843	0.0405850358	3.8147344477	0.1367654156	1.2743426601	0.0622997645	122.1950805947	3.5318412251
0.001	0.0095	0.7916	0.1979	118.2370058100	3.7837108949	0.3303286487	0.0467794018	3.7770503348	0.0586458445	1.2687280662	0.0468127137	123.6131128597	3.9359488549
0.001	0.01	0.7912	0.1978	119.8973534874	2.9372711884	0.3352414686	0.0336293707	3.7581338038	0.0773468834	1.2881239358	0.0496783177	125.2788526956	3.0979257602
0.0015	0.0	0.7988	0.1997	134.2873100137	3.6442910291	0.0000000000	0.0000000000	3.7834551445	0.1454871742	1.2352106425	0.0463703476	139.3059758007	3.8361485509
0.0015	0.0005	0.7984	0.1996	132.1837603070	3.8618857650	0.0177797290	0.0073086380	3.8229266462	0.0939839079	1.2821690636	0.0546928088	137.3066357458	4.0178711197
0.0015	0.001	0.7979999999999999	0.1995	130.9931735820	3.1652694598	0.0306466381	0.0086780223	3.7947752733	0.0988133067	1.2876135182	0.0623703507	136.1062090116	3.3351311395
0.0015	0.0015	0.7976	0.1994	132.8776121732	5.8936681129	0.0470227042	0.0084219769	3.7410046616	0.1583473557	1.2614120803	0.0462002357	137.9270516193	6.1066376812
0.0015	0.002	0.7972	0.1993	132.4028714226	3.7469394909	0.0673758150	0.0186334439	3.7615596323	0.0596272698	1.2389537050	0.0475854756	137.4707605749	3.8727856802
0.0015	0.0025	0.7968	0.1992	132.6585010575	5.1386825992	0.0809445556	0.0121470687	3.7929878845	0.1642956101	1.2496724751	0.0112857582	137.7821059727	5.3264110362
0.0015	0.003	0.7964	0.1991	131.0525161759	5.0697430265	0.1064444300	0.0312119962	3.7690070854	0.0840759078	1.2683877878	0.0501376889	136.1963554791	5.2351686194
0.0015	0.0035	0.7959999999999999	0.19899999999999998	130.8300851948	4.7602939612	0.1223526086	0.0277043200	3.7606659379	0.0415415705	1.2454189949	0.0600280442	135.9585227362	4.8895678959
0.0015	0.004	0.7956	0.1989	130.0329025184	3.7013065541	0.1326461359	0.0105248714	3.7655812570	0.1058205260	1.2503530319	0.0329455585	135.1814829432	3.8505975100
0.0015	0.0045	0.7952	0.1988	130.5408419229	3.7498476590	0.1476185392	0.0285909573	3.7343019538	0.1277993375	1.2187071394	0.0553995831	135.6414695553	3.9616375369
0.0015	0.005	0.7948	0.1987	133.7623562992	6.8777832413	0.1749899641	0.0222726295	3.7247692138	0.0348757162	1.2639641684	0.0234866068	138.9260796455	6.9584181938
0.0015	0.0055	0.7944	0.1986	129.4129176571	3.9402090929	0.1834119409	0.0102935273	3.7508352998	0.0955440611	1.2563079041	0.0345914390	134.6034728019	4.0806381203
0.0015	0.006	0.794	0.1985	133.5349455201	6.3015969799	0.2035311079	0.0425494837	3.7414515088	0.1275525889	1.2814885068	0.0568234386	138.7614166436	6.5285224911
0.0015	0.0065	0.7936	0.1984	136.8137275744	5.0038284923	0.2089118154	0.0239766719	3.7657302060	0.0390303391	1.2409953755	0.0584090648	142.0293649713	5.1252445681
0.0015	0.006999999999999999	0.7932	0.1983	131.0097729090	4.4658254914	0.2402602849	0.0322672878	3.7518779432	0.0730148245	1.2539259552	0.0138221745	136.2558370923	4.5849297782
0.0015	0.0075	0.7928	0.1982	131.8351744412	7.2795144177	0.2599115643	0.0285142852	3.7734755573	0.0781345386	1.2540960944	0.0481154159	137.1226576572	7.4342786574
0.0015	0.008	0.7924	0.1981	131.5351416067	4.3294484688	0.2655262155	0.0346363260	3.7253650100	0.0886235659	1.2302766055	0.0370169116	136.7563094377	4.4897252723
0.0015	0.0085	0.792	0.198	133.4274648781	3.2408299513	0.2762876304	0.0147514507	3.7478563185	0.0893773813	1.2452488557	0.0303477986	138.6968576827	3.3753065819
0.0015	0.009000000000000001	0.7916	0.1979	129.7776878667	5.9404460808	0.3286910421	0.0347310041	3.7885194127	0.1557839157	1.2779155834	0.0666233504	135.1728139049	6.1975843510
0.0015	0.0095	0.7912	0.1978	130.9744993392	3.3052448760	0.3265855479	0.0398776408	3.7663260023	0.0643721938	1.2748530777	0.0444529176	136.3422639671	3.4539476282
0.0015	0.01	0.7908	0.1977	132.4505944876	3.1472345770	0.3368790752	0.0185392161	3.7384725276	0.1224190953	1.2462696909	0.0596701267	137.7722157813	3.3478630151
0.002	0.0	0.7984	0.1996	141.8752773422	6.6160680813	0.0000000000	0.0000000000	3.7238755194	0.1543543550	1.2580092962	0.0257219872	146.8571621578	6.7961444235
0.002	0.0005	0.7979999999999999	0.1995	142.0412706117	3.6707738614	0.0163760662	0.0049072466	3.7322166669	0.1372615519	1.2454189949	0.0756076889	147.0352823397	3.8885503488
0.002	0.001	0.7976	0.1994	143.4679827624	7.2743247902	0.0329860761	0.0103993217	3.7862851767	0.1788158158	1.2496724751	0.0781529961	148.5369264903	7.5416929238
0.002	0.0015	0.7972	0.1993	146.2018919097	7.0688061788	0.0498300299	0.0118920794	3.7395151710	0.1217867874	1.2261932645	0.0580132284	151.2174303751	7.2604982740
0.002	0.002	0.7968	0.1992	145.0399390238	5.8119483722	0.0664400398	0.0131841395	3.7295355838	0.0676523954	1.2466099693	0.0228924184	150.0825246167	5.9156773255
0.002	0.0025	0.7964	0.1991	144.1008321020	5.7107348197	0.0814124432	0.0094276740	3.7472605223	0.0806726605	1.2381030090	0.0425089327	149.1676080765	5.8433440869
0.002	0.003	0.7959999999999999	0.19899999999999998	140.6199532422	6.6932047252	0.0910041391	0.0142993066	3.7416004579	0.0544021032	1.2585197138	0.0625927320	145.7110775530	6.8244988670
0.002	0.0035	0.7956	0.1989	144.7843093889	6.0995291262	0.1113572499	0.0216647624	3.7194070475	0.0899405701	1.2435474636	0.0899095162	149.8586211499	6.3010439749
0.002	0.004	0.7952	0.1988	145.5873018297	8.3983435495	0.1382607871	0.0261515270	3.7561974660	0.1283301422	1.2399745403	0.0786153608	150.7217346231	8.6314405795
0.002	0.0045	0.7948	0.1987	145.8582858420	6.6641186414	0.1562744599	0.0197180072	3.7371319860	0.1548726487	1.2210890883	0.0793483734	150.9727813762	6.9180576707
0.002	0.005	0.7944	0.1986	142.6803446989	7.7294537316	0.1630588302	0.0131175526	3.7515800451	0.1236352591	1.2396342618	0.0863489581	147.8346178360	7.9525555014
0.002	0.0055	0.794	0.1985	145.9333977965	2.6179254206	0.1901963112	0.0167788435	3.7277481950	0.0992702762	1.2168356081	0.0859874867	151.0681779108	2.8199620270
0.002	0.006	0.7936	0.1984	144.4199541625	3.5323619296	0.2002558947	0.0259414036	3.7340040557	0.1506121780	1.2418460715	0.0776207806	149.5960601844	3.7865362918
0.002	0.0065	0.7932	0.1983	144.4739019751	4.5148547463	0.2096136468	0.0356148226	3.6516352239	0.0596198278	1.2409953755	0.0506134830	149.5761462213	4.6607028797
0.002	0.006999999999999999	0.7928	0.1982	141.7943556234	4.7937325863	0.2451731047	0.0370370796	3.6958730956	0.0723444847	1.2612419411	0.0369260878	146.9966437648	4.9400402384
0.002	0.0075	0.7924	0.1981	142.9260147377	5.2000709419	0.2388566221	0.0190287076	3.6979583825	0.1630284066	1.2578391570	0.0749277305	148.1206688993	5.4570557866
0.0	0.0	0.8	0.2	0.0000000000	0.0000000000	0.0000000000	0.0000000000	4.9486836629	0.2511060328	1.6163224660	0.1033460892	6.5650061289	.3544521220
0.0	0.0005	0.7996	0.1999	0.0000000000	0.0000000000	0.0308805819	0.0070338930	4.8584205308	0.3712503923	1.6265308185	0.0994812542	6.5158319312	.4777655395
0.0	0.001	0.7992	0.1998	0.0000000000	0.0000000000	0.0648024332	0.0146919688	4.9019136572	0.3135567049	1.6353780572	0.0893877132	6.6020941476	.4176363869
0.005	0.008	0.7896	0.1974	204.5252870542	16.2818098095	0.2578060701	0.0422551987	3.5531798934	0.0963367718	1.2067973949	0.0372849504	209.5430704126	16.4576867304
0.005	0.009000000000000001	0.7888	0.1972	216.1921239956	4.2259319159	0.2772234056	0.0265914978	3.5923534969	0.1272293565	1.2273842389	0.0294178512	221.2890851370	4.4091706214
0.0055	0.0	0.7956	0.1989	217.3316677902	20.3604511164	0.0000000000	0.0000000000	3.6267607304	0.0615965158	1.2045855852	0.0635054704	222.1630141058	20.4855531026
0.0055	0.0005	0.7952	0.1988	222.1068791684	13.2631513616	0.0159081786	0.0043390111	3.6084399957	0.1200178274	1.1896133350	0.0291052443	226.9208406777	13.4166134444
0.0065	0.0045	0.7912	0.1978	240.0378871146	9.0672095481	0.1394305061	0.0266901070	3.5248795715	0.1353028232	1.1940369544	0.0680692926	244.8962341466	9.2972717709
0.0065	0.005	0.7908	0.1977	235.7693701914	8.4448660223	0.1459809326	0.0266901070	3.5143041880	0.1262659400	1.1657938460	0.0470347984	240.5954491580	8.6448568677
0.0065	0.0055	0.7904	0.1976	246.0061751167	7.0264820560	0.1668019310	0.0260760776	3.5274117055	0.0818575048	1.1938668152	0.0539810709	250.8942555684	7.1883967093
0.0065	0.006	0.79	0.1975	233.8554677949	9.9794692484	0.1864532104	0.0323350621	3.5342633624	0.1448121979	1.2176863042	0.0399533810	238.7938706719	10.1965698894
0.0065	0.0065	0.7896	0.1974	238.0555124945	17.4884919536	0.1873889856	0.0115937979	3.4703642145	0.0746316559	1.1931862584	0.0680437720	242.9064519530	17.6427611794
0.0	0.005	0.7959999999999999	0.199	0.0000000000	0.0000000000	0.3345396372	0.0485567255	4.8570799893	0.2257694406	1.6061141136	0.0838287458	6.7977337401	.3581549119
0.0065	0.006999999999999999	0.7892	0.1973	230.9833692507	10.7224724945	0.2077420964	0.0308451155	3.5688195450	0.1057894924	1.1737903888	0.0432488376	235.9337212809	10.9023559400
0.0065	0.0075	0.7888	0.1972	235.4033550323	15.0720019372	0.2337098584	0.0163693807	3.5601804994	0.1142997492	1.2090092046	0.0312871152	240.4062545947	15.2339581823
0.0065	0.008	0.7884	0.1971	235.5485991431	11.3222070116	0.2428336667	0.0394138031	3.5430513571	0.0867318511	1.1923355623	0.0467632183	240.5268197292	11.4951158841
0.0065	0.0085	0.7879999999999999	0.197	233.5027320974	5.9901966551	0.2608473395	0.0506746253	3.5211558449	0.2239888855	1.1678355165	0.0281712715	238.4525707983	6.2930314374
0.0065	0.009000000000000001	0.7876	0.1969	240.1212987325	9.1047306009	0.2751179114	0.0593940882	3.5013456196	0.0599404786	1.1771931729	0.0402967807	245.0749554364	9.2643619484
0.0065	0.0095	0.7872	0.1968	237.6085756166	12.9338200287	0.2802646751	0.0230455426	3.5138573408	0.1787200075	1.1805959570	0.0607222992	242.5832935895	13.1963078780
0.0065	0.01	0.7868	0.1967	235.5946622753	9.1412398523	0.2931315842	0.0179146581	3.4846633245	0.0372670436	1.1879119429	0.0338675329	240.5603691269	9.2302890869
0.006999999999999999	0.0	0.7944	0.1986	242.8406834688	10.5446192572	0.0000000000	0.0000000000	3.4964303005	0.1345312685	1.1880820821	0.0785637938	247.5251958514	10.7577143195
0.006999999999999999	0.0005	0.794	0.1985	245.1197710580	14.0400543677	0.0142705719	0.0080226012	3.5162405258	0.1373197270	1.1744709456	0.0703776053	249.8247531013	14.2557743012
0.006999999999999999	0.001	0.7936	0.1984	239.3041968638	12.7184482820	0.0306466381	0.0074569014	3.5458813893	0.0340099998	1.1719188575	0.0565783857	244.0526437487	12.8164935689
0.0	0.0055	0.7956	0.1989	0.0000000000	0.0000000000	0.3520854224	0.0353557125	4.8518667721	0.2115001167	1.6132599603	0.0803129146	6.8172121548	.3271687438
0.006999999999999999	0.0015	0.7932	0.1983	244.7408914205	8.8162553185	0.0472566481	0.0085765215	3.4871954586	0.0892183750	1.1979501561	0.0254504597	249.4732936833	8.9395006747
0.006999999999999999	0.002	0.7928	0.1982	237.4371875659	6.2465846677	0.0603575010	0.0118920794	3.5227942846	0.0477604189	1.1831480451	0.0431147656	242.2034873966	6.3493519316
0.006999999999999999	0.0025	0.7924	0.1981	248.0499672465	5.8231973195	0.0786051175	0.0131841395	3.4861528151	0.0405185257	1.1734501103	0.0705747603	252.7881752894	5.9474747450
0.0	0.0015	0.7988	0.1997	0.0000000000	0.0000000000	0.0921738581	0.0208407034	4.8959556947	0.0538611015	1.6705968731	0.1138504654	6.6587264259	.1885522703
0.006999999999999999	0.003	0.792	0.198	238.8141017358	8.3959017446	0.0900683639	0.0231592549	3.5101336143	0.1958244607	1.1936966760	0.0778516557	243.6080003900	8.6927371159
0.006999999999999999	0.0035	0.7916	0.1979	243.5810134504	23.8814314520	0.0977885093	0.0161132774	3.4629167613	0.1236130058	1.1712383007	0.0475587018	248.3129570217	24.0687164370
0.006999999999999999	0.004	0.7912	0.1978	243.5079764119	17.1979900059	0.1143985193	0.0206825375	3.4891317964	0.1290315049	1.1666445421	0.0776297305	248.2781512697	17.4253337788
0.006999999999999999	0.0045	0.7908	0.1977	243.8021994819	12.8025808843	0.1445772698	0.0251791357	3.5055161933	0.0901061813	1.2028841931	0.0757148146	248.6551771381	12.9935810159
0.006999999999999999	0.005	0.7904	0.1976	240.5317170911	13.7120193306	0.1471506516	0.0111117149	3.5140062899	0.1010248048	1.1828077667	0.0517469385	245.3756817993	13.8759027888
0.006999999999999999	0.0055	0.79	0.1975	252.6197619537	13.7797987148	0.1754578517	0.0382410467	3.4632146595	0.0907264869	1.1775334513	0.0389079761	257.4359679162	13.9476742245
0.0	0.006	0.7952	0.1988	0.0000000000	0.0000000000	0.3871769927	0.0488489000	4.8675064237	0.3440451234	1.6076453665	0.1249447475	6.8623287829	.5178387709
0.008	0.009000000000000001	0.7864	0.1966	257.5447822575	12.3547662506	0.2716087544	0.0170891104	3.4331269488	0.1730334281	1.1986307130	0.0636875392	262.4481486737	12.6085763283
0.008	0.0095	0.7859999999999999	0.1965	263.9591771712	13.3244542176	0.2856453825	0.0312260209	3.4341695922	0.0880055804	1.1542243800	0.0647727804	268.8332165259	13.5084585993
0.008	0.01	0.7856	0.1964	255.3976593175	10.3541365148	0.2973425726	0.0154048041	3.4580014423	0.1414354295	1.1358493456	0.0603684979	260.2888526780	10.5713452463
0.0085	0.0	0.7932	0.1983	266.3826789047	17.5146895032	0.0000000000	0.0000000000	3.4401275547	0.1452429799	1.1812765139	0.0603512331	271.0040829733	17.7202837162
0.0085	0.0005	0.7928	0.1982	268.9601393957	15.1166582232	0.0149724033	0.0080226012	3.5226453355	0.0694620245	1.1724292751	0.0316001230	273.6701864096	15.2257429719
0.0085	0.001	0.7924	0.1981	276.6394030224	11.7275668058	0.0332200199	0.0054564602	3.4367017263	0.0292426123	1.1845091588	0.0658471703	281.2938339274	11.8281130486
0.0085	0.0015	0.792	0.198	269.4556293049	7.0433736470	0.0425777720	0.0093108458	3.4508518873	0.0756133283	1.1727695535	0.0487988194	274.1218285177	7.1770966405
0.0085	0.002	0.7916	0.1979	265.1066056460	8.5632260417	0.0645684894	0.0084219769	3.4218068200	0.1071257565	1.1822973491	0.0771419495	269.7752783045	8.7559157246
0.0085	0.0025	0.7912	0.1978	275.6903365045	10.4550621909	0.0818803308	0.0169992009	3.4773648204	0.1619300338	1.1703876046	0.0422740297	280.4199692603	10.6762654553
0.0085	0.003	0.7908	0.1977	273.8623356249	6.2461788413	0.0863252630	0.0194834601	3.4657467935	0.0342854731	1.1506514566	0.0972303516	278.5650591380	6.3971781261
0.0	0.0065	0.7948	0.1987	0.0000000000	0.0000000000	0.4168878556	0.0256101690	4.8904445794	0.1605131937	1.6314648555	0.1567106786	6.9387972905	.3428340413
0.0085	0.0035	0.7904	0.1976	267.9396957719	11.3118078276	0.1083159804	0.0360486069	3.4572566970	0.1199808509	1.1560959112	0.0278737666	272.6613643605	11.4957110520
0.0085	0.004	0.79	0.1975	274.0494930362	10.2265672105	0.1228204962	0.0216950557	3.4715558070	0.0880821841	1.1463979764	0.0598599928	278.7902673158	10.3962044431
0.0085	0.0045	0.7896	0.1974	273.9233381515	9.2721857482	0.1303066978	0.0159768374	3.4912170833	0.0459999466	1.1583077209	0.0538629667	278.7031696535	9.3880254989
0.0085	0.005	0.7892	0.1973	271.8646066274	8.1075174999	0.1445772698	0.0232347538	3.4393828094	0.1086099144	1.1321062831	0.0783335395	276.5806729897	8.3176957076
0.0085	0.0055	0.7888	0.1972	271.3504424754	10.4735260390	0.1672698186	0.0371963289	3.4377443697	0.1570830121	1.1576271641	0.0627202443	276.1130838278	10.7305256243
0.0085	0.006	0.7884	0.1971	268.1559020053	14.6413344476	0.1848156038	0.0451699382	3.4225515653	0.0902665731	1.1622209227	0.0558968795	272.9254900971	14.8326678384
0.0085	0.0065	0.7879999999999999	0.197	274.9732455806	11.1502071616	0.2004898385	0.0347813937	3.3942512434	0.0773021241	1.1355090672	0.0868703533	279.7034957297	11.3491610327
0.0085	0.006999999999999999	0.7876	0.1969	272.0397295267	13.0609379310	0.1946412435	0.0363810820	3.4176362463	0.1331507984	1.1668146813	0.0717624505	276.8188216978	13.3022322619
0.0085	0.0075	0.7872	0.1968	262.7341468428	14.6405496675	0.2259897130	0.0249081494	3.4602356782	0.0434502569	1.1601792522	0.0279442965	267.5805514862	14.7368523703
0.0085	0.008	0.7868	0.1967	269.9992572623	11.0063794682	0.2320722518	0.0392746984	3.4337227450	0.0338949948	1.1629014795	0.0248426548	274.8279537386	11.1043918162
0.0	0.006999999999999999	0.7944	0.1986	0.0000000000	0.0000000000	0.4622729532	0.0558807472	4.9997731915	0.2715053388	1.6033918863	0.0804051323	7.0654380310	.4077912183
0.0085	0.0085	0.7864	0.1966	271.3172438215	13.5233460998	0.2613152271	0.0305956996	3.4362548791	0.0590935579	1.1499708998	0.0516551150	276.1647848275	13.6646904723
0.0085	0.009000000000000001	0.7859999999999999	0.1965	267.8152008199	9.8415852104	0.2704390354	0.0317129787	3.4740879411	0.0711434114	1.1906341702	0.0294414579	272.7503619666	9.9738830584
0.0085	0.0095	0.7856	0.1964	265.8763994330	17.0361870412	0.2898563710	0.0487232550	3.4706621126	0.0950168943	1.1588181385	0.0646027329	270.7957360551	17.2445299234
0.0085	0.01	0.7852	0.1963	268.1289280991	17.3453139705	0.3092737065	0.0171019160	3.4700663164	0.0663958721	1.1632417579	0.0487513405	273.0715098799	17.4775630991
0.0	0.002	0.7984	0.1996	0.0000000000	0.0000000000	0.1382607871	0.0175317429	4.9628338239	0.2715965165	1.6608989383	0.1580394511	6.7619935493	.4471677105
0.01	0.003	0.7896	0.1974	291.3152829553	9.0526798662	0.0921738581	0.0106077457	3.4536819195	0.0777542642	1.1513320134	0.0711222587	296.0124707463	9.2121641348
0.01	0.0035	0.7892	0.1973	290.2226322593	9.1966551974	0.1024673854	0.0217756319	3.4326801016	0.0815250894	1.1674952381	0.0644609833	294.9252749844	9.3644169020
0.01	0.004	0.7888	0.1972	293.2341651498	4.5908623512	0.1244581028	0.0224195805	3.4195725841	0.0700193686	1.1317660046	0.0753515028	297.9099618413	4.7586528031
0.01	0.0045	0.7884	0.1971	290.3840607138	14.6775655314	0.1305406416	0.0170377916	3.4346164394	0.0939083384	1.1491202038	0.0877720449	295.0983379986	14.8762837063
0.01	0.005	0.7879999999999999	0.197	287.0202071089	15.5961130580	0.1534671343	0.0124144610	3.4372975225	0.0340517234	1.1809362355	0.1088593140	291.7919080012	15.7514385564
0.0	0.0075	0.794	0.1985	0.0000000000	0.0000000000	0.4816902888	0.0384522775	4.8919340700	0.1087984968	1.6185342757	0.0192069005	6.9921586345	.1664576748
0.01	0.0055	0.7876	0.1969	287.0658552580	7.6550323487	0.1609533359	0.0173560446	3.4332758978	0.0786078591	1.1450368628	0.0346014795	291.8051213545	7.7855977319
0.01	0.006	0.7872	0.1968	293.3067872052	9.6138884471	0.1803706715	0.0383382432	3.4317864072	0.1349810562	1.1732799711	0.0590694316	298.0922242550	9.8462771781
0.01	0.0065	0.7868	0.1967	299.0862578633	6.8398691388	0.1894944798	0.0462238855	3.4218068200	0.1029866178	1.1489500645	0.0479007592	303.8465092276	7.0369804013
0.01	0.006999999999999999	0.7864	0.1966	284.7182954452	13.2955794191	0.2096136468	0.0169605223	3.3681851574	0.0755663678	1.1635820363	0.0282943087	289.4596762857	13.4164006179
0.01	0.0075	0.7859999999999999	0.1965	294.2097905908	5.1291695972	0.2194392865	0.0552147023	3.3599929589	0.1281883015	1.1634118971	0.0583813048	298.9526347333	5.3709539058
0.01	0.008	0.7856	0.1964	293.5628318232	15.2693624370	0.2316043642	0.0155180763	3.3885911790	0.0782684453	1.1816167923	0.0271583960	298.3646441587	15.3903073546
0.01	0.0085	0.7852	0.1963	289.0278957026	12.6017765873	0.2578060701	0.0420734774	3.4012518493	0.1072060815	1.1600091130	0.0470101741	293.8469627350	12.7980663203
0.01	0.009000000000000001	0.7848	0.1962	295.3605389311	7.8272499424	0.2610812833	0.0230835089	3.4024434418	0.0746090599	1.1452070020	0.0415697124	300.1692706582	7.9665122236
0.01	0.0095	0.7844	0.1961	291.5173797608	11.2499521290	0.2804986189	0.0544521475	3.4206152275	0.1283315252	1.1532035447	0.0320042657	296.3716971519	11.4647400674
0.01	0.01	0.784	0.196	287.3534385973	3.1838264171	0.2893884834	0.0154898359	3.3821863693	0.0165487704	1.1557556328	0.0623889128	292.1807690828	3.2782539362
0.0	0.008	0.7936	0.1984	0.0000000000	0.0000000000	0.5275432740	0.0525410906	4.9080205688	0.3307318602	1.6168328837	0.0577230954	7.0523967265	.4409960462
0.0	0.0025	0.7979999999999999	0.1995	0.0000000000	0.0000000000	0.1558065723	0.0151901424	4.9098079575	0.1702679990	1.6324856907	0.0774161436	6.6981002205	.2628742850
0.0	0.003	0.7976	0.1994	0.0000000000	0.0000000000	0.1937054682	0.0237011744	5.0514585163	0.2828799568	1.6389509806	0.1407025525	6.8841149651	.4472836837
0.0	0.0035	0.7972	0.1993	0.0000000000	0.0000000000	0.2376869031	0.0177797290	4.8398018980	0.2507279532	1.6435447392	0.0908167324	6.7210335403	.3593244146
0.0	0.004	0.7968	0.1992	0.0000000000	0.0000000000	0.2631867775	0.0376932763	4.8841887187	0.1709151392	1.6273815145	0.0769811759	6.7747570107	.2855895914
0.0	0.0045	0.7964	0.1991	0.0000000000	0.0000000000	0.2776912932	0.0235622177	4.8366739677	0.1787056070	1.6540933700	0.0878656586	6.7684586309	.2901334833
0.0	0.0085	0.7932	0.1983	0.0000000000	0.0000000000	0.5455569468	0.0552345231	4.8174595386	0.0980198010	1.5921626987	0.0561263431	6.9551791841	.2093806672
