# Supplementary material for: Multipressure Sampling for Improving the Performance of MOF-based Electronic Noses
Source: ACS Sens. 2024 Jul 12;9(7):3531–9. doi: 10.1021/acssensors.4c00199 (PMC11287752; doi:10.1021/acssensors.4c00199)
Supplement: Supplementary file 2 — se4c00199_si_002.zip [file se4c00199_si_002.zip › Multiplex_Adsorption_Data/Benzene_0.5bar/MOF-801_EQeq.csv]

benzene_comp	CO2_comp	N2_comp	O2_comp	benzene_mass	benzene_error	CO2_mass	CO2_error	N2_mass	N2_error	O2_mass	O2_error	total_mass	total_error
0.0	0.0	0.8	0.2	0.0000000000	0.0000000000	0.0000000000	0.0000000000	8.3837814962	0.6224085077	1.7687395477	0.1006637563	10.1525210439	.7230722640
0.0	0.0005	0.7996	0.1999	0.0000000000	0.0000000000	16.5422751709	1.1565811327	5.2009462823	0.4678221858	1.2160471214	0.0776167672	22.9592685746	1.7020200857
0.0	0.005	0.7959999999999999	0.19899999999999998	0.0000000000	0.0000000000	40.9539219145	2.3966136383	2.3431024819	0.1481868688	0.6416926178	0.0313482272	43.9387170142	2.5761487343
0.002	0.008	0.792	0.198	63.9596902492	7.0400810141	26.0556450138	7.0799768353	1.0279655047	0.0727894463	0.3071063628	0.0177040410	91.3504071305	14.2105513367
0.002	0.0085	0.7916	0.1979	64.7649039380	7.9069931466	25.4938023500	5.3784457131	0.9609949500	0.0690648109	0.2869296852	0.0321512671	91.5066309232	13.3866549377
0.002	0.009000000000000001	0.7912	0.1978	65.4762213173	9.4696985338	24.7772444540	7.3028019597	0.9030188226	0.0806311540	0.2771508046	0.0142517534	91.4336353985	16.8673834009
0.002	0.0095	0.7908	0.1977	62.5627184690	4.8916434361	28.8634967027	3.2414084669	0.9140722151	0.1348143140	0.2881675182	0.0243900218	92.6284549050	8.2922562388
0.002	0.01	0.7904	0.1976	59.1000278817	8.4515809712	31.4196170072	6.7072917831	0.8551207883	0.0989319934	0.2729421725	0.0180061093	91.6477078497	15.2758108570
0.0025	0.0	0.7979999999999999	0.1995	72.1633896684	0.6055972243	0.0000000000	0.0000000000	2.8696557591	0.1293216251	0.8076860206	0.0361565908	75.8407314481	.7710754402
0.0025	0.0005	0.7976	0.1994	73.1962490719	1.1691395447	5.0196497550	0.4962969326	2.3450530806	0.1881026816	0.6778373409	0.0563691254	81.2387892484	1.9099082843
0.0025	0.001	0.7972	0.1993	72.4336057357	1.0060050654	7.5294746325	0.6995268340	2.1114147053	0.0753951179	0.6247343059	0.0311737368	82.6992293794	1.8121007541
0.0025	0.0015	0.7968	0.1992	71.4119172757	1.8413601007	9.5181355486	0.7607287033	1.9561253770	0.0422234964	0.5602432076	0.0479244428	83.4464214089	2.6922367432
0.0025	0.002	0.7964	0.1991	72.0085060455	2.1229927752	11.1340501958	1.5102561498	1.7300726632	0.2131987073	0.5159287868	0.0501809613	85.3885576913	3.8966285936
0.0	0.0055	0.7956	0.1989	0.0000000000	0.0000000000	41.8326840088	2.8491152237	2.2406960512	0.1999833181	0.6423115343	0.0479308367	44.7156915943	3.0970293785
0.0025	0.0025	0.7959999999999999	0.19899999999999998	71.1157363126	3.4083425547	13.1351359875	2.3909087501	1.6962622861	0.1850558772	0.4843640458	0.0537031239	86.4314986320	6.0380103059
0.0025	0.003	0.7956	0.1989	70.3280338326	6.8453135085	15.7053832054	4.3565753432	1.4521123512	0.1071745061	0.4406685415	0.0347916957	87.9261979307	11.3438550535
0.0025	0.0035	0.7952	0.1988	69.5632770746	5.4925633417	16.1891023362	3.3698379714	1.4927498237	0.0678378337	0.4615879189	0.0139034600	87.7067171534	8.9441426068
0.0025	0.004	0.7948	0.1987	71.3032270140	5.0401741363	17.0828423627	2.0677175700	1.3829744646	0.1679180140	0.4084848840	0.0414627859	90.1775287253	7.3172725062
0.0025	0.0045	0.7944	0.1986	68.8033509949	5.7480230713	18.4231970969	5.1777759529	1.3283577016	0.1576361123	0.4001914030	0.0435787535	88.9550971964	11.1270138900
0.0025	0.005	0.794	0.1985	70.0161531650	5.3818680463	18.8754285291	3.9064011978	1.2910795934	0.0977786193	0.3797671588	0.0271150416	90.5624284463	9.4131629050
0.0025	0.0055	0.7936	0.1984	70.1450718921	7.6152304293	18.9639344925	3.8383331800	1.1409918616	0.1110943111	0.3387948871	0.0346823042	90.5887931333	11.5993402246
0.0025	0.006	0.7932	0.1983	71.1429088780	3.7293779939	18.4039640702	3.7946555861	1.1396914625	0.0789622981	0.3491926842	0.0099150345	91.0357570949	7.6129109126
0.0025	0.0065	0.7928	0.1982	66.9347842458	9.4522150547	22.3004391090	6.7572100772	1.1121663478	0.1301439024	0.3276543903	0.0326055640	90.6750440929	16.3721745983
0.0025	0.006999999999999999	0.7924	0.1981	67.2982927878	5.6339725911	22.8268793874	4.3831317045	0.9989232577	0.0962734573	0.3097058121	0.0635990828	91.4338012450	10.1769768357
0.0	0.006	0.7952	0.1988	0.0000000000	0.0000000000	42.0971806763	1.9725921218	2.1839119562	0.1161164103	0.6244867393	0.0500366328	44.9055793718	2.1387451649
0.0025	0.0075	0.792	0.198	64.3675806480	12.7650216143	24.8860046667	9.6788827812	0.9828850019	0.1098582876	0.3170090266	0.0651217803	90.5534793432	22.6188844634
0.0025	0.008	0.7916	0.1979	66.2231649491	7.7028720408	24.7098437588	5.7639517686	0.9242586749	0.0995024869	0.2895291345	0.0377033442	92.1467965173	13.6040296405
0.0025	0.0085	0.7912	0.1978	67.4486476498	7.4452235222	24.0440065879	6.1092223933	0.8981423259	0.0634128860	0.2870534685	0.0210271356	92.6778500321	13.6388859371
0.0025	0.009000000000000001	0.7908	0.1977	61.5700140788	13.5524538935	29.5810758213	12.0175104210	0.8791781720	0.0863719140	0.2629157253	0.0388718976	92.2931837974	25.6952081261
0.0025	0.0095	0.7904	0.1976	64.8808402171	9.8216748011	27.4562518846	6.7684582985	0.8555542547	0.1034341962	0.2671243575	0.0381975282	93.4597707139	16.7317648240
0.0025	0.01	0.79	0.1975	66.3270245325	6.0150611879	25.9800745373	4.7938392331	0.8412498643	0.0781400539	0.2662578744	0.0329496166	93.4146068085	10.9199900915
0.003	0.0	0.7976	0.1994	72.9818877225	1.0017773808	0.0000000000	0.0000000000	2.9274151534	0.1946251949	0.8100379033	0.0128257657	76.7193407792	1.2092283414
0.003	0.0005	0.7972	0.1993	72.0214884934	0.6680241471	4.5747370851	0.8049163839	2.3297733909	0.1113350596	0.6727622256	0.0382488388	79.5987611950	1.6225244294
0.003	0.001	0.7968	0.1992	72.7992276993	1.8188528196	7.5686215009	0.6486444234	2.1026370112	0.1332135330	0.6130986759	0.0630716901	83.0835848873	2.6637824661
0.003	0.0015	0.7964	0.1991	72.2473227038	0.8016233729	9.2381503375	0.8744079462	1.8972823168	0.1763702179	0.5498454105	0.0501137413	83.9326007686	1.9025152783
0.0	0.0065	0.7948	0.1987	0.0000000000	0.0000000000	43.2518430912	2.4436164090	2.1464171149	0.1214877961	0.5973781970	0.0443924945	45.9956384031	2.6094966996
0.003	0.002	0.7959999999999999	0.19899999999999998	71.6803218386	4.9087952678	12.0167269769	2.4196856465	1.7606320425	0.1024522326	0.5160525701	0.0306363038	85.9737334281	7.4615694507
0.003	0.0025	0.7956	0.1989	73.4211775302	2.8412994043	12.7785590773	1.0806197914	1.6765395661	0.1335336766	0.5018174908	0.0565265617	88.3780936644	4.1119794340
0.003	0.003	0.7952	0.1988	70.8035537276	4.2539629776	14.3847721092	2.6290078728	1.5221171705	0.1616172849	0.4617117022	0.0370689129	87.1721547095	7.0816570482
0.003	0.0035	0.7948	0.1987	68.3516825741	5.3547609992	18.1968260751	4.2223388388	1.4093075468	0.1773918435	0.4264334622	0.0604893909	88.3842496582	9.8149810724
0.003	0.004	0.7944	0.1986	68.3347752000	4.5100134468	18.2626949364	4.1562680866	1.3983625209	0.2143702680	0.4247004961	0.0378574578	88.4205331534	8.9185092592
0.003	0.0045	0.794	0.1985	69.9699598038	6.4021600329	17.5131175079	3.8200660713	1.3361600963	0.1676778259	0.4094751504	0.0297554040	89.2287125584	10.4196593341
0.003	0.005	0.7936	0.1984	65.4493506693	5.1215358721	21.7658290493	3.3576340730	1.2325616330	0.0319885262	0.3545153660	0.0348304294	88.8022567176	8.5459889007
0.003	0.0055	0.7932	0.1983	66.1199092005	8.6756234921	21.2856841978	5.6157540456	1.2328867328	0.1739985533	0.3701120616	0.0464146105	89.0085921927	14.5117907015
0.003	0.006	0.7928	0.1982	67.3305979489	6.4798467320	21.0463776891	4.4618524774	1.1679751434	0.1004309877	0.3563721155	0.0464436518	89.9013228969	11.0885738489
0.003	0.0065	0.7924	0.1981	70.1496006530	6.3129746179	20.3756046088	5.0984794419	1.0872420313	0.0513918215	0.3205987423	0.0355497357	91.9330460354	11.4983956170
0.0	0.006999999999999999	0.7944	0.1986	0.0000000000	0.0000000000	44.3675288413	1.7955049859	2.0284058947	0.1031627203	0.5625950902	0.0308516058	46.9585298262	1.9295193120
0.003	0.006999999999999999	0.792	0.198	68.6874147157	5.8143425054	21.9416495496	5.4021044363	1.0394523636	0.0592383780	0.3217127920	0.0319964861	91.9902294209	11.3076818058
0.003	0.0075	0.7916	0.1979	64.7301834377	9.6706746696	24.9115352330	7.5520052161	1.0196212770	0.1510482602	0.3108198617	0.0311225775	90.9721598094	17.4048507234
0.003	0.008	0.7912	0.1978	67.3743759709	6.9669444024	22.6490164417	5.9945984393	0.9890618977	0.1066794122	0.2975750488	0.0516898659	91.3100293591	13.1199121198
0.003	0.0085	0.7908	0.1977	64.3422195869	5.6639827284	26.0791331348	5.7095476583	0.9335782019	0.0855972623	0.2910145340	0.0232949512	91.6459454576	11.4824226002
0.003	0.009000000000000001	0.7904	0.1976	62.2233633186	12.6049308351	29.4794641672	12.6546033369	0.9150475144	0.1450694807	0.2889102180	0.0528332870	92.9067852182	25.4574369397
0.003	0.0095	0.79	0.1975	60.7871422772	12.2510217806	29.6413279579	8.8029409019	0.9156977140	0.0264734065	0.2875486017	0.0258063686	91.6317165508	21.1062424576
0.003	0.01	0.7896	0.1974	66.3665757111	10.9886845370	26.6414864100	8.4691402326	0.8347478687	0.1108047225	0.2627919420	0.0255917292	94.1056019318	19.5942212213
0.0035	0.0	0.7972	0.1993	72.6117369979	0.6384238721	0.0000000000	0.0000000000	2.8155808290	0.1331394630	0.8133800524	0.0355445632	76.2406978793	.8071078983
0.0035	0.0005	0.7968	0.1992	72.4900642883	1.4098234990	4.4278512267	0.7460480190	2.4249192599	0.1383049849	0.6972713187	0.0392734580	80.0401060936	2.3334499609
0.0035	0.001	0.7964	0.1991	71.6619048776	2.4901713219	7.7022314649	1.7428233682	2.1098975730	0.1651358974	0.6215159402	0.0480967806	82.0955498557	4.4462273681
0.0	0.0075	0.794	0.1985	0.0000000000	0.0000000000	45.5267867581	2.0296556978	2.0427102851	0.0942901459	0.5520735099	0.0484370863	48.1215705531	2.1723829300
0.0035	0.0015	0.7959999999999999	0.19899999999999998	71.8672087052	1.4401648293	9.7896105710	1.1512473681	1.8627133735	0.1412834422	0.5473697446	0.0516495360	84.0669023943	2.7843451756
0.0035	0.002	0.7956	0.1989	72.3686934960	0.9058137699	10.8544053922	0.6957572283	1.7732025673	0.1144416901	0.5140720374	0.0412374913	85.5103734929	1.7572501796
0.0035	0.0025	0.7952	0.1988	69.9032360598	3.7833969109	13.9580712434	3.1488166988	1.6027419160	0.1061572335	0.4696338333	0.0300199381	85.9336830525	7.0683907813
0.0035	0.003	0.7948	0.1987	69.3748806210	5.4131444343	15.1418385038	3.1301422271	1.4951338888	0.1420877383	0.4563890204	0.0324737173	86.4682420340	8.7178481170
0.0035	0.0035	0.7944	0.1986	71.2621662485	2.4378430953	15.0526517253	2.0581845119	1.4314143319	0.1212765014	0.4311372276	0.0328769931	88.1773695333	4.6501811017
0.0035	0.004	0.794	0.1985	72.3695992482	2.0192320154	16.4147925428	2.2602386236	1.3300915670	0.1104008304	0.3979633037	0.0490469354	90.5124466617	4.4389184048
0.0035	0.0045	0.7936	0.1984	70.1945863446	4.4777357959	17.6263030188	3.0067682804	1.2983401552	0.0931080322	0.3891746895	0.0172125561	89.5084042081	7.5948246646
0.0035	0.005	0.7932	0.1983	68.9078144131	6.1819499635	19.3817847620	4.5287459625	1.1906237614	0.1176096602	0.3655320795	0.0381493618	89.8457550160	10.8664549480
0.0035	0.0055	0.7928	0.1982	69.0687363839	7.1784184774	19.8384414924	5.2185939407	1.1169344779	0.0544151387	0.3590953480	0.0476551230	90.3832077022	12.4990826798
0.0035	0.006	0.7924	0.1981	69.8633829639	5.6301739482	19.3960818792	5.7258183981	1.1519368875	0.1846777876	0.3569910320	0.0715737252	90.7683927626	11.6122438591
0.0	0.008	0.7936	0.1984	0.0000000000	0.0000000000	46.9941135090	3.1628241829	1.8802687616	0.2685300569	0.5369719475	0.0358296524	49.4113542181	3.4671838922
0.0035	0.0065	0.792	0.198	67.8752569269	8.2645150039	21.8202942575	6.9930125887	1.0781392375	0.0635120693	0.3233219749	0.0410885975	91.0970123968	15.3621282594
0.0035	0.006999999999999999	0.7916	0.1979	69.8633829639	6.4010695352	21.1442448601	4.7414861114	1.0591750836	0.1078787124	0.3260452074	0.0366649389	92.3928481150	11.2870992979
0.0035	0.0075	0.7912	0.1978	68.0138370106	7.2183607617	22.1967850095	6.4306495525	1.0545153201	0.1211990119	0.3151522772	0.0333195577	91.5802896174	13.8035288838
0.0035	0.008	0.7908	0.1977	70.5659447388	4.9798333612	20.9011938683	3.3979036759	1.0119272489	0.0764045197	0.3085917624	0.0153730684	92.7876576184	8.4695146252
0.0035	0.0085	0.7904	0.1976	64.9222029000	9.9795573786	25.3955947713	7.3920583893	0.9612116832	0.1299170385	0.3072301461	0.0494736928	91.5862395006	17.5510064992
0.0035	0.009000000000000001	0.79	0.1975	67.1355593126	7.3532897993	25.2764521283	6.7566498062	0.9193821782	0.1073286725	0.2694762401	0.0292987510	93.6008698592	14.2465670290
0.0035	0.0095	0.7896	0.1974	67.6844451342	8.9100079061	23.8644416045	5.3171785296	0.8976004929	0.0558549638	0.2812356535	0.0349551410	92.7277228851	14.3179965405
0.0035	0.01	0.7892	0.1973	65.5399258874	5.2879644752	25.9261199404	2.7295068331	0.8155669817	0.0800194658	0.2552411609	0.0275522826	92.5368539704	8.1250430567
0.004	0.0	0.7968	0.1992	72.1196116463	0.8858188412	0.0000000000	0.0000000000	2.9885339120	0.3548224780	0.8240254160	0.0768158897	75.9321709743	1.3174572089
0.004	0.0005	0.7964	0.1991	72.2228673949	0.5995030388	4.5378028658	0.3909701878	2.4202594964	0.0603569823	0.7046983166	0.0287923251	79.8856280737	1.0796225340
0.0	0.0085	0.7932	0.1983	0.0000000000	0.0000000000	47.3746891516	2.1597273469	1.9213397005	0.1315947084	0.5316492657	0.0297595232	49.8276781178	2.3210815785
0.004	0.001	0.7959999999999999	0.19899999999999998	72.3837893657	0.2050070237	7.3631855436	0.7314006190	2.0958099158	0.1041289628	0.6124797594	0.0409391622	82.4552645845	1.0814757677
0.004	0.0015	0.7956	0.1989	71.8554339269	1.4846731883	9.6229810745	1.4599050055	1.9344520583	0.1712307397	0.5512070268	0.0283741994	83.9640740865	3.1441831329
0.004	0.002	0.7952	0.1988	71.3077557749	3.5197843110	11.9814947953	2.8368242733	1.8005109489	0.1172564598	0.5192709359	0.0376350085	85.6090324550	6.5115000526
0.004	0.0025	0.7948	0.1987	73.2418385984	1.9874480629	12.6219716036	1.5661313538	1.6508566834	0.1891851064	0.4806505468	0.0308277576	87.9953174322	3.7735922807
0.004	0.003	0.7944	0.1986	69.9901882692	7.1857779227	15.0162281173	4.0357905896	1.5213586044	0.1358701022	0.4591122530	0.0223825397	86.9868872439	11.3798211542
0.004	0.0035	0.794	0.1985	70.3413181979	2.6141657308	15.8585666036	1.9218128513	1.4582892470	0.0735891357	0.4221010468	0.0379593145	88.0802750953	4.6475270323
0.004	0.004	0.7936	0.1984	69.1442157323	8.6262419613	16.7552000944	6.2353229612	1.4106079459	0.0743890687	0.4302707445	0.0269995181	87.7402945171	14.9629535093
0.004	0.0045	0.7932	0.1983	72.4942911318	2.9818824265	16.7150320033	1.8783247603	1.2430731926	0.1877407367	0.3678839622	0.0417324150	90.8202802899	5.0896803385
0.004	0.005	0.7928	0.1982	68.2934125171	7.2327156892	19.9318833653	5.3514178800	1.2029775530	0.0938842536	0.3712261113	0.0347246902	89.7994995467	12.7127425130
0.004	0.0055	0.7924	0.1981	67.7158445431	5.9827987284	20.7238415340	5.7469493189	1.1620149807	0.1350659936	0.3569910320	0.0335395638	89.9586920898	11.8983536047
0.0	0.009000000000000001	0.7928	0.1982	0.0000000000	0.0000000000	47.6117830113	2.1504906995	1.8558862781	0.1732041266	0.5297925162	0.0710002698	49.9974618056	2.3946950959
0.004	0.006	0.792	0.198	69.4618328304	5.2247069370	19.8901834403	4.2487468322	1.1429424603	0.0593097008	0.3496878174	0.0287326607	90.8446465484	9.5614961307
0.004	0.0065	0.7916	0.1979	69.4237912388	5.6033062434	21.2543667031	3.7626390021	1.0298077368	0.1578877093	0.3092106789	0.0315256401	92.0171763576	9.5553585949
0.004	0.006999999999999999	0.7912	0.1978	68.6774514418	8.4497140191	21.3042364094	5.5520513816	1.0277487715	0.1320675371	0.3152760605	0.0593365024	91.3247126832	14.1931694402
0.004	0.0075	0.7908	0.1977	69.8497966811	7.2939671686	20.9655308956	4.2200431940	1.0035830212	0.0808458364	0.3090868956	0.0302051539	92.1279974935	11.6250613529
0.004	0.008	0.7904	0.1976	65.9846502082	6.1541840841	24.6092533273	5.1724262207	1.0174539452	0.0659645533	0.3215890087	0.0241374258	91.9329464894	11.4167122839
0.004	0.0085	0.79	0.1975	65.8222186504	9.5233560682	24.7312894345	7.2381526473	0.9586108850	0.0691592848	0.3011647645	0.0293405586	91.8132837344	16.8600085589
0.004	0.009000000000000001	0.7896	0.1974	65.3648137991	6.1558361997	26.0466242137	4.0642545598	0.9179734125	0.0790300856	0.2796264706	0.0184166919	92.6090378959	10.3175375370
0.004	0.0095	0.7892	0.1973	65.5299626134	11.3967531074	26.1332579355	9.0790439678	0.8536036560	0.1118658218	0.2640297750	0.0391484128	92.7808539799	20.6268113098
0.004	0.01	0.7888	0.1972	68.2931105997	3.1993949014	23.8421449099	2.7223043375	0.8476434934	0.0725897652	0.2703427232	0.0165592261	93.2532417262	6.0108482302
0.0045	0.0	0.7964	0.1991	73.0268734141	1.1163198738	0.0000000000	0.0000000000	2.8036605037	0.2054267070	0.8236540661	0.0627443363	76.6541879839	1.3844909171
0.0	0.0095	0.7924	0.1981	0.0000000000	0.0000000000	48.3761681683	3.1932971800	1.8490591827	0.0857387283	0.5163001367	0.0471898560	50.7415274877	3.3262257643
0.0045	0.0005	0.7959999999999999	0.19899999999999998	72.9076160436	1.7298624164	4.5468236659	0.5358337093	2.3685686313	0.1873715747	0.7117539646	0.0503175681	80.5347623054	2.5033852685
0.0045	0.001	0.7956	0.1989	73.0522344752	1.3990532768	7.1890670810	1.1846224855	2.1438163167	0.1780045905	0.6101278767	0.0642405504	82.9952457496	2.8259209032
0.0045	0.0015	0.7952	0.1988	71.9994485236	0.8340211023	9.3174652970	0.6777390394	1.9727054657	0.1402975374	0.5878468831	0.0243245992	83.8774661694	1.6763822783
0.0045	0.002	0.7948	0.1987	72.0332632717	2.8836530931	11.9871115199	2.7662376394	1.7545635133	0.0962144015	0.5193947192	0.0571358818	86.2943330241	5.8032410158
0.0045	0.0025	0.7944	0.1986	71.4593183065	2.5835888338	12.9569326343	1.9424945843	1.6303753973	0.0405122969	0.4864683619	0.0310496284	86.5330947000	4.5976453434
0.0045	0.003	0.794	0.1985	71.9743893800	1.4604919931	13.8425028796	1.1842530675	1.4902573921	0.0915055625	0.4497047223	0.0345051356	87.7568543740	2.7707557587
0.0045	0.0035	0.7936	0.1984	69.9820364995	5.6556539385	15.7167868584	3.6021769478	1.4387832602	0.1481821139	0.4217296969	0.0626133071	87.5593363150	9.4686263073
0.0045	0.004	0.7932	0.1983	69.8685155596	5.6665065505	17.0450571245	5.2392075277	1.3572915820	0.0865305721	0.4147978322	0.0288858345	88.6856620983	11.0211304848
0.0045	0.0045	0.7928	0.1982	69.5050070176	2.8537142606	18.5556156345	2.1565357071	1.2580277825	0.1142749235	0.3750633935	0.0232369969	89.6937138281	5.1477618881
0.0045	0.005	0.7924	0.1981	69.5638809094	3.2001202012	18.7680299466	4.2630286507	1.2553186176	0.1110202924	0.3724639442	0.0237380093	89.9596934178	7.5979071536
0.0	0.001	0.7992	0.1998	0.0000000000	0.0000000000	22.9598085363	1.9031934446	4.1942206299	0.6609265648	1.0682498633	0.0538251002	28.2222790295	2.6179451096
0.0	0.01	0.792	0.198	0.0000000000	0.0000000000	48.1208625046	2.7738651943	1.8289029963	0.1284637402	0.5091207054	0.0320940279	50.4588862063	2.9344229624
0.0045	0.0055	0.792	0.198	69.5318776657	8.1065863451	19.6689185318	4.7060426676	1.2168484770	0.1397742551	0.3619423639	0.0452810065	90.7795870384	12.9976842743
0.0045	0.006	0.7916	0.1979	70.1251453441	6.1679787252	19.1676684121	4.1846745444	1.1167177447	0.1012517511	0.3499353840	0.0314282845	90.7594668849	10.4853333052
0.0045	0.0065	0.7912	0.1978	69.2676999463	7.0606023400	20.9464680727	6.0168261634	1.0652436128	0.1161050827	0.3199798258	0.0531202002	91.5993914576	13.2466537863
0.0045	0.006999999999999999	0.7908	0.1977	67.5579417463	14.0075704437	23.1437988179	8.9593580127	1.0370682986	0.1724520785	0.3196084759	0.0268310114	92.0584173387	23.1662115463
0.0045	0.0075	0.7904	0.1976	67.4465342280	3.4637767694	22.9637232231	2.0621184258	0.9735654749	0.0576135353	0.3099533787	0.0388640133	91.6937763047	5.6223727438
0.0045	0.008	0.79	0.1975	67.1675625563	6.7459240367	23.1824350750	5.7095778780	0.9712897764	0.0959043739	0.3115625615	0.0302457087	91.6328499692	12.5816519973
0.0045	0.0085	0.7896	0.1974	64.8956341694	10.2477933011	25.8554853735	8.3381207187	0.9261009070	0.0701137721	0.2912621006	0.0549887710	91.9684825505	18.7110165629
0.0045	0.009000000000000001	0.7892	0.1973	64.9840959657	11.3407710435	26.4037117352	7.9548433498	0.9225248094	0.1173657734	0.2802453871	0.0379221604	92.5905778974	19.4509023271
0.0045	0.0095	0.7888	0.1972	70.6477643525	7.2439101594	22.5918279731	5.7868013627	0.8442841290	0.0709297227	0.2667530076	0.0311481676	94.3506294622	13.1327894124
0.0045	0.01	0.7884	0.1971	67.0996311428	7.9179976346	25.4243592094	6.2216126624	0.8551207883	0.0452417225	0.2713329896	0.0223989632	93.6504441301	14.2072509827
0.0005	0.0	0.7996	0.1999	72.1760701989	0.3901324176	0.0000000000	0.0000000000	2.9348924483	0.3477798531	0.8370226623	0.0895821704	75.9479853095	.8274944411
0.005	0.0	0.7959999999999999	0.19899999999999998	72.4752703360	0.1956927841	0.0000000000	0.0000000000	2.7181592616	0.1022893393	0.7859001602	0.0429825806	75.9793297578	.3409647040
0.005	0.0005	0.7956	0.1989	72.5860740194	0.6757302482	4.4795931745	0.3670177546	2.4206929627	0.1538051454	0.6967761855	0.0332366800	80.1831363421	1.2297898282
0.005	0.001	0.7952	0.1988	73.7116220628	2.0555923298	7.3653981927	0.6768868708	2.0945095167	0.2021199364	0.6102516600	0.0234470531	83.7817814322	2.9580461901
0.005	0.0015	0.7948	0.1987	72.4973103057	2.5626698572	10.1038067410	0.8367828334	1.8688902693	0.1217191792	0.5713837044	0.0485533577	85.0413910204	3.5697252275
0.005	0.002	0.7944	0.1986	70.6969768876	2.6950608408	11.7866114721	1.0447390039	1.8187165366	0.2032451210	0.5318968323	0.0516079871	84.8342017286	3.9946529528
0.005	0.0025	0.794	0.1985	70.7600776229	4.5524619577	13.0120786576	2.3941710353	1.6366606597	0.2068690736	0.5049120733	0.0362868791	85.9137290135	7.1897889457
0.005	0.003	0.7936	0.1984	69.3389524512	7.9535692923	15.9807729146	6.5566658013	1.4751944356	0.1414382909	0.4165307984	0.0272660638	87.2114505998	14.6789394483
0.005	0.0035	0.7932	0.1983	70.3793597895	4.1495958012	15.6781506013	2.6928159636	1.4161346422	0.1314261181	0.4315085775	0.0399296601	87.9051536105	7.0137675430
0.005	0.004	0.7928	0.1982	71.5504973593	2.6946384304	15.7237652132	1.9883101640	1.3691035407	0.0926731440	0.4014292360	0.0228325667	89.0447953492	4.7984543051
0.005	0.0045	0.7924	0.1981	67.7777376088	5.7724721486	19.1201815587	3.3321105081	1.2929218255	0.1836081898	0.3845947075	0.0563321457	88.5754357005	9.3445229922
0.0005	0.0005	0.7992	0.1998	71.4330514932	1.3253418421	5.0441590987	0.8212330594	2.4247025267	0.0765991624	0.7003659011	0.0368000896	79.6022790197	2.2599741535
0.005	0.005	0.792	0.198	70.9439453156	1.9671530594	17.3592532946	0.8819258716	1.2236755724	0.2003400266	0.3733304273	0.0482176862	89.9002046099	3.0976366438
0.005	0.0055	0.7916	0.1979	71.6489224297	6.5586411514	18.6048045257	3.0340222394	1.1849886985	0.1200709679	0.3615710140	0.0338578435	91.8002866679	9.7465922022
0.005	0.006	0.7912	0.1978	70.8092901580	5.1809332994	18.9339786280	4.4482872687	1.1182348770	0.0932768875	0.3511732169	0.0177765918	91.2126768799	9.7402740474
0.005	0.0065	0.7908	0.1977	69.8120570069	5.4858652623	20.3556907670	4.9841199651	1.0997041895	0.1553246777	0.3321105890	0.0326712878	91.5995625524	10.6579811929
0.005	0.006999999999999999	0.7904	0.1976	67.3912833450	10.2136374725	22.5479153989	7.2978180188	1.0768388383	0.1412721376	0.3339673385	0.0404724065	91.3500049207	17.6932000354
0.005	0.0075	0.79	0.1975	68.5901973150	5.7831620972	21.7408090942	3.9386144325	1.0494220902	0.1551836860	0.3202273924	0.0326712878	91.7006558918	9.9096315035
0.005	0.008	0.7896	0.1974	66.3363839717	11.2556878543	24.3565007203	6.7596720091	0.9821264357	0.0639293102	0.3082204125	0.0292296377	91.9832315402	18.1085188113
0.005	0.0085	0.7892	0.1973	67.6542533948	3.4675317676	23.6819831569	3.2263587100	0.9427893623	0.1463470683	0.2906431841	0.0678964649	92.5696690981	6.9081340108
0.005	0.009000000000000001	0.7888	0.1972	65.3747770731	5.8054083322	25.9576076389	4.0286249882	0.9354204340	0.1021583779	0.2877961683	0.0455347593	92.5556013143	9.9817264576
0.005	0.0095	0.7884	0.1971	68.2653341995	6.4808891495	23.7267467499	5.2813655789	0.8304132050	0.1186435552	0.2616778924	0.0444752546	93.0841720468	11.9253735382
0.0005	0.001	0.7988	0.1997	70.0134359085	3.2317852698	8.2388839699	1.8159252613	2.1895470191	0.1985055933	0.6367412859	0.0575473865	81.0786081834	5.3037635109
0.005	0.01	0.7879999999999999	0.19699999999999998	65.6151033184	7.1397642282	25.6246890535	5.3181574031	0.9210076771	0.1658673111	0.2798740372	0.0405389829	92.4406740862	12.6643279253
0.0055	0.0	0.7956	0.1989	74.5219683473	1.3973465004	0.0000000000	0.0000000000	2.8986980061	0.2441779989	0.8179600344	0.0855649754	78.2386263878	1.7270894747
0.0055	0.0005	0.7952	0.1988	72.3744299265	0.4550503123	4.6879225960	0.4223216320	2.3239215949	0.1965759251	0.6798178736	0.0413710375	80.0660919910	1.1153189069
0.0055	0.001	0.7948	0.1987	72.9432422961	1.6982095225	7.0101829126	0.3751263417	2.1483677136	0.1693031650	0.6332753535	0.0377033442	82.7350682758	2.2803423734
0.0055	0.0015	0.7944	0.1986	71.8750585575	1.6972447874	9.1629202686	1.1614389390	1.9543915115	0.2198266496	0.5552918757	0.0306162918	83.5476622133	3.1091266678
0.0055	0.002	0.794	0.1985	70.8026479754	1.7765749182	12.1275296349	1.5492719945	1.8170910377	0.1891381732	0.5292973830	0.0482621539	85.2765660310	3.5632472398
0.0055	0.0025	0.7936	0.1984	71.9487264015	4.8753717196	13.5477099400	2.3940964017	1.5959148206	0.1113439193	0.4740900320	0.0407395639	87.5664411941	7.4215516045
0.0055	0.003	0.7932	0.1983	71.5994079771	5.3092839048	14.3306473085	3.0930353633	1.5300279318	0.1694964378	0.4450009570	0.0356444319	87.9050841744	8.6074601378
0.0055	0.0035	0.7928	0.1982	70.4859366295	4.4372183770	15.5704116112	2.8760285236	1.4065983820	0.1470642875	0.4254431959	0.0578352872	87.8883898186	7.5181464753
0.0055	0.004	0.7924	0.1981	71.8660010357	2.4044179576	15.6897244580	1.4839807870	1.3278158686	0.0661323950	0.4093513671	0.0316517548	89.2928927294	3.9861828944
0.0005	0.0015	0.7984	0.1996	69.3465003860	3.9232097361	10.7546659796	1.6112063703	2.0410847862	0.1685189378	0.5754685533	0.0674017961	82.7177197051	5.7703368403
0.0055	0.0045	0.792	0.198	71.1072826255	6.2474447792	17.3686145022	3.8198537891	1.2580277825	0.1394478907	0.3922692719	0.0232686262	90.1261941821	10.2300150852
0.0055	0.005	0.7916	0.1979	71.3464012013	6.5825723208	18.0950442172	1.8539519697	1.1908404946	0.0953315649	0.3758060933	0.0485596688	91.0080920064	8.5804155242
0.0055	0.0055	0.7912	0.1978	72.9954740052	5.0748003502	18.7254790027	1.6907675397	1.1363320981	0.0958499915	0.3548867159	0.0355721412	93.2121718219	6.8969900226
0.0055	0.006	0.7908	0.1977	70.6713139092	5.3652472514	19.0126127724	4.2621816323	1.1533456533	0.0721841909	0.3589715647	0.0217661588	91.1962438996	9.7213792334
0.0055	0.0065	0.7904	0.1976	68.0817684242	7.5753353384	22.2315065798	5.6848672207	1.0605838493	0.0681886833	0.3300062730	0.0180977786	91.7038651263	13.3464890210
0.0055	0.006999999999999999	0.79	0.1975	66.6023731955	7.4815136472	23.1226935497	5.5106346974	1.0201631100	0.1067053880	0.3047544801	0.0356237924	91.0499843353	13.1344775250
0.0055	0.0075	0.7896	0.1974	68.7076431811	8.2898934799	23.0426977751	5.7922618668	0.9956722599	0.1017229310	0.2950993829	0.0373275919	93.0411125990	14.2212058696
0.0055	0.008	0.7892	0.1973	69.0623961186	7.0151826006	22.2955031995	6.5093237755	0.9896037307	0.0721093168	0.3082204125	0.0250764310	92.6557234613	13.6216921239
0.0055	0.0085	0.7888	0.1972	68.0488594283	8.3944041437	23.1403947424	6.4411737182	0.9187319786	0.0514009609	0.2830924029	0.0193450762	92.3910785522	14.9063238990
0.0055	0.009000000000000001	0.7884	0.1971	70.5454143560	3.6429676498	21.3614248780	2.9281122702	0.9088706186	0.0727158414	0.2730659558	0.0303246344	93.0887758084	6.6741203958
0.0005	0.002	0.7979999999999999	0.1995	67.1811488390	8.3762587460	13.6612358584	5.1585548826	1.8709492346	0.2378038165	0.5358578978	0.0655252241	83.2491918298	13.8381426692
0.0055	0.0095	0.7879999999999999	0.19699999999999998	70.3244108239	3.4677551024	22.2090396814	3.1972935800	0.8257534415	0.0616795386	0.2652676080	0.0287283942	93.6244715548	6.7554566152
0.0055	0.01	0.7876	0.1969	65.8025940198	6.0399959351	25.4817178819	4.9069602261	0.8647654151	0.0605264046	0.2731897391	0.0329607753	92.4222670559	11.0404433411
0.006	0.0	0.7952	0.1988	72.2563802256	0.9804592458	0.0000000000	0.0000000000	2.7981338075	0.3742175730	0.7757499297	0.1078566717	75.8302639628	1.4625334905
0.006	0.0005	0.7948	0.1987	72.4308884791	0.0836174925	4.4944009030	0.6764167869	2.3533973083	0.1562247930	0.6919486368	0.0471287738	79.9706353272	.9633878462
0.006	0.001	0.7944	0.1986	72.7950008558	1.3716003185	7.0806472758	0.8996375886	2.0920170850	0.1387600271	0.6092613937	0.0289621177	82.5769266103	2.4389600519
0.006	0.0015	0.794	0.1985	72.3427286002	2.8536361926	10.0229599476	1.4150163368	1.8700823018	0.1010046412	0.5483600110	0.0703455158	84.7841308606	4.4400026864
0.006	0.002	0.7936	0.1984	72.1664088423	0.4670676716	10.8285344183	0.6742728645	1.7440519537	0.1937483168	0.5182806695	0.0545411181	85.2572758838	1.3896299710
0.006	0.0025	0.7932	0.1983	72.4683262359	0.4073652250	12.4240246123	0.7747948075	1.5754335344	0.0850621847	0.4640635849	0.0165592261	86.9318479675	1.2837814433
0.006	0.003	0.7928	0.1982	72.0498687284	0.9732262108	13.8819901556	1.1002603992	1.5355546281	0.1280927972	0.4483431060	0.0435295017	87.9157566181	2.2451089089
0.006	0.0035	0.7924	0.1981	73.5694189704	1.7294658981	14.8201533676	1.1412020884	1.3673696752	0.0879215778	0.4209869971	0.0305461467	90.1779290103	2.9891357110
0.0005	0.0025	0.7976	0.1994	68.0992796330	5.1054934360	15.2558750336	3.2999940268	1.6826080953	0.1102288027	0.4973612921	0.0242387801	85.5351240540	8.5399550456
0.006	0.004	0.792	0.198	72.1941852425	4.0450510659	15.6939795524	1.9696016232	1.3738716708	0.0339490244	0.4313847942	0.0097467066	89.6934212599	6.0583484201
0.006	0.0045	0.7916	0.1979	68.3534940784	5.4779223627	18.7901564375	4.1446942914	1.2370046633	0.0700722224	0.3876892899	0.0073690059	88.7683444691	9.7000578824
0.006	0.005	0.7912	0.1978	69.1173450842	3.5187824476	19.5063739259	4.1869346172	1.1946333253	0.0568543656	0.3645418132	0.0313540920	90.1828941486	7.7939255224
0.006	0.0055	0.7908	0.1977	71.5906523727	4.8850469400	18.4400472707	3.0326632320	1.1349233324	0.1094354518	0.3430035193	0.0331720763	91.5086264951	8.0603177001
0.006	0.006	0.7904	0.1976	70.0934440178	6.4045375694	21.0873967990	4.1786493244	1.0156117131	0.1826761221	0.3153998438	0.0300015580	92.5118523737	10.7958645739
0.006	0.0065	0.79	0.1975	69.7057820844	7.9043667964	20.0877900239	6.9755406960	1.0806316691	0.1127441788	0.3331008554	0.0288964414	91.2073046328	15.0215481126
0.006	0.006999999999999999	0.7896	0.1974	68.2429923124	7.6429205022	22.8837274485	5.3262934870	1.0164786458	0.0797153971	0.3198560425	0.0396060133	92.4630544492	13.0885353996
0.006	0.0075	0.7892	0.1973	69.1602173541	3.2252042060	22.7764990698	2.5043062903	0.9591527179	0.0852216277	0.2896529177	0.0209043569	93.1855220595	5.8356364809
0.006	0.008	0.7888	0.1972	68.6152564587	4.4459703814	22.5576170141	4.4086307507	0.9419224296	0.1234801074	0.2968323490	0.0388024609	92.4116282514	9.0168837004
0.006	0.0085	0.7884	0.1971	66.6473588871	6.9984002738	24.6329116521	6.4078877913	0.9730236419	0.1092373963	0.2877961683	0.0447130221	92.5410903494	13.5602384835
0.0005	0.003	0.7972	0.1993	66.3623488676	6.9508711480	17.0905015326	4.1784846833	1.5753251679	0.1008673550	0.4572555035	0.0340473832	85.4854310716	11.2642705695
0.006	0.009000000000000001	0.7879999999999999	0.19699999999999998	69.5185933004	7.6132920044	23.1175874364	4.2226313803	0.9000929245	0.0812023793	0.2874248184	0.0207808528	93.8236984797	11.9379066168
0.006	0.0095	0.7876	0.1969	63.5798781681	11.1582065837	27.6385401284	10.0913828127	0.9123383496	0.1279137161	0.2875486017	0.0561796196	92.4183052478	21.4336827321
0.006	0.01	0.7872	0.1968	65.8222186504	4.0947703422	26.3262690172	4.6054481033	0.8477518600	0.0729737775	0.2712092063	0.0234653436	93.2674487339	8.7966575666
0.0065	0.0	0.7948	0.1987	73.6252736882	1.2626146416	0.0000000000	0.0000000000	2.8603362321	0.1685022125	0.8063244044	0.0528390870	77.2919343247	1.4839559411
0.0065	0.0005	0.7944	0.1986	72.7889625079	1.2127994268	4.4690405404	0.3670891019	2.3883997179	0.0785370017	0.6796940903	0.0268173023	80.3260968565	1.6852428327
0.0065	0.001	0.794	0.1985	72.2301134124	0.8359581785	7.3128052260	0.7457528498	2.1517270780	0.1075254383	0.6256007890	0.0340653796	82.3202465054	1.7233018462
0.0065	0.0015	0.7936	0.1984	72.7904720949	1.5473334464	9.2349164657	0.8160262719	1.9138624055	0.1561101928	0.5640804898	0.0468195497	84.5033314559	2.5662894608
0.0065	0.002	0.7932	0.1983	71.5607625507	4.4655411129	12.0652350530	2.6265959175	1.8413651546	0.0593294975	0.5310303492	0.0205346008	85.9983931075	7.1720011287
0.0065	0.0025	0.7928	0.1982	72.5848663499	4.8413338910	12.8117488135	3.1771773561	1.6729634685	0.1616335602	0.4857256621	0.0395750517	87.5553042940	8.2197198590
0.0065	0.003	0.7924	0.1981	72.6207945197	2.6814130720	13.3371678693	1.5882874291	1.5017442510	0.0767204868	0.4516852551	0.0405314229	87.9113918951	4.3869524108
0.0005	0.0035	0.7968	0.1992	68.0093082497	3.7388495306	16.8723002921	2.5511569095	1.5278606000	0.0337811889	0.4430204242	0.0154486317	86.8524895660	6.3392362607
0.0065	0.0035	0.792	0.198	70.1372220399	8.2663190254	15.8068246558	3.8831565277	1.4381330606	0.1499245455	0.4370788259	0.0055578563	87.8192585822	12.3049579549
0.0065	0.004	0.7916	0.1979	69.0068433182	5.8703275177	17.6955759555	4.2517713453	1.3490557209	0.1079440066	0.4197491641	0.0536048857	88.4712241587	10.2836477553
0.0065	0.0045	0.7912	0.1978	71.1093960473	4.2849319729	16.9276165192	2.7253233517	1.2341871319	0.0925057256	0.3795195922	0.0355531836	89.6507192906	7.1383142338
0.0065	0.005	0.7908	0.1977	70.2362509450	5.3462593633	18.6286330543	2.9623379986	1.2367879302	0.0735955186	0.3624374971	0.0318640426	90.4641094266	8.4140569231
0.0065	0.0055	0.7904	0.1976	66.5069672991	10.8957525176	21.6369847910	8.0425993353	1.1719847073	0.1390204444	0.3535250996	0.0439972580	89.6694618970	19.1213695553
0.0065	0.006	0.79	0.1975	70.1200127484	6.1747247200	18.8973848162	3.9824782105	1.1040388533	0.1355000214	0.3465932349	0.0486957894	90.4680296528	10.3413987413
0.0065	0.0065	0.7896	0.1974	67.5132579720	7.0393569315	21.4158900863	4.7230260343	1.1097822827	0.0836050902	0.3405278533	0.0146963672	90.3794581943	11.8606844232
0.0065	0.006999999999999999	0.7892	0.1973	70.4252512334	6.3161384291	21.0695254026	5.2675355719	0.9754077069	0.1862523850	0.3082204125	0.0278663671	92.7784047554	11.7977927531
0.0065	0.0075	0.7888	0.1972	69.4298295866	12.3099807933	24.0647714486	7.2372415203	0.9664132797	0.0765795364	0.2981939653	0.0161089589	94.7592082802	19.6399108089
0.0065	0.008	0.7884	0.1971	71.5538184507	3.5676471457	20.3464997631	3.1494278920	0.9730236419	0.0691083257	0.3124290446	0.0437247746	93.1857709003	6.8299081380
0.0005	0.004	0.7964	0.1991	64.1556346377	7.8857545975	20.3577332123	4.6607140310	1.3606509464	0.2356343301	0.3977157371	0.0568735427	86.2717345335	12.8389765013
0.0065	0.0085	0.7879999999999999	0.19699999999999998	69.9210491860	7.8170367535	22.4018805593	7.2998862935	0.9110379505	0.0588006363	0.2943566831	0.0200910627	93.5283243789	15.1958147460
0.0065	0.009000000000000001	0.7876	0.1969	69.1605192715	4.6671731715	23.1880517996	3.9831038876	0.8422251637	0.0947116587	0.2616778924	0.0401744983	93.4524741272	8.7851632161
0.0065	0.0095	0.7872	0.1968	70.4086457767	4.5247504706	22.2047845870	6.0592756450	0.8770108402	0.1020847821	0.2765318881	0.0100987752	93.7669730920	10.6962096729
0.0065	0.01	0.7868	0.1967	67.5993044292	8.5573997348	25.0759520804	6.4160849712	0.8435255628	0.1051600500	0.2648962581	0.0335998129	93.7836783305	15.1122445689
0.006999999999999999	0.0	0.7944	0.1986	72.8321366952	1.1228788052	0.0000000000	0.0000000000	2.8429975771	0.1637189352	0.7896136591	0.0217154152	76.4647479314	1.3083131556
0.006999999999999999	0.0005	0.794	0.1985	72.9562247440	1.6727592533	4.5652056737	0.5087898483	2.4153829997	0.1238197284	0.6985091516	0.0804899885	80.6353225690	2.3858588185
0.006999999999999999	0.001	0.7936	0.1984	72.8001334515	1.6310106313	7.5880247314	0.6126849882	2.0632999378	0.1524806924	0.5960165808	0.0400950899	83.0474747015	2.4362714018
0.006999999999999999	0.0015	0.7932	0.1983	71.6936062039	2.3675270890	9.9102850480	1.6143227966	1.9060600108	0.1477627676	0.5571486251	0.0606179336	84.0670998878	4.1902305868
0.006999999999999999	0.002	0.7928	0.1982	71.9858622409	2.0343169785	11.6763194254	2.2989296406	1.7189109041	0.1413203422	0.5238509179	0.0389286173	85.9049434883	4.5134955786
0.006999999999999999	0.0025	0.7924	0.1981	72.6029813935	2.3667678653	12.9397420529	1.4940948520	1.6338431283	0.1210035182	0.4868397118	0.0220125548	87.6634062865	4.0038787903
0.0	0.0015	0.7988	0.1997	0.0000000000	0.0000000000	27.5505447764	1.5599621656	3.6573725263	0.1752097141	0.9422384658	0.0458606679	32.1501557685	1.7810325476
0.0005	0.0045	0.7959999999999999	0.19899999999999998	67.2415323178	6.8853589149	19.2696204738	4.2539390303	1.2678891425	0.1400706864	0.3668936958	0.0476551230	88.1459356299	11.3270237546
0.006999999999999999	0.003	0.792	0.198	71.3008116748	2.2054630598	14.6184618933	1.6718691942	1.4917745244	0.1280220020	0.4477241895	0.0488942461	87.8587722820	4.0542485021
0.006999999999999999	0.0035	0.7916	0.1979	71.2950752444	4.5189227667	15.4230151414	2.8211757175	1.4314143319	0.1122845256	0.4310134443	0.0527764140	88.5805181620	7.5051594238
0.006999999999999999	0.004	0.7912	0.1978	70.8177438451	6.0632256417	16.7885600344	4.8382909312	1.3693202739	0.1253692365	0.4123221662	0.0290761671	89.3879463196	11.0559619765
0.006999999999999999	0.0045	0.7908	0.1977	72.0495668110	4.1310265942	17.6034957128	3.2829267478	1.2448070581	0.1146119027	0.3859563237	0.0277958972	91.2838259056	7.5563611419
0.006999999999999999	0.005	0.7904	0.1976	72.0691914416	1.0144154853	16.7974106308	0.7170125718	1.1879145965	0.1361053352	0.3743206937	0.0323489124	90.4288373626	1.8998823047
0.006999999999999999	0.0055	0.79	0.1975	70.4361202595	4.7826853918	18.9896352627	3.4263253658	1.1867225640	0.1063239205	0.3734542106	0.0491443078	90.9859322968	8.3644789859
0.006999999999999999	0.006	0.7896	0.1974	68.3749302134	6.2690147966	20.4947472518	6.2179002703	1.1171512111	0.0604192108	0.3402802867	0.0304758402	90.3271089630	12.5778101179
0.006999999999999999	0.0065	0.7892	0.1973	68.5787244541	2.9839554062	21.2778548241	2.2515872480	1.0848579662	0.1233293724	0.3408992032	0.0441016110	91.2823364476	5.4029736376
0.006999999999999999	0.006999999999999999	0.7888	0.1972	68.7837263643	3.9607044989	22.3035027769	4.1728173491	1.0647017799	0.0927861073	0.3210938755	0.0228298823	92.4730247966	8.2491378376
0.006999999999999999	0.0075	0.7884	0.1971	70.8714851411	5.7072081791	20.8899604191	2.0419649944	1.0140945808	0.1015496171	0.3103247285	0.0459874528	93.0858648695	7.8967102434
0.0005	0.005	0.7956	0.1989	65.4306317909	5.7762902025	21.8165497744	3.6696046788	1.2203162080	0.0586077956	0.3722163776	0.0277186157	88.8397141509	9.5322212926
0.006999999999999999	0.008	0.7879999999999999	0.19699999999999998	71.6625087124	3.2213007513	20.4608767004	3.1731139536	0.9458236270	0.0780408024	0.3009171979	0.0195781199	93.3701262377	6.4920336272
0.006999999999999999	0.0085	0.7876	0.1969	67.0208307030	7.5819633032	23.3817436964	5.6665250628	0.9633790151	0.1288660609	0.2770270213	0.0402674508	91.6429804358	13.4176218777
0.006999999999999999	0.009000000000000001	0.7872	0.1968	67.3638088622	6.0450319450	24.2885894137	5.4076442933	0.9139638485	0.1183418771	0.2847015858	0.0429725981	92.8510637102	11.6139907135
0.006999999999999999	0.0095	0.7868	0.1967	67.5503938114	6.4318585878	24.1942965219	3.5250191283	0.8663909140	0.1604279486	0.2700951566	0.0246275885	92.8811764039	10.1419332532
0.006999999999999999	0.01	0.7864	0.1966	69.7661655631	5.6319928594	23.6910039570	4.1537946896	0.8471016604	0.0785926057	0.2693524568	0.0344767041	94.5736236373	9.8988568588
0.0075	0.0	0.794	0.1985	72.7246541031	1.4383940342	0.0000000000	0.0000000000	2.8293433864	0.1824751855	0.7878806929	0.0550299949	76.3418781824	1.6758992146
0.0075	0.0005	0.7936	0.1984	72.3584283046	0.3337660941	4.7490257515	0.4325314314	2.3850403535	0.1378896664	0.6699152098	0.0671567459	80.1624096194	.9713439378
0.0075	0.001	0.7932	0.1983	75.3471085840	3.8078424938	7.6159381506	0.7759137455	2.1901972186	0.1304031553	0.6310472541	0.0444421691	85.7842912073	4.7586015637
0.0075	0.0015	0.7928	0.1982	73.3366406599	1.3523305730	9.9344539842	1.3870334167	1.9344520583	0.0745555862	0.5750972034	0.0401439752	85.7806439058	2.8540635511
0.0075	0.002	0.7924	0.1981	72.3043850912	0.8043192697	11.7874624910	1.4197533443	1.7110001428	0.1951602619	0.5130817710	0.0367450882	86.3159294960	2.4559779641
0.0005	0.0055	0.7952	0.1988	64.0508693021	9.1138406129	22.4937905982	5.4529711960	1.2130556462	0.1590730052	0.3641704633	0.0459607903	88.1218860098	14.7718456044
0.0075	0.0025	0.792	0.198	71.4475435281	1.1131173079	13.0459492090	1.7450542174	1.5786845322	0.2034980360	0.4646825014	0.0633760816	86.5368597707	3.1250456429
0.0075	0.003	0.7916	0.1979	71.5429494245	1.7876901870	13.4660121276	1.6306547173	1.5649219749	0.0868783839	0.4631971018	0.0400767425	87.0370806288	3.5453000307
0.0075	0.0035	0.7912	0.1978	71.7283267042	2.8972710435	14.8097709373	1.5457533969	1.4058398158	0.1983607201	0.4243291462	0.0373374422	88.3682666035	4.6787226027
0.0075	0.004	0.7908	0.1977	69.5738441834	5.5067968071	16.5623592164	3.8782540470	1.3834079310	0.0889409201	0.4115794665	0.0182596099	87.9311907973	9.4922513841
0.0075	0.0045	0.7904	0.1976	71.2757525312	1.5445281798	16.5732522581	0.5554952705	1.3416867925	0.1640018750	0.3951162878	0.0599223683	89.5858078696	2.3239476936
0.0075	0.005	0.79	0.1975	71.2645815876	4.6479682163	17.8676519728	3.0383250640	1.2155480779	0.0904289192	0.3671412624	0.0213166197	90.7149229007	7.7980388192
0.0075	0.0055	0.7896	0.1974	68.1158850896	7.1179873115	19.9742641055	4.3042120744	1.2077456831	0.1296165933	0.3711023280	0.0287603774	89.6689972062	11.5805763566
0.0075	0.006	0.7892	0.1973	69.3504253121	0.9692535865	20.3366279441	2.4061216981	1.1094571829	0.1340816667	0.3473359347	0.0485533577	91.1438463738	3.5580103090
0.0075	0.0065	0.7888	0.1972	70.3796617069	3.8923161345	19.8108684808	2.8342578867	1.0484467909	0.1747036195	0.3224554918	0.0262350517	91.5614324704	6.9275126924
0.0075	0.006999999999999999	0.7884	0.1971	71.0311994423	5.6314613171	20.3960290619	4.2277227744	1.0707703091	0.1709548184	0.3191133427	0.0506913387	92.8171121560	10.0808302486
0.0005	0.006	0.7948	0.1987	62.8438035624	6.8669127413	23.8790791292	5.9373490124	1.1625568137	0.1366443874	0.3404040700	0.0511031667	88.2258435753	12.9920093078
0.0075	0.0075	0.7879999999999999	0.19699999999999998	69.8974996293	9.4027230097	22.5050240474	5.2054916872	0.9990316243	0.1222063868	0.3035166471	0.0273064946	93.7050719481	14.7577275783
0.0075	0.008	0.7876	0.1969	68.0624457110	8.5958940106	23.2030297319	7.6415092510	0.9544929544	0.1178131780	0.2917572338	0.0549553236	92.5117256311	16.4101717632
0.0075	0.0085	0.7872	0.1968	69.6121876924	4.5807838252	23.7364483651	3.8757613599	0.8473183936	0.1652757887	0.2759129717	0.0619332263	94.4718674228	8.6837542001
0.0075	0.009000000000000001	0.7868	0.1967	69.4047704430	6.3078204448	23.0411659411	5.9553318437	0.8831877360	0.1370895229	0.2834637528	0.0163093597	93.6125878729	12.4165511711
0.0075	0.0095	0.7864	0.1966	68.4045181179	7.8646226750	22.9106196451	5.8040228843	0.8888227988	0.0979183172	0.2814832201	0.0387929826	92.4854437819	13.8053568591
0.0075	0.01	0.7859999999999999	0.1965	69.2513964070	6.5234842349	24.3878182150	4.8227011334	0.8090649861	0.0695757415	0.2525179283	0.0240024721	94.7007975364	11.4397635819
0.008	0.0	0.7936	0.1984	72.3439362698	0.4246122258	0.0000000000	0.0000000000	2.8039856035	0.3014329338	0.7965455238	0.0778044743	75.9444673971	.8038496339
0.008	0.0005	0.7932	0.1983	72.3726184221	0.3205845268	4.3978953621	0.5509666318	2.4266531254	0.1623686000	0.6869973049	0.0337090809	79.8841642145	1.0676288395
0.008	0.001	0.7928	0.1982	72.4770818403	0.0631981693	7.2889766974	0.8850877826	2.1039374103	0.1840369790	0.6062905945	0.0309468148	82.4762865425	1.1632697457
0.008	0.0015	0.7924	0.1981	72.0903256591	1.4620809201	9.8750528664	0.3111563372	1.8863372908	0.1883878970	0.5429135458	0.0737956118	84.3946293621	2.0354207661
0.0005	0.0065	0.7944	0.1986	64.4026030656	11.1422061038	24.2285074809	8.7001953119	1.1027384542	0.1535633779	0.3348338216	0.0504088390	90.0686828223	20.0463736326
0.008	0.002	0.792	0.198	73.7895167504	0.8271029064	11.0729470403	1.6196152015	1.7677842377	0.1925898463	0.5193947192	0.0446128470	87.1496427476	2.6839208012
0.008	0.0025	0.7916	0.1979	71.9493302363	1.1826048425	12.6471617624	1.2895334485	1.6473889524	0.2062801300	0.4910483439	0.0679641327	86.7349292950	2.7463825537
0.008	0.003	0.7912	0.1978	72.7512228337	3.2347950872	13.7939948035	1.6152563942	1.5138813094	0.1341769236	0.4488382392	0.0454768450	88.5079371858	5.0297052500
0.008	0.0035	0.7908	0.1977	71.2328802613	2.4371829747	14.9879742905	1.5435654212	1.4400836593	0.1481088695	0.4521803883	0.0372305921	88.1131185994	4.1660878575
0.008	0.004	0.7904	0.1976	72.0314517674	1.0449587363	15.7867406102	0.7684210206	1.3123194457	0.1898525810	0.3880606398	0.0435393565	89.5185724631	2.0467716944
0.008	0.0045	0.79	0.1975	69.9515428428	7.9582773169	17.9066286374	5.6744624367	1.2614955134	0.1053274232	0.3890509062	0.0419448249	89.5087178998	13.7800120017
0.008	0.005	0.7896	0.1974	71.5018886590	3.2960405795	18.2786940913	4.3895429830	1.1716596075	0.0772938733	0.3556294157	0.0380286790	91.3078717735	7.8009061148
0.008	0.0055	0.7892	0.1973	73.5377176441	3.8254100912	17.4567800581	1.3650102577	1.1470603908	0.1464288932	0.3537726662	0.0244652921	92.4953307592	5.3613145342
0.008	0.006	0.7888	0.1972	68.9986915486	5.1927183209	20.0171554570	3.6898022086	1.1067480181	0.1202578221	0.3499353840	0.0375339047	90.4725304077	9.0403122563
0.008	0.0065	0.7884	0.1971	68.7927838861	4.6652291292	21.0955665803	3.9190131929	1.0296993702	0.0678987406	0.3172565932	0.0076144338	91.2353064298	8.6597554965
0.0005	0.006999999999999999	0.794	0.1985	64.2036395033	6.8811073016	25.1287152509	4.6726058899	1.0142029474	0.1557999594	0.3147809273	0.0502785755	90.6613386289	11.7597917264
0.008	0.006999999999999999	0.7879999999999999	0.19699999999999998	70.3428277849	5.1502224764	20.8885987889	3.7930772903	1.0346842335	0.0769680548	0.3080966292	0.0360581406	92.5742074365	9.0563259621
0.008	0.0075	0.7876	0.1969	70.7519258533	2.0917760890	19.9732428828	1.4273781825	1.0079176850	0.0477275807	0.3041355636	0.0358894725	92.0372219847	3.6027713247
0.008	0.008	0.7872	0.1968	67.2967832008	9.1025825208	23.5068434716	8.6323493855	0.9977312252	0.1201347186	0.2923761503	0.0475276286	92.0937340479	17.9025942535
0.008	0.0085	0.7868	0.1967	71.1314360170	4.6942694247	22.3538830945	4.3964659128	0.8861136340	0.0786762365	0.2801216038	0.0097025894	94.6515543493	9.1791141634
0.008	0.009000000000000001	0.7864	0.1966	67.2982927878	10.1138475942	25.1847122932	7.2361123187	0.8764690072	0.1010418392	0.2749227053	0.0235695882	93.6343967935	17.4745713403
0.008	0.0095	0.7859999999999999	0.1965	69.7483524369	4.6383358409	22.6789723063	3.8148738471	0.8663909140	0.0757016476	0.2582119600	0.0201641435	93.5519276172	8.5490754791
0.008	0.01	0.7856	0.1964	65.3433776641	12.0915556714	26.2290826613	10.6100577080	0.8547956885	0.1237442111	0.2688573237	0.0316323853	92.6961133376	22.8569899758
0.0085	0.0	0.7932	0.1983	72.2907988085	0.6236780320	0.0000000000	0.0000000000	2.7871887815	0.1417309105	0.7881282595	0.0598097533	75.8661158495	.8252186958
0.0085	0.0005	0.7928	0.1982	72.3976775658	0.2819630446	4.6035015233	0.4575672661	2.4338053205	0.1749513458	0.6863783884	0.0559248503	80.1213627980	.9704065068
0.0085	0.001	0.7924	0.1981	73.4320465563	1.5513929425	7.7289534577	0.5488949062	2.1315708916	0.1236671283	0.6217635068	0.0242134813	83.9143344124	2.2481684583
0.0005	0.0075	0.7936	0.1984	62.4965985598	8.2766445945	25.9184607705	7.2626286103	1.0163702792	0.0453764973	0.3240646746	0.0403586707	89.7554942841	15.6250083728
0.0085	0.0015	0.792	0.198	72.0987793461	0.4549830010	9.6384696181	0.8684999526	1.8670480372	0.1497301656	0.5576437583	0.0369281077	84.1619407597	1.5101412269
0.0085	0.002	0.7916	0.1979	71.9502359885	1.3090302595	11.6412574476	2.3109730404	1.6923610887	0.1255792557	0.4997131748	0.0472625317	85.7835676996	3.7928450873
0.0085	0.0025	0.7912	0.1978	73.1074853582	3.9368302714	12.6682670306	0.8470862549	1.6468471195	0.0869410800	0.4815170299	0.0160823042	87.9041165382	4.8869399105
0.0085	0.003	0.7908	0.1977	71.2229169873	6.4059837940	14.1076803623	3.6836620255	1.5312199643	0.1494186317	0.4556463206	0.0243875088	87.3174636345	10.2634519600
0.0085	0.0035	0.7904	0.1976	73.0434788707	4.5176280456	15.6432588273	2.4033593767	1.3891513604	0.1813597095	0.4092275838	0.0676378039	90.4851166422	7.1699849357
0.0085	0.004	0.79	0.1975	71.1474376389	4.6781975339	16.5291694801	2.4688242546	1.3273824022	0.1928467489	0.4066281345	0.0615789251	89.4106176557	7.4014474625
0.0085	0.0045	0.7896	0.1974	70.5260916428	6.7014349132	17.2979799353	5.4696711863	1.2506588541	0.0613067661	0.3761774432	0.0325660660	89.4509078754	12.2649789316
0.0085	0.005	0.7892	0.1973	69.0835303362	8.0801592900	19.6958107283	4.1664449789	1.2067703838	0.1791892003	0.3727115108	0.0583459374	90.3588229591	12.4841394066
0.0085	0.0055	0.7888	0.1972	71.3578740622	1.3655312183	17.8821192937	2.3826528873	1.1796787354	0.1031782004	0.3540202328	0.0494699761	90.7736923241	3.9008322821
0.0085	0.006	0.7884	0.1971	70.1797923924	5.7645699526	19.3741255921	3.8965772169	1.1063145517	0.1217866956	0.3446127021	0.0231894720	91.0048452383	9.8061233371
0.0005	0.008	0.7932	0.1983	63.3513267011	5.2636708226	25.9184607705	3.6392562659	0.9792005377	0.0787770725	0.3046306968	0.0185328030	90.5536187061	9.0002369640
0.0085	0.0065	0.7879999999999999	0.19699999999999998	69.7634483066	4.2836316441	20.0365586874	1.8223140186	1.0989456234	0.1159905314	0.3335959886	0.0407621239	91.2325486060	6.2626983180
0.0085	0.006999999999999999	0.7876	0.1969	69.2704172028	2.6017446511	21.1052681955	2.4961236462	1.0041248542	0.1549231499	0.3093344622	0.0523262324	91.6891447147	5.3051176796
0.0085	0.0075	0.7872	0.1968	71.8080328961	4.4608304612	19.9633710639	2.9894934218	0.9807176700	0.0771125592	0.2999269315	0.0323981354	93.0520485615	7.5598345776
0.0085	0.008	0.7868	0.1967	71.3747814363	1.6177623111	20.3652221784	0.9969674216	0.9566602863	0.0838749032	0.2979463987	0.0267280217	92.9946102997	2.7253326576
0.0085	0.0085	0.7864	0.1966	71.4049731756	4.9472173430	20.8693657623	3.9712490323	0.9265343733	0.0450836287	0.2880437349	0.0241120206	93.4889170461	8.9876620246
0.0085	0.009000000000000001	0.7859999999999999	0.1965	69.1677652890	6.4663299713	22.6270601547	5.6065069381	0.8841630353	0.1438843947	0.2829686196	0.0294114951	92.9619570986	12.2461327992
0.0085	0.0095	0.7856	0.1964	66.3862003417	12.3229467482	25.6988978998	8.1535298599	0.8853550679	0.1094212862	0.2720756894	0.0221097900	93.2425289988	20.6080076843
0.0085	0.01	0.7852	0.1963	68.5612132452	5.9500632297	24.5743615532	5.6951762899	0.7789390732	0.0458051118	0.2465763300	0.0355117865	94.1610902016	11.7265564179
0.009000000000000001	0.0	0.7928	0.1982	72.4311903965	0.1426047611	0.0000000000	0.0000000000	2.8085370004	0.2313697574	0.7862715101	0.0406537218	76.0259989070	.4146282403
0.009000000000000001	0.0005	0.7924	0.1981	73.2222139678	1.6256567045	4.5924382778	0.3287209110	2.3103757707	0.1384635038	0.6520904148	0.0296108692	80.7771184311	2.1224519885
0.0005	0.0085	0.7928	0.1982	57.9533456207	5.9838289002	30.0074362796	5.6884303570	0.9370459329	0.1041235494	0.2943566831	0.0235981747	89.1921845163	11.7999809813
0.009000000000000001	0.001	0.792	0.198	71.9357439536	1.0607894156	7.4762008507	1.0330861650	2.1432744837	0.2034853400	0.6217635068	0.0669053021	82.1769827948	2.3642662227
0.009000000000000001	0.0015	0.7916	0.1979	72.0586243328	2.1603947989	9.8612663606	2.2961519131	1.8509014148	0.1183887054	0.5484837943	0.0346363275	84.3192759025	4.6095717449
0.009000000000000001	0.002	0.7912	0.1978	72.8547804997	4.2437243357	11.2857017600	1.5133332939	1.8381141568	0.1221202561	0.5271930670	0.0393264818	86.5057894835	5.9185043675
0.009000000000000001	0.0025	0.7908	0.1977	72.2397747690	1.3615262712	12.5835055502	0.8974673212	1.6317841630	0.0800259228	0.4848591790	0.0770906640	86.9399236612	2.4161101792
0.009000000000000001	0.003	0.7904	0.1976	71.7844833394	2.5970502483	14.0921918187	1.9662876629	1.4901490255	0.1576849744	0.4476004062	0.0363459467	87.8144245898	4.7573688323
0.009000000000000001	0.0035	0.79	0.1975	71.1884984044	3.4419449416	14.3897080187	1.9318461157	1.4366159283	0.1134999232	0.4373263925	0.0246151422	87.4521487439	5.5119061227
0.009000000000000001	0.004	0.7896	0.1974	71.2890368965	3.9771395707	15.5164570143	2.0317729958	1.3257569033	0.0767504820	0.3958589876	0.0323602782	88.5271098017	6.1180233267
0.009000000000000001	0.0045	0.7892	0.1973	70.6592372134	4.9423613593	17.1139896537	4.8123184521	1.2793760014	0.1103987030	0.3980870870	0.0541905127	89.4506899555	9.9192690271
0.009000000000000001	0.005	0.7888	0.1972	69.7423140890	5.3709672275	18.6322073336	4.0783070791	1.2296357350	0.2008224494	0.3816239083	0.0455993209	89.9857810659	9.6956960769
0.009000000000000001	0.0055	0.7884	0.1971	70.2133052231	5.3458519192	18.6199526617	4.4590017011	1.1248452392	0.0918933377	0.3599618311	0.0549831979	90.3180649551	9.9517301559
0.0005	0.009000000000000001	0.7924	0.1981	63.8503961527	11.2916224641	26.3453318401	8.2502818205	0.9049694213	0.1077349257	0.2882913015	0.0385155069	91.3889887156	19.6881547172
0.009000000000000001	0.006	0.7879999999999999	0.19699999999999998	71.7250056129	3.9302376625	20.2719505093	3.3679258774	1.0126858151	0.0724388326	0.3037642137	0.0367734326	93.3134061510	7.4073758051
0.009000000000000001	0.0065	0.7876	0.1969	70.2875769019	4.7344680670	19.4134426643	3.3454946938	1.0463878256	0.1064696127	0.3248073744	0.0433799977	91.0722147662	8.2298123712
0.009000000000000001	0.006999999999999999	0.7872	0.1968	68.3812704786	1.5226182380	21.6894075539	1.2086642657	1.0518061553	0.0752891287	0.3077252793	0.0323299606	91.4302094671	2.8389015930
0.009000000000000001	0.0075	0.7868	0.1967	70.9668910375	3.1882233172	21.1188844976	2.5873365617	0.9582857852	0.1481757738	0.3037642137	0.0422926068	93.3478255340	5.9660282595
0.009000000000000001	0.008	0.7864	0.1966	71.4846793675	3.4508803606	20.6455477971	3.6146596098	0.9158060806	0.0511756576	0.2924999336	0.0447856115	93.3385331788	7.1615012395
0.009000000000000001	0.0085	0.7859999999999999	0.1965	65.6443893056	7.6901395862	24.6148700519	6.0882108046	0.9683638784	0.0766586231	0.3016598977	0.0327181526	91.5292831336	13.8877271665
0.009000000000000001	0.009000000000000001	0.7856	0.1964	69.0337139662	6.8278791518	22.9637232231	4.3049532227	0.9057279874	0.0881776513	0.2821021366	0.0153690811	93.1852673133	11.2363791069
0.009000000000000001	0.0095	0.7852	0.1963	66.7977137491	8.8859224326	24.5643195305	7.1212074855	0.9236084753	0.0970485617	0.2850729357	0.0315742054	92.5707146906	16.1357526852
0.009000000000000001	0.01	0.7848	0.1962	70.5122034427	2.2150233729	23.4726325127	2.3442233201	0.8304132050	0.0604161009	0.2514038786	0.0271805124	95.0666530390	4.6468433063
0.0095	0.0	0.7924	0.1981	72.9824915572	1.3717406711	0.0000000000	0.0000000000	2.8905705116	0.1800378462	0.8153605851	0.0435787535	76.6884226539	1.5953572708
0.0	0.002	0.7984	0.1996	0.0000000000	0.0000000000	31.0609976516	1.5116178991	3.2938026055	0.2321120352	0.8778711507	0.0748806086	35.2326714078	1.8186105429
0.0005	0.0095	0.792	0.198	57.6296901748	5.5133490302	31.7996820385	4.6001204180	0.8957582608	0.0812139479	0.2736848723	0.0373111690	90.5988153464	10.2319945651
0.0095	0.0005	0.792	0.198	72.9803781355	1.4029976212	4.4317659135	0.6027661407	2.3933845812	0.1647691156	0.6973951020	0.0259697242	80.5029237322	2.1965026017
0.0095	0.001	0.7916	0.1979	73.2264408113	1.3471831523	7.4356923521	0.5986960817	2.1124983712	0.1231025422	0.6126035427	0.0311127295	83.3872350773	2.1000945057
0.0095	0.0015	0.7912	0.1978	72.3967718136	1.1113447615	9.3222310027	1.1413948960	1.8855787247	0.1439163848	0.5483600110	0.0683570779	84.1529415520	2.4650131202
0.0095	0.002	0.7908	0.1977	72.4221328747	0.1453649950	11.1599211697	1.1105488433	1.7000551168	0.1341237001	0.4926575268	0.0406567369	85.7747666880	1.4306942753
0.0095	0.0025	0.7904	0.1976	72.8399865475	4.4484843599	12.7411142466	1.6680159680	1.6020917164	0.1169443755	0.4785462308	0.0380995260	87.6617387413	6.2715442294
0.0095	0.003	0.79	0.1975	71.2515991397	4.2346329616	14.8953834365	2.3377140075	1.4896071925	0.1203862625	0.4379453090	0.0316807869	88.0745350777	6.7244140185
0.0095	0.0035	0.7896	0.1974	70.4545372205	4.2136751858	16.0651939874	3.4686499913	1.4326063644	0.0716269573	0.4308896610	0.0319197742	88.3832272333	7.7858719086
0.0095	0.004	0.7892	0.1973	71.0891675819	4.3199994144	16.4079843918	2.9607569043	1.3311752330	0.0854665551	0.3933833216	0.0401073168	89.2217105283	7.4063301906
0.0095	0.0045	0.7888	0.1972	70.2779155453	3.9197439300	17.7558280921	4.0089102910	1.2535847521	0.0775638387	0.3837282244	0.0224727206	89.6710566139	8.0286907803
0.0095	0.005	0.7884	0.1971	70.0484583261	2.6008956661	18.7135647384	1.8022747860	1.2187990757	0.1228297930	0.3704834115	0.0445729889	90.3513055517	4.5705732340
0.0005	0.01	0.7916	0.1979	55.3375333225	4.0719466240	34.6536589506	1.7041579931	0.8300881052	0.0730811965	0.2642773416	0.0444311351	91.0855577199	5.8936169487
0.0095	0.0055	0.7879999999999999	0.19699999999999998	69.3036281161	4.5105840216	20.0651529218	3.7168257708	1.1547544190	0.1216574171	0.3527823998	0.0305120181	90.8763178567	8.3795792276
0.0095	0.006	0.7876	0.1969	71.3705545928	5.9384664405	19.3341277048	4.3835724417	1.1465185579	0.0923598755	0.3459743184	0.0144567022	92.1971751739	10.4288554599
0.0095	0.0065	0.7872	0.1968	71.5073231721	3.1571785807	19.6340267577	1.8794724946	1.0085678845	0.1501534025	0.3191133427	0.0527008755	92.4690311570	5.2395053533
0.0095	0.006999999999999999	0.7868	0.1967	67.5615647550	7.6583923529	21.8907586207	6.2848185210	1.0830157342	0.0583547817	0.3297587064	0.0306762885	90.8650978163	14.0322419441
0.0095	0.0075	0.7864	0.1966	69.9763000691	4.4660306662	20.8605151659	3.5611611339	0.9582857852	0.1330265151	0.3105722951	0.0619925740	92.1056733153	8.2222108892
0.0095	0.008	0.7859999999999999	0.1965	70.3636600851	6.4599820297	20.9168526157	5.6759030464	0.9471240261	0.1382699980	0.2980701820	0.0228861895	92.5257069089	12.2970412636
0.0095	0.0085	0.7856	0.1964	71.7319497129	11.5551246422	23.8092955812	7.4646520935	0.9000929245	0.0545177673	0.2682384072	0.0415926618	96.7095766258	19.1158871648
0.0095	0.009000000000000001	0.7852	0.1963	67.7227886432	5.8473171509	23.7764462524	4.0958086983	0.8715925105	0.1558077982	0.2655151746	0.0370275552	92.6363425807	10.1359612026
0.0095	0.0095	0.7848	0.1962	67.0627972207	11.6359027108	25.5463953167	8.0437937514	0.8758188076	0.1136198797	0.2694762401	0.0321226603	93.7544875851	19.8254390022
0.0095	0.01	0.7844	0.1961	63.1499477996	9.5090957501	28.3014838351	6.5736340163	0.8622729835	0.0989775640	0.2773983712	0.0257207278	92.5911029894	16.2074280582
0.001	0.0	0.7992	0.1998	72.3780529352	0.1859830750	0.0000000000	0.0000000000	2.8658629283	0.2437370664	0.8227875830	0.0738670026	76.0667034465	.5035871440
0.01	0.0	0.792	0.198	72.4474939358	0.2549198530	0.0000000000	0.0000000000	2.8583856334	0.1260645865	0.8042200883	0.0579252934	76.1100996575	.4389097329
0.01	0.0005	0.7916	0.1979	74.0754325221	0.5287020988	4.6132031385	0.4475684908	2.3687853645	0.1916605282	0.6577844465	0.0421110708	81.7152054716	1.2100421886
0.01	0.001	0.7912	0.1978	72.4758741708	0.3973150308	7.5570476442	0.6640085368	2.0800967598	0.2420503166	0.6132224592	0.0540319414	82.7262410340	1.3574058256
0.01	0.0015	0.7908	0.1977	72.1673145945	0.7166554860	9.4794992915	1.2680037363	1.8869874904	0.2325281464	0.5415519296	0.0434265966	84.0753533060	2.2606139653
0.01	0.002	0.7904	0.1976	73.2841070335	2.6557683654	11.1885154040	0.8103347246	1.7454607194	0.1457320781	0.5028077572	0.0442486769	86.7208909141	3.6560838450
0.01	0.0025	0.79	0.1975	72.0296402630	1.0451251622	12.2810534407	0.3691044591	1.6375275924	0.1694340711	0.4800316304	0.0396075607	86.4282529265	1.6232712531
0.01	0.003	0.7896	0.1974	71.7727085610	2.5523937175	13.5686450044	2.1323219782	1.5395641920	0.1182072417	0.4567603703	0.0236811393	87.3376781277	4.8266040767
0.01	0.0035	0.7892	0.1973	72.2624185735	0.4408490221	13.9757724360	1.8772337935	1.4759530017	0.1639970058	0.4404209749	0.0372552770	88.1545649861	2.5193350984
0.01	0.004	0.7888	0.1972	71.7929370264	3.6071672048	16.4610879698	1.7255716441	1.3503561200	0.1322736684	0.3927644051	0.0336963512	89.9971455213	5.4987088685
0.01	0.0045	0.7884	0.1971	71.0737697948	3.7895550344	16.4820230343	2.8077281628	1.3074429490	0.0828164704	0.3951162878	0.0193450762	89.2583520659	6.6994447438
0.001	0.0005	0.7988	0.1997	71.3651200797	2.1458869602	4.7512384006	0.9882295640	2.4430164810	0.1992005555	0.7037080502	0.0577154146	79.2630830115	3.3910324943
0.01	0.005	0.7879999999999999	0.19699999999999998	70.3322606761	4.6391497691	18.5132348943	3.3747389696	1.2055783513	0.1081474713	0.3660272127	0.0223852777	90.4171011344	8.1444214877
0.01	0.0055	0.7876	0.1969	71.5625740551	2.7973539221	18.1428714782	3.7905280404	1.2208580409	0.1440083981	0.3598380478	0.0538342088	91.2861416220	6.7857245694
0.01	0.006	0.7872	0.1968	71.1936310001	3.5414881958	18.3510306960	2.3102168222	1.1424006273	0.0739012497	0.3456029685	0.0237018351	91.0326652919	5.9493081028
0.01	0.0065	0.7868	0.1967	69.8313797201	4.6439761681	21.7180017883	5.2321361569	1.0041248542	0.0774298837	0.3113149949	0.0466319795	92.8648213575	10.0001741882
0.01	0.006999999999999999	0.7864	0.1966	69.8784788335	9.6957643667	21.7898277816	6.4432101444	1.0042332208	0.1134088371	0.3097058121	0.0309666132	92.9822456480	16.2833499614
0.01	0.0075	0.7859999999999999	0.1965	71.5308727288	6.7898641850	20.6045286872	5.0721535754	0.9369375663	0.0664116602	0.2978226154	0.0313970669	93.3701615977	11.9598264875
0.01	0.008	0.7856	0.1964	68.1901567685	10.5604970633	24.0724306185	7.6761711610	0.9457152604	0.1434973391	0.2949755996	0.0441238411	93.5032782470	18.4242894045
0.01	0.0085	0.7852	0.1963	70.9741370549	8.9620187168	22.5513194744	5.4317709282	0.9035606555	0.1044456094	0.2894053512	0.0217182374	94.7184225360	14.5199534918
0.01	0.009000000000000001	0.7848	0.1962	69.1765208934	4.5563763803	22.8112206400	2.5987343439	0.9300021043	0.1163225407	0.2835875361	0.0479372298	93.2013311738	7.3193704947
0.01	0.0095	0.7844	0.1961	71.2057076958	3.1692313532	23.9767760965	0.5499582937	0.8097151857	0.0597437128	0.2558600773	0.0199533148	96.2480590553	3.7988866745
0.001	0.001	0.7984	0.1996	71.1540798215	3.0084145969	8.5050826752	1.3712539843	2.0894162868	0.2105486778	0.6124797594	0.0435154194	82.3610585429	4.6337326784
0.01	0.01	0.784	0.196	67.9323193143	7.3923415781	25.1227581188	6.9834372663	0.8249948753	0.0610964664	0.2599449262	0.0193672410	94.1400172346	14.4562425518
0.001	0.0015	0.7979999999999999	0.1995	70.5294127342	3.1728786044	10.2505223958	1.3367280535	1.8732249330	0.2143242474	0.5644518397	0.0283244750	83.2176119027	4.7522553803
0.001	0.002	0.7976	0.1994	70.6646717265	3.9115323178	11.9879625388	2.3217872806	1.7368997586	0.2094663180	0.5263265839	0.0486554971	84.9158606078	6.4914414135
0.001	0.0025	0.7972	0.1993	68.2146120774	5.2643148592	15.0420990912	3.3959016394	1.6140120417	0.1068703410	0.4730997657	0.0419229014	85.3438229760	8.8090097410
0.001	0.003	0.7968	0.1992	69.7272182193	2.6810452230	15.2010694178	1.4692379542	1.5220088039	0.1442782259	0.4563890204	0.0380769980	86.9066854614	4.3326384011
0.001	0.0035	0.7964	0.1991	66.7180075572	7.7070245319	18.3350315411	5.1819517616	1.4640326765	0.0784083040	0.4271761620	0.0201337254	86.9442479368	12.9875183229
0.0	0.0025	0.7979999999999999	0.1995	0.0000000000	0.0000000000	32.1399193862	2.9015271407	3.0939746074	0.2458239742	0.8471728928	0.0259461132	36.0810668864	3.1732972281
0.001	0.004	0.7959999999999999	0.19899999999999998	69.7157453584	6.4905001631	17.5129473041	3.6355347057	1.3350764303	0.0774984054	0.4044000352	0.0399158434	88.9681691280	10.2434491176
0.001	0.0045	0.7956	0.1989	63.9684458536	1.7492181861	21.4672916266	0.4024124095	1.2905377605	0.1587996235	0.3865752402	0.0543441104	87.1128504809	2.3647743295
0.001	0.005	0.7952	0.1988	69.7169530280	8.4856723255	18.8356008456	4.9435050712	1.2443735917	0.1584934690	0.3626850637	0.0635624524	90.1596125290	13.6512333181
0.001	0.0055	0.7948	0.1987	65.0043244311	7.0312841676	22.8049231003	6.0786431123	1.1523703539	0.1354632698	0.3524110499	0.0227384225	89.3140289352	13.2681289722
0.001	0.006	0.7944	0.1986	67.0434745075	4.3879255156	21.2334316387	4.4814766767	1.1933329262	0.1494290057	0.3614472307	0.0313247571	89.8316863031	9.0501559551
0.001	0.0065	0.794	0.1985	64.7015012853	6.9434672053	23.4134015987	4.7588154386	1.0979703240	0.0765365869	0.3368143544	0.0144651787	89.5496875624	11.7932844095
0.001	0.006999999999999999	0.7936	0.1984	62.1484878050	9.2741560389	26.8576452052	8.1895382603	1.0330587346	0.0979039246	0.3308727560	0.0340761728	90.3700645008	17.5956743966
0.001	0.0075	0.7932	0.1983	64.2688536603	3.5445284086	24.7569902046	3.1097335626	1.0263400058	0.1103540178	0.3134193110	0.0369247882	90.3656031817	6.8015407772
0.001	0.008	0.7928	0.1982	62.4304786506	8.0254211608	27.3599165475	6.1221621584	0.9665216463	0.1736956605	0.3012885478	0.0473325061	91.0582053922	14.3686114858
0.001	0.0085	0.7924	0.1981	60.9266281130	5.4254807313	28.2213178567	4.5955690686	0.9645710476	0.0714707054	0.3093344622	0.0360751340	90.4218514795	10.1285956393
0.0	0.003	0.7976	0.1994	0.0000000000	0.0000000000	35.2905614795	1.4648024502	2.8652127288	0.1621028049	0.7552019022	0.0458994078	38.9109761105	1.6728046629
0.001	0.009000000000000001	0.792	0.198	64.8615175039	5.9099956469	26.0901963803	6.0492529640	0.9112546837	0.0808487415	0.2787599875	0.0075740814	92.1417285554	12.0476714338
0.001	0.0095	0.7916	0.1979	60.3499658912	5.3291235171	30.0981548921	5.2143505409	0.8929407294	0.1015436036	0.2819783533	0.0175510575	91.6230398660	10.6625687191
0.001	0.01	0.7912	0.1978	60.0344622149	12.2899395408	30.2676778528	10.1213615263	0.8583717861	0.0715725048	0.2657627412	0.0180333191	91.4262745950	22.5009068910
0.0015	0.0	0.7988	0.1997	72.5362576495	1.5178821221	0.0000000000	0.0000000000	2.8670549608	0.1577790805	0.8007541559	0.1247779853	76.2040667662	1.8004391879
0.0015	0.0005	0.7984	0.1996	71.8922678489	1.6243126595	4.5374624583	0.2045206418	2.4050881733	0.1353886959	0.6909583705	0.0247888224	79.5257768510	1.9890108196
0.0015	0.001	0.7979999999999999	0.1995	71.8128635744	1.4937210411	7.4251397180	0.9556319829	2.1150991694	0.2230526731	0.6260959222	0.0675117331	81.9791983840	2.7399174302
0.0015	0.0015	0.7976	0.1994	71.0686371991	3.7324030994	10.0762337294	1.5639852232	1.9730305655	0.1184989566	0.5868566167	0.0333930541	83.7047581107	5.4482803333
0.0015	0.002	0.7972	0.1993	70.5949288086	3.6051529046	12.4018981215	2.0674206426	1.7904328557	0.0379907992	0.5211276854	0.0436939263	85.3083874712	5.7542582727
0.0015	0.0025	0.7968	0.1992	70.7944962058	3.2274907807	13.1026270663	2.4397592707	1.6999467502	0.0607649668	0.4999607414	0.0426318017	86.0970307637	5.7706468199
0.0015	0.003	0.7964	0.1991	69.7480505195	4.7200149682	15.6854693636	4.4093687491	1.5392390923	0.0953463458	0.4509425553	0.0312130331	87.4237015307	9.2559430962
0.0	0.0035	0.7972	0.1993	0.0000000000	0.0000000000	34.9966195588	1.2894795315	2.7754851894	0.2238556919	0.7464132880	0.0666823281	38.5185180362	1.5800175515
0.0015	0.0035	0.7959999999999999	0.19899999999999998	67.0703451556	8.9875382325	17.8450148706	5.7752271511	1.4463689217	0.1506281615	0.4187588978	0.0181687572	86.7804878457	14.9315623023
0.0015	0.004	0.7956	0.1989	68.2828454083	6.2662279417	17.7001714574	3.8145691723	1.3479720550	0.1583923733	0.4175210648	0.0550778650	87.7485099855	10.2942673523
0.0015	0.0045	0.7952	0.1988	67.4676684456	5.6687758976	19.4488450497	4.1614375005	1.3066843829	0.1073312984	0.3931357550	0.0410871058	88.6163336332	9.9786318023
0.0015	0.005	0.7948	0.1987	68.5277004145	5.2365118840	19.3817847620	4.3059642487	1.2469743899	0.0968887040	0.3836044411	0.0201641435	89.5400640075	9.6595289802
0.0015	0.0055	0.7944	0.1986	65.8306723374	8.8071239402	21.2322402122	6.1622689562	1.1717679741	0.1097889977	0.3571148153	0.0173119694	88.5917953390	15.0964938635
0.0015	0.006	0.794	0.1985	69.2160720720	3.0478999776	20.1414042133	2.3326218765	1.1408834950	0.1325950185	0.3499353840	0.0350164551	90.8482951643	5.5481333277
0.0015	0.0065	0.7936	0.1984	65.0958054014	11.3577793187	23.1962215808	8.8308970932	1.1373073974	0.1144384064	0.3456029685	0.0382055501	89.7749373481	20.3413203684
0.0015	0.006999999999999999	0.7932	0.1983	67.9809280147	7.0589659058	21.8361232087	4.0217142420	1.0516977887	0.1277990902	0.3209700922	0.0439568418	91.1897191043	11.2524360798
0.0015	0.0075	0.7928	0.1982	65.0450832792	9.3130279226	24.5389591679	8.3481388868	0.9887367979	0.1198465934	0.3062398797	0.0368649855	90.8790191247	17.8178783883
0.0015	0.008	0.7924	0.1981	65.0846344578	9.6754849435	24.9377466145	6.8162780570	0.9811511364	0.1120059831	0.3092106789	0.0440891017	91.3127428876	16.6478580853
0.0	0.004	0.7968	0.1992	0.0000000000	0.0000000000	37.6860094197	2.7372481314	2.6341751517	0.2558558907	0.7113826147	0.0759210508	41.0315671861	3.0690250729
0.0015	0.0085	0.792	0.198	61.5081210131	7.2382643373	28.4304982971	6.4558884562	0.9755160735	0.1426074724	0.3126766112	0.0336490274	91.2268119949	13.8704092933
0.0015	0.009000000000000001	0.7916	0.1979	63.9998452626	9.5552217170	28.3105046352	9.6320067214	0.8532785562	0.1038181375	0.2736848723	0.0238924212	93.4373133263	19.3149389971
0.0015	0.0095	0.7912	0.1978	63.4026526580	6.0356284937	26.5972334283	4.5468772740	0.8907733975	0.0573954329	0.2735610890	0.0287859384	91.1642205728	10.6686871390
0.0015	0.01	0.7908	0.1977	62.4751624248	7.3012981368	28.7178022706	5.5881855037	0.8766857404	0.1696039318	0.2735610890	0.0419842584	92.3432115248	13.1010718307
0.002	0.0	0.7984	0.1996	72.4160945268	0.0892654911	0.0000000000	0.0000000000	2.8499330391	0.2045671979	0.7841671940	0.0248678151	76.0501947599	.3187005041
0.002	0.0005	0.7979999999999999	0.1995	71.9357439536	0.9906104305	4.5541424283	0.3339320005	2.4480013443	0.1002844854	0.7081642489	0.0393264818	79.6460519751	1.4641533982
0.002	0.001	0.7976	0.1994	73.0012104356	1.0984144825	7.0428620376	0.4908912954	2.1814195246	0.2286098531	0.6305521209	0.0387218216	82.8560441187	1.8566374526
0.002	0.0015	0.7972	0.1993	71.8964946924	1.0698405247	9.1407937777	1.2048446259	1.9581843422	0.2407134042	0.5649469729	0.0547978469	83.5604197852	2.5701964017
0.002	0.002	0.7968	0.1992	70.8591065280	4.8153984726	12.3115199166	3.0226554430	1.7348407933	0.1368793193	0.5101109718	0.0458192201	85.4155782097	8.0207524550
0.002	0.0025	0.7964	0.1991	70.2863692323	4.6765458599	13.4787774108	2.5273525595	1.6507483168	0.2586160066	0.4799078471	0.0691929814	85.8958028070	7.5317074074
0.0	0.0045	0.7964	0.1991	0.0000000000	0.0000000000	39.6842017472	1.7514177269	2.5483488097	0.1947072375	0.6903394540	0.0492377535	42.9228900109	1.9953627179
0.002	0.003	0.7959999999999999	0.19899999999999998	68.7384387553	4.4094667267	15.4648852703	2.7009515710	1.5807434975	0.1784855364	0.4532944379	0.0481871702	86.2373619610	7.3370910043
0.002	0.0035	0.7956	0.1989	67.7252039823	7.5089310666	17.2281963872	3.8574651803	1.4742191362	0.1159378727	0.4422777244	0.0477912550	86.8698972301	11.5301253746
0.002	0.004	0.7952	0.1988	66.4242419333	6.4622052492	18.9760189606	4.3193346957	1.3749553367	0.2137066154	0.4260621123	0.0469110938	87.2012783429	11.0421576541
0.002	0.0045	0.7948	0.1987	69.9439949080	7.9178169820	17.9083306752	5.2681534265	1.2728740057	0.2033846674	0.3767963597	0.0409077114	89.5019959486	13.4302627873
0.002	0.005	0.7944	0.1986	68.6164641283	6.6895662962	18.7947519394	4.0207734768	1.2885871618	0.1638428352	0.3842233576	0.0555587100	89.0840265871	10.9297413182
0.002	0.0055	0.794	0.1985	65.3418680772	7.7644730952	21.8914394358	6.6992671780	1.2480580559	0.1070640006	0.3688742286	0.0409795634	88.8502397975	14.6117838372
0.002	0.006	0.7936	0.1984	64.4738555705	7.4315595071	23.5822437443	5.3958641497	1.0959113588	0.1628654363	0.3261689907	0.0437499980	89.4781796643	13.0340390911
0.002	0.0065	0.7932	0.1983	68.9075124957	6.0125502612	20.8569408866	4.5435963964	1.0809567689	0.1139756947	0.3382997539	0.0325491237	91.1837099051	10.7026714760
0.002	0.006999999999999999	0.7928	0.1982	64.7606770945	6.7450825896	24.0950677207	5.3790514098	1.0600420164	0.1053679990	0.3196084759	0.0217886736	90.2353953075	12.2512906720
0.002	0.0075	0.7924	0.1981	67.1889986913	7.2642876887	23.1329057762	5.2116757003	1.0101933834	0.0796759068	0.3036404304	0.0304476721	91.6357382813	12.5860869679
