# Supplementary material for: Multipressure Sampling for Improving the Performance of MOF-based Electronic Noses
Source: ACS Sens. 2024 Jul 12;9(7):3531–9. doi: 10.1021/acssensors.4c00199 (PMC11287752; doi:10.1021/acssensors.4c00199)
Supplement: Supplementary file 2 — se4c00199_si_002.zip [file se4c00199_si_002.zip › Multiplex_Adsorption_Data/Benzene_0.5bar/IRMOF-1_v2_EQeq.csv]

benzene_comp	CO2_comp	N2_comp	O2_comp	benzene_mass	benzene_error	CO2_mass	CO2_error	N2_mass	N2_error	O2_mass	O2_error	total_mass	total_error
0.0	0.0	0.8	0.2	0.0000000000	0.0000000000	0.0000000000	0.0000000000	3.0633712915	0.0879212735	0.9734951121	0.1100697584	4.0368664036	.1979910319
0.0	0.0005	0.7996	0.1999	0.0000000000	0.0000000000	0.0128571240	0.0209955956	2.9651396705	0.1592105841	0.9298592586	0.1541010241	3.9078560531	.3343072038
0.0	0.005	0.7959999999999999	0.19899999999999998	0.0000000000	0.0000000000	0.1528569191	0.0368116568	2.9633205664	0.1969847002	0.9454434920	0.0807444450	4.0616209775	.3145408020
0.002	0.008	0.792	0.198	758.8529693169	53.9022383870	0.3757137358	0.1801583965	1.1842367641	0.3814310370	0.5277860373	0.1595522443	760.9407058541	54.6233800648
0.002	0.0085	0.7916	0.1979	730.1595850086	200.3592994348	0.3414280717	0.1644779074	1.1860558682	0.9494329310	0.4914228261	0.2872914432	732.1784917746	201.7605017164
0.002	0.009000000000000001	0.7912	0.1978	814.5824498174	60.6350855686	0.3028566996	0.1486261459	0.8358783304	0.4429210290	0.4041511191	0.1392966635	816.1253359665	61.3659294070
0.002	0.0095	0.7908	0.1977	793.5141112906	48.6367508813	0.3771423051	0.1332174419	0.8977278696	0.3618417075	0.4342806370	0.1816943099	795.2232621023	49.3135043406
0.002	0.01	0.7904	0.1976	794.6316404331	16.2210524369	0.3114281156	0.0748330382	0.8949992134	0.1370257591	0.4093458636	0.0680967399	796.2474136257	16.5010079741
0.0025	0.0	0.7979999999999999	0.1995	814.1617925892	45.3700681888	0.0000000000	0.0000000000	0.7740287913	0.3055553427	0.3314246966	0.0648490560	815.2672460771	45.7404725875
0.0025	0.0005	0.7976	0.1994	780.7372815033	38.3191059247	0.0185714014	0.0114285547	0.9932308344	0.3122612854	0.4623322571	0.0952212388	782.2114159962	38.7380170036
0.0025	0.001	0.7972	0.1993	812.0813131653	21.9865107047	0.0471427881	0.0232115043	0.7285511890	0.0404316091	0.3283078500	0.0635034936	813.1853149924	22.1136573117
0.0025	0.0015	0.7968	0.1992	807.9862403893	32.6313495553	0.0299999561	0.0277009872	0.7103601481	0.2978223976	0.3760994990	0.1182029830	809.1026999925	33.0750759231
0.0025	0.002	0.7964	0.1991	825.9655357764	43.6014567057	0.0714284669	0.0503051174	0.7276416369	0.3441906466	0.3594763167	0.1520419264	827.1240821969	44.1479943961
0.0	0.0055	0.7956	0.1989	0.0000000000	0.0000000000	0.1799997365	0.0305058932	2.9414913173	0.1700059591	0.9392097986	0.1484497645	4.0607008524	.3489616168
0.0025	0.0025	0.7959999999999999	0.19899999999999998	814.0933724376	49.5024397772	0.1228569630	0.0209955956	0.7785765515	0.3442579399	0.3605152656	0.0991311876	815.3553212177	49.9668245003
0.0025	0.003	0.7956	0.1989	808.1661600472	23.0990914475	0.0942855763	0.0608778416	0.7722096872	0.1021617669	0.3501257767	0.0691037704	809.3827810874	23.3312348264
0.0025	0.0035	0.7952	0.1988	786.9179018625	23.0801017651	0.1357140871	0.0803054214	1.0096027712	0.3405176281	0.4498648704	0.1416327810	788.5130835912	23.6425575956
0.0025	0.004	0.7948	0.1987	819.6759499905	35.0414291203	0.1385712258	0.0759160618	0.7230938767	0.2338097257	0.3449310322	0.0697257790	820.8825461252	35.4208806868
0.0025	0.0045	0.7944	0.1986	811.4325887651	29.5329505133	0.1671426125	0.0546602813	0.7358276054	0.2618119931	0.3189573099	0.1212680801	812.6545162929	29.9706908678
0.0025	0.005	0.794	0.1985	807.3805953439	38.0345807242	0.1728568899	0.0815161242	0.8085917690	0.2346855793	0.3709047545	0.0999984936	808.7329487573	38.4507809213
0.0025	0.0055	0.7936	0.1984	806.5088719312	39.0553262563	0.1971425686	0.0539083847	0.7994962486	0.2728898675	0.3418141856	0.1661538833	807.8473249340	39.5482783918
0.0025	0.006	0.7932	0.1983	802.0286190426	28.9462748304	0.1828568752	0.0883405840	0.7958580404	0.2466211420	0.3688268568	0.0799383239	803.3761608150	29.3611748803
0.0025	0.0065	0.7928	0.1982	808.8250207661	60.8212265778	0.2057139846	0.1350432572	0.7121792522	0.2497279455	0.3688268568	0.1251922638	810.1117408597	61.3311900443
0.0025	0.006999999999999999	0.7924	0.1981	807.2006756860	45.0654752722	0.2199996780	0.1179413556	0.7931293843	0.2148237935	0.3480478789	0.1188223278	808.5618526272	45.5170627491
0.0	0.006	0.7952	0.1988	0.0000000000	0.0000000000	0.2185711087	0.0213808681	3.0560948751	0.2096315224	0.9049244852	0.0941725650	4.1795904690	.3251849555
0.0025	0.0075	0.792	0.198	816.9442120867	39.1978588957	0.2028568459	0.0840795282	0.7476517820	0.3052953140	0.3459699811	0.1096767913	818.2406906957	39.6969105292
0.0025	0.008	0.7916	0.1979	812.1598696356	18.0672880031	0.2699996048	0.0999590290	0.7567473024	0.1536685423	0.3283078500	0.0845068537	813.5149243928	18.4054224281
0.0025	0.0085	0.7912	0.1978	816.2372038538	18.9386503242	0.2642853275	0.0973106368	0.7631141667	0.1129310604	0.3625931634	0.1082502983	817.6271965114	19.2571423197
0.0025	0.009000000000000001	0.7908	0.1977	812.4208798435	12.1978140974	0.2828567289	0.1016595476	0.6867117949	0.0967722344	0.3407752367	0.0944472547	813.7312236040	12.4906931341
0.0025	0.0095	0.7904	0.1976	799.7606177218	26.1146058238	0.3328566557	0.1672341624	0.7758478954	0.1871645075	0.3646710612	0.0693532433	801.2339933341	26.5383577370
0.0025	0.01	0.79	0.1975	802.3048337286	32.9736856109	0.2857138675	0.1735579465	0.7394658135	0.1991565927	0.3251910033	0.1741719655	803.6552044129	33.5205721156
0.003	0.0	0.7976	0.1994	819.5897912811	31.7317721624	0.0000000000	0.0000000000	0.6657920978	0.2085712120	0.3366194411	0.1506153427	820.5922028200	32.0909587171
0.003	0.0005	0.7972	0.1993	835.6305157067	27.1841848619	0.0185714014	0.0145686059	0.5539171961	0.2161138536	0.2857109454	0.0450477505	836.4887152496	27.4599150719
0.003	0.001	0.7968	0.1992	846.7601936969	56.4047076417	0.0271428174	0.0376882476	0.5939374861	0.2556213459	0.3137625655	0.1777301177	847.6950365659	56.8757473529
0.003	0.0015	0.7964	0.1991	841.9201014926	18.0651368449	0.0457142188	0.0561338684	0.5621031645	0.1415632368	0.2857109454	0.0785764129	842.8136298213	18.3414103630
0.0	0.0065	0.7948	0.1987	0.0000000000	0.0000000000	0.2385710794	0.0465985216	2.9460390775	0.2281797625	0.9412876964	0.1792781501	4.1258978533	.4540564342
0.003	0.002	0.7959999999999999	0.19899999999999998	817.3699374743	34.7255782792	0.0699998975	0.0545107317	0.7467422299	0.1975550394	0.3397362878	0.0969289762	818.5264158895	35.0745730265
0.003	0.0025	0.7956	0.1989	837.3663602931	30.2906871447	0.0857141603	0.0571427735	0.6476010569	0.1703171119	0.3418141856	0.1221195926	838.4414896959	30.6402666227
0.003	0.003	0.7952	0.1988	812.1421310778	29.8822716879	0.0899998683	0.0753764952	0.7212747726	0.2417835022	0.3553205212	0.1807412779	813.3087262399	30.3801729632
0.003	0.0035	0.7948	0.1987	841.0255713627	23.8565502724	0.0928570069	0.0632454606	0.5384548113	0.1909279522	0.2690877631	0.1100305249	841.9259709440	24.2207542101
0.003	0.004	0.7944	0.1986	822.3113928661	27.6000782648	0.1342855177	0.0595218176	0.7039932837	0.1677525678	0.3386973389	0.0911437124	823.4883690064	27.9184963626
0.003	0.0045	0.794	0.1985	814.7851761925	33.5861281602	0.1499997805	0.1205428128	0.6566965773	0.2315055649	0.3116846677	0.1260515207	815.9035572180	34.0642280586
0.003	0.005	0.7936	0.1984	815.3249351661	55.8834576393	0.1871425832	0.1203394792	0.8331496743	0.5216231423	0.4093458636	0.2865239468	816.7545732872	56.8119442076
0.003	0.0055	0.7932	0.1983	818.8675785700	30.1199803499	0.1757140285	0.0483185994	0.6803449305	0.2187165368	0.3605152656	0.0928334410	820.0841527946	30.4798489271
0.003	0.006	0.7928	0.1982	820.6845137064	47.8381719132	0.1928568606	0.1503734641	0.6767067224	0.5001180011	0.3210352077	0.1917304109	821.8751124971	48.6803937893
0.003	0.0065	0.7924	0.1981	833.9884320689	48.4614934899	0.1842854446	0.1684016053	0.5766559973	0.4790982843	0.2586982742	0.1291643726	835.0080717850	49.2381577521
0.0	0.006999999999999999	0.7944	0.1986	0.0000000000	0.0000000000	0.2457139261	0.1024593990	3.1743366411	0.3509032462	0.9651835209	0.1462521237	4.3852340881	.5996147689
0.003	0.006999999999999999	0.792	0.198	825.7019914888	33.0144795607	0.1928568606	0.0534521701	0.6612443376	0.2217964625	0.3449310322	0.1219780866	826.9010237192	33.4117062799
0.003	0.0075	0.7916	0.1979	834.4927139268	43.1953416885	0.1899997219	0.0742856056	0.5721082370	0.1630509992	0.2929835876	0.0848128542	835.5478054733	43.5174911475
0.003	0.008	0.7912	0.1978	833.5703089203	42.6689550891	0.1985711379	0.1482962318	0.5875706218	0.2914770190	0.2940225365	0.0942184022	834.6504732165	43.2029467421
0.003	0.0085	0.7908	0.1977	830.8182983791	47.2565779549	0.2628567581	0.1074375323	0.5912088300	0.1678117363	0.3179183610	0.0997390937	831.9902823282	47.6315663172
0.003	0.009000000000000001	0.7904	0.1976	823.2287297132	40.7442524131	0.2457139261	0.0780370303	0.6093998709	0.2421527523	0.3210352077	0.0839943756	824.4048787179	41.1484365713
0.003	0.0095	0.79	0.1975	795.1384563707	18.2220001993	0.2728567435	0.0900791983	0.7740287913	0.2951997372	0.3948005791	0.1575644009	796.5801424846	18.7648435357
0.003	0.01	0.7896	0.1974	828.1929918222	23.1529452061	0.3171423930	0.0975619777	0.6403246405	0.1251617647	0.3542815723	0.0539453641	829.5047404280	23.4296143126
0.0035	0.0	0.7972	0.1993	836.9837142602	30.4559794489	0.0000000000	0.0000000000	0.6394150885	0.2018795793	0.3012951788	0.0728746926	837.9244245275	30.7307337208
0.0035	0.0005	0.7968	0.1992	841.0838551955	22.7293551188	0.0085714160	0.0139970638	0.5138969061	0.1438128058	0.2358413985	0.0858249766	841.8421649161	22.9729899650
0.0035	0.001	0.7964	0.1991	817.4459598650	36.0828154037	0.0285713868	0.0299659232	0.7030837317	0.1038005725	0.3449310322	0.1165476549	818.5225460157	36.3331295543
0.0	0.0075	0.794	0.1985	0.0000000000	0.0000000000	0.2671424661	0.0753764952	2.9087474437	0.3142156776	0.9423266453	0.1825241310	4.1182165551	.5721163038
0.0035	0.0015	0.7959999999999999	0.19899999999999998	827.1565532298	52.6078400132	0.0442856495	0.0277009872	0.6721589621	0.3833694440	0.3283078500	0.1497528694	828.2013056914	53.1686633138
0.0035	0.002	0.7956	0.1989	814.9118801769	36.0390053018	0.0828570216	0.0379042278	0.7622046147	0.2235796598	0.3324636455	0.0707706484	816.0894054587	36.3712598378
0.0035	0.0025	0.7952	0.1988	826.9842358110	30.1918042927	0.0571427735	0.0404060426	0.6003043505	0.1438128058	0.2950614854	0.0417652286	827.9367444204	30.4177883697
0.0035	0.003	0.7948	0.1987	835.3973803754	22.6905915860	0.0614284815	0.0232115043	0.5102586979	0.0590578804	0.2670098653	0.0305387359	836.2360774201	22.8033997066
0.0035	0.0035	0.7944	0.1986	826.0973079201	29.0588078984	0.1042855616	0.0419911913	0.5739273411	0.0867466638	0.2389582452	0.0734647807	827.0144790680	29.2610105342
0.0035	0.004	0.794	0.1985	848.4909701238	18.8202097843	0.1014284230	0.0498159150	0.4529569190	0.2469965576	0.2805162009	0.0785764129	849.3258716667	19.1955986698
0.0035	0.0045	0.7936	0.1984	843.5621851305	37.3506449486	0.1157141164	0.0752681177	0.5693795809	0.2018631870	0.3366194411	0.1136972808	844.5838982689	37.7414735341
0.0035	0.005	0.7932	0.1983	826.3760566858	39.1208723944	0.1685711818	0.1012572526	0.6785258264	0.3693453329	0.3137625655	0.0967059969	827.5369162595	39.6881809768
0.0035	0.0055	0.7928	0.1982	824.1688732775	10.6319474855	0.1614283352	0.0910705950	0.6639729937	0.1568021300	0.3137625655	0.1044337453	825.3080371719	10.9842539558
0.0035	0.006	0.7924	0.1981	814.4582799127	31.9979381115	0.1414283644	0.0859044250	0.5730177891	0.1900071423	0.2950614854	0.0941725650	815.4677875516	32.3680222438
0.0	0.008	0.7936	0.1984	0.0000000000	0.0000000000	0.3042852689	0.0575697491	2.9951548880	0.2664599433	0.9734951121	0.1506440068	4.2729352690	.4746736992
0.0035	0.0065	0.792	0.198	849.6186355850	61.5483826825	0.1599997658	0.0709123170	0.5557363002	0.2530059255	0.2961004343	0.1138111489	850.6304720853	61.9861120739
0.0035	0.006999999999999999	0.7916	0.1979	802.9941034038	45.3018286976	0.2185711087	0.0691640041	0.7713001352	0.2645905506	0.3771384479	0.1523539821	804.3611130956	45.7879372344
0.0035	0.0075	0.7912	0.1978	838.9096148231	19.9838199014	0.1828568752	0.1105088646	0.5402739154	0.1059774511	0.2638930186	0.1050109595	839.8966386323	20.3053171766
0.0035	0.008	0.7908	0.1977	825.7324004451	39.5308419671	0.2342853714	0.0810138636	0.6539679212	0.1703948113	0.3168794121	0.1180933496	826.9375331498	39.9003439916
0.0035	0.0085	0.7904	0.1976	839.6242252952	12.2829495735	0.2114282620	0.1475235629	0.5675604768	0.1476054734	0.2722046098	0.1078907281	840.6754186438	12.6859693379
0.0035	0.009000000000000001	0.79	0.1975	799.8569127499	43.4832036824	0.3285709477	0.1506446518	0.7776669995	0.3277922605	0.3896058346	0.0780249926	801.3527565317	44.0396655873
0.0035	0.0095	0.7896	0.1974	816.2296016147	81.5316964792	0.3114281156	0.2365738428	0.6612443376	0.5143466558	0.3397362878	0.2196682937	817.5420103557	82.5022852715
0.0035	0.01	0.7892	0.1973	845.4374040997	9.8216901299	0.2771424515	0.1560740605	0.5457312277	0.2117518428	0.2857109454	0.1020076403	846.5459887243	10.2915236735
0.004	0.0	0.7968	0.1992	813.8653052657	24.4936576474	0.0000000000	0.0000000000	0.8049535609	0.1647268816	0.3948005791	0.1310888387	815.0650594057	24.7894733677
0.004	0.0005	0.7964	0.1991	836.8342035586	14.0985281031	0.0171428321	0.0232115043	0.5821133095	0.0851294070	0.2940225365	0.0767979327	837.7274822367	14.2836669471
0.0	0.0085	0.7932	0.1983	0.0000000000	0.0000000000	0.3214281010	0.0451753290	2.9605919103	0.1935444688	0.9215476675	0.1171020308	4.2035676788	.3558218286
0.004	0.001	0.7959999999999999	0.19899999999999998	859.2075931248	34.0116786006	0.0199999707	0.0277009872	0.4193034933	0.1734742529	0.2451919386	0.1319751387	859.8920885274	34.3448289794
0.004	0.0015	0.7956	0.1989	826.3304432514	26.2003674169	0.0499999268	0.0349926594	0.6203144955	0.1242595905	0.2763604053	0.0813835930	827.2771180790	26.4410032598
0.004	0.002	0.7952	0.1988	830.8537754947	30.0769942733	0.0742856056	0.0294160431	0.6812544826	0.2051155824	0.3324636455	0.1896473073	831.9417792284	30.5011732061
0.004	0.0025	0.7948	0.1987	813.9970774095	30.5925241970	0.0842855909	0.0752681177	0.7676619270	0.3098036278	0.3688268568	0.1359396241	815.2178517842	31.1135355666
0.004	0.003	0.7944	0.1986	830.3241528399	14.4933284469	0.0985712843	0.0909809144	0.6794353785	0.2399976783	0.3542815723	0.1606041596	831.4564410750	14.9849111992
0.004	0.0035	0.794	0.1985	838.4560145590	31.8207388286	0.1014284230	0.0567125834	0.6021234546	0.1607207034	0.2877888432	0.1183854796	839.4473552798	32.1565575950
0.004	0.004	0.7936	0.1984	831.4619546198	35.2317997469	0.0942855763	0.0719409136	0.5693795809	0.2707594521	0.2597372231	0.1389242118	832.3853570001	35.7134243244
0.004	0.0045	0.7932	0.1983	843.8434679759	32.4969715250	0.1157141164	0.0602036476	0.4866103447	0.2002667550	0.2909056898	0.0643813081	844.7366981268	32.8218232357
0.004	0.005	0.7928	0.1982	841.7629885519	41.4013177738	0.1828568752	0.0691640041	0.6093998709	0.1547842738	0.2981783321	0.0759499355	842.8534236301	41.7012159872
0.004	0.0055	0.7924	0.1981	848.7671848098	34.1564366386	0.1471426418	0.1071331761	0.4947963131	0.2935698117	0.2711656609	0.1358443059	849.6802894256	34.6929839323
0.0	0.009000000000000001	0.7928	0.1982	0.0000000000	0.0000000000	0.3471423491	0.0667617391	3.0397229383	0.1360806590	0.9381708497	0.0993487239	4.3250361371	.3021911220
0.004	0.006	0.792	0.198	834.8246783659	48.5172766153	0.1571426271	0.0938951581	0.6048521107	0.2415370218	0.3335025944	0.1304946278	835.9201756981	48.9832034230
0.004	0.0065	0.7916	0.1979	818.0338663526	14.8654790803	0.1728568899	0.0839823825	0.7039932837	0.1822193945	0.3719437034	0.1613016254	819.2826602296	15.2929824827
0.004	0.006999999999999999	0.7912	0.1978	845.6071874388	24.2559237959	0.1642854738	0.0239045372	0.5457312277	0.2103406708	0.3231131055	0.0862765580	846.6403172458	24.5764455619
0.004	0.0075	0.7908	0.1977	841.4842397862	49.7518301400	0.1399997951	0.0589706778	0.4802434804	0.1797694587	0.2690877631	0.1159533991	842.3735708248	50.1065236756
0.004	0.008	0.7904	0.1976	842.6625868412	23.0667718467	0.2114282620	0.1778783958	0.5611936125	0.2940316034	0.3054509743	0.1135072467	843.7406596900	23.6521890926
0.004	0.0085	0.79	0.1975	851.1213448401	51.7496225894	0.2357139407	0.1711900601	0.5730177891	0.2735318054	0.2503866830	0.1432695078	852.1804632529	52.3376139627
0.004	0.009000000000000001	0.7896	0.1974	828.7859664692	54.0857228055	0.3157138236	0.2289992638	0.6066712148	0.4316531245	0.3272689011	0.2178326758	830.0356204087	54.9642078696
0.004	0.0095	0.7892	0.1973	837.1205545633	39.3397373584	0.2199996780	0.0622043120	0.6012139025	0.2529405206	0.3220741566	0.1151312892	838.2638423004	39.7700134802
0.004	0.01	0.7888	0.1972	839.2187725451	50.0159919881	0.2614281888	0.0996318300	0.5511885400	0.3873196859	0.3012951788	0.1865484741	840.3326844527	50.6894919781
0.0045	0.0	0.7964	0.1991	831.7787145808	22.8063939546	0.0000000000	0.0000000000	0.5366357072	0.2815206845	0.3054509743	0.1339236959	832.6208012623	23.2218383350
0.0	0.0095	0.7924	0.1981	0.0000000000	0.0000000000	0.3614280424	0.0410076545	3.1461405277	0.0944183369	0.9412876964	0.1768533948	4.4488562665	.3122793862
0.0045	0.0005	0.7959999999999999	0.19899999999999998	819.2552927623	7.5038031949	0.0114285547	0.0114285547	0.6903500030	0.1771549630	0.3740216012	0.0692286192	820.3310929212	7.7616153318
0.0045	0.001	0.7956	0.1989	844.2894660010	27.5089233227	0.0214285401	0.0299659232	0.5457312277	0.1841702525	0.2368803474	0.1647446684	845.0935061162	27.8878041668
0.0045	0.0015	0.7952	0.1988	842.3534291193	18.5645093711	0.0357142334	0.0255550252	0.4575046792	0.1423790357	0.2389582452	0.0752072706	843.0856062771	18.8076507026
0.0045	0.002	0.7948	0.1987	842.9920172007	61.9477299621	0.0557142042	0.0189521139	0.6066712148	0.3703384992	0.2950614854	0.1823821441	843.9494641051	62.5194027193
0.0045	0.0025	0.7944	0.1986	825.8236273138	32.2397150743	0.0828570216	0.0499795145	0.7176365644	0.4587028871	0.3573984189	0.2077274322	826.9815193187	32.9561249081
0.0045	0.003	0.794	0.1985	832.9545275561	52.9995952028	0.1028569923	0.0714855868	0.6648825458	0.2509704465	0.3075288721	0.1152062689	834.0297959663	53.4372575050
0.0045	0.0035	0.7936	0.1984	821.3053632300	26.4174490675	0.0842855909	0.0595218176	0.5575554043	0.3099211011	0.2919446387	0.0792330517	822.2391488639	26.8661250379
0.0045	0.004	0.7932	0.1983	838.9425578591	27.1924505042	0.1228569630	0.0354561585	0.5884801739	0.2452486966	0.3314246966	0.1196190729	839.9853196926	27.5927744322
0.0045	0.0045	0.7928	0.1982	858.4017557840	14.0498446183	0.0957141456	0.0429522125	0.4647810956	0.1424719724	0.2815551498	0.0249347734	859.2438061750	14.2602035766
0.0045	0.005	0.7924	0.1981	834.8626895613	11.1361820738	0.1399997951	0.0457142188	0.6539679212	0.1231628856	0.3179183610	0.0551328584	835.9745756386	11.3601920366
0.0	0.001	0.7992	0.1998	0.0000000000	0.0000000000	0.0214285401	0.0202030213	3.0460898026	0.1652683850	0.9620666743	0.1647184581	4.0295850170	.3501898644
0.0	0.01	0.792	0.198	0.0000000000	0.0000000000	0.3442852104	0.1115382442	3.0670094997	0.2146696985	0.9755730099	0.1372671292	4.3868677200	.4634750719
0.0045	0.0055	0.792	0.198	852.7963715139	37.6212423438	0.1342855177	0.0725060513	0.4975249693	0.3176199503	0.2628540697	0.1464291487	853.6910360706	38.1577974941
0.0045	0.006	0.7916	0.1979	832.2019058888	63.7945537876	0.1885711526	0.1652700994	0.6685207539	0.5251196160	0.3179183610	0.2142754955	833.3769161563	64.6992189985
0.0045	0.0065	0.7912	0.1978	825.0507330090	35.9409500380	0.2314282327	0.1341943015	0.6821640346	0.1684022779	0.3511647256	0.1123987136	826.3154900019	36.3559453310
0.0045	0.006999999999999999	0.7908	0.1977	837.4246441259	31.5951388775	0.2157139700	0.0815161242	0.5566458523	0.0657399152	0.2586982742	0.0356285252	838.4557022224	31.7780234421
0.0045	0.0075	0.7904	0.1976	855.3329852817	26.9534636379	0.2099996926	0.0655275895	0.4793339283	0.2824360487	0.2690877631	0.0962136234	856.2914066657	27.3976408995
0.0045	0.008	0.79	0.1975	852.9154732592	19.5425859690	0.2071425540	0.1428569338	0.4502282629	0.2163892944	0.2493477341	0.0940808236	853.8221918102	19.9959130208
0.0045	0.0085	0.7896	0.1974	831.0691722682	30.5841419147	0.2414282181	0.0873181967	0.5248115306	0.2904648443	0.2638930186	0.1058300901	832.0993050355	31.0677550458
0.0045	0.009000000000000001	0.7892	0.1973	844.9559289589	22.3395048537	0.1528569191	0.0249079575	0.3983837962	0.1757672558	0.2223350629	0.0913802654	845.7295047371	22.6315603324
0.0045	0.0095	0.7888	0.1972	847.9005295565	30.4834320405	0.2242853860	0.0629867869	0.4911581049	0.1149063419	0.2961004343	0.0482859811	848.9120734817	30.7096111504
0.0045	0.01	0.7884	0.1971	828.3501047629	32.8609519147	0.2814281595	0.0967216349	0.5830228616	0.3062044484	0.3179183610	0.1597956086	829.5324741450	33.4236736066
0.0005	0.0	0.7996	0.1999	18.0882608136	5.3203025683	0.0000000000	0.0000000000	3.0497280108	0.2265204630	0.9859624988	0.1135072467	22.1239513232	5.6603302780
0.005	0.0	0.7959999999999999	0.19899999999999998	832.6403016748	32.7657840282	0.0000000000	0.0000000000	0.6321386721	0.0756624853	0.3594763167	0.0975506068	833.6319166636	32.9389971203
0.005	0.0005	0.7956	0.1989	856.7647403054	7.0991617193	0.0071428467	0.0090350658	0.4283990137	0.0679186332	0.2067508296	0.0726967321	857.4070329954	7.2488121504
0.005	0.001	0.7952	0.1988	862.2003412364	40.0589625459	0.0199999707	0.0245780362	0.4693288558	0.2105293735	0.2597372231	0.1572901371	862.9494072860	40.4513600927
0.005	0.0015	0.7948	0.1987	837.3536898947	48.7901955778	0.0428570801	0.0127775126	0.5739273411	0.2272351554	0.2961004343	0.1155057009	838.2665747502	49.1457139467
0.005	0.002	0.7944	0.1986	826.7663049578	24.3689699092	0.1157141164	0.1460777637	0.8113204252	0.2681929538	0.3906447835	0.1031441335	828.0839842829	24.8863847602
0.005	0.0025	0.794	0.1985	845.5032901716	42.2736707806	0.0314285254	0.0279941275	0.4966154172	0.2681806149	0.2576593253	0.0675236856	846.2889934395	42.6373692086
0.005	0.003	0.7936	0.1984	852.9686889327	20.2506196000	0.0571427735	0.0202030213	0.6103094230	0.1327322860	0.2992172810	0.0806374278	853.9353584102	20.4841923351
0.005	0.0035	0.7932	0.1983	847.1352374907	51.7611035209	0.0814284522	0.0603390891	0.5793846534	0.2290626968	0.2825940987	0.1411747672	848.0786446950	52.1916800740
0.005	0.004	0.7928	0.1982	840.9926283268	21.8593867796	0.0871427296	0.0166598382	0.5184446663	0.1966820863	0.2857109454	0.0981243090	841.8839266681	22.1708530131
0.005	0.0045	0.7924	0.1981	858.3586764293	16.7094947243	0.0628570509	0.0567125834	0.3911073799	0.1463220211	0.1942834429	0.0724587717	859.0069243030	16.9849881005
0.0005	0.0005	0.7992	0.1998	17.7005466213	2.7384949285	0.0199999707	0.0261861085	2.9624110144	0.1601018304	0.9662224698	0.0676514505	21.6491800762	2.9924343179
0.005	0.005	0.792	0.198	838.1063115620	39.0353418817	0.1357140871	0.0619412905	0.5520980920	0.3518262065	0.3137625655	0.1143032666	839.1078863066	39.5634126453
0.005	0.0055	0.7916	0.1979	844.7633389026	36.4951234610	0.1142855470	0.0451753290	0.4984345213	0.2763960909	0.2586982742	0.1152062689	845.6347572451	36.9319011498
0.005	0.006	0.7912	0.1978	849.1295582052	41.1930484952	0.1271426711	0.0747238725	0.5239019786	0.2826000309	0.2483087853	0.0824378286	850.0289116402	41.6328102272
0.005	0.0065	0.7908	0.1977	841.7731248707	8.2188982844	0.1771425979	0.0291372117	0.5284497388	0.0854010767	0.2961004343	0.0537850506	842.7748176417	8.3872216234
0.005	0.006999999999999999	0.7904	0.1976	824.6300757807	45.8499418295	0.1899997219	0.0616771473	0.6066712148	0.2885789487	0.3064899232	0.1421500794	825.7332366406	46.3423480049
0.005	0.0075	0.79	0.1975	830.4888680196	21.3569229352	0.1842854446	0.0882481292	0.6375959844	0.2214829269	0.3075288721	0.0988695122	831.6182783207	21.7655235035
0.005	0.008	0.7896	0.1974	827.9117089768	19.6543743368	0.2914281449	0.1189750419	0.6712494101	0.2563323582	0.2877888432	0.1052573680	829.1621753750	20.1349391049
0.005	0.0085	0.7892	0.1973	853.5717998985	24.8934791597	0.1742854592	0.1187002724	0.5566458523	0.1816008982	0.2638930186	0.1509017384	854.5666242286	25.3446820687
0.005	0.009000000000000001	0.7888	0.1972	824.8328021558	10.7271684883	0.2342853714	0.1599487373	0.6303195680	0.2738703350	0.3386973389	0.1257771971	826.0361044341	11.2867647577
0.005	0.0095	0.7884	0.1971	849.9277933070	47.1536231775	0.2614281888	0.1900802633	0.5884801739	0.3517321378	0.3148015144	0.1772435848	851.0925031841	47.8726791634
0.0005	0.001	0.7988	0.1997	16.7654712164	4.4239370677	0.0385713721	0.0333196763	2.9760542951	0.1979900727	0.9350540031	0.0900955010	20.7151508867	4.7453423177
0.005	0.01	0.7879999999999999	0.19699999999999998	840.7164136408	28.7553151442	0.3299995170	0.2090597869	0.6894404510	0.2288458977	0.3355804922	0.0540253424	842.0714341010	29.2472461712
0.0055	0.0	0.7956	0.1989	841.5932052128	22.7817907523	0.0000000000	0.0000000000	0.5402739154	0.2489183234	0.2659709164	0.0894703312	842.3994500446	23.1201794069
0.0055	0.0005	0.7952	0.1988	873.7785513313	58.9999481405	0.0042857080	0.0114285547	0.4047506605	0.4107712663	0.2296077052	0.1012428909	874.4171954050	59.5233908524
0.0055	0.001	0.7948	0.1987	852.2718170185	39.3515582526	0.0199999707	0.0228571094	0.4220321494	0.2513656966	0.2181792674	0.0679698120	852.9320284060	39.6937508706
0.0055	0.0015	0.7944	0.1986	835.7597537708	31.8214733875	0.0499999268	0.0503051174	0.5366357072	0.1671201336	0.2919446387	0.0995224106	836.6383340435	32.1384210491
0.0055	0.002	0.794	0.1985	840.1715865078	37.0427063965	0.0728570362	0.0622043120	0.6648825458	0.2247458751	0.3096067699	0.0567536234	841.2189328597	37.3864102070
0.0055	0.0025	0.7936	0.1984	829.4904406225	42.7864970795	0.0585713428	0.0365892278	0.5630127166	0.2906242964	0.2586982742	0.1679630472	830.3707229561	43.2816736509
0.0055	0.003	0.7932	0.1983	829.1432717052	15.0070467032	0.0799998829	0.0581341719	0.5748368932	0.2133553976	0.3075288721	0.1224726421	830.1056373534	15.4010089148
0.0055	0.0035	0.7928	0.1982	862.8769405131	45.3869374388	0.1171426857	0.0790761843	0.5348166031	0.0890432407	0.2981783321	0.0498695468	863.8270781340	45.6049264106
0.0055	0.004	0.7924	0.1981	846.2964571139	34.2380908642	0.0999998536	0.0372525306	0.4629619915	0.1102623202	0.2451919386	0.0758930654	847.1046108976	34.4614987804
0.0005	0.0015	0.7984	0.1996	17.3711162619	1.9666809447	0.0542856348	0.0389661764	3.0761050202	0.2084124941	0.9402487475	0.0958989786	21.4417556644	2.3099585938
0.0055	0.0045	0.792	0.198	845.0877011027	52.4599920826	0.1199998244	0.1773728626	0.4929772090	0.4218047001	0.2586982742	0.1904878157	845.9593764103	53.2496574610
0.0055	0.005	0.7916	0.1979	824.3082476603	58.8029408236	0.1242855324	0.0629867869	0.6166762873	0.5208676678	0.3355804922	0.2309740183	825.3847899722	59.6177692966
0.0055	0.0055	0.7912	0.1978	818.8903852872	32.8440714424	0.1585711965	0.0291372117	0.6848926908	0.1883980690	0.3501257767	0.0721602176	820.0839749512	33.1337669407
0.0055	0.006	0.7908	0.1977	849.2537281099	28.0689592126	0.1414283644	0.0768777392	0.4684193038	0.2293802982	0.2618151209	0.1790612667	850.1253908990	28.5542785167
0.0055	0.0065	0.7904	0.1976	837.9796075776	14.5890856526	0.1699997512	0.0489897232	0.5311783950	0.1629494920	0.2535035297	0.0747465786	838.9342892535	14.8757714464
0.0055	0.006999999999999999	0.79	0.1975	862.5576464724	30.3469542275	0.1199998244	0.0983121449	0.3892882758	0.1735886693	0.1974002895	0.1333744950	863.2643348621	30.7522295367
0.0055	0.0075	0.7896	0.1974	827.4276997564	22.2042245547	0.2285710940	0.0619412905	0.5930279341	0.1336267855	0.2753214565	0.1486822623	828.5246202410	22.5484748930
0.0055	0.008	0.7892	0.1973	863.1100758444	36.6501007861	0.1628569045	0.1455178622	0.4447709506	0.3692109163	0.2161013696	0.0911910721	863.9338050691	37.2560206367
0.0055	0.0085	0.7888	0.1972	849.7073283741	16.8523013483	0.2042854153	0.1217556832	0.5666509248	0.2245396456	0.2867498943	0.0946299381	850.7650146085	17.2932266152
0.0055	0.009000000000000001	0.7884	0.1971	852.8394508686	24.2929921685	0.2299996634	0.1031739638	0.4438613985	0.1718644261	0.2493477341	0.0513202895	853.7626596646	24.6193508479
0.0005	0.002	0.7979999999999999	0.1995	17.7841712510	3.6913670134	0.0757141749	0.0714855868	3.0497280108	0.2402732844	0.9776509076	0.1361617737	21.8872643443	4.1392876583
0.0055	0.0095	0.7879999999999999	0.19699999999999998	843.5241739352	16.0370898313	0.2214282473	0.0651527861	0.4565951272	0.1943634194	0.2368803474	0.0750923626	844.4390776571	16.3716983994
0.0055	0.01	0.7876	0.1969	841.2561726143	17.7228076733	0.3742851665	0.1012572526	0.6894404510	0.0985679165	0.3012951788	0.0769102926	842.6211934106	17.9995431350
0.006	0.0	0.7952	0.1988	843.2707659663	21.0048555349	0.0000000000	0.0000000000	0.6403246405	0.2306319829	0.2898667409	0.1259487194	844.2009573477	21.3614362372
0.006	0.0005	0.7948	0.1987	830.6637195181	23.4322423053	0.0157142627	0.0228571094	0.6885308990	0.3649831883	0.3563594701	0.1828786160	831.7243241499	24.0029612190
0.006	0.001	0.7944	0.1986	836.3704669757	50.4813235525	0.0228571094	0.0318157498	0.6612443376	0.5520194184	0.2877888432	0.1524956146	837.3423572659	51.2176543353
0.006	0.0015	0.794	0.1985	853.4121528781	41.3297735522	0.0285713868	0.0338061207	0.4747861681	0.3172029345	0.2129845229	0.1132406633	854.1284949559	41.7940232707
0.006	0.002	0.7936	0.1984	867.4129431548	38.3235378547	0.0271428174	0.0330737713	0.3883787237	0.0994036777	0.2368803474	0.1114342311	868.0653450433	38.5674495348
0.006	0.0025	0.7932	0.1983	848.4478907691	31.7059813578	0.0485713575	0.0506286263	0.4092984208	0.1800821175	0.2389582452	0.0908115030	849.1447187926	32.0275036046
0.006	0.003	0.7928	0.1982	873.0386000624	46.1237405379	0.0742856056	0.0429522125	0.3947455880	0.2989867887	0.2129845229	0.2260042220	873.7206157789	46.6916837611
0.006	0.0035	0.7924	0.1981	837.2244518306	19.3776180828	0.1057141310	0.0506286263	0.5530076441	0.1857446917	0.2836330476	0.0375174213	838.1668066533	19.6515088221
0.0005	0.0025	0.7976	0.1994	15.1791373317	5.0695275945	0.1014284230	0.0376882476	3.0106172728	0.2893462189	0.9703782654	0.1406845755	19.2615612929	5.5372466365
0.006	0.004	0.792	0.198	868.3328140816	34.8234503123	0.0685713282	0.0531458515	0.3738258910	0.1954500158	0.1994781873	0.0511517495	868.9746894881	35.1231979291
0.006	0.0045	0.7916	0.1979	854.0456728001	25.7862619868	0.0771427442	0.0417963355	0.4820625845	0.1843498433	0.2545424786	0.0553673011	854.8594206074	26.0677754667
0.006	0.005	0.7912	0.1978	840.5770392579	45.0383927043	0.1071427003	0.0549581597	0.4147557331	0.1913434651	0.2670098653	0.0892770905	841.3659475566	45.3739714196
0.006	0.0055	0.7908	0.1977	833.8693303235	39.6034535081	0.1542854885	0.1101388975	0.5420930195	0.4163086386	0.3054509743	0.1977171880	834.8711598058	40.3276182322
0.006	0.006	0.7904	0.1976	861.1715048830	22.9302226936	0.1157141164	0.0628570509	0.4420422944	0.2270166110	0.2483087853	0.1123602933	861.9775700791	23.3324566488
0.006	0.0065	0.79	0.1975	845.3132341950	28.3066143115	0.1557140578	0.1165488469	0.5402739154	0.2264327946	0.2732435587	0.1158043587	846.2824657269	28.7654003117
0.006	0.006999999999999999	0.7896	0.1974	834.7511900550	26.7799018856	0.1999997073	0.0739552009	0.6876213469	0.1480531707	0.3075288721	0.0993052547	835.9463399813	27.1012155119
0.006	0.0075	0.7892	0.1973	835.2934831082	44.8775436426	0.2214282473	0.0871310192	0.5566458523	0.2765157896	0.2992172810	0.1363518996	836.3707744888	45.3775423510
0.006	0.008	0.7888	0.1972	869.5212974553	46.7819975527	0.1214283937	0.0847564301	0.3811023073	0.2545706029	0.1911665962	0.1008155234	870.2149947525	47.2221401091
0.006	0.0085	0.7884	0.1971	848.5847310723	27.2531683194	0.3457137797	0.2924348081	0.4893390008	0.1824190473	0.2680488142	0.1644823777	849.6878326670	27.8925045525
0.0005	0.003	0.7972	0.1993	15.3413184317	2.7883813527	0.1085712697	0.0498159150	2.9524059419	0.1854594242	0.9651835209	0.0614299124	19.3674791642	3.0850866043
0.006	0.009000000000000001	0.7879999999999999	0.19699999999999998	867.8868160565	12.4869347326	0.1757140285	0.0546602813	0.3556348501	0.0838368220	0.1880497495	0.0775810346	868.6062146846	12.7030128705
0.006	0.0095	0.7876	0.1969	853.0041660483	39.9593998482	0.2314282327	0.1207458039	0.4529569190	0.2271040540	0.2555814275	0.1037701405	853.9441326275	40.4110198466
0.006	0.01	0.7872	0.1968	844.8064182573	26.6217661730	0.2785710208	0.1638812504	0.4702384079	0.1959741701	0.2690877631	0.1203388091	845.8243154491	27.1019604026
0.0065	0.0	0.7948	0.1987	818.0592071495	34.6263146921	0.0000000000	0.0000000000	0.6203144955	0.4717270484	0.3272689011	0.2560961603	819.0067905461	35.3541379008
0.0065	0.0005	0.7944	0.1986	850.1330537617	30.7209606626	0.0157142627	0.0209955956	0.4320372219	0.3784436103	0.2441529897	0.1541010241	850.8249582360	31.2745008926
0.0065	0.001	0.794	0.1985	853.7213106000	39.2014032369	0.0228571094	0.0139970638	0.4602333354	0.1928936670	0.2431140408	0.1348874193	854.4475150856	39.5431813870
0.0065	0.0015	0.7936	0.1984	854.2560014142	45.6557215259	0.0399999415	0.0575697491	0.4929772090	0.2931863108	0.2597372231	0.0864265609	855.0487157878	46.0929041467
0.0065	0.002	0.7932	0.1983	860.8091314876	24.4335937244	0.0357142334	0.0423782150	0.4866103447	0.1670210994	0.2472698364	0.0843022363	861.5787259021	24.7272952751
0.0065	0.0025	0.7928	0.1982	833.6057860360	34.1006861931	0.0499999268	0.0202030213	0.4857007927	0.2059206549	0.2244129607	0.1096374171	834.3658997162	34.4364472864
0.0065	0.003	0.7924	0.1981	851.3139348964	28.6829228043	0.0914284376	0.0567125834	0.5693795809	0.1444327410	0.2909056898	0.1009439236	852.2656486047	28.9850120523
0.0005	0.0035	0.7968	0.1992	18.6077471497	4.3765427020	0.1042855616	0.0616771473	3.0006122003	0.1393010955	1.0451825856	0.1367944991	22.7578274972	4.7143154439
0.0065	0.0035	0.792	0.198	874.5134344409	49.0855654831	0.0771427442	0.1285394905	0.3929264839	0.3332288879	0.2181792674	0.2124136028	875.2016829364	49.7597474643
0.0065	0.004	0.7916	0.1979	860.0413053422	27.9697339441	0.0942855763	0.0529920281	0.4092984208	0.2916813015	0.2784383031	0.1512161471	860.8233276424	28.4656234208
0.0065	0.0045	0.7912	0.1978	856.1109477459	25.5635989540	0.1085712697	0.0741756342	0.4647810956	0.2151931712	0.2348024497	0.0870239866	856.9191025609	25.9399917460
0.0065	0.005	0.7908	0.1977	862.5905895084	55.9207013011	0.0999998536	0.0782459651	0.3610921623	0.2780076740	0.2140234718	0.1304946278	863.2657049961	56.4074495680
0.0065	0.0055	0.7904	0.1976	858.4879144934	15.2867617332	0.1714283205	0.1608647732	0.5138969061	0.2074895358	0.2503866830	0.1281576202	859.4236264030	15.7832736624
0.0065	0.006	0.79	0.1975	843.1187211851	52.2713692917	0.1999997073	0.1572724435	0.5384548113	0.3124202051	0.3085678210	0.1814565212	844.1657435247	52.9225184615
0.0065	0.0065	0.7896	0.1974	850.9819704572	49.7050619547	0.2214282473	0.1034110548	0.6093998709	0.1366145962	0.3283078500	0.1221195926	852.1411064254	50.0672071983
0.0065	0.006999999999999999	0.7892	0.1973	857.6313955588	53.3423916397	0.1899997219	0.1372021672	0.4857007927	0.2371402961	0.2264908585	0.1072887666	858.5335869319	53.8240228696
0.0065	0.0075	0.7888	0.1972	838.6866158106	22.6126800183	0.2185711087	0.0709123170	0.5866610698	0.2959610242	0.3283078500	0.0484644881	839.8201558391	23.0280178476
0.0065	0.008	0.7884	0.1971	832.7822101373	34.4826986506	0.1885711526	0.0831029616	0.5157160102	0.2467955131	0.3002562299	0.1623422058	833.7867535300	34.9749393311
0.0005	0.004	0.7964	0.1991	17.0391518227	1.7600747780	0.1799997365	0.0747238725	3.0651903956	0.2851413025	0.9350540031	0.1175436491	21.2193959579	2.2374836021
0.0065	0.0085	0.7879999999999999	0.19699999999999998	848.5365835582	47.8203142433	0.1842854446	0.0784543436	0.4838816886	0.3094937119	0.2576593253	0.1663097257	849.4624100167	48.3745720245
0.0065	0.009000000000000001	0.7876	0.1969	857.2006020118	22.7566756004	0.2171425393	0.0596588070	0.4666001997	0.1259787045	0.2742825076	0.1249160533	858.1586272584	23.0672291652
0.0065	0.0095	0.7872	0.1968	845.4399381794	26.4882713357	0.1842854446	0.0891683640	0.4229417015	0.1863139164	0.2327245519	0.0705873836	846.2798898774	26.8343409997
0.0065	0.01	0.7868	0.1967	850.1634627180	27.7966923881	0.2857138675	0.1399706376	0.5439121236	0.2119549022	0.2836330476	0.0476559413	851.2767217567	28.1962738692
0.006999999999999999	0.0	0.7944	0.1986	844.3046704791	26.0637210218	0.0000000000	0.0000000000	0.5084395938	0.1884683144	0.2867498943	0.0547398894	845.0998599672	26.3069292256
0.006999999999999999	0.0005	0.794	0.1985	837.5462799509	35.6997656866	0.0085714160	0.0277009872	0.5430025716	0.2654022374	0.2607761720	0.1400694236	838.3586301105	36.1329383348
0.006999999999999999	0.001	0.7936	0.1984	827.1438828313	30.4733280808	0.0242856787	0.0232115043	0.5766559973	0.1240997025	0.2431140408	0.0971069910	827.9879385481	30.7177462786
0.006999999999999999	0.0015	0.7932	0.1983	847.6749964643	31.2913224721	0.0571427735	0.0271051974	0.5357261552	0.3514874415	0.2753214565	0.1128587376	848.5431868495	31.7827738486
0.006999999999999999	0.002	0.7928	0.1982	850.5080975555	22.8821059145	0.0471427881	0.0491560724	0.5057109377	0.3407313563	0.2483087853	0.1414497534	851.3092600666	23.4134430966
0.006999999999999999	0.0025	0.7924	0.1981	837.8782443901	29.0456580851	0.0899998683	0.0561338684	0.6357768803	0.1564217981	0.3345415433	0.1152437404	838.9385626820	29.3734574920
0.0	0.0015	0.7988	0.1997	0.0000000000	0.0000000000	0.0457142188	0.0345229380	3.0315369699	0.1798614736	0.9257034630	0.2200414286	4.0029546517	.4344258402
0.0005	0.0045	0.7959999999999999	0.19899999999999998	16.6032901164	1.7191895852	0.1671426125	0.0232115043	3.1361354552	0.3114123440	0.9412876964	0.1511875915	20.8478558805	2.2050010250
0.006999999999999999	0.003	0.792	0.198	857.2208746493	43.7272426202	0.0914284376	0.0741756342	0.5557363002	0.2625692604	0.2794772520	0.1259487194	858.1475166391	44.1899362342
0.006999999999999999	0.0035	0.7916	0.1979	836.6517498210	27.2649169357	0.0957141456	0.0603390891	0.5984852464	0.2699761304	0.2877888432	0.1506440068	837.6337380562	27.7458761620
0.006999999999999999	0.004	0.7912	0.1978	840.6353230907	35.4207295446	0.0842855909	0.0696345130	0.5002536254	0.2343751672	0.2971393832	0.1064403013	841.5170016902	35.8311795261
0.006999999999999999	0.0045	0.7908	0.1977	850.4548818821	13.6465082808	0.0842855909	0.0506286263	0.5138969061	0.1086905181	0.2358413985	0.0709534399	851.2889057776	13.8767808651
0.006999999999999999	0.005	0.7904	0.1976	839.5583392233	43.8503393587	0.1314283791	0.0685713282	0.4402231903	0.2515630887	0.2472698364	0.1881157485	840.3772606291	44.3585895241
0.006999999999999999	0.0055	0.79	0.1975	859.9222035968	36.6312823255	0.1171426857	0.1669899178	0.3674590267	0.1428199464	0.1994781873	0.1044337453	860.6062834965	37.0455259350
0.006999999999999999	0.006	0.7896	0.1974	838.7043543684	31.4717680134	0.1471426418	0.0910705950	0.5621031645	0.1686575372	0.2753214565	0.0666872475	839.6889216312	31.7981833931
0.006999999999999999	0.0065	0.7892	0.1973	859.6713297077	36.0420200423	0.1728568899	0.1031739638	0.5284497388	0.2345445338	0.2732435587	0.0935284852	860.6458798951	36.4732670251
0.006999999999999999	0.006999999999999999	0.7888	0.1972	864.1617189150	26.9897564991	0.1471426418	0.1193860105	0.4474996067	0.2585816636	0.2420750919	0.0787410859	864.9984362554	27.4464652591
0.006999999999999999	0.0075	0.7884	0.1971	850.7691077634	53.7881044534	0.1828568752	0.1494477450	0.4720575120	0.3581556802	0.2628540697	0.1851079238	851.6868762203	54.4808158024
0.0005	0.005	0.7956	0.1989	16.7401304195	4.6549712666	0.1999997073	0.1087965994	2.9296671407	0.1522406465	0.9412876964	0.1869415245	20.8110849639	5.1029500370
0.006999999999999999	0.008	0.7879999999999999	0.19699999999999998	863.1886323148	29.5549991048	0.2157139700	0.1011766017	0.4556855751	0.1718451706	0.2867498943	0.0718003140	864.1467817542	29.8998211911
0.006999999999999999	0.0085	0.7876	0.1969	863.8702997509	45.6876321463	0.1657140432	0.1397955648	0.3710972348	0.0990702193	0.2077897785	0.1032696385	864.6149008074	46.0297675689
0.006999999999999999	0.009000000000000001	0.7872	0.1968	881.8419928988	35.9399351797	0.1714283205	0.0968902865	0.3829214114	0.2073619089	0.2036339829	0.1215880961	882.5999766136	36.3657754712
0.006999999999999999	0.0095	0.7868	0.1967	848.1894146409	17.4597509399	0.2342853714	0.1825888220	0.4847912406	0.1966484338	0.2805162009	0.0450477505	849.1890074538	17.8840359462
0.006999999999999999	0.01	0.7864	0.1966	841.3119223675	17.4998516125	0.2099996926	0.0483185994	0.4966154172	0.1620330657	0.2472698364	0.0168809214	842.2658073137	17.7270841990
0.0075	0.0	0.794	0.1985	839.9789964515	16.5429302573	0.0000000000	0.0000000000	0.4502282629	0.1368566063	0.2441529897	0.1364152160	840.6733777041	16.8162020796
0.0075	0.0005	0.7936	0.1984	876.6927429726	36.0308257461	0.0085714160	0.0139970638	0.3301673928	0.2080946950	0.1724655161	0.1203388091	877.2039472975	36.3732563140
0.0075	0.001	0.7932	0.1983	846.1292078545	50.3128283548	0.0242856787	0.0379042278	0.4766052722	0.3650647781	0.2555814275	0.1745186753	846.8856802329	50.8903160360
0.0075	0.0015	0.7928	0.1982	838.5548436668	22.2030179611	0.0414285108	0.0427617361	0.4784243763	0.1227592041	0.2462308875	0.0980362657	839.3209274414	22.4665751670
0.0075	0.002	0.7924	0.1981	857.5351005306	27.0267191363	0.0499999268	0.0372525306	0.5530076441	0.1315049964	0.2784383031	0.0733471429	858.4165464046	27.2688238062
0.0005	0.0055	0.7952	0.1988	16.4081659804	2.5837176266	0.2071425540	0.0977291791	2.9596823582	0.3466527066	0.8893402518	0.1746423334	20.4643311444	3.2027418457
0.0075	0.0025	0.792	0.198	846.8894317609	47.7353651807	0.0699998975	0.0635030807	0.4847912406	0.2527572967	0.2420750919	0.1468707778	847.6862979909	48.1984963359
0.0075	0.003	0.7916	0.1979	848.5340494785	28.0717126493	0.0599999122	0.0685713282	0.5284497388	0.3492206100	0.2514256319	0.0939889926	849.3739247614	28.5834935801
0.0075	0.0035	0.7912	0.1978	843.8941495696	42.8512458654	0.0828570216	0.0845635824	0.4675097517	0.3340620110	0.2649319675	0.1833972879	844.7094483104	43.4532687467
0.0075	0.004	0.7908	0.1977	842.0518736364	21.1610700088	0.1171426857	0.0515869819	0.5593745084	0.1798062703	0.3127236166	0.0808513205	843.0411144471	21.4733145815
0.0075	0.0045	0.7904	0.1976	855.3608601582	54.5329959336	0.1442855031	0.1736519904	0.4520473669	0.3348634167	0.2514256319	0.1512161471	856.2086186601	55.1927274878
0.0075	0.005	0.79	0.1975	829.0419085177	23.0668609313	0.1642854738	0.1018200206	0.5839324136	0.2688707233	0.2909056898	0.0728746926	830.0810320949	23.5104263678
0.0075	0.0055	0.7896	0.1974	830.5572881712	32.5039873214	0.1828568752	0.0582744234	0.6466915048	0.1636587203	0.2950614854	0.1033532238	831.6818980366	32.8292736889
0.0075	0.006	0.7892	0.1973	860.4949056063	43.6027374213	0.1428569338	0.1583071417	0.3983837962	0.2368051548	0.2067508296	0.0904303408	861.2428971659	44.0882800586
0.0075	0.0065	0.7888	0.1972	850.9464933416	34.3023697406	0.1728568899	0.0567125834	0.5457312277	0.1982740014	0.2690877631	0.1060338840	851.9341692223	34.6633902094
0.0075	0.006999999999999999	0.7884	0.1971	840.6302549314	38.5799197559	0.1814283059	0.0840795282	0.5120778020	0.2216472151	0.2815551498	0.1273125785	841.6053161891	39.0129590777
0.0005	0.006	0.7948	0.1987	16.9580612727	2.0262878949	0.2528567728	0.0945881207	3.0051599605	0.2489183234	0.9277813608	0.0681601152	21.1438593668	2.4379544542
0.0075	0.0075	0.7879999999999999	0.19699999999999998	855.3101785645	17.3057316922	0.2157139700	0.1674293015	0.5375452593	0.2857441389	0.2722046098	0.0953571722	856.3356424036	17.8542623048
0.0075	0.008	0.7876	0.1969	834.1987606830	44.6186503530	0.2999995609	0.2122759821	0.6084903189	0.3798139492	0.3106457188	0.1684763829	835.4178962816	45.3792166672
0.0075	0.0085	0.7872	0.1968	836.9431689852	19.5072460243	0.2542853421	0.0294160431	0.4611428874	0.1380123477	0.2566203764	0.0975948575	837.9152175911	19.7722692726
0.0075	0.009000000000000001	0.7868	0.1967	855.4343484692	32.1853683647	0.2971424222	0.1204072952	0.5111682499	0.2063380512	0.3033730765	0.1062779209	856.5460322178	32.6183916320
0.0075	0.0095	0.7864	0.1966	852.2084650263	36.7137982941	0.2771424515	0.2106158917	0.4938867611	0.3117309680	0.2825940987	0.1474575591	853.2620883376	37.3836027129
0.0075	0.01	0.7859999999999999	0.1965	867.3369207642	24.6641099931	0.1771425979	0.1199998244	0.3074285916	0.1339977313	0.1724655161	0.0913802654	867.9939574698	25.0094878142
0.008	0.0	0.7936	0.1984	855.8271308209	20.3652026365	0.0000000000	0.0000000000	0.4329467740	0.0828441654	0.2119455740	0.0761769911	856.4720231689	20.5242237930
0.008	0.0005	0.7932	0.1983	854.3903076377	40.9627565990	0.0214285401	0.0156491930	0.5466407797	0.2262134751	0.2805162009	0.1202670293	855.2388931584	41.3248862964
0.008	0.001	0.7928	0.1982	854.8895213363	47.9297458709	0.0214285401	0.0202030213	0.5430025716	0.3293834455	0.2846719965	0.1920679053	855.7386244445	48.4714002430
0.008	0.0015	0.7924	0.1981	849.5426131944	32.0540170199	0.0271428174	0.0245780362	0.3874691717	0.1747097724	0.2275298074	0.0811178934	850.1847549909	32.3344227219
0.0005	0.0065	0.7944	0.1986	17.2798893931	2.2220512358	0.2485710648	0.0376882476	3.0160745851	0.3267507968	0.9703782654	0.0773022661	21.5149133084	2.6637925463
0.008	0.002	0.792	0.198	845.1561212543	23.8471057837	0.0542856348	0.0561338684	0.5457312277	0.1160525681	0.2940225365	0.0319212715	846.0501606533	24.0512134917
0.008	0.0025	0.7916	0.1979	838.5447073481	16.3223265360	0.0828570216	0.0389661764	0.5430025716	0.1780121393	0.2670098653	0.1185676953	839.4375768066	16.6578725470
0.008	0.003	0.7912	0.1978	846.8691591234	36.5294653036	0.0757141749	0.0410076545	0.4029315565	0.2725986814	0.2202571652	0.1368260586	847.5680620200	36.9798976981
0.008	0.0035	0.7908	0.1977	836.5301139960	29.8816055050	0.0757141749	0.0661475426	0.5166255622	0.2301436291	0.2524645808	0.1331476950	837.3749183139	30.3110443717
0.008	0.004	0.7904	0.1976	848.6531512239	39.3497533919	0.1171426857	0.0901697757	0.4238512535	0.2205096341	0.2462308875	0.0989131728	849.4403760506	39.7593459745
0.008	0.0045	0.79	0.1975	862.5221693568	15.7743185582	0.0728570362	0.0209955956	0.3265291846	0.1521319265	0.2098676762	0.0582553013	863.1314232538	16.0057013816
0.008	0.005	0.7896	0.1974	860.7964610892	38.2262694750	0.1257141017	0.0709123170	0.4102079728	0.2170306303	0.2192182163	0.1432695078	861.5516013800	38.6574819301
0.008	0.0055	0.7892	0.1973	851.3215371354	48.5759675394	0.1657140432	0.1571166510	0.5684700289	0.2900886460	0.2753214565	0.2016738696	852.3310426640	49.2248467060
0.008	0.006	0.7888	0.1972	842.8171657022	53.5210218786	0.1514283498	0.1674293015	0.4602333354	0.3265988504	0.2545424786	0.1815041039	843.6833698660	54.1965541344
0.008	0.0065	0.7884	0.1971	840.5745051782	60.1624666217	0.2199996780	0.1741214478	0.5511885400	0.2982110331	0.2711656609	0.1355260944	841.6168590571	60.7703251970
0.0005	0.006999999999999999	0.794	0.1985	16.6590398695	3.2817026624	0.3099995463	0.1162683438	2.9978835442	0.3722902190	0.9662224698	0.1145673775	20.9331454298	3.8848286027
0.008	0.006999999999999999	0.7879999999999999	0.19699999999999998	860.3276563469	34.4204580401	0.2171425393	0.1044322293	0.5138969061	0.0782426255	0.2763604053	0.0668166118	861.3350561976	34.6699495067
0.008	0.0075	0.7876	0.1969	866.5817650171	52.5953752430	0.1599997658	0.2169544882	0.3401724653	0.3226231239	0.2088287273	0.1472817702	867.2907659755	53.2822346253
0.008	0.008	0.7872	0.1968	837.9796075776	24.5670545138	0.1557140578	0.0641426042	0.4420422944	0.1542917723	0.2431140408	0.1326278387	838.8204779706	24.9181167290
0.008	0.0085	0.7868	0.1967	846.8362160875	18.0544483451	0.2385710794	0.1253890065	0.4602333354	0.1508211732	0.2472698364	0.1023456947	847.7822903387	18.4330042195
0.008	0.009000000000000001	0.7864	0.1966	865.0182378496	47.0638743489	0.1799997365	0.0859044250	0.4147557331	0.2419066482	0.2514256319	0.0767979327	865.8644189511	47.4684833548
0.008	0.0095	0.7859999999999999	0.1965	853.4704367109	49.1733618303	0.3171423930	0.1792498764	0.5684700289	0.3256145512	0.3293467989	0.1580568763	854.6853959317	49.8362831342
0.008	0.01	0.7856	0.1964	860.1578730078	5.9391043516	0.1957139993	0.1071331761	0.3883787237	0.1254522555	0.2451919386	0.0899516167	860.9871576694	6.2616413999
0.0085	0.0	0.7932	0.1983	854.5398183393	16.0740523830	0.0000000000	0.0000000000	0.6084903189	0.1951111045	0.2857109454	0.1447088357	855.4340196036	16.4138723232
0.0085	0.0005	0.7928	0.1982	853.5312546234	7.1180742250	0.0142856934	0.0090350658	0.4438613985	0.1969847002	0.2244129607	0.0303970240	854.2138146760	7.3544910150
0.0085	0.001	0.7924	0.1981	847.0617491797	16.3738150619	0.0371428028	0.0189521139	0.4811530324	0.1486108958	0.2701267120	0.0666872475	847.8501717269	16.6080653191
0.0005	0.0075	0.7936	0.1984	15.7188963052	2.7567526049	0.2899995755	0.1266843819	3.0006122003	0.1079880007	0.9423266453	0.0986946765	19.9518347263	3.0901196640
0.0085	0.0015	0.792	0.198	846.0557195436	11.5118685713	0.0342856641	0.0166598382	0.4884294488	0.1335029079	0.2306466541	0.1064808578	846.8090813106	11.7685121752
0.0085	0.002	0.7916	0.1979	818.0161277948	43.5614575308	0.0742856056	0.0232115043	0.6285004639	0.3622438759	0.2971393832	0.1378947828	819.0160532475	44.0848076938
0.0085	0.0025	0.7912	0.1978	864.9295450605	21.6849145712	0.0457142188	0.0410076545	0.5457312277	0.1154808771	0.2877888432	0.0642470404	865.8087793502	21.9056501432
0.0085	0.003	0.7908	0.1977	855.8499375380	48.4273843987	0.0571427735	0.0393829388	0.4747861681	0.4600067904	0.2597372231	0.1859689496	856.6416037027	49.1127430775
0.0085	0.0035	0.7904	0.1976	849.6870557366	16.1126455479	0.0899998683	0.0575697491	0.4484091588	0.1378924099	0.2483087853	0.1070470342	850.4737735490	16.4151547411
0.0085	0.004	0.79	0.1975	853.3006533718	18.2077531592	0.0971427150	0.0685713282	0.4138461810	0.2212287869	0.2046729318	0.0597192306	854.0163151996	18.5572725049
0.0085	0.0045	0.7896	0.1974	859.6434548311	45.8256614532	0.1228569630	0.1122677368	0.4775148242	0.3537678100	0.2410361430	0.1331476950	860.4848627613	46.4248446950
0.0085	0.005	0.7892	0.1973	851.1086744416	43.7771195816	0.1171426857	0.0709123170	0.5530076441	0.3025187060	0.2867498943	0.1417546681	852.0655746657	44.2923052727
0.0085	0.0055	0.7888	0.1972	864.8712612277	37.3049595607	0.1414283644	0.1070569519	0.4429518465	0.2511813239	0.2399971941	0.1524672986	865.6956386327	37.8156651351
0.0085	0.006	0.7884	0.1971	891.5221773073	47.7110682388	0.1114284083	0.0888014144	0.3947455880	0.4016637859	0.1932444940	0.1503284014	892.2215957976	48.3518618405
0.0005	0.008	0.7932	0.1983	19.3958459327	6.1150950129	0.2928567142	0.0542103948	3.0751954681	0.2764439766	0.9423266453	0.1670867571	23.7062247603	6.6128361414
0.0085	0.0065	0.7879999999999999	0.19699999999999998	858.5994139996	34.8665806185	0.1485712111	0.1189750419	0.4929772090	0.2460569445	0.2690877631	0.1037701405	859.5100501828	35.3353827454
0.0085	0.006999999999999999	0.7876	0.1969	852.4694752341	44.6487427174	0.1728568899	0.1423990578	0.5129873540	0.2976000922	0.2763604053	0.1371097669	853.4316798833	45.2258516343
0.0085	0.0075	0.7872	0.1968	831.2313533682	8.1514438950	0.1914282912	0.0854279686	0.4811530324	0.0838368220	0.2451919386	0.0862765580	832.1491266304	8.4069852436
0.0085	0.008	0.7868	0.1967	849.3550912975	32.6785924557	0.2671424661	0.1957921900	0.5193542184	0.3055011883	0.2825940987	0.0843022363	850.4241820807	33.2641880703
0.0085	0.0085	0.7864	0.1966	844.7937478589	48.4805185063	0.2628567581	0.1482962318	0.5702891329	0.2495954005	0.2763604053	0.1409911450	845.9032541552	49.0194012836
0.0085	0.009000000000000001	0.7859999999999999	0.1965	871.5384248870	66.9055983129	0.1657140432	0.1196592054	0.3883787237	0.1814185863	0.1922055451	0.1262226701	872.2847231990	67.3328987747
0.0085	0.0095	0.7856	0.1964	855.2569628910	14.9512642948	0.2057139846	0.0446299328	0.4584142313	0.0910279397	0.2327245519	0.0331162413	856.1538156588	15.1200384086
0.0085	0.01	0.7852	0.1963	834.6751676643	48.2385881201	0.2757138822	0.1247362743	0.6003043505	0.3175886932	0.2680488142	0.1210899280	835.8192347112	48.8020030156
0.009000000000000001	0.0	0.7928	0.1982	851.0098453338	32.3462994619	0.0000000000	0.0000000000	0.3429011214	0.1454828427	0.2223350629	0.1110072041	851.5750815181	32.6027895087
0.009000000000000001	0.0005	0.7924	0.1981	849.6921238960	35.1968668210	0.0171428321	0.0264960141	0.4638715435	0.1912223671	0.2919446387	0.1082502983	850.4650829103	35.5228355005
0.0005	0.0085	0.7928	0.1982	15.8557366084	1.1219535869	0.3042852689	0.0759160618	3.0379038342	0.3146576867	0.9236255652	0.1726531759	20.1215512767	1.6851805113
0.009000000000000001	0.001	0.792	0.198	846.8184775297	38.2744785496	0.0342856641	0.0261861085	0.5348166031	0.2199235909	0.2784383031	0.1156177880	847.6660181000	38.6362060370
0.009000000000000001	0.0015	0.7916	0.1979	847.9334725924	13.0435026430	0.0214285401	0.0180701316	0.4129366290	0.1489445284	0.2451919386	0.0705873836	848.6130297001	13.2811046866
0.009000000000000001	0.002	0.7912	0.1978	868.6293014051	42.0939070017	0.0357142334	0.0325763930	0.3574539541	0.2131226208	0.1724655161	0.0775810346	869.1949351087	42.4171870501
0.009000000000000001	0.0025	0.7908	0.1977	856.0019823193	37.8751196766	0.0614284815	0.0171428321	0.4456805026	0.0960858978	0.2555814275	0.0884999084	856.7646727309	38.0768483149
0.009000000000000001	0.003	0.7904	0.1976	859.2532065592	44.0873628875	0.0742856056	0.0616771473	0.4857007927	0.3602285443	0.2483087853	0.0904303408	860.0615017428	44.5996989199
0.009000000000000001	0.0035	0.79	0.1975	877.3262628946	53.6052568723	0.0499999268	0.0442626020	0.3365342571	0.2796336373	0.1911665962	0.1058300901	877.9039636747	54.0349832017
0.009000000000000001	0.004	0.7896	0.1974	876.7459586461	20.1732072563	0.0828570216	0.0457142188	0.3210718723	0.0926850940	0.1818160561	0.0886461491	877.3317035961	20.4002527182
0.009000000000000001	0.0045	0.7892	0.1973	869.9495569226	13.8865532230	0.0628570509	0.0330737713	0.2846897905	0.1820558794	0.1412970494	0.1096374171	870.4384008134	14.2113202908
0.009000000000000001	0.005	0.7888	0.1972	883.1064986632	64.3613151997	0.0957141456	0.1323567757	0.3956551401	0.3629557155	0.1994781873	0.1070873608	883.7973461362	64.9637150517
0.009000000000000001	0.0055	0.7884	0.1971	863.5940850649	23.6713297954	0.0971427150	0.0589706778	0.4347658781	0.3033925343	0.2202571652	0.1590101012	864.3462508232	24.1927031087
0.0005	0.009000000000000001	0.7924	0.1981	17.1329127712	3.1284709632	0.3042852689	0.1152103751	3.0451802506	0.3540296248	0.8560938872	0.1361617737	21.3384721779	3.7338727368
0.009000000000000001	0.006	0.7879999999999999	0.19699999999999998	876.4013238085	52.6661126727	0.1571426271	0.1422843586	0.4766052722	0.3945988588	0.2212961141	0.1187496314	877.2563678219	53.3217455215
0.009000000000000001	0.0065	0.7876	0.1969	842.9261311288	8.7455697666	0.1899997219	0.0795906737	0.5502789879	0.2240527822	0.2888277921	0.0960339526	843.9552376307	9.1452471751
0.009000000000000001	0.006999999999999999	0.7872	0.1968	853.6224814922	63.2507033315	0.1942854299	0.1374399528	0.6021234546	0.3926316111	0.3106457188	0.1750127835	854.7295360955	63.9557876789
0.009000000000000001	0.0075	0.7868	0.1967	868.6723807598	17.7081111465	0.1885711526	0.2104607989	0.4684193038	0.2090782997	0.2472698364	0.0958088903	869.5766410526	18.2234591354
0.009000000000000001	0.008	0.7864	0.1966	857.8619968104	26.8560708479	0.1628569045	0.1482962318	0.4411327424	0.2889456603	0.2638930186	0.1086484250	858.7298794759	27.4019611650
0.009000000000000001	0.0085	0.7859999999999999	0.1965	861.1385618471	66.7497304710	0.2671424661	0.1279666451	0.5075300418	0.1563371543	0.3116846677	0.0328544487	862.2249190227	67.0668887191
0.009000000000000001	0.009000000000000001	0.7856	0.1964	860.2921792313	24.6535266719	0.2371425101	0.0999590290	0.4183939412	0.2708572080	0.2680488142	0.1800231929	861.2157644968	25.2043661018
0.009000000000000001	0.0095	0.7852	0.1963	864.0983669228	30.5897046072	0.2157139700	0.0719409136	0.3901978278	0.2370007115	0.1942834429	0.0958088903	864.8985621635	30.9944551226
0.009000000000000001	0.01	0.7848	0.1962	852.9585526139	20.1186649433	0.1728568899	0.1275833193	0.4020220044	0.2179587335	0.2327245519	0.0781355880	853.7661560601	20.5423425841
0.0095	0.0	0.7924	0.1981	853.9215028954	15.9727607878	0.0000000000	0.0000000000	0.4629619915	0.2633243499	0.2493477341	0.1075701012	854.6338126210	16.3436552389
0.0	0.002	0.7984	0.1996	0.0000000000	0.0000000000	0.0728570362	0.0139970638	3.0351751781	0.3303364810	0.9579108787	0.0850670137	4.0659430930	.4294005585
0.0005	0.0095	0.792	0.198	18.4430319699	7.5629539303	0.3242852396	0.0790761843	3.1943467862	0.1110398781	0.9360929519	0.0887435090	22.8977569476	7.8418135017
0.0095	0.0005	0.792	0.198	853.2829148140	38.6749863875	0.0071428467	0.0127775126	0.4847912406	0.1174132701	0.2399971941	0.0899516167	854.0148460954	38.8951287869
0.0095	0.001	0.7916	0.1979	856.2199131725	9.0495473413	0.0214285401	0.0180701316	0.4702384079	0.2042425397	0.2514256319	0.1371412538	856.9630057524	9.4090012664
0.0095	0.0015	0.7912	0.1978	853.7339809985	20.0614457742	0.0414285108	0.0387561146	0.5430025716	0.3486610904	0.2909056898	0.1849212289	854.6093177707	20.6337842081
0.0095	0.002	0.7908	0.1977	864.4708766369	16.3284234359	0.0457142188	0.0356856506	0.5066204897	0.2693625754	0.2316856030	0.0659057293	865.2548969484	16.6993773912
0.0095	0.0025	0.7904	0.1976	841.9682490067	37.9030037325	0.0657141895	0.0514284962	0.5211733225	0.2562678022	0.2607761720	0.1396062808	842.8159126907	38.3503063117
0.0095	0.003	0.79	0.1975	842.1177597083	26.9146158091	0.0971427150	0.0726185510	0.5220828745	0.1498305834	0.2836330476	0.0928334410	843.0206183454	27.2298983845
0.0095	0.0035	0.7896	0.1974	854.1647745455	9.3810302081	0.0828570216	0.0790761843	0.4747861681	0.1616445702	0.2805162009	0.0881577368	855.0029339361	9.7099086994
0.0095	0.004	0.7892	0.1973	855.8676760959	19.6235937242	0.0785713136	0.0338061207	0.3983837962	0.0593931218	0.1901276473	0.0567536234	856.5347588530	19.7735465901
0.0095	0.0045	0.7888	0.1972	848.3161186253	27.0434087393	0.0914284376	0.0595218176	0.4083888687	0.1417734620	0.2181792674	0.0623369335	849.0341151990	27.3070409524
0.0095	0.005	0.7884	0.1971	834.5307251221	22.8472186217	0.1399997951	0.1166188672	0.6066712148	0.2463929319	0.2888277921	0.1380825226	835.5662239241	23.3483129434
0.0005	0.01	0.7916	0.1979	16.9149819180	2.5150533454	0.3757137358	0.1224243082	2.9742351910	0.1822738670	0.9662224698	0.1783848321	21.2311533146	2.9981363527
0.0095	0.0055	0.7879999999999999	0.19699999999999998	837.0648048102	26.1643824741	0.1571426271	0.0973106368	0.5884801739	0.2524953177	0.2929835876	0.1144919794	838.1034111988	26.6286804080
0.0095	0.006	0.7876	0.1969	873.3376214656	28.9625846495	0.1299998097	0.0595218176	0.4311276699	0.1462541590	0.2379192963	0.1446192974	874.1366682415	29.3129799235
0.0095	0.0065	0.7872	0.1968	866.9796155282	23.8209345950	0.1757140285	0.1550771073	0.4784243763	0.1798430744	0.2493477341	0.1132406633	867.8831016671	24.2690954400
0.0095	0.006999999999999999	0.7868	0.1967	858.4423010590	57.9640059106	0.1257141017	0.1703774822	0.4202130453	0.4289615625	0.2171403185	0.1783122048	859.2053685245	58.7416571601
0.0095	0.0075	0.7864	0.1966	825.9528653779	46.6181977913	0.2314282327	0.1785654528	0.6266813598	0.3403912711	0.3522036745	0.2056384065	827.1631786449	47.3427929217
0.0095	0.008	0.7859999999999999	0.1965	881.5936530894	23.5791614594	0.1157141164	0.0859044250	0.2819611343	0.1490111653	0.1579202316	0.0993487239	882.1492485717	23.9134257736
0.0095	0.0085	0.7856	0.1964	867.7550439127	54.3723735751	0.1942854299	0.1301174957	0.4374945342	0.2577356598	0.1984392384	0.1545766025	868.5852631152	54.9148033331
0.0095	0.009000000000000001	0.7852	0.1963	851.2227080276	23.1724482846	0.2885710062	0.1341943015	0.5311783950	0.1286815257	0.3251910033	0.0607940480	852.3676484321	23.4961181598
0.0095	0.0095	0.7848	0.1962	848.3769365379	23.0595938342	0.2342853714	0.1196592054	0.4693288558	0.1990568732	0.2441529897	0.0896149882	849.3247037548	23.4679249010
0.0095	0.01	0.7844	0.1961	846.7449892187	42.3032362435	0.2428567874	0.2992503271	0.4957058652	0.2920781084	0.2607761720	0.2267099803	847.7443280433	43.1212746593
0.001	0.0	0.7992	0.1998	49.9593810508	17.8235211382	0.0000000000	0.0000000000	3.1143062061	0.2521543380	0.9890793455	0.0753793043	54.0627666024	18.1510547805
0.01	0.0	0.792	0.198	850.0798380883	57.5418322060	0.0000000000	0.0000000000	0.4838816886	0.3983630297	0.2493477341	0.1685532484	850.8130675110	58.1087484841
0.01	0.0005	0.7916	0.1979	874.5641160346	56.8369781152	0.0114285547	0.0069985319	0.4438613985	0.2663357253	0.2119455740	0.1106175672	875.2313515618	57.2209299396
0.01	0.001	0.7912	0.1978	836.2057517959	38.9944307560	0.0157142627	0.0228571094	0.5457312277	0.4118172041	0.2784383031	0.1826423691	837.0456355894	39.6117474386
0.01	0.0015	0.7908	0.1977	851.7067172480	33.1133901115	0.0471427881	0.0389661764	0.5302688429	0.2068186156	0.2836330476	0.1555789108	852.5677619266	33.5147538143
0.01	0.002	0.7904	0.1976	866.5817650171	41.9142430727	0.0457142188	0.0389661764	0.3829214114	0.3831967706	0.2244129607	0.2281338731	867.2348136080	42.5645398928
0.01	0.0025	0.79	0.1975	862.0685690926	29.0592454453	0.0885712989	0.0429522125	0.4911581049	0.2338097257	0.2940225365	0.0993487239	862.9423210329	29.4353561074
0.01	0.003	0.7896	0.1974	844.7886796995	19.8403092106	0.0771427442	0.0387561146	0.4602333354	0.1339730336	0.2618151209	0.0762336493	845.5878709000	20.0892720081
0.01	0.0035	0.7892	0.1973	853.0143023671	26.6227985517	0.1142855470	0.0903506580	0.4620524395	0.2109376505	0.2576593253	0.1167327394	853.8482996789	27.0408195996
0.01	0.004	0.7888	0.1972	850.3028371008	36.7921863143	0.0957141456	0.0924053598	0.4947963131	0.2214829269	0.2638930186	0.1423625383	851.1572405781	37.2484371393
0.01	0.0045	0.7884	0.1971	848.8127982442	26.5620265010	0.0985712843	0.0537567434	0.5066204897	0.1133989280	0.2701267120	0.0440788684	849.6881167302	26.7732610408
0.001	0.0005	0.7988	0.1997	41.4169984222	6.4146041657	0.0142856934	0.0202030213	3.0315369699	0.1354713577	0.9537550831	0.1461339879	45.4165761686	6.7164125326
0.01	0.005	0.7879999999999999	0.19699999999999998	848.9369681489	57.2137429800	0.1042855616	0.0642697452	0.3874691717	0.3476535896	0.2399971941	0.1334392242	849.6687200763	57.7591055390
0.01	0.0055	0.7876	0.1969	864.3492408119	24.0072723434	0.1471426418	0.0759160618	0.5084395938	0.2060009891	0.2753214565	0.1132406633	865.2801445040	24.4024300576
0.01	0.006	0.7872	0.1968	839.8649628656	19.8821289114	0.1457140724	0.0561338684	0.4838816886	0.1041188823	0.2535035297	0.0875187261	840.7480621563	20.1299003882
0.01	0.0065	0.7868	0.1967	871.0341430291	37.8739436901	0.1485712111	0.1059070049	0.4065697646	0.2673897386	0.2722046098	0.0958088903	871.8614886146	38.3430493239
0.01	0.006999999999999999	0.7864	0.1966	855.6928245974	14.7525004830	0.1385712258	0.0642697452	0.4474996067	0.1426112639	0.2358413985	0.1288631728	856.5147368284	15.0882446649
0.01	0.0075	0.7859999999999999	0.1965	862.5297715959	43.2148121860	0.2471424954	0.1774188797	0.6130380791	0.2954798501	0.3137625655	0.0540253424	863.7037147359	43.7417362582
0.01	0.008	0.7856	0.1964	856.7216609508	37.7308552767	0.1742854592	0.1137844492	0.4911581049	0.1998532366	0.2233740118	0.0990004363	857.6104785267	38.1434933988
0.01	0.0085	0.7852	0.1963	835.5899704317	52.6856787445	0.2014282766	0.1752895909	0.5239019786	0.2630099927	0.2825940987	0.0997823738	836.5978947856	53.2237607019
0.01	0.009000000000000001	0.7848	0.1962	857.6009866025	18.4717104407	0.2357139407	0.0916959031	0.4620524395	0.1172722669	0.2514256319	0.0498695468	858.5501786146	18.7305481575
0.01	0.0095	0.7844	0.1961	822.0655871364	17.5074751603	0.3042852689	0.1637815963	0.5339070511	0.1510623294	0.2742825076	0.0379749677	823.1780619640	17.8602940537
0.001	0.001	0.7984	0.1996	41.9187462004	5.6782070775	0.0285713868	0.0156491930	3.0451802506	0.3172550915	0.9734951121	0.0811711029	45.9659929499	6.0922824649
0.01	0.01	0.784	0.196	863.4648470008	50.4233399924	0.1857140139	0.1860433917	0.3710972348	0.2781266790	0.1922055451	0.1381450458	864.2138637946	51.0256551089
0.001	0.0015	0.7979999999999999	0.1995	38.6573856419	16.0674241352	0.0428570801	0.0312983860	3.1925276821	0.2320338400	0.9599887765	0.1375813139	42.8527591806	16.4683376751
0.001	0.002	0.7976	0.1994	38.1936490589	10.7956981718	0.0799998829	0.0209955956	3.0933865090	0.2114703617	0.9859624988	0.2354910079	42.3529979496	11.2636551370
0.001	0.0025	0.7972	0.1993	35.9459203756	8.3434742092	0.1099998390	0.0429522125	3.0551853231	0.2410158465	1.0088193744	0.1299973774	40.1199249121	8.7574396456
0.001	0.003	0.7968	0.1992	42.6054817959	10.9504453448	0.1028569923	0.0264960141	3.0979342693	0.1474933367	0.9308982075	0.1801191030	46.7371712650	11.3045537986
0.001	0.0035	0.7964	0.1991	41.2649536409	13.2595331637	0.1471426418	0.0950186561	2.9815116073	0.1453690686	0.9901182943	0.1598226262	45.3837261843	13.6597435146
0.0	0.0025	0.7979999999999999	0.1995	0.0000000000	0.0000000000	0.0814284522	0.0279941275	3.0642808436	0.3764446818	0.8779118140	0.0653795275	4.0236211098	.4698183368
0.001	0.004	0.7959999999999999	0.19899999999999998	48.2514113410	12.5874388169	0.1742854592	0.0859993995	3.0888387488	0.1630509992	0.9963519877	0.0705873836	52.5108875367	12.9070765992
0.001	0.0045	0.7956	0.1989	43.3682397820	10.6740826961	0.1685711818	0.0531458515	2.9314862448	0.2278314406	0.9537550831	0.0498695468	47.4220522917	11.0049295350
0.001	0.005	0.7952	0.1988	44.3565308604	10.5539280756	0.2185711087	0.0910705950	3.0306274178	0.2003163198	0.9205087186	0.1108125569	48.5262381055	10.9561275473
0.001	0.0055	0.7948	0.1987	43.8471808431	8.6784086586	0.2228568167	0.0506286263	2.9869689196	0.3017958931	1.0264815056	0.1974112255	48.0834880850	9.2282444035
0.001	0.006	0.7944	0.1986	39.3365189983	5.9664657368	0.2242853860	0.0685713282	3.0815623324	0.2569770259	0.9433655942	0.0865763038	43.5857323109	6.3785903947
0.001	0.0065	0.794	0.1985	42.4002213412	10.9409646940	0.2885710062	0.0603390891	3.0160745851	0.1040870951	0.9734951121	0.1816943099	46.6783620446	11.2870851881
0.001	0.006999999999999999	0.7936	0.1984	46.1582615186	13.1864507854	0.2628567581	0.0774068420	3.0779241242	0.2645780437	0.9714172143	0.0881577368	50.4704596152	13.6165934079
0.001	0.0075	0.7932	0.1983	41.7438947020	8.5230800898	0.2957138529	0.0910705950	3.1024820295	0.1925502563	0.9683003676	0.1657896815	46.1103909520	8.9724906226
0.001	0.008	0.7928	0.1982	40.3324123157	8.4834902315	0.3085709769	0.1043540322	2.9569537021	0.2746425500	1.0389488923	0.1833972879	44.6368858870	9.0458841016
0.001	0.0085	0.7924	0.1981	40.6643767548	16.6273449011	0.3942851372	0.0815161242	3.0324465219	0.0938911506	0.9537550831	0.1744196857	45.0448634970	16.9771718616
0.0	0.003	0.7976	0.1994	0.0000000000	0.0000000000	0.1157141164	0.0455352975	3.0679190517	0.3413232665	0.9838846010	0.2357841808	4.1675177691	.6226427448
0.001	0.009000000000000001	0.792	0.198	45.6995930951	7.5011224318	0.3485709184	0.0707971061	3.0060695126	0.1965979442	0.9340150542	0.1561053123	49.9882485803	7.9246227944
0.001	0.0095	0.7916	0.1979	37.9072980542	8.5736780549	0.3928565679	0.1026186212	3.0324465219	0.3170881590	0.8966128940	0.1017109210	42.2292140380	9.0950957561
0.001	0.01	0.7912	0.1978	39.7166309515	8.7581782759	0.3742851665	0.1048223399	3.0306274178	0.2299997983	0.9225866163	0.0932973791	44.0441301521	9.1862977932
0.0015	0.0	0.7988	0.1997	499.7382530499	612.2360412606	0.0000000000	0.0000000000	1.9173357133	1.8373545684	0.6732388822	0.5339267427	502.3288276454	614.6073225717
0.0015	0.0005	0.7984	0.1996	74.6185104956	14.8011288623	0.0228571094	0.0228571094	2.9851498155	0.1826909494	0.9620666743	0.1769754216	78.5885840948	15.1836523427
0.0015	0.001	0.7979999999999999	0.1995	107.1991730454	78.8818859482	0.0442856495	0.0277009872	2.9815116073	0.1390871334	1.0586889212	0.0585510154	111.2836592234	79.1072250842
0.0015	0.0015	0.7976	0.1994	94.3260482299	23.5761851349	0.0585713428	0.0228571094	3.0051599605	0.1431670748	0.9610277254	0.1460453233	98.3508072586	23.8882546424
0.0015	0.002	0.7972	0.1993	102.5390004990	74.4478928523	0.0914284376	0.0464230087	3.1379545593	0.2015022186	0.9537550831	0.0649156020	106.7221385790	74.7607336816
0.0015	0.0025	0.7968	0.1992	94.3691275846	50.5973289135	0.1142855470	0.0519025015	3.0333560740	0.1662267021	0.9911572432	0.1615423543	98.5079264488	50.9770004714
0.0015	0.003	0.7964	0.1991	326.1968737702	552.9489744212	0.1171426857	0.0419911913	2.4457854522	1.5665158675	0.7657053336	0.3883834985	329.5255072417	554.9458649785
0.0	0.0035	0.7972	0.1993	0.0000000000	0.0000000000	0.1428569338	0.0433306534	2.9542250460	0.0785802436	0.9288203097	0.0950851112	4.0259022895	.2169960082
0.0015	0.0035	0.7959999999999999	0.19899999999999998	280.0183396141	454.6225288964	0.1557140578	0.0427617361	2.6458869023	1.0973948040	0.8592107339	0.3332808135	283.6791513081	456.0959662500
0.0015	0.004	0.7956	0.1989	128.2041595800	62.7645317963	0.1799997365	0.0437058176	3.0588235313	0.2165880061	0.9932351410	0.1115891085	132.4362179888	63.1364147285
0.0015	0.0045	0.7952	0.1988	191.1304263948	162.0803956465	0.2071425540	0.0361402632	2.9369435571	0.4828136669	0.8810286607	0.1832324152	195.1555411666	162.7825819918
0.0015	0.005	0.7948	0.1987	101.8294581864	64.4469414110	0.2114282620	0.1480758806	3.1379545593	0.2621025375	1.0036246299	0.1528914874	106.1824656376	65.0100113165
0.0015	0.0055	0.7944	0.1986	95.4359751333	49.0922475077	0.2042854153	0.0616771473	3.0697381558	0.1521971678	0.9558329809	0.0972402882	99.6658316853	49.4033621110
0.0015	0.006	0.794	0.1985	141.7690881504	232.9133846088	0.2642853275	0.0761308177	3.0515471149	0.4780818748	0.9236255652	0.1048051765	146.0085461580	233.5724024778
0.0015	0.0065	0.7936	0.1984	383.0540197319	589.8278002314	0.3085709769	0.1750565859	2.3766594966	1.6254751170	0.7833674648	0.3801701253	386.5226176702	592.0085020596
0.0015	0.006999999999999999	0.7932	0.1983	290.8287235635	515.2406518246	0.2985709916	0.0730668179	2.6140525807	1.4020254309	0.8425875516	0.3767475662	294.5839346874	517.0924916396
0.0015	0.0075	0.7928	0.1982	622.8007649428	396.8451237289	0.3342852250	0.0376882476	1.5653390715	1.2703730067	0.6212914376	0.4710736804	625.3216806769	398.6242586636
0.0015	0.008	0.7924	0.1981	86.8885243454	53.9143271709	0.2914281449	0.0537567434	3.0288083137	0.1960923336	0.9672614187	0.1121679942	91.1760222227	54.2763442421
0.0	0.004	0.7968	0.1992	0.0000000000	0.0000000000	0.1185712550	0.0703343749	3.1297685909	0.2997053353	0.9277813608	0.1017109210	4.1761212067	.4717506312
0.0015	0.0085	0.792	0.198	122.6621273022	42.9251647209	0.3699994585	0.0595218176	3.0369942822	0.2119392891	0.9755730099	0.1768533948	127.0446940528	43.3734792224
0.0015	0.009000000000000001	0.7916	0.1979	152.1866897482	117.5288166032	0.3985708452	0.1154934477	3.0806527804	0.1900593827	0.9132360763	0.1278202739	156.5791494501	117.9621897075
0.0015	0.0095	0.7912	0.1978	106.3375859515	48.3348119763	0.4299993706	0.1186314806	3.0551853231	0.2492504538	0.9776509076	0.1288296626	110.8004215528	48.8315235733
0.0015	0.01	0.7908	0.1977	553.5215603500	599.7769404475	0.3599994731	0.1464126769	1.7017718784	1.8914169245	0.6233693354	0.4789543125	556.2067010369	602.2937243614
0.002	0.0	0.7984	0.1996	794.7583444175	41.1240882791	0.0000000000	0.0000000000	0.8486120591	0.1984074743	0.3885668857	0.1144542617	795.9955233623	41.4369500151
0.002	0.0005	0.7979999999999999	0.1995	778.9051418888	46.6448251250	0.0157142627	0.0106904340	1.0377988847	0.3246680396	0.4519427681	0.1681685695	780.4105978043	47.1483521681
0.002	0.001	0.7976	0.1994	791.7985393418	82.5080998619	0.0357142334	0.0202030213	0.8949992134	0.4926179561	0.3927226813	0.2425539616	793.1219754699	83.2634748009
0.002	0.0015	0.7972	0.1993	766.4197312655	147.4066666006	0.0499999268	0.0285713868	0.9523009923	0.8221384545	0.4477869726	0.2374083470	767.8698191572	148.4947847889
0.002	0.002	0.7968	0.1992	798.4504985230	51.1450661133	0.0728570362	0.0354561585	0.8404260907	0.3138363172	0.3958395280	0.1887801872	799.7596211779	51.6831387762
0.002	0.0025	0.7964	0.1991	700.1712859797	367.6088056751	0.0957141456	0.1004478292	1.3270364354	1.4488498902	0.5620713507	0.4693197914	702.1561079114	369.6274231859
0.0	0.0045	0.7964	0.1991	0.0000000000	0.0000000000	0.1599997658	0.0294160431	3.1415927675	0.2045501463	0.9267424119	0.1669575030	4.2283349452	.4009236924
0.002	0.003	0.7959999999999999	0.19899999999999998	749.2741480959	236.9913038705	0.0942855763	0.0581341719	1.0823669349	1.2152922407	0.4893449283	0.3454813613	750.9401455354	238.6102116444
0.002	0.0035	0.7956	0.1989	650.2879273196	449.8374062135	0.1442855031	0.0567125834	1.4316349207	1.8652905668	0.5433702707	0.5522128203	652.4072180141	452.3116221840
0.002	0.004	0.7952	0.1988	759.1722633576	231.8892992758	0.1328569484	0.1247362743	1.0332511245	1.2342912829	0.4093458636	0.3598064668	760.7477172941	233.6081332998
0.002	0.0045	0.7948	0.1987	774.1562765533	62.8405137939	0.2071425540	0.0889850783	0.9677633771	0.4520171695	0.4155795569	0.1517007698	775.7467620413	63.5332168115
0.002	0.005	0.7944	0.1986	804.4638696229	41.0120129021	0.1628569045	0.0859044250	0.7767574474	0.4183306633	0.3833721413	0.0870239866	805.7868561161	41.6032719770
0.002	0.0055	0.794	0.1985	778.1905314167	57.3327899141	0.1828568752	0.0575697491	0.9641251689	0.3799271952	0.4062290169	0.1577561018	779.7437424777	57.9280429602
0.002	0.006	0.7936	0.1984	769.2705709146	90.5735354958	0.2099996926	0.1257141017	1.0141505315	0.3089265105	0.4529817170	0.1309899907	770.9477028557	91.1391660987
0.002	0.0065	0.7932	0.1983	818.5761594059	34.2894958884	0.1842854446	0.1199998244	0.6348673282	0.2907495189	0.3023341277	0.1080506848	819.6976463064	34.8082959165
0.002	0.006999999999999999	0.7928	0.1982	781.4392215769	17.9772092487	0.2785710208	0.0977291791	0.9504818882	0.1572236418	0.4124627102	0.1029765556	783.0807371961	18.3351386252
0.002	0.0075	0.7924	0.1981	797.4368666478	37.7428792589	0.2699996048	0.1510234965	0.9368386076	0.3587372895	0.4228521992	0.1405617605	799.0665570594	38.3932018054
