# Supplementary material for: Multipressure Sampling for Improving the Performance of MOF-based Electronic Noses
Source: ACS Sens. 2024 Jul 12;9(7):3531–9. doi: 10.1021/acssensors.4c00199 (PMC11287752; doi:10.1021/acssensors.4c00199)
Supplement: Supplementary file 2 — se4c00199_si_002.zip [file se4c00199_si_002.zip › Multiplex_Adsorption_Data/Benzene_0.5bar/MgMOF-74_EQeq.csv]

benzene_comp	CO2_comp	N2_comp	O2_comp	benzene_mass	benzene_error	CO2_mass	CO2_error	N2_mass	N2_error	O2_mass	O2_error	total_mass	total_error
0.0	0.0	0.8	0.2	0.0000000000	0.0000000000	0.0000000000	0.0000000000	5.3612758118	0.1390118827	1.5553524629	0.0864970680	6.9166282747	.2255089507
0.0	0.0005	0.7996	0.1999	0.0000000000	0.0000000000	0.2137624384	0.0302305530	5.2705425829	0.3762442951	1.5407035110	0.0834668945	7.0250085323	.4899417426
0.0	0.005	0.7959999999999999	0.19899999999999998	0.0000000000	0.0000000000	2.0701469590	0.1637051834	5.1607329330	0.1887711214	1.4822908155	0.0683279784	8.7131707075	.4208042832
0.002	0.008	0.792	0.198	453.6142831065	20.6624764781	1.1531589726	0.8457982637	0.4131087121	0.2013142857	0.2177200469	0.0897763856	455.3982708381	21.7993654131
0.002	0.0085	0.7916	0.1979	451.8938851165	16.8744027379	1.0111542432	0.9290829115	0.3570015917	0.2288945982	0.1862248004	0.0999904983	453.4482657518	18.1323707459
0.002	0.009000000000000001	0.7912	0.1978	445.2186337255	11.3848267866	1.3646553780	0.6159811068	0.4549485933	0.1135329108	0.2532437551	0.0777878654	447.2914814519	12.1921286696
0.002	0.0095	0.7908	0.1977	451.5919668815	24.4939611105	1.5157242390	1.2070886222	0.4180781999	0.3486803803	0.2222978443	0.1457386666	453.7480671647	26.1954687796
0.002	0.01	0.7904	0.1976	445.7340385231	19.1816521330	1.9200852238	1.1003976773	0.4764296051	0.2163302786	0.2673433713	0.1272067694	448.3978967233	20.6255868583
0.0025	0.0	0.7979999999999999	0.1995	446.7885192226	17.2522465754	0.0000000000	0.0000000000	0.4496584934	0.1942946460	0.2440881602	0.0809064542	447.4822658762	17.5274476756
0.0025	0.0005	0.7976	0.1994	451.9139832239	16.8071510383	0.0893824094	0.0483787397	0.5242008105	0.2388355842	0.2499477410	0.0835118745	452.7775141848	17.1778772367
0.0025	0.001	0.7972	0.1993	450.9081846067	19.9753906001	0.1714631573	0.1318565697	0.4273759513	0.2503884157	0.2197342778	0.1058380435	451.7267579931	20.4634736290
0.0025	0.0015	0.7968	0.1992	453.1506867634	16.6470719356	0.2925700275	0.1111334847	0.4671318537	0.2127362261	0.2501308529	0.0932354288	454.1605194975	17.0641770752
0.0025	0.002	0.7964	0.1991	446.9354587186	10.7393222806	0.2857719288	0.1155015603	0.5145824470	0.2132034415	0.2700900498	0.1135884298	448.0059031442	11.1816157122
0.0	0.0055	0.7956	0.1989	0.0000000000	0.0000000000	2.2992680650	0.1456472361	5.3300161305	0.3638112705	1.5033486838	0.0625267477	9.1326328793	.5719852543
0.0025	0.0025	0.7959999999999999	0.19899999999999998	456.4767002191	22.0340982536	0.3152303567	0.3490733265	0.4159942211	0.2358733557	0.2241289633	0.1236644005	457.4320537602	22.7427093363
0.0025	0.003	0.7956	0.1989	448.3709102087	16.5967007180	0.5433443369	0.2661776363	0.4704982809	0.2162076518	0.2558073217	0.1015014870	449.6405601482	17.1805874931
0.0025	0.0035	0.7952	0.1988	446.1565454023	9.0886334818	0.6219001446	0.1545946213	0.4634448144	0.0938106889	0.2400596985	0.0521711474	447.4819500598	9.3892099394
0.0025	0.004	0.7948	0.1987	447.3561790993	15.4958330875	0.7150592756	0.4264080470	0.4462920661	0.1639779751	0.2444543840	0.0994619602	448.7619848250	16.1856810698
0.0025	0.0045	0.7944	0.1986	450.5843817659	25.7666649953	0.7636530925	0.4992048106	0.3980399426	0.1906378085	0.2109449067	0.0862112908	451.9570197077	26.5427189052
0.0025	0.005	0.794	0.1985	449.3400856080	12.6512261676	0.6591637970	0.1188941689	0.3618107735	0.0804065530	0.2065502211	0.0558968377	450.5676103996	12.9064237272
0.0025	0.0055	0.7936	0.1984	452.6196501045	17.4253523578	0.9529927317	0.3901783713	0.4443683934	0.1974684356	0.2389610271	0.0858714760	454.2559722567	18.0988706407
0.0025	0.006	0.7932	0.1983	457.6334579538	24.3904774970	0.8376768344	0.6195595754	0.4212843211	0.2460342371	0.2173538231	0.1254635905	459.1097729324	25.3815349000
0.0025	0.0065	0.7928	0.1982	454.9979261421	10.9266228304	0.6868597548	0.2081585408	0.3560397554	0.1108335266	0.2017893118	0.0549286862	456.2426149641	11.3005435840
0.0025	0.006999999999999999	0.7924	0.1981	455.6432987006	21.2725491213	1.0083846474	0.6462832676	0.3709482188	0.2392578526	0.1809145554	0.0874239947	457.2035461222	22.2455142362
0.0	0.006	0.7952	0.1988	0.0000000000	0.0000000000	2.5349354882	0.4852961595	5.1397328393	0.2886232116	1.5088420407	0.0633577752	9.1835103682	.8372771463
0.0025	0.0075	0.792	0.198	452.9626578034	8.8120044301	0.9784226566	0.6844758773	0.4174369757	0.1152349705	0.2201005016	0.0305220676	454.5786179373	9.6422373455
0.0025	0.008	0.7916	0.1979	457.8366721504	19.2173714798	1.0151827462	0.3392182792	0.3818490307	0.1473860560	0.2056346616	0.0866535342	459.4393385889	19.7906293492
0.0025	0.0085	0.7912	0.1978	447.2159389724	12.4521476254	1.5021280416	0.2421053613	0.4472539025	0.0769936497	0.2580046645	0.0371026459	449.4233255810	12.8083492823
0.0	0.0065	0.7948	0.1987	0.0000000000	0.0000000000	2.6729117146	0.1203230787	5.1541603846	0.1403263234	1.4729521087	0.0911625118	9.3000242079	.3518119139
0.0	0.006999999999999999	0.7944	0.1986	0.0000000000	0.0000000000	2.8330447073	0.3793389604	5.2145957685	0.2920464903	1.4876010605	0.0575262866	9.5352415363	.7289117373
0.0	0.0075	0.794	0.1985	0.0000000000	0.0000000000	3.2910351376	0.3669463706	5.2447333075	0.3837897113	1.5101238240	0.0882485372	10.0458922691	.8389846191
0.0	0.008	0.7936	0.1984	0.0000000000	0.0000000000	3.4562037590	0.3374570133	5.2014506718	0.2139628926	1.5419852943	0.1374505774	10.1996397251	.6888704833
0.0	0.0085	0.7932	0.1983	0.0000000000	0.0000000000	3.6883462422	0.3900074111	5.3074129763	0.5021266844	1.5234909926	0.0515192411	10.5192502111	.9436533366
0.004	0.0015	0.7956	0.1989	449.4093124223	15.2745759584	0.2097339354	0.1675934096	0.3773604611	0.1762591172	0.2243120752	0.0897584566	450.2207188940	15.7081869418
0.004	0.002	0.7952	0.1988	452.9702504218	12.5818632824	0.3336104015	0.1571164574	0.4446890056	0.1597098936	0.2312703274	0.0573067109	453.9798201563	12.9559963443
0.004	0.0025	0.7948	0.1987	449.5960015084	8.3300116436	0.3915201315	0.1963249494	0.4294599300	0.0548743349	0.2437219364	0.0357588986	450.6607035063	8.6169698265
0.004	0.003	0.7944	0.1986	454.1761368634	10.0981761051	0.4119144278	0.1935241312	0.3733528096	0.1581609175	0.2153395922	0.0643700181	455.1767436930	10.5142311719
0.004	0.0035	0.794	0.1985	457.7924563143	14.5302115608	0.4504369873	0.2959964653	0.3303907860	0.1912133458	0.1908025979	0.0866999549	458.7640866855	15.1041213268
0.004	0.004	0.7936	0.1984	450.1801864957	15.7922329549	0.6861044105	0.3951059662	0.4416431905	0.2496578368	0.2336507820	0.1180661444	451.5415848787	16.5550629023
0.004	0.0045	0.7932	0.1983	455.3538859546	16.5280994718	0.6128360129	0.2537497223	0.4017269820	0.1335664074	0.2226640681	0.0792381698	456.5911130176	16.9946537713
0.004	0.005	0.7928	0.1982	456.0479405954	11.6346625573	0.5279856693	0.2969680642	0.3419328222	0.1161510043	0.1937323882	0.0425608147	457.1115914751	12.0903424405
0.004	0.0055	0.7924	0.1981	460.0273658526	15.7830062601	0.5863989623	0.3910754969	0.3315129284	0.2038916616	0.1702940653	0.1114608607	461.1155718086	16.4894342793
0.0	0.009000000000000001	0.7928	0.1982	0.0000000000	0.0000000000	3.8107120196	0.2796610650	5.2537104468	0.1731679436	1.4793610251	0.0163534406	10.5437834915	.4691824492
0.004	0.006	0.792	0.198	455.8197154208	16.0500560731	0.9217718337	0.4257128962	0.4116659576	0.1776509394	0.2058177735	0.0792550941	457.3589709856	16.7326750028
0.004	0.0065	0.7916	0.1979	459.3654681836	17.6184898797	0.8271020142	0.4734803275	0.2951234532	0.0992313924	0.1684629463	0.0375624949	460.6561565973	18.2287640945
0.004	0.006999999999999999	0.7912	0.1978	459.9505464201	15.6833680982	0.8953347831	0.6723825934	0.3422534343	0.2278309494	0.1754211984	0.1155991664	461.3635558359	16.6991808074
0.004	0.0075	0.7908	0.1977	451.7871418352	17.3543997906	1.0577338087	0.5291973803	0.4244904422	0.1126238766	0.2222978443	0.0278281894	453.4916639304	18.0240492369
0.004	0.008	0.7904	0.1976	456.7826380756	20.8713887620	0.9381376270	0.7041195567	0.3398488435	0.1959488301	0.1948310596	0.0962855224	458.2554556057	21.8677426712
0.004	0.0085	0.79	0.1975	456.8634771296	15.9301996059	1.0008312044	0.7935470227	0.3348793557	0.3182200833	0.1776185412	0.1143298842	458.3768062309	17.1562965961
0.004	0.009000000000000001	0.7896	0.1974	462.1863492077	13.6808705607	1.0207219377	0.7908172307	0.3061845712	0.1993346371	0.1834781219	0.0998428434	463.6967338385	14.7708652719
0.004	0.0095	0.7892	0.1973	456.8858083600	15.7131449018	1.6463988038	0.7028705937	0.3962765760	0.1785915973	0.2056346616	0.0948059974	459.1341184014	16.6894130902
0.004	0.01	0.7888	0.1972	453.8777916252	20.4434708852	1.3744748540	0.6406111424	0.3172456893	0.1112639532	0.1799989959	0.0475329708	455.7495111644	21.2428789516
0.0045	0.0	0.7964	0.1991	456.4338242567	11.6059347112	0.0000000000	0.0000000000	0.3890628034	0.1460936225	0.1984932976	0.0583595746	457.0213803577	11.8103879083
0.0	0.0095	0.7924	0.1981	0.0000000000	0.0000000000	3.8897713902	1.0760272522	5.1690688480	0.1971308308	1.4899815152	0.0456033188	10.5488217534	1.3187614018
0.0045	0.0005	0.7959999999999999	0.19899999999999998	458.8375578970	14.2173427171	0.0677292060	0.0389863044	0.3683833218	0.1183645050	0.2049022140	0.0365013257	459.4785726388	14.4111948522
0.0045	0.001	0.7956	0.1989	459.0474714627	11.4577495111	0.1133016458	0.0715697310	0.3696657703	0.1044988950	0.2034373188	0.0372289501	459.7338761976	11.6710470872
0.0045	0.0015	0.7952	0.1988	450.8876398747	14.8003049954	0.2676436655	0.1172836734	0.4786738899	0.0526272850	0.2561735455	0.0126546088	451.8901309756	14.9828705626
0.0045	0.002	0.7948	0.1987	453.8215169246	15.7386018678	0.2656294140	0.1896166639	0.4192003423	0.2300601385	0.2122266900	0.1169762605	454.7185733709	16.2752549307
0.0045	0.0025	0.7944	0.1986	452.2502915537	14.6310568917	0.5478764027	0.3816740814	0.4480554328	0.2860966911	0.2314534393	0.1506529147	453.4776768285	15.4494805789
0.0	0.001	0.7992	0.1998	0.0000000000	0.0000000000	0.4242517181	0.0729384352	5.3907721266	0.3097760176	1.5577329175	0.0936387770	7.3727567622	.4763532298
0.0	0.01	0.792	0.198	0.0000000000	0.0000000000	4.0949732598	0.1759835161	5.2801609464	0.2287014120	1.5104900478	0.0598347373	10.8856242540	.4645196654
0.0005	0.0015	0.7984	0.1996	443.1083324527	22.6099143092	0.2565652823	0.0855078816	0.6484380056	0.2474618821	0.2926128132	0.0898674693	444.3059485538	23.0327515422
0.0055	0.006	0.7908	0.1977	458.4847244566	21.3994982198	0.9240378667	0.4580844754	0.3339175193	0.2103630870	0.1865910242	0.0842585375	459.9292708668	22.1522043197
0.0055	0.0065	0.7904	0.1976	455.2283844398	8.5303604339	0.8041899036	0.3451973977	0.3380854768	0.1136722561	0.1820132268	0.0518358704	456.5526730470	9.0410659581
0.0055	0.006999999999999999	0.79	0.1975	454.4981532057	17.2769686389	1.0224844078	0.4010377986	0.3889024973	0.1560870710	0.2023386475	0.0558176008	456.1118787583	17.8899111093
0.0055	0.0075	0.7896	0.1974	456.3922881682	17.8356683914	1.0171969976	0.4399912095	0.3669405673	0.1402266650	0.2061839973	0.0691901337	457.9826097304	18.4850763996
0.0055	0.008	0.7892	0.1973	452.0738748335	10.2098093889	1.2881138218	0.9439143285	0.3998033093	0.1222848405	0.2321858868	0.0977728376	453.9939778514	11.3737813955
0.0055	0.0085	0.7888	0.1972	461.3149845975	17.8464864047	1.5696054662	0.7168998758	0.3881009670	0.1977799991	0.2118604662	0.0704502652	463.4845514969	18.8316165448
0.0055	0.009000000000000001	0.7884	0.1971	462.0255643488	7.2631920105	1.2810639416	0.5337091796	0.3472229222	0.1120097788	0.1787172126	0.0620141365	463.8325684252	7.9709251054
0.0005	0.002	0.7979999999999999	0.1995	435.4866835173	12.1243206009	0.4076341434	0.1423525119	0.6659113659	0.2762653420	0.3123888982	0.0963899362	436.8726179248	12.6393283910
0.0055	0.0095	0.7879999999999999	0.19699999999999998	456.3833556760	15.3044538419	1.1390592122	0.6588199843	0.3374442526	0.1689020415	0.2061839973	0.0846951420	458.0660431381	16.2168710097
0.0055	0.01	0.7876	0.1969	453.2100878363	12.1134820169	1.7672538927	0.7128703916	0.4235286059	0.1423806608	0.2263263061	0.0598123180	455.6271966410	13.0285453873
0.006	0.0	0.7952	0.1988	456.5508399040	18.8074465612	0.0000000000	0.0000000000	0.4012460638	0.2455574877	0.2065502211	0.1053210230	457.1586361889	19.1583250719
0.006	0.0005	0.7948	0.1987	457.5356471647	13.6646764781	0.0553919157	0.0442734583	0.3587649583	0.1014503067	0.2014230880	0.0481274364	458.1512271267	13.8585276795
0.006	0.001	0.7944	0.1986	455.1984605910	13.5888710585	0.1588740855	0.0586688564	0.3730321975	0.1418091711	0.2076488925	0.0627023910	455.9380157665	13.8520514770
0.006	0.0015	0.794	0.1985	461.0572821987	8.2582177465	0.1518242053	0.1532734867	0.3119555893	0.1754495431	0.1752380865	0.0686960094	461.6963000798	8.6556367857
0.006	0.002	0.7936	0.1984	456.6696420498	19.1834486120	0.3195106411	0.1287034194	0.4336278875	0.2492065824	0.2307209917	0.1153052584	457.6535015701	19.6766638722
0.006	0.0025	0.7932	0.1983	458.6084394731	9.0911097098	0.2903039946	0.0396697612	0.3008944713	0.0609382348	0.1730407437	0.0197896442	459.3726786827	9.2115073500
0.006	0.003	0.7928	0.1982	452.5557827856	13.1264645411	0.5048217773	0.3000491098	0.4666509355	0.2689387236	0.2506801886	0.1008373133	453.7779356870	13.7962896878
0.006	0.0035	0.7924	0.1981	450.6844256781	16.2953985792	0.5954630939	0.3490275588	0.3978796366	0.2619630551	0.2070995568	0.1054088536	451.8848679654	17.0117980467
0.0005	0.0025	0.7976	0.1994	437.0954253553	11.1457034992	0.4849310439	0.1011948397	0.5655597735	0.1457801823	0.2752171829	0.0473067028	438.4211333556	11.4399852240
0.006	0.004	0.792	0.198	449.4646938737	13.6876682706	0.5722992019	0.2858649729	0.4113453454	0.1277404938	0.2219316206	0.0937604444	450.6702700416	14.1950341817
0.006	0.0045	0.7916	0.1979	457.6718676701	17.5335285414	0.6473300695	0.3771998510	0.3712688309	0.1649810264	0.2016061999	0.0587946044	458.8920727704	18.1345040232
0.006	0.005	0.7912	0.1978	458.7866426916	15.2357985166	0.8688977324	0.6204936749	0.3472229222	0.2165055427	0.2094800115	0.1143850064	460.2122433577	16.1871827406
0.006	0.0055	0.7908	0.1977	455.3998882892	14.5395617347	1.0771209792	0.6925529280	0.4700173628	0.1398530485	0.2565397693	0.0554366546	457.2035664005	15.4274043658
0.006	0.006	0.7904	0.1976	453.6919957883	21.5056159826	0.7593728081	0.4301659107	0.3807268883	0.1767151631	0.2001413047	0.0878219630	455.0322367894	22.2003190194
0.006	0.0065	0.79	0.1975	457.4793724641	21.5511964202	0.9003704118	0.8253446135	0.3451389434	0.1806403893	0.1887883670	0.0549750591	458.9136701863	22.6121564821
0.006	0.006999999999999999	0.7896	0.1974	458.7290281172	22.2514578930	1.1496340325	0.9021162625	0.3368030284	0.1975069525	0.1825625625	0.1034450959	460.3980277406	23.4545262039
0.0005	0.003	0.7972	0.1993	439.8685175463	10.6238998717	0.5018004001	0.1520526410	0.5633154887	0.1253851642	0.2764989662	0.0997312864	441.2101324013	11.0010689633
0.0005	0.0035	0.7968	0.1992	446.4919604829	11.3680250664	0.5025557444	0.3330960858	0.4708188931	0.1787469339	0.2501308529	0.0946063176	447.7154659733	11.9744744037
0.0005	0.004	0.7964	0.1991	442.8778741550	22.9129611703	0.8772065197	0.2425030379	0.5948957821	0.2573227334	0.2862038968	0.0957701486	444.6361803536	23.5085570902
0.0	0.0015	0.7988	0.1997	0.0000000000	0.0000000000	0.6286982433	0.0737784051	5.3591918331	0.3335543437	1.5339283708	0.0318130246	7.5218184472	.4391457734
0.0005	0.0045	0.7959999999999999	0.19899999999999998	438.8913029041	11.3279395409	0.9570212347	0.3874470448	0.6463540268	0.1647322402	0.3129382339	0.0778378504	440.8076163995	11.9579566763
0.0005	0.005	0.7956	0.1989	446.8054909577	13.2402438667	0.8686459510	0.1059039527	0.5286893801	0.2119646211	0.2550748741	0.0812868345	448.4579011629	13.6393992750
0.0075	0.0	0.794	0.1985	453.3476482155	14.9439367413	0.0000000000	0.0000000000	0.3885818852	0.2534324708	0.2052684378	0.0844969651	453.9414985385	15.2818661772
0.0075	0.0005	0.7936	0.1984	454.2976187567	22.5056207779	0.1022232626	0.0514866871	0.4769105233	0.2271169707	0.2398765866	0.1073978991	455.1166291292	22.8916223348
0.0075	0.001	0.7932	0.1983	454.2931525106	13.6417799926	0.1510688610	0.1602327241	0.3961162699	0.2830905136	0.2100293472	0.1155527485	455.0503669887	14.2006559788
0.0075	0.0015	0.7928	0.1982	454.2364311854	15.9468604616	0.1729738459	0.1074679145	0.3767192369	0.1633266220	0.2129591375	0.0896133990	454.9990834057	16.3072683971
0.0075	0.002	0.7924	0.1981	454.6942214086	21.2197021838	0.2963467491	0.3032544073	0.3773604611	0.2361986693	0.2047191021	0.1211730448	455.5726477209	21.8803283052
0.0005	0.0055	0.7952	0.1988	433.6421238863	11.8529750406	1.1028026856	0.3210386084	0.6817816657	0.2199539324	0.3372921164	0.0938748108	435.7640003540	12.4878423922
0.0075	0.0025	0.792	0.198	457.9510080501	16.9628670533	0.3368835601	0.1810838967	0.3461007797	0.2619214583	0.1950141715	0.1297745428	458.8290065614	17.5356469511
0.0075	0.003	0.7916	0.1979	461.7553564610	19.1805623091	0.3615581407	0.3002535576	0.3792841338	0.1960914658	0.1858585766	0.0804609599	462.6820573121	19.7573682924
0.0075	0.0035	0.7912	0.1978	461.9456185440	9.4926373787	0.5023039629	0.1563074074	0.2864669261	0.0797390114	0.1669980511	0.0285936133	462.9013874841	9.7572774108
0.0075	0.004	0.7908	0.1977	458.5919143626	10.5155720498	0.5717956390	0.3155913317	0.4323454391	0.1024334388	0.2352987891	0.0533732706	459.8313542298	10.9869700909
0.0075	0.0045	0.7904	0.1976	447.3619852192	15.6539822320	0.8009167449	0.3084313330	0.4703379749	0.1558366186	0.2578215526	0.0582698773	448.8910614916	16.1765200609
0.0075	0.005	0.79	0.1975	456.4811664652	19.5731238568	0.7437623592	0.6429955621	0.3704673006	0.2138086221	0.2136915851	0.1421618323	457.8090877101	20.5720898733
0.0075	0.0055	0.7896	0.1974	458.0488188392	12.2765126685	0.7754868200	0.5325210089	0.3281465012	0.1828040209	0.1893377027	0.1113428757	459.3417898631	13.1031805740
0.0075	0.006	0.7892	0.1973	450.6169853623	23.9363056555	0.8706602024	0.7493120416	0.3844139277	0.2482800854	0.2107617948	0.1044823077	452.0828212872	25.0383800902
0.0075	0.0065	0.7888	0.1972	452.6223298521	21.3293266802	1.2140900798	0.6588222937	0.4030094304	0.2388278371	0.2199173897	0.1163612360	454.4593467520	22.3433380470
0.0075	0.006999999999999999	0.7884	0.1971	456.4025605342	8.8491078765	0.8137575981	0.4525979824	0.3820093368	0.0660849938	0.2074657806	0.0451154423	457.8057932497	9.4129062950
0.0005	0.006	0.7948	0.1987	435.8748003017	12.1354510332	1.2684748698	0.5255001259	0.6171783242	0.2453342686	0.3003035130	0.1195203215	438.0607570087	13.0258057492
0.0075	0.0075	0.7879999999999999	0.19699999999999998	454.2007012168	15.9179660941	0.8918098430	0.4249533615	0.3776810732	0.0958163672	0.2017893118	0.0673354015	455.6719814448	16.5060712243
0.0075	0.008	0.7876	0.1969	458.0787426880	15.2720201662	1.2057812925	0.7841452168	0.3783222975	0.2466859713	0.2146071446	0.1042458465	459.8774534226	16.4070972008
0.0075	0.0085	0.7872	0.1968	461.3792985410	16.5827879516	1.2546268909	0.8977137750	0.3957956578	0.1320260297	0.2061839973	0.0684985365	463.2359050870	17.6810262928
0.0075	0.009000000000000001	0.7868	0.1967	452.7393454994	14.0729494514	1.3800140456	0.5997905194	0.3704673006	0.1616896206	0.2060008854	0.0818081992	454.6958277310	14.9162377906
0.0075	0.0095	0.7864	0.1966	457.9737859051	16.0082671797	1.1448501852	0.7709309077	0.3526733281	0.2051692103	0.1973946262	0.0968770971	459.6687040446	17.0812443948
0.0075	0.01	0.7859999999999999	0.1965	459.5588566389	11.1369594380	1.3430021746	0.7289851330	0.3493069009	0.0823567596	0.1917181574	0.0683534912	461.4428838718	12.0166548218
0.008	0.0	0.7936	0.1984	456.2645535303	21.6398656092	0.0000000000	0.0000000000	0.3550779190	0.2358254136	0.1909857098	0.1211841127	456.8106171591	21.9968751355
0.008	0.0005	0.7932	0.1983	452.3387232261	16.7149091930	0.1017196998	0.0437375589	0.4379561511	0.1015110821	0.2367636843	0.0768337176	453.1151627613	16.9369915516
0.008	0.001	0.7928	0.1982	457.6852664083	11.2854422411	0.1578669598	0.0871265636	0.3547573069	0.1126558167	0.2100293472	0.0458379959	458.4079200222	11.5310626173
0.0005	0.0065	0.7944	0.1986	437.3794786060	4.6504402072	1.5623038045	0.1704320418	0.6324073998	0.0661813616	0.3122057863	0.0464108295	439.8863955966	4.9334644401
0.0005	0.006999999999999999	0.794	0.1985	435.5152674923	15.6089368132	1.4656197335	0.3887179202	0.6293615847	0.1186931863	0.2957257155	0.0465694995	437.9059745260	16.1629174192
0.0005	0.0075	0.7936	0.1984	441.9899844343	12.8211432092	1.3807693899	0.2507540851	0.6199035272	0.1805948602	0.2836403302	0.0588060091	444.2742976816	13.3112981636
0.0005	0.008	0.7932	0.1983	439.8872757799	6.1269434657	1.8307028143	0.5118175953	0.6553311661	0.1170019000	0.3204458218	0.0962827365	442.6937555821	6.8520456975
0.0005	0.0085	0.7928	0.1982	443.0529510013	12.5550734352	1.6537004655	0.5103991632	0.5798270127	0.1139621620	0.2775976376	0.0640776534	445.5640761171	13.2435124138
0.009000000000000001	0.0045	0.7892	0.1973	457.2261363113	13.8565399722	0.5901756838	0.3999614468	0.3119555893	0.1035254489	0.1831118981	0.0549579789	458.3113794825	14.4149848468
0.009000000000000001	0.005	0.7888	0.1972	454.7848862040	23.0498627859	0.8359143644	0.5508135395	0.4115056515	0.2431343547	0.2279743132	0.0831336084	456.2602805331	23.9269442885
0.009000000000000001	0.0055	0.7884	0.1971	458.1251916472	27.0230579841	0.9096863249	0.9625055965	0.4079789182	0.4047745430	0.1922674931	0.1606716913	459.6351243834	28.5510098149
0.0005	0.009000000000000001	0.7924	0.1981	443.0230271526	13.6009583358	1.4935674728	0.5986144788	0.5929721094	0.1851750783	0.2706393855	0.0811299371	445.3802061203	14.4658778300
0.009000000000000001	0.006	0.7879999999999999	0.19699999999999998	455.5843442523	15.0424001810	0.9154772979	0.4913684847	0.3283068073	0.1679364920	0.1790834364	0.0967939955	457.0072117939	15.7984991532
0.009000000000000001	0.0065	0.7876	0.1969	455.5856841262	12.2707450857	1.1445984038	0.6891923406	0.4038109607	0.1679542416	0.2089306758	0.0653830001	457.3430241665	13.1932746680
0.009000000000000001	0.006999999999999999	0.7872	0.1968	454.0233912474	19.4394634620	1.1269737033	1.1385515291	0.4023682062	0.2738804492	0.2395103628	0.1385884914	455.7922435197	20.9904839317
0.009000000000000001	0.0075	0.7868	0.1967	460.8683599895	18.4025254985	1.1926886579	0.5020337458	0.3611695492	0.1427411808	0.2027048712	0.0741058173	462.6249230678	19.1214062424
0.009000000000000001	0.008	0.7864	0.1966	460.3471490720	16.8421678954	1.2719998099	0.8597126413	0.4068567758	0.2572272429	0.2120435781	0.0977110894	462.2380492358	18.0568188690
0.009000000000000001	0.0085	0.7859999999999999	0.1965	460.8263772763	19.3333283785	1.0398573268	0.9023826962	0.3074670197	0.2461240468	0.1662656035	0.0947493934	462.3399672263	20.5765845149
0.009000000000000001	0.009000000000000001	0.7856	0.1964	456.6356985796	13.5770516412	1.3696910067	0.8807687440	0.3390473132	0.2174237161	0.1908025979	0.0687252887	458.5352394974	14.7439693900
0.009000000000000001	0.0095	0.7852	0.1963	464.6794077695	8.9002367544	1.3180758125	0.6156393331	0.2871081503	0.1447569919	0.1662656035	0.0696557275	466.4508573358	9.7302888069
0.009000000000000001	0.01	0.7848	0.1962	458.6906184009	17.3190923302	1.3681803181	0.4687935030	0.3167647711	0.2160254844	0.1820132268	0.1025910454	460.5575767169	18.1065023630
0.0095	0.0	0.7924	0.1981	458.4798115860	23.0284064536	0.0000000000	0.0000000000	0.3544366948	0.3111860608	0.1767029817	0.1360411729	459.0109512625	23.4756336873
0.0	0.002	0.7984	0.1996	0.0000000000	0.0000000000	0.8339001129	0.1723892161	5.2686189102	0.0752953989	1.5051798028	0.0989821016	7.6076988259	.3466667166
0.0005	0.0095	0.792	0.198	440.8519849331	18.0484420332	1.7793394016	0.5464169962	0.6118882243	0.1171160559	0.2907816943	0.0690076812	443.5339942533	18.7809827665
0.0095	0.0005	0.792	0.198	453.1734646184	7.0630874444	0.0911448795	0.0386662841	0.3821696428	0.1403768583	0.2147902565	0.0715084200	453.8615693972	7.3136390068
0.0095	0.001	0.7916	0.1979	460.5378577796	19.9834287228	0.1422565108	0.1044574388	0.3358411920	0.1852932786	0.1849430171	0.0798250272	461.2008984995	20.3530044674
0.0095	0.0015	0.7912	0.1978	463.8062566609	12.6374766954	0.2447315549	0.1403902215	0.3417725162	0.1892198279	0.1975777381	0.0597113272	464.5903384701	13.0267980720
0.0095	0.002	0.7908	0.1977	461.3274900865	13.9838477156	0.2444797734	0.1689106303	0.3242991558	0.1355078404	0.1873234718	0.0643616833	462.0835924875	14.3526278696
0.0095	0.0025	0.7904	0.1976	459.7196414977	14.5466335543	0.3250498327	0.1650918409	0.3390473132	0.1342786930	0.2041697664	0.0774803545	460.5879084100	14.9234844427
0.0095	0.003	0.79	0.1975	450.2132367166	21.7985265276	0.7427552334	0.7115416412	0.4878113352	0.2674135698	0.2503139648	0.1367570080	451.6941172500	22.9142387466
0.0095	0.0035	0.7896	0.1974	461.0282515992	12.5954148153	0.5080949359	0.2218455926	0.3202915044	0.0641112009	0.1825625625	0.0593192117	462.0392006020	12.9406908205
0.0095	0.004	0.7892	0.1973	456.5387810396	8.3456205891	0.5662564474	0.1289887866	0.3345587436	0.0652317636	0.1897039265	0.0348086038	457.6293001571	8.5746497431
0.0095	0.0045	0.7888	0.1972	457.6200592156	15.1233495772	0.6249215218	0.2451353155	0.3646962825	0.1318023894	0.1968452905	0.0669999404	458.8065223104	15.5672872225
0.0095	0.005	0.7884	0.1971	455.6026558613	19.4339889615	0.6780474046	0.3821494794	0.3747955642	0.1564527998	0.2063671092	0.0500213982	456.8618659393	20.0226126389
0.0005	0.01	0.7916	0.1979	434.9458211171	8.9098353688	1.7785840573	0.7180432201	0.6009874123	0.1396537212	0.2993879535	0.0524224772	437.6247805402	9.8199547873
0.0095	0.0055	0.7879999999999999	0.19699999999999998	457.8380120243	13.4408609620	0.8462374032	0.5914782679	0.3744749521	0.1678501652	0.2098462353	0.0940090136	459.2685706149	14.2941984087
0.001	0.0	0.7992	0.1998	441.3557774910	12.6597616943	0.0000000000	0.0000000000	0.6001858821	0.1118444696	0.3089097722	0.0493057476	442.2648731453	12.8209119115
0.001	0.0005	0.7988	0.1997	447.3677913391	8.8587021746	0.0891306280	0.0437954971	0.4871701110	0.1533799787	0.2484828458	0.0690271140	448.1925749239	9.1249047644
0.001	0.001	0.7984	0.1996	443.6170378812	20.8834977536	0.1832968847	0.1840768544	0.5512925343	0.3040451099	0.2832741064	0.1461668863	444.6349014066	21.5177866042
0.001	0.0015	0.7979999999999999	0.1995	447.2851657867	10.1103502283	0.2681472283	0.1242280517	0.5267657074	0.1863454329	0.2563566574	0.0748567173	448.3364353798	10.4957804302
0.001	0.002	0.7976	0.1994	445.3302898775	22.3214188671	0.3076769136	0.1517939301	0.5120175500	0.1909120647	0.2556242098	0.0990525360	446.4056085509	22.7631773979
0.001	0.0025	0.7972	0.1993	443.6715260834	13.4285929786	0.4542137088	0.1894052517	0.4943838836	0.1328371487	0.2510464124	0.0773278749	444.8711700882	13.8281632539
0.001	0.003	0.7968	0.1992	446.6978544271	13.2363419986	0.4129215535	0.1867464788	0.5035213289	0.1070258760	0.2369467962	0.0711021402	447.8512441057	13.6012164936
0.001	0.0035	0.7964	0.1991	451.1663336301	10.4714853149	0.5244607292	0.2857940004	0.4522233903	0.1797785094	0.2360312367	0.0968895562	452.3790489863	11.0339473809
0.0	0.0025	0.7979999999999999	0.1995	0.0000000000	0.0000000000	1.0864368923	0.1383378033	5.3046877733	0.1975745992	1.5238572164	0.1171149116	7.9149818820	.4530273141
0.001	0.004	0.7959999999999999	0.19899999999999998	445.3222506345	8.2673259459	0.7694440655	0.0991059832	0.5225977499	0.1620154256	0.2728367282	0.0846048309	446.8871291781	8.6130521856
0.0	0.003	0.7976	0.1994	0.0000000000	0.0000000000	1.1632302300	0.2187167807	5.1982445506	0.2026476558	1.5161665166	0.1157116525	7.8776412972	.5370760890
0.0	0.0035	0.7972	0.1993	0.0000000000	0.0000000000	1.4651161706	0.1161299393	5.3197565428	0.1001829501	1.5258714472	0.0896956769	8.3107441606	.3060085663
0.0	0.004	0.7968	0.1992	0.0000000000	0.0000000000	1.6494201811	0.2562110860	5.2942678795	0.2057355736	1.5137860620	0.0521865697	8.4574741226	.5141332293
0.0	0.0045	0.7964	0.1991	0.0000000000	0.0000000000	1.8478239519	0.1121872076	5.2410462682	0.2181915624	1.5159834047	0.0260611400	8.6048536248	.3564399100
0.002	0.0075	0.7924	0.1981	449.4088657977	20.9299809061	1.1015437784	0.9435429914	0.4161545272	0.3148704810	0.2211991730	0.1382008468	451.1477632763	22.3265952253
0.0025	0.009000000000000001	0.7908	0.1977	449.9859047912	17.7707030592	1.4646126077	1.7196820207	0.3804062762	0.2877475437	0.2109449067	0.1229639685	452.0418685818	19.9010965921
0.0025	0.0095	0.7904	0.1976	452.1301495341	19.4964768743	0.9930259799	0.7359729408	0.3493069009	0.2861495021	0.1865910242	0.1251574847	453.6590734391	20.6437568019
0.003	0.0035	0.7948	0.1987	453.0501962266	12.4221829502	0.4919809241	0.3312218990	0.3903452518	0.1792734981	0.2168044874	0.0718620306	454.1493268899	13.0045403779
0.006	0.008	0.7888	0.1972	457.0925955535	15.7795007595	1.2596625196	0.5055921681	0.3823299489	0.1758901565	0.2102124591	0.0688714984	458.9448004811	16.5298545825
0.006	0.0085	0.7884	0.1971	456.4905455820	18.7032513075	1.6942372765	1.1144284336	0.4074980001	0.1698112624	0.2340170058	0.0832674051	458.8262978644	20.0707584086
0.006	0.009000000000000001	0.7879999999999999	0.197	459.0657830716	15.1012379057	1.3168169054	0.4497270347	0.4052537152	0.1406848013	0.2177200469	0.0665016433	461.0055737391	15.7581513850
0.006	0.0095	0.7876	0.1969	455.2868922634	9.6439969202	1.4364130870	0.5854727800	0.3651772007	0.1672864191	0.1902532622	0.0778033815	457.2787358133	10.4745595008
0.006	0.01	0.7872	0.1968	450.4182374117	11.6744017463	2.0406885311	0.5525027924	0.4841242959	0.1326458773	0.2559904336	0.0760176866	453.1990406723	12.4355681026
0.0065	0.0	0.7948	0.1987	453.0229521255	16.0543111286	0.0000000000	0.0000000000	0.4058949395	0.1822634060	0.2177200469	0.0709510758	453.6465671119	16.3075256104
0.0065	0.0005	0.7944	0.1986	455.1015430511	10.8014637442	0.0742755233	0.0522347879	0.3868185185	0.1513941142	0.2050853259	0.0745335158	455.7677224188	11.0796261621
0.0065	0.001	0.794	0.1985	453.3909708025	17.3532739281	0.1435154180	0.0930161182	0.3671008734	0.2414892517	0.2098462353	0.1173254390	454.1114333292	17.8051047370
0.0065	0.0015	0.7936	0.1984	453.2699355337	17.6436699314	0.2213158814	0.0727365147	0.3856963761	0.2171431805	0.2171707112	0.0800548800	454.0941185024	18.0136045066
0.0065	0.002	0.7932	0.1983	455.3029707493	15.4221810228	0.2983610005	0.1569388242	0.3521924100	0.1462975255	0.1816470030	0.0890051919	456.1351711628	15.8144225644
0.003	0.004	0.7944	0.1986	456.6039882324	14.0462862363	0.4889595469	0.2541152079	0.3297495618	0.1537822292	0.1832950100	0.0674229845	457.6059923511	14.5216066579
0.0065	0.0025	0.7928	0.1982	456.9340438177	15.6473873262	0.4423799814	0.2545787975	0.4113453454	0.1485870273	0.2158889279	0.0496013596	458.0036580724	16.1001545106
0.0065	0.003	0.7924	0.1981	450.7683911044	19.3215943259	0.5254678550	0.2967929669	0.5269260134	0.2402743438	0.2667940356	0.1030163519	452.0875790084	19.9616779885
0.0065	0.0035	0.792	0.198	452.8121453105	17.1104209381	0.5395676153	0.2877129274	0.3954750457	0.1590946974	0.2169875993	0.0835118745	453.9641755708	17.6407404374
0.0065	0.004	0.7916	0.1979	457.8147875447	12.2430074867	0.5018004001	0.1499450932	0.3919483124	0.0902168543	0.1997750809	0.0517322710	458.9083113381	12.5349017052
0.0065	0.0045	0.7912	0.1978	456.0497270939	9.9828049746	0.4436388886	0.3465398060	0.3082685500	0.1343995897	0.1759705341	0.0649817663	456.9776050666	10.5287261366
0.0065	0.005	0.7908	0.1977	460.5275854136	22.5112635668	0.6626887371	0.5137787581	0.3706276067	0.1678997626	0.1869572480	0.0915369035	461.7478590054	23.2844789910
0.0065	0.0055	0.7904	0.1976	462.3587463064	16.9093589865	0.7238716258	0.2430701677	0.3395282314	0.1431797859	0.1889714789	0.0565409692	463.6111176425	17.3521499093
0.0065	0.006	0.79	0.1975	456.6772346681	10.2112461493	0.8580711307	0.4888726733	0.3525130221	0.1408118780	0.1988595214	0.0666326057	458.0866783423	10.9075633063
0.0065	0.0065	0.7896	0.1974	452.8309035441	13.0227922282	0.9446839443	0.4529732056	0.3100319166	0.1288701190	0.1895208146	0.0526267545	454.2751402196	13.6572623073
0.0065	0.006999999999999999	0.7892	0.1973	449.9644668100	14.8160995601	1.2448074149	0.5890854858	0.4161545272	0.1553742022	0.2371299081	0.0920453808	451.8625586602	15.6526046289
0.003	0.0045	0.794	0.1985	459.3855662910	13.4765775342	0.6566459826	0.3138154355	0.3840933155	0.2197149945	0.2021555356	0.0868143532	460.6284611247	14.0969223174
0.0065	0.0075	0.7888	0.1972	452.3288974847	20.7959449660	0.8996150675	0.9099307214	0.3234976255	0.1897162431	0.1858585766	0.1032465360	453.7378687543	21.9988384665
0.0065	0.008	0.7884	0.1971	458.6589080538	17.1268367813	0.9356198127	0.6520106685	0.3263831346	0.2223056075	0.1898870384	0.1193833405	460.1107980395	18.1205363978
0.0065	0.0085	0.7879999999999999	0.197	456.1805881040	20.7547091391	1.5245365893	1.0603807346	0.4089407546	0.1860694177	0.2276080894	0.0935312919	458.3416735373	22.0946905833
0.0065	0.009000000000000001	0.7876	0.1969	454.9286993278	19.5983068559	0.8258431070	0.6958156594	0.3138792620	0.2447797397	0.1891545908	0.1034061926	456.2575762876	20.6423084476
0.0065	0.0095	0.7872	0.1968	454.1765834880	16.0515391380	1.5393916939	0.6402805359	0.4006048395	0.1695956274	0.2135084732	0.0816227320	456.3300884946	16.9430380333
0.0065	0.01	0.7868	0.1967	453.9563975562	12.2558552864	1.5368738796	0.1911112315	0.4044521849	0.0381191492	0.2226640681	0.0151618421	456.1203876888	12.5002475092
0.006999999999999999	0.0	0.7944	0.1986	455.2064998340	15.7135234530	0.0000000000	0.0000000000	0.4026888183	0.1291696839	0.2136915851	0.0908840264	455.8228802374	15.9335771633
0.006999999999999999	0.0005	0.794	0.1985	464.6182201982	24.5008167290	0.0536294457	0.0331587642	0.2859860079	0.2086157780	0.1611384704	0.0847632077	465.1189741222	24.8273544789
0.006999999999999999	0.001	0.7936	0.1984	459.1117854063	14.3359493249	0.1231211217	0.0512398418	0.2880699867	0.1617760577	0.1690122820	0.0743407245	459.6919887967	14.6233059489
0.006999999999999999	0.0015	0.7932	0.1983	456.2757191455	13.9246125703	0.1729738459	0.0755948339	0.2741233596	0.0897656672	0.1704771772	0.0559064346	456.8932935282	14.1458795060
0.003	0.005	0.7936	0.1984	461.0711275615	13.2357259169	0.6256768661	0.5993604045	0.3616504674	0.1647815284	0.1937323882	0.0996276820	462.2521872832	14.0994955318
0.006999999999999999	0.002	0.7928	0.1982	456.8759826187	13.8730511291	0.2837576773	0.2011076532	0.3499481251	0.1645480586	0.2149733684	0.0942868039	457.7246617895	14.3329936448
0.006999999999999999	0.0025	0.7924	0.1981	452.7875809571	9.4688315931	0.4851828254	0.0947126663	0.4393989056	0.0955746816	0.2398765866	0.0453437713	453.9520392747	9.7044627123
0.006999999999999999	0.003	0.792	0.198	460.5441105241	14.9892524078	0.4320569426	0.3286124896	0.3728718915	0.1257535380	0.2054515497	0.0852806192	461.5544909079	15.5288990546
0.006999999999999999	0.0035	0.7916	0.1979	454.3230763594	14.9898744533	0.4851828254	0.3489134765	0.3614901613	0.1420279108	0.1977608500	0.0653583799	455.3675101961	15.5461742205
0.006999999999999999	0.004	0.7912	0.1978	453.4928012131	12.3908811283	0.6767884974	0.1458647020	0.4127881000	0.0781596842	0.2340170058	0.0680683847	454.8163948163	12.6829738992
0.006999999999999999	0.0045	0.7908	0.1977	457.6758872916	12.6206032048	0.4479191730	0.2498473753	0.2856653958	0.1182124308	0.1693785058	0.0456385973	458.5788503662	13.0343016082
0.006999999999999999	0.005	0.7904	0.1976	452.2601172951	14.6104199814	0.7150592756	0.6835019683	0.4014063698	0.2004207861	0.2175369350	0.1031659649	453.5941198755	15.5975087007
0.006999999999999999	0.0055	0.79	0.1975	449.6755006886	16.0552469463	1.0657908146	0.3489171102	0.3954750457	0.1442526515	0.2301716560	0.0915896355	451.3669382049	16.6400063435
0.006999999999999999	0.006	0.7896	0.1974	457.2716920213	11.6618063730	0.8580711307	0.3836263438	0.3318335406	0.1082748463	0.1827456743	0.0373224994	458.6443423669	12.1910300625
0.006999999999999999	0.0065	0.7892	0.1973	449.9126583555	15.2366788781	1.2483323550	0.6676617023	0.4054140213	0.1358517944	0.2197342778	0.0742360116	451.7861390096	16.1144283864
0.003	0.0055	0.7932	0.1983	450.9260495910	13.8470960461	1.0723371319	0.1873321559	0.4389179875	0.1860478713	0.2373130200	0.0744200636	452.6746177304	14.2948961369
0.006999999999999999	0.006999999999999999	0.7888	0.1972	456.2645535303	14.3110627360	0.9179951122	0.6619513495	0.3755970945	0.1593109960	0.1984932976	0.0719179993	457.7566390346	15.2042430808
0.006999999999999999	0.0075	0.7884	0.1971	455.4315986364	9.4904740024	1.1259665776	0.7468935750	0.3563603675	0.2550763079	0.1981270738	0.0756817225	457.1120526553	10.5681256078
0.006999999999999999	0.008	0.7879999999999999	0.197	456.0894766840	24.2740251090	1.2719998099	0.7401887740	0.4315439088	0.2061453635	0.2184524945	0.1027425832	458.0114728972	25.3231018297
0.006999999999999999	0.0085	0.7876	0.1969	458.3132206072	14.1801982020	1.0909689581	0.6256443921	0.3611695492	0.1435919985	0.2039866545	0.1029173578	459.9693457690	15.0523519504
0.006999999999999999	0.009000000000000001	0.7872	0.1968	460.0519302061	17.1280744231	0.9310877468	0.3949859330	0.2726806051	0.2310330111	0.1626033656	0.0886049697	461.4183019236	17.8426983369
0.006999999999999999	0.0095	0.7868	0.1967	451.7482854943	15.5612406254	1.5343560652	0.6059336675	0.3913070882	0.1582129026	0.2230302919	0.0737065765	453.8969789396	16.3990937720
0.006999999999999999	0.01	0.7864	0.1966	454.3815841830	12.7398285238	1.5655769632	0.4393556463	0.3836123974	0.1432515602	0.2116773543	0.0694802890	456.5424508979	13.3919160193
0.008	0.0015	0.7924	0.1981	454.2007012168	12.3095885652	0.2097339354	0.1239480905	0.3558794493	0.1953104174	0.1959297310	0.0948300438	454.9622443325	12.7236771169
0.008	0.002	0.792	0.198	455.7290506253	7.2103373283	0.2331496089	0.0462456085	0.3744749521	0.1051265570	0.1944648358	0.0579583147	456.5311400221	7.4196678085
0.008	0.0025	0.7916	0.1979	448.6245929860	14.2472503986	0.5383087082	0.2499853665	0.4684143022	0.1754237626	0.2409752580	0.0786520492	449.8722912544	14.7513115769
0.003	0.006	0.7928	0.1982	454.3463008390	14.0135670019	0.9602943933	0.5090181276	0.3635741401	0.1090580859	0.1984932976	0.0398056796	455.8686626700	14.6714488950
0.008	0.003	0.7912	0.1978	452.6821775496	21.5913767430	0.5244607292	0.1375897428	0.4373149269	0.1833430417	0.2367636843	0.0911419124	453.8807168900	22.0034514399
0.008	0.0035	0.7908	0.1977	455.3141363645	18.1629165780	0.4436388886	0.1606720694	0.3491465949	0.2000516844	0.1981270738	0.0835247215	456.3050489218	18.6071650533
0.008	0.004	0.7904	0.1976	452.5897262558	18.7078677795	0.6604227042	0.3143805550	0.3975590244	0.1976385820	0.2281574251	0.1192135806	453.8758654095	19.3391004971
0.008	0.0045	0.79	0.1975	458.5704763814	19.4585655239	0.6055343513	0.5229567685	0.3496275130	0.2843513181	0.1929999406	0.1396335985	459.7186381863	20.4055072090
0.008	0.005	0.7896	0.1974	455.7178850101	14.4607340070	0.8021756521	0.4394416337	0.3470626161	0.1392652826	0.1908025979	0.0634487351	457.0579258762	15.1028896584
0.008	0.0055	0.7892	0.1973	461.6901492682	13.1550269845	0.8535390648	0.5490729093	0.3220548710	0.2198529649	0.1798158840	0.0991689140	463.0455590880	14.0231217727
0.008	0.006	0.7888	0.1972	457.2877705072	13.0530914731	0.8540426277	0.5577799321	0.3182075256	0.1086586580	0.2052684378	0.0491258885	458.6652890983	13.7686559517
0.008	0.0065	0.7884	0.1971	455.8433865250	7.2082197643	1.0184559048	0.3565957630	0.4124674879	0.0898320594	0.1981270738	0.0093799059	457.4724369915	7.6640274926
0.008	0.006999999999999999	0.7879999999999999	0.197	455.4543764914	11.3004989734	0.9416625671	0.5296131367	0.3727115854	0.1656078742	0.1860416885	0.0592264388	456.9547923324	12.0549464231
0.008	0.0075	0.7876	0.1969	452.4780701038	13.7623424149	1.2737622800	0.5216760652	0.3677420976	0.1987314146	0.2001413047	0.0813198270	454.3197157861	14.5640697217
0.003	0.0065	0.7924	0.1981	451.5343523071	14.5913624042	1.1237005447	0.4735810014	0.4567119599	0.1393737415	0.2318196631	0.0467907335	453.3465844748	15.2511078806
0.008	0.008	0.7872	0.1968	457.3529777000	19.0296326175	1.2055295111	0.5663540057	0.3656581188	0.2022841419	0.2179031588	0.1048321614	459.1420684887	19.9031029265
0.008	0.0085	0.7868	0.1967	458.7669912089	20.2528064577	1.3082563366	0.5285285153	0.3388870071	0.1800755848	0.1988595214	0.1107631748	460.6129940740	21.0721737326
0.008	0.009000000000000001	0.7864	0.1966	457.0037172565	18.1779100164	1.5074154517	1.4366257725	0.3901849458	0.1967482432	0.2237627395	0.1007521533	459.1250803935	19.9120361854
0.008	0.0095	0.7859999999999999	0.1965	460.5977054771	14.1087415492	1.0579855901	0.8222313571	0.2909554957	0.1932283238	0.1660824916	0.0792652470	462.1127290545	15.2034664771
0.008	0.01	0.7856	0.1964	455.6147147257	12.6871505206	1.1561803498	1.0902090782	0.2872684564	0.1913724028	0.1622371418	0.0889660044	457.2204006737	14.0576980060
0.0085	0.0	0.7932	0.1983	456.3096626157	15.4198528466	0.0000000000	0.0000000000	0.3680627097	0.1456595573	0.1970284024	0.0674329299	456.8747537278	15.6329453338
0.0085	0.0005	0.7928	0.1982	460.8804188539	26.6398443761	0.0596722001	0.0636683514	0.3323144587	0.2675730457	0.1929999406	0.1670454286	461.4654054533	27.1381312018
0.0085	0.001	0.7924	0.1981	457.0439134713	14.3209812207	0.1163230230	0.0688354051	0.3539557766	0.0984524587	0.2076488925	0.0682926374	457.7218411634	14.5565617219
0.0085	0.0015	0.792	0.198	457.4691000981	18.8292689629	0.1792683818	0.1650703360	0.3393679253	0.2393849890	0.1810976673	0.1150280903	458.1688340725	19.3487523782
0.0085	0.002	0.7916	0.1979	458.8170131650	20.2033265321	0.2558099380	0.1295380615	0.2972074320	0.1851723028	0.1884221432	0.0797611551	459.5584526782	20.5977980515
0.003	0.006999999999999999	0.792	0.198	451.5624896574	25.8487454919	0.9023846632	0.4310462872	0.4015666759	0.2280586801	0.2118604662	0.1273416541	453.0783014627	26.6351921133
0.0085	0.0025	0.7912	0.1978	462.0188649797	10.5633624211	0.3980664488	0.1912239803	0.3132380378	0.0709806553	0.1831118981	0.0629116629	462.9132813644	10.8884787196
0.0085	0.003	0.7908	0.1977	455.7062727703	24.7591421929	0.4416246371	0.4580523680	0.3712688309	0.2409446451	0.2063671092	0.1064105449	456.7255333475	25.5645497509
0.0085	0.0035	0.7904	0.1976	461.8522740009	11.0250483587	0.4408692928	0.1727771099	0.2935203926	0.0998098012	0.1712096248	0.0493655550	462.7578733111	11.3470008248
0.0085	0.004	0.79	0.1975	456.0055112577	17.7786724897	0.5131305646	0.2460954560	0.3289480315	0.1354888748	0.1966621786	0.0802473139	457.0442520324	18.2405041344
0.0085	0.0045	0.7896	0.1974	458.4159442670	18.9943234938	0.6135913572	0.3428763983	0.3739940339	0.2097146377	0.2058177735	0.1054279376	459.6093474316	19.6523424674
0.0085	0.005	0.7892	0.1973	457.6200592156	12.9031608217	0.6327267463	0.4221605139	0.3504290433	0.1775664410	0.1891545908	0.0624365927	458.7923695960	13.5653243693
0.0085	0.0055	0.7888	0.1972	453.7143270187	14.9143658937	0.7792635415	0.3769530516	0.3286274194	0.1396007155	0.1924506050	0.0654650005	455.0146685846	15.4963846613
0.0085	0.006	0.7884	0.1971	453.0332244915	19.2927470723	1.0363323867	0.5802049554	0.3800856641	0.2925195093	0.1975777381	0.1197019719	454.6472202804	20.2851735089
0.0085	0.0065	0.7879999999999999	0.197	462.0787126772	17.9884811898	0.7621424039	0.4696263072	0.3637344462	0.1126822744	0.1944648358	0.0540301126	463.3990543631	18.6248198840
0.0085	0.006999999999999999	0.7876	0.1969	458.6030799778	11.3226813336	1.2767836572	0.7846301344	0.3722306672	0.1011153892	0.2078320044	0.0635268987	460.4599263066	12.2719537559
0.003	0.0075	0.7916	0.1979	451.8434165358	11.1710634054	1.4731731765	0.6870993115	0.4490172691	0.1983275559	0.2244951871	0.0716657956	453.9901021685	12.1281560684
0.0085	0.0075	0.7872	0.1968	455.2766198974	9.7375475371	0.9829547225	0.4232726753	0.3348793557	0.1141955371	0.1944648358	0.0592060546	456.7889188114	10.3342218041
0.0085	0.008	0.7868	0.1967	456.3163619848	13.8249578133	1.1005366526	0.8948602660	0.3549176129	0.2289435428	0.1957466191	0.0835391720	457.9675628694	15.0323007941
0.0085	0.0085	0.7864	0.1966	461.0090467410	24.3978122315	1.1108596915	1.0053801374	0.3430549646	0.2634429006	0.1854923528	0.1304270973	462.6484537499	25.7970623668
0.0085	0.009000000000000001	0.7859999999999999	0.1965	460.4154826370	18.8503473475	0.8467409661	0.9884306781	0.2863066200	0.1549734308	0.1724914081	0.0615495720	461.7210216312	20.0553010284
0.0085	0.0095	0.7856	0.1964	452.2426989354	12.7573093118	1.6713251659	0.6310420364	0.4071773879	0.1165062259	0.2321858868	0.0604280361	454.5533873760	13.5652856102
0.0085	0.01	0.7852	0.1963	456.8616906312	15.2771526843	1.5237812450	0.5570884875	0.3409709859	0.1706234910	0.1950141715	0.0920453808	458.9214570336	16.0969100436
0.009000000000000001	0.0	0.7928	0.1982	453.0783335769	14.4932081494	0.0000000000	0.0000000000	0.3685436279	0.0670868883	0.2195511659	0.0386083958	453.6664283707	14.5989034335
0.009000000000000001	0.0005	0.7924	0.1981	458.8545296321	12.8034064498	0.0853539065	0.0392132914	0.3440168010	0.1382407173	0.1939155001	0.1002369985	459.4778158397	13.0810974570
0.009000000000000001	0.001	0.792	0.198	464.7870443000	18.4730132626	0.1289120947	0.1053710570	0.3275052770	0.2364861573	0.1990426333	0.0987691389	465.4425043050	18.9136396158
0.009000000000000001	0.0015	0.7916	0.1979	458.4132645194	13.5955925799	0.2004180223	0.1639280843	0.3300701739	0.2297860835	0.1723082962	0.0887395852	459.1160610118	14.0780463329
0.003	0.008	0.7912	0.1978	443.7005566829	17.8144748410	1.3052349593	0.7289225178	0.4280171755	0.1532411887	0.2402428104	0.0889298161	445.6740516281	18.7855683636
0.009000000000000001	0.002	0.7912	0.1978	451.5607031590	18.1364649907	0.2880379617	0.2057619753	0.4038109607	0.2094149404	0.2168044874	0.0925133791	452.4693565688	18.6441552855
0.009000000000000001	0.0025	0.7908	0.1977	460.0514835815	14.2432419529	0.3381424673	0.1298040136	0.3366427223	0.1322228624	0.1869572480	0.0601477293	460.9132260191	14.5654165582
0.009000000000000001	0.003	0.7904	0.1976	454.4208871485	15.7700378745	0.5347837681	0.6292509213	0.3704673006	0.1998506767	0.2027048712	0.0995401398	455.5288430884	16.6986796123
0.009000000000000001	0.0035	0.79	0.1975	458.4516742357	19.3616045017	0.4874488583	0.3204551615	0.3526733281	0.2352165718	0.1909857098	0.0976424345	459.4827821319	20.0149186695
0.009000000000000001	0.004	0.7896	0.1974	460.2868547499	17.8680322726	0.4265177510	0.2860813305	0.3263831346	0.1774390386	0.1785341007	0.0802188962	461.2182897362	18.4117715379
0.0095	0.006	0.7876	0.1969	459.2658708960	21.4787008036	0.6934060721	0.6618057659	0.3321541527	0.2352506561	0.1860416885	0.0989238198	460.4774728093	22.4746810454
0.0095	0.0065	0.7872	0.1968	456.0666988290	13.3104748036	1.0292825065	0.8165029315	0.3964368820	0.1908156620	0.2060008854	0.1024248805	457.6984191029	14.4202182776
0.0095	0.006999999999999999	0.7868	0.1967	458.3109874841	15.4380464857	0.8935723130	0.7724880929	0.3491465949	0.2401994651	0.1937323882	0.0928548862	459.7474387802	16.5435889299
0.0095	0.0075	0.7864	0.1966	456.9300241962	13.4795173239	0.9504749173	0.4949871891	0.3251006861	0.1762159560	0.1746887508	0.0819834319	458.3802885504	14.2327039009
0.0095	0.008	0.7859999999999999	0.1965	452.2578841720	8.4498333442	1.2810639416	0.4300102590	0.4639257326	0.1076865417	0.2556242098	0.0546078856	454.2584980560	9.0421380305
0.0025	0.01	0.79	0.1975	455.2525021686	19.2370576293	1.6489166182	0.9701023355	0.4464523722	0.1556240777	0.2362143486	0.0537862954	457.5840855076	20.4165703379
0.003	0.0085	0.7908	0.1977	450.9568666889	8.1397763050	1.5477004813	0.6536482701	0.4866891928	0.1321894293	0.2583708883	0.0644116762	453.2496272513	8.9900256806
0.0095	0.0085	0.7856	0.1964	454.3668455710	16.9850165189	1.3523180877	0.5675343440	0.3930704548	0.1319995555	0.2074657806	0.0597248025	456.3196998941	17.7442752209
0.0095	0.009000000000000001	0.7852	0.1963	457.6200592156	13.2340999746	1.3218525341	0.3071981152	0.2789325413	0.1108641281	0.1699278415	0.0753086501	459.3907721325	13.7274708680
0.0095	0.0095	0.7848	0.1962	454.5146783162	20.2588523216	1.5776624721	0.7274582231	0.3797650520	0.1582356408	0.2138746970	0.0799391974	456.6859805373	21.2244853829
0.0095	0.01	0.7844	0.1961	457.0832164368	8.4941681711	1.1581946013	0.7490741007	0.3020166137	0.1640437828	0.1799989959	0.0882257373	458.7234266477	9.4955117919
0.01	0.0	0.792	0.198	448.6022617556	15.7670712274	0.0000000000	0.0000000000	0.4587959387	0.2280960873	0.2440881602	0.0902769514	449.3051458545	16.0854442661
0.01	0.0005	0.7916	0.1979	457.7209963770	17.0564516867	0.0644560474	0.0328051017	0.3106731409	0.1521391485	0.1798158840	0.0778395735	458.2759414493	17.3192355104
0.01	0.001	0.7912	0.1978	453.1238892869	16.3236396796	0.1180854930	0.0749852289	0.3525130221	0.1801783045	0.1990426333	0.0636176168	453.7935304353	16.6424208298
0.01	0.0015	0.7908	0.1977	461.9357928026	19.5644531419	0.1470403581	0.1445707865	0.2964059017	0.2402161544	0.1779847650	0.1363690748	462.5572238274	20.0856091576
0.01	0.002	0.7904	0.1976	459.4726580895	16.5499043310	0.4408692928	0.1052723442	0.3472229222	0.1669598178	0.2074657806	0.0665842803	460.4682160851	16.8887207733
0.01	0.0025	0.79	0.1975	454.6884152887	17.0111716058	0.2875343988	0.2603843698	0.3731925036	0.1865665019	0.2067333330	0.0853655022	455.5558755241	17.5434879797
0.003	0.009000000000000001	0.7904	0.1976	449.4981907192	15.4626045824	1.3951209317	0.5095558630	0.3872994367	0.1026930168	0.2043528783	0.0606252496	451.4849639659	16.1354787118
0.01	0.003	0.7896	0.1974	456.7294897472	14.6506868621	0.4771258194	0.3336802279	0.3360014981	0.1842206086	0.2014230880	0.0714089449	457.7440401527	15.2399966435
0.01	0.0035	0.7892	0.1973	456.7352958671	12.4067150710	0.3955486345	0.3497547744	0.2906348836	0.1521188777	0.1596735752	0.0709151508	457.5811529604	12.9795038739
0.01	0.004	0.7888	0.1972	455.4074809076	21.9982421471	0.5262231993	0.2314089187	0.3578031220	0.2208959316	0.1988595214	0.1229028727	456.4903667503	22.5734498701
0.01	0.0045	0.7884	0.1971	454.9193202110	19.9973945766	0.6161091716	0.2742666163	0.3739940339	0.1679395524	0.1951972834	0.1029955189	456.1046206999	20.5425962642
0.01	0.005	0.7879999999999999	0.197	460.1568869890	20.8020320437	0.6458193809	0.1953733085	0.3172456893	0.2517272715	0.1790834364	0.1012898489	461.2990354956	21.3504224726
0.01	0.0055	0.7876	0.1969	459.4190631366	17.3050541627	0.6707457430	0.6053977667	0.3646962825	0.1447484705	0.2014230880	0.0797577920	460.6559282501	18.1349581919
0.01	0.006	0.7872	0.1968	464.4677077053	10.7181756198	0.7885794546	0.4674343872	0.3138792620	0.1267679388	0.1748718627	0.0556009261	465.7450382846	11.3679788719
0.01	0.0065	0.7868	0.1967	460.9058764566	13.7131014517	0.8417053374	0.3503241684	0.3316732345	0.0986443821	0.1754211984	0.0540797362	462.2546762269	14.2161497384
0.01	0.006999999999999999	0.7864	0.1966	459.1609141131	16.5627158442	1.1622231042	0.7755561385	0.3236579316	0.1808076105	0.1864079123	0.1011241985	460.8332030612	17.6202037917
0.01	0.0075	0.7859999999999999	0.1965	460.3417895767	18.8907592693	0.9905081655	0.5649459250	0.3098716106	0.1384866214	0.1939155001	0.0813016828	461.8360848529	19.6754934985
0.003	0.0095	0.79	0.1975	458.3096476103	12.4121841997	1.1289879548	0.9856610011	0.3616504674	0.2338104389	0.1935492763	0.1092648812	459.9938353088	13.7409205209
0.01	0.008	0.7856	0.1964	467.0335660782	14.2529864541	0.8439713703	0.7934041723	0.2316422542	0.1208839489	0.1320236786	0.0702672673	468.2412033813	15.2375418426
0.01	0.0085	0.7852	0.1963	453.4039229161	25.8976671190	1.3110259323	1.0865512236	0.3752764823	0.2924949101	0.2162551517	0.1531997792	455.3064804824	27.4299130319
0.01	0.009000000000000001	0.7848	0.1962	460.0831939286	17.6764498967	1.6360757650	1.1723767717	0.3542763887	0.2007400570	0.1897039265	0.0956075601	462.2632500088	19.1451742855
0.01	0.0095	0.7844	0.1961	456.8098821767	18.9991855155	1.6063655557	0.4262593515	0.3449786373	0.1680588652	0.2098462353	0.0670339622	458.9710726050	19.6605376944
0.01	0.01	0.784	0.196	461.9107818245	21.2752142466	1.8541184878	1.5780019748	0.3305510921	0.2020990880	0.1922674931	0.0941487235	464.2877188975	23.1494640329
0.001	0.0045	0.7956	0.1989	439.3129165340	13.5410775488	0.9550069832	0.2588215181	0.5692468128	0.1580926610	0.3017684081	0.0849181304	441.1389387381	14.0429098583
0.001	0.005	0.7952	0.1988	445.0448967530	7.8303082222	1.0058668331	0.3069751637	0.5812697672	0.1099489225	0.2801612042	0.0745425125	446.9121945575	8.3217748209
0.001	0.0055	0.7948	0.1987	451.9220224668	11.7018236324	0.7148074941	0.1582453831	0.4010857577	0.1065551849	0.2191849421	0.0640902107	453.2571006607	12.0307144111
0.001	0.006	0.7944	0.1986	445.0761604755	11.8450243809	1.0607551859	0.3785392995	0.5410329466	0.1154559800	0.2722873925	0.1000240258	446.9502360005	12.4390436862
0.001	0.0065	0.794	0.1985	446.5656535432	20.6647899257	0.9806886896	0.4888010882	0.4703379749	0.2106189795	0.2385948033	0.0697999883	448.2552750110	21.4340099817
0.003	0.01	0.7896	0.1974	450.6138589900	15.3502481803	1.4925603470	0.6254417077	0.4243301362	0.1199560711	0.2327352225	0.0678592041	452.7634846957	16.1635051632
0.001	0.006999999999999999	0.7936	0.1984	447.6438053469	13.8891698309	1.3349451687	0.8300032959	0.4639257326	0.2099101173	0.2343832296	0.0975833526	449.6770594778	15.0266665967
0.001	0.0075	0.7932	0.1983	444.6893835650	12.7223873107	1.6703180402	0.2196677227	0.5108954076	0.1640193431	0.2651460285	0.0786963727	447.1357430413	13.1847707492
0.001	0.008	0.7928	0.1982	449.4115455453	10.3996503048	1.2226506486	0.6025280724	0.4456508419	0.1621961456	0.2222978443	0.0711021402	451.3021448801	11.2354766630
0.001	0.0085	0.7924	0.1981	444.2146216067	13.5657842245	1.2813157230	0.3018245115	0.5113763258	0.1151305566	0.2633149095	0.0268769346	446.2706285650	14.0096162272
0.001	0.009000000000000001	0.792	0.198	445.3057255240	11.5833170021	1.7420757492	0.3700258642	0.5426360071	0.0566404657	0.2757665186	0.0237170557	447.8662037989	12.0337003877
0.001	0.0095	0.7916	0.1979	444.1199371898	13.5044637165	1.6509308697	0.7269895840	0.5562620221	0.2320509791	0.2829078826	0.1257860125	446.6100379642	14.5892902921
0.001	0.01	0.7912	0.1978	438.5563344481	16.1210338568	1.9966267800	0.8965073903	0.6296821968	0.1426367238	0.2977399464	0.0980522753	441.4803833713	17.2582302462
0.0015	0.0	0.7988	0.1997	447.8970414996	23.8436837829	0.0000000000	0.0000000000	0.4656890992	0.3392388305	0.2475672863	0.1302933480	448.6102978851	24.3132159614
0.0015	0.0005	0.7984	0.1996	452.1841911117	17.5506499749	0.0558954786	0.0491999221	0.4634448144	0.2064164449	0.2369467962	0.0830561337	452.9404782009	17.8893224756
0.0015	0.001	0.7979999999999999	0.1995	447.8246883131	15.4599866665	0.1566080526	0.0961870991	0.4238492180	0.1845801573	0.2305378798	0.0941586949	448.6356834635	15.8349126178
0.0035	0.0	0.7972	0.1993	451.4231427797	21.1437733762	0.0000000000	0.0000000000	0.4535058388	0.1274424089	0.2534268670	0.0584514289	452.1300754855	21.3296672140
0.0015	0.0015	0.7976	0.1994	449.5312409402	14.2358785744	0.2827505516	0.1099982346	0.5160252015	0.1879355921	0.2622162381	0.0860789538	450.5922329314	14.6198913549
0.0015	0.002	0.7972	0.1993	444.9229682350	13.8444756211	0.3431780960	0.1267798908	0.5157045894	0.1838105922	0.2629486857	0.0900150974	446.0447996061	14.2450812015
0.0015	0.0025	0.7968	0.1992	440.8863750280	14.6325865529	0.4814061038	0.2218913090	0.5629948765	0.2080834386	0.2816260993	0.1084826347	442.2124021076	15.1710439352
0.0015	0.003	0.7964	0.1991	446.9667224412	14.5679768990	0.4683134692	0.2287639065	0.4664906295	0.1339836462	0.2384116914	0.0627366055	448.1399382313	14.9934610572
0.0015	0.0035	0.7959999999999999	0.199	448.0328153804	13.6994882357	0.5123752203	0.1890943952	0.4722616476	0.1885499113	0.2554410979	0.0886004285	449.2728933462	14.1657329707
0.0015	0.004	0.7956	0.1989	451.5700822757	9.7130568445	0.5710402947	0.2513207571	0.4353912542	0.1908258970	0.2259600823	0.0492758167	452.8024739069	10.2044793153
0.0015	0.0045	0.7952	0.1988	443.3249453876	19.7988598249	0.8860188700	0.2858019857	0.5963385367	0.2599292417	0.2920634775	0.1074103865	445.0993662718	20.4520014388
0.0015	0.005	0.7948	0.1987	451.8827195013	14.4417630482	0.8605889450	0.4734872897	0.3930704548	0.1851006790	0.2039866545	0.0961670497	453.3403655556	15.1965180666
0.0015	0.0055	0.7944	0.1986	450.4378888945	13.3510588848	0.6644512071	0.5220259245	0.3711085248	0.1288326244	0.2105786829	0.0941059772	451.6840273093	14.0960234109
0.0015	0.006	0.794	0.1985	446.3110775166	24.2447713337	1.1053204999	0.7978381209	0.4929411291	0.1849101023	0.2704562736	0.1068884239	448.1797954192	25.3344079808
0.0035	0.0005	0.7968	0.1992	453.8344690382	26.3623762935	0.0788075892	0.0748532275	0.4151926908	0.2952156953	0.2116773543	0.1191179139	454.5401466725	26.8515631302
0.0015	0.0065	0.7936	0.1984	453.0426036083	15.6015885899	0.9393965342	0.3732192485	0.3996430032	0.2152155251	0.2309041036	0.0825946307	454.6125472493	16.2726179942
0.0015	0.006999999999999999	0.7932	0.1983	443.8948383874	15.7402471918	1.4190401680	1.0256197387	0.5139412227	0.1983560600	0.2777807495	0.1335918953	446.1056005276	17.0978148858
0.0015	0.0075	0.7928	0.1982	448.3740365809	15.9154405769	1.1997385381	0.7985719669	0.4188797302	0.1776509394	0.2265094180	0.0767201706	450.2191642672	16.9683836538
0.0015	0.008	0.7924	0.1981	443.8095330873	7.4446208476	1.4681375478	1.1455423334	0.4724219536	0.1367988446	0.2437219364	0.0775184275	445.9938145251	8.8044804531
0.0015	0.0085	0.792	0.198	447.3597520962	20.6493732129	1.6345650764	0.6365134275	0.4543073691	0.1997091818	0.2380454676	0.0856133800	449.6866700093	21.5712092022
0.0015	0.009000000000000001	0.7916	0.1979	450.1408835301	18.4427114302	1.4862658111	1.0506385248	0.4073376940	0.1419750675	0.2254107466	0.0623807172	452.2598977818	19.6977057397
0.0015	0.0095	0.7912	0.1978	449.0171760164	18.1584235803	1.3372112016	0.3462425938	0.4315439088	0.1729006182	0.2155227041	0.0871089301	451.0014538309	18.7646757224
0.0015	0.01	0.7908	0.1977	450.0095758954	13.5265019290	1.7541612580	0.2553843311	0.4488569631	0.1179181552	0.2484828458	0.0320858865	452.4610769623	13.9318903018
0.002	0.0	0.7984	0.1996	447.7393830130	17.0159348504	0.0000000000	0.0000000000	0.5442390677	0.2957722799	0.2607513430	0.0903126000	448.5443734237	17.4020197303
0.002	0.0005	0.7979999999999999	0.1995	449.3968069332	15.1761268956	0.0775486820	0.0317124690	0.5302924407	0.2252961212	0.2625824619	0.0934437796	450.2672305178	15.5265792654
0.0035	0.001	0.7964	0.1991	453.1404143974	9.4709645295	0.1457814509	0.0511903299	0.4002842274	0.1644668284	0.2133253613	0.0755611198	453.8998054370	9.7621828076
0.002	0.001	0.7976	0.1994	456.5267221752	12.0386452776	0.1641614957	0.1281129656	0.4193606484	0.1396831601	0.2182693826	0.0580045777	457.3285137019	12.3644459810
0.002	0.0015	0.7972	0.1993	452.3159453711	19.4409936031	0.1938717050	0.1620893710	0.4461317601	0.2131952451	0.2206498373	0.1008944897	453.1765986735	19.9171727089
0.002	0.002	0.7968	0.1992	451.5660626543	15.8392895441	0.2530403422	0.1146421453	0.3481847585	0.1243073997	0.2023386475	0.0775149671	452.3696264025	16.1557540562
0.002	0.0025	0.7964	0.1991	452.0091142654	19.2395624242	0.4537101460	0.3021612208	0.4334675815	0.1756076591	0.2202836135	0.0896059154	453.1165756064	19.8069372195
0.002	0.003	0.7959999999999999	0.199	443.0248136510	17.6736051545	0.5816151150	0.3606965687	0.5647582432	0.3058572376	0.2816260993	0.1283487710	444.4528131085	18.4685077318
0.002	0.0035	0.7956	0.1989	453.4119621591	19.8773856307	0.5106127503	0.3220818980	0.4108644273	0.2620219072	0.2204667254	0.1003373004	454.5539060621	20.5618267363
0.002	0.004	0.7952	0.1988	441.7304955371	12.2913268746	0.9368787199	0.3106676838	0.5666819159	0.2065025782	0.2968243869	0.0813346692	443.5308805598	12.8898318058
0.002	0.0045	0.7948	0.1987	456.9264511994	10.6514728856	0.7485462064	0.5553401285	0.4371546208	0.1761926212	0.2431726007	0.1185490809	458.3553246273	11.5015547162
0.002	0.005	0.7944	0.1986	445.7666421195	18.0980300684	1.0068739588	0.4841578271	0.5197122408	0.2898776823	0.2689913784	0.1147596027	447.5622196975	18.9868251805
0.002	0.0055	0.794	0.1985	452.4423401351	22.3447328530	1.0489214585	0.7996181986	0.4796357263	0.2108755364	0.2589202240	0.1254144071	454.2298175439	23.4806409951
0.0035	0.0015	0.7959999999999999	0.199	450.4762986108	14.1346205839	0.2648740697	0.0798683097	0.4754677687	0.1881788292	0.2468348387	0.0736519668	451.4634752879	14.4763196896
0.002	0.006	0.7936	0.1984	451.9595389339	17.8640131080	0.8872777771	0.3938537726	0.4148720787	0.2481019943	0.2226640681	0.0919535373	453.4843528578	18.5979224122
0.002	0.0065	0.7932	0.1983	455.8639312570	14.7066561042	1.1785888975	0.9772926808	0.4411622723	0.1936629883	0.2299885441	0.0956776752	457.7136709709	15.9732894485
0.002	0.006999999999999999	0.7928	0.1982	456.5137700616	24.9120689601	0.9368787199	0.4470333823	0.3630932219	0.2888304145	0.2111280186	0.1530386103	458.0248700220	25.8009713672
0.0035	0.002	0.7956	0.1989	456.0792043180	17.8842403004	0.2958431862	0.2350511517	0.3840933155	0.1363691141	0.2157058160	0.0769383814	456.9748466357	18.3325989476
0.0035	0.0025	0.7952	0.1988	454.0399163579	16.5468546786	0.3844702513	0.1214369816	0.3656581188	0.1581251678	0.2127760256	0.0655898538	455.0028207536	16.8920066818
0.003	0.0	0.7976	0.1994	451.5950932538	18.7994884830	0.0000000000	0.0000000000	0.4233682998	0.2266875041	0.2211991730	0.0963843703	452.2396607266	19.1225603574
0.0035	0.003	0.7948	0.1987	453.0752072047	10.3684649105	0.6415390965	0.0471739245	0.4538264509	0.0991277499	0.2343832296	0.0507057974	454.4049559817	10.5654723823
0.0035	0.0035	0.7944	0.1986	442.1092332046	19.9293316816	0.6926507278	0.5125231129	0.5160252015	0.3076112446	0.2607513430	0.1117216697	443.5786604769	20.8611877088
0.0035	0.004	0.794	0.1985	458.4717723430	16.3558515687	0.6334820906	0.3076863914	0.4145514666	0.1630601831	0.2288898727	0.0581246892	459.7486957729	16.8847228324
0.0035	0.0045	0.7936	0.1984	451.1797323683	14.8118307571	0.7958811162	0.4718988652	0.4612005296	0.2429778761	0.2378623557	0.1100708147	452.6746763698	15.6367783131
0.0035	0.005	0.7932	0.1983	449.7527667458	15.0074333709	1.0881993623	0.4207074155	0.4094216727	0.1421776473	0.2263263061	0.0705720002	451.4767140869	15.6408904339
0.0035	0.0055	0.7928	0.1982	450.9997426513	18.7848427195	0.8391875230	0.5787832550	0.4512615540	0.2730327965	0.2272418656	0.1123382168	452.5174335939	19.7489969878
0.0035	0.006	0.7924	0.1981	447.1864617483	18.6818962994	1.2249166816	1.1633097945	0.4762692990	0.3295097169	0.2603851192	0.1449830010	449.1480328481	20.3196988118
0.0035	0.0065	0.792	0.198	450.2252955811	16.4922462241	1.5001137901	0.9924489621	0.4002842274	0.1127743720	0.2276080894	0.0485381254	452.3533016880	17.6460076836
0.0035	0.006999999999999999	0.7916	0.1979	441.0735107387	17.0680568942	1.4520235360	0.7041541284	0.5209946893	0.0803515628	0.2693576022	0.0360391011	443.3158865662	17.8886016865
0.0035	0.0075	0.7912	0.1978	459.2471126625	17.1529204241	1.0109024618	0.8789545290	0.3687039340	0.2664226886	0.2210160611	0.1603775919	460.8477351194	18.4586752336
0.003	0.0005	0.7972	0.1993	454.1739037403	13.1935444988	0.0788075892	0.0637081665	0.3725512794	0.1022817978	0.2171707112	0.0451867335	454.8424333201	13.4047211966
0.0035	0.008	0.7908	0.1977	458.1622614897	20.5383680571	1.4867693740	0.9680987993	0.3839330095	0.2269970012	0.2135084732	0.1123322472	460.2464723464	21.8457961048
0.0035	0.0085	0.7904	0.1976	452.0613693445	21.1607318573	1.2944083576	0.5585744892	0.4244904422	0.1983954409	0.2210160611	0.1027360560	454.0012842054	22.0204378434
0.0035	0.009000000000000001	0.79	0.1975	453.2498374264	18.9417268247	1.6798857347	1.3465553621	0.3704673006	0.2275451750	0.2021555356	0.1261660910	455.5023459973	20.6419934528
0.0035	0.0095	0.7896	0.1974	450.3811675692	13.2719849252	1.6615056899	0.5166869151	0.4786738899	0.1185632103	0.2407921461	0.0356010219	452.7621392951	13.9428360725
0.0035	0.01	0.7892	0.1973	453.2471576787	7.4933327100	1.5419095083	1.2718680315	0.3996430032	0.1804297206	0.2177200469	0.0772671460	455.4064302371	9.0228976081
0.004	0.0	0.7968	0.1992	456.0309688603	11.2780973206	0.0000000000	0.0000000000	0.4111850394	0.2488660558	0.2321858868	0.1075077385	456.6743397865	11.6344711149
0.004	0.0005	0.7964	0.1991	455.4441041254	17.1779893944	0.0974394154	0.0755277160	0.4015666759	0.2599628538	0.2276080894	0.0805076194	456.1707183061	17.5939875836
0.004	0.001	0.7959999999999999	0.199	457.6651683010	11.8742766753	0.1203515260	0.0616036679	0.3307113982	0.1083725866	0.1887883670	0.0662591865	458.3050195922	12.1105121163
0.0045	0.003	0.794	0.1985	454.1846227309	16.5417738908	0.5073395916	0.2853384694	0.3789635217	0.1793806884	0.2070995568	0.0991878464	455.2780254010	17.1056808950
0.0045	0.0035	0.7936	0.1984	458.9585931657	19.6163994018	0.4650403106	0.2653284183	0.3751161763	0.2563794591	0.2118604662	0.1064924394	460.0106101188	20.2445997186
0.003	0.001	0.7968	0.1992	453.2543036725	12.5225385890	0.1347030678	0.1073427857	0.4063758576	0.1861152646	0.2109449067	0.1010246779	454.0063275046	12.9170213172
0.0045	0.004	0.7932	0.1983	452.4753903561	7.0149409369	0.7425034520	0.3499794552	0.3930704548	0.1033326435	0.2157058160	0.0539555917	453.8266700789	7.5222086273
0.0045	0.0045	0.7928	0.1982	454.7478163616	15.7906434257	0.8648692294	0.4296840331	0.4275362573	0.1425321902	0.2309041036	0.0667733549	456.2711259519	16.4296330039
0.0045	0.005	0.7924	0.1981	455.6928740321	10.5269764593	0.5982326897	0.1430366765	0.3889024973	0.1636296950	0.2179031588	0.0498521933	456.8979123779	10.8834950241
0.0045	0.0055	0.792	0.198	455.5097579428	10.2121657230	0.9786744381	0.3527478572	0.3824902550	0.0659355012	0.2113111305	0.0416175923	457.0822337664	10.6724666737
0.0045	0.006	0.7916	0.1979	450.9104177297	17.4511430349	1.0443893926	0.4881251817	0.4236889119	0.1786692824	0.2451868316	0.0604147177	452.6236828658	18.1783522167
0.0045	0.0065	0.7912	0.1978	449.8974731188	18.8329044470	0.9585319233	0.5227084468	0.4337881936	0.2058604437	0.2349325653	0.1073329412	451.5247258010	19.6688062787
0.0045	0.006999999999999999	0.7908	0.1977	452.7299663827	17.7667837163	1.3037242707	0.8754822469	0.3778413793	0.1846280443	0.2028879831	0.0818786649	454.6144200158	18.9087726724
0.0045	0.0075	0.7904	0.1976	456.1457513846	14.3492546613	1.0829119522	0.6314513747	0.3946735154	0.1675166861	0.2155227041	0.0909577827	457.8388595563	15.2391805048
0.0045	0.008	0.79	0.1975	458.9885170145	18.5332716821	1.0670497218	0.6075786009	0.3343984375	0.1153508751	0.1776185412	0.0586072508	460.5675837150	19.3148084089
0.0045	0.0085	0.7896	0.1974	452.1475678939	10.8718405334	1.4313774583	0.8261393576	0.4216049332	0.1738681606	0.2261431942	0.0743082432	454.2266934796	11.9461562948
0.003	0.0015	0.7964	0.1991	456.5043909448	18.7647744674	0.2568170638	0.0473456227	0.3929101488	0.0939475566	0.2338338939	0.0903660464	457.3879520513	18.9964336931
0.0045	0.009000000000000001	0.7892	0.1973	449.9077454848	12.7676549111	1.4827408711	0.9697690053	0.3940322912	0.1633945793	0.2409752580	0.0879196481	452.0254939051	13.9887381438
0.0045	0.0095	0.7888	0.1972	452.2319799448	17.3622700065	1.4633537006	0.2959502007	0.3796047459	0.1403958957	0.2162551517	0.0976959895	454.2911935430	17.8963120924
0.0045	0.01	0.7884	0.1971	454.0412562317	19.6086550081	1.2740140614	0.8984668018	0.3334366011	0.2120674055	0.2034373188	0.1078863231	455.8521442130	20.8270755385
0.0005	0.0	0.7996	0.1999	441.2615396987	8.9653144156	0.0000000000	0.0000000000	0.6019492487	0.1140631395	0.2935283727	0.0686471829	442.1570173201	9.1480247380
0.005	0.0	0.7959999999999999	0.199	453.9367460735	16.0869723938	0.0000000000	0.0000000000	0.3356808860	0.1991963880	0.2019724237	0.1143216723	454.4743993832	16.4004904541
0.005	0.0005	0.7956	0.1989	455.6633968080	16.1442695330	0.0853539065	0.0466822064	0.4610402235	0.2346048355	0.2305378798	0.0763328474	456.4403288178	16.5018894223
0.005	0.001	0.7952	0.1988	449.9037258633	18.4840620783	0.1805272889	0.0953663525	0.4950251079	0.1458295322	0.2514126362	0.0556202202	450.8306908963	18.7808781832
0.005	0.0015	0.7948	0.1987	453.6781504254	20.8578203270	0.2545510308	0.0963293527	0.3871391307	0.1362997488	0.2164382636	0.0758233625	454.5362788505	21.1662727910
0.005	0.002	0.7944	0.1986	446.7804799796	19.8387953006	0.4967647714	0.3657288067	0.4865288868	0.1798088107	0.2750340710	0.0646942396	448.0388077088	20.4490271576
0.005	0.0025	0.794	0.1985	454.9997126405	23.6523602427	0.3751543382	0.3034399827	0.4177575878	0.2479378717	0.2102124591	0.0947635476	456.0028370256	24.2985016447
0.003	0.002	0.7959999999999999	0.199	450.2489666853	14.0792047464	0.4083894877	0.1187874818	0.4905365382	0.1790181615	0.2504970767	0.0281206463	451.3983897879	14.4051310360
0.005	0.003	0.7936	0.1984	460.7124880013	17.9241508833	0.5340284238	0.2534697600	0.4145514666	0.2072414500	0.2228471800	0.1094794785	461.8839150717	18.4943415718
0.005	0.0035	0.7932	0.1983	456.4976915757	23.0354502334	0.6717528687	0.5123231911	0.4406813541	0.3059862647	0.2206498373	0.1453451773	457.8307756358	23.9991048665
0.005	0.004	0.7928	0.1982	452.0390381141	17.1063819385	0.5959666568	0.3469274092	0.4400401299	0.0867017209	0.2197342778	0.0561051987	453.2947791786	17.5961162673
0.005	0.0045	0.7924	0.1981	454.0202648752	17.1396289470	0.8928169687	0.3412819105	0.5078495925	0.1209545063	0.2589202240	0.0447842441	455.6798516604	17.6466496079
0.0005	0.0005	0.7992	0.1998	434.4996431337	11.7713588898	0.0825843107	0.0332732763	0.6457128026	0.1319294511	0.3052475342	0.0686569510	435.5331877812	12.0052185682
0.005	0.005	0.792	0.198	451.6951371660	9.1080372579	0.7367124790	0.2831546153	0.3938719851	0.1347890859	0.2078320044	0.0585041798	453.0335536345	9.5844851389
0.005	0.0055	0.7916	0.1979	458.4418484943	20.4540297576	0.8124986909	0.5273738714	0.3943529033	0.2569721614	0.2107617948	0.1164764406	459.8594618833	21.3548522310
0.005	0.006	0.7912	0.1978	448.8956941231	14.6683649259	0.9733870279	0.4438054732	0.4385973753	0.2202733575	0.2499477410	0.1108152300	450.5576262673	15.4432589866
0.005	0.0065	0.7908	0.1977	456.3744231839	15.6917179010	1.0542088686	0.6281784835	0.4094216727	0.1866761123	0.2298054322	0.0552136271	458.0678591574	16.5617861239
0.005	0.006999999999999999	0.7904	0.1976	460.9541119142	17.4915644088	0.7422516706	0.4439031661	0.3581237341	0.1934128301	0.1856754647	0.0916979338	462.2401627836	18.2205783388
0.003	0.0025	0.7956	0.1989	457.4967908238	22.8138120646	0.5609690373	0.7367274515	0.4743456263	0.3608451983	0.2444543840	0.1413595390	458.7765598714	24.0527442534
0.005	0.0075	0.79	0.1975	455.1765759853	16.0882993544	0.9600426119	0.6279503697	0.4036506547	0.2040730751	0.2012399761	0.0893721135	456.7415092280	17.0096949127
0.005	0.008	0.7896	0.1974	457.9157247061	21.1903987485	1.3223560969	0.6315340939	0.3799253580	0.2616399174	0.2050853259	0.1251606995	459.8230914869	22.2087334593
0.005	0.0085	0.7892	0.1973	459.6182577117	13.6637239709	1.0627694374	0.9758723622	0.3368030284	0.2605659466	0.1977608500	0.1143474793	461.2155910275	15.0145097590
0.005	0.009000000000000001	0.7888	0.1972	453.3047722532	14.8438972703	1.4588216347	0.5882217878	0.4167957514	0.2020644987	0.2151564803	0.0844540978	455.3955461196	15.7186376546
0.005	0.0095	0.7884	0.1971	456.9233248271	10.3121207483	1.4928121285	0.3947862248	0.3661390370	0.0986912631	0.2052684378	0.0762625334	458.9875444304	10.8818607696
0.0005	0.001	0.7988	0.1997	431.8270414795	3.0354674486	0.2059572139	0.0429831544	0.6744075870	0.1031235304	0.3369258926	0.0416755600	433.0443321730	3.2232496934
0.005	0.01	0.7879999999999999	0.197	454.1877491032	19.4468023720	1.8269260928	0.9166717188	0.4078186122	0.1914926824	0.2292560965	0.1292495044	456.6517499047	20.6842162776
0.0055	0.0	0.7956	0.1989	459.1363497597	17.5934621364	0.0000000000	0.0000000000	0.3648565886	0.1368957423	0.1887883670	0.0525425864	459.6899947153	17.7829004651
0.0055	0.0005	0.7952	0.1988	457.7808440745	9.3387799646	0.0654631731	0.0210655462	0.3300701739	0.1086700095	0.1898870384	0.0371062606	458.3662644599	9.5056217809
0.0055	0.001	0.7948	0.1987	456.2462419214	9.8668724858	0.2084750282	0.0688906398	0.4666509355	0.0847799319	0.2461023911	0.0385388561	457.1674702762	10.0590819136
0.003	0.003	0.7952	0.1988	458.3060746134	13.9142035639	0.3890023172	0.2253971257	0.3731925036	0.1230983530	0.2107617948	0.0724938132	459.2790312290	14.3351928558
0.0055	0.0015	0.7944	0.1986	458.5441255295	7.9628248320	0.1510688610	0.0226323361	0.3063448773	0.1088920717	0.1878728075	0.0293527859	459.1894120753	8.1237020257
0.0055	0.002	0.794	0.1985	445.4544515185	18.2766767974	0.3298336799	0.2214646374	0.4642463447	0.2002925247	0.2574553288	0.0759011518	446.5059868719	18.7743351113
0.0055	0.0025	0.7936	0.1984	452.1265765373	12.1164833940	0.4798954152	0.2943642647	0.4299408482	0.2203274830	0.2272418656	0.0850349259	453.2636546663	12.7162100676
0.0055	0.003	0.7932	0.1983	458.2011178306	15.6738012571	0.3973111045	0.1975648559	0.3762383187	0.1199603556	0.2080151163	0.0305396393	459.1826823701	16.0218661079
0.0055	0.0035	0.7928	0.1982	457.4856252086	17.3191414410	0.4849310439	0.3195756135	0.3002532471	0.1364113191	0.1750549746	0.0683515290	458.4458644742	17.8434799026
0.0055	0.004	0.7924	0.1981	459.9902960102	20.9226969893	0.4088930505	0.1950381621	0.3244594619	0.1256635908	0.1635189250	0.0618538874	460.8871674476	21.3052526296
0.0055	0.0045	0.792	0.198	457.2413215480	16.0474655258	0.6241661775	0.2882271758	0.3016960016	0.0870365944	0.1739563032	0.0741727512	458.3411400303	16.4969020472
0.0055	0.005	0.7916	0.1979	459.5552836420	14.9756713172	0.6717528687	0.4071068342	0.2999326350	0.1435626451	0.1756043103	0.0816145157	460.7025734560	15.6079553122
0.0055	0.0055	0.7912	0.1978	458.2122834458	13.9540523824	0.5826222407	0.4668611729	0.3231770134	0.0769562586	0.1919012693	0.0457208079	459.3099839692	14.5435906218
0.006	0.0075	0.7892	0.1973	455.3458467117	18.1143923485	1.3034724893	0.8075955369	0.4536661448	0.1557759222	0.2462855030	0.0760829386	457.3492708488	19.1538467462
