# Supplementary material for: Multipressure Sampling for Improving the Performance of MOF-based Electronic Noses
Source: ACS Sens. 2024 Jul 12;9(7):3531–9. doi: 10.1021/acssensors.4c00199 (PMC11287752; doi:10.1021/acssensors.4c00199)
Supplement: Supplementary file 2 — se4c00199_si_002.zip [file se4c00199_si_002.zip › Multiplex_Adsorption_Data/Benzene_0.5bar/UIO-66_v2_EQeq.csv]

benzene_comp	CO2_comp	N2_comp	O2_comp	benzene_mass	benzene_error	CO2_mass	CO2_error	N2_mass	N2_error	O2_mass	O2_error	total_mass	total_error
0.0	0.0	0.8	0.2	0.0000000000	0.0000000000	0.0000000000	0.0000000000	4.5360511522	0.1868313759	1.4236815783	0.0425833254	5.9597327305	.2294147013
0.0	0.0005	0.7996	0.1999	0.0000000000	0.0000000000	0.2800628537	0.0304525268	4.5036209712	0.2727955234	1.4151235954	0.0606965792	6.1988074203	.3639446294
0.0	0.005	0.7959999999999999	0.19899999999999998	0.0000000000	0.0000000000	2.8231546005	0.2360073821	4.3252014608	0.2282516448	1.3931173538	0.0532400367	8.5414734151	.5174990636
0.002	0.008	0.792	0.198	182.0709289743	2.6367665804	0.1839068199	0.0518286958	0.1407448447	0.0256247616	0.0876581959	0.0155530765	182.4832388348	2.7297731143
0.002	0.0085	0.7916	0.1979	182.8113456232	1.9957857450	0.2044156243	0.0647009741	0.1399956326	0.0201444560	0.0863133701	0.0151005829	183.2420702502	2.0957317580
0.002	0.009000000000000001	0.7912	0.1978	182.0649650866	1.7118888318	0.2487953322	0.0693603567	0.1388182993	0.0314501576	0.0871691683	0.0167022791	182.5397478864	1.8294016252
0.002	0.0095	0.7908	0.1977	182.6294470505	2.5089979558	0.2276141080	0.0586818736	0.1382831478	0.0219722545	0.0798337545	0.0079080464	183.0751780608	2.5975601303
0.002	0.01	0.7904	0.1976	182.5065909654	2.5293953414	0.2237476940	0.0838734227	0.1448119962	0.0312308474	0.0820343786	0.0123570219	182.9571850342	2.6568566334
0.0025	0.0	0.7979999999999999	0.1995	183.9993520384	1.9772378781	0.0000000000	0.0000000000	0.1225496937	0.0242937563	0.0756770199	0.0133568109	184.1975787520	2.0148884453
0.0025	0.0005	0.7976	0.1994	184.0387136968	0.7634116283	0.0104225072	0.0037739469	0.1168770878	0.0068566253	0.0761660475	0.0097376679	184.2421793393	.7837798684
0.0025	0.001	0.7972	0.1993	183.5100150587	2.2476747605	0.0248795332	0.0224179160	0.1242621785	0.0333989419	0.0779999010	0.0130443011	183.7371566714	2.3165359195
0.0025	0.0015	0.7968	0.1992	185.8648560882	1.2541736637	0.0336209908	0.0099167676	0.1100271486	0.0115195634	0.0739654233	0.0133254411	186.0824696509	1.2889354358
0.0025	0.002	0.7964	0.1991	184.4880926295	3.0475497285	0.0425305534	0.0162149407	0.1220145422	0.0306413375	0.0762883044	0.0148410005	184.7289260295	3.1092470072
0.0	0.0055	0.7956	0.1989	0.0000000000	0.0000000000	2.9401556486	0.1885325353	4.3942360044	0.1965472680	1.3729449656	0.0670297903	8.7073366186	.4521095936
0.0025	0.0025	0.7959999999999999	0.19899999999999998	183.9576048251	1.1169694429	0.0569875795	0.0283773910	0.1183755120	0.0155160715	0.0808118096	0.0077476541	184.2137797262	1.1686105595
0.0025	0.003	0.7956	0.1989	184.2307508784	1.8554184459	0.0642160925	0.0335132310	0.1175192696	0.0329514295	0.0784889286	0.0226568125	184.4909751691	1.9445399189
0.0025	0.0035	0.7952	0.1988	184.1055092382	1.3200097627	0.0669057718	0.0190663925	0.1230848452	0.0110194438	0.0759215337	0.0173656445	184.3714213889	1.3674612435
0.0025	0.004	0.7948	0.1987	184.8891640724	1.1116683337	0.0978370833	0.0632986029	0.1215864210	0.0241461875	0.0793447269	0.0136007708	185.1879323036	1.2127138949
0.0025	0.0045	0.7944	0.1986	184.4034054252	2.0232650287	0.0907766753	0.0293486409	0.1116326031	0.0263963715	0.0791002131	0.0140590117	184.6849149167	2.0930690528
0.0025	0.005	0.794	0.1985	183.8413090163	1.4159517719	0.1011991824	0.0245594377	0.1261887239	0.0150056328	0.0764105613	0.0066063990	184.1451074839	1.4621232414
0.0025	0.0055	0.7936	0.1984	184.7496091019	1.3219322516	0.1178415729	0.0472060742	0.1132380576	0.0225993661	0.0743321940	0.0111676172	185.0550209264	1.4029053091
0.0025	0.006	0.7932	0.1983	183.9471680217	2.6187334816	0.1388546922	0.0378202524	0.1195528453	0.0254417125	0.0749434785	0.0087343121	184.2805190377	2.6907297586
0.0025	0.0065	0.7928	0.1982	184.0577981372	1.7718943996	0.1553289777	0.0956834734	0.1223356331	0.0235816681	0.0760437906	0.0131810854	184.4115065386	1.9043406265
0.0025	0.006999999999999999	0.7924	0.1981	184.0572017484	2.7853471232	0.1482685696	0.0444458817	0.1219075119	0.0196353204	0.0798337545	0.0105055602	184.4072115844	2.8599338855
0.0	0.006	0.7952	0.1988	0.0000000000	0.0000000000	3.3306634572	0.2952883986	4.3614847326	0.2863071533	1.3915280141	0.0309732489	9.0836762039	.6125688008
0.0025	0.0075	0.792	0.198	184.2778655906	1.4952518904	0.1669282195	0.0581516806	0.1197669059	0.0268933730	0.0742099371	0.0137145868	184.6387706531	1.5940115308
0.0025	0.008	0.7916	0.1979	182.8641260287	1.7254369003	0.1847473446	0.0857394595	0.1319683601	0.0148706653	0.0797114976	0.0107307854	183.2605532310	1.8367778105
0.0025	0.0085	0.7912	0.1978	183.6722328021	1.3702952982	0.1533117182	0.0271394502	0.1138802394	0.0187275501	0.0711535147	0.0195549899	184.0105782744	1.4357172884
0.0025	0.009000000000000001	0.7908	0.1977	182.6995227301	2.2842969553	0.2272778981	0.1386212656	0.1372128448	0.0102346938	0.0822788924	0.0129753683	183.1462923654	2.4461282830
0.0025	0.0095	0.7904	0.1976	184.7540820176	2.2646715019	0.1995405806	0.0888485177	0.1171981787	0.0215341134	0.0740876802	0.0291412851	185.1449084571	2.4041954181
0.0025	0.01	0.79	0.1975	183.4661804846	2.7897697064	0.2563600551	0.1061113838	0.1295066632	0.0356717716	0.0764105613	0.0091814849	183.9284577642	2.9407343467
0.003	0.0	0.7976	0.1994	184.9714657216	1.6415366415	0.0000000000	0.0000000000	0.1211582998	0.0349292856	0.0802005251	0.0151401237	185.1728245465	1.6916060508
0.003	0.0005	0.7972	0.1993	184.6962323077	1.6942685749	0.0131121864	0.0049412563	0.1128099364	0.0162516973	0.0753102492	0.0247840998	184.8974646797	1.7402456283
0.003	0.001	0.7968	0.1992	184.5969335787	1.0846988572	0.0200044895	0.0093536473	0.1168770878	0.0125659225	0.0737209095	0.0092009992	184.8075360655	1.1158194262
0.003	0.0015	0.7964	0.1991	185.1268249943	0.8693977749	0.0295864719	0.0153482677	0.1081006032	0.0267532935	0.0678525784	0.0087479915	185.3323646478	.9202473276
0.0	0.0065	0.7948	0.1987	0.0000000000	0.0000000000	3.5470145332	0.1518091053	4.3250944305	0.1468009431	1.3480045584	0.0501485815	9.2201135221	.3487586299
0.003	0.002	0.7959999999999999	0.19899999999999998	184.5361019249	2.3857078705	0.0396727692	0.0174829152	0.1212653301	0.0436106119	0.0709090009	0.0224766572	184.7679490251	2.4692780548
0.003	0.0025	0.7956	0.1989	184.4430652779	2.2767812578	0.0504314863	0.0159832366	0.1114185425	0.0282073072	0.0791002131	0.0158009651	184.6840155198	2.3367727667
0.003	0.003	0.7952	0.1988	184.5173156788	1.4566526633	0.0706040808	0.0354856777	0.1163419363	0.0192249778	0.0744544509	0.0095140692	184.7787161468	1.5208773880
0.003	0.0035	0.7948	0.1987	185.0337883473	1.6648674873	0.0783369086	0.0265882312	0.1081006032	0.0185505465	0.0705422302	0.0096140884	185.2907680893	1.7196203534
0.003	0.004	0.7944	0.1986	184.5635358080	1.7224184488	0.0875826811	0.0465671963	0.1118466637	0.0285431972	0.0762883044	0.0199604746	184.8392534572	1.8174893169
0.003	0.0045	0.794	0.1985	184.5784455270	2.1348548605	0.0806903780	0.0194304895	0.1112044819	0.0243916395	0.0678525784	0.0156946623	184.8381929653	2.1943716518
0.003	0.005	0.7936	0.1984	185.2797987119	1.7488630416	0.1043931765	0.0385602133	0.1114185425	0.0288497787	0.0727428544	0.0139394311	185.5683532853	1.8302124647
0.003	0.0055	0.7932	0.1983	183.8392216557	3.8606072060	0.1151518936	0.0363044435	0.1230848452	0.0397311698	0.0813008372	0.0171508607	184.1587592317	3.9537936800
0.003	0.006	0.7928	0.1982	184.6225782955	1.0020751086	0.1233890364	0.0525757482	0.1091709062	0.0097391692	0.0721315699	0.0148329413	184.9272698080	1.0792229673
0.003	0.0065	0.7924	0.1981	185.9069014959	0.9633692735	0.1390227971	0.0498861188	0.1044615730	0.0122856613	0.0759215337	0.0129937861	186.2263073997	1.0385348397
0.0	0.006999999999999999	0.7944	0.1986	0.0000000000	0.0000000000	4.0615837979	0.3292152590	4.2755394015	0.1882572620	1.3752678466	0.1052415329	9.7123910460	.6227140539
0.003	0.006999999999999999	0.792	0.198	184.9201762880	2.5905851021	0.1381822723	0.0634234840	0.1074584214	0.0119644366	0.0773886165	0.0116651277	185.2432055982	2.6776381504
0.003	0.0075	0.7916	0.1979	185.4056367409	0.9996130388	0.1802085109	0.0540305118	0.1008225428	0.0218886777	0.0771441027	0.0112423179	185.7638118973	1.0867745462
0.003	0.008	0.7912	0.1978	186.0741885439	0.7569829853	0.1712989483	0.0648580198	0.1109904213	0.0211974043	0.0718870561	0.0202607383	186.4283649696	.8632991477
0.003	0.0085	0.7908	0.1977	184.6816207830	1.1718433677	0.1948336419	0.0493828153	0.1130239970	0.0218341812	0.0734763958	0.0112953730	185.0629548177	1.2543557372
0.003	0.009000000000000001	0.7904	0.1976	185.0791138933	1.0613112968	0.1681049542	0.0453197987	0.1029631488	0.0139320401	0.0749434785	0.0203196702	185.4251254748	1.1408828058
0.003	0.0095	0.79	0.1975	184.8706760207	1.3805602502	0.2086182481	0.0998684920	0.1116326031	0.0161413616	0.0735986527	0.0100696944	185.2645255246	1.5066397982
0.003	0.01	0.7896	0.1974	184.3473448815	1.2364184773	0.2303037872	0.0733600467	0.1184825423	0.0266898462	0.0775108734	0.0185959132	184.7736420844	1.3550642834
0.0035	0.0	0.7972	0.1993	185.4136879892	1.0076192441	0.0000000000	0.0000000000	0.1090638759	0.0248014865	0.0791002131	0.0087000194	185.6018520782	1.0411207500
0.0035	0.0005	0.7968	0.1992	185.3838685510	1.5347686774	0.0121035567	0.0087414576	0.1056389063	0.0208486673	0.0760437906	0.0192001724	185.5776548046	1.5835589747
0.0035	0.001	0.7964	0.1991	185.3108109276	1.7016076136	0.0220217490	0.0119058190	0.1071373305	0.0338418910	0.0761660475	0.0146013845	185.5161360546	1.7619567081
0.0	0.0075	0.794	0.1985	0.0000000000	0.0000000000	4.1138644387	0.3766265352	4.2324061905	0.2787669045	1.3449481359	0.1113609356	9.6912187651	.7667543753
0.0035	0.0015	0.7959999999999999	0.19899999999999998	185.9066033015	1.1588225004	0.0277373174	0.0090838915	0.1043545427	0.0075681851	0.0755547630	0.0078701543	186.1142499246	1.1833447313
0.0035	0.002	0.7956	0.1989	185.9847302295	2.1948958759	0.0426986584	0.0291437950	0.1036053306	0.0261697292	0.0671190371	0.0183042708	186.1981532556	2.2685136709
0.0035	0.0025	0.7952	0.1988	185.8260908186	1.7535060900	0.0568194745	0.0186467726	0.1034983003	0.0184216528	0.0737209095	0.0111943533	186.0601295029	1.8017688687
0.0035	0.003	0.7948	0.1987	185.8666452544	1.4328959582	0.0704359758	0.0215384370	0.0976116338	0.0032180364	0.0689528905	0.0083062744	186.1036457545	1.4659587060
0.0035	0.0035	0.7944	0.1986	186.6839960537	1.5097126543	0.0633755677	0.0195349241	0.0976116338	0.0205609636	0.0690751474	0.0225032411	186.9140584026	1.5723117831
0.0035	0.004	0.794	0.1985	185.9549107913	0.4985524695	0.0978370833	0.0361578087	0.1037123609	0.0081624201	0.0751879923	0.0106581093	186.2316482278	.5535308076
0.0035	0.0045	0.7936	0.1984	186.3929583375	0.7155984243	0.0895999406	0.0475068289	0.0975046035	0.0173296566	0.0678525784	0.0093108080	186.6479154600	.7897457178
0.0035	0.005	0.7932	0.1983	187.9104695442	1.5004854450	0.1116216896	0.0220570100	0.0931163612	0.0177940892	0.0676080646	0.0135831760	188.1828156596	1.5539197202
0.0035	0.0055	0.7928	0.1982	187.6000491932	1.4838327400	0.1183458877	0.0517632251	0.0966483611	0.0233178718	0.0693196612	0.0092657502	187.8843631032	1.5681795871
0.0035	0.006	0.7924	0.1981	185.9578927351	1.6814150752	0.1065785409	0.0333238127	0.1005014519	0.0192939743	0.0716425423	0.0139694222	186.2366152702	1.7480022844
0.0	0.008	0.7936	0.1984	0.0000000000	0.0000000000	4.3846815199	0.4929456431	4.2342257056	0.1786083988	1.3290547392	0.0596804032	9.9479619647	.7312344451
0.0035	0.0065	0.792	0.198	185.4280013195	1.6925880833	0.1679368492	0.0666628881	0.0961132096	0.0079692666	0.0722538268	0.0141395798	185.7643052051	1.7813598178
0.0035	0.006999999999999999	0.7916	0.1979	185.4479803430	1.4211289749	0.1391909021	0.0795731508	0.1073513911	0.0151756737	0.0810563234	0.0129060673	185.7755789596	1.5287838667
0.0035	0.0075	0.7912	0.1978	186.1597703313	1.0460852705	0.1523030885	0.0606055081	0.1007155125	0.0052171096	0.0690751474	0.0125156674	186.4818640797	1.1244235556
0.0035	0.008	0.7908	0.1977	185.5085138024	1.8253202727	0.1563376074	0.0316108840	0.0985749065	0.0353388054	0.0718870561	0.0063573587	185.8353133724	1.8986273208
0.0035	0.0085	0.7904	0.1976	185.4247211813	1.0916179096	0.1958422716	0.1278261052	0.1001803610	0.0226884041	0.0729873682	0.0150847376	185.7937311821	1.2572171565
0.0035	0.009000000000000001	0.79	0.1975	185.5663635124	1.4539573973	0.2227390643	0.0946298011	0.1057459366	0.0354048727	0.0669967802	0.0099201510	185.9618452935	1.5939122221
0.0035	0.0095	0.7896	0.1974	186.0670318787	1.1193462429	0.1953379568	0.0270351235	0.0983608459	0.0241272032	0.0644293853	0.0143327639	186.4251600667	1.1848413335
0.0035	0.01	0.7892	0.1973	185.9814500913	3.0259508134	0.2123165571	0.0474830290	0.0978256944	0.0318756288	0.0672412940	0.0205595249	186.3588336368	3.1258689961
0.004	0.0	0.7968	0.1992	185.6173547516	0.9615802970	0.0000000000	0.0000000000	0.1047826639	0.0161385226	0.0709090009	0.0115983077	185.7930464164	.9893171273
0.004	0.0005	0.7964	0.1991	186.7916442254	2.2139276318	0.0117673468	0.0071320892	0.0865875129	0.0212707744	0.0668745233	0.0158952775	186.9568736084	2.2582257729
0.0	0.0085	0.7932	0.1983	0.0000000000	0.0000000000	4.5201741129	0.5986995107	4.3048657038	0.2276606693	1.3153619666	0.0696817131	10.1404017833	.8960418931
0.004	0.001	0.7959999999999999	0.19899999999999998	186.0995350663	0.7837002201	0.0178191251	0.0071637172	0.0984678762	0.0241139053	0.0672412940	0.0187176868	186.2830633616	.8336955294
0.004	0.0015	0.7956	0.1989	187.6227119662	1.4618854778	0.0268967927	0.0088952781	0.0966483611	0.0260908174	0.0651629267	0.0149253593	187.8114200467	1.5117969326
0.004	0.002	0.7952	0.1988	186.3691027870	1.8980793601	0.0384960345	0.0139192526	0.0947218157	0.0152869846	0.0640626146	0.0082339817	186.5663832518	1.9355195790
0.004	0.0025	0.7948	0.1987	186.0518239653	1.9545649738	0.0458926525	0.0091829014	0.0919390279	0.0218970497	0.0782444148	0.0035433415	186.2679000605	1.9891882664
0.004	0.003	0.7944	0.1986	186.3452472365	1.2687665983	0.0566513696	0.0210661735	0.0945077551	0.0161980379	0.0718870561	0.0127194187	186.5682934173	1.3187502284
0.004	0.0035	0.794	0.1985	185.9253895476	1.1911249801	0.0766558591	0.0258335258	0.0999663004	0.0188494914	0.0702977164	0.0085754304	186.1723094235	1.2443834277
0.004	0.004	0.7936	0.1984	186.6598423088	1.2112149226	0.0773282789	0.0164708544	0.0925812097	0.0198396187	0.0702977164	0.0092463725	186.9000495138	1.2567717682
0.004	0.0045	0.7932	0.1983	187.7712127681	1.2402899098	0.0959879288	0.0300978295	0.0969694520	0.0160816365	0.0690751474	0.0033703901	188.0332452963	1.2898397659
0.004	0.005	0.7928	0.1982	185.6659604358	1.0875348182	0.1112854797	0.0537052577	0.1066021790	0.0117519075	0.0781221579	0.0110004037	185.9619702524	1.1639923871
0.004	0.0055	0.7924	0.1981	187.0719469438	1.5081932495	0.1042250716	0.0297312990	0.0854101795	0.0196726234	0.0650406698	0.0201720177	187.3266228647	1.5777691896
0.0	0.009000000000000001	0.7928	0.1982	0.0000000000	0.0000000000	4.9390916587	0.3552219578	4.2288741906	0.3448152841	1.3472710170	0.0632388504	10.5152368663	.7632760923
0.004	0.006	0.792	0.198	186.3037982175	0.6719493954	0.1432254210	0.0613764978	0.0930093309	0.0132890090	0.0737209095	0.0122890990	186.6137538789	.7589040012
0.004	0.0065	0.7916	0.1979	186.3011144681	2.3722373427	0.1460832052	0.0592760094	0.0986819368	0.0252972177	0.0753102492	0.0078625539	186.6211898593	2.4646731237
0.004	0.006999999999999999	0.7912	0.1978	186.8283221343	0.9161036137	0.1405357417	0.0381031304	0.0829484826	0.0177425120	0.0706644871	0.0153596708	187.1224708457	.9873089269
0.004	0.0075	0.7908	0.1977	185.9948688384	1.4152100509	0.1571781322	0.0493095130	0.0931163612	0.0193366759	0.0695641750	0.0172793594	186.3147275068	1.5011355992
0.004	0.008	0.7904	0.1976	187.5854376685	1.2260096536	0.1427211061	0.0548589083	0.0926882400	0.0142539287	0.0644293853	0.0091684523	187.8852763999	1.3042909429
0.004	0.0085	0.79	0.1975	186.5733659382	1.3767884856	0.1953379568	0.0371903480	0.0929023006	0.0208266774	0.0732318820	0.0153362983	186.9348380776	1.4501418093
0.004	0.009000000000000001	0.7896	0.1974	187.0060459856	0.5897938115	0.1938250122	0.0865738882	0.0781321191	0.0155838469	0.0618619904	0.0168944701	187.3398651073	.7088460167
0.004	0.0095	0.7892	0.1973	185.6265987775	2.0532969618	0.1981957410	0.0286351382	0.0938655733	0.0267755501	0.0685861198	0.0125966142	185.9872462116	2.1213042643
0.004	0.01	0.7888	0.1972	186.8712621252	0.6318552478	0.1926482775	0.0684119009	0.0936515127	0.0136059046	0.0667522664	0.0174000388	187.2243141818	.7312730921
0.0045	0.0	0.7964	0.1991	186.7707706187	0.6786904120	0.0000000000	0.0000000000	0.0861593916	0.0095730811	0.0720093130	0.0174000388	186.9289393233	.7056635319
0.0	0.0095	0.7924	0.1981	0.0000000000	0.0000000000	5.2954741616	0.1686132076	4.1030065576	0.2168360977	1.2953118353	0.0470903355	10.6937925545	.4325396408
0.0045	0.0005	0.7959999999999999	0.19899999999999998	187.0418293113	1.2176698828	0.0087414576	0.0044603285	0.0878718765	0.0058779030	0.0630845594	0.0167344642	187.2015272048	1.2447425785
0.0045	0.001	0.7956	0.1989	186.5918539899	1.8536271241	0.0191639648	0.0092930268	0.0962202399	0.0242125155	0.0691974043	0.0073922469	186.7764355989	1.8945249133
0.0045	0.0015	0.7952	0.1988	186.7218667401	0.9990588778	0.0307632066	0.0144843661	0.0901195128	0.0104998852	0.0687083767	0.0135831760	186.9114578362	1.0376263051
0.0045	0.002	0.7948	0.1987	187.7056100042	1.5417871084	0.0426986584	0.0182112838	0.0830555129	0.0260627022	0.0644293853	0.0132939972	187.8957935608	1.5993550916
0.0045	0.0025	0.7944	0.1986	187.0281123698	1.3920033120	0.0563151597	0.0270434845	0.0850890886	0.0120331763	0.0677303215	0.0111890112	187.2372469396	1.4422689840
0.0045	0.003	0.794	0.1985	186.1496317223	1.6352718869	0.0853973167	0.0588953014	0.0929023006	0.0205943653	0.0685861198	0.0104141064	186.3965174594	1.7251756600
0.0045	0.0035	0.7936	0.1984	186.5399681675	1.0894212486	0.0816990077	0.0344742236	0.0963272702	0.0249359927	0.0683416060	0.0099442291	186.7863360514	1.1587756940
0.0045	0.004	0.7932	0.1983	186.4552809632	1.6700220787	0.0753110195	0.0143668281	0.0840187856	0.0200006385	0.0586833111	0.0232866498	186.6732940794	1.7276761951
0.0045	0.0045	0.7928	0.1982	186.5799262146	1.5089783642	0.1001905527	0.0322901569	0.0862664219	0.0076404942	0.0716425423	0.0182879320	186.8380257315	1.5671969473
0.0045	0.005	0.7924	0.1981	186.8727530971	1.1525348241	0.0995181329	0.0304562385	0.0896913916	0.0164367321	0.0614952197	0.0023957361	187.1234578413	1.2018235308
0.0	0.001	0.7992	0.1998	0.0000000000	0.0000000000	0.5969406923	0.0431529052	4.5574572122	0.2720796965	1.4091330074	0.0650305575	6.5635309119	.3802631592
0.0	0.01	0.792	0.198	0.0000000000	0.0000000000	5.5340150916	0.7641341934	4.1721481315	0.1366763104	1.3046033595	0.0617773675	11.0107665826	.9625878713
0.0045	0.0055	0.792	0.198	186.5966251000	0.6133358997	0.1475961498	0.1175225570	0.0931163612	0.0160045196	0.0688306336	0.0099802373	186.9061682446	.7568432136
0.0045	0.006	0.7916	0.1979	187.8809483004	2.0915836013	0.1101087450	0.0262803481	0.0863734522	0.0116971926	0.0668745233	0.0140377327	188.1443050209	2.1435988747
0.0045	0.0065	0.7912	0.1978	187.1846644200	1.6549896696	0.1149837887	0.0322200675	0.0845539371	0.0125549781	0.0666300095	0.0110437979	187.4508321553	1.7108085131
0.0045	0.006999999999999999	0.7908	0.1977	186.9866633508	0.8015553719	0.1353244881	0.0365062657	0.0870156341	0.0258703549	0.0679748353	0.0134014976	187.2769783083	.8773334901
0.0045	0.0075	0.7904	0.1976	187.6489530718	2.4103872114	0.1407038466	0.0464967485	0.0856242401	0.0272706820	0.0671190371	0.0146381896	187.9424001956	2.4987928315
0.0045	0.008	0.79	0.1975	186.5456338608	1.4900978217	0.1603721263	0.0559201073	0.0893703007	0.0196772813	0.0699309457	0.0133388943	186.8653072335	1.5790341046
0.0045	0.0085	0.7896	0.1974	186.6798213324	2.0715625268	0.1909672279	0.0787147746	0.0871226644	0.0255656833	0.0652851836	0.0118885012	187.0231964083	2.1877314859
0.0045	0.009000000000000001	0.7892	0.1973	186.6198842617	1.5707951662	0.1797041960	0.0316537656	0.0866945432	0.0140532048	0.0645516422	0.0138014989	186.9508346431	1.6303036355
0.0045	0.0095	0.7888	0.1972	186.7555627052	1.4868303177	0.1523030885	0.0337116453	0.0873367250	0.0184812539	0.0720093130	0.0203314361	187.0672118317	1.5593546530
0.0045	0.01	0.7884	0.1971	187.9757741137	1.2012326788	0.1869327090	0.0459095830	0.0902265431	0.0111146728	0.0602726508	0.0093300518	188.3132060166	1.2675869864
0.0005	0.0	0.7996	0.1999	166.0218091758	3.1455041631	0.0000000000	0.0000000000	0.3295462943	0.0191748599	0.1456079656	0.0153167939	166.4969634357	3.1799958169
0.005	0.0	0.7959999999999999	0.19899999999999998	186.6839960537	0.6745908282	0.0000000000	0.0000000000	0.0918319976	0.0177631608	0.0646738991	0.0037403419	186.8405019504	.6960943309
0.005	0.0005	0.7956	0.1989	186.3541930679	0.7128095775	0.0119354517	0.0058620201	0.0911898158	0.0115988455	0.0717647992	0.0077553671	186.5290831346	.7380258102
0.005	0.001	0.7952	0.1988	187.2705444018	1.6532085831	0.0154656558	0.0062538658	0.0825203614	0.0146658852	0.0621065042	0.0164498008	187.4306369232	1.6905781349
0.005	0.0015	0.7948	0.1987	186.8390571320	1.2273553228	0.0326123611	0.0024706282	0.0855172098	0.0209232603	0.0663854957	0.0122403518	187.0235721986	1.2629895631
0.005	0.002	0.7944	0.1986	187.0850674966	0.6691859301	0.0440434980	0.0239300222	0.0816641190	0.0084438699	0.0693196612	0.0114059855	187.2800947748	.7129658077
0.005	0.0025	0.794	0.1985	187.3847528499	0.8354650935	0.0463969674	0.0187314486	0.0832695735	0.0137165917	0.0665077526	0.0138620131	187.5809271434	.8817751469
0.005	0.003	0.7936	0.1984	186.7704724243	0.7275982012	0.0569875795	0.0180867182	0.0882999977	0.0116264666	0.0672412940	0.0087479915	186.9830012955	.7660593775
0.005	0.0035	0.7932	0.1983	186.6598423088	1.7652750748	0.0665695619	0.0225636679	0.0857312704	0.0246996623	0.0638181008	0.0179113658	186.8759612419	1.8304497708
0.005	0.004	0.7928	0.1982	186.8411444927	1.0370204268	0.0652247222	0.0079986874	0.0787743009	0.0053899082	0.0678525784	0.0097192312	187.0529960942	1.0601282536
0.005	0.0045	0.7924	0.1981	186.9478980812	2.1065693820	0.0892637307	0.0628037949	0.0846609674	0.0252410036	0.0625955318	0.0226436146	187.1844183111	2.2172577951
0.0005	0.0005	0.7992	0.1998	166.3942539581	2.6874077055	0.0146251310	0.0073352342	0.3299744155	0.0412898429	0.1382725517	0.0142868053	166.8771260563	2.7503195879
0.005	0.005	0.792	0.198	187.2037488604	0.9962270403	0.1072509608	0.0299887177	0.0850890886	0.0120331763	0.0644293853	0.0118178858	187.4605182951	1.0500668201
0.005	0.0055	0.7916	0.1979	187.8937706588	0.8964439297	0.1032164419	0.0489344253	0.0826273917	0.0128364987	0.0676080646	0.0098293330	188.1472225570	.9680441867
0.005	0.006	0.7912	0.1978	186.7138154918	1.5828910533	0.1190183076	0.0378232411	0.0900124825	0.0267481547	0.0701754595	0.0177571569	186.9930217414	1.6652196060
0.005	0.0065	0.7908	0.1977	187.7938755411	1.5826757737	0.1328029138	0.0813878013	0.0861593916	0.0103327209	0.0679748353	0.0111622623	188.0808126818	1.6855585582
0.005	0.006999999999999999	0.7904	0.1976	187.1453027617	1.4562355510	0.1455788903	0.0352523745	0.0853031492	0.0098700276	0.0629623025	0.0136796674	187.4391471037	1.5150376205
0.005	0.0075	0.79	0.1975	187.9537077295	0.9418627080	0.1802085109	0.0628235901	0.0749212101	0.0101988139	0.0612507059	0.0109185746	188.2700881564	1.0258036866
0.005	0.008	0.7896	0.1974	188.7340824255	0.8704489619	0.1719713681	0.0942203899	0.0781321191	0.0112050041	0.0656519543	0.0172308510	189.0498378670	.9931052069
0.005	0.0085	0.7892	0.1973	186.6780321661	1.5727966892	0.2025664698	0.0600772393	0.0890492098	0.0204828145	0.0706644871	0.0217411130	187.0403123328	1.6750978560
0.005	0.009000000000000001	0.7888	0.1972	187.2466888513	1.2887711399	0.1939931171	0.0451373541	0.0876578159	0.0160245485	0.0635735870	0.0143827330	187.5919133713	1.3643157755
0.005	0.0095	0.7884	0.1971	187.8764753847	1.8535265747	0.1918077527	0.0761602644	0.0851961189	0.0106687253	0.0688306336	0.0107307854	188.2223098899	1.9510863498
0.0005	0.001	0.7988	0.1997	167.0997818643	2.4362926966	0.0346296206	0.0140002263	0.3205557491	0.0188202976	0.1414512311	0.0243116073	167.5964184651	2.4934248278
0.005	0.01	0.7879999999999999	0.19699999999999998	186.9702626598	2.1617818395	0.2145019215	0.1136538686	0.0895843613	0.0183343873	0.0654074405	0.0143202443	187.3397563831	2.3080903397
0.0055	0.0	0.7956	0.1989	187.9441655093	1.2513131645	0.0000000000	0.0000000000	0.0708540587	0.0167542594	0.0617397335	0.0155415400	188.0767593015	1.2836089639
0.0055	0.0005	0.7952	0.1988	187.2126946918	0.8502826509	0.0100862973	0.0053159454	0.0849820583	0.0173296566	0.0589278249	0.0102170493	187.3666908723	.8831453022
0.0055	0.001	0.7948	0.1987	186.7135172975	1.1235378648	0.0220217490	0.0071637172	0.0872296947	0.0107457569	0.0665077526	0.0124053105	186.8892764938	1.1538526494
0.0055	0.0015	0.7944	0.1986	187.7160468076	1.2421725684	0.0284097373	0.0097094255	0.0800586645	0.0165340164	0.0665077526	0.0111354493	187.8910229620	1.2795514596
0.0055	0.002	0.794	0.1985	187.9528131463	1.1175084193	0.0366468800	0.0187072945	0.0782391494	0.0169689444	0.0597836232	0.0110816285	188.1274827989	1.1642662867
0.0055	0.0025	0.7936	0.1984	187.7846315153	0.9734891607	0.0487504367	0.0179801589	0.0763126040	0.0151303145	0.0644293853	0.0212403549	187.9741239413	1.0278399890
0.0055	0.003	0.7932	0.1983	187.7273781940	0.7930885311	0.0537935853	0.0243142766	0.0780250888	0.0124891107	0.0636958439	0.0083779433	187.9228927120	.8382698617
0.0055	0.0035	0.7928	0.1982	187.6262902988	1.4717584203	0.0811946929	0.0285600373	0.0779180585	0.0145592684	0.0700532026	0.0130900547	187.8554562528	1.5279677807
0.0055	0.004	0.7924	0.1981	188.3172066804	2.3740265826	0.0919534099	0.0452648928	0.0803797554	0.0176051017	0.0608839353	0.0157060863	188.5504237810	2.4526026634
0.0005	0.0015	0.7984	0.1996	165.0127193893	2.0026256895	0.0470693872	0.0086373889	0.3535210815	0.0409387750	0.1429183139	0.0183369045	165.5562281719	2.0705387579
0.0055	0.0045	0.792	0.198	187.0194647327	1.9504343539	0.0879188910	0.0363759855	0.0857312704	0.0262204576	0.0658964681	0.0066694472	187.2590113622	2.0197002442
0.0055	0.005	0.7916	0.1979	187.5335518462	1.6576234875	0.1149837887	0.0548176827	0.0805938160	0.0222210988	0.0678525784	0.0227936175	187.7969820293	1.7574558865
0.0055	0.0055	0.7912	0.1978	187.7944719298	2.0600692310	0.0995181329	0.0364070469	0.0804867857	0.0173058431	0.0647961560	0.0083636586	188.0392730044	2.1221457796
0.0055	0.006	0.7908	0.1977	188.0005242474	1.1495888060	0.1149837887	0.0340120818	0.0765266646	0.0194665726	0.0665077526	0.0101229893	188.2585424533	1.2131904497
0.0055	0.0065	0.7904	0.1976	186.6550711987	1.1776955204	0.1391909021	0.0355111520	0.0832695735	0.0189125902	0.0645516422	0.0147237104	186.9420833165	1.2468429730
0.0055	0.006999999999999999	0.79	0.1975	186.9809976575	0.5862759380	0.1465875200	0.0850657578	0.0854101795	0.0141765663	0.0630845594	0.0017968021	187.2760799164	.6873150642
0.0055	0.0075	0.7896	0.1974	186.9815940463	0.9235776585	0.1553289777	0.0636707362	0.0841258159	0.0126892986	0.0652851836	0.0099442291	187.2863340235	1.0098819224
0.0055	0.008	0.7892	0.1973	187.7211161120	0.9859830475	0.1558332925	0.0352235040	0.0897984219	0.0184067224	0.0694419181	0.0189966921	188.0361897445	1.0586099660
0.0055	0.0085	0.7888	0.1972	187.5970672494	1.1780814300	0.1955060617	0.1001747563	0.0829484826	0.0247144992	0.0672412940	0.0100815621	187.9427630877	1.3130522476
0.0055	0.009000000000000001	0.7884	0.1971	187.2666678749	1.3760830366	0.1418805813	0.0473375910	0.0838047250	0.0176077043	0.0682193491	0.0206986380	187.5605725303	1.4617269699
0.0005	0.002	0.7979999999999999	0.1995	166.8132170639	1.2876175646	0.0653928272	0.0217473501	0.3196995067	0.0324822414	0.1435295984	0.0143702570	167.3418389962	1.3562174131
0.0055	0.0095	0.7879999999999999	0.19699999999999998	188.3345019545	2.3708419443	0.1859240793	0.0674886435	0.0841258159	0.0199248913	0.0622287611	0.0077476541	188.6667806108	2.4660031332
0.0055	0.01	0.7876	0.1969	187.0015730698	2.1510764650	0.2311443120	0.0824297290	0.0835906644	0.0336245530	0.0662632388	0.0108140356	187.3825712850	2.2779447826
0.006	0.0	0.7952	0.1988	187.2949963411	1.1470008795	0.0000000000	0.0000000000	0.0820922402	0.0138495720	0.0574607421	0.0160151870	187.4345493234	1.1768656385
0.006	0.0005	0.7948	0.1987	187.5275879585	0.4593455785	0.0072285130	0.0022802865	0.0769547858	0.0091170719	0.0616174766	0.0165729135	187.6733887339	.4873158504
0.006	0.001	0.7944	0.1986	187.4270964520	1.0940280046	0.0215174341	0.0084788913	0.0839117553	0.0146346080	0.0662632388	0.0140164215	187.5987888802	1.1311579254
0.006	0.0015	0.794	0.1985	187.5016450474	2.2703040533	0.0267286877	0.0061444603	0.0846609674	0.0155750234	0.0710312578	0.0104427717	187.6840659603	2.3024663087
0.006	0.002	0.7936	0.1984	187.8502342792	1.0550240265	0.0400089791	0.0127405368	0.0810219372	0.0128186380	0.0616174766	0.0104427717	188.0328826721	1.0910259730
0.006	0.0025	0.7932	0.1983	187.4870335227	1.6578989750	0.0537935853	0.0171434088	0.0793094524	0.0158953509	0.0618619904	0.0137102267	187.6819985508	1.7046479614
0.006	0.003	0.7928	0.1982	187.9814398070	0.9923045213	0.0658971420	0.0285600373	0.0735298162	0.0164227873	0.0651629267	0.0133164647	188.1860296919	1.0506038106
0.006	0.0035	0.7924	0.1981	187.7667398524	1.4673325918	0.0647204074	0.0247291473	0.0798446039	0.0302303289	0.0646738991	0.0141607057	187.9759787628	1.5364527737
0.0005	0.0025	0.7976	0.1994	164.9647100939	3.4175759226	0.0790093285	0.0144609349	0.3333993851	0.0410304533	0.1484198743	0.0181402213	165.5255386818	3.4912075321
0.006	0.004	0.792	0.198	187.2532491277	0.9919858189	0.0830438474	0.0197593055	0.0830555129	0.0141247559	0.0673635508	0.0108361276	187.4867120388	1.0367060079
0.006	0.0045	0.7916	0.1979	187.6793688986	1.0724446402	0.0953155090	0.0245594377	0.0750282404	0.0066806115	0.0650406698	0.0103623089	187.9147533178	1.1140469983
0.006	0.005	0.7912	0.1978	188.3950354139	1.0318135755	0.1148156837	0.0594968058	0.0710681193	0.0178121059	0.0641848715	0.0185411766	188.6451040884	1.1276636638
0.006	0.0055	0.7908	0.1977	187.3790871566	1.6343635519	0.1121260044	0.0160044392	0.0770618161	0.0220284895	0.0585610542	0.0108085055	187.6268360313	1.6832049861
0.006	0.006	0.7904	0.1976	188.1815282368	1.0532282959	0.1193545175	0.0545758889	0.0723524829	0.0200966312	0.0625955318	0.0144573628	188.4358307690	1.1423581788
0.006	0.0065	0.79	0.1975	188.2146278132	1.6169609507	0.1158243134	0.0568920416	0.0721384223	0.0069165097	0.0597836232	0.0136446586	188.4623741721	1.6944141606
0.006	0.006999999999999999	0.7896	0.1974	187.7327456929	0.7832289858	0.1324667039	0.0438441440	0.0736368465	0.0062993492	0.0610061921	0.0120135677	187.9998554354	.8453860467
0.006	0.0075	0.7892	0.1973	188.0810367303	1.2593799034	0.1361650129	0.0323006572	0.0766336949	0.0119452720	0.0591723387	0.0114791350	188.3530077768	1.3151049676
0.006	0.008	0.7888	0.1972	188.0509190978	1.1127016156	0.1464194151	0.0065883418	0.0742790283	0.0161243199	0.0602726508	0.0067673362	188.3318901920	1.1421816135
0.006	0.0085	0.7884	0.1971	186.9568439126	0.4079255541	0.1788636712	0.0483768557	0.0796305433	0.0178378125	0.0633290732	0.0103334203	187.2786672003	.4844736426
0.0005	0.003	0.7972	0.1993	165.3797966727	2.1869116474	0.0978370833	0.0169310984	0.3477414453	0.0201989742	0.1391283500	0.0281626401	165.9645035513	2.2522043601
0.006	0.009000000000000001	0.7879999999999999	0.19699999999999998	187.7369204142	1.5734611880	0.2003811054	0.1529426227	0.0774899373	0.0153079523	0.0689528905	0.0185637348	188.0837443474	1.7602754978
0.006	0.0095	0.7876	0.1969	187.4748075530	0.9488786991	0.1924801725	0.0676692916	0.0760985434	0.0210542503	0.0671190371	0.0088634143	187.8105053060	1.0464656553
0.006	0.01	0.7872	0.1968	188.2277483659	0.8415994284	0.1909672279	0.0722374197	0.0763126040	0.0152509728	0.0627177887	0.0155530765	188.5577459865	.9446408974
0.0065	0.0	0.7948	0.1987	188.3604448656	1.5843614975	0.0000000000	0.0000000000	0.0722454526	0.0143755679	0.0579497697	0.0118633296	188.4906400879	1.6106003950
0.0065	0.0005	0.7944	0.1986	188.2510075277	1.4544326330	0.0089095626	0.0091829014	0.0720313920	0.0188276003	0.0573384852	0.0093556487	188.3892869675	1.4917987834
0.0065	0.001	0.794	0.1985	188.8515710117	1.7514909429	0.0183234400	0.0144765600	0.0770618161	0.0143436576	0.0636958439	0.0023706492	189.0106521117	1.7826818097
0.0065	0.0015	0.7936	0.1984	188.5775303753	2.2838112556	0.0297545769	0.0137229666	0.0723524829	0.0092170428	0.0605171646	0.0125156674	188.7401545997	2.3192669324
0.0065	0.002	0.7932	0.1983	188.1436575504	0.6856515374	0.0460607574	0.0109668353	0.0708540587	0.0158260143	0.0594168525	0.0095767036	188.3199892190	.7220210906
0.0065	0.0025	0.7928	0.1982	189.0453973596	3.2665637323	0.0494228565	0.0271976984	0.0666798770	0.0217205594	0.0575829990	0.0105566548	189.2190830921	3.3260386449
0.0065	0.003	0.7924	0.1981	189.6990394435	0.9444290125	0.0664014569	0.0290583405	0.0760985434	0.0141247559	0.0606394215	0.0129245839	189.9021788653	1.0005366928
0.0005	0.0035	0.7968	0.1992	164.6873893192	5.0744878191	0.1003586576	0.0233804925	0.3413196273	0.0519748659	0.1482976174	0.0132037450	165.2773652215	5.1630469225
0.0065	0.0035	0.792	0.198	187.7929809579	2.1557763525	0.0621988330	0.0128904826	0.0815570887	0.0305859566	0.0687083767	0.0156488830	188.0054452563	2.2149016747
0.0065	0.004	0.7916	0.1979	188.3064716826	0.9998496293	0.0995181329	0.0278588001	0.0704259375	0.0209144984	0.0589278249	0.0117162683	188.5353435779	1.0603391961
0.0065	0.0045	0.7912	0.1978	187.8544090005	1.3341052660	0.0865740514	0.0222254840	0.0778110282	0.0115790759	0.0632068163	0.0079832912	188.0820008964	1.3758931171
0.0065	0.005	0.7908	0.1977	188.1129435291	1.2623184895	0.1028802320	0.0555570978	0.0773829070	0.0095154692	0.0605171646	0.0095954143	188.3537238327	1.3369864708
0.0065	0.0055	0.7904	0.1976	188.9249268295	0.6600722410	0.1170010481	0.0343757163	0.0716032708	0.0085463544	0.0636958439	0.0077476541	189.1772269923	.7107419658
0.0065	0.006	0.79	0.1975	188.2214862839	1.2621922516	0.1215398819	0.0522436013	0.0747071495	0.0220139239	0.0622287611	0.0198101450	188.4799620764	1.3562599218
0.0065	0.0065	0.7896	0.1974	188.5536748248	0.4393956691	0.1301132345	0.0442138400	0.0775969676	0.0159471556	0.0632068163	0.0121668650	188.8245918432	.5117235297
0.0065	0.006999999999999999	0.7892	0.1973	187.9310449565	0.7686639113	0.1255744008	0.0188577497	0.0800586645	0.0065838861	0.0619842473	0.0052783274	188.1986622691	.7993838745
0.0065	0.0075	0.7888	0.1972	187.5380247619	1.1934372471	0.1359969079	0.0436607111	0.0744930889	0.0066116663	0.0583165404	0.0213246312	187.8068312991	1.2650342557
0.0065	0.008	0.7884	0.1971	188.3610412544	1.1869134313	0.1603721263	0.0416873172	0.0764196343	0.0142860395	0.0645516422	0.0111139523	188.6623846572	1.2540007403
0.0005	0.004	0.7964	0.1991	165.7811663100	2.2085420153	0.1188502026	0.0185860535	0.3267635065	0.0463014613	0.1369277259	0.0236686324	166.3637077450	2.2970981625
0.0065	0.0085	0.7879999999999999	0.19699999999999998	188.1036995033	0.9727161053	0.1650790650	0.1095786441	0.0779180585	0.0158115309	0.0608839353	0.0109240489	188.4075805621	1.1090303292
0.0065	0.009000000000000001	0.7876	0.1969	187.5007504642	0.8956929315	0.2099630878	0.0497704236	0.0815570887	0.0117363007	0.0654074405	0.0123956678	187.8576780812	.9695953236
0.0065	0.0095	0.7872	0.1968	188.2268537828	0.7342139127	0.1603721263	0.0257458651	0.0719243617	0.0119873936	0.0599058801	0.0017289736	188.5190561509	.7736761450
0.0065	0.01	0.7868	0.1967	187.9605662003	0.9168735832	0.2096268779	0.0914379698	0.0755633919	0.0164896148	0.0579497697	0.0078625539	188.3037062398	1.0326637217
0.006999999999999999	0.0	0.7944	0.1986	187.4607924171	2.4834895587	0.0000000000	0.0000000000	0.0828414523	0.0085463544	0.0612507059	0.0164097725	187.6048845753	2.5084456856
0.006999999999999999	0.0005	0.794	0.1985	188.4001047184	1.0615646265	0.0072285130	0.0057843740	0.0683923618	0.0164896148	0.0636958439	0.0146789760	188.5394214371	1.0985175913
0.006999999999999999	0.001	0.7936	0.1984	188.4439392924	0.7710570982	0.0186596499	0.0084655492	0.0716032708	0.0219805947	0.0605171646	0.0100518667	188.5947193777	.8115551088
0.006999999999999999	0.0015	0.7932	0.1983	188.6777236874	1.4023690857	0.0305951017	0.0249475908	0.0733157556	0.0224508652	0.0688306336	0.0089706910	188.8504651783	1.4587382327
0.006999999999999999	0.002	0.7928	0.1982	188.4570598452	0.9067098245	0.0386641395	0.0151853775	0.0670009679	0.0112743099	0.0610061921	0.0132444346	188.6237311447	.9464139465
0.006999999999999999	0.0025	0.7924	0.1981	188.5336958012	0.9003325431	0.0373192998	0.0193605535	0.0744930889	0.0147282405	0.0634513301	0.0228119709	188.7089595200	.9572333080
0.0	0.0015	0.7988	0.1997	0.0000000000	0.0000000000	0.8403566659	0.0568721694	4.4604877602	0.2635980511	1.3933618676	0.0786278205	6.6942062937	.3990980410
0.0005	0.0045	0.7959999999999999	0.19899999999999998	165.1266296430	4.8064009744	0.1469237300	0.0575832473	0.3388579304	0.0598237148	0.1447521673	0.0253800138	165.7571634707	4.9491879503
0.006999999999999999	0.003	0.792	0.198	188.4060686060	0.4943253443	0.0598453637	0.0302850301	0.0704259375	0.0160559720	0.0544043197	0.0110437979	188.5907442269	.5517101443
0.006999999999999999	0.0035	0.7916	0.1979	187.8311498388	1.5117637577	0.0719489204	0.0551486743	0.0789883615	0.0214765839	0.0622287611	0.0048534603	188.0443158818	1.5932424762
0.006999999999999999	0.004	0.7912	0.1978	187.6602844582	0.6835265701	0.0632074628	0.0380882944	0.0750282404	0.0124707524	0.0595391094	0.0098293330	187.8580592708	.7439149499
0.006999999999999999	0.0045	0.7908	0.1977	188.0679161775	0.4512515581	0.0986776081	0.0377783861	0.0815570887	0.0211216101	0.0712757716	0.0136271204	188.3194266459	.5237786747
0.006999999999999999	0.005	0.7904	0.1976	188.2223808671	0.9482067443	0.1124622143	0.0785854252	0.0782391494	0.0142699931	0.0578275128	0.0061177332	188.4709097436	1.0471798958
0.006999999999999999	0.0055	0.79	0.1975	189.4121764487	1.2703761014	0.0995181329	0.0130039804	0.0695696951	0.0271190366	0.0568494576	0.0160710866	189.6381137343	1.3265702050
0.006999999999999999	0.006	0.7896	0.1974	188.5834942629	1.6900226478	0.1255744008	0.0490290426	0.0690345436	0.0198511634	0.0628400456	0.0102986471	188.8409432529	1.7692015009
0.006999999999999999	0.0065	0.7892	0.1973	187.5105908788	1.2293017711	0.1235571413	0.0396813160	0.0792024221	0.0175477475	0.0658964681	0.0113481801	187.7792469103	1.2978790147
0.006999999999999999	0.006999999999999999	0.7888	0.1972	187.7825441546	1.9098791206	0.1386865872	0.0470453660	0.0718173314	0.0278805201	0.0643071284	0.0028304518	188.0573552016	1.9876354585
0.006999999999999999	0.0075	0.7884	0.1971	188.5011926136	1.2573349028	0.1348201733	0.0630480987	0.0681783012	0.0185332476	0.0583165404	0.0145398356	188.7625076285	1.3534560847
0.0005	0.005	0.7956	0.1989	166.9497900905	2.0563735338	0.1610445461	0.0437538155	0.3247299308	0.0480297801	0.1369277259	0.0176321406	167.5724922933	2.1657892700
0.006999999999999999	0.008	0.7879999999999999	0.19699999999999998	187.9534095351	1.7547749978	0.2010535252	0.0851573971	0.0757774525	0.0153259019	0.0652851836	0.0105849342	188.2955256964	1.8658432310
0.006999999999999999	0.0085	0.7876	0.1969	188.7737422782	1.1736173218	0.1632299105	0.0446210211	0.0621846044	0.0104078368	0.0629623025	0.0128224116	189.0621190956	1.2414685913
0.006999999999999999	0.009000000000000001	0.7872	0.1968	188.4004029127	0.7509181096	0.1568419222	0.0599227553	0.0620775741	0.0040615143	0.0583165404	0.0091357894	188.6776389494	.8240381686
0.006999999999999999	0.0095	0.7868	0.1967	187.6677393178	2.0255908640	0.1788636712	0.0990273739	0.0768477555	0.0067894677	0.0562381731	0.0142784333	187.9796889176	2.1456861389
0.006999999999999999	0.01	0.7864	0.1966	188.2119440637	1.2149796046	0.1998767905	0.0646223082	0.0762055737	0.0145749963	0.0612507059	0.0109731951	188.5492771338	1.3051501042
0.0075	0.0	0.794	0.1985	188.5957202325	0.8192597448	0.0000000000	0.0000000000	0.0714962405	0.0106300003	0.0580720266	0.0101111703	188.7252884996	.8400009154
0.0075	0.0005	0.7936	0.1984	188.2671100243	0.9480004127	0.0100862973	0.0070523985	0.0815570887	0.0248863286	0.0624732749	0.0063006798	188.4212266852	.9862398196
0.0075	0.001	0.7932	0.1983	188.2513057221	0.8711531314	0.0178191251	0.0065019902	0.0711751496	0.0042812120	0.0647961560	0.0180178631	188.4050961528	.8999541967
0.0075	0.0015	0.7928	0.1982	188.5196806653	1.2604382675	0.0225260639	0.0117625428	0.0702118769	0.0124523671	0.0526927231	0.0050348472	188.6651113292	1.2896880246
0.0075	0.002	0.7924	0.1981	188.9696559867	1.2947112424	0.0442116029	0.0187676214	0.0638970892	0.0285158931	0.0601503939	0.0110058373	189.1379150727	1.3530005942
0.0005	0.0055	0.7952	0.1988	165.8616787930	4.7091322723	0.1607083362	0.0367439131	0.3265494459	0.0449394728	0.1403509190	0.0283846713	166.4892874941	4.8192003295
0.0075	0.0025	0.792	0.198	189.6492409818	2.1635432461	0.0455564426	0.0266094797	0.0705329678	0.0129749686	0.0586833111	0.0149933021	189.8240137033	2.2181209965
0.0075	0.003	0.7916	0.1979	188.2271519772	1.0313587988	0.0537935853	0.0264731947	0.0740649677	0.0112172657	0.0610061921	0.0061567001	188.4160167223	1.0752059593
0.0075	0.0035	0.7912	0.1978	188.7892483860	1.4692780064	0.0815309028	0.0400216909	0.0769547858	0.0145561208	0.0617397335	0.0045744343	189.0094738081	1.5284302524
0.0075	0.004	0.7908	0.1977	188.2841071040	0.7283647883	0.0638798826	0.0298640710	0.0677501800	0.0129076945	0.0650406698	0.0219463902	188.4807778364	.7930829440
0.0075	0.0045	0.7904	0.1976	188.5125240001	0.6526220945	0.0864059464	0.0291437950	0.0720313920	0.0201444560	0.0594168525	0.0119386850	188.7303781910	.7138490305
0.0075	0.005	0.79	0.1975	189.3671490971	1.5358155895	0.1163286283	0.0469563810	0.0693556345	0.0085784635	0.0650406698	0.0120929316	189.6178740297	1.6034433656
0.0075	0.0055	0.7896	0.1974	188.8724446184	0.5524137636	0.1092682202	0.0253387202	0.0662517558	0.0068499392	0.0640626146	0.0203608211	189.1120272090	.6049632441
0.0075	0.006	0.7892	0.1973	188.3503062567	1.0005875031	0.1114535846	0.0286785278	0.0697837557	0.0143532381	0.0616174766	0.0146789760	188.5931610736	1.0582982450
0.0075	0.0065	0.7888	0.1972	190.1415599054	0.8507618961	0.1257425057	0.0555265703	0.0709610890	0.0157243503	0.0632068163	0.0192468239	190.4014703164	.9412596406
0.0075	0.006999999999999999	0.7884	0.1971	189.3665527083	2.0366579322	0.1549927678	0.0419872201	0.0708540587	0.0188276003	0.0599058801	0.0125395295	189.6523054149	2.1100122821
0.0005	0.006	0.7948	0.1987	165.0517828533	3.5543666520	0.1670963245	0.0301353626	0.3432461727	0.0281113000	0.1401064052	0.0335117732	165.7022317557	3.6461250878
0.0075	0.0075	0.7879999999999999	0.19699999999999998	188.5545694079	1.4600948955	0.1400314268	0.0632986029	0.0688204830	0.0204380237	0.0628400456	0.0242968476	188.8262613633	1.5681283697
0.0075	0.008	0.7876	0.1969	188.0777565921	0.5002937515	0.1637342254	0.0623884572	0.0748141798	0.0183693432	0.0646738991	0.0078625539	188.3809788964	.5889141058
0.0075	0.0085	0.7872	0.1968	188.4314151284	0.8004652569	0.1689454790	0.0428057406	0.0649673922	0.0149628207	0.0603949077	0.0125252177	188.7257229073	.8707590359
0.0075	0.009000000000000001	0.7868	0.1967	187.9408853711	0.9859978375	0.1633980155	0.0596580775	0.0774899373	0.0182441930	0.0632068163	0.0194630524	188.2449801402	1.0833631604
0.0075	0.0095	0.7864	0.1966	188.5673917663	0.6604030117	0.1887818635	0.0499314163	0.0687134527	0.0092962455	0.0597836232	0.0125252177	188.8846707057	.7321558912
0.0075	0.01	0.7859999999999999	0.1965	188.0363075731	0.4222946246	0.2207218048	0.0785149121	0.0740649677	0.0100994871	0.0629623025	0.0102287460	188.3940566481	.5211377698
0.008	0.0	0.7936	0.1984	188.8986857240	1.8980563110	0.0000000000	0.0000000000	0.0710681193	0.0150056328	0.0639403577	0.0093620370	189.0336942010	1.9224239808
0.008	0.0005	0.7932	0.1983	188.7239438165	1.4277507120	0.0097500873	0.0031178824	0.0647533316	0.0144867004	0.0618619904	0.0119636980	188.8603092258	1.4573189928
0.008	0.001	0.7928	0.1982	188.7659892243	0.8798098762	0.0208450143	0.0111203683	0.0666798770	0.0153408438	0.0663854957	0.0108691814	188.9198996113	.9171402697
0.008	0.0015	0.7924	0.1981	188.2841071040	1.5013030206	0.0248795332	0.0125618388	0.0729946647	0.0131538454	0.0640626146	0.0090964390	188.4460439165	1.5361151438
0.0005	0.0065	0.7944	0.1986	165.3583266773	3.4947916389	0.2101311927	0.0480791924	0.3481695665	0.0531999811	0.1430405708	0.0157896097	166.0596680073	3.6118604221
0.008	0.002	0.792	0.198	188.4513941520	1.1060077441	0.0364787751	0.0155021573	0.0684993921	0.0284225406	0.0578275128	0.0088363917	188.6141998320	1.1587688337
0.008	0.0025	0.7916	0.1979	188.7841790815	1.5427891440	0.0553065299	0.0312041920	0.0713892102	0.0084166930	0.0651629267	0.0153206967	188.9760377483	1.5977307257
0.008	0.003	0.7912	0.1978	187.9322377340	1.1277116990	0.0586686290	0.0279964153	0.0753493313	0.0227287606	0.0655296974	0.0180741846	188.1317853917	1.1965110595
0.008	0.0035	0.7908	0.1977	188.2012090660	0.7520256562	0.0732937600	0.0118582526	0.0756704222	0.0119299182	0.0657742112	0.0109786422	188.4159474594	.7867924692
0.008	0.004	0.7904	0.1976	189.8872000981	1.5939631930	0.0600134686	0.0119153095	0.0663587861	0.0161470382	0.0581942835	0.0128550091	190.0717666363	1.6348805498
0.008	0.0045	0.79	0.1975	188.9544480733	0.5839940354	0.0880869960	0.0552899213	0.0634689680	0.0081399340	0.0580720266	0.0101701280	189.1640760639	.6575940187
0.008	0.005	0.7896	0.1974	188.5399578832	1.0208193269	0.0781688037	0.0272931219	0.0634689680	0.0171061075	0.0566049438	0.0116651277	188.7382005987	1.0768836840
0.008	0.0055	0.7892	0.1973	188.8509746230	0.6315050189	0.1043931765	0.0414152749	0.0658236346	0.0121090962	0.0603949077	0.0083062744	189.0815863418	.6933356644
0.008	0.006	0.7888	0.1972	188.4898612272	1.0900877269	0.1190183076	0.0423757880	0.0734227859	0.0155308305	0.0622287611	0.0102111959	188.7445310818	1.1582055413
0.008	0.0065	0.7884	0.1971	189.1545365032	1.2216068482	0.1324667039	0.0201333318	0.0665728467	0.0122333339	0.0583165404	0.0104484954	189.4118925942	1.2644220093
0.0005	0.006999999999999999	0.794	0.1985	165.2220518450	2.1914426611	0.2250925336	0.0684366810	0.3445305363	0.0404534892	0.1485421312	0.0255162770	165.9402170461	2.3258491083
0.008	0.006999999999999999	0.7879999999999999	0.19699999999999998	188.8333811545	0.4315951380	0.1400314268	0.0512165891	0.0661447255	0.0133612230	0.0592945956	0.0144035023	189.0988519024	.5105764524
0.008	0.0075	0.7876	0.1969	188.4686894261	0.6496466926	0.1575143421	0.0482270818	0.0722454526	0.0118218831	0.0628400456	0.0040474235	188.7612892664	.7137430810
0.008	0.008	0.7872	0.1968	188.3005077950	1.1964090739	0.1687773740	0.0334592209	0.0714962405	0.0198811484	0.0665077526	0.0189146871	188.6072891621	1.2686641303
0.008	0.0085	0.7868	0.1967	188.2545858603	0.8309495567	0.1573462371	0.0643769549	0.0659306649	0.0136965333	0.0616174766	0.0151005829	188.5394802389	.9241236278
0.008	0.009000000000000001	0.7864	0.1966	188.4973160867	0.4707899088	0.1575143421	0.0158981433	0.0673220588	0.0194595097	0.0574607421	0.0124917597	188.7796132297	.5186393215
0.008	0.0095	0.7859999999999999	0.1965	188.4561652621	0.6521461353	0.2022302599	0.1002142425	0.0729946647	0.0179555889	0.0579497697	0.0128782424	188.7893399564	.7831942091
0.008	0.01	0.7856	0.1964	188.9619029328	1.1256094953	0.2054242540	0.0452648928	0.0633619377	0.0149014471	0.0575829990	0.0109731951	189.2882721235	1.1967490303
0.0085	0.0	0.7932	0.1983	189.0191562540	0.8411479456	0.0000000000	0.0000000000	0.0635759983	0.0124707524	0.0636958439	0.0172793594	189.1464280962	.8708980574
0.0085	0.0005	0.7928	0.1982	188.5527802416	0.9656416271	0.0094138774	0.0065019902	0.0671079982	0.0185085069	0.0574607421	0.0087479915	188.6867628593	.9994001157
0.0085	0.001	0.7924	0.1981	188.4051740228	1.3319605686	0.0211812242	0.0064144762	0.0601510287	0.0189971999	0.0601503939	0.0035936042	188.5466566696	1.3609658489
0.0005	0.0075	0.7936	0.1984	164.9572552344	2.4135711018	0.2291270525	0.0212265374	0.3437813242	0.0259145975	0.1460969932	0.0232609613	165.6762606043	2.4839731980
0.0085	0.0015	0.792	0.198	188.4800208126	0.9761636176	0.0279054224	0.0102750501	0.0709610890	0.0178146782	0.0595391094	0.0060192126	188.6384264334	1.0102725585
0.0085	0.002	0.7916	0.1979	189.0313822237	0.6264722602	0.0376555097	0.0214068310	0.0629338165	0.0063716748	0.0588055680	0.0111354493	189.1907771179	.6653862153
0.0085	0.0025	0.7912	0.1978	188.8128057421	1.4066958926	0.0447159178	0.0108111222	0.0678572103	0.0130454087	0.0627177887	0.0143744169	188.9880966589	1.4449268404
0.0085	0.003	0.7908	0.1977	189.0549395798	0.5454965594	0.0536254804	0.0355556881	0.0626127256	0.0061297627	0.0589278249	0.0127897311	189.2301056107	.5999717413
0.0085	0.0035	0.7904	0.1976	188.8387486533	0.5779724087	0.0660652470	0.0253520998	0.0664658164	0.0086264032	0.0537930352	0.0110166966	189.0250727519	.6229676083
0.0085	0.004	0.79	0.1975	188.7370643693	1.0471533770	0.0670738767	0.0202676301	0.0665728467	0.0173455142	0.0606394215	0.0122110102	188.9313505142	1.0969775315
0.0085	0.0045	0.7896	0.1974	188.9550444621	0.8421495043	0.0791774334	0.0403367829	0.0634689680	0.0210455430	0.0574607421	0.0147723572	189.1551516056	.9183041874
0.0085	0.005	0.7892	0.1973	188.5981057876	0.5383464963	0.1013672874	0.0334625991	0.0679642406	0.0039470824	0.0592945956	0.0082918663	188.8267319112	.5840480441
0.0085	0.0055	0.7888	0.1972	189.6519247313	1.7545108697	0.1017034973	0.0235826747	0.0602580590	0.0194736330	0.0583165404	0.0118683682	189.8722028280	1.8094355456
0.0085	0.006	0.7884	0.1971	188.3312218163	1.2830131287	0.1302813395	0.0514631840	0.0714962405	0.0188883464	0.0597836232	0.0110546199	188.5927830195	1.3644192790
0.0005	0.008	0.7932	0.1983	165.6243160654	3.5367706106	0.2600583641	0.0283813740	0.3335064154	0.0425781547	0.1392506069	0.0165548661	166.3571314518	3.6242850054
0.0085	0.0065	0.7879999999999999	0.19699999999999998	188.9371527992	1.0542213533	0.1316261791	0.0334288019	0.0586526045	0.0154004664	0.0529372369	0.0108966497	189.1803688197	1.1139472713
0.0085	0.006999999999999999	0.7876	0.1969	189.6131594617	1.2484802985	0.1264149255	0.0767752092	0.0618635135	0.0197191528	0.0586833111	0.0090172233	189.8601212118	1.3539918838
0.0085	0.0075	0.7872	0.1968	188.4624273441	0.6328963422	0.1502858290	0.0451248309	0.0660376952	0.0170792996	0.0569717145	0.0153167939	188.7357225828	.7104172666
0.0085	0.008	0.7868	0.1967	191.4476512957	1.7188919473	0.1407038466	0.0452274187	0.0609002408	0.0045610482	0.0552601179	0.0134726880	191.7045155010	1.7821531022
0.0085	0.0085	0.7864	0.1966	188.8539565668	0.6197337319	0.1716351582	0.0579940165	0.0641111498	0.0137299477	0.0606394215	0.0124053105	189.1503422963	.7038630066
0.0085	0.009000000000000001	0.7859999999999999	0.1965	188.9177701644	1.1143973667	0.2010535252	0.0618699316	0.0754563616	0.0114477400	0.0614952197	0.0107307854	189.2557752709	1.1984458237
0.0085	0.0095	0.7856	0.1964	188.6151028673	1.3715429743	0.1966827964	0.0898190292	0.0638970892	0.0085248811	0.0599058801	0.0049510270	188.9355886330	1.4748379116
0.0085	0.01	0.7852	0.1963	188.3875805543	1.2419935951	0.2597221542	0.1084244375	0.0693556345	0.0194618643	0.0585610542	0.0089306133	188.7752193972	1.3788105102
0.009000000000000001	0.0	0.7928	0.1982	188.8590258713	1.0754951581	0.0000000000	0.0000000000	0.0693556345	0.0046209333	0.0611284490	0.0110437979	188.9895099548	1.0911598893
0.009000000000000001	0.0005	0.7924	0.1981	189.8994260678	1.4892717065	0.0102544022	0.0046828621	0.0635759983	0.0159241521	0.0559936593	0.0116394731	190.0292501276	1.5215181938
0.0005	0.0085	0.7928	0.1982	165.8047236662	3.0716241154	0.2935112500	0.0741295198	0.3246229005	0.0200189583	0.1443853966	0.0187559774	166.5672432133	3.1845285709
0.009000000000000001	0.001	0.792	0.198	189.5666411382	3.5717025428	0.0136165013	0.0074726387	0.0653955134	0.0151272857	0.0578275128	0.0200083415	189.7034806657	3.6143108087
0.009000000000000001	0.0015	0.7916	0.1979	188.6443259167	0.9516776392	0.0294183670	0.0165051330	0.0662517558	0.0200166693	0.0594168525	0.0082702070	188.7994128920	.9964696485
0.009000000000000001	0.002	0.7912	0.1978	189.9128448149	1.2626979724	0.0383279296	0.0203010659	0.0631478771	0.0072275177	0.0671190371	0.0185959132	190.0814396587	1.3088224692
0.009000000000000001	0.0025	0.7908	0.1977	190.0416647877	1.3431352874	0.0512720110	0.0228028654	0.0566190288	0.0192464170	0.0562381731	0.0097805518	190.2057940006	1.3949651216
0.009000000000000001	0.003	0.7904	0.1976	188.8202606017	1.2918730492	0.0494228565	0.0207907162	0.0752423010	0.0063716748	0.0588055680	0.0128317336	189.0037313272	1.3318671738
0.009000000000000001	0.0035	0.79	0.1975	188.8318901826	0.9391132946	0.0741342848	0.0355238823	0.0710681193	0.0210433656	0.0655296974	0.0102986471	189.0426222841	1.0059791896
0.009000000000000001	0.004	0.7896	0.1974	189.2633774524	2.0555294669	0.0943068793	0.0458578483	0.0636830286	0.0152719900	0.0574607421	0.0092463725	189.4788281024	2.1259056777
0.009000000000000001	0.0045	0.7892	0.1973	188.6037714808	1.0090739249	0.0793455384	0.0170971912	0.0649673922	0.0171328734	0.0647961560	0.0147723572	188.8128805674	1.0580763467
0.009000000000000001	0.005	0.7888	0.1972	189.6137558504	1.7692811232	0.1025440220	0.0467440605	0.0610072711	0.0151817114	0.0621065042	0.0106749246	189.8394136477	1.8418818197
0.009000000000000001	0.0055	0.7884	0.1971	188.4937377541	1.3017086129	0.0830438474	0.0205720906	0.0672150285	0.0095874299	0.0517146679	0.0113270868	188.6957112979	1.3431952202
0.0005	0.009000000000000001	0.7924	0.1981	164.3420802256	0.8530786222	0.2731705505	0.0454940584	0.3529859300	0.0203256148	0.1427960570	0.0146013845	165.1110327631	.9334996799
0.009000000000000001	0.006	0.7879999999999999	0.19699999999999998	188.7400463131	0.9945622623	0.1422167912	0.0327420812	0.0695696951	0.0221322512	0.0607616784	0.0180112255	189.0125944778	1.0674478202
0.009000000000000001	0.0065	0.7876	0.1969	188.6723561885	0.4386900503	0.1159924184	0.0377394686	0.0645392710	0.0104561537	0.0646738991	0.0066694472	188.9175617770	.4935551198
0.009000000000000001	0.006999999999999999	0.7872	0.1968	189.6250872369	1.9117487142	0.1186820977	0.0631806318	0.0601510287	0.0086317134	0.0590500818	0.0102753995	189.8629704451	1.9938364589
0.009000000000000001	0.0075	0.7868	0.1967	188.4069631891	1.2940116232	0.1390227971	0.0302700967	0.0693556345	0.0169446239	0.0552601179	0.0093939133	188.6706017386	1.3506202571
0.009000000000000001	0.008	0.7864	0.1966	188.3267489006	1.0683129069	0.1502858290	0.0745704179	0.0678572103	0.0153378565	0.0625955318	0.0113797467	188.6074874717	1.1696009280
0.009000000000000001	0.0085	0.7859999999999999	0.1965	188.2647244692	0.8468686831	0.1338115435	0.0494057000	0.0617564832	0.0104780423	0.0572162283	0.0190281384	188.5175087242	.9257805638
0.009000000000000001	0.009000000000000001	0.7856	0.1964	188.4782316463	1.2751497463	0.1733162078	0.0587877230	0.0646463013	0.0052171096	0.0579497697	0.0194599804	188.7741439251	1.3586145593
0.009000000000000001	0.0095	0.7852	0.1963	188.8175768523	0.9872757992	0.2050880441	0.1287600552	0.0633619377	0.0167131849	0.0605171646	0.0130991862	189.1465439987	1.1458482255
0.009000000000000001	0.01	0.7848	0.1962	188.6574464695	1.1349348668	0.2546790056	0.1425149346	0.0627197559	0.0221674196	0.0524482093	0.0130167718	189.0272934403	1.3126339928
0.0095	0.0	0.7924	0.1981	189.6534157032	1.6552204706	0.0000000000	0.0000000000	0.0661447255	0.0089956405	0.0597836232	0.0185153622	189.7793440519	1.6827314733
0.0	0.002	0.7984	0.1996	0.0000000000	0.0000000000	1.1827864576	0.1141401691	4.4390817002	0.2157089424	1.3899386744	0.0773042654	7.0118068322	.4071533769
0.0005	0.0095	0.792	0.198	165.4776044298	3.5799214007	0.3118346900	0.0449441100	0.3255861732	0.0289306683	0.1478085898	0.0180079057	166.2628338828	3.6718040847
0.0095	0.0005	0.792	0.198	188.7734440838	0.6966806150	0.0104225072	0.0074877502	0.0643252104	0.0086264032	0.0578275128	0.0132263658	188.9060193142	.7260211342
0.0095	0.001	0.7916	0.1979	188.9305925228	0.3556277744	0.0216855391	0.0099395386	0.0659306649	0.0089394331	0.0641848715	0.0111783193	189.0823935983	.3856850654
0.0095	0.0015	0.7912	0.1978	188.8763211454	0.3850889214	0.0297545769	0.0164227442	0.0644322407	0.0094913611	0.0526927231	0.0118885012	189.0232006861	.4228915279
0.0095	0.002	0.7908	0.1977	188.6282234201	1.0623265968	0.0393365593	0.0259426851	0.0644322407	0.0264743726	0.0564826869	0.0111139523	188.7884749070	1.1258576068
0.0095	0.0025	0.7904	0.1976	188.4755478968	1.1646075381	0.0699316609	0.0265030669	0.0665728467	0.0074951784	0.0638181008	0.0064968931	188.6758705052	1.2051026765
0.0095	0.003	0.79	0.1975	189.4598875497	0.7575419179	0.0504314863	0.0093294463	0.0609002408	0.0048056486	0.0563604300	0.0058581342	189.6275797068	.7775351470
0.0095	0.0035	0.7896	0.1974	189.0835662404	1.0300119112	0.0692592411	0.0492131381	0.0660376952	0.0159557733	0.0574607421	0.0137667999	189.2763239188	1.1089476225
0.0095	0.004	0.7892	0.1973	188.5274337192	0.1970069876	0.0734618650	0.0466060185	0.0620775741	0.0202284436	0.0559936593	0.0123860176	188.7189668176	.2762274673
0.0095	0.0045	0.7888	0.1972	188.5158041383	1.4535297236	0.0838843721	0.0478482338	0.0729946647	0.0271831679	0.0611284490	0.0196525825	188.7338116241	1.5482137078
0.0095	0.005	0.7884	0.1971	190.3848865206	0.8525093140	0.1048974914	0.0321146465	0.0686064224	0.0209232603	0.0618619904	0.0128782424	190.6202524248	.9184254632
0.0005	0.01	0.7916	0.1979	165.2268229551	3.6300657954	0.3792447766	0.1170348574	0.3347907790	0.0392648063	0.1544104623	0.0139522923	166.0952689730	3.8003177514
0.0095	0.0055	0.7879999999999999	0.19699999999999998	188.7227510390	0.5687091444	0.1079233806	0.0327109953	0.0704259375	0.0103460163	0.0559936593	0.0154179473	188.9570940164	.6271841033
0.0095	0.006	0.7876	0.1969	188.8506764286	1.2721482570	0.1316261791	0.0873473083	0.0720313920	0.0163107997	0.0687083767	0.0074806837	189.1230423764	1.3832870487
0.0095	0.0065	0.7872	0.1968	188.4543760958	1.4670145302	0.1158243134	0.0358248972	0.0617564832	0.0199845949	0.0624732749	0.0163732982	188.6944301673	1.5391973205
0.0095	0.006999999999999999	0.7868	0.1967	188.9115080824	0.9934673295	0.1558332925	0.0850923301	0.0615424226	0.0149995243	0.0635735870	0.0136796674	189.1924573845	1.1072388513
0.0095	0.0075	0.7864	0.1966	188.8873543375	1.3727835572	0.1316261791	0.0317642752	0.0659306649	0.0201421812	0.0517146679	0.0116907260	189.1366258494	1.4363807396
0.0095	0.008	0.7859999999999999	0.1965	189.2168591289	1.4279626964	0.1874370239	0.0904148398	0.0712821799	0.0257620843	0.0585610542	0.0068463863	189.5341393869	1.5509860068
0.0095	0.0085	0.7856	0.1964	188.8620078151	0.2946703707	0.1842430298	0.0961783668	0.0664658164	0.0214637786	0.0599058801	0.0043051096	189.1726225414	.4166176257
0.0095	0.009000000000000001	0.7852	0.1963	189.2675521737	1.1143003356	0.1603721263	0.0580719288	0.0619705438	0.0059936968	0.0547710903	0.0098293330	189.5446659341	1.1881952942
0.0095	0.0095	0.7848	0.1962	188.9496769632	0.4447812855	0.1628937006	0.0225887025	0.0623986650	0.0107158660	0.0557491455	0.0106131382	189.2307184743	.4886989922
0.0095	0.01	0.7844	0.1961	190.9592088991	1.8383793649	0.2030707846	0.0450521277	0.0596158772	0.0146064012	0.0564826869	0.0125299901	191.2783782478	1.9105678839
0.001	0.0	0.7992	0.1998	175.9492965196	1.8122137872	0.0000000000	0.0000000000	0.2153449640	0.0373386980	0.1105202359	0.0172620506	176.2751617195	1.8668145358
0.01	0.0	0.792	0.198	188.5155059439	1.1619606198	0.0000000000	0.0000000000	0.0643252104	0.0064360729	0.0577052559	0.0174549287	188.6375364102	1.1858516214
0.01	0.0005	0.7916	0.1979	189.6519247313	1.1868591902	0.0102544022	0.0012579823	0.0627197559	0.0116932746	0.0575829990	0.0188513635	189.7824818884	1.2186618106
0.01	0.001	0.7912	0.1978	188.8605168432	0.7389605738	0.0188277549	0.0093051825	0.0660376952	0.0111146728	0.0535485214	0.0064042080	188.9989308147	.7657846371
0.01	0.0015	0.7908	0.1977	188.9213484970	1.0931098335	0.0295864719	0.0267366160	0.0598299378	0.0221570818	0.0556268886	0.0110166966	189.0663917953	1.1530202279
0.01	0.002	0.7904	0.1976	188.7328896479	1.1893544112	0.0369830899	0.0209153911	0.0679642406	0.0115869878	0.0608839353	0.0076778889	188.8987209137	1.2295346790
0.01	0.0025	0.79	0.1975	188.5802141247	0.9664748096	0.0371511949	0.0226386886	0.0682853315	0.0182843342	0.0578275128	0.0187112974	188.7434781639	1.0261091298
0.01	0.003	0.7896	0.1974	188.9353636329	1.0802205782	0.0517763259	0.0217785142	0.0583315136	0.0164004510	0.0589278249	0.0176423101	189.1043992973	1.1360418535
0.01	0.0035	0.7892	0.1973	188.2978240456	1.5522694623	0.0578281042	0.0145544333	0.0719243617	0.0232391349	0.0611284490	0.0101701280	188.4887049605	1.6002331585
0.01	0.004	0.7888	0.1972	188.6821966031	1.3609931309	0.0685868213	0.0185556195	0.0649673922	0.0112172657	0.0562381731	0.0099321974	188.8719889897	1.4006982135
0.01	0.0045	0.7884	0.1971	189.1121929010	0.6255700237	0.0911128852	0.0194188510	0.0618635135	0.0108433897	0.0619842473	0.0136927726	189.3271535470	.6695250370
0.001	0.0005	0.7988	0.1997	176.2474909009	1.6669864995	0.0139527112	0.0053793585	0.2129902974	0.0145340685	0.1064857582	0.0112156962	176.5809196677	1.6981156227
0.01	0.005	0.7879999999999999	0.19699999999999998	191.0582094337	2.9270743461	0.0813627978	0.0299472264	0.0601510287	0.0106730195	0.0570939714	0.0117417551	191.2568172316	2.9794363471
0.01	0.0055	0.7876	0.1969	188.4150144374	0.9369694529	0.1035526518	0.0660068336	0.0668939376	0.0226944622	0.0581942835	0.0071454947	188.6436553103	1.0328162434
0.01	0.006	0.7872	0.1968	188.8047544939	1.1085630301	0.0981732932	0.0374900431	0.0646463013	0.0136294588	0.0566049438	0.0121176261	189.0241790322	1.1718001581
0.01	0.0065	0.7868	0.1967	188.5196806653	0.9908733220	0.1112854797	0.0614593184	0.0640041195	0.0213910705	0.0585610542	0.0040474235	188.7535313187	1.0777711344
0.01	0.006999999999999999	0.7864	0.1966	189.2723232838	1.2309362930	0.1178415729	0.0195001747	0.0606861802	0.0082239397	0.0574607421	0.0095329027	189.5083117790	1.2681933101
0.01	0.0075	0.7859999999999999	0.1965	189.9709927193	2.0056957530	0.1312899692	0.0432836798	0.0625056953	0.0118489842	0.0556268886	0.0109349894	190.2204152724	2.0717634064
0.01	0.008	0.7856	0.1964	188.9803909845	0.6713107260	0.1423848962	0.0603737891	0.0590807257	0.0115790759	0.0570939714	0.0089037946	189.2389505778	.7521673856
0.01	0.0085	0.7852	0.1963	188.9601137665	0.6765094073	0.1791998812	0.0291243956	0.0644322407	0.0112376718	0.0600281370	0.0106973039	189.2637740254	.7275687786
0.01	0.009000000000000001	0.7848	0.1962	188.7436246457	1.7564302141	0.1551608727	0.0456379409	0.0677501800	0.0301711563	0.0579497697	0.0086931446	189.0244854681	1.8409324559
0.01	0.0095	0.7844	0.1961	188.6824947975	0.9856540013	0.1516306687	0.0273055439	0.0610072711	0.0201034703	0.0596613663	0.0117925635	188.9547941036	1.0448555790
0.001	0.001	0.7984	0.1996	175.3866037220	2.0402237298	0.0285778422	0.0094498313	0.2305432666	0.0274415337	0.1089308962	0.0155684451	175.7546557270	2.0926835399
0.01	0.01	0.784	0.196	188.9705505699	1.0956448827	0.1976914261	0.0339788311	0.0600439984	0.0152329350	0.0581942835	0.0088296231	189.2864802779	1.1536862719
0.001	0.0015	0.7979999999999999	0.1995	175.7915516919	2.0065561740	0.0379917196	0.0101086864	0.2236933274	0.0204312966	0.1061189875	0.0176083890	176.1593557264	2.0547045460
0.001	0.002	0.7976	0.1994	176.1559452259	2.2713617727	0.0470693872	0.0053159454	0.2076387824	0.0145655616	0.1124763462	0.0094066336	176.5231297417	2.3006499133
0.001	0.0025	0.7972	0.1993	176.1541560596	2.6554060812	0.0707721857	0.0216692437	0.2123481156	0.0335699986	0.1045296479	0.0174788888	176.5418060088	2.7281242123
0.001	0.003	0.7968	0.1992	175.5661167396	3.3548632636	0.0778325938	0.0247656883	0.2122410853	0.0341465240	0.1080750979	0.0245051136	175.9642655166	3.4382805895
0.001	0.0035	0.7964	0.1991	176.0891496844	1.9760229072	0.0954836140	0.0414043560	0.2094582975	0.0249690473	0.0982945461	0.0197193972	176.4923861420	2.0621157077
0.0	0.0025	0.7979999999999999	0.1995	0.0000000000	0.0000000000	1.4453663960	0.1374872449	4.4236693370	0.1505477717	1.3709888552	0.0898913329	7.2400245882	.3779263495
0.001	0.004	0.7959999999999999	0.19899999999999998	175.2231932010	2.3156965456	0.1069147509	0.0267788607	0.2194121154	0.0276378680	0.1023290237	0.0228538662	175.6518490910	2.3929671405
0.001	0.0045	0.7956	0.1989	176.1923249404	2.3147187065	0.1050655964	0.0303148749	0.2193050851	0.0194123579	0.0978055185	0.0201482929	176.6145011404	2.3845942322
0.001	0.005	0.7952	0.1988	175.0612736519	1.7622277782	0.1213717769	0.0296665954	0.2267972061	0.0181560745	0.1089308962	0.0219980897	175.5183735311	1.8320485378
0.001	0.0055	0.7948	0.1987	175.7468225347	3.1378795112	0.1499496191	0.0321181662	0.2147027822	0.0449343743	0.1068525289	0.0122598739	176.2183274649	3.2271919256
0.001	0.006	0.7944	0.1986	176.1756260550	2.9637417002	0.1721394731	0.0392142416	0.2135254489	0.0489211606	0.1110092635	0.0094256818	176.6723002405	3.0613027842
0.001	0.0065	0.794	0.1985	176.0071462296	4.1724534232	0.1620531758	0.0359823147	0.2170574488	0.0345401223	0.1102757221	0.0298727419	176.4965325763	4.2728486021
0.001	0.006999999999999999	0.7936	0.1984	176.2743283953	1.4487330187	0.1823938753	0.0244070795	0.2074247218	0.0426276304	0.1061189875	0.0129523091	176.7702659799	1.5287200377
0.001	0.0075	0.7932	0.1983	176.0169866442	1.5168528858	0.1953379568	0.0429849331	0.2216597517	0.0347438225	0.1094199238	0.0190187100	176.5434042765	1.6136003514
0.001	0.008	0.7928	0.1982	175.9615224892	2.8121061411	0.2141657116	0.0562827839	0.2092442369	0.0243314503	0.1081973548	0.0121766889	176.4931297925	2.9048970642
0.001	0.0085	0.7924	0.1981	175.6096531192	1.8509326634	0.2178640206	0.0489459738	0.2102075096	0.0153378565	0.1110092635	0.0187750934	176.1487339129	1.9339915871
0.0	0.003	0.7976	0.1994	0.0000000000	0.0000000000	1.7212266258	0.2108183581	4.4495706696	0.3408787193	1.3903054451	0.0591935530	7.5611027405	.6108906304
0.001	0.009000000000000001	0.792	0.198	176.2591204818	2.7874579156	0.2439202885	0.0317072861	0.2093512672	0.0466504796	0.1067302720	0.0095203512	176.8191223095	2.8753360325
0.001	0.0095	0.7916	0.1979	175.4086701062	2.6268345032	0.3046061770	0.0386948247	0.2187699336	0.0246718191	0.1145547135	0.0138447503	176.0466009303	2.7040458973
0.001	0.01	0.7912	0.1978	176.2185660459	2.3221042676	0.2484591223	0.0643962665	0.2148098125	0.0414228004	0.1034293358	0.0237996220	176.7852643165	2.4517229565
0.0015	0.0	0.7988	0.1997	179.6737443426	2.3785516652	0.0000000000	0.0000000000	0.1658969653	0.0296069878	0.0938932977	0.0039878993	179.9335346056	2.4121465523
0.0015	0.0005	0.7984	0.1996	180.1216323034	2.6732738948	0.0110949270	0.0056659101	0.1667532077	0.0318554971	0.1004951702	0.0231010548	180.3999756083	2.7338963568
0.0015	0.001	0.7979999999999999	0.1995	180.5751859574	1.8854928590	0.0181553351	0.0062538658	0.1536955111	0.0316158159	0.0937710408	0.0163037722	180.8408078444	1.9396663129
0.0015	0.0015	0.7976	0.1994	179.3433449681	2.0882673242	0.0358063552	0.0257502552	0.1747804802	0.0154301913	0.0963384357	0.0150052600	179.6502702392	2.1444530307
0.0015	0.002	0.7972	0.1993	180.0393306541	2.5866440145	0.0482461218	0.0218562301	0.1737101772	0.0347517347	0.0913259029	0.0127663367	180.3526128560	2.6560183160
0.0015	0.0025	0.7968	0.1992	180.2749042154	2.0383857744	0.0559789497	0.0220108387	0.1649336926	0.0231482564	0.0952381236	0.0122354665	180.5910549813	2.0957803360
0.0015	0.003	0.7964	0.1991	179.4942313250	2.4153057192	0.0734618650	0.0196790526	0.1707133288	0.0256961897	0.0980500323	0.0155722849	179.8364565511	2.4762532464
0.0	0.0035	0.7972	0.1993	0.0000000000	0.0000000000	1.9160602677	0.1488411555	4.3570964903	0.1881657211	1.3816252053	0.0734087266	7.6547819633	.4104156032
0.0015	0.0035	0.7959999999999999	0.19899999999999998	179.7032655864	1.4878311166	0.0929620397	0.0122889206	0.1591540564	0.0228614316	0.0975610047	0.0140802585	180.0529426872	1.5370617273
0.0015	0.004	0.7956	0.1989	179.4939331307	2.2615384294	0.1028802320	0.0445728630	0.1696430258	0.0244910025	0.0932820132	0.0194015188	179.8597384017	2.3500038137
0.0015	0.0045	0.7952	0.1988	180.3530311433	2.2157753625	0.1030483369	0.0296284684	0.1623649654	0.0198118839	0.0925484719	0.0134504815	180.7109929175	2.2786661963
0.0015	0.005	0.7948	0.1987	180.0652735653	2.0441598723	0.1198588323	0.0206324436	0.1624719957	0.0267070090	0.0947490960	0.0121028154	180.4423534893	2.1036021403
0.0015	0.0055	0.7944	0.1986	180.1350510506	0.6245286762	0.1423848962	0.0708007298	0.1651477532	0.0223854583	0.0964606926	0.0159103156	180.5390443926	.7336251799
0.0015	0.006	0.794	0.1985	179.8541519433	1.9982231330	0.1486047795	0.0368207415	0.1771351468	0.0236049740	0.0981722892	0.0250146098	180.2780641588	2.0836634583
0.0015	0.0065	0.7936	0.1984	180.8862026972	1.4363166255	0.1630618056	0.0355334270	0.1579767231	0.0182567466	0.0921817012	0.0193366977	181.2994229271	1.5094434968
0.0015	0.006999999999999999	0.7932	0.1983	179.7998805659	1.6692681760	0.1664239046	0.0602557195	0.1711414500	0.0197516582	0.0891252787	0.0268342055	180.2265711992	1.7761097592
0.0015	0.0075	0.7928	0.1982	179.3731644062	2.7127766717	0.1743248375	0.0608121850	0.1676094501	0.0155160715	0.0986613168	0.0078320788	179.8137600106	2.7969370070
0.0015	0.008	0.7924	0.1981	179.6376628225	2.3429924792	0.1758377821	0.0526509440	0.1733890863	0.0395925320	0.0926707288	0.0068985831	180.0795604197	2.4421345383
0.0	0.004	0.7968	0.1992	0.0000000000	0.0000000000	2.2926153651	0.1898517546	4.3929516408	0.1769459158	1.3860264537	0.0439485917	8.0715934596	.4107462621
0.0015	0.0085	0.792	0.198	180.4314562656	1.3487025627	0.2193769652	0.0459391195	0.1634352684	0.0269121087	0.0904701046	0.0130075824	180.9047386038	1.4345613733
0.0015	0.009000000000000001	0.7916	0.1979	180.3184405951	1.3743330993	0.2398857696	0.0846594975	0.1681446016	0.0210542503	0.0892475356	0.0177504217	180.8157185019	1.4977972688
0.0015	0.0095	0.7912	0.1978	181.3111296906	2.9935074368	0.2341702012	0.0890835721	0.1514478748	0.0472245048	0.0839904890	0.0062146922	181.7807382556	3.1360302059
0.0015	0.01	0.7908	0.1977	180.0849543945	1.8322287753	0.2575367898	0.1058425958	0.1691078743	0.0075983975	0.0882694804	0.0114059855	180.5998685390	1.9570757541
0.002	0.0	0.7984	0.1996	182.3816475196	1.4088187156	0.0000000000	0.0000000000	0.1445979356	0.0323394492	0.0847240304	0.0116394731	182.6109694856	1.4527976379
0.002	0.0005	0.7979999999999999	0.1995	182.7463392480	2.9225231587	0.0102544022	0.0077692865	0.1376409660	0.0288973882	0.0809340665	0.0126250597	182.9751686827	2.9718148931
0.002	0.001	0.7976	0.1994	181.8848556803	1.9256721760	0.0208450143	0.0098825127	0.1438487234	0.0158664975	0.0871691683	0.0095516992	182.1367185863	1.9609728854
0.002	0.0015	0.7972	0.1993	183.0296239103	1.2974034200	0.0326123611	0.0200432997	0.1320753904	0.0208464694	0.0804450389	0.0176083890	183.2747567007	1.3559015781
0.002	0.002	0.7968	0.1992	183.2377635885	1.3143269080	0.0420262385	0.0144609349	0.1318613298	0.0134637141	0.0751879923	0.0190187100	183.4868391491	1.3612702670
0.002	0.0025	0.7964	0.1991	182.4368134802	1.8731990968	0.0448840228	0.0066904927	0.1396745417	0.0224814591	0.0875359390	0.0073922469	182.7089079837	1.9097632955
0.0	0.0045	0.7964	0.1991	0.0000000000	0.0000000000	2.5862947201	0.2816247201	4.3459653390	0.1123522506	1.3473932739	0.0964463585	8.2796533330	.4904233292
0.002	0.003	0.7959999999999999	0.19899999999999998	182.1866283942	1.8456371648	0.0630393578	0.0223522704	0.1483439961	0.0380486319	0.0825234062	0.0164933573	182.4805351543	1.9225314244
0.002	0.0035	0.7956	0.1989	182.8918581061	1.8810619674	0.0766558591	0.0509044452	0.1410659356	0.0147157905	0.0811785803	0.0163367424	183.1907584811	1.9630189455
0.002	0.004	0.7952	0.1988	182.7308331402	1.3405811217	0.0788412235	0.0237117386	0.1420292083	0.0179938276	0.0826456631	0.0148611293	183.0343492351	1.3971478172
0.002	0.0045	0.7948	0.1987	182.7120468942	2.3407036497	0.1015353923	0.0507376288	0.1379620569	0.0150969644	0.0791002131	0.0119936447	183.0306445565	2.4185318876
0.002	0.005	0.7944	0.1986	182.2671408772	2.2986577660	0.1028802320	0.0298375639	0.1464174507	0.0328748580	0.0853353149	0.0086310253	182.6017738748	2.3700012132
0.002	0.0055	0.794	0.1985	183.0513921001	1.5711651139	0.1096044301	0.0374176102	0.1384972084	0.0177476765	0.0821566355	0.0082412395	183.3816503741	1.6345716401
0.002	0.006	0.7936	0.1984	182.2012399189	1.7100016533	0.1528074033	0.0614022761	0.1399956326	0.0186318819	0.0896143063	0.0176423101	182.5836572611	1.8076781214
0.002	0.0065	0.7932	0.1983	182.7159234211	2.0435749816	0.1470918349	0.0233175570	0.1380690872	0.0314530714	0.0802005251	0.0170354360	183.0812848683	2.1153810460
0.002	0.006999999999999999	0.7928	0.1982	182.0062207935	2.7819297794	0.2047518342	0.0638055192	0.1474877537	0.0196609738	0.0811785803	0.0155107342	182.4396389617	2.8809070066
0.002	0.0075	0.7924	0.1981	182.8134329838	1.6623972772	0.1874370239	0.0529997358	0.1347511479	0.0268507433	0.0830124338	0.0154528076	183.2186335894	1.7577005639
