# Supplementary material for: Multipressure Sampling for Improving the Performance of MOF-based Electronic Noses
Source: ACS Sens. 2024 Jul 12;9(7):3531–9. doi: 10.1021/acssensors.4c00199 (PMC11287752; doi:10.1021/acssensors.4c00199)
Supplement: Supplementary file 2 — se4c00199_si_002.zip [file se4c00199_si_002.zip › Multiplex_Adsorption_Data/Benzene_0.5bar/MOF-177_EQeq.csv]

benzene_comp	CO2_comp	N2_comp	O2_comp	benzene_mass	benzene_error	CO2_mass	CO2_error	N2_mass	N2_error	O2_mass	O2_error	total_mass	total_error
0.0	0.0	0.8	0.2	0.0000000000	0.0000000000	0.0000000000	0.0000000000	4.1192881408	0.1379849748	1.3346240669	0.0933920648	5.4539122077	.2313770396
0.0	0.0005	0.7996	0.1999	0.0000000000	0.0000000000	0.0162824408	0.0097675863	4.0991643053	0.3146210613	1.3429828816	0.1684830546	5.4584296277	.4928717022
0.0	0.005	0.7959999999999999	0.19899999999999998	0.0000000000	0.0000000000	0.2260385904	0.0529477198	4.2101503070	0.3997584815	1.3569142393	0.1127149294	5.7931031367	.5654211307
0.002	0.008	0.792	0.198	85.4283610623	13.3603086027	0.3850318362	0.0560450764	3.9967156883	0.1208846036	1.3304446596	0.1646613403	91.1405532464	13.7018996230
0.002	0.0085	0.7916	0.1979	89.7250939911	27.8796283688	0.4041876489	0.0758047573	4.0961152393	0.1968327372	1.3360172027	0.1402577100	95.5614140820	28.2925235733
0.002	0.009000000000000001	0.7912	0.1978	78.7870289078	8.1146025356	0.3946097425	0.1052001240	4.0784306566	0.1952011946	1.3506451283	0.0358985976	84.6107144352	8.4509024518
0.002	0.0095	0.7908	0.1977	81.0534748259	35.4364432041	0.4175967178	0.0421427880	4.2138091862	0.3259621239	1.3158167341	0.1229910881	87.0006974640	35.9275392041
0.002	0.01	0.7904	0.1976	83.6274370193	33.0243912726	0.4693174122	0.0830576248	4.0851386018	0.1729720915	1.2990991048	0.0743730981	89.4809921381	33.3547940870
0.0025	0.0	0.7979999999999999	0.1995	117.4729161316	24.8699726135	0.0000000000	0.0000000000	4.1650241305	0.1451816537	1.3318377954	0.0834254553	122.9697780575	25.0985797225
0.0025	0.0005	0.7976	0.1994	156.2607424522	57.3205681351	0.0287337191	0.0181727996	4.0479399968	0.1285303376	1.3527348319	0.1455543558	161.6901510000	57.6128256281
0.0025	0.001	0.7972	0.1993	1214.9798136749	97.2641940293	0.0612986008	0.0425759216	1.2354815356	0.6031098756	0.6088003312	0.2677359043	1216.8853941425	98.1776157308
0.0025	0.0015	0.7968	0.1992	128.9852381267	30.2737367327	0.0699187165	0.0097675863	4.1388021630	0.4225367430	1.3172098698	0.0713633713	134.5111688760	30.7774044333
0.0025	0.002	0.7964	0.1991	146.7209419795	49.5868350796	0.1139770858	0.0539772599	4.2363722744	0.1866705828	1.3436794494	0.1337990686	152.4149707891	49.9612819909
0.0	0.0055	0.7956	0.1989	0.0000000000	0.0000000000	0.2538145189	0.0932555646	4.1644143173	0.2409001407	1.2384976989	0.0745815725	5.6567265351	.4087372778
0.0025	0.0025	0.7959999999999999	0.19899999999999998	134.6292661178	76.9353147897	0.1283439454	0.0370455788	4.1430708554	0.3287656720	1.3318377954	0.0959748208	140.2325187140	77.3971008613
0.0025	0.003	0.7956	0.1989	128.1408426084	33.4005188953	0.1494153394	0.0683731041	4.2022227355	0.2908342280	1.2663604142	0.0848098218	133.7588410975	33.8445360492
0.0025	0.0035	0.7952	0.1988	565.7042215794	960.8239315006	0.1532465020	0.0397223388	3.0752879488	2.5463702027	1.0775905175	0.5848947425	570.0103465477	963.9949187846
0.0025	0.004	0.7948	0.1987	157.6573080779	25.5866501129	0.1982626619	0.0631270501	4.0924563601	0.2350558960	1.3060647837	0.1305391261	163.2540918836	26.0153721851
0.0025	0.0045	0.7944	0.1986	119.5847544196	20.6124629154	0.2365742874	0.0694909946	4.1278255255	0.2908342280	1.3457691531	0.0719322286	125.2949233856	21.0447203666
0.0025	0.005	0.794	0.1985	130.9050911158	28.7454242950	0.2413632406	0.0781876358	4.2199073181	0.4196649173	1.3081544873	0.1582666003	136.6745161618	29.4015434484
0.0025	0.0055	0.7936	0.1984	124.6256427549	34.0756268434	0.2720125410	0.0497313824	4.0479399968	0.2384548947	1.3255686844	0.0962776768	130.2711639771	34.4600907973
0.0025	0.006	0.7932	0.1983	164.0658792948	142.1841377345	0.2902105631	0.0576586782	4.1388021630	0.2771693219	1.3137270304	0.1434591663	169.8086190513	142.6624249009
0.0025	0.0065	0.7928	0.1982	143.5965086636	32.1036149340	0.3227754447	0.1046756062	4.2138091862	0.2220591025	1.3248721166	0.1161911980	149.4579654111	32.5465408407
0.0025	0.006999999999999999	0.7924	0.1981	139.7245219713	23.5240476449	0.3381000949	0.0508982597	4.0497694364	0.0623561949	1.2649672785	0.1410717649	145.3773587811	23.7783738644
0.0	0.006	0.7952	0.1988	0.0000000000	0.0000000000	0.2538145189	0.0461333062	4.0003745675	0.2433758278	1.2997956727	0.0659940633	5.5539847591	.3555031973
0.0025	0.0075	0.792	0.198	129.3233361310	35.2267648537	0.4175967178	0.0853240412	4.2150288126	0.3037481918	1.3422863137	0.0799810395	135.2982479751	35.6958181262
0.0025	0.008	0.7916	0.1979	171.2474886621	31.1065583230	0.3792850923	0.0664681860	4.1217273935	0.2507036910	1.3457691531	0.0553059109	177.0942703010	31.4790361109
0.0025	0.0085	0.7912	0.1978	122.8451065313	22.8456435298	0.3955675332	0.0845029754	4.0778208434	0.2694960395	1.3513416962	0.1478956502	128.6698366041	23.3475381949
0.0025	0.009000000000000001	0.7908	0.1977	133.5385177824	49.3243267809	0.4549505527	0.0724383587	4.0424516780	0.2620749811	1.3206927093	0.1410029594	139.3566127224	49.7998430801
0.0025	0.0095	0.7904	0.1976	128.8374264364	14.5283801942	0.4204700897	0.0921472248	4.1357530971	0.2425370522	1.3353206348	0.1189153796	134.7289702580	14.9819798508
0.0025	0.01	0.79	0.1975	1089.7459343094	451.9830574811	0.6656644929	0.1835362794	1.7135750815	1.7820490391	0.7014438598	0.4638870170	1092.8266177436	454.4125298166
0.003	0.0	0.7976	0.1994	1177.1281280597	105.5185267032	0.0000000000	0.0000000000	1.3775680104	0.8112431840	0.6178557137	0.2559960423	1179.1235517838	106.5857659295
0.003	0.0005	0.7972	0.1993	1203.7172424669	155.5603133019	0.0316070910	0.0197221163	1.1232759075	0.8406544202	0.5481989252	0.3582174422	1205.4203243906	156.7789072806
0.003	0.001	0.7968	0.1992	1219.2051892360	40.6246629227	0.0574674382	0.0378296991	1.1659628313	0.3100490836	0.5607371471	0.1545062311	1220.9893566526	41.1270479365
0.003	0.0015	0.7964	0.1991	795.7909568966	932.7743177376	0.0775810416	0.0546528464	2.4233976420	2.9176394956	0.8379711652	0.8111544232	799.1299067454	936.5577645028
0.0	0.0065	0.7948	0.1987	0.0000000000	0.0000000000	0.2863794005	0.0515430206	4.1436806686	0.2969733917	1.3192995735	0.1658007161	5.7493596426	.5143171284
0.003	0.002	0.7959999999999999	0.19899999999999998	736.6713777254	943.5332292881	0.1091881326	0.0618943252	2.6002434689	2.7744326461	0.8623510412	0.7035349428	740.2431603681	947.0730912022
0.003	0.0025	0.7956	0.1989	1213.5492683503	158.3997520347	0.1503731300	0.1467140184	1.1269347867	0.8294679006	0.5753650727	0.3730483597	1215.4019413397	159.7489823134
0.003	0.003	0.7952	0.1988	1228.9726536914	126.5568622692	0.1264283641	0.0686943577	1.0751006650	0.6540723418	0.5231224814	0.2544676032	1230.6973052019	127.5340965719
0.003	0.0035	0.7948	0.1987	1179.4336506316	198.8513631590	0.2040094057	0.0665233692	1.3013413608	0.6368085073	0.6178557137	0.2445975091	1181.5568571118	199.7992925446
0.003	0.004	0.7944	0.1986	1233.8980110503	40.7751097535	0.2068827776	0.0971862566	1.0818086102	0.4221281818	0.5001357412	0.1964568429	1235.6868381793	41.4908810348
0.003	0.0045	0.794	0.1985	1200.2360223123	102.4825689296	0.2595612627	0.1306813982	1.3013413608	0.5982189752	0.6032277881	0.2023838401	1202.4001527239	103.4138531431
0.003	0.005	0.7936	0.1984	1230.9043995752	72.4280127331	0.2317853342	0.0786555493	1.0116800926	0.5623443234	0.5196396419	0.1932093987	1232.6675046439	73.2622220045
0.003	0.0055	0.7932	0.1983	1076.7181177423	522.4186252141	0.3926941613	0.3291791401	1.6690587182	1.9820733843	0.7160717854	0.5578913032	1079.4959424072	525.2877690417
0.003	0.006	0.7928	0.1982	609.9559834868	950.1691739253	0.3179864916	0.1243800950	3.0173556951	2.6213814529	1.0135062721	0.7552415023	614.3048319456	953.6701769755
0.003	0.0065	0.7924	0.1981	1161.2935883616	316.3887872946	0.3438468388	0.1650515338	1.3202455699	1.2326555850	0.6060140596	0.4209714220	1163.5636948299	318.2074658354
0.0	0.006999999999999999	0.7944	0.1986	0.0000000000	0.0000000000	0.2835060286	0.0394442326	4.1875872187	0.1781907133	1.3241755487	0.1878099966	5.7952687960	.4054449425
0.003	0.006999999999999999	0.792	0.198	1226.5855798421	72.6699700074	0.5191225254	0.1257006709	1.1043716984	0.4997105669	0.5314812960	0.2259973683	1228.7405553619	73.5213786135
0.003	0.0075	0.7916	0.1979	744.0976409250	960.7436677780	0.4281324148	0.2084905846	2.3819303446	2.7895561895	0.9104142252	0.7792300410	747.8181179096	964.5209445931
0.003	0.008	0.7912	0.1978	1207.3955448753	226.8032796857	0.4415414838	0.1512460293	1.1391310506	1.1053112731	0.5370538390	0.4646144342	1209.5132712487	228.5244514223
0.003	0.0085	0.7908	0.1977	1200.0440370134	183.9569003460	0.4319635774	0.0566312698	1.1763296556	1.0009366136	0.5314812960	0.3046033298	1202.1838115424	185.3190715592
0.003	0.009000000000000001	0.7904	0.1976	1242.0310519875	39.8891484800	0.4367525306	0.1649403356	1.0159487850	0.2737891476	0.4966529017	0.1057866251	1243.9804062048	40.4336645883
0.003	0.0095	0.79	0.1975	1100.9507400292	531.7964190606	0.5727588011	0.1892066859	1.4678203634	1.8583384549	0.6631326262	0.5220189593	1103.6544518199	534.3659831607
0.003	0.01	0.7896	0.1974	688.5255423215	950.4231994110	0.5133757815	0.1012543719	2.7892855597	2.6306365907	1.0135062721	0.7397537817	692.8417099348	953.8948441553
0.0035	0.0	0.7972	0.1993	1256.6304296298	15.1053823073	0.0000000000	0.0000000000	0.9464300806	0.0726266780	0.4736661615	0.0344079153	1258.0505258719	15.2124169006
0.0035	0.0005	0.7968	0.1992	1245.1656792132	41.8147672198	0.0268181378	0.0274937635	0.9659441029	0.5127568127	0.4402309031	0.1574674862	1246.5986723570	42.5124852822
0.0035	0.001	0.7964	0.1991	1279.4240116673	40.0836972546	0.0469317412	0.0328453768	0.8512992220	0.2925680099	0.4402309031	0.1436079057	1280.7624735336	40.5527185470
0.0	0.0075	0.794	0.1985	0.0000000000	0.0000000000	0.3285221886	0.0595373014	4.1461199214	0.2408383857	1.2747192289	0.1058233120	5.7493613389	.4061989991
0.0035	0.0015	0.7959999999999999	0.19899999999999998	1276.0583224890	51.2137163714	0.0852433667	0.0990561135	0.8799604422	0.3650046552	0.4221201381	0.1466039604	1277.4456464360	51.8243811005
0.0035	0.002	0.7956	0.1989	1269.1417547732	35.4487775722	0.1015258075	0.0615971832	0.9482595202	0.2665379008	0.4820249762	0.1210986823	1270.6735650771	35.8980113385
0.0035	0.0025	0.7952	0.1988	1251.2905199440	21.5451726258	0.1427108049	0.0273599731	1.0238763565	0.1367614012	0.5112808273	0.0188974130	1252.9683879327	21.7281914131
0.0035	0.003	0.7948	0.1987	1257.4425444340	48.6259362460	0.2988306788	0.2873116489	1.0061917738	0.2943320105	0.4736661615	0.1404927520	1259.2212330481	49.3480726574
0.0035	0.0035	0.7944	0.1986	1264.6989091391	30.3984806080	0.1838958023	0.0601504721	0.8732524970	0.3195002165	0.4269961133	0.1144238645	1266.1830535517	30.8925551611
0.0035	0.004	0.794	0.1985	1239.3398598328	48.5480450713	0.1695289428	0.0728424810	1.0555866427	0.2977087789	0.5098876915	0.1436079057	1241.0748631098	49.0622042369
0.0035	0.0045	0.7936	0.1984	1236.2154265169	37.5589418672	0.2882949818	0.2028527310	1.0879067421	0.3328127799	0.5440195179	0.2011815397	1238.1356477587	38.2957889178
0.0035	0.005	0.7932	0.1983	1244.2720131315	31.9434086145	0.2576456814	0.1440384652	0.9391123222	0.2419352681	0.4423206067	0.0734540660	1245.9110917418	32.4028364138
0.0035	0.0055	0.7928	0.1982	1239.9599893382	45.6992911441	0.2720125410	0.0656348703	1.0055819606	0.2331815945	0.4513759892	0.1016702810	1241.6889598290	46.0997778899
0.0035	0.006	0.7924	0.1981	1276.2316189535	47.9325859271	0.2930839350	0.1384529352	0.8061730455	0.1706867027	0.4047059410	0.0938067740	1277.7355818750	48.3355323390
0.0	0.008	0.7936	0.1984	0.0000000000	0.0000000000	0.3352267230	0.0545183988	4.0613558871	0.3025804347	1.2461599456	0.1332904079	5.6427425557	.4903892414
0.0035	0.0065	0.792	0.198	1242.2994916090	45.6293226170	0.3591714890	0.1416753343	0.9177688604	0.2434674890	0.4437137425	0.1238716287	1244.0201457009	46.1383370690
0.0035	0.006999999999999999	0.7916	0.1979	1271.5475174570	54.5032754356	0.3409734668	0.1529349032	0.8006847267	0.3555289383	0.4200304344	0.0903499834	1273.1092060849	55.1020892605
0.0035	0.0075	0.7912	0.1978	1249.9228370624	51.7287685198	0.4463304369	0.1642715654	1.0751006650	0.2721871674	0.5356607033	0.1869814495	1251.9799288676	52.3522087021
0.0035	0.008	0.7908	0.1977	1281.5477428500	69.8769764798	0.3467202107	0.2315081216	0.7043342417	0.3488856360	0.3663947073	0.1743591649	1282.9651920097	70.6317294023
0.0035	0.0085	0.7904	0.1976	1254.2178710063	43.8721384427	0.3524669545	0.1052001240	0.8610562331	0.2617683078	0.4437137425	0.1462858896	1255.8751079364	44.3853927641
0.0035	0.009000000000000001	0.79	0.1975	1259.9910218533	47.5526254521	0.4223856710	0.1048157343	0.8439814636	0.2471180981	0.4276926812	0.1479218938	1261.6850816691	48.0524811783
0.0035	0.0095	0.7896	0.1974	1263.5792780595	33.8616205668	0.4511193901	0.0969972884	0.8592267935	0.1166896314	0.4583416681	0.1425906957	1265.3479659112	34.2178981823
0.0035	0.01	0.7892	0.1973	1283.8430715123	63.6385156937	0.3917363706	0.2165877870	0.8573973539	0.5155919185	0.4012231015	0.1847363168	1285.4934283383	64.5554317160
0.004	0.0	0.7968	0.1992	1252.9283414321	55.6424180043	0.0000000000	0.0000000000	0.8299557601	0.1523019903	0.3998299658	0.1096425288	1254.1581271580	55.9043625234
0.004	0.0005	0.7964	0.1991	1246.1476925121	42.4225122251	0.0239447659	0.0104920707	0.8366637053	0.3295835826	0.4402309031	0.0713905625	1247.4485318864	42.8339784409
0.0	0.0085	0.7932	0.1983	0.0000000000	0.0000000000	0.3831162549	0.1010003738	4.0369633593	0.1508101447	1.3192995735	0.1903759661	5.7393791877	.4421864846
0.004	0.001	0.7959999999999999	0.19899999999999998	1259.8720929070	19.3971449811	0.0478895319	0.0290512284	0.8848389478	0.1750238239	0.4200304344	0.1165247939	1261.2248518211	19.7177448273
0.004	0.0015	0.7956	0.1989	1276.3250631255	37.7339922359	0.0689609259	0.0274937635	0.8031239795	0.2593420169	0.3872917439	0.0794698178	1277.5844397748	38.1002978341
0.004	0.002	0.7952	0.1988	1260.4259619995	19.3802491181	0.1082303420	0.0479278282	0.8702034311	0.2320689768	0.3942574227	0.0681640704	1261.7986531953	19.7284099935
0.004	0.0025	0.7948	0.1987	1274.3695314525	55.7870544462	0.1168504577	0.0501721418	0.8458109032	0.4531958377	0.4214235702	0.1935406064	1275.7536163836	56.4839630321
0.004	0.003	0.7944	0.1986	1289.7232584109	45.6649005674	0.0909901105	0.0561758702	0.6671356367	0.2607092274	0.3441045350	0.1160073114	1290.8254886931	46.0977929764
0.004	0.0035	0.794	0.1985	1265.6639325885	35.3341091420	0.1407952237	0.0323954189	0.9049627833	0.1066319013	0.4416240389	0.0607892682	1267.1513146344	35.5339257304
0.004	0.004	0.7936	0.1984	1274.4001131816	66.4428531515	0.1829380117	0.1096074112	0.8128809906	0.4592925804	0.3935608548	0.2442560753	1275.7894930387	67.2560092184
0.004	0.0045	0.7932	0.1983	1264.9962315046	75.6665509866	0.2471099844	0.0868584626	0.8598366067	0.2953913973	0.4451068783	0.1624303110	1266.5482849740	76.2112311575
0.004	0.005	0.7928	0.1982	1259.5866634361	7.3800933559	0.2451944031	0.0779055388	0.8915468929	0.1834554868	0.4242098417	0.0851296014	1261.1476145738	7.7265839829
0.004	0.0055	0.7924	0.1981	1261.0172087607	34.8928569119	0.2375320780	0.0970351115	0.8519090352	0.2770082737	0.4207270023	0.0883735760	1262.5273768762	35.3552738731
0.0	0.009000000000000001	0.7928	0.1982	0.0000000000	0.0000000000	0.4223856710	0.0992411615	4.0259867217	0.1956958862	1.2656638464	0.1210986823	5.7140362391	.4160357300
0.004	0.006	0.792	0.198	1274.8673340418	76.1236548086	0.2633924252	0.1628807392	0.7671450009	0.5060582491	0.3726638183	0.2087380470	1276.2705352862	77.0013318439
0.004	0.0065	0.7916	0.1979	1262.8266277284	32.8505030399	0.2873371912	0.0942341388	0.9019137173	0.1842968075	0.4367480637	0.1093944284	1264.4526267006	33.2384284146
0.004	0.006999999999999999	0.7912	0.1978	1275.0423294912	31.7736251923	0.2949995163	0.0767667851	0.8262968809	0.2685671595	0.4088853483	0.1394249832	1276.5725112367	32.2583841201
0.004	0.0075	0.7908	0.1977	1264.8212360552	59.6603750282	0.3620448609	0.1140696079	0.9263062451	0.3962641038	0.4701833221	0.1989795877	1266.5797704833	60.3696883276
0.004	0.008	0.7904	0.1976	1284.7520284584	90.5545585774	0.3792850923	0.0861798705	0.7329954619	0.3989800412	0.3608221642	0.1781689391	1286.2251311768	91.2178874282
0.004	0.0085	0.79	0.1975	1249.2177583097	28.2232801923	0.4616550871	0.0941562272	1.0720515990	0.2293611118	0.4708798900	0.0874907010	1251.2223448858	28.6342882323
0.004	0.009000000000000001	0.7896	0.1974	1271.8669266269	34.3445936955	0.4166389272	0.1302031738	0.8580071671	0.3410726148	0.4339617921	0.1300624869	1273.5755345133	34.9459319710
0.004	0.0095	0.7892	0.1973	1232.3808174934	28.9760925733	0.5526451977	0.1872572553	0.9385025090	0.2274333450	0.4896872229	0.0739281381	1234.3616524230	29.4647113117
0.004	0.01	0.7888	0.1972	1269.0720963904	64.5290348492	0.4875154343	0.2728879828	0.8293459469	0.3598827961	0.4458034462	0.1641300781	1270.8347612178	65.3259357062
0.0045	0.0	0.7964	0.1991	1261.8361195048	18.3952419756	0.0000000000	0.0000000000	0.7854393968	0.1177808053	0.4081887804	0.0522007805	1263.0297476820	18.5652235614
0.0	0.0095	0.7924	0.1981	0.0000000000	0.0000000000	0.3764117204	0.0901748567	4.1101409428	0.1751767351	1.3116373268	0.0998403168	5.7981899900	.3651919086
0.0045	0.0005	0.7959999999999999	0.19899999999999998	1243.6960572348	22.4649413785	0.0249025566	0.0111696623	0.8842291346	0.2817046565	0.4597348039	0.0737178158	1245.0649237299	22.8315335131
0.0045	0.001	0.7956	0.1989	1286.2199514519	33.6727511287	0.0402272068	0.0318240263	0.7805608912	0.2483070677	0.4165475950	0.0808258906	1287.4572871449	34.0337081133
0.0045	0.0015	0.7952	0.1988	1280.7050463167	23.5308406689	0.0689609259	0.0634170243	0.7012851757	0.1511549666	0.4193338665	0.0817807482	1281.8946262848	23.8271934080
0.0045	0.002	0.7948	0.1987	1270.4193914527	22.9976540270	0.0909901105	0.0986105815	0.7567781766	0.0835599856	0.3768432256	0.0767363665	1271.6440029654	23.2565609606
0.0045	0.0025	0.7944	0.1986	1268.9786522184	67.5107178814	0.0996102263	0.0539772599	0.8531286616	0.3834634166	0.4687901864	0.2370214889	1270.4001812927	68.1851800468
0.0045	0.003	0.794	0.1985	1261.1361377070	56.9613021189	0.1321751079	0.0728424810	0.8903272665	0.2526717397	0.4193338665	0.1478694020	1262.5779739479	57.4346857416
0.0045	0.0035	0.7936	0.1984	1297.9038709266	34.5424312563	0.1647399896	0.1071013808	0.7769020120	0.2527717995	0.4193338665	0.1333777447	1299.2648467947	35.0356821813
0.0045	0.004	0.7932	0.1983	1269.9759563818	46.0456007647	0.1474997581	0.0969972884	0.7470211654	0.2005905405	0.4256029775	0.0649565893	1271.2960802828	46.4081451829
0.0045	0.0045	0.7928	0.1982	1282.5246591940	21.3668432134	0.1886847555	0.0459739506	0.8061730455	0.2104906971	0.4416240389	0.1095539860	1283.9611410339	21.7328618471
0.0045	0.005	0.7924	0.1981	1275.3073711428	61.2946408006	0.3141553290	0.2005056407	0.8116613642	0.5583891316	0.4221201381	0.2176326004	1276.8553079741	62.2711681733
0.0	0.001	0.7992	0.1998	0.0000000000	0.0000000000	0.0488473225	0.0286697953	4.1613652513	0.1343472587	1.3332309312	0.1331447194	5.5434435050	.2961617734
0.0	0.01	0.792	0.198	0.0000000000	0.0000000000	0.4961355501	0.2380721523	4.1997834827	0.2330922700	1.2384976989	0.1114160277	5.9344167317	.5825804500
0.0045	0.0055	0.792	0.198	1280.1087026006	50.0169914553	0.3179864916	0.1344459694	0.8055632323	0.2205602528	0.3900780154	0.1344213595	1281.6223303399	50.5064190370
0.0045	0.006	0.7916	0.1979	1267.8896028679	45.0280959398	0.3313955605	0.2211978026	0.7750725725	0.1538083798	0.3782363614	0.1504715619	1269.3743073623	45.5535736841
0.0045	0.0065	0.7912	0.1978	1263.4382623090	31.7033806806	0.2949995163	0.1264283641	0.8567875408	0.2387167482	0.4172441629	0.1292992116	1265.0072935290	32.1978250045
0.0045	0.006999999999999999	0.7908	0.1977	1249.8395868000	33.9995566332	0.3131975384	0.1018325600	0.8854487610	0.2247755228	0.4708798900	0.1525086031	1251.5091129894	34.4786733191
0.0045	0.0075	0.7904	0.1976	1265.4566564250	67.5349592639	0.4118499740	0.1842347076	0.8903272665	0.3898037379	0.4221201381	0.0987457149	1267.1809538036	68.2077434243
0.0045	0.008	0.79	0.1975	1267.7298982830	46.5646100355	0.3553403264	0.1384529352	0.8891076402	0.3307999119	0.4618245075	0.1092168687	1269.4361707571	47.1430797513
0.0045	0.0085	0.7896	0.1974	1262.3577078833	36.3842179691	0.3744961392	0.0956640598	0.8482501560	0.2100591821	0.4012231015	0.1568376385	1263.9816772800	36.8467788495
0.0045	0.009000000000000001	0.7892	0.1973	1275.0865030998	24.3754369102	0.3764117204	0.1088009693	0.7659253745	0.1557783297	0.3468908065	0.0542429179	1276.5757310012	24.6942591271
0.0045	0.0095	0.7888	0.1972	1271.2009245280	37.4763093024	0.4281324148	0.1069299361	0.9043529701	0.2818524664	0.4527691250	0.1667694660	1272.9861790379	38.0318611709
0.0045	0.01	0.7884	0.1971	1282.4329140070	76.8784561249	0.3716227672	0.1216959602	0.7317758355	0.3049065981	0.3900780154	0.1812683252	1283.9263906251	77.4863270084
0.0005	0.0	0.7996	0.1999	14.9306797068	1.3343512367	0.0000000000	0.0000000000	4.0546479420	0.1929709513	1.2489462171	0.1595490222	20.2342738659	1.6868712102
0.005	0.0	0.7959999999999999	0.19899999999999998	1285.4774950305	28.6257838769	0.0000000000	0.0000000000	0.6726239555	0.1944759202	0.3914711512	0.1359717639	1286.5415901372	28.9562315610
0.005	0.0005	0.7956	0.1989	1280.4501985748	35.1202017222	0.0181980221	0.0153246502	0.6671356367	0.3061335130	0.3719672504	0.1384331192	1281.5074994840	35.5800930046
0.005	0.001	0.7952	0.1988	1249.9806025506	18.6805186520	0.0526784850	0.0342669596	0.9080118492	0.2132568277	0.4437137425	0.0874019230	1251.3850066273	19.0154443623
0.005	0.0015	0.7948	0.1987	1265.4260746960	33.6904843889	0.0814122042	0.0302879994	0.8165398698	0.3013341173	0.4207270023	0.1630266501	1266.7447537723	34.1851331557
0.005	0.002	0.7944	0.1986	1266.7071093454	23.9844414087	0.1197238297	0.1662256619	0.7470211654	0.2148758809	0.4054025089	0.0743208881	1267.9792568494	24.4398638396
0.005	0.0025	0.794	0.1985	1283.5287592972	14.2859908671	0.0890745293	0.0645638989	0.6775024610	0.1519108198	0.3559461890	0.1020323355	1284.6512824765	14.6044979213
0.005	0.003	0.7936	0.1984	1265.6945143175	23.3334299849	0.1312173173	0.0656907536	0.8201987490	0.1377692046	0.4116716198	0.1038236710	1267.0576020036	23.6407136141
0.005	0.0035	0.7932	0.1983	1254.0785542407	43.1848024359	0.1915581274	0.1225073758	0.8464207164	0.2986117678	0.4339617921	0.1145933563	1255.5504948766	43.7205149358
0.005	0.004	0.7928	0.1982	1293.7566486730	38.7684816452	0.2030516151	0.0795831232	0.7421426599	0.2005386249	0.3810226329	0.1050501969	1295.0828655809	39.1536535902
0.005	0.0045	0.7924	0.1981	1256.8937722964	30.9960038418	0.1944314994	0.1225972016	0.8939861457	0.2186637408	0.4660039148	0.1129557368	1258.4481938563	31.4502205210
0.0005	0.0005	0.7992	0.1998	14.3971984337	1.1073107504	0.0172402315	0.0215023465	4.1967344167	0.2358203690	1.3234789808	0.0998791879	19.9346520627	1.4645126538
0.005	0.005	0.792	0.198	1299.1917015158	48.9733872177	0.1762334772	0.0642219870	0.6829907798	0.3669839399	0.3468908065	0.1519476266	1300.3978165793	49.5565407712
0.005	0.0055	0.7916	0.1979	1283.6714740327	37.2538619987	0.2633924252	0.0982377614	0.7354347147	0.1987429763	0.4074922125	0.1688512737	1285.0777933851	37.7196940101
0.005	0.006	0.7912	0.1978	1266.1498422831	47.5536925851	0.3448046294	0.3463442990	0.8897174533	0.2538288370	0.4555553965	0.1123527506	1267.8399197623	48.2662184717
0.005	0.0065	0.7908	0.1977	1271.0972864462	33.5810766047	0.3333111418	0.2099812626	0.9214277396	0.3254003443	0.4088853483	0.1647556076	1272.7609106759	34.2812138192
0.005	0.006999999999999999	0.7904	0.1976	1280.4094229361	52.6340442628	0.3467202107	0.1914239898	0.7275071431	0.1877036321	0.3984368300	0.0903499834	1281.8820871199	53.1035218681
0.005	0.0075	0.79	0.1975	1275.2920802783	26.4483273590	0.3256488167	0.0736938830	0.7086029341	0.1001728390	0.3817192008	0.0909921378	1276.7080512299	26.7131862188
0.005	0.008	0.7896	0.1974	1283.3078912542	49.8378086051	0.3208598635	0.0759015088	0.8665445519	0.1692778166	0.4374446315	0.1338135733	1284.9327403011	50.2168015038
0.005	0.0085	0.7892	0.1973	1273.4164008977	28.8056600134	0.3428890481	0.1378153895	0.7720235065	0.2554935361	0.3845054723	0.1371089091	1274.9158189246	29.3360778481
0.005	0.009000000000000001	0.7888	0.1972	1254.7700411138	15.0394562006	0.4396259025	0.1507600190	0.8543482880	0.0951308586	0.4451068783	0.0805613207	1256.5091221826	15.3659083989
0.005	0.0095	0.7884	0.1971	1290.4249391936	32.4695512497	0.4798531092	0.2005788313	0.7793412648	0.1104822653	0.3845054723	0.0817807482	1292.0686390399	32.8623930945
0.0005	0.001	0.7988	0.1997	14.3768106143	2.0303147345	0.0421427880	0.0164784532	4.1577063721	0.2346505395	1.2280491806	0.1586340644	19.8047089550	2.4400777916
0.005	0.01	0.7879999999999999	0.19699999999999998	1280.2582132759	37.6010059482	0.4530349714	0.1065862196	0.7848295836	0.2194514272	0.4019196694	0.1193227089	1281.8979975003	38.0463663039
0.0055	0.0	0.7956	0.1989	1272.0640088806	19.7881295256	0.0000000000	0.0000000000	0.7640959349	0.1767238222	0.4026162373	0.1107170495	1273.2307210528	20.0755703973
0.0055	0.0005	0.7952	0.1988	1273.4962531902	35.3601187937	0.0172402315	0.0177643699	0.7433622862	0.2155808244	0.3900780154	0.1066454303	1274.6469337233	35.7001094183
0.0055	0.001	0.7948	0.1987	1279.9897736544	27.6253844662	0.0431005787	0.0181727996	0.7043342417	0.2297952199	0.3622153000	0.1415935935	1281.0994237748	28.0149460792
0.0055	0.0015	0.7944	0.1986	1277.8150729233	25.9445359649	0.0718342978	0.0104920707	0.7238482640	0.2130893594	0.3991333979	0.1235578703	1279.0098888830	26.2916752653
0.0055	0.002	0.794	0.1985	1284.2627207940	43.4869964510	0.0881167386	0.0570187174	0.7543389238	0.4472321921	0.3587324606	0.1587196837	1285.4639089170	44.1499670442
0.0055	0.0025	0.7936	0.1984	1307.7070140659	43.6298452921	0.0766232510	0.0358372441	0.6531099332	0.3450141776	0.3030070298	0.1602408962	1308.7397542799	44.1709376100
0.0055	0.003	0.7932	0.1983	1290.6288173872	63.9217536131	0.1178082484	0.0667986015	0.6951870437	0.3808477482	0.3921677190	0.1609418552	1291.8339803983	64.5303418180
0.0055	0.0035	0.7928	0.1982	1295.7733438041	61.8017211552	0.1350484798	0.0497313824	0.6726239555	0.4011180439	0.3496770781	0.2303776521	1296.9306933175	62.4829482336
0.0055	0.004	0.7924	0.1981	1273.2363084934	23.4561642616	0.1484575488	0.0590421802	0.7079931209	0.2396620170	0.3949539906	0.1198906451	1274.4877131537	23.8747591039
0.0005	0.0015	0.7984	0.1996	14.8678172637	0.7525870480	0.0478895319	0.0249761241	4.0894072941	0.4177358379	1.2719329573	0.1193064424	20.2770470470	1.3146054524
0.0055	0.0045	0.792	0.198	1278.6458765620	23.8040181945	0.1714445241	0.0252682524	0.7842197704	0.1763783866	0.4151544592	0.0997236127	1280.0166953157	24.1053884462
0.0055	0.005	0.7916	0.1979	1294.7046822730	23.6088869614	0.1455841769	0.0463713128	0.6854300326	0.1285766215	0.3775397935	0.0595310893	1295.9132362760	23.8433659850
0.0055	0.0055	0.7912	0.1978	1289.3817624367	40.2802130290	0.2413632406	0.1519962743	0.7275071431	0.3259301787	0.3503736460	0.1053269609	1290.7010064664	40.8634664429
0.0055	0.006	0.7908	0.1977	1277.1609637191	21.5606959980	0.2653080065	0.1021922664	0.7811707044	0.2720450417	0.3684844110	0.0493335322	1278.5759268410	21.9842668383
0.0055	0.0065	0.7904	0.1976	1282.9952780241	48.0107478760	0.3649182328	0.1699801813	0.7939767815	0.3420959634	0.4137613235	0.1316052528	1284.5679343619	48.6544292735
0.0055	0.006999999999999999	0.79	0.1975	1282.9256196413	18.2432715658	0.3131975384	0.2420464099	0.7854393968	0.2614271377	0.4109750519	0.0889863769	1284.4352316284	18.8357314903
0.0055	0.0075	0.7896	0.1974	1265.9901376981	48.6053397971	0.3993986957	0.2098064385	0.7268973299	0.2343651035	0.3754500898	0.0919258502	1267.4918838135	49.1414371893
0.0055	0.008	0.7892	0.1973	1289.3036091292	51.6910015790	0.3294799792	0.0806821366	0.7250678904	0.1844178351	0.3810226329	0.1767471521	1290.7391796317	52.1328487028
0.0055	0.0085	0.7888	0.1972	1291.8164078645	63.2827784798	0.3677916047	0.2004873388	0.6476216144	0.1899878861	0.3448011029	0.1078218686	1293.1766221865	63.7810755733
0.0055	0.009000000000000001	0.7884	0.1971	1275.1697533622	17.5442671039	0.4654862497	0.1461878457	0.6762828347	0.1189620357	0.3594290285	0.0591713816	1276.6709514751	17.8685883669
0.0005	0.002	0.7979999999999999	0.1995	14.7437913627	1.5471252084	0.0823699948	0.0399066661	4.1906362847	0.0621411317	1.2858643150	0.0974597797	20.3026619572	1.7466327859
0.0055	0.0095	0.7879999999999999	0.19699999999999998	1266.0648930358	45.9857553728	0.4444148557	0.1984638347	0.7695842537	0.2473647680	0.4262995454	0.1220565039	1267.7051916906	46.5536404794
0.0055	0.01	0.7876	0.1969	1276.1908433148	45.2875193682	0.3840740455	0.0979384834	0.7268973299	0.2399783453	0.3636084358	0.1567881316	1277.6654231260	45.7822243285
0.006	0.0	0.7952	0.1988	1293.7787354773	54.4663702845	0.0000000000	0.0000000000	0.6860398458	0.4431794066	0.3510702139	0.1562797824	1294.8158455370	55.0658294735
0.006	0.0005	0.7948	0.1987	1272.3868160204	41.8122784103	0.0153246502	0.0153246502	0.8958155853	0.2530070784	0.4353549279	0.1114508615	1273.7333111838	42.1920610004
0.006	0.001	0.7944	0.1986	1297.7084876578	62.7097257568	0.0450161599	0.0345867204	0.6921379778	0.3108731739	0.3775397935	0.1841681226	1298.8231815890	63.2393537737
0.006	0.0015	0.794	0.1985	1283.9653984284	24.5816760784	0.0660875540	0.0458940653	0.7531192974	0.3119955927	0.3900780154	0.0892042141	1285.1746832952	25.0287699505
0.006	0.002	0.7936	0.1984	1282.8814460327	30.4383546464	0.0747076697	0.0447607036	0.7214090112	0.1877036321	0.3858986081	0.0797136656	1284.0634613217	30.7505326477
0.006	0.0025	0.7932	0.1983	1281.1671702221	44.9533740796	0.0804544135	0.0793059902	0.6957968569	0.2966576677	0.3935608548	0.1428218983	1282.3369823473	45.4721596358
0.006	0.003	0.7928	0.1982	1292.8239059376	38.8822738719	0.1072725514	0.0223393245	0.6470118012	0.2286075726	0.3350491525	0.0952440374	1293.9132394427	39.2284648064
0.006	0.0035	0.7924	0.1981	1282.6622769747	54.5629142159	0.2049671964	0.1574276857	0.8134908038	0.3725234967	0.4339617921	0.1115900882	1284.1146967670	55.2044554865
0.0005	0.0025	0.7976	0.1994	15.2025172981	1.5367166220	0.0957790637	0.0436819739	4.1766105812	0.2842122051	1.2684501179	0.0844428765	20.7433570609	1.9490536775
0.006	0.004	0.792	0.198	1296.4104631589	66.4818788196	0.1446263862	0.0672911829	0.6732337687	0.3721839365	0.3489805102	0.1758554570	1297.5773038240	67.0972093960
0.006	0.0045	0.7916	0.1979	1263.3074404682	28.1849188130	0.2059249870	0.0503182036	0.7738529461	0.3064734511	0.4743627294	0.0991380316	1264.7615811307	28.6408484993
0.006	0.005	0.7912	0.1978	1297.4315531116	40.0560646710	0.1647399896	0.0501721418	0.6470118012	0.1513221681	0.3392285598	0.1042154951	1298.5825334622	40.3617744760
0.006	0.0055	0.7908	0.1977	1261.7902469112	59.7375995245	0.2308275436	0.0597833244	0.7695842537	0.2375173473	0.3914711512	0.1089499867	1263.1821298597	60.1438501829
0.006	0.006	0.7904	0.1976	1272.8064653021	56.7773220580	0.2193340559	0.0730437037	0.7140912528	0.2291275200	0.4095819162	0.1263536511	1274.1494725270	57.2058469328
0.006	0.0065	0.79	0.1975	1260.6213452683	37.4021277404	0.2882949818	0.1686799569	0.8616660463	0.4539828871	0.4283892490	0.1678135981	1262.1996955454	38.1926041825
0.006	0.006999999999999999	0.7896	0.1974	1280.9140214651	46.2236192117	0.3218176541	0.1335972031	0.7610468689	0.2902505828	0.4012231015	0.1378007766	1282.3981090896	46.7852677742
0.006	0.0075	0.7892	0.1973	1265.7998513842	34.1524722158	0.2720125410	0.1292698057	0.7384837807	0.1241625193	0.4165475950	0.0983715649	1267.2268953009	34.5042761057
0.006	0.008	0.7888	0.1972	1293.6886892752	31.1509519524	0.4405836931	0.2419250986	0.6433529221	0.0680153611	0.3475873744	0.0471201273	1295.1202132648	31.5080125394
0.006	0.0085	0.7884	0.1971	1276.3624407944	18.0245760544	0.2949995163	0.1327982849	0.6329860977	0.1507410856	0.3371388562	0.1006920139	1277.6275652646	18.4088074388
0.0005	0.003	0.7972	0.1993	15.2449919218	2.6355544706	0.1273861547	0.0430899352	4.0875778546	0.1861519083	1.3192995735	0.1509094669	20.7792555046	3.0157057810
0.006	0.009000000000000001	0.7879999999999999	0.19699999999999998	1280.0832178264	42.0622325427	0.3821584642	0.1258173847	0.7427524730	0.1869094855	0.4116716198	0.0908640700	1281.6198003834	42.4658234829
0.006	0.0095	0.7876	0.1969	1306.5822860315	33.0336603161	0.2930839350	0.1562578992	0.6128622622	0.3177823104	0.3273869058	0.1755572188	1307.8156191345	33.6832577445
0.006	0.01	0.7872	0.1968	1298.8637974212	43.6258609560	0.3448046294	0.0787487983	0.6171309546	0.1570715916	0.3162418196	0.1314576967	1300.1419748248	43.9931390426
0.0065	0.0	0.7948	0.1987	1288.3963511679	33.7166678425	0.0000000000	0.0000000000	0.7592174293	0.1744108385	0.3949539906	0.0955695199	1289.5505225878	33.9866482009
0.0065	0.0005	0.7944	0.1986	1288.3504785744	31.0125871007	0.0114934876	0.0129921043	0.6317664713	0.1427223459	0.3524633496	0.1199553808	1289.3462018829	31.2882569317
0.0065	0.001	0.794	0.1985	1296.6415251116	34.9505302243	0.0507629038	0.0231460566	0.7275071431	0.2276686750	0.3858986081	0.1197934758	1297.8056937666	35.3211384317
0.0065	0.0015	0.7936	0.1984	1285.9583077702	48.3775843684	0.0536362757	0.0286697953	0.6878692854	0.1706431235	0.3510702139	0.1160909323	1287.0508835452	48.6929882195
0.0065	0.002	0.7932	0.1983	1282.2273368285	26.5492644632	0.0680031352	0.0380232026	0.6287174053	0.2549690158	0.3733603862	0.0994312532	1283.2974177552	26.9416879348
0.0065	0.0025	0.7928	0.1982	1315.7347179364	60.7699175125	0.0794966229	0.0642790986	0.6220094602	0.4157656106	0.3510702139	0.2127168235	1316.7872942334	61.4626790452
0.0065	0.003	0.7924	0.1981	1277.0131520287	32.2258108188	0.1532465020	0.0759015088	0.7909277156	0.1087862988	0.3852020402	0.0922630393	1278.3425282865	32.5027616657
0.0005	0.0035	0.7968	0.1992	14.2289989240	1.8397426148	0.1647399896	0.0206314417	4.0930661733	0.3629613062	1.3172098698	0.1053085326	19.8040149567	2.3286438953
0.0065	0.0035	0.792	0.198	1307.7800704185	56.4709224678	0.1350484798	0.0645070394	0.7256777036	0.4940766579	0.3907745833	0.2582153754	1309.0315711852	57.2877215405
0.0065	0.004	0.7916	0.1979	1268.2107110227	27.0935475332	0.1360062705	0.0540451986	0.7561683634	0.1586452207	0.4109750519	0.1574921348	1269.5138607085	27.4637300873
0.0065	0.0045	0.7912	0.1978	1290.4062503592	60.6093122653	0.1877269649	0.1475619392	0.7256777036	0.3674497714	0.4123681877	0.1371089091	1291.7320232154	61.2614328850
0.0065	0.005	0.7908	0.1977	1282.5076693446	58.6282593893	0.1934737087	0.0917881306	0.7610468689	0.3375876505	0.4346583600	0.1024120626	1283.8968482822	59.1600472330
0.0065	0.0055	0.7904	0.1976	1302.0476952102	42.1219063693	0.1934737087	0.1166146976	0.5835912288	0.2136818854	0.3071864371	0.1023172630	1303.1319465848	42.5545202153
0.0065	0.006	0.79	0.1975	1303.8554151929	53.8022878402	0.1676133615	0.1339537921	0.6348155373	0.3108348926	0.3197246590	0.1819842756	1304.9775687507	54.4290608005
0.0065	0.0065	0.7896	0.1974	1295.4913123031	20.1000457443	0.2911683537	0.1788172291	0.6811613402	0.2334748486	0.3594290285	0.1069543638	1296.8230710255	20.6192921858
0.0065	0.006999999999999999	0.7892	0.1973	1312.0258337990	44.9997944557	0.2806326567	0.1854852511	0.5634673933	0.2826640396	0.3357457204	0.1881816527	1313.2056795694	45.6561253991
0.0065	0.0075	0.7888	0.1972	1282.3258779553	34.7926747414	0.3266066073	0.1132301371	0.6732337687	0.2416091889	0.3670912752	0.0609805301	1283.6928096065	35.2084945975
0.0065	0.008	0.7884	0.1971	1270.4737589710	37.8545839365	0.3266066073	0.1749797254	0.7604370557	0.2572110810	0.3907745833	0.1782669508	1271.9515772173	38.4650416937
0.0005	0.004	0.7964	0.1991	14.9051949326	1.3042451346	0.1982626619	0.0702786019	4.0906269205	0.2558484328	1.2942231296	0.0783878762	20.4883076446	1.7087600455
0.0065	0.0085	0.7879999999999999	0.19699999999999998	1282.2698114521	35.5379660104	0.2978728882	0.1419857993	0.6695748895	0.2627042409	0.3350491525	0.1120067296	1283.5723083823	36.0546627802
0.0065	0.009000000000000001	0.7876	0.1969	1298.0601775416	32.9504828549	0.3697071860	0.1272672756	0.6543295596	0.2726240126	0.3315663131	0.1671414603	1299.4157806003	33.5175156034
0.0065	0.0095	0.7872	0.1968	1289.0113837184	48.5182507671	0.3381000949	0.1240847251	0.6689650763	0.2097119121	0.3322628810	0.1443493041	1290.3507117706	48.9963967084
0.0065	0.01	0.7868	0.1967	1272.7385059042	30.4755783574	0.4290902055	0.1677200528	0.7738529461	0.1403577507	0.4047059410	0.0794698178	1274.3461549968	30.8631259787
0.006999999999999999	0.0	0.7944	0.1986	1293.1654019118	29.5762645064	0.0000000000	0.0000000000	0.6677454499	0.2144601258	0.3852020402	0.0580454662	1294.2183494019	29.8487700984
0.006999999999999999	0.0005	0.794	0.1985	1291.7144687678	31.8094947387	0.0172402315	0.0129921043	0.7293365827	0.0825751019	0.3789329292	0.0759738133	1292.8399785112	31.9810357582
0.006999999999999999	0.001	0.7936	0.1984	1298.2079892319	57.0733775694	0.0383116255	0.0171334798	0.6268879658	0.4956937376	0.3399251277	0.2522152942	1299.2131139509	57.8384200810
0.006999999999999999	0.0015	0.7932	0.1983	1283.1040130607	37.6154063820	0.0555518570	0.0505365049	0.6372547901	0.3221522548	0.3810226329	0.1359003764	1284.1778423407	38.1239955181
0.006999999999999999	0.002	0.7928	0.1982	1280.7611128199	35.3588286435	0.0900323199	0.0293027589	0.6976262965	0.1860240128	0.3977402621	0.1337265212	1281.9465116984	35.7078819364
0.006999999999999999	0.0025	0.7924	0.1981	1258.3803841243	38.9301858944	0.1082303420	0.0547199463	0.9098412888	0.3087991907	0.4520725571	0.1283954316	1259.8505283122	39.4221004630
0.0	0.0015	0.7988	0.1997	0.0000000000	0.0000000000	0.0670453446	0.0191558127	4.1680731965	0.4475713142	1.3436794494	0.1481840739	5.5787979905	.6149112008
0.0005	0.0045	0.7959999999999999	0.19899999999999998	14.8389345197	0.8024822270	0.1896425462	0.0490628195	4.0985544921	0.1617741429	1.2921334260	0.1317968288	20.4192649840	1.1451160182
0.006999999999999999	0.003	0.792	0.198	1281.8773459296	33.0692647041	0.1225972016	0.0557167486	0.7214090112	0.3239617898	0.3845054723	0.1628598953	1283.1058576147	33.6118031378
0.006999999999999999	0.0035	0.7916	0.1979	1280.0934117361	53.9228224285	0.1647399896	0.0981630274	0.6921379778	0.3599034618	0.3385319919	0.1945108913	1281.2888216954	54.5753998090
0.006999999999999999	0.004	0.7912	0.1978	1306.5262195283	42.8130660181	0.1293017360	0.0778112792	0.5848108552	0.2042792291	0.3113658444	0.1438104843	1307.5516979639	43.2389670107
0.006999999999999999	0.0045	0.7908	0.1977	1278.7359227641	43.7416859221	0.1819802211	0.0160269028	0.6775024610	0.3204253561	0.3747535219	0.1450869139	1279.9701589681	44.2232250949
0.006999999999999999	0.005	0.7904	0.1976	1269.1587446227	37.2865926565	0.2145451027	0.1375221933	0.7732431329	0.3035522442	0.4054025089	0.1308064724	1270.5519353672	37.8584735664
0.006999999999999999	0.0055	0.79	0.1975	1288.2961110561	32.1748194287	0.2126295215	0.0883247086	0.7116520000	0.1740095304	0.3845054723	0.0754868788	1289.6048980499	32.5126405465
0.006999999999999999	0.006	0.7896	0.1974	1302.3535125005	50.6810183648	0.1963470806	0.0953951782	0.6464019880	0.1996241917	0.3461942387	0.1056029995	1303.5424558078	51.0816407342
0.006999999999999999	0.0065	0.7892	0.1973	1301.0877687157	65.1919387301	0.2566878908	0.1371481279	0.5902991740	0.3062355341	0.3169383875	0.1173877065	1302.2516941680	65.7527100986
0.006999999999999999	0.006999999999999999	0.7888	0.1972	1297.5283952535	55.1886074989	0.2442366125	0.1346368857	0.6012758115	0.4354664036	0.3190280912	0.2164791336	1298.6929357687	55.9751899218
0.006999999999999999	0.0075	0.7884	0.1971	1299.6487284663	36.6799327443	0.3457624200	0.1365851091	0.6817711534	0.3000033024	0.3740569540	0.1755351069	1301.0503189937	37.2920562627
0.0005	0.005	0.7956	0.1989	14.9544654960	1.6222450622	0.2001782432	0.0273599731	4.0705030851	0.3457807523	1.2642707106	0.0888772580	20.4894175349	2.0842630456
0.006999999999999999	0.008	0.7879999999999999	0.19699999999999998	1275.0049518224	53.4384913171	0.4338791587	0.0866469735	0.8049534191	0.1996614455	0.4458034462	0.1192739028	1276.6895878464	53.8440736389
0.006999999999999999	0.0085	0.7876	0.1969	1302.7018044145	36.9594087731	0.3237332354	0.2802646631	0.6415234825	0.2248086087	0.3441045350	0.1052163426	1304.0111656674	37.5696983875
0.006999999999999999	0.009000000000000001	0.7872	0.1968	1280.9021285705	33.1589070381	0.4166389272	0.3742008468	0.7061636813	0.1826835866	0.3712706825	0.0657288484	1282.3962018615	33.7815203199
0.006999999999999999	0.0095	0.7868	0.1967	1283.8073928284	38.8416892381	0.4032298583	0.1632632738	0.7390935939	0.2570375281	0.3998299658	0.1584994265	1285.3495462464	39.4204894665
0.006999999999999999	0.01	0.7864	0.1966	1282.4380109618	46.6201610392	0.4252590429	0.2368978536	0.6927477910	0.2642792780	0.3761466577	0.1178003183	1283.9321644534	47.2391384891
0.0075	0.0	0.794	0.1985	1274.0705101020	43.5325265677	0.0000000000	0.0000000000	0.6427431089	0.2633771829	0.3566427569	0.0997430729	1275.0698959678	43.8956468235
0.0075	0.0005	0.7936	0.1984	1294.6944883633	37.5715130557	0.0287337191	0.0226654633	0.6634767575	0.2136818854	0.3677878431	0.0989616815	1295.7544866830	37.9068220859
0.0075	0.001	0.7932	0.1983	1292.6404155634	42.4851661100	0.0354382536	0.0215023465	0.6110328227	0.3203139231	0.3406216956	0.1321204015	1293.6275083353	42.9591027811
0.0075	0.0015	0.7928	0.1982	1277.5177505577	41.2709595348	0.0718342978	0.0320538056	0.7537291106	0.0779416653	0.4054025089	0.0603406328	1278.7487164750	41.4412956385
0.0075	0.002	0.7924	0.1981	1282.5824246822	59.2286800919	0.0804544135	0.0221744564	0.7049440549	0.2831109894	0.3705741146	0.1345368170	1283.7383972652	59.6685023547
0.0005	0.0055	0.7952	0.1988	15.0784913971	2.9126172212	0.2279541717	0.0523202724	3.9845194244	0.2102715132	1.2984025369	0.1407963414	20.5893675301	3.3160053482
0.0075	0.0025	0.792	0.198	1304.1374466940	32.9875620679	0.0775810416	0.0504638427	0.6049346907	0.1515775311	0.3371388562	0.1182443219	1305.1571012825	33.3078477636
0.0075	0.003	0.7916	0.1979	1300.7462727415	39.8911616037	0.1340906892	0.0856673989	0.6671356367	0.2959548530	0.3684844110	0.1296739275	1301.9159834784	40.4024577831
0.0075	0.0035	0.7912	0.1978	1290.6984757700	28.3511193545	0.2145451027	0.1225672670	0.8506894088	0.1744108385	0.4437137425	0.1081453889	1292.2074240240	28.7562428489
0.0075	0.004	0.7908	0.1977	1262.0654824725	23.5240476449	0.1666555709	0.0802260440	0.7281169563	0.2700143759	0.4221201381	0.1581316495	1263.3823751378	24.0324197143
0.0075	0.0045	0.7904	0.1976	1293.5340816451	22.4555801207	0.1695289428	0.0619535826	0.6287174053	0.1662185672	0.3239040664	0.0630769047	1294.6562320596	22.7468291752
0.0075	0.005	0.79	0.1975	1287.7983084669	32.2175973974	0.1762334772	0.1463132965	0.6598178784	0.4047726676	0.3461942387	0.1837989105	1288.9805540612	32.9524822720
0.0075	0.0055	0.7896	0.1974	1289.2934152195	30.8903636292	0.1838958023	0.1021922664	0.5665164593	0.2599092235	0.2960413510	0.1261538094	1290.3398688321	31.3786189285
0.0075	0.006	0.7892	0.1973	1297.9939171287	34.9359471466	0.2432788219	0.1289856335	0.6909183514	0.4295371092	0.3691809789	0.1521008254	1299.2972952809	35.6465707147
0.0075	0.0065	0.7888	0.1972	1284.3187872972	48.0431975542	0.2595612627	0.1486767519	0.6787220874	0.3003501787	0.4088853483	0.1745371733	1285.6659559956	48.6667616581
0.0075	0.006999999999999999	0.7884	0.1971	1285.2260452584	52.4482487841	0.3179864916	0.1552211948	0.6939674173	0.2483549872	0.4005265337	0.1852922946	1286.6385257010	53.0371172607
0.0005	0.006	0.7948	0.1987	15.1974203433	1.6859547341	0.2413632406	0.1039721331	4.0833091622	0.1558260661	1.2740226610	0.1316052528	20.7961154071	2.0773581861
0.0075	0.0075	0.7879999999999999	0.19699999999999998	1294.4974061096	37.4591442671	0.2720125410	0.0355287399	0.6299370317	0.2046865949	0.3176349554	0.1223582509	1295.7169906377	37.8217178528
0.0075	0.008	0.7876	0.1969	1294.3971659977	54.4737157982	0.2902105631	0.2366809000	0.6116426359	0.2290041394	0.3441045350	0.1815571821	1295.6431237317	55.1209580197
0.0075	0.0085	0.7872	0.1968	1286.5733403207	43.4666138400	0.4262168336	0.2716480665	0.6756730215	0.3658594587	0.3886848796	0.1441474827	1288.0639150554	44.2482688479
0.0075	0.009000000000000001	0.7868	0.1967	1290.9788082861	24.3803205534	0.3448046294	0.1123517404	0.7293365827	0.1114073802	0.3886848796	0.1176024453	1292.4416343778	24.7216821193
0.0075	0.0095	0.7864	0.1966	1280.6336889490	42.9129554469	0.3524669545	0.2206330555	0.6506706804	0.4126881239	0.3775397935	0.1812469100	1282.0143663774	43.7275235363
0.0075	0.01	0.7859999999999999	0.1965	1259.8652969673	54.0473223086	0.4223856710	0.1255253968	0.8567875408	0.2925832622	0.4360514958	0.1950091525	1261.5805216749	54.6604401201
0.008	0.0	0.7936	0.1984	1290.6627970861	60.7157182815	0.0000000000	0.0000000000	0.7037244285	0.3107870343	0.3879883117	0.0878449158	1291.7545098263	61.1143502316
0.008	0.0005	0.7932	0.1983	1285.4876889401	53.8537905273	0.0201136034	0.0237717385	0.7323856487	0.3716439972	0.4033128052	0.1250256887	1286.6435009974	54.3742319517
0.008	0.001	0.7928	0.1982	1296.9524393567	29.7812577824	0.0277759285	0.0305293418	0.5323669203	0.3022754884	0.2821099933	0.0982136016	1297.7946921988	30.2122762142
0.008	0.0015	0.7924	0.1981	1306.6757302036	36.2399528205	0.0593830195	0.0076623251	0.6092033831	0.2286726307	0.3162418196	0.0779907217	1307.6605584258	36.5542784980
0.0005	0.0065	0.7944	0.1986	14.5246223046	2.3625153903	0.2882949818	0.0811356654	4.1820989000	0.2082527690	1.3053682158	0.2403068344	20.3003844022	2.8922106591
0.008	0.002	0.792	0.198	1304.2818604144	8.0459062409	0.0565096476	0.0328453768	0.4848014910	0.0953339130	0.2598198210	0.0459101124	1305.0829913740	8.2199956431
0.008	0.0025	0.7916	0.1979	1301.9899297221	49.3386590356	0.0919479012	0.0539772599	0.6890889118	0.2156015232	0.3761466577	0.0841666177	1303.1471131928	49.6924044364
0.008	0.003	0.7912	0.1978	1297.8970749868	40.4332317648	0.1446263862	0.1518513549	0.6634767575	0.2997056603	0.3406216956	0.1997292261	1299.0457998261	41.0845180061
0.008	0.0035	0.7908	0.1977	1301.2610651802	46.8319805720	0.2643502159	0.2186952958	0.8037337927	0.2989104991	0.4130647556	0.1177673626	1302.7422139444	47.4673537295
0.008	0.004	0.7904	0.1976	1302.9277694123	43.6191604696	0.1503731300	0.1067582162	0.6104230095	0.3142615375	0.3629118679	0.1243251720	1304.0514774197	44.1645053953
0.008	0.0045	0.79	0.1975	1293.6224288623	37.5279329806	0.1656977802	0.0223393245	0.6274977790	0.2040971068	0.3239040664	0.0788076600	1294.7395284879	37.8331770719
0.008	0.005	0.7896	0.1974	1306.5941789261	36.9488883824	0.1350484798	0.0781406904	0.5213902828	0.3027524462	0.2988276225	0.1416895102	1307.5494453112	37.4714710292
0.008	0.0055	0.7892	0.1973	1296.6466220664	29.2468015959	0.1915581274	0.0308878199	0.6695748895	0.1884944328	0.3489805102	0.0607892682	1297.8567355935	29.5269731168
0.008	0.006	0.7888	0.1972	1289.0164806733	22.4674545280	0.1906003368	0.0870272839	0.5982267455	0.3153011400	0.3538564854	0.1542925381	1290.1591642410	23.0240754900
0.008	0.0065	0.7884	0.1971	1287.7660277529	36.0091650488	0.1973048713	0.0659138128	0.5531005690	0.1434085650	0.3246006342	0.0910774163	1288.8410338274	36.3095648429
0.0005	0.006999999999999999	0.794	0.1985	14.9595624508	1.2353852173	0.2662657971	0.0455731238	4.1229470199	0.2895270782	1.3478588568	0.1411817838	20.6966341246	1.7116672031
0.008	0.006999999999999999	0.7879999999999999	0.19699999999999998	1304.5333101865	41.4836786961	0.3237332354	0.2974768819	0.6317664713	0.3279275779	0.3232074985	0.1515511463	1305.8120173917	42.2606343022
0.008	0.0075	0.7876	0.1969	1281.9911779210	37.7238825238	0.3515091639	0.2150746547	0.7488506050	0.2187385569	0.4040093731	0.1269971442	1283.4955470630	38.2846928796
0.008	0.008	0.7872	0.1968	1300.6885072533	32.9406930301	0.3582136983	0.2548083141	0.6213996470	0.3505953904	0.3378354240	0.1323845545	1302.0059560226	33.6784812891
0.008	0.0085	0.7868	0.1967	1296.1675083116	35.4345680121	0.3103241665	0.0699646229	0.5896893608	0.1608150357	0.3197246590	0.0533045132	1297.3872464979	35.7186521839
0.008	0.009000000000000001	0.7864	0.1966	1278.6051009233	45.2138513941	0.2997884694	0.1522375001	0.5866402948	0.2599149465	0.3218143627	0.1062443006	1279.8133440502	45.7322481413
0.008	0.0095	0.7859999999999999	0.1965	1300.0377960189	15.1692812675	0.3409734668	0.1560228895	0.7104323736	0.1848448314	0.3768432256	0.0829354680	1301.4660450849	15.5930844564
0.008	0.01	0.7856	0.1964	1305.6342524316	54.2118802189	0.3246910260	0.2089125596	0.6037150643	0.2530247155	0.3211177948	0.1926057436	1306.8837763167	54.8664232376
0.0085	0.0	0.7932	0.1983	1295.1362244493	65.7220013728	0.0000000000	0.0000000000	0.7683646273	0.2171140524	0.4109750519	0.0726570725	1296.3155641285	66.0117724977
0.0085	0.0005	0.7928	0.1982	1285.0357589445	59.5242424931	0.0143668596	0.0191558127	0.7531192974	0.3229823078	0.3810226329	0.1014792072	1286.1842677344	59.9678598208
0.0085	0.001	0.7924	0.1981	1320.5479422889	35.3623799534	0.0392694161	0.0111696623	0.6439627353	0.0839152593	0.3406216956	0.0786103939	1321.5717961359	35.5360752689
0.0005	0.0075	0.7936	0.1984	15.1090731261	1.5874957499	0.3486357919	0.0927426256	4.1284353387	0.3760130124	1.3304446596	0.0957115705	20.9165889163	2.1519629584
0.0085	0.0015	0.792	0.198	1296.6126423675	36.8012366176	0.0603408101	0.0376352006	0.6646963839	0.2312792420	0.3670912752	0.1940713632	1297.7047708367	37.2642224234
0.0085	0.002	0.7916	0.1979	1301.0877687157	39.1948905879	0.0727920884	0.0237717385	0.5750538441	0.2435774370	0.3900780154	0.1496567630	1302.1256926636	39.6118965264
0.0085	0.0025	0.7912	0.1978	1290.0460655506	65.1063750572	0.1302595267	0.2024906230	0.6506706804	0.2870296851	0.3643050037	0.1487200981	1291.1913007614	65.7446154634
0.0085	0.003	0.7908	0.1977	1302.9600501263	43.4467917148	0.0909901105	0.0801345140	0.4896799966	0.1659140225	0.2869859685	0.0690410876	1303.8277062019	43.7618813389
0.0085	0.0035	0.7904	0.1976	1296.7485611632	21.4828309899	0.0967368544	0.0515430206	0.5640772065	0.1459990094	0.3204212269	0.0528657854	1297.7297964510	21.7332388053
0.0085	0.004	0.79	0.1975	1304.7422853348	50.8752846704	0.1666555709	0.1952953664	0.5445631843	0.3056034282	0.3190280912	0.0953662236	1305.7725321812	51.4715496886
0.0085	0.0045	0.7896	0.1974	1291.0127879850	25.5787419352	0.1704867334	0.0990931508	0.6799417138	0.1344358052	0.3587324606	0.0440548212	1292.2219488928	25.8563257124
0.0085	0.005	0.7892	0.1973	1301.2134936017	68.9913656795	0.1925159181	0.0820352014	0.6305468449	0.3084328807	0.3482839423	0.1570602261	1302.3848403070	69.5388939877
0.0085	0.0055	0.7888	0.1972	1287.0728418949	40.6371676609	0.2155028934	0.1964755227	0.6622571311	0.2696008900	0.3489805102	0.1365983652	1288.2995824296	41.2398424388
0.0085	0.006	0.7884	0.1971	1291.5564631678	47.1273699324	0.2700969597	0.1397980662	0.7232384508	0.3164078515	0.4005265337	0.1248392686	1292.9503251120	47.7084151187
0.0005	0.008	0.7932	0.1983	15.1634406444	1.8052464589	0.3773695111	0.0827034329	4.1168488880	0.2385733879	1.3172098698	0.1852084804	20.9748689133	2.3117317601
0.0085	0.0065	0.7879999999999999	0.19699999999999998	1307.5269216616	29.8779120026	0.2289119623	0.1268340487	0.5854206684	0.1279736254	0.3287800415	0.0794942362	1308.6700343338	30.2122139129
0.0085	0.006999999999999999	0.7876	0.1969	1290.1700914517	52.3281986209	0.2432788219	0.1067238391	0.6354253505	0.2657722346	0.3747535219	0.1079657751	1291.4235491460	52.8086604697
0.0085	0.0075	0.7872	0.1968	1291.3237022301	53.8821234074	0.2605190533	0.1189512734	0.6439627353	0.3250573192	0.3413182635	0.1554454873	1292.5695022822	54.4815774873
0.0085	0.008	0.7868	0.1967	1293.3234075118	25.1855882606	0.2768014942	0.2118774908	0.5829814156	0.2717167755	0.3127589802	0.1014600801	1294.4959494018	25.7706426070
0.0085	0.0085	0.7864	0.1966	1291.7280606473	32.7909893992	0.3246910260	0.1567268616	0.7354347147	0.1688819268	0.3768432256	0.0842127238	1293.1650296136	33.2008109114
0.0085	0.009000000000000001	0.7859999999999999	0.1965	1294.0114964150	43.0863528307	0.4243012523	0.1579164121	0.5762734705	0.1820065101	0.3343525846	0.0769384376	1295.3464237224	43.5032141905
0.0085	0.0095	0.7856	0.1964	1286.4102377659	78.0023734647	0.4817686905	0.3313789510	0.7647057481	0.4518942093	0.3824157687	0.1861492146	1288.0391279732	78.9717958396
0.0085	0.01	0.7852	0.1963	1280.9004295855	32.0924025551	0.4281324148	0.1009276855	0.6439627353	0.3577145705	0.3900780154	0.1519093027	1282.3626027510	32.7029541138
0.009000000000000001	0.0	0.7928	0.1982	1275.5978975686	36.3184203613	0.0000000000	0.0000000000	0.7470211654	0.3350533688	0.4221201381	0.1906815620	1276.7670388721	36.8441552921
0.009000000000000001	0.0005	0.7924	0.1981	1305.1925163456	36.2849178847	0.0249025566	0.0280225382	0.6366449769	0.1251766921	0.3329594489	0.0319511368	1306.1870233280	36.4700682518
0.0005	0.0085	0.7928	0.1982	14.8865060982	1.9080016988	0.3821584642	0.0543161035	4.0601362607	0.2726240126	1.3116373268	0.0920524409	20.6404381499	2.3269942558
0.009000000000000001	0.001	0.792	0.198	1294.1983847590	28.4264433390	0.0373538349	0.0185722495	0.5945678664	0.1548973535	0.3406216956	0.0888117224	1295.1709281559	28.6887246644
0.009000000000000001	0.0015	0.7916	0.1979	1265.9510610444	53.1160373910	0.0727920884	0.0185722495	0.7805608912	0.3276916195	0.4276926812	0.1645670190	1267.2321067052	53.6268682790
0.009000000000000001	0.002	0.7912	0.1978	1256.1479179051	19.9071643028	0.0823699948	0.0486120031	0.7964160343	0.3267233193	0.4109750519	0.1799249813	1257.4376789861	20.4624246065
0.009000000000000001	0.0025	0.7908	0.1977	1306.3342342294	61.4363127800	0.0862011573	0.0571472829	0.6335959109	0.3663632633	0.3615187321	0.2119856473	1307.4155500297	62.0718089735
0.009000000000000001	0.003	0.7904	0.1976	1268.3177470743	39.1043462679	0.1245127828	0.0685339191	0.6994557361	0.0990528868	0.3817192008	0.1434726944	1269.5234347940	39.4154057682
0.009000000000000001	0.0035	0.79	0.1975	1301.8693017909	89.0965833266	0.1197238297	0.1081921932	0.5500515030	0.4405637630	0.3113658444	0.2497018561	1302.8504429680	89.8950411389
0.009000000000000001	0.004	0.7896	0.1974	1283.5933207252	24.4116301143	0.1791068492	0.1072725514	0.6390842297	0.1979254863	0.3385319919	0.0634450610	1284.7500437960	24.7802732130
0.009000000000000001	0.0045	0.7892	0.1973	1297.8172226943	47.1987150149	0.1953892900	0.0831459371	0.6970164833	0.1616453638	0.3865951760	0.1796551072	1299.0962236436	47.6231614230
0.009000000000000001	0.005	0.7888	0.1972	1274.3916182568	54.3046566577	0.3323533511	0.3770144267	0.7366543411	0.2759322168	0.3698775467	0.0473256238	1275.8305034957	55.0049289250
0.009000000000000001	0.0055	0.7884	0.1971	1294.1253284063	31.8717603081	0.1791068492	0.0376352006	0.6488412408	0.1536632456	0.3454976708	0.0776165437	1295.2987741671	32.1406752980
0.0005	0.009000000000000001	0.7924	0.1981	14.7675771519	2.1088941078	0.3993986957	0.0786555493	4.0894072941	0.2855436861	1.2656638464	0.0848098218	20.5220469881	2.5579031650
0.009000000000000001	0.006	0.7879999999999999	0.19699999999999998	1293.1246262731	55.2305062553	0.2518989376	0.1147111743	0.7073833077	0.2676239396	0.3998299658	0.1452072570	1294.4837384842	55.7580486262
0.009000000000000001	0.0065	0.7876	0.1969	1288.7480410518	37.6161897204	0.2835060286	0.1554338105	0.6683552631	0.2396930480	0.3928642869	0.0956507175	1290.0927666304	38.1069672964
0.009000000000000001	0.006999999999999999	0.7872	0.1968	1289.9696112281	28.8313718629	0.2538145189	0.0950097415	0.5854206684	0.0932834816	0.3615187321	0.1460070093	1291.1703651475	29.1656720953
0.009000000000000001	0.0075	0.7868	0.1967	1276.1449707213	42.3303544644	0.3218176541	0.1450539058	0.6610375047	0.1662185672	0.4214235702	0.1017084527	1277.5492494503	42.7433353901
0.009000000000000001	0.008	0.7864	0.1966	1308.8198492056	54.9092036345	0.2279541717	0.1245275172	0.5427337447	0.2411038200	0.3266903379	0.0873797144	1309.9172274599	55.3622146861
0.009000000000000001	0.0085	0.7859999999999999	0.1965	1278.7308258093	27.4216073464	0.3122397477	0.1058607824	0.7348249015	0.1190620248	0.4144578914	0.1045316102	1280.1923483499	27.7510617638
0.009000000000000001	0.009000000000000001	0.7856	0.1964	1283.7904029789	62.8166543913	0.3706649766	0.2911179393	0.6921379778	0.3768428461	0.3698775467	0.2341297193	1285.2230834800	63.7187448960
0.009000000000000001	0.0095	0.7852	0.1963	1288.4507186862	40.2582604981	0.3543825358	0.1045703869	0.7012851757	0.3719560577	0.3503736460	0.1899268693	1289.8567600437	40.9247138120
0.009000000000000001	0.01	0.7848	0.1962	1288.9298324410	30.4491408976	0.3323533511	0.0990931508	0.5970071191	0.1135235689	0.3113658444	0.0545995484	1290.1705587556	30.7163571657
0.0095	0.0	0.7924	0.1981	1260.4395538791	36.9678536009	0.0000000000	0.0000000000	0.7695842537	0.2257989307	0.4102784840	0.1524449597	1261.6194166168	37.3460974913
0.0	0.002	0.7984	0.1996	0.0000000000	0.0000000000	0.0996102263	0.0450874284	4.0784306566	0.3640252791	1.2461599456	0.1629075569	5.4242008285	.5720202644
0.0005	0.0095	0.792	0.198	14.7760720767	2.3005937527	0.4041876489	0.0903780908	4.1259960859	0.1715906411	1.3039750800	0.1004218029	20.6102308915	2.6629842875
0.0095	0.0005	0.792	0.198	1297.8274166040	26.9229999951	0.0181980221	0.0071674488	0.6939674173	0.2617683078	0.3831123365	0.1087181589	1298.9226943799	27.3006539106
0.0095	0.001	0.7916	0.1979	1294.3394005096	45.3709040927	0.0402272068	0.0215023465	0.7323856487	0.3754270753	0.4054025089	0.1803882203	1295.5174158740	45.9482217348
0.0095	0.0015	0.7912	0.1978	1312.1175789861	51.6894652200	0.0478895319	0.0264044657	0.5616379538	0.3243472511	0.3266903379	0.1363139035	1313.0537968097	52.1765308403
0.0095	0.002	0.7908	0.1977	1287.7813186174	26.9228799140	0.0737498791	0.0471559931	0.6476216144	0.2305900372	0.3740569540	0.1341033389	1288.8767470649	27.3347292832
0.0095	0.0025	0.7904	0.1976	1292.2904246645	54.4353811654	0.0871589480	0.0446786490	0.6555491860	0.2398667476	0.3454976708	0.1560933873	1293.3786304693	54.8760199493
0.0095	0.003	0.79	0.1975	1281.1433844328	25.6586225790	0.1130192952	0.0631270501	0.5896893608	0.2457660667	0.3350491525	0.1327797987	1282.1811422413	26.1002954945
0.0095	0.0035	0.7896	0.1974	1320.7127438286	69.5494311073	0.1312173173	0.1245275172	0.6421332957	0.4600045319	0.3266903379	0.1866697963	1321.8127847795	70.3206329527
0.0095	0.004	0.7892	0.1973	1288.3131009056	32.6559764033	0.1570776645	0.0633591357	0.6464019880	0.1409710852	0.3489805102	0.0460789001	1289.4655610683	32.9063855243
0.0095	0.0045	0.7888	0.1972	1290.0392696109	16.1853406534	0.1388796424	0.0828364324	0.5963973059	0.1722050275	0.3747535219	0.0957723848	1291.1493000811	16.5361544981
0.0095	0.005	0.7884	0.1971	1281.3387677016	61.5299931389	0.2183762653	0.1961577673	0.7201893848	0.4521081175	0.3831123365	0.2373242664	1282.6604456882	62.4155832901
0.0005	0.01	0.7916	0.1979	15.2874665454	2.0627832353	0.4319635774	0.1350994166	4.1625848777	0.1809573780	1.3165133019	0.0761779072	21.1985283024	2.4550179371
0.0095	0.0055	0.7879999999999999	0.19699999999999998	1307.8531267712	41.2785838451	0.1867691743	0.1264863987	0.6616473179	0.2015522561	0.3684844110	0.0538478964	1309.0700276744	41.6604703963
0.0095	0.006	0.7876	0.1969	1282.7336343424	26.1052915365	0.3361845137	0.1736112773	0.7634861217	0.2513022351	0.3886848796	0.1790924663	1284.2219898574	26.7092975152
0.0095	0.0065	0.7872	0.1968	1287.7626297830	58.2670190373	0.3170287009	0.1842745378	0.7622664953	0.4116126145	0.4102784840	0.1893537510	1289.2522034632	59.0522599406
0.0095	0.006999999999999999	0.7868	0.1967	1311.7268124485	41.8474070880	0.2260385904	0.1352351540	0.5976169323	0.1443596703	0.3009173262	0.0582124078	1312.8513852974	42.1852143201
0.0095	0.0075	0.7864	0.1966	1288.9808019894	42.6827120381	0.2796748661	0.1827950394	0.6598178784	0.1705559317	0.3461942387	0.1016702810	1290.2664889726	43.1377332902
0.0095	0.008	0.7859999999999999	0.1965	1298.8400116319	58.6484927738	0.4683596216	0.2463142567	0.7079931209	0.2858040335	0.4137613235	0.0815192773	1300.4301256979	59.2621303413
0.0095	0.0085	0.7856	0.1964	1314.3942188139	57.6595893103	0.3064930039	0.0871536852	0.6909183514	0.3918134020	0.3594290285	0.1184902717	1315.7510591977	58.2570466692
0.0095	0.009000000000000001	0.7852	0.1963	1279.5650274179	26.8668134482	0.3658760234	0.1362084703	0.7317758355	0.1358665991	0.3740569540	0.0592041726	1281.0367362308	27.1980926902
0.0095	0.0095	0.7848	0.1962	1293.8263070558	32.0290439452	0.3687493953	0.1785708111	0.6299370317	0.1625172190	0.3691809789	0.0741116804	1295.1941744617	32.4442436557
0.0095	0.01	0.7844	0.1961	1317.9349034417	59.9205552812	0.3381000949	0.1467140184	0.6213996470	0.1930480195	0.3287800415	0.1177673626	1319.2231832251	60.3780846817
0.001	0.0	0.7992	0.1998	31.5926250736	4.9183428056	0.0000000000	0.0000000000	4.1467297346	0.1864872167	1.3053682158	0.1464052471	37.0447230240	5.2512352694
0.01	0.0	0.792	0.198	1264.3659080896	48.7151638489	0.0000000000	0.0000000000	0.7031146153	0.3108875282	0.3865951760	0.1301669009	1265.4556178809	49.1562182780
0.01	0.0005	0.7916	0.1979	1306.7080109175	16.8447255453	0.0124512783	0.0143348977	0.6470118012	0.1904883077	0.3872917439	0.1288481140	1307.7547657409	17.1783968647
0.01	0.001	0.7912	0.1978	1288.8329902991	32.4471431544	0.0277759285	0.0266809598	0.6354253505	0.1141247109	0.3545530533	0.0846724037	1289.8507446314	32.6726212288
0.01	0.0015	0.7908	0.1977	1310.5799976098	42.6220016053	0.0565096476	0.0317085122	0.6494510540	0.3108970974	0.3399251277	0.1485242161	1311.6258834391	43.1131314310
0.01	0.002	0.7904	0.1976	1301.3630042769	66.1879826134	0.0756654603	0.0450874284	0.6500608672	0.3426781217	0.3761466577	0.2096657762	1302.4648772621	66.7854139397
0.01	0.0025	0.79	0.1975	1291.1028341872	64.6471647572	0.1072725514	0.0883247086	0.6683552631	0.4052648015	0.3531599175	0.2294490806	1292.2316219192	65.3702033479
0.01	0.003	0.7896	0.1974	1267.9898429797	38.1384099092	0.1130192952	0.0622490234	0.6262781526	0.0521167350	0.3308697452	0.0401358522	1269.0600101727	38.2929115198
0.01	0.0035	0.7892	0.1973	1298.1706115631	36.2621651482	0.1321751079	0.0616567261	0.6653061971	0.2953762900	0.3406216956	0.1348825965	1299.3087145637	36.7540807608
0.01	0.004	0.7888	0.1972	1264.4763421111	46.9309752740	0.1819802211	0.0531552231	0.7171403188	0.2389160629	0.3949539906	0.0831924879	1265.7704166416	47.3062390479
0.01	0.0045	0.7884	0.1971	1291.2234621183	53.4196073373	0.1350484798	0.1145190818	0.5677360857	0.3359268230	0.2967379189	0.1876032029	1292.2229846027	54.0576564450
0.001	0.0005	0.7988	0.1997	31.3785529704	4.1353502995	0.0239447659	0.0104920707	4.1375825366	0.2938768185	1.2649672785	0.1780490737	36.8050475514	4.6177682624
0.01	0.005	0.7879999999999999	0.19699999999999998	1310.2181138163	58.4582661666	0.1599510364	0.0550542191	0.6951870437	0.4271305059	0.3670912752	0.1743146344	1311.4403431716	59.1147655260
0.01	0.0055	0.7876	0.1969	1265.3003498100	24.4685931516	0.2030516151	0.0876993192	0.7116520000	0.1481030249	0.4081887804	0.0333771607	1266.6232422055	24.7377726564
0.01	0.006	0.7872	0.1968	1290.2992143076	26.7207948013	0.2202918466	0.0503182036	0.6823809666	0.1225345229	0.3656981394	0.0589413337	1291.5675852602	26.9525888615
0.01	0.0065	0.7868	0.1967	1297.0543784535	37.1582439880	0.2461521938	0.0439332625	0.5311472939	0.1358884936	0.3239040664	0.0932464808	1298.1555820076	37.4313122249
0.01	0.006999999999999999	0.7864	0.1966	1293.4338415333	68.1143254944	0.2768014942	0.1536530238	0.6403038561	0.3091939331	0.3413182635	0.1467098308	1294.6922651471	68.7238822821
0.01	0.0075	0.7859999999999999	0.1965	1278.6373816373	27.9200382390	0.3246910260	0.0697018934	0.7708038801	0.3215606913	0.4012231015	0.1545941364	1280.1340996449	28.4658949601
0.01	0.008	0.7856	0.1964	1303.8095425994	43.1393001065	0.2969150975	0.1722958607	0.6592080652	0.2365069110	0.3448011029	0.1014218149	1305.1104668650	43.6495246931
0.01	0.0085	0.7852	0.1963	1282.9884820843	51.5854862093	0.2988306788	0.1431696782	0.6836005930	0.1599246007	0.3740569540	0.1374623378	1284.3449703101	52.0260428260
0.01	0.009000000000000001	0.7848	0.1962	1306.2373920874	39.7831688433	0.3936519519	0.2555273412	0.5793225365	0.1028398926	0.3399251277	0.1146780083	1307.5502917035	40.2562140854
0.01	0.0095	0.7844	0.1961	1309.8392401733	53.8310519278	0.3735383485	0.2417733738	0.6146917018	0.3619969478	0.3357457204	0.1760319523	1311.1632159440	54.6108542017
0.001	0.001	0.7984	0.1996	33.1947678779	4.9433700561	0.0450161599	0.0366472276	4.1266058991	0.1925156212	1.3081544873	0.0262856331	38.6745444242	5.1988185380
0.01	0.01	0.784	0.196	1299.3123294469	51.3230441146	0.4444148557	0.2263630323	0.6622571311	0.4416731787	0.3461942387	0.2395869516	1300.7651956724	52.2306672772
0.001	0.0015	0.7979999999999999	0.1995	32.0904276629	2.4106578832	0.0565096476	0.0425759216	4.1192881408	0.4095112425	1.3388034743	0.1218177545	37.6050289256	2.9845628018
0.001	0.002	0.7976	0.1994	31.6945641704	4.4898100240	0.0842855761	0.0287975010	4.1351432839	0.2594509708	1.2879540187	0.1273329142	37.2019470491	4.9053914100
0.001	0.0025	0.7972	0.1993	30.6479894436	3.4524845636	0.1254705735	0.0575950021	4.0863582282	0.2327985339	1.3186030056	0.2239701356	36.1784212509	3.9668482352
0.001	0.003	0.7968	0.1992	32.0054784156	0.8904107632	0.1235549922	0.0299223361	4.0644049531	0.2224606564	1.3534313998	0.1278045473	37.5468697607	1.2705983030
0.001	0.0035	0.7964	0.1991	33.8182953531	2.7180573355	0.1551620832	0.0607574549	4.0619657003	0.2907063359	1.3513416962	0.1070994359	39.3867648328	3.1766205622
0.0	0.0025	0.7979999999999999	0.1995	0.0000000000	0.0000000000	0.1015258075	0.0355287399	4.1503886138	0.2381053089	1.3367137706	0.0761014361	5.5886281919	.3497354849
0.001	0.004	0.7959999999999999	0.19899999999999998	32.6748784843	7.8270125156	0.1589932458	0.0389763129	4.1022133713	0.1668081550	1.2761123646	0.0985686630	38.2121974660	8.1313656465
0.001	0.0045	0.7956	0.1989	32.9722008499	7.1575362411	0.2059249870	0.1088684010	4.1790498340	0.0932515844	1.3332309312	0.0786103939	38.6904066021	7.4382666204
0.001	0.005	0.7952	0.1988	32.3707601790	3.9236563013	0.2183762653	0.0345867204	4.1430708554	0.4183762973	1.3032785121	0.0487398459	38.0354858118	4.4253591649
0.001	0.0055	0.7948	0.1987	31.4567062779	4.3710230513	0.2404054499	0.0339441867	4.0802600962	0.2531833941	1.3785078437	0.0927665248	37.1558796677	4.7509171569
0.001	0.006	0.7944	0.1986	31.4923849618	4.2939020342	0.2643502159	0.0691734408	4.0637951399	0.2129077868	1.3304446596	0.1863888628	37.1509749772	4.7623721246
0.001	0.0065	0.794	0.1985	31.6164108629	5.5576018015	0.2882949818	0.0603939973	4.1796596472	0.2122079828	1.3401966100	0.0869343511	37.4245621019	5.9171381327
0.001	0.006999999999999999	0.7936	0.1984	31.1135113188	3.6119572850	0.2978728882	0.0421427880	4.0869680414	0.2549748498	1.2984025369	0.1332904079	36.7967547853	4.0423653307
0.001	0.0075	0.7932	0.1983	32.6341028456	7.9784492260	0.3438468388	0.0878665249	4.0705030851	0.2602409520	1.3325343633	0.1085037245	38.3809871328	8.4350604274
0.001	0.008	0.7928	0.1982	33.5464577617	4.9132106674	0.3448046294	0.0571472829	4.0741619642	0.2761693091	1.3213892771	0.1042154951	39.2868136324	5.3507427545
0.001	0.0085	0.7924	0.1981	31.6639824414	3.7361231383	0.3716227672	0.0772433061	4.0674540191	0.3036600310	1.3199961414	0.0902855168	37.4230553691	4.2073119922
0.0	0.003	0.7976	0.1994	0.0000000000	0.0000000000	0.1321751079	0.0287975010	4.1564867457	0.2789027170	1.3151201662	0.1202946721	5.6037820198	.4279948901
0.001	0.009000000000000001	0.792	0.198	33.3969470864	5.8861097455	0.3677916047	0.0403638021	4.0644049531	0.2973738279	1.2900437223	0.1003251226	39.1191873665	6.3241724981
0.001	0.0095	0.7916	0.1979	32.1583870607	1.8688401934	0.4013142770	0.0923461183	4.1485591742	0.2270798926	1.3318377954	0.0717971952	38.0400983073	2.2600633995
0.001	0.01	0.7912	0.1978	31.4516093231	2.6196915483	0.4539927620	0.0962377051	3.9314656763	0.1118205198	1.2942231296	0.1847993416	37.1312908910	3.0125491148
0.0015	0.0	0.7988	0.1997	51.8751073608	9.9278632359	0.0000000000	0.0000000000	4.0540381288	0.1012804076	1.3179064377	0.0989616815	57.2470519273	10.1281053250
0.0015	0.0005	0.7984	0.1996	57.2438997906	13.8798173539	0.0201136034	0.0185722495	4.2845475169	0.3089147773	1.2872574508	0.1546066903	62.8358183617	14.3619110710
0.0015	0.001	0.7979999999999999	0.1995	53.0983765220	10.4047291828	0.0335226723	0.0387875646	4.0985544921	0.2296139014	1.3102441910	0.0956507175	58.5406978774	10.7687813663
0.0015	0.0015	0.7976	0.1994	54.2689771499	16.7250087045	0.0632141821	0.0111696623	4.1375825366	0.0964970375	1.3088510552	0.1497475152	59.7786249238	16.9824229195
0.0015	0.002	0.7972	0.1993	57.5378241863	13.2367540983	0.0900323199	0.0293027589	4.1345334707	0.2562666949	1.3534313998	0.0273707750	63.1158213767	13.5496943271
0.0015	0.0025	0.7968	0.1992	55.8881098036	14.4634499655	0.1197238297	0.0160269028	4.1735615152	0.3158902991	1.3234789808	0.1332612830	61.5048741293	14.9286284504
0.0015	0.003	0.7964	0.1991	47.8009414599	4.8963909028	0.1245127828	0.0503182036	4.1107507560	0.2291599776	1.3374103385	0.1070994359	53.3736153372	5.2829685199
0.0	0.0035	0.7972	0.1993	0.0000000000	0.0000000000	0.1484575488	0.0480807084	4.0509890628	0.2847925561	1.2921334260	0.1168906497	5.4915800376	.4497639142
0.0015	0.0035	0.7959999999999999	0.19899999999999998	55.2068168402	8.9537725281	0.1561198739	0.0413517165	4.2552764835	0.2552955106	1.2956162654	0.0791762091	60.9138294630	9.3295959643
0.0015	0.004	0.7956	0.1989	53.3311374596	9.7333719152	0.1848535930	0.0451687403	4.1052624372	0.2025681584	1.2997956727	0.1489026889	58.9210491625	10.1300115028
0.0015	0.0045	0.7952	0.1988	51.7120048059	10.1248760987	0.2049671964	0.0317085122	3.9942764355	0.2904913505	1.3067613516	0.0895733216	57.2180097894	10.5366492830
0.0015	0.005	0.7948	0.1987	56.7698829906	14.9150458094	0.2279541717	0.0692264676	4.0924563601	0.3383095003	1.3339274991	0.2143800126	62.4242210215	15.5369617899
0.0015	0.0055	0.7944	0.1986	55.2356995842	7.7573903776	0.2471099844	0.0335089868	4.1479493610	0.2797334839	1.3137270304	0.1405894197	60.9444859600	8.2112222680
0.0015	0.006	0.794	0.1985	52.6532424661	9.3093113942	0.2461521938	0.0281531801	4.1540474929	0.3282947905	1.2893471544	0.1196313517	58.3427893072	9.7853907165
0.0015	0.0065	0.7936	0.1984	49.9688462512	4.6472800800	0.2949995163	0.0738431114	4.1125801956	0.2639413536	1.2782020683	0.1369956193	55.6546280314	5.1220601643
0.0015	0.006999999999999999	0.7932	0.1983	55.4599655971	4.6964394009	0.3141553290	0.0686943577	4.0717227115	0.2235146304	1.3297480918	0.1563418647	61.1755917294	5.1449902537
0.0015	0.0075	0.7928	0.1982	53.0236211844	6.6362482487	0.3381000949	0.0979759431	4.2400311536	0.1413188632	1.3227824129	0.0812808467	58.9245348458	6.9568239017
0.0015	0.008	0.7924	0.1981	56.6424591197	9.4703889789	0.3773695111	0.1436558245	4.1479493610	0.1224859559	1.3290515239	0.1581439225	62.4968295157	9.8946746818
0.0	0.004	0.7968	0.1992	0.0000000000	0.0000000000	0.2087983589	0.0508982597	4.1253862727	0.1429098234	1.3492519925	0.1066090264	5.6834366241	.3004171095
0.0015	0.0085	0.792	0.198	56.5371220530	13.9451980608	0.3888629987	0.1034059090	4.0735521510	0.1801582634	1.2984025369	0.1579474398	62.2979397396	14.3867096730
0.0015	0.009000000000000001	0.7916	0.1979	56.0342225089	11.4141617299	0.3917363706	0.1221173672	4.0509890628	0.1549261600	1.3074579194	0.1584504389	61.7844058617	11.8496556960
0.0015	0.0095	0.7912	0.1978	62.6721566935	13.9195985846	0.4587817152	0.0958556563	4.1503886138	0.2432046344	1.3318377954	0.1702592028	68.6131648179	14.4289180781
0.0015	0.01	0.7908	0.1977	54.4779522983	10.5049930498	0.5018822939	0.1227168670	4.0095217654	0.2311505749	1.3562176714	0.1136580236	60.3455740290	10.9725185153
0.002	0.0	0.7984	0.1996	89.4702462491	20.2609048870	0.0000000000	0.0000000000	4.1351432839	0.1732298870	1.3325343633	0.1085931236	94.9379238963	20.5427278976
0.002	0.0005	0.7979999999999999	0.1995	86.0298017332	13.3575895008	0.0134090689	0.0127065287	4.1046526241	0.2712236312	1.3506451283	0.0843278787	91.4985085545	13.7258475394
0.002	0.001	0.7976	0.1994	82.9563379656	26.8958913976	0.0517206944	0.0185722495	4.1467297346	0.1077835121	1.3422863137	0.1620834290	88.4970747083	27.1843305882
0.002	0.0015	0.7972	0.1993	87.0695805202	14.9703948883	0.0670453446	0.0440999927	4.1449002950	0.2433330407	1.3395000421	0.1008075969	92.6210262019	15.3586355186
0.002	0.002	0.7968	0.1992	81.2522560646	26.7842062120	0.1063147607	0.0245314098	4.0186689634	0.2860017389	1.3701490291	0.1424545189	86.7473888178	27.2371938796
0.002	0.0025	0.7964	0.1991	84.1847040817	15.2897506958	0.0996102263	0.0380232026	4.2278348897	0.1479522941	1.3534313998	0.0877343773	89.8655805975	15.5634605698
0.0	0.0045	0.7964	0.1991	0.0000000000	0.0000000000	0.1953892900	0.0299223361	4.0711128983	0.2488575853	1.2858643150	0.0793476129	5.5523665033	.3581275343
0.002	0.003	0.7959999999999999	0.19899999999999998	90.1311513932	34.3784790659	0.1532465020	0.0242303995	4.2662531211	0.3331924661	1.3499485604	0.0830757593	95.9005995767	34.8189776908
0.002	0.0035	0.7956	0.1989	90.4845402620	31.0289181372	0.1666555709	0.0466867675	4.1705124492	0.1481933897	1.3534313998	0.1802805965	96.1751396819	31.4040788909
0.002	0.004	0.7952	0.1988	76.5953383272	13.4785032099	0.1695289428	0.0733445027	4.0967250525	0.2830636988	1.3562176714	0.1887994536	82.2178099939	14.0237108650
0.002	0.0045	0.7948	0.1987	87.0763764600	6.7066199270	0.2135873121	0.0665233692	4.0906269205	0.3466958303	1.3569142393	0.1399806849	92.7375049319	7.2598198114
0.002	0.005	0.7944	0.1986	84.4038731397	12.7744571017	0.2145451027	0.0802260440	4.0595264475	0.3336653519	1.2921334260	0.0925151245	89.9700781159	13.2808636221
0.002	0.0055	0.794	0.1985	84.8982777591	8.7948887442	0.2796748661	0.0694909946	4.1820989000	0.1585326664	1.3241755487	0.1047541760	90.6842270739	9.1276665812
0.002	0.006	0.7936	0.1984	81.3457002367	20.1626565867	0.2787170754	0.0412628835	4.1388021630	0.2586815791	1.3220858450	0.1005183902	87.0853053201	20.5631194395
0.002	0.0065	0.7932	0.1983	85.2584625676	5.8501121784	0.2835060286	0.0851087392	4.0674540191	0.3368686695	1.3199961414	0.0349674303	90.9294187567	6.3070570174
0.002	0.006999999999999999	0.7928	0.1982	84.3223218623	27.4008031978	0.3400156762	0.0469219668	4.1308745915	0.3018027056	1.3018853764	0.1754134418	90.0950975064	27.9249413120
0.002	0.0075	0.7924	0.1981	80.1411199098	29.5603519415	0.3812006736	0.0836299874	4.0723325246	0.1920901889	1.2559118960	0.1132303182	85.8505650040	29.9493024360
