# Supplementary material for: Multipressure Sampling for Improving the Performance of MOF-based Electronic Noses
Source: ACS Sens. 2024 Jul 12;9(7):3531–9. doi: 10.1021/acssensors.4c00199 (PMC11287752; doi:10.1021/acssensors.4c00199)
Supplement: Supplementary file 2 — se4c00199_si_002.zip [file se4c00199_si_002.zip › Multiplex_Adsorption_Data/Benzene_0.5bar/HKUST-1_v2_EQeq.csv]

benzene_comp	CO2_comp	N2_comp	O2_comp	benzene_mass	benzene_error	CO2_mass	CO2_error	N2_mass	N2_error	O2_mass	O2_error	total_mass	total_error
0.0	0.0	0.8	0.2	0.0000000000	0.0000000000	0.0000000000	0.0000000000	6.6447693290	0.6214695233	2.6140093234	0.2473405850	9.2587786524	.8688101083
0.0	0.0005	0.7996	0.1999	0.0000000000	0.0000000000	0.3846164236	0.0568122988	6.6702415236	0.4328260361	2.5948324273	0.0978504236	9.6496903745	.5874887585
0.0	0.005	0.7959999999999999	0.19899999999999998	0.0000000000	0.0000000000	3.3187941991	0.5110325021	6.5208818367	0.5402897831	2.3951281987	0.2639661118	12.2348042345	1.3152883970
0.002	0.008	0.792	0.198	428.0594085864	11.6532325096	9.7017901656	1.2711683561	4.9022396478	0.1254306679	2.1451672768	0.2264758608	444.8086056766	13.2763073944
0.002	0.0085	0.7916	0.1979	429.1852100890	10.6277269593	11.1402374048	1.5138717482	5.0313373617	0.3682982085	2.1755858017	0.2103220123	447.5323706572	12.7202189283
0.002	0.009000000000000001	0.7912	0.1978	440.6158050018	18.0536403367	11.7530777583	0.9852840554	4.8819776748	0.3584891268	2.1365707371	0.1620535388	459.3874311720	19.5594670577
0.002	0.0095	0.7908	0.1977	430.6190747535	18.9350928873	11.8167258662	1.4020804298	4.6915151282	0.2628649874	2.1207002024	0.1611443347	449.2480159503	20.7611826392
0.002	0.01	0.7904	0.1976	432.6142272732	20.3305889936	12.6923419796	1.4852333572	4.6619905390	0.3334783054	2.1147487519	0.1577435883	452.0833085437	22.3070442445
0.0025	0.0	0.7979999999999999	0.1995	421.5013728992	21.4477894570	0.0000000000	0.0000000000	6.5000409501	0.1957583875	2.8137135520	0.1885727797	430.8151274013	21.8321206242
0.0025	0.0005	0.7976	0.1994	430.1013350940	18.7030267514	0.8674327852	0.1391373772	6.5556166476	0.2267804567	2.8037944678	0.1748061734	440.3281789946	19.2437507587
0.0025	0.001	0.7972	0.1993	419.3900918577	9.3679173608	1.6193897174	0.4053050547	6.2435822628	0.0744978699	2.7846175717	0.1647828958	430.0376814096	10.0125031812
0.0025	0.0015	0.7968	0.1992	423.9078139335	18.3232735923	2.6259390814	0.3095007578	6.1804806897	0.3957059151	2.7303932447	0.1998924492	435.4446269493	19.2283727144
0.0025	0.002	0.7964	0.1991	426.7658658857	18.1328076070	3.2069553809	0.4396376223	6.0722238623	0.2528043139	2.6001226055	0.1306979193	438.6451677344	18.9559474625
0.0	0.0055	0.7956	0.1989	0.0000000000	0.0000000000	3.6443088082	0.3342611033	6.2430033493	0.3996499589	2.4275305404	0.2358953890	12.3148426979	.9698064512
0.0025	0.0025	0.7959999999999999	0.19899999999999998	436.5513067401	23.6901832998	4.0734789074	0.6258712266	6.0311210027	0.1822465353	2.6774914623	0.2043063823	449.3333981125	24.7026074440
0.0025	0.003	0.7956	0.1989	429.6481112799	6.7874578859	4.4580953310	0.5116339719	5.7625051316	0.3280637052	2.5075444863	0.2166148736	442.3762562288	7.8437704366
0.0025	0.0035	0.7952	0.1988	438.5480721560	4.9068361678	5.4464595213	0.7763812713	5.8093971263	0.1132660234	2.5809457094	0.1709411228	452.3848745130	5.9674245853
0.0025	0.004	0.7948	0.1987	428.2110208231	26.2666513398	5.5801205479	0.3441565141	5.6629320070	0.4468462387	2.4758034169	0.2136799847	441.9298767949	27.2713340773
0.0025	0.0045	0.7944	0.1986	430.0481095216	9.4181500861	6.4730125763	0.7181048556	5.4620490171	0.1381166813	2.4791097783	0.2234043587	444.4622808933	10.4977759817
0.0025	0.005	0.794	0.1985	424.8981321607	19.8582942433	6.9467363510	0.5069392384	5.7132974828	0.4135955226	2.5207699319	0.0956996022	440.0789359264	20.8745286065
0.0025	0.0055	0.7936	0.1984	428.7529539247	7.7142082249	6.8994548994	0.6343107454	5.2947430112	0.3216467665	2.4076923720	0.0847254706	443.3548442073	8.7548912074
0.0025	0.006	0.7932	0.1983	423.4158806121	10.6734802916	8.0060227187	0.5342233316	5.4238407251	0.3989953257	2.3111466191	0.1613287538	439.1568906750	11.7680277027
0.0025	0.0065	0.7928	0.1982	430.7223001062	8.1732779219	8.7643444617	1.1199232584	5.1459622378	0.5859840271	2.3938056541	0.0784660237	447.0264124598	9.9576512311
0.0025	0.006999999999999999	0.7924	0.1981	440.2658065404	28.1836003113	10.1045917629	0.4715047683	5.0927021944	0.2811064783	2.2992437181	0.1237551241	457.7623442158	29.0599666820
0.0	0.006	0.7952	0.1988	0.0000000000	0.0000000000	4.0380178187	0.4091219530	6.3790480254	0.3239102600	2.4440623474	0.0547539837	12.8611281915	.7877861967
0.0025	0.0075	0.792	0.198	420.8594402372	6.7184696292	9.4299218189	0.4724786705	5.0261271401	0.3583395164	2.2436968465	0.1980551877	437.5591860427	7.7473430038
0.0025	0.008	0.7916	0.1979	418.1126781184	11.5671909227	10.0754954850	0.6040489519	5.0023916860	0.3780868169	2.1960852424	0.2094219139	435.3866505318	12.7587486054
0.0025	0.0085	0.7912	0.1978	417.9933238043	18.3731131840	11.2093410648	1.1904359730	4.7777732420	0.4294679970	2.2172459553	0.1312321456	436.1976840664	20.1242492996
0.0025	0.009000000000000001	0.7908	0.1977	437.1013043224	9.3948750755	11.0402189495	1.3757008779	4.7343547284	0.1637250940	2.1180551133	0.1297577309	454.9939331136	11.0640587783
0.0025	0.0095	0.7904	0.1976	426.8029624968	15.4228647059	11.7903573644	0.7795608754	4.7094614472	0.2646844253	2.0744111428	0.0924457702	445.3771924512	16.5595557768
0.0025	0.01	0.79	0.1975	436.3738881652	10.0513771965	12.4404773239	1.2143911397	4.7523010474	0.2798829820	2.1173938410	0.1128898503	455.6840603775	11.6585411685
0.003	0.0	0.7976	0.1994	428.6174706493	11.5036899429	0.0000000000	0.0000000000	6.6887667561	0.4914617747	2.8818245969	0.1820409445	438.1880620023	12.1771926621
0.003	0.0005	0.7972	0.1993	420.5562157638	10.7550807237	0.7928735730	0.1085945732	6.4438863392	0.3665468995	2.8236326362	0.0607507356	430.6166083122	11.2909729320
0.003	0.001	0.7968	0.1992	430.0223031834	8.3682610038	1.8321562496	0.2101941780	6.3929419498	0.3867662230	2.7826337548	0.1421720024	441.0300351376	9.1073934072
0.003	0.0015	0.7964	0.1991	426.9900584485	9.8537315058	2.3695281323	0.2163500745	6.0380679649	0.5180936365	2.6841041851	0.1795643448	438.0817587308	10.7677395616
0.0	0.0065	0.7948	0.1987	0.0000000000	0.0000000000	4.3708064973	0.2396444370	6.4971463826	0.2494196998	2.4553039762	0.1255790708	13.3232568561	.6146432076
0.003	0.002	0.7959999999999999	0.19899999999999998	423.3029778826	12.2527565562	3.0687480608	0.2152467096	6.1086954138	0.2091024078	2.7065874426	0.1292174090	435.1870087998	12.8063230826
0.003	0.0025	0.7956	0.1989	429.5529504079	24.4471587206	3.5506551637	0.3489469009	5.9518098511	0.3392927117	2.6497180265	0.2752227623	441.7051334492	25.4106210955
0.003	0.003	0.7952	0.1988	440.0158076393	21.8311611573	4.5335638019	0.5495835089	5.8562891211	0.4988797085	2.6378151255	0.2174932471	453.0434756878	23.0971176218
0.003	0.0035	0.7948	0.1987	428.5368258425	17.8050332968	4.9763727813	0.3835563104	5.9049178564	0.4270326027	2.5141572091	0.1204605066	441.9322736893	18.7360827165
0.003	0.004	0.7944	0.1986	425.4045815473	11.3281934323	6.5530273406	0.9353015110	5.6143032717	0.5068003468	2.5439144617	0.1372263466	440.1158266213	12.9075216367
0.003	0.0045	0.794	0.1985	440.7432237965	30.4229368793	6.3275311867	0.2470374022	5.5650956229	0.4844312875	2.4625779713	0.1979138333	455.0984285774	31.3523194023
0.003	0.005	0.7936	0.1984	435.0319585804	11.3131731262	7.6777803335	0.2668577426	5.4852055578	0.3268068064	2.5498659122	0.1532326405	450.7448103839	12.0600703157
0.003	0.0055	0.7932	0.1983	428.3852136058	17.2404428775	7.2467917170	0.4467412867	5.3011110599	0.3281903557	2.4447236197	0.2156437193	443.3778400024	18.2310182392
0.003	0.006	0.7928	0.1982	432.6303562346	11.3249228518	8.3551780536	0.3822521780	5.2090638109	0.2650538950	2.3316460598	0.1001472799	448.5262441589	12.0723762047
0.003	0.0065	0.7924	0.1981	431.6739088262	22.0079199561	8.4651983545	0.3519195264	5.3642126331	0.1731483775	2.3356136935	0.1460558718	447.8389335073	22.6790437318
0.0	0.006999999999999999	0.7944	0.1986	0.0000000000	0.0000000000	4.4826453155	0.7384165857	6.2227413763	0.2977529548	2.3944669264	0.1060842333	13.0998536182	1.1422537738
0.003	0.006999999999999999	0.792	0.198	434.8980882012	12.3588206118	9.2462515646	1.0915558675	5.0689667402	0.5406122421	2.2959373567	0.0903405397	451.5092438627	14.0813292611
0.003	0.0075	0.7916	0.1979	452.5544621972	17.9015486679	10.0918621414	0.8972388523	4.9473949020	0.2515817202	2.2013754206	0.2571116426	469.7950946612	19.3074808830
0.003	0.008	0.7912	0.1978	440.6658047820	12.1486968676	10.3673675228	0.8295030984	5.1546459405	0.2830265489	2.2886633616	0.1085292669	458.4764816069	13.3697557818
0.003	0.0085	0.7908	0.1977	417.5126807560	13.3896159789	11.0429467255	1.1345420753	4.8657680964	0.3732084413	2.1894725196	0.2354129317	435.6108680975	15.1327794272
0.003	0.009000000000000001	0.7904	0.1976	438.5335560908	14.9753062509	11.8676443526	1.3676967461	4.7372492960	0.2323629334	2.1339256480	0.1313653627	457.2723753874	16.7067312931
0.003	0.0095	0.79	0.1975	435.8255034791	24.7617887182	11.6112334035	0.7130118818	4.6718320687	0.3166397624	2.1451672768	0.0627895354	454.2537362281	25.8542298978
0.003	0.01	0.7896	0.1974	432.3206801766	9.9532969227	12.6059624045	0.8591873943	4.5809426468	0.1498748841	2.0929267667	0.2371378086	451.6005119946	11.1994970097
0.0035	0.0	0.7972	0.1993	426.5916731030	21.2926447753	0.0000000000	0.0000000000	6.4467809067	0.4233975726	2.8805020523	0.2587054021	435.9189560620	21.9747477500
0.0035	0.0005	0.7968	0.1992	416.7707485336	11.5554272924	0.7792346928	0.0966726297	6.3929419498	0.4132258557	2.7608117696	0.1646023467	426.7037369458	12.2299281245
0.0035	0.001	0.7964	0.1991	443.9593386908	17.7146854837	1.7394118638	0.3697274349	6.3228934144	0.2639642495	2.8732280572	0.1251884662	454.8948720262	18.4735656343
0.0	0.0075	0.794	0.1985	0.0000000000	0.0000000000	4.8772635847	0.5182423549	6.3819425930	0.4619628287	2.3442102331	0.1113610792	13.6034164108	1.0915662628
0.0035	0.0015	0.7959999999999999	0.19899999999999998	419.5900909786	13.9475312460	2.3495244412	0.3958524282	6.1463247923	0.4541959318	2.7079099872	0.1323866444	430.7938501993	14.9299662504
0.0035	0.002	0.7956	0.1989	433.2609986236	21.3595990518	2.9559999839	0.2326281082	5.9558622457	0.3767762005	2.6338474918	0.1477229584	444.8067083450	22.1167263189
0.0035	0.0025	0.7952	0.1988	437.5383991751	8.9742967185	3.7852439044	0.2468499178	5.9778609593	0.4577796829	2.6358313087	0.2802546507	449.9373353475	9.9591809699
0.0035	0.003	0.7948	0.1987	424.8320034191	13.2369653781	4.4008120339	0.2361973359	5.9107069915	0.4368553654	2.6159931403	0.1778023319	437.7595155848	14.0878204113
0.0035	0.0035	0.7944	0.1986	421.4126636117	32.0832353206	4.9536413142	0.5290791822	5.7873984128	0.4527621869	2.4830774119	0.0823808325	434.6367807506	33.1474575222
0.0035	0.004	0.794	0.1985	433.1400314134	16.0807527466	5.6855945554	0.3186611186	5.6143032717	0.4303878401	2.5326728330	0.2626175238	446.9726020735	17.0924192291
0.0035	0.0045	0.7936	0.1984	428.6271480261	12.5905238569	7.0967640340	0.8395368162	5.4383135630	0.0886626413	2.3951281987	0.2010354739	443.5573538218	13.7197587883
0.0035	0.005	0.7932	0.1983	438.5512979482	20.8824612007	7.4350082647	1.2038337752	5.6004093473	0.4159871274	2.3805802085	0.0866241447	453.9672957687	22.5889062480
0.0035	0.0055	0.7928	0.1982	424.2078126147	11.3578721232	7.5404822721	0.7780747102	5.1969066271	0.2494465720	2.2787442774	0.1354171969	439.2239457913	12.5208106023
0.0035	0.006	0.7924	0.1981	432.1174552635	7.1714912425	7.8359913446	0.8312951914	5.3659493736	0.3902478293	2.3144529805	0.1857221783	447.6338489622	8.5787564415
0.0	0.008	0.7936	0.1984	0.0000000000	0.0000000000	5.2346022478	0.6636616790	6.4572013500	0.3282066942	2.5148184814	0.1604917496	14.2066220792	1.1523601228
0.0035	0.0065	0.792	0.198	430.5723007656	25.8010682993	9.3480885373	0.7589647110	5.0730191348	0.4017276060	2.2754379160	0.1463430068	447.2688463537	27.1081036231
0.0035	0.006999999999999999	0.7916	0.1979	421.3771798968	19.3459989971	9.9745677710	1.4109280826	5.0214958320	0.3522991979	2.2258424950	0.1045897806	438.5990859948	21.2138160582
0.0035	0.0075	0.7912	0.1978	431.8642305702	16.7766152708	9.4717477184	0.1733420067	5.0301795347	0.3898697786	2.2959373567	0.1834288730	448.6620951800	17.5232559291
0.0035	0.008	0.7908	0.1977	427.8594094656	6.9174059747	9.9872973926	0.6257761102	4.9740249237	0.1838576828	2.2086494157	0.0922942817	445.0293811976	7.8193340494
0.0035	0.0085	0.7904	0.1976	438.3593633081	13.4976700764	10.4837526345	1.0288694941	5.0550728159	0.3182360839	2.2595673813	0.2334056976	456.1577561398	15.0781813520
0.0035	0.009000000000000001	0.79	0.1975	426.7336079630	9.6838767525	10.8438190736	0.4354352408	4.8912402910	0.2141009716	2.1497961827	0.1223907632	444.6184635103	10.4558037281
0.0035	0.0095	0.7896	0.1974	425.6207096294	25.3177727968	11.2593502925	0.9439068667	4.7169873229	0.5002911515	2.1451672768	0.0785105940	443.7422145216	26.8404814090
0.0035	0.01	0.7892	0.1973	441.7738644271	7.3866163389	11.8330925225	1.5150050632	4.6098883226	0.2864680281	2.0717660537	0.0969705689	460.2886113259	9.2850599991
0.004	0.0	0.7968	0.1992	428.3803749174	3.6166526462	0.0000000000	0.0000000000	6.3975732579	0.2799787602	2.9016627653	0.1216884742	437.6796109406	4.0183198806
0.004	0.0005	0.7964	0.1991	430.1803670047	14.8735877220	0.8847087002	0.0966726297	6.3338927712	0.2096722138	2.7594892250	0.2323541799	440.1584577011	15.4122867454
0.0	0.0085	0.7932	0.1983	0.0000000000	0.0000000000	5.5382946484	0.8685091219	6.1249049922	0.4381423098	2.3614033124	0.0851373615	14.0246029530	1.3917887932
0.004	0.001	0.7959999999999999	0.19899999999999998	428.7465023402	10.2376422019	1.6448489606	0.3002702047	6.2354774736	0.4155679772	2.7145227100	0.3182636917	439.3413514844	11.2717440755
0.004	0.0015	0.7956	0.1989	430.3513339950	15.5157838461	2.3404318544	0.3549324789	6.2412666088	0.4465881595	2.7634568587	0.2061388397	441.6964893169	16.5234433242
0.004	0.002	0.7952	0.1988	436.4013073995	11.3370743577	3.4942811253	0.4771520673	6.1631132842	0.2124036765	2.7112163486	0.1065448990	448.7699181576	12.1331750005
0.004	0.0025	0.7948	0.1987	435.3222798848	13.9231838678	3.9270882592	0.4359286176	6.0154903378	0.2099597293	2.5716878975	0.1432627738	447.8365463793	14.7123349885
0.004	0.003	0.7944	0.1986	442.3867649586	20.1591277905	4.4890101263	0.2705621408	5.7069294341	0.5257044750	2.5571399073	0.1260656246	455.1398444263	21.0814600309
0.004	0.0035	0.794	0.1985	438.4254920497	27.5526340669	5.0200171982	0.5211059809	5.6154610987	0.3803598371	2.4830774119	0.1332426724	451.5440477585	28.5873425573
0.004	0.004	0.7936	0.1984	443.0432136858	6.9449337334	6.0629369095	0.7361649412	5.7625051316	0.3903680413	2.5458982786	0.2446171211	457.4145540055	8.3160838370
0.004	0.0045	0.7932	0.1983	430.5658491811	6.4690334500	7.1267695706	0.9820431576	5.5384656012	0.2105081111	2.4513363425	0.1952534486	445.6824206954	7.8568381673
0.004	0.005	0.7928	0.1982	434.4642191407	21.1798539215	6.9958363200	0.7081111426	5.3937372223	0.2921672760	2.4083536443	0.0587900438	449.2621463273	22.2389223839
0.004	0.0055	0.7924	0.1981	420.2126688869	16.9855273638	7.1558658485	0.9422482400	5.4875212118	0.4009393015	2.4182727285	0.0552627424	435.2743286757	18.3839776477
0.0	0.009000000000000001	0.7928	0.1982	0.0000000000	0.0000000000	5.8328944623	0.4967582356	6.3946786903	0.8959471749	2.4724970555	0.2276698135	14.7000702081	1.6203752240
0.004	0.006	0.792	0.198	439.3287138856	19.0780865615	8.0105690121	0.6034902710	5.4469972658	0.1788233769	2.3726449412	0.1725705281	455.1589251047	20.0329707375
0.004	0.0065	0.7916	0.1979	442.8045050577	19.0837799875	9.3753662978	1.2233824718	5.2519034111	0.3088296067	2.2106332325	0.1566866493	459.6424079991	20.7726787153
0.004	0.006999999999999999	0.7912	0.1978	440.2996773592	29.4839700567	10.0700399329	0.5381090919	5.2617449408	0.5013992649	2.2880020893	0.2586580704	457.9194643222	30.7821364839
0.004	0.0075	0.7908	0.1977	429.8432717123	10.2527807369	9.5344865676	0.9660487350	5.1720133460	0.1503571140	2.2999049903	0.1613612765	446.8496766162	11.5305478624
0.004	0.008	0.7904	0.1976	440.2045164872	28.5709745348	10.4210137852	0.4977690974	4.9242383614	0.3304455384	2.1934401532	0.1385582415	457.7432087870	29.5377474121
0.004	0.0085	0.79	0.1975	423.0529789816	16.5036980281	10.0954991761	0.4450577455	4.9196070533	0.5167671422	2.1656667175	0.1331113341	440.2337519285	17.5986342499
0.004	0.009000000000000001	0.7896	0.1974	442.6093446253	21.8781912091	11.8085425381	0.5178976557	4.9051342154	0.2802467650	2.1874887027	0.1133537196	461.5105100815	22.7896893494
0.004	0.0095	0.7892	0.1973	437.8142044143	21.9918690317	12.2404404133	1.4022007153	4.9236594479	0.2876448767	2.1411996431	0.2322788893	457.1195039186	23.9139935130
0.004	0.01	0.7888	0.1972	430.0335934563	14.0625179536	11.8385480746	0.8084327317	4.7326179878	0.2348705713	2.0902816775	0.2408484007	448.6950411962	15.3466696573
0.0045	0.0	0.7964	0.1991	443.3335349902	14.4116203970	0.0000000000	0.0000000000	6.6742939183	0.4396908174	2.9023240376	0.3011628825	452.9101529461	15.1524740969
0.0	0.0095	0.7924	0.1981	0.0000000000	0.0000000000	5.9783758518	0.5420585133	6.2019004897	0.3430881997	2.3184206142	0.1233870994	14.4986969557	1.0085338124
0.0045	0.0005	0.7959999999999999	0.19899999999999998	428.7755344706	5.9326573409	0.7746883994	0.1098059278	6.3831004200	0.5051152292	2.7601504973	0.2586715946	438.6934737873	6.8062500925
0.0045	0.001	0.7956	0.1989	440.9448358134	11.3931475872	1.6284823043	0.2506257389	6.2366353007	0.3124116856	2.7436186903	0.1882199772	451.5535721087	12.1444049889
0.0045	0.0015	0.7952	0.1988	432.6610012612	17.2696439942	2.2422319164	0.2258478506	6.2013215762	0.3263881336	2.7376672398	0.1937426218	443.8422219936	18.0156226002
0.0045	0.002	0.7948	0.1987	442.7545052775	22.0996281069	3.0660202848	0.0888285705	5.9286533105	0.4402392733	2.6589758385	0.1772604456	454.4081547113	22.8059563963
0.0045	0.0025	0.7944	0.1986	426.1965135498	16.0805942081	3.9307252939	0.2463134618	6.0027542405	0.3812997070	2.6768301900	0.1923199899	438.8068232742	16.9005273668
0.0045	0.003	0.794	0.1985	424.2868445253	11.6219050592	4.6999581412	0.6929815910	5.8904450185	0.2780472859	2.5485433677	0.1737724912	437.4257910527	12.7667064273
0.0045	0.0035	0.7936	0.1984	432.0222943915	6.9334350936	4.9818283334	0.3742082811	5.8429741102	0.3912633152	2.5624300856	0.1053894593	445.4095269207	7.8042961492
0.0045	0.004	0.7932	0.1983	437.5319475906	11.0459266913	5.8647185162	0.3263719422	5.8180808291	0.5280122888	2.4857225011	0.1171329567	451.7004694370	12.0174438790
0.0045	0.0045	0.7928	0.1982	438.8851674483	19.9167974963	6.3739033797	0.2415960383	5.4782585956	0.4384573408	2.4222403622	0.1914540282	453.1595697858	20.7883049036
0.0045	0.005	0.7924	0.1981	436.8996923054	8.7016749523	7.4231879018	1.3583776992	5.5708847580	0.3241005837	2.3666934906	0.1278429338	452.2604584558	10.5119961690
0.0	0.001	0.7992	0.1998	0.0000000000	0.0000000000	0.7055847393	0.1610594627	6.5434594638	0.4812523060	2.6107029620	0.1841901499	9.8597471651	.8265019186
0.0	0.01	0.792	0.198	0.0000000000	0.0000000000	6.3075274957	0.3718234375	6.3501023497	0.4624993661	2.4328207187	0.1272257621	15.0904505641	.9615485657
0.0045	0.0055	0.792	0.198	436.3642107884	8.7668084807	7.6041303801	0.3542423292	5.2113794650	0.4656940948	2.3422264163	0.1271019682	451.5219470498	9.7138468729
0.0045	0.006	0.7916	0.1979	438.9658122551	11.3266519674	8.8307203457	1.0406242202	5.2553768922	0.3901481969	2.2999049903	0.1780579223	455.3518144833	12.9354823068
0.0045	0.0065	0.7912	0.1978	429.2223067001	12.2394839777	8.5470316361	0.4926470623	5.3341091303	0.4181407002	2.3395813272	0.1946702932	445.4430287937	13.3449420334
0.0045	0.006999999999999999	0.7908	0.1977	435.6819557231	11.3910869220	8.9771109939	0.5913006472	5.0261271401	0.3016711607	2.3561131342	0.1160226667	452.0413069913	12.4000813966
0.0045	0.0075	0.7904	0.1976	441.0464482700	19.7309771051	10.4173767505	1.1886567372	5.1419098432	0.1638069525	2.2846957279	0.1442119472	458.8904305916	21.2276527420
0.0045	0.008	0.79	0.1975	437.6577534891	17.3071358188	10.4428359936	0.6282444566	5.1013858971	0.1792426937	2.1888112473	0.1198345066	455.3907866271	18.2344574757
0.0045	0.0085	0.7896	0.1974	432.8222908747	21.8655502968	10.7174321164	0.8074626686	4.9062920424	0.4124367758	2.2575835644	0.2649846004	450.7035985979	23.3504343416
0.0045	0.009000000000000001	0.7892	0.1973	427.9336026878	4.6529411864	11.7785370015	0.8179569030	4.8414537287	0.3260799430	2.1312805589	0.1262042954	446.6848739769	5.9231823278
0.0045	0.0095	0.7888	0.1972	446.0867486936	15.7591623635	12.1731552706	0.7021125767	4.6718320687	0.2033626856	2.1207002024	0.1515222859	465.0524362353	16.8161599117
0.0045	0.01	0.7884	0.1971	434.9351848123	19.0870033277	12.1886126683	0.4350401365	4.6863049066	0.3243569303	2.1312805589	0.1290819752	453.9413829461	19.9754823697
0.0005	0.0	0.7996	0.1999	344.4904211144	23.5835574910	0.0000000000	0.0000000000	6.5052511718	0.2400530352	2.8077621015	0.1654185529	353.8034343877	23.9890290791
0.005	0.0	0.7959999999999999	0.19899999999999998	431.7045538528	13.3673523369	0.0000000000	0.0000000000	6.5654581774	0.6244263261	2.8414869878	0.0700574212	441.1114990180	14.0618360842
0.005	0.0005	0.7956	0.1989	445.4964287080	16.7855594072	0.8574309397	0.1244854506	6.4282556742	0.2922773755	2.8765344186	0.0988817668	455.6586497405	17.3012040001
0.005	0.001	0.7952	0.1988	422.0900799887	9.1579930110	1.4539046368	0.1004967391	6.0693292947	0.4133523579	2.7608117696	0.1950473006	432.3741256898	9.8668894086
0.005	0.0015	0.7948	0.1987	436.4206621532	15.2721305060	2.2540522793	0.2868073445	6.1173791165	0.2436008640	2.7052648981	0.1290684240	447.4973584471	15.9316071385
0.005	0.002	0.7944	0.1986	428.8642437581	10.8361684755	3.1423980143	0.3349924208	5.9882814026	0.3044754894	2.6384763978	0.1792523639	440.6333995728	11.6548887496
0.005	0.0025	0.794	0.1985	426.6271568180	16.1634823255	3.7252328312	0.5398454963	5.8499210724	0.3030986837	2.5544948182	0.1289463990	438.7568055398	17.1353729045
0.005	0.003	0.7936	0.1984	443.3399865747	9.9251322119	4.3844453776	0.4765278946	5.9894392296	0.1695099897	2.5472208231	0.1301615003	456.2610920050	10.7013315965
0.005	0.0035	0.7932	0.1983	426.2868357334	14.6899420785	5.1173078774	0.7001079315	5.5604643148	0.2899657540	2.5306890161	0.1744355557	439.4952969417	15.8544513197
0.005	0.004	0.7928	0.1982	425.4384523661	4.6259323324	5.8938147942	0.7198113514	5.6501959096	0.2173818323	2.4103374611	0.0714663726	439.3928005310	5.6345918887
0.005	0.0045	0.7924	0.1981	430.9577829420	9.6463972554	6.4648292481	0.5498121185	5.4053154926	0.6110168196	2.4592716099	0.1766178911	445.2871992926	10.9838440846
0.0005	0.0005	0.7992	0.1998	370.0015992906	14.6403874917	0.7546847083	0.1782703624	6.4774633230	0.3748285075	2.8117297352	0.0895627332	380.0454770571	15.2830490948
0.005	0.005	0.792	0.198	434.2222847204	13.7808375388	7.1822343504	0.8738236150	5.3723174223	0.4592357121	2.3177593419	0.1743051516	449.0945958350	15.2882020175
0.005	0.0055	0.7916	0.1979	425.0497443974	20.9623453926	7.7968932212	0.4436586106	5.4533653144	0.2745783813	2.3911605650	0.0537870922	440.6911634980	21.7343694767
0.005	0.006	0.7912	0.1978	439.3738749774	19.5259356510	8.7734370486	0.4517981880	5.2090638109	0.1918152861	2.3442102331	0.1900510799	455.7005860700	20.3596002050
0.005	0.0065	0.7908	0.1977	442.6754733669	22.6475292021	8.5252094276	0.4854589936	5.2293257840	0.4496425410	2.3012275349	0.1962096372	458.7312361134	23.7788403739
0.005	0.006999999999999999	0.7904	0.1976	433.8271251672	24.6532330306	9.5690383977	0.4694945574	5.1112274269	0.4109291086	2.3124691637	0.0789770637	450.8198601555	25.6126337603
0.005	0.0075	0.79	0.1975	441.7367678160	19.3273192501	10.0573103113	0.8308734019	5.0336530158	0.3744098265	2.1901337918	0.0974204673	459.0178649349	20.6300229458
0.005	0.008	0.7896	0.1974	435.1045389065	17.2729636975	10.1355065582	0.3030219671	4.9462370750	0.4221133119	2.2007141483	0.1724691412	452.3869966880	18.1705681177
0.005	0.0085	0.7892	0.1973	424.6465203636	9.7515791058	10.9383819768	1.1699159818	4.7824045502	0.2099597293	2.1795534354	0.1577324995	442.5468603260	11.2891873164
0.005	0.009000000000000001	0.7888	0.1972	429.2416614538	12.4883055515	11.7421666541	1.3358170586	4.8159815340	0.2065804839	2.1464898213	0.0912843211	447.9462994632	14.1219874151
0.005	0.0095	0.7884	0.1971	434.6013153123	14.7020393912	11.2602595512	0.9068805911	4.7291445067	0.3356779987	2.0711047814	0.2082157302	452.6618241516	16.1528137112
0.0005	0.001	0.7988	0.1997	355.7032750489	33.2891018943	1.4048046678	0.5298724001	6.3061049225	0.1998920551	2.6722012841	0.1504100106	366.0863859233	34.1692763601
0.005	0.01	0.7879999999999999	0.19699999999999998	426.7561885089	14.9488170094	11.5739537974	1.1207940211	4.6098883226	0.3506820883	2.0691209646	0.1987076439	445.0091515935	16.6190007627
0.0055	0.0	0.7956	0.1989	432.9287420197	14.9728253965	0.0000000000	0.0000000000	6.4357815499	0.4506550763	2.8520673443	0.1065941379	442.2165909139	15.5300746107
0.0055	0.0005	0.7952	0.1988	427.5061852119	20.3221738467	0.8392457660	0.1550119395	6.5156716151	0.2553264572	2.8652927899	0.1931367931	437.7263953829	20.9256490365
0.0055	0.001	0.7948	0.1987	420.3287974086	16.2784166363	1.5248268142	0.2361693322	6.2644231494	0.4715271017	2.6973296307	0.1656826902	430.8153770029	17.1517957604
0.0055	0.0015	0.7944	0.1986	417.8949371401	10.6971493563	2.3358855610	0.2930240413	6.0641190731	0.3480421121	2.6477342097	0.1763205377	428.9426759839	11.5145360474
0.0055	0.002	0.794	0.1985	438.6335556512	20.0161785474	3.6288514106	0.5009479010	6.0670136407	0.1915845161	2.6556694771	0.1578987496	450.9850901796	20.8666097141
0.0055	0.0025	0.7936	0.1984	435.5448595516	22.3595609193	4.2489658335	0.6283391993	5.9761242188	0.2831496719	2.6232671353	0.1549466927	448.3932167392	23.4259964832
0.0055	0.003	0.7932	0.1983	432.7755168868	18.9772912426	4.4208157250	0.3553608153	5.9674405160	0.4200152206	2.5663977192	0.1035815008	445.7301708470	19.8562487793
0.0055	0.0035	0.7928	0.1982	431.2013302585	6.9380890296	5.0618430977	0.3355447908	5.7150342233	0.1830172613	2.4586103376	0.1944455370	444.4368179171	7.6510966187
0.0055	0.004	0.7924	0.1981	427.2900571297	23.0236873280	5.4873761621	0.1387327343	5.5841997689	0.5087777074	2.4354658078	0.1189261014	440.7970988685	23.7901238711
0.0005	0.0015	0.7984	0.1996	366.3241961016	22.7931286194	2.1012968203	0.4948706695	6.2285305114	0.3130503940	2.6946845416	0.1028698250	377.3487079749	23.7039195079
0.0055	0.0045	0.792	0.198	438.6432330280	19.3199859932	6.6657754175	0.5569652922	5.6953511638	0.1653140228	2.5009317635	0.1477821494	453.5052913728	20.1900474576
0.0055	0.005	0.7916	0.1979	441.5819297870	20.8547373031	6.9631030073	0.4797440457	5.3202152059	0.3435645649	2.4017409215	0.1386213458	456.2669889217	21.8166672595
0.0055	0.0055	0.7912	0.1978	434.8803463437	18.0302530275	7.8769079855	1.2701351217	5.3485819681	0.3110096686	2.3018888072	0.1886840540	450.4077251045	19.8000818718
0.0055	0.006	0.7908	0.1977	432.6174530655	8.5744046444	7.8641783639	0.4271154963	5.3769487304	0.1515205905	2.3316460598	0.1154029073	448.1902262196	9.2684436385
0.0055	0.0065	0.7904	0.1976	430.6448810917	31.7912873725	8.7497963228	0.7161957715	5.1876440109	0.5049161418	2.2146008662	0.1226049454	446.7969222916	33.1350042312
0.0055	0.006999999999999999	0.79	0.1975	440.6625789897	15.2767017110	9.9054641110	1.1819719408	5.0776504430	0.2825050502	2.2251812227	0.1978961569	457.8708747664	16.9390748589
0.0055	0.0075	0.7896	0.1974	442.1206370963	6.8958083626	10.2409805656	0.6974577189	5.0081808211	0.1908273175	2.2212135890	0.0824232859	459.5910120720	7.8665166849
0.0055	0.008	0.7892	0.1973	427.9755379874	12.3555988210	10.0682214156	0.5796080166	4.8605578747	0.3223129266	2.2463419357	0.0483407676	445.1506592134	13.3058605318
0.0055	0.0085	0.7888	0.1972	438.6916199120	13.2390499827	10.8156320544	0.6259768946	4.7094614472	0.2958015809	2.0671371477	0.1653656748	456.2838505613	14.3261941330
0.0055	0.009000000000000001	0.7884	0.1971	426.6174794412	12.2424379886	11.3448206089	0.8863775270	4.9242383614	0.4518404226	2.1524412719	0.0685940512	445.0389796834	13.6492499894
0.0005	0.002	0.7979999999999999	0.1995	369.8435354694	27.6976439043	2.9059907563	0.4187884019	6.0670136407	0.3077947657	2.5902035213	0.0939472207	381.4067433877	28.5181742926
0.0055	0.0095	0.7879999999999999	0.19699999999999998	437.2448520784	21.4340063171	12.1158719735	1.7578489119	4.7048301391	0.3960140828	2.1121036628	0.1992350939	456.1776578538	23.7871044057
0.0055	0.01	0.7876	0.1969	439.4464553035	21.3992373204	12.3195459188	1.7412852207	4.6915151282	0.4770106851	2.0896204053	0.1869425040	458.5471367558	23.8044757302
0.006	0.0	0.7952	0.1988	435.7916326603	12.1370947540	0.0000000000	0.0000000000	6.4670428798	0.1881032462	2.8388418987	0.0927291440	445.0975174388	12.4179271442
0.006	0.0005	0.7948	0.1987	432.2561643311	10.1181025384	0.8056031946	0.0832157999	6.5011987772	0.3394033232	2.8209875471	0.1277060423	442.3839538500	10.6684277038
0.006	0.001	0.7944	0.1986	420.2529912903	2.5664132465	1.5648341963	0.2228258949	6.2134787600	0.3264907992	2.7502314131	0.1357397267	430.7815356597	3.2514696673
0.006	0.0015	0.794	0.1985	425.7707089700	15.6349908612	2.4068077384	0.4244826233	6.2308461655	0.1666064418	2.7330383338	0.2959841725	437.1414012077	16.5220640988
0.006	0.002	0.7936	0.1984	434.6109926891	30.8080438819	3.4124478436	0.4185198313	6.1029062786	0.4139389517	2.6814590960	0.0921045707	446.8078059073	31.7326072356
0.006	0.0025	0.7932	0.1983	425.6432901753	10.5462590466	3.7634216959	0.2555259577	5.8968130672	0.0986805593	2.6292185859	0.2519230425	437.9327435243	11.1523886061
0.006	0.003	0.7928	0.1982	437.7496885689	12.5267710897	4.6072137553	0.8348282247	5.8649728238	0.2628649874	2.6523631157	0.0473906675	450.8742382637	13.6718549693
0.006	0.0035	0.7924	0.1981	443.4077282124	11.5740797351	5.8774481378	0.8018280067	5.6374598123	0.3384065186	2.5406081003	0.1543245733	457.4632442628	12.8686388337
0.0005	0.0025	0.7976	0.1994	366.3822603624	41.0614424325	3.5906625458	0.4228355959	6.1416934841	0.3449158757	2.7165065268	0.2911581174	378.8311229191	42.1203520215
0.006	0.004	0.792	0.198	434.5174447132	25.0779128553	6.2684293722	0.5228798775	5.6762470178	0.2143387712	2.5267213824	0.1494767923	448.9888424856	25.9646082963
0.006	0.0045	0.7916	0.1979	436.5206617136	12.3274038879	6.3175293412	0.6931056555	5.4904157794	0.3633142412	2.4037247383	0.1126106115	450.7323315725	13.4964343961
0.006	0.005	0.7912	0.1978	431.4722968093	14.3535954255	7.5886729824	0.6486373855	5.4469972658	0.1457850907	2.3990958324	0.2096389575	446.9070628899	15.3576568592
0.006	0.0055	0.7908	0.1977	428.5529548039	11.4356788315	7.6959655072	0.9884507626	5.3051634545	0.1080817735	2.3534680450	0.1120968672	443.9075518106	12.6443082348
0.006	0.006	0.7904	0.1976	424.3255540326	7.3642838181	7.3686323807	0.4810451096	5.2235366488	0.5310704081	2.2959373567	0.1924109170	439.2136604188	8.5688102528
0.006	0.0065	0.79	0.1975	437.6787211389	13.2961843596	9.1453238506	0.9822115169	5.1621718162	0.4073116352	2.2628737427	0.2657162848	454.2490905484	14.9514237965
0.006	0.006999999999999999	0.7896	0.1974	430.3448824105	24.0811410266	8.8861851255	0.8170102916	5.1772235676	0.2357422272	2.2284875841	0.1337667361	446.6367786877	25.2676602815
0.006	0.0075	0.7892	0.1973	432.9609999424	19.9204925152	10.3700952989	1.3387672423	5.0950178484	0.2853849870	2.1749245294	0.1745257784	450.6010376191	21.7191705229
0.006	0.008	0.7888	0.1972	442.7883760964	18.8604297715	11.0302171040	0.9378050171	4.9039763884	0.4861136478	2.1841823413	0.0992877813	460.9067519301	20.3836362177
0.006	0.0085	0.7884	0.1971	433.9642213387	9.4263280227	11.1656966480	1.5513136325	4.6973042634	0.1363780667	2.1464898213	0.1449016420	451.9737120714	11.2589213639
0.0005	0.003	0.7972	0.1993	369.4274082664	12.2753726217	4.0862085290	0.4377077246	5.8892871915	0.3185729041	2.6133480511	0.2058076518	382.0162520380	13.2374609022
0.006	0.009000000000000001	0.7879999999999999	0.19699999999999998	431.3658456643	17.7796428950	11.5130334655	1.2418969205	4.7285655932	0.1167397441	2.2026979652	0.1743252201	449.8101426882	19.3126047797
0.006	0.0095	0.7876	0.1969	444.8270768117	12.9311281861	11.8821924915	0.9703217435	4.7939828205	0.2080032313	2.1339256480	0.0989348197	463.6371777717	14.2083879806
0.006	0.01	0.7872	0.1968	427.6287653182	20.4342047626	12.4395680652	1.2592940635	4.7928249934	0.4053949105	2.1590539947	0.1740038460	447.0202123715	22.2728975826
0.0065	0.0	0.7948	0.1987	440.0045173664	14.6373159951	0.0000000000	0.0000000000	6.4143617499	0.3857840747	2.8738893295	0.2911821463	449.2927684458	15.3142822161
0.0065	0.0005	0.7944	0.1986	438.2383960979	25.7692944058	0.7983291252	0.2018144662	6.3315771172	0.4787667273	2.8276002699	0.0506035345	448.1959026102	26.5004791338
0.0065	0.001	0.794	0.1985	445.9238461839	16.0355798275	1.5730175245	0.1451400170	6.3089994901	0.1597885201	2.6953458139	0.1750261687	456.5012090124	16.5155345333
0.0065	0.0015	0.7936	0.1984	430.0916577172	33.3005359209	2.3658910976	0.1756164359	6.2794749008	0.1492474522	2.8395031709	0.1444785353	441.5765268865	33.7698783443
0.0065	0.002	0.7932	0.1983	435.0158296191	10.2333570983	3.0451073350	0.3332107442	6.1040641057	0.3235582803	2.6649272890	0.1210688237	446.8299283488	11.0111949465
0.0065	0.0025	0.7928	0.1982	442.7867632002	28.2945333946	4.1389455327	0.6600140880	5.9882814026	0.1890983580	2.6272347690	0.1393136073	455.5412249045	29.2829594479
0.0065	0.003	0.7924	0.1981	440.3270965935	19.4654617851	4.5444749061	0.8872352241	5.9292322240	0.3945897623	2.5478820954	0.2127858708	453.3486858190	20.9600726423
0.0005	0.0035	0.7968	0.1992	393.3385934761	30.9013834056	5.0081968353	1.1201919387	5.8105549534	0.5154294315	2.5406081003	0.1842376252	406.6979533651	32.7212424010
0.0065	0.0035	0.792	0.198	456.6818634081	9.0718914232	5.1173078774	0.3661773366	5.9593357268	0.2263366763	2.5234150210	0.2446314216	470.2819220333	9.9090368577
0.0065	0.004	0.7916	0.1979	450.1335050977	12.0284313538	5.9392777284	0.5165229612	5.7561370829	0.4662119612	2.5789618926	0.1523511634	464.4078818016	13.1635174396
0.0065	0.0045	0.7912	0.1978	440.8351588762	33.5082833088	6.3093460131	0.5878454088	5.5813052013	0.4507710747	2.4903514070	0.1602081373	455.2161614976	34.7071079296
0.0065	0.005	0.7908	0.1977	421.1029875537	5.4882947529	6.7894345986	0.7114238905	5.3265832546	0.4758570497	2.4202565453	0.2266534254	435.6392619522	6.9022291185
0.0065	0.0055	0.7904	0.1976	437.0867882572	17.4135366023	7.5241156158	0.7897475690	5.3138471572	0.1715538679	2.4090149166	0.1558471605	452.3337659468	18.5306851997
0.0065	0.006	0.79	0.1975	430.4335916980	13.4990368630	8.2069688880	0.3968953216	5.2362727462	0.3506132724	2.4070310997	0.1232878281	446.2838644319	14.3698332851
0.0065	0.0065	0.7896	0.1974	430.8819768236	4.7960230724	9.1716923525	0.7148554539	5.2409040543	0.5282864174	2.2754379160	0.2005912538	447.5700111464	6.2397561975
0.0065	0.006999999999999999	0.7892	0.1973	429.1884358813	13.7412488330	9.5517624827	0.6665554580	5.0348108428	0.3318058355	2.2952760844	0.2400117780	446.0702852912	14.9796219045
0.0065	0.0075	0.7888	0.1972	427.6336040066	24.6642743866	9.3871866607	0.5731186671	5.0573884699	0.5565331417	2.3018888072	0.0630674895	444.3800679444	25.8569936849
0.0065	0.008	0.7884	0.1971	431.2771363769	16.4994106382	10.9220153205	0.8021001664	4.8825565883	0.3270405371	2.2351003069	0.1431772839	449.3168085926	17.7717286256
0.0005	0.004	0.7964	0.1991	359.5210002017	16.9523145829	5.0645708737	0.5426682531	5.7891351533	0.3590944118	2.5809457094	0.3080875998	372.9556519381	18.1621648476
0.0065	0.0085	0.7879999999999999	0.19699999999999998	438.3158151125	19.7071081857	10.6865173211	0.7223566693	4.7094614472	0.3171051294	2.1497961827	0.1699559814	455.8615900635	20.9165259658
0.0065	0.009000000000000001	0.7876	0.1969	423.1836235686	13.1956906848	10.9565671505	0.9729152903	4.7245131986	0.3447992568	2.1259903807	0.1462593174	440.9906942984	14.6596645493
0.0065	0.0095	0.7872	0.1968	424.3594248514	25.8584574862	12.2749922433	1.1292538957	4.8107713124	0.2418445422	2.1431834599	0.1955130645	443.5883718670	27.4250689886
0.0065	0.01	0.7868	0.1967	434.4948641673	15.8787854365	12.6514253388	1.1496769787	4.5485234900	0.1527103188	2.1154100242	0.1520293591	453.8102230203	17.3332020931
0.006999999999999999	0.0	0.7944	0.1986	431.5642318890	17.5604303601	0.0000000000	0.0000000000	6.8462312323	0.4526851981	3.0226755925	0.1250766408	441.4331387138	18.1381921990
0.006999999999999999	0.0005	0.794	0.1985	442.3754746857	21.0403037165	0.7555939670	0.1460938500	6.5220396637	0.5739062572	2.8533898888	0.1420119750	452.5064982052	21.9023157987
0.006999999999999999	0.001	0.7936	0.1984	433.2658373120	20.4398844479	1.7730544351	0.3716633107	6.3732588903	0.5429381692	2.7449412349	0.1384193106	444.1570918723	21.4929052384
0.006999999999999999	0.0015	0.7932	0.1983	437.6174310858	24.0975414158	2.3049707657	0.3339839710	6.1249049922	0.1112357878	2.7522152300	0.0984030035	448.7995220737	24.6411641781
0.006999999999999999	0.002	0.7928	0.1982	430.1142382631	13.8959350882	3.1514906011	0.3538126387	5.9900181431	0.2480183334	2.6272347690	0.0975998459	441.8829817763	14.5953659062
0.006999999999999999	0.0025	0.7924	0.1981	429.4610153282	15.3593808264	4.0271067145	0.1964840485	5.8979708942	0.2621551544	2.6318636750	0.1225050403	442.0179566119	15.9405250696
0.0	0.0015	0.7988	0.1997	0.0000000000	0.0000000000	1.0747437653	0.2210527361	6.7316063563	0.2959963914	2.6378151255	0.2236391176	10.4441652471	.7406882451
0.0005	0.0045	0.7959999999999999	0.19899999999999998	365.8564562222	31.6302981587	5.5792112892	0.6232608483	5.6733524502	0.2181513279	2.4467074365	0.2151727569	379.5557273981	32.6868830918
0.006999999999999999	0.003	0.792	0.198	436.0948571338	8.0452772530	5.2309652130	0.7428504337	5.9136015591	0.2181820513	2.6060740560	0.0696568036	449.8454979619	9.0759665416
0.006999999999999999	0.0035	0.7916	0.1979	436.9561436702	31.1568175860	5.1364023098	0.4798060811	5.7416642451	0.4316474827	2.5663977192	0.0791761380	450.4006079443	32.1474472878
0.006999999999999999	0.004	0.7912	0.1978	451.0593074795	13.3197826084	6.1338590869	0.5757668379	5.7798725371	0.4287463355	2.5068832140	0.1138771539	465.4799223175	14.4381729357
0.006999999999999999	0.0045	0.7908	0.1977	437.9738811317	17.6409227271	6.1511350019	0.5574875511	5.4429448711	0.2290215817	2.4229016344	0.1481840212	451.9908626391	18.5756158811
0.006999999999999999	0.005	0.7904	0.1976	428.7029541445	13.9265062675	7.4322804886	0.3603877509	5.4348400819	0.1832002896	2.4619166990	0.0766163202	444.0319914140	14.5467106282
0.006999999999999999	0.0055	0.79	0.1975	441.2254797410	15.6123227226	7.6723247814	0.4139913804	5.4128413683	0.1564138186	2.4070310997	0.1439084067	456.7176769904	16.3266363283
0.006999999999999999	0.006	0.7896	0.1974	441.6948325165	28.0676713812	8.1633244711	0.7605360547	5.3688439412	0.3797143130	2.2780830051	0.0948182364	457.5050839339	29.3027399853
0.006999999999999999	0.0065	0.7892	0.1973	441.4399949270	23.6609925845	9.0025702371	1.3449949198	5.2750599517	0.2398575000	2.3018888072	0.1421596990	458.0195139230	25.3880047033
0.006999999999999999	0.006999999999999999	0.7888	0.1972	437.1674330639	7.0762148629	9.7945345515	1.2103541235	5.1760657406	0.3094107254	2.2476644802	0.2040065175	454.3856978362	8.7999862293
0.006999999999999999	0.0075	0.7884	0.1971	434.9916361771	2.1866827090	9.4726569771	0.3300295905	4.9184492263	0.2869309371	2.1888112473	0.2206311947	451.5715536278	3.0242744313
0.0005	0.005	0.7956	0.1989	367.2661274447	51.2706366168	6.6203124832	1.5806295217	5.5060464443	0.0889645239	2.3964507432	0.1096516263	381.7889371154	53.0498822887
0.006999999999999999	0.008	0.7879999999999999	0.19699999999999998	430.4964946472	23.9243301544	11.0393096908	1.1632741624	4.7818256366	0.2937779328	2.1676505343	0.1337405817	448.4852805089	25.5151228313
0.006999999999999999	0.0085	0.7876	0.1969	431.2706847923	21.4705384648	10.7619857920	0.9038488688	5.0168645239	0.3087167257	2.2503095693	0.0810537487	449.2998446775	22.7641578080
0.006999999999999999	0.009000000000000001	0.7872	0.1968	439.7303250233	33.0340177200	11.9576609623	0.8160950007	4.7430384311	0.2983197011	2.1934401532	0.1363311880	458.6244645699	34.2847636098
0.006999999999999999	0.0095	0.7868	0.1967	434.0174469112	14.8525039726	11.7030685306	1.0066015197	4.6382550848	0.2865382139	2.1312805589	0.1061007201	452.4900510855	16.2517444263
0.006999999999999999	0.01	0.7864	0.1966	428.3723104367	11.9470586441	12.1949774790	0.9568512389	4.6475177011	0.3440441670	2.0552342467	0.2180233862	447.2700398635	13.4659774362
0.0075	0.0	0.794	0.1985	437.8093657259	9.5174791094	0.0000000000	0.0000000000	6.7646044266	0.1808583638	2.8434708046	0.1927015956	447.4174409571	9.8910390688
0.0075	0.0005	0.7936	0.1984	442.3561199320	15.8281497960	0.8519753876	0.0873267113	6.6517162912	0.3114317973	2.8256164531	0.0637845020	452.6854280639	16.2906928066
0.0075	0.001	0.7932	0.1983	438.1883963177	25.7034451906	1.6421211845	0.1071845924	6.4184141445	0.4367111143	2.7528765022	0.2316756840	449.0018081489	26.4790165813
0.0075	0.0015	0.7928	0.1982	427.3690890404	4.9132851011	2.4204466186	0.3971535354	6.3194199334	0.3825983318	2.7608117696	0.2667149747	438.8697673620	5.9597519430
0.0075	0.002	0.7924	0.1981	424.7997454964	8.5716687960	3.3024275428	0.4263870661	5.9905970566	0.4173416401	2.6212833185	0.1794181713	436.7140534143	9.5948156735
0.0005	0.0055	0.7952	0.1988	349.8339460116	28.7780187443	6.8885437952	1.4484168351	5.5430969093	0.3776185011	2.4017409215	0.1600005642	364.6673276376	30.7640546447
0.0075	0.0025	0.792	0.198	446.4077150246	22.9300682681	4.2744250767	0.3702547809	6.3107362306	0.2124667810	2.6424440315	0.1172821897	459.6353203634	23.6300720197
0.0075	0.003	0.7916	0.1979	433.1093863869	10.6167748431	4.0998474093	0.2202133682	5.7740834019	0.1680804384	2.5419306449	0.2767059070	445.5252478430	11.2817745567
0.0075	0.0035	0.7912	0.1978	432.4464860751	21.8145608919	5.4528243321	0.6753925525	5.8261856183	0.2121510705	2.6113642343	0.3162624121	446.3368602598	23.0183669270
0.0075	0.004	0.7908	0.1977	432.4222926331	16.7409966812	5.3855391894	0.6242734666	5.5558330066	0.3471473612	2.4837386842	0.1238116462	445.8474035133	17.8362291552
0.0075	0.0045	0.7904	0.1976	428.0706988594	10.8143308725	6.0929424461	0.8282822604	5.5216771092	0.3777178893	2.4599328821	0.0914374828	442.1452512968	12.1117685050
0.0075	0.005	0.79	0.1975	436.8303377716	4.6425348641	7.9869282863	1.4428694854	5.5344132066	0.2030988351	2.4202565453	0.2175575752	452.7719358098	6.5060607598
0.0075	0.0055	0.7896	0.1974	439.5303259025	13.8090737954	7.5932192758	0.7531692162	5.2588503733	0.1577111725	2.3706611243	0.2013136998	454.7530566759	14.9212678839
0.0075	0.006	0.7892	0.1973	443.5561146569	7.9511781494	7.9914745797	0.2485055719	5.2275890434	0.5411277766	2.3680160352	0.1808745903	459.1431943152	8.9216860882
0.0075	0.0065	0.7888	0.1972	451.9205940159	6.5344838286	9.1316849703	0.4363911253	5.2310625245	0.4624558862	2.3184206142	0.2069433613	468.6017621249	7.6402742014
0.0075	0.006999999999999999	0.7884	0.1971	440.6512887168	22.6302421444	8.9516517508	0.5260829629	5.3601602385	0.5192618660	2.3375975103	0.2071376704	457.3006982164	23.8827246437
0.0005	0.006	0.7948	0.1987	357.5806861507	25.3945984595	7.1695047288	0.8665955582	5.3700017682	0.4870503688	2.4645617881	0.1160980208	372.5847544358	26.8643424073
0.0075	0.0075	0.7879999999999999	0.19699999999999998	433.7835769715	21.0164627041	9.7345234783	0.6861234947	5.0799660970	0.2798494519	2.2357615792	0.1141073175	450.8338281260	22.0965429682
0.0075	0.008	0.7876	0.1969	441.4577367845	7.0885711720	10.2655305501	0.8540645093	4.9057131289	0.1544039510	2.2370841237	0.1341975480	458.8660645872	8.2312371803
0.0075	0.0085	0.7872	0.1968	442.1867658378	5.9250489783	10.2255231680	0.4495601510	4.8362435071	0.4224625097	2.1630216284	0.0810321660	459.4115541413	6.8781038050
0.0075	0.009000000000000001	0.7868	0.1967	432.0964876137	4.1401934801	10.9129227336	1.0741974558	4.7158294959	0.2641876125	2.0373798951	0.1178772326	449.7626197383	5.5964557810
0.0075	0.0095	0.7864	0.1966	442.3319264900	11.1198286051	11.9903942750	0.8573031711	4.6741477228	0.2735364828	2.0466377070	0.1775857758	461.0431061948	12.4282540348
0.0075	0.01	0.7859999999999999	0.1965	432.9158388506	18.9138227891	12.4222921502	1.0058653394	4.5224723818	0.0959390876	2.0565567912	0.1382675904	451.9171601738	20.1538948065
0.008	0.0	0.7936	0.1984	431.6497153842	26.1968304320	0.0000000000	0.0000000000	6.5133559610	0.1895232350	2.9453067358	0.2459506218	441.1083780810	26.6323042888
0.008	0.0005	0.7932	0.1983	444.4012722319	16.3799779141	0.8847087002	0.1502451963	6.3917841228	0.5705092095	2.8342129927	0.1356752821	454.5119780476	17.2364076020
0.008	0.001	0.7928	0.1982	448.4722220781	14.4925387316	1.6593970996	0.3544942962	6.4016256525	0.5085826896	2.8163586411	0.1458041648	459.3496034713	15.5014198822
0.008	0.0015	0.7924	0.1981	448.9060911386	10.1672479511	2.4904595374	0.1451855797	6.3350505983	0.4194403208	2.7416348735	0.1275690039	460.4732361478	10.8594428555
0.0005	0.0065	0.7944	0.1986	361.7467968688	9.8729502766	7.6568673838	0.3785574897	5.4487340063	0.3838960557	2.3699998520	0.1971168259	377.2223981109	10.8325206479
0.008	0.002	0.792	0.198	432.7497105486	14.7243103574	3.0578369566	0.3475033957	5.9014443753	0.4087703372	2.6391376701	0.1442362028	444.3481295506	15.6248202931
0.008	0.0025	0.7916	0.1979	442.5061192726	14.7905125990	3.9489104676	0.5067630739	5.8389217156	0.3256438696	2.6140093234	0.2298946155	454.9079607792	15.8528141580
0.008	0.003	0.7912	0.1978	439.7722603229	18.0164267022	4.3853546363	0.3802223679	5.6143032717	0.2726332337	2.5201086596	0.1933540246	452.2920268905	18.8626363284
0.008	0.0035	0.7908	0.1977	438.5271045062	18.6649943767	4.9872838855	0.8493663715	5.7509268613	0.4267562590	2.5181248428	0.1846169886	451.7834400958	20.1257339958
0.008	0.004	0.7904	0.1976	427.9900540526	11.1072979740	5.5091983705	0.4991291882	5.5789895472	0.1964761172	2.4890288625	0.1868208301	441.5672708328	11.9897241095
0.008	0.0045	0.79	0.1975	442.8835369684	29.9059588032	6.6612291240	0.4927276084	5.5818841148	0.1615407310	2.4691906941	0.1499441275	457.5958409013	30.7101712701
0.008	0.005	0.7896	0.1974	430.2384312656	36.4101882668	7.2122398870	1.3530869093	5.3757909034	0.6308659400	2.3733062134	0.1618375250	445.1997682694	38.5559786411
0.008	0.0055	0.7892	0.1973	439.9545175862	12.1240045370	7.9514671976	0.7245142999	5.2877960490	0.3250876461	2.3766125748	0.1608618729	455.5703934076	13.3344683559
0.008	0.006	0.7888	0.1972	435.6255043583	4.7843991396	8.3279002931	0.9133846320	5.1147009080	0.2743830213	2.2946148121	0.1327165394	451.3627203715	6.1048833323
0.008	0.0065	0.7884	0.1971	427.9529574415	26.1868747662	9.1089535032	0.5049325599	5.0214958320	0.3131788355	2.3871929313	0.3008316500	444.4705997080	27.3058178116
0.0005	0.006999999999999999	0.794	0.1985	372.7273937597	31.8306572076	8.2115151814	0.9274153322	5.4186305035	0.3101809755	2.3329686043	0.1052732178	388.6905080489	33.1735267331
0.008	0.006999999999999999	0.7879999999999999	0.19699999999999998	439.0045217623	6.0357185349	9.3289941049	1.0339354781	5.0805450105	0.3187580036	2.2767604605	0.1540977254	455.6908213382	7.5425097420
0.008	0.0075	0.7876	0.1969	441.8674124030	8.6578690106	9.7554364280	1.0230901790	5.1395941891	0.2435458266	2.2496482971	0.1316313924	459.0120913172	10.0561364086
0.008	0.008	0.7872	0.1968	440.8529007337	32.1387806325	10.4210137852	0.5016405791	4.9798140589	0.3444141343	2.2681639209	0.1271982628	458.5218924987	33.1120336087
0.008	0.0085	0.7868	0.1967	441.8399931687	15.5578011570	11.1966114433	1.2999206856	4.8692415775	0.1747283366	2.1656667175	0.2526717835	460.0715129070	17.2851219627
0.008	0.009000000000000001	0.7864	0.1966	437.9561392742	17.0422956143	11.1611503546	0.8961066101	4.7227764581	0.2341732004	2.1782308908	0.1684051614	456.0182969777	18.3409805862
0.008	0.0095	0.7859999999999999	0.1965	439.1641984798	16.2154022440	12.4577532389	0.8281824393	4.6301502956	0.2093266738	2.1319418312	0.0404188313	458.3840438455	17.2933301884
0.008	0.01	0.7856	0.1964	439.2012950909	22.2138919033	11.9376572713	0.6960290600	4.5438921818	0.2897206220	2.0248157218	0.1076554522	457.7076602658	23.3072970375
0.0085	0.0	0.7932	0.1983	441.8045094537	34.2702696346	0.0000000000	0.0000000000	6.6829776210	0.3263224107	2.9618385428	0.1635041680	451.4493256175	34.7600962133
0.0085	0.0005	0.7928	0.1982	422.0836284041	13.6237913874	0.8510661289	0.1105263680	6.3263668955	0.2130716340	2.7766823043	0.1419134069	432.0377437328	14.0893027963
0.0085	0.001	0.7924	0.1981	439.7529055692	13.8621290834	1.5120971926	0.0832555305	6.3946786903	0.2997721287	2.7284094279	0.2056716256	450.3880908800	14.4508283682
0.0005	0.0075	0.7936	0.1984	377.7612425988	15.9006647094	9.0434868779	0.9937394615	5.3752119898	0.3992740956	2.2331164900	0.1884150286	394.4130579565	17.4820932951
0.0085	0.0015	0.792	0.198	430.5626233888	17.2299195199	2.4804576918	0.3190759611	5.9327057051	0.3591989256	2.7211354328	0.1433604141	441.6969222185	18.0515548207
0.0085	0.002	0.7916	0.1979	451.9964001343	12.4414939730	3.2315053654	0.2570099732	6.3529969172	0.4918162487	2.6847654574	0.1658726087	464.2656678743	13.3561928036
0.0085	0.0025	0.7912	0.1978	444.8093349542	14.7475397836	4.1489473782	0.7113541606	5.9871235756	0.2987462989	2.5174635705	0.1598365002	457.4628694785	15.9174767433
0.0085	0.003	0.7908	0.1977	451.6899498686	7.8398990659	4.8063414073	0.9995627576	6.0056488080	0.2285176316	2.5888809768	0.0247425431	465.0908210607	9.0927219982
0.0085	0.0035	0.7904	0.1976	433.3593852879	12.9646569858	5.3382577378	0.4797371524	5.7422431586	0.2917953836	2.5716878975	0.1367667111	447.0115740818	13.8729562329
0.0085	0.004	0.79	0.1975	424.8110357694	12.8164197880	5.3955410349	0.3151024132	5.6826150665	0.3610750007	2.5571399073	0.1833811883	438.4463317781	13.6759783902
0.0085	0.0045	0.7896	0.1974	449.0625420637	21.1251099396	6.3029812023	0.4238589112	5.5141512335	0.1142089410	2.5214312042	0.0945041149	463.4011057037	21.7576819067
0.0085	0.005	0.7892	0.1973	440.1174200959	20.3135887316	6.8221679112	1.0334011966	5.4493129198	0.3674272460	2.3157755251	0.0568232621	454.7046764520	21.7712404363
0.0085	0.0055	0.7888	0.1972	446.9835189450	25.3106244075	7.3004379794	0.7692865841	5.4319455144	0.4944965253	2.4639005158	0.0655160330	462.1798029546	26.6399235499
0.0085	0.006	0.7884	0.1971	435.9513093777	18.4663785609	8.8098073959	1.1540409230	5.2507455841	0.4508394700	2.3547905896	0.2021547323	452.3666529473	20.2734136862
0.0005	0.008	0.7932	0.1983	364.3338822703	20.1003141496	8.9170999207	1.2492645201	5.3566867574	0.4496574478	2.2575835644	0.1127192866	380.8652525128	21.9119554041
0.0085	0.0065	0.7879999999999999	0.19699999999999998	429.3239191567	7.3570386272	9.0162091174	0.5825333076	5.2762177787	0.3385015788	2.2661801041	0.1414937264	445.8825261569	8.4195672400
0.0085	0.006999999999999999	0.7876	0.1969	444.6383679639	13.8195915158	9.4426514405	0.5181657749	5.1656452973	0.2000261388	2.2026979652	0.1157056436	461.4493626669	14.6534890731
0.0085	0.0075	0.7872	0.1968	440.4980635839	20.8468482087	9.3044441204	0.8725776186	4.9450792480	0.3818653270	2.2582448367	0.1590906218	457.0058317890	22.2603817761
0.0085	0.008	0.7868	0.1967	432.2851964616	7.6502545649	10.3282693994	0.4392538268	4.8518741720	0.2809347461	2.1967465146	0.0801859105	449.6620865476	8.4506290483
0.0085	0.0085	0.7864	0.1966	443.8577262343	22.4085403799	11.3675520760	0.8406311681	4.7372492960	0.4013770685	2.1339256480	0.1601644600	462.0964532543	23.8107130765
0.0085	0.009000000000000001	0.7859999999999999	0.1965	442.8803111761	25.0916642226	10.8983745947	0.7288240110	4.8049821772	0.3871888541	2.0863140439	0.1215014713	460.6699819919	26.3291785590
0.0085	0.0095	0.7856	0.1964	439.6416157359	16.4338410699	11.9303832018	0.9196269487	4.8402959017	0.3337957297	2.1550863610	0.0514604111	458.5673812004	17.7387241594
0.0085	0.01	0.7852	0.1963	437.7754949070	9.6957603467	12.0422220200	1.3330290514	4.8130869665	0.1595702411	2.1537638164	0.1181144104	456.7845677099	11.3064740496
0.009000000000000001	0.0	0.7928	0.1982	437.4109803804	15.8046091600	0.0000000000	0.0000000000	6.5052511718	0.5688172184	2.8857922305	0.1132610977	446.8020237827	16.4866874761
0.009000000000000001	0.0005	0.7924	0.1981	423.1368495807	19.3619764409	0.8492476115	0.1462069870	6.3923630363	0.3561631023	2.8335517204	0.1499791189	433.2120119489	20.0143256491
0.0005	0.0085	0.7928	0.1982	359.0855182451	38.5175731199	10.3000823802	1.7274536709	5.1963277136	0.2747101707	2.2866795447	0.3000631815	376.8686078836	40.8198001430
0.009000000000000001	0.001	0.792	0.198	449.8044742861	22.5446673211	1.8021507131	0.3055217424	6.6123501721	0.4106876293	2.7541990468	0.2121437330	460.9731742181	23.4730204258
0.009000000000000001	0.0015	0.7916	0.1979	430.8416544203	27.4650262259	2.4822762092	0.3442718030	6.1972691816	0.3199669192	2.7125388932	0.1248106540	442.2337387043	28.2540756021
0.009000000000000001	0.002	0.7912	0.1978	454.4770343908	25.7201454125	3.4033552568	0.3841593732	6.1555874085	0.3606515044	2.7323770616	0.1207505636	466.7683541177	26.5857068537
0.009000000000000001	0.0025	0.7908	0.1977	433.4287398217	28.0307772978	3.7106846922	0.1452994240	5.8904450185	0.1343278966	2.5862358876	0.1898392827	445.6161054200	28.5002439011
0.009000000000000001	0.003	0.7904	0.1976	428.2674721879	29.5888028794	4.7226896083	0.2672292557	5.7555581694	0.3905946262	2.5525110014	0.1597489306	441.2982309670	30.4063756919
0.009000000000000001	0.0035	0.79	0.1975	441.4480594077	16.2349398091	5.0282005263	0.7233722887	5.7700310073	0.3800178106	2.5670589915	0.2257099664	454.8133499328	17.5640398748
0.009000000000000001	0.004	0.7896	0.1974	432.4755182056	19.2942437131	5.8228926167	0.2611583425	5.5807262878	0.2204436990	2.4308369018	0.1326110623	446.3099740119	19.9084568169
0.009000000000000001	0.0045	0.7892	0.1973	441.1319317651	21.7457368321	6.2493349399	0.4521713362	5.6218291474	0.3162033888	2.4434010751	0.2135817335	455.4464969275	22.7276932906
0.009000000000000001	0.005	0.7888	0.1972	437.5706570978	10.7359339118	6.9003641581	0.4992285616	5.5199403687	0.1549066992	2.4804323228	0.1918100013	452.4713939474	11.5818791739
0.009000000000000001	0.0055	0.7884	0.1971	423.0158823705	22.0326084730	7.4259156779	0.1111529229	5.4637857577	0.4190406207	2.4354658078	0.2415807840	438.3410496139	22.8043828006
0.0005	0.009000000000000001	0.7924	0.1981	340.6388251427	38.2654087565	9.2826219120	0.9802365294	5.2791123463	0.2962634811	2.2582448367	0.1995684245	357.4588042377	39.7414771915
0.009000000000000001	0.006	0.7879999999999999	0.19699999999999998	426.5997375837	10.9336400558	8.2406114593	1.0689819904	5.2987954058	0.4730201691	2.3111466191	0.1168788233	442.4502910679	12.5925210386
0.009000000000000001	0.0065	0.7876	0.1969	442.4335389465	13.8710643037	8.9752924766	1.0799206871	5.1430676702	0.2798590324	2.3051951686	0.2626308442	458.8570942619	15.4934748674
0.009000000000000001	0.006999999999999999	0.7872	0.1968	427.4997336274	19.6160382917	9.1698738351	0.4811688369	5.0666510862	0.2717220485	2.3514842282	0.2188961077	444.0877427769	20.5878252848
0.009000000000000001	0.0075	0.7868	0.1967	440.3770963737	5.4804967062	10.0182121879	1.0655580762	4.9178703127	0.2585612082	2.1954239701	0.1712171725	457.5086028444	6.9758331631
0.009000000000000001	0.008	0.7864	0.1966	437.2513036630	23.0195678158	10.3573656773	0.8889444155	4.8240863233	0.3210460405	2.1967465146	0.1640488452	454.6295021782	24.3936071170
0.009000000000000001	0.0085	0.7859999999999999	0.1965	439.3900039387	16.8085495844	10.5583118466	0.2933736920	4.9126600911	0.3539127065	2.2185684999	0.1973651287	457.0795443763	17.6532011116
0.009000000000000001	0.009000000000000001	0.7856	0.1964	451.8189815594	12.1603358316	11.7421666541	1.0473365537	4.6724109822	0.4649709960	2.0882978607	0.1168488889	470.3218570564	13.7894922702
0.009000000000000001	0.0095	0.7852	0.1963	443.4593408888	16.4123714190	11.6757907701	0.5078321680	4.7719841069	0.3800707214	2.2152621385	0.0568847924	462.1223779043	17.3571591008
0.009000000000000001	0.01	0.7848	0.1962	438.1093644071	36.2804118188	12.6932512383	1.4994996255	4.5433132683	0.2444797767	2.0281220832	0.2240766762	457.3740509969	38.2484678972
0.0095	0.0	0.7924	0.1981	448.2528682037	23.2893726298	0.0000000000	0.0000000000	6.5347757611	0.4942524781	2.8037944678	0.1282936394	457.5914384326	23.9119187473
0.0	0.002	0.7984	0.1996	0.0000000000	0.0000000000	1.2793269694	0.1350608822	6.4386761175	0.3391781119	2.5829295262	0.2311768548	10.3009326131	.7054158489
0.0005	0.0095	0.792	0.198	364.7661384346	32.6615559802	10.8483653670	1.8185028212	4.9549207777	0.4257656041	2.1802147076	0.0954250498	382.7496392869	35.0012494553
0.0095	0.0005	0.792	0.198	443.0238589322	13.6535040819	0.7865087623	0.1973740709	6.2713701116	0.3279860565	2.7105550763	0.2335854824	452.7922928824	14.4124496917
0.0095	0.001	0.7916	0.1979	438.2448476825	13.3786039024	1.6157526827	0.1209826682	6.4010467390	0.3484963196	2.7350221507	0.2620307577	448.9966692549	14.1101136479
0.0095	0.0015	0.7912	0.1978	439.1287147648	10.0346687916	2.4068077384	0.3178298092	6.0658558136	0.3924094281	2.6860880019	0.1716049346	450.2874663187	10.9165129635
0.0095	0.002	0.7908	0.1977	447.9173858075	22.6421137655	3.1296683927	0.2099265449	6.1949535276	0.2720376146	2.6860880019	0.2015568324	459.9280957297	23.3256347574
0.0095	0.0025	0.7904	0.1976	434.8561529017	29.1543575560	4.1680418106	0.2313451442	5.9188117807	0.4545322793	2.6464116651	0.1010340949	447.5894181581	29.9412690744
0.0095	0.003	0.79	0.1975	436.5045327522	16.7296112036	4.4844638329	0.6150945150	5.8661306509	0.4265237405	2.6080578729	0.1661570793	449.4631851089	17.9373865384
0.0095	0.0035	0.7896	0.1974	434.1400270175	8.8094526552	5.0036505418	0.4358223990	5.5865154229	0.1752492746	2.5604462687	0.0659418118	447.2906392509	9.4864661406
0.0095	0.004	0.7892	0.1973	431.1158467633	11.3190086041	6.4257311247	0.6609653988	5.7781357965	0.3750966469	2.5994613332	0.2525125154	445.9191750177	12.6075831652
0.0095	0.0045	0.7888	0.1972	433.9658342348	6.3008154477	6.7230587146	0.2675384559	5.3746330763	0.2700344559	2.3951281987	0.1331507492	448.4586542244	6.9715391087
0.0095	0.005	0.7884	0.1971	425.8029668927	27.4486157767	6.9531011618	0.4646872347	5.5425179958	0.2414950757	2.3468553222	0.1802934345	440.6454413725	28.3350915216
0.0005	0.01	0.7916	0.1979	355.8645646624	41.3598080494	11.0147597063	1.4666813271	4.9994971184	0.4238880503	2.1716181680	0.1566196558	374.0504396551	43.4069970826
0.0095	0.0055	0.7879999999999999	0.19699999999999998	440.8303201878	14.7455597615	7.6450470209	0.9269552260	5.4828899037	0.2247914546	2.3944669264	0.0629286659	456.3527240388	15.9602351080
0.0095	0.006	0.7876	0.1969	447.0673895440	21.7144766805	8.1842374209	1.0056976516	5.0834395781	0.3203102898	2.2754379160	0.2217935224	462.6105044590	23.2622781443
0.0095	0.0065	0.7872	0.1968	440.0851621732	9.2416916240	9.0016609784	1.2164100609	5.0556517294	0.2208264826	2.2450193911	0.1522937482	456.3874942721	10.8312219157
0.0095	0.006999999999999999	0.7868	0.1967	442.4512808040	18.0198120956	9.2271571322	0.5688675792	5.1366996215	0.2676208922	2.2846957279	0.2322562974	459.0998332856	19.0885568644
0.0095	0.0075	0.7864	0.1966	440.7980622651	20.0580022810	9.4817495639	1.2905914122	4.9838664535	0.1316770574	2.2377453960	0.2589081546	457.5014236785	21.7391789052
0.0095	0.008	0.7859999999999999	0.1965	437.1787233369	24.3350839876	10.3319064341	0.5890031501	4.8605578747	0.3181265406	2.2007141483	0.1756845016	454.5719017940	25.4178981799
0.0095	0.0085	0.7856	0.1964	441.1738670647	13.0068544565	10.7610765333	0.5911719996	4.8154026205	0.2839769953	2.1504574550	0.2090540961	458.9008036735	14.0910575475
0.0095	0.009000000000000001	0.7852	0.1963	440.0770976925	13.4218987168	11.5703167627	1.1781831463	4.6764633768	0.4393888749	2.1716181680	0.1900694858	458.4954960000	15.2295402238
0.0095	0.0095	0.7848	0.1962	436.2222759285	13.7504381728	12.0304016571	0.8115845600	4.6492544416	0.3541399037	2.1253291084	0.2975989758	455.0272611356	15.2137616123
0.0095	0.01	0.7844	0.1961	447.9351276650	12.3456527897	13.4561192747	1.9059103139	4.5855739549	0.4416074330	2.0552342467	0.2193032527	468.0320551413	14.9124737893
0.001	0.0	0.7992	0.1998	405.8353127345	25.2811318862	0.0000000000	0.0000000000	6.5845623234	0.2836652596	2.8593413393	0.1854111252	415.2792163972	25.7502082710
0.01	0.0	0.792	0.198	446.1690063965	8.5638278292	0.0000000000	0.0000000000	6.4288345878	0.2600604260	2.8957113148	0.1923563659	455.4935522991	9.0162446211
0.01	0.0005	0.7916	0.1979	435.0819583606	27.4507276546	0.8001476425	0.1736660285	6.5596690422	0.5474624452	2.7667632201	0.1950652352	445.2085382654	28.3669213635
0.01	0.001	0.7912	0.1978	437.7754949070	14.3658644245	1.6312100803	0.1508821571	6.4884626798	0.5897716776	2.8137135520	0.3460166840	448.7088812191	15.4525349432
0.01	0.0015	0.7908	0.1977	444.2528857875	13.6301828228	2.8141556291	0.3302499642	6.2262148574	0.2408725501	2.7237805219	0.0989171385	456.0170367959	14.3002224756
0.01	0.002	0.7904	0.1976	439.1625855836	19.1189706327	3.2560553499	0.4062829909	6.1376410895	0.5318019417	2.6569920216	0.2408556629	451.2132740446	20.2979112282
0.01	0.0025	0.79	0.1975	430.7755256787	16.7837373578	3.8352531320	0.7207984420	5.9506520241	0.3058154138	2.6047515115	0.1791254665	443.1661823463	17.9894766801
0.01	0.003	0.7896	0.1974	438.5964590400	21.9753162969	4.2307806599	0.2997852221	5.9512309376	0.3107423114	2.6027676946	0.1166091371	451.3812383321	22.7024529675
0.01	0.0035	0.7892	0.1973	435.5819561627	9.6154509952	5.1591337769	0.3496758763	5.5778317202	0.2187036883	2.4592716099	0.1749262052	448.7781932697	10.3587567650
0.01	0.004	0.7888	0.1972	428.4319875937	11.3273014659	5.7956148562	0.6210283411	5.7827671046	0.3026870781	2.4850612288	0.1516376787	442.4954307833	12.4026545638
0.01	0.0045	0.7884	0.1971	435.3980860032	9.8254084779	6.4311866768	0.3454512957	5.6038828284	0.3658623495	2.4182727285	0.1803516344	449.8514282369	10.7170737575
0.001	0.0005	0.7988	0.1997	401.4353320766	12.1990464920	0.7692328472	0.1452994240	6.5926671126	0.4537529894	2.8024719233	0.1570211881	411.5997039597	12.9551200935
0.01	0.005	0.7879999999999999	0.19699999999999998	444.9383666451	22.8727202516	7.4104582802	1.0488920650	5.5818841148	0.4399529427	2.3270171538	0.1603718210	460.2577261939	24.5219370803
0.01	0.0055	0.7876	0.1969	437.0400142692	10.2438760356	7.7423377001	0.4749429859	5.4469972658	0.6881857393	2.4255467236	0.1803516344	452.6548959587	11.5873563952
0.01	0.006	0.7872	0.1968	442.4319260504	19.4156291298	9.1435053332	1.0475417736	5.2947430112	0.3546127638	2.3382587826	0.0964097793	459.2084331774	20.9141934465
0.01	0.0065	0.7868	0.1967	443.5722436183	17.1471733034	8.9389221292	1.2380404280	5.1696976919	0.3038055173	2.2489870248	0.1621614379	459.9298504642	18.8511806866
0.01	0.006999999999999999	0.7864	0.1966	426.1190945353	2.1666184536	9.0553072408	1.0705863662	5.0701245673	0.2803424189	2.2344390346	0.0909964480	442.4789653780	3.6085436867
0.01	0.0075	0.7859999999999999	0.1965	441.6093490213	22.1313410268	9.5544902587	1.1682838354	4.9074498695	0.2417502915	2.1868274304	0.1285388127	458.2581165799	23.6699139664
0.01	0.008	0.7856	0.1964	445.4980416041	12.1077567945	10.4764785650	1.0698787590	5.0452312861	0.3079253994	2.1729407126	0.1488905605	463.1926921678	13.6344515134
0.01	0.0085	0.7852	0.1963	443.9174033913	27.4857188729	10.8965560773	0.4503685942	4.7360914689	0.3157154629	2.1636829006	0.2236469386	461.7137338381	28.4754498686
0.01	0.009000000000000001	0.7848	0.1962	430.2593989153	18.8320763720	11.7412573954	1.3833240618	4.6770422904	0.3276752777	2.1074747568	0.1437624796	448.7851733579	20.6868381911
0.01	0.0095	0.7844	0.1961	436.6593707812	6.5377825197	11.5093964308	1.1132178511	4.8015086962	0.3382242451	2.0320897169	0.1249507176	455.0023656251	8.1141753335
0.001	0.001	0.7984	0.1996	416.6110718162	13.6844176329	1.5630156790	0.1295366570	6.4137828364	0.2289279075	2.7257643388	0.1484316925	427.3136346704	14.1913138899
0.01	0.01	0.784	0.196	437.8593655061	16.5007501337	12.9287492376	1.2729543649	4.6104672361	0.6734971458	2.0730885983	0.1648147369	457.4716705781	18.6120163813
0.001	0.0015	0.7979999999999999	0.1995	409.4046518825	19.1218876563	2.2767837465	0.2285406827	6.2447400899	0.3903886454	2.7330383338	0.1571325428	420.6592140527	19.8979495272
0.001	0.002	0.7976	0.1994	418.8933198480	16.3525620565	3.2569646086	0.3946056986	6.0253318676	0.4723111248	2.6378151255	0.1495937630	430.8134314497	17.3690726429
0.001	0.0025	0.7972	0.1993	417.2707463356	13.0200560770	3.8534383057	0.5765474456	5.9066545969	0.3384065186	2.6748463732	0.2066303938	429.7056856114	14.1416404350
0.001	0.003	0.7968	0.1992	427.9948927410	36.3330731199	4.3789898255	0.4955384755	5.9159172132	0.5135899369	2.5968162441	0.1209676500	440.8866160238	37.4631691823
0.001	0.0035	0.7964	0.1991	402.1272645188	28.1445301226	4.8890839476	0.4982405735	5.7978188560	0.4575687893	2.6126867789	0.1082872479	415.4268541013	29.2086267333
0.0	0.0025	0.7979999999999999	0.1995	0.0000000000	0.0000000000	1.6721267211	0.0744038109	6.3338927712	0.3727124162	2.5247375656	0.1926834410	10.5307570579	.6397996681
0.001	0.004	0.7959999999999999	0.19899999999999998	416.2465572895	12.5528977976	5.6665001230	0.3181418048	5.5755160662	0.3859126248	2.5637526301	0.2242717392	430.0523261088	13.4812239664
0.001	0.0045	0.7956	0.1989	415.8143011252	7.8867777795	6.1993257122	0.5589271636	5.7028770395	0.4914072175	2.5055606695	0.1461037668	430.2220645464	9.0832159274
0.001	0.005	0.7952	0.1988	405.1046707851	34.0243984022	6.9685585595	1.3855551039	5.6461435150	0.3274542819	2.5015930358	0.1408742780	420.2209658954	35.8782820660
0.001	0.0055	0.7948	0.1987	410.6417432184	5.3461840779	7.5286619092	0.6981306892	5.5367288606	0.3274911249	2.4295143573	0.1575660740	426.1366483455	6.5293719660
0.001	0.006	0.7944	0.1986	410.2272289116	27.7718058143	8.5679445858	1.0879020832	5.3810011250	0.1952921649	2.3184206142	0.2385864522	426.4945952366	29.2935865146
0.001	0.0065	0.794	0.1985	390.5918313573	20.6196911357	8.0433023248	0.6572223416	5.3011110599	0.3895980432	2.3058564409	0.2274853535	406.2421011829	21.8939968740
0.001	0.006999999999999999	0.7936	0.1984	416.4691369562	16.9209412484	8.8434499673	0.5245847398	5.1760657406	0.2836416293	2.2562610199	0.2641317179	432.7449136840	17.9932993354
0.001	0.0075	0.7932	0.1983	440.5077409607	43.7277630050	10.4210137852	1.9140912532	5.1644874703	0.2721854103	2.2483257525	0.1502703973	458.3415679687	46.0643100658
0.001	0.008	0.7928	0.1982	417.4352617414	15.9714327684	9.7017901656	0.8422111333	4.8813987613	0.3511214272	2.2569222921	0.1860797167	434.2753729604	17.3508450456
0.001	0.0085	0.7924	0.1981	404.3820933163	12.3518050242	9.7945345515	0.4366184085	4.9445003344	0.3014889103	2.2179072276	0.0803819910	421.3390354298	13.1702943340
0.0	0.003	0.7976	0.1994	0.0000000000	0.0000000000	2.0303746429	0.2453044449	6.5544588206	0.6070106283	2.5617688133	0.2159598235	11.1466022768	1.0682748967
0.001	0.009000000000000001	0.792	0.198	422.4239494887	20.7537366929	10.8701875755	1.3237882170	5.0226536590	0.3014444422	2.1861661582	0.1353525987	440.5029568814	22.5143219508
0.001	0.0095	0.7916	0.1979	415.1836587362	12.2874700077	11.2820817596	0.9249194585	4.9664990480	0.4071602097	2.1993916038	0.1112353540	433.6316311476	13.7307850299
0.001	0.01	0.7912	0.1978	411.2885145688	22.3901147063	12.2049793246	1.6113295347	4.9242383614	0.3588031058	2.0770562319	0.1069872338	430.4947884867	24.4672345806
0.0015	0.0	0.7988	0.1997	407.8417555271	15.4021416832	0.0000000000	0.0000000000	6.3582071389	0.6148879153	2.7594892250	0.2764276326	416.9594518910	16.2934572311
0.0015	0.0005	0.7984	0.1996	441.4916076034	21.2553310397	0.9038031326	0.2072950276	6.6001929883	0.5018001513	2.8725667849	0.2476515454	451.8681705092	22.2120777640
0.0015	0.001	0.7979999999999999	0.1995	406.6530510752	16.5739919833	1.4320824284	0.0912888474	6.0930647489	0.3556998409	2.6774914623	0.1680932805	416.8556897148	17.1890739521
0.0015	0.0015	0.7976	0.1994	412.2627038347	9.4632749453	2.3204281633	0.4862825616	6.2076896249	0.3525882734	2.6781527346	0.1232168710	423.4689743575	10.4253626513
0.0015	0.002	0.7972	0.1993	416.3578471229	15.2649643815	3.0323777134	0.3266757796	5.9830711809	0.3382559519	2.6636047444	0.1974360150	428.0369007616	16.1273321280
0.0015	0.0025	0.7968	0.1992	410.6304529455	9.9887145997	4.0807529769	0.7664052943	6.0345944838	0.4101944401	2.5690428084	0.0939844496	423.3148432146	11.2592987837
0.0015	0.003	0.7964	0.1991	414.8433376516	17.3228571069	4.6181248595	0.5938900204	5.8933395861	0.2096274537	2.5802844371	0.1007740771	427.9350865343	18.2271486581
0.0	0.0035	0.7972	0.1993	0.0000000000	0.0000000000	2.4459058618	0.4314525875	6.5585112152	0.3743095599	2.4698519663	0.1263012744	11.4742690433	.9320634218
0.0015	0.0035	0.7959999999999999	0.19899999999999998	425.5432906149	18.5856719640	5.1036689972	0.3014353679	5.7428220721	0.2770813379	2.4705132386	0.1223907632	438.8602949228	19.2865794330
0.0015	0.004	0.7956	0.1989	417.9691303623	6.3081075124	6.1247665001	0.5165485703	5.6079352230	0.2096466377	2.4857225011	0.2531697139	432.1875545865	7.2874724343
0.0015	0.0045	0.7952	0.1988	420.4658935802	12.6753853136	6.6157661898	0.2868073445	5.5344132066	0.0921182204	2.4467074365	0.1936974761	435.0627804131	13.2480083546
0.0015	0.005	0.7948	0.1987	411.0707735905	9.8393855937	6.4975625608	0.7386718167	5.4504707468	0.2993604274	2.4486912534	0.1018960291	425.4674981515	10.9793138669
0.0015	0.0055	0.7944	0.1986	417.7465506956	17.0879427248	7.4368267821	0.5461428816	5.4331033414	0.4462818719	2.3838865699	0.1807585086	433.0003673890	18.2611259869
0.0015	0.006	0.794	0.1985	424.2884574215	3.2670762970	8.3015317912	0.5562998899	5.4082100602	0.2852487303	2.4434010751	0.1256765322	440.4416003480	4.2343014494
0.0015	0.0065	0.7936	0.1984	416.9530057969	17.9648614468	8.4088243160	0.6987130903	5.3543711033	0.2312293925	2.4361270801	0.1591675647	433.1523282963	19.0539714943
0.0015	0.006999999999999999	0.7932	0.1983	413.7562456562	20.5699139030	9.0134813413	0.9244366465	5.0614408645	0.2146387731	2.3157755251	0.1559032671	430.1469433871	21.8648925897
0.0015	0.0075	0.7928	0.1982	425.6836125787	10.5509101962	9.6845142506	0.9073545217	4.9450792480	0.2814162848	2.2172459553	0.1581312061	442.5304520326	11.8978122088
0.0015	0.008	0.7924	0.1981	428.7045670406	14.8344804871	10.7310709967	1.6389634336	4.9126600911	0.3837528571	2.1788921631	0.0818483070	446.5271902915	16.9390450848
0.0	0.004	0.7968	0.1992	0.0000000000	0.0000000000	2.7232297606	0.5388767449	6.5527220800	0.2181943394	2.5088670309	0.1013624933	11.7848188715	.8584335776
0.0015	0.0085	0.792	0.198	411.3917399215	13.0636119997	10.4646582021	1.1920017231	4.8646102693	0.2706840132	2.1921176087	0.2361769845	428.9131260016	14.7624747205
0.0015	0.009000000000000001	0.7916	0.1979	432.4077765679	16.2542336678	10.6965191667	1.0147163970	4.8188761016	0.3312761459	2.1398770985	0.1089314371	450.0630489347	17.7091576478
0.0015	0.0095	0.7912	0.1978	420.8352467952	23.9219400195	11.9658442905	1.0868285039	4.7766154150	0.3497787603	2.1127649351	0.1988220435	439.6904714358	25.5573693272
0.0015	0.01	0.7908	0.1977	415.6965597073	8.3692159392	12.2895403823	0.3097570909	4.7881936853	0.1166133589	2.0572180635	0.1493011645	434.8315118384	8.9448875535
0.002	0.0	0.7984	0.1996	420.4465388265	16.8938674110	0.0000000000	0.0000000000	6.4543067824	0.3817564840	2.8831471414	0.2347656296	429.7839927503	17.5103895246
0.002	0.0005	0.7979999999999999	0.1995	418.8691264060	19.7459674799	0.7783254341	0.1881440566	6.4207297985	0.3074984572	2.7740372152	0.1503285853	428.8422188538	20.3919385790
0.002	0.001	0.7976	0.1994	441.4609625768	19.0085858012	1.6657619103	0.1509040733	6.4242032796	0.5467665763	2.8071008292	0.0735173008	452.3580285959	19.7797737516
0.002	0.0015	0.7972	0.1993	412.7546371560	19.7262601760	2.2267745188	0.2544884952	6.0652769001	0.3240385339	2.7270868833	0.2610945484	423.7737754582	20.5658817535
0.002	0.002	0.7968	0.1992	423.7191050856	10.3005239932	3.0596554740	0.4488092026	6.1196947706	0.5494423006	2.7046036258	0.2845776633	435.6030589560	11.5833531597
0.002	0.0025	0.7964	0.1991	418.8159008335	10.5080479074	4.0607492858	0.5802865845	6.0137535973	0.3930579771	2.5597849964	0.3135407018	431.4501887130	11.7949331708
0.0	0.0045	0.7964	0.1991	0.0000000000	0.0000000000	3.0878424932	0.3222113099	6.3257879820	0.4587333490	2.5141572091	0.2939085631	11.9277876843	1.0748532220
0.002	0.003	0.7959999999999999	0.19899999999999998	428.7513410286	13.4163628479	4.5899378403	0.3722678730	5.9905970566	0.5063901824	2.5928486104	0.1435067501	441.9247245359	14.4385276534
0.002	0.0035	0.7956	0.1989	411.6578677839	8.0916438443	4.9572783489	0.4014189161	5.8227121372	0.2748857917	2.6146705957	0.0793967462	425.0525288657	8.8473452983
0.002	0.004	0.7952	0.1988	430.6352037149	6.3358616952	5.8265296515	0.5689547722	5.7289281477	0.3063847480	2.4678681495	0.1367155451	444.6585296636	7.3479167605
0.002	0.0045	0.7948	0.1987	415.6884952266	19.4316291112	6.0529350640	0.5976423911	5.6501959096	0.4061151550	2.4929964961	0.1749062056	429.8846226963	20.6102928629
0.002	0.005	0.7944	0.1986	430.2916568380	22.1168175427	6.7921623746	0.7143556585	5.5459914769	0.3014800172	2.4553039762	0.1525003417	445.0851146657	23.2851535601
0.002	0.0055	0.794	0.1985	429.3981123789	10.4061808787	7.7341543720	0.8370396627	5.2779545193	0.3347822372	2.3819027531	0.0913034804	444.7921240233	11.6693062590
0.002	0.006	0.7936	0.1984	429.7610140094	38.0157102287	8.0805819308	1.1724375105	5.3543711033	0.2912895843	2.3428876886	0.1671122844	445.5388547321	39.6465496079
0.002	0.0065	0.7932	0.1983	423.5545896798	26.7631895031	8.6525056435	0.6651499180	5.4087889737	0.4242073467	2.3243720647	0.3780951122	439.9402563617	28.2306418800
0.002	0.006999999999999999	0.7928	0.1982	419.9917021163	9.1057345169	8.7061519059	0.4639536431	5.0921232809	0.2056047842	2.2397292128	0.0685430330	436.0297065159	9.8438359772
0.002	0.0075	0.7924	0.1981	422.4368526578	20.6285635045	9.4835680813	0.8592181857	5.1419098432	0.2007286092	2.2040205097	0.1128898503	439.2663510920	21.8014001497
