# Supplementary material for: Multipressure Sampling for Improving the Performance of MOF-based Electronic Noses
Source: ACS Sens. 2024 Jul 12;9(7):3531–9. doi: 10.1021/acssensors.4c00199 (PMC11287752; doi:10.1021/acssensors.4c00199)
Supplement: Supplementary file 2 — se4c00199_si_002.zip [file se4c00199_si_002.zip › Multiplex_Adsorption_Data/Benzene_0.5bar/ZIF-8_v2_EQeq.csv]

benzene_comp	CO2_comp	N2_comp	O2_comp	benzene_mass	benzene_error	CO2_mass	CO2_error	N2_mass	N2_error	O2_mass	O2_error	total_mass	total_error
0.0	0.0	0.8	0.2	0.0000000000	0.0000000000	0.0000000000	0.0000000000	4.3388835924	0.0847102550	1.3247843532	0.0836606240	5.6636679456	.1683708790
0.0	0.0005	0.7996	0.1999	0.0000000000	0.0000000000	0.0575919495	0.0170107385	4.2352898940	0.1353897841	1.3502666080	0.1222061441	5.6431484515	.2746066667
0.0	0.005	0.7959999999999999	0.19899999999999998	0.0000000000	0.0000000000	0.4756370095	0.0395753141	4.3227291295	0.1365214615	1.3634470847	0.0950908890	6.1618132237	.2711876646
0.002	0.008	0.792	0.198	299.7459017458	12.7653876893	0.2259376480	0.1128364737	0.3092425751	0.1644642272	0.1783757840	0.0731287361	300.4594577529	13.1158171263
0.002	0.0085	0.7916	0.1979	296.1031489704	3.1146106054	0.2102307527	0.0367885686	0.2712924083	0.0837924841	0.1745680908	0.0455418665	296.7592402222	3.2807335246
0.002	0.009000000000000001	0.7912	0.1978	297.6912720180	7.9449114023	0.2380198752	0.0742792250	0.2502659646	0.0757963082	0.1619734131	0.0438606582	298.3415312709	8.1388475937
0.002	0.0095	0.7908	0.1977	295.9395501499	21.3818397320	0.2625870705	0.0930183285	0.3553981833	0.1156042127	0.1947781550	0.0379188895	296.7523135587	21.6283811627
0.002	0.01	0.7904	0.1976	288.0053645598	3.9449071586	0.3491763652	0.1681432429	0.3833479682	0.1258810899	0.2237752036	0.0867180347	288.9616640968	4.3256495261
0.0025	0.0	0.7979999999999999	0.1995	287.3781166804	9.7580661362	0.0000000000	0.0000000000	0.3148838161	0.1383775237	0.2029793404	0.0550962532	287.8959798369	9.9515399131
0.0025	0.0005	0.7976	0.1994	287.0644927407	5.2838735693	0.0161096362	0.0067391443	0.4610432421	0.1427465314	0.2539438501	0.0239820114	287.7955894691	5.4573412564
0.0025	0.001	0.7972	0.1993	293.4334162538	9.4274499444	0.0370521633	0.0222930825	0.4330934571	0.1619422011	0.2518935538	0.0333442615	294.1554554280	9.6450294895
0.0025	0.0015	0.7968	0.1992	281.1835080678	7.1040034913	0.0511480950	0.0298789241	0.3492441022	0.1561983292	0.2070799332	0.0478995887	281.7909801982	7.3379803333
0.0025	0.002	0.7964	0.1991	294.6714806899	14.9939566208	0.0406768315	0.0433316275	0.2397527427	0.2189232599	0.1552367250	0.1193650737	295.1071469891	15.3755765819
0.0	0.0055	0.7956	0.1989	0.0000000000	0.0000000000	0.5006069457	0.0687543723	4.2793941418	0.3052643758	1.3461660153	0.1183893761	6.1261671028	.4924081242
0.0025	0.0025	0.7959999999999999	0.19899999999999998	286.8137364701	4.6493674485	0.0745070675	0.0382073571	0.3202686370	0.1422740794	0.2047367373	0.0723740334	287.4132489119	4.9022229184
0.0025	0.003	0.7956	0.1989	293.0497805918	12.1873775296	0.1099482672	0.0662554693	0.4297599965	0.1930037419	0.2445710667	0.0912606350	293.8340599222	12.5378973758
0.0025	0.0035	0.7952	0.1988	285.2920531181	10.6264603475	0.1421675397	0.0880005007	0.4100156530	0.2143548889	0.2258255000	0.0801795946	286.0700618108	11.0089953317
0.0025	0.004	0.7948	0.1987	286.1671996468	4.5895849348	0.1163921217	0.0733563567	0.3723219063	0.1129366570	0.2217249072	0.0266908419	286.8776385820	4.8025687904
0.0025	0.0045	0.7944	0.1986	289.0483963409	6.5363129572	0.1518333214	0.0614810078	0.3323203792	0.1001601775	0.2117663249	0.0315244760	289.7443163664	6.7294786185
0.0025	0.005	0.794	0.1985	299.0729319254	5.8233379609	0.1055181173	0.0605237982	0.2774464894	0.1147616501	0.1801331809	0.0684407758	299.6360297130	6.0670641850
0.0025	0.0055	0.7936	0.1984	290.6843845456	8.9429897198	0.1627073259	0.0439264615	0.4007845313	0.1829811721	0.2296331932	0.0803719592	291.4775095960	9.2502693126
0.0025	0.006	0.7932	0.1983	290.1128602820	21.2069149368	0.2130499391	0.0579387272	0.4315549368	0.1666974864	0.2451568657	0.0757834603	291.0026220236	21.5073346107
0.0025	0.0065	0.7928	0.1982	291.2894858598	10.7518971407	0.1852608166	0.0627552528	0.3807837678	0.1489003629	0.2141095207	0.0910045805	292.0696399649	11.0545573369
0.0025	0.006999999999999999	0.7924	0.1981	295.7452319003	8.4869842544	0.1727758485	0.0644586788	0.3374487801	0.0813849918	0.2176243145	0.0555922907	296.4730808434	8.6884202157
0.0	0.006	0.7952	0.1988	0.0000000000	0.0000000000	0.5867934995	0.1002040093	4.1532354794	0.1671071948	1.3502666080	0.1150465017	6.0902955869	.3823577058
0.0025	0.0075	0.792	0.198	295.7745225188	9.8154456668	0.1808306666	0.0589379358	0.2807799500	0.0915818112	0.1815976783	0.0398170963	296.4177308137	10.0057825101
0.0025	0.008	0.7916	0.1979	287.9017757870	4.1354653153	0.2376171343	0.0414647141	0.3100118352	0.0774779013	0.1938994565	0.0247565046	288.6433042130	4.2791644353
0.0025	0.0085	0.7912	0.1978	283.4731771490	5.0611035014	0.2601706250	0.0821986197	0.3648857250	0.1695679220	0.2076657321	0.0972038020	284.3058992311	5.4100738451
0.0025	0.009000000000000001	0.7908	0.1977	286.2593579343	6.5320379200	0.3016529383	0.1337051283	0.4066821924	0.1657465535	0.2316834896	0.0661823213	287.1993765546	6.8976719231
0.0025	0.0095	0.7904	0.1976	286.2986502275	9.8631218941	0.2935981202	0.1272916136	0.3323203792	0.1694888010	0.1918491601	0.0616899433	287.1164178870	10.2215922520
0.0025	0.01	0.79	0.1975	284.4583420985	7.6843397919	0.2835295975	0.0994827104	0.3597573240	0.1309761867	0.2038580389	0.0656094838	285.3054870589	7.9804081728
0.003	0.0	0.7976	0.1994	288.8569357126	13.9549594229	0.0000000000	0.0000000000	0.3838608083	0.2471474252	0.2214320077	0.1556771075	289.4622285286	14.3577839556
0.003	0.0005	0.7972	0.1993	293.8120510785	8.7912231651	0.0112767454	0.0121090468	0.2810363700	0.1497756489	0.1707603975	0.0529686665	294.2751245914	9.0060765273
0.003	0.001	0.7968	0.1992	285.0334383888	10.6781493314	0.0314137906	0.0304169386	0.3638600448	0.2680216345	0.2190888119	0.1133123578	285.6478010361	11.0899002623
0.003	0.0015	0.7964	0.1991	298.8521806785	10.2540442304	0.0326220134	0.0234005983	0.2392399026	0.0791935367	0.1485000369	0.0401004956	299.2725426314	10.3967388610
0.0	0.0065	0.7948	0.1987	0.0000000000	0.0000000000	0.6198182537	0.0757067208	4.3165750485	0.1267804602	1.3318139407	0.1170806829	6.2682072429	.3195678639
0.003	0.002	0.7959999999999999	0.19899999999999998	286.0671829007	12.5102997851	0.0459124632	0.0311337215	0.3166787564	0.1589307909	0.1824763767	0.0770409157	286.6122504970	12.7774052132
0.003	0.0025	0.7956	0.1989	293.6927453884	13.0206837255	0.0712851403	0.0260508309	0.3230892575	0.1403252696	0.2026864409	0.0704324293	294.2898062271	13.2574922553
0.003	0.003	0.7952	0.1988	294.1992587671	10.0576173494	0.0926304083	0.0230654889	0.3607830042	0.0587778287	0.2108876264	0.0398601651	294.8635598060	10.1793208321
0.003	0.0035	0.7948	0.1987	293.0833576423	11.2210284020	0.0962550764	0.0387469404	0.2694974680	0.1082979370	0.1695887996	0.0562305980	293.6186989863	11.4243038774
0.003	0.004	0.7944	0.1986	286.7830170409	13.7562150489	0.1312935352	0.0514122073	0.3684756056	0.1558274554	0.2179172140	0.0477129569	287.5007033957	14.0111676685
0.003	0.0045	0.794	0.1985	290.7286776761	14.3098833593	0.1449867260	0.0772171012	0.3728347464	0.1812974952	0.2138166212	0.0611030721	291.4603157697	14.6295010278
0.003	0.005	0.7936	0.1984	289.5413360183	10.0799478138	0.1026989309	0.0539131547	0.3300125988	0.1100469280	0.2070799332	0.0365174124	290.1811274812	10.2804253089
0.003	0.0055	0.7932	0.1983	292.8811809340	12.3338599107	0.1546525078	0.0553032338	0.3556546033	0.1749874721	0.2085444306	0.0538998715	293.6000324757	12.6180504881
0.003	0.006	0.7928	0.1982	305.1475204426	14.7638446078	0.1308907943	0.0890776942	0.2253932201	0.1306524928	0.1391272535	0.0603969810	305.6429317105	15.0439717758
0.003	0.0065	0.7924	0.1981	285.3999283229	10.8907549462	0.1904964484	0.1475065714	0.3559110234	0.1354965837	0.2117663249	0.0722838891	286.1581021196	11.2460419904
0.0	0.006999999999999999	0.7944	0.1986	0.0000000000	0.0000000000	0.7027828803	0.0578041943	4.2452902758	0.1168487888	1.3634470847	0.1133335549	6.3115202408	.2879865380
0.003	0.006999999999999999	0.792	0.198	299.6173087865	11.8121216016	0.1409593170	0.0754319847	0.2387270625	0.0945546963	0.1646095084	0.0698698805	300.1616046744	12.0519781631
0.003	0.0075	0.7916	0.1979	289.2498586439	9.9348993367	0.1759977758	0.1547196167	0.2492402844	0.1751977647	0.1701745985	0.0992648398	289.8452713026	10.3640815579
0.003	0.008	0.7912	0.1978	286.8251669553	7.5390238204	0.2380198752	0.1111273020	0.3153966561	0.2055331033	0.1930207581	0.0939362930	287.5716042447	7.9496205187
0.003	0.0085	0.7908	0.1977	288.2454047505	9.1243242351	0.1908991893	0.1335594747	0.2836005705	0.1541116473	0.1900917633	0.1100990410	288.9099962736	9.5220943981
0.003	0.009000000000000001	0.7904	0.1976	296.7696891428	5.8611314479	0.2561432160	0.1677724064	0.3046270142	0.1668394224	0.1757396887	0.0970023651	297.5061990617	6.2927456418
0.003	0.0095	0.79	0.1975	293.5091432187	12.9517366646	0.2404363206	0.1710316917	0.2910367518	0.2161424783	0.1865769695	0.0904409856	294.2271932606	13.4293518202
0.003	0.01	0.7896	0.1974	294.0392319733	16.5590842440	0.2388253570	0.1625716932	0.3769374671	0.2399576540	0.1997574461	0.1031172580	294.8547522435	17.0647308492
0.0035	0.0	0.7972	0.1993	287.7167448066	5.3401927886	0.0000000000	0.0000000000	0.2941137924	0.0998208690	0.1915562607	0.0656878921	288.2024148597	5.5057015497
0.0035	0.0005	0.7968	0.1992	284.0211260368	6.7168214321	0.0132904499	0.0164286699	0.3861685887	0.1112685735	0.2302189922	0.0625023061	284.6508040676	6.9070209816
0.0035	0.001	0.7964	0.1991	289.4841835920	6.4077578377	0.0273863816	0.0133816689	0.3420643409	0.1477246543	0.2053225363	0.0707920535	290.0589568508	6.6396562144
0.0	0.0075	0.794	0.1985	0.0000000000	0.0000000000	0.6902979122	0.0437043475	4.1922113263	0.1351253355	1.3915654349	0.0344278391	6.2740746734	.2132575221
0.0035	0.0015	0.7959999999999999	0.19899999999999998	289.1441266551	16.1156069191	0.0298028270	0.0155772769	0.3128324557	0.1964987483	0.1944852555	0.0814955634	289.6812471933	16.4091785077
0.0035	0.002	0.7956	0.1989	297.2519127403	6.7491934055	0.0467179451	0.0209115241	0.3010371336	0.0937866614	0.1886272658	0.0484268349	297.7882950848	6.9123184259
0.0035	0.0025	0.7952	0.1988	287.2609542064	5.1098084783	0.0942413719	0.0298572019	0.4023230516	0.1717394193	0.2454497652	0.0868208608	288.0029683951	5.3982259603
0.0035	0.003	0.7948	0.1987	299.3601228678	21.4911502134	0.0821591447	0.0486900263	0.3325767992	0.1655655607	0.1988787477	0.0732459560	299.9737375594	21.7786517564
0.0035	0.0035	0.7944	0.1986	293.7120343323	15.2912072397	0.0966578173	0.0366472095	0.3359102598	0.1208715247	0.2003432451	0.0726343470	294.3449456545	15.5213603209
0.0035	0.004	0.794	0.1985	291.7395612174	5.0297211921	0.1035044127	0.0365230715	0.3138581359	0.0964275756	0.1906775622	0.0487446692	292.3476013282	5.2114165084
0.0035	0.0045	0.7936	0.1984	297.2083340152	14.8842578437	0.1304880534	0.0428043675	0.3800145077	0.0900264451	0.2114734254	0.0415710945	297.9303100017	15.0586597508
0.0035	0.005	0.7932	0.1983	288.9148025443	7.2703140283	0.1413620579	0.0547727632	0.4005281113	0.1463940645	0.2463284636	0.0794486806	289.7030211771	7.5509295366
0.0035	0.0055	0.7928	0.1982	295.7338014150	10.6487760205	0.1582771759	0.0985391039	0.3695012858	0.2073891342	0.2000503456	0.0877252283	296.4616302223	11.0424294869
0.0035	0.006	0.7924	0.1981	293.5155728667	14.1968676246	0.1747895530	0.1209671715	0.3687320256	0.1337087324	0.2313905901	0.1095146421	294.2904850354	14.5610581706
0.0	0.008	0.7936	0.1984	0.0000000000	0.0000000000	0.7499035662	0.0430462020	4.1083619714	0.3861301068	1.3666689790	0.0794918615	6.2249345166	.5086681703
0.0035	0.0065	0.792	0.198	291.4387965737	15.1134870619	0.1671374758	0.0779696408	0.2897546516	0.1796331775	0.1813047788	0.0530269414	292.0769934799	15.4241168216
0.0035	0.006999999999999999	0.7916	0.1979	294.1356766928	12.9928223026	0.2641980341	0.1569635856	0.3797580876	0.2253779044	0.2267041984	0.1013516854	295.0063370129	13.4765154780
0.0035	0.0075	0.7912	0.1978	287.2609542064	6.6883214531	0.2468801751	0.1106651106	0.3074476347	0.0760733930	0.1938994565	0.0650896197	288.0091814727	6.9401495764
0.0035	0.008	0.7908	0.1977	295.5366255440	11.2286961696	0.2380198752	0.0507773076	0.3879635291	0.1290238811	0.2073728326	0.0741353988	296.3699817809	11.4826327571
0.0035	0.0085	0.7904	0.1976	286.5001125304	2.0269762880	0.2859460430	0.1162519839	0.4002716913	0.0407506235	0.2237752036	0.0544950485	287.4101054683	2.2384739439
0.0035	0.009000000000000001	0.79	0.1975	293.0154891360	6.8925367103	0.2041896391	0.1613498895	0.2661640074	0.1567194344	0.1587515188	0.0813100777	293.6445943013	7.2919161119
0.0035	0.0095	0.7896	0.1974	290.0428485597	10.4236644781	0.2154663845	0.0991429996	0.2930881122	0.1120247501	0.1836479747	0.0378101352	290.7350510311	10.6726423630
0.0035	0.01	0.7892	0.1973	286.5486920928	7.7069408568	0.3854230467	0.1695457897	0.4118105933	0.2377466042	0.2372485797	0.1381417793	287.5831743125	8.2523750300
0.004	0.0	0.7968	0.1992	284.5869350578	11.5187060843	0.0000000000	0.0000000000	0.3695012858	0.1748356039	0.2070799332	0.0833524202	285.1635162768	11.7768941084
0.004	0.0005	0.7964	0.1991	290.7315352974	2.4805050148	0.0108740045	0.0082929428	0.3253970379	0.0496263885	0.2108876264	0.0561573174	291.2786939662	2.5945816635
0.0	0.0085	0.7932	0.1983	0.0000000000	0.0000000000	0.8207859656	0.0513617042	4.2496494165	0.1927391981	1.3684263759	0.0695992281	6.4388617580	.3137001304
0.004	0.001	0.7959999999999999	0.19899999999999998	297.4290852620	11.6509521165	0.0338302361	0.0216732989	0.3441157013	0.1029212696	0.1965355518	0.0755975774	298.0035667512	11.8511442624
0.004	0.0015	0.7956	0.1989	292.4982596774	12.4764597624	0.0382603860	0.0291535460	0.2992421933	0.1730225491	0.1748609902	0.0857870530	293.0106232469	12.7644229105
0.004	0.002	0.7952	0.1988	294.8793726408	8.7153217545	0.0479261678	0.0344007693	0.3395001404	0.2023178535	0.2009290441	0.0999881783	295.4677279931	9.0520285556
0.004	0.0025	0.7948	0.1987	286.3229400087	7.2347612916	0.0636330631	0.0173879626	0.2774464894	0.0655473036	0.1886272658	0.0568375952	286.8526468270	7.3745341530
0.004	0.003	0.7944	0.1986	292.4361064137	13.9689525583	0.1051153764	0.0440739156	0.4038615719	0.0610473609	0.2439852678	0.0603571956	293.1890686298	14.1344310304
0.004	0.0035	0.794	0.1985	295.7595200068	13.4136151115	0.0974632992	0.0669858743	0.2953958926	0.1539255169	0.1613876141	0.0545579831	296.3137668127	13.6890844858
0.004	0.004	0.7936	0.1984	290.9851491894	5.3590655691	0.0837701084	0.0503410022	0.2348807618	0.1054432153	0.1569941219	0.0745232065	291.4607941815	5.5893729931
0.004	0.0045	0.7932	0.1983	295.4016029367	9.8544477633	0.0994770037	0.0145433527	0.2915495919	0.0666021144	0.1980000492	0.0182821840	295.9906295815	9.9538754144
0.004	0.005	0.7928	0.1982	292.6847194684	7.5536707593	0.1510278396	0.0501084790	0.3592444840	0.0339173067	0.2132308223	0.0481853031	293.4082226143	7.6858818481
0.004	0.0055	0.7924	0.1981	299.0593582241	3.6520679947	0.1333072398	0.0750179940	0.2579585659	0.1647438429	0.1590444183	0.0763024230	299.6096684481	3.9681322546
0.0	0.009000000000000001	0.7928	0.1982	0.0000000000	0.0000000000	0.8969039968	0.1238086071	4.2575984380	0.1066460804	1.3962518266	0.0405261124	6.5507542614	.2709807999
0.004	0.006	0.792	0.198	291.9860310561	9.4760351640	0.1361264261	0.0408022454	0.3261662981	0.0892489115	0.1982929487	0.0505487143	292.6466167290	9.6566350352
0.004	0.0065	0.7916	0.1979	294.1978299564	9.1863254310	0.1252524216	0.0435556423	0.2512916447	0.0562022202	0.1789615830	0.0184689323	294.7533356057	9.3045522258
0.004	0.006999999999999999	0.7912	0.1978	285.0755883032	3.9670366380	0.1377373897	0.0622153233	0.2335986616	0.1146905839	0.1543580266	0.0330652251	285.6012823811	4.1770077703
0.004	0.0075	0.7908	0.1977	304.3166670443	12.8708471234	0.1808306666	0.1052811256	0.2848826707	0.1786966259	0.1722248949	0.0781245883	304.9546052765	13.2329494632
0.004	0.008	0.7904	0.1976	294.3314237531	13.7806791871	0.2307705389	0.1358759721	0.3187301167	0.2084087738	0.1769112866	0.0940275766	295.0578356953	14.2189915096
0.004	0.0085	0.79	0.1975	292.5968476129	2.9062816628	0.3000419747	0.1186001878	0.3489876821	0.0645934259	0.2190888119	0.0578311464	293.4649660816	3.1473064229
0.004	0.009000000000000001	0.7896	0.1974	290.6300897406	10.5342397018	0.2154663845	0.0732501457	0.2836005705	0.1476356088	0.1865769695	0.0764147746	291.3157336651	10.8315402309
0.004	0.0095	0.7892	0.1973	289.1369826018	13.7781963968	0.2815158930	0.1363240784	0.3584752238	0.1723829409	0.2187959124	0.0835580157	289.9957696310	14.1704614318
0.004	0.01	0.7888	0.1972	293.1733727138	9.1122834141	0.2605733659	0.1354694933	0.2646254871	0.1757149117	0.1751538897	0.0921326015	293.8737254565	9.5156004206
0.0045	0.0	0.7964	0.1991	289.5749130688	10.1099007551	0.0000000000	0.0000000000	0.4041179919	0.0831908198	0.2407633735	0.0387070848	290.2197944342	10.2317986597
0.0	0.0095	0.7924	0.1981	0.0000000000	0.0000000000	0.9150273375	0.0594967056	4.2150327104	0.3417862793	1.3329855386	0.0489904481	6.4630455865	.4502734330
0.0045	0.0005	0.7959999999999999	0.19899999999999998	298.5042652830	15.4098136418	0.0108740045	0.0097326738	0.2718052484	0.1224281529	0.1772041861	0.0821999316	298.9641487220	15.6241744001
0.0045	0.001	0.7956	0.1989	298.1020550825	9.6753605753	0.0273863816	0.0118381166	0.3046270142	0.1571718925	0.1865769695	0.0832494320	298.6206454478	9.9276200164
0.0045	0.0015	0.7952	0.1988	285.8935824056	2.4396263153	0.0322192724	0.0174624295	0.2438554634	0.0702310117	0.1681243022	0.0594059071	286.3377814436	2.5867256636
0.0045	0.002	0.7948	0.1987	292.1853501430	7.9732415262	0.0547727632	0.0274809808	0.3359102598	0.1251476940	0.2179172140	0.0582980346	292.7939503800	8.1841682356
0.0045	0.0025	0.7944	0.1986	299.8430608706	7.7841297860	0.0592029131	0.0424390319	0.2925752721	0.0818522347	0.1660740058	0.0099067594	300.3609130616	7.9183278120
0.0045	0.003	0.794	0.1985	293.8299112117	7.5124339947	0.0737015857	0.0465927888	0.3171915965	0.1334429233	0.1868698690	0.0371232038	294.4076742629	7.7295929106
0.0045	0.0035	0.7936	0.1984	287.1716535402	4.6400845591	0.1184058262	0.0729572682	0.4120670134	0.2173292631	0.2381272782	0.0730864910	287.9402536580	5.0034575814
0.0045	0.004	0.7932	0.1983	289.8263837448	8.0643134316	0.1123647127	0.0814851453	0.2959087327	0.1544611015	0.1851124721	0.0704324293	290.4197696623	8.3706921077
0.0045	0.0045	0.7928	0.1982	283.5539049513	4.5137741137	0.1892882256	0.0772171012	0.5033525496	0.0980128519	0.2770829092	0.0547776848	284.5236286357	4.7437817516
0.0045	0.005	0.7924	0.1981	291.6652630631	2.6501321889	0.1047126355	0.0129880039	0.2535994251	0.0530337160	0.1757396887	0.0428475002	292.1993148124	2.7590014090
0.0	0.001	0.7992	0.1998	0.0000000000	0.0000000000	0.0966578173	0.0238944520	4.2675988197	0.2516399253	1.3704766722	0.0919424488	5.7347333092	.3674768261
0.0	0.01	0.792	0.198	0.0000000000	0.0000000000	0.9468438691	0.1275716386	4.1896471259	0.1794236858	1.3722340691	0.0323518051	6.5087250641	.3393471295
0.0045	0.0055	0.792	0.198	301.4961948032	11.7316704995	0.0761180312	0.0448039076	0.1771862515	0.0993957660	0.1271183748	0.0451635424	301.8766174607	11.9210337155
0.0045	0.006	0.7916	0.1979	295.3108734599	7.4442398320	0.1538470259	0.0967785642	0.3000114534	0.1141803653	0.1801331809	0.0879088889	295.9448651201	7.7431076504
0.0045	0.0065	0.7912	0.1978	293.5884422103	7.2317088785	0.1691511804	0.0765419660	0.2869340311	0.1003176044	0.1854053716	0.0568134399	294.2299327934	7.4653818888
0.0045	0.006999999999999999	0.7908	0.1977	286.0728981433	9.8411796287	0.2207020163	0.1693926525	0.3587316439	0.1992923253	0.2196746108	0.0919163187	286.8720064143	10.3017809252
0.0045	0.0075	0.7904	0.1976	306.6620597413	6.6338295623	0.1675402167	0.0918531847	0.2864211910	0.1332062032	0.1804260804	0.0344278391	307.2964472294	6.8933167893
0.0045	0.008	0.79	0.1975	294.9522419844	14.0668534812	0.2223129799	0.0900772150	0.2500095445	0.0987133919	0.1496716349	0.0642619059	295.5742361437	14.3199059940
0.0045	0.0085	0.7896	0.1974	292.3753819607	10.9584026767	0.2621843296	0.1421258904	0.2841134106	0.1296238204	0.1862840700	0.0867180347	293.1079637709	11.3168704222
0.0045	0.009000000000000001	0.7892	0.1973	294.4000066647	16.6232104705	0.2480883979	0.1532194945	0.2851390908	0.1661443604	0.1833550752	0.0920170653	295.1165892286	17.0345913907
0.0045	0.0095	0.7888	0.1972	287.2030873747	3.1157135478	0.2396308388	0.0374354117	0.2969344129	0.0767994090	0.1692959001	0.0336821668	287.9089485265	3.2636305353
0.0045	0.01	0.7884	0.1971	290.9437136803	11.4287603898	0.2629898114	0.0882581678	0.2992421933	0.1009083743	0.1807189799	0.0694758557	291.6866646649	11.6874027876
0.0005	0.0	0.7996	0.1999	283.2274217157	5.1537412399	0.0000000000	0.0000000000	0.4071950325	0.1504519353	0.2231894046	0.0426709411	283.8578061528	5.3468641163
0.005	0.0	0.7959999999999999	0.19899999999999998	292.2746508092	17.5325998459	0.0000000000	0.0000000000	0.4107849131	0.2387853076	0.2281686958	0.1282806103	292.9136044181	17.8996657638
0.005	0.0005	0.7956	0.1989	285.8550045178	5.9431997243	0.0209425271	0.0074697310	0.3633472047	0.0797231324	0.2261183994	0.0310307614	286.4654126490	6.0614233491
0.005	0.001	0.7952	0.1988	287.2931024462	4.7898383523	0.0314137906	0.0145433527	0.3718090662	0.1577681506	0.2316834896	0.0604651235	287.9280087926	5.0226149791
0.005	0.0015	0.7948	0.1987	288.4875881572	4.5709772257	0.0447042405	0.0201209292	0.3595009040	0.1514798029	0.2138166212	0.0896482969	289.1056099229	4.8322262547
0.005	0.002	0.7944	0.1986	290.8651290940	7.3604076864	0.0499398723	0.0307141104	0.2918060119	0.1607293537	0.1780828845	0.0691788644	291.3849578627	7.6210300149
0.005	0.0025	0.794	0.1985	291.6781223591	14.4527446330	0.0724933630	0.0263479983	0.3220635773	0.1784536144	0.2076657321	0.0652160279	292.2803450315	14.7227622736
0.005	0.003	0.7936	0.1984	294.5114538961	10.6207011074	0.0966578173	0.0711838142	0.3859121687	0.2409966497	0.2211391083	0.1376066576	295.2151629904	11.0704882289
0.005	0.0035	0.7932	0.1983	282.7487701449	10.3047035216	0.1180030853	0.0405630276	0.3533468229	0.1621629238	0.2032722399	0.0919051178	283.4233922930	10.5993345908
0.005	0.004	0.7928	0.1982	293.1476541220	5.6294933263	0.1163921217	0.0490881526	0.3459106416	0.1150797624	0.2070799332	0.0626448929	293.8170368185	5.8563061342
0.005	0.0045	0.7924	0.1981	302.8649954147	14.8542045052	0.1147811581	0.1001845830	0.3141145559	0.1806988259	0.1897988638	0.1227608781	303.4836899925	15.2578487922
0.0005	0.0005	0.7992	0.1998	293.3848366914	10.6249352311	0.0132904499	0.0215532243	0.3243713577	0.2298301895	0.1900917633	0.0930922841	293.9125902623	10.9694109290
0.005	0.005	0.792	0.198	292.9011842833	13.4361252036	0.1558607305	0.1242010119	0.3453978015	0.0900556546	0.2185030129	0.0346266158	293.6209458282	13.6850084859
0.005	0.0055	0.7916	0.1979	300.5146018804	12.3599257603	0.1043098946	0.0762191819	0.2515480648	0.1325312159	0.1361982587	0.0593076247	301.0066580985	12.6279837828
0.005	0.006	0.7912	0.1978	293.9120678246	13.3154748155	0.1610963622	0.0277862039	0.3333460593	0.0707830804	0.2082515311	0.0543373931	294.6147617772	13.4683814929
0.005	0.0065	0.7908	0.1977	291.9510251949	12.9940511207	0.1470004305	0.1117850896	0.2515480648	0.1371058586	0.1745680908	0.0619508368	292.5241417810	13.3048929057
0.005	0.006999999999999999	0.7904	0.1976	293.7991917825	9.4067841609	0.2170773481	0.1233834083	0.3577059637	0.1041583149	0.2228965051	0.0660265858	294.5968715994	9.7003524699
0.005	0.0075	0.79	0.1975	287.7153159960	4.7397407742	0.2609761068	0.0636585479	0.3782195673	0.0852302586	0.2182101134	0.0556354835	288.5727217835	4.9442650642
0.005	0.008	0.7896	0.1974	286.9437582400	8.5420073135	0.2053978619	0.0842104172	0.3294997587	0.2217403372	0.2056154358	0.0732272134	287.6842712964	8.9211852813
0.005	0.0085	0.7892	0.1973	291.6752647377	3.7947946889	0.2545322523	0.0696916343	0.3020628138	0.1211931308	0.1842337736	0.0450494256	292.4160935774	4.0307288796
0.005	0.009000000000000001	0.7888	0.1972	304.6552951706	21.5869367328	0.1921074120	0.1400380572	0.2523173249	0.1281423101	0.1613876141	0.0843102902	305.2611075216	21.9394273903
0.005	0.0095	0.7884	0.1971	300.6296211385	8.2712680381	0.2698364068	0.0999901126	0.3148838161	0.1321158095	0.1830621757	0.0693868918	301.3974035371	8.5727608520
0.0005	0.001	0.7988	0.1997	281.4221194479	6.7685160329	0.0426905360	0.0086001923	0.4910443874	0.1992500906	0.2726894169	0.1185197401	282.2285437882	7.0948860559
0.005	0.01	0.7879999999999999	0.19699999999999998	298.1727812101	9.7350204245	0.2875570066	0.1805860760	0.2961651527	0.1555182821	0.1953639539	0.1071163477	298.9518673233	10.1782411303
0.0055	0.0	0.7956	0.1989	288.5740312021	5.0937378545	0.0000000000	0.0000000000	0.2889853914	0.2225430562	0.1707603975	0.1109868757	289.0337769910	5.4272677864
0.0055	0.0005	0.7952	0.1988	296.3560484570	4.3460732992	0.0084575590	0.0039460389	0.2892418115	0.0595115517	0.1663669053	0.0198308307	296.8201147328	4.4293617205
0.0055	0.001	0.7948	0.1987	298.6442887276	5.7158402053	0.0253726771	0.0126334886	0.2830877304	0.0836322539	0.1651953074	0.0446669308	299.1179444425	5.8567728786
0.0055	0.0015	0.7944	0.1986	295.9066875047	17.8859931363	0.0394686087	0.0340405419	0.3638600448	0.2405837763	0.2141095207	0.1047155585	296.5241256789	18.2653330130
0.0055	0.002	0.794	0.1985	293.5470067012	17.5995817553	0.0628275813	0.0402257326	0.3820658680	0.1924824891	0.2363698813	0.1033001285	294.2282700318	17.9355901055
0.0055	0.0025	0.7936	0.1984	291.0665913970	6.1049335953	0.0656467676	0.0302028829	0.3166787564	0.0814431401	0.1980000492	0.0461779046	291.6469169702	6.2627575229
0.0055	0.003	0.7932	0.1983	291.0980252315	8.3837922127	0.0777289948	0.0261750607	0.2723180885	0.1621385941	0.1757396887	0.0658079369	291.6238120035	8.6379138044
0.0055	0.0035	0.7928	0.1982	292.8761800967	8.3048132049	0.1224332353	0.0753631442	0.3866814288	0.1959196820	0.2185030129	0.1055641588	293.6037977737	8.6816601899
0.0055	0.004	0.7924	0.1981	294.8057888919	10.7536958514	0.0894084810	0.0265442617	0.2546251053	0.0319281572	0.1772041861	0.0182446050	295.3270266643	10.8304128753
0.0005	0.0015	0.7984	0.1996	287.9796459679	5.9681806055	0.0600083949	0.0106250348	0.4664280630	0.1131321057	0.2439852678	0.0328047419	288.7500676936	6.1247424879
0.0055	0.0045	0.792	0.198	295.9131171527	6.6498180473	0.1558607305	0.0835374347	0.3900148894	0.2668119269	0.2214320077	0.0689005175	296.6804247803	7.0690679264
0.0055	0.005	0.7916	0.1979	286.8544575739	6.3336203118	0.1691511804	0.0736916816	0.3892456293	0.0781908772	0.2349053839	0.0397135406	287.6477597675	6.5252164112
0.0055	0.0055	0.7912	0.1978	290.4293418430	12.1366348181	0.1248496807	0.1522552393	0.2597535062	0.2055369421	0.1578728203	0.1112000123	290.9718178502	12.6056270118
0.0055	0.006	0.7908	0.1977	301.4176102170	14.9617220302	0.1304880534	0.0698218470	0.3064219546	0.1215008986	0.2012219435	0.0463707151	302.0557421685	15.1994154909
0.0055	0.0065	0.7904	0.1976	288.3025571769	3.5202931358	0.1941211165	0.0962744532	0.4051436721	0.1338797519	0.2182101134	0.0408802063	289.1200320789	3.7913275472
0.0055	0.006999999999999999	0.79	0.1975	290.8558418247	2.8043990084	0.2227157208	0.0695051930	0.3464234817	0.0618902595	0.2328550875	0.0301558473	291.6578361147	2.9659503082
0.0055	0.0075	0.7896	0.1974	293.3969815820	6.4924087249	0.2049951210	0.0711108613	0.2966779928	0.1229383707	0.1769112866	0.0533173607	294.0755659824	6.7397753176
0.0055	0.008	0.7892	0.1973	287.3016753102	4.7578493889	0.1896909665	0.0745408031	0.2925752721	0.0659034437	0.1856982710	0.0142771598	287.9696398198	4.9125707955
0.0055	0.0085	0.7888	0.1972	291.5045218640	4.7677585506	0.2432555070	0.0914993302	0.3133452958	0.0544818683	0.1897988638	0.0266264800	292.2509215306	4.9403662291
0.0055	0.009000000000000001	0.7884	0.1971	298.1299168903	16.7393200477	0.2541295114	0.2152068932	0.2561636256	0.1801186102	0.1780828845	0.1004538473	298.8182929118	17.2350993984
0.0005	0.002	0.7979999999999999	0.1995	286.7458679638	5.6971065435	0.0708823994	0.0442208781	0.4236059154	0.1322849121	0.2261183994	0.0486460100	287.4664746780	5.9222583437
0.0055	0.0095	0.7879999999999999	0.19699999999999998	289.5277623171	9.6740932270	0.2601706250	0.1808015126	0.3792452475	0.1148738910	0.2079586316	0.0603969810	290.3751368212	10.0301656116
0.0055	0.01	0.7876	0.1969	303.6394107919	12.9368460686	0.2138554209	0.1961377155	0.2725745085	0.1467529355	0.1862840700	0.0822082806	304.3121247913	13.3619450002
0.006	0.0	0.7952	0.1988	291.1808962497	9.2269966132	0.0000000000	0.0000000000	0.3330896393	0.0986120954	0.2091302295	0.0567167155	291.7231161185	9.3823254241
0.006	0.0005	0.7948	0.1987	287.1330756524	8.3629123971	0.0124849681	0.0128372677	0.2974472530	0.1878073350	0.1839408742	0.0568134399	287.6269487477	8.6203704397
0.006	0.001	0.7944	0.1986	290.9472857069	11.0637032209	0.0257754180	0.0192979725	0.3389873003	0.1938684779	0.2228965051	0.1015546325	291.5349449303	11.3784243038
0.006	0.0015	0.794	0.1985	295.9302628806	13.7567672552	0.0334274952	0.0232894309	0.2902674917	0.2337425896	0.1722248949	0.1015242163	296.4261827624	14.1153234920
0.006	0.002	0.7936	0.1984	291.7759958892	16.0500512655	0.0519535768	0.0579946904	0.3582188038	0.2635299556	0.2305118917	0.1450795912	292.4166801615	16.5166555027
0.006	0.0025	0.7932	0.1983	286.6187038151	5.2224454473	0.0773262539	0.0186482521	0.3248841978	0.0726098989	0.2167456160	0.0519679953	287.2376598828	5.3656715936
0.006	0.003	0.7928	0.1982	288.6397564924	8.3116859825	0.0974632992	0.0388472780	0.3433464411	0.0500748368	0.2155740181	0.0277498107	289.2961402508	8.4283579080
0.006	0.0035	0.7924	0.1981	303.6336955493	17.4973248898	0.0954495946	0.0547846072	0.3094989951	0.1561478074	0.1757396887	0.0876547882	304.2143838277	17.7959120926
0.0005	0.0025	0.7976	0.1994	287.6367314097	17.5354081593	0.0777289948	0.0569903285	0.4015537915	0.2628044032	0.2120592243	0.1052711867	288.3280734203	17.9604740777
0.006	0.004	0.792	0.198	294.1621096899	9.6702994745	0.0922276674	0.0495485902	0.3159094962	0.1688373641	0.2012219435	0.0832082010	294.7714687970	9.9718936298
0.006	0.0045	0.7916	0.1979	288.0632313915	10.3884168625	0.1550552487	0.0696637000	0.3992460111	0.1483925646	0.2545296491	0.0922591522	288.8720623004	10.6987322793
0.006	0.005	0.7912	0.1978	289.9764088640	15.8308696678	0.2126471982	0.1123235649	0.4451451992	0.3219124664	0.2436923683	0.1061347449	290.8778936297	16.3712404440
0.006	0.0055	0.7908	0.1977	296.8139822733	5.4116644616	0.1598881395	0.0748101395	0.3187301167	0.1149219606	0.1985858482	0.0456246768	297.4911863777	5.6470212385
0.006	0.006	0.7904	0.1976	293.0290628373	15.0688326500	0.1337099807	0.0868875586	0.2974472530	0.2403683204	0.1938994565	0.0890067500	293.6541195275	15.4850952790
0.006	0.0065	0.79	0.1975	292.2703643773	3.5128378668	0.1719703667	0.0748968157	0.2728309286	0.0597497223	0.1783757840	0.0258946996	292.8935414566	3.6733791044
0.006	0.006999999999999999	0.7896	0.1974	293.0440653492	7.6311486521	0.1860662984	0.1493642173	0.2984729331	0.1283166492	0.1909704617	0.0674712249	293.7195750424	7.9763007435
0.006	0.0075	0.7892	0.1973	298.1856405060	8.3441869677	0.1804279257	0.0897163562	0.2294959409	0.1756205898	0.1651953074	0.1045351642	298.7607596800	8.7140590779
0.006	0.008	0.7888	0.1972	287.6617355963	4.9929019283	0.1864690393	0.0415897022	0.3556546033	0.0735813841	0.2269970979	0.0402883210	288.4308563368	5.1483613356
0.006	0.0085	0.7884	0.1971	298.7407334471	7.8702473426	0.1357236852	0.0625273901	0.2092387572	0.1276693751	0.1438136452	0.0511493409	299.2295095347	8.1115934487
0.0005	0.003	0.7972	0.1993	285.9064417015	12.7832445383	0.0853810720	0.0440149933	0.3641164648	0.2666521906	0.2111805259	0.1021946395	286.5671197642	13.1961063617
0.006	0.009000000000000001	0.7879999999999999	0.19699999999999998	292.0060344053	13.8386217027	0.2855433021	0.1239866512	0.4797619054	0.1966352234	0.2753255123	0.0862339051	293.0466651251	14.2454774824
0.006	0.0095	0.7876	0.1969	294.2221197376	18.1063273905	0.2388253570	0.1032023079	0.3223199974	0.1831104864	0.1991716472	0.0476625850	294.9824367392	18.4403027698
0.006	0.01	0.7872	0.1968	298.4642585846	14.6219899252	0.2267431299	0.2669367208	0.2566764657	0.1607440799	0.1640237094	0.1114096609	299.1117018896	15.1610803868
0.0065	0.0	0.7948	0.1987	288.9140881390	11.2336203485	0.0000000000	0.0000000000	0.4161697341	0.1710965517	0.2299260927	0.0928449775	289.5601839658	11.4975618777
0.0065	0.0005	0.7944	0.1986	293.9613617923	14.9953978868	0.0120822272	0.0067391443	0.3156530762	0.1536159398	0.1827692762	0.0482137814	294.4718663719	15.2039667523
0.0065	0.001	0.794	0.1985	287.8746283845	4.6238851692	0.0277891225	0.0128372677	0.3359102598	0.0876941561	0.2091302295	0.0368820813	288.4474579963	4.7612986743
0.0065	0.0015	0.7936	0.1984	299.4572819927	14.5788434970	0.0277891225	0.0250088807	0.2407784229	0.1092409585	0.1473284390	0.0692284514	299.8731779771	14.7823217876
0.0065	0.002	0.7932	0.1983	292.6204229887	7.9096588747	0.0495371314	0.0209425271	0.3059091145	0.0716986397	0.1912633612	0.0488220473	293.1671325958	8.0511220888
0.0065	0.0025	0.7928	0.1982	290.3664741740	11.5138009906	0.0652440267	0.0311545537	0.2625741267	0.1492302983	0.1774970856	0.0948813499	290.8717894130	11.7890671925
0.0065	0.003	0.7924	0.1981	292.0274665652	1.9794210902	0.0857838129	0.0498228103	0.3236020976	0.1462682516	0.2111805259	0.0882478479	292.6480330016	2.2637600000
0.0005	0.0035	0.7968	0.1992	295.9438365819	10.1448581404	0.1051153764	0.0610468070	0.4089899728	0.1935589224	0.2237752036	0.0997992392	296.6817171347	10.4992631090
0.0065	0.0035	0.792	0.198	289.9485470562	16.1642626104	0.0978660401	0.0391798806	0.3830915482	0.1732640703	0.2064941342	0.0667142466	290.6359987787	16.4434208079
0.0065	0.004	0.7916	0.1979	293.5884422103	9.9264382699	0.1188085672	0.1009587188	0.3636036247	0.1175355201	0.2155740181	0.0848377672	294.2864284203	10.2297702760
0.0065	0.0045	0.7912	0.1978	292.4832571655	8.5456180089	0.0700769176	0.0372965043	0.2556507855	0.1841488730	0.1722248949	0.0897745271	292.9812097635	8.8568379133
0.0065	0.005	0.7908	0.1977	300.3231412521	15.6938553033	0.1594853986	0.1066282693	0.3795016676	0.2149711641	0.2252397010	0.0775912784	301.0873680193	16.0930460151
0.0065	0.0055	0.7904	0.1976	290.3228954489	5.7276872451	0.1562634714	0.0345137442	0.3979639108	0.1020873867	0.2290473942	0.0629727073	291.1061702253	5.9272610833
0.0065	0.006	0.79	0.1975	293.4805670055	12.7252651147	0.1381401306	0.0731437805	0.2633433869	0.1137141232	0.1757396887	0.0772055475	294.0577902117	12.9893285659
0.0065	0.0065	0.7896	0.1974	293.5591515918	10.6043631943	0.1312935352	0.0953195073	0.2333422415	0.1384858174	0.1678314027	0.0679779249	294.0916187712	10.9061464439
0.0065	0.006999999999999999	0.7892	0.1973	292.3318032356	15.4923590904	0.1981485256	0.0677084005	0.2977036730	0.2240025405	0.1953639539	0.1185371112	293.0230193881	15.9026071426
0.0065	0.0075	0.7888	0.1972	292.1803493057	5.2452092731	0.1743868121	0.0771582627	0.2874468712	0.1285623726	0.1877485674	0.0460290393	292.8299315564	5.4969589477
0.0065	0.008	0.7884	0.1971	303.9851829714	9.2545794758	0.2432555070	0.0566935613	0.2815492101	0.0912451916	0.1602160162	0.0211699673	304.6702037047	9.4236881960
0.0005	0.004	0.7964	0.1991	277.9979747033	12.1283880581	0.1373346488	0.0501990327	0.4338627172	0.1498476273	0.2451568657	0.1056486439	278.8143289350	12.4340833620
0.0065	0.0085	0.7879999999999999	0.19699999999999998	291.0251558878	6.4122399021	0.3342749517	0.0833975189	0.4259136958	0.1055180172	0.2240681031	0.0342078507	292.0094126384	6.6353632889
0.0065	0.009000000000000001	0.7876	0.1969	307.0221200274	13.1870805505	0.2166746072	0.1762441324	0.2382142224	0.1386414600	0.1487929364	0.0748494294	307.6258017934	13.5768155723
0.0065	0.0095	0.7872	0.1968	289.4848979973	10.7346454485	0.2198965345	0.0890194068	0.3033449140	0.1373569210	0.1877485674	0.0764102837	290.1958880132	11.0374320600
0.0065	0.01	0.7868	0.1967	295.8302461345	12.4473886073	0.2207020163	0.1814677407	0.2600099263	0.1418575393	0.1924349591	0.0879401121	296.5033930362	12.8586539994
0.006999999999999999	0.0	0.7944	0.1986	290.1621542497	7.2197442080	0.0000000000	0.0000000000	0.3564238635	0.1545257915	0.2293402937	0.0728984385	290.7479184069	7.4471684380
0.006999999999999999	0.0005	0.794	0.1985	291.8717262034	8.7963107994	0.0108740045	0.0198285999	0.2800106898	0.1552779529	0.1944852555	0.1009955467	292.3570961532	9.0724128989
0.006999999999999999	0.001	0.7936	0.1984	288.4475814588	1.9433421805	0.0277891225	0.0144986726	0.3094989951	0.0870560217	0.2044438378	0.0506843066	288.9893134142	2.0955811814
0.006999999999999999	0.0015	0.7932	0.1983	291.2516223773	16.3537104174	0.0523563177	0.0249569411	0.3246277778	0.1666091096	0.1813047788	0.0804999469	291.8099112516	16.6257764150
0.006999999999999999	0.002	0.7928	0.1982	300.0238054190	13.0351036208	0.0487316496	0.0421937176	0.2851390908	0.1761260427	0.1845266731	0.0871246726	300.5422028325	13.3405480537
0.006999999999999999	0.0025	0.7924	0.1981	291.0908811782	9.3428632158	0.0531617995	0.0186482521	0.2759079691	0.0782883617	0.1651953074	0.0357961035	291.5851462542	9.4755959331
0.0	0.0015	0.7988	0.1997	0.0000000000	0.0000000000	0.1304880534	0.0252669771	4.2545213974	0.1671937352	1.3593464919	0.0847973085	5.7443559427	.2772580208
0.0005	0.0045	0.7959999999999999	0.19899999999999998	281.3899712080	13.7641084096	0.1602908804	0.0588938865	0.4456580393	0.2289393070	0.2504290564	0.0987553505	282.2463491841	14.1506969536
0.006999999999999999	0.003	0.792	0.198	289.3798804139	10.7242176452	0.0845755902	0.0855101555	0.3736040065	0.2498252486	0.2193817114	0.1339341928	290.0574417220	11.1934872421
0.006999999999999999	0.0035	0.7916	0.1979	288.4711568347	9.4609014726	0.0785344766	0.0137168610	0.2964215728	0.1338443865	0.1921420596	0.0687758918	289.0382549437	9.6772386119
0.006999999999999999	0.004	0.7912	0.1978	300.8103656869	13.0552787276	0.1192113081	0.0673625551	0.3028320739	0.1945239715	0.1839408742	0.0771299495	301.4163499431	13.3942952037
0.006999999999999999	0.0045	0.7908	0.1977	299.7194687486	11.0151485026	0.0841728493	0.0387469404	0.2533430051	0.1420354125	0.1543580266	0.0895831998	300.2113426296	11.2855140553
0.006999999999999999	0.005	0.7904	0.1976	292.1074799621	13.6781101860	0.1095455263	0.0856087350	0.2397527427	0.1910836950	0.1534793281	0.1041899077	292.6102575592	14.0589925237
0.006999999999999999	0.0055	0.79	0.1975	289.5884867701	11.9681708019	0.1264606444	0.0843028208	0.2453939837	0.1115660015	0.1581657198	0.0382791720	290.1185071180	12.2023187962
0.006999999999999999	0.006	0.7896	0.1974	296.2310275244	20.4190732916	0.1739840712	0.0921423313	0.3823222881	0.2290644918	0.2026864409	0.0974541323	296.9900203246	20.8377342470
0.006999999999999999	0.0065	0.7892	0.1973	295.7502327376	11.4149358450	0.1627073259	0.1009072945	0.2933445322	0.0679469577	0.1751538897	0.0541539379	296.3814384854	11.6379440351
0.006999999999999999	0.006999999999999999	0.7888	0.1972	296.4482067445	18.7495313851	0.2513103251	0.0893104633	0.3815530279	0.1381778131	0.1980000492	0.0481069008	297.2790701467	19.0251265623
0.006999999999999999	0.0075	0.7884	0.1971	287.1959433214	3.5078381275	0.1904964484	0.1247743065	0.2797542698	0.0649790860	0.1678314027	0.0313060086	287.8340254423	3.7288975286
0.0005	0.005	0.7956	0.1989	280.3390809682	4.3538052947	0.2283540935	0.1173518169	0.5361743155	0.1997405174	0.2908491848	0.0697223821	281.3944585620	4.7406200111
0.006999999999999999	0.008	0.7879999999999999	0.19699999999999998	297.8791606197	13.5772843963	0.1985512665	0.1452460383	0.2856519309	0.1732185261	0.1807189799	0.0807595630	298.5440827970	13.9765085237
0.006999999999999999	0.0085	0.7876	0.1969	301.6747961356	13.1600577642	0.1953293392	0.1070715310	0.3094989951	0.2106493406	0.1760325882	0.0764102837	302.3556570581	13.5541889195
0.006999999999999999	0.009000000000000001	0.7872	0.1968	303.3600783081	11.2182116918	0.2094252709	0.1320351524	0.2600099263	0.1968891896	0.1701745985	0.1109219268	303.9996881038	11.6580579606
0.006999999999999999	0.0095	0.7868	0.1967	299.6330257037	16.8467304014	0.3097077564	0.1274444308	0.3577059637	0.1508046379	0.2196746108	0.0567046133	300.5201140346	17.1816840834
0.006999999999999999	0.01	0.7864	0.1966	290.9222815204	7.5289300981	0.3193735381	0.1087131918	0.3459106416	0.1005009575	0.2070799332	0.0562061817	291.7946456333	7.7943504291
0.0075	0.0	0.794	0.1985	295.3187319185	11.9283097289	0.0000000000	0.0000000000	0.2284702607	0.0795216401	0.1505503333	0.0378010583	295.6977525125	12.0456324273
0.0075	0.0005	0.7936	0.1984	294.0420895946	6.3144136715	0.0128877090	0.0156188718	0.3346281596	0.1940881251	0.2038580389	0.0879947260	294.5934635021	6.6121153944
0.0075	0.001	0.7932	0.1983	297.1383222929	10.7471842081	0.0181233408	0.0248266168	0.2441118835	0.1447590520	0.1508432328	0.0587261634	297.5514007500	10.9754960403
0.0075	0.0015	0.7928	0.1982	292.9426197924	4.3400494790	0.0346357179	0.0218224631	0.3023192338	0.0905333450	0.1953639539	0.0643206194	293.4749386980	4.5167259065
0.0075	0.002	0.7924	0.1981	294.1506792047	7.2092051700	0.0559809859	0.0286371158	0.3005242935	0.1465466921	0.2009290441	0.0973625367	294.7081135282	7.4817515146
0.0005	0.0055	0.7952	0.1988	280.2569243553	3.8578454025	0.2049951210	0.0459477778	0.4643767027	0.0574380902	0.2589231413	0.0241815087	281.1852193203	3.9854127792
0.0075	0.0025	0.792	0.198	298.1977853966	7.1037005936	0.0684659540	0.0383767918	0.2874468712	0.1400288246	0.1792544825	0.0574740136	298.7329527043	7.3395802236
0.0075	0.003	0.7916	0.1979	295.3323056198	17.6098843833	0.0737015857	0.0438673411	0.3010371336	0.1646799726	0.1980000492	0.0918677717	295.9050443883	17.9102994687
0.0075	0.0035	0.7912	0.1978	293.2240954922	6.6060439281	0.0902139629	0.0505852838	0.2794978498	0.1571082920	0.1731035933	0.0819993009	293.7669108982	6.8957368048
0.0075	0.004	0.7908	0.1977	296.1281531569	8.5318099877	0.1248496807	0.0843643669	0.3615522644	0.1605689140	0.2108876264	0.0906570028	296.8254427284	8.8674002714
0.0075	0.0045	0.7904	0.1976	295.8988290461	15.8722732345	0.1369319079	0.0613965268	0.3766810471	0.1178796166	0.2088373300	0.0939582092	296.6212793311	16.1455075871
0.0075	0.005	0.79	0.1975	300.1166781118	6.2299939491	0.0966578173	0.0532471609	0.2007768957	0.0327013480	0.1397130525	0.0373535846	300.5538258773	6.3532960426
0.0075	0.0055	0.7896	0.1974	294.7422068175	15.3312222632	0.1558607305	0.0728771882	0.3305254388	0.1140351578	0.2076657321	0.0850195929	295.4362587189	15.6031542021
0.0075	0.006	0.7892	0.1973	292.4453936830	10.0185407702	0.1171976035	0.0450205971	0.2482146042	0.0763529169	0.1613876141	0.0712269872	292.9721935048	10.2111412714
0.0075	0.0065	0.7888	0.1972	286.7272934252	6.6361716717	0.1325017579	0.1450404149	0.2379578024	0.1572304492	0.1523077302	0.0800425207	287.2500607157	7.0184850565
0.0075	0.006999999999999999	0.7884	0.1971	299.9716538299	4.9206131518	0.1852608166	0.1054535360	0.2538558452	0.1159857908	0.1640237094	0.0617177504	300.5747942011	5.2037702290
0.0005	0.006	0.7948	0.1987	285.9157289708	9.2792963958	0.1913019302	0.0798605868	0.3892456293	0.0676599166	0.2281686958	0.0469882344	286.7244452261	9.4738051336
0.0075	0.0075	0.7879999999999999	0.19699999999999998	295.2644371135	5.6919078865	0.1276688671	0.0844258682	0.2205212393	0.0992183230	0.1534793281	0.0780103004	295.7661065480	5.9535623781
0.0075	0.008	0.7876	0.1969	302.3463371454	14.2520940423	0.1357236852	0.0810540462	0.2256496402	0.0564590126	0.1411775499	0.0343879459	302.8488880207	14.4239950470
0.0075	0.0085	0.7872	0.1968	294.0363743519	7.5690340782	0.2170773481	0.0465788618	0.3507826224	0.0399093727	0.1953639539	0.0550027481	294.7995982763	7.7105250608
0.0075	0.009000000000000001	0.7868	0.1967	292.2767940252	11.1562195038	0.3028611610	0.1175727562	0.4030923118	0.1178037337	0.2392988761	0.0658235787	293.2220463741	11.4574195724
0.0075	0.0095	0.7864	0.1966	298.2335056631	11.5530855645	0.2106334936	0.1467790322	0.2712924083	0.1515926163	0.1736893923	0.1010668748	298.8891209573	11.9525240878
0.0075	0.01	0.7859999999999999	0.1965	301.0968422240	4.6092045551	0.2738638158	0.1586615164	0.3297561787	0.1477602575	0.2029793404	0.0670631085	301.9034415589	4.9826894375
0.008	0.0	0.7936	0.1984	287.9703586986	9.3239025216	0.0000000000	0.0000000000	0.2482146042	0.1189921635	0.1643166089	0.0636987351	288.3828899117	9.5065934202
0.008	0.0005	0.7932	0.1983	294.0463760266	7.8130789849	0.0157068953	0.0106250348	0.3838608083	0.0875981318	0.2264112989	0.0310860058	294.6723550291	7.9423881573
0.008	0.001	0.7928	0.1982	293.3541172622	5.9192137110	0.0334274952	0.0109853073	0.3089861550	0.1037535203	0.1801331809	0.0535613774	293.8766640933	6.0875139160
0.008	0.0015	0.7924	0.1981	296.9690082298	8.8838002982	0.0414823133	0.0262987036	0.2864211910	0.1098555668	0.1763254876	0.0536446019	297.4732372217	9.0735991705
0.0005	0.0065	0.7944	0.1986	287.3866895444	10.8035334129	0.2307705389	0.0481001474	0.4100156530	0.1124442102	0.2220178067	0.0284941672	288.2494935430	10.9925719377
0.008	0.002	0.792	0.198	292.7861650252	11.3765235292	0.0443014996	0.0176472223	0.2618048666	0.1258852685	0.1769112866	0.0625846074	293.2691826780	11.5826406274
0.008	0.0025	0.7916	0.1979	298.7585935803	13.6509677046	0.0523563177	0.0336957217	0.2751387090	0.2061821272	0.1754467892	0.1111073944	299.2615353962	14.0019529479
0.008	0.003	0.7912	0.1978	295.9316916913	5.4761971536	0.0793399584	0.0264217679	0.3100118352	0.0601882905	0.1947781550	0.0265231761	296.5158216399	5.5893303881
0.008	0.0035	0.7908	0.1977	293.7884757026	5.9657952584	0.1163921217	0.0564067359	0.3533468229	0.2068570880	0.2272899974	0.0718266929	294.4855046446	6.3008857752
0.008	0.004	0.7904	0.1976	298.5664185467	13.2881669694	0.1006852264	0.0353862379	0.3374487801	0.1134802839	0.2047367373	0.0803506081	299.2092892905	13.5173840993
0.008	0.0045	0.79	0.1975	302.5113647765	11.1852104193	0.1075318218	0.0485031158	0.2423169431	0.0616475601	0.1569941219	0.0408550156	303.0182076633	11.3362161108
0.008	0.005	0.7896	0.1974	291.3009163450	5.5497084432	0.1639155486	0.0324799991	0.3695012858	0.1093732946	0.2395917756	0.0141806914	292.0739249550	5.7057424283
0.008	0.0055	0.7892	0.1973	288.5590286902	9.8506583952	0.1562634714	0.0893540400	0.3038577541	0.1444352913	0.1839408742	0.0874313537	289.2030907899	10.1718790802
0.008	0.006	0.7888	0.1972	294.8607981023	9.3249545332	0.1985512665	0.0655169220	0.3992460111	0.1092192883	0.2284615953	0.0412146103	295.6870569752	9.5409053538
0.008	0.0065	0.7884	0.1971	298.5507016294	15.8563857948	0.1614991031	0.1156196123	0.3018063937	0.1708812120	0.1813047788	0.0828734742	299.1953119050	16.2257600933
0.0005	0.006999999999999999	0.794	0.1985	284.9784291784	13.2239839085	0.2033841573	0.0602767394	0.3977074908	0.1824615569	0.2264112989	0.0840085548	285.8059321254	13.5507307596
0.008	0.006999999999999999	0.7879999999999999	0.19699999999999998	287.1116434925	9.3579980025	0.2509075842	0.0987364322	0.3666806653	0.1639966071	0.2255326005	0.0710726491	287.9547643425	9.6918036909
0.008	0.0075	0.7876	0.1969	298.7078708020	11.7336549856	0.1546525078	0.0832963225	0.2289831008	0.1456465859	0.1695887996	0.0540524546	299.2610952102	12.0166503486
0.008	0.008	0.7872	0.1968	297.6412636449	19.4427930334	0.1872745211	0.0924024917	0.2648819072	0.1770494537	0.1965355518	0.1269630567	298.2899556250	19.8392080355
0.008	0.0085	0.7868	0.1967	293.8784907741	12.1116423898	0.2219102390	0.0943273884	0.3269355582	0.0946186494	0.2123521238	0.0437980225	294.6396886951	12.3443864501
0.008	0.009000000000000001	0.7864	0.1966	296.4432059072	12.3538504381	0.2227157208	0.1241487629	0.3030884940	0.1113536340	0.1877485674	0.0451635424	297.1567586894	12.6345163774
0.008	0.0095	0.7859999999999999	0.1965	300.9689636700	13.2266202775	0.2053978619	0.1815285106	0.2923188520	0.2734356411	0.1739822918	0.1354627643	301.6406626757	13.8170471935
0.008	0.01	0.7856	0.1964	293.7191783856	7.4677491336	0.2295623162	0.1363859347	0.2428297832	0.1495137770	0.1716390959	0.0911552879	294.3632095809	7.8448041332
0.0085	0.0	0.7932	0.1983	291.8381491529	10.6499687867	0.0000000000	0.0000000000	0.2982165131	0.2584968433	0.1883343664	0.1340903933	292.3247000324	11.0425560233
0.0085	0.0005	0.7928	0.1982	293.9842227629	7.1766663284	0.0072493363	0.0054630434	0.2641126470	0.1993292733	0.1564083229	0.0704275569	294.4119930691	7.4518862020
0.0085	0.001	0.7924	0.1981	292.7875938359	5.6340531738	0.0342329770	0.0157017311	0.3912969897	0.0772228881	0.2492574584	0.0484268349	293.4623812610	5.7754046279
0.0005	0.0075	0.7936	0.1984	280.8791713974	5.4830411244	0.2400335797	0.1942764689	0.4436066790	0.2246157638	0.2433994688	0.0783833160	281.8062111249	5.9803166731
0.0085	0.0015	0.792	0.198	286.3093663074	5.6036660747	0.0390658678	0.0265442617	0.3533468229	0.1538315124	0.2179172140	0.0701590559	286.9196962121	5.8542009047
0.0085	0.002	0.7916	0.1979	302.4720724834	11.0920946658	0.0531617995	0.0557239745	0.2589842461	0.2229114778	0.1692959001	0.0990779849	302.9535144291	11.4698081030
0.0085	0.0025	0.7912	0.1978	294.0956699943	15.5648202506	0.0720906221	0.0196312955	0.3615522644	0.0861968103	0.2146953197	0.0330132929	294.7440082005	15.7036616493
0.0085	0.003	0.7908	0.1977	298.1677803728	4.4569549362	0.0652440267	0.0378319295	0.2997550334	0.1199914309	0.1959497529	0.0579733835	298.7287291858	4.6727516801
0.0085	0.0035	0.7904	0.1976	296.1017201597	8.3018493003	0.1063235991	0.0721524692	0.3015499737	0.1035556093	0.1798402814	0.0527674491	296.6894340139	8.5303248279
0.0085	0.004	0.79	0.1975	294.8372227264	18.6561048132	0.0966578173	0.0497837285	0.3218071573	0.1911868961	0.2144024202	0.1198613963	295.4700901212	19.0169368341
0.0085	0.0045	0.7896	0.1974	301.4761914540	7.4392072189	0.1091427854	0.0804030637	0.3448849614	0.1589804283	0.1930207581	0.0566561789	302.1232399589	7.7352468898
0.0085	0.005	0.7892	0.1973	307.6286501522	19.4326389489	0.1083373036	0.1369176928	0.2433426233	0.3182560162	0.1578728203	0.1719237621	308.1382028994	20.0597364200
0.0085	0.0055	0.7888	0.1972	295.5280526801	11.2684962296	0.1514305805	0.0305021402	0.3484748420	0.0699683808	0.1921420596	0.0383865974	296.2201001622	11.4073533480
0.0085	0.006	0.7884	0.1971	299.7373288818	18.9422040298	0.1268633853	0.1231623569	0.2566764657	0.2819799839	0.1684172017	0.1241562171	300.2892859345	19.4715025877
0.0005	0.008	0.7932	0.1983	283.6532072921	17.2433808596	0.3000419747	0.1619198762	0.3946304503	0.2202252631	0.2132308223	0.1041437870	284.5611105394	17.7296697859
0.0085	0.0065	0.7879999999999999	0.19699999999999998	300.1752593489	12.7843012376	0.1449867260	0.0812299553	0.3653985650	0.1821701561	0.2146953197	0.0509544087	300.9003399596	13.0986557577
0.0085	0.006999999999999999	0.7876	0.1969	288.9398067308	6.6365734271	0.2017731937	0.0535145530	0.3341153195	0.0747692010	0.2097160285	0.0193756936	289.6854112725	6.7842328747
0.0085	0.0075	0.7872	0.1968	293.2969648358	10.0964159129	0.2529212887	0.1094270090	0.3477055819	0.0967814994	0.2454497652	0.0653001641	294.1430414716	10.3679245854
0.0085	0.008	0.7868	0.1967	292.1753484684	15.4181313053	0.1759977758	0.0709830132	0.2782157495	0.1424920449	0.1613876141	0.0995237785	292.7909496078	15.7311301419
0.0085	0.0085	0.7864	0.1966	296.6489546422	9.2467492860	0.2118417164	0.2244159638	0.2887289714	0.2940385558	0.1716390959	0.0931659797	297.3211644259	9.8583697853
0.0085	0.009000000000000001	0.7859999999999999	0.1965	300.5931864667	16.5620265680	0.2331869843	0.0948076386	0.3115503555	0.1324180525	0.1968284513	0.0583039206	301.3347522578	16.8475561797
0.0085	0.0095	0.7856	0.1964	300.8860926518	18.7241371113	0.2996392338	0.1128652197	0.3566802835	0.1594462649	0.2129379228	0.0874705940	301.7553500919	19.0839191899
0.0085	0.01	0.7852	0.1963	298.6771513728	12.0069426823	0.2831268566	0.0793961587	0.3005242935	0.1161172349	0.1918491601	0.0455267939	299.4526516830	12.2479828698
0.009000000000000001	0.0	0.7928	0.1982	296.3031824626	10.6549688232	0.0000000000	0.0000000000	0.2889853914	0.0845268757	0.1695887996	0.0548715733	296.7617566536	10.7943672722
0.009000000000000001	0.0005	0.7924	0.1981	293.0297772426	7.7413188306	0.0088602999	0.0054630434	0.2710359883	0.1706578951	0.1795473819	0.1199472548	293.4892209127	8.0373870239
0.0005	0.0085	0.7928	0.1982	282.0758003244	7.2994649034	0.3149433882	0.0853050493	0.5082245305	0.1117191270	0.2665385278	0.0296393435	283.1655067709	7.5261284232
0.009000000000000001	0.001	0.792	0.198	296.3453323771	12.3899136500	0.0261781589	0.0072044483	0.3359102598	0.1467833991	0.2073728326	0.0912155011	296.9147936284	12.6351169985
0.009000000000000001	0.0015	0.7916	0.1979	286.9730488586	15.1451961870	0.0487316496	0.0325598027	0.3853993286	0.2403825442	0.2290473942	0.1019121847	287.6362272310	15.5200507186
0.009000000000000001	0.002	0.7912	0.1978	292.4682546536	12.4812999257	0.0499398723	0.0349619935	0.3210378972	0.1063769307	0.1933136575	0.0538489144	293.0325460806	12.6764877643
0.009000000000000001	0.0025	0.7908	0.1977	304.9732055422	12.2687990299	0.0571892086	0.0408816737	0.2910367518	0.2318127979	0.1821834773	0.0989740242	305.5036149799	12.6404675257
0.009000000000000001	0.003	0.7904	0.1976	287.4402699441	10.8789125655	0.0994770037	0.0878159898	0.3200122170	0.1823909134	0.2003432451	0.0824583570	288.0601024099	11.2315778257
0.009000000000000001	0.0035	0.79	0.1975	291.2944866971	4.0724196917	0.0845755902	0.0571267780	0.2741130288	0.0898919594	0.1704674980	0.0237664061	291.8236428141	4.2432048352
0.009000000000000001	0.004	0.7896	0.1974	290.4093384938	6.5773075983	0.1554579896	0.0770236059	0.4215545550	0.1387552343	0.2407633735	0.0583333418	291.2271144119	6.8514197803
0.009000000000000001	0.0045	0.7892	0.1973	292.6225662047	9.5952892292	0.1353209443	0.0265198082	0.3133452958	0.0826707135	0.2097160285	0.0565349113	293.2809484733	9.7610146622
0.009000000000000001	0.005	0.7888	0.1972	291.4695160028	7.3761918173	0.1453894669	0.0324600176	0.3187301167	0.1050709102	0.2026864409	0.0293250750	292.1363220273	7.5430478201
0.009000000000000001	0.0055	0.7884	0.1971	290.6115152020	8.2801132238	0.1574716941	0.0589379358	0.3836043883	0.1125494152	0.2249468015	0.0304164512	291.3775380859	8.4820170260
0.0005	0.009000000000000001	0.7924	0.1981	283.9118220214	8.9148224866	0.2750720385	0.1605840667	0.3530904029	0.0207430980	0.1941923560	0.0211699673	284.7341768188	9.1173196186
0.009000000000000001	0.006	0.7879999999999999	0.19699999999999998	289.4534641628	8.0456791290	0.1329044989	0.0898392108	0.2423169431	0.1184982480	0.1684172017	0.0500163922	289.9971028065	8.3040329800
0.009000000000000001	0.0065	0.7876	0.1969	291.4973778107	4.8241535864	0.1425702806	0.0437785107	0.2812927901	0.0495521372	0.1760325882	0.0266779819	292.0972734696	4.9441622162
0.009000000000000001	0.006999999999999999	0.7872	0.1968	305.4061351719	13.5878042677	0.1751922939	0.0943823978	0.2841134106	0.1262107696	0.1751538897	0.0775514642	306.0405947661	13.8859488993
0.009000000000000001	0.0075	0.7868	0.1967	296.1260099409	14.7183932456	0.2215074981	0.1619799690	0.3595009040	0.2463213188	0.2067870337	0.1168723985	296.9138053767	15.2435669319
0.009000000000000001	0.008	0.7864	0.1966	293.0440653492	5.0638380181	0.2291595753	0.0317527428	0.3248841978	0.0851160068	0.1900917633	0.0434203106	293.7882008856	5.2241270783
0.009000000000000001	0.0085	0.7859999999999999	0.1965	291.2344766494	15.8536764188	0.3536065151	0.2627352768	0.4495043400	0.1367909019	0.2507219558	0.0701590559	292.2883094603	16.3233616534
0.009000000000000001	0.009000000000000001	0.7856	0.1964	294.4457286058	7.2961583602	0.2009677119	0.1080487124	0.2592406662	0.1292967410	0.1654882068	0.0582568159	295.0714251907	7.5917606295
0.009000000000000001	0.0095	0.7852	0.1963	296.7189663644	13.8141657441	0.2617815886	0.1609150268	0.2897546516	0.1153833222	0.1897988638	0.0655100318	297.4603014684	14.1559741249
0.009000000000000001	0.01	0.7848	0.1962	294.4250108512	10.1435276890	0.2271458708	0.1037290457	0.2656511673	0.0450132226	0.1613876141	0.0143968363	295.0791955034	10.3066667936
0.0095	0.0	0.7924	0.1981	288.6226107645	15.4802910815	0.0000000000	0.0000000000	0.2810363700	0.1291644556	0.1760325882	0.0745001792	289.0796797227	15.6839557163
0.0	0.002	0.7984	0.1996	0.0000000000	0.0000000000	0.1852608166	0.0404348660	4.1309269354	0.2516524670	1.3356216340	0.0347552110	5.6518093860	.3268425440
0.0005	0.0095	0.792	0.198	280.8098740804	1.9432014071	0.3181653154	0.1071926527	0.4056565122	0.1342093798	0.2190888119	0.0391478538	281.7527847199	2.2237512934
0.0095	0.0005	0.792	0.198	291.5152379439	1.1945284378	0.0140959317	0.0111028006	0.2671896876	0.0540456573	0.1681243022	0.0258946996	291.9646478654	1.2855715953
0.0095	0.001	0.7916	0.1979	297.0990299998	13.8908296231	0.0281918634	0.0124784706	0.2779593295	0.1121866272	0.1827692762	0.0639675300	297.5879504689	14.0794622509
0.0095	0.0015	0.7912	0.1978	294.9379538778	19.9691108309	0.0463152041	0.0349248591	0.3795016676	0.2154233624	0.2240681031	0.1161448935	295.5878388526	20.3356039459
0.0095	0.002	0.7908	0.1977	297.7169906098	9.3781720139	0.0592029131	0.0160288857	0.3977074908	0.1158541976	0.2313905901	0.0739824896	298.4052916038	9.5840375868
0.0095	0.0025	0.7904	0.1976	291.1208862020	6.2611428660	0.0644385449	0.0424695966	0.3274483983	0.1174683710	0.1991716472	0.0275387824	291.7119447924	6.4486196160
0.0095	0.003	0.79	0.1975	297.8955919422	8.0522911254	0.0696741767	0.0349805459	0.2148799983	0.0655673628	0.1405917509	0.0321923047	298.3207378681	8.1850313388
0.0095	0.0035	0.7896	0.1974	295.6545024234	13.4301487900	0.0773262539	0.0644687434	0.2597535062	0.1525007427	0.1540651271	0.0709373277	296.1456473106	13.7180556038
0.0095	0.004	0.7892	0.1973	296.1910208259	15.9353713563	0.1002824855	0.0903576844	0.2761643892	0.2422299618	0.1704674980	0.1099306031	296.7379351986	16.3778896056
0.0095	0.0045	0.7888	0.1972	292.3732387447	9.5131190112	0.1099482672	0.0593329078	0.2546251053	0.2039827507	0.1616805136	0.0869788176	292.8994926308	9.8634134873
0.0095	0.005	0.7884	0.1971	292.5146910000	5.4072821687	0.1635128077	0.0565790056	0.4054000922	0.0503367637	0.2477929610	0.0614223551	293.3313968609	5.5756202931
0.0005	0.01	0.7916	0.1979	281.3556797522	5.0485172126	0.3423297698	0.1489814768	0.4451451992	0.1270291552	0.2480858605	0.0860865409	282.3912405817	5.4106143855
0.0095	0.0055	0.7879999999999999	0.19699999999999998	297.6312619703	11.1611829750	0.1929128938	0.0262740216	0.3769374671	0.1288137527	0.2056154358	0.0607256282	298.4067277670	11.3769963775
0.0095	0.006	0.7876	0.1969	291.9010168219	12.4313799285	0.1707621440	0.1950763205	0.2966779928	0.2723687883	0.2088373300	0.1510361955	292.5772942887	13.0498612328
0.0095	0.0065	0.7872	0.1968	290.0514214236	9.4538425255	0.1792197030	0.0517016432	0.3012935536	0.1206319377	0.2091302295	0.0657140075	290.7410649097	9.6918901139
0.0095	0.006999999999999999	0.7868	0.1967	298.9529118300	4.6523014135	0.1465976896	0.0904653257	0.2459068238	0.0983049044	0.1610947146	0.0617177504	299.5065110580	4.9027893940
0.0095	0.0075	0.7864	0.1966	285.8721502457	7.0548116264	0.2513103251	0.1835084860	0.3310382789	0.1426064356	0.1977071498	0.0848296770	286.6522059995	7.4657562250
0.0095	0.008	0.7859999999999999	0.1965	290.4707773521	9.0954784928	0.2468801751	0.1172135183	0.3074476347	0.0805893570	0.1889201653	0.0515036900	291.2140253272	9.3447850581
0.0095	0.0085	0.7856	0.1964	293.1640854445	7.6877773264	0.2231184617	0.1432625883	0.2566764657	0.1291440919	0.1807189799	0.0803762287	293.8245993518	8.0405602353
0.0095	0.009000000000000001	0.7852	0.1963	290.9294255737	8.8567460792	0.2424500252	0.0532837025	0.3212943172	0.0411743848	0.1965355518	0.0463633141	291.6897054679	8.9975674806
0.0095	0.0095	0.7848	0.1962	300.5989017093	12.6031537148	0.1828443711	0.0603520383	0.2410348429	0.1124395322	0.1543580266	0.0572047009	301.1771389499	12.8331499862
0.0095	0.01	0.7844	0.1961	292.7918802678	11.1882726486	0.2726555931	0.1177657381	0.2884725514	0.1383813249	0.1813047788	0.0746841987	293.5343131911	11.5191039103
0.001	0.0	0.7992	0.1998	285.6542566202	9.8208387831	0.0000000000	0.0000000000	0.4448887792	0.1227713900	0.2551154481	0.1010295187	286.3542608475	10.0446396918
0.01	0.0	0.792	0.198	301.8055323109	10.0310818231	0.0000000000	0.0000000000	0.3005242935	0.2627953961	0.1859911705	0.1063834141	302.2920477749	10.4002606333
0.01	0.0005	0.7916	0.1979	285.9564500746	3.8305707620	0.0116794863	0.0103152002	0.3230892575	0.0968439820	0.1933136575	0.0293484695	286.4845324759	3.9670784137
0.01	0.001	0.7912	0.1978	300.6496244877	7.3186680672	0.0213452680	0.0097326738	0.2664204274	0.1484793848	0.1868698690	0.0831050341	301.1242600521	7.5599851599
0.01	0.0015	0.7908	0.1977	297.5262443869	20.9800660486	0.0338302361	0.0253950417	0.3177044366	0.2042327312	0.1874556679	0.0916733265	298.0652347275	21.3013671480
0.01	0.002	0.7904	0.1976	294.9372394725	11.1099640414	0.0471206860	0.0545472378	0.2879597113	0.1791831281	0.1801331809	0.0795263894	295.4524530507	11.4232207967
0.01	0.0025	0.79	0.1975	300.0295206616	22.4528243291	0.0527590586	0.0433316275	0.2646254871	0.1617244297	0.1546509260	0.1075639199	300.5015561333	22.7654443062
0.01	0.003	0.7896	0.1974	290.5036399973	4.0625828524	0.0922276674	0.0273626807	0.3377052001	0.0449898451	0.2187959124	0.0301330795	291.1523687772	4.1650684577
0.01	0.0035	0.7892	0.1973	293.0719271570	6.2077566157	0.0821591447	0.0583849311	0.2587278261	0.1444935489	0.1634379105	0.0675474722	293.5762520383	6.4781825679
0.01	0.004	0.7888	0.1972	288.2596928571	8.9240949376	0.1413620579	0.0630852203	0.3336024794	0.1138389492	0.1974142503	0.0499614744	288.9320716447	9.1509805815
0.01	0.0045	0.7884	0.1971	293.4541340083	10.0912048734	0.1248496807	0.0574664844	0.3238585177	0.1559961437	0.1851124721	0.0947220801	294.0879546788	10.3993895816
0.001	0.0005	0.7988	0.1997	289.7635160758	11.9257763063	0.0144986726	0.0189587902	0.3548853432	0.2261002564	0.2105947269	0.0996616040	290.3434948185	12.2704969569
0.01	0.005	0.7879999999999999	0.19699999999999998	296.3960551555	15.3431813259	0.0902139629	0.0757067208	0.2820620502	0.1533640555	0.1754467892	0.0902092362	296.9437779578	15.6624613384
0.01	0.0055	0.7876	0.1969	295.0436858666	7.5409922141	0.1389456124	0.1079766319	0.2889853914	0.1704651458	0.1786686835	0.0837712998	295.6502855539	7.9032052916
0.01	0.006	0.7872	0.1968	291.0894523675	10.1271390225	0.2158691254	0.0685559193	0.3418079208	0.1605164909	0.2111805259	0.0602661591	291.8583099396	10.4164775918
0.01	0.0065	0.7868	0.1967	293.9063525820	7.7750869032	0.2154663845	0.1187368713	0.3151402361	0.0641644733	0.1868698690	0.0219655083	294.6238290716	7.9799537561
0.01	0.006999999999999999	0.7864	0.1966	289.8163820702	5.5112322113	0.1965375619	0.0789865173	0.3259098780	0.0802295667	0.2035651394	0.0463114743	290.5423946495	5.7167597696
0.01	0.0075	0.7859999999999999	0.1965	304.1002022295	18.6183691472	0.1377373897	0.1283625681	0.2230854397	0.1993688529	0.1400059520	0.1086432048	304.6010310109	19.0547437730
0.01	0.008	0.7856	0.1964	294.1178165595	7.8525468406	0.1876772620	0.0684138147	0.2653947472	0.0961489694	0.1558225240	0.0229585368	294.7267110927	8.0400681615
0.01	0.0085	0.7852	0.1963	295.4873315763	9.0431306016	0.2509075842	0.1102245279	0.3561674434	0.1700697133	0.2056154358	0.0744587121	296.3000220397	9.3978835549
0.01	0.009000000000000001	0.7848	0.1962	304.3631033908	6.0156061191	0.2315760207	0.1190915141	0.2315473012	0.0790273102	0.1400059520	0.0506165559	304.9662326647	6.2643414993
0.01	0.0095	0.7844	0.1961	301.4190390276	14.8526832875	0.2384226161	0.2543920191	0.2666768475	0.2975665970	0.1643166089	0.1184328467	302.0884551001	15.5230747503
0.001	0.001	0.7984	0.1996	294.5507461892	9.0804493278	0.0273863816	0.0228677407	0.3284740785	0.1166685847	0.2103018275	0.0767955406	295.1169084768	9.2967811938
0.01	0.01	0.784	0.196	300.3574327079	13.0931386244	0.1892882256	0.1409708234	0.2669332675	0.2195135317	0.1605089157	0.1215670466	300.9741631167	13.5751900261
0.001	0.0015	0.7979999999999999	0.1995	285.8099969820	14.8925357899	0.0515508359	0.0346076083	0.4805311655	0.1719460366	0.2756184117	0.1130364332	286.6176973951	15.2121258680
0.001	0.002	0.7976	0.1994	292.6911491164	11.5849774507	0.0579946904	0.0358778634	0.3436028612	0.1317510050	0.1965355518	0.0537340842	293.2892822198	11.8063404033
0.001	0.0025	0.7972	0.1993	281.4692701996	4.9908407454	0.0845755902	0.0321184294	0.4015537915	0.1013478943	0.2313905901	0.0761087903	282.1867901714	5.2004158594
0.001	0.003	0.7968	0.1992	293.2833911346	13.7231076123	0.1063235991	0.0242180936	0.4087335528	0.1465718155	0.2349053839	0.0706270481	294.0333536704	13.9645245695
0.001	0.0035	0.7964	0.1991	289.6513544391	5.2720216900	0.1180030853	0.0385118030	0.4156568940	0.1257180179	0.2460355642	0.0665855291	290.4310499826	5.5028370400
0.0	0.0025	0.7979999999999999	0.1995	0.0000000000	0.0000000000	0.2311732798	0.0133330964	4.2450338557	0.2268179889	1.3763346618	0.0946640973	5.8525417973	.3348151826
0.001	0.004	0.7959999999999999	0.19899999999999998	287.6038687646	10.0997142746	0.1514305805	0.0657048058	0.4277086361	0.2025984501	0.2354911828	0.0752107468	288.4184991640	10.4432282773
0.001	0.0045	0.7956	0.1989	289.6413527645	6.8293457814	0.1623045850	0.0848092407	0.4074514525	0.1901827911	0.2217249072	0.0703836905	290.4328337092	7.1747215037
0.001	0.005	0.7952	0.1988	290.6986726522	14.3275751246	0.1312935352	0.0600286637	0.3097554151	0.1357099306	0.1936065570	0.0845338552	291.3333281595	14.6078475741
0.001	0.0055	0.7948	0.1987	286.9480446720	4.3212062913	0.2017731937	0.1369650708	0.3405258206	0.2014397755	0.2053225363	0.0932948069	287.6956662226	4.7529059445
0.001	0.006	0.7944	0.1986	288.2825538276	9.6777888791	0.1683456985	0.0272676711	0.3638600448	0.0973505044	0.2056154358	0.0344875924	289.0203750067	9.8368946470
0.001	0.0065	0.794	0.1985	291.7924272118	16.8397083295	0.2279513526	0.1519865420	0.4038615719	0.1921679638	0.2375414792	0.1061638402	292.6617816155	17.2900266755
0.001	0.006999999999999999	0.7936	0.1984	287.3995488403	13.7861346283	0.2170773481	0.1424906203	0.4210417150	0.2529118109	0.2442781673	0.0765224769	288.2819460707	14.2580595364
0.001	0.0075	0.7932	0.1983	283.1724125053	11.4509560873	0.2452692115	0.0934983635	0.3769374671	0.1252002219	0.2272899974	0.0690994511	284.0219091813	11.7387541238
0.001	0.008	0.7928	0.1982	288.1282422765	11.7986246097	0.2839323385	0.1457677298	0.3761682070	0.1750550937	0.2240681031	0.0708065943	289.0124109251	12.1902540275
0.001	0.0085	0.7924	0.1981	287.4259818375	9.3150109646	0.2400335797	0.0130875303	0.3348845796	0.1278546450	0.2032722399	0.0555861175	288.2041722367	9.5115392574
0.0	0.003	0.7976	0.1994	0.0000000000	0.0000000000	0.2718501113	0.0789207774	4.2188790111	0.2298393441	1.3710624712	0.1013178214	5.8617915936	.4100779429
0.001	0.009000000000000001	0.792	0.198	292.1910653857	6.5942659874	0.2867515248	0.1029190181	0.3282176584	0.1022727101	0.1865769695	0.0464815881	292.9926115384	6.8459393037
0.001	0.0095	0.7916	0.1979	294.7107729830	8.5011801603	0.2400335797	0.1130375419	0.3182172767	0.0940666724	0.1950710544	0.0920543509	295.4640948938	8.8003387255
0.001	0.01	0.7912	0.1978	287.1430773270	4.4399646941	0.2931953793	0.0622674431	0.3125760356	0.1008536256	0.1801331809	0.0550464036	287.9289819228	4.6581321664
0.0015	0.0	0.7988	0.1997	283.9489710985	11.9140129155	0.0000000000	0.0000000000	0.3666806653	0.0695461084	0.2173314150	0.0518886952	284.5329831788	12.0354477191
0.0015	0.0005	0.7984	0.1996	290.8758451740	13.7170069457	0.0132904499	0.0103779072	0.3212943172	0.1298265605	0.1982929487	0.0672674762	291.4087228898	13.9244788896
0.0015	0.001	0.7979999999999999	0.1995	288.1425303831	5.0570948312	0.0414823133	0.0210968588	0.4287343163	0.0617243051	0.2372485797	0.0376008105	288.8499955924	5.1775168056
0.0015	0.0015	0.7976	0.1994	287.6002967379	3.1114122891	0.0354411997	0.0115608389	0.3159094962	0.0857624434	0.2009290441	0.0393576696	288.1525764779	3.2480932410
0.0015	0.002	0.7972	0.1993	295.9817000643	6.7522438377	0.0398713497	0.0197958524	0.2671896876	0.1138990018	0.1637308100	0.0490604445	296.4524919116	6.9349991364
0.0015	0.0025	0.7968	0.1992	286.6308487057	2.9135877306	0.0664522494	0.0197301943	0.3189865368	0.0903297617	0.2059083352	0.0855467077	287.2221958271	3.1091943943
0.0015	0.003	0.7964	0.1991	295.0008215469	10.5411232400	0.0950468537	0.0757067208	0.3779631473	0.1895872088	0.2193817114	0.0913057465	295.6932132593	10.8977229161
0.0	0.0035	0.7972	0.1993	0.0000000000	0.0000000000	0.3270256154	0.0597687044	4.2214432115	0.2311799856	1.3183405646	0.0692978136	5.8668093915	.3602465036
0.0015	0.0035	0.7959999999999999	0.19899999999999998	287.1580798389	7.8422761398	0.1083373036	0.0449484833	0.3330896393	0.1286032809	0.2056154358	0.0672674762	287.8051222176	8.0830953802
0.0015	0.004	0.7956	0.1989	287.2309491825	11.4858341286	0.1304880534	0.0551857921	0.3336024794	0.1359887154	0.2029793404	0.0836401124	287.8980190557	11.7606487485
0.0015	0.0045	0.7952	0.1988	294.3435686437	11.5429443721	0.1014907082	0.0753287003	0.2743694488	0.1640366952	0.1675385032	0.0862259459	294.8869673039	11.8685357135
0.0015	0.005	0.7948	0.1987	288.9440931628	12.7212906709	0.1445839851	0.0876976992	0.3530904029	0.0889832979	0.2114734254	0.0456998287	289.6532409762	12.9436714967
0.0015	0.0055	0.7944	0.1986	289.6156341726	14.9126998001	0.1707621440	0.1071442205	0.3407822407	0.1733171902	0.2000503456	0.0969422064	290.3272289029	15.2901034172
0.0015	0.006	0.794	0.1985	290.8015470197	8.0467584609	0.1776087394	0.1612855394	0.2794978498	0.1561006389	0.1763254876	0.0917032680	291.4349790965	8.4558479072
0.0015	0.0065	0.7936	0.1984	285.6442549456	15.7102121003	0.2372143934	0.1153386953	0.4200160348	0.2197542232	0.2498432574	0.1220037973	286.5513286312	16.1673088161
0.0015	0.006999999999999999	0.7932	0.1983	293.7034614684	12.4907543093	0.1856635575	0.0643075209	0.3194993769	0.1542140086	0.1862840700	0.0772588663	294.3949084728	12.7865347051
0.0015	0.0075	0.7928	0.1982	291.7588501613	7.9132139490	0.2448664706	0.0347945767	0.3530904029	0.1135289436	0.2205533093	0.0517893993	292.5773603441	8.1133268686
0.0015	0.008	0.7924	0.1981	289.9464038402	8.8898523255	0.2380198752	0.1971769460	0.3551417632	0.2036950229	0.2205533093	0.0938485772	290.7601187879	9.3845728716
0.0	0.004	0.7968	0.1992	0.0000000000	0.0000000000	0.4087820192	0.0308826390	4.2004167678	0.2244541200	1.4065033084	0.0876273796	6.0157020954	.3429641386
0.0015	0.0085	0.792	0.198	287.0201996103	10.4469623104	0.2323815025	0.1059629615	0.3561674434	0.1760050457	0.1930207581	0.0678718317	287.8017693143	10.7968021493
0.0015	0.009000000000000001	0.7916	0.1979	288.7440596705	19.6060222023	0.3016529383	0.1812316176	0.4089899728	0.2902647734	0.2310976906	0.0799438537	289.6858002722	20.1574624470
0.0015	0.0095	0.7912	0.1978	285.6835472387	15.7774310357	0.4019354238	0.1661246434	0.4951471081	0.2342584828	0.2545296491	0.1504420241	286.8351594197	16.3282561860
0.0015	0.01	0.7908	0.1977	292.8497470995	4.5594026488	0.3274283563	0.0493649305	0.3302690188	0.0550342176	0.1924349591	0.0251689122	293.6998794337	4.6889707091
0.002	0.0	0.7984	0.1996	288.0032213438	5.4295154728	0.0000000000	0.0000000000	0.3828351282	0.1833473258	0.2146953197	0.0448279761	288.6007517917	5.6576907747
0.002	0.0005	0.7979999999999999	0.1995	295.0851213757	7.7907543878	0.0165123771	0.0082143349	0.3410386607	0.1276240460	0.2073728326	0.0478278934	295.6500452461	7.9744206621
0.002	0.001	0.7976	0.1994	291.2823418065	7.2471448548	0.0310110497	0.0158252067	0.3689884457	0.1538127046	0.2103018275	0.0537085331	291.8926431294	7.4704912992
0.002	0.0015	0.7972	0.1993	288.5375965303	12.4812675398	0.0422877951	0.0315065938	0.4384782781	0.1501667247	0.2480858605	0.1088955996	289.2664484640	12.7718364579
0.002	0.002	0.7968	0.1992	290.1057162287	13.7393930757	0.0455097223	0.0344196242	0.3028320739	0.1083222196	0.1944852555	0.0484976448	290.6485432804	13.9306325643
0.002	0.0025	0.7964	0.1991	299.3636948945	7.6766346819	0.0563837268	0.0307774168	0.2753951290	0.1208976328	0.1593373177	0.0708889360	299.8548110680	7.8991986675
0.0	0.0045	0.7964	0.1991	0.0000000000	0.0000000000	0.4410012916	0.0861903177	4.2860610630	0.1763528747	1.3821926515	0.1257681859	6.1092550061	.3883113783
0.002	0.003	0.7959999999999999	0.19899999999999998	291.8867287153	14.7024155827	0.0950468537	0.0218224631	0.4005281113	0.1385484751	0.2322692885	0.0681543799	292.6145729688	14.9309409008
0.002	0.0035	0.7956	0.1989	293.0676407251	11.5358649203	0.1051153764	0.0341166953	0.3197557969	0.1035073428	0.1912633612	0.0468858793	293.6837752596	11.7203748377
0.002	0.004	0.7952	0.1988	302.1048681440	20.4494955526	0.1010879673	0.1239866512	0.2759079691	0.2822177242	0.1631450110	0.1348941239	302.6450090914	20.9905940519
0.002	0.0045	0.7948	0.1987	294.0127989761	8.7875472792	0.1288770898	0.0550445313	0.3364230999	0.1352051134	0.2088373300	0.0864445568	294.6869364958	9.0642414807
0.002	0.005	0.7944	0.1986	292.8633208008	12.3731035015	0.1623045850	0.1090706844	0.3410386607	0.1527540506	0.1980000492	0.0656356303	293.5646640957	12.7005638668
0.002	0.0055	0.794	0.1985	292.0889054236	11.3038316087	0.1465976896	0.0561762211	0.3274483983	0.1202126054	0.1936065570	0.0743849358	292.7565580685	11.5546053710
0.002	0.006	0.7936	0.1984	292.3639514754	10.7344381518	0.1353209443	0.0849926453	0.3328332193	0.2082699112	0.1941923560	0.0597572370	293.0262979950	11.0874579453
0.002	0.0065	0.7932	0.1983	290.7751140225	3.3894888397	0.1288770898	0.0595729904	0.2187262989	0.0947380981	0.1540651271	0.0689751848	291.2767825383	3.6127751130
0.002	0.006999999999999999	0.7928	0.1982	291.5488149944	10.2353457665	0.2223129799	0.1573392798	0.3912969897	0.1616577396	0.2372485797	0.1051178656	292.3996735437	10.6594606515
0.002	0.0075	0.7924	0.1981	282.5623103538	5.1853887308	0.2710446295	0.1187805768	0.4269393760	0.1952298100	0.2378343787	0.0464446598	283.4981287380	5.5458437774
