# Supplementary material for: Multipressure Sampling for Improving the Performance of MOF-based Electronic Noses
Source: ACS Sens. 2024 Jul 12;9(7):3531–9. doi: 10.1021/acssensors.4c00199 (PMC11287752; doi:10.1021/acssensors.4c00199)
Supplement: Supplementary file 2 — se4c00199_si_002.zip [file se4c00199_si_002.zip › Multiplex_Adsorption_Data/Hydrogen_0.5bar/NU-125_v2_EQeq.csv]

H2_comp CO2_comp N2_comp O2_comp H2_mass H2_error CO2_mass CO2_error N2_mass N2_error O2_mass O2_error total_mass total_error
0.0 0.0 0.8 0.2 0.0000000000 0.0000000000 0.0000000000 0.0000000000 5.4642136252 0.1240018409 1.8510137452 0.0747824611 7.3152273704 .1987843020
0.0 0.0005 0.7996 0.1999 0.0000000000 0.0000000000 0.0517661681 0.0166702899 5.6041056971 0.2630761767 1.8752756202 0.0455629608 7.5311474854 .3253094274
0.0 0.005 0.7959999999999999 0.19899999999999998 0.0000000000 0.0000000000 0.6614565921 0.0817483872 5.5022994249 0.1975089000 1.8058364605 0.1193637860 7.9695924775 .3986210732
0.002 0.008 0.792 0.198 0.0008959964 0.0005110004 1.1129726137 0.1087074313 5.4235643583 0.2833146767 1.8225687882 0.1028595940 8.3600017566 .4953927024
0.002 0.0085 0.7916 0.1979 0.0006851737 0.0005374945 1.1699153985 0.0670176852 5.5312299843 0.0764106689 1.8217321718 0.0777198157 8.5235627283 .2216856643
0.002 0.009000000000000001 0.7912 0.1978 0.0006851737 0.0001972066 1.1474833924 0.1125354814 5.4411424196 0.3490851711 1.8309349520 0.0348579004 8.4202459377 .4966757595
0.002 0.0095 0.7908 0.1977 0.0007378794 0.0003944131 1.3246387231 0.0983271244 5.5048628922 0.2335785845 1.8158758571 0.0914709080 8.6461153518 .4237710300
0.002 0.01 0.7904 0.1976 0.0003952925 0.0006009371 1.4178178257 0.1979487246 5.5096236172 0.4110823199 1.7978886049 0.1097403456 8.7257253403 .7193723272
0.0025 0.0 0.7979999999999999 0.1995 0.0009487021 0.0009339469 0.0000000000 0.0000000000 5.5484418361 0.2662562994 1.8342814175 0.0936487317 7.3836719557 .3608389780
0.0025 0.0005 0.7976 0.1994 0.0011331719 0.0007746120 0.0701719167 0.0138998442 5.4843551539 0.3779694808 1.8388828076 0.0464604647 7.3945430501 .4391044017
0.0025 0.001 0.7972 0.1993 0.0006061152 0.0004887723 0.1420693724 0.0407688371 5.4843551539 0.3859606093 1.8798770103 0.1160878714 7.5069076518 .5433060901
0.0025 0.0015 0.7968 0.1992 0.0011858776 0.0007453708 0.1823319476 0.0391122159 5.6136271470 0.2489191145 1.8367912667 0.1590759557 7.6339362389 .4478526569
0.0025 0.002 0.7964 0.1991 0.0009487021 0.0006952356 0.2663081758 0.0570095595 5.6030070683 0.3263911865 1.8911713315 0.1944912677 7.7614352777 .5785872493
0.0 0.0055 0.7956 0.1989 0.0000000000 0.0000000000 0.7235759938 0.0486154412 5.5619915917 0.4498306373 1.8489222042 0.0712353180 8.1344897897 .5696813965
0.0025 0.0025 0.7959999999999999 0.19899999999999998 0.0009750549 0.0003162340 0.3456829668 0.0538830060 5.4946090230 0.4835875235 1.8597982172 0.0701661336 7.7010652619 .6079528971
0.0025 0.003 0.7956 0.1989 0.0008696436 0.0005916197 0.3985994942 0.0522875945 5.4231981486 0.5260044981 1.8188040144 0.0885628683 7.6414713008 .6674465806
0.0025 0.0035 0.7952 0.1988 0.0011858776 0.0006009371 0.4785494649 0.0512652555 5.5832317492 0.2768641548 1.8443208141 0.1079656601 7.9072879058 .4366960075
0.0025 0.004 0.7948 0.1987 0.0011068191 0.0008596035 0.5130602436 0.1177419568 5.5689495743 0.3169065505 1.8008167622 0.1094017879 7.8839333992 .5449098987
0.0025 0.0045 0.7944 0.1986 0.0010277606 0.0005110004 0.6068145258 0.0743740866 5.4459031446 0.3132443229 1.8556151353 0.0788996228 7.9093605663 .4670290327
0.0025 0.005 0.794 0.1985 0.0007642322 0.0005869055 0.6965425505 0.0313776180 5.4730026559 0.3944062223 1.8346997257 0.0550770686 8.0050091643 .4814478144
0.0025 0.0055 0.7936 0.1984 0.0010277606 0.0006952356 0.7776428804 0.0854369297 5.4839889443 0.3630169963 1.8267518701 0.1001356769 8.0894114554 .5492848385
0.0025 0.006 0.7932 0.1983 0.0010277606 0.0007341051 0.8018004255 0.1046384415 5.4631149964 0.2359322302 1.8451574305 0.1298616203 8.1111006130 .4711663971
0.0025 0.0065 0.7928 0.1982 0.0009223492 0.0005773617 0.8575928511 0.0915529903 5.4682419310 0.4126686764 1.8443208141 0.1092865675 8.1710779454 .6140855959
0.0025 0.006999999999999999 0.7924 0.1981 0.0008169379 0.0006540602 0.9317910254 0.2110211758 5.4986373288 0.3013707092 1.8401377322 0.1309351413 8.2713830243 .6439810865
0.0 0.006 0.7952 0.1988 0.0000000000 0.0000000000 0.7684400061 0.0380489052 5.4004931527 0.0961284537 1.8146209325 0.1507906747 7.9835540913 .2849680336
0.0025 0.0075 0.792 0.198 0.0010804663 0.0007888263 1.0025381218 0.0609364764 5.3451955012 0.3397620077 1.8669094564 0.1553630635 8.2157235457 .5568503739
0.0025 0.008 0.7916 0.1979 0.0010804663 0.0008563658 1.0675334217 0.1092780779 5.4755661232 0.4308256482 1.8058364605 0.1323494328 8.3500164717 .6733095247
0.0025 0.0085 0.7912 0.1978 0.0010541134 0.0004409673 1.0796121942 0.0834783645 5.4473679831 0.2284044390 1.8715108465 0.1304531501 8.3995451372 .4427769209
0.0025 0.009000000000000001 0.7908 0.1977 0.0010014078 0.0007746120 1.1992495604 0.1469130871 5.4876510404 0.2166772872 1.8815502431 0.0249025159 8.5694522517 .3892675022
0.0025 0.0095 0.7904 0.1976 0.0010014078 0.0006146485 1.3194621063 0.1409084482 5.3558155800 0.4204558440 1.8008167622 0.1357279554 8.4770958563 .6977068961
0.0025 0.01 0.79 0.1975 0.0007378794 0.0004887723 1.4298965982 0.1169978175 5.5997111818 0.3774582004 1.8372095748 0.0837285408 8.8675552342 .5786733310
0.003 0.0 0.7976 0.1994 0.0010804663 0.0007710175 0.0000000000 0.0000000000 5.5601605436 0.3218363751 1.8246603291 0.1637846179 7.3859013390 .4863920105
0.003 0.0005 0.7972 0.1993 0.0013439946 0.0012627381 0.0690215574 0.0381531014 5.4803268482 0.1966651318 1.8564517516 0.1706902460 7.4071441518 .4067712173
0.003 0.001 0.7968 0.1992 0.0011068191 0.0003574673 0.1236636237 0.0435012286 5.5158491806 0.3090305766 1.8769488530 0.1626697238 7.5175684764 .5155589963
0.003 0.0015 0.7964 0.1991 0.0007642322 0.0007710175 0.2093653909 0.0231219356 5.5455121592 0.2332108381 1.8652362236 0.1310687131 7.6208780059 .3881725043
0.0 0.0065 0.7948 0.1987 0.0000000000 0.0000000000 0.8679460848 0.1352540776 5.4001269431 0.1977721784 1.8664911482 0.1256206730 8.1345641761 .4586469290
0.003 0.002 0.7959999999999999 0.19899999999999998 0.0011595248 0.0008882118 0.2858642837 0.0491568325 5.5004683768 0.2022723911 1.8551968271 0.1079202705 7.6426890124 .3602377059
0.003 0.0025 0.7956 0.1989 0.0011068191 0.0005676575 0.3232509607 0.0888536205 5.5312299843 0.2319515139 1.8313532602 0.2148264060 7.6869410243 .5361991979
0.003 0.003 0.7952 0.1988 0.0011595248 0.0005110004 0.4072271889 0.0303485624 5.4795944289 0.3096548604 1.8305166438 0.0838454918 7.7184977864 .4243599150
0.003 0.0035 0.7948 0.1987 0.0013967003 0.0009516257 0.4704969499 0.0409308117 5.4257616159 0.1618696197 1.8480855878 0.0718029391 7.7457408539 .2755549962
0.003 0.004 0.7944 0.1986 0.0013703475 0.0010619898 0.5584994356 0.0759062815 5.5180464382 0.3086397579 1.8802953185 0.1942860302 7.9582115398 .5798940594
0.003 0.0045 0.794 0.1985 0.0013439946 0.0007341051 0.6332727895 0.1038768707 5.4850875731 0.0913793887 1.8447391223 0.1478706143 7.9644434795 .3438609788
0.003 0.005 0.7936 0.1984 0.0012122304 0.0005627426 0.6557047956 0.0893289358 5.4704391886 0.2954165526 1.8518503615 0.1473632729 7.9792065761 .5326715039
0.003 0.0055 0.7932 0.1983 0.0011595248 0.0008724341 0.7701655451 0.1035578965 5.4107470218 0.2383909254 1.8003984540 0.1321324273 7.9824705457 .4749536833
0.003 0.006 0.7928 0.1982 0.0011858776 0.0007993211 0.7770677008 0.0770311367 5.4872848308 0.3016144697 1.8418109650 0.1489459139 8.1073493742 .5283908414
0.003 0.0065 0.7924 0.1981 0.0013703475 0.0003574673 0.8938291688 0.1160324256 5.4418748389 0.3773132117 1.8045815360 0.1255314933 8.1416558912 .6192345979
0.0 0.006999999999999999 0.7944 0.1986 0.0000000000 0.0000000000 0.9455953369 0.1264034973 5.4034228296 0.2700234104 1.8054181523 0.1506699418 8.1544363188 .5470968495
0.003 0.006999999999999999 0.792 0.198 0.0012122304 0.0004533913 0.8995809652 0.0676074679 5.2338677791 0.2359435984 1.8171307817 0.0829221476 7.9517917564 .3869266052
0.003 0.0075 0.7916 0.1979 0.0011858776 0.0002886809 1.0255453076 0.0709688710 5.4686081406 0.1294249223 1.8024899950 0.1999915668 8.2978293208 .4006740410
0.003 0.008 0.7912 0.1978 0.0013967003 0.0008266562 1.0962924039 0.1327855499 5.4129442795 0.2271609767 1.7853393592 0.0719003519 8.2959727429 .4326735347
0.003 0.0085 0.7908 0.1977 0.0010277606 0.0001054113 1.1584118056 0.1140771352 5.4129442795 0.2067758400 1.8480855878 0.1414995086 8.4204694335 .4624578951
0.003 0.009000000000000001 0.7904 0.1976 0.0013176418 0.0006871979 1.1538103685 0.1767739571 5.4169725852 0.1066569386 1.8748573120 0.1234285641 8.4469579075 .4075466577
0.003 0.0095 0.79 0.1975 0.0013703475 0.0008913338 1.3171613877 0.1085246784 5.3986621046 0.2235570963 1.7577310186 0.1400826633 8.4749248584 .4730557718
0.003 0.01 0.7896 0.1974 0.0011068191 0.0012649361 1.2596434232 0.0870024572 5.3554493704 0.1938546416 1.7903590575 0.1031110599 8.4065586702 .3852330948
0.0035 0.0 0.7972 0.1993 0.0016602286 0.0011499020 0.0000000000 0.0000000000 5.5872600550 0.3108220130 1.7552211694 0.1299693714 7.3441414530 .4419412864
0.0035 0.0005 0.7968 0.1992 0.0013703475 0.0005426381 0.0609690424 0.0117314089 5.4129442795 0.3910624862 1.9074853509 0.1488142780 7.3827690203 .5521508112
0.0035 0.001 0.7964 0.1991 0.0017392872 0.0006540602 0.1161862884 0.0280838493 5.4418748389 0.1998444475 1.8464123551 0.1270555613 7.4062127696 .3556379183
0.0 0.0075 0.794 0.1985 0.0000000000 0.0000000000 1.0042636607 0.1338773098 5.5125532940 0.2764686122 1.8175490899 0.0708412054 8.3343660446 .4811871274
0.0035 0.0015 0.7959999999999999 0.19899999999999998 0.0015284645 0.0005426381 0.2202938041 0.0733528836 5.5627240109 0.2551931887 1.8769488530 0.1061415306 7.6614951325 .4352302410
0.0035 0.002 0.7956 0.1989 0.0017919928 0.0008266562 0.2484776068 0.0217049357 5.4367479043 0.2840370480 1.8217321718 0.1686772995 7.5087496757 .4752459394
0.0035 0.0025 0.7952 0.1988 0.0013967003 0.0003162340 0.3566113801 0.0288737890 5.4290575024 0.3385409307 1.9083219673 0.1668960566 7.6953875501 .5346270103
0.0035 0.003 0.7948 0.1987 0.0014757588 0.0007888263 0.4020505721 0.0635723141 5.5162153902 0.2640937574 1.9108318165 0.1840670121 7.8305735376 .5125219099
0.0035 0.0035 0.7944 0.1986 0.0011331719 0.0007188095 0.4923537764 0.0716000478 5.3920703316 0.2023837468 1.8338631093 0.1374038941 7.7194203892 .4121064982
0.0035 0.004 0.794 0.1985 0.0015284645 0.0014963213 0.5159361418 0.1048405927 5.6326700469 0.2974235345 1.8698376137 0.0818431494 8.0199722669 .4856035979
0.0035 0.0045 0.7936 0.1984 0.0012122304 0.0006540602 0.6050889869 0.0955283179 5.5484418361 0.2145425816 1.8744390038 0.1997989861 8.0291820572 .5105239458
0.0035 0.005 0.7932 0.1983 0.0013176418 0.0008333498 0.6695091071 0.0459280136 5.5231733728 0.2236170772 1.9028839608 0.1244957141 8.0968840825 .3948741547
0.0035 0.0055 0.7928 0.1982 0.0015284645 0.0006368450 0.7471583592 0.0605880162 5.3858447682 0.2137183735 1.8903347151 0.1540464995 8.0248663070 .4289897342
0.0035 0.006 0.7924 0.1981 0.0013176418 0.0006009371 0.8506906954 0.1113771188 5.4400437908 0.2565245402 1.8288434110 0.1495789609 8.1208955390 .5180815570
0.0 0.008 0.7936 0.1984 0.0000000000 0.0000000000 1.0865143500 0.0783089713 5.4773971713 0.2752629843 1.8535235943 0.1109076940 8.4174351156 .4644796496
0.0035 0.0065 0.792 0.198 0.0011331719 0.0011855848 0.8736978812 0.1328851714 5.4704391886 0.3229345915 1.8577066762 0.0796940232 8.2029769179 .5366993709
0.0035 0.006999999999999999 0.7916 0.1979 0.0012122304 0.0007710175 0.8782993184 0.1385502587 5.3697315453 0.1124352971 1.7891041329 0.1039763049 8.0383472270 .3557328782
0.0035 0.0075 0.7912 0.1978 0.0015811701 0.0006009371 1.0232445890 0.0324148305 5.3459279205 0.3863995609 1.8443208141 0.0533994614 8.2150744937 .4728147899
0.0035 0.008 0.7908 0.1977 0.0014757588 0.0007710175 1.0732852181 0.1780048585 5.4081835545 0.4357038788 1.8204772472 0.1096446335 8.3034217786 .7241243883
0.0035 0.0085 0.7904 0.1976 0.0015811701 0.0007993211 1.0911157871 0.0937807438 5.4561570138 0.1015768033 1.8434841977 0.1133792695 8.3923381687 .3095361377
0.0035 0.009000000000000001 0.79 0.1975 0.0014494060 0.0006871979 1.1819941711 0.1341537937 5.4598191099 0.1257416847 1.8242420209 0.0976872782 8.4675047079 .3582699545
0.0035 0.0095 0.7896 0.1974 0.0013703475 0.0004887723 1.3045074355 0.1623026101 5.5330610323 0.2709693782 1.8376278830 0.1059765454 8.6765666983 .5397373060
0.0035 0.01 0.7892 0.1973 0.0013176418 0.0004714139 1.3510969868 0.1599537261 5.5272016785 0.1415976826 1.8003984540 0.1873609812 8.6800147611 .4893838038
0.004 0.0 0.7968 0.1992 0.0016602286 0.0006790651 0.0000000000 0.0000000000 5.4305223409 0.1418210259 1.7807379691 0.0836449042 7.2129205386 .2261449952
0.004 0.0005 0.7964 0.1991 0.0017656400 0.0007188095 0.0672960185 0.0204492340 5.6469522218 0.4159986456 1.9033022690 0.1580075791 7.6193161493 .5951742682
0.0 0.0085 0.7932 0.1983 0.0000000000 0.0000000000 1.1681898596 0.0824254708 5.5235395824 0.3823312538 1.7932872148 0.1331666239 8.4850166568 .5979233485
0.004 0.001 0.7959999999999999 0.19899999999999998 0.0015021116 0.0009803822 0.1322913184 0.0208973143 5.4129442795 0.2191439445 1.7811562773 0.1114491096 7.3278939868 .3524707506
0.004 0.0015 0.7956 0.1989 0.0014230531 0.0011353149 0.1932603608 0.0222468899 5.6161906143 0.3010804304 1.8447391223 0.0341888584 7.6556131505 .3586514936
0.004 0.002 0.7952 0.1988 0.0012122304 0.0006324681 0.2651578165 0.0359015321 5.5012007961 0.3283379100 1.8489222042 0.1145889609 7.6164930472 .4794608711
0.004 0.0025 0.7948 0.1987 0.0017919928 0.0012867094 0.3295779368 0.0226009741 5.4510300792 0.3006935508 1.8443208141 0.1320264416 7.6267208229 .4566076759
0.004 0.003 0.7944 0.1986 0.0015021116 0.0002687472 0.4256329375 0.0611965194 5.4275926640 0.2465915328 1.8267518701 0.0509993002 7.6814795832 .3590560996
0.004 0.0035 0.794 0.1985 0.0015284645 0.0009516257 0.4900530578 0.0787471140 5.5594281244 0.1516196249 1.8510137452 0.1607740745 7.9020233919 .3920924391
0.004 0.004 0.7936 0.1984 0.0017919928 0.0003944131 0.5280149144 0.0852042790 5.5004683768 0.2931507375 1.8213138636 0.1109392440 7.8515891476 .4896886736
0.004 0.0045 0.7932 0.1983 0.0015021116 0.0010083189 0.6096904240 0.0578620432 5.4693405598 0.3719290881 1.8351180339 0.1897957889 7.9156511293 .6205952391
0.004 0.005 0.7928 0.1982 0.0018710513 0.0005110004 0.6603062328 0.0734430310 5.4481004023 0.2917989811 1.8372095748 0.1180666996 7.9474872612 .4838197121
0.004 0.0055 0.7924 0.1981 0.0015284645 0.0004887723 0.7465831796 0.0898901084 5.5638226398 0.3130061917 1.8204772472 0.0482489078 8.1324115311 .4516339802
0.0 0.009000000000000001 0.7928 0.1982 0.0000000000 0.0000000000 1.2297340816 0.0977873063 5.5850627973 0.4525343323 1.8393011158 0.0945635605 8.6540979947 .6448851991
0.004 0.006 0.792 0.198 0.0013967003 0.0008596035 0.8133040185 0.1727991293 5.4979049096 0.2029951115 1.8012350704 0.1077709987 8.1138406988 .4844248430
0.004 0.0065 0.7916 0.1979 0.0012912889 0.0008232889 0.8875021927 0.1486858852 5.4352830659 0.3203159929 1.7853393592 0.2009725995 8.1094159067 .6707977665
0.004 0.006999999999999999 0.7912 0.1978 0.0013967003 0.0007188095 0.9363924625 0.1164422745 5.4103808122 0.4861708115 1.8539419025 0.0519511155 8.2021118775 .6552830110
0.004 0.0075 0.7908 0.1977 0.0016865815 0.0005869055 0.9617003669 0.1501031543 5.4935103942 0.2854406018 1.7987252213 0.1008461149 8.2556225639 .5369767765
0.004 0.008 0.7904 0.1976 0.0018183457 0.0001972066 1.1216003083 0.1436337707 5.5638226398 0.3206925824 1.8455757387 0.0641308887 8.5328170325 .5286544484
0.004 0.0085 0.79 0.1975 0.0019237570 0.0005676575 1.1279272844 0.0716000478 5.4206346814 0.2848969568 1.8924262561 0.0886734435 8.4429119789 .4457381056
0.004 0.009000000000000001 0.7896 0.1974 0.0016602286 0.0006146485 1.2153545905 0.0507463631 5.4319871793 0.1458709929 1.8585432926 0.1771889505 8.5075452910 .3744209550
0.004 0.0095 0.7892 0.1973 0.0014230531 0.0010593709 1.2912783037 0.1202111698 5.3971972662 0.2139190811 1.7773915035 0.1145095274 8.4672901265 .4496991492
0.004 0.01 0.7888 0.1972 0.0016075230 0.0009775446 1.4097653106 0.1968224070 5.4308885505 0.2515089652 1.8639812991 0.0661614939 8.7062426832 .5154704107
0.0045 0.0 0.7964 0.1991 0.0017129343 0.0008819346 0.0000000000 0.0000000000 5.4297899217 0.0805527969 1.8526869779 0.0913560573 7.2841898339 .1727907888
0.0 0.0095 0.7924 0.1981 0.0000000000 0.0000000000 1.2625193214 0.0865449477 5.4228319390 0.2348840020 1.8597982172 0.1024436674 8.5451494776 .4238726171
0.0045 0.0005 0.7959999999999999 0.19899999999999998 0.0021872854 0.0004594774 0.0753485335 0.0383951262 5.4887496692 0.4959976300 1.8744390038 0.1411230740 7.4407244919 .6759753076
0.0045 0.001 0.7956 0.1989 0.0017129343 0.0004714139 0.1345920370 0.0263329278 5.6846718118 0.2555775809 1.9309106096 0.0554570023 7.7518873927 .3378389249
0.0045 0.0015 0.7952 0.1988 0.0019501098 0.0008232889 0.2064894927 0.0555755706 5.5799358627 0.3367663276 1.8443208141 0.1992903812 7.6326962793 .5924555683
0.0045 0.002 0.7948 0.1987 0.0022136382 0.0011230143 0.2726351519 0.0447606559 5.5532025610 0.1867511043 1.8313532602 0.0962872403 7.6594046113 .3289220148
0.0045 0.0025 0.7944 0.1986 0.0018183457 0.0006952356 0.3554610208 0.0736229946 5.5110884556 0.3070522924 1.8125293916 0.0543221144 7.6808972137 .4356926370
0.0045 0.003 0.794 0.1985 0.0017656400 0.0011738110 0.3830696438 0.0658222679 5.5396528054 0.2707039685 1.8790403939 0.1553180059 7.8035284831 .4930180533
0.0045 0.0035 0.7936 0.1984 0.0020291683 0.0013186955 0.4428883269 0.0653784719 5.3854785586 0.1432886073 1.8677460728 0.2274458230 7.6981421266 .4374315977
0.0045 0.004 0.7932 0.1983 0.0019501098 0.0012953163 0.5423944055 0.0392810221 5.5052291018 0.1719173746 1.8664911482 0.1563062725 7.9160647653 .3687999855
0.0045 0.0045 0.7928 0.1982 0.0017919928 0.0007188095 0.6200436576 0.0426719728 5.5828655396 0.3536075719 1.8911713315 0.1596250025 8.0958725215 .5566233567
0.0045 0.005 0.7924 0.1981 0.0020555212 0.0011499020 0.6660580293 0.0802452911 5.6260782739 0.4532994592 1.8623080663 0.0942298973 8.1564998907 .6289245496
0.0 0.001 0.7992 0.1998 0.0000000000 0.0000000000 0.1426445520 0.0292381415 5.6407266584 0.3831791715 1.8250786373 0.0804892790 7.6084498477 .4929065920
0.0 0.01 0.792 0.198 0.0000000000 0.0000000000 1.3079585134 0.1248232598 5.5290327266 0.2637177102 1.8811319349 0.1368475284 8.7181231749 .5253884984
0.0045 0.0055 0.792 0.198 0.0015284645 0.0002687472 0.7373803053 0.0707821596 5.5162153902 0.3005739989 1.8288434110 0.1298131031 8.0839675710 .5014380088
0.0045 0.006 0.7916 0.1979 0.0019501098 0.0016865815 0.8443637193 0.0452312145 5.6436563353 0.4058778964 1.9087402755 0.0374707019 8.3987104399 .4902663943
0.0045 0.0065 0.7912 0.1978 0.0018710513 0.0007888263 0.8771489591 0.0626919428 5.5539349802 0.2716613894 1.8673277646 0.0834689946 8.3002827552 .4186111531
0.0045 0.006999999999999999 0.7908 0.1977 0.0018183457 0.0010593709 0.9191370732 0.1259420160 5.5001021672 0.2188867662 1.8752756202 0.1459074321 8.2963332063 .4917955852
0.0045 0.0075 0.7904 0.1976 0.0022399910 0.0010672085 1.0065643793 0.1818513931 5.4638474156 0.2496679522 1.8677460728 0.1158041483 8.3403978587 .5483907021
0.0045 0.008 0.79 0.1975 0.0021345797 0.0005110004 1.1779679136 0.1871447544 5.6139933567 0.2571719876 1.8459940469 0.0929585842 8.6400898969 .5377863266
0.0045 0.0085 0.7896 0.1974 0.0014230531 0.0004216454 1.1146981526 0.1519432594 5.4418748389 0.4776754856 1.8715108465 0.1072175385 8.4295068911 .7372579289
0.0045 0.009000000000000001 0.7892 0.1973 0.0017392872 0.0005869055 1.1906218658 0.1228786203 5.5370893381 0.1256691385 1.8564517516 0.0928832592 8.5859022427 .3420179235
0.0045 0.0095 0.7888 0.1972 0.0021872854 0.0003162340 1.2671207586 0.0918560273 5.5451459495 0.2641546876 1.8560334434 0.0818260435 8.6704874369 .4381529924
0.0045 0.01 0.7884 0.1971 0.0021345797 0.0005627426 1.3672020169 0.1782722894 5.5868938453 0.1403189846 1.8422292731 0.1011371977 8.7984597150 .4202912143
0.0005 0.0 0.7996 0.1999 0.0001317642 0.0002357069 0.0000000000 0.0000000000 5.5740765089 0.1564773864 1.8832234759 0.1329825358 7.4574317490 .2896956291
0.005 0.0 0.7959999999999999 0.19899999999999998 0.0019237570 0.0006368450 0.0000000000 0.0000000000 5.6612343966 0.4114827416 1.8819685513 0.1684572322 7.5451267049 .5805768188
0.005 0.0005 0.7956 0.1989 0.0021872854 0.0008266562 0.0632697610 0.0284117786 5.6293741604 0.4546406425 1.9024656526 0.1076800362 7.5972968594 .5915591135
0.005 0.001 0.7952 0.1988 0.0021082268 0.0010274227 0.1466708096 0.0409954223 5.5411176438 0.2099553516 1.8480855878 0.1725864773 7.5379822680 .4245646739
0.005 0.0015 0.7948 0.1987 0.0018183457 0.0011949202 0.2248952413 0.0351566060 5.5436811111 0.2884709151 1.8459940469 0.0967585818 7.6163887450 .4215810231
0.005 0.002 0.7944 0.1986 0.0019237570 0.0011005267 0.2783869483 0.0328205388 5.5978801337 0.1333606494 1.8802953185 0.0582635890 7.7584861575 .2255453039
0.005 0.0025 0.794 0.1985 0.0025298722 0.0014851407 0.3485588651 0.0546148142 5.6117960990 0.4503836328 1.8346997257 0.1435083662 7.7975845620 .6499919539
0.005 0.003 0.7936 0.1984 0.0018446985 0.0008498534 0.4020505721 0.0407363649 5.5857952165 0.1913086866 1.8740206957 0.0795885613 7.8637111828 .3124834662
0.005 0.0035 0.7932 0.1983 0.0021609325 0.0008266562 0.4894778781 0.0892103444 5.4957076519 0.3172871866 1.8397194240 0.0805327468 7.8270658865 .4878569340
0.005 0.004 0.7928 0.1982 0.0021872854 0.0013804459 0.5665519506 0.0808531564 5.5832317492 0.2414029765 1.8639812991 0.1768686971 8.0159522843 .5005052759
0.005 0.0045 0.7924 0.1981 0.0017656400 0.0007746120 0.5780555435 0.0751705005 5.6264444835 0.2603273867 1.8367912667 0.0848413164 8.0430569337 .4211138156
0.0005 0.0005 0.7992 0.1998 0.0001054113 0.0001054113 0.0655704796 0.0168283056 5.6813759253 0.3740461466 1.9020473445 0.0976227721 7.6490991607 .4886026356
0.005 0.005 0.792 0.198 0.0018183457 0.0010593709 0.7178241973 0.1034428251 5.4210008910 0.1690223000 1.9183613639 0.1034972577 8.0590047979 .3770217537
0.005 0.0055 0.7916 0.1979 0.0020818740 0.0010852762 0.7212752752 0.0964108154 5.5304975651 0.1626993105 1.8045815360 0.0629077665 8.0584362503 .3231031686
0.005 0.006 0.7912 0.1978 0.0018710513 0.0008062417 0.8075522220 0.0601496022 5.4982711192 0.2016801153 1.8660728400 0.1019986004 8.1737672325 .3646345596
0.005 0.0065 0.7908 0.1977 0.0020818740 0.0007149345 0.8380367432 0.1040169094 5.3525196935 0.2270428716 1.8204772472 0.0479578985 8.0131155579 .3797326140
0.005 0.006999999999999999 0.7904 0.1976 0.0021609325 0.0012427814 0.8949795281 0.0801462839 5.4103808122 0.3470260718 1.8585432926 0.0910183258 8.1660645654 .5194334629
0.005 0.0075 0.79 0.1975 0.0021609325 0.0013601740 1.0468269544 0.0726641089 5.4268602448 0.1517610809 1.8485038960 0.1141421948 8.3243520277 .3399275586
0.005 0.008 0.7896 0.1974 0.0019501098 0.0006324681 1.0686837810 0.2209947685 5.4539597561 0.1651861110 1.8388828076 0.0571354478 8.3634764545 .4439487954
0.005 0.0085 0.7892 0.1973 0.0020028155 0.0005627426 1.1187244101 0.1426167180 5.4166063756 0.1236552728 1.8652362236 0.0590037012 8.4025698248 .3258384346
0.005 0.009000000000000001 0.7888 0.1972 0.0019764627 0.0009860328 1.2199560277 0.0702943891 5.4261278255 0.3850923492 1.8773671612 0.1139642263 8.5254274771 .5703369974
0.005 0.0095 0.7884 0.1971 0.0020291683 0.0009219727 1.2803498904 0.1323363248 5.5674847359 0.1597043436 1.8505954370 0.0811302239 8.7004592316 .3740928650
0.0005 0.001 0.7988 0.1997 0.0003425869 0.0004281829 0.1340168574 0.0386013683 5.5293989362 0.2748807503 1.9246359868 0.0785885207 7.5883943673 .3924988222
0.005 0.01 0.7879999999999999 0.19699999999999998 0.0022136382 0.0013270949 1.3413189328 0.1864717862 5.5074263595 0.3548901812 1.8535235943 0.1164791157 8.7044825248 .6591681780
0.0055 0.0 0.7956 0.1989 0.0020028155 0.0008062417 0.0000000000 0.0000000000 5.4887496692 0.2106848171 1.8476672796 0.1921596921 7.3384197643 .4036507509
0.0055 0.0005 0.7952 0.1988 0.0019237570 0.0013186955 0.0598186831 0.0200571996 5.6480508506 0.3861982052 1.8292617192 0.0538042559 7.5390550099 .4613783562
0.0055 0.001 0.7948 0.1987 0.0020555212 0.0005426381 0.1426445520 0.0431346387 5.4971724903 0.1860460169 1.8840600922 0.0983655958 7.5259326557 .3280888895
0.0055 0.0015 0.7944 0.1986 0.0022663439 0.0007710175 0.2179930856 0.0117314089 5.4777633809 0.3349214652 1.8058364605 0.1271436719 7.5038592709 .4745675635
0.0055 0.002 0.794 0.1985 0.0023454024 0.0004533913 0.2657329961 0.0194543409 5.3594776761 0.1951041641 1.8823868595 0.1795122217 7.5099429341 .3945241180
0.0055 0.0025 0.7936 0.1984 0.0024771665 0.0015037289 0.3174991642 0.0685019398 5.6355997238 0.3105181115 1.8012350704 0.1500881395 7.7568111249 .5306119197
0.0055 0.003 0.7932 0.1983 0.0023454024 0.0008563658 0.4026257517 0.0998230861 5.5136519229 0.2820470262 1.8685826892 0.1368219528 7.7872057662 .5195484309
0.0055 0.0035 0.7928 0.1982 0.0021872854 0.0008266562 0.4492153030 0.0477641590 5.3517872742 0.2545238477 1.8572883680 0.1082117287 7.6604782306 .4113263916
0.0055 0.004 0.7924 0.1981 0.0021609325 0.0007188095 0.5406688666 0.0409954223 5.4865524116 0.4353158785 1.8091829261 0.1224721804 7.8385651368 .5995022907
0.0005 0.0015 0.7984 0.1996 0.0002635284 0.0002886809 0.2116661095 0.0500901891 5.4935103942 0.2566750607 1.8673277646 0.0668979301 7.5727677967 .3739518608
0.0055 0.0045 0.792 0.198 0.0024244609 0.0009219727 0.6298217116 0.0369191860 5.5088911979 0.2866333654 1.8321898766 0.1811617389 7.9733272470 .5056362630
0.0055 0.005 0.7916 0.1979 0.0024508137 0.0007188095 0.6700842868 0.1028912629 5.4122118603 0.1583686160 1.8079280015 0.0787753294 7.8926749623 .3407540178
0.0055 0.0055 0.7912 0.1978 0.0022926967 0.0009369165 0.7350795867 0.0643173276 5.3268850206 0.3431006894 1.8731840793 0.0984793791 7.9374413833 .5068343126
0.0055 0.006 0.7908 0.1977 0.0022926967 0.0009067827 0.8230820724 0.0963421613 5.4459031446 0.2548082167 1.8543602107 0.0858337422 8.1256381244 .4378909029
0.0055 0.0065 0.7904 0.1976 0.0022926967 0.0014682101 0.8742730609 0.0929587114 5.5272016785 0.2166351955 1.8066730769 0.0962436155 8.2104405130 .4073057325
0.0055 0.006999999999999999 0.79 0.1975 0.0024244609 0.0012974591 0.9657266245 0.1118513688 5.3415334051 0.3247798240 1.8091829261 0.1231844825 8.1188674166 .5611131344
0.0055 0.0075 0.7896 0.1974 0.0025035194 0.0005773617 1.0278460261 0.0862846155 5.4839889443 0.2747206782 1.8225687882 0.1802243352 8.3369072780 .5418069906
0.0055 0.008 0.7892 0.1973 0.0023454024 0.0008062417 1.1210251287 0.1456647420 5.4235643583 0.1843311636 1.8217321718 0.1371387535 8.3686670612 .4679409008
0.0055 0.0085 0.7888 0.1972 0.0021345797 0.0011230143 1.1239010269 0.1166012712 5.5330610323 0.2929896616 1.8075096933 0.1966920521 8.4666063322 .6074059992
0.0055 0.009000000000000001 0.7884 0.1971 0.0016602286 0.0005164080 1.2274333631 0.1180674440 5.5264692593 0.2373580759 1.7920322902 0.1311221038 8.5475951412 .4870640317
0.0005 0.002 0.7979999999999999 0.1995 0.0002108227 0.0002108227 0.2668833554 0.0447606559 5.4997359576 0.2455582230 1.8351180339 0.1343700716 7.6019481696 .4248997732
0.0055 0.0095 0.7879999999999999 0.19699999999999998 0.0016075230 0.0012292969 1.2918534833 0.0904624290 5.3807178336 0.3063544236 1.8568700598 0.1409493779 8.5310488997 .5389955274
0.0055 0.01 0.7876 0.1969 0.0024508137 0.0011738110 1.3631757594 0.1240042495 5.4737350751 0.2434850575 1.8593799090 0.1889716223 8.6987415572 .5576347403
0.006 0.0 0.7952 0.1988 0.0025035194 0.0007071208 0.0000000000 0.0000000000 5.4935103942 0.2311986595 1.8238237127 0.0949845180 7.3198376263 .3268902983
0.006 0.0005 0.7948 0.1987 0.0026616364 0.0009632313 0.0626945813 0.0340086365 5.4495652407 0.3303965772 1.8782037776 0.1512633884 7.3931252360 .5166318334
0.006 0.001 0.7944 0.1986 0.0023190495 0.0015147724 0.1276898813 0.0384295768 5.6066691644 0.5877133763 1.8903347151 0.2028583405 7.6270128103 .8305160660
0.006 0.0015 0.794 0.1985 0.0023190495 0.0006368450 0.1990121573 0.0533895615 5.5019332153 0.3803886776 1.9125050492 0.1800494865 7.6157694713 .6144645706
0.006 0.002 0.7936 0.1984 0.0022663439 0.0005627426 0.2645826368 0.0528414507 5.5099898268 0.3767611762 1.8045815360 0.1339997258 7.5814203435 .5641650953
0.006 0.0025 0.7932 0.1983 0.0025035194 0.0015184357 0.3663894341 0.0654391668 5.5986125529 0.2576991828 1.8610531417 0.1301308308 7.8285586481 .4547876161
0.006 0.003 0.7928 0.1982 0.0026879892 0.0015864319 0.3991746738 0.1047648317 5.3008841381 0.3051385421 1.7439268483 0.1770862163 7.4466736494 .5885760220
0.006 0.0035 0.7924 0.1981 0.0023454024 0.0011595248 0.4745232074 0.0383261322 5.5283003074 0.3104662805 1.8836417841 0.0547072913 7.8888107013 .4046592288
0.0005 0.0025 0.7976 0.1994 0.0002108227 0.0002687472 0.3445326075 0.0636763095 5.4839889443 0.4382107740 1.8664911482 0.0963599045 7.6952235227 .5985157352
0.006 0.004 0.792 0.198 0.0022926967 0.0009219727 0.5400936869 0.1042583515 5.5088911979 0.2995997522 1.8409743486 0.1227690001 7.8922519301 .5275490765
0.006 0.0045 0.7916 0.1979 0.0022399910 0.0015899301 0.6102656037 0.0723355581 5.6030070683 0.1786112066 1.8497588206 0.0794829594 8.0652714836 .3320196542
0.006 0.005 0.7912 0.1978 0.0027406949 0.0008062417 0.6815878797 0.1179889603 5.5052291018 0.4604558372 1.8447391223 0.1468970677 8.0342967987 .7261481069
0.006 0.0055 0.7908 0.1977 0.0025562251 0.0013291865 0.7874209344 0.0661231483 5.5356244996 0.3443881613 1.8238237127 0.0480599522 8.1494253718 .4599004483
0.006 0.006 0.7904 0.1976 0.0023981080 0.0012405442 0.8276835096 0.1102425986 5.4210008910 0.4468993807 1.8480855878 0.1595855343 8.0991680964 .7179680578
0.006 0.0065 0.79 0.1975 0.0024244609 0.0017448682 0.9047575821 0.1247278089 5.4751999136 0.1877109170 1.8451574305 0.1143260086 8.2275393871 .4285096027
0.006 0.006999999999999999 0.7896 0.1974 0.0022663439 0.0012953163 0.9611251873 0.0300857994 5.4788620097 0.3019966169 1.7744633462 0.0872892032 8.2167168871 .4206669358
0.006 0.0075 0.7892 0.1973 0.0022399910 0.0011055635 1.0203686908 0.0743206889 5.5792034435 0.1925440851 1.8518503615 0.0431972835 8.4536624868 .3111676210
0.006 0.008 0.7888 0.1972 0.0022926967 0.0007564687 1.0916909668 0.0922154872 5.4682419310 0.4677091766 1.7895224411 0.2239976893 8.3517480356 .7846788218
0.006 0.0085 0.7884 0.1971 0.0022399910 0.0018782751 1.1486337517 0.1810345382 5.4568894330 0.3412586320 1.8359546503 0.1469542335 8.4437178260 .6711256788
0.0005 0.003 0.7972 0.1993 0.0001581170 0.0002582040 0.3859455420 0.0541280414 5.4645798348 0.3862329292 1.8413926568 0.1485459447 7.6920761506 .5891651193
0.006 0.009000000000000001 0.7879999999999999 0.19699999999999998 0.0021609325 0.0006368450 1.2061517162 0.0504849169 5.4118456507 0.1674118741 1.8108561588 0.1958004083 8.4310144582 .4143340443
0.006 0.0095 0.7876 0.1969 0.0025825779 0.0007564687 1.2993308187 0.0993846516 5.3484913877 0.2072371104 1.8677460728 0.1034499076 8.5181508571 .4108281383
0.006 0.01 0.7872 0.1968 0.0020818740 0.0003073242 1.3568487833 0.1456647420 5.4246629871 0.3623188405 1.7983069131 0.1514576064 8.5819005575 .6597485131
0.0065 0.0 0.7948 0.1987 0.0022399910 0.0005527817 0.0000000000 0.0000000000 5.5253706305 0.2068043753 1.8300983356 0.1282781473 7.3577089571 .3356353043
0.0065 0.0005 0.7944 0.1986 0.0025825779 0.0016882277 0.0787996114 0.0234628179 5.4964400711 0.2269837960 1.8869882496 0.0961708635 7.4648105100 .3483057051
0.0065 0.001 0.794 0.1985 0.0025825779 0.0005426381 0.1259643423 0.0236873476 5.4693405598 0.3836856246 1.8003984540 0.1550654415 7.3982859340 .5629810518
0.0065 0.0015 0.7936 0.1984 0.0028461062 0.0006992197 0.2036135944 0.0584762830 5.5803020723 0.4511405166 1.8346997257 0.1003381759 7.6214614986 .6106541952
0.0065 0.002 0.7932 0.1983 0.0029515176 0.0012649361 0.2703344333 0.0350812435 5.4166063756 0.2619297452 1.8648179155 0.0539990348 7.5547102420 .3522749596
0.0065 0.0025 0.7928 0.1982 0.0027406949 0.0006324681 0.3221006014 0.0409954223 5.5429486919 0.3000899523 1.8723474629 0.0894592923 7.7401374511 .4311771350
0.0065 0.003 0.7924 0.1981 0.0019764627 0.0018484593 0.4095279075 0.0581585981 5.4993697480 0.3104680083 1.8476672796 0.0674294120 7.7585413978 .4379044777
0.0005 0.0035 0.7968 0.1992 0.0001581170 0.0002582040 0.5027070100 0.0516253772 5.3990283142 0.3336215796 1.8334448011 0.1246979454 7.7353382423 .5102031062
0.0065 0.0035 0.792 0.198 0.0027670477 0.0008333498 0.4377117101 0.0603692072 5.3722950125 0.2814529938 1.8179673981 0.1243269368 7.6307411684 .4669824876
0.0065 0.004 0.7916 0.1979 0.0026879892 0.0006790651 0.5469958427 0.0679978145 5.4481004023 0.3883314081 1.8564517516 0.1203855799 7.8542359858 .5773938676
0.0065 0.0045 0.7912 0.1978 0.0025825779 0.0003162340 0.6188932983 0.0495322857 5.4279588736 0.1077577618 1.7962153721 0.1518729515 7.8456501219 .3094792330
0.0065 0.005 0.7908 0.1977 0.0026352836 0.0010929281 0.6867644965 0.1065806486 5.4854537827 0.3608486140 1.8861516332 0.1526773324 8.0610051960 .6211995231
0.0065 0.0055 0.7904 0.1976 0.0022926967 0.0014963213 0.7621130300 0.0686370332 5.4751999136 0.3865369780 1.8012350704 0.1299693714 8.0408407107 .5866397039
0.0065 0.006 0.79 0.1975 0.0021609325 0.0008096799 0.8236572521 0.0499579200 5.5283003074 0.2682334798 1.8543602107 0.1792898381 8.2084787027 .4982909178
0.0065 0.0065 0.7896 0.1974 0.0031623403 0.0013229018 0.8875021927 0.1049667396 5.4693405598 0.4824135810 1.8627263745 0.1719363706 8.2227314673 .7606395930
0.0065 0.006999999999999999 0.7892 0.1973 0.0026616364 0.0015402325 0.9778053970 0.1772449465 5.5140181325 0.5473852566 1.8731840793 0.0742941727 8.3676692452 .8004646083
0.0065 0.0075 0.7888 0.1972 0.0028724591 0.0015492240 1.0272708465 0.0821842956 5.5378217573 0.2751947672 1.8623080663 0.1098041074 8.4302731292 .4687323942
0.0065 0.008 0.7884 0.1971 0.0026089307 0.0013884719 1.0882398889 0.2270787095 5.3759571087 0.1813532710 1.8727657711 0.1638700649 8.3395716994 .5736905173
0.0005 0.004 0.7964 0.1991 0.0002108227 0.0003162340 0.5303156330 0.0954590292 5.5967815049 0.3128519094 1.8585432926 0.0825923014 7.9858512532 .4912194740
0.0065 0.0085 0.7879999999999999 0.19699999999999998 0.0021609325 0.0006368450 1.1630132428 0.1218295120 5.3920703316 0.3740748285 1.8196406308 0.1231560695 8.3768851377 .6196972550
0.0065 0.009000000000000001 0.7876 0.1969 0.0028197534 0.0005916197 1.1687650392 0.1511573859 5.3664356587 0.2767188005 1.8426475813 0.1210350011 8.3806680326 .5495028072
0.0065 0.0095 0.7872 0.1968 0.0022136382 0.0009037140 1.3482210886 0.1212742788 5.5319624035 0.3837373515 1.8434841977 0.0999957834 8.7258813280 .6059111277
0.0065 0.01 0.7868 0.1967 0.0024244609 0.0009219727 1.3269394417 0.1285420346 5.5206099055 0.2134722496 1.8192223226 0.0863945670 8.6691961307 .4293308239
0.006999999999999999 0.0 0.7944 0.1986 0.0026352836 0.0016997068 0.0000000000 0.0000000000 5.4459031446 0.2114320640 1.7861759755 0.1021563074 7.2347144037 .3152880782
0.006999999999999999 0.0005 0.794 0.1985 0.0028461062 0.0009803822 0.0701719167 0.0129127510 5.4378465331 0.4907012032 1.8865699414 0.1521170130 7.3974344974 .6567113494
0.006999999999999999 0.001 0.7936 0.1984 0.0022399910 0.0005527817 0.1259643423 0.0294186256 5.4272264544 0.2052212005 1.8413926568 0.1146683394 7.3968234445 .3498609472
0.006999999999999999 0.0015 0.7932 0.1983 0.0029251648 0.0013478645 0.2128164688 0.0498783903 5.6601357678 0.3289728436 1.8865699414 0.1353406399 7.7624473428 .5155397383
0.006999999999999999 0.002 0.7928 0.1982 0.0027406949 0.0010979997 0.2709096129 0.0210235832 5.4638474156 0.3362992816 1.8635629909 0.0629967136 7.6010607143 .4214175781
0.006999999999999999 0.0025 0.7924 0.1981 0.0031359874 0.0008724341 0.3221006014 0.0617347577 5.4118456507 0.1304981158 1.8439025059 0.1209655870 7.5809847454 .3140708946
0.0 0.0015 0.7988 0.1997 0.0000000000 0.0000000000 0.2047639537 0.0446125885 5.6169230336 0.1503976109 1.8614714499 0.1923126130 7.6831584372 .3873228124
0.0005 0.0045 0.7959999999999999 0.19899999999999998 0.0003162340 0.0002687472 0.5780555435 0.0911618912 5.4481004023 0.1963593949 1.8464123551 0.0997083883 7.8728845349 .3874984216
0.006999999999999999 0.003 0.792 0.198 0.0030569289 0.0013884719 0.4129789853 0.0463867318 5.5158491806 0.1968777753 1.8259152537 0.1394165412 7.7578003485 .3840695202
0.006999999999999999 0.0035 0.7916 0.1979 0.0031623403 0.0010138138 0.4543919198 0.0486698514 5.4975386999 0.1942996529 1.8547785189 0.0323371442 7.8098714789 .2763204623
0.006999999999999999 0.004 0.7912 0.1978 0.0024244609 0.0007923400 0.5234134772 0.0586570447 5.5165815998 0.1723505539 1.8489222042 0.1130206495 7.8913417421 .3448205881
0.006999999999999999 0.0045 0.7908 0.1977 0.0029251648 0.0017029724 0.6188932983 0.0402461381 5.5678509455 0.3461050901 1.8372095748 0.1296512481 8.0268789834 .5177054487
0.006999999999999999 0.005 0.7904 0.1976 0.0023454024 0.0012064880 0.6976929097 0.0978549464 5.5597943340 0.2400011628 1.8798770103 0.1614561244 8.1397096564 .5005187216
0.006999999999999999 0.0055 0.79 0.1975 0.0027143421 0.0010083189 0.7632633893 0.0783258683 5.4927779750 0.3665200265 1.8539419025 0.1196858612 8.1126976089 .5655400749
0.006999999999999999 0.006 0.7896 0.1974 0.0029515176 0.0011972427 0.7575115929 0.1195820477 5.4473679831 0.1929059319 1.8405560404 0.0476210393 8.0483871340 .3613062616
0.006999999999999999 0.0065 0.7892 0.1973 0.0031096346 0.0009516257 0.9070583006 0.0560733783 5.4502976600 0.1971364543 1.8288434110 0.0674812927 8.1893090062 .3216427510
0.006999999999999999 0.006999999999999999 0.7888 0.1972 0.0026879892 0.0013186955 1.0025381218 0.1523781045 5.4667770925 0.2806475265 1.8526869779 0.1662826360 8.3246901814 .6006269625
0.006999999999999999 0.0075 0.7884 0.1971 0.0028197534 0.0006368450 0.9973615049 0.1232764434 5.4488328215 0.2534784320 1.8677460728 0.1259934272 8.3167601526 .5033851476
0.0005 0.005 0.7956 0.1989 0.0001054113 0.0001054113 0.7074709637 0.0431959531 5.4217333102 0.2571511277 1.8501771288 0.0491115907 7.9794868140 .3495640828
0.006999999999999999 0.008 0.7879999999999999 0.19699999999999998 0.0024771665 0.0015934207 1.0566050084 0.0687911008 5.4184374237 0.3318546165 1.8221504800 0.0951832691 8.2996700786 .4974224071
0.006999999999999999 0.0085 0.7876 0.1969 0.0030832818 0.0006992197 1.1285024641 0.1478827025 5.3887744451 0.3502465184 1.8070913851 0.1358568151 8.3274515761 .6346852557
0.006999999999999999 0.009000000000000001 0.7872 0.1968 0.0027934006 0.0006540602 1.2487150099 0.1020777784 5.4532273369 0.2917419857 1.8790403939 0.1158222790 8.5837761413 .5102961033
0.006999999999999999 0.0095 0.7868 0.1967 0.0027934006 0.0009339469 1.2912783037 0.1747259062 5.4140429083 0.1574854623 1.8430658895 0.0777828306 8.5511805021 .4109281460
0.006999999999999999 0.01 0.7864 0.1966 0.0029515176 0.0005164080 1.3821566877 0.1214487429 5.4448045158 0.1141164623 1.7736267298 0.0414103982 8.6035394509 .2774920114
0.0075 0.0 0.794 0.1985 0.0031359874 0.0003073242 0.0000000000 0.0000000000 5.3510548550 0.1426733098 1.8087646179 0.1785230368 7.1629554603 .3215036708
0.0075 0.0005 0.7936 0.1984 0.0031359874 0.0010852762 0.0672960185 0.0368474285 5.5048628922 0.2454598979 1.8828051677 0.0810870764 7.4581000658 .3644796790
0.0075 0.001 0.7932 0.1983 0.0029515176 0.0003574673 0.1374679352 0.0504586978 5.6301065796 0.2157145590 1.8485038960 0.1440681588 7.6190299284 .4105988829
0.0075 0.0015 0.7928 0.1982 0.0031886931 0.0011474837 0.2162675466 0.0382224077 5.3587452569 0.2224505617 1.8200589390 0.1097977329 7.3982604356 .3716181860
0.0075 0.002 0.7924 0.1981 0.0029778704 0.0009516257 0.2939167987 0.0705762066 5.4711716079 0.1633968032 1.8083463097 0.0658539863 7.5764125867 .3007786218
0.0005 0.0055 0.7952 0.1988 0.0000527057 0.0002108227 0.7477335389 0.0405083307 5.5682171551 0.2312056201 1.8882431742 0.0961708635 8.2042465739 .3680956370
0.0075 0.0025 0.792 0.198 0.0031886931 0.0013059951 0.3468333261 0.0248328441 5.5063277306 0.1981380145 1.8158758571 0.1190055559 7.6722256069 .3432824096
0.0075 0.003 0.7916 0.1979 0.0027934006 0.0011714421 0.4285088357 0.0754341033 5.5715130416 0.3308833041 1.9221261376 0.0939844581 7.9249414155 .5014733076
0.0075 0.0035 0.7912 0.1978 0.0027143421 0.0007188095 0.4981055728 0.0845651015 5.5304975651 0.1800411003 1.7656788742 0.1441652922 7.7969963542 .4094903035
0.0075 0.004 0.7908 0.1977 0.0024771665 0.0006749619 0.5395185073 0.0983271244 5.5477094168 0.1392636944 1.8794587021 0.1540964711 7.9691637927 .3923622518
0.0075 0.0045 0.7904 0.1976 0.0029515176 0.0017208220 0.6027882683 0.0621194017 5.3689991260 0.3512742465 1.8087646179 0.1304263206 7.7835035298 .5455407908
0.0075 0.005 0.79 0.1975 0.0029778704 0.0007564687 0.6787119815 0.0378046640 5.6085002125 0.0696761306 1.8351180339 0.1289746657 8.1253080983 .2372119290
0.0075 0.0055 0.7896 0.1974 0.0026616364 0.0013478645 0.7183993770 0.0585893244 5.4338182274 0.2904353926 1.8422292731 0.1133730960 7.9971085139 .4637456775
0.0075 0.006 0.7892 0.1973 0.0031623403 0.0008333498 0.8046763238 0.0956529111 5.5411176438 0.1570420229 1.8635629909 0.1765042477 8.2125192988 .4300325315
0.0075 0.0065 0.7888 0.1972 0.0029251648 0.0011595248 0.8984306060 0.1118040343 5.4964400711 0.2461887528 1.8254969455 0.1044062385 8.2232927874 .4635585504
0.0075 0.006999999999999999 0.7884 0.1971 0.0032677516 0.0010055601 0.8967050670 0.0956529111 5.4719040271 0.2621058159 1.8765305448 0.1071848930 8.2484073905 .4659491801
0.0005 0.006 0.7948 0.1987 0.0001054113 0.0001972066 0.8018004255 0.1206177910 5.5872600550 0.1780637519 1.8719291547 0.1875028846 8.2610950465 .4863816341
0.0075 0.0075 0.7879999999999999 0.19699999999999998 0.0022926967 0.0014870100 1.0347481819 0.0782244318 5.4433396773 0.2545238477 1.8024899950 0.1588558057 8.2828705509 .4930910952
0.0075 0.008 0.7876 0.1969 0.0027670477 0.0008165127 1.0859391703 0.1322462967 5.4063525065 0.1674599317 1.8535235943 0.1294297188 8.3485823188 .4299524599
0.0075 0.0085 0.7872 0.1968 0.0028197534 0.0009944486 1.1417315959 0.1328652531 5.4286912928 0.2929530411 1.8313532602 0.1125738768 8.4045959023 .5393866196
0.0075 0.009000000000000001 0.7868 0.1967 0.0025562251 0.0008432907 1.1837197100 0.0724452406 5.4872848308 0.3288831459 1.8229870964 0.1443884509 8.4965478623 .5465601281
0.0075 0.0095 0.7864 0.1966 0.0027406949 0.0004216454 1.2446887524 0.1920927798 5.4667770925 0.0781529409 1.7941238312 0.0403315048 8.5083303710 .3109988709
0.0075 0.01 0.7859999999999999 0.1965 0.0025825779 0.0010220009 1.3787056098 0.1139146155 5.4924117654 0.1984383078 1.8112744670 0.1440584419 8.6849744201 .4574333661
0.008 0.0 0.7936 0.1984 0.0030832818 0.0006790651 0.0000000000 0.0000000000 5.5004683768 0.2464566204 1.8627263745 0.1634209702 7.3662780331 .4105566557
0.008 0.0005 0.7932 0.1983 0.0037684555 0.0012087882 0.0759237132 0.0287819803 5.4239305679 0.3264109085 1.8690009974 0.0803587346 7.3726237340 .4367604116
0.008 0.001 0.7928 0.1982 0.0029251648 0.0011714421 0.1357423963 0.0347781601 5.5641888494 0.1961653328 1.8510137452 0.1792390804 7.5538701557 .4113540154
0.008 0.0015 0.7924 0.1981 0.0028988119 0.0008660426 0.1978617980 0.0322100601 5.4294237121 0.2233266201 1.8405560404 0.0894436430 7.4707403624 .3458463658
0.0005 0.0065 0.7944 0.1986 0.0001581170 0.0002582040 0.8357360246 0.0861311114 5.4070849257 0.3299221400 1.8568700598 0.0664781084 8.0998491271 .4827895638
0.008 0.002 0.792 0.198 0.0032150459 0.0008096799 0.2536542236 0.0477641590 5.4861862020 0.1519730181 1.8556151353 0.0731453468 7.5986706068 .2736922038
0.008 0.0025 0.7916 0.1979 0.0030569289 0.0006540602 0.3433822482 0.0486154412 5.4751999136 0.2932367304 1.8618897581 0.1918279452 7.6835288488 .5343341770
0.008 0.003 0.7912 0.1978 0.0035049271 0.0009516257 0.4083775482 0.0723904202 5.5436811111 0.1787102908 1.8167124735 0.1552954722 7.7722760599 .4073478089
0.008 0.0035 0.7908 0.1977 0.0030042233 0.0008563658 0.4716473091 0.0733889559 5.4543259657 0.2260127531 1.8208955554 0.1553855874 7.7498730535 .4556436622
0.008 0.004 0.7904 0.1976 0.0030042233 0.0007149345 0.5452703037 0.0432877618 5.4788620097 0.2049648734 1.8752756202 0.2522034167 7.9024121569 .5011709864
0.008 0.0045 0.79 0.1975 0.0030569289 0.0014279249 0.6039386276 0.0452896906 5.4012255719 0.2585076740 1.8459940469 0.1073545411 7.8542151753 .4125798306
0.008 0.005 0.7896 0.1974 0.0031623403 0.0011666898 0.6833134186 0.1371100880 5.4880172500 0.1171733423 1.8543602107 0.1557230549 8.0288532196 .4111731750
0.008 0.0055 0.7892 0.1973 0.0037684555 0.0012315546 0.7276022513 0.0760456231 5.5488080457 0.1937466901 1.8677460728 0.1574751173 8.1479248253 .4284989851
0.008 0.006 0.7888 0.1972 0.0034258686 0.0010672085 0.8202061742 0.0492643968 5.5627240109 0.3419307602 1.8510137452 0.0886576555 8.2373697989 .4809200210
0.008 0.0065 0.7884 0.1971 0.0033204573 0.0015492240 0.8639198272 0.1869324998 5.3697315453 0.1797429003 1.7589859431 0.0770414220 7.9959577729 .4452660461
0.0005 0.006999999999999999 0.794 0.1985 0.0000790585 0.0002108227 0.9133852767 0.1345772880 5.4982711192 0.2216993190 1.7907773656 0.0497347154 8.2025128200 .4062221451
0.008 0.006999999999999999 0.7879999999999999 0.19699999999999998 0.0038211612 0.0017320851 0.9214377918 0.1070885028 5.4037890392 0.2755629391 1.8618897581 0.2046788433 8.1909377503 .5890623703
0.008 0.0075 0.7876 0.1969 0.0033204573 0.0004216454 0.9910345288 0.1597550463 5.4554245945 0.2227156680 1.8033266114 0.1467158957 8.2531061920 .5296082554
0.008 0.008 0.7872 0.1968 0.0027406949 0.0010192792 1.1405812366 0.1345281130 5.5202436959 0.4657138192 1.8426475813 0.1755698829 8.5062132087 .7768310943
0.008 0.0085 0.7868 0.1967 0.0031359874 0.0014181646 1.0824880925 0.1195267036 5.5081587787 0.2235786913 1.8079280015 0.1908805867 8.4017108601 .5354041462
0.008 0.009000000000000001 0.7864 0.1966 0.0032677516 0.0007341051 1.2090276144 0.1580896715 5.4806930578 0.2758742350 1.8501771288 0.1653794011 8.5431655526 .6000774127
0.008 0.0095 0.7859999999999999 0.1965 0.0033995158 0.0013683188 1.2314596206 0.0568701148 5.4488328215 0.1388200125 1.8204772472 0.1044129422 8.5041692051 .3014713883
0.008 0.01 0.7856 0.1964 0.0033204573 0.0008399902 1.3487962682 0.1167487170 5.5564984475 0.1517999582 1.7941238312 0.1037336842 8.7027390042 .3731223496
0.0085 0.0 0.7932 0.1983 0.0036103385 0.0014870100 0.0000000000 0.0000000000 5.6769814100 0.3385139921 1.8949361052 0.0537652154 7.5755278537 .3937662175
0.0085 0.0005 0.7928 0.1982 0.0031886931 0.0006952356 0.0787996114 0.0169067597 5.4711716079 0.4881891430 1.8321898766 0.1709033425 7.3853497890 .6766944808
0.0085 0.001 0.7924 0.1981 0.0032413988 0.0008266562 0.1271147016 0.0408984681 5.4792282193 0.2700293702 1.8401377322 0.1720136993 7.4497220519 .4837681938
0.0005 0.0075 0.7936 0.1984 0.0001581170 0.0001972066 1.0640823438 0.1448722135 5.4297899217 0.4684655504 1.7916139820 0.1254813019 8.2856443645 .7390162724
0.0085 0.0015 0.792 0.198 0.0034785743 0.0009516257 0.1972866183 0.0273679155 5.4133104891 0.1789502671 1.8229870964 0.1531167979 7.4370627781 .3603866062
0.0085 0.002 0.7916 0.1979 0.0044536292 0.0012845487 0.2484776068 0.0299093416 5.5110884556 0.2762822786 1.8355363421 0.0853430727 7.5995560337 .3928192416
0.0085 0.0025 0.7912 0.1978 0.0033995158 0.0018885995 0.3439574279 0.0377345904 5.6033732779 0.1925914421 1.9346753834 0.1550112670 7.8854056050 .3872258990
0.0085 0.003 0.7908 0.1977 0.0034258686 0.0010408536 0.3951484163 0.0379095315 5.4422410485 0.2922472020 1.8112744670 0.1403671764 7.6520898004 .4715647635
0.0085 0.0035 0.7904 0.1976 0.0034258686 0.0012583307 0.4635947941 0.0444640280 5.4990035384 0.3709065253 1.8681643810 0.1515730942 7.8341885821 .5682019782
0.0085 0.004 0.79 0.1975 0.0036893970 0.0006455100 0.5608001542 0.0782751665 5.4579880618 0.2527684753 1.8405560404 0.0599218271 7.8630336534 .3916109789
0.0085 0.0045 0.7896 0.1974 0.0032941045 0.0007453708 0.5631008727 0.1549103054 5.4517624984 0.2012034396 1.8225687882 0.1246137222 7.8407262638 .4814728380
0.0085 0.005 0.7892 0.1973 0.0038211612 0.0024210211 0.6574303346 0.0794164598 5.4715378175 0.1608223178 1.8330264929 0.1181259670 7.9658158062 .3607857657
0.0085 0.0055 0.7888 0.1972 0.0029778704 0.0008096799 0.7419817424 0.1249610046 5.4781295905 0.4396614448 1.8493405124 0.1756774881 8.0724297157 .7411096174
0.0085 0.006 0.7884 0.1971 0.0033731630 0.0011254852 0.8403374618 0.1116144957 5.4817916866 0.2931635465 1.8397194240 0.0988695103 8.1652217354 .5047730377
0.0005 0.008 0.7932 0.1983 0.0000790585 0.0002108227 1.0358985412 0.0941890696 5.5488080457 0.3458973375 1.8388828076 0.0955136018 8.4236684530 .5358108316
0.0085 0.0065 0.7879999999999999 0.19699999999999998 0.0031886931 0.0006952356 0.8742730609 0.0865449477 5.4495652407 0.2989167874 1.8087646179 0.1733512750 8.1357916126 .5595082457
0.0085 0.006999999999999999 0.7876 0.1969 0.0033995158 0.0007710175 0.9490464147 0.1063693638 5.4371141139 0.1918686758 1.7999801459 0.0752303761 8.1895401903 .3742394332
0.0085 0.0075 0.7872 0.1968 0.0037948083 0.0013059951 1.0025381218 0.1279745628 5.5231733728 0.1266386516 1.8054181523 0.1853704796 8.3349244552 .4412896891
0.0085 0.008 0.7868 0.1967 0.0035312800 0.0005869055 1.1008938411 0.1384929394 5.3254201822 0.1216918454 1.8300983356 0.1272922204 8.2599436389 .3880639107
0.0085 0.0085 0.7864 0.1966 0.0030832818 0.0012867094 1.2291589020 0.0932855565 5.5656536878 0.1345460296 1.8183857063 0.2292481549 8.6162815779 .4583664504
0.0085 0.009000000000000001 0.7859999999999999 0.1965 0.0030042233 0.0011474837 1.1382805180 0.1993941355 5.4470017734 0.2774254751 1.8003984540 0.0935889209 8.3886849687 .5715560152
0.0085 0.0095 0.7856 0.1964 0.0036893970 0.0012133757 1.3125599506 0.2039934436 5.4546921753 0.2826511976 1.7577310186 0.0311464088 8.5286725415 .5190044257
0.0085 0.01 0.7852 0.1963 0.0025825779 0.0012974591 1.4034383345 0.2359498797 5.4609177387 0.4085665263 1.7811562773 0.0911719952 8.6480949284 .7369858603
0.009000000000000001 0.0 0.7928 0.1982 0.0036103385 0.0012315546 0.0000000000 0.0000000000 5.3960986373 0.1796742443 1.8263335619 0.0782761822 7.2260425377 .2591819811
0.009000000000000001 0.0005 0.7924 0.1981 0.0036893970 0.0014907415 0.0678711981 0.0287819803 5.3763233183 0.4248435577 1.8518503615 0.2029480291 7.2997342749 .6580643086
0.0005 0.0085 0.7928 0.1982 0.0001581170 0.0001972066 1.1400060570 0.0985959251 5.3968310566 0.4378838026 1.8723474629 0.0709103332 8.4093426935 .6075872675
0.009000000000000001 0.001 0.792 0.198 0.0038475140 0.0011714421 0.1144607494 0.0441654079 5.4883834596 0.3243434828 1.8522686697 0.0674294120 7.4589603927 .4371097448
0.009000000000000001 0.0015 0.7916 0.1979 0.0035312800 0.0013683188 0.2208689838 0.0517533847 5.5938518280 0.2653845033 1.8401377322 0.0956600502 7.6583898240 .4141662570
0.009000000000000001 0.002 0.7912 0.1978 0.0039265725 0.0010724018 0.2628570979 0.0603911237 5.4913131365 0.1120146551 1.8313532602 0.0749507429 7.5894500671 .2484289235
0.009000000000000001 0.0025 0.7908 0.1977 0.0038475140 0.0004533913 0.3330290146 0.0685791686 5.5843303781 0.1528529267 1.8121110834 0.1149122371 7.7333179901 .3367977237
0.009000000000000001 0.003 0.7904 0.1976 0.0034522215 0.0014083366 0.3945732367 0.0783934197 5.4861862020 0.3912956134 1.8815502431 0.0665938232 7.7657619033 .5376911929
0.009000000000000001 0.0035 0.79 0.1975 0.0033731630 0.0007923400 0.4820005428 0.0717108553 5.5532025610 0.2169420303 1.8656545318 0.1379021965 7.9042307986 .4273474221
0.009000000000000001 0.004 0.7896 0.1974 0.0031886931 0.0008724341 0.5360674294 0.0375588345 5.3393361474 0.2971041229 1.7849210510 0.0983727111 7.6635133209 .4339081026
0.009000000000000001 0.0045 0.7892 0.1973 0.0033731630 0.0007923400 0.6367238673 0.0552412066 5.4470017734 0.1894603046 1.8108561588 0.1660509653 7.8979549625 .4115448165
0.009000000000000001 0.005 0.7888 0.1972 0.0036366913 0.0013904711 0.6085400647 0.1203541933 5.5564984475 0.0922557535 1.8096012342 0.1232242496 7.9782764377 .3372246675
0.009000000000000001 0.0055 0.7884 0.1971 0.0033204573 0.0019536678 0.7437072814 0.0546390390 5.4828903155 0.4918597280 1.8263335619 0.1435327505 8.0562516161 .6919851853
0.0005 0.009000000000000001 0.7924 0.1981 0.0001844698 0.0002687472 1.1842948897 0.1436061285 5.5220747440 0.3474740689 1.8685826892 0.1035716214 8.5751367927 .5949205660
0.009000000000000001 0.006 0.7879999999999999 0.19699999999999998 0.0033731630 0.0006790651 0.8265331503 0.0537846793 5.4092821834 0.1414612321 1.8376278830 0.2454524677 8.0768163797 .4413774442
0.009000000000000001 0.0065 0.7876 0.1969 0.0039002197 0.0016882277 0.9059079413 0.0760456231 5.4473679831 0.3556798488 1.8447391223 0.2096387714 8.2019152664 .6430524710
0.009000000000000001 0.006999999999999999 0.7872 0.1968 0.0039529253 0.0017480494 0.9519223130 0.0888089293 5.4499314503 0.2655623235 1.8217321718 0.0940961008 8.2275388604 .4502154030
0.009000000000000001 0.0075 0.7868 0.1967 0.0031886931 0.0014376190 1.0410751580 0.1420123087 5.4799606386 0.2224722641 1.8455757387 0.1688556338 8.3698002284 .5347778256
0.009000000000000001 0.008 0.7864 0.1966 0.0037684555 0.0024244609 1.0945668650 0.0833196904 5.4466355638 0.2405146973 1.8648179155 0.1436351189 8.4097887998 .4698939675
0.009000000000000001 0.0085 0.7859999999999999 0.1965 0.0033468101 0.0011499020 1.2090276144 0.2234955972 5.4821578962 0.3269987320 1.8413926568 0.0632517396 8.5359249775 .6148959708
0.009000000000000001 0.009000000000000001 0.7856 0.1964 0.0035049271 0.0006992197 1.2067268958 0.1463535537 5.4664108829 0.0995551456 1.8334448011 0.1322965375 8.5100875069 .3789044565
0.009000000000000001 0.0095 0.7852 0.1963 0.0041373952 0.0007923400 1.2429632135 0.0175971134 5.4638474156 0.1275124832 1.8133660080 0.0621015105 8.5243140323 .2080034471
0.009000000000000001 0.01 0.7848 0.1962 0.0032150459 0.0006790651 1.2970301001 0.1123000513 5.4609177387 0.1047794755 1.7845027428 0.1281252792 8.5456656275 .3458838711
0.0095 0.0 0.7924 0.1981 0.0040056310 0.0002687472 0.0000000000 0.0000000000 5.5030318441 0.2091643637 1.7757182708 0.0909183014 7.2827557459 .3003514123
0.0 0.002 0.7984 0.1996 0.0000000000 0.0000000000 0.2697592536 0.0489950433 5.5608929629 0.2208823870 1.9125050492 0.1483573507 7.7431572657 .4182347810
0.0005 0.0095 0.792 0.198 0.0002108227 0.0002687472 1.2521660878 0.1509383615 5.5052291018 0.2424141672 1.8639812991 0.0815604434 8.6215873114 .4751817193
0.0095 0.0005 0.792 0.198 0.0041637480 0.0008596035 0.0649952999 0.0176721547 5.6733193139 0.4656285737 1.8907530233 0.0634947191 7.6332313851 .5476550510
0.0095 0.001 0.7916 0.1979 0.0040846895 0.0018333696 0.1443700910 0.0351566060 5.5334272420 0.3188085520 1.7999801459 0.1769320030 7.4818621684 .5327305306
0.0095 0.0015 0.7912 0.1978 0.0035576328 0.0015366212 0.1898092829 0.0162685371 5.5433149015 0.2784792352 1.8485038960 0.0767866186 7.5851857132 .3730710121
0.0095 0.002 0.7908 0.1977 0.0037421027 0.0010878328 0.2835635651 0.0566603043 5.6268106931 0.2267780930 1.8422292731 0.1790124477 7.7563456340 .4635386778
0.0095 0.0025 0.7904 0.1976 0.0037948083 0.0007710175 0.3025444934 0.0652163428 5.4609177387 0.3098280493 1.8430658895 0.1348847718 7.6103229299 .5107001814
0.0095 0.003 0.79 0.1975 0.0036630441 0.0012516903 0.4014753924 0.1004573933 5.4466355638 0.3768551363 1.7481099302 0.2024265906 7.5998839305 .6809908105
0.0095 0.0035 0.7896 0.1974 0.0040319838 0.0014870100 0.4658955127 0.1042329628 5.5689495743 0.2353403271 1.8384644994 0.0830739425 7.8773415702 .4241342424
0.0095 0.004 0.7892 0.1973 0.0039002197 0.0019119886 0.4963800339 0.0536615175 5.3880420259 0.2962597286 1.8254969455 0.1248325842 7.7138192250 .4766658189
0.0095 0.0045 0.7888 0.1972 0.0035576328 0.0014907415 0.6131415019 0.0869568146 5.4074511353 0.3569625261 1.8346997257 0.1948328497 7.8588499957 .6402429319
0.0095 0.005 0.7884 0.1971 0.0036630441 0.0014181646 0.6856141372 0.0602814612 5.4078173449 0.3860592780 1.8037449196 0.1108508814 7.9008394458 .5586097852
0.0005 0.01 0.7916 0.1979 0.0001054113 0.0002582040 1.3447700107 0.2297725700 5.5268354689 0.3478150861 1.8798770103 0.1555161617 8.7515879012 .7333620218
0.0095 0.0055 0.7879999999999999 0.19699999999999998 0.0039002197 0.0014870100 0.7465831796 0.0283184720 5.4484666119 0.2769435829 1.8602165254 0.1617636230 8.0591665366 .4685126879
0.0095 0.006 0.7876 0.1969 0.0029251648 0.0010724018 0.8058266831 0.0678029222 5.4473679831 0.3406497482 1.8551968271 0.1427160637 8.1113166581 .5522411359
0.0095 0.0065 0.7872 0.1968 0.0044799821 0.0007071208 0.8903780909 0.0909147804 5.4319871793 0.3411422887 1.8740206957 0.0969175936 8.2008659480 .5296817835
0.0095 0.006999999999999999 0.7868 0.1967 0.0041373952 0.0009369165 0.9663018041 0.0984884929 5.4755661232 0.3300489400 1.8016533786 0.0700263404 8.2476587011 .4995006898
0.0095 0.0075 0.7864 0.1966 0.0034258686 0.0018028113 1.0025381218 0.1319457593 5.4129442795 0.1701263400 1.8280067946 0.1917111505 8.2469150645 .4955860611
0.0095 0.008 0.7859999999999999 0.1965 0.0041901009 0.0014944637 1.0479773137 0.1097734535 5.4495652407 0.0820309532 1.8539419025 0.0889571488 8.3556745578 .2822560192
0.0095 0.0085 0.7856 0.1964 0.0033995158 0.0013059951 1.0842136314 0.1522651642 5.3536183223 0.2122550407 1.8259152537 0.1549886887 8.2671467232 .5208148887
0.0095 0.009000000000000001 0.7852 0.1963 0.0039265725 0.0011949202 1.2136290516 0.2648825606 5.4686081406 0.3305361789 1.8874065578 0.1616770628 8.5735703225 .7582907225
0.0095 0.0095 0.7848 0.1962 0.0038475140 0.0007149345 1.1860204286 0.0993313765 5.3591114665 0.2499192126 1.7594042513 0.1286704028 8.3083836604 .4786359264
0.0095 0.01 0.7844 0.1961 0.0041373952 0.0006368450 1.2987556391 0.1046510874 5.4231981486 0.2585387991 1.8384644994 0.1548079438 8.5645556823 .5186346753
0.001 0.0 0.7992 0.1998 0.0005270567 0.0002357069 0.0000000000 0.0000000000 5.5993449722 0.3710699199 1.8330264929 0.1232583256 7.4328985218 .4945639524
0.01 0.0 0.792 0.198 0.0046117462 0.0010672085 0.0000000000 0.0000000000 5.4590866907 0.3650990456 1.8798770103 0.1577060715 7.3435754472 .5238723256
0.01 0.0005 0.7916 0.1979 0.0044272764 0.0017368898 0.0638449406 0.0355310214 5.5012007961 0.1919525332 1.8158758571 0.1419883673 7.3853488702 .3712088117
0.01 0.001 0.7912 0.1978 0.0034258686 0.0012583307 0.1207877255 0.0205782526 5.5436811111 0.0909380393 1.8970276462 0.1082440644 7.5649223514 .2210186870
0.01 0.0015 0.7908 0.1977 0.0041901009 0.0011105774 0.1760049715 0.0351566060 5.4283250832 0.1825561345 1.8317715684 0.1031924849 7.4402917240 .3220158028
0.01 0.002 0.7904 0.1976 0.0044536292 0.0009037140 0.2542294032 0.0444937798 5.4495652407 0.2744217576 1.8401377322 0.1737344257 7.5483860053 .4935536771
0.01 0.0025 0.79 0.1975 0.0036630441 0.0018885995 0.3658142544 0.0423294706 5.4843551539 0.4113719147 1.8271701783 0.1419932967 7.6810026307 .5975832815
0.01 0.003 0.7896 0.1974 0.0042691594 0.0012539077 0.4405876083 0.1052688752 5.5740765089 0.2195841207 1.8342814175 0.0830318051 7.8532146941 .4091387087
0.01 0.0035 0.7892 0.1973 0.0038738668 0.0020989831 0.4837260817 0.1023367280 5.4235643583 0.3869572545 1.8183857063 0.1418946766 7.7295500131 .6332876422
0.01 0.004 0.7888 0.1972 0.0040583367 0.0013683188 0.5285900940 0.1125589974 5.4854537827 0.2587980296 1.8296800274 0.2035128462 7.8477822408 .5762381920
0.01 0.0045 0.7884 0.1971 0.0043482179 0.0007264975 0.5884087771 0.0789149827 5.4191698429 0.2826948455 1.8690009974 0.1581315622 7.8809278353 .5204678879
0.001 0.0005 0.7988 0.1997 0.0004216454 0.0001972066 0.0638449406 0.0193861994 5.5645550590 0.3140447607 1.7924505984 0.1323864470 7.4212722434 .4660146137
0.01 0.005 0.7879999999999999 0.19699999999999998 0.0038738668 0.0015776525 0.6758360832 0.1024401246 5.5026656345 0.2670911089 1.8761122366 0.1323600093 8.0584878211 .5034688953
0.01 0.0055 0.7876 0.1969 0.0038738668 0.0009803822 0.7293277902 0.0938512715 5.4056200873 0.1942416657 1.8476672796 0.1724241804 7.9864890239 .4614974998
0.01 0.006 0.7872 0.1968 0.0041637480 0.0009803822 0.8104281202 0.0744985324 5.5403852246 0.3923976581 1.8618897581 0.1072501741 8.2168668509 .5751267468
0.01 0.0065 0.7868 0.1967 0.0044009235 0.0016716923 0.8242324317 0.0614769914 5.4118456507 0.4168269813 1.7769731953 0.1100587850 8.0174522012 .5900344500
0.01 0.006999999999999999 0.7864 0.1966 0.0039265725 0.0010461777 0.9363924625 0.0720789833 5.3898730739 0.3479769907 1.7991435295 0.1744380266 8.1293356384 .5955401783
0.01 0.0075 0.7859999999999999 0.1965 0.0035049271 0.0014004245 0.9841323731 0.1756474707 5.3525196935 0.1834180137 1.8823868595 0.1544684771 8.2225438532 .5149343860
0.01 0.008 0.7856 0.1964 0.0041901009 0.0010979997 1.0577553677 0.1224687002 5.4982711192 0.4163299200 1.8154575489 0.1390143290 8.3756741367 .6789109489
0.01 0.0085 0.7852 0.1963 0.0043482179 0.0012693206 1.1273521048 0.1189384726 5.3777881567 0.1406740733 1.8091829261 0.0908027517 8.3186714055 .3516846182
0.01 0.009000000000000001 0.7848 0.1962 0.0037684555 0.0012758692 1.2930038426 0.1772673433 5.5297651458 0.1721574718 1.8091829261 0.1135766440 8.6357203700 .4642773283
0.01 0.0095 0.7844 0.1961 0.0034522215 0.0010461777 1.2728725550 0.2304339364 5.5392865957 0.2001448607 1.8137843162 0.1565255368 8.6293956884 .5881505116
0.001 0.001 0.7984 0.1996 0.0006324681 0.0003073242 0.1363175759 0.0517789483 5.6128947278 0.2862962950 1.8618897581 0.2536396806 7.6117345299 .5920222481
0.01 0.01 0.784 0.196 0.0041373952 0.0004887723 1.3879084841 0.1938142047 5.4217333102 0.1892563340 1.7581493268 0.1160637518 8.5719285163 .4996230628
0.001 0.0015 0.7979999999999999 0.1995 0.0004743510 0.0002108227 0.2064894927 0.0385670712 5.5367231285 0.2486711581 1.8254969455 0.1082893183 7.5691839177 .3957383703
0.001 0.002 0.7976 0.1994 0.0002898812 0.0001972066 0.2789621280 0.0291020439 5.4792282193 0.2493519072 1.8669094564 0.0892713195 7.6253896849 .3679224772
0.001 0.0025 0.7972 0.1993 0.0005534095 0.0008232889 0.3485588651 0.0485882133 5.5901897319 0.3773771842 1.8539419025 0.1468637107 7.7932439090 .5736523971
0.001 0.003 0.7968 0.1992 0.0004743510 0.0011130759 0.3916973384 0.0437136530 5.4264940352 0.1521000387 1.8472489714 0.1378108066 7.6659146960 .3347375742
0.001 0.0035 0.7964 0.1991 0.0003162340 0.0001291020 0.4342606322 0.1017921730 5.4546921753 0.3504455700 1.8510137452 0.1225864269 7.7402827867 .5749532719
0.0 0.0025 0.7979999999999999 0.1995 0.0000000000 0.0000000000 0.3278523978 0.0406713428 5.3803516240 0.2603500526 1.8346997257 0.1174664220 7.5429037475 .4184878174
0.001 0.004 0.7959999999999999 0.19899999999999998 0.0005534095 0.0003873060 0.5061580879 0.0858541123 5.7165320481 0.3679923758 1.8731840793 0.0983015349 8.0964276248 .5525353290
0.001 0.0045 0.7956 0.1989 0.0005534095 0.0003073242 0.5803562621 0.1064564142 5.6319376277 0.1163463557 1.8213138636 0.1205540693 8.0341611629 .3436641634
0.001 0.005 0.7952 0.1988 0.0003689397 0.0001972066 0.6551296160 0.0942592919 5.4902145077 0.2173521150 1.8631446827 0.1607174693 8.0088577461 .4725260828
0.001 0.0055 0.7948 0.1987 0.0003689397 0.0003496099 0.7632633893 0.1518125630 5.5396528054 0.0693520180 1.8635629909 0.1120254015 8.1668481253 .3335395924
0.001 0.006 0.7944 0.1986 0.0003952925 0.0003333399 0.8110032999 0.1685580609 5.4913131365 0.5137648089 1.8949361052 0.1765835398 8.1976478341 .8592397495
0.001 0.0065 0.794 0.1985 0.0003952925 0.0005527817 0.8834759352 0.1111392349 5.3591114665 0.1295243588 1.8648179155 0.0926946789 8.1078006097 .3339110543
0.001 0.006999999999999999 0.7936 0.1984 0.0004216454 0.0003873060 0.9674521634 0.1689736444 5.4572556426 0.1034397929 1.8869882496 0.0847587779 8.3121177010 .3575595212
0.001 0.0075 0.7932 0.1983 0.0003952925 0.0002886809 1.0163424332 0.1151279210 5.5682171551 0.3907784319 1.8246603291 0.1154894296 8.4096152099 .6216844634
0.001 0.008 0.7928 0.1982 0.0002898812 0.0003873060 1.0583305473 0.0907982603 5.5151167613 0.2149372786 1.8443208141 0.0982944144 8.4180580039 .4044172593
0.001 0.0085 0.7924 0.1981 0.0002635284 0.0003726854 1.1123974340 0.1273422275 5.4374803235 0.2605354270 1.8489222042 0.1223292223 8.3990634901 .5105795622
0.0 0.003 0.7976 0.1994 0.0000000000 0.0000000000 0.4055016499 0.0708195413 5.4755661232 0.3741192811 1.8225687882 0.2279161689 7.7036365613 .6728549913
0.001 0.009000000000000001 0.792 0.198 0.0003162340 0.0005426381 1.1589869853 0.0662830595 5.4711716079 0.1397174861 1.8560334434 0.1221173372 8.4865082706 .3286605209
0.001 0.0095 0.7916 0.1979 0.0004479982 0.0005426381 1.2630945011 0.1649231725 5.4795944289 0.2162634425 1.9112501247 0.0620676892 8.6543870529 .4437969423
0.001 0.01 0.7912 0.1978 0.0005534095 0.0004533913 1.3556984240 0.1103745611 5.5085249883 0.1939265760 1.8664911482 0.1706697419 8.7312679700 .4754242703
0.0015 0.0 0.7988 0.1997 0.0006324681 0.0008399902 0.0000000000 0.0000000000 5.5206099055 0.1310191339 1.8819685513 0.1248325842 7.4032109249 .2566917083
0.0015 0.0005 0.7984 0.1996 0.0005534095 0.0006101123 0.0770740725 0.0156042326 5.4905807173 0.0835279091 1.8874065578 0.1563734269 7.4556147571 .2561156809
0.0015 0.001 0.7979999999999999 0.1995 0.0007905851 0.0005773617 0.1230884441 0.0351566060 5.5455121592 0.3685502681 1.8643996073 0.0679464370 7.5337907957 .4722306728
0.0015 0.0015 0.7976 0.1994 0.0006061152 0.0005676575 0.1909596422 0.0346256236 5.5063277306 0.4401492206 1.8936811806 0.1605693305 7.5915746686 .6359118322
0.0015 0.002 0.7972 0.1993 0.0005270567 0.0001666700 0.2605563793 0.0480679526 5.7033485021 0.2296621913 1.8476672796 0.0520184359 7.8120992177 .3299152498
0.0015 0.0025 0.7968 0.1992 0.0005270567 0.0005773617 0.3508595836 0.0639459059 5.5165815998 0.5885361048 1.8372095748 0.0994694308 7.7051778149 .7525288032
0.0015 0.003 0.7964 0.1991 0.0006851737 0.0004216454 0.3830696438 0.0441654079 5.5092574075 0.1966705871 1.8480855878 0.1660762542 7.7410978128 .4073338946
0.0 0.0035 0.7972 0.1993 0.0000000000 0.0000000000 0.4935041357 0.0353817307 5.5407514342 0.2279106927 1.9087402755 0.1709361030 7.9429958454 .4342285264
0.0015 0.0035 0.7959999999999999 0.19899999999999998 0.0004216454 0.0001972066 0.4929289560 0.0940625375 5.5755413474 0.1792108766 1.8522686697 0.1021426034 7.9211606185 .3756132241
0.0015 0.004 0.7956 0.1989 0.0004743510 0.0003574673 0.5435447648 0.1057454912 5.4960738615 0.4205744811 1.8049998441 0.0649658344 7.8450928214 .5916432740
0.0015 0.0045 0.7952 0.1988 0.0006851737 0.0004533913 0.6056641665 0.0849709913 5.4770309617 0.3501806534 1.8275884865 0.1149365984 7.9109687884 .5505416344
0.0015 0.005 0.7948 0.1987 0.0007378794 0.0003574673 0.6896403947 0.0816187821 5.5334272420 0.4053396185 1.7983069131 0.1299424420 8.0221124292 .6172583099
0.0015 0.0055 0.7944 0.1986 0.0005270567 0.0007637777 0.7264518920 0.0958049716 5.6392618199 0.0736582183 1.8736023875 0.1626223867 8.2398431561 .3328493543
0.0015 0.006 0.794 0.1985 0.0005007039 0.0001972066 0.7695903654 0.0396164767 5.5499066745 0.3571998872 1.8330264929 0.1795629021 8.1530242367 .5765764726
0.0015 0.0065 0.7936 0.1984 0.0006851737 0.0004533913 0.8708219830 0.0476254304 5.2961234132 0.3539760214 1.8280067946 0.2600114345 7.9956373645 .6620662776
0.0015 0.006999999999999999 0.7932 0.1983 0.0005270567 0.0005000099 0.9208626121 0.0568701148 5.4470017734 0.1815070204 1.8848967086 0.1889234658 8.2532881508 .4278006109
0.0015 0.0075 0.7928 0.1982 0.0003952925 0.0002886809 0.9973615049 0.1220357177 5.6949256810 0.5933156310 1.8727657711 0.0976586141 8.5654482495 .8132986437
0.0015 0.008 0.7924 0.1981 0.0005270567 0.0004409673 1.0663830624 0.1131453072 5.4854537827 0.2538802117 1.8656545318 0.0822270913 8.4180184336 .4496935775
0.0 0.004 0.7968 0.1992 0.0000000000 0.0000000000 0.5337667108 0.0860542566 5.4693405598 0.1767392999 1.9246359868 0.0826261924 7.9277432574 .3454197489
0.0015 0.0085 0.792 0.198 0.0006061152 0.0003574673 1.1658891410 0.1125707535 5.5499066745 0.2742125149 1.8782037776 0.0763570014 8.5946057083 .4634977371
0.0015 0.009000000000000001 0.7916 0.1979 0.0006851737 0.0002582040 1.1768175543 0.1166012712 5.5253706305 0.3514437159 1.8447391223 0.1629792273 8.5476124808 .6312824184
0.0015 0.0095 0.7912 0.1978 0.0005534095 0.0004533913 1.2820754294 0.0694420748 5.5488080457 0.3019450997 1.8213138636 0.0676780769 8.6527507482 .4395186427
0.0015 0.01 0.7908 0.1977 0.0006851737 0.0004533913 1.3879084841 0.1929931284 5.4308885505 0.2652631939 1.8384644994 0.1257988426 8.6579467077 .5845085562
0.002 0.0 0.7984 0.1996 0.0007905851 0.0006009371 0.0000000000 0.0000000000 5.4118456507 0.2845295507 1.8807136267 0.1471446258 7.2933498625 .4322751136
0.002 0.0005 0.7979999999999999 0.1995 0.0008169379 0.0003073242 0.0695967371 0.0355310214 5.6930946329 0.2776670735 1.9208712130 0.1110716561 7.6843795209 .4245770752
0.002 0.001 0.7976 0.1994 0.0009223492 0.0005527817 0.1317161388 0.0219474565 5.4751999136 0.2273852074 1.9016290363 0.1407754675 7.5094674379 .3906609131
0.002 0.0015 0.7972 0.1993 0.0009223492 0.0001666700 0.2059143130 0.0278472499 5.5180464382 0.3311847156 1.8861516332 0.0740488210 7.6110347336 .4332474565
0.002 0.002 0.7968 0.1992 0.0008696436 0.0006146485 0.2772365890 0.0607189231 5.7234900307 0.3437645346 1.8334448011 0.1332191738 7.8350410644 .5383172800
0.002 0.0025 0.7964 0.1991 0.0006061152 0.0001291020 0.3468333261 0.0283184720 5.4744674944 0.6133520156 1.8610531417 0.1668918628 7.6829600774 .8086914524
0.0 0.0045 0.7964 0.1991 0.0000000000 0.0000000000 0.5976116515 0.0803112280 5.5905559415 0.3505175070 1.8309349520 0.1367196024 8.0191025450 .5675483374
0.002 0.003 0.7959999999999999 0.19899999999999998 0.0008696436 0.0005164080 0.4273584765 0.0529165274 5.5041304730 0.3074590873 1.8535235943 0.1146317100 7.7858821874 .4755237327
0.002 0.0035 0.7956 0.1989 0.0007642322 0.0005374945 0.4791246445 0.0444937798 5.5041304730 0.3056040608 1.8593799090 0.1242593617 7.8433992587 .4748946968
0.002 0.004 0.7952 0.1988 0.0006851737 0.0003073242 0.5435447648 0.0548083128 5.4371141139 0.1302306465 1.7853393592 0.1034363750 7.7666834116 .2887826585
0.002 0.0045 0.7948 0.1987 0.0008169379 0.0007710175 0.6165925798 0.0828418446 5.5151167613 0.2210644579 1.8539419025 0.0990109951 7.9864681815 .4036883151
0.002 0.005 0.7944 0.1986 0.0007905851 0.0002886809 0.6787119815 0.0786125610 5.5022994249 0.2691877306 1.8296800274 0.1366888823 8.0114820189 .4847778548
0.002 0.0055 0.794 0.1985 0.0006588209 0.0007993211 0.7333540478 0.0677638764 5.4726364463 0.2335992531 1.8643996073 0.1009709674 8.0710489223 .4031334180
0.002 0.006 0.7936 0.1984 0.0007905851 0.0004714139 0.7983493477 0.0812287259 5.5532025610 0.1097749582 1.8782037776 0.0199739424 8.2305462714 .2114490404
0.002 0.0065 0.7932 0.1983 0.0007378794 0.0004594774 0.8621942883 0.0758190629 5.5217085344 0.2597518352 1.8183857063 0.1006933071 8.2030264084 .4367236826
0.002 0.006999999999999999 0.7928 0.1982 0.0006061152 0.0003574673 0.9243136900 0.1375918198 5.2833060767 0.3315327799 1.8133660080 0.1673651020 8.0215918899 .6368471690
0.002 0.0075 0.7924 0.1981 0.0007642322 0.0006749619 1.0146168943 0.0710434181 5.6121623086 0.3483806532 1.8597982172 0.1149974790 8.4873416523 .5350965122
