# Supplementary material for: Multipressure Sampling for Improving the Performance of MOF-based Electronic Noses
Source: ACS Sens. 2024 Jul 12;9(7):3531–9. doi: 10.1021/acssensors.4c00199 (PMC11287752; doi:10.1021/acssensors.4c00199)
Supplement: Supplementary file 2 — se4c00199_si_002.zip [file se4c00199_si_002.zip › Multiplex_Adsorption_Data/Hydrogen_0.5bar/NU-100_EQeq.csv]

H2_comp CO2_comp N2_comp O2_comp H2_mass H2_error CO2_mass CO2_error N2_mass N2_error O2_mass O2_error total_mass total_error
0.0 0.0 0.8 0.2 0.0000000000 0.0000000000 0.0000000000 0.0000000000 4.9808566605 0.3549253333 1.6552843444 0.0717124143 6.6361410049 .4266377476
0.0 0.0005 0.7996 0.1999 0.0000000000 0.0000000000 0.0364952331 0.0085509580 4.8914872228 0.2938550222 1.6469475233 0.0811904581 6.5749299792 .3835964383
0.0 0.005 0.7959999999999999 0.19899999999999998 0.0000000000 0.0000000000 0.3300947049 0.0338499786 4.9400446173 0.1963675211 1.6700864554 0.0600511868 6.9402257776 .2902686865
0.002 0.008 0.792 0.198 0.0009753866 0.0001714965 0.5570201931 0.0744279623 4.9573227086 0.3256649232 1.7070066633 0.0409127309 7.2223249516 .4411771129
0.002 0.0085 0.7916 0.1979 0.0007288603 0.0004156802 0.5090617137 0.0705005863 4.8369718658 0.2905772898 1.6107078722 0.0693500431 6.9574703120 .4308435994
0.002 0.009000000000000001 0.7912 0.1978 0.0007717344 0.0001604203 0.5652082262 0.0582778382 4.7665189591 0.3416703199 1.6187044149 0.0273791996 6.9512033346 .4274877780
0.002 0.0095 0.7908 0.1977 0.0007395788 0.0002186161 0.6344555916 0.0493970552 4.8046499192 0.2531776565 1.6124092643 0.1167735174 7.0522543539 .4195668452
0.002 0.01 0.7904 0.1976 0.0007824530 0.0003429931 0.6344555916 0.0948854836 4.8411424396 0.3036436885 1.6534128132 0.0654414755 7.1297932974 .4643136407
0.0025 0.0 0.7979999999999999 0.1995 0.0010504163 0.0002923626 0.0000000000 0.0000000000 4.8855292603 0.2080067129 1.6522218387 0.1219858960 6.5388015153 .3302849715
0.0025 0.0005 0.7976 0.1994 0.0009325125 0.0001987992 0.0350915703 0.0076881779 4.8977430834 0.3194943162 1.6590274070 0.1218529351 6.5927945732 .4492342284
0.0025 0.001 0.7972 0.1993 0.0010611349 0.0001964740 0.0690134217 0.0162754957 5.0081143390 0.2010196598 1.7194268255 0.1046564972 6.7976157211 .3221481267
0.0025 0.0015 0.7968 0.1992 0.0008896383 0.0003870563 0.0991921721 0.0133491540 4.9722176148 0.2193319331 1.6802948079 0.1393040148 6.7525942331 .3723721582
0.0025 0.002 0.7964 0.1991 0.0009217939 0.0003675691 0.1314764169 0.0203194704 4.8831460753 0.3499224038 1.6515412819 0.1289812300 6.6670855680 .4995906733
0.0 0.0055 0.7956 0.1989 0.0000000000 0.0000000000 0.3644844439 0.0239309759 4.7986919567 0.2353067105 1.6415030687 0.0785564244 6.8046794693 .3377941108
0.0025 0.0025 0.7959999999999999 0.19899999999999998 0.0010825719 0.0006301185 0.1682055938 0.0247759630 5.0663534225 0.2918966911 1.6267009577 0.0723553860 6.8623425459 .3896581586
0.0025 0.003 0.7956 0.1989 0.0011468831 0.0002207081 0.1946412435 0.0287893490 4.8430787774 0.1857054959 1.6426940431 0.1280776489 6.6815609471 .3427932019
0.0025 0.0035 0.7952 0.1988 0.0011147275 0.0005687897 0.2358153526 0.0422292864 4.9792182208 0.0739927614 1.6656628361 0.1719096516 6.8818111370 .2887004891
0.0025 0.004 0.7948 0.1987 0.0010396978 0.0003496280 0.2587418453 0.0189710971 4.9171064616 0.1490699604 1.6651524184 0.0944454982 6.8420404231 .2628361837
0.0025 0.0045 0.7944 0.1986 0.0010825719 0.0003483111 0.2900903148 0.0326517167 4.9592590464 0.1243131412 1.6563051797 0.0502990891 6.9067371128 .2076122581
0.0025 0.005 0.794 0.1985 0.0011468831 0.0006198242 0.3324341430 0.0364351982 4.9398956682 0.4215684777 1.6639614440 0.2079348924 6.9374381383 .6665583925
0.0025 0.0055 0.7936 0.1984 0.0010932905 0.0003749955 0.3584019050 0.0309513928 4.8719748956 0.1568523451 1.6620899127 0.0680335611 6.8935600038 .2562122945
0.0025 0.006 0.7932 0.1983 0.0010504163 0.0004916525 0.4173557432 0.0526742537 4.8037562248 0.0722450555 1.6425239039 0.0694734864 6.8646862882 .1948844481
0.0025 0.0065 0.7928 0.1982 0.0010396978 0.0005614711 0.4147823614 0.0338887604 4.9239581185 0.1958113181 1.6889719074 0.1010151304 7.0287520851 .3312766800
0.0025 0.006999999999999999 0.7924 0.1981 0.0009861051 0.0002207081 0.4571261896 0.0301560730 4.9397467191 0.2307478192 1.6486489154 0.0721919722 7.0465079292 .3333165725
0.0 0.006 0.7952 0.1988 0.0000000000 0.0000000000 0.3710348703 0.0491705129 4.8533562627 0.3065072063 1.6382704237 0.0960670508 6.8626615567 .4517447700
0.0025 0.0075 0.792 0.198 0.0009432310 0.0002923626 0.5041488938 0.0632427598 4.8478451474 0.3302044514 1.6285724889 0.0532032673 6.9815097611 .4469428411
0.0025 0.008 0.7916 0.1979 0.0009432310 0.0002761973 0.5301166559 0.0388487616 4.9428746495 0.1940641100 1.6600482422 0.0818834595 7.1339827786 .3150725284
0.0025 0.0085 0.7912 0.1978 0.0010825719 0.0003416506 0.5794787981 0.0807509485 4.9464494270 0.2940126223 1.6593676854 0.1516229600 7.1863784824 .5267281814
0.0025 0.009000000000000001 0.7908 0.1977 0.0009432310 0.0002923626 0.5867310560 0.0565853914 4.9348314001 0.2886114774 1.6258502616 0.1134582330 7.1483559487 .4589474644
0.0025 0.0095 0.7904 0.1976 0.0009217939 0.0002186161 0.6169098065 0.0893481580 4.8785286543 0.1376231307 1.6423537647 0.0828464387 7.1387140194 .3100363435
0.0025 0.01 0.79 0.1975 0.0007395788 0.0003548466 0.6339877040 0.0909075635 4.8496325361 0.2615918737 1.6156419092 0.0859592037 7.1000017281 .4388134875
0.003 0.0 0.7976 0.1994 0.0011040090 0.0004774262 0.0000000000 0.0000000000 4.7738174632 0.1395899885 1.6188745541 0.1104464267 6.3937960263 .2505138414
0.003 0.0005 0.7972 0.1993 0.0010611349 0.0001575296 0.0367291770 0.0052520253 4.7505814094 0.1361345544 1.5987981277 0.1637676260 6.3871698490 .3053117353
0.003 0.001 0.7968 0.1992 0.0012969426 0.0003548466 0.0648024332 0.0158392221 5.0173491809 0.1194939157 1.6835274528 0.1251419842 6.7669760095 .2608299686
0.003 0.0015 0.7964 0.1991 0.0012111943 0.0003870563 0.1048068234 0.0127794144 5.0797588382 0.2309227413 1.6401419550 0.1260730375 6.8259188109 .3701622495
0.0 0.0065 0.7948 0.1987 0.0000000000 0.0000000000 0.4260116639 0.0542305753 4.8190979783 0.3666258265 1.6290829066 0.0553096368 6.8741925488 .4761660386
0.003 0.002 0.7959999999999999 0.19899999999999998 0.0012755055 0.0003208407 0.1235223276 0.0221741211 4.9550884726 0.1578623978 1.6329961083 0.0719316695 6.7128824140 .2522890291
0.003 0.0025 0.7956 0.1989 0.0014041279 0.0003737681 0.1649303806 0.0224391012 4.9527052876 0.3287348672 1.6318051339 0.0426286151 6.7508449300 .3941763516
0.003 0.003 0.7952 0.1988 0.0011361646 0.0005886417 0.2023613889 0.0351694651 4.8800181450 0.1264422269 1.6467773841 0.0412902302 6.7302930826 .2034905639
0.003 0.0035 0.7948 0.1987 0.0012647870 0.0003688173 0.2196732303 0.0452522547 4.9314055716 0.2380420396 1.6637913048 0.1406399953 6.8161348937 .4243031069
0.003 0.004 0.7944 0.1986 0.0012755055 0.0004465913 0.2582739577 0.0465401194 4.8579736837 0.1788877624 1.6379301453 0.0924631065 6.7554532922 .3183375796
0.003 0.0045 0.794 0.1985 0.0011683202 0.0004764626 0.3085718751 0.0336228603 4.9482368157 0.0857739703 1.6576662933 0.0741276043 6.9156433043 .1940008975
0.003 0.005 0.7936 0.1984 0.0011147275 0.0002827743 0.3233103347 0.0457860954 4.9378103813 0.3698443322 1.6590274070 0.1200724832 6.9212628505 .5359856851
0.003 0.0055 0.7932 0.1983 0.0012755055 0.0002745284 0.3551266918 0.0685515221 4.9351292982 0.0686756948 1.6603885206 0.0648263870 6.9519200161 .2023281323
0.003 0.006 0.7928 0.1982 0.0010932905 0.0003870563 0.3941953068 0.0287665275 4.8832950243 0.2665730520 1.6649822792 0.0489504425 6.9435659008 .3446770783
0.003 0.0065 0.7924 0.1981 0.0011790387 0.0005294565 0.4379427978 0.0415498946 4.9193406975 0.1457285234 1.6957774757 0.0787331014 7.0542400097 .2665409759
0.0 0.006999999999999999 0.7944 0.1986 0.0000000000 0.0000000000 0.4447271680 0.0479989746 4.8949130512 0.1676867464 1.6452461312 0.1574022163 6.9848863504 .3730879373
0.003 0.006999999999999999 0.792 0.198 0.0012647870 0.0003150593 0.4536170325 0.0258568762 4.8748049278 0.2475219733 1.6391211198 0.0695484461 6.9688078671 .3432423549
0.003 0.0075 0.7916 0.1979 0.0013719723 0.0006558482 0.4844976144 0.0197623672 4.8597610724 0.2438703300 1.6241488696 0.0957773425 6.9697795287 .3600658879
0.003 0.008 0.7912 0.1978 0.0013076611 0.0006010030 0.5493000476 0.0566433940 4.8740601824 0.2771871225 1.6831871744 0.1470089390 7.1078550655 .4814404585
0.003 0.0085 0.7908 0.1977 0.0013505353 0.0006264614 0.5747999221 0.0521143623 4.9705791751 0.1820018588 1.6454162704 0.0625168407 7.1921459029 .2972595232
0.003 0.009000000000000001 0.7904 0.1976 0.0011576017 0.0004627627 0.5642724510 0.0563722046 4.8079267986 0.1532001754 1.6241488696 0.0720908551 6.9975057209 .2821259978
0.003 0.0095 0.79 0.1975 0.0010611349 0.0004200790 0.6396023553 0.0647715994 4.7738174632 0.2023427927 1.6195551110 0.0784812162 7.0340360644 .3460156873
0.003 0.01 0.7896 0.1974 0.0012004758 0.0003429931 0.6470885570 0.0301560730 4.9144253785 0.1655557945 1.6028814687 0.1216722557 7.1655958800 .3177271163
0.0035 0.0 0.7972 0.1993 0.0014684392 0.0006271945 0.0000000000 0.0000000000 4.9121911425 0.1649866216 1.6425239039 0.1240425673 6.5561834856 .2896563834
0.0035 0.0005 0.7968 0.1992 0.0014255650 0.0004476191 0.0285411439 0.0135283453 4.8630379518 0.2225568167 1.6278919321 0.0600048927 6.5208965928 .2965376738
0.0035 0.001 0.7964 0.1991 0.0013398167 0.0005548847 0.0711189159 0.0179024339 4.8603568687 0.1201471558 1.6420134863 0.1059102556 6.5748290876 .2445147300
0.0 0.0075 0.794 0.1985 0.0000000000 0.0000000000 0.4730343681 0.0542951259 4.8232685520 0.3479019047 1.6377600061 0.0593529837 6.9340629262 .4615500143
0.0035 0.0015 0.7959999999999999 0.19899999999999998 0.0015005948 0.0003321016 0.1017655540 0.0141143940 4.9999221405 0.3347115784 1.6598781030 0.1124279056 6.7630663923 .4615859796
0.0035 0.002 0.7956 0.1989 0.0012969426 0.0004465913 0.1354534615 0.0210497428 4.9409383116 0.2127680926 1.6464371057 0.1470719364 6.7241258214 .3813363631
0.0035 0.0025 0.7952 0.1988 0.0013398167 0.0003894237 0.1609533359 0.0253524284 4.8567820912 0.3062627448 1.6455864096 0.0595399718 6.6646616534 .3915445687
0.0035 0.003 0.7948 0.1987 0.0015005948 0.0002795052 0.1883247608 0.0337722816 4.8448661661 0.1428066569 1.6666836713 0.1005832140 6.7013751930 .2774416577
0.0035 0.0035 0.7944 0.1986 0.0013826909 0.0003208407 0.2299667576 0.0337268756 4.8682511690 0.2227919517 1.6520516995 0.0297622059 6.7516523170 .2866018739
0.0035 0.004 0.794 0.1985 0.0012004758 0.0001093080 0.2645904403 0.0165025756 4.9178512069 0.2615039949 1.6391211198 0.1445538588 6.8227632428 .4226697373
0.0035 0.0045 0.7936 0.1984 0.0013398167 0.0002248339 0.3078700437 0.0240131661 4.8885082415 0.1559945462 1.5896106105 0.0893099577 6.7873287124 .2695425039
0.0035 0.005 0.7932 0.1983 0.0014684392 0.0007923020 0.3380487942 0.0289561573 4.8791244506 0.2248935529 1.6705968731 0.1093686796 6.8892385571 .3640106918
0.0035 0.0055 0.7928 0.1982 0.0014255650 0.0005776087 0.3389845694 0.0454212601 4.7680084497 0.2628643338 1.6494996114 0.0590753120 6.7579181955 .3679385146
0.0035 0.006 0.7924 0.1981 0.0015327504 0.0003001190 0.3904522059 0.0489250271 4.8252048898 0.1978949603 1.6748503532 0.0782003921 6.8920401993 .3253204985
0.0 0.008 0.7936 0.1984 0.0000000000 0.0000000000 0.5202910162 0.0845880748 4.8810607884 0.2376248780 1.6780829982 0.0768577386 7.0794348028 .3990706914
0.0035 0.0065 0.792 0.198 0.0015113133 0.0009427437 0.4119750357 0.0155462654 4.7857333882 0.1829613556 1.6118988467 0.1069925378 6.8111185839 .3064429025
0.0035 0.006999999999999999 0.7916 0.1979 0.0012219129 0.0005397716 0.4667178855 0.0464836386 4.8310139033 0.1472786159 1.6637913048 0.0708187971 6.9627450065 .2651208232
0.0035 0.0075 0.7912 0.1978 0.0015541874 0.0001660508 0.5088277699 0.0185392161 4.9963473630 0.1129752867 1.6847184272 0.1331249873 7.1914477475 .2648055409
0.0035 0.008 0.7908 0.1977 0.0014791577 0.0004627627 0.5352634195 0.0313379927 4.7915424016 0.3029719135 1.6185342757 0.0811733425 6.9468192545 .4159460114
0.0035 0.0085 0.7904 0.1976 0.0013290982 0.0005135956 0.5673137204 0.0525202533 4.8600589705 0.1206483731 1.6406523726 0.0990707030 7.0693541617 .2727529250
0.0035 0.009000000000000001 0.79 0.1975 0.0014148465 0.0003001190 0.5965566957 0.0906060450 4.8092673401 0.2406891499 1.6498398898 0.1611088030 7.0570787721 .4927041169
0.0035 0.0095 0.7896 0.1974 0.0013719723 0.0002761973 0.6356253107 0.0745190885 4.8570799893 0.2342574337 1.6472878017 0.0951478321 7.1413650740 .4042005516
0.0035 0.01 0.7892 0.1973 0.0013934094 0.0006175959 0.6407720743 0.0636636698 4.7054498433 0.2983645668 1.5979474317 0.0378245134 6.9455627587 .4004703459
0.004 0.0 0.7968 0.1992 0.0017471210 0.0004265923 0.0000000000 0.0000000000 4.8511220268 0.2134069484 1.6033918863 0.0714455028 6.4562610341 .2852790435
0.004 0.0005 0.7964 0.1991 0.0015005948 0.0005207046 0.0341557951 0.0120566202 4.9997731915 0.2134364711 1.7095587514 0.0748813557 6.7449883328 .3008951516
0.0 0.0085 0.7932 0.1983 0.0000000000 0.0000000000 0.5359652509 0.0510919553 4.9421299041 0.3649355390 1.6124092643 0.0758340048 7.0905044193 .4918614991
0.004 0.001 0.7959999999999999 0.19899999999999998 0.0016184986 0.0009280047 0.0687794779 0.0197069016 4.8469514530 0.1934902791 1.6690656202 0.1339029067 6.5864150497 .3480280921
0.004 0.0015 0.7956 0.1989 0.0016184986 0.0007187015 0.1010637226 0.0117065441 4.7546030341 0.1781455699 1.6467773841 0.0862281883 6.5040626394 .2767990038
0.004 0.002 0.7952 0.1988 0.0016506542 0.0004667180 0.1263296532 0.0190631903 4.8532073136 0.2587903274 1.6515412819 0.1379097659 6.6327289029 .4162300016
0.004 0.0025 0.7948 0.1987 0.0016184986 0.0004617686 0.1614212235 0.0305025400 4.9354271963 0.1795537552 1.6253398440 0.0856704549 6.7238067624 .2961885187
0.004 0.003 0.7944 0.1986 0.0017471210 0.0001868840 0.1913660302 0.0278619113 4.8400997961 0.1685403238 1.6260204008 0.0717785838 6.6592333481 .2683677029
0.004 0.0035 0.794 0.1985 0.0015005948 0.0008247005 0.2393245097 0.0324026946 4.9419809551 0.2986351077 1.6527322563 0.0680846003 6.8355383159 .3999471031
0.004 0.004 0.7936 0.1984 0.0016077801 0.0001793554 0.2549987444 0.0279560397 4.9299160810 0.1690623699 1.6261905400 0.1571835831 6.8127131455 .3543813481
0.004 0.0045 0.7932 0.1983 0.0015756245 0.0002923626 0.2861132701 0.0237933613 4.8190979783 0.1716896248 1.6316349947 0.1030599901 6.7384218676 .2988353388
0.004 0.005 0.7928 0.1982 0.0012755055 0.0004033360 0.3380487942 0.0596442006 4.9235112713 0.2106057582 1.5945446475 0.0963931331 6.8573802185 .3670464279
0.004 0.0055 0.7924 0.1981 0.0015541874 0.0002795052 0.3839017795 0.0275775987 4.8065862570 0.1523538506 1.6413329295 0.0873435764 6.8333751534 .2675545309
0.0 0.009000000000000001 0.7928 0.1982 0.0000000000 0.0000000000 0.5780751353 0.0911528635 4.9737071055 0.2081423392 1.6430343215 0.0874628060 7.1948165623 .3867580087
0.004 0.006 0.792 0.198 0.0014577206 0.0003548466 0.3972365762 0.0333022926 4.8429298283 0.3137920904 1.6498398898 0.1143740492 6.8914640149 .4618232788
0.004 0.0065 0.7916 0.1979 0.0015541874 0.0003834779 0.4185254622 0.0311909473 4.9135316841 0.1706428488 1.6476280801 0.0905895019 6.9812394138 .2928067759
0.004 0.006999999999999999 0.7912 0.1978 0.0018007137 0.0006048141 0.4559564705 0.0426111794 4.7770943425 0.1369217045 1.6619197735 0.0868316907 6.8967713002 .2669693887
0.004 0.0075 0.7908 0.1977 0.0016292172 0.0006899939 0.4875388838 0.0372375046 4.8180553348 0.1760817334 1.6341870828 0.0657186776 6.9414105186 .2797279095
0.004 0.008 0.7904 0.1976 0.0014041279 0.0005647355 0.5228643980 0.0975969131 4.7638378760 0.1846934745 1.6118988467 0.0179543222 6.9000052486 .3008094453
0.004 0.0085 0.79 0.1975 0.0017256840 0.0002186161 0.5652082262 0.0569671172 4.9035520969 0.2870529397 1.6312947163 0.0873899628 7.1017807234 .4316286358
0.004 0.009000000000000001 0.7896 0.1974 0.0016292172 0.0002308843 0.5726944279 0.0678453160 4.8047988682 0.2094598811 1.6289127674 0.1351783570 7.0080352807 .4127144384
0.004 0.0095 0.7892 0.1973 0.0016399357 0.0006523353 0.6309464346 0.0454983106 4.8551436515 0.1402128979 1.6668538105 0.0740729131 7.1545838323 .2604364569
0.004 0.01 0.7888 0.1972 0.0016292172 0.0003496280 0.6828819587 0.0723245882 4.8935725097 0.2936275305 1.6195551110 0.0814638178 7.1976387966 .4477655645
0.0045 0.0 0.7964 0.1991 0.0017149654 0.0005118030 0.0000000000 0.0000000000 4.9129358878 0.1204974904 1.7022427655 0.1469396108 6.6168936187 .2679489042
0.0 0.0095 0.7924 0.1981 0.0000000000 0.0000000000 0.6290748842 0.0559786017 4.9075737216 0.1639430580 1.6515412819 0.0323819208 7.1881898877 .2523035805
0.0045 0.0005 0.7959999999999999 0.19899999999999998 0.0020150844 0.0007806155 0.0332200199 0.0151323850 4.8725706918 0.1586446672 1.6136002387 0.0926182586 6.5214060348 .2671759263
0.0045 0.001 0.7956 0.1989 0.0017578396 0.0004999940 0.0645684894 0.0058063325 4.9351292982 0.2641612364 1.6372495885 0.0831324610 6.6387052157 .3536000239
0.0045 0.0015 0.7952 0.1988 0.0020258029 0.0001575296 0.0959169589 0.0222922789 4.9565779632 0.3454238919 1.6409926510 0.1417822188 6.6955133760 .5096559192
0.0045 0.002 0.7948 0.1987 0.0020150844 0.0002677489 0.1244581028 0.0149870177 4.9959005158 0.1988063266 1.6632808872 0.1143426613 6.7856545902 .3284037545
0.0045 0.0025 0.7944 0.1986 0.0018007137 0.0006086013 0.1558065723 0.0362242923 5.0246476849 0.1852088014 1.6166627445 0.0434251788 6.7989177154 .2654668738
0.0045 0.003 0.794 0.1985 0.0016828098 0.0003076798 0.2000219509 0.0229217178 4.8348865789 0.2371145576 1.6415030687 0.1276320782 6.6780944083 .3879760334
0.0045 0.0035 0.7936 0.1984 0.0018971805 0.0003496280 0.2192053427 0.0295399793 4.8146295064 0.1801517825 1.6202356678 0.1742963036 6.6559676974 .3843376934
0.0045 0.004 0.7932 0.1983 0.0017042469 0.0002481520 0.2650583279 0.0269431768 4.8310139033 0.1129163580 1.6498398898 0.1301163432 6.7476163679 .2702240300
0.0045 0.0045 0.7928 0.1982 0.0019614917 0.0003987525 0.2900903148 0.0418491396 4.8062883589 0.2116263756 1.6192148326 0.1040083669 6.7175549980 .3578826346
0.0045 0.005 0.7924 0.1981 0.0015756245 0.0007096932 0.3242461099 0.0237380921 4.8310139033 0.2337739289 1.6563051797 0.1103835063 6.8131408174 .3686052205
0.0 0.001 0.7992 0.1998 0.0000000000 0.0000000000 0.0669079274 0.0250396380 4.9704302261 0.3407842583 1.6489891938 0.0974563556 6.6863273473 .4632802519
0.0 0.01 0.792 0.198 0.0000000000 0.0000000000 0.6622949041 0.0707640366 4.9255965582 0.1635224653 1.6831871744 0.0470471057 7.2710786367 .2813336076
0.0045 0.0055 0.792 0.198 0.0018650249 0.0003858672 0.3485762653 0.0302502996 4.7791796294 0.2529353327 1.6353780572 0.0692163432 6.7649989768 .3527878427
0.0045 0.006 0.7916 0.1979 0.0018971805 0.0003222698 0.4033191150 0.0331969470 4.8524625683 0.2516447580 1.6396315374 0.1139683799 6.8973104012 .3991323547
0.0045 0.0065 0.7912 0.1978 0.0021222697 0.0008590890 0.4395804044 0.0372962481 4.9954536686 0.1562548793 1.6881212114 0.1354017366 7.1252775541 .3298119530
0.0045 0.006999999999999999 0.7908 0.1977 0.0017471210 0.0003625337 0.4487042127 0.0209559331 4.9093611103 0.3109791051 1.6641315832 0.1122320541 7.0239440272 .4445296260
0.0045 0.0075 0.7904 0.1976 0.0016292172 0.0008428885 0.5135066459 0.0526243570 4.8120973723 0.1932222449 1.6717878475 0.1345085750 6.9990210829 .3811980654
0.0045 0.008 0.79 0.1975 0.0019078990 0.0005933074 0.5598275187 0.0663774056 4.9967942102 0.1789016522 1.6859094017 0.1565628341 7.2444390296 .4024351993
0.0045 0.0085 0.7896 0.1974 0.0020579585 0.0005736168 0.5415799022 0.0330515486 4.8001814473 0.1614420957 1.6198953894 0.0411075478 6.9637146974 .2361748089
0.0045 0.009000000000000001 0.7892 0.1973 0.0018221508 0.0005548847 0.6063823354 0.0400201202 4.8748049278 0.1651457579 1.6409926510 0.0663848215 7.1240020650 .2721055843
0.0045 0.0095 0.7888 0.1972 0.0018543064 0.0004211716 0.5986621899 0.0791601669 4.7604120475 0.2828354059 1.5819543462 0.0533228326 6.9428828900 .4157395770
0.0045 0.01 0.7884 0.1971 0.0017792766 0.0007711387 0.6288409404 0.0798512947 4.8208853670 0.2900698771 1.6052634176 0.0837112563 7.0567690016 .4544035668
0.0005 0.0 0.7996 0.1999 0.0002465263 0.0001868840 0.0000000000 0.0000000000 4.9071268744 0.4183565289 1.6894823250 0.0908358551 6.5968557257 .5093792680
0.005 0.0 0.7959999999999999 0.19899999999999998 0.0021865809 0.0004308797 0.0000000000 0.0000000000 4.9920278402 0.3413540777 1.6452461312 0.2162923736 6.6394605523 .5580773310
0.005 0.0005 0.7956 0.1989 0.0020901141 0.0005548847 0.0343897389 0.0104203517 4.9647701617 0.2775982189 1.6445655744 0.1261024239 6.6458155891 .4146758792
0.005 0.001 0.7952 0.1988 0.0021329883 0.0006480947 0.0655042646 0.0245808038 4.8996794212 0.3528439507 1.6258502616 0.2184428403 6.5931669357 .5965156895
0.005 0.0015 0.7948 0.1987 0.0021437068 0.0006359262 0.0959169589 0.0210809199 4.8855292603 0.1630567099 1.6229578951 0.1121856182 6.6065478211 .2969591742
0.005 0.002 0.7944 0.1986 0.0019936473 0.0003737681 0.1230544400 0.0163023752 4.8173105895 0.1785342015 1.6285724889 0.0765633993 6.5709311657 .2717737441
0.005 0.0025 0.794 0.1985 0.0019400546 0.0005482192 0.1665679872 0.0486153009 4.9247028638 0.3291816075 1.6697461770 0.0720506899 6.7629570826 .4503958175
0.005 0.003 0.7936 0.1984 0.0020365215 0.0005671715 0.1946412435 0.0407787602 4.9007220647 0.4892024208 1.6311245770 0.1663004353 6.7285244067 .6968487878
0.005 0.0035 0.7932 0.1983 0.0019400546 0.0006116142 0.2306685890 0.0620440840 4.8040541229 0.2373420007 1.6277217929 0.1108837820 6.6643845594 .4108814809
0.005 0.004 0.7928 0.1982 0.0018007137 0.0005100040 0.2725445296 0.0457478287 4.9120421935 0.2173056056 1.6729788220 0.0470224878 6.8593662588 .3105859261
0.005 0.0045 0.7924 0.1981 0.0018007137 0.0003293225 0.3015535611 0.0635604258 5.0288182587 0.1340263498 1.6877809330 0.0887989756 7.0199534665 .2867150737
0.0005 0.0005 0.7992 0.1998 0.0001929336 0.0001286224 0.0315824133 0.0130673896 4.8975941344 0.3350955368 1.6813156431 0.0894848125 6.6106851244 .4377763613
0.005 0.005 0.792 0.198 0.0019614917 0.0009008671 0.3235442785 0.0480491184 4.8899977322 0.1966533812 1.6292530458 0.0899095162 6.8447565482 .3355128829
0.005 0.0055 0.7916 0.1979 0.0019186176 0.0004860119 0.3754798026 0.0115559714 4.9406404135 0.1364327884 1.6546037876 0.1467977011 6.9726426213 .2952724728
0.005 0.006 0.7912 0.1978 0.0018007137 0.0007536585 0.3888145993 0.0336619037 4.8418871849 0.1447202462 1.6253398440 0.0464775970 6.8578423419 .2256134054
0.005 0.0065 0.7908 0.1977 0.0019293361 0.0003389498 0.4393464606 0.0440311820 4.8725706918 0.4154740207 1.6287426281 0.1326151901 6.9425891166 .5924593426
0.005 0.006999999999999999 0.7904 0.1976 0.0022187365 0.0008263705 0.4821581764 0.0531294564 4.8959556947 0.2448226045 1.6697461770 0.1081710771 7.0500787846 .4069495085
0.005 0.0075 0.79 0.1975 0.0019507732 0.0008291463 0.5326900377 0.0638902194 4.9443641401 0.1532771981 1.6867600977 0.1322558496 7.1657650487 .3502524134
0.005 0.008 0.7896 0.1974 0.0021115512 0.0005855106 0.5172497467 0.0787164405 4.8004793454 0.3080033247 1.5904613066 0.1601283836 6.9103019499 .5474336594
0.005 0.0085 0.7892 0.1973 0.0019400546 0.0004255136 0.5581899121 0.1327713007 4.7385165353 0.3558712006 1.6324856907 0.1723670557 6.9311321927 .6614350706
0.005 0.009000000000000001 0.7888 0.1972 0.0020793956 0.0005886417 0.6075520544 0.0578669346 4.9710260223 0.3154928210 1.6248294264 0.1444841539 7.2054868987 .5184325512
0.005 0.0095 0.7884 0.1971 0.0021651439 0.0007382573 0.6190153007 0.0321244965 4.9005731156 0.3075188946 1.6346975004 0.1429639169 7.1564510606 .4833455653
0.0005 0.001 0.7988 0.1997 0.0001929336 0.0000857483 0.0655042646 0.0144969672 4.9506200007 0.2559005588 1.6721281259 0.1092850097 6.6884453248 .3797682840
0.005 0.01 0.7879999999999999 0.19699999999999998 0.0017792766 0.0004860119 0.6501298264 0.0525494232 4.8722727937 0.1177108548 1.6544336484 0.1519121140 7.1786155451 .3226584039
0.0055 0.0 0.7956 0.1989 0.0022616107 0.0008504871 0.0000000000 0.0000000000 5.0265840228 0.2846924344 1.6913538563 0.1352896650 6.7201994898 .4208325865
0.0055 0.0005 0.7952 0.1988 0.0019829288 0.0001515830 0.0355594579 0.0105248714 4.9458536307 0.1287319796 1.6241488696 0.0826701487 6.6075448870 .2220785827
0.0055 0.001 0.7948 0.1987 0.0022401736 0.0007122786 0.0612932762 0.0111313991 4.8983388797 0.3408277438 1.5979474317 0.1454888204 6.5598197612 .4981602419
0.0055 0.0015 0.7944 0.1986 0.0020579585 0.0004822149 0.0938114647 0.0156864509 4.9272349979 0.4171914085 1.6695760378 0.1104338455 6.6926804589 .5437939198
0.0055 0.002 0.794 0.1985 0.0020472400 0.0004465913 0.1277333160 0.0197623672 4.9433214966 0.1500283104 1.6600482422 0.1156676355 6.7331502948 .2859049044
0.0055 0.0025 0.7936 0.1984 0.0022616107 0.0007376345 0.1581460103 0.0151901424 4.9156169710 0.0816295223 1.5897807498 0.0841898585 6.6658053418 .1817471577
0.0055 0.003 0.7932 0.1983 0.0024545443 0.0003279241 0.1904302550 0.0200919458 4.8043520210 0.2632128447 1.6571558757 0.1245019150 6.6543926960 .4081346296
0.0055 0.0035 0.7928 0.1982 0.0022401736 0.0007187015 0.2334759146 0.0240678036 4.8377166111 0.0831792168 1.6690656202 0.1411642857 6.7424983195 .2491300076
0.0055 0.004 0.7924 0.1981 0.0022508921 0.0001355799 0.2723105858 0.0408806335 4.8119484232 0.2813085929 1.6486489154 0.0539424471 6.7351588165 .3762672534
0.0005 0.0015 0.7984 0.1996 0.0002894004 0.0002923626 0.0900683639 0.0164094527 4.9588121992 0.3443702332 1.6808052255 0.0660560952 6.7299751890 .4271281437
0.0055 0.0045 0.792 0.198 0.0021544253 0.0004667180 0.2989801793 0.0359269440 4.9093611103 0.3170691403 1.6205759462 0.1066326356 6.8310716611 .4600954379
0.0055 0.005 0.7916 0.1979 0.0020901141 0.0001355799 0.3331359744 0.0663905967 4.8342907827 0.3657728036 1.6355481964 0.1595307078 6.8050650676 .5918296880
0.0055 0.0055 0.7912 0.1978 0.0020043659 0.0004156802 0.3574661298 0.0239766719 5.0206260602 0.1987085452 1.6692357594 0.0590694316 7.0493323153 .2821703289
0.0055 0.006 0.7908 0.1977 0.0022937663 0.0002186161 0.4000439018 0.0575710934 4.8758475712 0.3454629402 1.6481384977 0.0527332742 6.9263237370 .4559859239
0.0055 0.0065 0.7904 0.1976 0.0021329883 0.0004465913 0.4117410919 0.0360303836 4.8594631743 0.3524589324 1.6440551568 0.1283783467 6.9173924113 .5173142540
0.0055 0.006999999999999999 0.79 0.1975 0.0022294551 0.0000857483 0.4613371780 0.0344652501 4.9284265904 0.2264860500 1.6445655744 0.0968533033 7.0365587979 .3578903517
0.0055 0.0075 0.7896 0.1974 0.0019722102 0.0004145732 0.4884746591 0.0452328996 4.9221707297 0.1008700825 1.6290829066 0.1202921493 7.0417005056 .2668097046
0.0055 0.008 0.7892 0.1973 0.0019400546 0.0005135956 0.4990021302 0.0469895214 4.8779328581 0.2270100997 1.6122391251 0.0835270881 6.9911141680 .3580403048
0.0055 0.0085 0.7888 0.1972 0.0025510111 0.0005320540 0.5771393601 0.0533597043 4.7879676241 0.2356918312 1.6328259691 0.0883715554 7.0004839644 .3779551449
0.0055 0.009000000000000001 0.7884 0.1971 0.0022723292 0.0008537230 0.5946851453 0.0872406520 4.8073310023 0.1761860282 1.6321454123 0.1041363143 7.0364338891 .3684167175
0.0005 0.002 0.7979999999999999 0.1995 0.0001822151 0.0002207081 0.1284351474 0.0365252136 4.9287244885 0.3164177357 1.6940760836 0.0940646730 6.7514179346 .4472283304
0.0055 0.0095 0.7879999999999999 0.19699999999999998 0.0022723292 0.0008749896 0.6342216478 0.0827433797 4.8688469652 0.2600201874 1.6221071991 0.1133714534 7.1274481413 .4570100101
0.0055 0.01 0.7876 0.1969 0.0019829288 0.0002248339 0.6407720743 0.0376467844 4.8594631743 0.3016532954 1.6360586140 0.1605248766 7.1382767914 .5000497903
0.006 0.0 0.7952 0.1988 0.0023902331 0.0003870563 0.0000000000 0.0000000000 4.8807628903 0.1849095684 1.6540933700 0.0740025365 6.5372464934 .2592991612
0.006 0.0005 0.7948 0.1987 0.0022723292 0.0005277177 0.0297108629 0.0200483150 4.9574716576 0.2649193811 1.6452461312 0.1236246042 6.6347009809 .4091200180
0.006 0.001 0.7944 0.1986 0.0023259219 0.0007382573 0.0542749621 0.0151323850 4.8520157211 0.2996253957 1.6583468502 0.0698822845 6.5669634553 .3853783225
0.006 0.0015 0.794 0.1985 0.0026796335 0.0001793554 0.1003618912 0.0240587060 4.7775411897 0.1692024640 1.6039023039 0.0747188173 6.4844850183 .2681593427
0.006 0.002 0.7936 0.1984 0.0026260408 0.0009986085 0.1202471143 0.0114034106 4.8103099836 0.1703081265 1.6052634176 0.0919885280 6.5384465563 .2746986736
0.006 0.0025 0.7932 0.1983 0.0025188555 0.0005870783 0.1682055938 0.0125023210 4.9781755773 0.2348008006 1.6612392167 0.0939341012 6.8101392433 .3418243011
0.006 0.003 0.7928 0.1982 0.0025724482 0.0004647446 0.2000219509 0.0408966956 4.8929767134 0.2561057751 1.6423537647 0.0613785295 6.7379248772 .3588457448
0.006 0.0035 0.7924 0.1981 0.0025724482 0.0005590103 0.2189713989 0.0328655657 4.8969983381 0.1157080191 1.6525621171 0.1051818136 6.7711043023 .2543144087
0.0005 0.0025 0.7976 0.1994 0.0002572448 0.0002186161 0.1677377062 0.0197734417 4.9284265904 0.1917075703 1.6141106563 0.0608765596 6.7105321977 .2725761877
0.006 0.004 0.792 0.198 0.0024974184 0.0004963040 0.2592097329 0.0413121174 4.8448661661 0.2485434599 1.6224474775 0.0958377707 6.7290207949 .3861896520
0.006 0.0045 0.7916 0.1979 0.0022187365 0.0007351383 0.3017875049 0.0383553700 4.9020626063 0.3184493342 1.6345273612 0.0813585692 6.8405962089 .4388984117
0.006 0.005 0.7912 0.1978 0.0023795145 0.0005189365 0.3612092306 0.0429183279 4.9322992660 0.2385927813 1.6466072449 0.0953666301 6.9424952560 .3773966758
0.006 0.0055 0.7908 0.1977 0.0023902331 0.0001286224 0.3808605100 0.0470826069 4.9135316841 0.3532443767 1.6489891938 0.0742056646 6.9457716210 .4746612706
0.006 0.006 0.7904 0.1976 0.0027010706 0.0005189365 0.3937274192 0.0441553046 4.8657190349 0.1965102773 1.6724684043 0.0982986538 6.9346159290 .3394831722
0.006 0.0065 0.79 0.1975 0.0026796335 0.0003894237 0.4243740572 0.0592095079 4.8661658821 0.3252864750 1.6290829066 0.0978736787 6.9223024794 .4827590853
0.006 0.006999999999999999 0.7896 0.1974 0.0025081369 0.0006724545 0.4477684375 0.0291595723 4.8155232008 0.1884544135 1.6144509348 0.0874681013 6.8802507100 .3057545416
0.006 0.0075 0.7892 0.1973 0.0024223887 0.0009548523 0.4905801533 0.0444025090 4.8138847611 0.3232303113 1.6044127216 0.0964375680 6.9113000247 .4650252406
0.006 0.008 0.7888 0.1972 0.0025831667 0.0006690289 0.4798187384 0.0751159998 4.7386654843 0.2332171348 1.5882494969 0.0731163221 6.8093168863 .3821184856
0.006 0.0085 0.7884 0.1971 0.0024866999 0.0004963040 0.5712907650 0.0335968062 4.8418871849 0.3491508370 1.6404822334 0.0680948036 7.0561468832 .4513387508
0.0005 0.003 0.7972 0.1993 0.0002358077 0.0003222698 0.2021274451 0.0270971159 4.9321503169 0.2129619508 1.6787635550 0.0843561101 6.8132771247 .3247374466
0.006 0.009000000000000001 0.7879999999999999 0.19699999999999998 0.0025188555 0.0009562951 0.6056805040 0.0616014501 4.8290775655 0.2914966267 1.6573260149 0.1351783570 7.0946029399 .4892327289
0.006 0.0095 0.7876 0.1969 0.0025188555 0.0005752169 0.6290748842 0.0323621320 4.7742643104 0.1357075557 1.6071349489 0.1084703830 7.0129929990 .2771152876
0.006 0.01 0.7872 0.1968 0.0027439447 0.0006926529 0.6594875785 0.0491927691 4.7997346001 0.2268478090 1.5794022581 0.0865578931 7.0413683814 .3632911241
0.0065 0.0 0.7948 0.1987 0.0023044848 0.0004981524 0.0000000000 0.0000000000 4.8780818071 0.2719550478 1.6083259233 0.1224747055 6.4887122152 .3949279057
0.0065 0.0005 0.7944 0.1986 0.0026046038 0.0009383463 0.0322842447 0.0070338930 4.8776349599 0.1774072755 1.6411627903 0.0915431153 6.5536865987 .2769226301
0.0065 0.001 0.794 0.1985 0.0026260408 0.0002954896 0.0643345456 0.0103571336 4.9251497110 0.2963381191 1.6454162704 0.0722913462 6.6375265678 .3792820885
0.0065 0.0015 0.7936 0.1984 0.0024331072 0.0004101153 0.1043389358 0.0233193980 4.7776901388 0.2176601986 1.6144509348 0.1058938551 6.4989131166 .3472835670
0.0065 0.002 0.7932 0.1983 0.0027439447 0.0003483111 0.1270314846 0.0185746075 4.9181491050 0.3839783195 1.6433745999 0.0503382082 6.6912991342 .4532394463
0.0065 0.0025 0.7928 0.1982 0.0026474779 0.0006271945 0.1700771442 0.0207459486 4.8847845150 0.2161702013 1.6510308643 0.1301243519 6.7085400014 .3676676963
0.0065 0.003 0.7924 0.1981 0.0026046038 0.0004627627 0.1993201195 0.0206401552 4.8688469652 0.3357109658 1.6791038334 0.0465995106 6.7498755219 .4034133943
0.0005 0.0035 0.7968 0.1992 0.0001500595 0.0000428741 0.2383887345 0.0225072905 4.8975941344 0.2319465491 1.6656628361 0.0533814304 6.8017957645 .3078781441
0.0065 0.0035 0.792 0.198 0.0027975374 0.0009476057 0.2280952072 0.0278383295 4.7918402998 0.2052762356 1.6084960625 0.0401095738 6.6312291069 .2741717446
0.0065 0.004 0.7916 0.1979 0.0024116701 0.0005752169 0.2657601593 0.0241041599 4.9028073516 0.2777289383 1.6637913048 0.0770142595 6.8347704858 .3794225746
0.0065 0.0045 0.7912 0.1978 0.0027975374 0.0002186161 0.2858793263 0.0218759347 4.8290775655 0.1454139589 1.5914821418 0.0866300993 6.7092365710 .2541386090
0.0065 0.005 0.7908 0.1977 0.0025081369 0.0008504871 0.3319662554 0.0416235927 4.8173105895 0.2954731959 1.6529023955 0.0751314395 6.8046873773 .4130787152
0.0065 0.0055 0.7904 0.1976 0.0028511300 0.0003975984 0.3689293761 0.0318919550 4.9854740814 0.2701648596 1.6488190546 0.0983540012 7.0060736421 .4008084142
0.0065 0.006 0.79 0.1975 0.0026260408 0.0007817920 0.3930255877 0.0478299234 5.0486284841 0.2317352564 1.6329961083 0.0906227284 7.0772762209 .3709697002
0.0065 0.0065 0.7896 0.1974 0.0024545443 0.0003348577 0.4236722258 0.0459721894 4.9357250944 0.1692669628 1.6241488696 0.0555540335 6.9860007341 .2711280434
0.0065 0.006999999999999999 0.7892 0.1973 0.0022187365 0.0006662757 0.4732683119 0.0409127514 4.8721238446 0.2160921874 1.6273815145 0.0219209034 6.9749924075 .2795921179
0.0065 0.0075 0.7888 0.1972 0.0026796335 0.0002954896 0.5055525566 0.0646193268 4.8824013300 0.2157580517 1.6722982651 0.0732144414 7.0629317852 .3538873095
0.0065 0.008 0.7884 0.1971 0.0027010706 0.0011792336 0.5263735550 0.0360303836 4.9068289763 0.0757598920 1.6517114211 0.0920300569 7.0876150230 .2049995661
0.0005 0.004 0.7964 0.1991 0.0002143707 0.0002033699 0.2601455081 0.0640954787 4.8962535928 0.1690597453 1.6544336484 0.0848406282 6.8110471200 .3181992221
0.0065 0.0085 0.7879999999999999 0.19699999999999998 0.0030011895 0.0003251092 0.5600614625 0.0620087896 4.9820482530 0.2277637196 1.6032217471 0.0836185305 7.1483326521 .3737161489
0.0065 0.009000000000000001 0.7876 0.1969 0.0026153223 0.0004465913 0.5902402130 0.0533597043 4.9196385957 0.1618971483 1.6802948079 0.1388794562 7.1927889389 .3545829001
0.0065 0.0095 0.7872 0.1968 0.0025081369 0.0006153596 0.6461527818 0.0434052449 4.8926788153 0.2935431960 1.6399718158 0.0703183510 7.1813115498 .4078821515
0.0065 0.01 0.7868 0.1967 0.0025402925 0.0007288603 0.6227584015 0.0446483447 4.8088204929 0.2884986088 1.6042425823 0.1073814300 7.0383617692 .4412572438
0.006999999999999999 0.0 0.7944 0.1986 0.0026796335 0.0007269663 0.0000000000 0.0000000000 4.9927725855 0.1245663069 1.6748503532 0.0830265384 6.6703025722 .2083198116
0.006999999999999999 0.0005 0.794 0.1985 0.0028940042 0.0002795052 0.0287750877 0.0077731327 4.8520157211 0.4807867177 1.6523919779 0.1311489690 6.5360767909 .6199883246
0.006999999999999999 0.001 0.7936 0.1984 0.0030869378 0.0005363553 0.0657382084 0.0096343954 4.8533562627 0.3019538075 1.6513711427 0.1061068632 6.5735525516 .4182314214
0.006999999999999999 0.0015 0.7932 0.1983 0.0025938852 0.0009210458 0.1069123176 0.0262017058 4.8147784554 0.2442564812 1.6394613982 0.1207024662 6.5637460564 .3920816990
0.006999999999999999 0.002 0.7928 0.1982 0.0027975374 0.0003348577 0.1289030350 0.0208407034 4.8956577965 0.2305596780 1.6047530000 0.0479370046 6.6321113689 .2996722437
0.006999999999999999 0.0025 0.7924 0.1981 0.0029368783 0.0003279241 0.1761596831 0.0267392751 4.9859209286 0.2044054424 1.6688954810 0.0626278700 6.8339129710 .2941005116
0.0 0.0015 0.7988 0.1997 0.0000000000 0.0000000000 0.0917059705 0.0179146581 4.8771881128 0.2562571554 1.6260204008 0.0514327192 6.5949144841 .3256045327
0.0005 0.0045 0.7959999999999999 0.19899999999999998 0.0002786819 0.0001714965 0.3097415942 0.0396850340 4.9039989441 0.2386392699 1.6243190088 0.1251863890 6.8383382290 .4036821894
0.006999999999999999 0.003 0.792 0.198 0.0030011895 0.0006676537 0.1908981426 0.0383096816 4.7721790235 0.3905765944 1.6229578951 0.1184511065 6.5890362507 .5480050362
0.006999999999999999 0.0035 0.7916 0.1979 0.0029690339 0.0010859097 0.2390905659 0.0303081396 4.8013730398 0.3028980913 1.6110481506 0.1465545590 6.6544807902 .4808466996
0.006999999999999999 0.004 0.7912 0.1978 0.0030226266 0.0003429931 0.2627188899 0.0346552823 4.9388530248 0.1623684162 1.6151314916 0.0810234273 6.8197260329 .2783901189
0.006999999999999999 0.0045 0.7908 0.1977 0.0025938852 0.0006833013 0.2781591809 0.0535399188 4.7374738918 0.2089801532 1.5894404713 0.1180211911 6.6076674292 .3812245644
0.006999999999999999 0.005 0.7904 0.1976 0.0031190934 0.0009762696 0.3305625926 0.0665256542 4.8759965203 0.3015494285 1.6724684043 0.0357535308 6.8821466106 .4048048831
0.006999999999999999 0.0055 0.79 0.1975 0.0026367594 0.0004764626 0.3389845694 0.0091686871 4.8843376678 0.2411477507 1.6552843444 0.0529939250 6.8812433410 .3037868254
0.006999999999999999 0.006 0.7896 0.1974 0.0028082559 0.0007806155 0.4203970126 0.0385716507 4.8974451853 0.3143876870 1.6450759920 0.0949334087 6.9657264458 .4486733619
0.006999999999999999 0.0065 0.7892 0.1973 0.0028404115 0.0008916377 0.4316263151 0.0286139188 4.9056373838 0.2481636219 1.6546037876 0.0405631281 6.9947078980 .3182323065
0.006999999999999999 0.006999999999999999 0.7888 0.1972 0.0028511300 0.0007154973 0.4564243582 0.0127622723 4.8271412277 0.3033585999 1.6307842986 0.0399011809 6.9172010145 .3567375504
0.006999999999999999 0.0075 0.7884 0.1971 0.0028189744 0.0006161060 0.4971305797 0.0802805691 4.8545478552 0.0763258949 1.5919925594 0.0502138422 6.9464899687 .2074364122
0.0005 0.005 0.7956 0.1989 0.0001607780 0.0000677900 0.3305625926 0.0323688960 4.9704302261 0.1917756059 1.6600482422 0.0627774480 6.9612018389 .2869897399
0.006999999999999999 0.008 0.7879999999999999 0.19699999999999998 0.0031190934 0.0005135956 0.5518734295 0.0402056774 4.8468025039 0.1279298172 1.6321454123 0.0963811202 7.0339404391 .2650302104
0.006999999999999999 0.0085 0.7876 0.1969 0.0029475968 0.0007012248 0.5663779452 0.0353680941 4.9506200007 0.1775847661 1.6481384977 0.0486562437 7.1680840404 .2623103287
0.006999999999999999 0.009000000000000001 0.7872 0.1968 0.0028940042 0.0007012248 0.6005337403 0.0759593587 4.9141274803 0.2038472273 1.6455864096 0.1093167906 7.1631416344 .3898246014
0.006999999999999999 0.0095 0.7868 0.1967 0.0026046038 0.0006488034 0.6148043123 0.0845259386 4.8253538389 0.1738035804 1.6200655286 0.0549062182 7.0628282836 .3138845406
0.006999999999999999 0.01 0.7864 0.1966 0.0028082559 0.0003749955 0.6452170066 0.0848748630 4.7616036400 0.4252693729 1.6340169436 0.1436257100 7.0436458461 .6541449414
0.0075 0.0 0.794 0.1985 0.0031298119 0.0006271945 0.0000000000 0.0000000000 4.9732602583 0.2607781203 1.6671940889 0.1068463383 6.6435841591 .3682516531
0.0075 0.0005 0.7936 0.1984 0.0030547822 0.0010654029 0.0378988960 0.0110326270 4.9261923544 0.1345715010 1.6724684043 0.0565620110 6.6396144369 .2032315419
0.0075 0.001 0.7932 0.1983 0.0028511300 0.0007438385 0.0643345456 0.0172548423 4.9638764673 0.2835458145 1.6091766193 0.0820388603 6.6402387622 .3835833556
0.0075 0.0015 0.7928 0.1982 0.0027332262 0.0007269663 0.0896004763 0.0287513031 4.9126379897 0.1398427852 1.6440551568 0.0985903488 6.6490268490 .2679114034
0.0075 0.002 0.7924 0.1981 0.0035049606 0.0006235203 0.1331140235 0.0338499786 4.8450151152 0.2074141237 1.6025411903 0.0407681375 6.5841752896 .2826557601
0.0005 0.0055 0.7952 0.1988 0.0002143707 0.0001355799 0.3345396372 0.0481492492 4.7855844391 0.2264366744 1.6479683585 0.0824808484 6.7683068055 .3572023519
0.0075 0.0025 0.792 0.198 0.0032691529 0.0006175959 0.1583799541 0.0202114448 4.7714342782 0.1886412684 1.6006696590 0.1052588449 6.5337530442 .3147291540
0.0075 0.003 0.7916 0.1979 0.0031834046 0.0010901334 0.1962788501 0.0245094516 4.8573778874 0.1872388661 1.6132599603 0.1240854992 6.6701001024 .3369239503
0.0075 0.0035 0.7912 0.1978 0.0030655007 0.0007438385 0.2294988700 0.0465636328 4.9010199628 0.3312171706 1.6336766651 0.0658647525 6.7672609986 .4443893944
0.0075 0.004 0.7908 0.1977 0.0028940042 0.0008812695 0.2713748106 0.0134797111 4.8611016140 0.3894468580 1.6460968273 0.0736292039 6.7814672561 .4774370425
0.0075 0.0045 0.7904 0.1976 0.0028296930 0.0007154973 0.2912600338 0.0150889219 4.8791244506 0.2794255835 1.6042425823 0.0551356045 6.7774567597 .3503656072
0.0075 0.005 0.79 0.1975 0.0026903520 0.0003348577 0.3511496471 0.0335902895 4.8512709758 0.4151614132 1.6580065717 0.0604509175 6.8631175466 .5095374779
0.0075 0.0055 0.7896 0.1974 0.0028511300 0.0002985838 0.3516175348 0.0526991843 4.8859761075 0.1591305871 1.6278919321 0.1194934539 6.8683367044 .3316218091
0.0075 0.006 0.7892 0.1973 0.0027868188 0.0004445285 0.3958329134 0.0496622524 4.8756986221 0.3276681680 1.6154717700 0.0437360363 6.8897901243 .4215109852
0.0075 0.0065 0.7888 0.1972 0.0030333451 0.0005695971 0.4225025068 0.0387641421 5.0079653899 0.4261449087 1.6411627903 0.0745776641 7.0746640321 .5400563120
0.0075 0.006999999999999999 0.7884 0.1971 0.0027546632 0.0005363553 0.4604014028 0.0287893490 4.8838908206 0.3540784589 1.6695760378 0.0860413332 7.0166229244 .4694454964
0.0005 0.006 0.7948 0.1987 0.0001929336 0.0002677489 0.3656541629 0.0297982331 4.9081695178 0.3489029343 1.6726385435 0.0859457324 6.9466551578 .4649146487
0.0075 0.0075 0.7879999999999999 0.19699999999999998 0.0030762192 0.0007288603 0.5277772178 0.0771433013 4.8905935284 0.3283810370 1.6088363409 0.0720105023 7.0302833063 .4782637009
0.0075 0.008 0.7876 0.1969 0.0027439447 0.0007621473 0.5088277699 0.0351694651 4.8409934905 0.1666164217 1.6164926052 0.1272040635 6.9690578103 .3297520976
0.0075 0.0085 0.7872 0.1968 0.0031834046 0.0005855106 0.5263735550 0.0274423160 4.7954150773 0.2993349978 1.6316349947 0.0970539417 6.9566070316 .4244167661
0.0075 0.009000000000000001 0.7868 0.1967 0.0026796335 0.0010347688 0.5787769667 0.0697356613 4.8465046058 0.2063395620 1.6563051797 0.0651702014 7.0842663857 .3422801935
0.0075 0.0095 0.7864 0.1966 0.0031298119 0.0011674841 0.6431115123 0.0894191849 4.9535989820 0.3374156241 1.6447357136 0.1288509944 7.2445760198 .5568532875
0.0075 0.01 0.7859999999999999 0.1965 0.0027010706 0.0009334360 0.6477903884 0.1014938703 4.8074799514 0.3106584723 1.6062842528 0.0772244599 7.0642556632 .4903102385
0.008 0.0 0.7936 0.1984 0.0032584343 0.0007888142 0.0000000000 0.0000000000 5.0480326878 0.1892752890 1.6612392167 0.0582502579 6.7125303388 .2483143611
0.008 0.0005 0.7932 0.1983 0.0033227455 0.0006323027 0.0290090315 0.0085509580 5.0398404894 0.1377449493 1.5999891022 0.0711369095 6.6721613686 .2180651195
0.008 0.001 0.7928 0.1982 0.0029690339 0.0005100040 0.0624629952 0.0115180206 4.8073310023 0.2816327052 1.6306141594 0.1661499737 6.5033771908 .4598107035
0.008 0.0015 0.7924 0.1981 0.0031405305 0.0008263705 0.0926417457 0.0250833144 4.8539520590 0.2560132401 1.6432044607 0.1150352435 6.5929387959 .3969581685
0.0005 0.0065 0.7944 0.1986 0.0001929336 0.0002207081 0.4297547647 0.0312330309 4.8920830190 0.2055958973 1.6113884290 0.0942110428 6.9334191463 .3312606791
0.008 0.002 0.792 0.198 0.0032584343 0.0004308797 0.1260957094 0.0185628179 4.8998283703 0.3142259027 1.6277217929 0.0587076422 6.6569043069 .3919272425
0.008 0.0025 0.7916 0.1979 0.0032905899 0.0007627500 0.1604854483 0.0223119111 4.8679532709 0.1475621459 1.6469475233 0.1058096262 6.6786768324 .2764464332
0.008 0.003 0.7912 0.1978 0.0032691529 0.0006913247 0.1988522319 0.0237196404 4.8053946645 0.1667846448 1.6284023497 0.1702664235 6.6359183990 .3614620334
0.008 0.0035 0.7908 0.1977 0.0029690339 0.0006697154 0.2468107114 0.0286903246 4.9404914645 0.3707813407 1.6768920237 0.0881734847 6.8671632335 .4883148654
0.008 0.004 0.7904 0.1976 0.0034835235 0.0005909792 0.2772234056 0.0273223927 4.8098631364 0.0976933274 1.6105377330 0.1248752238 6.7011077985 .2504819231
0.008 0.0045 0.79 0.1975 0.0032369973 0.0008263705 0.3017875049 0.0346047091 4.9436193948 0.3140176911 1.6398016766 0.1183298308 6.8884455736 .4677786015
0.008 0.005 0.7896 0.1974 0.0028940042 0.0005752169 0.3202690653 0.0264428947 4.8619953084 0.2754818453 1.5974370141 0.0513290559 6.7825953920 .3538290128
0.008 0.0055 0.7892 0.1973 0.0030440636 0.0009572557 0.3574661298 0.0631665595 4.9045947403 0.1228937187 1.6591975462 0.0560437618 6.9243024799 .2430612957
0.008 0.006 0.7888 0.1972 0.0032155602 0.0009514774 0.3761816340 0.0467091518 4.8375676621 0.2658039325 1.6147912132 0.0950431174 6.8317560695 .4085076791
0.008 0.0065 0.7884 0.1971 0.0033441826 0.0005614711 0.4269474391 0.0126416269 4.8777839090 0.2934736547 1.6180238581 0.0880657365 6.9260993888 .3947424892
0.0005 0.006999999999999999 0.794 0.1985 0.0002894004 0.0001987992 0.4519794259 0.0364412061 4.9439172929 0.4023638866 1.6280620713 0.0878379805 7.0242481905 .5268418724
0.008 0.006999999999999999 0.7879999999999999 0.19699999999999998 0.0031190934 0.0012635147 0.4505757631 0.0459007040 4.8806139412 0.3055316721 1.6435447392 0.1661729697 6.9778535369 .5188688605
0.008 0.0075 0.7876 0.1969 0.0029690339 0.0006833013 0.4880067715 0.0737631894 4.8028625304 0.1859991544 1.6343572220 0.1035609834 6.9281955578 .3640066285
0.008 0.008 0.7872 0.1968 0.0033227455 0.0006502185 0.5128048145 0.1042938158 5.0242008378 0.1311611313 1.6142807956 0.1063423126 7.1546091934 .3424474782
0.008 0.0085 0.7868 0.1967 0.0031619675 0.0004445285 0.5631027320 0.0742984302 4.8880613943 0.3273473449 1.6447357136 0.0813372184 7.0990618074 .4834275220
0.008 0.009000000000000001 0.7864 0.1966 0.0032584343 0.0007829667 0.5752678097 0.0546127263 4.7654763157 0.1181510686 1.5799126758 0.0852015292 6.9239152355 .2587482908
0.008 0.0095 0.7859999999999999 0.1965 0.0031083748 0.0008734126 0.6098914924 0.0796179193 4.7840949485 0.1989647286 1.6360586140 0.1138148638 7.0331534297 .3932709243
0.008 0.01 0.7856 0.1964 0.0029047227 0.0005397716 0.6725884314 0.0335446372 4.8272901767 0.2991087070 1.6278919321 0.0773532997 7.1306752629 .4105464155
0.0085 0.0 0.7932 0.1983 0.0034620865 0.0008617595 0.0000000000 0.0000000000 4.8585694799 0.1332154320 1.6346975004 0.0977173914 6.4967290668 .2317945829
0.0085 0.0005 0.7928 0.1982 0.0036764571 0.0009008671 0.0336879075 0.0065169202 4.8304181070 0.1204665545 1.6346975004 0.1321998061 6.5024799720 .2600841479
0.0085 0.001 0.7924 0.1981 0.0033334641 0.0005180502 0.0622290514 0.0133491540 4.9014668100 0.3694160175 1.6136002387 0.1225068454 6.5806295642 .5057900671
0.0005 0.0075 0.7936 0.1984 0.0002465263 0.0000857483 0.5015755120 0.0859615352 4.8959556947 0.1711009205 1.6583468502 0.0742134661 7.0561245832 .3313616701
0.0085 0.0015 0.792 0.198 0.0033120270 0.0010597806 0.0928756895 0.0212154914 4.8079267986 0.1814182464 1.5964161788 0.1412733363 6.5005306939 .3449668547
0.0085 0.002 0.7916 0.1979 0.0035049606 0.0005100040 0.1314764169 0.0218759347 4.8305670561 0.1956612487 1.6219370599 0.0880236526 6.5874854935 .3060708400
0.0085 0.0025 0.7912 0.1978 0.0034406494 0.0006586450 0.1759257393 0.0328722261 4.8999773194 0.2999297150 1.6443954352 0.0771764646 6.7237391433 .4106370507
0.0085 0.003 0.7908 0.1977 0.0032369973 0.0012081076 0.1946412435 0.0261598968 4.8462067077 0.1310562168 1.6581767109 0.0415975574 6.7022616594 .2000217786
0.0085 0.0035 0.7904 0.1976 0.0033334641 0.0008531845 0.2372190155 0.0169605223 4.7769453935 0.1514670629 1.5913120026 0.0802840749 6.6088098757 .2495648446
0.0085 0.004 0.79 0.1975 0.0036335830 0.0005847253 0.2514895874 0.0296656977 4.8222259086 0.2115810820 1.6312947163 0.0831603129 6.7086437953 .3249918179
0.0085 0.0045 0.7896 0.1974 0.0032905899 0.0005933074 0.2935994718 0.0601558637 4.8488877908 0.0885684744 1.6260204008 0.0550326041 6.7717982533 .2043502496
0.0085 0.005 0.7892 0.1973 0.0032691529 0.0004233482 0.3228424471 0.0270809530 4.8386103055 0.1387770496 1.6170030229 0.0511935275 6.7817249284 .2174748783
0.0085 0.0055 0.7888 0.1972 0.0034942421 0.0002572448 0.3467047149 0.0437068134 4.9322992660 0.3403078977 1.6794441118 0.1278079562 6.9619423348 .5120799121
0.0085 0.006 0.7884 0.1971 0.0032798714 0.0006480947 0.3782871282 0.0406173874 4.7906487073 0.2666572635 1.6030516079 0.1312063439 6.7752673148 .4391290895
0.0005 0.008 0.7932 0.1983 0.0001822151 0.0001093080 0.5261396112 0.0483398323 4.8429298283 0.2530545948 1.6443954352 0.1713496948 7.0136470898 .4728534299
0.0085 0.0065 0.7879999999999999 0.19699999999999998 0.0032905899 0.0004527233 0.4178236308 0.0722791705 4.8423340321 0.1474911641 1.5967564572 0.0510984437 6.8602047100 .2713215016
0.0085 0.006999999999999999 0.7876 0.1969 0.0033656197 0.0004812610 0.4510436507 0.0385148525 4.7930318923 0.1475013924 1.5926731163 0.0628861760 6.8401142790 .2493836819
0.0085 0.0075 0.7872 0.1968 0.0033763382 0.0012221009 0.4947911417 0.0344461892 4.8301202089 0.3125824463 1.6134300995 0.0262169005 6.9417177883 .3744676369
0.0085 0.008 0.7868 0.1967 0.0032905899 0.0005655487 0.5493000476 0.0678775757 4.9175533088 0.2326410803 1.6683850634 0.1302266429 7.1385290097 .4313108476
0.0085 0.0085 0.7864 0.1966 0.0029475968 0.0014008103 0.5425156774 0.0282442940 4.8128421176 0.1739495494 1.5674925136 0.1100557398 6.9257979054 .3136503935
0.0085 0.009000000000000001 0.7859999999999999 0.1965 0.0033549011 0.0006866558 0.5881347188 0.0179634720 4.7805201710 0.2721523974 1.6505204466 0.0946157576 7.0225302375 .3854182828
0.0085 0.0095 0.7856 0.1964 0.0034728050 0.0003061826 0.6311803784 0.0741066615 4.9017647081 0.2201936721 1.6508607251 0.0666511521 7.1872786166 .3612576683
0.0085 0.01 0.7852 0.1963 0.0030869378 0.0007536585 0.6854553405 0.0955109775 4.8815076356 0.2149115619 1.6455864096 0.0978653970 7.2156363235 .4090415949
0.009000000000000001 0.0 0.7928 0.1982 0.0039122649 0.0004981524 0.0000000000 0.0000000000 4.9339377057 0.4591904176 1.6326558299 0.0541609512 6.5705058005 .5138495212
0.009000000000000001 0.0005 0.7924 0.1981 0.0039658576 0.0010867557 0.0336879075 0.0113070149 4.9361719416 0.2948183232 1.6520516995 0.0777817208 6.6258774062 .3849938146
0.0005 0.0085 0.7928 0.1982 0.0002572448 0.0001844086 0.5776072477 0.0702361479 4.8938704078 0.2254941234 1.6287426281 0.0995312906 7.1004775284 .3954459705
0.009000000000000001 0.001 0.792 0.198 0.0036550201 0.0011611690 0.0662060960 0.0124320827 4.9162127672 0.1265081834 1.6886316290 0.0426910429 6.6747055123 .1827924780
0.009000000000000001 0.0015 0.7916 0.1979 0.0037407684 0.0010705664 0.1022334416 0.0308451155 4.7879676241 0.2716726378 1.5979474317 0.0443616571 6.4918892658 .3479499768
0.009000000000000001 0.002 0.7912 0.1978 0.0037943610 0.0012815710 0.1328800797 0.0161132774 4.9628338239 0.2311493663 1.6404822334 0.0482739831 6.7399904980 .2968181978
0.009000000000000001 0.0025 0.7908 0.1977 0.0036871757 0.0008285919 0.1529992467 0.0290843993 4.8552926005 0.1397221604 1.6578364325 0.1359981759 6.6698154554 .3056333275
0.009000000000000001 0.003 0.7904 0.1976 0.0036550201 0.0006826284 0.1969806815 0.0338564453 4.9239581185 0.2059068741 1.6161523268 0.1072141632 6.7407461469 .3476601110
0.009000000000000001 0.0035 0.79 0.1975 0.0038372352 0.0007597316 0.2250539377 0.0440311820 4.8870187509 0.3464095388 1.6494996114 0.1263620122 6.7654095352 .5175624646
0.009000000000000001 0.004 0.7896 0.1974 0.0036014274 0.0002907865 0.2571042387 0.0448635659 4.8675064237 0.2612507117 1.6500100290 0.1208711843 6.7782221188 .4272762484
0.009000000000000001 0.0045 0.7892 0.1973 0.0035907089 0.0002444202 0.2716087544 0.0354608185 4.8420361339 0.3580998166 1.5836557383 0.1210387107 6.7008913355 .5148437660
0.009000000000000001 0.005 0.7888 0.1972 0.0035478347 0.0005807824 0.3291589297 0.0663114110 4.8484409436 0.0961172815 1.6411627903 0.1352383035 6.8223104983 .2982477784
0.009000000000000001 0.0055 0.7884 0.1971 0.0036764571 0.0006380905 0.3504478157 0.0418648301 4.8664637802 0.0943194581 1.6290829066 0.1023836622 6.8496709596 .2392060409
0.0005 0.009000000000000001 0.7924 0.1981 0.0001500595 0.0002078401 0.6227584015 0.0682795356 4.8393550508 0.2039721323 1.6785934158 0.0668662235 7.1408569276 .3393257315
0.009000000000000001 0.006 0.7879999999999999 0.19699999999999998 0.0039229834 0.0011591885 0.3813283976 0.0472543317 4.8633358499 0.1269808014 1.6215967815 0.0632808073 6.8701840124 .2386751289
0.009000000000000001 0.0065 0.7876 0.1969 0.0035049606 0.0007129235 0.4220346192 0.0360728902 4.8581226327 0.1724194617 1.6369093101 0.1180545434 6.9205715226 .3272598188
0.009000000000000001 0.006999999999999999 0.7872 0.1968 0.0041159170 0.0007530485 0.4524473135 0.0375011258 4.9011689119 0.1554331823 1.6379301453 0.1077861083 6.9956622877 .3014734649
0.009000000000000001 0.0075 0.7868 0.1967 0.0033656197 0.0008117830 0.4922177599 0.0569863285 4.8427808793 0.2386507976 1.5969265964 0.1188707008 6.9352908553 .4153196099
0.009000000000000001 0.008 0.7864 0.1966 0.0035585533 0.0008066721 0.5289469368 0.0702049720 4.9342356038 0.1662356958 1.6217669207 0.0972541662 7.0885080146 .3345015061
0.009000000000000001 0.0085 0.7859999999999999 0.1965 0.0036228645 0.0007475361 0.5380707451 0.0486693079 4.7689021441 0.1936030728 1.5921626987 0.0198881016 6.9027584524 .2629080184
0.009000000000000001 0.009000000000000001 0.7856 0.1964 0.0036014274 0.0010222582 0.5904741568 0.0868735119 4.9302139791 0.1372240482 1.6338468044 0.0898141652 7.1581363677 .3149339835
0.009000000000000001 0.0095 0.7852 0.1963 0.0039015464 0.0004907169 0.6108272676 0.0747361661 4.8256517370 0.2942889733 1.6272113753 0.1142109406 7.0675919263 .4837267969
0.009000000000000001 0.01 0.7848 0.1962 0.0033977753 0.0005144896 0.6510656016 0.0670011129 4.8514199249 0.1999568911 1.6275516537 0.0571161144 7.1334349555 .3245886080
0.0095 0.0 0.7924 0.1981 0.0036228645 0.0003362273 0.0000000000 0.0000000000 4.9162127672 0.2727946681 1.6624301911 0.1358789271 6.5822658228 .4090098225
0.0 0.002 0.7984 0.1996 0.0000000000 0.0000000000 0.1363892367 0.0143908719 4.9677491430 0.3778924321 1.6243190088 0.1180702354 6.7284573885 .5103535394
0.0005 0.0095 0.792 0.198 0.0002465263 0.0001741556 0.5921117634 0.0669815057 4.8561862949 0.4190819989 1.6539232308 0.1307501817 7.1024678154 .6169878419
0.0095 0.0005 0.792 0.198 0.0038693908 0.0006301185 0.0320503009 0.0175442255 4.9699833789 0.3461553147 1.6290829066 0.0503451084 6.6349859772 .4146747671
0.0095 0.001 0.7916 0.1979 0.0039337020 0.0007717344 0.0652703208 0.0128477540 4.9290223866 0.2137667631 1.6869302369 0.1112299298 6.6851566463 .3386161813
0.0095 0.0015 0.7912 0.1978 0.0040516058 0.0005320540 0.1005958350 0.0067803356 4.9299160810 0.0617634131 1.6188745541 0.0456150797 6.6534380759 .1146908824
0.0095 0.002 0.7908 0.1977 0.0041695097 0.0003737681 0.1221186648 0.0190976108 4.9130848369 0.3605096604 1.6477982193 0.1060173427 6.6871712307 .4859983820
0.0095 0.0025 0.7904 0.1976 0.0039229834 0.0011331270 0.1719486946 0.0115559714 4.9378103813 0.1602664230 1.6115585682 0.0883322390 6.7252406275 .2612877604
0.0095 0.003 0.79 0.1975 0.0043624433 0.0002761973 0.2007237823 0.0311277152 4.9229154750 0.1988286444 1.6409926510 0.1405106772 6.7689943516 .3707432341
0.0095 0.0035 0.7896 0.1974 0.0039980132 0.0015212768 0.2215447807 0.0405094483 4.7823075597 0.1861579665 1.6066245312 0.1180947499 6.6144748848 .3462834415
0.0095 0.004 0.7892 0.1973 0.0039015464 0.0008558734 0.2542969130 0.0348128501 4.9118932444 0.1452771918 1.6340169436 0.1602107962 6.8041086474 .3411567115
0.0095 0.0045 0.7888 0.1972 0.0040408873 0.0006765425 0.3008517297 0.0252572646 4.8800181450 0.3789313339 1.6549440660 0.0459514470 6.8398548280 .4508165880
0.0095 0.005 0.7884 0.1971 0.0034942421 0.0008797037 0.3193332900 0.0336749081 4.7684552969 0.2555948558 1.6181939973 0.0453911507 6.7094768263 .3355406183
0.0005 0.01 0.7916 0.1979 0.0002036521 0.0001844086 0.6407720743 0.0446434413 4.9130848369 0.3553513850 1.6452461312 0.0909186735 7.1993066945 .4910979084
0.0095 0.0055 0.7879999999999999 0.19699999999999998 0.0041802282 0.0007077480 0.3668238819 0.0635638700 4.8756986221 0.1906673676 1.6367391709 0.1395556409 6.8834419031 .3944946265
0.0095 0.006 0.7876 0.1969 0.0033977753 0.0013500248 0.3799247348 0.0357069062 4.8751028259 0.2741763463 1.6260204008 0.0919293483 6.8844457368 .4031626256
0.0095 0.0065 0.7872 0.1968 0.0036657386 0.0009383463 0.4260116639 0.0595780966 4.8637826971 0.2042164984 1.6520516995 0.0782566375 6.9455117991 .3429895788
0.0095 0.006999999999999999 0.7868 0.1967 0.0035907089 0.0006607348 0.4398143482 0.0232535903 4.9556842689 0.2938994124 1.6615794951 0.1099178286 7.0606688211 .4277315661
0.0095 0.0075 0.7864 0.1966 0.0037514869 0.0005380661 0.5015755120 0.0571014602 4.9099569066 0.3212667968 1.6331662475 0.0557413018 7.0484501530 .4346476249
0.0095 0.008 0.7859999999999999 0.1965 0.0038050796 0.0011993268 0.5191212971 0.0686759554 4.7913934526 0.2651002098 1.6418433471 0.1452753721 6.9561631764 .4802508641
0.0095 0.0085 0.7856 0.1964 0.0037193313 0.0006086013 0.5446211716 0.0817880381 4.7796264766 0.3651037775 1.6100273154 0.1210100084 6.9379942949 .5685104253
0.0095 0.009000000000000001 0.7852 0.1963 0.0037086128 0.0009972270 0.5677816080 0.0328055616 4.7414955165 0.2722577007 1.6306141594 0.1256609068 6.9435998967 .4317213961
0.0095 0.0095 0.7848 0.1962 0.0036764571 0.0009696571 0.5909420444 0.0541497788 4.9099569066 0.2314064510 1.6265308185 0.0975121810 7.1311062266 .3840380679
0.0095 0.01 0.7844 0.1961 0.0039015464 0.0005606521 0.6812443521 0.0422033582 4.9671533467 0.2159373081 1.6302738810 0.0294611156 7.2825731262 .2881624340
0.001 0.0 0.7992 0.1998 0.0003322746 0.0001714965 0.0000000000 0.0000000000 4.9095100594 0.3068746902 1.6432044607 0.1115916068 6.5530467947 .4186377935
0.01 0.0 0.792 0.198 0.0034728050 0.0007345129 0.0000000000 0.0000000000 4.8336949864 0.1702732109 1.6355481964 0.1501109982 6.4727159878 .3211187220
0.01 0.0005 0.7916 0.1979 0.0039337020 0.0008931826 0.0306466381 0.0068446056 4.8258006861 0.1736503343 1.6370794493 0.0885809483 6.4974604755 .2699690708
0.01 0.001 0.7912 0.1978 0.0041909468 0.0006480947 0.0671418712 0.0050393037 4.8916361719 0.2487162137 1.6287426281 0.0667292824 6.5917116180 .3211328945
0.01 0.0015 0.7908 0.1977 0.0036014274 0.0008146086 0.1008297788 0.0126762142 4.8965514909 0.2001232515 1.6154717700 0.0679364809 6.6164544671 .2815505552
0.01 0.002 0.7904 0.1976 0.0038265166 0.0012908604 0.1298388102 0.0277201195 4.7724769216 0.0727896255 1.5976071533 0.0851580299 6.5037494017 .1869586353
0.01 0.0025 0.79 0.1975 0.0039658576 0.0004696626 0.1700771442 0.0195507607 4.8339928845 0.1981781694 1.6392912590 0.0434971123 6.6473271453 .2616957050
0.01 0.003 0.7896 0.1974 0.0040623244 0.0003208407 0.1894944798 0.0223902674 4.9245539147 0.2745137289 1.6314648555 0.0974729878 6.7495755744 .3946978248
0.01 0.0035 0.7892 0.1973 0.0041909468 0.0006551471 0.2358153526 0.0428468569 4.8810607884 0.1515186126 1.6258502616 0.0984481379 6.7469173494 .2934687545
0.01 0.004 0.7888 0.1972 0.0043945989 0.0010369870 0.2627188899 0.0482763882 4.8526115174 0.2469419141 1.6585169894 0.0724209681 6.7782419956 .3686762574
0.01 0.0045 0.7884 0.1971 0.0036443015 0.0008681351 0.2985122916 0.0561153114 4.8876145472 0.2046072240 1.6644718616 0.1476102501 6.8542430019 .4092009206
0.001 0.0005 0.7988 0.1997 0.0004930526 0.0002481520 0.0322842447 0.0113263596 4.8841887187 0.3870651689 1.6734892396 0.0456455304 6.5904552556 .4442852109
0.01 0.005 0.7879999999999999 0.19699999999999998 0.0038908278 0.0007031881 0.3244800537 0.0448684453 4.8543989061 0.1961301172 1.6369093101 0.1217198289 6.8196790977 .3634215795
0.01 0.0055 0.7876 0.1969 0.0042659765 0.0007864804 0.3534890852 0.0290467398 4.8403976942 0.3159077244 1.6244891480 0.0777638550 6.8226419039 .4235047996
0.01 0.006 0.7872 0.1968 0.0037729240 0.0007161393 0.3960668572 0.0300906663 4.9045947403 0.1495780870 1.6256801224 0.0361560827 6.9301146439 .2165409753
0.01 0.0065 0.7868 0.1967 0.0040944800 0.0007320060 0.4430895614 0.0413862389 4.8339928845 0.2941544505 1.6248294264 0.1166862264 6.9060063523 .4529589218
0.01 0.006999999999999999 0.7864 0.1966 0.0040623244 0.0009105078 0.4494060441 0.0215634773 4.8186511311 0.2809692623 1.6471176625 0.0899417065 6.9192371621 .3933849539
0.01 0.0075 0.7859999999999999 0.1965 0.0038479537 0.0002827743 0.4901122657 0.0595891190 4.9190427994 0.3976499242 1.6782531374 0.1775177402 7.0912561562 .6350395577
0.01 0.008 0.7856 0.1964 0.0039872946 0.0003496280 0.5212267914 0.0618709489 4.8862740056 0.3513089242 1.5970967357 0.1260712007 7.0085848273 .5396007018
0.01 0.0085 0.7852 0.1963 0.0041802282 0.0012664210 0.5544468113 0.0541619060 4.7520709000 0.2834628635 1.6141106563 0.1291113342 6.9248085958 .4680025247
0.01 0.009000000000000001 0.7848 0.1962 0.0045875325 0.0006523353 0.5762035849 0.0616937796 4.8420361339 0.2932271038 1.6183641365 0.1188327057 7.0411913878 .4744059244
0.01 0.0095 0.7844 0.1961 0.0039015464 0.0002186161 0.6468546132 0.0655543763 4.8943172550 0.1461080222 1.6508607251 0.0760093932 7.1959341397 .2878904078
0.001 0.001 0.7984 0.1996 0.0003644302 0.0001714965 0.0598896134 0.0131008529 4.9533010839 0.2031503594 1.6685552026 0.1128709192 6.6821103301 .3292936280
0.01 0.01 0.784 0.196 0.0041802282 0.0006745016 0.6590196909 0.0330382988 4.8231196030 0.4060422484 1.6278919321 0.0774505365 7.1142114542 .5172055853
0.001 0.0015 0.7979999999999999 0.1995 0.0003751487 0.0001793554 0.0952151275 0.0204804404 4.8768902146 0.2329510010 1.6423537647 0.1324885268 6.6148342555 .3860993236
0.001 0.002 0.7976 0.1994 0.0004287414 0.0001660508 0.1260957094 0.0205764180 4.9278307941 0.2602739862 1.6811455039 0.0960007366 6.7355007488 .3770171916
0.001 0.0025 0.7972 0.1993 0.0003751487 0.0002711598 0.1658661558 0.0301560730 4.9135316841 0.2789917338 1.6493294722 0.0829148948 6.7291024608 .3923338614
0.001 0.003 0.7968 0.1992 0.0005788008 0.0002186161 0.2039989955 0.0253955668 4.9442151910 0.3432497462 1.6705968731 0.1144843449 6.8193898604 .4833482740
0.001 0.0035 0.7964 0.1991 0.0004180228 0.0001844086 0.2241181625 0.0408592076 4.8616974102 0.3358489252 1.6324856907 0.0521747906 6.7187192862 .4290673320
0.0 0.0025 0.7979999999999999 0.1995 0.0000000000 0.0000000000 0.1569762913 0.0202547242 4.9212770354 0.1980585719 1.6287426281 0.0814439163 6.7069959548 .2997572124
0.001 0.004 0.7959999999999999 0.19899999999999998 0.0002786819 0.0002288853 0.2727784734 0.0451796302 4.7826054579 0.2688807425 1.6731489612 0.1512743272 6.7288115744 .4655635852
0.001 0.0045 0.7956 0.1989 0.0003537116 0.0003001190 0.2975765164 0.0362907091 4.9854740814 0.3649506155 1.6717878475 0.0787316308 6.9551921569 .4802730744
0.001 0.005 0.7952 0.1988 0.0003429931 0.0001987992 0.3221406157 0.0450145811 4.9887509608 0.3222998906 1.6377600061 0.0724673195 6.9489945757 .4399805904
0.001 0.0055 0.7948 0.1987 0.0005359267 0.0004123502 0.3567642984 0.0316646199 4.8969983381 0.3161941281 1.6392912590 0.0689767091 6.8935898222 .4172478073
0.001 0.006 0.7944 0.1986 0.0003965858 0.0003688173 0.3869430489 0.0658608936 4.7840949485 0.0781572508 1.6190446934 0.1192888192 6.7904792766 .2636757809
0.001 0.0065 0.794 0.1985 0.0005037711 0.0002207081 0.4208649002 0.0440262098 4.8786776034 0.3938382221 1.6173433013 0.0592455892 6.9173895760 .4973307292
0.001 0.006999999999999999 0.7936 0.1984 0.0003965858 0.0001741556 0.4730343681 0.0142379359 5.0410320819 0.2965985404 1.6677045065 0.1202035604 7.1821675423 .4312141923
0.001 0.0075 0.7932 0.1983 0.0003429931 0.0003810737 0.4978324111 0.0967815076 4.8865719037 0.1044539752 1.6249995656 0.0243578505 7.0097468735 .2259744070
0.001 0.008 0.7928 0.1982 0.0002572448 0.0001844086 0.5254377798 0.0529230315 4.7988409057 0.2559300341 1.6282322105 0.0679535226 6.9527681408 .3769909968
0.001 0.0085 0.7924 0.1981 0.0003751487 0.0002143707 0.5558504741 0.0948023884 4.9507689498 0.1662250186 1.6306141594 0.0686772552 7.1376087320 .3299190329
0.0 0.003 0.7976 0.1994 0.0000000000 0.0000000000 0.2032971641 0.0037431008 4.9317034698 0.3480273821 1.6585169894 0.1108942240 6.7935176233 .4626647069
0.001 0.009000000000000001 0.792 0.198 0.0002786819 0.0001844086 0.5886026064 0.0610301945 4.8950620003 0.3120109938 1.6512010035 0.0979446359 7.1351442921 .4711702328
0.001 0.0095 0.7916 0.1979 0.0004608970 0.0001453933 0.6262675586 0.0563722046 4.9112974481 0.2637678894 1.6697461770 0.1226296555 7.2077720807 .4429151428
0.001 0.01 0.7912 0.1978 0.0005252082 0.0002660270 0.6517674330 0.0899074978 4.9185959522 0.1885264475 1.6396315374 0.1727850557 7.2105201308 .4514850280
0.0015 0.0 0.7988 0.1997 0.0005895194 0.0002143707 0.0000000000 0.0000000000 4.9577695557 0.1956716802 1.7034337400 0.0951234901 6.6617928151 .2910095410
0.0015 0.0005 0.7984 0.1996 0.0007502974 0.0002795052 0.0327521323 0.0053347395 4.9486836629 0.2618377096 1.7085379162 0.0846028220 6.6907240088 .3520547763
0.0015 0.001 0.7979999999999999 0.1995 0.0005573638 0.0003688173 0.0624629952 0.0113263596 4.8870187509 0.3858672018 1.6374197277 0.0623963360 6.5874588376 .4599587147
0.0015 0.0015 0.7976 0.1994 0.0006752676 0.0002923626 0.0963848465 0.0194384636 4.9041478931 0.2005166424 1.6945865012 0.0976664256 6.6957945084 .3179138942
0.0015 0.002 0.7972 0.1993 0.0005573638 0.0002923626 0.1354534615 0.0296804530 4.8837418715 0.3422881872 1.6774024413 0.1181378831 6.6971551381 .4903988859
0.0015 0.0025 0.7968 0.1992 0.0005252082 0.0001575296 0.1602515045 0.0138007016 4.9695365317 0.1566825204 1.6078155057 0.0415780679 6.7381287501 .2122188195
0.0015 0.003 0.7964 0.1991 0.0005252082 0.0002288853 0.1955770187 0.0279716969 4.9223196788 0.0860538950 1.6809753647 0.0448729055 6.7993972704 .1591273827
0.0 0.0035 0.7972 0.1993 0.0000000000 0.0000000000 0.2222466121 0.0589055443 4.9385551266 0.2460147983 1.6265308185 0.1128524523 6.7873325572 .4177727949
0.0015 0.0035 0.7959999999999999 0.19899999999999998 0.0006216750 0.0002677489 0.2276273196 0.0311277152 4.9458536307 0.4500165080 1.6433745999 0.0647995892 6.8174772252 .5462115613
0.0015 0.004 0.7956 0.1989 0.0005466452 0.0004517071 0.2622510023 0.0197069016 4.7671147553 0.3266477059 1.6093467586 0.0937490189 6.6392591614 .4405553335
0.0015 0.0045 0.7952 0.1988 0.0004073043 0.0003362273 0.2940673594 0.0356823738 4.9592590464 0.2762224126 1.6268710969 0.0370981508 6.8806048070 .3493391645
0.0015 0.005 0.7948 0.1987 0.0005144896 0.0002590251 0.3181635710 0.0429081251 4.7976493132 0.1076686417 1.6173433013 0.1164796421 6.7336706751 .2673154340
0.0015 0.0055 0.7944 0.1986 0.0006109564 0.0002207081 0.3658881067 0.0344271178 4.8439724718 0.1408695949 1.6433745999 0.0912834503 6.8538461348 .2668008711
0.0015 0.006 0.794 0.1985 0.0005466452 0.0004567655 0.4103374291 0.0713340650 4.9288734376 0.2879465469 1.6619197735 0.1128298775 7.0016772854 .4725672549
0.0015 0.0065 0.7936 0.1984 0.0004930526 0.0002186161 0.4150163052 0.0532529273 4.8907424775 0.1728374015 1.6423537647 0.0949468243 6.9486056000 .3212557692
0.0015 0.006999999999999999 0.7932 0.1983 0.0006431120 0.0004340675 0.4807545136 0.0686855179 4.8832950243 0.2512837349 1.6853989841 0.1185829995 7.0500916340 .4389863198
0.0015 0.0075 0.7928 0.1982 0.0006109564 0.0003810737 0.4894104343 0.0429489219 4.8363760695 0.3842897367 1.6699163162 0.0976723532 6.9963137764 .5252920855
0.0015 0.008 0.7924 0.1981 0.0006431120 0.0003321016 0.5336258129 0.0789247479 4.9574716576 0.2445280937 1.6859094017 0.0740791656 7.1776499842 .3978641088
0.0 0.004 0.7968 0.1992 0.0000000000 0.0000000000 0.2634207213 0.0564847125 4.7826054579 0.1839636101 1.6350377788 0.1376130670 6.6810639580 .3780613896
0.0015 0.0085 0.792 0.198 0.0006002379 0.0004145732 0.5670797766 0.0319536748 4.8905935284 0.2223094577 1.6438850176 0.0269357824 7.1021585605 .2816134881
0.0015 0.009000000000000001 0.7916 0.1979 0.0006109564 0.0001987992 0.5668458328 0.0374777679 4.8031604285 0.2771935256 1.6147912132 0.0783778717 6.9854084309 .3932479644
0.0015 0.0095 0.7912 0.1978 0.0006002379 0.0002288853 0.6536389834 0.0639895103 4.9401935663 0.4294608320 1.6163224660 0.1092500400 7.2107552536 .6029292676
0.0015 0.01 0.7908 0.1977 0.0006752676 0.0003749955 0.6508316578 0.0365012312 4.8403976942 0.2687374639 1.6219370599 0.1327111989 7.1138416795 .4383248895
0.002 0.0 0.7984 0.1996 0.0006109564 0.0001093080 0.0000000000 0.0000000000 4.9037010459 0.3358774615 1.6484787762 0.1367707592 6.5527907785 .4727575287
0.002 0.0005 0.7979999999999999 0.1995 0.0007502974 0.0003650601 0.0369631208 0.0028073256 4.7980961604 0.3847819910 1.6243190088 0.1299961523 6.4601285874 .5179505290
0.002 0.001 0.7976 0.1994 0.0008360456 0.0003362273 0.0669079274 0.0160996854 4.9802608642 0.1094036697 1.6568155973 0.1916664797 6.7048204345 .3175060621
0.002 0.0015 0.7972 0.1993 0.0008574827 0.0004010508 0.1005958350 0.0207670426 4.9244049657 0.2904856543 1.6411627903 0.0756337191 6.6670210737 .3872874668
0.002 0.002 0.7968 0.1992 0.0009110754 0.0003834779 0.1272654284 0.0209976781 4.8112036779 0.1289262339 1.6277217929 0.1035732816 6.5671019746 .2538806715
0.002 0.0025 0.7964 0.1991 0.0007395788 0.0003348577 0.1562744599 0.0276647820 4.8953598984 0.3129240796 1.6563051797 0.1638008533 6.7086791168 .5047245726
0.0 0.0045 0.7964 0.1991 0.0000000000 0.0000000000 0.2762876304 0.0369127441 4.8350355280 0.1912621967 1.6096870370 0.0848338040 6.7210101954 .3130087448
0.002 0.003 0.7959999999999999 0.19899999999999998 0.0007395788 0.0002985838 0.1939394120 0.0185037569 4.9360229926 0.2730011629 1.6823364783 0.1546437173 6.8130384617 .4464472209
0.002 0.0035 0.7956 0.1989 0.0008360456 0.0005189365 0.2194392865 0.0142379359 4.9343845529 0.3186195581 1.6614093559 0.0707991743 6.8160692409 .4041756048
0.002 0.004 0.7952 0.1988 0.0008789198 0.0004211716 0.2692693164 0.0221148055 4.9254476091 0.4390270531 1.6440551568 0.1634845675 6.8396510021 .6250475977
0.002 0.0045 0.7948 0.1987 0.0008253271 0.0002308843 0.3118470884 0.0355902267 4.9662596523 0.2257855559 1.6753607709 0.1007224105 6.9542928387 .3623290774
0.002 0.005 0.7944 0.1986 0.0006967047 0.0003834779 0.3350075248 0.0486828003 4.9227665260 0.1840759741 1.6578364325 0.1094480538 6.9163071880 .3425903061
0.002 0.0055 0.794 0.1985 0.0008574827 0.0003522470 0.3289249859 0.0320221128 4.8686980162 0.3577787494 1.6486489154 0.0804310495 6.8471294002 .4705841587
0.002 0.006 0.7936 0.1984 0.0006752676 0.0003001190 0.3801586786 0.0429591151 4.8764433674 0.2226285792 1.5913120026 0.1692097498 6.8485893162 .4350975631
0.002 0.0065 0.7932 0.1983 0.0006967047 0.0002444202 0.4168878556 0.0335968062 4.8073310023 0.2343911218 1.6809753647 0.0568580691 6.9058909273 .3250904173
0.002 0.006999999999999999 0.7928 0.1982 0.0005680823 0.0003429931 0.4496399879 0.0483217139 4.7942234848 0.3366889371 1.6369093101 0.0627663804 6.8813408651 .4481200245
0.002 0.0075 0.7924 0.1981 0.0007610159 0.0004145732 0.4971305797 0.0837244308 4.8862740056 0.2304680527 1.6520516995 0.1239192886 7.0362173007 .4385263453
