# Supplementary material for: Multipressure Sampling for Improving the Performance of MOF-based Electronic Noses
Source: ACS Sens. 2024 Jul 12;9(7):3531–9. doi: 10.1021/acssensors.4c00199 (PMC11287752; doi:10.1021/acssensors.4c00199)
Supplement: Supplementary file 2 — se4c00199_si_002.zip [file se4c00199_si_002.zip › Multiplex_Adsorption_Data/Hydrogen_0.5bar/MOF-801_EQeq.csv]

H2_comp CO2_comp N2_comp O2_comp H2_mass H2_error CO2_mass CO2_error N2_mass N2_error O2_mass O2_error total_mass total_error
0.0 0.0 0.8 0.2 0.0000000000 0.0000000000 0.0000000000 0.0000000000 8.5516413494 1.0936366911 1.7256629600 0.1556668363 10.2773043094 1.2493035274
0.0 0.0005 0.7996 0.1999 0.0000000000 0.0000000000 18.3432013223 1.6673384966 4.7641205444 0.5445787810 1.2015644755 0.1370110577 24.3088863422 2.3489283353
0.0 0.005 0.7959999999999999 0.19899999999999998 0.0000000000 0.0000000000 40.5605809887 2.1110212860 2.4464842120 0.1946046789 0.6579082298 0.0379270086 43.6649734305 2.3435529735
0.002 0.008 0.792 0.198 0.0001481653 0.0000909416 46.5619661223 3.4628379442 1.9134289392 0.2272565025 0.5370957308 0.0609908837 49.0126389576 3.7511762720
0.002 0.0085 0.7916 0.1979 0.0002027526 0.0001736736 46.6048574738 1.1739775545 1.8439659528 0.1762713806 0.5172904031 0.0386426002 48.9663165823 1.3890652089
0.002 0.009000000000000001 0.7912 0.1978 0.0001793580 0.0000935781 48.2354096457 1.6381855148 1.8891548223 0.2021292324 0.5271930670 0.0492116066 50.6519368930 1.8896199319
0.002 0.0095 0.7908 0.1977 0.0001325690 0.0001605743 47.2686521993 3.2722176938 1.8399563889 0.1457204739 0.5034266737 0.0477527665 49.6121678309 3.4658515085
0.002 0.01 0.7904 0.1976 0.0002027526 0.0001146093 48.3395743565 3.0615398667 1.7878320575 0.1559735252 0.4895629443 0.0457295110 50.6171721109 3.2633575122
0.0025 0.0 0.7979999999999999 0.1995 0.0006784413 0.0001605743 0.0000000000 0.0000000000 8.6527473810 0.6005897557 1.7816130108 0.1778582938 10.4350388331 .7786086238
0.0025 0.0005 0.7976 0.1994 0.0005224778 0.0001750686 17.5505623385 1.3331321969 5.0184569391 0.3006097894 1.2344908328 0.0757594236 23.8040325882 1.7096764785
0.0025 0.001 0.7972 0.1993 0.0004288997 0.0001708495 23.5997747332 2.2164435752 4.0914890994 0.2737533194 1.0349521561 0.0700853995 28.7266448884 2.5604531436
0.0025 0.0015 0.7968 0.1992 0.0004288997 0.0002205657 27.4676555376 1.1904088581 3.6906410705 0.2667162309 0.9480562808 0.0629442636 32.1067817886 1.5202899183
0.0025 0.002 0.7964 0.1991 0.0003977070 0.0000909416 30.3267385629 0.7646044652 3.3874313422 0.1190581502 0.8797279002 0.0285035067 34.5942955123 .9122570637
0.0 0.0055 0.7956 0.1989 0.0000000000 0.0000000000 41.8304713597 1.7999731619 2.2875104195 0.1767849440 0.6272099719 0.0424242764 44.7451917511 2.0191823823
0.0025 0.0025 0.7959999999999999 0.19899999999999998 0.0004288997 0.0000986400 31.7821510496 1.1769588018 3.0885562777 0.1890360720 0.8267486486 0.0386663836 35.6978848756 1.4047598974
0.0025 0.003 0.7956 0.1989 0.0003431197 0.0002581656 34.4483931970 1.3275458083 2.8890533793 0.1704961613 0.7707985978 0.0592693252 38.1085882938 1.5575694604
0.0025 0.0035 0.7952 0.1988 0.0003665143 0.0003142578 36.3344212363 0.2933384922 2.7680078945 0.1178012161 0.7383673737 0.0392062958 39.8411630188 .4506602619
0.0025 0.004 0.7948 0.1987 0.0003665143 0.0002543688 37.8744249995 2.8458760259 2.5769575904 0.2345399588 0.7164577299 0.0589010829 41.1682068341 3.1395714364
0.0025 0.0045 0.7944 0.1986 0.0002729362 0.0003040289 38.1040298930 2.8348239992 2.5921289135 0.2167256009 0.6930626865 0.0538216841 41.3894944292 3.1056753131
0.0025 0.005 0.794 0.1985 0.0003119270 0.0001102829 40.4073975905 2.2526808649 2.3759375597 0.1060531979 0.6571655301 0.0505751351 43.4408126073 2.4094194808
0.0025 0.0055 0.7936 0.1984 0.0002261471 0.0001034545 42.3196370113 2.8506683231 2.3114594366 0.0802703185 0.6394645184 0.0513388898 45.2707871134 2.9823809859
0.0025 0.006 0.7932 0.1983 0.0002885325 0.0001884514 42.4200572390 1.4495245056 2.2286673593 0.2064870201 0.6187927076 0.0603087676 45.2678058384 1.7165087447
0.0025 0.0065 0.7928 0.1982 0.0003431197 0.0001146093 42.4820114133 4.0751026707 2.1462003817 0.2016399191 0.5979971135 0.0499900654 45.2265520282 4.3268472645
0.0025 0.006999999999999999 0.7924 0.1981 0.0002651380 0.0001341649 44.7709117899 1.7783577941 2.0079246086 0.1609109269 0.5703934380 0.0379480105 47.3494949745 1.9773508964
0.0 0.006 0.7952 0.1988 0.0000000000 0.0000000000 44.1008195247 1.4065499977 2.1961573813 0.2240211923 0.5903225490 0.0414805202 46.8872994550 1.6720517102
0.0025 0.0075 0.792 0.198 0.0003119270 0.0001479600 45.6290792273 2.1399189452 2.0064074763 0.1437955687 0.5653183228 0.0152730734 48.2011169534 2.2991355473
0.0025 0.008 0.7916 0.1979 0.0002651380 0.0001935456 45.6047400874 3.8769344077 2.0193031009 0.2285599175 0.5602432076 0.0605926515 48.1845515339 4.1662805223
0.0025 0.0085 0.7912 0.1978 0.0002729362 0.0000697490 45.8460890414 1.4845387588 1.8697572020 0.1750466350 0.5198898524 0.0434407076 48.2360090320 1.7030958504
0.0025 0.009000000000000001 0.7908 0.1977 0.0002183489 0.0002238498 47.9007890225 2.1752861850 1.7535882139 0.0857524238 0.5015699242 0.0347529188 50.1561655095 2.2960153774
0.0025 0.0095 0.7904 0.1976 0.0002105508 0.0000795261 48.8078049436 2.4631744123 1.8332376601 0.1305457228 0.5014461409 0.0376056838 51.1426992954 2.6314053450
0.0025 0.01 0.79 0.1975 0.0002729362 0.0003040289 50.7809773161 3.5632561717 1.7215117023 0.1776080530 0.4967423756 0.0785008655 52.9995043302 3.8196691191
0.003 0.0 0.7976 0.1994 0.0007798176 0.0004037016 0.0000000000 0.0000000000 8.5635616746 0.3346232663 1.8208523163 0.0990080693 10.3851938085 .4340350372
0.003 0.0005 0.7972 0.1993 0.0005926614 0.0001665235 17.0620775021 1.7733851497 5.3215583007 0.6577581206 1.2317676002 0.0956690354 23.6159960644 2.5269788292
0.003 0.001 0.7968 0.1992 0.0005146796 0.0002436228 22.7872219077 1.5400116639 4.2219624778 0.4143964602 1.0770384775 0.0613765476 28.0867375426 2.0160282945
0.003 0.0015 0.7964 0.1991 0.0004834869 0.0002395957 26.9498956517 1.9570898457 3.8192722168 0.2698562306 0.9806112882 0.0447787685 31.7502626436 2.2719644405
0.0 0.0065 0.7948 0.1987 0.0000000000 0.0000000000 42.7715280359 0.8375834161 2.1572537743 0.2050536493 0.5979971135 0.0096646144 45.5267789237 1.0523016798
0.003 0.002 0.7959999999999999 0.19899999999999998 0.0004912851 0.0002292186 30.1461523569 3.6795731652 3.4526680314 0.5213063477 0.8911159636 0.1160488061 34.4904276370 4.3171575376
0.003 0.0025 0.7956 0.1989 0.0004522942 0.0001359658 31.5692261261 1.7335009825 3.0426088421 0.2184909174 0.8295956644 0.0917554083 35.4418829268 2.0438832740
0.003 0.003 0.7952 0.1988 0.0003665143 0.0003508313 34.1728332840 1.3714370936 2.9968781397 0.1073321737 0.7958028240 0.0143375048 37.9658807620 1.4934576034
0.003 0.0035 0.7948 0.1987 0.0003743124 0.0001605743 35.8602335170 1.4845606144 2.8068031349 0.2197244853 0.7740169635 0.0405178114 39.4414279278 1.7449634854
0.003 0.004 0.7944 0.1986 0.0003743124 0.0001446346 38.6337040432 1.5370805116 2.5944046119 0.1801265330 0.7076691157 0.0421634333 41.9361520832 1.7595151125
0.003 0.0045 0.794 0.1985 0.0002963307 0.0001446346 38.5933657483 1.9583047922 2.5583185363 0.2295240263 0.7075453324 0.0455778105 41.8595259477 2.2335512636
0.003 0.005 0.7936 0.1984 0.0003899088 0.0002149809 40.1347311417 2.3813315801 2.4508188757 0.1308311098 0.6669444106 0.0366164303 43.2528843368 2.5489941011
0.003 0.0055 0.7932 0.1983 0.0003821106 0.0002763681 39.8135566168 1.1584337561 2.3755040933 0.1463701764 0.6504812320 0.0532527200 42.8399240527 1.3583330206
0.003 0.006 0.7928 0.1982 0.0003821106 0.0001034545 42.8191850931 2.5179701531 2.2457892810 0.2293661829 0.6087662605 0.0792932272 45.6741227452 2.8267330177
0.003 0.0065 0.7924 0.1981 0.0003665143 0.0001267054 43.6448436094 2.6465982446 2.2318099905 0.1423047724 0.5962641473 0.0196125251 46.4732842615 2.8086422475
0.0 0.006999999999999999 0.7944 0.1986 0.0000000000 0.0000000000 44.1365623176 2.3570516487 2.1170497681 0.1559084607 0.5901987657 0.0427337523 46.8438108514 2.5556938617
0.003 0.006999999999999999 0.792 0.198 0.0002963307 0.0002815995 44.6075161652 2.8989492823 2.0440106842 0.2569916446 0.5572724084 0.0344607011 47.2090955885 3.1906832275
0.003 0.0075 0.7916 0.1979 0.0003431197 0.0001736736 44.9794114152 2.3683940959 1.9915612530 0.2011262953 0.5625950902 0.0543745525 47.5339108781 2.6240686173
0.003 0.008 0.7912 0.1978 0.0003509179 0.0001394980 46.3762738030 2.1974141975 1.9702130341 0.0846186982 0.5492264940 0.0392578491 48.8960642490 2.3214302428
0.003 0.0085 0.7908 0.1977 0.0003743124 0.0001884514 46.9966665657 4.0007484199 1.8576201436 0.2562668084 0.5201374190 0.0908829080 49.3747984407 4.3480865877
0.003 0.009000000000000001 0.7904 0.1976 0.0003977070 0.0002807343 47.4657481717 4.2610695801 1.9160297374 0.2647361942 0.5260790173 0.0582649970 49.9082546334 4.5843515056
0.003 0.0095 0.79 0.1975 0.0002729362 0.0002313313 48.9839658515 3.9499982581 1.8010527818 0.0976646971 0.4959996758 0.0301035281 51.2812912453 4.0779978146
0.003 0.01 0.7896 0.1974 0.0003665143 0.0001818832 49.7640097559 3.2432711369 1.7294224636 0.1138445606 0.4971137255 0.0252275099 51.9909124593 3.3825250906
0.0035 0.0 0.7972 0.1993 0.0009279829 0.0002975594 0.0000000000 0.0000000000 8.3646006092 0.5657087420 1.7397742560 0.1004980124 10.1053028481 .6665043138
0.0035 0.0005 0.7968 0.1992 0.0007642213 0.0002815995 17.7961663870 1.8193322271 5.0225748696 0.3745332582 1.1863391298 0.0521972314 24.0058446077 2.2463443162
0.0035 0.001 0.7964 0.1991 0.0006394504 0.0002543688 23.0503569450 2.2565977331 4.1173887152 0.5010189722 1.0629271815 0.0856508869 28.2313122921 2.8435219610
0.0 0.0075 0.794 0.1985 0.0000000000 0.0000000000 45.3671356164 3.1598215042 2.0133429383 0.1503781628 0.5663085892 0.0532814851 47.9467871439 3.3634811521
0.0035 0.0015 0.7959999999999999 0.19899999999999998 0.0006082577 0.0001750686 26.7037809919 2.2187213743 3.6662585870 0.2653655153 0.9533789626 0.0400155239 31.3240267992 2.5242774821
0.0035 0.002 0.7956 0.1989 0.0004990833 0.0002115592 29.4736772388 1.6460683727 3.3988098345 0.1948627821 0.8835651824 0.0415484315 33.7565513390 1.8826911455
0.0035 0.0025 0.7952 0.1988 0.0004055052 0.0002127059 31.4854858684 3.1458565658 3.1234503208 0.3456113593 0.8297194477 0.0833884267 35.4390611421 3.5750690577
0.0035 0.003 0.7948 0.1987 0.0004444960 0.0002009449 34.2158948393 1.3368201122 2.9340255156 0.1334960318 0.7871379931 0.0535591321 37.9375028440 1.5240762210
0.0035 0.0035 0.7944 0.1986 0.0004444960 0.0002009449 35.8520637358 3.6457795930 2.8525338373 0.1464651382 0.7477749043 0.0394276523 39.4528169734 3.8318733284
0.0035 0.004 0.794 0.1985 0.0004756887 0.0002763681 39.3391986938 2.0710337806 2.5608109680 0.0613412354 0.7122490977 0.0318139934 42.6127344482 2.1644653775
0.0035 0.0045 0.7936 0.1984 0.0003821106 0.0003864624 39.6397785618 1.3732326690 2.5032683069 0.1671390915 0.6866259550 0.0226032505 42.8300549343 1.5633614734
0.0035 0.005 0.7932 0.1983 0.0005068814 0.0001910155 40.3194022384 2.3889440603 2.4735758603 0.0704546221 0.6678108937 0.0292505984 43.4612958738 2.4888402963
0.0035 0.0055 0.7928 0.1982 0.0003665143 0.0001359658 40.8439702753 3.1601748202 2.3427773821 0.1064232777 0.6290667214 0.0484914652 43.8161808931 3.3152255289
0.0035 0.006 0.7924 0.1981 0.0004990833 0.0003134828 41.6488639310 4.1775367551 2.2585765391 0.1720056071 0.6163170417 0.0483065808 44.5242565951 4.3981624258
0.0 0.008 0.7936 0.1984 0.0000000000 0.0000000000 45.8910228382 2.3327624081 2.0129094719 0.0947374451 0.5503405437 0.0456852611 48.4542728538 2.4731851143
0.0035 0.0065 0.792 0.198 0.0004288997 0.0002033516 41.8316627861 1.3325168275 2.2149048019 0.1301092482 0.5845047340 0.0263702007 44.6315012217 1.4891996280
0.0035 0.006999999999999999 0.7916 0.1979 0.0003587161 0.0001341649 43.7090104329 2.0740351904 2.0786879941 0.2121768087 0.5753447700 0.0522160150 46.3634019131 2.3385621790
0.0035 0.0075 0.7912 0.1978 0.0004133033 0.0002495416 46.0331429910 3.3220519980 2.0308983264 0.1426022021 0.5742307203 0.0484079748 48.6386853410 3.5133117165
0.0035 0.008 0.7908 0.1977 0.0003041289 0.0002172320 46.7537857776 4.0310831137 1.9009667809 0.1831755760 0.5405616632 0.0820585243 49.1956183506 4.2965344460
0.0035 0.0085 0.7904 0.1976 0.0003587161 0.0001590522 46.9934326939 2.3635561432 1.9012918807 0.1614480408 0.5346200649 0.0324812658 49.4297033556 2.5576445020
0.0035 0.009000000000000001 0.79 0.1975 0.0004133033 0.0000382031 47.4594506320 2.7737788030 1.8032201137 0.0752160963 0.5034266737 0.0317677240 49.7665107227 2.8808008264
0.0035 0.0095 0.7896 0.1974 0.0003587161 0.0001247708 48.4937789773 4.2450996463 1.7457858192 0.0754468115 0.4974850754 0.0519795533 50.7374085880 4.3726507819
0.0035 0.01 0.7892 0.1973 0.0003353216 0.0002127059 48.9567332474 2.7395695207 1.7949842526 0.1368844668 0.5111012382 0.0312012494 51.2631540598 2.9078679428
0.004 0.0 0.7968 0.1992 0.0011229373 0.0004138180 0.0000000000 0.0000000000 8.3961352879 0.5756367342 1.7047435826 0.0718949764 10.1020018078 .6479455286
0.004 0.0005 0.7964 0.1991 0.0008500012 0.0002534107 16.4629602114 1.5695782098 4.9889812257 0.4512755524 1.1728467503 0.0641431626 22.6256381886 2.0852503355
0.0 0.0085 0.7932 0.1983 0.0000000000 0.0000000000 48.0509087528 3.1673440830 1.9118034403 0.2219136169 0.5302876494 0.0363206438 50.4929998425 3.4255783437
0.004 0.001 0.7959999999999999 0.19899999999999998 0.0008422030 0.0001884514 23.1994554526 1.9901782449 4.2201202457 0.4745083948 1.0568617999 0.0661776585 28.4772797012 2.5310527496
0.004 0.0015 0.7956 0.1989 0.0006862395 0.0003438279 26.7299923734 2.0075027332 3.8023670282 0.3339904117 0.9613010937 0.0579506816 31.4943467348 2.3997876544
0.004 0.002 0.7952 0.1988 0.0006862395 0.0001167124 30.2625717395 1.3100325344 3.4005437000 0.2199953946 0.8987905281 0.0366565799 34.5625922071 1.5668012213
0.004 0.0025 0.7948 0.1987 0.0005458723 0.0002313313 32.6648278307 1.6921037247 3.1343953467 0.3120479233 0.8083049371 0.0762890837 36.6080739868 2.0806720630
0.004 0.003 0.7944 0.1986 0.0004522942 0.0001057796 34.1445794572 0.6441020027 2.9281737195 0.2586112841 0.7576775682 0.0447020550 37.8308830391 .9475211214
0.004 0.0035 0.794 0.1985 0.0007018358 0.0003308486 35.0672541257 2.6508750191 2.8116796316 0.2921675902 0.7480224709 0.0249858358 38.6276580640 2.9683592937
0.004 0.004 0.7936 0.1984 0.0004990833 0.0002934436 37.7675370283 2.4446221786 2.6113098005 0.2743782225 0.7024702172 0.0355324911 41.0818161293 2.7548263358
0.004 0.0045 0.7932 0.1983 0.0005146796 0.0002975594 38.2883605821 1.1675802362 2.4995838427 0.2091541506 0.6847692056 0.0650568086 41.4732283100 1.4420887548
0.004 0.005 0.7928 0.1982 0.0004678906 0.0002365304 40.2669794755 2.9383914780 2.4255694594 0.2374505688 0.6513477150 0.0424026007 43.3443645405 3.2184811779
0.004 0.0055 0.7924 0.1981 0.0004912851 0.0002127059 42.6350246078 2.3819519235 2.2508825109 0.1480279732 0.6373602023 0.0622737030 45.5237586061 2.5924663056
0.0 0.009000000000000001 0.7928 0.1982 0.0000000000 0.0000000000 48.7977629208 2.1122738696 1.8430990201 0.0684362278 0.5320206156 0.0378428845 51.1728825565 2.2185529819
0.004 0.006 0.792 0.198 0.0005614687 0.0002901089 40.2390660562 1.5868990268 2.2724474630 0.1618824264 0.6126035427 0.0663617027 43.1246785306 1.8154332648
0.004 0.0065 0.7916 0.1979 0.0004211015 0.0001146093 42.3669536609 2.0855283048 2.1943151492 0.1209468281 0.6054241114 0.0367567621 45.1671140230 2.2433465043
0.004 0.006999999999999999 0.7912 0.1978 0.0005380741 0.0002763681 44.3372325692 3.0236781963 2.0310066930 0.1479965545 0.5515783767 0.0613765476 46.9203557130 3.2333276665
0.004 0.0075 0.7908 0.1977 0.0004678906 0.0002609769 46.0309303419 1.6372164395 2.0670927686 0.1073365500 0.5822766347 0.0460460559 48.6807676358 1.7908600223
0.004 0.008 0.7904 0.1976 0.0003821106 0.0001341649 46.3505730328 1.9055336705 1.9624106394 0.1081852527 0.5588815913 0.0240534869 48.8722473741 2.0379065750
0.004 0.0085 0.79 0.1975 0.0003353216 0.0002238498 46.0799490294 3.4262041877 1.8620631739 0.1969764875 0.5244698344 0.0281028981 48.4668173593 3.6515074231
0.004 0.009000000000000001 0.7896 0.1974 0.0003275234 0.0002683298 48.9172459714 0.8579738518 1.8503595818 0.0780359870 0.5024364073 0.0301625128 51.2703694839 .9664406814
0.004 0.0095 0.7892 0.1973 0.0005146796 0.0003864624 47.9862313180 2.7045709664 1.8056041788 0.2801804388 0.5092444887 0.0671284484 50.3015946651 3.0522663160
0.004 0.01 0.7888 0.1972 0.0004912851 0.0002901089 47.6470151929 0.9062454609 1.8171994043 0.0891624631 0.5159287868 0.0368666480 49.9806346691 1.0325646809
0.0045 0.0 0.7964 0.1991 0.0012944972 0.0002975594 0.0000000000 0.0000000000 8.4737257687 0.1721985746 1.7384126397 0.0436124941 10.2134329056 .2161086281
0.0 0.0095 0.7924 0.1981 0.0000000000 0.0000000000 51.1285334262 3.5011100201 1.8286862632 0.2098968881 0.5135769042 0.0607492310 53.4707965936 3.7717561392
0.0045 0.0005 0.7959999999999999 0.19899999999999998 0.0008266067 0.0002115592 16.6040591415 2.0887367974 5.2577303772 0.5147034915 1.2205033201 0.0934051413 23.0831194455 2.6970569894
0.0045 0.001 0.7956 0.1989 0.0008188085 0.0002746021 22.4497078203 2.4128656353 4.1491401270 0.6302072631 1.0526531678 0.0992349942 27.6523199236 3.1425824947
0.0045 0.0015 0.7952 0.1988 0.0006316523 0.0002892692 26.9151740814 0.9673188360 3.7023446626 0.2451136403 0.9423622491 0.0614324425 31.5605126454 1.2741541880
0.0045 0.002 0.7948 0.1987 0.0006004596 0.0003807555 29.4510401366 2.0454198371 3.4087795611 0.1212726281 0.8956959457 0.0603900135 33.7561161030 2.2274632342
0.0045 0.0025 0.7944 0.1986 0.0006550468 0.0001935456 32.7165697785 1.1245939340 3.0656909265 0.1350475600 0.8094189868 0.0522089720 36.5923347386 1.3120440116
0.0045 0.003 0.794 0.1985 0.0004990833 0.0001512122 34.5343461038 1.5219423292 2.9807315173 0.2683480707 0.7654759160 0.0273154711 38.2810526204 1.8177570832
0.0045 0.0035 0.7936 0.1984 0.0006550468 0.0003016191 35.6219482309 1.4848384640 2.7167504958 0.1103787033 0.7245036443 0.0492813009 39.0638574178 1.6448000873
0.0045 0.004 0.7932 0.1983 0.0006004596 0.0002292186 37.8482136180 3.9424284085 2.5795583886 0.1794406815 0.7139820639 0.0260898078 41.1423545301 4.1481881164
0.0045 0.0045 0.7928 0.1982 0.0005380741 0.0001935456 39.6345022447 0.9580734103 2.5007758752 0.1493708393 0.6785800406 0.0264166435 42.8143962346 1.1340544387
0.0045 0.005 0.7924 0.1981 0.0005068814 0.0001635759 40.3384650613 3.0040831224 2.3219709962 0.2783554530 0.6445396336 0.0539763313 43.3054825725 3.3365784826
0.0 0.001 0.7992 0.1998 0.0000000000 0.0000000000 23.6474317904 2.8825128569 4.1509823591 0.6266816765 1.0535196508 0.0907573875 28.8519338003 3.5999519209
0.0 0.01 0.792 0.198 0.0000000000 0.0000000000 47.5843802034 1.8632836628 1.7482782509 0.0986947820 0.5049120733 0.0508651464 49.8375705276 2.0128435912
0.0045 0.0055 0.792 0.198 0.0005458723 0.0002746021 41.2364601823 1.4388695812 2.3429941153 0.2461944000 0.6440445004 0.0488942461 44.2240446703 1.7342328294
0.0045 0.006 0.7916 0.1979 0.0005380741 0.0000909416 43.7345409992 1.6998135793 2.2019008107 0.2992522629 0.6008441294 0.0638673839 46.5378240134 2.0630241677
0.0045 0.0065 0.7912 0.1978 0.0004990833 0.0002281550 43.9180206695 2.1438746523 2.1667900345 0.1476158263 0.5708885712 0.0335322535 46.6561983585 2.3252508871
0.0045 0.006999999999999999 0.7908 0.1977 0.0004834869 0.0002942714 44.8127819187 1.6153532393 2.0694768336 0.2035280416 0.5739831537 0.0720695234 47.4567253929 1.8912450757
0.0045 0.0075 0.7904 0.1976 0.0004600924 0.0001805408 45.6416743067 1.7286227291 2.0564728424 0.1931244717 0.5613572573 0.0442998963 48.2599644988 1.9662276379
0.0045 0.008 0.79 0.1975 0.0005302760 0.0001605743 45.2474823621 2.0741765937 1.9859261901 0.1430773945 0.5469983947 0.0385870484 47.7809372229 2.2560016109
0.0045 0.0085 0.7896 0.1974 0.0004444960 0.0001605743 48.2117513209 3.1349793493 1.8626050069 0.1139171567 0.5166714866 0.0230569445 50.5914723104 3.2721140248
0.0045 0.009000000000000001 0.7892 0.1973 0.0004600924 0.0001247708 48.2376222948 1.7726049201 1.9075771431 0.1717473417 0.5262028006 0.0279695477 50.6718623309 1.9724465803
0.0045 0.0095 0.7888 0.1972 0.0004288997 0.0001304884 49.1693177634 0.6268824802 1.7553220794 0.1807593758 0.5101109718 0.0210125567 51.4351797143 .8287849011
0.0045 0.01 0.7884 0.1971 0.0004522942 0.0002009449 49.1824234541 1.2847179429 1.7691930034 0.1068439657 0.5034266737 0.0365410309 51.4554954254 1.4283038844
0.0005 0.0 0.7996 0.1999 0.0001715599 0.0000382031 0.0000000000 0.0000000000 8.8319857264 0.5151987189 1.7410120890 0.1283603557 10.5731693753 .6435972777
0.005 0.0 0.7959999999999999 0.19899999999999998 0.0012243136 0.0003964052 0.0000000000 0.0000000000 8.4546532483 0.1908869468 1.7885448755 0.0840976112 10.2444224374 .2753809632
0.005 0.0005 0.7956 0.1989 0.0010761483 0.0005044160 16.6030379188 1.8637002881 5.1955279526 0.5170448972 1.2070109406 0.1386890081 23.0066529603 2.5199386094
0.005 0.001 0.7952 0.1988 0.0009513775 0.0004482425 22.9667868911 1.1414548942 4.1798078730 0.1651364663 1.0490634521 0.0460567030 28.1966095937 1.3530963060
0.005 0.0015 0.7948 0.1987 0.0008655975 0.0001247708 27.6553903022 2.0465194418 3.5924609369 0.2935622013 0.9381536169 0.0797356627 32.1868704535 2.4199420766
0.005 0.002 0.7944 0.1986 0.0006784413 0.0001057796 30.2877618983 2.5952259612 3.3126583928 0.2362186924 0.8800992501 0.0747060663 34.4811979825 2.9062564995
0.005 0.0025 0.794 0.1985 0.0007954140 0.0002683298 32.2617852897 1.2566699765 3.0934327744 0.2332208210 0.8292243145 0.0516780075 36.1852377926 1.5418371348
0.005 0.003 0.7936 0.1984 0.0006082577 0.0003807555 33.8737852500 2.0255002776 2.9610087973 0.1665766212 0.8089238536 0.0637598144 37.6443261586 2.2562174687
0.005 0.0035 0.7932 0.1983 0.0006316523 0.0001805408 37.2490963273 1.9502123614 2.7268285890 0.1500172574 0.7425760058 0.0477579001 40.7191325744 2.1481680597
0.005 0.004 0.7928 0.1982 0.0005068814 0.0001479600 37.0101302261 1.8208356339 2.5911536141 0.1514070183 0.6991280681 0.0505339156 40.3009187897 2.0229245278
0.005 0.0045 0.7924 0.1981 0.0006940377 0.0004018899 37.6085667017 1.7360483431 2.5196316625 0.2876967948 0.6889778377 0.0586811172 40.8178702396 2.0828281450
0.0005 0.0005 0.7992 0.1998 0.0000779818 0.0001394980 17.8644181011 1.3974828291 4.9611310112 0.1848854769 1.2110957894 0.0384199111 24.0367228835 1.6209277151
0.005 0.005 0.792 0.198 0.0005302760 0.0001947984 40.4268008209 2.1958598557 2.4011869759 0.2080927550 0.6679346770 0.0542244320 43.4964527498 2.4583718411
0.005 0.0055 0.7916 0.1979 0.0006628450 0.0004493265 40.7209129455 2.9699177897 2.3082084388 0.1316785659 0.6217635068 0.0502846701 43.6515477361 3.1523303522
0.005 0.006 0.7912 0.1978 0.0004912851 0.0004114600 43.6256105827 3.0509850563 2.2171805004 0.3122951499 0.6015868292 0.0704021249 46.4448691974 3.4340937911
0.005 0.0065 0.7908 0.1977 0.0005848632 0.0002260126 42.1924947908 3.1823768581 2.1442497831 0.1522611953 0.5863614835 0.0342197579 44.9236909206 3.3690838239
0.005 0.006999999999999999 0.7904 0.1976 0.0005536705 0.0003395566 44.2420886586 4.0230111902 2.0595071070 0.1390863168 0.5790582689 0.0613875310 46.8812077050 4.2238245946
0.005 0.0075 0.79 0.1975 0.0006394504 0.0003710490 45.3719013221 1.7925195187 2.0531134780 0.1012851482 0.5690318217 0.0685924794 47.9946860722 1.9627681953
0.005 0.008 0.7896 0.1974 0.0005068814 0.0002365304 45.4752150140 1.7830277847 1.9447468847 0.0987537815 0.5338773651 0.0346646281 47.9543461452 1.9166827247
0.005 0.0085 0.7892 0.1973 0.0005614687 0.0001446346 46.7010226071 3.3003484876 1.8192583695 0.1463014832 0.5238509179 0.0581681413 49.0446933632 3.5049627467
0.005 0.009000000000000001 0.7888 0.1972 0.0006004596 0.0002495416 47.0261118189 2.3643782266 1.8896966552 0.1006505746 0.5333822319 0.0417823184 49.4497911656 2.5070606612
0.005 0.0095 0.7884 0.1971 0.0004834869 0.0000795261 49.1366386384 2.0641592568 1.7793794632 0.0893114309 0.5016937075 0.0478809414 51.4181952960 2.2014311552
0.0005 0.001 0.7988 0.1997 0.0000779818 0.0000493200 24.2833130967 1.2367979371 4.2197951459 0.3551449544 1.0526531678 0.0668723158 29.5558393922 1.6588645273
0.005 0.01 0.7879999999999999 0.19699999999999998 0.0004522942 0.0002637582 48.6110493788 3.1053129185 1.7737444003 0.1496033692 0.4935240099 0.0338777497 50.8787700832 3.2890577956
0.0055 0.0 0.7956 0.1989 0.0014504607 0.0005252059 0.0000000000 0.0000000000 8.5397210241 0.4158270055 1.7781470784 0.1140446636 10.3193185632 .5303968750
0.0055 0.0005 0.7952 0.1988 0.0010527538 0.0003976305 17.3466582152 1.9418875711 5.0110880107 0.3098963243 1.2214935865 0.1123325076 23.5802925662 2.3645140335
0.0055 0.001 0.7948 0.1987 0.0010371574 0.0003542810 24.0882595696 1.1318105223 4.1163050492 0.2742381460 1.0400272713 0.0430623575 29.2456290475 1.4494653068
0.0055 0.0015 0.7944 0.1986 0.0008967902 0.0002466000 25.9654370126 2.0265125135 3.6822968428 0.1766089574 0.9527600461 0.0839013386 30.6013906917 2.2872694095
0.0055 0.002 0.794 0.1985 0.0009279829 0.0003864624 29.9201217426 2.3013338058 3.3874313422 0.3234138480 0.8866597649 0.0602894556 34.1951408326 2.6854235718
0.0055 0.0025 0.7936 0.1984 0.0007642213 0.0001947984 32.2330208516 2.0412598931 3.1092542970 0.1092055708 0.8492772088 0.0417309464 36.1923165787 2.1923912087
0.0055 0.003 0.7932 0.1983 0.0006706431 0.0005205538 33.5555041893 2.3784766476 2.9918932764 0.1993820457 0.7893660925 0.0314087771 37.3374342013 2.6097880242
0.0055 0.0035 0.7928 0.1982 0.0009201848 0.0002901089 35.6209270083 1.3483424089 2.7461178426 0.1837245575 0.7424522225 0.0688333089 39.1104172582 1.6011903842
0.0055 0.004 0.7924 0.1981 0.0007408267 0.0001910155 37.6603086496 1.4881115363 2.5313352546 0.1120856373 0.7242560777 0.0372371764 40.9166408086 1.6376253655
0.0005 0.0015 0.7984 0.1996 0.0001637617 0.0000583562 26.5162164310 1.5304048896 3.6822968428 0.4034015395 0.9695945747 0.0756298731 31.1682716102 2.0094946584
0.0055 0.0045 0.792 0.198 0.0006940377 0.0002115592 39.5764627572 2.3383802142 2.4231853944 0.2224630766 0.6748665417 0.0491193589 42.6752087310 2.6101742089
0.0055 0.005 0.7916 0.1979 0.0007486249 0.0001247708 40.4460338476 1.6928726624 2.4056300063 0.0859133195 0.6613741622 0.0554935864 43.5137866410 1.8344043391
0.0055 0.0055 0.7912 0.1978 0.0006394504 0.0002495416 40.6070466195 3.8854642528 2.3512299764 0.1670991787 0.6414450512 0.0397697071 43.6003610975 4.0925826802
0.0055 0.006 0.7908 0.1977 0.0007096340 0.0002807343 42.9349236607 2.6194663895 2.1744840626 0.1188231666 0.6033197953 0.0461524164 45.7134371526 2.7847227068
0.0055 0.0065 0.7904 0.1976 0.0005458723 0.0002149809 43.4581300674 2.8455064081 2.0731612978 0.2042328236 0.5738593704 0.0544500203 46.1056966079 3.1044042329
0.0055 0.006999999999999999 0.79 0.1975 0.0006628450 0.0002466000 43.8519816045 1.9840312986 2.0872489549 0.0779739622 0.5863614835 0.0245403315 46.5262548879 2.0867921923
0.0055 0.0075 0.7896 0.1974 0.0005302760 0.0005785385 45.1635719006 1.1877179974 2.0012058798 0.2589372980 0.5577675416 0.0323773194 47.7230755980 1.4796111533
0.0055 0.008 0.7892 0.1973 0.0005692669 0.0003839364 46.7650192268 2.3452967157 1.9647947044 0.1101367173 0.5517021600 0.0444352731 49.2820853581 2.5002526425
0.0055 0.0085 0.7888 0.1972 0.0005614687 0.0001359658 45.5814221701 2.6789643927 1.9213397005 0.1278909461 0.5390762636 0.0578532997 48.0423996029 2.8648446043
0.0055 0.009000000000000001 0.7884 0.1971 0.0005458723 0.0001394980 47.0274734491 1.0727005165 1.8221842676 0.1842142842 0.5072639560 0.0752317372 49.3574675450 1.3322860359
0.0005 0.002 0.7979999999999999 0.1995 0.0000701836 0.0000311927 30.0350092913 1.5232783414 3.3530791321 0.2306784480 0.8866597649 0.0915347151 34.2748183719 1.8455226972
0.0055 0.0095 0.7879999999999999 0.19699999999999998 0.0006004596 0.0002728247 48.7744450036 4.4688202398 1.8415818878 0.1036233982 0.5138244708 0.0388324601 51.1304518218 4.6115489228
0.0055 0.01 0.7876 0.1969 0.0005380741 0.0002115592 48.5778596426 0.5878395888 1.7637746737 0.1238140377 0.4997131748 0.0543102659 50.8418855652 .7661754516
0.006 0.0 0.7952 0.1988 0.0015050480 0.0005325646 0.0000000000 0.0000000000 8.6541561467 0.4186076807 1.8394198110 0.1384448542 10.4950810057 .5575850995
0.006 0.0005 0.7948 0.1987 0.0012165155 0.0003466462 16.8654921411 1.5237419236 5.0351453944 0.4767999082 1.1967369268 0.0566089051 23.0985909778 2.0574973831
0.006 0.001 0.7944 0.1986 0.0010839465 0.0000764062 23.2944291595 0.7003603900 4.1722222114 0.3420427370 1.0641650145 0.0747167308 28.5319003319 1.1171962640
0.006 0.0015 0.794 0.1985 0.0008188085 0.0004383657 27.2753252709 1.9794081227 3.7440658010 0.4773048400 0.9747934732 0.0579644289 31.9950033536 2.5151157573
0.006 0.002 0.7936 0.1984 0.0010917446 0.0002655963 30.7085056320 3.3196272504 3.2625930267 0.3221705104 0.8825749160 0.1058792291 34.8547653193 3.7479425862
0.006 0.0025 0.7932 0.1983 0.0007798176 0.0003820310 31.9528654367 2.3797678899 3.0987427375 0.3762827689 0.8164746348 0.0587541829 35.8688626266 2.8151868727
0.006 0.003 0.7928 0.1982 0.0007252304 0.0005679300 34.3581851958 2.3039750272 2.8652127288 0.2075167918 0.7667137489 0.0486920134 37.9908369039 2.5607517624
0.006 0.0035 0.7924 0.1981 0.0008889921 0.0004078975 35.8219376675 2.7462740776 2.7636732308 0.1821288807 0.7465370713 0.0322445394 39.3330369617 2.9610553952
0.0005 0.0025 0.7976 0.1994 0.0000701836 0.0000583562 32.4519029072 0.9702027282 3.1186821907 0.0820225593 0.8312048473 0.0185757451 36.4018601288 1.0708593888
0.006 0.004 0.792 0.198 0.0008577994 0.0004327812 38.6910627156 2.8007455335 2.5804253214 0.2817278005 0.7231420280 0.0706393878 41.9954878644 3.1535455030
0.006 0.0045 0.7916 0.1979 0.0006628450 0.0004493265 38.9402410433 2.3451326741 2.5107456018 0.1125394246 0.6943005195 0.0325001294 42.1459500096 2.4906215546
0.006 0.005 0.7912 0.1978 0.0006784413 0.0004316556 40.8170780788 1.3315891500 2.3596825707 0.1388412485 0.6595174127 0.0374685317 43.8369565035 1.5083305858
0.006 0.0055 0.7908 0.1977 0.0008811939 0.0004589675 40.3611021635 1.7296132147 2.3584905382 0.1642623096 0.6405785681 0.0247442782 43.3610524637 1.9190787700
0.006 0.006 0.7904 0.1976 0.0006628450 0.0002260126 42.4163127559 2.7886691495 2.2322434569 0.1044181717 0.6263434888 0.0360207271 45.2755625466 2.9293340609
0.006 0.0065 0.79 0.1975 0.0007486249 0.0001247708 43.5057871246 3.5708051215 2.1184585338 0.1445748447 0.5809150184 0.0424026007 46.2059093017 3.7579073377
0.006 0.006999999999999999 0.7896 0.1974 0.0006472486 0.0005044160 43.8766611520 2.3251164966 2.1037206771 0.1701494937 0.5623475236 0.0331646851 46.5433766013 2.5289350914
0.006 0.0075 0.7892 0.1973 0.0006316523 0.0003895967 45.2660345736 3.0622567630 2.0267803958 0.1565686901 0.5587578080 0.0380190078 47.8522044297 3.2572340576
0.006 0.008 0.7888 0.1972 0.0006784413 0.0001359658 47.1760613453 2.2076954281 1.9560170104 0.2588759748 0.5567772752 0.0508181322 49.6895340722 2.5175255009
0.006 0.0085 0.7884 0.1971 0.0007720194 0.0001341649 46.6644287953 3.8356861891 1.8895882886 0.1287632273 0.5398189634 0.0334938483 49.0946080667 3.9980774296
0.0005 0.003 0.7972 0.1993 0.0000545872 0.0001167124 35.0958483600 3.4001870998 2.9042247024 0.1686248264 0.7934509414 0.0657241523 38.7935785910 3.6346527909
0.006 0.009000000000000001 0.7879999999999999 0.19699999999999998 0.0005380741 0.0001736736 48.6547917492 3.6667349214 1.8341045928 0.0958122486 0.4956283259 0.0466740187 50.9850627420 3.8093948623
0.006 0.0095 0.7876 0.1969 0.0005692669 0.0001167124 47.5901671318 1.5953560808 1.7834973937 0.0915029958 0.4964948090 0.0710882643 49.8707286014 1.7580640533
0.006 0.01 0.7872 0.1968 0.0006628450 0.0000697490 49.4995130884 2.7106882247 1.6888933577 0.1724262000 0.4690149168 0.0404784634 51.6580842079 2.9236626371
0.0065 0.0 0.7948 0.1987 0.0019261495 0.0002009449 0.0000000000 0.0000000000 8.6420190882 0.4163751949 1.7981999727 0.0668411472 10.4421452104 .4834172870
0.0065 0.0005 0.7944 0.1986 0.0015050480 0.0003438279 18.0674712056 1.6476163658 5.0059947808 0.4737318478 1.1763126826 0.0681172641 24.2512837170 2.1898093056
0.0065 0.001 0.794 0.1985 0.0011229373 0.0003056248 22.2735469124 1.8196693824 4.3458254940 0.3182751753 1.0547574838 0.1024022351 27.6752528275 2.2406524176
0.0065 0.0015 0.7936 0.1984 0.0010293592 0.0003508313 27.0007865806 1.6677026282 3.7154570204 0.2855852666 0.9558546286 0.0505945209 31.6731275888 2.0042332470
0.0065 0.002 0.7932 0.1983 0.0010371574 0.0001446346 30.6113192760 1.6307047441 3.3056145642 0.2254664831 0.8487820756 0.0271037375 34.7667530732 1.8834195993
0.0065 0.0025 0.7928 0.1982 0.0009435793 0.0004225431 33.5471642043 1.8125140652 3.0488941045 0.2268079404 0.8014968557 0.0778359773 37.3984987438 2.1175805260
0.0065 0.003 0.7924 0.1981 0.0008655975 0.0004310917 34.2669559720 2.3757441275 2.9218884571 0.1697072059 0.7810726115 0.0799567289 37.9707826381 2.6258391540
0.0005 0.0035 0.7968 0.1992 0.0000467891 0.0000583562 35.9012526270 1.1405682032 2.7258532897 0.2695688658 0.7405954730 0.0473790983 39.3677481788 1.4575745235
0.0065 0.0035 0.792 0.198 0.0009591757 0.0003870913 35.6718179372 2.3839483809 2.7384238145 0.1375410729 0.7419570893 0.0560037010 39.1531580167 2.5778802461
0.0065 0.004 0.7916 0.1979 0.0009435793 0.0001736736 39.3323905427 2.0813752018 2.4974165109 0.2183896338 0.6881113546 0.0569693719 42.5188619875 2.3569078811
0.0065 0.0045 0.7912 0.1978 0.0007642213 0.0002292186 38.5870682086 1.2200381409 2.4626308344 0.2548279096 0.6696676432 0.0751518569 41.7201309075 1.5502471260
0.0065 0.005 0.7908 0.1977 0.0006316523 0.0002807343 40.1486878513 3.2294443783 2.4030292080 0.2285050375 0.6580320131 0.0521149737 43.2103807247 3.5103451238
0.0065 0.0055 0.7904 0.1976 0.0007798176 0.0002205657 41.5814632357 1.8189627110 2.2839343219 0.0961557979 0.6342656199 0.0575260821 44.5004429951 1.9728651567
0.0065 0.006 0.79 0.1975 0.0007564231 0.0002815995 42.0912235442 2.8370314444 2.2556506410 0.2011979828 0.6165646083 0.0725222248 44.9641952166 3.1110332515
0.0065 0.0065 0.7896 0.1974 0.0006862395 0.0003902206 44.0880542415 1.7277621275 2.0808553259 0.0713825812 0.6009679127 0.0086471295 46.7705637196 1.8081820588
0.0065 0.006999999999999999 0.7892 0.1973 0.0007798176 0.0000697490 44.1581781971 0.6976748894 2.0295979273 0.1657313203 0.5837620342 0.0597728514 46.7723179762 .9232488101
0.0065 0.0075 0.7888 0.1972 0.0007330285 0.0004078975 45.3286695631 3.7806454069 1.9944871510 0.0809898019 0.5424184126 0.0261836058 47.8663081552 3.8882267121
0.0065 0.008 0.7884 0.1971 0.0007252304 0.0001057796 47.1399781448 2.8564631105 1.9126703730 0.0622480955 0.5368481642 0.0231656730 49.5902219124 2.9419826586
0.0005 0.004 0.7964 0.1991 0.0000545872 0.0000795261 37.2080772173 1.9218270208 2.6242054251 0.1599211901 0.7272268768 0.0898499639 40.5595641064 2.1716777009
0.0065 0.0085 0.7879999999999999 0.19699999999999998 0.0005224778 0.0002238498 47.6669290346 2.2864419354 1.8462416513 0.1687690623 0.5198898524 0.0457830898 50.0335830161 2.5012179373
0.0065 0.009000000000000001 0.7876 0.1969 0.0006394504 0.0001605743 49.4285381139 3.1791901429 1.7929252873 0.2087659288 0.5075115226 0.0619955399 51.7296143742 3.4501121859
0.0065 0.0095 0.7872 0.1968 0.0006940377 0.0002719317 49.8520051080 2.1577928022 1.7748280662 0.2139592391 0.5195185025 0.0394058837 52.1470457144 2.4114298567
0.0065 0.01 0.7868 0.1967 0.0006160559 0.0001871562 48.4292717463 3.9520144788 1.8110225084 0.2041283775 0.5210039021 0.0639441084 50.7619142127 4.2202741209
0.006999999999999999 0.0 0.7944 0.1986 0.0019339477 0.0006052510 0.0000000000 0.0000000000 8.3739201362 0.6902774730 1.8135491017 0.1192474612 10.1894031856 .8101301852
0.006999999999999999 0.0005 0.794 0.1985 0.0012633045 0.0003293749 17.0826721589 1.3364143821 5.0494497848 0.4421321950 1.2065158074 0.0903994435 23.3399010556 1.8692753955
0.006999999999999999 0.001 0.7936 0.1984 0.0011853228 0.0007538058 22.7982851531 1.5305499560 4.3302207046 0.1894952180 1.0493110187 0.0582996995 28.1790021992 1.7790986793
0.006999999999999999 0.0015 0.7932 0.1983 0.0010527538 0.0004756248 26.4032011239 2.1856281914 3.7472084322 0.3167697699 0.9471897977 0.0449904186 31.0986521076 2.5478640047
0.006999999999999999 0.002 0.7928 0.1982 0.0011697264 0.0001304884 29.3050052970 2.5844301778 3.3670584227 0.2525768425 0.8860408484 0.0378671702 33.5592742945 2.8750046789
0.006999999999999999 0.0025 0.7924 0.1981 0.0010293592 0.0003902206 33.1943317771 2.4677262190 3.0300383173 0.1010181270 0.8116470862 0.0305180435 37.0370465398 2.5996526101
0.0 0.0015 0.7988 0.1997 0.0000000000 0.0000000000 27.0121902336 3.1068892984 3.6763366801 0.2442266644 0.9671189087 0.0979926006 31.6556458224 3.4491085634
0.0005 0.0045 0.7959999999999999 0.19899999999999998 0.0000779818 0.0001479600 39.6072696406 3.1221788332 2.4588380036 0.1645574463 0.6824173229 0.0510527703 42.7486029489 3.3379370098
0.006999999999999999 0.003 0.792 0.198 0.0010995428 0.0002674217 35.1523560136 3.8913323243 2.8875362470 0.2423784506 0.7769877627 0.0776649203 38.8179795661 4.2116431169
0.006999999999999999 0.0035 0.7916 0.1979 0.0008577994 0.0005856425 36.0957955427 1.6674273826 2.7257449231 0.1199762571 0.7521073198 0.0486857195 39.5745055850 1.8366750017
0.006999999999999999 0.004 0.7912 0.1978 0.0009045884 0.0003604074 38.2119390868 1.6650125013 2.5378372502 0.1955293732 0.6895967542 0.0348831788 41.4402776796 1.8957854607
0.006999999999999999 0.0045 0.7908 0.1977 0.0009279829 0.0003864624 38.5819620954 1.7254101336 2.4820284546 0.2078576348 0.6836551559 0.0382856759 41.7485736888 1.9719399067
0.006999999999999999 0.005 0.7904 0.1976 0.0008655975 0.0004049048 39.2770743156 1.3248773859 2.3710610630 0.2529370075 0.6632309117 0.0348057857 42.3122318878 1.6130250839
0.006999999999999999 0.0055 0.79 0.1975 0.0008500012 0.0003095787 40.5495177433 2.4808960741 2.3109176037 0.1517875211 0.6441682837 0.0186152961 43.5054536319 2.6516084700
0.006999999999999999 0.006 0.7896 0.1974 0.0007564231 0.0005044160 42.6457474456 2.9523004714 2.2223820969 0.1700887474 0.6291905047 0.0327368797 45.4980764703 3.1556305145
0.006999999999999999 0.0065 0.7892 0.1973 0.0008967902 0.0001778258 43.8084094379 3.2699692920 2.1174832345 0.1111146048 0.5863614835 0.0545916623 46.5131509461 3.4358533849
0.006999999999999999 0.006999999999999999 0.7888 0.1972 0.0006394504 0.0003677566 44.8766083347 1.8498315776 2.0856234560 0.1380428776 0.5810388017 0.0299483963 47.5439100428 2.0181906081
0.006999999999999999 0.0075 0.7884 0.1971 0.0007330285 0.0005885428 44.3271905465 3.0992800682 2.0641668706 0.2032589875 0.5659372393 0.0635267657 46.9580276849 3.3666543642
0.0005 0.005 0.7956 0.1989 0.0000857799 0.0000764062 40.4935207010 2.5739157030 2.4057383729 0.1627549348 0.6455299000 0.0493086538 43.5448747538 2.7860556978
0.006999999999999999 0.008 0.7879999999999999 0.19699999999999998 0.0007564231 0.0003473473 45.4428762966 3.1952059576 2.0102003071 0.1550922453 0.5578913249 0.0305581830 48.0117243517 3.3812037332
0.006999999999999999 0.0085 0.7876 0.1969 0.0007096340 0.0003056248 46.2748323526 1.4587348934 1.8985827159 0.1517178749 0.5193947192 0.0330332146 48.6935194217 1.6437916077
0.006999999999999999 0.009000000000000001 0.7872 0.1968 0.0006550468 0.0002850337 48.7628711468 1.7762094836 1.8566448442 0.0883878220 0.5203849856 0.0306363038 51.1405560234 1.8955186431
0.006999999999999999 0.0095 0.7868 0.1967 0.0006160559 0.0001997308 47.3923903443 2.3046021144 1.7495786500 0.1799707804 0.5072639560 0.0573831388 49.6498490062 2.5421557644
0.006999999999999999 0.01 0.7864 0.1966 0.0008266067 0.0003016191 48.4466325314 1.8262404807 1.8069045779 0.1132509192 0.5081304390 0.0464476106 50.7624941550 1.9862406296
0.0075 0.0 0.794 0.1985 0.0020587185 0.0004504080 0.0000000000 0.0000000000 8.5205401371 0.5825458274 1.7684919811 0.0870245007 10.2910908367 .6700207361
0.0075 0.0005 0.7936 0.1984 0.0014582589 0.0003366790 17.4576310770 0.5814938206 4.9861636942 0.2186381357 1.1836158972 0.0792507039 23.6288689273 .8797193392
0.0075 0.001 0.7932 0.1983 0.0013880753 0.0003743124 22.9135131093 0.8216315747 4.1996389595 0.4245102200 1.0356948559 0.0700381609 28.1502350000 1.3165542680
0.0075 0.0015 0.7928 0.1982 0.0013412863 0.0003644344 27.4865481567 1.6438694801 3.5610346248 0.4024137087 0.9640243263 0.0612325837 32.0129483941 2.1078802069
0.0075 0.002 0.7924 0.1981 0.0012633045 0.0003064197 30.0753475861 1.2053646342 3.3124416596 0.3307951989 0.8571993399 0.0313443167 34.2462518901 1.5678105695
0.0005 0.0055 0.7952 0.1988 0.0000389909 0.0000697490 42.8865857884 2.1452419619 2.2988889118 0.2356153912 0.6273337552 0.0338687029 45.8128474463 2.4147958050
0.0075 0.0025 0.792 0.198 0.0011151392 0.0003870913 31.1481419848 2.5153630519 3.2200049555 0.1588957302 0.8372702289 0.0607845319 35.2065323084 2.7354304053
0.0075 0.003 0.7916 0.1979 0.0011073410 0.0002069090 34.5675358400 1.7311579904 2.8839601494 0.2356355262 0.7799585619 0.0421547107 38.2325618923 2.0091551363
0.0075 0.0035 0.7912 0.1978 0.0010761483 0.0001528124 35.7446651533 0.6945944145 2.7772190549 0.1981379961 0.7581727014 0.0817832045 39.2811330579 .9746684275
0.0075 0.004 0.7908 0.1977 0.0010371574 0.0002543688 37.3056039809 2.6120956927 2.5454229117 0.2205129972 0.7102685650 0.0443040466 40.5623326150 2.8771671053
0.0075 0.0045 0.7904 0.1976 0.0007954140 0.0002238498 38.3855469381 1.7358597705 2.4742260599 0.1006855707 0.6695438599 0.0424011553 41.5301122719 1.8791703463
0.0075 0.005 0.79 0.1975 0.0009045884 0.0003466462 40.6308751481 2.0289267863 2.3604411368 0.1619485714 0.6748665417 0.0221651615 43.6670874150 2.2133871654
0.0075 0.0055 0.7896 0.1974 0.0009357811 0.0003976305 40.5675593435 2.5734105307 2.3399598507 0.2586931893 0.6468915163 0.0516127372 43.5553464916 2.8841140877
0.0075 0.006 0.7892 0.1973 0.0008422030 0.0001884514 43.3280943827 1.4229957494 2.1794689259 0.1769777433 0.6156981252 0.0374341651 46.1241036368 1.6375961092
0.0075 0.0065 0.7888 0.1972 0.0008967902 0.0002701367 44.4982453411 1.5073876753 2.0729445646 0.1849908846 0.5627188735 0.0438297764 47.1348055694 1.7364784730
0.0075 0.006999999999999999 0.7884 0.1971 0.0008188085 0.0002149809 45.0236643969 1.4266466271 2.1053461760 0.1074625124 0.5734880205 0.0370159667 47.7033174019 1.5713400871
0.0005 0.006 0.7948 0.1987 0.0000467891 0.0000583562 42.5638794295 4.3395609951 2.1948569822 0.2788905602 0.6211445903 0.0535717183 45.3799277911 4.6720816298
0.0075 0.0075 0.7879999999999999 0.19699999999999998 0.0008811939 0.0004144054 46.0421637911 1.9849352601 1.9887437216 0.1784368420 0.5681653387 0.0462691306 48.5999540453 2.2100556381
0.0075 0.008 0.7876 0.1969 0.0007954140 0.0003902206 46.2596842166 4.2038137136 1.9177636029 0.1148800385 0.5385811304 0.0532262425 48.7168243639 4.3723102152
0.0075 0.0085 0.7872 0.1968 0.0007798176 0.0002260126 45.7502643157 1.5345863897 1.8775595968 0.1636492002 0.5222417350 0.0629783340 48.1508454651 1.7614399365
0.0075 0.009000000000000001 0.7868 0.1967 0.0008811939 0.0003103635 48.7552119769 4.0704641455 1.7854479924 0.1076476888 0.5009510077 0.0319216943 51.0424921709 4.2103438921
0.0075 0.0095 0.7864 0.1966 0.0007720194 0.0002385783 46.4795874949 0.5602115527 1.8263021981 0.1232116253 0.5244698344 0.0437051464 48.8311315468 .7273669027
0.0075 0.01 0.7859999999999999 0.1965 0.0007642213 0.0001884514 49.6518454677 3.0908302738 1.7846894262 0.2269594913 0.4874586282 0.0446759972 51.9247577434 3.3626542137
0.008 0.0 0.7936 0.1984 0.0022770674 0.0002238498 0.0000000000 0.0000000000 8.4573624131 0.1609693005 1.7649022655 0.1755273356 10.2245417460 .3367204859
0.008 0.0005 0.7932 0.1983 0.0016454151 0.0005063413 16.9051496208 1.0044454947 5.1101350771 0.2836112547 1.1983461097 0.0353717137 23.2152762227 1.3239348044
0.008 0.001 0.7928 0.1982 0.0015284425 0.0005298171 23.0893336096 1.5610314616 4.2563146879 0.3272158671 1.0343332396 0.0446746253 28.3815099796 1.9334517711
0.008 0.0015 0.7924 0.1981 0.0012789009 0.0003833024 27.6150520074 1.7516856625 3.7416817360 0.3093524421 0.9273844700 0.0928113930 32.2853971143 2.1542328000
0.0005 0.0065 0.7944 0.1986 0.0000779818 0.0000697490 43.3614543228 2.6132703512 2.1064298420 0.1405170023 0.5832669010 0.0408342321 46.0512290476 2.7946913346
0.008 0.002 0.792 0.198 0.0011775246 0.0002057300 29.0622947128 1.0542576301 3.3342233449 0.1087076282 0.8839365323 0.0584036834 33.2816321146 1.2215746717
0.008 0.0025 0.7916 0.1979 0.0012321118 0.0002344646 31.5406318917 1.1795224323 3.1670136913 0.3201186586 0.8425929107 0.0672297166 35.5514706055 1.5671052721
0.008 0.003 0.7912 0.1978 0.0013256899 0.0006258006 33.9325055526 1.6586664557 2.8806007850 0.1207859319 0.7767401961 0.0624486433 37.5911722236 1.8425268315
0.008 0.0035 0.7908 0.1977 0.0012009191 0.0005434159 35.2680945811 1.9747010671 2.8075617011 0.3531977002 0.7667137489 0.0781910789 38.8435709502 2.4066332621
0.008 0.004 0.7904 0.1976 0.0011775246 0.0004531002 37.3001574600 2.0132964265 2.6253974576 0.1608323810 0.7008610343 0.0221374931 40.6275934765 2.1967194008
0.008 0.0045 0.79 0.1975 0.0009357811 0.0002205657 38.6541284963 3.0257549887 2.5521416405 0.1902781608 0.6684298102 0.0759186289 41.8756357281 3.2921723441
0.008 0.005 0.7896 0.1974 0.0009669738 0.0002763681 40.5510495772 2.1407532390 2.3938180476 0.2789154866 0.6447872002 0.0776522928 43.5906217988 2.4975973865
0.008 0.0055 0.7892 0.1973 0.0011463319 0.0002344646 40.2116632483 1.7248106329 2.3798387570 0.1016762808 0.6306759042 0.0170982332 43.2233242414 1.8438196115
0.008 0.006 0.7888 0.1972 0.0009669738 0.0005343885 43.2509920723 2.5250381743 2.2256330947 0.2248334966 0.6175548746 0.0807439128 46.0951470154 2.8311499722
0.008 0.0065 0.7884 0.1971 0.0007876158 0.0001512122 45.4369191645 3.7365066208 2.0038066780 0.0714641327 0.5825242013 0.0449958674 48.0240376596 3.8531178331
0.0005 0.006999999999999999 0.794 0.1985 0.0000857799 0.0001512122 44.4145050834 2.8035386882 2.0785796275 0.1713815533 0.5791820522 0.0820689801 47.0723525430 3.0571404338
0.008 0.006999999999999999 0.7879999999999999 0.19699999999999998 0.0009903684 0.0002127059 44.4994367676 2.1206608001 2.0487788143 0.2364949393 0.5753447700 0.0549999157 47.1245507203 2.4123683610
0.008 0.0075 0.7876 0.1969 0.0008188085 0.0002313313 45.6883101413 3.3038773256 1.9837588583 0.1151981232 0.5395713968 0.0400752132 48.2124592049 3.4593819933
0.008 0.008 0.7872 0.1968 0.0008110103 0.0003670945 45.7638806177 1.6994806015 1.9892855545 0.1429184057 0.5509594602 0.0487108905 48.3049366427 1.8914769922
0.008 0.0085 0.7868 0.1967 0.0007096340 0.0002334248 48.0463132508 2.3224699307 1.8562113779 0.2511912389 0.5114725881 0.0553332111 50.4147068508 2.6292278055
0.008 0.009000000000000001 0.7864 0.1966 0.0008344048 0.0002009449 49.1587651293 2.8416042288 1.7660503722 0.1923409042 0.5052834232 0.0401836507 51.4309333295 3.0743297286
0.008 0.0095 0.7859999999999999 0.1965 0.0007330285 0.0002763681 47.8197720253 2.3283949683 1.7927085542 0.1413436075 0.5060261230 0.0249612942 50.1192397310 2.4949762381
0.008 0.01 0.7856 0.1964 0.0009591757 0.0001267054 49.0072837688 4.0283938957 1.8041954131 0.1291671608 0.5018174908 0.0276942827 51.3142558484 4.1853820446
0.0085 0.0 0.7932 0.1983 0.0025889944 0.0012286521 0.0000000000 0.0000000000 8.4058882813 0.7384451132 1.7609412000 0.0857502935 10.1694184757 .8254240588
0.0085 0.0005 0.7928 0.1982 0.0016298188 0.0004584373 17.1749226054 1.9905771016 4.8729206042 0.4928512667 1.2138190220 0.0862136232 23.2632920504 2.5701004288
0.0085 0.001 0.7924 0.1981 0.0015206443 0.0005029672 23.2191990906 1.6603306354 4.1384118343 0.2482228071 1.0308673073 0.0189287289 28.3899988765 1.9279851386
0.0005 0.0075 0.7936 0.1984 0.0000233945 0.0000382031 45.6583542768 2.5493077217 1.9919947194 0.1710718304 0.5543016093 0.0296005183 48.2046740000 2.7500182735
0.0085 0.0015 0.792 0.198 0.0014504607 0.0004138180 26.6404651873 1.3641623561 3.7790682107 0.1599200152 0.9562259785 0.1007234061 31.3772098372 1.6252195954
0.0085 0.002 0.7916 0.1979 0.0011151392 0.0005139702 29.3843202565 1.9366535040 3.3841803444 0.1021142268 0.8841840989 0.0710546322 33.6537998390 2.1103363332
0.0085 0.0025 0.7912 0.1978 0.0011073410 0.0002344646 33.4283619688 2.0196379172 3.1528176676 0.0880038159 0.8308334974 0.0504975175 37.4131204748 2.1583737152
0.0085 0.003 0.7908 0.1977 0.0013334881 0.0003095787 33.2433504645 2.1085900002 2.9882088122 0.1633915257 0.7883758261 0.0623474736 37.0212685909 2.3346385782
0.0085 0.0035 0.7904 0.1976 0.0012087173 0.0003556515 36.2722968581 1.9016502793 2.6766548563 0.2201554759 0.7319306422 0.0475276286 39.6820910739 2.1696890353
0.0085 0.004 0.79 0.1975 0.0012009191 0.0004610826 36.1991092346 1.0303087870 2.6680938954 0.1896302679 0.7126204476 0.0504732375 39.5810244967 1.2708733750
0.0085 0.0045 0.7896 0.1974 0.0010215611 0.0002763681 39.8739789572 1.6072736823 2.4261112924 0.2310223280 0.6777135576 0.0319639061 42.9788253683 1.8705362845
0.0085 0.005 0.7892 0.1973 0.0010137629 0.0002655963 41.2730539941 1.1898583566 2.3511216098 0.2711785172 0.6451585501 0.0449358947 44.2703479169 1.5062383648
0.0085 0.0055 0.7888 0.1972 0.0009747720 0.0004067031 41.9249344553 2.4424986913 2.2592267386 0.1262209869 0.6150792087 0.0268629721 44.8002151746 2.5959893534
0.0085 0.006 0.7884 0.1971 0.0009045884 0.0003769029 43.1837615808 3.1370624664 2.2229239298 0.1606658185 0.6150792087 0.0864266299 46.0226693077 3.3845318177
0.0005 0.008 0.7932 0.1983 0.0000155964 0.0000623854 47.1998898739 2.6746925016 1.9323930930 0.2064986216 0.5384573471 0.0350724199 49.6707559104 2.9163259285
0.0085 0.0065 0.7879999999999999 0.19699999999999998 0.0008889921 0.0005015143 45.1329352210 2.3548426512 2.1577956072 0.1938733780 0.5773253027 0.0250935339 47.8689451230 2.5743110774
0.0085 0.006999999999999999 0.7876 0.1969 0.0009435793 0.0004842410 45.1671461799 2.2258524355 1.9850592574 0.1511138632 0.5567772752 0.0457201282 47.7099262918 2.4231706679
0.0085 0.0075 0.7872 0.1968 0.0009357811 0.0004466116 46.0814808633 3.1576492556 1.9209062341 0.1764485026 0.5493502773 0.0459140937 48.5526731558 3.3804584635
0.0085 0.008 0.7868 0.1967 0.0009747720 0.0001394980 45.3710503033 2.5796050565 2.0439023176 0.1844199484 0.5694031716 0.0496801457 47.9853305645 2.8138446486
0.0085 0.0085 0.7864 0.1966 0.0009045884 0.0003988521 46.1562003209 2.7471740626 1.9092026420 0.1997847409 0.5611096907 0.0489067795 48.6274172420 2.9962644351
0.0085 0.009000000000000001 0.7859999999999999 0.1965 0.0009357811 0.0002416176 47.8568764484 3.8237731011 1.8614129744 0.1632154876 0.5231082181 0.0369314269 50.2423334220 4.0241616332
0.0085 0.0095 0.7856 0.1964 0.0009201848 0.0002292186 46.5909007642 3.7831870427 1.8471085840 0.1221248718 0.5362292477 0.0354513291 48.9751587807 3.9409924622
0.0085 0.01 0.7852 0.1963 0.0007798176 0.0003556515 48.8700995256 1.2467101151 1.7617157085 0.1775845129 0.4953807593 0.0693433992 51.1279758110 1.4939936787
0.009000000000000001 0.0 0.7928 0.1982 0.0026123890 0.0009550776 0.0000000000 0.0000000000 8.3294898330 0.4435551496 1.7078381650 0.0713902399 10.0399403870 .5159004671
0.009000000000000001 0.0005 0.7924 0.1981 0.0018013787 0.0005366596 17.1570512090 2.9518667288 5.1396107905 0.8288171777 1.2149330717 0.1189170368 23.5133964499 3.9001376029
0.0005 0.0085 0.7928 0.1982 0.0000857799 0.0000764062 47.5648067692 3.4833052639 1.8565364777 0.0574796679 0.5335060152 0.0468679595 49.9549350420 3.5877292975
0.009000000000000001 0.001 0.792 0.198 0.0014972498 0.0004642371 23.5364589286 2.0237337445 4.0862875029 0.4094327964 1.0454737365 0.0694396721 28.6697174178 2.5030704501
0.009000000000000001 0.0015 0.7916 0.1979 0.0013100936 0.0005044160 27.0096371770 2.2686121539 3.6030808630 0.3713230935 0.9381536169 0.0744447204 31.5521817505 2.7148843838
0.009000000000000001 0.002 0.7912 0.1978 0.0014894516 0.0004990833 30.4957509123 2.0861130744 3.2791731154 0.2480719383 0.8673495704 0.0570403323 34.6437630497 2.3917244283
0.009000000000000001 0.0025 0.7908 0.1977 0.0011697264 0.0005402735 33.9527598020 1.9600410239 2.9942773415 0.1886418068 0.8283578314 0.0755893431 37.7765647013 2.2248124473
0.009000000000000001 0.003 0.7904 0.1976 0.0013568826 0.0002850337 34.4834551748 1.6096970780 2.8532924035 0.2039722989 0.7803299117 0.0590040069 38.1184343726 1.8729584175
0.009000000000000001 0.0035 0.79 0.1975 0.0013178917 0.0004138180 36.2930617188 2.5141826555 2.7439505108 0.2427347832 0.7389862902 0.0666593461 39.7773164115 2.8239906028
0.009000000000000001 0.004 0.7896 0.1974 0.0013490845 0.0004455209 36.0079703944 0.7147963655 2.7261783895 0.1554848776 0.7217804117 0.0128257657 39.4572782801 .8835525297
0.009000000000000001 0.0045 0.7892 0.1973 0.0012711027 0.0003508313 39.8675112137 1.3846879615 2.4450754463 0.1580170734 0.6798178736 0.0657129611 42.9936756363 1.6087688273
0.009000000000000001 0.005 0.7888 0.1972 0.0009747720 0.0003723578 41.6492043385 1.8487585834 2.3136267685 0.1510336434 0.6306759042 0.0618767933 44.5944817832 2.0620413779
0.009000000000000001 0.0055 0.7884 0.1971 0.0013568826 0.0003466462 40.5328377732 1.3297878855 2.3593574709 0.1349424751 0.6473866495 0.0543012372 43.5409387762 1.5193782440
0.0005 0.009000000000000001 0.7924 0.1981 0.0000311927 0.0000311927 47.0104530715 3.1859767156 1.8527436469 0.1892424533 0.5082542223 0.0376138318 49.3714821334 3.4128641934
0.009000000000000001 0.006 0.7879999999999999 0.19699999999999998 0.0010605519 0.0003927061 42.2815113655 2.9669953437 2.1790354595 0.1084762049 0.5955214476 0.0317561462 45.0571288245 3.1076204009
0.009000000000000001 0.0065 0.7876 0.1969 0.0011229373 0.0003864624 43.4106432139 1.2128995735 2.1550864424 0.2011496491 0.6169359581 0.0675788792 46.1837885517 1.4820145642
0.009000000000000001 0.006999999999999999 0.7872 0.1968 0.0009513775 0.0001167124 43.8475563064 2.4169019104 2.0793381936 0.1863698742 0.5858663503 0.0373620565 46.5137122278 2.6407505535
0.009000000000000001 0.0075 0.7868 0.1967 0.0010371574 0.0002446192 47.2392069461 2.5754536618 2.0333907580 0.1719971411 0.5399427467 0.0646930881 49.8135776082 2.8123885102
0.009000000000000001 0.008 0.7864 0.1966 0.0010527538 0.0003556515 45.1555723231 2.4051713743 1.9884186218 0.1389552168 0.5509594602 0.0402507047 47.6960031589 2.5847329473
0.009000000000000001 0.0085 0.7859999999999999 0.1965 0.0010839465 0.0003988521 46.2302389634 1.8852938667 1.9034592126 0.0734722306 0.5250887509 0.0672205996 48.6598708734 2.0263855490
0.009000000000000001 0.009000000000000001 0.7856 0.1964 0.0008889921 0.0001805408 50.7151084549 1.5412120971 1.8008360487 0.1578148023 0.5071401727 0.0414746096 53.0239736684 1.7406820498
0.009000000000000001 0.0095 0.7852 0.1963 0.0009747720 0.0002959200 47.3306063737 2.5862356140 1.8087468100 0.1004772810 0.4977326420 0.0113826803 49.6380605977 2.6983914953
0.009000000000000001 0.01 0.7848 0.1962 0.0009435793 0.0003769029 50.0550582125 1.6547117592 1.7204280364 0.1040260596 0.4828786462 0.0506901297 52.2593084744 1.8098048514
0.0095 0.0 0.7924 0.1981 0.0024330309 0.0006591189 0.0000000000 0.0000000000 8.4854293608 0.7941340567 1.8149107180 0.1658540997 10.3027731097 .9606472753
0.0 0.002 0.7984 0.1996 0.0000000000 0.0000000000 30.7772679574 2.7587194617 3.2588001959 0.1286829455 0.8485345090 0.0565785820 34.8846026623 2.9439809892
0.0005 0.0095 0.792 0.198 0.0000623854 0.0000623854 47.3942625858 2.8876733472 1.7613906087 0.1535511418 0.5026839739 0.0442403655 49.6583995538 3.0855272399
0.0095 0.0005 0.792 0.198 0.0020353239 0.0006400208 17.7479987184 1.9385888777 5.0782752986 0.5207312388 1.2050304078 0.0830548112 24.0333397487 2.5430149485
0.0095 0.001 0.7916 0.1979 0.0017467914 0.0004167467 23.0791213831 1.3980967892 4.2597824189 0.1314614971 1.0598325990 0.0850332698 28.4004831924 1.6150083028
0.0095 0.0015 0.7912 0.1978 0.0017623878 0.0003323158 26.8956006472 2.7442750247 3.6549884613 0.3868785125 0.9372871338 0.0657688982 31.4896386301 3.1972547512
0.0095 0.002 0.7908 0.1977 0.0015284425 0.0005864726 29.7075372267 1.7818975917 3.3367157765 0.1558647679 0.8749003516 0.0342108015 33.9206817973 1.9725596337
0.0095 0.0025 0.7904 0.1976 0.0015050480 0.0001267054 31.4417434980 0.5528767789 3.1592112966 0.1119623589 0.8225400164 0.0277672178 35.4249998590 .6927330610
0.0095 0.003 0.79 0.1975 0.0013958735 0.0004196549 33.8928480729 1.2265595015 2.8932796764 0.1222006210 0.7919655418 0.0506429530 37.5794891646 1.3998227304
0.0095 0.0035 0.7896 0.1974 0.0014348644 0.0005039336 35.8704457436 1.8996635485 2.7956413758 0.0751492440 0.7490127373 0.0382600539 39.4165347211 2.0135767800
0.0095 0.004 0.7892 0.1973 0.0011697264 0.0002092470 38.4682659731 3.3437987223 2.6548731710 0.0682258722 0.7258652605 0.0421983055 41.8501741310 3.4544321470
0.0095 0.0045 0.7888 0.1972 0.0012321118 0.0003142578 37.8162153082 2.9114790626 2.5610277012 0.2599647494 0.7007372510 0.0314068257 41.0792123722 3.2031648955
0.0095 0.005 0.7884 0.1971 0.0011307355 0.0004956598 39.6719470754 1.6091000509 2.5016428080 0.0887548201 0.6889778377 0.0424517163 42.8636984566 1.7408022471
0.0005 0.01 0.7916 0.1979 0.0000623854 0.0001057796 49.5752537686 2.0069734671 1.7380917911 0.1012248398 0.4979802086 0.0457335316 51.8113881537 2.1540376181
0.0095 0.0055 0.7879999999999999 0.19699999999999998 0.0012633045 0.0002942714 40.2183011956 2.3219463340 2.3061494736 0.2602787813 0.6367412859 0.0570768533 43.1624552596 2.6395962400
0.0095 0.006 0.7876 0.1969 0.0011697264 0.0005447572 43.1238498518 3.6404362587 2.1575788740 0.2508587162 0.5921792985 0.0647110859 45.8747777507 3.9565508180
0.0095 0.0065 0.7872 0.1968 0.0011307355 0.0004327812 43.6055265372 3.0770661187 2.2130625698 0.2477617728 0.5987398133 0.0441307857 46.4184596558 3.3693914584
0.0095 0.006999999999999999 0.7868 0.1967 0.0010371574 0.0003366790 43.6155685600 2.3920715011 2.0533302112 0.1529552911 0.5819052848 0.0248110645 46.2518412134 2.5701745357
0.0095 0.0075 0.7864 0.1966 0.0009825702 0.0004167467 46.1866667968 4.6786645200 1.9483229822 0.1412518535 0.5460081283 0.0282095592 48.6819804775 4.8485426794
0.0095 0.008 0.7859999999999999 0.1965 0.0010995428 0.0002581656 45.4801509235 3.8021986004 1.9417126200 0.1411939780 0.5331346653 0.0256037008 47.9560977516 3.9692544448
0.0095 0.0085 0.7856 0.1964 0.0010761483 0.0002395957 48.3506376019 2.6994121374 1.9331516592 0.0755134005 0.5218703851 0.0206150297 50.8067357945 2.7957801633
0.0095 0.009000000000000001 0.7852 0.1963 0.0009981665 0.0004995704 47.2323987951 1.6532554319 1.8095053761 0.1078486638 0.5158050035 0.0241247265 49.5587073412 1.7857283926
0.0095 0.0095 0.7848 0.1962 0.0009045884 0.0002581656 48.5009275359 3.6327877958 1.7960679185 0.1448183194 0.4900580775 0.0503078228 50.7879581203 3.8281721036
0.0095 0.01 0.7844 0.1961 0.0008500012 0.0002763681 48.9899229837 3.5536998580 1.7592232768 0.1898035856 0.4998369581 0.0537373508 51.2498332198 3.7975171625
0.001 0.0 0.7992 0.1998 0.0002261471 0.0000909416 0.0000000000 0.0000000000 8.7115904412 0.5702385651 1.8116923522 0.1041734822 10.5235089405 .6745029889
0.01 0.0 0.792 0.198 0.0026747744 0.0003024245 0.0000000000 0.0000000000 8.3396762927 0.8116047553 1.7087046481 0.1924571956 10.0510557152 1.0043643754
0.01 0.0005 0.7916 0.1979 0.0019105531 0.0005402735 17.0510142567 1.8387371571 5.1262816995 0.3101973624 1.2103530896 0.0859901110 23.3895595989 2.2354649040
0.01 0.001 0.7912 0.1978 0.0017545896 0.0005172725 23.0186990427 1.8371069251 4.1765568752 0.3833331880 1.0537672174 0.0577663644 28.2507777249 2.2787237500
0.01 0.0015 0.7908 0.1977 0.0017467914 0.0004196549 26.4855797514 2.4547159819 3.6764450467 0.2602760742 0.9377822670 0.1126398087 31.1015538565 2.8280515197
0.01 0.002 0.7904 0.1976 0.0016454151 0.0006587497 30.4428175380 1.4900826449 3.3123332930 0.2603157756 0.8723009023 0.0817592198 34.6290971484 1.8328163900
0.01 0.0025 0.79 0.1975 0.0012789009 0.0004196549 31.4122982448 0.7010896617 3.1335284139 0.1525182711 0.8468015429 0.0255053676 35.3939071025 .8795329553
0.01 0.003 0.7896 0.1974 0.0014270662 0.0006072571 33.6465632093 1.1973926473 2.8654294619 0.1545394252 0.7766164128 0.0378007522 37.2900361502 1.3903400818
0.01 0.0035 0.7892 0.1973 0.0013646808 0.0002205657 34.7964599184 1.1367181207 2.8196987595 0.0510543533 0.7401003398 0.0685111202 38.3576236985 1.2565041599
0.01 0.004 0.7888 0.1972 0.0012165155 0.0004817228 37.7922165758 1.6701920206 2.5546340722 0.0929818209 0.7016037341 0.0584309616 41.0496708976 1.8220865259
0.01 0.0045 0.7884 0.1971 0.0013802772 0.0003064197 39.6356936711 2.1586696277 2.5714308941 0.1210594058 0.6827886728 0.0131560160 42.8912935152 2.2931914692
0.001 0.0005 0.7988 0.1997 0.0001871562 0.0000764062 17.7985492398 1.0838784917 5.1011406498 0.4068553574 1.2078774237 0.0840874076 24.1077544695 1.5748976629
0.01 0.005 0.7879999999999999 0.19699999999999998 0.0011697264 0.0003556515 39.2780955383 1.4005917201 2.3912172493 0.1786707169 0.6740000586 0.0166992799 42.3444825726 1.5963173684
0.01 0.0055 0.7876 0.1969 0.0011229373 0.0003211485 40.7552941082 2.6759197075 2.2364697540 0.2601932231 0.6293142880 0.0852485069 43.6222010875 3.0216825860
0.01 0.006 0.7872 0.1968 0.0012165155 0.0004504080 41.8898724774 1.8356959415 2.1808776916 0.1611816019 0.6078997774 0.0365812633 44.6798664619 2.0339092147
0.01 0.0065 0.7868 0.1967 0.0009513775 0.0003438279 45.2731831322 0.9363623630 2.0416266191 0.1103084628 0.5684129053 0.0353301040 47.8841740341 1.0823447577
0.01 0.006999999999999999 0.7864 0.1966 0.0011151392 0.0003293749 44.9812836568 2.1621441656 1.9643612381 0.1353560785 0.5765826029 0.0671202308 47.5233426370 2.3649498498
0.01 0.0075 0.7859999999999999 0.1965 0.0012165155 0.0006569009 46.2748323526 2.4659550184 2.0109588732 0.1272568982 0.5538064761 0.0467986001 48.8408142174 2.6406674176
0.01 0.008 0.7856 0.1964 0.0009513775 0.0003330469 46.4617160984 1.4956578134 1.9292504618 0.0702182078 0.5370957308 0.0357851499 48.9290136685 1.6019942180
0.01 0.0085 0.7852 0.1963 0.0011229373 0.0002172320 46.5936240246 1.3083685469 1.8967404838 0.1843845406 0.5193947192 0.0562276009 49.0108821649 1.5491979204
0.01 0.009000000000000001 0.7848 0.1962 0.0009279829 0.0004504080 47.4878746625 2.6555075932 1.8500344820 0.1447423993 0.5205087689 0.0219623805 49.8593458963 2.8226627810
0.01 0.0095 0.7844 0.1961 0.0009435793 0.0002719317 49.1643818539 1.4387575546 1.7926001876 0.1589300188 0.5088731388 0.0262163558 51.4667987596 1.6241758609
0.001 0.001 0.7984 0.1996 0.0002339453 0.0002149809 21.8095714196 2.4904870197 4.3294621384 0.3246302860 1.0719633623 0.1045188524 27.2112308656 2.9198511390
0.01 0.01 0.784 0.196 0.0009513775 0.0002543688 48.9802213685 3.8516786383 1.7139260408 0.1118570034 0.4926575268 0.0339446215 51.1877563136 3.9977346320
0.001 0.0015 0.7979999999999999 0.1995 0.0002885325 0.0002183489 27.3398325020 2.5312795716 3.6524960296 0.2720877783 0.9289936529 0.0655701057 31.9216107170 2.8691558045
0.001 0.002 0.7976 0.1994 0.0001169726 0.0001304884 29.6620928186 1.3580253692 3.5099939593 0.1164020659 0.9111688579 0.0510395630 34.0833726084 1.5255974865
0.001 0.0025 0.7972 0.1993 0.0001793580 0.0001884514 32.5902785769 1.3967609192 3.1123969282 0.3017774400 0.8167222014 0.0686594612 36.5195770645 1.7673862718
0.001 0.003 0.7968 0.1992 0.0000779818 0.0000854247 33.8004274226 1.4189061425 2.9415028105 0.1912581652 0.7766164128 0.0624113376 37.5186246277 1.6726610700
0.001 0.0035 0.7964 0.1991 0.0001091745 0.0000909416 36.0881363728 2.6361180133 2.6836986849 0.1003828013 0.7258652605 0.0863237423 39.4978094927 2.8229154985
0.0 0.0025 0.7979999999999999 0.1995 0.0000000000 0.0000000000 32.3863744535 2.7156892232 3.0938662408 0.1163213293 0.8201881338 0.0739615306 36.3004288281 2.9059720831
0.001 0.004 0.7959999999999999 0.19899999999999998 0.0001091745 0.0001034545 37.2565852934 1.6713315392 2.6051329047 0.2805652749 0.7076691157 0.0373210236 40.5694964883 1.9893212922
0.001 0.0045 0.7956 0.1989 0.0001247708 0.0001034545 39.2028654694 1.8922647407 2.5121543676 0.0949197337 0.6822935396 0.0738918901 42.3974381474 2.0611798190
0.001 0.005 0.7952 0.1988 0.0001169726 0.0001479600 40.4119930924 2.6120198329 2.3578403386 0.2106080139 0.6493671823 0.0732830579 43.4193175859 2.8960588647
0.001 0.0055 0.7948 0.1987 0.0001169726 0.0001394980 40.9964728584 3.0258638651 2.2866434867 0.0894596257 0.6270861886 0.0187138078 43.9103195063 3.1341767966
0.001 0.006 0.7944 0.1986 0.0001091745 0.0001247708 42.1359871372 1.5521295078 2.1755677285 0.1935542638 0.6143365089 0.0255917292 44.9260005491 1.7714002716
0.001 0.0065 0.794 0.1985 0.0001481653 0.0000909416 43.4514921201 1.1767207139 2.1359055554 0.2189058832 0.6051765448 0.0207188246 46.1927223856 1.4164363633
0.001 0.006999999999999999 0.7936 0.1984 0.0000701836 0.0001665235 44.7087874117 1.6141746343 2.0267803958 0.1417517888 0.5696507382 0.0298787345 47.3052887293 1.7859716811
0.001 0.0075 0.7932 0.1983 0.0001247708 0.0001247708 45.5187871806 2.9321036809 2.0200616670 0.0860853741 0.5746020702 0.0297965709 48.1135756886 3.0481103967
0.001 0.008 0.7928 0.1982 0.0000779818 0.0001102829 45.7986021880 1.7463283630 1.9692377348 0.1671792759 0.5577675416 0.0505508924 48.3256854462 1.9641688142
0.001 0.0085 0.7924 0.1981 0.0001481653 0.0001034545 46.8804173868 2.4855019094 1.9075771431 0.1267835421 0.5279357668 0.0708360672 49.3160784620 2.6832249732
0.0 0.003 0.7976 0.1994 0.0000000000 0.0000000000 34.0205009047 1.1056772646 2.9382518127 0.3187381141 0.7954314741 0.0502224705 37.7541841915 1.4746378492
0.001 0.009000000000000001 0.792 0.198 0.0000623854 0.0000623854 48.0163573863 1.4806779233 1.7845810597 0.1448478332 0.5023126240 0.0177248001 50.3033134554 1.6433129420
0.001 0.0095 0.7916 0.1979 0.0001013763 0.0001605743 48.9967311347 2.1757308900 1.7719021682 0.1627656132 0.5062736896 0.0684332468 51.2750083688 2.4070903243
0.001 0.01 0.7912 0.1978 0.0001169726 0.0000493200 48.9058423185 2.2486807548 1.7664838386 0.1296010091 0.4860970120 0.0518508718 51.1585401417 2.4301819557
0.0015 0.0 0.7988 0.1997 0.0004522942 0.0000935781 0.0000000000 0.0000000000 8.5035265819 0.3454892874 1.7562374346 0.0646836136 10.2602163107 .4102664791
0.0015 0.0005 0.7984 0.1996 0.0002495416 0.0000795261 17.2830020030 1.6648914008 4.9868138938 0.1802167400 1.1956228772 0.0321874660 23.4656883156 1.8773751329
0.0015 0.001 0.7979999999999999 0.1995 0.0002651380 0.0001512122 23.1768183504 2.2974461997 4.1533664242 0.1877322296 1.0749341614 0.0704299773 28.4053840740 2.5557596188
0.0015 0.0015 0.7976 0.1994 0.0002885325 0.0002637582 27.0295510187 2.6335378048 3.7076546256 0.1969559779 0.9452092649 0.0705082531 31.6827034417 2.9012657940
0.0015 0.002 0.7972 0.1993 0.0002417435 0.0001146093 29.5405673227 1.0979465506 3.3880815418 0.2672804415 0.8771284509 0.0604458066 33.8060190589 1.4257874080
0.0015 0.0025 0.7968 0.1992 0.0002183489 0.0002683298 32.0587321852 1.3753236033 3.0461849397 0.2242460686 0.8274913484 0.0459167633 35.9326268222 1.6457547650
0.0015 0.003 0.7964 0.1991 0.0001949544 0.0001394980 35.1380588964 1.8577286710 2.8566517679 0.2858499579 0.7681991485 0.0356994122 38.7631047672 2.1794175391
0.0 0.0035 0.7972 0.1993 0.0000000000 0.0000000000 36.0321393305 0.9278744343 2.7168588624 0.3502842810 0.7559446020 0.0887228393 39.5049427949 1.3668815546
0.0015 0.0035 0.7959999999999999 0.19899999999999998 0.0002495416 0.0002344646 35.4599142364 2.6073302141 2.7753768229 0.1621801562 0.7472797711 0.0570188385 38.9828203720 2.8267636734
0.0015 0.004 0.7956 0.1989 0.0001715599 0.0000795261 37.6143536301 2.7940517044 2.6310325205 0.2564232974 0.7096496485 0.0287923251 40.9552073590 3.0793468530
0.0015 0.0045 0.7952 0.1988 0.0001325690 0.0001605743 38.0529687603 2.4640432068 2.5806420546 0.1229536365 0.7097734318 0.0559982288 41.3435168157 2.6431556464
0.0015 0.005 0.7948 0.1987 0.0001559635 0.0001304884 41.2262479557 1.7601376739 2.2742896951 0.1525493744 0.6279526717 0.0282443000 44.1286462860 1.9410618367
0.0015 0.0055 0.7944 0.1986 0.0001559635 0.0000854247 41.8542998883 2.8294577804 2.2578179729 0.1106910514 0.6238678228 0.0466648259 44.7361416475 2.9868990824
0.0015 0.006 0.794 0.1985 0.0001793580 0.0000623854 42.8210573347 0.9731195137 2.2563008406 0.1649130209 0.6050527615 0.0388655903 45.6825902948 1.1769605103
0.0015 0.0065 0.7936 0.1984 0.0001091745 0.0001247708 43.2792458991 2.1217279099 2.1068633083 0.1517451181 0.5826479845 0.0228861895 45.9688663664 2.2964839883
0.0015 0.006999999999999999 0.7932 0.1983 0.0001403672 0.0000795261 45.6340151368 3.4382816507 2.0932091176 0.2143845105 0.5611096907 0.0523800841 48.2884743123 3.7051257714
0.0015 0.0075 0.7928 0.1982 0.0001325690 0.0002009449 46.4525250945 1.8782544919 1.9465891167 0.1905892050 0.5536826928 0.0296832246 48.9529294730 2.0987278664
0.0015 0.008 0.7924 0.1981 0.0001793580 0.0001057796 47.2732477013 4.1713575256 1.9847341576 0.2274965578 0.5640804898 0.0325867614 49.8222417067 4.4315466244
0.0 0.004 0.7968 0.1992 0.0000000000 0.0000000000 37.2833072862 2.3315048239 2.6149942647 0.1696487932 0.7033367003 0.0696388598 40.6016382512 2.5707924769
0.0015 0.0085 0.792 0.198 0.0001247708 0.0001429429 46.5086923405 3.0833210682 1.9226400996 0.1521423747 0.5387049137 0.0517443799 48.9701621246 3.2873507657
0.0015 0.009000000000000001 0.7916 0.1979 0.0001637617 0.0000764062 47.8264099725 3.4244791582 1.8710576012 0.1217519776 0.5247174010 0.0493111397 50.2223487364 3.5956186817
0.0015 0.0095 0.7912 0.1978 0.0001559635 0.0000854247 48.2173680455 2.7352380336 1.7677842377 0.1522179986 0.4846116124 0.0297389213 50.4699198591 2.9172803782
0.0015 0.01 0.7908 0.1977 0.0001481653 0.0000583562 47.8470046294 3.5155042353 1.7689762702 0.1953406966 0.5120915046 0.0454242542 50.1282205695 3.7563275423
0.002 0.0 0.7984 0.1996 0.0005848632 0.0003556515 0.0000000000 0.0000000000 8.1834116651 0.5221162297 1.8095880361 0.1477900009 9.9935845644 .6702618821
0.002 0.0005 0.7979999999999999 0.1995 0.0005068814 0.0002466000 17.8104635041 2.1572791373 5.0339533619 0.5415071623 1.2102293063 0.0500953929 24.0551530537 2.7491282925
0.002 0.001 0.7976 0.1994 0.0004756887 0.0003211485 23.6772174512 1.4012203615 4.1717887450 0.2838274792 1.0509202016 0.0847350700 28.9004020865 1.7701040592
0.002 0.0015 0.7972 0.1993 0.0003509179 0.0003914653 27.0147432902 1.5743854779 3.7446076340 0.2548647736 0.9846961370 0.0677898642 31.7443979791 1.8974315810
0.002 0.002 0.7968 0.1992 0.0003119270 0.0001102829 29.2874743081 2.0575640406 3.3759444833 0.3399400444 0.8768808843 0.0601561359 33.5406116027 2.4577705038
0.002 0.0025 0.7964 0.1991 0.0002417435 0.0001429429 32.9717052384 1.3630827164 3.0953833731 0.3209842642 0.8291005312 0.0567224724 36.8964308862 1.7409323959
0.0 0.0045 0.7964 0.1991 0.0000000000 0.0000000000 40.1248593227 2.6105704876 2.4810531553 0.1067837175 0.6730097922 0.0421707007 43.2789222702 2.7595249058
0.002 0.003 0.7959999999999999 0.19899999999999998 0.0002963307 0.0001446346 34.6812319623 1.0078182800 2.8619617310 0.2621271192 0.7755023631 0.0139386809 38.3189923871 1.2840287147
0.002 0.0035 0.7956 0.1989 0.0002651380 0.0002719317 34.9487922978 3.0375790587 2.8173146945 0.1963518943 0.7509932701 0.0646551817 38.5173654004 3.2988580664
0.002 0.004 0.7952 0.1988 0.0002729362 0.0000854247 38.1038596892 1.0958377355 2.5808587878 0.1789557405 0.7055647996 0.0620449505 41.3905562128 1.3369238512
0.002 0.0045 0.7948 0.1987 0.0001871562 0.0001512122 39.9309972221 2.5370555862 2.4982834436 0.2425683016 0.6872448715 0.0730954787 43.1167126934 2.8528705787
0.002 0.005 0.7944 0.1986 0.0002339453 0.0001910155 40.5141153579 1.9340840327 2.3866658524 0.0705112703 0.6538233810 0.0505035857 43.5548385366 2.0552899042
0.002 0.0055 0.794 0.1985 0.0002261471 0.0002057300 40.1314972700 1.9771361740 2.3398514841 0.1094998178 0.6451585501 0.0330165119 43.1167334513 2.1198582337
0.002 0.006 0.7936 0.1984 0.0002339453 0.0002562742 42.6517045778 2.1782121977 2.1881382534 0.2157846372 0.6055478947 0.0400920326 45.4456246712 2.4343451417
0.002 0.0065 0.7932 0.1983 0.0002027526 0.0001997308 43.4645978109 1.7149652041 2.1435995835 0.1441306653 0.5957690142 0.0413191542 46.2041691612 1.9006147544
0.002 0.006999999999999999 0.7928 0.1982 0.0001949544 0.0001102829 44.4010589852 0.5249488415 2.0632999378 0.1242336859 0.5737355871 0.0436307594 47.0382894645 .6929235697
0.002 0.0075 0.7924 0.1981 0.0002183489 0.0001057796 45.6096759969 2.6817862152 1.9775819624 0.1701699217 0.5435324623 0.0535648535 48.1310087705 2.9056267700
