# Supplementary material for: Multipressure Sampling for Improving the Performance of MOF-based Electronic Noses
Source: ACS Sens. 2024 Jul 12;9(7):3531–9. doi: 10.1021/acssensors.4c00199 (PMC11287752; doi:10.1021/acssensors.4c00199)
Supplement: Supplementary file 2 — se4c00199_si_002.zip [file se4c00199_si_002.zip › Multiplex_Adsorption_Data/Hydrogen_0.5bar/IRMOF-1_v2_EQeq.csv]

H2_comp CO2_comp N2_comp O2_comp H2_mass H2_error CO2_mass CO2_error N2_mass N2_error O2_mass O2_error total_mass total_error
0.0 0.0 0.8 0.2 0.0000000000 0.0000000000 0.0000000000 0.0000000000 3.0133459290 0.2217218513 0.9579108787 0.0453343775 3.9712568077 .2670562288
0.0 0.0005 0.7996 0.1999 0.0000000000 0.0000000000 0.0128571240 0.0228571094 2.9806020553 0.2188677826 0.9340150542 0.1581661071 3.9274742335 .3998909991
0.0 0.005 0.7959999999999999 0.19899999999999998 0.0000000000 0.0000000000 0.2214282473 0.0782459651 3.0806527804 0.3066472137 0.9184308208 0.1050109595 4.2205118485 .4899041383
0.002 0.008 0.792 0.198 0.0003927140 0.0006412993 0.2942852836 0.1203394792 2.9915166799 0.2447624667 0.9111581785 0.0770785253 4.1973528560 .4428217705
0.002 0.0085 0.7916 0.1979 0.0004581664 0.0006674855 0.3114281156 0.0616771473 3.0797432283 0.2407410906 0.9953130388 0.1603620224 4.3869425491 .4634477458
0.002 0.009000000000000001 0.7912 0.1978 0.0005236187 0.0006674855 0.3371423637 0.0805084696 3.0006122003 0.0940672076 0.9402487475 0.1691924363 4.2785269302 .3444355990
0.002 0.0095 0.7908 0.1977 0.0003927140 0.0004898005 0.3242852396 0.0709123170 3.0397229383 0.3009834022 0.9662224698 0.1224021137 4.3306233617 .4947876334
0.002 0.01 0.7904 0.1976 0.0005236187 0.0006674855 0.3428566410 0.0711421793 2.9669587746 0.1472912756 0.9288203097 0.0281859769 4.2391593440 .2472869173
0.0025 0.0 0.7979999999999999 0.1995 0.0007854281 0.0011412005 0.0000000000 0.0000000000 3.0588235313 0.2523642262 0.9464824409 0.1331152635 4.0060914003 .3866206902
0.0025 0.0005 0.7976 0.1994 0.0005236187 0.0006674855 0.0142856934 0.0202030213 2.8405310402 0.1925674413 0.9464824409 0.0909065439 3.8018227932 .3043444920
0.0025 0.001 0.7972 0.1993 0.0003272617 0.0005854235 0.0285713868 0.0202030213 2.9969739921 0.2269874558 0.9724561632 0.1561053123 3.9983288038 .4038812129
0.0025 0.0015 0.7968 0.1992 0.0003272617 0.0000000000 0.0542856348 0.0465985216 3.0097077208 0.2993186399 1.0119362211 0.0747465786 4.0762568384 .4206637401
0.0025 0.002 0.7964 0.1991 0.0005890710 0.0002618094 0.0771427442 0.0277009872 3.0151650331 0.2426987570 0.9672614187 0.0668166118 4.0601582670 .3374781654
0.0 0.0055 0.7956 0.1989 0.0000000000 0.0000000000 0.2328568020 0.0294160431 3.0524566670 0.2270894825 0.9402487475 0.1357807232 4.2255622165 .3922862488
0.0025 0.0025 0.7959999999999999 0.19899999999999998 0.0005890710 0.0004898005 0.0814284522 0.0465985216 3.0087981687 0.2309330972 0.9350540031 0.0780249926 4.0258696950 .3560464119
0.0025 0.003 0.7956 0.1989 0.0010472374 0.0012691679 0.1128569777 0.0427617361 3.0551853231 0.1390633395 0.9142750252 0.1338592010 4.0833645634 .3169534445
0.0025 0.0035 0.7952 0.1988 0.0010472374 0.0007632989 0.1214283937 0.0433306534 3.0178936892 0.2644654546 0.9766119587 0.0769102926 4.1169812790 .3854696995
0.0025 0.004 0.7948 0.1987 0.0006545234 0.0007169944 0.1514283498 0.1027775967 3.0488184588 0.3048614400 0.9111581785 0.1058708803 4.1120595105 .5142269114
0.0025 0.0045 0.7944 0.1986 0.0007199757 0.0009619490 0.1557140578 0.0318157498 3.0679190517 0.1362021922 1.0420657390 0.1607653818 4.2664188242 .3297452728
0.0025 0.005 0.794 0.1985 0.0007854281 0.0008878387 0.1614283352 0.0655275895 2.9032901314 0.3882668774 0.9537550831 0.0773581001 4.0192589778 .5320404057
0.0025 0.0055 0.7936 0.1984 0.0007854281 0.0012139600 0.1957139993 0.0419911913 3.1406832154 0.2013050540 0.9620666743 0.1166957460 4.2992493171 .3612059513
0.0025 0.006 0.7932 0.1983 0.0005890710 0.0007632989 0.2171425393 0.0568563418 2.9860593676 0.1869876201 0.9651835209 0.2035279401 4.1689744988 .4481352009
0.0025 0.0065 0.7928 0.1982 0.0005890710 0.0008683234 0.2371425101 0.0537567434 2.9778733992 0.3127801241 0.9277813608 0.1040194884 4.1433863411 .4714246793
0.0025 0.006999999999999999 0.7924 0.1981 0.0005236187 0.0005236187 0.2185711087 0.0775122292 2.9960644401 0.3507334589 0.9070023830 0.0727561007 4.1221615505 .5015254075
0.0 0.006 0.7952 0.1988 0.0000000000 0.0000000000 0.2257139553 0.0983951437 2.9569537021 0.0882593613 1.0295983523 0.0651811066 4.2122660097 .2518356116
0.0025 0.0075 0.792 0.198 0.0006545234 0.0009256358 0.2785710208 0.0803054214 3.0451802506 0.1998201181 0.9734951121 0.1476038900 4.2979009069 .4286550653
0.0025 0.008 0.7916 0.1979 0.0002618094 0.0004898005 0.2928567142 0.0885252041 3.0724668120 0.2299997983 0.9101192296 0.1671900885 4.2757045652 .4862048914
0.0025 0.0085 0.7912 0.1978 0.0007854281 0.0009796009 0.3514280571 0.0779323528 2.9369435571 0.1501615061 0.9454434920 0.0981243090 4.2346005343 .3271977688
0.0025 0.009000000000000001 0.7908 0.1977 0.0005236187 0.0008878387 0.3399995024 0.0801018586 3.0970247172 0.2763601712 0.8654444273 0.1693964671 4.3029922656 .5267463356
0.0025 0.0095 0.7904 0.1976 0.0005236187 0.0003206497 0.3185709623 0.0561338684 2.9596823582 0.2307754196 0.9049244852 0.1345669450 4.1837014244 .4217968827
0.0025 0.01 0.79 0.1975 0.0008508804 0.0010634746 0.3614280424 0.0507896080 2.9887880237 0.2436784823 0.9329761053 0.1494931572 4.2840430518 .4450247221
0.003 0.0 0.7976 0.1994 0.0009817851 0.0013090468 0.0000000000 0.0000000000 3.0251701056 0.4017049767 0.9485603387 0.0767979327 3.9747122294 .4798119562
0.003 0.0005 0.7972 0.1993 0.0001963570 0.0003206497 0.0228571094 0.0261861085 3.0442706985 0.2722950313 0.8789507629 0.1006011589 3.9462749278 .3994029484
0.003 0.001 0.7968 0.1992 0.0007199757 0.0011260846 0.0471427881 0.0193780573 2.8887372986 0.1093582684 0.9329761053 0.1002141472 3.8695761677 .2300765575
0.003 0.0015 0.7964 0.1991 0.0006545234 0.0010139833 0.0499999268 0.0299659232 3.0597330833 0.3156761519 0.9059634341 0.1143032666 4.0163509676 .4609593250
0.0 0.0065 0.7948 0.1987 0.0000000000 0.0000000000 0.2199996780 0.0635030807 2.9524059419 0.1907372063 0.9433655942 0.1399460687 4.1157712141 .3941863557
0.003 0.002 0.7959999999999999 0.19899999999999998 0.0007199757 0.0006412993 0.0828570216 0.0465985216 2.9260289325 0.1817830273 0.9454434920 0.1450068975 3.9550494218 .3740297457
0.003 0.0025 0.7956 0.1989 0.0007199757 0.0012691679 0.0957141456 0.0507896080 3.0597330833 0.2190038146 0.9340150542 0.1203388091 4.0901822588 .3914013996
0.003 0.003 0.7952 0.1988 0.0009817851 0.0007169944 0.1142855470 0.0338061207 3.0761050202 0.1691473377 0.9412876964 0.0750348426 4.1326600487 .2787052954
0.003 0.0035 0.7948 0.1987 0.0005236187 0.0008878387 0.1499997805 0.0325763930 2.9433104214 0.2336256625 0.9683003676 0.1112403312 4.0621341882 .3783302254
0.003 0.004 0.7944 0.1986 0.0003927140 0.0004898005 0.1399997951 0.0531458515 2.9842402635 0.2486522997 0.9329761053 0.1176537947 4.0576088779 .4199417464
0.003 0.0045 0.794 0.1985 0.0005236187 0.0010634746 0.1628569045 0.0666393527 2.9742351910 0.2199536824 0.9090802807 0.1338592010 4.0466959949 .4215157107
0.003 0.005 0.7936 0.1984 0.0003927140 0.0004898005 0.1899997219 0.0642697452 3.0233510015 0.2278895312 0.9111581785 0.0863265879 4.1249016159 .3789756648
0.003 0.0055 0.7932 0.1983 0.0007199757 0.0007632989 0.1985711379 0.0779323528 2.9624110144 0.2533457590 0.9766119587 0.1079707361 4.1383140867 .4400121468
0.003 0.006 0.7928 0.1982 0.0006545234 0.0004139569 0.2314282327 0.0679734848 2.9751447430 0.1850128132 0.9579108787 0.1681172125 4.1651383778 .4215174674
0.003 0.0065 0.7924 0.1981 0.0002618094 0.0004898005 0.2085711233 0.0747238725 2.9233002764 0.3749473176 0.9672614187 0.2108221616 4.0993946278 .6609831522
0.0 0.006999999999999999 0.7944 0.1986 0.0000000000 0.0000000000 0.2699996048 0.0417963355 2.9997026483 0.2374331567 0.9173918719 0.0939889926 4.1870941250 .3732184848
0.003 0.006999999999999999 0.792 0.198 0.0003272617 0.0004139569 0.2799995902 0.0859044250 3.0742859161 0.2194264857 0.9142750252 0.1980008726 4.2688877932 .5037457402
0.003 0.0075 0.7916 0.1979 0.0003927140 0.0004898005 0.2571424808 0.1312419117 2.9514963898 0.1893092257 0.9506382364 0.1407766165 4.1596698210 .4618175544
0.003 0.008 0.7912 0.1978 0.0005236187 0.0008878387 0.2928567142 0.1287298725 3.0069790646 0.1682450028 0.8914181496 0.0967059969 4.1917775471 .3945687109
0.003 0.0085 0.7908 0.1977 0.0011126898 0.0006674855 0.3214281010 0.0632454606 3.0624617395 0.3355051356 0.9454434920 0.0650484898 4.3304460223 .4644665715
0.003 0.009000000000000001 0.7904 0.1976 0.0005890710 0.0007632989 0.3271423783 0.0784543436 3.0097077208 0.1998035568 0.9070023830 0.1303622132 4.2444415531 .4093834125
0.003 0.0095 0.79 0.1975 0.0011781421 0.0011412005 0.3471423491 0.0419911913 3.0115268249 0.2552845417 0.9828456521 0.2461585450 4.3426929682 .5445754785
0.003 0.01 0.7896 0.1974 0.0003927140 0.0007632989 0.3485709184 0.1011766017 3.0442706985 0.1426112639 0.9527161342 0.1174701614 4.3459504651 .3620213259
0.0035 0.0 0.7972 0.1993 0.0013090468 0.0014339889 0.0000000000 0.0000000000 3.0560948751 0.1851558459 0.9724561632 0.1548556722 4.0298600851 .3414455070
0.0035 0.0005 0.7968 0.1992 0.0013090468 0.0011708470 0.0157142627 0.0166598382 3.0060695126 0.1721914391 0.9495992875 0.1140763991 3.9726921096 .3040985234
0.0035 0.001 0.7964 0.1991 0.0009817851 0.0011708470 0.0371428028 0.0330737713 3.0233510015 0.3914414447 0.9662224698 0.0435863516 4.0276980592 .4692724146
0.0 0.0075 0.794 0.1985 0.0000000000 0.0000000000 0.2728567435 0.0417963355 2.9769638471 0.1692451276 0.9620666743 0.2182683020 4.2118872649 .4293097651
0.0035 0.0015 0.7959999999999999 0.19899999999999998 0.0013744991 0.0007632989 0.0385713721 0.0264960141 2.9333053489 0.1682056611 0.9755730099 0.0661672610 3.9488242300 .2616322351
0.0035 0.002 0.7956 0.1989 0.0006545234 0.0007169944 0.0728570362 0.0376882476 3.0560948751 0.1741026124 0.9423266453 0.0750923626 4.0719330800 .2876002170
0.0035 0.0025 0.7952 0.1988 0.0011126898 0.0008878387 0.0957141456 0.0589706778 3.0051599605 0.3144157111 0.9547940320 0.1665432158 4.0567808279 .5408174434
0.0035 0.003 0.7948 0.1987 0.0011126898 0.0016349989 0.1042855616 0.0410076545 3.1788844014 0.1471114327 0.9745340610 0.1440509289 4.2588167138 .3338050150
0.0035 0.0035 0.7944 0.1986 0.0008508804 0.0006674855 0.0971427150 0.0379042278 3.0324465219 0.1423557920 0.9547940320 0.0795050506 4.0852341493 .2604325559
0.0035 0.004 0.794 0.1985 0.0009817851 0.0009256358 0.1257141017 0.0213808681 3.0297178658 0.2304166603 0.9070023830 0.0962584887 4.0634161356 .3489816529
0.0035 0.0045 0.7936 0.1984 0.0005236187 0.0006674855 0.1514283498 0.0342856641 3.0015217524 0.1829986168 0.9277813608 0.0907163626 4.0812550817 .3086681290
0.0035 0.005 0.7932 0.1983 0.0012435944 0.0013349710 0.1885711526 0.0883405840 2.9796925033 0.2492504538 0.9495992875 0.0668166118 4.1191065378 .4057426206
0.0035 0.0055 0.7928 0.1982 0.0013744991 0.0014576928 0.1971425686 0.0515869819 3.0488184588 0.2294235734 0.9641445720 0.0907163626 4.2114800985 .3731846107
0.0035 0.006 0.7924 0.1981 0.0011781421 0.0009796009 0.2228568167 0.0489897232 3.0897483008 0.2223924503 0.9558329809 0.1947024597 4.2696162405 .4670642341
0.0 0.008 0.7936 0.1984 0.0000000000 0.0000000000 0.2671424661 0.0831029616 2.9178429641 0.1613372024 0.9776509076 0.1008155234 4.1626363378 .3452556874
0.0035 0.0065 0.792 0.198 0.0008508804 0.0012825987 0.2299996634 0.0641426042 3.0433611465 0.2220052402 0.9360929519 0.1596604520 4.2103046422 .4470908951
0.0035 0.006999999999999999 0.7916 0.1979 0.0009817851 0.0007169944 0.2757138822 0.0910705950 2.9169334121 0.2143611762 0.9495992875 0.1630057506 4.1432283669 .4691545162
0.0035 0.0075 0.7912 0.1978 0.0011126898 0.0006674855 0.2799995902 0.0522161147 3.0624617395 0.3350609996 0.9870014477 0.1748400045 4.3305754672 .5627846043
0.0035 0.008 0.7908 0.1977 0.0007854281 0.0006674855 0.2857138675 0.0711421793 3.0688286038 0.1149639246 0.9153139741 0.0645152964 4.2706418735 .2512888858
0.0035 0.0085 0.7904 0.1976 0.0009163327 0.0009619490 0.2814281595 0.0429522125 3.0215318974 0.1492995814 0.9963519877 0.1422108143 4.3002283773 .3354245572
0.0035 0.009000000000000001 0.79 0.1975 0.0007199757 0.0012691679 0.3299995170 0.0365892278 3.0970247172 0.2588630505 0.9620666743 0.1020922588 4.3898108842 .3988137050
0.0035 0.0095 0.7896 0.1974 0.0005236187 0.0006674855 0.3857137212 0.0549581597 3.0251701056 0.1607001127 0.9797288054 0.1372985800 4.3911362509 .3536243379
0.0035 0.01 0.7892 0.1973 0.0007199757 0.0006412993 0.3328566557 0.0835926710 3.0388133863 0.2575429986 0.9745340610 0.0733471429 4.3469240787 .4151241118
0.004 0.0 0.7968 0.1992 0.0009163327 0.0006412993 0.0000000000 0.0000000000 3.0342656260 0.1055080374 0.9412876964 0.1956316211 3.9764696551 .3017809578
0.004 0.0005 0.7964 0.1991 0.0007199757 0.0008683234 0.0171428321 0.0193780573 2.9396722132 0.1061646354 0.9163529230 0.1397917220 3.8738879440 .2662027381
0.0 0.0085 0.7932 0.1983 0.0000000000 0.0000000000 0.3128566849 0.1182869214 2.9806020553 0.1696357239 0.9350540031 0.1766824158 4.2285127433 .4646050611
0.004 0.001 0.7959999999999999 0.19899999999999998 0.0010472374 0.0006412993 0.0385713721 0.0483185994 2.8914659548 0.2735560000 0.9340150542 0.1029346185 3.8650996185 .4254505172
0.004 0.0015 0.7956 0.1989 0.0005890710 0.0006412993 0.0485713575 0.0354561585 2.9296671407 0.1595635323 0.9184308208 0.1334392242 3.8972583900 .3291002143
0.004 0.002 0.7952 0.1988 0.0007854281 0.0007854281 0.1028569923 0.0483185994 2.9442199735 0.2343469275 0.9288203097 0.1644561256 3.9766827036 .4479070806
0.004 0.0025 0.7948 0.1987 0.0005890710 0.0006412993 0.1157141164 0.0228571094 3.0770145722 0.2022889555 0.9381708497 0.1530608338 4.1314886093 .3788481980
0.004 0.003 0.7944 0.1986 0.0012435944 0.0020447964 0.1157141164 0.0552544323 3.0697381558 0.1372188212 0.8914181496 0.1988277839 4.0781140162 .3933458338
0.004 0.0035 0.794 0.1985 0.0008508804 0.0011412005 0.1485712111 0.0354561585 3.0078886167 0.2273225144 0.9392097986 0.0610774717 4.0965205068 .3249973451
0.004 0.004 0.7936 0.1984 0.0009163327 0.0004898005 0.1771425979 0.0318157498 2.8841895384 0.0684041193 0.9132360763 0.0865264183 3.9754845453 .1872360879
0.004 0.0045 0.7932 0.1983 0.0012435944 0.0006412993 0.1671426125 0.0232115043 3.0397229383 0.0757935783 0.9589498276 0.1249506130 4.1670589728 .2245969949
0.004 0.005 0.7928 0.1982 0.0010472374 0.0004898005 0.2057139846 0.0464230087 3.0242605535 0.2399563101 0.9859624988 0.1058300901 4.2169842743 .3926992094
0.004 0.0055 0.7924 0.1981 0.0012435944 0.0008683234 0.1828568752 0.0249079575 2.9396722132 0.1578118670 0.9412876964 0.1339236959 4.0650603792 .3175118438
0.0 0.009000000000000001 0.7928 0.1982 0.0000000000 0.0000000000 0.3428566410 0.1038050031 3.0997533734 0.1165646928 0.9329761053 0.1368260586 4.3755861197 .3571957545
0.004 0.006 0.792 0.198 0.0011781421 0.0018788356 0.2371425101 0.0608778416 3.0097077208 0.1442034461 0.9558329809 0.1689370514 4.2038613539 .3758971747
0.004 0.0065 0.7916 0.1979 0.0007854281 0.0010634746 0.2199996780 0.0966371987 3.0842909886 0.2875910945 0.9308982075 0.0668166118 4.2359743022 .4521083796
0.004 0.006999999999999999 0.7912 0.1978 0.0005890710 0.0007632989 0.2428567874 0.0433306534 2.9487677337 0.3557081184 0.9547940320 0.1309899907 4.1470076241 .5307920614
0.004 0.0075 0.7908 0.1977 0.0009817851 0.0012418708 0.3185709623 0.0919625908 3.0979342693 0.1832154827 0.9797288054 0.0830119515 4.3972158221 .3594318958
0.004 0.008 0.7904 0.1976 0.0007199757 0.0007632989 0.2814281595 0.0531458515 2.9296671407 0.3557918353 0.8851844562 0.1385507590 4.0969997321 .5482517447
0.004 0.0085 0.79 0.1975 0.0005890710 0.0007632989 0.2999995609 0.0549581597 2.9514963898 0.2423576482 0.9246645141 0.2263859862 4.1767495358 .5244650930
0.004 0.009000000000000001 0.7896 0.1974 0.0011781421 0.0012139600 0.3071424076 0.0693996573 3.0633712915 0.2592207374 0.8883013029 0.1141898892 4.2599931441 .4440242439
0.004 0.0095 0.7892 0.1973 0.0009817851 0.0009256358 0.3299995170 0.0719409136 3.0160745851 0.2157307134 1.0005077833 0.0645821863 4.3475636705 .3531794491
0.004 0.01 0.7888 0.1972 0.0009163327 0.0016244843 0.3557137651 0.0849488399 3.0479089067 0.2948632504 0.9755730099 0.0699730344 4.3801120144 .4514096090
0.0045 0.0 0.7964 0.1991 0.0013090468 0.0005854235 0.0000000000 0.0000000000 2.9906071278 0.1535608332 1.0015467322 0.0927869196 3.9934629068 .2469331763
0.0 0.0095 0.7924 0.1981 0.0000000000 0.0000000000 0.3528566264 0.0906213047 2.9178429641 0.2161291651 0.9153139741 0.1485951182 4.1860135646 .4553455880
0.0045 0.0005 0.7959999999999999 0.19899999999999998 0.0011781421 0.0018788356 0.0257142481 0.0114285547 3.0051599605 0.4352717362 0.8914181496 0.0408242140 3.9234705003 .4894033405
0.0045 0.001 0.7956 0.1989 0.0010472374 0.0018232912 0.0442856495 0.0209955956 3.0260796576 0.1522623812 0.9464824409 0.1450664364 4.0178949854 .3201477044
0.0045 0.0015 0.7952 0.1988 0.0009163327 0.0011260846 0.0557142042 0.0245780362 2.9542250460 0.1534530485 0.8768728651 0.0547398894 3.8877284480 .2338970587
0.0045 0.002 0.7948 0.1987 0.0007854281 0.0008878387 0.0942855763 0.0228571094 2.9533154939 0.1568654290 0.9288203097 0.0839943756 3.9772068080 .2646047527
0.0045 0.0025 0.7944 0.1986 0.0005236187 0.0005236187 0.1114284083 0.0249079575 3.0233510015 0.1977224732 0.9205087186 0.1090450982 4.0558117471 .3321991476
0.0045 0.003 0.794 0.1985 0.0005890710 0.0007632989 0.1157141164 0.0514284962 3.0451802506 0.0814747460 0.9205087186 0.1289971262 4.0819921566 .2626636673
0.0045 0.0035 0.7936 0.1984 0.0007199757 0.0011260846 0.1299998097 0.0481493568 2.8878277466 0.1561677290 0.9589498276 0.0678426467 3.9774973596 .2732858171
0.0045 0.004 0.7932 0.1983 0.0011126898 0.0008878387 0.1485712111 0.0277009872 3.0679190517 0.2734471076 0.9236255652 0.1426655021 4.1412285178 .4447014356
0.0045 0.0045 0.7928 0.1982 0.0009817851 0.0012418708 0.1614283352 0.1078924569 2.9851498155 0.1893616587 0.9433655942 0.1006440683 4.0909255300 .3991400547
0.0045 0.005 0.7924 0.1981 0.0009817851 0.0008279139 0.1771425979 0.0472940604 3.0342656260 0.2018631870 0.9412876964 0.0484644881 4.1536777054 .2984496494
0.0 0.001 0.7992 0.1998 0.0000000000 0.0000000000 0.0299999561 0.0330737713 2.9842402635 0.2464466474 0.9527161342 0.1374557262 3.9669563538 .4169761449
0.0 0.01 0.792 0.198 0.0000000000 0.0000000000 0.3728565971 0.0810138636 2.9178429641 0.2697308759 0.9101192296 0.2051128257 4.2008187908 .5558575652
0.0045 0.0055 0.792 0.198 0.0008508804 0.0008878387 0.1871425832 0.0472940604 2.9587728062 0.1671795259 0.9454434920 0.1367313583 4.0922097618 .3520927833
0.0045 0.006 0.7916 0.1979 0.0011126898 0.0006674855 0.2171425393 0.0697516443 3.1106679979 0.1466608606 0.9589498276 0.0697257790 4.2878730546 .2868057694
0.0045 0.0065 0.7912 0.1978 0.0007854281 0.0007854281 0.2271425247 0.0752681177 2.9505868378 0.2262866052 0.9340150542 0.1397608323 4.1125298448 .4421009833
0.0045 0.006999999999999999 0.7908 0.1977 0.0010472374 0.0010472374 0.2499996341 0.0787658776 2.9796925033 0.2326320499 0.9599887765 0.1190764159 4.1907281513 .4315215808
0.0045 0.0075 0.7904 0.1976 0.0009817851 0.0015488850 0.2428567874 0.0372525306 3.0106172728 0.3605315622 0.9257034630 0.1054213204 4.1801593083 .5047542982
0.0045 0.008 0.79 0.1975 0.0009163327 0.0011997612 0.3371423637 0.1066750136 3.0160745851 0.3914837110 0.9506382364 0.1335362592 4.3047715179 .6328947450
0.0045 0.0085 0.7896 0.1974 0.0009163327 0.0008683234 0.3371423637 0.0365892278 3.0160745851 0.3277114886 0.9755730099 0.1215880961 4.3297062914 .4867571359
0.0045 0.009000000000000001 0.7892 0.1973 0.0016363085 0.0012418708 0.3485709184 0.0522161147 3.0833814365 0.1388966682 0.8924570985 0.1279890582 4.3260457619 .3203437119
0.0045 0.0095 0.7888 0.1972 0.0013744991 0.0015153312 0.3471423491 0.0171428321 3.0351751781 0.1357154065 0.9246645141 0.1013707497 4.3083565404 .2557443195
0.0045 0.01 0.7884 0.1971 0.0009817851 0.0009256358 0.3357137943 0.0956181488 3.0379038342 0.2100257893 0.9464824409 0.1727781691 4.3210818545 .4793477430
0.0005 0.0 0.7996 0.1999 0.0001963570 0.0005236187 0.0000000000 0.0000000000 2.9524059419 0.1938349095 0.9807677543 0.1428167430 3.9333700532 .3371752712
0.005 0.0 0.7959999999999999 0.19899999999999998 0.0008508804 0.0010634746 0.0000000000 0.0000000000 3.0342656260 0.1552539003 0.9392097986 0.0718003140 3.9743263050 .2281176889
0.005 0.0005 0.7956 0.1989 0.0017017608 0.0006412993 0.0228571094 0.0166598382 3.0060695126 0.1872882292 0.8654444273 0.1285276784 3.8960728101 .3331170451
0.005 0.001 0.7952 0.1988 0.0011781421 0.0019679288 0.0314285254 0.0069985319 2.9705969828 0.1479413734 0.9641445720 0.1273464878 3.9673482223 .2842543219
0.005 0.0015 0.7948 0.1987 0.0011781421 0.0015817272 0.0757141749 0.0491560724 2.9987930962 0.0997360212 0.9308982075 0.1284940808 4.0065836207 .2789679016
0.005 0.002 0.7944 0.1986 0.0010472374 0.0018232912 0.0842855909 0.0189521139 2.9669587746 0.3001576876 0.8976518429 0.1176170910 3.9499434458 .4385501837
0.005 0.0025 0.794 0.1985 0.0011126898 0.0013477461 0.1114284083 0.0610117864 3.0497280108 0.2814383908 0.8644054784 0.0773581001 4.0266745873 .4211560234
0.005 0.003 0.7936 0.1984 0.0013090468 0.0009256358 0.1328569484 0.0655275895 3.0579139792 0.2171220950 0.9807677543 0.0932510892 4.1728477287 .3768264095
0.005 0.0035 0.7932 0.1983 0.0007854281 0.0009796009 0.1628569045 0.0514284962 3.1079393418 0.1491887181 0.9693393165 0.1226839842 4.2409209909 .3242807994
0.005 0.004 0.7928 0.1982 0.0012435944 0.0012691679 0.1799997365 0.0647758140 3.0188032412 0.2059206549 0.9662224698 0.1545207280 4.1662690419 .4264863648
0.005 0.0045 0.7924 0.1981 0.0013090468 0.0004139569 0.1957139993 0.0368116568 2.9705969828 0.2007948159 0.8986907918 0.1341813656 4.0663108207 .3722017952
0.0005 0.0005 0.7992 0.1998 0.0002618094 0.0004898005 0.0185714014 0.0320713021 3.0078886167 0.3102412566 0.9444045431 0.0543440787 3.9711263706 .3971464379
0.005 0.005 0.792 0.198 0.0006545234 0.0009256358 0.1785711672 0.0645232758 3.0770145722 0.1863671921 0.8966128940 0.0632309451 4.1528531568 .3150470488
0.005 0.0055 0.7916 0.1979 0.0012435944 0.0008683234 0.2185711087 0.0429522125 3.0415420424 0.1562101026 0.9412876964 0.1283259607 4.2026444419 .3283565992
0.005 0.006 0.7912 0.1978 0.0009817851 0.0013729398 0.2085711233 0.0529920281 3.0051599605 0.1208575303 0.8789507629 0.1537363538 4.0936636318 .3289588520
0.005 0.0065 0.7908 0.1977 0.0011781421 0.0014694014 0.2642853275 0.0871310192 2.9087474437 0.2349814993 0.9288203097 0.1306599575 4.1030312230 .4542418774
0.005 0.006999999999999999 0.7904 0.1976 0.0013744991 0.0007632989 0.2928567142 0.0722805264 2.9651396705 0.1645258725 0.9319371564 0.0855730682 4.1913080402 .3231427660
0.005 0.0075 0.79 0.1975 0.0009817851 0.0013729398 0.2999995609 0.0682132509 2.9360340050 0.1666839432 0.9516771853 0.1356852934 4.1886925363 .3719554273
0.005 0.008 0.7896 0.1974 0.0013090468 0.0009256358 0.2928567142 0.0372525306 3.0879291968 0.2575815424 0.9818067032 0.2765244013 4.3639016610 .5722841101
0.005 0.0085 0.7892 0.1973 0.0017672131 0.0014098865 0.3242852396 0.1200678322 3.0115268249 0.2583768261 0.9464824409 0.0607229854 4.2840617185 .4405775302
0.005 0.009000000000000001 0.7888 0.1972 0.0011781421 0.0012139600 0.3085709769 0.1062917029 2.9323957969 0.2304884568 0.9495992875 0.1274820350 4.1917442034 .4654761547
0.005 0.0095 0.7884 0.1971 0.0011781421 0.0015265978 0.3542851957 0.0438921972 2.9533154939 0.3170464122 0.9132360763 0.1289971262 4.2220149080 .4914623334
0.0005 0.001 0.7988 0.1997 0.0001309047 0.0005236187 0.0171428321 0.0193780573 3.0078886167 0.3806494330 0.9236255652 0.1045989886 3.9487879187 .5051500976
0.005 0.01 0.7879999999999999 0.19699999999999998 0.0008508804 0.0012139600 0.3728565971 0.1395032886 2.8614507373 0.3426199376 0.9070023830 0.0642470404 4.1421605978 .5475842266
0.0055 0.0 0.7956 0.1989 0.0008508804 0.0005236187 0.0000000000 0.0000000000 3.0852005406 0.2800238817 0.9547940320 0.1408379437 4.0408454530 .4213854441
0.0055 0.0005 0.7952 0.1988 0.0013090468 0.0018969890 0.0214285401 0.0202030213 3.0188032412 0.2987653498 0.9516771853 0.1653724687 3.9932180134 .4862378288
0.0055 0.001 0.7948 0.1987 0.0014399514 0.0008878387 0.0257142481 0.0193780573 2.9942453360 0.3630742197 0.9641445720 0.0745151645 3.9855441075 .4578552802
0.0055 0.0015 0.7944 0.1986 0.0007854281 0.0005236187 0.0514284962 0.0139970638 3.0588235313 0.2817321863 0.9859624988 0.0946299381 4.0969999544 .3908828069
0.0055 0.002 0.794 0.1985 0.0007854281 0.0008878387 0.0657141895 0.0397953368 2.9687778787 0.2578640206 0.9724561632 0.1043923935 4.0077336595 .4029395896
0.0055 0.0025 0.7936 0.1984 0.0013744991 0.0008683234 0.0999998536 0.0592468886 2.9251193805 0.2469831598 0.9402487475 0.1547998985 3.9667424807 .4618982703
0.0055 0.003 0.7932 0.1983 0.0014399514 0.0007854281 0.1071427003 0.0947605696 3.0524566670 0.0888199811 0.9516771853 0.0407183145 4.1127165040 .2250842933
0.0055 0.0035 0.7928 0.1982 0.0011781421 0.0012139600 0.1414283644 0.0330737713 3.0260796576 0.2910907610 0.9828456521 0.1100305249 4.1515318162 .4354090172
0.0055 0.004 0.7924 0.1981 0.0010472374 0.0007632989 0.1571426271 0.0534521701 2.9405817653 0.1362021922 0.9786898565 0.1573724664 4.0774614863 .3477901276
0.0005 0.0015 0.7984 0.1996 0.0000654523 0.0002618094 0.0542856348 0.0294160431 2.9251193805 0.2751240838 0.9568719298 0.1891229464 3.9363423974 .4939248827
0.0055 0.0045 0.792 0.198 0.0010472374 0.0009619490 0.1742854592 0.0491560724 2.8841895384 0.3665122330 0.8986907918 0.0898555658 3.9582130268 .5064858202
0.0055 0.005 0.7916 0.1979 0.0011126898 0.0012139600 0.1742854592 0.0603390891 2.9542250460 0.1185352570 1.0306373011 0.1066834085 4.1602604961 .2867717146
0.0055 0.0055 0.7912 0.1978 0.0012435944 0.0011997612 0.1871425832 0.0595218176 2.9278480366 0.2187770477 0.9038855363 0.0415579557 4.0201197505 .3210565822
0.0055 0.006 0.7908 0.1977 0.0005890710 0.0006412993 0.1828568752 0.0279941275 2.9233002764 0.2840599627 0.9121971274 0.0652473139 4.0189433500 .3779427034
0.0055 0.0065 0.7904 0.1976 0.0011781421 0.0008878387 0.2371425101 0.0446299328 2.8569029770 0.1942612394 0.9662224698 0.1327254668 4.0614460990 .3725044777
0.0055 0.006999999999999999 0.79 0.1975 0.0013090468 0.0008279139 0.2757138822 0.0448124691 2.9260289325 0.2069785557 1.0015467322 0.0932510892 4.2045985937 .3458700279
0.0055 0.0075 0.7896 0.1974 0.0009163327 0.0009619490 0.3271423783 0.0602036476 2.9269384846 0.2541282557 0.9558329809 0.0679698120 4.2108301765 .3832636643
0.0055 0.008 0.7892 0.1973 0.0013090468 0.0004139569 0.3128566849 0.0962139063 2.9960644401 0.0954639761 0.9662224698 0.1456011905 4.2764526416 .3376930298
0.0055 0.0085 0.7888 0.1972 0.0008508804 0.0009796009 0.3285709477 0.1057527339 2.9142047559 0.2352489157 0.9745340610 0.1239096289 4.2181606450 .4658908794
0.0055 0.009000000000000001 0.7884 0.1971 0.0014399514 0.0005236187 0.3442852104 0.1233542946 2.9041996834 0.2386842036 0.9714172143 0.1168066911 4.2213420595 .4793688080
0.0005 0.002 0.7979999999999999 0.1995 0.0001963570 0.0005236187 0.0799998829 0.0552544323 2.8905564027 0.3220687706 0.9215476675 0.1405617605 3.8923003101 .5184085821
0.0055 0.0095 0.7879999999999999 0.19699999999999998 0.0016363085 0.0005854235 0.3499994877 0.1228901811 2.9615014623 0.2002171779 0.9090802807 0.0979040522 4.2222175392 .4215968347
0.0055 0.01 0.7876 0.1969 0.0015708561 0.0014576928 0.3542851957 0.1540207114 2.9596823582 0.1688340290 0.9714172143 0.1053393761 4.2869556243 .4296518093
0.006 0.0 0.7952 0.1988 0.0013090468 0.0018512717 0.0000000000 0.0000000000 3.0251701056 0.2993186399 0.9662224698 0.0371705656 3.9927016222 .3383404772
0.006 0.0005 0.7948 0.1987 0.0015054038 0.0012825987 0.0157142627 0.0139970638 2.9624110144 0.2753164614 0.9132360763 0.1121679942 3.8928667572 .4027641181
0.006 0.001 0.7944 0.1986 0.0013744991 0.0018232912 0.0328570948 0.0145686059 2.9578632541 0.1557008588 0.9579108787 0.1014984476 3.9500057267 .2735912035
0.006 0.0015 0.794 0.1985 0.0009163327 0.0006412993 0.0499999268 0.0202030213 2.9760542951 0.1636789388 0.9142750252 0.1986539834 3.9412455798 .3831772428
0.006 0.002 0.7936 0.1984 0.0006545234 0.0010952271 0.0657141895 0.0354561585 2.9924262319 0.2001841196 0.8810286607 0.0319212715 3.9398236055 .2686567767
0.006 0.0025 0.7932 0.1983 0.0013090468 0.0008279139 0.1114284083 0.0731784556 3.0024313044 0.2483193693 0.9859624988 0.1643248023 4.1011312583 .4866505411
0.006 0.003 0.7928 0.1982 0.0017017608 0.0015153312 0.0971427150 0.0616771473 2.9114760998 0.3152565649 0.9153139741 0.1268028504 3.9256345497 .5052518938
0.006 0.0035 0.7924 0.1981 0.0014399514 0.0022137990 0.1042855616 0.0345229380 2.9405817653 0.1139810618 0.9360929519 0.1238747787 3.9824002302 .2745925775
0.0005 0.0025 0.7976 0.1994 0.0001309047 0.0003206497 0.0971427150 0.0429522125 3.0861100927 0.2305745832 0.9444045431 0.1064403013 4.1277882555 .3802877467
0.006 0.004 0.792 0.198 0.0024871889 0.0012139600 0.1585711965 0.0498159150 3.0351751781 0.1933391891 1.0005077833 0.0706485247 4.1967413468 .3150175888
0.006 0.0045 0.7916 0.1979 0.0017672131 0.0006674855 0.1628569045 0.0567125834 2.9496772857 0.2384761516 0.9111581785 0.1172862405 4.0254595818 .4131424610
0.006 0.005 0.7912 0.1978 0.0017017608 0.0008683234 0.1657140432 0.0567125834 2.9587728062 0.1258472987 0.9568719298 0.1133168940 4.0830605400 .2967450995
0.006 0.0055 0.7908 0.1977 0.0014399514 0.0013477461 0.2157139700 0.0741756342 3.0133459290 0.1436516452 0.9807677543 0.1500409114 4.2112676047 .3692159369
0.006 0.006 0.7904 0.1976 0.0018981178 0.0019592018 0.2028568459 0.0368116568 3.0078886167 0.2055346136 0.9371319008 0.1361934798 4.1497754812 .3804989520
0.006 0.0065 0.79 0.1975 0.0014399514 0.0017853018 0.2099996926 0.0950186561 2.9151143080 0.2557766444 0.9755730099 0.1511875915 4.1021269619 .5037681938
0.006 0.006999999999999999 0.7896 0.1974 0.0013090468 0.0013729398 0.3114281156 0.0996318300 3.0533662190 0.2242447031 0.9194697697 0.1333744950 4.2855731511 .4586239679
0.006 0.0075 0.7892 0.1973 0.0010472374 0.0006412993 0.2528567728 0.0491560724 3.1106679979 0.2030563485 0.8862234051 0.1499257610 4.2507954132 .4027794812
0.006 0.008 0.7888 0.1972 0.0011781421 0.0008878387 0.3114281156 0.0368116568 3.0133459290 0.1939373141 0.9298592586 0.1017957862 4.2558114453 .3334325958
0.006 0.0085 0.7884 0.1971 0.0013090468 0.0010952271 0.3071424076 0.0519025015 2.8869181945 0.2685505364 0.9049244852 0.0813835930 4.1002941341 .4029318580
0.0005 0.003 0.7972 0.1993 0.0000654523 0.0002618094 0.1171426857 0.0474663526 2.9642301185 0.1331057247 0.9381708497 0.1414802745 4.0196091062 .3223141612
0.006 0.009000000000000001 0.7879999999999999 0.19699999999999998 0.0013744991 0.0013976795 0.3271423783 0.0752681177 3.0506375629 0.2032518143 0.9184308208 0.1334392242 4.2975852611 .4133568357
0.006 0.0095 0.7876 0.1969 0.0011781421 0.0014098865 0.3371423637 0.0747238725 2.9233002764 0.2655144293 1.0077804255 0.0952212388 4.2694012077 .4368694271
0.006 0.01 0.7872 0.1968 0.0012435944 0.0010472374 0.3499994877 0.0993857239 2.9369435571 0.2951997372 0.9080413319 0.1548556722 4.1962279711 .5504883707
0.0065 0.0 0.7948 0.1987 0.0011126898 0.0008878387 0.0000000000 0.0000000000 2.8741844659 0.2264035643 0.9495992875 0.1045989886 3.8248964432 .3318903916
0.0065 0.0005 0.7944 0.1986 0.0018981178 0.0009619490 0.0171428321 0.0213808681 3.0160745851 0.2894262641 0.9464824409 0.0775810346 3.9815979759 .3893501158
0.0065 0.001 0.794 0.1985 0.0016363085 0.0014339889 0.0271428174 0.0189521139 3.0051599605 0.1688340290 0.9651835209 0.1747659040 3.9991226073 .3639860358
0.0065 0.0015 0.7936 0.1984 0.0012435944 0.0016244843 0.0528570655 0.0320713021 3.0188032412 0.2638892492 0.8768728651 0.0880106846 3.9497767662 .3855957202
0.0065 0.002 0.7932 0.1983 0.0010472374 0.0009619490 0.0814284522 0.0515869819 2.9469486296 0.2272788391 0.9527161342 0.1169175309 3.9821404534 .3967453009
0.0065 0.0025 0.7928 0.1982 0.0016363085 0.0009256358 0.0857141603 0.0542103948 3.0160745851 0.2724043843 0.9464824409 0.0884999084 4.0499074948 .4160403233
0.0065 0.003 0.7924 0.1981 0.0017017608 0.0015153312 0.1185712550 0.0801018586 2.9542250460 0.2442346253 0.9454434920 0.1007298324 4.0199415538 .4265816475
0.0005 0.0035 0.7968 0.1992 0.0001309047 0.0005236187 0.1542854885 0.1044322293 3.1079393418 0.4475735479 1.0254425567 0.2032307259 4.2877982917 .7557601218
0.0065 0.0035 0.792 0.198 0.0015054038 0.0012139600 0.1142855470 0.0255550252 2.9560441501 0.2729868605 0.9412876964 0.1402234646 4.0131227973 .4399793103
0.0065 0.004 0.7916 0.1979 0.0012435944 0.0013976795 0.1542854885 0.0575697491 2.9669587746 0.2086505257 0.9267424119 0.1082901768 4.0492302694 .3759081311
0.0065 0.0045 0.7912 0.1978 0.0012435944 0.0014576928 0.1414283644 0.0559882550 2.9833307114 0.3061828337 0.9506382364 0.1193661400 4.0766409066 .4829949215
0.0065 0.005 0.7908 0.1977 0.0017672131 0.0009796009 0.1871425832 0.1047444340 3.0188032412 0.1549338548 0.9579108787 0.1088866024 4.1656239162 .3695444921
0.0065 0.0055 0.7904 0.1976 0.0019635702 0.0014925430 0.1957139993 0.0731784556 3.0342656260 0.1922922957 0.8758339162 0.1553011407 4.1077771117 .4222644350
0.0065 0.006 0.79 0.1975 0.0017017608 0.0012691679 0.2471424954 0.1276472869 2.8941946109 0.3085299217 0.9537550831 0.1699054720 4.0967939502 .6073518485
0.0065 0.0065 0.7896 0.1974 0.0014399514 0.0008878387 0.2328568020 0.0465985216 3.1161253102 0.3073909155 0.9610277254 0.1234558099 4.3114497890 .4783330857
0.0065 0.006999999999999999 0.7892 0.1973 0.0014399514 0.0009796009 0.2399996487 0.1200678322 2.9705969828 0.1411887302 0.9101192296 0.0842510043 4.1221558125 .3464871676
0.0065 0.0075 0.7888 0.1972 0.0014399514 0.0014098865 0.2742853128 0.0438921972 3.0278987617 0.2294812610 0.9714172143 0.1105394751 4.2750412402 .3853228198
0.0065 0.008 0.7884 0.1971 0.0009817851 0.0007169944 0.2899995755 0.0673703364 3.0761050202 0.1934247488 0.9371319008 0.1080906370 4.3042182816 .3696027166
0.0005 0.004 0.7964 0.1991 0.0001963570 0.0003206497 0.1599997658 0.0410076545 2.9360340050 0.1554881817 0.9537550831 0.0909540270 4.0499852109 .2877705129
0.0065 0.0085 0.7879999999999999 0.19699999999999998 0.0015054038 0.0017853018 0.3471423491 0.0821147819 3.0224414494 0.2220946563 0.9340150542 0.1960725313 4.3051042565 .5020672713
0.0065 0.009000000000000001 0.7876 0.1969 0.0010472374 0.0009619490 0.3257138090 0.0859993995 2.8705462577 0.0604424539 0.8986907918 0.1539608685 4.0959980959 .3013646709
0.0065 0.0095 0.7872 0.1968 0.0012435944 0.0011997612 0.3714280278 0.0847564301 3.0415420424 0.2303448413 0.9776509076 0.1389863564 4.3918645722 .4552873890
0.0065 0.01 0.7868 0.1967 0.0017672131 0.0009796009 0.3671423198 0.1292361866 3.0197127933 0.2888311129 0.9194697697 0.1809084209 4.3080920959 .5999553213
0.006999999999999999 0.0 0.7944 0.1986 0.0016363085 0.0010139833 0.0000000000 0.0000000000 2.9596823582 0.2403972040 0.9433655942 0.1993699341 3.9046842609 .4407811214
0.006999999999999999 0.0005 0.794 0.1985 0.0012435944 0.0012691679 0.0185714014 0.0249079575 3.0242605535 0.1841702525 0.9724561632 0.1214104136 4.0165317125 .3317577915
0.006999999999999999 0.001 0.7936 0.1984 0.0015054038 0.0012139600 0.0385713721 0.0333196763 3.0351751781 0.1832335433 0.9485603387 0.1938802234 4.0238122927 .4116474030
0.006999999999999999 0.0015 0.7932 0.1983 0.0011781421 0.0008878387 0.0485713575 0.0228571094 3.1697888809 0.3131290617 0.9423266453 0.0351404401 4.1618650258 .3720144499
0.006999999999999999 0.002 0.7928 0.1982 0.0013744991 0.0008683234 0.0699998975 0.0588320861 2.9696874307 0.2805197712 0.9662224698 0.1085689165 4.0072842971 .4487890972
0.006999999999999999 0.0025 0.7924 0.1981 0.0020290225 0.0019149703 0.1028569923 0.0389661764 2.9715065348 0.1782907624 0.8664833762 0.1308250782 3.9428759258 .3499969873
0.0 0.0015 0.7988 0.1997 0.0000000000 0.0000000000 0.0471427881 0.0368116568 2.9806020553 0.2812619662 0.9734951121 0.1308580773 4.0012399555 .4489317003
0.0005 0.0045 0.7959999999999999 0.19899999999999998 0.0000654523 0.0002618094 0.1585711965 0.0417963355 2.9260289325 0.1990734966 0.9028465874 0.1497528694 3.9875121687 .3908845109
0.006999999999999999 0.003 0.792 0.198 0.0011781421 0.0009796009 0.1071427003 0.0638875630 3.0297178658 0.1433980268 0.9319371564 0.1027666989 4.0699758646 .3110318896
0.006999999999999999 0.0035 0.7916 0.1979 0.0011126898 0.0008878387 0.1542854885 0.0703343749 2.9060187875 0.1336763045 0.9870014477 0.2310114018 4.0484184135 .4359099199
0.006999999999999999 0.004 0.7912 0.1978 0.0014399514 0.0013477461 0.1385712258 0.0806098019 2.9615014623 0.3210293550 0.9319371564 0.0781908270 4.0334497959 .4811777300
0.006999999999999999 0.0045 0.7908 0.1977 0.0016363085 0.0018043965 0.1357140871 0.0433306534 2.9778733992 0.1185073368 0.9464824409 0.1298312040 4.0617062357 .2934735907
0.006999999999999999 0.005 0.7904 0.1976 0.0018981178 0.0021269493 0.1585711965 0.0741756342 2.9733256389 0.2838851673 0.9838846010 0.0498695468 4.1176795542 .4100572976
0.006999999999999999 0.0055 0.79 0.1975 0.0018326655 0.0016865888 0.1942854299 0.0918737809 3.0006122003 0.3014118798 0.9132360763 0.0655114742 4.1099663720 .4604837237
0.006999999999999999 0.006 0.7896 0.1974 0.0014399514 0.0012825987 0.2371425101 0.0376882476 2.8941946109 0.0781579931 0.9246645141 0.1147556559 4.0574415865 .2318844953
0.006999999999999999 0.0065 0.7892 0.1973 0.0012435944 0.0016244843 0.2157139700 0.0437058176 3.0142554810 0.1851022216 0.9360929519 0.1316475751 4.1673059973 .3620800986
0.006999999999999999 0.006999999999999999 0.7888 0.1972 0.0020944748 0.0008878387 0.2785710208 0.0556958862 2.9342149009 0.3323239809 0.8810286607 0.1416327810 4.0959090572 .5305404868
0.006999999999999999 0.0075 0.7884 0.1971 0.0024217365 0.0015817272 0.2428567874 0.0761308177 3.0278987617 0.2326320499 0.9142750252 0.1026405790 4.1874523108 .4129851738
0.0005 0.005 0.7956 0.1989 0.0000000000 0.0000000000 0.1685711818 0.0438921972 3.0169841371 0.3176720388 0.9153139741 0.1243965055 4.1008692930 .4859607415
0.006999999999999999 0.008 0.7879999999999999 0.19699999999999998 0.0018326655 0.0013477461 0.2842852982 0.0834949589 2.9787829512 0.2275698492 0.9329761053 0.1275158992 4.1978770202 .4399284534
0.006999999999999999 0.0085 0.7876 0.1969 0.0016363085 0.0011708470 0.3042852689 0.1180105497 3.0033408565 0.3624813111 0.8924570985 0.1503284014 4.2017195324 .6319911092
0.006999999999999999 0.009000000000000001 0.7872 0.1968 0.0014399514 0.0011412005 0.3128566849 0.0635030807 2.9433104214 0.3188054528 0.9444045431 0.2153808963 4.2020116008 .5988306303
0.006999999999999999 0.0095 0.7868 0.1967 0.0015708561 0.0009619490 0.3357137943 0.1072854621 2.9569537021 0.1198953829 0.9038855363 0.1747164862 4.1981238888 .4028592802
0.006999999999999999 0.01 0.7864 0.1966 0.0017672131 0.0007854281 0.3442852104 0.0595218176 2.8960137150 0.2171830501 0.9589498276 0.0944472547 4.2010159661 .3719375505
0.0075 0.0 0.794 0.1985 0.0013744991 0.0007632989 0.0000000000 0.0000000000 3.0497280108 0.1542059593 0.9412876964 0.0671389321 3.9923902063 .2221081903
0.0075 0.0005 0.7936 0.1984 0.0015054038 0.0008878387 0.0128571240 0.0245780362 3.0278987617 0.2834185192 0.9038855363 0.1305938507 3.9461468258 .4394782448
0.0075 0.001 0.7932 0.1983 0.0015708561 0.0009619490 0.0342856641 0.0397953368 2.8723653618 0.0712940290 0.9340150542 0.1558284806 3.8422369362 .2678797954
0.0075 0.0015 0.7928 0.1982 0.0017017608 0.0013976795 0.0542856348 0.0193780573 2.9978835442 0.2643277806 0.9589498276 0.1326603894 4.0128207674 .4177639068
0.0075 0.002 0.7924 0.1981 0.0016363085 0.0018043965 0.0828570216 0.0448124691 2.9514963898 0.2042749412 0.9558329809 0.1003002789 3.9918227008 .3511920857
0.0005 0.0055 0.7952 0.1988 0.0000654523 0.0002618094 0.1914282912 0.0696345130 2.9296671407 0.3656987446 0.9392097986 0.1155804377 4.0603706828 .5511755047
0.0075 0.0025 0.792 0.198 0.0018326655 0.0008878387 0.0942855763 0.0166598382 3.0242605535 0.2358530015 0.9454434920 0.0926938068 4.0658222873 .3460944852
0.0075 0.003 0.7916 0.1979 0.0018981178 0.0007632989 0.0957141456 0.0546602813 3.0497280108 0.1344907342 0.9475213898 0.1390174183 4.0948616640 .3289317327
0.0075 0.0035 0.7912 0.1978 0.0013090468 0.0016558277 0.1242855324 0.0546602813 3.0224414494 0.1233239882 0.9111581785 0.1376126930 4.0591942071 .3172527902
0.0075 0.004 0.7908 0.1977 0.0012435944 0.0007632989 0.1271426711 0.0628570509 3.0588235313 0.1999856555 0.9516771853 0.1206970677 4.1388869821 .3843030730
0.0075 0.0045 0.7904 0.1976 0.0016363085 0.0013729398 0.1671426125 0.0515869819 2.8705462577 0.3778485453 0.9184308208 0.1178004952 3.9577559995 .5486089622
0.0075 0.005 0.79 0.1975 0.0012435944 0.0014576928 0.1999997073 0.0894425882 2.9997026483 0.2067385991 0.9579108787 0.0721602176 4.1588568287 .3697990977
0.0075 0.0055 0.7896 0.1974 0.0017672131 0.0013477461 0.2128568313 0.0849488399 3.0215318974 0.1469538896 0.9724561632 0.1206970677 4.2086121050 .3539475433
0.0075 0.006 0.7892 0.1973 0.0017672131 0.0011412005 0.2085711233 0.0622043120 3.0615521874 0.1499409721 0.9080413319 0.1185312746 4.1799318557 .3318177592
0.0075 0.0065 0.7888 0.1972 0.0015708561 0.0007632989 0.2499996341 0.0349926594 3.0642808436 0.1649677692 0.8810286607 0.0589918072 4.1968799945 .2597155347
0.0075 0.006999999999999999 0.7884 0.1971 0.0012435944 0.0009619490 0.2571424808 0.0478090744 2.8741844659 0.1467736333 0.8997297407 0.0934823097 4.0323002818 .2890269664
0.0005 0.006 0.7948 0.1987 0.0001309047 0.0003206497 0.2328568020 0.0554019744 2.9896975758 0.2428759442 0.9340150542 0.0962136234 4.1567003367 .3948121917
0.0075 0.0075 0.7879999999999999 0.19699999999999998 0.0014399514 0.0012139600 0.2785710208 0.0739552009 2.9887880237 0.2083966156 0.9849235499 0.0700347118 4.2537225458 .3536004883
0.0075 0.008 0.7876 0.1969 0.0012435944 0.0004898005 0.2814281595 0.0975619777 2.9696874307 0.2058885124 0.9018076385 0.0916633231 4.1541668231 .3956036137
0.0075 0.0085 0.7872 0.1968 0.0011781421 0.0008878387 0.3157138236 0.0779323528 2.9587728062 0.1582306891 0.9475213898 0.1092824110 4.2231861617 .3463332916
0.0075 0.009000000000000001 0.7868 0.1967 0.0011126898 0.0012139600 0.3628566118 0.0622043120 2.9760542951 0.0729004688 0.8540159895 0.0843022363 4.1940395862 .2206209771
0.0075 0.0095 0.7864 0.1966 0.0013744991 0.0019149703 0.3399995024 0.0869434388 2.9742351910 0.4301710032 0.8966128940 0.1437508850 4.2122220865 .6627802973
0.0075 0.01 0.7859999999999999 0.1965 0.0016363085 0.0009256358 0.3499994877 0.0433306534 2.8423501443 0.2560352660 0.9880403966 0.1707672986 4.1820263371 .4710588538
0.008 0.0 0.7936 0.1984 0.0013090468 0.0014925430 0.0000000000 0.0000000000 3.0670094997 0.1689515879 0.9558329809 0.1370467713 4.0241515274 .3074909022
0.008 0.0005 0.7932 0.1983 0.0015708561 0.0014576928 0.0099999854 0.0193780573 3.1143062061 0.1279077272 0.9101192296 0.0829599227 4.0359962772 .2317034000
0.008 0.001 0.7928 0.1982 0.0024871889 0.0019679288 0.0314285254 0.0410076545 3.0297178658 0.2829511016 1.0025856811 0.1003002789 4.0662192612 .4262269638
0.008 0.0015 0.7924 0.1981 0.0017017608 0.0002618094 0.0585713428 0.0245780362 3.0806527804 0.2947060918 0.9579108787 0.1104613277 4.0988367627 .4300072651
0.0005 0.0065 0.7944 0.1986 0.0000000000 0.0000000000 0.2614281888 0.0759160618 2.9405817653 0.0867848026 0.9340150542 0.1098341468 4.1360250083 .2725350112
0.008 0.002 0.792 0.198 0.0020290225 0.0011260846 0.0842855909 0.0305058932 3.0087981687 0.3821244540 0.8945349963 0.1954107929 3.9896477784 .6091672247
0.008 0.0025 0.7916 0.1979 0.0017017608 0.0007632989 0.0942855763 0.0277009872 3.1415927675 0.2766234740 0.9579108787 0.2156012963 4.1954909833 .5206890564
0.008 0.003 0.7912 0.1978 0.0018326655 0.0012139600 0.1099998390 0.0345229380 2.9751447430 0.2992633569 0.9205087186 0.1136972808 4.0074859661 .4486975357
0.008 0.0035 0.7908 0.1977 0.0022253795 0.0015153312 0.1185712550 0.0691640041 2.9615014623 0.2188526628 0.9184308208 0.1556898801 4.0007289176 .4452218782
0.008 0.004 0.7904 0.1976 0.0024217365 0.0017853018 0.1671426125 0.0410076545 3.0333560740 0.2836869357 0.9724561632 0.2120474073 4.1753765862 .5385272993
0.008 0.0045 0.79 0.1975 0.0015708561 0.0011260846 0.1857140139 0.0556958862 3.0051599605 0.3060963597 0.9495992875 0.1259487194 4.1420441180 .4888670499
0.008 0.005 0.7896 0.1974 0.0016363085 0.0014339889 0.1899997219 0.0610117864 3.0333560740 0.2139284975 0.9631056231 0.1647446684 4.1880977275 .4411189412
0.008 0.0055 0.7892 0.1973 0.0009817851 0.0009256358 0.2099996926 0.0554019744 2.9806020553 0.2847696920 0.9329761053 0.0665576317 4.1245596383 .4076549339
0.008 0.006 0.7888 0.1972 0.0018326655 0.0016865888 0.2442853567 0.0261861085 3.0442706985 0.2039182421 0.9184308208 0.1136972808 4.2088195415 .3454882202
0.008 0.0065 0.7884 0.1971 0.0018981178 0.0012691679 0.2085711233 0.0552544323 3.0497280108 0.2788396427 0.9215476675 0.1607653818 4.1817449194 .4961286247
0.0005 0.006999999999999999 0.794 0.1985 0.0000654523 0.0002618094 0.2599996195 0.0264960141 2.9396722132 0.1815097651 0.9350540031 0.1204463985 4.1347912881 .3287139871
0.008 0.006999999999999999 0.7879999999999999 0.19699999999999998 0.0025526412 0.0021668580 0.2885710062 0.0589706778 3.0606426354 0.2979668071 0.9672614187 0.1372671292 4.3190277015 .4963714721
0.008 0.0075 0.7876 0.1969 0.0018326655 0.0015817272 0.2871424369 0.0707971061 3.0324465219 0.2877636388 0.9059634341 0.1858063588 4.2273850584 .5459488309
0.008 0.008 0.7872 0.1968 0.0021599272 0.0010634746 0.3214281010 0.1448431235 2.9351244530 0.1302407390 0.9225866163 0.1252956857 4.1812990975 .4014430228
0.008 0.0085 0.7868 0.1967 0.0021599272 0.0010634746 0.2885710062 0.0855234722 3.0306274178 0.0792093989 0.8851844562 0.0750923626 4.2065428074 .2408887083
0.008 0.009000000000000001 0.7864 0.1966 0.0022253795 0.0018232912 0.3314280863 0.0499795145 2.8350737279 0.1104422425 0.9028465874 0.0432881519 4.0715737811 .2055332001
0.008 0.0095 0.7859999999999999 0.1965 0.0015708561 0.0015708561 0.3328566557 0.0616771473 2.9323957969 0.2023543788 0.9537550831 0.0855730682 4.2205783918 .3511754504
0.008 0.01 0.7856 0.1964 0.0020290225 0.0014576928 0.3814280132 0.1698976799 2.9424008694 0.2185197608 0.9184308208 0.1121679942 4.2442887259 .5020431277
0.0085 0.0 0.7932 0.1983 0.0018981178 0.0013349710 0.0000000000 0.0000000000 3.0879291968 0.2318198195 0.9838846010 0.1802628724 4.0737119156 .4134176629
0.0085 0.0005 0.7928 0.1982 0.0019635702 0.0010952271 0.0228571094 0.0354561585 3.0078886167 0.0599476915 0.9454434920 0.1539608685 3.9781527883 .2504599456
0.0085 0.001 0.7924 0.1981 0.0023562842 0.0026311514 0.0328570948 0.0114285547 2.9569537021 0.1463672450 0.9807677543 0.0962136234 3.9729348354 .2566405745
0.0005 0.0075 0.7936 0.1984 0.0001309047 0.0003206497 0.2857138675 0.0423782150 3.0133459290 0.1496316785 0.9028465874 0.1589829455 4.2020372886 .3513134887
0.0085 0.0015 0.792 0.198 0.0017017608 0.0007632989 0.0499999268 0.0255550252 3.0360847301 0.3585342951 0.9340150542 0.1518998709 4.0218014719 .5367524901
0.0085 0.002 0.7916 0.1979 0.0020944748 0.0013477461 0.0685713282 0.0171428321 3.0724668120 0.0790002372 0.9132360763 0.1947468060 4.0563686913 .2922376214
0.0085 0.0025 0.7912 0.1978 0.0020290225 0.0008683234 0.0857141603 0.1018200206 3.0406324903 0.4064629240 0.9038855363 0.1180933496 4.0322612094 .6272446176
0.0085 0.003 0.7908 0.1977 0.0018981178 0.0007632989 0.1071427003 0.0423782150 3.0060695126 0.1480084619 0.9360929519 0.0986509191 4.0512032826 .2898008949
0.0085 0.0035 0.7904 0.1976 0.0020944748 0.0009796009 0.1342855177 0.0376882476 2.9542250460 0.1402716816 0.8914181496 0.1273464878 3.9820231881 .3062860179
0.0085 0.004 0.79 0.1975 0.0021599272 0.0012139600 0.1514283498 0.0481493568 3.0515471149 0.2619762534 0.9360929519 0.1626079486 4.1412283438 .4739475188
0.0085 0.0045 0.7896 0.1974 0.0020290225 0.0007632989 0.1785711672 0.0383325378 3.0133459290 0.0958445189 0.8924570985 0.1106175672 4.0864032172 .2455579228
0.0085 0.005 0.7892 0.1973 0.0017017608 0.0021269493 0.2071425540 0.0880629283 3.1106679979 0.2119080596 0.9724561632 0.1245699289 4.2919684759 .4266678661
0.0085 0.0055 0.7888 0.1972 0.0022908319 0.0016558277 0.2099996926 0.0515869819 2.9769638471 0.0972157548 0.9683003676 0.1163622759 4.1575547392 .2668208403
0.0085 0.006 0.7884 0.1971 0.0020290225 0.0012691679 0.2328568020 0.0345229380 2.9533154939 0.1963958562 0.8768728651 0.0631626243 4.0650741835 .2953505864
0.0005 0.008 0.7932 0.1983 0.0000654523 0.0002618094 0.2785710208 0.0981459366 2.9796925033 0.2669438410 0.9163529230 0.1366681884 4.1746818994 .5020197754
0.0085 0.0065 0.7879999999999999 0.19699999999999998 0.0020290225 0.0019149703 0.2671424661 0.0429522125 3.0988438213 0.3044812930 0.9724561632 0.1060338840 4.3404714731 .4553823598
0.0085 0.006999999999999999 0.7876 0.1969 0.0013744991 0.0009619490 0.2928567142 0.1065218548 3.0360847301 0.3571008365 0.9225866163 0.1600925514 4.2529025597 .6246771917
0.0085 0.0075 0.7872 0.1968 0.0022908319 0.0020697847 0.3071424076 0.0705661198 3.0269892097 0.2941441255 0.9257034630 0.0800462757 4.2621259122 .4468263057
0.0085 0.008 0.7868 0.1967 0.0013090468 0.0010139833 0.3499994877 0.0451753290 2.9169334121 0.1031610065 0.9049244852 0.1201592792 4.1731664318 .2695095980
0.0085 0.0085 0.7864 0.1966 0.0016363085 0.0014339889 0.3228566703 0.1011766017 2.9669587746 0.2943690408 0.9558329809 0.1128587376 4.2472847343 .5098383690
0.0085 0.009000000000000001 0.7859999999999999 0.1965 0.0017017608 0.0011260846 0.3499994877 0.0564239679 2.9123856518 0.2733865930 0.9298592586 0.0869247008 4.1939461589 .4178613463
0.0085 0.0095 0.7856 0.1964 0.0014399514 0.0010634746 0.3599994731 0.0821147819 2.9296671407 0.2188526628 0.9163529230 0.1349194248 4.2074594882 .4369503441
0.0085 0.01 0.7852 0.1963 0.0017017608 0.0011260846 0.3599994731 0.0703343749 2.9696874307 0.2648655538 0.8831065584 0.1415412968 4.2144952230 .4778673101
0.009000000000000001 0.0 0.7928 0.1982 0.0020290225 0.0013349710 0.0000000000 0.0000000000 2.9824211594 0.2849323312 0.9288203097 0.0741666895 3.9132704916 .3604339917
0.009000000000000001 0.0005 0.7924 0.1981 0.0019635702 0.0013729398 0.0114285547 0.0114285547 3.1988945464 0.2306463306 0.9444045431 0.1548556722 4.1566912144 .3983034973
0.0005 0.0085 0.7928 0.1982 0.0000654523 0.0002618094 0.2842852982 0.0506286263 3.0360847301 0.1363236170 0.9485603387 0.1382387776 4.2689958193 .3254528303
0.009000000000000001 0.001 0.792 0.198 0.0023562842 0.0019149703 0.0428570801 0.0285713868 3.0360847301 0.1335029079 0.9475213898 0.1064808578 4.0288194842 .2704701228
0.009000000000000001 0.0015 0.7916 0.1979 0.0018326655 0.0013477461 0.0599999122 0.0193780573 3.0788336763 0.3346360522 0.9298592586 0.1883909728 4.0705255126 .5437528284
0.009000000000000001 0.002 0.7912 0.1978 0.0017017608 0.0012691679 0.0714284669 0.0127775126 3.0924769570 0.2674763546 0.8789507629 0.1803586550 4.0445579476 .4618816901
0.009000000000000001 0.0025 0.7908 0.1977 0.0021599272 0.0005236187 0.1014284230 0.0305058932 2.9951548880 0.0930414394 0.8945349963 0.1694983904 3.9932782345 .2935693417
0.009000000000000001 0.003 0.7904 0.1976 0.0024871889 0.0017366468 0.0914284376 0.0506286263 2.9596823582 0.2248930660 0.9246645141 0.2273375918 3.9782624988 .5045959309
0.009000000000000001 0.0035 0.79 0.1975 0.0022253795 0.0010472374 0.1314283791 0.0883405840 2.9360340050 0.1669814693 0.9412876964 0.1150187280 4.0109754600 .3713880187
0.009000000000000001 0.004 0.7896 0.1974 0.0025526412 0.0018232912 0.1885711526 0.0145686059 3.0606426354 0.2418108734 0.8779118140 0.1000848108 4.1296782432 .3582875813
0.009000000000000001 0.0045 0.7892 0.1973 0.0020290225 0.0015708561 0.1657140432 0.0966371987 3.0506375629 0.3712666225 0.9038855363 0.1340203801 4.1222661649 .6034950574
0.009000000000000001 0.005 0.7888 0.1972 0.0028799029 0.0017267513 0.2114282620 0.0679734848 3.0051599605 0.2025178447 0.9714172143 0.1026405790 4.1908853397 .3748586598
0.009000000000000001 0.0055 0.7884 0.1971 0.0022253795 0.0011260846 0.1828568752 0.0356856506 3.0479089067 0.2460434954 0.9070023830 0.1965344225 4.1399935444 .4793896531
0.0005 0.009000000000000001 0.7924 0.1981 0.0000000000 0.0000000000 0.3614280424 0.0759160618 2.9860593676 0.1438818194 0.9547940320 0.1102265531 4.3022814420 .3300244343
0.009000000000000001 0.006 0.7879999999999999 0.19699999999999998 0.0022253795 0.0014576928 0.2542853421 0.0655275895 3.0688286038 0.2060812920 0.9215476675 0.1365101356 4.2468869929 .4095767099
0.009000000000000001 0.0065 0.7876 0.1969 0.0018981178 0.0006412993 0.2428567874 0.0592468886 3.0278987617 0.2407410906 0.9724561632 0.0680967399 4.2451098301 .3687260184
0.009000000000000001 0.006999999999999999 0.7872 0.1968 0.0017672131 0.0013477461 0.2528567728 0.0507896080 2.9187525162 0.1481648837 0.8779118140 0.0833752440 4.0512883161 .2836774818
0.009000000000000001 0.0075 0.7868 0.1967 0.0017672131 0.0014098865 0.2642853275 0.0542103948 2.9360340050 0.2355441279 0.9153139741 0.0808513205 4.1174005197 .3720157297
0.009000000000000001 0.008 0.7864 0.1966 0.0023562842 0.0011260846 0.3314280863 0.1000406616 3.0779241242 0.2910793927 0.9734951121 0.1773653432 4.3852036068 .5696114821
0.009000000000000001 0.0085 0.7859999999999999 0.1965 0.0015708561 0.0016244843 0.2971424222 0.0642697452 3.0087981687 0.2360353278 0.9090802807 0.0663627334 4.2165917277 .3682922907
0.009000000000000001 0.009000000000000001 0.7856 0.1964 0.0016363085 0.0009256358 0.3199995316 0.1144283148 2.8350737279 0.3042638530 0.9350540031 0.0876666036 4.0917635711 .5072844072
0.009000000000000001 0.0095 0.7852 0.1963 0.0017672131 0.0009796009 0.3357137943 0.0813155922 2.9333053489 0.2453431294 0.9028465874 0.1088469423 4.1736329437 .4364852648
0.009000000000000001 0.01 0.7848 0.1962 0.0018326655 0.0015817272 0.4085708306 0.1266199279 2.9096569957 0.2820139421 0.9849235499 0.1724279597 4.3049840417 .5826435569
0.0095 0.0 0.7924 0.1981 0.0021599272 0.0013477461 0.0000000000 0.0000000000 3.0178936892 0.3261527323 0.9703782654 0.1741471741 3.9904318818 .5016476525
0.0 0.002 0.7984 0.1996 0.0000000000 0.0000000000 0.0742856056 0.0554019744 3.0406324903 0.2934119602 0.9589498276 0.1074897950 4.0738679235 .4563037296
0.0005 0.0095 0.792 0.198 0.0000654523 0.0002618094 0.3757137358 0.0603390891 3.0388133863 0.2533326969 0.9412876964 0.0784113940 4.3558802708 .3923449894
0.0095 0.0005 0.792 0.198 0.0022908319 0.0009256358 0.0199999707 0.0106904340 3.0688286038 0.4082014458 0.9662224698 0.0521548205 4.0573418762 .4719723361
0.0095 0.001 0.7916 0.1979 0.0024217365 0.0016865888 0.0428570801 0.0299659232 2.9260289325 0.3474726911 0.9028465874 0.1389863564 3.8741543365 .5181115595
0.0095 0.0015 0.7912 0.1978 0.0028799029 0.0023196368 0.0414285108 0.0209955956 2.9078378916 0.2414411003 0.9766119587 0.1575644009 3.9287582640 .4223207336
0.0095 0.002 0.7908 0.1977 0.0028144506 0.0043926273 0.0599999122 0.0294160431 2.9960644401 0.0785381207 0.8883013029 0.1703369304 3.9471801058 .2826837215
0.0095 0.0025 0.7904 0.1976 0.0018981178 0.0010472374 0.0899998683 0.0679734848 2.9196620682 0.4455134107 0.9121971274 0.1599576458 3.9237571817 .6744917787
0.0095 0.003 0.79 0.1975 0.0015708561 0.0009619490 0.0942855763 0.0660240177 2.8705462577 0.1474933367 0.9818067032 0.0912857177 3.9482093933 .3057650211
0.0095 0.0035 0.7896 0.1974 0.0026835459 0.0011260846 0.1357140871 0.1153519982 2.9669587746 0.1401536773 0.8893402518 0.1339236959 3.9946966594 .3905554560
0.0095 0.004 0.7892 0.1973 0.0026180935 0.0013090468 0.1699997512 0.0277009872 3.0442706985 0.1645862010 0.9350540031 0.1618894418 4.1519425463 .3554856768
0.0095 0.0045 0.7888 0.1972 0.0015054038 0.0011412005 0.1599997658 0.0279941275 2.9460390775 0.2337672624 0.9599887765 0.1056259030 4.0675330236 .3685284934
0.0095 0.005 0.7884 0.1971 0.0020944748 0.0010634746 0.1699997512 0.0417963355 2.9233002764 0.1884683144 0.9257034630 0.1110072041 4.0210979654 .3423353286
0.0005 0.01 0.7916 0.1979 0.0000000000 0.0000000000 0.3814280132 0.1101388975 3.0624617395 0.2685628583 0.9246645141 0.1769266210 4.3685542668 .5556283768
0.0095 0.0055 0.7879999999999999 0.19699999999999998 0.0028799029 0.0008683234 0.2457139261 0.0685713282 3.1179444143 0.1478518747 0.9277813608 0.0607940480 4.2943196041 .2780855743
0.0095 0.006 0.7876 0.1969 0.0022253795 0.0008683234 0.2199996780 0.0873181967 2.9560441501 0.1534961715 0.9454434920 0.0804766351 4.1237126996 .3221593267
0.0095 0.0065 0.7872 0.1968 0.0018326655 0.0014694014 0.2428567874 0.0478090744 2.9169334121 0.2565904196 0.9360929519 0.0680967399 4.0977158169 .3739656353
0.0095 0.006999999999999999 0.7868 0.1967 0.0024217365 0.0008878387 0.2542853421 0.0114285547 3.0415420424 0.2127963055 0.9475213898 0.1092824110 4.2457705108 .3343951099
0.0095 0.0075 0.7864 0.1966 0.0025526412 0.0007632989 0.2699996048 0.0815161242 2.9442199735 0.2308614389 0.9257034630 0.0819124069 4.1424756825 .3950532689
0.0095 0.008 0.7859999999999999 0.1965 0.0015708561 0.0009619490 0.2914281449 0.1226907379 2.9478581816 0.1572657309 0.8986907918 0.1430583958 4.1395479744 .4239768136
0.0095 0.0085 0.7856 0.1964 0.0026180935 0.0027144972 0.3342852250 0.1172471686 2.9323957969 0.2300573414 0.8716781206 0.1110072041 4.1409772360 .4610262113
0.0095 0.009000000000000001 0.7852 0.1963 0.0018981178 0.0018232912 0.3528566264 0.1679647651 3.0288083137 0.1527397619 0.8893402518 0.1367944991 4.2729033097 .4593223173
0.0095 0.0095 0.7848 0.1962 0.0016363085 0.0011708470 0.3471423491 0.1134251668 3.1052106856 0.2128740450 0.9454434920 0.0616404096 4.3994328352 .3891104684
0.0095 0.01 0.7844 0.1961 0.0026180935 0.0020279665 0.3814280132 0.1016595476 2.9969739921 0.1918270926 0.9464824409 0.1576191963 4.3275025397 .4531338030
0.001 0.0 0.7992 0.1998 0.0003272617 0.0007169944 0.0000000000 0.0000000000 2.9205716203 0.2412902896 0.9340150542 0.1608727735 3.8549139362 .4028800575
0.01 0.0 0.792 0.198 0.0022253795 0.0010472374 0.0000000000 0.0000000000 3.0297178658 0.2941891223 0.9610277254 0.1429074107 3.9929709707 .4381437704
0.01 0.0005 0.7916 0.1979 0.0020944748 0.0007854281 0.0199999707 0.0139970638 3.0051599605 0.1429357496 0.9444045431 0.1756284639 3.9716589491 .3333467054
0.01 0.001 0.7912 0.1978 0.0030108076 0.0018232912 0.0328570948 0.0307723253 2.9551345980 0.4133971584 0.9506382364 0.0757791973 3.9416407368 .5217719722
0.01 0.0015 0.7908 0.1977 0.0020290225 0.0016244843 0.0585713428 0.0261861085 2.9715065348 0.1155668111 0.9277813608 0.0935284852 3.9598882609 .2369058891
0.01 0.002 0.7904 0.1976 0.0026180935 0.0018512717 0.0899998683 0.0410076545 2.9524059419 0.1619309204 0.8633665295 0.1052163400 3.9083904332 .3100061866
0.01 0.0025 0.79 0.1975 0.0018326655 0.0020531596 0.0842855909 0.0537567434 3.0479089067 0.2304884568 0.9246645141 0.1320732493 4.0586916772 .4183716091
0.01 0.003 0.7896 0.1974 0.0030108076 0.0012691679 0.1314283791 0.0554019744 2.9305766928 0.1884858716 0.9038855363 0.0886461491 3.9689014158 .3338031630
0.01 0.0035 0.7892 0.1973 0.0012435944 0.0008683234 0.1457140724 0.0438921972 2.9833307114 0.2948969164 0.9007686896 0.1137352495 4.0310570678 .4533926865
0.01 0.004 0.7888 0.1972 0.0022908319 0.0018043965 0.1385712258 0.0448124691 2.9123856518 0.3288807386 0.9246645141 0.1200873921 3.9779122236 .4955849963
0.01 0.0045 0.7884 0.1971 0.0019635702 0.0014925430 0.1514283498 0.0949327052 3.0406324903 0.3162626385 0.9194697697 0.0584033455 4.1134941800 .4710912322
0.001 0.0005 0.7988 0.1997 0.0001963570 0.0005236187 0.0199999707 0.0057142774 2.9314862448 0.0777334490 0.9568719298 0.1737748787 3.9085545023 .2577462238
0.01 0.005 0.7879999999999999 0.19699999999999998 0.0024217365 0.0022898966 0.1899997219 0.0864727074 2.9551345980 0.2117049553 0.9257034630 0.0412450934 4.0732595194 .3417126527
0.01 0.0055 0.7876 0.1969 0.0020290225 0.0013976795 0.2142854006 0.0478090744 3.0251701056 0.2479192626 0.9371319008 0.1361934798 4.1786164295 .4333194963
0.01 0.006 0.7872 0.1968 0.0018981178 0.0008683234 0.2228568167 0.0794880422 2.8996519232 0.2806730833 0.9568719298 0.1611409397 4.0812787875 .5221703886
0.01 0.0065 0.7868 0.1967 0.0018326655 0.0019679288 0.2057139846 0.0900791983 2.9806020553 0.1915336072 0.9360929519 0.0699730344 4.1242416573 .3535537687
0.01 0.006999999999999999 0.7864 0.1966 0.0020944748 0.0020109958 0.2685710355 0.1048223399 3.0178936892 0.3590876460 0.9288203097 0.1412970494 4.2173795092 .6072180311
0.01 0.0075 0.7859999999999999 0.1965 0.0018326655 0.0012139600 0.2957138529 0.0801018586 2.9660492226 0.2052768495 0.9610277254 0.1376754295 4.2246234664 .4242680976
0.01 0.008 0.7856 0.1964 0.0020944748 0.0008878387 0.2799995902 0.0654028937 2.8969232671 0.1975215357 0.9433655942 0.0878142320 4.1223829263 .3516265001
0.01 0.0085 0.7852 0.1963 0.0025526412 0.0022824010 0.3385709330 0.0811145645 2.8823704343 0.2309904078 0.9838846010 0.0582553013 4.2073786095 .3726426746
0.01 0.009000000000000001 0.7848 0.1962 0.0023562842 0.0015153312 0.3314280863 0.0769838507 2.8987423711 0.3419528628 0.9225866163 0.1337946750 4.1551133579 .5542467197
0.01 0.0095 0.7844 0.1961 0.0021599272 0.0008878387 0.3585709038 0.0736233135 2.9169334121 0.1769867690 0.9714172143 0.1175436491 4.2490814574 .3690415703
0.001 0.001 0.7984 0.1996 0.0001309047 0.0003206497 0.0414285108 0.0437058176 2.8350737279 0.1994886313 0.9693393165 0.1407152625 3.8459724599 .3842303611
0.01 0.01 0.784 0.196 0.0020290225 0.0020862773 0.3799994438 0.0647758140 2.9369435571 0.3801622906 0.9412876964 0.1762419936 4.2602597198 .6232663755
0.001 0.0015 0.7979999999999999 0.1995 0.0003272617 0.0005854235 0.0499999268 0.0090350658 2.9360340050 0.2998819442 1.0192088633 0.0966613393 4.0055700568 .4061637728
0.001 0.002 0.7976 0.1994 0.0001963570 0.0003206497 0.0642856202 0.0592468886 2.9496772857 0.1261099734 0.9433655942 0.1773653432 3.9575248571 .3630428549
0.001 0.0025 0.7972 0.1993 0.0001963570 0.0003206497 0.0885712989 0.0114285547 2.9041996834 0.2512471868 0.8966128940 0.1388620395 3.8895802333 .4018584307
0.001 0.003 0.7968 0.1992 0.0002618094 0.0004898005 0.1099998390 0.0507896080 2.9251193805 0.1550406101 0.9163529230 0.1201952066 3.9517339519 .3265152252
0.001 0.0035 0.7964 0.1991 0.0000654523 0.0002618094 0.1214283937 0.1065218548 3.0233510015 0.1435133634 1.0025856811 0.0922268325 4.1474305286 .3425238601
0.0 0.0025 0.7979999999999999 0.1995 0.0000000000 0.0000000000 0.0742856056 0.0213808681 3.0260796576 0.1021941529 0.9610277254 0.1083698899 4.0613929886 .2319449109
0.001 0.004 0.7959999999999999 0.19899999999999998 0.0001309047 0.0003206497 0.1457140724 0.0356856506 2.9542250460 0.2107807145 0.9527161342 0.0967059969 4.0527861573 .3434930117
0.001 0.0045 0.7956 0.1989 0.0003272617 0.0004139569 0.1685711818 0.0679734848 3.0224414494 0.1111887850 0.9423266453 0.1423928636 4.1336665382 .3219690903
0.001 0.005 0.7952 0.1988 0.0002618094 0.0004898005 0.1685711818 0.0069985319 2.9733256389 0.1777144600 0.9766119587 0.1441108628 4.1187705888 .3293136552
0.001 0.0055 0.7948 0.1987 0.0001309047 0.0003206497 0.1999997073 0.0705661198 2.9314862448 0.1839545122 0.9433655942 0.0767979327 4.0749824510 .3316392144
0.001 0.006 0.7944 0.1986 0.0002618094 0.0007632989 0.2385710794 0.0448124691 3.0397229383 0.2639644777 0.9610277254 0.0823330125 4.2395835525 .3918732582
0.001 0.0065 0.794 0.1985 0.0003272617 0.0004139569 0.2599996195 0.0465985216 2.9414913173 0.2493831821 0.9329761053 0.0540253424 4.1347943038 .3504210030
0.001 0.006999999999999999 0.7936 0.1984 0.0003272617 0.0007169944 0.2357139407 0.0761308177 3.0697381558 0.2460165952 0.9267424119 0.2070195287 4.2325217701 .5298839360
0.001 0.0075 0.7932 0.1983 0.0002618094 0.0007632989 0.2628567581 0.0736233135 3.0051599605 0.1481648837 0.9475213898 0.1019229515 4.2157999178 .3244744476
0.001 0.008 0.7928 0.1982 0.0002618094 0.0004898005 0.3028566996 0.1197274067 2.9942453360 0.1580214168 0.9537550831 0.0659057293 4.2511189281 .3441443533
0.001 0.0085 0.7924 0.1981 0.0001963570 0.0003206497 0.2942852836 0.0815161242 3.0188032412 0.1764062066 0.9360929519 0.0834787515 4.2493778337 .3417217320
0.0 0.003 0.7976 0.1994 0.0000000000 0.0000000000 0.1242855324 0.0474663526 3.0497280108 0.2601764049 0.9547940320 0.0489079053 4.1288075752 .3565506628
0.001 0.009000000000000001 0.792 0.198 0.0001309047 0.0003206497 0.3214281010 0.0519025015 2.9360340050 0.1658879313 0.9111581785 0.1539047705 4.1687511892 .3720158530
0.001 0.0095 0.7916 0.1979 0.0001963570 0.0007854281 0.3657137504 0.1133531737 2.9560441501 0.1491221606 0.9173918719 0.1048463654 4.2393461294 .3681071278
0.001 0.01 0.7912 0.1978 0.0003927140 0.0006412993 0.3742851665 0.1335846014 3.0151650331 0.1326824148 0.9599887765 0.1361617737 4.3498316901 .4030700892
0.0015 0.0 0.7988 0.1997 0.0002618094 0.0004898005 0.0000000000 0.0000000000 3.0269892097 0.1421464280 0.9579108787 0.1405617605 3.9851618978 .2831979890
0.0015 0.0005 0.7984 0.1996 0.0002618094 0.0006412993 0.0214285401 0.0156491930 3.0224414494 0.3714092049 0.9163529230 0.1074897950 3.9604847219 .4951894922
0.0015 0.001 0.7979999999999999 0.1995 0.0002618094 0.0007632989 0.0371428028 0.0189521139 2.9969739921 0.1203911620 0.9381708497 0.0662324826 3.9725494540 .2063390574
0.0015 0.0015 0.7976 0.1994 0.0000000000 0.0000000000 0.0442856495 0.0261861085 3.0206223453 0.5184414749 0.9111581785 0.1705395919 3.9760661733 .7151671753
0.0015 0.002 0.7972 0.1993 0.0003927140 0.0007632989 0.0814284522 0.0539083847 3.1388641113 0.1135155936 0.9558329809 0.1367313583 4.1765182584 .3049186355
0.0015 0.0025 0.7968 0.1992 0.0001309047 0.0003206497 0.0957141456 0.0307723253 3.1224921745 0.1468412554 0.9184308208 0.0882556355 4.1367680456 .2661898659
0.0015 0.003 0.7964 0.1991 0.0003272617 0.0004139569 0.1014284230 0.0427617361 2.9915166799 0.3096967953 0.9651835209 0.1608727735 4.0584558855 .5137452618
0.0 0.0035 0.7972 0.1993 0.0000000000 0.0000000000 0.1314283791 0.0320713021 3.0115268249 0.2727079126 0.9423266453 0.2019519964 4.0852818493 .5067312111
0.0015 0.0035 0.7959999999999999 0.19899999999999998 0.0004581664 0.0005236187 0.1271426711 0.0305058932 2.9533154939 0.2547785005 0.9111581785 0.1010721607 3.9920745099 .3868801731
0.0015 0.004 0.7956 0.1989 0.0003272617 0.0005854235 0.1485712111 0.0707971061 2.9233002764 0.3099638076 0.9433655942 0.1331476950 4.0155643434 .5144940322
0.0015 0.0045 0.7952 0.1988 0.0000654523 0.0002618094 0.1457140724 0.0811145645 3.0506375629 0.2810736579 0.9610277254 0.1069663353 4.1574448130 .4694163671
0.0015 0.005 0.7948 0.1987 0.0002618094 0.0004898005 0.1899997219 0.0901697757 3.0124363769 0.2505877789 0.9485603387 0.0930656992 4.1512582469 .4343130543
0.0015 0.0055 0.7944 0.1986 0.0003272617 0.0008279139 0.2171425393 0.1410165099 3.0733763640 0.2794205469 0.9433655942 0.0494347561 4.2342117592 .4706997268
0.0015 0.006 0.794 0.1985 0.0005236187 0.0010634746 0.1999997073 0.0852366403 2.9533154939 0.1758613648 0.9360929519 0.1358443059 4.0899317718 .3980057856
0.0015 0.0065 0.7936 0.1984 0.0001963570 0.0003206497 0.2028568459 0.0523722170 3.0433611465 0.1511499272 0.9838846010 0.1056667720 4.2302989504 .3095095659
0.0015 0.006999999999999999 0.7932 0.1983 0.0002618094 0.0004898005 0.2571424808 0.0739552009 3.0124363769 0.1868991136 0.9880403966 0.1878631053 4.2578810637 .4492072203
0.0015 0.0075 0.7928 0.1982 0.0003927140 0.0004898005 0.3028566996 0.1008533529 2.8605411852 0.1626038935 0.9766119587 0.1634818353 4.1404025575 .4274288822
0.0015 0.008 0.7924 0.1981 0.0003272617 0.0000000000 0.3342852250 0.0437058176 2.9769638471 0.2503896179 0.9506382364 0.1325627133 4.2622145702 .4266581488
0.0 0.004 0.7968 0.1992 0.0000000000 0.0000000000 0.1414283644 0.0318157498 2.9524059419 0.1459143750 0.9734951121 0.1664394828 4.0673294184 .3441696076
0.0015 0.0085 0.792 0.198 0.0003272617 0.0005854235 0.3142852543 0.0657762719 3.0933865090 0.3104971433 0.9953130388 0.1088866024 4.4033120638 .4857454411
0.0015 0.009000000000000001 0.7916 0.1979 0.0002618094 0.0002618094 0.2899995755 0.0971427150 2.9842402635 0.1087513921 0.9423266453 0.1158043587 4.2168282937 .3219602752
0.0015 0.0095 0.7912 0.1978 0.0004581664 0.0008878387 0.3699994585 0.0830046731 3.0379038342 0.1386582188 0.9890793455 0.2594960750 4.3974408046 .4820468056
0.0015 0.01 0.7908 0.1977 0.0001309047 0.0003206497 0.3342852250 0.0545107317 2.9487677337 0.2349814993 0.9610277254 0.1310888387 4.2442115888 .4209017194
0.002 0.0 0.7984 0.1996 0.0003272617 0.0007169944 0.0000000000 0.0000000000 3.1743366411 0.1932878351 0.9631056231 0.1185676953 4.1377695259 .3125725248
0.002 0.0005 0.7979999999999999 0.1995 0.0007199757 0.0009619490 0.0185714014 0.0213808681 3.0433611465 0.1904767903 1.0025856811 0.1075701012 4.0652382047 .3203897086
0.002 0.001 0.7976 0.1994 0.0003272617 0.0004139569 0.0285713868 0.0127775126 3.0206223453 0.2779957707 0.9921961921 0.1153186470 4.0417171859 .4065058872
0.002 0.0015 0.7972 0.1993 0.0004581664 0.0009796009 0.0571427735 0.0156491930 3.0997533734 0.3649378527 0.9870014477 0.1478085098 4.1443557610 .5293751564
0.002 0.002 0.7968 0.1992 0.0005890710 0.0004898005 0.0842855909 0.0437058176 3.0852005406 0.1716717745 0.9205087186 0.1050109595 4.0905839211 .3208783521
0.002 0.0025 0.7964 0.1991 0.0004581664 0.0005236187 0.0828570216 0.0232115043 3.0160745851 0.2862069952 1.0025856811 0.1536801739 4.1019754542 .4636222921
0.0 0.0045 0.7964 0.1991 0.0000000000 0.0000000000 0.1699997512 0.0820153091 3.0015217524 0.1166214567 0.9558329809 0.1206255011 4.1273544845 .3192622669
0.002 0.003 0.7959999999999999 0.19899999999999998 0.0003272617 0.0004139569 0.1157141164 0.0245780362 2.9724160869 0.1817830273 0.9163529230 0.0662324826 4.0048103880 .2730075030
0.002 0.0035 0.7956 0.1989 0.0005890710 0.0010472374 0.1314283791 0.0523722170 3.0942960611 0.1288357277 0.9589498276 0.1410217653 4.1852633388 .3232769474
0.002 0.004 0.7952 0.1988 0.0001963570 0.0005236187 0.1485712111 0.0291372117 3.0606426354 0.2424941493 0.9485603387 0.1263252485 4.1579705422 .3984802282
0.002 0.0045 0.7948 0.1987 0.0005890710 0.0007632989 0.1528569191 0.0726185510 3.1197635184 0.1373393472 0.9734951121 0.1489143971 4.2467046206 .3596355942
0.002 0.005 0.7944 0.1986 0.0005890710 0.0004898005 0.1528569191 0.0429522125 3.0533662190 0.2813207867 0.9163529230 0.1487693553 4.1231651321 .4735321550
0.002 0.0055 0.794 0.1985 0.0005890710 0.0011260846 0.2042854153 0.0679734848 2.9796925033 0.0791676107 0.9880403966 0.1261200083 4.1726073862 .2743871884
0.002 0.006 0.7936 0.1984 0.0003927140 0.0007632989 0.2214282473 0.0625967721 3.0215318974 0.2048895952 0.9537550831 0.2098162368 4.1971079418 .4780659030
0.002 0.0065 0.7932 0.1983 0.0003927140 0.0004898005 0.2599996195 0.0193780573 3.0870196447 0.2601636858 0.9755730099 0.1242228401 4.3229849881 .4042543837
0.002 0.006999999999999999 0.7928 0.1982 0.0001963570 0.0005236187 0.2499996341 0.0699853188 2.9815116073 0.0985679165 0.9090802807 0.2211765783 4.1407878791 .3902534323
0.002 0.0075 0.7924 0.1981 0.0002618094 0.0004898005 0.2642853275 0.0670058414 3.0315369699 0.0875440891 0.9568719298 0.1074496194 4.2529560366 .2624893504
