# Supplementary material for: Multipressure Sampling for Improving the Performance of MOF-based Electronic Noses
Source: ACS Sens. 2024 Jul 12;9(7):3531–9. doi: 10.1021/acssensors.4c00199 (PMC11287752; doi:10.1021/acssensors.4c00199)
Supplement: Supplementary file 2 — se4c00199_si_002.zip [file se4c00199_si_002.zip › Multiplex_Adsorption_Data/Hydrogen_0.5bar/MgMOF-74_EQeq.csv]

H2_comp CO2_comp N2_comp O2_comp H2_mass H2_error CO2_mass CO2_error N2_mass N2_error O2_mass O2_error total_mass total_error
0.0 0.0 0.8 0.2 0.0000000000 0.0000000000 0.0000000000 0.0000000000 5.1908704719 0.2024314538 1.5108562716 0.0883153829 6.7017267435 .2907468367
0.0 0.0005 0.7996 0.1999 0.0000000000 0.0000000000 0.2024322738 0.0255480626 5.2711838071 0.4422757863 1.5158002929 0.0591493948 6.9894163738 .5269732437
0.0 0.005 0.7959999999999999 0.19899999999999998 0.0000000000 0.0000000000 2.1492063297 0.2028014671 5.2681379920 0.2345680280 1.5057291385 0.1169946039 8.9230734602 .5543640990
0.002 0.008 0.792 0.198 0.0008190415 0.0004088296 3.2044223240 0.4522588941 5.1065494853 0.2812263576 1.4498800095 0.0667452288 9.7616708603 .8006393101
0.002 0.0085 0.7916 0.1979 0.0007498267 0.0003343391 3.5752963778 0.3861772401 5.2205270927 0.2735601161 1.4597680520 0.0965095250 10.2563413492 .7565812203
0.002 0.009000000000000001 0.7912 0.1978 0.0005883256 0.0005381173 3.7996336365 0.2149181317 5.1690688480 0.4294898181 1.4692898707 0.0593056443 10.4385806808 .7042517114
0.002 0.0095 0.7908 0.1977 0.0004845034 0.0002787751 4.0451205356 0.0674548732 5.2412065742 0.4462190472 1.5130536144 0.0721804713 10.7998652276 .5861331668
0.002 0.01 0.7904 0.1976 0.0005075750 0.0001845727 4.3361798746 0.7015565184 5.2421684106 0.1631956615 1.4777130180 0.0743804046 11.0565688782 .9393171572
0.0025 0.0 0.7979999999999999 0.1995 0.0008767205 0.0005023041 0.0000000000 0.0000000000 5.2540310589 0.3695532748 1.5059122504 0.1155631941 6.7608200298 .4856187730
0.0025 0.0005 0.7976 0.1994 0.0007382909 0.0004750731 0.2160284713 0.0463058848 5.2719853374 0.2260817885 1.5218429855 0.1062957866 7.0105950851 .3791585330
0.0025 0.001 0.7972 0.1993 0.0008305773 0.0003618638 0.4365890084 0.0457494558 5.2480997347 0.3099767081 1.5168989642 0.0473746967 7.2024182846 .4034627244
0.0025 0.0015 0.7968 0.1992 0.0008190415 0.0001984693 0.6060379142 0.0855849505 5.1828551690 0.2990460427 1.4685574231 0.0675184001 7.2582695478 .4523478626
0.0025 0.002 0.7964 0.1991 0.0009228636 0.0007185606 0.8482516547 0.1514996324 5.1230610093 0.2553944683 1.4707547659 0.0683338668 7.4429902935 .4759465281
0.0 0.0055 0.7956 0.1989 0.0000000000 0.0000000000 2.2776148615 0.3101285057 5.3433215333 0.2282470061 1.5313648042 0.0721990500 9.1523011990 .6105745618
0.0025 0.0025 0.7959999999999999 0.19899999999999998 0.0007036835 0.0004022669 0.9686031807 0.1149690387 5.2307866804 0.2944626373 1.5273363424 0.0713751294 7.7274298870 .4812090723
0.0025 0.003 0.7956 0.1989 0.0007267551 0.0004101296 1.2591589567 0.1547782215 5.1860612902 0.1791541950 1.4965735435 0.0966692091 7.9425205455 .4310117552
0.0025 0.0035 0.7952 0.1988 0.0008190415 0.0003129583 1.5200045234 0.2754106828 5.2400844318 0.1864535193 1.5092082645 0.1056515983 8.2701162612 .5678287587
0.0025 0.004 0.7948 0.1987 0.0007728983 0.0000922864 1.6338097321 0.1391729711 5.1594504845 0.3447169233 1.5355763779 0.0362246987 8.3296094928 .5202068795
0.0025 0.0045 0.7944 0.1986 0.0008997920 0.0003762863 1.9140424693 0.1400194569 5.1865422084 0.0942206954 1.4691067588 0.0334769417 8.5705912285 .2680933803
0.0025 0.005 0.794 0.1985 0.0008651847 0.0001631408 2.0746790249 0.1607856609 5.2652524830 0.4171630604 1.5286181257 0.0686960094 8.8694148183 .6468078715
0.0025 0.0055 0.7936 0.1984 0.0008305773 0.0004532848 2.3624652051 0.3430131885 5.1794887418 0.3376701666 1.4984046625 0.0387851576 9.0411891867 .7199217975
0.0025 0.006 0.7932 0.1983 0.0009113278 0.0005527560 2.5457620899 0.2199618875 5.2737487040 0.1445800686 1.4854037178 0.0747365778 9.3058258395 .4398312899
0.0025 0.0065 0.7928 0.1982 0.0007844341 0.0007020742 2.8058523123 0.2834634074 5.2678173799 0.2229750666 1.5110393835 0.0816654431 9.5854935098 .5888059913
0.0025 0.006999999999999999 0.7924 0.1981 0.0007152193 0.0003311396 3.0289306637 0.3186283864 5.1934353689 0.1873609588 1.5110393835 0.1280296603 9.7341206354 .6343501451
0.0 0.006 0.7952 0.1988 0.0000000000 0.0000000000 2.5689259819 0.2602431231 5.2347943319 0.2081264117 1.4958410960 0.0961879672 9.2995614098 .5645575020
0.0025 0.0075 0.792 0.198 0.0007728983 0.0004872423 3.1528071298 0.5046735121 5.2466569802 0.1010584445 1.5125042787 0.0948512562 9.9127412870 .7010704551
0.0025 0.008 0.7916 0.1979 0.0006460045 0.0002954605 3.4735766781 0.3317611911 5.3396344940 0.4068963135 1.4908970747 0.0545857766 10.3047542513 .7935387417
0.0025 0.0085 0.7912 0.1978 0.0008536489 0.0003129583 3.5216669322 0.5376806547 5.2416874924 0.3091365902 1.5326465875 0.0829074381 10.2968546610 .9300376413
0.0025 0.009000000000000001 0.7908 0.1977 0.0006575403 0.0003146546 3.8343794745 0.3895227248 5.1737177237 0.2627364945 1.4729521087 0.0775357273 10.4817068472 .7301096012
0.0025 0.0095 0.7904 0.1976 0.0009228636 0.0003791049 4.0776003408 0.6074312569 5.2514661619 0.3445117056 1.5062784741 0.0669839242 10.8362678404 1.0193059916
0.0025 0.01 0.79 0.1975 0.0008075057 0.0004839538 4.4147356823 0.4156678920 5.1790078236 0.2997999311 1.5017006767 0.0910373725 11.0962516883 .8069891494
0.003 0.0 0.7976 0.1994 0.0010728290 0.0004035880 0.0000000000 0.0000000000 5.3099778732 0.2900173631 1.5628600507 0.0921545989 6.8739107529 .3825755500
0.003 0.0005 0.7972 0.1993 0.0010612932 0.0004648797 0.2009215852 0.0299863127 5.2213286230 0.2805372508 1.5196456427 0.1124456159 6.9429571441 .4234340591
0.003 0.001 0.7968 0.1992 0.0009690068 0.0003453040 0.4333158497 0.0876749089 5.2541913649 0.2980492732 1.4982215506 0.0654772917 7.1866977720 .4515467778
0.003 0.0015 0.7964 0.1991 0.0011189722 0.0007096155 0.6105699800 0.0893593561 5.2697410526 0.2676402660 1.5066446979 0.0672955533 7.3880747027 .4250047909
0.0 0.0065 0.7948 0.1987 0.0000000000 0.0000000000 2.6356480622 0.2745992557 5.1103968307 0.2793677920 1.4819245917 0.0766327122 9.2279694846 .6305997599
0.003 0.002 0.7959999999999999 0.19899999999999998 0.0008190415 0.0001984693 0.8200521340 0.1103779487 5.2105881171 0.2216851376 1.5427177419 0.0816605161 7.5741770345 .4139220717
0.003 0.0025 0.7956 0.1989 0.0009805426 0.0004437909 1.0401091082 0.0448538574 5.2660540132 0.2537437802 1.5375906087 0.0893511014 7.8447342727 .3883925299
0.003 0.003 0.7952 0.1988 0.0010728290 0.0001874345 1.2563893609 0.2216649207 5.2210080109 0.2578913467 1.4896152914 0.0511141375 7.9680854922 .5308578394
0.003 0.0035 0.7948 0.1987 0.0009228636 0.0002825681 1.5572681758 0.0747074171 5.2623669739 0.1552987640 1.5121380549 0.0675739969 8.3326960682 .2978627461
0.003 0.004 0.7944 0.1986 0.0009690068 0.0005381173 1.7136244470 0.1325757770 5.2931457371 0.3141301824 1.5044473552 0.0765171142 8.5121865461 .5237611909
0.003 0.0045 0.794 0.1985 0.0007728983 0.0004165684 1.8236529341 0.3522227001 5.2290233138 0.1951245446 1.5198287546 0.1259032458 8.5732779008 .6736670589
0.003 0.005 0.7936 0.1984 0.0010843648 0.0004088296 2.0641042046 0.1928231591 5.2490615711 0.1302466746 1.4799103608 0.0520321408 8.7941605013 .3755108041
0.003 0.0055 0.7932 0.1983 0.0009574710 0.0003390818 2.3090875409 0.1683165955 5.1204961124 0.2064816706 1.4876010605 0.0673632811 8.9181421848 .4425006290
0.003 0.006 0.7928 0.1982 0.0010959006 0.0003095379 2.4515958332 0.1773270747 5.1671451753 0.1494224455 1.4974891030 0.0105888720 9.1173260121 .3376479301
0.003 0.0065 0.7924 0.1981 0.0011189722 0.0004761923 2.7559995881 0.1753339099 5.3067717520 0.1578844594 1.5172651880 0.0721507352 9.5811555003 .4058452968
0.0 0.006999999999999999 0.7944 0.1986 0.0000000000 0.0000000000 2.8640138238 0.4481426635 5.2142751564 0.4168606087 1.4993202220 0.0765977009 9.5776092022 .9416009731
0.003 0.006999999999999999 0.792 0.198 0.0008075057 0.0004894224 2.9337572813 0.3836957421 5.2987564491 0.2461027461 1.4896152914 0.1279164728 9.7229365275 .7582043834
0.003 0.0075 0.7916 0.1979 0.0008651847 0.0003008167 3.2532679224 0.2364301412 5.2227713775 0.3626589327 1.5123211668 0.0738501886 9.9892256514 .6732400792
0.003 0.008 0.7912 0.1978 0.0007959699 0.0003529275 3.2308593747 0.2942143369 5.0724042949 0.3743214770 1.5011513410 0.0626189148 9.8052109805 .7315076562
0.003 0.0085 0.7908 0.1977 0.0009805426 0.0002729867 3.5400469769 0.2349648310 5.2017712839 0.1766872401 1.4843050464 0.1370303548 10.2271038498 .5489554126
0.003 0.009000000000000001 0.7904 0.1976 0.0009574710 0.0003146546 3.5528878301 0.2656999273 5.0552515467 0.1784631988 1.4943762008 0.0412615755 10.1034730486 .4857393562
0.003 0.0095 0.79 0.1975 0.0009920784 0.0002352850 3.9794055811 0.3845156748 5.2771151313 0.1731465728 1.4940099770 0.0769889180 10.7515227678 .6348864506
0.003 0.01 0.7896 0.1974 0.0009459352 0.0003691455 4.1312297864 0.5994399377 5.1124808094 0.0694449101 1.4998695577 0.0959995452 10.7445260887 .7652535385
0.0035 0.0 0.7972 0.1993 0.0012574017 0.0003043352 0.0000000000 0.0000000000 5.1689085419 0.1081960205 1.5262376710 0.0568414254 6.6964036146 .1653417811
0.0035 0.0005 0.7968 0.1992 0.0009574710 0.0001726520 0.2074679025 0.0377638580 5.2224507654 0.2591085489 1.5222092093 0.0937461388 6.9530853482 .3907911977
0.0035 0.001 0.7964 0.1991 0.0010959006 0.0002419769 0.4101519577 0.1397457280 5.2549928952 0.4510585204 1.5035317957 0.1167007625 7.1697725492 .7077469878
0.0 0.0075 0.794 0.1985 0.0000000000 0.0000000000 3.0994294656 0.5507582928 5.1395725333 0.2219909589 1.4799103608 0.0748083261 9.7189123597 .8475575778
0.0035 0.0015 0.7959999999999999 0.19899999999999998 0.0010036142 0.0004035880 0.6329785277 0.0863636014 5.3792300904 0.1450797283 1.5423515181 0.0359683230 7.5555637504 .2678152407
0.0035 0.002 0.7956 0.1989 0.0011535796 0.0003647939 0.7983989306 0.0743399344 5.2077026080 0.1960233073 1.4890659557 0.0907658916 7.4963210739 .3614939272
0.0035 0.0025 0.7952 0.1988 0.0011305080 0.0005863998 1.0778763235 0.1051880039 5.2104278110 0.3061360559 1.4892490676 0.0986672428 7.7786837101 .5105777024
0.0035 0.003 0.7948 0.1987 0.0011535796 0.0005508267 1.2359950647 0.1411899054 5.2594814649 0.3473598140 1.5137860620 0.0389060001 8.0104161712 .5280065462
0.0035 0.0035 0.7944 0.1986 0.0012343301 0.0002787751 1.4293632068 0.1637903550 5.3631994845 0.3591462526 1.5359426016 0.1122916453 8.3297396230 .6355070280
0.0035 0.004 0.794 0.1985 0.0011189722 0.0005726218 1.6604985642 0.2190469544 5.1346030455 0.2448477601 1.4753325634 0.0666044202 8.2715531453 .5310717565
0.0035 0.0045 0.7936 0.1984 0.0011766511 0.0002484886 1.9654058821 0.1197527138 5.3292146002 0.2637946150 1.5293505733 0.0668556561 8.8251477067 .4506514735
0.0035 0.005 0.7932 0.1983 0.0012574017 0.0005527560 2.1058999228 0.1066959295 5.1317175364 0.0867704575 1.4890659557 0.0835488043 8.7279408166 .2775679473
0.0035 0.0055 0.7928 0.1982 0.0010728290 0.0004872423 2.3624652051 0.2289943501 5.2511455498 0.3435319556 1.4784454656 0.0809130848 9.0931290495 .6539266328
0.0035 0.006 0.7924 0.1981 0.0010382216 0.0003647939 2.4737525994 0.1209913936 5.2658937072 0.1014138240 1.5344777065 0.0889403726 9.2751622347 .3117103841
0.0 0.008 0.7936 0.1984 0.0000000000 0.0000000000 3.3509591192 0.6607877008 5.3099778732 0.3406123131 1.4778961299 0.0297611763 10.1388331223 1.0311611902
0.0035 0.0065 0.792 0.198 0.0011766511 0.0005391056 2.7381231063 0.4001820180 5.1916720022 0.1746362162 1.4857699416 0.1068118558 9.4167417012 .6821691956
0.0035 0.006999999999999999 0.7916 0.1979 0.0011997227 0.0004461833 2.9287216526 0.0946055131 5.0784959251 0.3930827456 1.4859530535 0.1002477021 9.4943703539 .5883821441
0.0035 0.0075 0.7912 0.1978 0.0011881869 0.0003146546 3.1248593905 0.4895226840 5.2753517646 0.2069515823 1.5007851172 0.0660259966 9.9021844592 .7628149175
0.0035 0.008 0.7908 0.1977 0.0011305080 0.0006130274 3.2560375182 0.3678098489 5.0807402099 0.2589970481 1.5007851172 0.0543987205 9.8386933533 .6818186449
0.0035 0.0085 0.7904 0.1976 0.0010843648 0.0001530396 3.4534341633 0.2518841409 5.1081525459 0.1924126846 1.5018837886 0.1163566255 10.0645548626 .5608064906
0.0035 0.009000000000000001 0.79 0.1975 0.0010382216 0.0003647939 3.8275813758 0.5743765332 5.1910307780 0.1995320434 1.5011513410 0.0548798303 10.5208017164 .8291532008
0.0035 0.0095 0.7896 0.1974 0.0010959006 0.0005001802 3.9464222131 0.3562948403 5.1004578551 0.1789078812 1.4630640662 0.1472429177 10.5110400350 .6829458194
0.0035 0.01 0.7892 0.1973 0.0010728290 0.0002787751 4.2712202643 0.3739997744 5.2977946128 0.3611942738 1.4984046625 0.0718918860 11.0684923686 .8073647093
0.004 0.0 0.7968 0.1992 0.0014535102 0.0006622793 0.0000000000 0.0000000000 5.3268100093 0.6185383031 1.5683534076 0.0727578946 6.8966169271 .6919584770
0.004 0.0005 0.7964 0.1991 0.0010151500 0.0003832941 0.2152731270 0.0679903121 5.1482290604 0.2139638535 1.4786285775 0.0700340175 6.8431459149 .3523714772
0.0 0.0085 0.7932 0.1983 0.0000000000 0.0000000000 3.7316526490 0.6603654437 5.1839773114 0.3771897653 1.5009682291 0.1022584456 10.4165981895 1.1398136546
0.004 0.001 0.7959999999999999 0.19899999999999998 0.0014881176 0.0005623035 0.4270213139 0.0503663573 5.3325810274 0.2497586908 1.5687196314 0.0611889717 7.3298100903 .3618763233
0.004 0.0015 0.7956 0.1989 0.0010843648 0.0003375083 0.6110735429 0.0489415445 5.2655730951 0.3847807586 1.4995033339 0.0766222105 7.3772343367 .5106820219
0.004 0.002 0.7952 0.1988 0.0011881869 0.0006259166 0.8177861011 0.0916096986 5.3896499841 0.3366540199 1.5024331243 0.0645427233 7.7110573964 .4934323584
0.004 0.0025 0.7948 0.1987 0.0013958313 0.0005716915 1.0592444973 0.1097790156 5.2827258433 0.2372495001 1.4993202220 0.0971880954 7.8426863939 .4447883026
0.004 0.003 0.7944 0.1986 0.0012689375 0.0006726467 1.2508501694 0.0980021840 5.2397638197 0.2364487732 1.5092082645 0.1056262061 8.0010911911 .4407498100
0.004 0.0035 0.794 0.1985 0.0012920091 0.0006301544 1.4686411107 0.1034647090 5.2819243130 0.2848136583 1.4929113056 0.0936101264 8.2447687384 .4825186481
0.004 0.004 0.7936 0.1984 0.0011535796 0.0005261132 1.6272634148 0.1602770292 5.1482290604 0.3188309779 1.4885166200 0.0743569599 8.2651626748 .5539910802
0.004 0.0045 0.7932 0.1983 0.0012112585 0.0006525631 1.8372491316 0.2277785808 5.2575577922 0.2836875580 1.4930944175 0.0685474689 8.5891125998 .5806661708
0.004 0.005 0.7928 0.1982 0.0012689375 0.0002630566 2.0696433962 0.3449644569 5.3370695970 0.3517461232 1.5218429855 0.0750303097 8.9298249162 .7720039464
0.004 0.0055 0.7924 0.1981 0.0014881176 0.0004461833 2.2834058345 0.1796484800 5.1844582296 0.3336698882 1.4978553268 0.0814384892 8.9672075085 .5952030407
0.0 0.009000000000000001 0.7928 0.1982 0.0000000000 0.0000000000 3.7910730677 0.2393942333 5.2546722831 0.3174584548 1.5361257135 0.0761393277 10.5818710643 .6329920158
0.004 0.006 0.792 0.198 0.0012574017 0.0002863109 2.5331730181 0.2798622854 5.2429699409 0.3132503436 1.4965735435 0.1087481198 9.2739739042 .7021470597
0.004 0.0065 0.7916 0.1979 0.0012112585 0.0001631408 2.5936005625 0.3796890755 5.1623359936 0.3365214786 1.5040811314 0.0299856566 9.2612289460 .7463593515
0.004 0.006999999999999999 0.7912 0.1978 0.0014419744 0.0006402107 2.9551587033 0.3725977339 5.2548325892 0.1708203785 1.4899815152 0.0480660885 9.7014147821 .5921244116
0.004 0.0075 0.7908 0.1977 0.0014881176 0.0004216487 3.1681657973 0.5955758792 5.2835273736 0.2542989728 1.5430839657 0.0623398534 9.9962652542 .9126363541
0.004 0.008 0.7904 0.1976 0.0012458659 0.0003468421 3.3884745530 0.2836342172 5.2763136010 0.2052253159 1.5311816923 0.0653132188 10.1972157122 .5545195940
0.004 0.0085 0.79 0.1975 0.0013150807 0.0004750731 3.6505790269 0.5166108398 5.2591608527 0.2720533140 1.5167158523 0.1114704866 10.4277708126 .9006097135
0.004 0.009000000000000001 0.7896 0.1974 0.0011997227 0.0004088296 3.9255243540 0.3969001915 5.2328706592 0.2037378376 1.5300830209 0.1066296290 10.6896777568 .7076764877
0.004 0.0095 0.7892 0.1973 0.0014419744 0.0002729867 3.9252725726 0.3438821954 5.1777253752 0.1879820774 1.4714872135 0.0792297062 10.5759271357 .6113669657
0.004 0.01 0.7888 0.1972 0.0014650460 0.0004591189 4.2616525698 0.1090350253 5.0749691918 0.2596376227 1.5396048396 0.0694049653 10.8776916472 .4385367322
0.0045 0.0 0.7964 0.1991 0.0015111892 0.0005623035 0.0000000000 0.0000000000 5.2604433012 0.2088733191 1.5168989642 0.1455591020 6.7788534546 .3549947246
0.0 0.0095 0.7924 0.1981 0.0000000000 0.0000000000 3.9731110452 0.3207818011 5.1976033264 0.2863132620 1.5134198382 0.0933475650 10.6841342098 .7004426281
0.0045 0.0005 0.7959999999999999 0.19899999999999998 0.0013150807 0.0006975103 0.2099857168 0.0265220402 5.2234126018 0.3936372628 1.4965735435 0.0609363823 6.9312869428 .4817931956
0.0045 0.001 0.7956 0.1989 0.0012112585 0.0001263683 0.4202232151 0.0795151125 5.1932750628 0.2606980691 1.5170820761 0.0672397262 7.1317916125 .4075792761
0.0045 0.0015 0.7952 0.1988 0.0013266165 0.0006844140 0.6483371953 0.1713372203 5.2610845254 0.3014715578 1.5342945946 0.1031841639 7.4450429318 .5766773560
0.0045 0.002 0.7948 0.1987 0.0014419744 0.0003791049 0.8615960708 0.1350788040 5.1743589479 0.0838791397 1.5209274260 0.1017509173 7.5583244191 .3210879659
0.0045 0.0025 0.7944 0.1986 0.0016265472 0.0005670169 1.0265129107 0.1026156853 5.2216492351 0.3592667279 1.5390555039 0.1058697192 7.7888441969 .5683191493
0.0045 0.003 0.794 0.1985 0.0013958313 0.0003748690 1.2098097955 0.0881019184 5.1738780298 0.2918257205 1.4991371101 0.0923261739 7.8842207667 .4726286818
0.0045 0.0035 0.7936 0.1984 0.0012689375 0.0005604070 1.4190401680 0.2716552502 5.2142751564 0.3234300961 1.4806428084 0.0543617254 8.1152270703 .6500074787
0.0045 0.004 0.7932 0.1983 0.0014189028 0.0003390818 1.7204225458 0.3285013524 5.3926957993 0.3736926429 1.5150678453 0.0716096297 8.6296050932 .7741427068
0.0045 0.0045 0.7928 0.1982 0.0012920091 0.0007354013 1.8782895055 0.2717607092 5.2299851501 0.1328781549 1.5064615860 0.0433569381 8.6160282507 .4487312035
0.0045 0.005 0.7924 0.1981 0.0016150114 0.0005001802 2.0550400729 0.1004932854 5.3325810274 0.3982048952 1.4692898707 0.0351727405 8.8585259824 .5343711013
0.0 0.001 0.7992 0.1998 0.0000000000 0.0000000000 0.4078859248 0.0094207987 5.4423906773 0.1973705480 1.5667054005 0.0887471418 7.4169820026 .2955384885
0.0 0.01 0.792 0.198 0.0000000000 0.0000000000 4.1221656548 0.4256986004 5.2152369928 0.2047142885 1.5145185096 0.0865203234 10.8519211572 .7169332123
0.0045 0.0055 0.792 0.198 0.0013266165 0.0002825681 2.3156338582 0.3154193372 5.2575577922 0.4756101096 1.5071940336 0.0687623579 9.0817123005 .8600743728
0.0045 0.006 0.7916 0.1979 0.0014650460 0.0004165684 2.5530637515 0.1148300019 5.2468172863 0.1871479687 1.4995033339 0.0749229804 9.3008494177 .3773175194
0.0045 0.0065 0.7912 0.1978 0.0014535102 0.0005230691 2.7066504269 0.2514639903 5.1536794664 0.1518205859 1.4621485067 0.0352222769 9.3239319102 .4390299222
0.0045 0.006999999999999999 0.7908 0.1977 0.0015227250 0.0003969387 2.9113487336 0.5040752365 5.2126720958 0.1805293919 1.4821077036 0.0815158561 9.6076512580 .7665174232
0.0045 0.0075 0.7904 0.1976 0.0014073671 0.0004035880 3.2117239856 0.5053182521 5.2646112587 0.1367116531 1.4941930889 0.0412875712 9.9719357003 .6837210644
0.0045 0.008 0.79 0.1975 0.0014881176 0.0004461833 3.4456289388 0.3962467080 5.2485806529 0.3391197274 1.4813752560 0.0701105784 10.1770729653 .8059231971
0.0045 0.0085 0.7896 0.1974 0.0015688682 0.0006742275 3.2512536709 0.4172515986 5.1769238449 0.1922881693 1.4962073197 0.0297386351 9.9259537037 .6399526305
0.0045 0.009000000000000001 0.7892 0.1973 0.0013150807 0.0002352850 3.8779376628 0.2474774570 5.2743899283 0.1651622357 1.4899815152 0.1190739941 10.6436241870 .5319489718
0.0045 0.0095 0.7888 0.1972 0.0017303693 0.0001031793 4.0478901314 0.5916758725 5.0465950195 0.2666085907 1.4940099770 0.1116976575 10.5902254972 .9700853000
0.0045 0.01 0.7884 0.1971 0.0015804040 0.0009750307 4.1347547265 0.3197310970 5.1160075427 0.2858637754 1.5064615860 0.0652926807 10.7588042592 .6718625838
0.0005 0.0 0.7996 0.1999 0.0001961085 0.0002690587 0.0000000000 0.0000000000 5.3045274672 0.1120629931 1.5405203991 0.1504266194 6.8452439748 .2627586712
0.005 0.0 0.7959999999999999 0.19899999999999998 0.0016726903 0.0008445589 0.0000000000 0.0000000000 5.2897793099 0.4090771899 1.5308154685 0.0688072044 6.8222674687 .4787289532
0.005 0.0005 0.7956 0.1989 0.0016034756 0.0003603898 0.2145177827 0.0354144708 5.2513058559 0.2113356784 1.5123211668 0.0537164301 6.9797482810 .3008269691
0.005 0.001 0.7952 0.1988 0.0019380136 0.0010410376 0.4114108649 0.0316644561 5.3083748126 0.1477614950 1.5196456427 0.0627558430 7.2413693338 .2432228317
0.005 0.0015 0.7948 0.1987 0.0014304386 0.0002954605 0.6158573902 0.1138029805 5.2485806529 0.2734530043 1.5168989642 0.0582100023 7.3827674459 .4457614476
0.005 0.002 0.7944 0.1986 0.0015919398 0.0002972567 0.8605889450 0.1289710925 5.3620773421 0.3003031834 1.5302661328 0.0921298542 7.7545243597 .5217013868
0.005 0.0025 0.794 0.1985 0.0016726903 0.0007546915 0.9970544828 0.0896568201 5.2000079172 0.4042874294 1.4919957461 0.0824337145 7.6907308364 .5771326555
0.005 0.003 0.7936 0.1984 0.0016842261 0.0002569144 1.2473252293 0.0771191369 5.2270996411 0.3427411006 1.4974891030 0.1028860767 7.9735981995 .5230032286
0.005 0.0035 0.7932 0.1983 0.0018457273 0.0003262816 1.4026743747 0.1721522306 5.1543206906 0.3073641994 1.4700223183 0.1210013620 8.0288631109 .6008440736
0.005 0.004 0.7928 0.1982 0.0016496188 0.0004532848 1.6922230250 0.2045568824 5.1440611029 0.2958233636 1.5218429855 0.1090916700 8.3597767322 .6099252008
0.005 0.0045 0.7924 0.1981 0.0015342608 0.0002484886 1.8115674252 0.2755551976 5.1164884609 0.2600529919 1.4835725988 0.1663986492 8.4131627457 .7022553273
0.0005 0.0005 0.7992 0.1998 0.0001499653 0.0001564791 0.2107410611 0.0275168427 5.3135046065 0.1543952912 1.5368581611 0.1010313157 7.0612537940 .2830999287
0.005 0.005 0.792 0.198 0.0017534409 0.0004291564 2.0980946983 0.1519859191 5.3163901155 0.3498249917 1.5103069359 0.0654772917 8.9265451906 .5677173589
0.005 0.0055 0.7916 0.1979 0.0015688682 0.0005430408 2.2698096370 0.2299193290 5.2235729078 0.2401446819 1.5075602574 0.0936029623 9.0025116704 .5642100140
0.005 0.006 0.7912 0.1978 0.0016265472 0.0003529275 2.5163036620 0.3284426815 5.1498321210 0.2651076433 1.5165327404 0.0219306600 9.1842950706 .6158339123
0.005 0.0065 0.7908 0.1977 0.0015573324 0.0003008167 2.6389212208 0.2547719597 5.2634891163 0.2272106386 1.5143353977 0.0629116629 9.4183030672 .5451950779
0.005 0.006999999999999999 0.7904 0.1976 0.0014881176 0.0006335242 2.7932632405 0.3829641150 5.4141768111 0.4312327123 1.5198287546 0.0705586957 9.7287569238 .8853890472
0.005 0.0075 0.79 0.1975 0.0015111892 0.0002352850 3.1898190008 0.3019882948 5.1084731580 0.1669973695 1.4896152914 0.1067716669 9.7894186394 .5759926162
0.005 0.008 0.7896 0.1974 0.0016265472 0.0007310455 3.2683748085 0.4208845827 5.2016109778 0.0373151736 1.5090251526 0.0904980424 9.9806374861 .5494288442
0.005 0.0085 0.7892 0.1973 0.0016150114 0.0008286524 3.3867120830 0.3160008476 5.1398931454 0.2177652629 1.5013344529 0.0978811459 10.0295546927 .6324759088
0.005 0.009000000000000001 0.7888 0.1972 0.0016380830 0.0002972567 3.8691253125 0.5894065188 5.2145957685 0.2280685958 1.4692898707 0.0878586077 10.5546490347 .9056309790
0.005 0.0095 0.7884 0.1971 0.0017419051 0.0002114546 3.8776858813 0.4779244077 5.1499924271 0.1419642069 1.4918126342 0.1024680831 10.5212328477 .7225681523
0.0005 0.001 0.7988 0.1997 0.0001961085 0.0002011335 0.4441424514 0.0770204307 5.3050083854 0.2259658185 1.5571835818 0.0822203009 7.3065305271 .3854076836
0.005 0.01 0.7879999999999999 0.19699999999999998 0.0017419051 0.0002954605 4.3213247699 0.5800043171 5.1934353689 0.1487674769 1.4941930889 0.0524352678 11.0106951328 .7815025223
0.0055 0.0 0.7956 0.1989 0.0016150114 0.0004728269 0.0000000000 0.0000000000 5.1725955813 0.2423594340 1.4989539982 0.0524787327 6.6731645909 .2953109936
0.0055 0.0005 0.7952 0.1988 0.0017649767 0.0010151500 0.2160284713 0.0319911078 5.2652524830 0.3572775757 1.5084758169 0.0729658983 6.9915217479 .4632497318
0.0055 0.001 0.7948 0.1987 0.0018111199 0.0005488906 0.4179571822 0.0582916165 5.1297938637 0.2505209820 1.5060953622 0.0920235216 7.0556575280 .4013850107
0.0055 0.0015 0.7944 0.1986 0.0017880483 0.0007755624 0.6626887371 0.1199980916 5.1482290604 0.3349207534 1.4756987872 0.0236604381 7.2884046330 .4793548455
0.0055 0.002 0.794 0.1985 0.0016265472 0.0002569144 0.8928169687 0.0985286095 5.2561150376 0.1613274805 1.4995033339 0.0476569603 7.6500618874 .3077699647
0.0055 0.0025 0.7936 0.1984 0.0016726903 0.0005054732 1.0028454558 0.1414429133 5.2468172863 0.3951406138 1.5247727759 0.1776491201 7.7761082083 .7147381204
0.0055 0.003 0.7932 0.1983 0.0018918705 0.0004694374 1.3153062167 0.0644560474 5.2615654436 0.1585996557 1.5233078807 0.0343626443 8.1020714115 .2578877848
0.0055 0.0035 0.7928 0.1982 0.0016034756 0.0003043352 1.4719142693 0.2169555496 5.3622376482 0.4445816211 1.5119549430 0.1121302869 8.3477103361 .7739717928
0.0055 0.004 0.7924 0.1981 0.0020533716 0.0003146546 1.6388453608 0.3148995692 5.1333205970 0.1335633290 1.5280687900 0.0491204280 8.3022881194 .4978979808
0.0005 0.0015 0.7984 0.1996 0.0001730369 0.0001263683 0.6450640366 0.0579994262 5.2971533885 0.3571889502 1.5405203991 0.0964608731 7.4829108611 .5117756178
0.0055 0.0045 0.792 0.198 0.0014996534 0.0004127172 2.0771968392 0.2927212307 5.1950384294 0.3195758264 1.4932775294 0.0739100958 8.7670124514 .6866198701
0.0055 0.005 0.7916 0.1979 0.0015919398 0.0003311396 2.0500044442 0.4024743369 5.2565959558 0.1874481709 1.5027993481 0.0925800429 8.8109916879 .6828336903
0.0055 0.0055 0.7912 0.1978 0.0016611546 0.0006742275 2.3126124810 0.2561794132 5.1913513901 0.3559392341 1.5128705025 0.0917213329 9.0184955282 .7045142077
0.0055 0.006 0.7908 0.1977 0.0017303693 0.0007073616 2.5641421346 0.4284352436 5.1264274365 0.2889467674 1.5011513410 0.0715552941 9.1934512814 .7896446667
0.0055 0.0065 0.7904 0.1976 0.0016842261 0.0006077952 2.6341373736 0.1761649766 5.1632978299 0.1775259138 1.4793610251 0.0479095756 9.2784804547 .4022082612
0.0055 0.006999999999999999 0.79 0.1975 0.0018457273 0.0010722707 3.0322038224 0.3883857381 5.1841376175 0.2296719839 1.5198287546 0.1221234188 9.7380159218 .7412534115
0.0055 0.0075 0.7896 0.1974 0.0019610852 0.0003262816 3.2953154220 0.3805602888 5.1863819023 0.1372452058 1.4956579841 0.0654875326 9.9793163936 .5836193088
0.0055 0.008 0.7892 0.1973 0.0016842261 0.0007665881 3.2897762305 0.2955678127 5.2136339322 0.0976136221 1.5119549430 0.0933734234 10.0170493318 .4873214463
0.0055 0.0085 0.7888 0.1972 0.0018226557 0.0004872423 3.5289685938 0.5383635838 5.0411446135 0.2253417420 1.4844881583 0.0965928714 10.0564240213 .8607854395
0.0055 0.009000000000000001 0.7884 0.1971 0.0017072977 0.0003390818 3.8195243698 0.4998631992 5.1985651627 0.2645650312 1.5282519019 0.0652803548 10.5480487321 .8300476670
0.0005 0.002 0.7979999999999999 0.1995 0.0003230023 0.0001874345 0.8918098430 0.1582710197 5.2711838071 0.2412967770 1.5018837886 0.0805409311 7.6652004410 .4802961623
0.0055 0.0095 0.7879999999999999 0.19699999999999998 0.0017995841 0.0003453040 3.9496953718 0.5464471599 5.1719543571 0.2166294244 1.5181807475 0.1195674425 10.6416300605 .8829893308
0.0055 0.01 0.7876 0.1969 0.0019495494 0.0006034004 4.0481419129 0.6685839708 5.2011300597 0.1528583622 1.4786285775 0.0632094209 10.7298500995 .8852551543
0.006 0.0 0.7952 0.1988 0.0015804040 0.0004705700 0.0000000000 0.0000000000 5.2743899283 0.1780324181 1.5377737206 0.0944019534 6.8137440529 .2729049415
0.006 0.0005 0.7948 0.1987 0.0018918705 0.0006742275 0.2215676629 0.0242547997 5.2516264680 0.1764735997 1.5214767617 0.0779669734 6.9965627631 .2793696003
0.006 0.001 0.7944 0.1986 0.0018803347 0.0006944511 0.4257624067 0.0612279441 5.2764739070 0.1506092267 1.5101238240 0.0841008050 7.2142404724 .2966324269
0.006 0.0015 0.794 0.1985 0.0019149421 0.0004969773 0.5957148753 0.1582293581 5.2424890227 0.2141117712 1.5201949784 0.0511220086 7.3603138185 .4239601152
0.006 0.002 0.7936 0.1984 0.0018803347 0.0004532848 0.8563086606 0.1098344385 5.1669848693 0.2800810637 1.4943762008 0.0667030174 7.5195500654 .4570718044
0.006 0.0025 0.7932 0.1983 0.0019956926 0.0003230023 1.0421233597 0.1223916781 5.3022831824 0.2289210925 1.4998695577 0.0607468030 7.8462717924 .4123825759
0.006 0.003 0.7928 0.1982 0.0020649074 0.0003295282 1.2966743905 0.1325432574 5.2557944255 0.3630476044 1.5119549430 0.0469366911 8.0664886664 .5428570811
0.006 0.0035 0.7924 0.1981 0.0017880483 0.0006959824 1.4059475334 0.1824705069 5.2479394287 0.3028326977 1.5037149076 0.0436651813 8.1593899180 .5296643683
0.0005 0.0025 0.7976 0.1994 0.0002307159 0.0002419769 1.0323038837 0.1625736173 5.2820846191 0.1312435793 1.5352101541 0.0704959405 7.8498293728 .3645551140
0.006 0.004 0.792 0.198 0.0020187642 0.0007185606 1.6909641178 0.2447305187 5.2628478921 0.3675772823 1.5377737206 0.1108793575 8.4936044947 .7239057191
0.006 0.0045 0.7916 0.1979 0.0018803347 0.0007020742 1.9024605233 0.2426598361 5.2788784979 0.1826954632 1.5095744883 0.0851452606 8.6927938442 .5112026341
0.006 0.005 0.7912 0.1978 0.0019264778 0.0008773274 2.2116481255 0.1105936877 5.1485496726 0.2280915807 1.5017006767 0.0492349724 8.8638249526 .3887975682
0.006 0.0055 0.7908 0.1977 0.0021687296 0.0003146546 2.2652775712 0.3550443214 5.2969930825 0.3123305099 1.5055460266 0.0540301126 9.0699854099 .7217195985
0.006 0.006 0.7904 0.1976 0.0019264778 0.0004353139 2.4954058029 0.4087969158 5.2498631014 0.1147701817 1.5104900478 0.1222463590 9.2576854299 .6462487704
0.006 0.0065 0.79 0.1975 0.0019956926 0.0005291398 2.6900328522 0.4047229741 5.1201755002 0.3031827926 1.4923619699 0.0919579129 9.3045660149 .8003928194
0.006 0.006999999999999999 0.7896 0.1974 0.0017072977 0.0004532848 3.1374484623 0.2509916168 5.2535501407 0.3251686589 1.4603173877 0.0897285670 9.8530232884 .6663421275
0.006 0.0075 0.7892 0.1973 0.0018918705 0.0009467789 3.0672014419 0.1911589921 5.1594504845 0.1311142849 1.4943762008 0.0561577653 9.7229199977 .3793778212
0.006 0.008 0.7888 0.1972 0.0019034063 0.0008414017 3.3136954668 0.3685116985 5.1156869306 0.2228579411 1.4987708863 0.0470137793 9.9300566900 .6392248206
0.006 0.0085 0.7884 0.1971 0.0020533716 0.0002589780 3.5876336681 0.4918481862 5.2412065742 0.2582828605 1.4727689968 0.1229912336 10.3036626107 .8733812583
0.0005 0.003 0.7972 0.1993 0.0001730369 0.0002419769 1.2551304538 0.1042630540 5.3244054184 0.1336741074 1.5335621470 0.0402346470 8.1132710561 .2784137853
0.006 0.009000000000000001 0.7879999999999999 0.19699999999999998 0.0019841568 0.0007603131 3.5881372310 0.4190460079 5.1774047630 0.2545074637 1.4815583679 0.0471476692 10.2490845187 .7214614539
0.006 0.0095 0.7876 0.1969 0.0020995148 0.0005585041 3.8968212704 0.3834643655 5.1073510156 0.2606361574 1.4791779132 0.0590926807 10.4854497140 .7037517077
0.006 0.01 0.7872 0.1968 0.0018341915 0.0005023041 4.1010160142 0.4797862887 5.2328706592 0.4476812960 1.4524435761 0.0608482794 10.7881644410 .9888181682
0.0065 0.0 0.7948 0.1987 0.0021225864 0.0006418714 0.0000000000 0.0000000000 5.2044964869 0.4313292406 1.5095744883 0.0579328542 6.7161935616 .4899039662
0.0065 0.0005 0.7944 0.1986 0.0022148727 0.0007461796 0.1931163607 0.0270052462 5.1076716277 0.3714407256 1.4879672843 0.0872304800 6.7909701454 .4864226314
0.0065 0.001 0.794 0.1985 0.0021456580 0.0005716915 0.4265177510 0.0483367898 5.3975049810 0.3349974733 1.5143353977 0.0716994740 7.3405037877 .4556054286
0.0065 0.0015 0.7936 0.1984 0.0020879790 0.0007200407 0.6196341117 0.0577101504 5.3854820266 0.4680014501 1.5385061682 0.0924350603 7.5457102855 .6188667015
0.0065 0.002 0.7932 0.1983 0.0021918011 0.0005556375 0.8283609213 0.1070589347 5.1774047630 0.3831799033 1.4725858849 0.0704597834 7.4805433703 .5612542589
0.0065 0.0025 0.7928 0.1982 0.0019495494 0.0001845727 1.0320521023 0.1095107425 5.1923132265 0.2297001785 1.5216598736 0.1160010623 7.7479747518 .4553965560
0.0065 0.003 0.7924 0.1981 0.0020649074 0.0003295282 1.2176150199 0.1375325984 5.1828551690 0.1711071752 1.5112224954 0.0994390339 7.9137575917 .4084083357
0.0005 0.0035 0.7968 0.1992 0.0001961085 0.0001176425 1.3576054978 0.1454904595 5.2642906466 0.3576965227 1.5392386158 0.1053133821 8.1613308687 .6086180068
0.0065 0.0035 0.792 0.198 0.0022840875 0.0005033627 1.3928548987 0.1709564425 5.3006801218 0.2999658339 1.5004188934 0.0483276670 8.1962380014 .5197533061
0.0065 0.004 0.7916 0.1979 0.0021687296 0.0006750166 1.6617574714 0.1353357418 5.1230610093 0.1800019330 1.5249558878 0.0567067719 8.3119430981 .3727194633
0.0065 0.0045 0.7912 0.1978 0.0019264778 0.0003311396 1.8833251342 0.3407822426 5.1155266246 0.2954426301 1.4952917603 0.1041029389 8.4960699969 .7406589512
0.0065 0.005 0.7908 0.1977 0.0020303000 0.0001695409 2.1560044284 0.1796710627 5.3136649125 0.2521316189 1.5212936498 0.0562794352 8.9929932907 .4882516577
0.0065 0.0055 0.7904 0.1976 0.0020187642 0.0004316299 2.3116053553 0.2899988796 5.1605726269 0.2401588069 1.5255052235 0.1140327049 8.9997019699 .6446220213
0.0065 0.006 0.79 0.1975 0.0019380136 0.0004291564 2.5792490207 0.2498524498 5.1810918024 0.2154909381 1.4705716540 0.0156836169 9.2328504907 .4814561612
0.0065 0.0065 0.7896 0.1974 0.0021225864 0.0006898367 2.7008594539 0.3356487347 5.2529089165 0.2628972436 1.5007851172 0.0268469770 9.4566760740 .6260827920
0.0065 0.006999999999999999 0.7892 0.1973 0.0021456580 0.0007237275 2.9392964729 0.2984705107 5.2824052312 0.4674196998 1.4795441370 0.0693218213 9.7033914991 .8359357593
0.0065 0.0075 0.7888 0.1972 0.0019149421 0.0006781635 3.0948973997 0.4705621910 5.1677863995 0.3948824700 1.4888828438 0.0743840109 9.7534815851 .9405068354
0.0065 0.008 0.7884 0.1971 0.0022033369 0.0008583128 3.3801657657 0.6418579931 5.2052980172 0.1544152631 1.5209274260 0.0633831725 10.1085945458 .8605147415
0.0005 0.004 0.7964 0.1991 0.0002076443 0.0001726520 1.6894534292 0.1404299527 5.2969930825 0.1757135757 1.5203780903 0.1100354729 8.5070322463 .4263516533
0.0065 0.0085 0.7879999999999999 0.19699999999999998 0.0019149421 0.0005670169 3.5229258393 0.5075094376 5.2142751564 0.1224536837 1.5320972518 0.0876078970 10.2712131896 .7181380352
0.0065 0.009000000000000001 0.7876 0.1969 0.0021341222 0.0005508267 3.8376526332 0.5499718085 5.2697410526 0.2879493081 1.5253221116 0.0950772274 10.6348499196 .9335491707
0.0065 0.0095 0.7872 0.1968 0.0019726210 0.0007418871 3.8414293547 0.3267521645 5.1793284357 0.3017697572 1.4474995548 0.0897733977 10.4702299662 .7190372065
0.0065 0.01 0.7868 0.1967 0.0020995148 0.0007638056 4.3573295151 0.3524450882 5.1709925207 0.1834691456 1.4932775294 0.1354285497 11.0236990800 .6721065891
0.006999999999999999 0.0 0.7944 0.1986 0.0020303000 0.0006662858 0.0000000000 0.0000000000 5.1998476112 0.3565915933 1.5185469713 0.0882029315 6.7204248825 .4454608106
0.006999999999999999 0.0005 0.794 0.1985 0.0023994455 0.0004980472 0.2036911810 0.0221453187 5.1430992666 0.3336994611 1.5148847334 0.0967732090 6.8640746265 .4531160360
0.006999999999999999 0.001 0.7936 0.1984 0.0020995148 0.0004165684 0.3917719130 0.0635647154 5.2179621958 0.1768663359 1.4800934727 0.0685592075 7.0919270963 .3094068272
0.006999999999999999 0.0015 0.7932 0.1983 0.0022264085 0.0006216499 0.6581566712 0.0882658237 5.1992063870 0.2216879197 1.5260545591 0.1048539086 7.3856440258 .4154293019
0.006999999999999999 0.002 0.7928 0.1982 0.0021687296 0.0006944511 0.8510212505 0.1292401734 5.3157488913 0.3066165054 1.5273363424 0.0816391620 7.6962752138 .5181902919
0.006999999999999999 0.0025 0.7924 0.1981 0.0025609466 0.0006216499 1.0811494821 0.1459672333 5.2458554499 0.4132892891 1.5194625308 0.0693566379 7.8490284094 .6292348102
0.0 0.0015 0.7988 0.1997 0.0000000000 0.0000000000 0.6483371953 0.0717113132 5.2501837135 0.2469533428 1.4951086484 0.0812736338 7.3936295572 .3999382898
0.0005 0.0045 0.7959999999999999 0.19899999999999998 0.0001961085 0.0001564791 1.7972158834 0.2876247790 5.2319088228 0.3465824394 1.5017006767 0.0670039439 8.5310214914 .7013676414
0.006999999999999999 0.003 0.792 0.198 0.0022956233 0.0004461833 1.2999475492 0.1569517498 5.3001992036 0.1712368874 1.5026162362 0.1036445695 8.1050586123 .4322793900
0.006999999999999999 0.0035 0.7916 0.1979 0.0024109813 0.0005230691 1.4092206920 0.1052627087 5.2347943319 0.2262145126 1.5267870067 0.0860633713 8.1732130119 .4180636617
0.006999999999999999 0.004 0.7912 0.1978 0.0022379443 0.0004969773 1.7146315727 0.1713076182 5.2274202532 0.1871820195 1.5192794189 0.0609363823 8.4635691891 .4199229973
0.006999999999999999 0.0045 0.7908 0.1977 0.0020187642 0.0004671641 1.9263797596 0.3302136318 5.3268100093 0.2635802109 1.5075602574 0.0847125593 8.7627687905 .6789735661
0.006999999999999999 0.005 0.7904 0.1976 0.0022148727 0.0005998614 2.0522704772 0.1347385948 5.3011610400 0.2281812448 1.5128705025 0.0613968488 8.8685168924 .4249165498
0.006999999999999999 0.0055 0.79 0.1975 0.0023186949 0.0006936841 2.3040519122 0.3023701109 5.2583593224 0.1395255897 1.5216598736 0.0666688267 9.0863898031 .5092582114
0.006999999999999999 0.006 0.7896 0.1974 0.0020072284 0.0005430408 2.6243178976 0.5467904447 5.2049774051 0.2403594632 1.4908970747 0.0670559671 9.3221996058 .8547489158
0.006999999999999999 0.0065 0.7892 0.1973 0.0021456580 0.0005989733 2.7391302320 0.2764436327 5.2844892099 0.2212339764 1.4985877744 0.1229083289 9.5243528743 .6211849113
0.006999999999999999 0.006999999999999999 0.7888 0.1972 0.0022264085 0.0003901760 3.0027453945 0.2632116908 5.3231229700 0.2056581160 1.5181807475 0.1485641347 9.8462755205 .6178241175
0.006999999999999999 0.0075 0.7884 0.1971 0.0021110506 0.0006259166 3.0729924149 0.3355746896 5.1996873051 0.2309351070 1.5057291385 0.0969047819 9.7805199091 .6640404951
0.0005 0.005 0.7956 0.1989 0.0001499653 0.0001564791 2.1824414791 0.3237584233 5.3314588850 0.0778671724 1.5429008538 0.1023882095 9.0569511832 .5041702843
0.006999999999999999 0.008 0.7879999999999999 0.19699999999999998 0.0021571938 0.0007532795 3.3036242094 0.2496493871 5.1305953940 0.3271877673 1.4756987872 0.0858667903 9.9120755844 .6634572242
0.006999999999999999 0.0085 0.7876 0.1969 0.0023994455 0.0005863998 3.5564127702 0.3402758794 5.1806108842 0.1773266170 1.5040811314 0.0643283331 10.2435042313 .5825172293
0.006999999999999999 0.009000000000000001 0.7872 0.1968 0.0020995148 0.0005189826 3.7502844752 0.1475791490 5.1806108842 0.2734702954 1.4626978424 0.1123095597 10.3956927166 .5338779867
0.006999999999999999 0.0095 0.7868 0.1967 0.0021225864 0.0004637332 4.2223746659 0.4312039172 5.2133133201 0.2639251212 1.4973059911 0.0720223580 10.9351165635 .7676151296
0.006999999999999999 0.01 0.7864 0.1966 0.0023879097 0.0004353139 4.2860753690 0.5507481637 5.1636184420 0.2266716326 1.4916295223 0.0594073247 10.9437112430 .8372624349
0.0075 0.0 0.794 0.1985 0.0025955540 0.0005971933 0.0000000000 0.0000000000 5.1519160998 0.1975621123 1.5053629147 0.0692385774 6.6598745685 .2673978830
0.0075 0.0005 0.7936 0.1984 0.0025609466 0.0009042180 0.2059572139 0.0290412177 5.2426493287 0.2300141130 1.5106731597 0.1234614236 6.9618406489 .3834209723
0.0075 0.001 0.7932 0.1983 0.0025263392 0.0006501114 0.4096483948 0.0386006479 5.2445730014 0.1466722468 1.5293505733 0.0711134571 7.1860983087 .2570364632
0.0075 0.0015 0.7928 0.1982 0.0026070898 0.0002863109 0.6430497851 0.0566457870 5.1496718150 0.3330886788 1.5201949784 0.0576683299 7.3155236683 .4476891066
0.0075 0.002 0.7924 0.1981 0.0024801960 0.0008025465 0.8482516547 0.1447811122 5.2011300597 0.1234294190 1.4841219345 0.0655325736 7.5359838449 .3345456513
0.0005 0.0055 0.7952 0.1988 0.0001615011 0.0002569144 2.2632633197 0.3184787343 5.3316191911 0.3400807544 1.5313648042 0.0882485372 9.1264088161 .7470649403
0.0075 0.0025 0.792 0.198 0.0023417665 0.0002139571 1.0537053057 0.0582263282 5.0950074491 0.0393400343 1.4603173877 0.1016559684 7.6113719090 .1994362880
0.0075 0.003 0.7916 0.1979 0.0023071591 0.0006318415 1.3090116809 0.1491974441 5.1804505781 0.2197524188 1.4817414798 0.0720316684 7.9735108979 .4416133728
0.0075 0.0035 0.7912 0.1978 0.0022033369 0.0006335242 1.4404415900 0.2652557748 5.2246950502 0.0775762077 1.5192794189 0.0922971159 8.1866193960 .4357626226
0.0075 0.004 0.7908 0.1977 0.0022379443 0.0004521090 1.5560092687 0.1334394099 5.1422977363 0.2077596201 1.4636134019 0.1069072437 8.1641583512 .4485583827
0.0075 0.0045 0.7904 0.1976 0.0023417665 0.0007354013 1.9409830829 0.2460325938 5.2179621958 0.4424598218 1.5309985804 0.1410337302 8.6922856256 .8302615471
0.0075 0.005 0.79 0.1975 0.0020879790 0.0009551750 2.1310780663 0.2087716031 5.1722749692 0.2189078864 1.5068278098 0.0914562820 8.8122688243 .5200909465
0.0075 0.0055 0.7896 0.1974 0.0020879790 0.0006662858 2.3440851604 0.1363437736 5.2149163807 0.3182184682 1.5035317957 0.0906091257 9.0646213158 .5458376533
0.0075 0.006 0.7892 0.1973 0.0020879790 0.0005075750 2.4976718358 0.2918493310 4.9903275931 0.1983602058 1.5009682291 0.0235524898 8.9910556370 .5142696016
0.0075 0.0065 0.7888 0.1972 0.0023763739 0.0006121585 2.7565031510 0.3276356654 5.2634891163 0.3246637403 1.4861361654 0.0856478378 9.5085048066 .7385594020
0.0075 0.006999999999999999 0.7884 0.1971 0.0025263392 0.0008947495 2.8310304558 0.2246895044 5.2006491415 0.2489808549 1.4753325634 0.0395046680 9.5095384999 .5140697768
0.0005 0.006 0.7948 0.1987 0.0001845727 0.0001984693 2.4802989168 0.2610204913 5.2860922705 0.3374646234 1.5048135790 0.0455002670 9.2713893390 .6441838510
0.0075 0.0075 0.7879999999999999 0.19699999999999998 0.0023533023 0.0003213501 3.2066883569 0.1921301881 5.1297938637 0.2685841776 1.5088420407 0.0721191273 9.8476775636 .5331548431
0.0075 0.008 0.7876 0.1969 0.0023879097 0.0005998614 3.3333344187 0.5884933108 5.0228697229 0.1983384398 1.4553733665 0.0280250951 9.8139654178 .8154567071
0.0075 0.0085 0.7872 0.1968 0.0022610159 0.0004461833 3.4803747768 0.3662899841 5.1911910840 0.2168475877 1.4905308509 0.0835279330 10.1643577276 .6671116881
0.0075 0.009000000000000001 0.7868 0.1967 0.0022956233 0.0004461833 3.7462559722 0.2669519715 5.1333205970 0.1760700630 1.5031655719 0.0639204794 10.3850377644 .5073886972
0.0075 0.0095 0.7864 0.1966 0.0022840875 0.0004473747 3.7961086964 0.6120404299 5.1261068244 0.1370240824 1.4632471781 0.0586003850 10.3877467864 .8081122720
0.0075 0.01 0.7859999999999999 0.1965 0.0026301614 0.0006216499 4.3913200088 0.3601844093 5.1079922398 0.2127024001 1.4691067588 0.0260147815 10.9710491688 .5995232408
0.008 0.0 0.7936 0.1984 0.0023071591 0.0004316299 0.0000000000 0.0000000000 5.2222904593 0.3031109069 1.4973059911 0.0632263933 6.7219036095 .3667689301
0.008 0.0005 0.7932 0.1983 0.0025032676 0.0010860815 0.2228265700 0.0417380417 5.3248863366 0.1669819805 1.5207443141 0.1063184958 7.0709604883 .3161245995
0.008 0.001 0.7928 0.1982 0.0023302307 0.0004101296 0.4272730953 0.0562685036 5.1435801847 0.2834134945 1.4648951852 0.0538485986 7.0380786959 .3939407263
0.008 0.0015 0.7924 0.1981 0.0027570551 0.0006820768 0.6115771058 0.0943747218 5.1923132265 0.2580140823 1.5024331243 0.1088861627 7.3090805117 .4619570436
0.0005 0.0065 0.7944 0.1986 0.0002768591 0.0000863260 2.7147074328 0.2446331020 5.2035346505 0.0851344409 1.5095744883 0.0893195739 9.4280934307 .4191734428
0.008 0.002 0.792 0.198 0.0026070898 0.0004806428 0.8631067594 0.1545995420 5.1684276238 0.3489232137 1.5095744883 0.1050966588 7.5437159613 .6091000573
0.008 0.0025 0.7916 0.1979 0.0027916625 0.0005138287 1.0529499614 0.1918078838 5.1671451753 0.3529626348 1.5090251526 0.0966192494 7.7319119518 .6419035967
0.008 0.003 0.7912 0.1978 0.0026993761 0.0004969773 1.2949119205 0.1722126119 5.1750001722 0.2155090638 1.4749663396 0.0516232680 7.9475778084 .4398419210
0.008 0.0035 0.7908 0.1977 0.0026186256 0.0003468421 1.3777480126 0.1579020928 5.2402447379 0.3372168917 1.4941930889 0.0776791665 8.1148044650 .5731449931
0.008 0.004 0.7904 0.1976 0.0025494108 0.0009006790 1.7816054345 0.2223468153 5.0885952068 0.1729600596 1.4879672843 0.0713751294 8.3607173364 .4675826833
0.008 0.0045 0.79 0.1975 0.0024686602 0.0006377115 1.8712396254 0.4072158222 5.1960002658 0.2777888914 1.5018837886 0.0671758670 8.5715923400 .7528182921
0.008 0.005 0.7896 0.1974 0.0023763739 0.0005127917 2.0192871092 0.2360093397 5.1645802784 0.1126466919 1.4778961299 0.0567516919 8.6641398914 .4059205152
0.008 0.0055 0.7892 0.1973 0.0027916625 0.0005585041 2.2617526311 0.2930658032 5.2363973925 0.1501854751 1.4830232631 0.0624129592 8.9839649492 .5062227416
0.008 0.006 0.7888 0.1972 0.0026070898 0.0010198583 2.5379568654 0.2687818413 5.1214579487 0.2255059002 1.5027993481 0.0481218626 9.1648212520 .5434294624
0.008 0.0065 0.7884 0.1971 0.0024917318 0.0004579580 2.8579710693 0.4010883792 5.1394122272 0.1410620444 1.4700223183 0.0629713272 9.4698973466 .6055797088
0.0005 0.006999999999999999 0.794 0.1985 0.0001615011 0.0001530396 2.8715672668 0.3393580384 5.1830154751 0.2552495330 1.5075602574 0.0450559467 9.5623045004 .6398165577
0.008 0.006999999999999999 0.7879999999999999 0.19699999999999998 0.0026070898 0.0010757400 2.9977097658 0.3774350679 5.2173209715 0.3624043140 1.4709378778 0.0356875647 9.6885757049 .7766026866
0.008 0.0075 0.7876 0.1969 0.0026070898 0.0007631083 3.1696764859 0.3552720808 5.1445420211 0.2385440331 1.5112224954 0.1146847813 9.8280480922 .7092640035
0.008 0.008 0.7872 0.1968 0.0025840182 0.0005179559 3.3590161251 0.3036546738 5.1419771242 0.1916724241 1.5018837886 0.0288504403 10.0054610561 .5246954941
0.008 0.0085 0.7868 0.1967 0.0024571244 0.0009529433 3.5216669322 0.3867500533 5.1443817150 0.3284661354 1.5130536144 0.1222529416 10.1815593860 .8384220736
0.008 0.009000000000000001 0.7864 0.1966 0.0024109813 0.0004521090 3.7470113165 0.3567223165 5.1347633515 0.2639679600 1.4962073197 0.1032686170 10.3803929690 .7244110025
0.008 0.0095 0.7859999999999999 0.1965 0.0026186256 0.0006427002 3.7455006279 0.3087887594 5.2264584169 0.1484146698 1.4685574231 0.0575216235 10.4431350935 .5153677529
0.008 0.01 0.7856 0.1964 0.0024686602 0.0004521090 4.3434815362 0.5647865610 5.2251759684 0.3433245325 1.4566551497 0.1065516162 11.0277813145 1.0151148187
0.0085 0.0 0.7932 0.1983 0.0029416279 0.0005790923 0.0000000000 0.0000000000 5.4210699716 0.3155263060 1.5125042787 0.0741817917 6.9365158782 .3902871900
0.0085 0.0005 0.7928 0.1982 0.0022956233 0.0007126097 0.1961377379 0.0308121228 5.1879849629 0.1504405525 1.4912632985 0.1003373004 6.8776816226 .2823025854
0.0085 0.001 0.7924 0.1981 0.0028839489 0.0008124346 0.4209785594 0.0622180405 5.2320691289 0.1302790283 1.4775299061 0.0978331760 7.1334615433 .2911426794
0.0005 0.0075 0.7936 0.1984 0.0001499653 0.0002011335 2.8808831799 0.1623675987 5.1607329330 0.1868280283 1.4819245917 0.1053528541 9.5236906699 .4547496146
0.0085 0.0015 0.792 0.198 0.0029300921 0.0007200407 0.6704939616 0.0849753951 5.1846185357 0.1197631101 1.4919957461 0.0647771119 7.3500383355 .2702356578
0.0085 0.002 0.7916 0.1979 0.0026416972 0.0007490277 0.8198003525 0.0681467746 5.2854510463 0.3476038656 1.5044473552 0.0269964325 7.6123404512 .4434961004
0.0085 0.0025 0.7912 0.1978 0.0023879097 0.0007978902 1.0260093479 0.1598365981 5.1580077300 0.1817856564 1.4947424246 0.0983336467 7.6811474122 .4407537914
0.0085 0.003 0.7908 0.1977 0.0026186256 0.0005291398 1.3404843602 0.1609937040 5.1958399597 0.2358332593 1.4934606413 0.0941017015 8.0324035868 .4914578046
0.0085 0.0035 0.7904 0.1976 0.0026993761 0.0008426660 1.4051921891 0.1932618926 5.3316191911 0.3211125221 1.5090251526 0.0790856875 8.2485359089 .5943027682
0.0085 0.004 0.79 0.1975 0.0028954847 0.0013160922 1.6053584299 0.2302796914 5.1867025144 0.2085137571 1.5053629147 0.0510668849 8.3003193437 .4911764256
0.0085 0.0045 0.7896 0.1974 0.0029762352 0.0004872423 1.8468168262 0.1070234004 5.2503440195 0.2195539975 1.4993202220 0.1015213054 8.5994573029 .4285859456
0.0085 0.005 0.7892 0.1973 0.0025840182 0.0001530396 2.0726647734 0.2090519892 5.3236038882 0.1467037807 1.5092082645 0.0817146976 8.9080609443 .4376235071
0.0085 0.0055 0.7888 0.1972 0.0027570551 0.0006582483 2.2577241282 0.4128834775 5.1604123209 0.1258311680 1.4592187163 0.0696730546 8.8801122205 .6090459484
0.0085 0.006 0.7884 0.1971 0.0030800574 0.0008078352 2.6182751432 0.1970494981 5.2299851501 0.2052693881 1.5090251526 0.0949600720 9.3603655033 .4980867934
0.0005 0.008 0.7932 0.1983 0.0002422517 0.0001695409 3.2502465452 0.4852381566 5.2077026080 0.3617257807 1.4916295223 0.0483831396 9.9498209272 .8955166178
0.0085 0.0065 0.7879999999999999 0.19699999999999998 0.0025494108 0.0005479199 2.7094200227 0.1346538790 5.0560530769 0.1588211591 1.4659938566 0.0842744537 9.2340163670 .3782974117
0.0085 0.006999999999999999 0.7876 0.1969 0.0029300921 0.0008426660 2.8957382846 0.2317396109 5.2016109778 0.3177144751 1.4996864458 0.0361987724 9.5999658003 .5864955244
0.0085 0.0075 0.7872 0.1968 0.0026186256 0.0005440201 3.2769353773 0.7072199446 5.2121911777 0.1987469312 1.5038980195 0.0761146626 9.9956432001 .9826255585
0.0085 0.008 0.7868 0.1967 0.0026993761 0.0007013156 3.3403842989 0.4383444644 5.1865422084 0.3879981549 1.4866855010 0.0438307313 10.0163113844 .8708746662
0.0085 0.0085 0.7864 0.1966 0.0029531636 0.0005127917 3.7087405384 0.4560567391 5.0924425522 0.2952741860 1.4815583679 0.0350963941 10.2856946221 .7869401109
0.0085 0.009000000000000001 0.7859999999999999 0.1965 0.0027801267 0.0003453040 3.8645932467 0.4513406784 5.2351149440 0.4261254663 1.5044473552 0.1488572472 10.6069356726 1.0266686959
0.0085 0.0095 0.7856 0.1964 0.0026763046 0.0008143978 3.9836858655 0.2917476569 5.1711528268 0.2700547659 1.4777130180 0.0944970945 10.6352280149 .6571139151
0.0085 0.01 0.7852 0.1963 0.0026301614 0.0005440201 3.9907357457 0.4916563617 5.2000079172 0.2365035432 1.5092082645 0.0814022496 10.7025820888 .8101061746
0.009000000000000001 0.0 0.7928 0.1982 0.0029993068 0.0006997960 0.0000000000 0.0000000000 5.1766032327 0.2380242145 1.5088420407 0.0954643656 6.6884445802 .3341883761
0.009000000000000001 0.0005 0.7924 0.1981 0.0028031983 0.0006550057 0.1933681421 0.0461413094 5.2057789353 0.3477295223 1.4833894869 0.1224382058 6.8853397626 .5169640432
0.0005 0.0085 0.7928 0.1982 0.0001384295 0.0001176425 3.6284222606 0.4052989819 5.2304660683 0.1761867871 1.5368581611 0.0927175664 10.3958849195 .6743209779
0.009000000000000001 0.001 0.792 0.198 0.0029185563 0.0004413855 0.4056198919 0.0244318824 5.2254965805 0.2436052973 1.5335621470 0.0987243176 7.1675971757 .3672028828
0.009000000000000001 0.0015 0.7916 0.1979 0.0026878404 0.0005909211 0.6276911176 0.0276547266 5.1623359936 0.3428205680 1.5128705025 0.1319198913 7.3055854541 .5029861070
0.009000000000000001 0.002 0.7912 0.1978 0.0028378057 0.0004340894 0.8321376429 0.1597413817 5.1349236576 0.3933161980 1.5401541753 0.0497363736 7.5100532815 .6032280427
0.009000000000000001 0.0025 0.7908 0.1977 0.0028147341 0.0005945133 1.0320521023 0.1606152435 5.2325500471 0.4393607428 1.5015175648 0.0741817917 7.7689344483 .6747522913
0.009000000000000001 0.003 0.7904 0.1976 0.0027685909 0.0005556375 1.3001993306 0.1335286944 5.1919926143 0.1976297401 1.5077433693 0.0982094510 8.0027039051 .4299235230
0.009000000000000001 0.0035 0.79 0.1975 0.0028147341 0.0009880461 1.4910496584 0.0411136803 5.2357561682 0.3637745381 1.4940099770 0.0569875294 8.2236305377 .4628637939
0.009000000000000001 0.004 0.7896 0.1974 0.0029185563 0.0007244627 1.6703180402 0.2117504322 5.1368473303 0.2256694834 1.4883335081 0.0512137497 8.2984174349 .4893581280
0.009000000000000001 0.0045 0.7892 0.1973 0.0030685216 0.0008706278 1.9840377083 0.2760700483 5.1531985482 0.1291967380 1.4786285775 0.0680427651 8.6189333556 .4741801792
0.009000000000000001 0.005 0.7888 0.1972 0.0029877710 0.0006293091 2.0039284416 0.2536697646 5.1329999849 0.1719838225 1.4767974585 0.1035384041 8.6167136560 .5298213003
0.009000000000000001 0.0055 0.7884 0.1971 0.0027801267 0.0003129583 2.3410637832 0.3419507064 5.0581370557 0.1875035488 1.4995033339 0.0766397126 8.9014842995 .6064069261
0.0005 0.009000000000000001 0.7924 0.1981 0.0001153580 0.0000729588 3.7963604778 0.7859495323 5.1616947693 0.1848389330 1.5348439303 0.0980468038 10.4930145354 1.0689082279
0.009000000000000001 0.006 0.7879999999999999 0.19699999999999998 0.0029646994 0.0008953442 2.4661991564 0.1359153407 5.1464656938 0.2298263405 1.4837557107 0.0455444606 9.0993852603 .4121814860
0.009000000000000001 0.0065 0.7876 0.1969 0.0028147341 0.0007525725 2.7164699028 0.5339747053 5.1368473303 0.2193310277 1.4826570393 0.0537563642 9.3387890065 .8078146697
0.009000000000000001 0.006999999999999999 0.7872 0.1968 0.0028608773 0.0004165684 2.9579282991 0.3098634749 5.1966414900 0.1587454164 1.4987708863 0.1159837181 9.6562015527 .5850091778
0.009000000000000001 0.0075 0.7868 0.1967 0.0032646301 0.0005240858 3.0661943161 0.3612080020 5.1469466120 0.3008028600 1.4742338920 0.0769366382 9.6906394502 .7394715860
0.009000000000000001 0.008 0.7864 0.1966 0.0030569858 0.0002630566 3.4463842831 0.4015786813 5.1924735325 0.4387215715 1.4870517248 0.0673433683 10.1289665262 .9079066777
0.009000000000000001 0.0085 0.7859999999999999 0.1965 0.0028724131 0.0011613974 3.5561609888 0.3811255761 5.2920235947 0.0911723002 1.4985877744 0.0507903688 10.3496447710 .5242496425
0.009000000000000001 0.009000000000000001 0.7856 0.1964 0.0027685909 0.0006765919 3.7079851941 0.4543538139 5.2715044192 0.1967769761 1.4464008835 0.0630756038 10.4286590877 .7148829857
0.009000000000000001 0.0095 0.7852 0.1963 0.0030454500 0.0008104666 3.8149923040 0.2882060604 5.2014506718 0.3719233216 1.5084758169 0.1068005542 10.5279642427 .7677404028
0.009000000000000001 0.01 0.7848 0.1962 0.0029646994 0.0002972567 3.8791965699 0.2897810717 5.0890761249 0.2887278997 1.4907139628 0.0845287046 10.4619513570 .6633349327
0.0095 0.0 0.7924 0.1981 0.0029070205 0.0002011335 0.0000000000 0.0000000000 5.1485496726 0.2149502803 1.4760650110 0.0598571481 6.6275217041 .2750085619
0.0 0.002 0.7984 0.1996 0.0000000000 0.0000000000 0.8021756521 0.0767896228 5.2982755310 0.2484555665 1.5159834047 0.0516024794 7.6164345878 .3768476687
0.0005 0.0095 0.792 0.198 0.0001845727 0.0001695409 3.7782322145 0.1634323361 5.1681070117 0.2291096069 1.5324634756 0.1012289211 10.4789872745 .4939404050
0.0095 0.0005 0.792 0.198 0.0029762352 0.0009501463 0.1895914206 0.0282444459 5.1846185357 0.2102066636 1.4905308509 0.0539854124 6.8677170424 .2933866682
0.0095 0.001 0.7916 0.1979 0.0031146648 0.0007148471 0.4479191730 0.0549183736 5.2291836198 0.1280964777 1.4912632985 0.1141267583 7.1714807561 .2978564567
0.0095 0.0015 0.7912 0.1978 0.0029877710 0.0003529275 0.6095628543 0.1048499643 5.1002975490 0.2845067193 1.5055460266 0.0405930623 7.2183942009 .4303026734
0.0095 0.002 0.7908 0.1977 0.0029416279 0.0006104169 0.8240806369 0.1273785149 5.2091453626 0.2464420858 1.4813752560 0.0553470668 7.5175428834 .4297780844
0.0095 0.0025 0.7904 0.1976 0.0030800574 0.0004413855 1.1138810687 0.0701273448 5.2028934263 0.1546979210 1.5306323566 0.0823018217 7.8504869090 .3075684730
0.0095 0.003 0.79 0.1975 0.0031838796 0.0006207930 1.2795532530 0.2359910737 5.1660230329 0.2747599074 1.5060953622 0.1042419867 7.9548555277 .6156137608
0.0095 0.0035 0.7896 0.1974 0.0030800574 0.0006343639 1.4782088052 0.1393641516 5.2008094475 0.2840062406 1.5115887192 0.1074915193 8.1936870293 .5314962754
0.0095 0.004 0.7892 0.1973 0.0029762352 0.0003969387 1.5952871725 0.1883177022 5.1192136639 0.1942692498 1.4764312347 0.0480102496 8.1939083063 .4309941403
0.0095 0.0045 0.7888 0.1972 0.0031031290 0.0008857808 1.9465222744 0.1420939855 5.1580077300 0.1707102217 1.5297167971 0.0585889403 8.6373499305 .3722789283
0.0095 0.005 0.7884 0.1971 0.0032415585 0.0005623035 2.0286030223 0.2570026238 5.1897483295 0.1233227744 1.4846712702 0.0585797829 8.7062641805 .4394674846
0.0005 0.01 0.7916 0.1979 0.0001268938 0.0001695409 4.2269067318 0.2686903135 5.3181534822 0.3225412070 1.5255052235 0.0611429246 11.0706923313 .6525439860
0.0095 0.0055 0.7879999999999999 0.19699999999999998 0.0030915932 0.0012133990 2.2761041729 0.3982224081 5.2032140384 0.4515700732 1.5141522858 0.0864272641 8.9965620903 .9374331444
0.0095 0.006 0.7876 0.1969 0.0029300921 0.0003748690 2.5231017607 0.2422310139 5.1219388669 0.1980215259 1.4738676682 0.0879882681 9.1218383879 .5286156769
0.0095 0.0065 0.7872 0.1968 0.0029877710 0.0008520886 2.7174770286 0.2924248163 5.2142751564 0.2297552151 1.4897984033 0.0760070999 9.4245383593 .5990392199
0.0095 0.006999999999999999 0.7868 0.1967 0.0030108426 0.0005989733 3.0797905136 0.2380292204 5.0416255317 0.2107155908 1.4938268651 0.0844747403 9.6182537530 .5338185248
0.0095 0.0075 0.7864 0.1966 0.0034376671 0.0007878197 3.2900280119 0.5017230152 5.1025418338 0.2694286578 1.4687405350 0.0801469713 9.8647480478 .8520864640
0.0095 0.008 0.7859999999999999 0.1965 0.0031377364 0.0009722972 3.2880137604 0.3790373619 5.1698703783 0.3767635742 1.4905308509 0.0691377764 9.9515527260 .8259110097
0.0095 0.0085 0.7856 0.1964 0.0026763046 0.0006550057 3.4199472324 0.3750160864 5.2848098221 0.3426451154 1.5374074968 0.0413751859 10.2448408559 .7596913934
0.0095 0.009000000000000001 0.7852 0.1963 0.0028839489 0.0005836702 3.8995908662 0.3860971230 5.1834963932 0.3030132235 1.4888828438 0.0626381884 10.5748540521 .7523322051
0.0095 0.0095 0.7848 0.1962 0.0034030597 0.0004437909 3.8932963303 0.3983643822 5.0044345262 0.2394214853 1.4606836115 0.0221133680 10.3618175277 .6603430264
0.0095 0.01 0.7844 0.1961 0.0031146648 0.0005744780 4.1063034244 0.3509200985 5.1180915215 0.2171673218 1.4623316186 0.0915075948 10.6898412293 .6601694931
0.001 0.0 0.7992 0.1998 0.0003806813 0.0002484886 0.0000000000 0.0000000000 5.2889777796 0.2614701398 1.5467462036 0.0567658698 6.8361046645 .3184844982
0.01 0.0 0.792 0.198 0.0034607387 0.0004894224 0.0000000000 0.0000000000 5.2572371800 0.2036858642 1.4941930889 0.0740279531 6.7548910076 .2782032397
0.01 0.0005 0.7916 0.1979 0.0036337756 0.0009596229 0.2084750282 0.0579775619 5.2949091037 0.1982306111 1.5134198382 0.0994889257 7.0204377457 .3566567216
0.01 0.001 0.7912 0.1978 0.0030339142 0.0006130274 0.3955486345 0.0449949698 5.1522367119 0.2105765151 1.4888828438 0.0749050773 7.0397021044 .3310895896
0.01 0.0015 0.7908 0.1977 0.0030108426 0.0007837552 0.6327267463 0.0418169474 5.2077026080 0.1033913182 1.5256883354 0.0367977472 7.3691285323 .1827897680
0.01 0.002 0.7904 0.1976 0.0031377364 0.0006216499 0.8636103222 0.1214515976 5.1624962996 0.1622671103 1.5419852943 0.1367560273 7.5712296525 .4210963851
0.01 0.0025 0.79 0.1975 0.0030223784 0.0007638056 1.0234915335 0.1252951044 5.2062598535 0.2214234647 1.5407035110 0.0522995278 7.7734772764 .3997819025
0.01 0.003 0.7896 0.1974 0.0032184869 0.0003819028 1.2652017112 0.1183426314 5.2811227827 0.1299424731 1.4996864458 0.0954432894 8.0492294266 .3441102967
0.01 0.0035 0.7892 0.1973 0.0028378057 0.0004340894 1.4142563207 0.2255017280 5.1339618213 0.1675130043 1.4766143466 0.1052369425 8.0276702943 .4986857642
0.01 0.004 0.7888 0.1972 0.0035760966 0.0006360399 1.7284795517 0.2355522643 5.1612138512 0.3289258442 1.4885166200 0.0556539689 8.3817861195 .6207681173
0.01 0.0045 0.7884 0.1971 0.0032530943 0.0006385456 1.8571398650 0.2979773449 5.1814124145 0.0579820608 1.4941930889 0.0313115992 8.5359984627 .3879095505
0.001 0.0005 0.7988 0.1997 0.0002768591 0.0002463372 0.1968930822 0.0262915764 5.3035656309 0.3521853687 1.5654236172 0.1079670982 7.0661591894 .4866903805
0.01 0.005 0.7879999999999999 0.19699999999999998 0.0032530943 0.0007317733 2.1212585904 0.1874512361 5.1620153814 0.1476814722 1.4800934727 0.0679006967 8.7666205388 .4037651783
0.01 0.0055 0.7876 0.1969 0.0035068818 0.0008299362 2.3244462085 0.1965805221 5.1814124145 0.2281884524 1.5275194543 0.0853906365 9.0368849591 .5109895472
0.01 0.006 0.7872 0.1968 0.0032530943 0.0009912733 2.4692205336 0.2138251521 5.3333825577 0.2286933216 1.4725858849 0.0600607026 9.2784420705 .5035704496
0.01 0.0065 0.7868 0.1967 0.0032300227 0.0004614318 2.6996005467 0.4852830964 5.1035036702 0.1749948982 1.4773467942 0.1193552513 9.2836810338 .7800946777
0.01 0.006999999999999999 0.7864 0.1966 0.0032415585 0.0006662858 2.9345126256 0.1748965989 5.2641303405 0.1376266489 1.4941930889 0.0939918920 9.6960776135 .4071814256
0.01 0.0075 0.7859999999999999 0.1965 0.0032184869 0.0008363253 2.9871349455 0.1553179247 5.1291526395 0.2015995120 1.4793610251 0.0493438152 9.5988670970 .4070975772
0.01 0.008 0.7856 0.1964 0.0030454500 0.0006582483 3.3766408256 0.2320457920 5.1628169117 0.1377714696 1.4908970747 0.0537064419 10.0334002620 .4241819518
0.01 0.0085 0.7852 0.1963 0.0034145955 0.0006418714 3.5921657340 0.6356224198 5.2779166616 0.1586119695 1.5220260974 0.1030944380 10.3955230885 .8979706987
0.01 0.009000000000000001 0.7848 0.1962 0.0026301614 0.0006301544 3.7648877984 0.3795026994 5.1849391478 0.2569089516 1.5022500124 0.0779067427 10.4547071200 .7149485481
0.01 0.0095 0.7844 0.1961 0.0031146648 0.0005311479 4.0770967779 0.4878341813 5.2673364617 0.2238290524 1.4846712702 0.0396571505 10.8322191746 .7518515321
0.001 0.001 0.7984 0.1996 0.0004152886 0.0003213501 0.3990735746 0.0558478239 5.2186034200 0.2774571402 1.5364919373 0.0809462296 7.1545842205 .4145725438
0.01 0.01 0.784 0.196 0.0030800574 0.0012068008 4.0055908503 0.1918792601 5.2218095412 0.3217984308 1.5037149076 0.0534310353 10.7341953565 .5683155270
0.001 0.0015 0.7979999999999999 0.1995 0.0001961085 0.0001874345 0.6060379142 0.0502706084 5.2867334948 0.1151144845 1.5375906087 0.0915017319 7.4305581262 .2570742593
0.001 0.002 0.7976 0.1994 0.0003576097 0.0001345293 0.8283609213 0.1595110407 5.1669848693 0.3325052169 1.5502253297 0.0349432009 7.5459287300 .5270939878
0.001 0.0025 0.7972 0.1993 0.0003114665 0.0002375366 1.0345699167 0.0667178046 5.3346650062 0.2159117303 1.5275194543 0.0776757132 7.8970658437 .3605427847
0.001 0.003 0.7968 0.1992 0.0003114665 0.0002375366 1.1790924604 0.2097059746 5.3423596970 0.1391449198 1.5229416569 0.0958681289 8.0447052808 .4449565599
0.001 0.0035 0.7964 0.1991 0.0002537875 0.0003060792 1.4975959757 0.1566444798 5.2556341195 0.3048092289 1.5284350138 0.0725511432 8.2819188965 .5343109311
0.0 0.0025 0.7979999999999999 0.1995 0.0000000000 0.0000000000 1.0312967580 0.1798036790 5.3106190974 0.2541942589 1.5363088254 0.1229606963 7.8782246808 .5569586342
0.001 0.004 0.7959999999999999 0.19899999999999998 0.0003806813 0.0002972567 1.6151779059 0.1616036737 5.2628478921 0.2136561646 1.5126873906 0.1050328315 8.3910938699 .4805899265
0.001 0.0045 0.7956 0.1989 0.0002537875 0.0003060792 1.7833679045 0.1531245183 5.2450539196 0.3057207592 1.5256883354 0.0248816662 8.5543639470 .4840330229
0.001 0.005 0.7952 0.1988 0.0002883949 0.0002063586 2.1305745035 0.1556946037 5.2245347442 0.2993912956 1.4947424246 0.0450559467 8.8501400672 .5003482046
0.001 0.0055 0.7948 0.1987 0.0003922170 0.0002670730 2.3466029747 0.1345276478 5.2551532013 0.2353423972 1.5183638594 0.0606827416 9.1205122524 .4308198596
0.001 0.006 0.7944 0.1986 0.0002422517 0.0001345293 2.4991825244 0.2074740136 5.1919926143 0.1489953187 1.4998695577 0.0841390704 9.1912869481 .4407429320
0.001 0.0065 0.794 0.1985 0.0002883949 0.0001631408 2.7434105164 0.3893338918 5.1447023272 0.2424696829 1.4813752560 0.0890684582 9.3697764945 .7210351737
0.001 0.006999999999999999 0.7936 0.1984 0.0002768591 0.0002863109 2.9637192721 0.3155632082 5.2524279983 0.4823491819 1.4883335081 0.0913476971 9.7047576376 .8895463981
0.001 0.0075 0.7932 0.1983 0.0004152886 0.0001845727 3.1266218606 0.2892248754 5.2889777796 0.3253677532 1.5544369034 0.0712528843 9.9704518322 .6860300856
0.001 0.008 0.7928 0.1982 0.0003345381 0.0002114546 3.3381182660 0.1258363210 5.2380004531 0.2874390887 1.5106731597 0.1026994961 10.0871264169 .5161863604
0.001 0.0085 0.7924 0.1981 0.0004383602 0.0002139571 3.6178474403 0.3993047176 5.1753207843 0.1443445456 1.5060953622 0.0720912264 10.2997019470 .6159544467
0.0 0.003 0.7976 0.1994 0.0000000000 0.0000000000 1.2432967263 0.1220410355 5.1637787481 0.3496004268 1.5104900478 0.1021718449 7.9175655222 .5738133072
0.001 0.009000000000000001 0.792 0.198 0.0003806813 0.0002011335 3.6981657181 0.2606714975 5.1961605719 0.2889040745 1.5068278098 0.0401412021 10.4015347811 .5899179076
0.001 0.0095 0.7916 0.1979 0.0003345381 0.0001530396 3.9512060604 0.4362801983 5.2505043256 0.4740601154 1.4658107447 0.1545099889 10.6678556688 1.0650033422
0.001 0.01 0.7912 0.1978 0.0002768591 0.0001984693 4.0310207753 0.1939403605 5.2553135073 0.4883466681 1.4890659557 0.0810885978 10.7756770974 .7635740957
0.0015 0.0 0.7988 0.1997 0.0005075750 0.0002352850 0.0000000000 0.0000000000 5.2464966741 0.1466484167 1.5071940336 0.0982504120 6.7541982827 .2451341137
0.0015 0.0005 0.7984 0.1996 0.0005883256 0.0005281329 0.2200569742 0.0140095498 5.1883055750 0.2653479315 1.5168989642 0.0803141393 6.9258498390 .3601997535
0.0015 0.001 0.7979999999999999 0.1995 0.0005767898 0.0002307159 0.4423799814 0.0904677009 5.1665039511 0.2526870993 1.5255052235 0.0593621549 7.1349659458 .4027476710
0.0015 0.0015 0.7976 0.1994 0.0003922170 0.0002768591 0.5765794863 0.0320069567 5.2535501407 0.2231253029 1.4892490676 0.1056515983 7.3197709116 .3610607170
0.0015 0.002 0.7972 0.1993 0.0005191108 0.0002630566 0.8437195889 0.0873271522 5.2516264680 0.3639773675 1.5271532305 0.1390107576 7.6230183982 .5905783339
0.0015 0.0025 0.7968 0.1992 0.0004498960 0.0003677007 1.0642801260 0.0934051437 5.1911910840 0.2662250737 1.5309985804 0.0690154550 7.7869196864 .4290133731
0.0015 0.003 0.7964 0.1991 0.0004729676 0.0003375083 1.2714962470 0.1874174142 5.2617257497 0.4346353416 1.5665222886 0.0496094708 8.1002172529 .6719997349
0.0 0.0035 0.7972 0.1993 0.0000000000 0.0000000000 1.4819855268 0.3038258167 5.3372299031 0.1946102342 1.5170820761 0.0564388775 8.3362975060 .5548749284
0.0015 0.0035 0.7959999999999999 0.19899999999999998 0.0003114665 0.0002787751 1.4955817242 0.0850857353 5.2378401470 0.2637147211 1.5104900478 0.0833382463 8.2442233855 .4324174778
0.0015 0.004 0.7956 0.1989 0.0004152886 0.0003295282 1.7408168420 0.2670991642 5.1342824334 0.2342084129 1.5357594897 0.0712359415 8.4112740537 .5728730468
0.0015 0.0045 0.7952 0.1988 0.0005537182 0.0004165684 1.9263797596 0.2139010363 5.0974120400 0.2992439677 1.5152509572 0.0529063481 8.5395964750 .5664679205
0.0015 0.005 0.7948 0.1987 0.0004383602 0.0001176425 2.0258334265 0.1683391921 5.2726265616 0.2085640345 1.5302661328 0.0883928000 8.8291644811 .4654136691
0.0015 0.0055 0.7944 0.1986 0.0004383602 0.0004165684 2.3032965679 0.2388799503 5.1825345569 0.1758094892 1.5277025662 0.0763609548 9.0139720512 .4914669627
0.0015 0.006 0.794 0.1985 0.0003345381 0.0001130273 2.3994770761 0.2353745722 5.1275495789 0.2285435971 1.5108562716 0.0359086121 9.0382174647 .4999398087
0.0015 0.0065 0.7936 0.1984 0.0004152886 0.0002352850 2.6550352327 0.2515698497 5.2400844318 0.2588684254 1.4998695577 0.0414723185 9.3954045108 .5521458786
0.0015 0.006999999999999999 0.7932 0.1983 0.0003691455 0.0001176425 2.9961990772 0.2588626636 5.1738780298 0.2466192915 1.5042642433 0.0889328324 9.6747104958 .5945324300
0.0015 0.0075 0.7928 0.1982 0.0006113972 0.0004291564 3.1097525044 0.2404817196 5.3102984853 0.2495989522 1.5311816923 0.1096447380 9.9518440792 .6001545662
0.0015 0.008 0.7924 0.1981 0.0005306466 0.0003375083 3.4305220527 0.2423021881 5.1884658811 0.3210324840 1.5313648042 0.0841725383 10.1508833846 .6478447187
0.0 0.004 0.7968 0.1992 0.0000000000 0.0000000000 1.6818999862 0.2017584826 5.3027641006 0.1488358660 1.4951086484 0.0385318952 8.4797727352 .3891262438
0.0015 0.0085 0.792 0.198 0.0004960392 0.0001874345 3.6702179788 0.3882028841 5.2676570738 0.3163842212 1.4800934727 0.0916335556 10.4184645645 .7964080954
0.0015 0.009000000000000001 0.7916 0.1979 0.0007036835 0.0005127917 3.8011443251 0.5438632862 5.1637787481 0.1173615531 1.5284350138 0.1236654850 10.4940617705 .7854031160
0.0015 0.0095 0.7912 0.1978 0.0004960392 0.0002589780 3.9456668688 0.2785453817 5.2126720958 0.2292804823 1.4947424246 0.0489508486 10.6535774284 .5570356906
0.0015 0.01 0.7908 0.1977 0.0003922170 0.0002352850 4.2435243065 0.3206924631 5.1668245632 0.2770660089 1.5114056073 0.0378541501 10.9221466940 .6358479071
0.002 0.0 0.7984 0.1996 0.0006690761 0.0001726520 0.0000000000 0.0000000000 5.4492838378 0.2983288422 1.5456475322 0.1621399766 6.9956004461 .4606414708
0.002 0.0005 0.7979999999999999 0.1995 0.0006575403 0.0004291564 0.2067125582 0.0456939952 5.3731384601 0.1799333926 1.5258714472 0.1295759620 7.1063800058 .3556325062
0.002 0.001 0.7976 0.1994 0.0007382909 0.0005623035 0.4056198919 0.0787621267 5.3122221580 0.2319171629 1.4921788580 0.1166030343 7.2107591988 .4278446274
0.002 0.0015 0.7972 0.1993 0.0007613625 0.0006662858 0.6256768661 0.0983689155 5.3462070424 0.1777041643 1.5103069359 0.0708678532 7.4829522069 .3476072188
0.002 0.002 0.7968 0.1992 0.0005998614 0.0002139571 0.8243324184 0.1764871124 5.3019625703 0.2473276761 1.4951086484 0.0697461658 7.6220034985 .4937749114
0.002 0.0025 0.7964 0.1991 0.0007728983 0.0003146546 0.9945366685 0.0790930412 5.2253362745 0.3233407767 1.5388723920 0.1036186855 7.7595182333 .5063671580
0.0 0.0045 0.7964 0.1991 0.0000000000 0.0000000000 1.8553773949 0.1692255972 5.2437714711 0.1483931976 1.5187300832 0.0534661658 8.6178789492 .3710849606
0.002 0.003 0.7959999999999999 0.19899999999999998 0.0006229330 0.0002569144 1.2714962470 0.1327439865 5.2771151313 0.3323363812 1.4846712702 0.0873626079 8.0339055815 .5526998900
0.002 0.0035 0.7956 0.1989 0.0006575403 0.0003901760 1.4379237756 0.0713106189 5.2710235010 0.1636359768 1.4747832277 0.0510668849 8.1843880446 .2864036566
0.002 0.004 0.7952 0.1988 0.0005652540 0.0003375083 1.6806410790 0.2243427689 5.1370076364 0.1107110360 1.5168989642 0.1107510654 8.3351129336 .4461423786
0.002 0.0045 0.7948 0.1987 0.0007036835 0.0003748690 1.8470686076 0.2683541294 5.2331912713 0.1849267787 1.4810090322 0.1081297077 8.5619725946 .5617854848
0.002 0.005 0.7944 0.1986 0.0005537182 0.0001874345 2.1152158359 0.1726009026 5.2006491415 0.1439387731 1.5190963070 0.0531642936 8.8355150026 .3698914038
0.002 0.0055 0.794 0.1985 0.0006690761 0.0002260545 2.3899093816 0.2773785921 5.1217785608 0.1207733544 1.5106731597 0.1017614617 9.0230301782 .5001394627
0.002 0.006 0.7936 0.1984 0.0005306466 0.0001530396 2.5069877489 0.2791237679 5.2083438323 0.1914083872 1.4872348367 0.0666346185 9.2030970645 .5373198132
0.002 0.0065 0.7932 0.1983 0.0006344688 0.0003180199 2.6749259661 0.2590066212 5.2025728142 0.3260570055 1.4724027730 0.0337124869 9.3505360221 .6190941335
0.002 0.006999999999999999 0.7928 0.1982 0.0008075057 0.0004839538 2.9549069218 0.2968049280 5.1990460809 0.2150650209 1.4753325634 0.0958751237 9.6300930718 .6082290264
0.002 0.0075 0.7924 0.1981 0.0006806119 0.0003375083 3.1553249441 0.3604736437 5.1458244696 0.1982643138 1.4883335081 0.0853435036 9.7901635337 .6444189694
