# Supplementary material for: Multipressure Sampling for Improving the Performance of MOF-based Electronic Noses
Source: ACS Sens. 2024 Jul 12;9(7):3531–9. doi: 10.1021/acssensors.4c00199 (PMC11287752; doi:10.1021/acssensors.4c00199)
Supplement: Supplementary file 2 — se4c00199_si_002.zip [file se4c00199_si_002.zip › Multiplex_Adsorption_Data/Hydrogen_0.5bar/UIO-66_v2_EQeq.csv]

H2_comp CO2_comp N2_comp O2_comp H2_mass H2_error CO2_mass CO2_error N2_mass N2_error O2_mass O2_error total_mass total_error
0.0 0.0 0.8 0.2 0.0000000000 0.0000000000 0.0000000000 0.0000000000 4.5538181820 0.3654288441 1.4305279646 0.0848586178 5.9843461466 .4502874619
0.0 0.0005 0.7996 0.1999 0.0000000000 0.0000000000 0.2832568478 0.0373329275 4.5868905448 0.2134597452 1.4075436677 0.0359825957 6.2776910603 .2867752684
0.0 0.005 0.7959999999999999 0.19899999999999998 0.0000000000 0.0000000000 2.8002923267 0.3856088748 4.3211343094 0.1966710234 1.3736785070 0.1156046127 8.4951051431 .6978845109
0.002 0.008 0.792 0.198 0.0005622471 0.0002263921 4.5603511970 0.3030323896 4.2529560082 0.2649577398 1.3186629028 0.0723752576 10.1325323551 .6405917791
0.002 0.0085 0.7916 0.1979 0.0005776511 0.0002963024 4.4539407610 0.4747743434 4.1571638895 0.2317500375 1.3274653995 0.0773127723 9.9391477011 .7841334556
0.002 0.009000000000000001 0.7912 0.1978 0.0005083330 0.0002356363 4.8592418055 0.5117887897 4.1260180722 0.1417705111 1.3266096012 0.0991876475 10.3123778119 .7529825846
0.002 0.0095 0.7908 0.1977 0.0005237370 0.0001152732 5.1364468750 0.3584997282 4.1416444960 0.1088943758 1.3416471997 0.0613939037 10.6202623077 .5289032809
0.002 0.01 0.7904 0.1976 0.0005545451 0.0003599405 5.3433840736 0.5882236164 4.1726832830 0.1814476443 1.3504496963 0.1111352189 10.8670715980 .8811664201
0.0025 0.0 0.7979999999999999 0.1995 0.0006931813 0.0002623212 0.0000000000 0.0000000000 4.4904562443 0.1685800279 1.3549732016 0.0747532703 5.8461226272 .2435956194
0.0025 0.0005 0.7976 0.1994 0.0007085854 0.0002512321 0.2708170812 0.0473017590 4.4386535790 0.2425925277 1.3846816278 0.0584863507 6.0948608734 .3486318695
0.0025 0.001 0.7972 0.1993 0.0005545451 0.0001342892 0.5680266402 0.0506037797 4.4531026695 0.2446867163 1.4061988419 0.0657992032 6.4278826967 .3612239884
0.0025 0.0015 0.7968 0.1992 0.0005622471 0.0002865315 0.8662448289 0.0700866630 4.4448613364 0.2039104471 1.3989856849 0.0566438784 6.7106540973 .3309275200
0.0025 0.002 0.7964 0.1991 0.0006007572 0.0003792020 1.1579069244 0.1205236321 4.3802150351 0.2385570699 1.3601079913 0.0657737567 6.8988307080 .4252336607
0.0 0.0055 0.7956 0.1989 0.0000000000 0.0000000000 3.1040579789 0.3267815030 4.2787503105 0.2986821239 1.3247757477 0.0454387955 8.7075840371 .6709024224
0.0025 0.0025 0.7959999999999999 0.19899999999999998 0.0006700753 0.0002694605 1.4909228386 0.1400361692 4.4255958824 0.3109862206 1.3978853728 0.0831756726 7.3150741691 .5344675229
0.0025 0.003 0.7956 0.1989 0.0006238632 0.0002978998 1.6956746728 0.2336758031 4.3987312770 0.2984603587 1.3607192758 0.0752729278 7.4557490888 .6077069894
0.0025 0.0035 0.7952 0.1988 0.0007470954 0.0001729098 2.0544106450 0.0871516785 4.3575246115 0.1993059383 1.3626753861 0.0482776995 7.7753577380 .3349082261
0.0025 0.004 0.7948 0.1987 0.0007008834 0.0002595933 2.2931196800 0.1480751799 4.3400786725 0.2468147499 1.3657318086 0.0502022017 7.9996310445 .4453517248
0.0025 0.0045 0.7944 0.1986 0.0005930552 0.0003599405 2.5814196764 0.1716363931 4.3529223086 0.2875511987 1.3395688324 0.0491563958 8.2745038726 .5087039281
0.0025 0.005 0.794 0.1985 0.0006854793 0.0003559631 2.8561031715 0.3526599949 4.2769307954 0.2388805047 1.3275876564 0.0441981937 8.4613071026 .6360946564
0.0025 0.0055 0.7936 0.1984 0.0006700753 0.0002366412 3.0085743650 0.2977073717 4.3303389152 0.1819822317 1.3679324328 0.0867469338 8.7075157883 .5666731784
0.0025 0.006 0.7932 0.1983 0.0006392672 0.0002464645 3.2498049742 0.2562122455 4.2590567353 0.2811917190 1.3278321702 0.0979350250 8.8373331469 .6355854540
0.0025 0.0065 0.7928 0.1982 0.0007008834 0.0002978998 3.5808036290 0.3899258099 4.2731847349 0.1554675440 1.3462929618 0.0421288117 9.2009822091 .5878200654
0.0025 0.006999999999999999 0.7924 0.1981 0.0006392672 0.0003599405 3.8190083491 0.3280547399 4.2442865539 0.1292950834 1.3415249428 0.0753507260 9.4054591130 .5330604898
0.0 0.006 0.7952 0.1988 0.0000000000 0.0000000000 3.2785509214 0.1925417522 4.3505676419 0.1008736589 1.3465374756 0.0429356757 8.9756560389 .3363510868
0.0025 0.0075 0.792 0.198 0.0006238632 0.0000576366 4.0841098618 0.3499539797 4.2828174619 0.0754787512 1.3740452777 0.1035809619 9.7415964646 .5290713294
0.0025 0.008 0.7916 0.1979 0.0007393934 0.0002549821 4.3396293921 0.1475881081 4.2584145535 0.2473512614 1.3367569237 0.0964246596 9.9355402627 .4916190112
0.0025 0.0085 0.7912 0.1978 0.0007162874 0.0002100830 4.6122956278 0.5434358679 4.2193484939 0.1281642149 1.3348008134 0.0093939133 10.1671612225 .6812040791
0.0025 0.009000000000000001 0.7908 0.1977 0.0005391410 0.0002531140 4.7931765585 0.4115168076 4.1259110419 0.2294559899 1.3464152187 0.0674104625 10.2660419601 .7086363740
0.0025 0.0095 0.7904 0.1976 0.0006546713 0.0002386382 5.0512176632 0.6149577927 4.0695060737 0.2568357923 1.2966566612 0.0362705538 10.4180350694 .9083027770
0.0025 0.01 0.79 0.1975 0.0005083330 0.0003592806 5.3590178343 0.2318371498 4.1273024358 0.2876488651 1.3404246307 0.0474218102 10.8272532338 .5672671057
0.003 0.0 0.7976 0.1994 0.0009011357 0.0003103826 0.0000000000 0.0000000000 4.4566346694 0.3300807517 1.3972740883 0.0689745639 5.8548098934 .3993656982
0.003 0.0005 0.7972 0.1993 0.0007779035 0.0002145533 0.2810714834 0.0199641885 4.4833922445 0.2520261549 1.3788132967 0.0525710348 6.1440549281 .3247759315
0.003 0.001 0.7968 0.1992 0.0008164136 0.0002978998 0.5860138703 0.0488072115 4.4788969719 0.3939119880 1.3653650379 0.0689754307 6.4310922937 .5119925300
0.003 0.0015 0.7964 0.1991 0.0008241156 0.0003103826 0.8810380649 0.1242221679 4.3774322473 0.2202052123 1.3738007639 0.0331007024 6.6330951917 .3778384652
0.0 0.0065 0.7948 0.1987 0.0000000000 0.0000000000 3.5687000723 0.2636910408 4.3332287333 0.1348486641 1.3454371635 0.0625066414 9.2473659691 .4610463463
0.003 0.002 0.7959999999999999 0.19899999999999998 0.0007316914 0.0002123299 1.1715234257 0.1168657130 4.4045109132 0.2370382639 1.3712333690 0.0942866250 6.9479993993 .4484029318
0.003 0.0025 0.7956 0.1989 0.0007008834 0.0001848484 1.4310774749 0.2955026902 4.4177826705 0.2045566054 1.3954402348 0.0698231398 7.2450012636 .5700672838
0.003 0.003 0.7952 0.1988 0.0007470954 0.0001984670 1.7582097158 0.1358030022 4.4696923661 0.1202868208 1.3782020122 0.0478247984 7.6068511895 .3041130884
0.003 0.0035 0.7948 0.1987 0.0008780297 0.0003878636 1.9513623081 0.1999773596 4.3163179459 0.1784816183 1.3527725774 0.0889640523 7.6213308611 .4678108938
0.003 0.004 0.7944 0.1986 0.0007933075 0.0000785454 2.2702574062 0.2750825831 4.3602003690 0.2481548693 1.3436033100 0.0546366611 7.9748543927 .5779526589
0.003 0.0045 0.794 0.1985 0.0008087116 0.0001193191 2.5257769365 0.2869291077 4.3772181867 0.0693258975 1.3739230208 0.0886091818 8.2777268556 .4449835061
0.003 0.005 0.7936 0.1984 0.0008087116 0.0003612565 2.7949129682 0.3294606650 4.4017281254 0.2018960302 1.3717223966 0.0836723209 8.5691722018 .6153902726
0.003 0.0055 0.7932 0.1983 0.0007779035 0.0002729601 3.0509368134 0.2516939322 4.3560261873 0.1236269929 1.3806471502 0.0816053576 8.7883880544 .4571992428
0.003 0.006 0.7928 0.1982 0.0006623733 0.0006451328 3.2430807760 0.2643572137 4.2671910381 0.3656186386 1.3616973310 0.1003239838 8.8726315184 .7309449689
0.003 0.0065 0.7924 0.1981 0.0007316914 0.0002336137 3.6196358734 0.4319225766 4.2481396447 0.2578425464 1.3756346173 0.0524799751 9.2441418268 .7424787118
0.0 0.006999999999999999 0.7944 0.1986 0.0000000000 0.0000000000 3.8815433920 0.4308251541 4.3422192785 0.1930204743 1.3542396602 0.1129050231 9.5780023307 .7367506515
0.003 0.006999999999999999 0.792 0.198 0.0008010096 0.0003057613 3.8106031013 0.2636978995 4.3228467942 0.1621293913 1.3428697687 0.0543865964 9.4771206738 .4805196485
0.003 0.0075 0.7916 0.1979 0.0008549237 0.0004087151 4.0385534192 0.4363395868 4.1962299491 0.2140257056 1.3542396602 0.0550052793 9.5898779522 .7057792868
0.003 0.008 0.7912 0.1978 0.0008395196 0.0003353695 4.3090342905 0.3603561727 4.1377914052 0.2446095498 1.3509387239 0.0693618022 9.7986039392 .6746628942
0.003 0.0085 0.7908 0.1977 0.0006469693 0.0002978998 4.5754806429 0.2777602589 4.1541670411 0.3131923855 1.3267318581 0.0580513036 10.0570265114 .6493018478
0.003 0.009000000000000001 0.7904 0.1976 0.0006315652 0.0001585942 4.8289829138 0.6034217658 4.0906980731 0.2385176904 1.3396910893 0.0638251267 10.2600036414 .9059231771
0.003 0.0095 0.79 0.1975 0.0008010096 0.0002089504 5.1396408691 0.3633049485 4.2304796451 0.2881095052 1.3173180769 0.0399912760 10.6882396007 .6916146801
0.003 0.01 0.7896 0.1974 0.0007316914 0.0003709782 5.3045518291 0.0416276204 4.2865635224 0.2293067668 1.3296660237 0.0642908564 10.9215130666 .3355962218
0.0035 0.0 0.7972 0.1993 0.0010628781 0.0002986952 0.0000000000 0.0000000000 4.4480722454 0.2071608994 1.4153681092 0.0307018206 5.8645032327 .2381614152
0.0035 0.0005 0.7968 0.1992 0.0007779035 0.0002406186 0.2649334078 0.0230836934 4.4648760025 0.2643673547 1.3708665983 0.0395598840 6.1014539121 .3272515507
0.0035 0.001 0.7964 0.1991 0.0008010096 0.0003018561 0.5843328207 0.0472060742 4.3451090966 0.2007365763 1.3833368019 0.0927123319 6.3135797288 .3409568385
0.0 0.0075 0.794 0.1985 0.0000000000 0.0000000000 4.1837960996 0.3822731792 4.3143914005 0.0492943964 1.3872490227 0.0895688446 9.8854365228 .5211364202
0.0035 0.0015 0.7959999999999999 0.19899999999999998 0.0008241156 0.0004063862 0.8521240127 0.0928048974 4.4969850926 0.1834180849 1.3987411711 0.0686487452 6.7486743920 .3452781137
0.0035 0.002 0.7956 0.1989 0.0009858579 0.0001861276 1.1637905978 0.0934252263 4.4311614580 0.1545250677 1.3832145450 0.0332430872 6.9791524587 .2813795088
0.0035 0.0025 0.7952 0.1988 0.0008395196 0.0004340548 1.4423405069 0.0949339148 4.4885296989 0.3715321275 1.3758791311 0.0770796536 7.3075888565 .5439797507
0.0035 0.003 0.7948 0.1987 0.0009165398 0.0003690543 1.6832349062 0.1855245147 4.4529956392 0.3370839400 1.3636534413 0.0794703693 7.5008005265 .6024478783
0.0035 0.0035 0.7944 0.1986 0.0008703277 0.0004346012 1.9900264476 0.2482508942 4.3418981876 0.2286790468 1.3727004518 0.0640075286 7.7054954147 .5413720708
0.0035 0.004 0.794 0.1985 0.0010397720 0.0004104531 2.3748186877 0.3037644893 4.3772181867 0.0888869728 1.3538728895 0.0921833226 8.1069495359 .4852452378
0.0035 0.0045 0.7936 0.1984 0.0009319438 0.0002815189 2.4587030598 0.1180733585 4.3472497026 0.1081431950 1.3921392986 0.0714490902 8.1990240048 .2979471626
0.0035 0.005 0.7932 0.1983 0.0009011357 0.0003325273 2.8650127341 0.1777708102 4.3414700664 0.1637327130 1.3580296240 0.0583953006 8.5654135602 .4002313511
0.0035 0.0055 0.7928 0.1982 0.0008010096 0.0002253415 3.0100873095 0.4242209706 4.2716863107 0.2249260539 1.3312553633 0.0218891067 8.6138299931 .6712614727
0.0035 0.006 0.7924 0.1981 0.0009165398 0.0004285533 3.3389005999 0.2343182870 4.2335835238 0.1755557953 1.3594967068 0.0466694791 8.9328973703 .4569721147
0.0 0.008 0.7936 0.1984 0.0000000000 0.0000000000 4.3142455441 0.3890682304 4.1977283733 0.1805852068 1.3524058067 0.0594052797 9.8643797241 .6290587169
0.0035 0.0065 0.792 0.198 0.0008626257 0.0005977875 3.5044839798 0.3340725524 4.2369014632 0.1986482371 1.3252647753 0.0631300340 9.0675128440 .5964486110
0.0035 0.006999999999999999 0.7916 0.1979 0.0009935599 0.0003592806 3.7625250844 0.2817563403 4.1981564945 0.4036829923 1.3291769961 0.0415860393 9.2908521349 .7273846525
0.0035 0.0075 0.7912 0.1978 0.0009165398 0.0002549821 4.1637916101 0.3148967919 4.2354030389 0.1175904067 1.3437255669 0.0649707711 9.7438367557 .4977129518
0.0035 0.008 0.7908 0.1977 0.0008472216 0.0002336137 4.2187619301 0.2721481627 4.2061837670 0.3402785300 1.3399356031 0.0510969484 9.7657285218 .6637572548
0.0035 0.0085 0.7904 0.1976 0.0009781559 0.0003065363 4.5191654832 0.2833565459 4.2076821912 0.2074771810 1.3055814147 0.0371419595 10.0334072450 .5282822227
0.0035 0.009000000000000001 0.79 0.1975 0.0009704539 0.0003209070 4.9535486848 0.2940358925 4.2891322496 0.3215852854 1.3171958201 0.0409836050 10.5608472084 .6569256899
0.0035 0.0095 0.7896 0.1974 0.0009011357 0.0004179009 5.1786412185 0.1440940912 4.2600200080 0.1442260201 1.3365124099 0.0390350022 10.7760747721 .3277730144
0.0035 0.01 0.7892 0.1973 0.0009781559 0.0003289401 5.4713119437 0.3665499133 4.1721481315 0.1308353379 1.2993463129 0.0264888692 10.9437845440 .5242030605
0.004 0.0 0.7968 0.1992 0.0010936861 0.0001729098 0.0000000000 0.0000000000 4.4382254578 0.2568919852 1.3712333690 0.0868777854 5.8105525129 .3439426804
0.004 0.0005 0.7964 0.1991 0.0012400244 0.0003057613 0.3002354482 0.0487840461 4.3928446105 0.2572484787 1.3905499589 0.0472639539 6.0848700420 .3536022400
0.0 0.0085 0.7932 0.1983 0.0000000000 0.0000000000 4.4899152212 0.4102372628 4.2365803723 0.1809497191 1.3594967068 0.0852683801 10.0859923003 .6764553620
0.004 0.001 0.7959999999999999 0.19899999999999998 0.0010012619 0.0003512659 0.5644964361 0.0493507590 4.4524604877 0.1689167375 1.4194025869 0.0801729381 6.4373607726 .2987917005
0.004 0.0015 0.7956 0.1989 0.0010089640 0.0003282179 0.8664129338 0.1055581325 4.3893126106 0.0926143027 1.4003305108 0.0872657372 6.6570650192 .2857663903
0.004 0.002 0.7952 0.1988 0.0011167922 0.0005402402 1.1890063409 0.1334571245 4.4147858221 0.2338709780 1.3984966573 0.0484199058 7.0034056125 .4162882485
0.004 0.0025 0.7948 0.1987 0.0011398982 0.0006076299 1.4288921105 0.1083044788 4.4082569737 0.2442145331 1.3966628038 0.1139035443 7.2349517862 .4670301861
0.004 0.003 0.7944 0.1986 0.0008472216 0.0003080806 1.7222352556 0.1085859114 4.4000156406 0.0866006757 1.3684214604 0.0813338307 7.4915195782 .2768284984
0.004 0.0035 0.794 0.1985 0.0012477264 0.0003430640 2.0278500623 0.1078316956 4.3294826728 0.1161511044 1.3782020122 0.0517803790 7.7367824737 .2761062430
0.004 0.004 0.7936 0.1984 0.0009011357 0.0003179356 2.2003257453 0.1644695436 4.3181374610 0.2341582284 1.4075436677 0.0500901297 7.9269080097 .4490358373
0.004 0.0045 0.7932 0.1983 0.0010320700 0.0003878636 2.4941732052 0.1125505039 4.2453568569 0.1268514521 1.3404246307 0.1109036522 8.0809867628 .3506934718
0.004 0.005 0.7928 0.1982 0.0011090902 0.0002145533 2.8866982732 0.3271127173 4.4107186707 0.2403996801 1.3509387239 0.0375390398 8.6494647580 .6052659905
0.004 0.0055 0.7924 0.1981 0.0010166660 0.0003792020 3.0579972215 0.1541418850 4.3337638848 0.2459260992 1.3274653995 0.0703061144 8.7202431718 .4707533006
0.0 0.009000000000000001 0.7928 0.1982 0.0000000000 0.0000000000 4.9059749828 0.4761287871 4.2572372202 0.2640213414 1.3475155308 0.0787873385 10.5107277338 .8189374670
0.004 0.006 0.792 0.198 0.0011090902 0.0004144801 3.2066020010 0.2685894242 4.2271617058 0.2345189948 1.3634089275 0.1036421271 8.7982817245 .6071650262
0.004 0.0065 0.7916 0.1979 0.0011244942 0.0003969341 3.5971098095 0.2497987581 4.2647293412 0.1744316774 1.3482490722 0.0573883829 9.2112127171 .4820157525
0.004 0.006999999999999999 0.7912 0.1978 0.0009242418 0.0002798281 3.9629061898 0.3467160503 4.2161375849 0.1099521602 1.3228196374 0.0866800545 9.5027876539 .5436280931
0.004 0.0075 0.7908 0.1977 0.0010397720 0.0001461355 3.9602165106 0.3041029308 4.2043642519 0.3798924977 1.3349230703 0.0836880393 9.5005436048 .7678296033
0.004 0.008 0.7904 0.1976 0.0010012619 0.0002066667 4.3819918406 0.1566810319 4.2264124937 0.1216131756 1.3314998771 0.0435097168 9.9409054733 .3220105910
0.004 0.0085 0.79 0.1975 0.0010397720 0.0003866381 4.7844351009 0.3857712397 4.1819949192 0.1260826022 1.3274653995 0.0494534820 10.2949351916 .5616939620
0.004 0.009000000000000001 0.7896 0.1974 0.0009935599 0.0003423717 4.8163750422 0.3906194887 4.2041501913 0.1412086247 1.3502051825 0.1078840756 10.3717239759 .6400545607
0.004 0.0095 0.7892 0.1973 0.0010397720 0.0003612565 5.2852197594 0.3137668950 4.2573442505 0.2337612324 1.3388352910 0.0498376462 10.8824390729 .5977270301
0.004 0.01 0.7888 0.1972 0.0009781559 0.0004400271 5.1456926474 0.2278402048 4.1742887375 0.1355924796 1.3514277515 0.0771184264 10.6723872923 .4409911379
0.0045 0.0 0.7964 0.1991 0.0013632566 0.0005630378 0.0000000000 0.0000000000 4.5339105462 0.2078608894 1.4176909903 0.0518253898 5.9529647931 .2602493170
0.0 0.0095 0.7924 0.1981 0.0000000000 0.0000000000 5.1929301396 0.4240743933 4.2252351604 0.0906530847 1.3576628533 0.0829655164 10.7758281533 .5976929944
0.0045 0.0005 0.7959999999999999 0.19899999999999998 0.0010551760 0.0002464645 0.2894767311 0.0571813888 4.4385465487 0.3945962009 1.4373743509 0.1143232092 6.1664528067 .5663472634
0.0045 0.001 0.7956 0.1989 0.0012708325 0.0005178137 0.5734059987 0.0296055686 4.3901688530 0.4535860780 1.3646314965 0.0984228017 6.3294771807 .5821322620
0.0045 0.0015 0.7952 0.1988 0.0010474740 0.0003754288 0.8549817970 0.0645960649 4.3557050964 0.1439808579 1.3592521930 0.0695881281 6.5709865604 .2785404797
0.0045 0.002 0.7948 0.1987 0.0009935599 0.0003318130 1.1543767204 0.0987255651 4.4752579417 0.1518979812 1.3970295745 0.0949349808 7.0276577965 .3458903401
0.0045 0.0025 0.7944 0.1986 0.0011707063 0.0004063862 1.3944305949 0.0820930694 4.4248466703 0.2218669711 1.3774684708 0.0752077695 7.1979164423 .3795741962
0.0045 0.003 0.794 0.1985 0.0011784083 0.0002263921 1.7657744387 0.2009607368 4.5249200010 0.1134977484 1.3834590588 0.0935577653 7.6753319068 .4082426426
0.0045 0.0035 0.7936 0.1984 0.0011630043 0.0002200136 2.0091904124 0.3016415640 4.4361918821 0.1169143268 1.3818697191 0.0585895058 7.8284150179 .4773654102
0.0045 0.004 0.7932 0.1983 0.0011784083 0.0002986952 2.3163181636 0.2579727037 4.3320514000 0.1303978747 1.3669543776 0.0491734205 8.0165023495 .4378426941
0.0045 0.0045 0.7928 0.1982 0.0010474740 0.0001325105 2.5836050408 0.3169897848 4.3028321281 0.2012381416 1.3837035726 0.0596162545 8.2711882155 .5779766914
0.0045 0.005 0.7924 0.1981 0.0010782821 0.0003339514 2.8075208398 0.2656024229 4.4240974582 0.2854680898 1.3704998276 0.0821799192 8.6031964077 .6335843833
0.0 0.001 0.7992 0.1998 0.0000000000 0.0000000000 0.5737422086 0.0380467230 4.4502128514 0.2459465940 1.4041204746 0.0450529525 6.4280755346 .3290462695
0.0 0.01 0.792 0.198 0.0000000000 0.0000000000 5.3731386504 0.2855619792 4.1749309193 0.2094565200 1.2964121474 0.0612915666 10.8444817171 .5563100658
0.0045 0.0055 0.792 0.198 0.0012939385 0.0003325273 3.0769930813 0.3765752094 4.3620198841 0.2839633075 1.3830922881 0.0199484899 8.8233991920 .6808195341
0.0045 0.006 0.7916 0.1979 0.0012477264 0.0003026412 3.2688008340 0.3274363470 4.2389350389 0.1539510980 1.2912773577 0.0981033718 8.8002609570 .5797934580
0.0045 0.0065 0.7912 0.1978 0.0010859841 0.0004475129 3.6925934235 0.2053535332 4.2641941897 0.1438248308 1.3649982672 0.0724809174 9.3228718645 .4221067943
0.0045 0.006999999999999999 0.7908 0.1977 0.0011476002 0.0004144801 3.9492896885 0.3242231670 4.2917009768 0.0931067648 1.3323556754 0.1341901872 9.5744939409 .5519345991
0.0045 0.0075 0.7904 0.1976 0.0011244942 0.0002898251 4.0209023990 0.3783555199 4.2592707959 0.0835878550 1.3730672225 0.0732823797 9.6543649116 .5355155797
0.0045 0.008 0.79 0.1975 0.0012246204 0.0002089504 4.4579752799 0.4594974803 4.1823160101 0.2055108858 1.3273431426 0.0660531291 9.9688590530 .7312704456
0.0045 0.0085 0.7896 0.1974 0.0012400244 0.0002406186 4.6082611089 0.5439774497 4.0833129824 0.2068886567 1.3047256164 0.0549236989 9.9975397321 .8060304239
0.0045 0.009000000000000001 0.7892 0.1973 0.0011090902 0.0004285533 4.8230992404 0.4453549192 4.1970861915 0.1479085948 1.3541174033 0.0493857341 10.3754119254 .6430778014
0.0045 0.0095 0.7888 0.1972 0.0012708325 0.0003194248 5.1630074577 0.5672196955 4.2389350389 0.2214756669 1.3513054946 0.0536795500 10.7545188237 .8426943372
0.0045 0.01 0.7884 0.1971 0.0012708325 0.0004329601 5.4363461132 0.6268168269 4.2885970981 0.1763350100 1.3031362768 0.0591268538 11.0293503206 .8627116508
0.0005 0.0 0.7996 0.1999 0.0001925504 0.0002840363 0.0000000000 0.0000000000 4.5872116357 0.2696640255 1.4220922386 0.0712395886 6.0094964247 .3411876504
0.005 0.0 0.7959999999999999 0.19899999999999998 0.0014325748 0.0005094986 0.0000000000 0.0000000000 4.5747961208 0.2190987366 1.4072991539 0.1147376918 5.9835278495 .3343459270
0.005 0.0005 0.7956 0.1989 0.0012785345 0.0002729601 0.2977138739 0.0238068904 4.3566683691 0.1616816592 1.4146345678 0.0888813535 6.0702953453 .2746428632
0.005 0.001 0.7952 0.1988 0.0014556808 0.0002145533 0.5881992347 0.0590275838 4.5012663046 0.1705720507 1.4061988419 0.0838101132 6.4971200620 .3136243010
0.005 0.0015 0.7948 0.1987 0.0012169184 0.0004291066 0.8801975401 0.0870413623 4.4276294581 0.2047728810 1.3873712796 0.0890332450 6.6964151962 .3812765949
0.005 0.002 0.7944 0.1986 0.0013632566 0.0003915170 1.1481568370 0.1216689728 4.4674447298 0.2157864635 1.3907944727 0.0821740989 7.0077592961 .4200210522
0.005 0.0025 0.794 0.1985 0.0012785345 0.0003057613 1.4949573575 0.1111101264 4.3192077640 0.3321445285 1.3493493842 0.1177089516 7.1647930402 .5612693678
0.005 0.003 0.7936 0.1984 0.0013170446 0.0004028677 1.7114765385 0.2037731616 4.4209935795 0.1212448764 1.3852929123 0.0966661721 7.5190800749 .4220870778
0.005 0.0035 0.7932 0.1983 0.0015172969 0.0005957995 1.9261465650 0.1477549790 4.5097216983 0.1707634814 1.3778352415 0.0718179935 7.8152208017 .3909322534
0.005 0.004 0.7928 0.1982 0.0012169184 0.0004636587 2.2425200888 0.2099980114 4.4342653367 0.1291674371 1.3734339932 0.0913951882 8.0514363371 .4310242954
0.005 0.0045 0.7924 0.1981 0.0013170446 0.0002898251 2.5279623010 0.2216426687 4.2576653414 0.1628437088 1.3717223966 0.0665284251 8.1586670836 .4513046277
0.0005 0.0005 0.7992 0.1998 0.0001309343 0.0001585942 0.2869551568 0.0355270641 4.4430418213 0.2323909549 1.4278383128 0.0647449262 6.1579662252 .3328215394
0.005 0.005 0.792 0.198 0.0012862365 0.0005566804 2.7720506944 0.3123189185 4.2585215838 0.0928455621 1.3370014375 0.0852066555 8.3688599522 .4909278165
0.005 0.0055 0.7916 0.1979 0.0011167922 0.0004075523 3.0092467848 0.3153505564 4.3210272791 0.1847165622 1.3570515688 0.1006524046 8.6884424249 .6011270755
0.005 0.006 0.7912 0.1978 0.0012939385 0.0002906427 3.4004270131 0.1242867583 4.2768237651 0.3441741662 1.3291769961 0.0867441769 9.0077217128 .5554957441
0.005 0.0065 0.7908 0.1977 0.0012785345 0.0002978998 3.7033521406 0.4868709535 4.2355100692 0.1125775611 1.3473932739 0.0888207934 9.2875340182 .6885672078
0.005 0.006999999999999999 0.7904 0.1976 0.0014325748 0.0005000975 3.7845468334 0.2093796974 4.2692246138 0.1198674378 1.3383462634 0.0475238212 9.3935502854 .3772710539
0.005 0.0075 0.79 0.1975 0.0013401506 0.0004448539 4.0867995411 0.2165604202 4.2304796451 0.2274744156 1.3417694566 0.0520992288 9.6603887934 .4965789185
0.005 0.008 0.7896 0.1974 0.0012554284 0.0003026412 4.3088661855 0.2694184908 4.2518857052 0.2416405715 1.3212302977 0.0349970915 9.8832376168 .5463587950
0.005 0.0085 0.7892 0.1973 0.0013170446 0.0002454998 4.6637357438 0.6276649103 4.2543474021 0.2112328052 1.3395688324 0.0526732889 10.2589690229 .8918165042
0.005 0.009000000000000001 0.7888 0.1972 0.0013093425 0.0002531140 4.9627944573 0.5214263416 4.2185992818 0.1926271862 1.3246534908 0.0606325195 10.5073565724 .7749391613
0.005 0.0095 0.7884 0.1971 0.0013632566 0.0002416028 5.2796722959 0.8447722048 4.2361522510 0.2931156430 1.3344340427 0.0793634682 10.8516218462 1.2174929188
0.0005 0.001 0.7988 0.1997 0.0001001262 0.0001659065 0.5893759694 0.0342109070 4.4558854573 0.1663976639 1.3889606192 0.1048545180 6.4343221721 .3056289954
0.005 0.01 0.7879999999999999 0.19699999999999998 0.0012169184 0.0001729098 5.4782042468 0.6542705286 4.0839551642 0.2711334187 1.3258760598 0.0529133730 10.8892523892 .9784902301
0.0055 0.0 0.7956 0.1989 0.0013478526 0.0001377778 0.0000000000 0.0000000000 4.4338372155 0.1128190752 1.3978853728 0.0596804032 5.8330704409 .1726372562
0.0055 0.0005 0.7952 0.1988 0.0014710849 0.0001493476 0.2842654775 0.0371264653 4.5639860605 0.1273698347 1.4099888057 0.0654621476 6.2597114286 .2301077952
0.0055 0.001 0.7948 0.1987 0.0012631305 0.0003134256 0.5868543950 0.0338120874 4.4877804868 0.1374162353 1.3994747125 0.0550052793 6.4753727248 .2265470276
0.0055 0.0015 0.7944 0.1986 0.0012939385 0.0002865315 0.8643956744 0.1093824719 4.4499987908 0.1557937697 1.3832145450 0.1060028645 6.6989029487 .3714656376
0.0055 0.002 0.794 0.1985 0.0015249990 0.0004687485 1.1395834844 0.1833111879 4.3699401263 0.3472373061 1.3634089275 0.0633503112 6.8744575372 .5943675537
0.0055 0.0025 0.7936 0.1984 0.0014941909 0.0003096172 1.4359525186 0.1296855363 4.4177826705 0.3318887942 1.3844371140 0.0364678208 7.2396664940 .4983517685
0.0055 0.003 0.7932 0.1983 0.0014556808 0.0003282179 1.6988686669 0.1019520168 4.4082569737 0.2380182544 1.3747788191 0.0619493931 7.4833601405 .4022478822
0.0055 0.0035 0.7928 0.1982 0.0015866151 0.0001325105 1.9834703544 0.1497225432 4.3802150351 0.1287908548 1.3804026364 0.1049998157 7.7456746410 .3836457242
0.0055 0.004 0.7924 0.1981 0.0014402768 0.0004687485 2.3132922745 0.1566586655 4.3920953984 0.1255085329 1.4052207867 0.0668350631 8.1120487364 .3494710100
0.0005 0.0015 0.7984 0.1996 0.0002233584 0.0000898202 0.9311333412 0.1084213099 4.5439713944 0.2996909565 1.4345624422 0.0835343014 6.9098905362 .4917363880
0.0055 0.0045 0.792 0.198 0.0015558070 0.0002512321 2.4931645754 0.2545075696 4.3252014608 0.1423823243 1.3476377877 0.0374162039 8.1675596309 .4345573299
0.0055 0.005 0.7916 0.1979 0.0012939385 0.0003566291 2.8846810137 0.0938260600 4.3932727317 0.2783080888 1.3775907277 0.0499766102 8.6568384116 .4224673881
0.0055 0.0055 0.7912 0.1978 0.0016020191 0.0003065363 3.0460617697 0.2839093113 4.3629831568 0.2118414909 1.3649982672 0.0695855506 8.7756452128 .5656428891
0.0055 0.006 0.7908 0.1977 0.0013093425 0.0005617721 3.2625809507 0.4449730199 4.1868112827 0.1998615402 1.3381017496 0.1158386529 8.7888033255 .7612349851
0.0055 0.0065 0.7904 0.1976 0.0014017667 0.0001861276 3.7215074756 0.2233319711 4.3468215814 0.1803168027 1.3601079913 0.0589830936 9.4298388150 .4628179950
0.0055 0.006999999999999999 0.79 0.1975 0.0013478526 0.0003579573 3.8948236834 0.1780179874 4.2619465534 0.2141547663 1.3462929618 0.0408608818 9.5044110512 .4333915928
0.0055 0.0075 0.7896 0.1974 0.0013632566 0.0003179356 4.0982306779 0.3738714650 4.2071470397 0.1551586482 1.3712333690 0.0938194051 9.6779743432 .6231674539
0.0055 0.008 0.7892 0.1973 0.0013170446 0.0005771888 4.4344405863 0.3361803206 4.2392561298 0.2442117187 1.3252647753 0.0951689661 10.0002785360 .6761381942
0.0055 0.0085 0.7888 0.1972 0.0013940647 0.0002502859 4.4164533562 0.3221613798 4.2240578271 0.2190315929 1.3201299856 0.0615699139 9.9620352336 .6030131725
0.0055 0.009000000000000001 0.7884 0.1971 0.0014864889 0.0004453870 4.8642849541 0.2593122313 4.2336905541 0.2212960102 1.3466597325 0.0958606351 10.4461217296 .5769142636
0.0005 0.002 0.7979999999999999 0.1995 0.0001463383 0.0002145533 1.1454671578 0.1752695499 4.4570627906 0.1723189163 1.3981298866 0.0699642806 7.0008061733 .4177673001
0.0055 0.0095 0.7879999999999999 0.19699999999999998 0.0012323224 0.0001948473 5.2058742210 0.3746630657 4.1083580726 0.1418997370 1.3547286878 0.0443939022 10.6701933038 .5611515522
0.0055 0.01 0.7876 0.1969 0.0012477264 0.0005938049 5.3102673976 0.4156150136 4.1282657085 0.3213914437 1.3168290494 0.0566058680 10.7566098819 .7942061302
0.006 0.0 0.7952 0.1988 0.0013555546 0.0002356363 0.0000000000 0.0000000000 4.4813586688 0.2555914046 1.4192803300 0.0318187523 5.9019945534 .2876457932
0.006 0.0005 0.7948 0.1987 0.0017329534 0.0003080806 0.3032613373 0.0396442666 4.5329472735 0.2879943347 1.4087662367 0.0991008112 6.2467078009 .4270474931
0.006 0.001 0.7944 0.1986 0.0017406554 0.0005000975 0.5845009257 0.0494079879 4.4258099430 0.1991976224 1.3607192758 0.0396308516 6.3727707999 .2887365594
0.006 0.0015 0.794 0.1985 0.0017175493 0.0005168964 0.8595206307 0.0530167954 4.5724414542 0.3231375047 1.4049762729 0.0585537796 6.8386559071 .4352249761
0.006 0.002 0.7936 0.1984 0.0017945695 0.0003823180 1.1342041258 0.1237946615 4.3902758833 0.2259048362 1.3899386744 0.0943626862 6.9162132530 .4444445019
0.006 0.0025 0.7932 0.1983 0.0016405292 0.0003696967 1.4818451711 0.1110052906 4.2792854620 0.2040263676 1.3943399227 0.0699753886 7.1571110850 .3853767435
0.006 0.003 0.7928 0.1982 0.0016790393 0.0003975314 1.7945203859 0.0536568262 4.3912391560 0.1110242179 1.4087662367 0.0836601729 7.5962048179 .2487387484
0.006 0.0035 0.7924 0.1981 0.0016636352 0.0002031931 1.9305172938 0.1993001746 4.4188529735 0.2243855464 1.3569293119 0.0418068542 7.7079632144 .4656957683
0.0005 0.0025 0.7976 0.1994 0.0001155302 0.0002008440 1.4475517604 0.2505415844 4.3933797620 0.1170024773 1.4132897420 0.0455478735 7.2543367946 .4132927792
0.006 0.004 0.792 0.198 0.0013863627 0.0003478720 2.2663909922 0.2173034685 4.3505676419 0.0615237127 1.3723336811 0.0656782445 7.9906786779 .3448532977
0.006 0.0045 0.7916 0.1979 0.0015018929 0.0005489543 2.4603841094 0.1304711057 4.3577386721 0.3121881401 1.3667098638 0.0507411787 8.1863345382 .4939493788
0.006 0.005 0.7912 0.1978 0.0016097211 0.0002031931 2.8006285366 0.2664174495 4.2751112803 0.0907263475 1.3587631654 0.0586904423 8.4361127034 .4160374324
0.006 0.0055 0.7908 0.1977 0.0015172969 0.0003065363 2.9895785051 0.2949145468 4.3260577032 0.1557213995 1.3641424689 0.0657446629 8.6812959741 .5166871455
0.006 0.006 0.7904 0.1976 0.0014325748 0.0003909105 3.1983648582 0.2661466176 4.3275561274 0.1587466831 1.3742897915 0.0528477980 8.9016433519 .4781320092
0.006 0.0065 0.79 0.1975 0.0016713372 0.0005734770 3.5091909185 0.5067108304 4.2400053419 0.2665093160 1.3357788686 0.0332520783 9.0866464662 .8070457017
0.006 0.006999999999999999 0.7896 0.1974 0.0016097211 0.0005771888 3.6878864848 0.2195854837 4.2025447368 0.0889549938 1.3103494338 0.0582774410 9.2023903765 .3673951073
0.006 0.0075 0.7892 0.1973 0.0016097211 0.0002857022 4.2809607631 0.2568155181 4.2635520079 0.1729842771 1.3626753861 0.0637585841 9.9087978782 .4938440815
0.006 0.008 0.7888 0.1972 0.0017175493 0.0008116038 4.4330957467 0.2459655256 4.2743620682 0.1519715691 1.3366346668 0.0478560413 10.0458100310 .4466047398
0.006 0.0085 0.7884 0.1971 0.0017175493 0.0005545451 4.6291061232 0.3805869432 4.1244126177 0.1175639058 1.3308885926 0.0826782103 10.0861248828 .5813836044
0.0005 0.003 0.7972 0.1993 0.0000693181 0.0000308081 1.7017264512 0.2273201690 4.4277364884 0.0993075090 1.3546064309 0.0446798368 7.4841386886 .3713383229
0.006 0.009000000000000001 0.7879999999999999 0.19699999999999998 0.0015943171 0.0003884749 4.8266294444 0.3049937222 4.2319780693 0.0677426554 1.3335782444 0.0828053832 10.3937800752 .4559302357
0.006 0.0095 0.7876 0.1969 0.0017021453 0.0003592806 4.8698324176 0.2638196112 4.0919824367 0.2776025152 1.3279544271 0.0909597895 10.2914714267 .6327411965
0.006 0.01 0.7872 0.1968 0.0016867413 0.0002145533 5.5424203393 0.4653805844 4.1710778285 0.2093611163 1.3129168286 0.0528760731 11.0281017377 .7278323271
0.0065 0.0 0.7948 0.1987 0.0019717158 0.0002356363 0.0000000000 0.0000000000 4.6274550285 0.2108773979 1.3972740883 0.0906232917 6.0267008326 .3017363259
0.0065 0.0005 0.7944 0.1986 0.0015172969 0.0005524015 0.2909896757 0.0353963733 4.4930249715 0.3040906947 1.4422646268 0.0797002461 6.2277965709 .4197397156
0.0065 0.001 0.794 0.1985 0.0017868675 0.0007983390 0.5853414505 0.0486819873 4.4298770944 0.2040137903 1.3675656621 0.0898547448 6.3845710745 .3433488614
0.0065 0.0015 0.7936 0.1984 0.0018869937 0.0004991476 0.8561585316 0.1402990694 4.3861017016 0.1453044238 1.3817474622 0.0526108239 6.6258946891 .3387134647
0.0065 0.002 0.7932 0.1983 0.0018407816 0.0005277988 1.1888382360 0.1154605721 4.5301644857 0.1607870143 1.4096220350 0.0608687126 7.1304655383 .3376440978
0.0065 0.0025 0.7928 0.1982 0.0018638876 0.0001984670 1.4833581157 0.1382203054 4.4126452161 0.1626840847 1.3821142329 0.0432865391 7.2799814523 .3443893962
0.0065 0.003 0.7924 0.1981 0.0014864889 0.0003253133 1.7531665671 0.1886236469 4.4046179435 0.2815402293 1.4148790816 0.0749848510 7.5741500811 .5454740405
0.0005 0.0035 0.7968 0.1992 0.0001771463 0.0001342892 2.1515753085 0.1700417966 4.3670503082 0.0698132977 1.3696440293 0.1471936497 7.8884467923 .3871830332
0.0065 0.0035 0.792 0.198 0.0018792916 0.0008787051 2.0219663889 0.2571722312 4.2837807346 0.1389489106 1.3438478238 0.0860382866 7.6514742389 .4830381335
0.0065 0.004 0.7916 0.1979 0.0018253775 0.0005651411 2.2900937908 0.3679810919 4.3118226733 0.1684337300 1.3742897915 0.0836916112 7.9780316331 .6206715742
0.0065 0.0045 0.7912 0.1978 0.0017329534 0.0004190349 2.5375442833 0.3639602314 4.3169601277 0.2136356965 1.3626753861 0.0172620506 8.2189127505 .5952770134
0.0065 0.005 0.7908 0.1977 0.0016251252 0.0003969341 2.7315374005 0.2312977562 4.2532770991 0.1618182044 1.3629198999 0.0758016430 8.3493595247 .4693145377
0.0065 0.0055 0.7904 0.1976 0.0016097211 0.0006072393 3.1877742461 0.2643187276 4.3026180675 0.2737030769 1.3524058067 0.0507600276 8.8444078414 .5893890714
0.0065 0.006 0.79 0.1975 0.0015018929 0.0002881830 3.3200728450 0.2998965998 4.2560598869 0.1041597853 1.3631644137 0.0773916101 8.9407990385 .4817361782
0.0065 0.0065 0.7896 0.1974 0.0016020191 0.0005651411 3.4295091702 0.3382986801 4.1962299491 0.1052198763 1.3528948343 0.0485616957 8.9802359727 .4926453932
0.0065 0.006999999999999999 0.7892 0.1973 0.0018022715 0.0005833228 4.2199386648 0.4118023799 4.3455372178 0.2835300328 1.3057036716 0.0799937637 9.8729818257 .7759094992
0.0065 0.0075 0.7888 0.1972 0.0016559332 0.0006923250 4.1964039712 0.4335408191 4.2507083719 0.2844260501 1.3381017496 0.0536093362 9.7868700259 .7722685304
0.0065 0.008 0.7884 0.1971 0.0018330796 0.0004263328 4.3063446112 0.3183103596 4.1999760096 0.1748278935 1.3198854718 0.0644301972 9.8280391722 .5579947831
0.0005 0.004 0.7964 0.1991 0.0001386363 0.0000785454 2.2334424212 0.1692655787 4.3614847326 0.2151655124 1.3619418448 0.1493136665 7.9570076349 .5338233030
0.0065 0.0085 0.7879999999999999 0.19699999999999998 0.0018099735 0.0006607593 4.4544450759 0.4886665001 4.1973002521 0.3494393586 1.3174403338 0.0349184193 9.9709956353 .8736850373
0.0065 0.009000000000000001 0.7876 0.1969 0.0016790393 0.0003792020 5.1191320647 0.3763277869 4.2026517671 0.1527669986 1.3189074166 0.0773668853 10.6423702877 .6068408728
0.0065 0.0095 0.7872 0.1968 0.0017406554 0.0004173327 5.0174285674 0.5468023932 4.1761082526 0.1439413895 1.3565625412 0.0537785847 10.5518400166 .7449397001
0.0065 0.01 0.7868 0.1967 0.0016636352 0.0005709890 5.3106036075 0.4461524486 4.1344734659 0.1790593571 1.3288102254 0.1085470523 10.7755509340 .7343298470
0.006999999999999999 0.0 0.7944 0.1986 0.0017483574 0.0004179009 0.0000000000 0.0000000000 4.5292012130 0.2256716557 1.4072991539 0.0513385815 5.9382487243 .2774281381
0.006999999999999999 0.0005 0.794 0.1985 0.0018022715 0.0004631467 0.2913258856 0.0251506585 4.5414026672 0.3298175821 1.4028979056 0.0721294977 6.2374287299 .4275608850
0.006999999999999999 0.001 0.7936 0.1984 0.0018407816 0.0005934051 0.5834922960 0.0749861162 4.4952726078 0.2358351401 1.3838258295 0.0691260870 6.4644315149 .3805407484
0.006999999999999999 0.0015 0.7932 0.1983 0.0020641400 0.0005437426 0.8647318843 0.0615401908 4.4022632769 0.1586597762 1.4209919265 0.0779174586 6.6900512277 .2986611682
0.006999999999999999 0.002 0.7928 0.1982 0.0018022715 0.0004340548 1.1389110646 0.0912424386 4.3687627930 0.2497662534 1.3816252053 0.0885376319 6.8911013344 .4299803787
0.006999999999999999 0.0025 0.7924 0.1981 0.0019717158 0.0003754288 1.5220222551 0.1686165596 4.4570627906 0.2477704984 1.3797913519 0.0760921277 7.3608481134 .4928546145
0.0 0.0015 0.7988 0.1997 0.0000000000 0.0000000000 0.8334643628 0.1117036866 4.4636986692 0.1557899461 1.3822364898 0.0967372723 6.6793995218 .3642309050
0.0005 0.0045 0.7959999999999999 0.19899999999999998 0.0001463383 0.0001411803 2.6130234078 0.2630322054 4.3191007337 0.2709954784 1.3588854223 0.0237064921 8.2911559021 .5578753562
0.006999999999999999 0.003 0.792 0.198 0.0017868675 0.0004453870 1.6768469179 0.1326006082 4.2473904326 0.2695331535 1.3561957705 0.0426436547 7.2822199885 .4452228034
0.006999999999999999 0.0035 0.7916 0.1979 0.0017175493 0.0004585125 2.0565960094 0.2601891097 4.2712581895 0.1576111208 1.3665876069 0.0688192322 7.6961593551 .4870779752
0.006999999999999999 0.004 0.7912 0.1978 0.0019409078 0.0006689678 2.3127879596 0.2426741599 4.3689768536 0.1787438058 1.3465374756 0.1037366890 8.0302431966 .5258236225
0.006999999999999999 0.0045 0.7908 0.1977 0.0017791655 0.0002857022 2.4919878408 0.2104426957 4.3958414589 0.1092871086 1.3659763224 0.0838600337 8.2555847876 .4038755402
0.006999999999999999 0.005 0.7904 0.1976 0.0018638876 0.0002464645 2.8483703436 0.1663997909 4.2835666740 0.2168958932 1.3745343053 0.0794259701 8.5083352105 .4629681187
0.006999999999999999 0.0055 0.79 0.1975 0.0018253775 0.0004207303 3.0443807202 0.1586290937 4.2391490995 0.0915784172 1.3541174033 0.0423044200 8.6394726005 .2929326612
0.006999999999999999 0.006 0.7896 0.1974 0.0019023977 0.0003728921 3.1993734879 0.1967233098 4.2272687361 0.2446408314 1.3389575479 0.0521600140 8.7675021696 .4938970473
0.006999999999999999 0.0065 0.7892 0.1973 0.0016944433 0.0003339514 3.7381498661 0.2014360358 4.2568090990 0.2329138692 1.3471487601 0.0531861068 9.3438021685 .4878699632
0.006999999999999999 0.006999999999999999 0.7888 0.1972 0.0018407816 0.0004340548 3.8151419351 0.2671208351 4.2041501913 0.1974736593 1.3663430931 0.0510758828 9.3874760011 .5161044320
0.006999999999999999 0.0075 0.7884 0.1971 0.0016559332 0.0002798281 4.0679717862 0.5098292638 4.1585552834 0.0661492283 1.3186629028 0.0705344960 9.5468459056 .6467928162
0.0005 0.005 0.7956 0.1989 0.0001617423 0.0001021788 3.0016820618 0.3041155685 4.3829978229 0.1558596384 1.3506942101 0.0521886617 8.7355358371 .5122660474
0.006999999999999999 0.008 0.7879999999999999 0.19699999999999998 0.0016636352 0.0004657013 4.3603063015 0.3168314169 4.2041501913 0.1598131198 1.3319889047 0.0643029446 9.8981090327 .5414131826
0.006999999999999999 0.0085 0.7876 0.1969 0.0016944433 0.0003709782 4.5850626252 0.4277774006 4.1766434041 0.1408261724 1.3156064804 0.0489418658 10.0790069530 .6179164170
0.006999999999999999 0.009000000000000001 0.7872 0.1968 0.0018407816 0.0005476560 4.9338804052 0.0980442512 4.1123181937 0.1611388712 1.3003243681 0.0633021615 10.3483637486 .3230329399
0.006999999999999999 0.0095 0.7868 0.1967 0.0017560594 0.0006795255 5.0098638445 0.5962307119 4.1420726172 0.0915193560 1.3153619666 0.0778975059 10.4690544877 .7663270993
0.006999999999999999 0.01 0.7864 0.1966 0.0016405292 0.0004034562 5.1917534049 0.5091714526 4.1649771014 0.0849348656 1.3241644632 0.0682776044 10.6825354987 .6627873788
0.0075 0.0 0.794 0.1985 0.0020872460 0.0004732824 0.0000000000 0.0000000000 4.3963766104 0.2948566471 1.3971518314 0.0792149229 5.7956156878 .3745448524
0.0075 0.0005 0.7936 0.1984 0.0020102259 0.0005024642 0.2846016874 0.0167633599 4.3739002474 0.2898450090 1.3898164175 0.1003180242 6.0503285782 .4074288573
0.0075 0.001 0.7932 0.1983 0.0018869937 0.0003002798 0.5949234328 0.0748050047 4.4204584280 0.1419488120 1.3895719037 0.0713268160 6.4068407582 .2883809125
0.0075 0.0015 0.7928 0.1982 0.0019100997 0.0004909997 0.8506110681 0.0552858323 4.3854595198 0.2833505863 1.3832145450 0.1442432457 6.6211952326 .4833706640
0.0075 0.002 0.7924 0.1981 0.0021488622 0.0004953300 1.1439542132 0.0819276702 4.4939882442 0.1740479867 1.3722114242 0.0318844490 7.0123027438 .2883554359
0.0005 0.0055 0.7952 0.1988 0.0001617423 0.0001715320 3.0114321492 0.0868072889 4.2279109179 0.1492120620 1.3225751236 0.0475741163 8.5620799330 .2837649992
0.0075 0.0025 0.792 0.198 0.0018869937 0.0003987234 1.4450301861 0.2398838259 4.4451824273 0.2137549176 1.4183022748 0.0765972396 7.3104018819 .5306347065
0.0075 0.003 0.7916 0.1979 0.0020795440 0.0005965955 1.7790547301 0.3219999386 4.4447543061 0.0663781178 1.4134119988 0.0289043853 7.6393005790 .4178790372
0.0075 0.0035 0.7912 0.1978 0.0020872460 0.0005812853 2.0281862722 0.0913909815 4.3792517624 0.0997379987 1.3510609808 0.0598404743 7.7605862614 .2515507398
0.0075 0.004 0.7908 0.1977 0.0019948219 0.0005873765 2.3220337321 0.1794006746 4.4194951553 0.1796561535 1.3917725279 0.0565847401 8.1352962372 .4162289447
0.0075 0.0045 0.7904 0.1976 0.0019332058 0.0007182310 2.4608884242 0.1390844761 4.3555980661 0.3416590926 1.3713556259 0.0492475309 8.1897753220 .5307093306
0.0075 0.005 0.79 0.1975 0.0018561856 0.0004757826 2.8707283025 0.2628327275 4.3284123698 0.1200351378 1.3350453272 0.0430024627 8.5360421851 .4263461106
0.0075 0.0055 0.7896 0.1974 0.0019255037 0.0003478720 3.1127994365 0.2179008553 4.3082906734 0.1932880694 1.3477600446 0.0585680727 8.7707756582 .4701048694
0.0075 0.006 0.7892 0.1973 0.0017945695 0.0002650210 3.3382281801 0.1929405525 4.2100368578 0.1910651247 1.3559512567 0.0918194071 8.9060108641 .4760901053
0.0075 0.0065 0.7888 0.1972 0.0021180541 0.0002755557 3.6892313244 0.3583489803 4.1525615866 0.0681627574 1.3393243186 0.0327137164 9.1832352837 .4595010098
0.0075 0.006999999999999999 0.7884 0.1971 0.0018484836 0.0004161940 3.9583673561 0.2026779743 4.2805698256 0.2805234562 1.3272208857 0.1019607871 9.5680065510 .5855784116
0.0005 0.006 0.7948 0.1987 0.0001001262 0.0001251429 3.3839527276 0.5124284617 4.2662277654 0.2830655017 1.3747788191 0.0583717477 9.0250594383 .8539908540
0.0075 0.0075 0.7879999999999999 0.19699999999999998 0.0018638876 0.0003026412 4.0084626324 0.4164445270 4.2413967358 0.1900450698 1.3498384118 0.0502736063 9.6015616676 .6570658443
0.0075 0.008 0.7876 0.1969 0.0019486098 0.0003289401 4.2192662450 0.2757072949 4.2643012200 0.1063702426 1.3246534908 0.0542578262 9.8101695656 .4366643038
0.0075 0.0085 0.7872 0.1968 0.0019023977 0.0004712727 4.5943083977 0.3937346758 4.2152813425 0.2261774879 1.3088823510 0.0429426376 10.1203744889 .6633260740
0.0075 0.009000000000000001 0.7868 0.1967 0.0018484836 0.0006643406 5.0982870504 0.6863794242 4.1519194048 0.1414721957 1.3169513063 0.0727920487 10.5690062451 .9013080092
0.0075 0.0095 0.7864 0.1966 0.0018330796 0.0002906427 5.2450426754 0.7422090925 4.1446413444 0.0837887988 1.2803964937 0.1187330393 10.6719135931 .9450215733
0.0075 0.01 0.7859999999999999 0.1965 0.0017637614 0.0005792407 5.4249149763 0.7641677723 4.0577327406 0.1277595727 1.3174403338 0.0724990621 10.8018518121 .9650056478
0.008 0.0 0.7936 0.1984 0.0024184327 0.0005873765 0.0000000000 0.0000000000 4.3535644904 0.3213914437 1.3515500084 0.1046536186 5.7075329315 .4266324388
0.008 0.0005 0.7932 0.1983 0.0020872460 0.0005094986 0.2778774893 0.0224431132 4.4929179412 0.1815261658 1.3775907277 0.0489430874 6.1504734042 .2534218650
0.008 0.001 0.7928 0.1982 0.0017945695 0.0002043575 0.5913932288 0.0519180387 4.4461457000 0.2981821904 1.4047317591 0.0782329524 6.4440652574 .4285375390
0.008 0.0015 0.7924 0.1981 0.0019332058 0.0006843967 0.8860812135 0.1055795474 4.3319443697 0.0646498453 1.3409136583 0.0472905106 6.5608724473 .2182043000
0.0005 0.0065 0.7944 0.1986 0.0001771463 0.0000785454 3.6488861354 0.2853794382 4.2496380689 0.1101507679 1.3448258790 0.0691805541 9.2435272296 .4647893056
0.008 0.002 0.792 0.198 0.0021026501 0.0003696967 1.1752217347 0.0769869303 4.4425066698 0.1445766626 1.3918947848 0.1046279077 7.0117258394 .3265611973
0.008 0.0025 0.7916 0.1979 0.0021411602 0.0003216456 1.4591510023 0.2138702025 4.4250607309 0.3025558605 1.3816252053 0.0739847192 7.2679780987 .5907324278
0.008 0.003 0.7912 0.1978 0.0021950743 0.0006480686 1.7108041187 0.2423758659 4.4625213359 0.2045308431 1.3733117363 0.0451033518 7.5488322652 .4926581294
0.008 0.0035 0.7908 0.1977 0.0021796702 0.0002464645 1.9856557188 0.1976977157 4.2721144319 0.2077501964 1.4087662367 0.0585741972 7.6687160576 .4642685738
0.008 0.004 0.7904 0.1976 0.0021950743 0.0002008440 2.2161276109 0.2901485665 4.3991593982 0.3569479607 1.3695217724 0.0535847954 7.9870038558 .7008821666
0.008 0.0045 0.79 0.1975 0.0020333319 0.0002729601 2.5849498804 0.2148236618 4.3355833999 0.2215186966 1.3497161549 0.0685903693 8.2722827671 .5052056878
0.008 0.005 0.7896 0.1974 0.0021411602 0.0003728921 2.7942405484 0.2159807846 4.3124648551 0.1895114655 1.3253870322 0.0612915666 8.4342335959 .4671567088
0.008 0.0055 0.7892 0.1973 0.0020564380 0.0005588076 3.1175063753 0.3767231648 4.2890252193 0.2234813172 1.3436033100 0.0688079374 8.7521913426 .6695712270
0.008 0.006 0.7888 0.1972 0.0019871199 0.0002906427 3.3807587335 0.2237056954 4.2660137048 0.2806158939 1.3848038847 0.0911961070 9.0335634429 .5958083390
0.008 0.0065 0.7884 0.1971 0.0020487360 0.0004631467 3.4962468370 0.2354996217 4.2022236459 0.2345117653 1.3521612929 0.0559236782 9.0526805118 .5263982119
0.0005 0.006999999999999999 0.794 0.1985 0.0001232322 0.0001493476 3.8390128386 0.4075546438 4.2619465534 0.1402333850 1.3640202120 0.0364448613 9.4651028362 .5843822377
0.008 0.006999999999999999 0.7879999999999999 0.19699999999999998 0.0019255037 0.0002963024 3.7393266008 0.1056223641 4.2805698256 0.2762828349 1.3262428305 0.0427276927 9.3480647606 .4249291941
0.008 0.0075 0.7876 0.1969 0.0020564380 0.0005099641 4.1637916101 0.4708300170 4.2963032798 0.2029836345 1.3487380998 0.0395523267 9.8108894277 .7138759423
0.008 0.008 0.7872 0.1968 0.0019948219 0.0004657013 4.4843677577 0.4865160676 4.0437117713 0.1509702506 1.2932334680 0.0578087706 9.8233078189 .6957607901
0.008 0.0085 0.7868 0.1967 0.0018946957 0.0006524475 4.6037222752 0.2974030829 4.2098227972 0.1311085791 1.3482490722 0.0827295365 10.1636888403 .5118936460
0.008 0.009000000000000001 0.7864 0.1966 0.0020025239 0.0004274445 4.8984102598 0.5330972551 4.2640871594 0.2250203565 1.3289324823 0.0656873469 10.4934324254 .8242324030
0.008 0.0095 0.7859999999999999 0.1965 0.0021488622 0.0006395919 5.0644979546 0.6169590148 4.1374703143 0.2535607222 1.3184183890 0.0680495557 10.5225355201 .9392088846
0.008 0.01 0.7856 0.1964 0.0020179279 0.0001152732 5.4539971334 0.2368798637 4.1540600108 0.2545635084 1.3234309219 0.0670877418 10.9335059940 .5586463871
0.0085 0.0 0.7932 0.1983 0.0022643924 0.0005709890 0.0000000000 0.0000000000 4.5860343024 0.0857808962 1.4058320712 0.0676530393 5.9941307660 .1540049245
0.0085 0.0005 0.7928 0.1982 0.0024569428 0.0005118219 0.2962009293 0.0224179160 4.4592033966 0.3759324682 1.4097442919 0.0890191421 6.1676055606 .4878813482
0.0085 0.001 0.7924 0.1981 0.0023106045 0.0003339514 0.6090442490 0.0791244144 4.4748298205 0.2220236712 1.4117004023 0.0700931967 6.4978850763 .3715752337
0.0005 0.0075 0.7936 0.1984 0.0001309343 0.0000785454 4.1069721356 0.3762088221 4.2209539484 0.1147903837 1.3658540655 0.0771579547 9.6939110838 .5682357059
0.0085 0.0015 0.792 0.198 0.0022489884 0.0006287411 0.9160038953 0.1077782204 4.3890985500 0.1870093486 1.3911612434 0.0675646086 6.6985126771 .3629809187
0.0085 0.002 0.7916 0.1979 0.0023953266 0.0002253415 1.1552172451 0.0764358272 4.3972328528 0.3236433463 1.3808916640 0.0827562714 6.9357370885 .4830607864
0.0085 0.0025 0.7912 0.1978 0.0022181803 0.0002650210 1.4593191072 0.1865780218 4.4482863060 0.2392441096 1.3870045089 0.0796904936 7.2968281024 .5057776460
0.0085 0.003 0.7908 0.1977 0.0023953266 0.0001715320 1.6433940321 0.1754178217 4.4296630338 0.2806518155 1.3934841245 0.0419367892 7.4689365170 .4981779584
0.0085 0.0035 0.7904 0.1976 0.0022566904 0.0002315733 2.0138973511 0.1551928330 4.3444669148 0.2727684787 1.3506942101 0.0892009654 7.7113151664 .5173938504
0.0085 0.004 0.79 0.1975 0.0022952005 0.0005877803 2.3121155398 0.1952896315 4.4466808515 0.3090307118 1.3623086154 0.0890298874 8.1234002072 .5939380110
0.0085 0.0045 0.7896 0.1974 0.0024184327 0.0004579947 2.6061311046 0.5203184802 4.2578794020 0.1507852958 1.3577851102 0.0574446123 8.2242140495 .7290063830
0.0085 0.005 0.7892 0.1973 0.0024723468 0.0008814013 2.7960897029 0.3512928609 4.2952329768 0.4554515436 1.3566847981 0.0664591917 8.4504798246 .8740849975
0.0085 0.0055 0.7888 0.1972 0.0022027763 0.0007935692 3.0924587371 0.2451853258 4.2754323712 0.2275287973 1.3370014375 0.0645599774 8.7070953221 .5380676697
0.0085 0.006 0.7884 0.1971 0.0021642662 0.0005048199 3.2820811254 0.3750698427 4.3015477645 0.1103128858 1.3261205736 0.0627005083 8.9119137297 .5485880567
0.0005 0.008 0.7932 0.1983 0.0001155302 0.0001089229 4.3276939404 0.3775285477 4.2305866754 0.2442192238 1.3302773081 0.0404180639 9.8886734541 .6622747583
0.0085 0.0065 0.7879999999999999 0.19699999999999998 0.0023029025 0.0006052823 3.6924253186 0.4149653003 4.3269139456 0.2001193009 1.3665876069 0.0342109667 9.3882297736 .6499008502
0.0085 0.006999999999999999 0.7876 0.1969 0.0021642662 0.0003878636 3.9094488144 0.4599744758 4.2588426747 0.1943210485 1.3516722653 0.0468382755 9.5221280206 .7015216634
0.0085 0.0075 0.7872 0.1968 0.0022489884 0.0005029363 4.3147498589 0.4296765260 4.1451764959 0.2186096436 1.3108384613 0.0641148558 9.7730138045 .7129039617
0.0085 0.008 0.7868 0.1967 0.0024415387 0.0004427151 4.3505562142 0.3877303506 4.0753927402 0.1695957165 1.2993463129 0.0510477818 9.7277368060 .6088165640
0.0085 0.0085 0.7864 0.1966 0.0022643924 0.0002253415 4.5068938216 0.3269232955 4.1542740714 0.1727396098 1.3322334185 0.0856901381 9.9956657039 .5855783849
0.0085 0.009000000000000001 0.7859999999999999 0.1965 0.0021565642 0.0003987234 4.9249708426 0.3173073522 4.1687231619 0.1494342317 1.3236754356 0.0226831852 10.4195260043 .4898234925
0.0085 0.0095 0.7856 0.1964 0.0021180541 0.0003896946 4.9419494430 0.0482153611 4.1564146774 0.1898144278 1.3041143320 0.0687888191 10.4045965065 .3072083026
0.0085 0.01 0.7852 0.1963 0.0022258823 0.0004394875 5.3168234908 0.3876627085 4.1925909189 0.1580118158 1.3181738752 0.0711892165 10.8298141672 .6173032283
0.009000000000000001 0.0 0.7928 0.1982 0.0022335843 0.0005268989 0.0000000000 0.0000000000 4.4605947905 0.1079922469 1.4083994660 0.0745747036 5.8712278408 .1830938494
0.009000000000000001 0.0005 0.7924 0.1981 0.0024723468 0.0002815189 0.2835930577 0.0281011957 4.4763282447 0.2328882924 1.4200138713 0.0947218801 6.1824075205 .3559928871
0.0005 0.0085 0.7928 0.1982 0.0001463383 0.0000576366 4.6660892132 0.2539989647 4.3009055827 0.2203300294 1.3486158429 0.0423326757 10.3157569771 .5167193064
0.009000000000000001 0.001 0.792 0.198 0.0022258823 0.0003625678 0.5927380684 0.0873330719 4.3926305499 0.2071553695 1.3631644137 0.0499371167 6.3507589143 .3447881259
0.009000000000000001 0.0015 0.7916 0.1979 0.0023260085 0.0004263328 0.9106245368 0.0847462409 4.4822149112 0.1715406913 1.4055875574 0.0631612787 6.8007530139 .3198745437
0.009000000000000001 0.002 0.7912 0.1978 0.0025647710 0.0005977875 1.1521913559 0.1726116208 4.4017281254 0.3511438240 1.3850483985 0.0551290502 6.9415326508 .5794822825
0.009000000000000001 0.0025 0.7908 0.1977 0.0024954528 0.0005914024 1.4460388159 0.0952880805 4.4239904279 0.1991401060 1.3846816278 0.0557115979 7.2572063244 .3507311868
0.009000000000000001 0.003 0.7904 0.1976 0.0022258823 0.0006578801 1.7990592196 0.3695948656 4.3964836407 0.0628718978 1.3789355536 0.0487521513 7.5767042962 .4818767948
0.009000000000000001 0.0035 0.79 0.1975 0.0023106045 0.0001377778 1.9784272057 0.2457655336 4.3015477645 0.2364018051 1.3522835498 0.0709570442 7.6345691245 .5532621607
0.009000000000000001 0.004 0.7896 0.1974 0.0024030287 0.0002694605 2.2929515750 0.2750332682 4.3278772183 0.1548583092 1.3804026364 0.0290693896 8.0036344584 .4592304275
0.009000000000000001 0.0045 0.7892 0.1973 0.0023260085 0.0006830085 2.4612246341 0.2565953492 4.2972665525 0.2317031728 1.3553399723 0.0695700835 8.1161571674 .5585516140
0.009000000000000001 0.005 0.7888 0.1972 0.0025647710 0.0003823180 2.8219778658 0.1772358842 4.2899884920 0.3176341953 1.3417694566 0.0724025128 8.4563005854 .5676549103
0.009000000000000001 0.0055 0.7884 0.1971 0.0025801750 0.0006064573 3.1366703400 0.1946722146 4.2935204919 0.1531588263 1.3366346668 0.0378214711 8.7694056737 .3862589693
0.0005 0.009000000000000001 0.7924 0.1981 0.0000847222 0.0000754640 4.7958662378 0.1389706484 4.2480326144 0.2299164313 1.3341895289 0.0704123318 10.3781731033 .4393748755
0.009000000000000001 0.006 0.7879999999999999 0.19699999999999998 0.0023491146 0.0006837030 3.2679603093 0.1720363466 4.1715059497 0.1686153596 1.3535061188 0.0824609863 8.7953214924 .4237963955
0.009000000000000001 0.0065 0.7876 0.1969 0.0022874984 0.0005588076 3.6697311497 0.3265358143 4.2555247354 0.1648141518 1.3363901531 0.1171586011 9.2639335366 .6090673748
0.009000000000000001 0.006999999999999999 0.7872 0.1968 0.0022181803 0.0002781270 3.7653828687 0.3562641754 4.2547755233 0.2578045130 1.3201299856 0.0518899525 9.3425065579 .6662367679
0.009000000000000001 0.0075 0.7868 0.1967 0.0023722206 0.0005415563 4.2345637958 0.3577864271 4.1390757688 0.2443636534 1.3246534908 0.0385603761 9.7006652760 .6412520129
0.009000000000000001 0.008 0.7864 0.1966 0.0025647710 0.0006056742 4.3374440277 0.8006742791 4.2415037661 0.1636008467 1.3379794927 0.0718695887 9.9194920575 1.0367503887
0.009000000000000001 0.0085 0.7859999999999999 0.1965 0.0023029025 0.0008414606 4.7034085130 0.2174953305 4.1556654653 0.1180085629 1.3208635270 0.0307582417 10.1822404078 .3671035957
0.009000000000000001 0.009000000000000001 0.7856 0.1964 0.0020872460 0.0003878636 4.7933446635 0.2044515646 4.1215227996 0.2707630525 1.3303995650 0.0484890031 10.2473542741 .5240914838
0.009000000000000001 0.0095 0.7852 0.1963 0.0025185589 0.0001729098 5.3237157939 0.2694012884 4.0950863154 0.0816281304 1.3027695061 0.0495911113 10.7240901743 .4007934399
0.009000000000000001 0.01 0.7848 0.1962 0.0022797964 0.0004929290 5.6215977727 0.3963733735 4.1232352844 0.2425972498 1.3233086650 0.0768543853 11.0704215185 .7163179376
0.0095 0.0 0.7924 0.1981 0.0023568166 0.0007329470 0.0000000000 0.0000000000 4.4390817002 0.2130317071 1.4381078923 0.1220870876 5.8795464091 .3358517417
0.0 0.002 0.7984 0.1996 0.0000000000 0.0000000000 1.1417688488 0.1073536717 4.3611636417 0.1478236854 1.3552177154 0.0209341512 6.8581502059 .2761115083
0.0005 0.0095 0.792 0.198 0.0000924242 0.0000924242 5.1534254753 0.3909333389 4.1926979492 0.0649757672 1.3076597820 0.0490455912 10.6538756307 .5050471215
0.0095 0.0005 0.792 0.198 0.0025416649 0.0004772764 0.2951922995 0.0386041599 4.4274153975 0.1055003918 1.4059543281 0.0741203556 6.1311036900 .2187021837
0.0095 0.001 0.7916 0.1979 0.0023953266 0.0006052823 0.5745827334 0.0384015890 4.4611299420 0.1834568033 1.3961737762 0.0408052430 6.4342817782 .2632689176
0.0095 0.0015 0.7912 0.1978 0.0024261347 0.0002922709 0.8776759658 0.0560210863 4.4361918821 0.2565082020 1.3846816278 0.1101436272 6.7009756104 .4229651864
0.0095 0.002 0.7908 0.1977 0.0024954528 0.0009612411 1.1350446506 0.0830418056 4.3836400047 0.2681014806 1.3780797553 0.0799885318 6.8992598634 .4320930591
0.0095 0.0025 0.7904 0.1976 0.0023722206 0.0003026412 1.4567975329 0.2690128910 4.3686557627 0.3812121808 1.3720891673 0.0379792190 7.1999146835 .6885069320
0.0095 0.003 0.79 0.1975 0.0025031549 0.0006064573 1.7867875580 0.1708111784 4.3244522487 0.2709844875 1.3894496468 0.0449400127 7.5031926084 .4873421359
0.0095 0.0035 0.7896 0.1974 0.0025493669 0.0004501563 2.0096947272 0.1862827423 4.3164249762 0.1958793686 1.3819919760 0.0828515795 7.7106610463 .4654638467
0.0095 0.004 0.7892 0.1973 0.0026340891 0.0003945357 2.3457365306 0.1725297434 4.3795728533 0.0784332762 1.3652427810 0.0826933946 8.0931862540 .3340509499
0.0095 0.0045 0.7888 0.1972 0.0024569428 0.0002145533 2.4968628844 0.1742936291 4.3704752778 0.1145202206 1.3339450151 0.0543426067 8.2037401201 .3433710097
0.0095 0.005 0.7884 0.1971 0.0024800488 0.0006230544 2.8345857374 0.1614388818 4.3367607332 0.1627879848 1.3629198999 0.0630381036 8.5367464193 .3878880246
0.0005 0.01 0.7916 0.1979 0.0001848484 0.0001021788 5.2344520632 0.5621009390 4.2152813425 0.1729053216 1.3033807906 0.0558616371 10.7532990447 .7909700765
0.0095 0.0055 0.7879999999999999 0.19699999999999998 0.0024569428 0.0008272409 3.1724766953 0.1213973858 4.2946978253 0.1717326431 1.3892051330 0.0716788346 8.8588365964 .3656361044
0.0095 0.006 0.7876 0.1969 0.0024415387 0.0007052287 3.4283324355 0.1272295768 4.1916276462 0.2024628567 1.3535061188 0.0749561419 8.9759077392 .4053538041
0.0095 0.0065 0.7872 0.1968 0.0025416649 0.0005155174 3.5623120840 0.2579792763 4.2037220701 0.1582621694 1.3461707049 0.0365578790 9.1147465239 .4533148421
0.0095 0.006999999999999999 0.7868 0.1967 0.0026880032 0.0007646359 3.8338015850 0.1092728753 4.3089328552 0.2503204195 1.3378572358 0.0328741502 9.4832796792 .3932320809
0.0095 0.0075 0.7864 0.1966 0.0023799226 0.0008732876 4.1305068291 0.4629421209 4.1706497073 0.2740189737 1.3398133462 0.0871011546 9.6433498052 .8249355368
0.0095 0.008 0.7859999999999999 0.1965 0.0025955790 0.0004533079 4.3337457187 0.1777466459 4.1998689793 0.2139149896 1.3390798048 0.0888248320 9.8752900818 .4809397754
0.0095 0.0085 0.7856 0.1964 0.0024723468 0.0006809208 4.6391924205 0.5058932515 4.2310147966 0.2344978920 1.3324779323 0.0304161796 10.2051574962 .7714882439
0.0095 0.009000000000000001 0.7852 0.1963 0.0025262609 0.0004836963 4.8888282775 0.3866744295 4.1071807393 0.2241832866 1.3206190132 0.0622171108 10.3191542909 .6735585232
0.0095 0.0095 0.7848 0.1962 0.0024800488 0.0004909997 5.0110405791 0.3082577357 4.1278375873 0.1459237155 1.3423807411 0.0838079731 10.4837389563 .5384804240
0.0095 0.01 0.7844 0.1961 0.0025801750 0.0007387513 5.5076226138 0.7513028490 4.0872731035 0.2425889389 1.2885877059 0.0785228180 10.8860635982 1.0731533572
0.001 0.0 0.7992 0.1998 0.0002618685 0.0002549821 0.0000000000 0.0000000000 4.5472893337 0.3498220483 1.4074214108 0.0959217369 5.9549726130 .4459987673
0.01 0.0 0.792 0.198 0.0027958314 0.0003065363 0.0000000000 0.0000000000 4.3791447321 0.2355688035 1.4168351920 0.1038749171 5.7987757555 .3397502569
0.01 0.0005 0.7916 0.1979 0.0026957052 0.0006161612 0.2956966144 0.0558594323 4.5233145464 0.1144425708 1.4094997781 0.0809684094 6.2312066441 .2518865737
0.01 0.001 0.7912 0.1978 0.0027265133 0.0003057613 0.5796258820 0.0742681523 4.4953796381 0.1904290127 1.3993524556 0.0744077619 6.4770844890 .3394106882
0.01 0.0015 0.7908 0.1977 0.0027111093 0.0006984670 0.8929735166 0.0495336587 4.3456442481 0.1861473245 1.3659763224 0.0673616648 6.6073051964 .3037411150
0.01 0.002 0.7904 0.1976 0.0027111093 0.0005588076 1.2269980606 0.1778051433 4.2964103101 0.2357006486 1.3833368019 0.1227059787 6.9094562819 .5367705782
0.01 0.0025 0.79 0.1975 0.0028805536 0.0006395919 1.4581423726 0.2314858323 4.4159631554 0.2293601147 1.3789355536 0.0976844092 7.2559216352 .5591699481
0.01 0.003 0.7896 0.1974 0.0024261347 0.0005246424 1.6936574134 0.1297744116 4.2599129777 0.1293241408 1.3691550017 0.0818789049 7.3251515275 .3415020997
0.01 0.0035 0.7892 0.1973 0.0025724730 0.0005094986 2.0678590414 0.1310934126 4.3648026719 0.1573402203 1.3812584347 0.0972464290 7.8164926210 .3861895605
0.01 0.004 0.7888 0.1972 0.0028651496 0.0007102578 2.2909343156 0.1758432462 4.3437177027 0.2324183608 1.3645092396 0.0661426767 8.0020264075 .4751145415
0.01 0.0045 0.7884 0.1971 0.0026648972 0.0006912961 2.5311562951 0.2471762564 4.3766830352 0.2641325660 1.4117004023 0.1034747025 8.3222046298 .6154748210
0.001 0.0005 0.7988 0.1997 0.0003080806 0.0002066667 0.2930069351 0.0328489297 4.4505339423 0.1004845239 1.4101110626 0.1431677868 6.1539600206 .2767079071
0.01 0.005 0.7879999999999999 0.19699999999999998 0.0024492408 0.0006095793 2.8893879524 0.3195508485 4.3478918844 0.1776581764 1.3504496963 0.1199449212 8.5901787739 .6177635254
0.01 0.0055 0.7876 0.1969 0.0026340891 0.0005005717 3.1277607775 0.2343105684 4.2577723717 0.2946397786 1.3517945222 0.0489980268 8.7399617605 .5784489455
0.01 0.006 0.7872 0.1968 0.0026957052 0.0005701572 3.3004045654 0.2908800615 4.2727566137 0.1493989644 1.3431142824 0.0656527511 8.9189711667 .5065019342
0.01 0.0065 0.7868 0.1967 0.0026109831 0.0004144801 3.5186047959 0.2280246885 4.2856002497 0.2564937320 1.3428697687 0.0725114310 9.1496857974 .5574443316
0.01 0.006999999999999999 0.7864 0.1966 0.0025493669 0.0005893929 3.7423524899 0.2528280627 4.2141040092 0.3283236060 1.3645092396 0.0432823954 9.3235151056 .6250234570
0.01 0.0075 0.7859999999999999 0.1965 0.0024877508 0.0005651411 4.0825969172 0.1677529100 4.2467482508 0.1965987840 1.3333337306 0.0666514290 9.6651666494 .4315682641
0.01 0.008 0.7856 0.1964 0.0025955790 0.0005734770 4.3606425114 0.4436009132 4.3420052179 0.3282189168 1.3297882806 0.0926142605 10.0350315889 .8650075675
0.01 0.0085 0.7852 0.1963 0.0025416649 0.0001948473 4.6531451317 0.1218268097 4.1038628000 0.1848244395 1.3267318581 0.0694203907 10.0862814547 .3762664872
0.01 0.009000000000000001 0.7848 0.1962 0.0026032811 0.0005734770 4.7681289203 0.2403404708 4.2163516455 0.1183087202 1.3202522425 0.0632643715 10.3073360894 .4224870395
0.01 0.0095 0.7844 0.1961 0.0026032811 0.0007476907 5.0853429689 0.3903126263 4.1167064360 0.1926695240 1.3281989409 0.0762295044 10.5328516269 .6599593454
0.001 0.001 0.7984 0.1996 0.0003311866 0.0003823180 0.6026562607 0.1451515950 4.4902421837 0.1393855069 1.4015530797 0.0680451626 6.4947827107 .3529645825
0.01 0.01 0.784 0.196 0.0025339629 0.0005024642 5.4645877455 0.5284387724 4.2260914028 0.0590007867 1.2988572853 0.0659525826 10.9920703965 .6538946059
0.001 0.0015 0.7979999999999999 0.1995 0.0002464645 0.0001861276 0.8921329918 0.1156268841 4.3965906710 0.1173036465 1.3574183395 0.0701912191 6.6463884668 .3033078773
0.001 0.002 0.7976 0.1994 0.0001463383 0.0001911590 1.1162168958 0.0936572429 4.4143577009 0.4203734911 1.3805248933 0.0666029729 6.9112458283 .5808248659
0.001 0.0025 0.7972 0.1993 0.0003388887 0.0002089504 1.4783149671 0.0771116317 4.5066178196 0.2765190724 1.3932396107 0.1020692083 7.3785112861 .4559088628
0.001 0.003 0.7968 0.1992 0.0001925504 0.0002008440 1.7296318736 0.1858313401 4.5028717591 0.3858245031 1.3630421568 0.0300503377 7.5957383399 .6019070249
0.001 0.0035 0.7964 0.1991 0.0002156564 0.0001509281 2.0260009078 0.1012968707 4.3753986716 0.2689584344 1.4044872453 0.0580924849 7.8061024811 .4284987181
0.0 0.0025 0.7979999999999999 0.1995 0.0000000000 0.0000000000 1.4546121685 0.2693471563 4.4642338207 0.1201030679 1.3865154813 0.0573456533 7.3053614705 .4467958775
0.001 0.004 0.7959999999999999 0.19899999999999998 0.0002233584 0.0000576366 2.2435287185 0.1895293713 4.3573105509 0.0687611164 1.3863932244 0.0609128969 7.9874558522 .3192610212
0.001 0.0045 0.7956 0.1989 0.0002926766 0.0001251429 2.5414106973 0.2929960848 4.4295560035 0.2632087262 1.3652427810 0.0931196372 8.3365021584 .6494495911
0.001 0.005 0.7952 0.1988 0.0002849746 0.0001044752 2.8112191487 0.2527162653 4.3270209759 0.2169550386 1.3741675346 0.0824631614 8.5126926338 .5522389405
0.001 0.0055 0.7948 0.1987 0.0002310604 0.0001886601 3.1931536046 0.3187528817 4.2974806131 0.3111962622 1.3445813652 0.0816493039 8.8354466433 .7117871079
0.001 0.006 0.7944 0.1986 0.0001925504 0.0002178459 3.4147159342 0.4375828466 4.3116086127 0.2035967269 1.3503274394 0.0679026743 9.0768445367 .7093000937
0.001 0.0065 0.794 0.1985 0.0003003786 0.0001232322 3.6451878264 0.3190655058 4.2330483723 0.1983384381 1.3341895289 0.0293579519 9.2127261062 .5468851280
0.001 0.006999999999999999 0.7936 0.1984 0.0003080806 0.0000974236 3.8410300980 0.3249350054 4.2588426747 0.0454262619 1.3328447030 0.0786126115 9.4330255563 .4490713024
0.001 0.0075 0.7932 0.1983 0.0002926766 0.0001342892 4.1355499778 0.3171092217 4.2892392799 0.2344203036 1.3513054946 0.0638204428 9.7763874289 .6154842573
0.001 0.008 0.7928 0.1982 0.0002849746 0.0001342892 4.2533915507 0.1558709167 4.2028658277 0.0801673381 1.3184183890 0.1098446763 9.7749607420 .3460172203
0.001 0.0085 0.7924 0.1981 0.0002772725 0.0001570909 4.4105696828 0.3546824912 4.2583075232 0.2248037886 1.3256315460 0.1002524455 9.9947860245 .6798958162
0.0 0.003 0.7976 0.1994 0.0000000000 0.0000000000 1.6929849935 0.1505770041 4.4306263065 0.3766057882 1.3751455897 0.0867441769 7.4987568897 .6139269692
0.001 0.009000000000000001 0.792 0.198 0.0002156564 0.0002156564 4.9200957989 0.5650473393 4.2001900702 0.2418843108 1.3362678962 0.0583717477 10.4567694217 .8655190542
0.001 0.0095 0.7916 0.1979 0.0003157826 0.0001493476 5.0544116573 0.3953514028 4.1779277677 0.1857091371 1.2992240560 0.0318300242 10.5318792636 .6130399117
0.001 0.01 0.7912 0.1978 0.0002926766 0.0003103826 5.2731162027 0.1144131753 4.1317977084 0.2918592062 1.3280766840 0.0492657377 10.7332832717 .4558485018
0.0015 0.0 0.7988 0.1997 0.0004852269 0.0001251429 0.0000000000 0.0000000000 4.4525675180 0.0989423200 1.3926283262 0.0339372465 5.8456810711 .1330047094
0.0015 0.0005 0.7984 0.1996 0.0003851007 0.0001540403 0.2881318915 0.0593617607 4.6051927261 0.2303232377 1.3773462139 0.0861244096 6.2710559322 .3759634483
0.0015 0.001 0.7979999999999999 0.1995 0.0004313128 0.0002454998 0.6050097301 0.0900791617 4.3826767320 0.2344580261 1.4081549522 0.0452819482 6.3962727271 .3700646358
0.0015 0.0015 0.7976 0.1994 0.0004236108 0.0001089229 0.8648999893 0.1028329759 4.4528886089 0.3990404238 1.3871267658 0.0585833829 6.7053389748 .5605657055
0.0015 0.002 0.7972 0.1993 0.0002233584 0.0002200136 1.1431136884 0.0612049800 4.4687290934 0.1323867470 1.3733117363 0.0805545868 6.9853778765 .2743663274
0.0015 0.0025 0.7968 0.1992 0.0004082068 0.0001251429 1.4544440636 0.0793669048 4.5122904255 0.2130622483 1.3947066934 0.0614240849 7.3618493893 .3539783809
0.0015 0.003 0.7964 0.1991 0.0004467169 0.0001251429 1.7403905906 0.2114934034 4.3920953984 0.1705559318 1.3711111121 0.0956358444 7.5040438180 .4778103225
0.0 0.0035 0.7972 0.1993 0.0000000000 0.0000000000 2.0265052226 0.1867312373 4.3650167325 0.2429588757 1.3774684708 0.0517457286 7.7689904259 .4814358416
0.0015 0.0035 0.7959999999999999 0.19899999999999998 0.0004236108 0.0002623212 1.9913712872 0.1485553286 4.3326935818 0.1228405737 1.3571738257 0.0598104936 7.6816623055 .3314687171
0.0015 0.004 0.7956 0.1989 0.0003542927 0.0002857022 2.3813747809 0.2116825216 4.3622339447 0.3086339662 1.3728227087 0.0475540046 8.1167857270 .5681561946
0.0015 0.0045 0.7952 0.1988 0.0003542927 0.0001570909 2.5733506386 0.2375593644 4.3551699449 0.3028797891 1.3372459513 0.0264097539 8.2661208275 .5670059983
0.0015 0.005 0.7948 0.1987 0.0003542927 0.0002356363 2.7875163502 0.1735657398 4.3163179459 0.1914407989 1.3513054946 0.0819270831 8.4554940834 .4471692581
0.0015 0.0055 0.7944 0.1986 0.0004236108 0.0002755557 3.0680835187 0.2477787191 4.3043305523 0.1973116284 1.3774684708 0.0605022202 8.7503061526 .5058681234
0.0015 0.006 0.794 0.1985 0.0003696967 0.0000924242 3.4523714440 0.2837531955 4.2176360091 0.3058568691 1.3634089275 0.0811461684 9.0337860773 .6708486572
0.0015 0.0065 0.7936 0.1984 0.0004236108 0.0002798281 3.5752561655 0.3439685344 4.2143180698 0.2411685043 1.3497161549 0.1072075194 9.1397140010 .6926243862
0.0015 0.006999999999999999 0.7932 0.1983 0.0004621209 0.0002232256 3.9124747036 0.1886116610 4.2851721285 0.3358355002 1.3284434547 0.0969934176 9.5265524077 .6216638044
0.0015 0.0075 0.7928 0.1982 0.0004390149 0.0001984670 3.9513069480 0.2839570847 4.2509224325 0.3856957417 1.3285657116 0.0575340495 9.5312341070 .7273853429
0.0015 0.008 0.7924 0.1981 0.0004313128 0.0001715320 4.4551174957 0.5175215243 4.2991930979 0.1487584106 1.3482490722 0.0757937553 10.1029909786 .7422452222
0.0 0.004 0.7968 0.1992 0.0000000000 0.0000000000 2.2801755985 0.3461613690 4.3669432779 0.1972930490 1.4163461644 0.0588257712 8.0634650408 .6022801892
0.0015 0.0085 0.792 0.198 0.0003311866 0.0001044752 4.6871023324 0.3143204838 4.2455709175 0.1012816596 1.3125500579 0.0202430253 10.2455544944 .4359496439
0.0015 0.009000000000000001 0.7916 0.1979 0.0004467169 0.0001428511 4.7582107281 0.3466436658 4.2020095853 0.1321484006 1.3432365393 0.0812271740 10.3039035696 .5601620915
0.0015 0.0095 0.7912 0.1978 0.0003619947 0.0002100830 5.1809946878 0.6318859286 4.1395038900 0.3454737817 1.3283211978 0.0337216351 10.6491817703 1.0112914284
0.0015 0.01 0.7908 0.1977 0.0002772725 0.0001570909 5.3691041315 0.5551174819 4.1994408581 0.1485670013 1.2905438163 0.0938417064 10.8593660784 .7976832805
0.002 0.0 0.7984 0.1996 0.0005391410 0.0003194248 0.0000000000 0.0000000000 4.5667688483 0.3467217459 1.4477661872 0.0360324079 6.0150741765 .3830735786
0.002 0.0005 0.7979999999999999 0.1995 0.0005006310 0.0002336137 0.3072958562 0.0457616145 4.5400112733 0.3238685243 1.4157348799 0.0591753698 6.2635426404 .4290391223
0.002 0.001 0.7976 0.1994 0.0005160350 0.0001796403 0.5764318879 0.0724171481 4.5047983045 0.2168713854 1.3812584347 0.0726687433 6.4630046621 .3621369171
0.002 0.0015 0.7972 0.1993 0.0006007572 0.0003179356 0.8558223217 0.1295276762 4.4660533358 0.1711007147 1.3769794432 0.1137018073 6.6994558579 .4146481338
0.002 0.002 0.7968 0.1992 0.0005545451 0.0003532866 1.1624457582 0.1700404671 4.4084710343 0.1632980760 1.3811361778 0.0834669968 6.9526075154 .4171588265
0.002 0.0025 0.7964 0.1991 0.0005237370 0.0002650210 1.5137851124 0.1991742230 4.3483200056 0.4643450581 1.3821142329 0.0480580032 7.2447430879 .7118423053
0.0 0.0045 0.7964 0.1991 0.0000000000 0.0000000000 2.5610789769 0.1350375702 4.2896674011 0.1055742020 1.3455594204 0.0458318267 8.1963057984 .2864435989
0.002 0.003 0.7959999999999999 0.19899999999999998 0.0004929290 0.0002857022 1.7494682581 0.2184319317 4.4598455784 0.2115037892 1.3964182900 0.0679581219 7.6062250555 .4981795450
0.002 0.0035 0.7956 0.1989 0.0004005048 0.0001861276 1.9609442905 0.1892596022 4.3704752778 0.0523963334 1.3857819399 0.0645673855 7.7176020130 .3064094487
0.002 0.004 0.7952 0.1988 0.0005699491 0.0002502859 2.3203526825 0.2478384743 4.3657659446 0.3171515671 1.3637756982 0.0581716770 8.0504642744 .6234120043
0.002 0.0045 0.7948 0.1987 0.0005545451 0.0001251429 2.6026009006 0.1779138209 4.3165320065 0.1935515068 1.3706220845 0.0721891527 8.2903095367 .4437796233
0.002 0.005 0.7944 0.1986 0.0004852269 0.0003395881 2.8702239877 0.2882466194 4.2173149182 0.3823709566 1.3546064309 0.0776576741 8.4426305637 .7486148382
0.002 0.0055 0.794 0.1985 0.0004929290 0.0002305464 3.1201960545 0.1319956846 4.3699401263 0.3107201509 1.3772239570 0.0310445870 8.8678530668 .4739909689
0.002 0.006 0.7936 0.1984 0.0005622471 0.0002263921 3.2921674227 0.2863679613 4.3474637632 0.2579207282 1.3403023738 0.0711051837 8.9804958068 .6156202653
0.002 0.0065 0.7932 0.1983 0.0005699491 0.0001783145 3.6214850279 0.2678742818 4.2573442505 0.1972305630 1.3317443909 0.0650636463 9.2111436184 .5303468056
0.002 0.006999999999999999 0.7928 0.1982 0.0005083330 0.0003057613 3.7571457259 0.2428520295 4.3148195217 0.1666917810 1.3362678962 0.0532456512 9.4087414768 .4630952230
0.002 0.0075 0.7924 0.1981 0.0004775249 0.0002263921 4.2231326589 0.2390937090 4.2775729772 0.2304403872 1.3450703928 0.0582620504 9.8462535538 .5280225387
