# Supplementary material for: Multipressure Sampling for Improving the Performance of MOF-based Electronic Noses
Source: ACS Sens. 2024 Jul 12;9(7):3531–9. doi: 10.1021/acssensors.4c00199 (PMC11287752; doi:10.1021/acssensors.4c00199)
Supplement: Supplementary file 2 — se4c00199_si_002.zip [file se4c00199_si_002.zip › Multiplex_Adsorption_Data/Hydrogen_0.5bar/MOF-177_EQeq.csv]

H2_comp CO2_comp N2_comp O2_comp H2_mass H2_error CO2_mass CO2_error N2_mass N2_error O2_mass O2_error total_mass total_error
0.0 0.0 0.8 0.2 0.0000000000 0.0000000000 0.0000000000 0.0000000000 4.0345241065 0.3113369606 1.3534313998 0.1402577100 5.3879555063 .4515946706
0.0 0.0005 0.7996 0.1999 0.0000000000 0.0000000000 0.0172402315 0.0197221163 4.1924657243 0.1815974143 1.3053682158 0.1777217573 5.5150741716 .3790412879
0.0 0.005 0.7959999999999999 0.19899999999999998 0.0000000000 0.0000000000 0.1953892900 0.0474662332 4.0028138203 0.0796407630 1.2879540187 0.0896815935 5.4861571290 .2167885897
0.002 0.008 0.792 0.198 0.0005265937 0.0004475186 0.3304377698 0.0814966713 4.0302554141 0.1620497536 1.3011888085 0.0957723848 5.6624085861 .3397663283
0.002 0.0085 0.7916 0.1979 0.0004827109 0.0001755312 0.3534247451 0.0470781136 4.0131806446 0.2416091889 1.2775055004 0.1758554570 5.6445936010 .4647182907
0.002 0.009000000000000001 0.7912 0.1978 0.0004827109 0.0007549884 0.3716227672 0.1240847251 4.0711128983 0.0964507818 1.3248721166 0.0633225800 5.7680904930 .2846130753
0.002 0.0095 0.7908 0.1977 0.0004388281 0.0004807121 0.3668338141 0.0409056223 4.1747811416 0.1159222647 1.3130304625 0.0939721453 5.8550842463 .2512807444
0.002 0.01 0.7904 0.1976 0.0007021250 0.0008509193 0.4099343927 0.0715720229 3.9223184784 0.2786946384 1.3367137706 0.1058599861 5.6696687667 .4569775667
0.0025 0.0 0.7979999999999999 0.1995 0.0009654218 0.0008139049 0.0000000000 0.0000000000 4.0698932719 0.2330220624 1.2990991048 0.0492547875 5.3699577985 .2830907548
0.0025 0.0005 0.7976 0.1994 0.0011409531 0.0005117571 0.0277759285 0.0195351726 4.2217367577 0.1609999231 1.2663604142 0.0838894492 5.5170140535 .2649363020
0.0025 0.001 0.7972 0.1993 0.0010093046 0.0013482810 0.0325648817 0.0185722495 4.0790404698 0.1438642260 1.2872574508 0.1615436891 5.3998721069 .3253284456
0.0025 0.0015 0.7968 0.1992 0.0008337734 0.0007549884 0.0622563914 0.0290512284 4.0430614912 0.1794136337 1.3715421648 0.1221200915 5.4776938208 .3313399420
0.0025 0.002 0.7964 0.1991 0.0008337734 0.0007549884 0.0680031352 0.0532931098 4.0997741185 0.2539225830 1.2475530814 0.1806462558 5.4161641085 .4886169370
0.0 0.0055 0.7956 0.1989 0.0000000000 0.0000000000 0.2241230091 0.0164784532 4.0833091622 0.1562550378 1.2719329573 0.2050987330 5.5793651286 .3778322240
0.0025 0.0025 0.7959999999999999 0.19899999999999998 0.0008776562 0.0008326178 0.1043991795 0.0438496596 4.1589259985 0.2824165990 1.2872574508 0.1101018035 5.5514602850 .4372006799
0.0025 0.003 0.7956 0.1989 0.0005265937 0.0004475186 0.1206816203 0.0466867675 4.1449002950 0.1804717402 1.3318377954 0.1645198381 5.5979463044 .3921258644
0.0025 0.0035 0.7952 0.1988 0.0005704765 0.0007130113 0.1628244083 0.0461333062 4.0948956129 0.1360853860 1.3102441910 0.2043402993 5.5685346887 .3872720028
0.0025 0.004 0.7948 0.1987 0.0004827109 0.0001755312 0.1800646398 0.0579760095 4.0772110302 0.0341495390 1.3395000421 0.1465509965 5.5972584230 .2388520762
0.0025 0.0045 0.7944 0.1986 0.0010531874 0.0009773166 0.1743178960 0.0519684173 4.1778302076 0.1230191383 1.2788986362 0.1309399409 5.6320999272 .3069048131
0.0025 0.005 0.794 0.1985 0.0010093046 0.0006567778 0.2068827776 0.0831459371 4.1833185264 0.2241924122 1.3332309312 0.1454076074 5.7244415398 .4534027345
0.0025 0.0055 0.7936 0.1984 0.0011409531 0.0008509193 0.2394476593 0.0794446775 4.1766105812 0.2468169475 1.2914368581 0.1689891490 5.7086360517 .4961016933
0.0025 0.006 0.7932 0.1983 0.0006143593 0.0004299620 0.2404054499 0.0848928912 4.1845381528 0.2965373035 1.2886505866 0.1592080531 5.7142085486 .5410682098
0.0025 0.0065 0.7928 0.1982 0.0007898906 0.0003510625 0.2768014942 0.0659138128 4.1601456249 0.2823797276 1.2837746114 0.1397725557 5.7215116211 .4884171586
0.0025 0.006999999999999999 0.7924 0.1981 0.0008776562 0.0007849996 0.2815904473 0.0355287399 4.0217180294 0.2484268492 1.3137270304 0.1661515185 5.6179131633 .4508921072
0.0 0.006 0.7952 0.1988 0.0000000000 0.0000000000 0.2624346346 0.0229869753 3.9912273695 0.1574215965 1.2531256244 0.0964589340 5.5067876285 .2768675058
0.0025 0.0075 0.792 0.198 0.0008776562 0.0003924998 0.3131975384 0.1218466300 4.1583161853 0.3453373800 1.2921334260 0.0972205164 5.7645248059 .5647970262
0.0025 0.008 0.7916 0.1979 0.0006143593 0.0003283889 0.3256488167 0.0160269028 4.0229376558 0.1915473630 1.2482496492 0.0827245850 5.5974504810 .2906272397
0.0025 0.0085 0.7912 0.1978 0.0006582422 0.0000000000 0.3486357919 0.1585888439 4.1290451519 0.2552605490 1.2872574508 0.0918413595 5.7655966368 .5056907524
0.0025 0.009000000000000001 0.7908 0.1977 0.0007460078 0.0009036024 0.3802428830 0.0684267511 4.0326946669 0.0617810293 1.2684501179 0.1731864448 5.6821336756 .3042978276
0.0025 0.0095 0.7904 0.1976 0.0007898906 0.0005952554 0.3955675332 0.1000146245 4.0735521510 0.0994575225 1.3039750800 0.1181786489 5.7738846548 .3182460513
0.0025 0.01 0.79 0.1975 0.0008337734 0.0007549884 0.3792850923 0.1289856335 4.0503792496 0.2311698795 1.2809883398 0.1146610829 5.7114864551 .4755715843
0.003 0.0 0.7976 0.1994 0.0009215390 0.0007549884 0.0000000000 0.0000000000 4.0052530731 0.1145799888 1.2963128333 0.1231487893 5.3024874454 .2384837665
0.003 0.0005 0.7972 0.1993 0.0010531874 0.0010159605 0.0210713940 0.0114934876 4.1137998220 0.2474489405 1.2956162654 0.1652496285 5.4315406688 .4252080171
0.003 0.001 0.7968 0.1992 0.0011409531 0.0005821713 0.0545940663 0.0399985113 4.1729517020 0.3704654065 1.2628775748 0.1724677325 5.4915642962 .5835138216
0.003 0.0015 0.7964 0.1991 0.0013603671 0.0007549884 0.0689609259 0.0300447183 4.1522180534 0.3002213857 1.3116373268 0.0537035318 5.5341766732 .3847246242
0.0 0.0065 0.7948 0.1987 0.0000000000 0.0000000000 0.2969150975 0.0218409869 4.1131900088 0.2813876594 1.2600913033 0.0764830269 5.6701964096 .3797116732
0.003 0.002 0.7959999999999999 0.19899999999999998 0.0009215390 0.0006449430 0.0957790637 0.0620719276 4.0570871947 0.2173742415 1.3367137706 0.1108747038 5.4905015680 .3909658159
0.003 0.0025 0.7956 0.1989 0.0011848359 0.0006567778 0.0996102263 0.0412628835 4.2290545161 0.1238386322 1.3172098698 0.0888117224 5.6470594481 .2545700159
0.003 0.003 0.7952 0.1988 0.0012726015 0.0007021250 0.1225972016 0.0483091216 4.1266058991 0.1350760319 1.2886505866 0.1640709428 5.5391262888 .3481582213
0.003 0.0035 0.7948 0.1987 0.0008776562 0.0006205967 0.1513309207 0.0475434769 4.0363535461 0.2595369548 1.2914368581 0.1859405739 5.4799989811 .4936416023
0.003 0.004 0.7944 0.1986 0.0006582422 0.0005550785 0.1656977802 0.0684267511 4.0607460739 0.2436934393 1.3123338946 0.1740806624 5.5394359909 .4867559313
0.003 0.0045 0.794 0.1985 0.0008337734 0.0008950372 0.1896425462 0.1021922664 4.0607460739 0.1191494465 1.2628775748 0.0658763218 5.5140999683 .2881130719
0.003 0.005 0.7936 0.1984 0.0007898906 0.0005952554 0.1800646398 0.0686943577 3.9979353147 0.2713881122 1.3771147079 0.0423934671 5.5559045530 .3830711924
0.003 0.0055 0.7932 0.1983 0.0011409531 0.0010891427 0.2662657971 0.0604547253 4.2003932959 0.2737130754 1.2761123646 0.0863968847 5.7439124107 .4216538281
0.003 0.006 0.7928 0.1982 0.0010531874 0.0005117571 0.2509411469 0.0300447183 4.1034329977 0.2745487100 1.2419805383 0.0990596925 5.5974078703 .4041648779
0.003 0.0065 0.7924 0.1981 0.0007460078 0.0009036024 0.2835060286 0.0572755598 3.9686642813 0.1843855689 1.3269618202 0.0768122054 5.5798781379 .3193769365
0.0 0.006999999999999999 0.7944 0.1986 0.0000000000 0.0000000000 0.2988306788 0.0479278282 4.1229470199 0.1884076072 1.2802917719 0.0955695199 5.7020694706 .3319049553
0.003 0.006999999999999999 0.792 0.198 0.0011409531 0.0012839003 0.2930839350 0.0612986008 4.1662437569 0.3121767112 1.2816849077 0.1376316612 5.7421535527 .5123908735
0.003 0.0075 0.7916 0.1979 0.0009215390 0.0010159605 0.3275643979 0.0648474483 4.1186783276 0.1043760799 1.2956162654 0.0715806119 5.7427805299 .2418201006
0.003 0.008 0.7912 0.1978 0.0009215390 0.0008950372 0.3428890481 0.1213940596 4.0369633593 0.1506127491 1.2754157967 0.1503941522 5.6561897431 .4232959981
0.003 0.0085 0.7908 0.1977 0.0014042499 0.0011307809 0.3620448609 0.0654108599 4.0455007440 0.2519170716 1.2649672785 0.1398974703 5.6739171333 .4583561827
0.003 0.009000000000000001 0.7904 0.1976 0.0006143593 0.0007549884 0.4089766021 0.0814065699 3.9918371827 0.3665459243 1.3290515239 0.1632764631 5.7304796680 .6119839457
0.003 0.0095 0.79 0.1975 0.0008776562 0.0009204936 0.4472882276 0.1464636957 4.0241572821 0.2366955181 1.3610936466 0.1111369640 5.8334168125 .4952166714
0.003 0.01 0.7896 0.1974 0.0012726015 0.0005117571 0.4970933407 0.2863393563 4.0259867217 0.4559282544 1.3415897458 0.1055846194 5.8659424097 .8483639872
0.0035 0.0 0.7972 0.1993 0.0014481327 0.0011307809 0.0000000000 0.0000000000 4.0820895358 0.2407148281 1.3485554246 0.1157560862 5.4320930931 .3576016952
0.0035 0.0005 0.7968 0.1992 0.0012287187 0.0009036024 0.0258603472 0.0246805383 4.0741619642 0.4200262974 1.2893471544 0.1483149901 5.3905981845 .5939254282
0.0035 0.001 0.7964 0.1991 0.0009654218 0.0010604760 0.0373538349 0.0237717385 3.9131712804 0.2383925063 1.2997956727 0.1005955933 5.2512862098 .3638203141
0.0 0.0075 0.794 0.1985 0.0000000000 0.0000000000 0.3294799792 0.0204528112 4.0394026121 0.3758230788 1.3137270304 0.1392020814 5.6826096217 .5354779714
0.0035 0.0015 0.7959999999999999 0.19899999999999998 0.0007460078 0.0010961922 0.0670453446 0.0480807084 4.1223372067 0.3757557877 1.3004922406 0.1299131785 5.4906207997 .5548458668
0.0035 0.002 0.7956 0.1989 0.0009654218 0.0013194066 0.0948212731 0.0350085253 4.0942857997 0.2613929962 1.2977059691 0.1204559035 5.4877784637 .4181768316
0.0035 0.0025 0.7952 0.1988 0.0008337734 0.0008509193 0.1005680169 0.0419682830 4.0887974809 0.2320176937 1.3471622889 0.1080376565 5.5373615601 .3828745525
0.0035 0.003 0.7948 0.1987 0.0009654218 0.0007651229 0.1379218518 0.0380232026 4.0991643053 0.0804953419 1.2851677471 0.0908213406 5.5232193260 .2101050080
0.0035 0.0035 0.7944 0.1986 0.0010970703 0.0006205967 0.1800646398 0.0697545185 4.1083115032 0.1832526704 1.3234789808 0.0427127339 5.6129521941 .2963405195
0.0035 0.004 0.794 0.1985 0.0015358984 0.0010749049 0.1695289428 0.0129921043 3.9637857757 0.1840383493 1.3311412275 0.0523863509 5.4659918444 .2504917094
0.0035 0.0045 0.7936 0.1984 0.0009215390 0.0006449430 0.1925159181 0.0639356638 3.9942764355 0.3349867688 1.2489462171 0.1346809997 5.4366601097 .5342483753
0.0035 0.005 0.7932 0.1983 0.0012726015 0.0005117571 0.2260385904 0.0399066661 4.0802600962 0.3841997365 1.3283549560 0.1005183902 5.6359262441 .5251365499
0.0035 0.0055 0.7928 0.1982 0.0014481327 0.0007651229 0.2375320780 0.0966562146 4.0961152393 0.3066723826 1.3346240669 0.0950400448 5.6697195169 .4991337649
0.0035 0.006 0.7924 0.1981 0.0007898906 0.0005952554 0.2317853342 0.0494353596 3.9893979300 0.1627915716 1.2614844391 0.0620532135 5.4834575939 .2748754001
0.0 0.008 0.7936 0.1984 0.0000000000 0.0000000000 0.3285221886 0.0486874290 4.0881876678 0.2076375876 1.3311412275 0.1418948277 5.7478510839 .3982198443
0.0035 0.0065 0.792 0.198 0.0017991952 0.0009773166 0.2949995163 0.0589177497 4.0253769085 0.1413083371 1.3213892771 0.1144238645 5.6435648971 .3156272679
0.0035 0.006999999999999999 0.7916 0.1979 0.0007898906 0.0015846495 0.3017040507 0.0714180492 4.0302554141 0.2010497787 1.3541279677 0.0972604345 5.6868773231 .3713129119
0.0035 0.0075 0.7912 0.1978 0.0009215390 0.0006449430 0.3151131196 0.0615971832 4.1113605692 0.1754567262 1.2802917719 0.0542429179 5.7076869997 .2919417703
0.0035 0.008 0.7908 0.1977 0.0012287187 0.0014314140 0.3400156762 0.0736938830 4.0278161613 0.2465636967 1.2538221923 0.0689567025 5.6228827485 .3906456962
0.0035 0.0085 0.7904 0.1976 0.0013164843 0.0009204936 0.3591714890 0.0347982619 4.0595264475 0.3140532040 1.2830780435 0.0222901723 5.7030924643 .3720621318
0.0035 0.009000000000000001 0.79 0.1975 0.0006582422 0.0007342999 0.3792850923 0.0730437037 3.9802507320 0.3602463392 1.2844711792 0.1492281881 5.6446652457 .5832525309
0.0035 0.0095 0.7896 0.1974 0.0012726015 0.0009773166 0.3812006736 0.0390703452 4.0918465469 0.2804875554 1.3060647837 0.0792986782 5.7803846057 .3998338954
0.0035 0.01 0.7892 0.1973 0.0014481327 0.0007130113 0.4357947399 0.0695965239 4.0046432599 0.2323892399 1.3297480918 0.1294492281 5.7716342243 .4321480032
0.004 0.0 0.7968 0.1992 0.0011409531 0.0010891427 0.0000000000 0.0000000000 4.0491596232 0.3055888257 1.2935265617 0.1464847648 5.3438271380 .4531627332
0.004 0.0005 0.7964 0.1991 0.0011848359 0.0009036024 0.0191558127 0.0121151997 4.1772203944 0.2607263434 1.3192995735 0.0800780451 5.5168606165 .3538231906
0.0 0.0085 0.7932 0.1983 0.0000000000 0.0000000000 0.3879052081 0.0906618532 3.9973255015 0.3823290449 1.2844711792 0.1640945994 5.6697018888 .6370854975
0.004 0.001 0.7959999999999999 0.19899999999999998 0.0015358984 0.0013596591 0.0469317412 0.0185722495 4.0076923258 0.2810332567 1.2788986362 0.0578445003 5.3350586016 .3588096656
0.004 0.0015 0.7956 0.1989 0.0010093046 0.0010604760 0.0632141821 0.0434292313 4.0668442059 0.1919662497 1.2879540187 0.1509094669 5.4190217113 .3873654239
0.004 0.002 0.7952 0.1988 0.0009215390 0.0010531874 0.0996102263 0.0350085253 4.1089213164 0.3049456237 1.3095476231 0.0650461640 5.5190007048 .4060535004
0.004 0.0025 0.7948 0.1987 0.0009654218 0.0003510625 0.1225972016 0.0439332625 4.0826993490 0.2576559982 1.2593947354 0.1137433716 5.4656567078 .4156836948
0.004 0.003 0.7944 0.1986 0.0013603671 0.0005117571 0.1120615046 0.0793522462 3.9912273695 0.1728688657 1.2378011310 0.0883955349 5.3424503722 .3411284039
0.004 0.0035 0.794 0.1985 0.0019308436 0.0009773166 0.1542042926 0.0511858228 4.1339236575 0.2001599767 1.2997956727 0.1010767765 5.5898544664 .3533998926
0.004 0.004 0.7936 0.1984 0.0009654218 0.0002149810 0.1695289428 0.0755623366 4.0497694364 0.3591256133 1.3395000421 0.2144976720 5.5597638431 .6494006029
0.004 0.0045 0.7932 0.1983 0.0013603671 0.0013987538 0.1858113836 0.0539772599 4.1314844047 0.2882294829 1.3039750800 0.1147625978 5.6226312354 .4583680944
0.004 0.005 0.7928 0.1982 0.0015358984 0.0004807121 0.2116717308 0.0594756367 4.0948956129 0.3528073707 1.3192995735 0.0926618576 5.6274028156 .5054255771
0.004 0.0055 0.7924 0.1981 0.0012287187 0.0006567778 0.2308275436 0.0615971832 4.0784306566 0.2212403621 1.3109407589 0.1698597604 5.6214276778 .4533540835
0.0 0.009000000000000001 0.7928 0.1982 0.0000000000 0.0000000000 0.3898207893 0.1050255758 4.0497694364 0.1809984739 1.2942231296 0.1979331688 5.7338133553 .4839572185
0.004 0.006 0.792 0.198 0.0014481327 0.0015099768 0.2691391691 0.0650733983 4.0381829857 0.4097218646 1.2162075266 0.1225167667 5.5249778141 .5988220064
0.004 0.0065 0.7916 0.1979 0.0007898906 0.0005952554 0.3026618414 0.0466867675 4.0942857997 0.1637391016 1.2984025369 0.0731097689 5.6961400686 .2841308934
0.004 0.006999999999999999 0.7912 0.1978 0.0012287187 0.0009452647 0.3208598635 0.1602690280 4.1772203944 0.1045611818 1.2761123646 0.1154370826 5.7754213412 .3812125571
0.004 0.0075 0.7908 0.1977 0.0010093046 0.0005952554 0.3390578856 0.0403638021 4.1418512290 0.1777728367 1.2294423164 0.0888772580 5.7113607356 .3076091522
0.004 0.008 0.7904 0.1976 0.0013603671 0.0007549884 0.3534247451 0.0813614818 4.1339236575 0.2466963843 1.2364079952 0.0888772580 5.7251167649 .4176901125
0.004 0.0085 0.79 0.1975 0.0012726015 0.0011239483 0.3744961392 0.0355287399 4.1205077672 0.3206852156 1.2580015996 0.0779907217 5.7542781075 .4353286255
0.004 0.009000000000000001 0.7896 0.1974 0.0015358984 0.0011774994 0.4051454395 0.0718279122 4.0881876678 0.2135704767 1.3088510552 0.0863744177 5.8037200609 .3729503060
0.004 0.0095 0.7892 0.1973 0.0008776562 0.0008326178 0.4128077646 0.1035831865 3.9698839077 0.2932434353 1.3255686844 0.1566642961 5.7091380129 .5543235357
0.004 0.01 0.7888 0.1972 0.0015797812 0.0011905108 0.4616550871 0.0494353596 4.0125708314 0.1888255815 1.3074579194 0.0423934671 5.7832636191 .2818449190
0.0045 0.0 0.7964 0.1991 0.0011848359 0.0009036024 0.0000000000 0.0000000000 4.0918465469 0.2223268857 1.2775055004 0.1215625717 5.3705368832 .3447930598
0.0 0.0095 0.7924 0.1981 0.0000000000 0.0000000000 0.4444148557 0.0717768073 4.0180591502 0.4215992828 1.2823814756 0.1825167370 5.7448554815 .6758928271
0.0045 0.0005 0.7959999999999999 0.19899999999999998 0.0010970703 0.0004807121 0.0220291847 0.0114934876 4.1345334707 0.2591239714 1.2698432537 0.1068817539 5.4275029794 .3779799250
0.0045 0.001 0.7956 0.1989 0.0022819061 0.0008139049 0.0440583693 0.0299223361 4.0448909308 0.2632698537 1.2990991048 0.2893231415 5.3903303110 .5833292362
0.0045 0.0015 0.7952 0.1988 0.0017553124 0.0011774994 0.0785388323 0.0187687867 4.1003839317 0.2080312272 1.2405874025 0.0931840180 5.4212654789 .3211615313
0.0045 0.002 0.7948 0.1987 0.0014481327 0.0006567778 0.0794966229 0.0361431152 4.0637951399 0.1208230628 1.2893471544 0.1279411474 5.4340870499 .2855641032
0.0045 0.0025 0.7944 0.1986 0.0011409531 0.0016513003 0.0986524356 0.0422297701 4.1113605692 0.2130893594 1.2545187602 0.0688722139 5.4656727181 .3258426437
0.0045 0.003 0.794 0.1985 0.0019308436 0.0008950372 0.1436685956 0.0517561560 4.0326946669 0.1115541532 1.3645764860 0.1350264100 5.5428705921 .2992317564
0.0045 0.0035 0.7936 0.1984 0.0015358984 0.0005550785 0.1340906892 0.0449243630 4.0394026121 0.3960575920 1.2614844391 0.1597192338 5.4365136388 .6012562673
0.0045 0.004 0.7932 0.1983 0.0012726015 0.0006449430 0.1743178960 0.0800428793 4.1314844047 0.4200192145 1.2984025369 0.0835184603 5.6054774391 .5842254971
0.0045 0.0045 0.7928 0.1982 0.0016236640 0.0013765500 0.1973048713 0.0691734408 4.1942951639 0.3319669800 1.3374103385 0.0360604253 5.7306340377 .4385773961
0.0045 0.005 0.7924 0.1981 0.0014481327 0.0006567778 0.1819802211 0.0397223388 4.0101315786 0.1531299099 1.2872574508 0.1385872529 5.4808173832 .3320962794
0.0 0.001 0.7992 0.1998 0.0000000000 0.0000000000 0.0363960442 0.0274937635 4.0064726995 0.1496218650 1.2851677471 0.0615192098 5.3280364908 .2386348383
0.0 0.01 0.792 0.198 0.0000000000 0.0000000000 0.4080188115 0.1183016842 4.0650147663 0.1178944142 1.2795952041 0.1160240404 5.7526287819 .3522201388
0.0045 0.0055 0.792 0.198 0.0020186093 0.0017420978 0.2451944031 0.0929402448 4.1016035581 0.0893246243 1.3046716479 0.1061529234 5.6534882184 .2901598903
0.0045 0.006 0.7916 0.1979 0.0014042499 0.0008139049 0.2499833563 0.0497313824 4.1406316026 0.3430382168 1.3374103385 0.1282139111 5.7294295473 .5217974152
0.0045 0.0065 0.7912 0.1978 0.0012726015 0.0007549884 0.2787170754 0.0788419371 4.0796502830 0.1699618410 1.2378011310 0.0921578002 5.5974410909 .3417165667
0.0045 0.006999999999999999 0.7908 0.1977 0.0011409531 0.0004299620 0.2806326567 0.0781876358 4.1503886138 0.1067713077 1.3144235983 0.0740592862 5.7465858219 .2594481917
0.0045 0.0075 0.7904 0.1976 0.0013603671 0.0008509193 0.3160709103 0.0695965239 4.0174493370 0.3019061901 1.2782020683 0.1478956502 5.6130826827 .5202492835
0.0045 0.008 0.79 0.1975 0.0010970703 0.0006798296 0.3371423043 0.0246805383 4.0692834587 0.1583448982 1.2628775748 0.1578982810 5.6704004081 .3416035471
0.0045 0.0085 0.7896 0.1974 0.0012726015 0.0010159605 0.3735383485 0.1244390848 4.0997741185 0.2825903566 1.2677535500 0.0786844266 5.7423386185 .4867298285
0.0045 0.009000000000000001 0.7892 0.1973 0.0013164843 0.0008326178 0.3543825358 0.0629524245 4.0973348657 0.1776389086 1.2705398216 0.0628302687 5.7235737074 .3042542196
0.0045 0.0095 0.7888 0.1972 0.0014042499 0.0005265937 0.3917363706 0.0639356638 3.9698839077 0.3777496200 1.3032785121 0.1193064424 5.6663030403 .5615183199
0.0045 0.01 0.7884 0.1971 0.0011409531 0.0005117571 0.4147233459 0.0851518432 3.9540287646 0.3151595780 1.2684501179 0.1187357120 5.6383431815 .5195588903
0.0005 0.0 0.7996 0.1999 0.0002194141 0.0002775393 0.0000000000 0.0000000000 4.0589166343 0.2639413536 1.2768089325 0.0719322286 5.3359449809 .3361511215
0.005 0.0 0.7959999999999999 0.19899999999999998 0.0017991952 0.0021390338 0.0000000000 0.0000000000 4.0345241065 0.1628737873 1.2635741427 0.0921367380 5.2998974444 .2571495591
0.005 0.0005 0.7956 0.1989 0.0017114296 0.0020281266 0.0191558127 0.0060575999 4.1516082402 0.3037481918 1.2552153281 0.1266604841 5.4276908106 .4384944024
0.005 0.001 0.7952 0.1988 0.0016236640 0.0003510625 0.0507629038 0.0215023465 4.0650147663 0.1241026040 1.2844711792 0.0974597797 5.4018725133 .2434157927
0.005 0.0015 0.7948 0.1987 0.0016675468 0.0009851666 0.0852433667 0.0350085253 4.1259960859 0.1171984179 1.2782020683 0.1298683525 5.4911090677 .2830604623
0.005 0.002 0.7944 0.1986 0.0017114296 0.0008509193 0.0756654603 0.0305293418 4.0784306566 0.2235811705 1.2371045631 0.1419632008 5.3929121096 .3969246324
0.005 0.0025 0.794 0.1985 0.0016236640 0.0007651229 0.0929056918 0.0443489128 4.1400217894 0.3130284650 1.2830780435 0.1527756158 5.5176291887 .5109181165
0.005 0.003 0.7936 0.1984 0.0011409531 0.0005117571 0.1360062705 0.0413517165 4.1113605692 0.2742831024 1.3123338946 0.0709542525 5.5608416874 .3871008285
0.005 0.0035 0.7932 0.1983 0.0012726015 0.0007021250 0.1398374330 0.0446786490 4.0357437329 0.2387042855 1.3011888085 0.1265838455 5.4780425759 .4106689050
0.005 0.004 0.7928 0.1982 0.0020624921 0.0012596736 0.1819802211 0.0551873613 4.1113605692 0.2167574980 1.2747192289 0.0779409351 5.5701225113 .3511454680
0.005 0.0045 0.7924 0.1981 0.0017553124 0.0007342999 0.1896425462 0.0231460566 4.0430614912 0.3074813351 1.3011888085 0.0907785911 5.5356481583 .4221402827
0.0005 0.0005 0.7992 0.1998 0.0001755312 0.0003283889 0.0220291847 0.0097675863 4.1808792736 0.2465757621 1.2566084639 0.1554080261 5.4596924534 .4120797634
0.005 0.005 0.792 0.198 0.0013603671 0.0009370804 0.2413632406 0.1145511195 4.1040428109 0.1273911298 1.3123338946 0.1044758947 5.6591003132 .3473552244
0.005 0.0055 0.7916 0.1979 0.0017114296 0.0008509193 0.2317853342 0.0422297701 4.0107413918 0.4115150301 1.2196903660 0.1138116040 5.4639285216 .5684073235
0.005 0.006 0.7912 0.1978 0.0014920155 0.0008950372 0.2681813784 0.0457338761 4.0168395238 0.1215105395 1.2775055004 0.0986473920 5.5640184181 .2667868448
0.005 0.0065 0.7908 0.1977 0.0015358984 0.0014421363 0.2758437035 0.1688104300 4.1851479660 0.2034474282 1.2914368581 0.0749450073 5.7539644260 .4486450018
0.005 0.006999999999999999 0.7904 0.1976 0.0017114296 0.0008509193 0.3093663758 0.0966562146 3.9717133473 0.4567105951 1.2900437223 0.1724114570 5.5728348750 .7266291860
0.005 0.0075 0.79 0.1975 0.0016236640 0.0010235142 0.3179864916 0.1291562119 4.1388021630 0.2382052429 1.3478588568 0.1080915361 5.8062711754 .4764765051
0.005 0.008 0.7896 0.1974 0.0017114296 0.0017640671 0.3438468388 0.0497313824 4.1442904818 0.1785576358 1.2963128333 0.1045687374 5.7861615835 .3346218227
0.005 0.0085 0.7892 0.1973 0.0019308436 0.0011905108 0.4252590429 0.1412083570 4.1028231845 0.3550474667 1.2677535500 0.0748931961 5.7977666210 .5723395306
0.005 0.009000000000000001 0.7888 0.1972 0.0021941405 0.0021676509 0.3792850923 0.0438496596 4.1357530971 0.1841433917 1.3116373268 0.1298384599 5.8288696567 .3599991621
0.005 0.0095 0.7884 0.1971 0.0017991952 0.0010891427 0.4645284590 0.1063104463 4.1241666463 0.4715492673 1.3590039429 0.1925049504 5.9494982434 .7714538067
0.0005 0.001 0.7988 0.1997 0.0002194141 0.0003924998 0.0344804629 0.0213310103 4.1516082402 0.2853143840 1.2754157967 0.0740330751 5.4617239139 .3810709692
0.005 0.01 0.7879999999999999 0.19699999999999998 0.0021502577 0.0013987538 0.4147233459 0.0827477898 4.1070918768 0.2375298723 1.2872574508 0.0829588663 5.8112229312 .4046352822
0.0055 0.0 0.7956 0.1989 0.0016675468 0.0009452647 0.0000000000 0.0000000000 4.1503886138 0.1072578032 1.3443760173 0.1270735334 5.4964321779 .2352766013
0.0055 0.0005 0.7952 0.1988 0.0022819061 0.0011969635 0.0210713940 0.0129921043 4.1692928229 0.3642703700 1.2907402902 0.2248781790 5.4833864132 .6033376168
0.0055 0.001 0.7948 0.1987 0.0015358984 0.0009204936 0.0431005787 0.0326211736 4.0272063481 0.1298429632 1.3408931779 0.0453572145 5.4127360031 .2087418449
0.0055 0.0015 0.7944 0.1986 0.0014920155 0.0007549884 0.0766232510 0.0160269028 4.1570965589 0.2535708570 1.2614844391 0.0382541993 5.4966962645 .3086069475
0.0055 0.002 0.794 0.1985 0.0021063749 0.0008139049 0.0919479012 0.0399066661 4.1479493610 0.2557321275 1.3109407589 0.1180965062 5.5529443960 .4145492047
0.0055 0.0025 0.7936 0.1984 0.0017114296 0.0012839003 0.1024835982 0.0447607036 4.1162390748 0.1729548915 1.2823814756 0.1020323355 5.5028155782 .3210318309
0.0055 0.003 0.7932 0.1983 0.0016675468 0.0007651229 0.1542042926 0.0526000620 4.1375825366 0.2569043916 1.2963128333 0.0659940633 5.5897672093 .3762636398
0.0055 0.0035 0.7928 0.1982 0.0014042499 0.0005265937 0.1599510364 0.0455731238 4.1430708554 0.3161021275 1.3332309312 0.0409496613 5.6376570729 .4031515063
0.0055 0.004 0.7924 0.1981 0.0015797812 0.0009370804 0.1819802211 0.1071698818 4.1009937449 0.1820473691 1.2447668098 0.0910987234 5.5293205570 .3812530547
0.0005 0.0015 0.7984 0.1996 0.0001316484 0.0002149810 0.0641719727 0.0340521176 4.2071012410 0.3177916719 1.2677535500 0.1736117724 5.5391584121 .5256705429
0.0055 0.0045 0.792 0.198 0.0019308436 0.0008509193 0.1982626619 0.0589177497 4.0607460739 0.1934328997 1.3109407589 0.2490013414 5.5718803383 .5022029101
0.0055 0.005 0.7916 0.1979 0.0020624921 0.0008139049 0.2135873121 0.0371444990 3.9930568091 0.1624714485 1.2788986362 0.1756898316 5.4876052495 .3761196840
0.0055 0.0055 0.7912 0.1978 0.0018430780 0.0004475186 0.2327431248 0.0601504721 4.0717227115 0.3419219927 1.2886505866 0.1658358298 5.5949595009 .5683558132
0.0055 0.006 0.7908 0.1977 0.0020186093 0.0012535438 0.2710547503 0.0800428793 4.0241572821 0.3235207002 1.3192995735 0.0749450073 5.6165302152 .4797621306
0.0055 0.0065 0.7904 0.1976 0.0014920155 0.0015797812 0.2710547503 0.0823031451 4.0576970079 0.1782658271 1.2691466858 0.1569118694 5.5993904595 .4190606228
0.0055 0.006999999999999999 0.79 0.1975 0.0016675468 0.0018534969 0.3026618414 0.0935305975 4.0576970079 0.2000856479 1.2754157967 0.2139450172 5.6374421928 .5094147595
0.0055 0.0075 0.7896 0.1974 0.0017991952 0.0017420978 0.2959573069 0.0532931098 4.0461105572 0.2238271966 1.2928299939 0.0753324561 5.6366970532 .3541948603
0.0055 0.008 0.7892 0.1973 0.0018430780 0.0017684283 0.3323533511 0.0582916135 4.0631853267 0.3298091672 1.2559118960 0.0628611512 5.6532936518 .4527303602
0.0055 0.0085 0.7888 0.1972 0.0012726015 0.0015552108 0.3859896268 0.1064139450 4.0302554141 0.3641233353 1.2371045631 0.1138116040 5.6546222055 .5859040951
0.0055 0.009000000000000001 0.7884 0.1971 0.0017114296 0.0008950372 0.3965253238 0.0859667119 3.9973255015 0.2668725373 1.2990991048 0.1159738462 5.6946613597 .4697081326
0.0005 0.002 0.7979999999999999 0.1995 0.0000438828 0.0001755312 0.0794966229 0.0471559931 4.2266152633 0.1915395972 1.3248721166 0.1045872961 5.6310278856 .3434584176
0.0055 0.0095 0.7879999999999999 0.19699999999999998 0.0017553124 0.0008326178 0.4357947399 0.0571472829 4.0290357877 0.2004273321 1.2768089325 0.0704326239 5.7433947725 .3288398567
0.0055 0.01 0.7876 0.1969 0.0020186093 0.0010891427 0.4338791587 0.0459739506 3.8997553901 0.2852726729 1.2886505866 0.1427539364 5.6243037447 .4750897026
0.006 0.0 0.7952 0.1988 0.0017991952 0.0015302459 0.0000000000 0.0000000000 4.1144096352 0.2944482245 1.3262652523 0.0915026166 5.4424740827 .3874810870
0.006 0.0005 0.7948 0.1987 0.0014481327 0.0014842513 0.0268181378 0.0129921043 4.0528185024 0.1221089067 1.2614844391 0.0631384132 5.3425692120 .1997236755
0.006 0.001 0.7944 0.1986 0.0025890858 0.0015302459 0.0402272068 0.0129921043 4.0613558871 0.2402694948 1.2830780435 0.1050501969 5.3872502232 .3598420419
0.006 0.0015 0.794 0.1985 0.0014920155 0.0016513003 0.0660875540 0.0204528112 4.1735615152 0.1343472587 1.2865608829 0.1325017868 5.5277019676 .2889531570
0.006 0.002 0.7936 0.1984 0.0021502577 0.0012839003 0.0948212731 0.0380232026 4.1284353387 0.2722800556 1.2531256244 0.1637393903 5.4785324939 .4753265488
0.006 0.0025 0.7932 0.1983 0.0017114296 0.0012839003 0.1130192952 0.0361431152 4.0668442059 0.2158566444 1.2956162654 0.1178003183 5.4771911961 .3710839782
0.006 0.003 0.7928 0.1982 0.0023696718 0.0007549884 0.1407952237 0.0306493004 4.1595358117 0.2241061422 1.2733260931 0.1598528444 5.5760268003 .4153632754
0.006 0.0035 0.7924 0.1981 0.0021063749 0.0007651229 0.1494153394 0.0697018934 3.9875684904 0.1646902122 1.2482496492 0.0497644009 5.3873398539 .2849216294
0.0005 0.0025 0.7976 0.1994 0.0001316484 0.0003510625 0.1101459233 0.0320538056 3.9820801716 0.3414736102 1.3046716479 0.1163581155 5.3970293912 .4902365938
0.006 0.004 0.792 0.198 0.0025013202 0.0005265937 0.1791068492 0.0735942293 4.0967250525 0.1958858196 1.2733260931 0.1305093872 5.5516593150 .4005160298
0.006 0.0045 0.7916 0.1979 0.0016236640 0.0019742388 0.1896425462 0.0385978932 4.0576970079 0.2340411885 1.2593947354 0.0511111877 5.5083579535 .3257245082
0.006 0.005 0.7912 0.1978 0.0018430780 0.0014042499 0.2155028934 0.0643931699 3.9961058751 0.1324067215 1.2545187602 0.0603084597 5.4679706067 .2585126010
0.006 0.0055 0.7908 0.1977 0.0019308436 0.0012224336 0.2557301001 0.0573395906 4.0357437329 0.1134055814 1.2761123646 0.1084142516 5.5695170412 .2803818572
0.006 0.006 0.7904 0.1976 0.0019747265 0.0006205967 0.2442366125 0.1052698622 3.9851292376 0.2543147687 1.2879540187 0.0729769144 5.5192945953 .4331821420
0.006 0.0065 0.79 0.1975 0.0019308436 0.0008043852 0.2739281222 0.0774330933 4.0509890628 0.2454026506 1.2712363894 0.2706056410 5.5980844180 .5942457701
0.006 0.006999999999999999 0.7896 0.1974 0.0018430780 0.0006567778 0.3218176541 0.0421427880 4.0753815906 0.1653752226 1.2489462171 0.0829588663 5.6479885398 .2911336547
0.006 0.0075 0.7892 0.1973 0.0018430780 0.0007651229 0.3227754447 0.0501721418 4.1503886138 0.1382757305 1.3213892771 0.1704301058 5.7963964136 .3596431010
0.006 0.008 0.7888 0.1972 0.0021941405 0.0006205967 0.3285221886 0.0851518432 3.9290264235 0.2754196170 1.2949196975 0.0678787444 5.5546624501 .4290708013
0.006 0.0085 0.7884 0.1971 0.0017114296 0.0008509193 0.3428890481 0.0413517165 4.0363535461 0.3035473438 1.2517324887 0.0630153362 5.6326865125 .4087653158
0.0005 0.003 0.7972 0.1993 0.0001316484 0.0003510625 0.1302595267 0.0442660950 4.1894166583 0.2215561368 1.2761123646 0.1583891831 5.5959201980 .4245624774
0.006 0.009000000000000001 0.7879999999999999 0.19699999999999998 0.0023696718 0.0010891427 0.4022720676 0.0249761241 4.1552671193 0.2024138935 1.2963128333 0.0593351554 5.8562216920 .2878143157
0.006 0.0095 0.7876 0.1969 0.0017553124 0.0007342999 0.3764117204 0.0962758266 4.0381829857 0.2013898271 1.3548245356 0.1382647772 5.7711745541 .4366647308
0.006 0.01 0.7872 0.1968 0.0019308436 0.0025040133 0.4348369493 0.0556508505 4.0418418648 0.2813506531 1.2412839704 0.1218177545 5.7198936281 .4613232714
0.0065 0.0 0.7948 0.1987 0.0018869608 0.0007130113 0.0000000000 0.0000000000 4.1711222624 0.2787319973 1.2921334260 0.1590250903 5.4651426492 .4384700989
0.0065 0.0005 0.7944 0.1986 0.0022380233 0.0017198479 0.0249025566 0.0237717385 4.1137998220 0.3343066912 1.3004922406 0.1246525697 5.4414326425 .4844508473
0.0065 0.001 0.794 0.1985 0.0022819061 0.0011643425 0.0565096476 0.0221744564 4.0259867217 0.1461313979 1.2371045631 0.0708173543 5.3218828385 .2402875511
0.0065 0.0015 0.7936 0.1984 0.0022380233 0.0012839003 0.0766232510 0.0629524245 4.0491596232 0.4239144845 1.3353206348 0.1020513554 5.4633415323 .5902021647
0.0065 0.002 0.7932 0.1983 0.0023257889 0.0016325349 0.0737498791 0.0239256024 4.2064914278 0.2909416139 1.2670569821 0.1540281551 5.5496240779 .4705279063
0.0065 0.0025 0.7928 0.1982 0.0019308436 0.0008509193 0.1063147607 0.0454925347 4.2034423618 0.1277176546 1.3450725852 0.1365273054 5.6567605513 .3105884140
0.0065 0.003 0.7924 0.1981 0.0020624921 0.0007651229 0.1427108049 0.0328453768 4.0381829857 0.2455238491 1.2802917719 0.1641064265 5.4632480546 .4432407753
0.0005 0.0035 0.7968 0.1992 0.0001316484 0.0003510625 0.1494153394 0.0508261147 4.0991643053 0.3536622133 1.2684501179 0.0695731501 5.5171614110 .4744125406
0.0065 0.0035 0.792 0.198 0.0021941405 0.0013017745 0.1369640611 0.0430899352 4.1022133713 0.2067473594 1.2775055004 0.1326335493 5.5188770733 .3837726184
0.0065 0.004 0.7916 0.1979 0.0018869608 0.0011307809 0.1494153394 0.0322819494 4.0900171073 0.1805129466 1.3262652523 0.1150834710 5.5675846598 .3290091479
0.0065 0.0045 0.7912 0.1978 0.0018430780 0.0011969635 0.1963470806 0.0605759987 4.0692834587 0.2897119746 1.2802917719 0.1149315901 5.5477653892 .4664165269
0.0065 0.005 0.7908 0.1977 0.0021502577 0.0020090469 0.2451944031 0.0539772599 4.1180685144 0.2463705690 1.2447668098 0.1202946721 5.6101799850 .4226515479
0.0065 0.0055 0.7904 0.1976 0.0020186093 0.0012839003 0.2432788219 0.0317085122 4.0070825126 0.2840289657 1.3032785121 0.0708173543 5.5556584559 .3878387325
0.0065 0.006 0.79 0.1975 0.0018430780 0.0006567778 0.2509411469 0.0435136419 4.0711128983 0.2553479441 1.2649672785 0.0821123251 5.5888644017 .3816306889
0.0065 0.0065 0.7896 0.1974 0.0023257889 0.0016790552 0.2825482380 0.0886150465 4.0674540191 0.2986466352 1.2196903660 0.1310140313 5.5720184120 .5199547682
0.0065 0.006999999999999999 0.7892 0.1973 0.0023696718 0.0018700463 0.3227754447 0.0798133323 4.0357437329 0.1942846086 1.3095476231 0.1385452335 5.6704364725 .4145132207
0.0065 0.0075 0.7888 0.1972 0.0019747265 0.0011101570 0.3534247451 0.1034059090 4.0863582282 0.2955524943 1.2823814756 0.1609297956 5.7241391754 .5609983559
0.0065 0.008 0.7884 0.1971 0.0019308436 0.0015552108 0.3476780013 0.0498051131 4.0265965349 0.2041772606 1.3109407589 0.1080556193 5.6871461387 .3635932038
0.0005 0.004 0.7964 0.1991 0.0000438828 0.0001755312 0.1771912679 0.0521094444 4.0814797226 0.1187868522 1.2649672785 0.0709542525 5.5236821518 .2420260803
0.0065 0.0085 0.7879999999999999 0.19699999999999998 0.0025452030 0.0014042499 0.3601292796 0.1023357949 3.9747624132 0.3081240714 1.2677535500 0.2131543254 5.6051904458 .6250184416
0.0065 0.009000000000000001 0.7876 0.1969 0.0025452030 0.0007130113 0.4597395059 0.0571472829 4.0223278426 0.2980333715 1.2691466858 0.1325017868 5.7537592373 .4883954525
0.0065 0.0095 0.7872 0.1968 0.0019747265 0.0005550785 0.4262168336 0.0488379315 4.1089213164 0.1078938612 1.2510359208 0.2126255640 5.7881487973 .3699124352
0.0065 0.01 0.7868 0.1967 0.0019308436 0.0007021250 0.4415414838 0.1023357949 4.0936759865 0.2982129938 1.3039750800 0.2051555025 5.8411233939 .6064064162
0.006999999999999999 0.0 0.7944 0.1986 0.0028084999 0.0012839003 0.0000000000 0.0000000000 4.1552671193 0.1062825854 1.2566084639 0.0996262549 5.4146840831 .2071927406
0.006999999999999999 0.0005 0.794 0.1985 0.0027207342 0.0007130113 0.0143668596 0.0218409869 4.1534376798 0.3498308619 1.2552153281 0.1562300988 5.4257406017 .5286149589
0.006999999999999999 0.001 0.7936 0.1984 0.0019308436 0.0012224336 0.0469317412 0.0229869753 3.9997647543 0.2124531764 1.2552153281 0.1492411933 5.3038426672 .3859037786
0.006999999999999999 0.0015 0.7932 0.1983 0.0020624921 0.0010604760 0.0680031352 0.0266809598 4.1040428109 0.1917181310 1.2280491806 0.0987653678 5.4021576188 .3182249346
0.006999999999999999 0.002 0.7928 0.1982 0.0023696718 0.0016973063 0.0900323199 0.0259842086 3.9717133473 0.3459656813 1.2503393529 0.1550078760 5.3144546919 .5286550722
0.006999999999999999 0.0025 0.7924 0.1981 0.0021941405 0.0020953755 0.1111037139 0.0425759216 4.1113605692 0.4119846685 1.2573050317 0.1880475283 5.4819634553 .6447034939
0.0 0.0015 0.7988 0.1997 0.0000000000 0.0000000000 0.0612986008 0.0412628835 4.0680638323 0.1825939979 1.2552153281 0.1586952258 5.3845777612 .3825521072
0.0005 0.0045 0.7959999999999999 0.19899999999999998 0.0000877656 0.0002149810 0.2241230091 0.0927426256 4.1327040311 0.2538932911 1.3401966100 0.1431205472 5.6971114158 .4899714449
0.006999999999999999 0.003 0.792 0.198 0.0028523827 0.0015452732 0.1245127828 0.0548538998 4.0174493370 0.0651787332 1.2984025369 0.1381524353 5.4432170394 .2597303415
0.006999999999999999 0.0035 0.7916 0.1979 0.0028523827 0.0016882054 0.1369640611 0.0557167486 4.1760007680 0.3248559092 1.3471622889 0.1026959366 5.6629795007 .4849567998
0.006999999999999999 0.004 0.7912 0.1978 0.0027646170 0.0011969635 0.1695289428 0.0166996504 4.0564773815 0.2221796449 1.2510359208 0.1083963482 5.4798068621 .3484726070
0.006999999999999999 0.0045 0.7908 0.1977 0.0024135546 0.0008326178 0.2116717308 0.0650733983 4.0723325246 0.1179070306 1.2378011310 0.0717971952 5.5242189410 .2556102419
0.006999999999999999 0.005 0.7904 0.1976 0.0021502577 0.0015552108 0.2346587061 0.0514004394 4.0241572821 0.0539124531 1.2099384156 0.1034678850 5.4709046615 .2103359883
0.006999999999999999 0.0055 0.79 0.1975 0.0019308436 0.0008509193 0.2653080065 0.1053743830 4.1430708554 0.2359086606 1.2621810069 0.1157728515 5.6724907124 .4579068144
0.006999999999999999 0.006 0.7896 0.1974 0.0022380233 0.0011239483 0.2930839350 0.0615971832 4.0881876678 0.2045702875 1.2656638464 0.1274243342 5.6491734725 .3947157532
0.006999999999999999 0.0065 0.7892 0.1973 0.0026329686 0.0017771184 0.2835060286 0.1231645769 4.1388021630 0.2368274536 1.2315320200 0.1907426225 5.6564731802 .5525117714
0.006999999999999999 0.006999999999999999 0.7888 0.1972 0.0025013202 0.0005265937 0.2921261444 0.0709023887 4.0705030851 0.2649987431 1.2364079952 0.1246837056 5.6015385449 .4611114311
0.006999999999999999 0.0075 0.7884 0.1971 0.0025452030 0.0018326000 0.3237332354 0.0274937635 4.0979446789 0.3175247598 1.2419805383 0.1515639521 5.6662036556 .4984150754
0.0005 0.005 0.7956 0.1989 0.0001316484 0.0003510625 0.1800646398 0.0645638989 4.1449002950 0.3106242609 1.2858643150 0.1119200572 5.6109608982 .4874592795
0.006999999999999999 0.008 0.7879999999999999 0.19699999999999998 0.0025452030 0.0017684283 0.3591714890 0.0940392386 3.9887881168 0.2431740515 1.2322285879 0.1109621927 5.5827333967 .4499439111
0.006999999999999999 0.0085 0.7876 0.1969 0.0021063749 0.0003510625 0.3591714890 0.1283582400 3.9040240825 0.2361040458 1.2656638464 0.0846953222 5.5309657928 .4495086705
0.006999999999999999 0.009000000000000001 0.7872 0.1968 0.0025013202 0.0010604760 0.3668338141 0.0261250455 4.0967250525 0.2579906240 1.2858643150 0.0691534410 5.7519245018 .3543295865
0.006999999999999999 0.0095 0.7868 0.1967 0.0018869608 0.0014314140 0.4338791587 0.0486874290 4.0192787766 0.2526835135 1.2336217237 0.0479368281 5.6886666198 .3507391846
0.006999999999999999 0.01 0.7864 0.1966 0.0016675468 0.0008139049 0.4147233459 0.1091377110 3.9643955889 0.2490368388 1.2517324887 0.1562922008 5.6325189703 .5152806555
0.0075 0.0 0.794 0.1985 0.0025013202 0.0017243208 0.0000000000 0.0000000000 4.0308652273 0.3739502606 1.2775055004 0.0771148154 5.3108720479 .4527893968
0.0075 0.0005 0.7936 0.1984 0.0019747265 0.0012097656 0.0249025566 0.0093843934 4.0948956129 0.1947969009 1.2580015996 0.1090212191 5.3797744956 .3144122790
0.0075 0.001 0.7932 0.1983 0.0026329686 0.0011443237 0.0459739506 0.0329569064 3.9942764355 0.3391570265 1.3039750800 0.1582666003 5.3468584347 .5315248569
0.0075 0.0015 0.7928 0.1982 0.0019308436 0.0003283889 0.0660875540 0.0466867675 4.1058722504 0.1840221836 1.2684501179 0.1268748257 5.4423407659 .3579121657
0.0075 0.002 0.7924 0.1981 0.0021941405 0.0013310315 0.0909901105 0.0517561560 4.1991736695 0.3083364110 1.2809883398 0.1406584274 5.5733462603 .5020820259
0.0005 0.0055 0.7952 0.1988 0.0001755312 0.0003283889 0.2298697529 0.0946227348 4.0900171073 0.2456449877 1.2949196975 0.1486417763 5.6149820889 .4892378877
0.0075 0.0025 0.792 0.198 0.0020624921 0.0005952554 0.1225972016 0.0345867204 4.1009937449 0.1842806645 1.2538221923 0.1259228288 5.4794756309 .3453854691
0.0075 0.003 0.7916 0.1979 0.0026768514 0.0012839003 0.1321751079 0.0659694598 4.0247670953 0.0819966352 1.2259594769 0.1028470157 5.3855785315 .2520970110
0.0075 0.0035 0.7912 0.1978 0.0021063749 0.0017684283 0.1628244083 0.0476975891 4.0125708314 0.1662901438 1.2795952041 0.0863968847 5.4570968187 .3021530459
0.0075 0.004 0.7908 0.1977 0.0026768514 0.0014260225 0.1369640611 0.0501721418 4.1735615152 0.3640620533 1.2997956727 0.1421681230 5.6129981004 .5578283406
0.0075 0.0045 0.7904 0.1976 0.0020186093 0.0013987538 0.1858113836 0.0694381698 4.0747717774 0.2289066867 1.3325343633 0.1078758561 5.5951361336 .4076194664
0.0075 0.005 0.79 0.1975 0.0030279139 0.0010891427 0.1982626619 0.0483091216 4.0845287886 0.1616453638 1.2949196975 0.2494996872 5.5807390619 .4605433153
0.0075 0.0055 0.7896 0.1974 0.0028962655 0.0013709428 0.2547723095 0.0606970298 4.0601362607 0.1943611558 1.2837746114 0.1590006794 5.6015794471 .4154298078
0.0075 0.006 0.7892 0.1973 0.0021502577 0.0009773166 0.2921261444 0.0778112792 4.1711222624 0.0900378394 1.2454633777 0.1939713316 5.7108620422 .3627977668
0.0075 0.0065 0.7888 0.1972 0.0024574374 0.0005117571 0.2490255657 0.1036894076 4.0790404698 0.1136545224 1.3332309312 0.1175033838 5.6637544041 .3353590709
0.0075 0.006999999999999999 0.7884 0.1971 0.0025013202 0.0007651229 0.3409734668 0.0458940653 4.0887974809 0.2373732626 1.2823814756 0.0690129707 5.7146537435 .3530454215
0.0005 0.006 0.7948 0.1987 0.0000877656 0.0002149810 0.2768014942 0.0815866732 4.1357530971 0.1635209282 1.3004922406 0.0827245850 5.7131345975 .3280471674
0.0075 0.0075 0.7879999999999999 0.19699999999999998 0.0023696718 0.0006449430 0.3208598635 0.0599671792 4.1369727235 0.2170592360 1.2893471544 0.1148302246 5.7495494132 .3925015828
0.0075 0.008 0.7876 0.1969 0.0019747265 0.0014151781 0.3160709103 0.0436819739 4.0186689634 0.3859303399 1.2719329573 0.0998208756 5.6086475575 .5308483675
0.0075 0.0085 0.7872 0.1968 0.0025013202 0.0015099768 0.3524669545 0.0681580938 4.1516082402 0.3928938921 1.3297480918 0.0692936265 5.8363246067 .5318555892
0.0075 0.009000000000000001 0.7868 0.1967 0.0023257889 0.0017684283 0.3993986957 0.0925842264 4.0766012170 0.1578933434 1.3499485604 0.0372777726 5.8282742620 .2895237707
0.0075 0.0095 0.7864 0.1966 0.0020624921 0.0010604760 0.4281324148 0.1098080963 4.0034236335 0.3176418541 1.2984025369 0.1165081368 5.7320210773 .5450185632
0.0075 0.01 0.7859999999999999 0.1965 0.0027207342 0.0012287187 0.4108921834 0.1080903971 4.1320942179 0.2988059771 1.2210835017 0.0509209705 5.7667906372 .4590460634
0.008 0.0 0.7936 0.1984 0.0022380233 0.0010891427 0.0000000000 0.0000000000 4.0656245795 0.2549748498 1.2970094012 0.0479772982 5.3648720040 .3040412907
0.008 0.0005 0.7932 0.1983 0.0023257889 0.0010604760 0.0172402315 0.0097675863 4.0936759865 0.2245437852 1.3123338946 0.1207616500 5.4255759015 .3561334975
0.008 0.001 0.7928 0.1982 0.0025890858 0.0013425558 0.0469317412 0.0153246502 4.1296549651 0.3585701594 1.2552153281 0.0902425134 5.4343911202 .4654798788
0.008 0.0015 0.7924 0.1981 0.0022380233 0.0014527795 0.0593830195 0.0187687867 4.1668535701 0.2909927361 1.2705398216 0.0975592996 5.4990144345 .4087736019
0.0005 0.0065 0.7944 0.1986 0.0001316484 0.0002149810 0.2605190533 0.0459739506 4.0973348657 0.2306803306 1.2823814756 0.1319734213 5.6403670430 .4088426835
0.008 0.002 0.792 0.198 0.0024574374 0.0012535438 0.0833277854 0.0274937635 4.1009937449 0.3108253215 1.2956162654 0.2052689944 5.4823952331 .5448416232
0.008 0.0025 0.7916 0.1979 0.0028523827 0.0007849996 0.1168504577 0.0610586836 4.0705030851 0.2749980313 1.2524290566 0.1878719904 5.4426349821 .5247137049
0.008 0.003 0.7912 0.1978 0.0023696718 0.0018493364 0.1321751079 0.0385978932 4.0802600962 0.3181425310 1.2259594769 0.1080915361 5.4407643528 .4666812967
0.008 0.0035 0.7908 0.1977 0.0025013202 0.0010604760 0.1436685956 0.0614779242 3.9967156883 0.2812924906 1.2600913033 0.1561555437 5.4029769074 .4999864345
0.008 0.004 0.7904 0.1976 0.0024574374 0.0012535438 0.1647399896 0.0537046457 4.0192787766 0.0959869991 1.3039750800 0.1449530822 5.4904512836 .2958982708
0.008 0.0045 0.79 0.1975 0.0021502577 0.0013709428 0.2078405683 0.0523202724 4.0668442059 0.1889200888 1.2726295252 0.1405341891 5.5494645571 .3831454931
0.008 0.005 0.7896 0.1974 0.0028523827 0.0013876963 0.2011360338 0.0558483113 4.0997741185 0.4331064875 1.2461599456 0.2182559611 5.5499224806 .7085984562
0.008 0.0055 0.7892 0.1973 0.0024135546 0.0013017745 0.2327431248 0.0613584335 4.0546479420 0.0750243735 1.2893471544 0.0648070229 5.5791517758 .2024916044
0.008 0.006 0.7888 0.1972 0.0026768514 0.0010159605 0.2605190533 0.0907831941 4.1668535701 0.4002270489 1.2754157967 0.1320469318 5.7054652715 .6240731353
0.008 0.0065 0.7884 0.1971 0.0021063749 0.0008599239 0.2605190533 0.1060685564 4.0790404698 0.1543875524 1.2085452798 0.1047171146 5.5502111778 .3660331473
0.0005 0.006999999999999999 0.794 0.1985 0.0001316484 0.0003510625 0.2911683537 0.0737934022 3.9461011930 0.2690762291 1.2809883398 0.0714992240 5.5183895349 .4147199178
0.008 0.006999999999999999 0.7879999999999999 0.19699999999999998 0.0025890858 0.0006449430 0.2768014942 0.1112687277 4.0180591502 0.2332134878 1.2768089325 0.1779509420 5.5742586627 .5230781005
0.008 0.0075 0.7876 0.1969 0.0027207342 0.0018741608 0.2940417256 0.0665233692 4.0576970079 0.2332134878 1.3388034743 0.2625829957 5.6932629420 .5641940135
0.008 0.008 0.7872 0.1968 0.0022819061 0.0017243208 0.3151131196 0.0933342281 4.0351339197 0.4418449056 1.2726295252 0.1313986279 5.6251584706 .6683020824
0.008 0.0085 0.7868 0.1967 0.0024135546 0.0017108669 0.3572559077 0.0642790986 4.1198979540 0.3540993628 1.3004922406 0.0663167746 5.7800596569 .4864061029
0.008 0.009000000000000001 0.7864 0.1966 0.0022380233 0.0014527795 0.3697071860 0.1246453295 3.9400030611 0.1780988646 1.2273526127 0.0691815008 5.5393008831 .3733784744
0.008 0.0095 0.7859999999999999 0.1965 0.0033789764 0.0027837063 0.3993986957 0.0853670365 4.1028231845 0.2599149465 1.3492519925 0.0235600637 5.8548528491 .3716257530
0.008 0.01 0.7856 0.1964 0.0020624921 0.0015846495 0.4396259025 0.0412628835 4.0448909308 0.2871851135 1.3151201662 0.0773911685 5.8016994916 .4074238150
0.0085 0.0 0.7932 0.1983 0.0021941405 0.0003924998 0.0000000000 0.0000000000 4.0692834587 0.3623460545 1.3102441910 0.1081274409 5.3817217902 .4708659952
0.0085 0.0005 0.7928 0.1982 0.0032473280 0.0007549884 0.0172402315 0.0215023465 4.2546666703 0.3322581064 1.2294423164 0.1289685610 5.5045965462 .4834840023
0.0085 0.001 0.7924 0.1981 0.0028962655 0.0010891427 0.0450161599 0.0318240263 4.0973348657 0.3129096443 1.3325343633 0.1305837218 5.4777816544 .4764065351
0.0005 0.0075 0.7936 0.1984 0.0002632969 0.0003283889 0.2997884694 0.0659694598 4.0668442059 0.2464249014 1.2419805383 0.2023934297 5.6088765105 .5151161798
0.0085 0.0015 0.792 0.198 0.0028962655 0.0009370804 0.0584252289 0.0245314098 4.0515988760 0.3017287663 1.2802917719 0.1086824492 5.3932121423 .4358797057
0.0085 0.002 0.7916 0.1979 0.0022380233 0.0013425558 0.0871589480 0.0221744564 4.1137998220 0.3540783584 1.2837746114 0.0533409109 5.4869714047 .4309362815
0.0085 0.0025 0.7912 0.1978 0.0035106248 0.0015699991 0.0986524356 0.0197221163 4.0631853267 0.1983384024 1.2740226610 0.1298982382 5.4393710481 .3495287560
0.0085 0.003 0.7908 0.1977 0.0021502577 0.0023615313 0.1235549922 0.0355287399 4.0564773815 0.1579216034 1.3116373268 0.1147625978 5.4938199582 .3105744724
0.0085 0.0035 0.7904 0.1976 0.0031156795 0.0011905108 0.1388796424 0.0406356153 4.1186783276 0.1955361996 1.2231732054 0.1073166764 5.4838468549 .3446790021
0.0085 0.004 0.79 0.1975 0.0030717967 0.0015452732 0.1455841769 0.0490628195 4.0601362607 0.2285815442 1.2900437223 0.1288631760 5.4988359566 .4080528129
0.0085 0.0045 0.7896 0.1974 0.0027207342 0.0008139049 0.2049671964 0.0699646229 4.1290451519 0.2764384852 1.2691466858 0.1162746867 5.6058797683 .4634916997
0.0085 0.005 0.7892 0.1973 0.0027646170 0.0015846495 0.2059249870 0.0296760575 4.0491596232 0.4737114319 1.3213892771 0.1212588447 5.5792385043 .6262309836
0.0085 0.0055 0.7888 0.1972 0.0026329686 0.0020582862 0.2116717308 0.0532931098 4.0241572821 0.1916560511 1.2419805383 0.1833760434 5.4804425198 .4303834905
0.0085 0.006 0.7884 0.1971 0.0024574374 0.0011577080 0.2547723095 0.0600894366 4.0485498100 0.1161786167 1.2914368581 0.1441340179 5.5972164150 .3215597792
0.0005 0.008 0.7932 0.1983 0.0000877656 0.0003510625 0.3199020728 0.0474662332 4.1418512290 0.2982129938 1.2503393529 0.1232748050 5.7121804203 .4693050945
0.0085 0.0065 0.7879999999999999 0.19699999999999998 0.0020186093 0.0015552108 0.2672235878 0.0559795649 4.1302647783 0.2507392879 1.2823814756 0.0757179223 5.6818884510 .3839919859
0.0085 0.006999999999999999 0.7876 0.1969 0.0025452030 0.0012596736 0.2949995163 0.0385978932 4.0705030851 0.2802222687 1.3262652523 0.1832066233 5.6943130567 .5032864588
0.0085 0.0075 0.7872 0.1968 0.0022380233 0.0005117571 0.3246910260 0.0621900475 4.1290451519 0.4511694597 1.2531256244 0.1639170911 5.7090998256 .6777883554
0.0085 0.008 0.7868 0.1967 0.0029840311 0.0010235142 0.3122397477 0.1375221933 3.9491502590 0.2127330516 1.2775055004 0.0913965020 5.5418795382 .4426752611
0.0085 0.0085 0.7864 0.1966 0.0031595623 0.0021958951 0.3725805579 0.0818112447 3.9229282916 0.3301923074 1.3172098698 0.1660931029 5.6158782816 .5802925501
0.0085 0.009000000000000001 0.7859999999999999 0.1965 0.0026329686 0.0019027133 0.3706649766 0.0772433061 4.0583068211 0.0722570742 1.2830780435 0.0995483001 5.7146828098 .2509513937
0.0085 0.0095 0.7856 0.1964 0.0026768514 0.0006449430 0.4166389272 0.0845897787 4.0162297106 0.1798028806 1.2921334260 0.1233534994 5.7276789152 .3883911017
0.0085 0.01 0.7852 0.1963 0.0023257889 0.0010961922 0.4300479961 0.0195351726 4.0034236335 0.1297627460 1.3011888085 0.1121106481 5.7369862270 .2625047589
0.009000000000000001 0.0 0.7928 0.1982 0.0028962655 0.0008043852 0.0000000000 0.0000000000 4.1131900088 0.2473467274 1.3046716479 0.0787583898 5.4207579222 .3269095024
0.009000000000000001 0.0005 0.7924 0.1981 0.0024135546 0.0017108669 0.0143668596 0.0171334798 4.0979446789 0.3319535372 1.2357114273 0.1704187176 5.3504365204 .5212166015
0.0005 0.0085 0.7928 0.1982 0.0000877656 0.0002149810 0.3486357919 0.0664681860 4.1302647783 0.1919739982 1.2761123646 0.1214187957 5.7551007004 .3800759609
0.009000000000000001 0.001 0.792 0.198 0.0027646170 0.0013194066 0.0507629038 0.0231460566 4.0906269205 0.2435163609 1.2782020683 0.1277589815 5.4223565096 .3957408056
0.009000000000000001 0.0015 0.7916 0.1979 0.0025452030 0.0016790552 0.0680031352 0.0153246502 4.0790404698 0.1380604147 1.2977059691 0.0866212343 5.4472947771 .2416853544
0.009000000000000001 0.002 0.7912 0.1978 0.0025452030 0.0016325349 0.0996102263 0.0394442326 4.0174493370 0.1779818977 1.2580015996 0.0931840180 5.3776063659 .3122426832
0.009000000000000001 0.0025 0.7908 0.1977 0.0025890858 0.0013987538 0.1158926671 0.0266809598 3.9753722264 0.2848656695 1.2621810069 0.1006148848 5.3560349862 .4135602679
0.009000000000000001 0.003 0.7904 0.1976 0.0032912108 0.0011443237 0.1312173173 0.0463713128 4.0570871947 0.2232482720 1.3234789808 0.0692375863 5.5150747036 .3400014948
0.009000000000000001 0.0035 0.79 0.1975 0.0021502577 0.0011239483 0.1733601053 0.0305293418 4.0784306566 0.1937863143 1.2029727367 0.1470137834 5.4569137563 .3724533878
0.009000000000000001 0.004 0.7896 0.1974 0.0026768514 0.0015302459 0.1752756866 0.0557167486 4.0613558871 0.2162559586 1.2586981675 0.0842357674 5.4980065926 .3577387205
0.009000000000000001 0.0045 0.7892 0.1973 0.0029401483 0.0010961922 0.1724023147 0.0521094444 4.0583068211 0.2366515232 1.3415897458 0.1504586631 5.5752390299 .4403158229
0.009000000000000001 0.005 0.7888 0.1972 0.0030717967 0.0010749049 0.2442366125 0.0392577340 4.0022040071 0.0586943221 1.2858643150 0.2025276365 5.5353767313 .3015545975
0.009000000000000001 0.0055 0.7884 0.1971 0.0022380233 0.0015797812 0.2614768440 0.1562813808 3.9698839077 0.2638173396 1.3297480918 0.1818775962 5.5633468668 .6035560978
0.0005 0.009000000000000001 0.7924 0.1981 0.0002632969 0.0003283889 0.3630026515 0.0722862304 4.0546479420 0.2044611891 1.2391942667 0.1473961345 5.6571081571 .4244719429
0.009000000000000001 0.006 0.7879999999999999 0.19699999999999998 0.0028962655 0.0019506884 0.2653080065 0.0519684173 3.9461011930 0.2612791590 1.2538221923 0.1325310786 5.4681276573 .4477293433
0.009000000000000001 0.0065 0.7876 0.1969 0.0024135546 0.0010006820 0.2576456814 0.0493610765 4.0424516780 0.1564928474 1.3186030056 0.1426587353 5.6211139196 .3495133412
0.009000000000000001 0.006999999999999999 0.7872 0.1968 0.0025890858 0.0017420978 0.3055352133 0.0286697953 4.1613652513 0.1921985701 1.3011888085 0.0390575247 5.7706783589 .2616679879
0.009000000000000001 0.0075 0.7868 0.1967 0.0029401483 0.0019742388 0.3199020728 0.0855388013 4.1577063721 0.1741804128 1.3158167341 0.1065908197 5.7963653273 .3682842726
0.009000000000000001 0.008 0.7864 0.1966 0.0021063749 0.0019742388 0.3457624200 0.0964281619 4.1028231845 0.0689493536 1.3060647837 0.1976093234 5.7567567631 .3649610777
0.009000000000000001 0.0085 0.7859999999999999 0.1965 0.0021941405 0.0013876963 0.3744961392 0.0783751364 4.0680638323 0.2898351733 1.2649672785 0.0649565893 5.7097213905 .4345545953
0.009000000000000001 0.009000000000000001 0.7856 0.1964 0.0031156795 0.0008509193 0.4128077646 0.0750262540 3.9345147423 0.2249078371 1.2384976989 0.0838894492 5.5889358853 .3846744596
0.009000000000000001 0.0095 0.7852 0.1963 0.0027207342 0.0007130113 0.3831162549 0.1292130213 4.0637951399 0.2237075420 1.2684501179 0.0830523938 5.7180822469 .4366859684
0.009000000000000001 0.01 0.7848 0.1962 0.0028962655 0.0014260225 0.4386681118 0.0563714919 4.0778208434 0.3651065225 1.2865608829 0.1655781569 5.8059461036 .5884821938
0.0095 0.0 0.7924 0.1981 0.0028523827 0.0014421363 0.0000000000 0.0000000000 4.0137904578 0.2570375281 1.3095476231 0.1471721181 5.3261904636 .4056517825
0.0 0.002 0.7984 0.1996 0.0000000000 0.0000000000 0.0976946450 0.0463713128 4.1278255255 0.1337925150 1.3130304625 0.1707373000 5.5385506330 .3509011278
0.0005 0.0095 0.792 0.198 0.0000438828 0.0001755312 0.4156811366 0.0458940653 3.9070731485 0.2080741247 1.2691466858 0.0740592862 5.5919448537 .3282030074
0.0095 0.0005 0.792 0.198 0.0031156795 0.0008950372 0.0153246502 0.0111696623 4.0101315786 0.0939508221 1.2879540187 0.1609900847 5.3165259270 .2670056063
0.0095 0.001 0.7916 0.1979 0.0033350936 0.0016039752 0.0545940663 0.0385978932 4.0979446789 0.2471662482 1.2705398216 0.0912902640 5.4264136604 .3786583806
0.0095 0.0015 0.7912 0.1978 0.0033789764 0.0012898859 0.0651297633 0.0479278282 4.1278255255 0.1476402961 1.2642707106 0.1059149736 5.4606049758 .3027729838
0.0095 0.002 0.7908 0.1977 0.0034228592 0.0015846495 0.0842855761 0.0197221163 3.9772016660 0.2677795221 1.2740226610 0.1745816470 5.3389327623 .4636679349
0.0095 0.0025 0.7904 0.1976 0.0035983904 0.0008139049 0.1101459233 0.0209841415 4.0595264475 0.2463101855 1.3011888085 0.1196475740 5.4744595697 .3877558059
0.0095 0.003 0.79 0.1975 0.0026329686 0.0006205967 0.1168504577 0.0576586782 4.0528185024 0.2551731240 1.2614844391 0.0903284997 5.4337863678 .4037808986
0.0095 0.0035 0.7896 0.1974 0.0035983904 0.0015352713 0.1743178960 0.0970351115 3.9961058751 0.2035936040 1.3199961414 0.1517175383 5.4940183029 .4538815251
0.0095 0.004 0.7892 0.1973 0.0030717967 0.0010384568 0.1685711521 0.0430046930 4.0796502830 0.2038272672 1.2405874025 0.0615822741 5.4918806343 .3094526911
0.0095 0.0045 0.7888 0.1972 0.0032912108 0.0017108669 0.2040094057 0.0537046457 4.0064726995 0.4080921668 1.2559118960 0.0958736562 5.4696852120 .5593813356
0.0095 0.005 0.7884 0.1971 0.0029840311 0.0020128773 0.2164606840 0.0603939973 4.1247764595 0.1106033712 1.2378011310 0.0831924879 5.5820223056 .2562027337
0.0005 0.01 0.7916 0.1979 0.0000877656 0.0002149810 0.4405836931 0.0643931699 4.1083115032 0.2613986868 1.2719329573 0.1417579824 5.8209159192 .4677648201
0.0095 0.0055 0.7879999999999999 0.19699999999999998 0.0026768514 0.0007549884 0.2538145189 0.0900526961 4.1406316026 0.2687332664 1.2788986362 0.0955492098 5.6760216091 .4550901607
0.0095 0.006 0.7876 0.1969 0.0033789764 0.0012596736 0.2911683537 0.0563063602 4.1125801956 0.2981830643 1.2795952041 0.1454876703 5.6867227298 .5012367684
0.0095 0.0065 0.7872 0.1968 0.0026329686 0.0013310315 0.2739281222 0.0893162237 4.1137998220 0.1180835194 1.2914368581 0.1036365675 5.6817977709 .3123673421
0.0095 0.006999999999999999 0.7868 0.1967 0.0027207342 0.0009036024 0.2873371912 0.0649605216 4.1814890868 0.1942846086 1.2851677471 0.1167244938 5.7567147593 .3768732264
0.0095 0.0075 0.7864 0.1966 0.0023696718 0.0012839003 0.3524669545 0.1057220395 4.1674633833 0.2779410544 1.3158167341 0.1072262130 5.8381167437 .4921732072
0.0095 0.008 0.7859999999999999 0.1965 0.0031156795 0.0008950372 0.3227754447 0.0827477898 4.1052624372 0.1422630277 1.2496427850 0.0927665248 5.6807963464 .3186723795
0.0095 0.0085 0.7856 0.1964 0.0031156795 0.0019308436 0.3812006736 0.0866469735 4.0851386018 0.1263594158 1.2614844391 0.0673044638 5.7309393940 .2822416967
0.0095 0.009000000000000001 0.7852 0.1963 0.0035983904 0.0014042499 0.3697071860 0.0783751364 4.0820895358 0.2475090461 1.3039750800 0.1296888936 5.7593701922 .4569773260
0.0095 0.0095 0.7848 0.1962 0.0033350936 0.0010531874 0.4951777594 0.1741599468 4.0540381288 0.2625626473 1.2210835017 0.1555453399 5.7736344835 .5933211214
0.0095 0.01 0.7844 0.1961 0.0032473280 0.0014260225 0.4195122991 0.1046756062 4.0662343927 0.2103846689 1.2628775748 0.1275765554 5.7518715946 .4440628530
0.001 0.0 0.7992 0.1998 0.0003510625 0.0002149810 0.0000000000 0.0000000000 4.1125801956 0.3209587686 1.2747192289 0.2136545282 5.3876504870 .5348282778
0.01 0.0 0.792 0.198 0.0035545076 0.0018283919 0.0000000000 0.0000000000 4.1442904818 0.3079985292 1.3367137706 0.1060431667 5.4845587600 .4158700878
0.01 0.0005 0.7916 0.1979 0.0031156795 0.0028221799 0.0229869753 0.0153246502 4.0887974809 0.2185480655 1.2802917719 0.1835875987 5.3951919076 .4202824943
0.01 0.001 0.7912 0.1978 0.0033350936 0.0017420978 0.0354382536 0.0206314417 4.0650147663 0.1851825066 1.3220858450 0.1418401054 5.4258739585 .3493961515
0.01 0.0015 0.7908 0.1977 0.0034667420 0.0019506884 0.0574674382 0.0226654633 4.1046526241 0.2844214771 1.3032785121 0.2648936941 5.4688653164 .5739313229
0.01 0.002 0.7904 0.1976 0.0034228592 0.0017900744 0.0890745293 0.0371444990 4.1589259985 0.2398667476 1.2865608829 0.0894866097 5.5379842699 .3682879307
0.01 0.0025 0.79 0.1975 0.0034667420 0.0016278098 0.1379218518 0.0715207352 4.0174493370 0.2062431143 1.2733260931 0.0694614756 5.4321640239 .3488531349
0.01 0.003 0.7896 0.1974 0.0031156795 0.0010159605 0.1455841769 0.0667986015 4.0589166343 0.2179141667 1.3109407589 0.1331592954 5.5185572496 .4188880241
0.01 0.0035 0.7892 0.1973 0.0037300389 0.0007342999 0.1628244083 0.0424031991 4.0540381288 0.4013404836 1.2942231296 0.1835875987 5.5148157056 .6280655813
0.01 0.004 0.7888 0.1972 0.0029840311 0.0017684283 0.1618666177 0.0266809598 4.0955054261 0.2734357764 1.2545187602 0.1188174128 5.5148748351 .4207025773
0.01 0.0045 0.7884 0.1971 0.0031156795 0.0008509193 0.1791068492 0.0439332625 3.9723231605 0.2585895584 1.2942231296 0.1194040080 5.4487688188 .4227777482
0.001 0.0005 0.7988 0.1997 0.0003071797 0.0003510625 0.0153246502 0.0185722495 4.1192881408 0.1839979324 1.2956162654 0.1377021512 5.4305362361 .3406233956
0.01 0.005 0.7879999999999999 0.19699999999999998 0.0032473280 0.0013987538 0.2241230091 0.0750262540 4.0448909308 0.1896744521 1.2224766375 0.0780653421 5.4947379054 .3441648020
0.01 0.0055 0.7876 0.1969 0.0025890858 0.0022785280 0.2384898687 0.0740416148 4.0028138203 0.1637845178 1.2775055004 0.0971606085 5.5213982752 .3372652691
0.01 0.006 0.7872 0.1968 0.0032473280 0.0020281266 0.2480677750 0.0204528112 4.0381829857 0.2986366735 1.2963128333 0.0637502338 5.5858109220 .3848678451
0.01 0.0065 0.7868 0.1967 0.0036422732 0.0022306975 0.2499833563 0.0425759216 4.0015941939 0.2343016260 1.2816849077 0.0976189628 5.5369047311 .3767272079
0.01 0.006999999999999999 0.7864 0.1966 0.0032034451 0.0016790552 0.2815904473 0.0515430206 3.9985451279 0.1974740476 1.2858643150 0.0658468536 5.5692033353 .3165429770
0.01 0.0075 0.7859999999999999 0.1965 0.0030279139 0.0013425558 0.2988306788 0.0254130574 4.0363535461 0.2854394807 1.3269618202 0.0723894580 5.6651739590 .3845845519
0.01 0.008 0.7856 0.1964 0.0030717967 0.0013017745 0.3515091639 0.0966562146 3.9985451279 0.2699372399 1.2942231296 0.1074251319 5.6473492181 .4753203609
0.01 0.0085 0.7852 0.1963 0.0035106248 0.0011101570 0.3639604421 0.0655229608 4.0247670953 0.2528188728 1.2886505866 0.0692375863 5.6808887488 .3886895769
0.01 0.009000000000000001 0.7848 0.1962 0.0037739217 0.0007549884 0.3754539298 0.0329569064 3.9790311056 0.1000539747 1.2573050317 0.1540659519 5.6155639888 .2878318214
0.01 0.0095 0.7844 0.1961 0.0034667420 0.0014260225 0.3888629987 0.1154763490 3.9985451279 0.2337931859 1.3269618202 0.1169736392 5.7178366888 .4676691966
0.001 0.001 0.7984 0.1996 0.0001755312 0.0003283889 0.0402272068 0.0274937635 3.9906175564 0.1033736797 1.3520382641 0.1295990710 5.3830585585 .2607949031
0.01 0.01 0.784 0.196 0.0033350936 0.0009370804 0.4463304369 0.0788419371 4.1296549651 0.1507904167 1.2956162654 0.1884084149 5.8749367610 .4189778491
0.001 0.0015 0.7979999999999999 0.1995 0.0002632969 0.0005117571 0.0526784850 0.0368469415 4.0912367337 0.1466800402 1.3151201662 0.1429984480 5.4592986818 .3270371868
0.001 0.002 0.7976 0.1994 0.0004388281 0.0003924998 0.0862011573 0.0200907859 4.0467203704 0.3062306767 1.2489462171 0.1234006919 5.3823065729 .4501146543
0.001 0.0025 0.7972 0.1993 0.0004827109 0.0005117571 0.0948212731 0.0417051564 4.0351339197 0.1126158393 1.2921334260 0.1765493868 5.4225713297 .3313821396
0.001 0.003 0.7968 0.1992 0.0003071797 0.0006567778 0.1273861547 0.0523202724 4.0985544921 0.2088162805 1.2698432537 0.0751002267 5.4960910802 .3368935574
0.001 0.0035 0.7964 0.1991 0.0003071797 0.0004475186 0.1484575488 0.0488379315 4.0259867217 0.1765975217 1.2426771062 0.1587441378 5.4174285564 .3846271096
0.0 0.0025 0.7979999999999999 0.1995 0.0000000000 0.0000000000 0.1101459233 0.0242303995 4.2260054501 0.1538857288 1.2935265617 0.1134015939 5.6296779351 .2915177222
0.001 0.004 0.7959999999999999 0.19899999999999998 0.0002194141 0.0002775393 0.1618666177 0.0403638021 3.9869586772 0.1331907966 1.3095476231 0.1738352111 5.4585923321 .3476673491
0.001 0.0045 0.7956 0.1989 0.0003510625 0.0005952554 0.1733601053 0.0627773131 4.0741619642 0.1851021636 1.2837746114 0.1069725086 5.5316477434 .3554472407
0.001 0.005 0.7952 0.1988 0.0003949453 0.0003283889 0.1886847555 0.0770054142 4.1119703824 0.5108851766 1.2621810069 0.2603561662 5.5632310901 .8485751459
0.001 0.0055 0.7948 0.1987 0.0003510625 0.0005952554 0.2442366125 0.0510422438 4.0674540191 0.2162903477 1.2970094012 0.0866212343 5.6090510953 .3545490812
0.001 0.006 0.7944 0.1986 0.0001755312 0.0003283889 0.2375320780 0.0625430686 4.0741619642 0.1673778931 1.3311412275 0.0556208474 5.6430108009 .2858701980
0.001 0.0065 0.794 0.1985 0.0004827109 0.0003283889 0.2614768440 0.1050255758 4.0125708314 0.3095785627 1.3144235983 0.0622405915 5.5889539846 .4771731189
0.001 0.006999999999999999 0.7936 0.1984 0.0003949453 0.0005117571 0.3084085852 0.0530169778 4.0552577552 0.2244245126 1.2830780435 0.0585448628 5.6471393292 .3364981103
0.001 0.0075 0.7932 0.1983 0.0002632969 0.0004299620 0.2902105631 0.0335089868 4.1430708554 0.1003805128 1.2984025369 0.1821974469 5.7319472523 .3165169085
0.001 0.008 0.7928 0.1982 0.0000877656 0.0002149810 0.3246910260 0.0380232026 4.1211175804 0.1975870040 1.2391942667 0.1176684399 5.6850906387 .3534936275
0.001 0.0085 0.7924 0.1981 0.0002194141 0.0004807121 0.3495935826 0.0577858198 4.1046526241 0.2844476252 1.3088510552 0.0740330751 5.7633166760 .4167472322
0.0 0.003 0.7976 0.1994 0.0000000000 0.0000000000 0.1331328986 0.0518977600 4.0644049531 0.1668705649 1.2858643150 0.1030732190 5.4834021667 .3218415439
0.001 0.009000000000000001 0.792 0.198 0.0002194141 0.0004807121 0.3993986957 0.1180221943 4.0686736455 0.1120862533 1.2433736741 0.1478956502 5.7116654294 .3784848099
0.001 0.0095 0.7916 0.1979 0.0004388281 0.0002775393 0.4271746242 0.1082600040 4.0394026121 0.2461531192 1.2621810069 0.1506004897 5.7291970713 .5052911522
0.001 0.01 0.7912 0.1978 0.0002632969 0.0004299620 0.4271746242 0.1491695499 4.0436713044 0.1333470584 1.2419805383 0.1241845945 5.7130897638 .4071311648
0.0015 0.0 0.7988 0.1997 0.0002632969 0.0003283889 0.0000000000 0.0000000000 4.0698932719 0.0991879488 1.2600913033 0.1217221237 5.3302478721 .2212384614
0.0015 0.0005 0.7984 0.1996 0.0005265937 0.0005952554 0.0220291847 0.0177643699 4.1833185264 0.2201755014 1.2914368581 0.1481185724 5.4973111629 .3866536991
0.0015 0.001 0.7979999999999999 0.1995 0.0003071797 0.0004475186 0.0344804629 0.0311245117 4.2010031091 0.1503854239 1.2371045631 0.0699903424 5.4728953148 .2519477966
0.0015 0.0015 0.7976 0.1994 0.0005265937 0.0005265937 0.0699187165 0.0312421851 4.1753909548 0.2484148737 1.3757215721 0.0623029256 5.6215578371 .3424865781
0.0015 0.002 0.7972 0.1993 0.0003949453 0.0005117571 0.0862011573 0.0191558127 4.0936759865 0.3476812383 1.2677535500 0.0703499079 5.4480256391 .4376987160
0.0015 0.0025 0.7968 0.1992 0.0004388281 0.0006205967 0.1053569701 0.0499522482 4.1808792736 0.3736995770 1.2719329573 0.1279411474 5.5586080291 .5522135693
0.0015 0.003 0.7964 0.1991 0.0007021250 0.0005117571 0.1427108049 0.0781406904 4.1723418888 0.2575289575 1.2315320200 0.1346809997 5.5472868387 .4708624047
0.0 0.0035 0.7972 0.1993 0.0000000000 0.0000000000 0.1494153394 0.0355287399 4.1656339437 0.2502285805 1.3374103385 0.0581123004 5.6524596216 .3438696208
0.0015 0.0035 0.7959999999999999 0.19899999999999998 0.0004388281 0.0004807121 0.1589932458 0.0339441867 4.1717320756 0.0762046931 1.2879540187 0.1120933350 5.6191181682 .2227229269
0.0015 0.004 0.7956 0.1989 0.0004388281 0.0005550785 0.1733601053 0.0454925347 4.1997834827 0.5063080333 1.2997956727 0.0764830269 5.6733780888 .6288386734
0.0015 0.0045 0.7952 0.1988 0.0003510625 0.0005265937 0.2001782432 0.0566312698 4.1131900088 0.2505434419 1.2524290566 0.1241064270 5.5661483711 .4318077324
0.0015 0.005 0.7948 0.1987 0.0003510625 0.0005952554 0.2068827776 0.0458940653 4.0497694364 0.1751512592 1.2447668098 0.2312605377 5.5017700863 .4529011176
0.0015 0.0055 0.7944 0.1986 0.0004388281 0.0004807121 0.2557301001 0.0707988059 4.0400124252 0.2085168817 1.3234789808 0.0508064983 5.6196603342 .3306028980
0.0015 0.006 0.794 0.1985 0.0003071797 0.0002149810 0.2384898687 0.0579126824 3.9930568091 0.1120862533 1.2997956727 0.1217221237 5.5316495302 .2919360404
0.0015 0.0065 0.7936 0.1984 0.0003949453 0.0005821713 0.2720125410 0.0399066661 4.2272250765 0.3702645926 1.2963128333 0.0830523938 5.7959453961 .4938058238
0.0015 0.006999999999999999 0.7932 0.1983 0.0003071797 0.0004475186 0.3036196320 0.0610586836 3.9967156883 0.2284774009 1.2301388842 0.1826230430 5.5307813842 .4726066461
0.0015 0.0075 0.7928 0.1982 0.0003071797 0.0004475186 0.3419312575 0.0874898627 4.1205077672 0.1410027368 1.2733260931 0.1067909221 5.7360722975 .3357310402
0.0015 0.008 0.7924 0.1981 0.0003071797 0.0005952554 0.3658760234 0.0684267511 4.0412320516 0.2626192939 1.2113315514 0.1262614558 5.6187468061 .4579027562
0.0 0.004 0.7968 0.1992 0.0000000000 0.0000000000 0.1829380117 0.0715207352 4.0125708314 0.1631748903 1.2733260931 0.1284860956 5.4688349362 .3631817211
0.0015 0.0085 0.792 0.198 0.0003949453 0.0005117571 0.3591714890 0.0955873137 4.0162297106 0.1737443305 1.3213892771 0.1934703976 5.6971854220 .4633137989
0.0015 0.009000000000000001 0.7916 0.1979 0.0006582422 0.0005550785 0.3658760234 0.1093056928 4.1930755375 0.2050061002 1.2851677471 0.1028470157 5.8447775502 .4177138872
0.0015 0.0095 0.7912 0.1978 0.0003949453 0.0006449430 0.4041876489 0.1058954397 4.0576970079 0.3368112614 1.2733260931 0.1354712615 5.7356056952 .5788229056
0.0015 0.01 0.7908 0.1977 0.0003071797 0.0004475186 0.4271746242 0.0999779286 4.0650147663 0.2158910972 1.2461599456 0.1602651182 5.7386565158 .4765816626
0.002 0.0 0.7984 0.1996 0.0006582422 0.0004807121 0.0000000000 0.0000000000 4.2071012410 0.2701245319 1.2656638464 0.0898113475 5.4734233296 .3604165915
0.002 0.0005 0.7979999999999999 0.1995 0.0006143593 0.0004299620 0.0134090689 0.0127065287 4.1772203944 0.2187861539 1.3004922406 0.0984701632 5.4917360632 .3303928078
0.002 0.001 0.7976 0.1994 0.0005265937 0.0004475186 0.0373538349 0.0185722495 4.2601549891 0.1493930320 1.2872574508 0.1151003343 5.5852928685 .2835131344
0.002 0.0015 0.7972 0.1993 0.0005265937 0.0005952554 0.0517206944 0.0164784532 4.2131993730 0.3812069060 1.3116373268 0.1093944284 5.5770839879 .5076750430
0.002 0.002 0.7968 0.1992 0.0009215390 0.0007021250 0.0794966229 0.0231460566 4.0973348657 0.3115041368 1.3130304625 0.0894215207 5.4907834901 .4247738391
0.002 0.0025 0.7964 0.1991 0.0003510625 0.0007130113 0.1072725514 0.0547199463 4.0863582282 0.2936590889 1.2809883398 0.2010850451 5.4749701819 .5501770916
0.0 0.0045 0.7964 0.1991 0.0000000000 0.0000000000 0.1906003368 0.0670179736 4.0637951399 0.3171825968 1.2649672785 0.2092673566 5.5193627552 .5934679270
0.002 0.003 0.7959999999999999 0.19899999999999998 0.0007898906 0.0005265937 0.1235549922 0.0450874284 4.1516082402 0.2271453883 1.3645764860 0.1113986067 5.6405296090 .3841580171
0.002 0.0035 0.7956 0.1989 0.0004388281 0.0003924998 0.1369640611 0.0505365049 4.1278255255 0.2483190485 1.3123338946 0.1302712311 5.5775623093 .4295192843
0.002 0.004 0.7952 0.1988 0.0004388281 0.0006205967 0.1714445241 0.0647908377 4.1851479660 0.1814581116 1.2865608829 0.0947537174 5.6435922011 .3416232634
0.002 0.0045 0.7948 0.1987 0.0006143593 0.0005117571 0.2087983589 0.0553864745 4.1266058991 0.3431812822 1.2733260931 0.0852662827 5.6093447104 .4843457965
0.002 0.005 0.7944 0.1986 0.0004827109 0.0003283889 0.2145451027 0.0293027589 4.1259960859 0.3515910229 1.2384976989 0.1113288954 5.5795215984 .4925510661
0.002 0.0055 0.794 0.1985 0.0007898906 0.0005952554 0.2135873121 0.0430899352 4.0119610182 0.2552896840 1.2538221923 0.2722145941 5.4801604132 .5711894687
0.002 0.006 0.7936 0.1984 0.0006582422 0.0008326178 0.2538145189 0.0766232510 4.1070918768 0.2609544505 1.2670569821 0.1353135783 5.6286216200 .4737238976
0.002 0.0065 0.7932 0.1983 0.0007898906 0.0007651229 0.3199020728 0.0911462477 4.1022133713 0.0850771369 1.2900437223 0.0743208881 5.7129490570 .2513093956
0.002 0.006999999999999999 0.7928 0.1982 0.0005265937 0.0003510625 0.3218176541 0.0691734408 4.0265965349 0.2215762773 1.2343182916 0.0955695199 5.5832590743 .3866703005
0.002 0.0075 0.7924 0.1981 0.0004388281 0.0006205967 0.3342689324 0.0389763129 4.0686736455 0.1163832918 1.3060647837 0.2017883945 5.7094461897 .3577685959
