# Supplementary material for: Multipressure Sampling for Improving the Performance of MOF-based Electronic Noses
Source: ACS Sens. 2024 Jul 12;9(7):3531–9. doi: 10.1021/acssensors.4c00199 (PMC11287752; doi:10.1021/acssensors.4c00199)
Supplement: Supplementary file 2 — se4c00199_si_002.zip [file se4c00199_si_002.zip › Multiplex_Adsorption_Data/Hydrogen_0.5bar/HKUST-1_v2_EQeq.csv]

H2_comp CO2_comp N2_comp O2_comp H2_mass H2_error CO2_mass CO2_error N2_mass N2_error O2_mass O2_error total_mass total_error
0.0 0.0 0.8 0.2 0.0000000000 0.0000000000 0.0000000000 0.0000000000 6.8167066430 0.3387311976 2.6298798581 0.2364582446 9.4465865011 .5751894422
0.0 0.0005 0.7996 0.1999 0.0000000000 0.0000000000 0.3336979373 0.0409065367 6.8861762649 0.4997737276 2.6040902392 0.3015749615 9.8239644414 .8422552258
0.0 0.005 0.7959999999999999 0.19899999999999998 0.0000000000 0.0000000000 3.3187941991 0.2942965715 6.6841354480 0.2686907202 2.5710266252 0.0922563707 12.5739562723 .6552436624
0.002 0.008 0.792 0.198 0.0010831401 0.0006122632 5.2791559233 1.7260057917 6.3767323714 0.3423919862 2.4533201593 0.1227902678 14.1102915941 2.1918003089
0.002 0.0085 0.7916 0.1979 0.0007915255 0.0005526722 5.3037059078 0.5023388854 6.3535758308 0.3942906812 2.3924831096 0.1121124698 14.0505563737 1.0092947086
0.002 0.009000000000000001 0.7912 0.1978 0.0006248885 0.0006970924 5.5173816987 0.3870324504 6.1376410895 0.3266755158 2.3931443818 0.1530041736 14.0487920585 .8674092322
0.002 0.0095 0.7908 0.1977 0.0008331847 0.0007904284 5.9483703152 0.5825389845 6.3906262957 0.3974467908 2.4500137979 0.1963878477 14.7898435935 1.1771640514
0.002 0.01 0.7904 0.1976 0.0012914363 0.0009277952 6.0720294964 0.3525579468 6.2354774736 0.2825524990 2.4209178176 0.2790663040 14.7297162239 .9151045450
0.0025 0.0 0.7979999999999999 0.1995 0.0010831401 0.0006122632 0.0000000000 0.0000000000 6.5949827667 0.5578948428 2.5366404666 0.1668399267 9.1327063734 .7253470327
0.0025 0.0005 0.7976 0.1994 0.0013747548 0.0008973674 0.3564294044 0.0677016212 6.7813929186 0.5451189345 2.5763168034 0.1821754126 9.7155138812 .7958933357
0.0025 0.001 0.7972 0.1993 0.0010414809 0.0002634761 0.7183143609 0.0592066360 6.7993392376 0.2832064798 2.6477342097 0.2273622969 10.1664292891 .5700388888
0.0025 0.0015 0.7968 0.1992 0.0008748440 0.0012188442 1.0074586226 0.2497798317 6.5677738314 0.3090552452 2.5174635705 0.2197812811 10.0935708685 .7798352022
0.0025 0.002 0.7964 0.1991 0.0010414809 0.0009499767 1.3793454247 0.2535902748 6.4514122149 0.0826367359 2.4976254021 0.3151598990 10.3294245226 .6523368864
0.0 0.0055 0.7956 0.1989 0.0000000000 0.0000000000 3.6479458430 0.2121984586 6.4334658959 0.4923774310 2.4718357832 0.1451549141 12.5532475221 .8497308037
0.0025 0.0025 0.7959999999999999 0.19899999999999998 0.0006665478 0.0004081755 1.6430304432 0.1727687210 6.4097304417 0.5056351409 2.5201086596 0.1868208301 10.5735360923 .8656328675
0.0025 0.003 0.7956 0.1989 0.0016663694 0.0010204387 2.1158449593 0.2354681569 6.5139348745 0.3765092572 2.4639005158 0.2859083181 11.0953467190 .8989061709
0.0025 0.0035 0.7952 0.1988 0.0012081178 0.0008895978 2.3658910976 0.2475188527 6.4247821931 0.4597550216 2.4718357832 0.1493128794 11.2637171917 .8574763515
0.0025 0.004 0.7948 0.1987 0.0011664586 0.0005650934 2.6959520001 0.2992552537 6.5040933447 0.5457039133 2.5002704912 0.2064356072 11.7014822946 1.0519598676
0.0025 0.0045 0.7944 0.1986 0.0009998217 0.0008078026 2.9978258834 0.3173091349 6.3419975605 0.3511863264 2.3680160352 0.3268959905 11.7088393008 .9961992544
0.0025 0.005 0.794 0.1985 0.0008748440 0.0004081755 3.2014998288 0.3086876322 6.5301444529 0.4690700121 2.4910126793 0.1063477152 12.2235318050 .8845135350
0.0025 0.0055 0.7936 0.1984 0.0011664586 0.0008578162 3.6497643603 0.6196689662 6.5388281557 0.7090497192 2.4883675902 0.1496639015 12.6781265648 1.4792404031
0.0025 0.006 0.7932 0.1983 0.0011247994 0.0003332739 4.1753158801 0.6155513409 6.2250570304 0.3021152129 2.4599328821 0.2363250578 12.8614305920 1.1543248855
0.0025 0.0065 0.7928 0.1982 0.0012497771 0.0013690622 4.1525844130 0.3221702534 6.4242032796 0.4522289189 2.4242241790 0.2090038890 13.0022616487 .9847721235
0.0025 0.006999999999999999 0.7924 0.1981 0.0009998217 0.0004081755 4.6044859793 0.3978108062 6.2806327278 0.6750479127 2.3911605650 0.1812609924 13.2772790938 1.2545278868
0.0 0.006 0.7952 0.1988 0.0000000000 0.0000000000 3.9489104676 0.6960100548 6.2406876953 0.5891394389 2.5108508477 0.1539273700 12.7004490106 1.4390768637
0.0025 0.0075 0.792 0.198 0.0009998217 0.0005526722 5.0927578929 0.6155996909 6.2678966305 0.3993009547 2.4063698274 0.2683299182 13.7680241725 1.2837832360
0.0025 0.008 0.7916 0.1979 0.0010414809 0.0007452231 5.0291097850 0.6312482170 6.2771592467 0.3689564397 2.3878542036 0.1491839644 13.6951647162 1.1501338442
0.0025 0.0085 0.7912 0.1978 0.0009581624 0.0006768825 5.6110353432 0.5562820556 6.1810596032 0.6644212383 2.3554518619 0.2054248485 14.1485049707 1.4268050249
0.0025 0.009000000000000001 0.7908 0.1977 0.0011664586 0.0010734834 5.7619722849 0.3228367744 6.4056780471 0.2342704995 2.4096761888 0.2329105735 14.5784929794 .7910913308
0.0025 0.0095 0.7904 0.1976 0.0014164140 0.0012745275 5.9210925547 0.6584589987 6.3211566739 0.2532281802 2.3924831096 0.1671122844 14.6361487522 1.0800739908
0.0025 0.01 0.79 0.1975 0.0011664586 0.0007726637 6.4830144218 0.5526916780 6.3171042793 0.4423081111 2.3984345601 0.0980468568 15.1997197198 1.0938193096
0.003 0.0 0.7976 0.1994 0.0014580733 0.0007452231 0.0000000000 0.0000000000 6.7333430968 0.3765591010 2.6219445908 0.1125329222 9.3567457609 .4898372463
0.003 0.0005 0.7972 0.1993 0.0014580733 0.0008738515 0.3764330955 0.1123072512 6.5220396637 0.4601018734 2.5597849964 0.1971168259 9.4597158289 .7703998020
0.003 0.001 0.7968 0.1992 0.0015830510 0.0006768825 0.6710329093 0.2062715001 6.7200280860 0.4878918800 2.5525110014 0.2655319059 9.9451550477 .9603721685
0.003 0.0015 0.7964 0.1991 0.0011247994 0.0007726637 0.9938197424 0.1056619624 6.6986082859 0.8097127394 2.5478820954 0.2474112922 10.2414349231 1.1635586577
0.0 0.0065 0.7948 0.1987 0.0000000000 0.0000000000 4.2798806288 0.4576959313 6.3501023497 0.3364757705 2.4321594464 0.1564073203 13.0621424249 .9505790221
0.003 0.002 0.7959999999999999 0.19899999999999998 0.0010414809 0.0007452231 1.3675250618 0.1456404229 6.6164025667 0.3901275802 2.4817548674 0.1154938115 10.4667239768 .6520070377
0.003 0.0025 0.7956 0.1989 0.0012914363 0.0004858260 1.7885118328 0.3313795740 6.5990351613 0.4902874579 2.6292185859 0.1833716498 11.0180570163 1.0055245077
0.003 0.003 0.7952 0.1988 0.0009998217 0.0007167326 2.1804023259 0.3249299234 6.5220396637 0.5171016772 2.4996092189 0.2172759992 11.2030510302 1.0600243324
0.003 0.0035 0.7948 0.1987 0.0010414809 0.0010539046 2.3949873755 0.2071354348 6.4328869824 0.4946049521 2.5227537488 0.2242873370 11.3516695876 .9270816285
0.003 0.004 0.7944 0.1986 0.0013330956 0.0015043542 2.5322854369 0.3463786320 6.4855681123 0.6844471747 2.3931443818 0.1417284069 11.4123310266 1.1740585678
0.003 0.0045 0.794 0.1985 0.0015413917 0.0010067409 2.9241759300 0.4944026687 6.5116192204 0.3092200308 2.4473687088 0.2062236740 11.8847052509 1.0108531144
0.003 0.005 0.7936 0.1984 0.0010414809 0.0011783011 3.3397071489 0.3332702869 6.3275247226 0.5418457321 2.4334819909 0.1573216648 12.1017553433 1.0336159849
0.003 0.0055 0.7932 0.1983 0.0014997325 0.0006665478 3.6834069317 0.4300860859 6.4380972040 0.2059630774 2.4877063179 0.1934082943 12.6107101861 .8301240054
0.003 0.006 0.7928 0.1982 0.0010414809 0.0006970924 3.8725327381 0.3332107442 6.1897433059 0.1499643029 2.5029155803 0.2339446377 12.5662331052 .7178167772
0.003 0.0065 0.7924 0.1981 0.0015413917 0.0011053444 4.3726250147 0.1891957365 6.2870007765 0.1997377475 2.4447236197 0.2039722191 13.1058908026 .5940110475
0.0 0.006999999999999999 0.7944 0.1986 0.0000000000 0.0000000000 4.5626600798 0.6061039551 6.4114671823 0.6624652829 2.4691906941 0.1335966409 13.4433179562 1.4021658789
0.003 0.006999999999999999 0.792 0.198 0.0011247994 0.0005650934 4.5662971145 0.3909008731 6.4079937012 0.3570803136 2.4758034169 0.0677473370 13.4512190320 .8162936171
0.003 0.0075 0.7916 0.1979 0.0012497771 0.0004563541 4.8081599246 0.5541735880 6.2088474519 0.3158979929 2.3673547629 0.1900970915 13.3856119165 1.0606250265
0.003 0.008 0.7912 0.1978 0.0010414809 0.0005891506 5.3046151665 0.2895614192 6.1868487383 0.3057321146 2.3680160352 0.0885611231 13.8605214209 .6844438075
0.003 0.0085 0.7908 0.1977 0.0017080287 0.0014764071 5.3437132899 0.8912145277 6.2105841925 0.4345261756 2.3541293173 0.1205621059 13.9101348284 1.4477792163
0.003 0.009000000000000001 0.7904 0.1976 0.0011664586 0.0002040877 5.6592260535 1.0268972914 6.1810596032 0.4446960258 2.3369362380 0.1604808507 14.1783883533 1.6322782556
0.003 0.0095 0.79 0.1975 0.0015413917 0.0007263536 6.0993072569 0.5193642309 6.0855388732 0.5681569435 2.3237107924 0.2187762150 14.5100983142 1.3070237430
0.003 0.01 0.7896 0.1974 0.0009581624 0.0006768825 6.6112198964 0.8309728999 6.1729548140 0.4466962108 2.3323073321 0.1226905136 15.1174402049 1.4010365068
0.0035 0.0 0.7972 0.1993 0.0017496879 0.0006234984 0.0000000000 0.0000000000 6.9944330922 0.4039074245 2.6933619970 0.1522133306 9.6895447771 .5567442535
0.0035 0.0005 0.7968 0.1992 0.0014164140 0.0010339550 0.2891442617 0.0620964437 6.7767616105 0.8974720551 2.6093804174 0.2582316939 9.6767027036 1.2188341477
0.0035 0.001 0.7964 0.1991 0.0017080287 0.0009998217 0.6783069788 0.1059432697 6.7240804806 0.4432678449 2.5280439270 0.2181436927 9.9321394151 .7683546290
0.0 0.0075 0.794 0.1985 0.0000000000 0.0000000000 4.8527136002 0.3092869846 6.3639962740 0.4367264624 2.5101895754 0.1579541274 13.7268994496 .9039675744
0.0035 0.0015 0.7959999999999999 0.19899999999999998 0.0015413917 0.0013588832 1.0447382287 0.1934307611 6.5046722583 0.2142574484 2.6768301900 0.1946253627 10.2277820687 .6036724554
0.0035 0.002 0.7956 0.1989 0.0018746656 0.0010863400 1.4120787373 0.1453221822 6.5295655394 0.4218591684 2.4784485060 0.2531075262 10.4219674483 .8213752168
0.0035 0.0025 0.7952 0.1988 0.0017496879 0.0014334652 1.8503414233 0.3057597804 6.6320332316 0.6508841820 2.5703653529 0.2070363145 11.0544896957 1.1651137421
0.0035 0.003 0.7948 0.1987 0.0011664586 0.0014090432 2.0531061100 0.1515600860 6.5544588206 0.3078296068 2.5789618926 0.1722864946 11.1876932818 .6330852306
0.0035 0.0035 0.7944 0.1986 0.0017496879 0.0006768825 2.4722743637 0.3416393557 6.6262440965 0.3060126109 2.4705132386 0.2106710119 11.5707813867 .8589998610
0.0035 0.004 0.794 0.1985 0.0017496879 0.0010734834 2.6659464635 0.2915645407 6.4201508850 0.3272986769 2.4678681495 0.2250891581 11.5557151859 .8450258591
0.0035 0.0045 0.7936 0.1984 0.0015413917 0.0006768825 3.1478535664 0.4065759130 6.5920881991 0.6857386373 2.4195952730 0.1860703166 12.1610784302 1.2790617494
0.0035 0.005 0.7932 0.1983 0.0013747548 0.0004248425 3.4169941371 0.5992449339 6.4340448094 0.3907284556 2.4996092189 0.2443309354 12.3520229202 1.2347291674
0.0035 0.0055 0.7928 0.1982 0.0015413917 0.0007263536 3.6424902909 0.2523352580 6.3188410198 0.2883431014 2.4777872337 0.1402520937 12.4406599361 .6816568067
0.0035 0.006 0.7924 0.1981 0.0012914363 0.0015453274 3.8407086841 0.4176418250 6.3813636795 0.5565957663 2.5902035213 0.2095137675 12.8135673212 1.1852966862
0.0 0.008 0.7936 0.1984 0.0000000000 0.0000000000 5.1009412211 0.3629297811 6.2157944141 0.3622833193 2.5029155803 0.1186610682 13.8196512155 .8438741686
0.0035 0.0065 0.792 0.198 0.0015830510 0.0011958450 4.2316899185 0.0874780575 6.2238992033 0.2187772310 2.3832252976 0.1847495818 12.8403974704 .4922007153
0.0035 0.006999999999999999 0.7916 0.1979 0.0014580733 0.0008331847 4.4326360879 0.4572766699 6.2030583168 0.8044773512 2.4513363425 0.1913626464 13.0884888205 1.4539498522
0.0035 0.0075 0.7912 0.1978 0.0014997325 0.0008078026 4.9145431907 0.4236794240 6.3582071389 0.3725721155 2.4057085552 0.1273082246 13.6799586173 .9243675667
0.0035 0.008 0.7908 0.1977 0.0010831401 0.0007167326 5.0863930821 0.7834285956 6.3182621063 0.4537943490 2.4473687088 0.1611877464 13.8531070373 1.3991274236
0.0035 0.0085 0.7904 0.1976 0.0013747548 0.0011664586 5.6555890188 0.2114490797 6.3993099985 0.4824875153 2.4275305404 0.1336620877 14.4838043125 .8287651413
0.0035 0.009000000000000001 0.79 0.1975 0.0014997325 0.0012745275 5.6301297756 0.4486102117 6.1990059222 0.2684461359 2.4665456049 0.1644428740 14.2971810352 .8827737491
0.0035 0.0095 0.7896 0.1974 0.0012914363 0.0006122632 5.6937778835 0.3780417257 6.1874276519 0.5166893123 2.3018888072 0.2458439233 14.1843857789 1.1411872245
0.0035 0.01 0.7892 0.1973 0.0013747548 0.0007726637 6.3120737891 0.5884695233 6.2019004897 0.2770716614 2.4017409215 0.1765287376 14.9170899551 1.0428425860
0.004 0.0 0.7968 0.1992 0.0017496879 0.0008578162 0.0000000000 0.0000000000 6.7321852698 0.5351290659 2.5267213824 0.2139662930 9.2606563401 .7499531751
0.004 0.0005 0.7964 0.1991 0.0020413026 0.0013791661 0.3391534894 0.0454992900 6.6227706154 0.2527141507 2.5723491698 0.2434344367 9.5363145772 .5430270435
0.0 0.0085 0.7932 0.1983 0.0000000000 0.0000000000 5.3655354983 0.6117736769 6.2858429495 0.1553215360 2.3448715054 0.1348995451 13.9962499532 .9019947580
0.004 0.001 0.7959999999999999 0.19899999999999998 0.0014997325 0.0009277952 0.6892180830 0.1268538071 6.5805099288 0.3061702772 2.5849133431 0.1582307257 9.8561410874 .5921826052
0.004 0.0015 0.7956 0.1989 0.0018330064 0.0005526722 0.9974567771 0.1161006206 6.5538799071 0.6229432231 2.5253988379 0.2505305764 10.0785685285 .9901270923
0.004 0.002 0.7952 0.1988 0.0016247102 0.0005526722 1.4948212776 0.1832466454 6.8149699025 0.4227828827 2.5915260659 0.2439870695 10.9029419562 .8505692698
0.004 0.0025 0.7948 0.1987 0.0022495987 0.0005526722 1.6657619103 0.2811712497 6.6169814802 0.2633897448 2.5399468280 0.2184962095 10.8249398172 .7636098762
0.004 0.003 0.7944 0.1986 0.0014580733 0.0009499767 2.1631264109 0.2483724605 6.7339220103 0.3580775476 2.5776393480 0.1723676948 11.4761458425 .7797676796
0.004 0.0035 0.794 0.1985 0.0022495987 0.0006122632 2.4404503097 0.2145079799 6.3796269389 0.2546429918 2.4308369018 0.1394265592 11.2531637491 .6091897941
0.004 0.004 0.7936 0.1984 0.0020829618 0.0012358127 2.7714204709 0.2553447061 6.5660370909 0.5393982992 2.5313502884 0.3005582539 11.8708908120 1.0965370719
0.004 0.0045 0.7932 0.1983 0.0019996433 0.0011664586 2.9041722389 0.3369119382 6.4022045660 0.6080675642 2.4883675902 0.2871048989 11.7967440384 1.2332508599
0.004 0.005 0.7928 0.1982 0.0014997325 0.0005526722 3.3969904460 0.3730133324 6.4809368041 0.4386315810 2.4513363425 0.1573550157 12.3307633251 .9695526013
0.004 0.0055 0.7924 0.1981 0.0023329172 0.0012469967 3.5906625458 0.5868319203 6.3026314414 0.5557159668 2.4341432632 0.2661701018 12.3297701676 1.4099649856
0.0 0.009000000000000001 0.7928 0.1982 0.0000000000 0.0000000000 5.7310574896 0.7726580492 6.3651541011 0.2715345076 2.4367883523 0.1719816524 14.5329999430 1.2161742092
0.004 0.006 0.792 0.198 0.0021662803 0.0016369483 3.8725327381 0.1562655690 6.4901994204 0.5588767632 2.4288530850 0.2849032356 12.7937515238 1.0016825161
0.004 0.0065 0.7916 0.1979 0.0022079395 0.0014334652 4.2816991462 0.6580520633 6.1579030626 0.5057014177 2.4453848920 0.1471297388 12.8871950403 1.3123166850
0.004 0.006999999999999999 0.7912 0.1978 0.0021246210 0.0009277952 4.4280897944 0.3692978522 6.4792000636 0.5304642381 2.5498659122 0.2870683429 13.4592803912 1.1877582284
0.004 0.0075 0.7908 0.1977 0.0014580733 0.0012358127 4.8145247354 0.3429725687 6.2302672520 0.4015941040 2.4381108969 0.1793791716 13.4843609576 .9251816570
0.004 0.008 0.7904 0.1976 0.0014164140 0.0007167326 5.2564244562 0.9556892726 6.3952576039 0.5009605953 2.4037247383 0.1131529430 14.0568232124 1.5705195435
0.004 0.0085 0.79 0.1975 0.0020413026 0.0010339550 5.3946317763 0.6103720201 6.3888895552 0.2202124920 2.4037247383 0.2165906479 14.1892873724 1.0482091150
0.004 0.009000000000000001 0.7896 0.1974 0.0019579841 0.0011958450 5.5464779766 0.3689394845 6.0670136407 0.1080569641 2.4275305404 0.1827984329 14.0429801418 .6609907265
0.004 0.0095 0.7892 0.1973 0.0015413917 0.0011053444 6.1884146080 0.6268321484 6.0982749705 0.3280228397 2.3858703868 0.2084256378 14.6741013570 1.1643859703
0.004 0.01 0.7888 0.1972 0.0017080287 0.0007636264 6.3011626849 1.0711514979 6.2580551007 0.5041801644 2.4744808723 0.3137414678 15.0354066866 1.8898367565
0.0045 0.0 0.7964 0.1991 0.0021246210 0.0010339550 0.0000000000 0.0000000000 6.8392842701 0.4725211128 2.5994613332 0.2214778469 9.4408702243 .6950329147
0.0 0.0095 0.7924 0.1981 0.0000000000 0.0000000000 6.2811589938 0.4563935183 6.1081165003 0.3206867369 2.3838865699 0.2109448209 14.7731620640 .9880250761
0.0045 0.0005 0.7959999999999999 0.19899999999999998 0.0016663694 0.0012358127 0.3718868020 0.1184691142 6.5648792639 0.3887265236 2.6755076455 0.1592225013 9.6139400808 .6676539518
0.0045 0.001 0.7956 0.1989 0.0022495987 0.0009644810 0.6755792027 0.1551185722 6.4971463826 0.6880415747 2.5948324273 0.3981364386 9.7698076113 1.2422610665
0.0045 0.0015 0.7952 0.1988 0.0018330064 0.0010669971 0.9619956884 0.2526757739 6.5000409501 0.5254876776 2.5683815361 0.2343331014 10.0322511810 1.0135635500
0.0045 0.002 0.7948 0.1987 0.0022495987 0.0020979055 1.3729806139 0.2730805234 6.7281328752 0.4664850478 2.5597849964 0.3661657546 10.6631480842 1.1078292313
0.0045 0.0025 0.7944 0.1986 0.0017496879 0.0012799627 1.8130618173 0.2296233752 6.5695105720 0.4463960036 2.5756555312 0.1756048352 10.9599776084 .8529041767
0.0045 0.003 0.794 0.1985 0.0020829618 0.0012358127 2.0030968824 0.0910349141 6.2939477387 0.4736998531 2.4414172583 0.2513739401 10.7405448412 .8173445200
0.0045 0.0035 0.7936 0.1984 0.0015413917 0.0002040877 2.4259021707 0.4494939413 6.4386761175 0.3301045883 2.5578011796 0.1195129596 11.4239208595 .8993155769
0.0045 0.004 0.7932 0.1983 0.0025828726 0.0019108833 2.8596185633 0.1945898561 6.4427285121 0.4231283596 2.4546427039 0.0947813349 11.7595726519 .7144104339
0.0045 0.0045 0.7928 0.1982 0.0017080287 0.0011604920 2.9769129337 0.3680150813 6.5417227232 0.5200306350 2.4777872337 0.2387403577 11.9981309193 1.1279465660
0.0045 0.005 0.7924 0.1981 0.0017913472 0.0005650934 3.1178480298 0.5706320898 6.3211566739 0.3219383811 2.5048993972 0.1507120624 11.9456954481 1.0438476267
0.0 0.001 0.7992 0.1998 0.0000000000 0.0000000000 0.6664866159 0.1580750865 6.5822466693 0.6242717322 2.5637526301 0.2884420871 9.8124859153 1.0707889058
0.0 0.01 0.792 0.198 0.0000000000 0.0000000000 6.4102737271 0.4950911451 6.1758493816 0.5493471378 2.4090149166 0.1510598331 14.9951380253 1.1954981160
0.0045 0.0055 0.792 0.198 0.0024162357 0.0015043542 3.6170310477 0.9983080668 6.2233202898 0.2680313310 2.4222403622 0.1412462730 12.2650079354 1.4090900250
0.0045 0.006 0.7916 0.1979 0.0019996433 0.0007263536 3.8798068076 0.4834178784 6.4566224365 0.3527973250 2.3865316590 0.1549354038 12.7249605464 .9918769608
0.0045 0.0065 0.7912 0.1978 0.0021662803 0.0015939762 4.4835545742 0.7293683022 6.2366353007 0.1973950778 2.4526588871 0.1338582363 13.1750150423 1.0622155925
0.0045 0.006999999999999999 0.7908 0.1977 0.0023329172 0.0014527072 4.5262897324 0.4712943096 6.4699374473 0.3425172525 2.4764646891 0.2984382681 13.4750247860 1.1137025374
0.0045 0.0075 0.7904 0.1976 0.0021246210 0.0013537649 4.8636247044 0.6992051485 6.2105841925 0.2594824445 2.4592716099 0.1380396975 13.5356051278 1.0980810554
0.0045 0.008 0.79 0.1975 0.0017080287 0.0016746806 4.9918301789 0.5345327572 6.2296883385 0.5864985367 2.3706611243 0.3342925959 13.5938876704 1.4569985704
0.0045 0.0085 0.7896 0.1974 0.0015830510 0.0007726637 5.5937594282 0.0241253592 6.2586340142 0.4134658525 2.3845478422 0.1659464072 14.2385243356 .6043102826
0.0045 0.009000000000000001 0.7892 0.1973 0.0019163249 0.0012188442 5.6628630882 0.3640942452 6.0849599596 0.4943040092 2.3356136935 0.1527868136 14.0853530662 1.0124039122
0.0045 0.0095 0.7888 0.1972 0.0018330064 0.0021469668 6.2338775422 1.1691864648 6.1306941274 0.3576542503 2.4381108969 0.1259962319 14.8045155729 1.6549839138
0.0045 0.01 0.7884 0.1971 0.0016247102 0.0004081755 6.2211479206 0.1736279397 6.0137535973 0.3962848015 2.3025500795 0.1341323624 14.5390763076 .7044532791
0.0005 0.0 0.7996 0.1999 0.0002916147 0.0004248425 0.0000000000 0.0000000000 6.6106134316 0.3205403933 2.5544948182 0.1630327882 9.1653998645 .4839980240
0.005 0.0 0.7959999999999999 0.19899999999999998 0.0020829618 0.0016870705 0.0000000000 0.0000000000 6.9047014974 0.3891504706 2.7336996061 0.0849316657 9.6404840653 .4757692068
0.005 0.0005 0.7956 0.1989 0.0022495987 0.0016538245 0.3691590260 0.0659196869 6.6384012803 0.6093691071 2.6318636750 0.3509356478 9.6416735800 1.0278782663
0.005 0.001 0.7952 0.1988 0.0024995542 0.0009499767 0.7910550557 0.1990425205 6.5880358045 0.6590365291 2.5902035213 0.0791982264 9.9717939357 .9382272527
0.005 0.0015 0.7948 0.1987 0.0031661019 0.0014286142 1.0902011629 0.1191649331 6.5793521017 0.5879436085 2.5379630112 0.1274455434 10.2106823777 .8359826992
0.005 0.002 0.7944 0.1986 0.0019163249 0.0004858260 1.3229713862 0.1731893160 6.6065610370 0.3705516835 2.5048993972 0.1751859917 10.4363481453 .7194128172
0.005 0.0025 0.794 0.1985 0.0019579841 0.0014334652 1.7048600338 0.1760302270 6.6534530317 0.5188253801 2.4929964961 0.1574883486 10.8532675457 .8537774209
0.005 0.003 0.7936 0.1984 0.0025828726 0.0013067992 2.0576524035 0.1351832533 6.5284077124 0.5752734414 2.5756555312 0.1377606498 11.1642985197 .8495241437
0.005 0.0035 0.7932 0.1983 0.0019996433 0.0011363125 2.4786391745 0.2593794871 6.5637214368 0.6227301403 2.4857225011 0.1933992504 11.5300827557 1.0766451903
0.005 0.004 0.7928 0.1982 0.0013747548 0.0008578162 2.5995705795 0.2711603927 6.5938249396 0.3609933120 2.5611075410 0.3110258160 11.7558778149 .9440373369
0.005 0.0045 0.7924 0.1981 0.0024578949 0.0006665478 3.1587646706 0.2153542292 6.6453482425 0.4099492581 2.4434010751 0.0839581454 12.2499718831 .7099281805
0.0005 0.0005 0.7992 0.1998 0.0001249777 0.0003332739 0.3409720068 0.0523909773 6.4849891987 0.2505993507 2.6510405711 0.1191318306 9.4771267543 .4224554325
0.005 0.005 0.792 0.198 0.0024995542 0.0005891506 3.4160848784 0.3186611186 6.4155195769 0.4763666820 2.4857225011 0.1072321870 12.3198265106 .9028491382
0.005 0.0055 0.7916 0.1979 0.0019579841 0.0008973674 3.7406902288 0.4054682079 6.4629904852 0.2902291556 2.5439144617 0.2136472393 12.7495531598 .9102419702
0.005 0.006 0.7912 0.1978 0.0022079395 0.0008163510 3.9125401202 0.5698259686 6.5046722583 0.4547239450 2.4724970555 0.3011338416 12.8919173735 1.3265001062
0.005 0.0065 0.7908 0.1977 0.0017080287 0.0016538245 4.4881008676 0.4138235962 6.4450441662 0.4009760790 2.4929964961 0.1850144830 13.4278495586 1.0014679827
0.005 0.006999999999999999 0.7904 0.1976 0.0023329172 0.0013537649 4.4244527597 0.5410326034 6.1579030626 0.4414282936 2.3964507432 0.1156300338 12.9811394827 1.0994446957
0.005 0.0075 0.79 0.1975 0.0021662803 0.0008973674 5.0045598005 0.3920328685 6.2626864089 0.4063065647 2.3713223966 0.1467607384 13.6407348863 .9459975390
0.005 0.008 0.7896 0.1974 0.0024578949 0.0017752897 5.2964318383 0.8645897905 6.5810888423 0.4018610637 2.4387721692 0.1435798621 14.3187507447 1.4118060060
0.005 0.0085 0.7892 0.1973 0.0025828726 0.0016993701 5.5192002161 0.4404042098 6.3749956308 0.3814965395 2.3772738471 0.2641118507 14.2740525666 1.0877119701
0.005 0.009000000000000001 0.7888 0.1972 0.0020829618 0.0017477030 5.7865222694 0.5574104300 6.2435822628 0.5334429678 2.3514842282 0.1499441275 14.3836717222 1.2425452283
0.005 0.0095 0.7884 0.1971 0.0020829618 0.0003726115 6.1293127935 0.7901536444 6.2314250790 0.5073000340 2.3640484015 0.1734500930 14.7268692358 1.4712763829
0.0005 0.001 0.7988 0.1997 0.0000416592 0.0001666369 0.7346810172 0.1023229161 6.9267002109 0.5310502136 2.6265734967 0.1403767512 10.2879963840 .7739165178
0.005 0.01 0.7879999999999999 0.19699999999999998 0.0025412134 0.0016113026 6.4948347847 0.4349489076 6.0791708245 0.3624091083 2.3217269756 0.1848442329 14.8982737982 .9838135514
0.0055 0.0 0.7956 0.1989 0.0024995542 0.0006970924 0.0000000000 0.0000000000 6.8525992810 0.4481792750 2.6431053037 0.3502271800 9.4982041389 .7991035474
0.0055 0.0005 0.7952 0.1988 0.0025412134 0.0014997325 0.3255146091 0.0338263784 6.8572305891 0.2200785242 2.5835907985 0.1832380596 9.7688772101 .4386426947
0.0055 0.001 0.7948 0.1987 0.0028744873 0.0018330064 0.7101310327 0.0978287979 6.6453482425 0.1804279424 2.5313502884 0.1376082035 9.8897040509 .4176979502
0.0055 0.0015 0.7944 0.1986 0.0028744873 0.0011301867 1.0265530550 0.0818130734 6.4433074256 0.2087623462 2.5710266252 0.2432403591 10.0437615931 .5349459654
0.0055 0.002 0.794 0.1985 0.0028328281 0.0010734834 1.4830009147 0.3089018201 6.6742939183 0.4469632256 2.5743329866 0.0893672239 10.7344606477 .8463057530
0.0055 0.0025 0.7936 0.1984 0.0023329172 0.0013791661 1.8357932844 0.0891630026 6.5527220800 0.4500716576 2.5842520708 0.2384471188 10.9751003524 .7790609451
0.0055 0.003 0.7932 0.1983 0.0023329172 0.0004081755 2.1240282874 0.1746534226 6.5168294421 0.7725630686 2.5650751747 0.2035773729 11.2082658214 1.1512020396
0.0055 0.0035 0.7928 0.1982 0.0023329172 0.0014997325 2.4404503097 0.1604422956 6.4994620366 0.6107095841 2.5366404666 0.1438111384 11.4788857301 .9164627506
0.0055 0.004 0.7924 0.1981 0.0029578058 0.0015676277 2.7086816217 0.5300408840 6.4039413066 0.7422438897 2.5207699319 0.1750861194 11.6363506660 1.4489385208
0.0005 0.0015 0.7984 0.1996 0.0001666369 0.0001666369 0.9965475184 0.1877041176 6.6106134316 0.8433989124 2.5115121200 0.2918181910 10.1188397069 1.3230878579
0.0055 0.0045 0.792 0.198 0.0019996433 0.0017196739 2.9850962618 0.2547612381 6.3825215065 0.4457107752 2.5022543081 0.2001547869 11.8718717197 .9023464741
0.0055 0.005 0.7916 0.1979 0.0026661911 0.0015676277 3.3151571644 0.4865816953 6.6389801938 0.4146346561 2.3971120155 0.1625169964 12.3539155648 1.0653009755
0.0055 0.0055 0.7912 0.1978 0.0020413026 0.0013278779 3.7188680204 0.4615596271 6.3020525279 0.7476497154 2.4652230604 0.2956293887 12.4881849113 1.5061666091
0.0055 0.006 0.7908 0.1977 0.0026245319 0.0008973674 3.8107031475 0.3092228239 6.3350505983 0.2308290151 2.3316460598 0.2157572459 12.4800243375 .7567064523
0.0055 0.0065 0.7904 0.1976 0.0029161465 0.0010539046 4.3435287368 0.7538977344 6.3529969172 0.4274154200 2.3971120155 0.2449029724 13.0965538160 1.4272700314
0.0055 0.006999999999999999 0.79 0.1975 0.0024578949 0.0014527072 4.4089953621 0.6725908859 6.3113151441 0.4888251934 2.3924831096 0.1783033367 13.1152515107 1.3411721232
0.0055 0.0075 0.7896 0.1974 0.0022079395 0.0005650934 4.9891024029 0.4115076180 6.3089994901 0.2720918157 2.3699998520 0.2550282946 13.6703096845 .9391928217
0.0055 0.008 0.7892 0.1973 0.0019163249 0.0008496850 4.8036136312 0.7082325568 6.2128998465 0.4998756462 2.3521455005 0.2246613572 13.3705753031 1.4336192452
0.0055 0.0085 0.7888 0.1972 0.0023745765 0.0015720498 5.4100891739 0.4679282306 6.4380972040 0.2831686091 2.3977732878 0.1740239492 14.2483342422 .9266928387
0.0055 0.009000000000000001 0.7884 0.1971 0.0028744873 0.0013014761 5.8783573965 0.3206474678 6.1139056354 0.5504173802 2.3680160352 0.1492425759 14.3631535544 1.0216089000
0.0005 0.002 0.7979999999999999 0.1995 0.0002499554 0.0003117492 1.4211713242 0.4619750014 6.5816677558 0.2290157282 2.5373017389 0.2590837451 10.5403907743 .9503862239
0.0055 0.0095 0.7879999999999999 0.19699999999999998 0.0026245319 0.0018367897 5.9720110410 0.5873445136 6.2348985601 0.3120553281 2.3852091145 0.1351715595 14.5947432475 1.0364081909
0.0055 0.01 0.7876 0.1969 0.0030411242 0.0016156051 6.0656646856 0.7707038809 6.1324308679 0.3003573818 2.3177593419 0.2032161911 14.5188960196 1.2758930589
0.006 0.0 0.7952 0.1988 0.0031244427 0.0011783011 0.0000000000 0.0000000000 6.8572305891 0.6105054064 2.6080578729 0.1381030388 9.4684129047 .7497867463
0.006 0.0005 0.7948 0.1987 0.0029161465 0.0004563541 0.3555201457 0.1197186765 6.7055552481 0.6590934821 2.6860880019 0.1320294320 9.7500795422 .9112979447
0.006 0.001 0.7944 0.1986 0.0025828726 0.0003332739 0.7028569633 0.1780476172 6.6140869127 0.4780858347 2.5234150210 0.2214383558 9.8429417696 .8779050816
0.006 0.0015 0.794 0.1985 0.0025828726 0.0019289621 1.0365549005 0.0632572254 6.8271270863 0.2754703862 2.5756555312 0.1255372784 10.4419203906 .4661938521
0.006 0.002 0.7936 0.1984 0.0032077612 0.0024376883 1.3629787683 0.2611583425 6.4873048528 0.4244569260 2.5101895754 0.1363824982 10.3636809577 .8244354550
0.006 0.0025 0.7932 0.1983 0.0032910797 0.0016113026 1.7203174314 0.3084304103 6.6360856262 0.2445894187 2.6007838778 0.0476116042 10.9604780151 .6022427358
0.006 0.003 0.7928 0.1982 0.0028744873 0.0018704951 2.0976597856 0.2964015959 6.5382492421 0.6457561643 2.5617688133 0.0991820247 11.2005523283 1.0432102800
0.006 0.0035 0.7924 0.1981 0.0027911688 0.0019822093 2.3413411131 0.3833579541 6.5388281557 0.3781506332 2.5134959368 0.0944856046 11.3964563744 .8579764012
0.0005 0.0025 0.7976 0.1994 0.0001249777 0.0003332739 1.7184989141 0.0650612553 6.6100345181 0.3896324506 2.4824161397 0.2428013162 10.8110745496 .6978282960
0.006 0.004 0.792 0.198 0.0029161465 0.0024995542 2.8141556291 0.3834010838 6.6175603938 0.5829679220 2.4943190407 0.1695541328 11.9289512101 1.1384226928
0.006 0.0045 0.7916 0.1979 0.0022912580 0.0004563541 3.1269406166 0.4210721895 6.6291386641 0.6822283932 2.4685294218 0.2196220539 12.2268999605 1.3233789907
0.006 0.005 0.7912 0.1978 0.0020829618 0.0007452231 3.3097016123 0.6042843195 6.3605227929 0.4699208998 2.4156276394 0.2240766762 12.0879350064 1.2990271186
0.006 0.0055 0.7908 0.1977 0.0027078503 0.0009499767 3.7534198504 0.1729600273 6.4739898419 0.7009072114 2.5075444863 0.0948735616 12.7376620289 .9696907770
0.006 0.006 0.7904 0.1976 0.0026245319 0.0011363125 3.7716050241 0.4113468603 6.1382200031 0.4388088072 2.4010796492 0.3553044945 12.3135292083 1.2065964745
0.006 0.0065 0.79 0.1975 0.0023745765 0.0005650934 4.2271436251 0.4781490488 6.2962633927 0.2485798280 2.4143050948 0.1895165285 12.9400866891 .9168104987
0.006 0.006999999999999999 0.7896 0.1974 0.0024995542 0.0011783011 4.5762989600 0.4077130542 6.3454710415 0.6232766912 2.3726449412 0.1058531486 13.2969144969 1.1380211951
0.006 0.0075 0.7892 0.1973 0.0020413026 0.0004858260 5.0018320245 0.7778579177 6.0895912678 0.3737002208 2.3779351194 0.2237954867 13.4713997143 1.3758394512
0.006 0.008 0.7888 0.1972 0.0028744873 0.0008895978 4.9809190747 0.9627430872 6.3211566739 0.4561221343 2.4143050948 0.1571770625 13.7192553307 1.5769318818
0.006 0.0085 0.7884 0.1971 0.0025412134 0.0018518456 5.5110168879 0.2440745699 6.2765803332 0.3685565498 2.5194473873 0.2403613311 14.3095858218 .8548442964
0.0005 0.003 0.7972 0.1993 0.0002499554 0.0003117492 2.0540153687 0.2336918645 6.6632945615 0.3430178603 2.5485433677 0.1669971104 11.2661032533 .7440185844
0.006 0.009000000000000001 0.7879999999999999 0.19699999999999998 0.0029161465 0.0013173807 5.7083260225 0.2440203673 6.3315771172 0.3906289458 2.3805802085 0.2013136998 14.4233994947 .8372803936
0.006 0.0095 0.7876 0.1969 0.0030827835 0.0027933442 5.8601722228 0.6957106537 6.1260628192 0.5140621629 2.3283396984 0.1062489860 14.3176575239 1.3188151468
0.006 0.01 0.7872 0.1968 0.0022079395 0.0008578162 6.2293312488 0.8462341179 6.2314250790 0.2540737915 2.4420785306 0.1380523681 14.9050427979 1.2392180937
0.0065 0.0 0.7948 0.1987 0.0027911688 0.0011363125 0.0000000000 0.0000000000 6.6812408804 0.6021969582 2.6708787395 0.1334001077 9.3549107887 .7367333784
0.0065 0.0005 0.7944 0.1986 0.0034160574 0.0012525513 0.3200590570 0.0593739655 6.6702415236 0.2138879794 2.6325249473 0.1379129277 9.6262415853 .4124274239
0.0065 0.001 0.794 0.1985 0.0030827835 0.0025051026 0.7137680675 0.2061432019 6.4357815499 0.6032889936 2.4612554267 0.2888057003 9.6138878276 1.1007429984
0.0065 0.0015 0.7936 0.1984 0.0033327389 0.0009499767 1.0347363832 0.0793923947 6.6656102155 0.3420668629 2.5478820954 0.0583420562 10.2515614330 .4807512905
0.0065 0.002 0.7932 0.1983 0.0027495096 0.0013014761 1.3766176486 0.1070302144 6.5174083556 0.3107121114 2.5525110014 0.2524986613 10.4492865152 .6715424632
0.0065 0.0025 0.7928 0.1982 0.0028744873 0.0013791661 1.6448489606 0.1703398532 6.6447693290 0.5593946370 2.5478820954 0.3578601279 10.8403748723 1.0889737842
0.0065 0.003 0.7924 0.1981 0.0031244427 0.0011484659 2.2076800864 0.1795273652 6.8120753349 0.3988138526 2.5829295262 0.2055014662 11.6058093902 .7849911499
0.0005 0.0035 0.7968 0.1992 0.0002082962 0.0003726115 2.4422688271 0.2831519724 6.7993392376 0.5706337335 2.5253988379 0.1347698215 11.7672151988 .9889281389
0.0065 0.0035 0.792 0.198 0.0029161465 0.0010204387 2.3649818389 0.3555375863 6.4155195769 0.3090031894 2.4209178176 0.1618915554 11.2043353799 .8274527698
0.0065 0.004 0.7916 0.1979 0.0026245319 0.0018177945 2.6868594133 0.3357615446 6.5353546746 0.5255361460 2.4599328821 0.2562803357 11.6847715019 1.1193958208
0.0065 0.0045 0.7912 0.1978 0.0034577166 0.0013588832 2.9423611037 0.4259913327 6.5330390205 0.2809490611 2.4777872337 0.1511177171 11.9566450745 .8594169941
0.0065 0.005 0.7908 0.1977 0.0027911688 0.0016369483 3.0696573195 0.3417361402 6.3628384470 0.4286681607 2.3852091145 0.1912254918 11.8204960498 .9632667410
0.0065 0.0055 0.7904 0.1976 0.0024995542 0.0012635872 3.6388532561 0.2351167851 6.3831004200 0.2891184745 2.4625779713 0.2151890141 12.4870312016 .7406878609
0.0065 0.006 0.79 0.1975 0.0026245319 0.0011363125 4.0207419037 0.2526757739 6.4965674690 0.3324919609 2.4473687088 0.1975600048 12.9673026134 .7838640521
0.0065 0.0065 0.7896 0.1974 0.0029578058 0.0018518456 4.3644416865 0.5141293061 6.4786211501 0.5458684791 2.3792576640 0.1153422646 13.2252783064 1.1771918954
0.0065 0.006999999999999999 0.7892 0.1973 0.0029161465 0.0023119938 4.3417102194 0.5688210708 6.2673177170 0.4047330084 2.4989479467 0.1563961368 13.1108920296 1.1322622098
0.0065 0.0075 0.7888 0.1972 0.0029578058 0.0008078026 4.8854469128 0.4969113270 6.3309982037 0.3701498954 2.4440623474 0.1863990381 13.6634652697 1.0542680631
0.0065 0.008 0.7884 0.1971 0.0028328281 0.0010406474 5.2436948346 0.6474177240 6.2580551007 0.5010328417 2.3772738471 0.2378007204 13.8818566105 1.3872919335
0.0005 0.004 0.7964 0.1991 0.0002499554 0.0006122632 2.6841316372 0.3771220959 6.6679258696 0.3154860895 2.5578011796 0.2015568324 11.9101086418 .8947772810
0.0065 0.0085 0.7879999999999999 0.19699999999999998 0.0028744873 0.0020134819 5.5101076292 0.4396526663 6.2296883385 0.7556575656 2.3389200549 0.1504797687 14.0815905099 1.3478034825
0.0065 0.009000000000000001 0.7876 0.1969 0.0029994650 0.0008163510 5.8210740994 0.7532394655 6.1249049922 0.4819537592 2.4381108969 0.1997699071 14.3870894535 1.4357794828
0.0065 0.0095 0.7872 0.1968 0.0027078503 0.0006970924 5.9865591800 0.3018629282 6.3298403766 0.2279596476 2.3971120155 0.0921045707 14.7162194224 .6226242389
0.0065 0.01 0.7868 0.1967 0.0026661911 0.0004081755 6.4557366613 0.8097610976 6.3037892684 0.1790106933 2.3580969510 0.1250066992 15.1202890718 1.1141866656
0.006999999999999999 0.0 0.7944 0.1986 0.0038326497 0.0017196739 0.0000000000 0.0000000000 6.8925443135 0.5939934782 2.5935098827 0.2756355474 9.4898868459 .8713486995
0.006999999999999999 0.0005 0.794 0.1985 0.0030411242 0.0007263536 0.3291516439 0.0824572808 6.7414478860 0.4299733748 2.5617688133 0.0973126814 9.6354094674 .6104696906
0.006999999999999999 0.001 0.7936 0.1984 0.0027911688 0.0017196739 0.7046754806 0.0511129561 6.6233495289 0.3203102898 2.5108508477 0.3769275199 9.8416670260 .7500704397
0.006999999999999999 0.0015 0.7932 0.1983 0.0029994650 0.0011958450 1.0101863987 0.0876668729 6.5179872691 0.3213131685 2.4771259614 0.1499441275 10.0082990942 .5601200139
0.006999999999999999 0.002 0.7928 0.1982 0.0030411242 0.0017595788 1.3938935636 0.2804057077 6.5087246529 0.3173924696 2.5174635705 0.2740125941 10.4231229112 .8735703502
0.006999999999999999 0.0025 0.7924 0.1981 0.0034577166 0.0005650934 1.7421396399 0.1851318563 6.5301444529 0.3314501068 2.5366404666 0.1119407216 10.8123822760 .6290877781
0.0 0.0015 0.7988 0.1997 0.0000000000 0.0000000000 1.0583771090 0.1741794125 6.6233495289 0.4153259674 2.5723491698 0.1068727302 10.2540758077 .6963781101
0.0005 0.0045 0.7959999999999999 0.19899999999999998 0.0002499554 0.0003117492 3.0596554740 0.2899380586 6.3645751876 0.5432590561 2.4242241790 0.0973126814 11.8487047960 .9308215453
0.006999999999999999 0.003 0.792 0.198 0.0036660128 0.0008163510 2.1813115846 0.4403816822 6.3761534579 0.6696245361 2.5465595508 0.2902194387 11.1076906061 1.4010420080
0.006999999999999999 0.0035 0.7916 0.1979 0.0037493312 0.0016241760 2.4604540008 0.1790477885 6.3541547443 0.6048291592 2.3673547629 0.2456161450 11.1857128392 1.0311172687
0.006999999999999999 0.004 0.7912 0.1978 0.0032910797 0.0013278779 2.8032445249 0.5623189758 6.5915092856 0.3560087488 2.5115121200 0.0909195279 11.9095570102 1.0105751304
0.006999999999999999 0.0045 0.7908 0.1977 0.0025412134 0.0010339550 2.9696388642 0.4154983888 6.3582071389 0.1147709732 2.4625779713 0.1303494981 11.7929651878 .6616528151
0.006999999999999999 0.005 0.7904 0.1976 0.0025828726 0.0021822442 3.3051553188 0.5150932392 6.1584819761 0.3416394237 2.4969641298 0.1186905456 11.9631842973 .9776054527
0.006999999999999999 0.0055 0.79 0.1975 0.0029994650 0.0017397408 3.6952272946 0.3544663087 6.3900473822 0.4712882270 2.4367883523 0.1272670000 12.5250624941 .9547612765
0.006999999999999999 0.006 0.7896 0.1974 0.0032494204 0.0013330956 3.8625308926 0.3313795740 6.2864218630 0.3440987135 2.4843999565 0.1841901499 12.6366021325 .8610015330
0.006999999999999999 0.0065 0.7892 0.1973 0.0027078503 0.0010863400 4.3489842889 0.7137906538 6.1347465220 0.4182400747 2.4010796492 0.2116236608 12.8875183104 1.3447407293
0.006999999999999999 0.006999999999999999 0.7888 0.1972 0.0030827835 0.0017752897 4.4335453465 0.8084613657 6.1822174302 0.4214776658 2.3832252976 0.2047339988 13.0020708578 1.4364483200
0.006999999999999999 0.0075 0.7884 0.1971 0.0032077612 0.0013841904 4.9845561095 0.7725938459 6.3501023497 0.4058245680 2.3911605650 0.2617970192 13.7290267854 1.4415996235
0.0005 0.005 0.7956 0.1989 0.0001249777 0.0003332739 3.3433441836 0.5021742780 6.4572013500 0.2216686989 2.5161410259 0.1902350596 12.3168115372 .9144113104
0.006999999999999999 0.008 0.7879999999999999 0.19699999999999998 0.0031661019 0.0008496850 5.1700448811 0.3822521780 6.1758493816 0.5493837408 2.4519976148 0.1607639820 13.8010579794 1.0932495858
0.006999999999999999 0.0085 0.7876 0.1969 0.0032494204 0.0010067409 5.5273835442 0.3700761038 6.1544295815 0.4202513402 2.4010796492 0.1575660740 14.0861421953 .9489002589
0.006999999999999999 0.009000000000000001 0.7872 0.1968 0.0035410351 0.0012358127 5.6892315901 0.8341743541 6.3865739011 0.5304516022 2.4420785306 0.2834259587 14.5214250569 1.6492877277
0.006999999999999999 0.0095 0.7868 0.1967 0.0025828726 0.0015498132 5.8474426012 0.4489712781 6.1880065654 0.5638082684 2.3633871292 0.2113341788 14.4014191684 1.2256635385
0.006999999999999999 0.01 0.7864 0.1966 0.0030411242 0.0007726637 6.5593921513 0.9613302728 6.0322788298 0.4471671294 2.3382587826 0.1381663511 14.9329708879 1.5474364170
0.0075 0.0 0.794 0.1985 0.0030827835 0.0014041079 0.0000000000 0.0000000000 6.7559207239 0.7178527590 2.5452370063 0.3295604842 9.3042405137 1.0488173511
0.0075 0.0005 0.7936 0.1984 0.0032494204 0.0010067409 0.3300609025 0.0785548988 6.6760306588 0.7864842128 2.7039423535 0.3963972952 9.7132833352 1.2624431477
0.0075 0.001 0.7932 0.1983 0.0033743981 0.0005526722 0.7264976891 0.0370013546 6.6945558913 0.2263958973 2.5657364470 0.2325197333 9.9901644255 .4964696574
0.0075 0.0015 0.7928 0.1982 0.0037493312 0.0015808569 0.9519938429 0.0735544755 6.6117712586 0.3178736041 2.5214312042 0.1002520182 10.0889456369 .4932609547
0.0075 0.002 0.7924 0.1981 0.0034993758 0.0013278779 1.4484490847 0.1445235145 6.7929711889 0.2478507187 2.5452370063 0.1777531378 10.7901566557 .5714552489
0.0005 0.0055 0.7952 0.1988 0.0002916147 0.0004999108 3.5479273877 0.2015685209 6.3767323714 0.1274135910 2.4420785306 0.2745546445 12.3670299044 .6040366672
0.0075 0.0025 0.792 0.198 0.0036243535 0.0014334652 1.7166803967 0.1301987319 6.6447693290 0.2834099480 2.5544948182 0.2239595568 10.9195688974 .6390017019
0.0075 0.003 0.7916 0.1979 0.0039159682 0.0014041079 2.1040245964 0.2121828735 6.5718262260 0.3292303099 2.5683815361 0.2638269224 11.2481483267 .8066442137
0.0075 0.0035 0.7912 0.1978 0.0034577166 0.0011664586 2.3631633215 0.2840265662 6.3634173605 0.3875798963 2.5432531894 0.0630674895 11.2732915880 .7358404106
0.0075 0.004 0.7908 0.1977 0.0032910797 0.0016113026 2.6941334827 0.4008418210 6.5434594638 0.2606165515 2.5326728330 0.2138681734 11.7735568592 .8769378485
0.0075 0.0045 0.7904 0.1976 0.0032494204 0.0010734834 3.0087369876 0.4129035693 6.2910531711 0.6223748402 2.5214312042 0.2605312080 11.8244707833 1.2968831009
0.0075 0.005 0.79 0.1975 0.0033743981 0.0014764071 3.1733128096 0.3579293088 6.3587860524 0.6648831175 2.4698519663 0.2680559990 12.0053252264 1.2923448324
0.0075 0.0055 0.7896 0.1974 0.0027911688 0.0011363125 3.6488551017 0.1647339871 6.3165253658 0.3361369488 2.4136438225 0.1642832465 12.3818154588 .6662904949
0.0075 0.006 0.7892 0.1973 0.0026661911 0.0013537649 3.9734604521 0.2987575545 6.4299924148 0.5155464573 2.4195952730 0.2637937712 12.8257143310 1.0794515479
0.0075 0.0065 0.7888 0.1972 0.0035826943 0.0009998217 4.1453103435 0.3832457943 6.3570493119 0.5248469648 2.4262079958 0.1602081373 12.9321503455 1.0693007181
0.0075 0.006999999999999999 0.7884 0.1971 0.0028328281 0.0013067992 4.5772082187 0.5122734702 6.2424244358 0.4184483640 2.3825640254 0.2145459163 13.2050295080 1.1465745497
0.0005 0.006 0.7948 0.1987 0.0002916147 0.0004248425 4.0407455948 0.2082500159 6.3350505983 0.6699567795 2.4685294218 0.1207505636 12.8446172296 .9993822015
0.0075 0.0075 0.7879999999999999 0.19699999999999998 0.0035410351 0.0012358127 4.7499673688 0.5948914845 6.1625343707 0.5866653695 2.3772738471 0.1634827711 13.2933166217 1.3462754378
0.0075 0.008 0.7876 0.1969 0.0033327389 0.0015587459 5.2955225796 0.7310666005 6.1729548140 0.5523041254 2.3170980696 0.2358953890 13.7889082021 1.5208248608
0.0075 0.0085 0.7872 0.1968 0.0030411242 0.0014811016 5.3809928960 0.2812888404 6.1966902681 0.3545938615 2.4129825502 0.2142113956 13.9937068385 .8515751991
0.0075 0.009000000000000001 0.7868 0.1967 0.0029578058 0.0015453274 5.6201279301 0.6095262236 6.2580551007 0.4507502567 2.4810935951 0.1629791361 14.3622344317 1.2248009438
0.0075 0.0095 0.7864 0.1966 0.0037076720 0.0012188442 6.1902331254 0.3413100834 6.1509561004 0.3407829371 2.3640484015 0.1000249465 14.7089452993 .7833368112
0.0075 0.01 0.7859999999999999 0.1965 0.0032494204 0.0008578162 6.5830328771 0.4073235349 6.1405356571 0.2148884548 2.4407559860 0.1589476288 15.1675739406 .7820174347
0.008 0.0 0.7936 0.1984 0.0031244427 0.0011484659 0.0000000000 0.0000000000 6.5075668258 0.6491208322 2.5095283031 0.1700897200 9.0202195716 .8203590181
0.008 0.0005 0.7932 0.1983 0.0027495096 0.0009644810 0.3882534584 0.0764210153 6.6268230100 0.3644231840 2.5822682540 0.1636431795 9.6000942320 .6054518598
0.008 0.001 0.7928 0.1982 0.0034160574 0.0016788207 0.6873995656 0.1299190351 6.7182913454 0.6738513530 2.5954936996 0.1082549378 10.0046006680 .9137041466
0.008 0.0015 0.7924 0.1981 0.0038326497 0.0010734834 0.9819993795 0.1065036553 6.5903514585 0.3779094928 2.5207699319 0.2281379783 10.0969534196 .7136246098
0.0005 0.0065 0.7944 0.1986 0.0000833185 0.0002040877 4.0616585445 0.6392444228 6.3292614631 0.4606143857 2.4301756295 0.1489257995 12.8211789556 1.2489886957
0.008 0.002 0.792 0.198 0.0042075828 0.0008078026 1.2993306604 0.1660138042 6.5758786206 0.4200439449 2.5624300856 0.1271982628 10.4418469494 .7140638145
0.008 0.0025 0.7916 0.1979 0.0036243535 0.0005650934 1.5548323508 0.1751827912 6.4768844095 0.4438964482 2.4169501839 0.1100973665 10.4522912977 .7297416993
0.008 0.003 0.7912 0.1978 0.0034160574 0.0008163510 2.0521968513 0.2088209125 6.4519911284 0.3928771738 2.4632392435 0.2399607589 10.9708432806 .8424751962
0.008 0.0035 0.7908 0.1977 0.0038326497 0.0018742027 2.4095355144 0.3530453716 6.5897725450 0.4597550216 2.4936577684 0.2146192778 11.4967984775 1.0292938737
0.008 0.004 0.7904 0.1976 0.0035410351 0.0014188625 2.9123555671 0.3166831957 6.4896205069 0.2854930064 2.5677202638 0.0612667965 11.9732373729 .6648618611
0.008 0.0045 0.79 0.1975 0.0034993758 0.0010339550 2.9114463084 0.3909008731 6.2771592467 0.2999777675 2.4387721692 0.0889749164 11.6308771001 .7808875120
0.008 0.005 0.7896 0.1974 0.0038743090 0.0022294504 3.1814961377 0.1441569356 6.2875796900 0.2463044003 2.4546427039 0.2001198284 11.9275928406 .5928106147
0.008 0.0055 0.7892 0.1973 0.0041659236 0.0009127081 3.7043198814 0.2077730704 6.4074147877 0.3119822889 2.4963028575 0.1506191879 12.6122034502 .6712872553
0.008 0.006 0.7888 0.1972 0.0034993758 0.0017752897 4.0489289229 0.2080275774 6.2673177170 0.4028073417 2.3521455005 0.1539841761 12.6718915162 .7665943849
0.008 0.0065 0.7884 0.1971 0.0030827835 0.0016113026 4.2025936406 0.3010511429 6.2250570304 0.2982972317 2.4308369018 0.3245870328 12.8615703563 .9255467100
0.0005 0.006999999999999999 0.794 0.1985 0.0002499554 0.0004081755 4.6344915159 0.5557527134 6.4861470258 0.5733219954 2.4810935951 0.1879502876 13.6019820922 1.3174331719
0.008 0.006999999999999999 0.7879999999999999 0.19699999999999998 0.0036660128 0.0022756775 4.3398917020 0.4261155239 6.1712180734 0.5565764980 2.3951281987 0.1914083428 12.9099039869 1.1763760422
0.008 0.0075 0.7876 0.1969 0.0033327389 0.0014669731 4.6272174464 0.2833271071 6.3854160741 0.3041362801 2.3217269756 0.2131882759 13.3376932350 .8021186362
0.008 0.008 0.7872 0.1968 0.0027078503 0.0010863400 5.1273097230 0.3161501730 6.4334658959 0.4851088006 2.3858703868 0.1617942876 13.9493538560 .9641396012
0.008 0.0085 0.7868 0.1967 0.0036243535 0.0015939762 5.3973595523 0.2906443643 6.3935208633 0.2058654230 2.4030634660 0.2015047572 14.1975682351 .6996085207
0.008 0.009000000000000001 0.7864 0.1966 0.0035826943 0.0016746806 5.7074167638 0.1498043350 6.3275247226 0.2739918835 2.3766125748 0.0900302235 14.4151367555 .5155011226
0.008 0.0095 0.7859999999999999 0.1965 0.0032077612 0.0014574780 6.1929609014 0.7945360238 6.3628384470 0.5590566349 2.4374496246 0.1758735649 14.9964567342 1.5309237016
0.008 0.01 0.7856 0.1964 0.0032910797 0.0011301867 6.3684478276 0.5226901051 6.1011695381 0.3416747371 2.2681639209 0.2743762050 14.7410723663 1.1398712339
0.0085 0.0 0.7932 0.1983 0.0044158790 0.0022106889 0.0000000000 0.0000000000 6.7767616105 0.1384269255 2.5326728330 0.0522363247 9.3138503225 .1928739391
0.0085 0.0005 0.7928 0.1982 0.0038743090 0.0004248425 0.3391534894 0.0519472466 6.4826735447 0.6060049424 2.5763168034 0.3418822455 9.4020181465 1.0002592770
0.0085 0.001 0.7924 0.1981 0.0038326497 0.0009352475 0.6673958746 0.0985025579 6.6783463129 0.5375535417 2.6140093234 0.1903545512 9.9635841606 .8273458983
0.0005 0.0075 0.7936 0.1984 0.0002499554 0.0004081755 4.7190525735 0.2140140769 6.3147886252 0.3472631915 2.4394334415 0.2300011080 13.4735245956 .7916865519
0.0085 0.0015 0.792 0.198 0.0035826943 0.0005526722 1.0092771400 0.1970386857 6.6418747614 0.7069062658 2.5855746154 0.2363250578 10.2403092111 1.1408226815
0.0085 0.002 0.7916 0.1979 0.0039576274 0.0011783011 1.4238991002 0.1595120676 6.4896205069 0.4513743796 2.4500137979 0.1932001775 10.3674910324 .8052649258
0.0085 0.0025 0.7912 0.1978 0.0039159682 0.0014764071 1.6548508061 0.0715951004 6.5382492421 0.4760682895 2.5201086596 0.0940216638 10.7171246760 .6431614608
0.0085 0.003 0.7908 0.1977 0.0037493312 0.0017477030 1.9385395158 0.2568297688 6.5793521017 0.2294426421 2.5637526301 0.1761816010 11.0853935788 .6642017149
0.0085 0.0035 0.7904 0.1976 0.0032910797 0.0011604920 2.2695096770 0.0922617578 6.4988831231 0.5428023522 2.5234150210 0.2604909228 11.2950989008 .8967155248
0.0085 0.004 0.79 0.1975 0.0036660128 0.0008578162 2.7796037991 0.5421683170 6.5515642530 0.3711300722 2.5928486104 0.2779672797 11.9276826753 1.1921234851
0.0085 0.0045 0.7896 0.1974 0.0042492421 0.0022756775 3.0123740224 0.3437719386 6.4456230797 0.5208857797 2.5062219417 0.1222906831 11.9684682859 .9892240789
0.0085 0.005 0.7892 0.1973 0.0034160574 0.0015498132 3.4251774652 0.4911545760 6.3327349442 0.4697040413 2.4063698274 0.1590576348 12.1676982942 1.1214660653
0.0085 0.0055 0.7888 0.1972 0.0034160574 0.0013588832 3.6133940130 0.2234927513 6.3935208633 0.3865894124 2.5333341052 0.2506352797 12.5436650389 .8620763266
0.0085 0.006 0.7884 0.1971 0.0044991975 0.0020846275 3.8961734639 0.2985914704 6.2933688252 0.4004541923 2.4129825502 0.2300391292 12.6070240368 .9311694194
0.0005 0.008 0.7932 0.1983 0.0002082962 0.0003726115 5.4564613668 0.4668456762 6.1955324411 0.3312397240 2.4691906941 0.1677286864 14.1213927982 .9661866981
0.0085 0.0065 0.7879999999999999 0.19699999999999998 0.0037493312 0.0004563541 4.2816991462 0.8283421474 6.2881586035 0.6055070079 2.4103374611 0.2227221585 12.9839445420 1.6570276679
0.0085 0.006999999999999999 0.7876 0.1969 0.0039992867 0.0014764071 4.6917748130 0.4559730594 6.3055260090 0.4249177880 2.4698519663 0.1072811105 13.4711520750 .9896483650
0.0085 0.0075 0.7872 0.1968 0.0038743090 0.0002040877 4.7381470059 0.6397305285 6.2707911981 0.3550887695 2.4387721692 0.1616861435 13.4515846822 1.1567095292
0.0085 0.008 0.7868 0.1967 0.0040409459 0.0010067409 5.0272912676 0.7116980951 6.3095784036 0.6507296934 2.3461940500 0.1235429359 13.6871046671 1.4869774653
0.0085 0.0085 0.7864 0.1966 0.0035826943 0.0019961687 5.3218910815 0.4715398356 6.1231682517 0.2154180675 2.4486912534 0.2543827740 13.8973332809 .9433368458
0.0085 0.009000000000000001 0.7859999999999999 0.1965 0.0045408567 0.0014041079 5.5664816677 0.5110842693 6.2105841925 0.4263351189 2.3785963917 0.1347827995 14.1602031086 1.0736062956
0.0085 0.0095 0.7856 0.1964 0.0038326497 0.0018177945 6.1920516427 0.8993483120 6.0392257919 0.7217693492 2.3554518619 0.1006003585 14.5905619462 1.7235358142
0.0085 0.01 0.7852 0.1963 0.0032077612 0.0011958450 6.1202202066 0.6935540114 5.9819133539 0.4774769741 2.3739674857 0.0797923040 14.4793088074 1.2520191345
0.009000000000000001 0.0 0.7928 0.1982 0.0042909013 0.0020169267 0.0000000000 0.0000000000 6.5944038531 0.4775864579 2.5716878975 0.1457441705 9.1703826519 .6253475551
0.009000000000000001 0.0005 0.7924 0.1981 0.0041242644 0.0006122632 0.3591571805 0.0668165947 6.6111923451 0.5491201444 2.5597849964 0.3422401893 9.5342587864 .9587891916
0.0005 0.0085 0.7928 0.1982 0.0001249777 0.0002040877 5.5728464785 0.4992285616 6.2383720412 0.5255233916 2.4090149166 0.1957902043 14.2203584140 1.2207462452
0.009000000000000001 0.001 0.792 0.198 0.0036243535 0.0004248425 0.7319532412 0.1242727457 6.8253903458 0.4369013930 2.5253988379 0.2111685823 10.0863667784 .7727675635
0.009000000000000001 0.0015 0.7916 0.1979 0.0040409459 0.0012525513 1.0156419508 0.1740084528 6.6401380208 0.1967965385 2.5835907985 0.2114665626 10.2434117160 .5835241052
0.009000000000000001 0.002 0.7912 0.1978 0.0038743090 0.0015498132 1.4211713242 0.2303566995 6.7165546049 0.4704626087 2.5035768526 0.3004651261 10.6451770907 1.0028342475
0.009000000000000001 0.0025 0.7908 0.1977 0.0035826943 0.0008895978 1.7203174314 0.1965850080 6.5440383773 0.3089337681 2.5194473873 0.1605135452 10.7873858903 .6669219191
0.009000000000000001 0.003 0.7904 0.1976 0.0040826051 0.0015498132 2.0685635077 0.4618819328 6.2806327278 0.5824042600 2.4513363425 0.2220772467 10.8046151831 1.2679132527
0.009000000000000001 0.0035 0.79 0.1975 0.0037909905 0.0015453274 2.3076985417 0.4208050764 6.4809368041 0.1783955602 2.5068832140 0.1974271556 11.2993095503 .7981731196
0.009000000000000001 0.004 0.7896 0.1974 0.0036243535 0.0010067409 2.7996074902 0.2926287724 6.4763054960 0.3451140373 2.5412693726 0.1281981676 11.8208067123 .7669477182
0.009000000000000001 0.0045 0.7892 0.1973 0.0034993758 0.0019610839 3.2569646086 0.6342846772 6.5434594638 0.5543634230 2.4943190407 0.1820409445 12.2982424889 1.3726501286
0.009000000000000001 0.005 0.7888 0.1972 0.0046658344 0.0010734834 3.2369609175 0.1476250850 6.4560435230 0.4228779962 2.4453848920 0.1079799118 12.1430551669 .6795564764
0.009000000000000001 0.0055 0.7884 0.1971 0.0033743981 0.0026400257 3.6115754956 0.3780417257 6.5179872691 0.3070621899 2.4771259614 0.0372666680 12.6100631242 .7250106093
0.0005 0.009000000000000001 0.7924 0.1981 0.0003332739 0.0003332739 5.6101260845 0.2927756488 6.1648500248 0.5156088601 2.4083536443 0.2602961231 14.1836630275 1.0690139059
0.009000000000000001 0.006 0.7879999999999999 0.19699999999999998 0.0041242644 0.0019961687 4.0180141276 0.7065917044 6.2650020629 0.3772562225 2.4553039762 0.0827621292 12.7424444311 1.1686062248
0.009000000000000001 0.0065 0.7876 0.1969 0.0040826051 0.0007726637 4.2144140035 0.7013679895 6.2534237926 0.3626346791 2.4341432632 0.1674155453 12.9060636644 1.2321908776
0.009000000000000001 0.006999999999999999 0.7872 0.1968 0.0043325606 0.0021307386 4.7745173533 0.5721946914 6.4137828364 0.3243238647 2.3944669264 0.2749302629 13.5870996767 1.1735795576
0.009000000000000001 0.0075 0.7868 0.1967 0.0031244427 0.0006970924 5.0109246113 0.6025140772 6.2273726844 0.3904916494 2.4460461643 0.1992789851 13.6874679027 1.1929818041
0.009000000000000001 0.008 0.7864 0.1966 0.0037909905 0.0008496850 5.1691356225 0.8482559990 6.1914800465 0.5152915671 2.3653709461 0.1836671110 13.7297776056 1.5480643621
0.009000000000000001 0.0085 0.7859999999999999 0.1965 0.0038743090 0.0023507034 5.1900485722 0.5178657275 6.0994327975 0.3405153353 2.3607420401 0.0950945407 13.6540977188 .9558263069
0.009000000000000001 0.009000000000000001 0.7856 0.1964 0.0036660128 0.0014811016 5.4473687800 0.2427158722 6.0745395164 0.4291088800 2.3025500795 0.1187789338 13.8281243887 .7920847876
0.009000000000000001 0.0095 0.7852 0.1963 0.0044158790 0.0018704951 5.9220018134 0.6447048034 6.1909011330 0.4264734496 2.3957894710 0.2428085200 14.5131082964 1.3158572681
0.009000000000000001 0.01 0.7848 0.1962 0.0040409459 0.0007726637 6.4575551787 0.7840868256 6.1984270087 0.4143759258 2.2992437181 0.2411822372 14.9592668514 1.4404176523
0.0095 0.0 0.7924 0.1981 0.0047074937 0.0016993701 0.0000000000 0.0000000000 6.7674989942 0.6002303080 2.5915260659 0.2452740809 9.3637325538 .8472037590
0.0 0.002 0.7984 0.1996 0.0000000000 0.0000000000 1.3593417336 0.2187518422 6.6957137183 0.2701833473 2.5353179221 0.0472057636 10.5903733740 .5361409531
0.0005 0.0095 0.792 0.198 0.0002082962 0.0006453821 6.1911423840 0.2935314622 6.3055260090 0.5259594165 2.4010796492 0.2342211107 14.8979563384 1.0543573715
0.0095 0.0005 0.792 0.198 0.0037909905 0.0008895978 0.3727960607 0.1585346688 6.4710952744 0.3956584833 2.4645617881 0.1952982346 9.3122441137 .7503809845
0.0095 0.001 0.7916 0.1979 0.0039576274 0.0021885972 0.7037662219 0.1635048374 6.4884626798 0.2067815544 2.5392855558 0.4003401586 9.7354720849 .7728151476
0.0095 0.0015 0.7912 0.1978 0.0040826051 0.0015043542 1.0301900898 0.0798078470 6.8323373079 0.3881674479 2.5697040806 0.2029319545 10.4363140834 .6724116036
0.0095 0.002 0.7908 0.1977 0.0035410351 0.0021078091 1.3666158031 0.0553379347 6.5231974908 0.4165378289 2.5220924765 0.1980463560 10.4154468055 .6720299287
0.0095 0.0025 0.7904 0.1976 0.0035826943 0.0012188442 1.7539600028 0.1754091744 6.5469329449 0.3567610609 2.5333341052 0.0833727727 10.8378097472 .6167618522
0.0095 0.003 0.79 0.1975 0.0041659236 0.0017477030 1.9221728594 0.3912729342 6.4265189337 0.5128977722 2.4599328821 0.1708592446 10.8127905988 1.0767776540
0.0095 0.0035 0.7896 0.1974 0.0039992867 0.0014764071 2.2004060169 0.3131336947 6.3842582471 0.4686640121 2.5611075410 0.1262042954 11.1497710917 .9094784093
0.0095 0.004 0.7892 0.1973 0.0041659236 0.0023418272 2.7277760541 0.2317450497 6.3616806200 0.2938098734 2.5445757340 0.1683116578 11.6381983317 .6962084081
0.0095 0.0045 0.7888 0.1972 0.0040826051 0.0012525513 2.9078092736 0.5061100790 6.5011987772 0.3731545575 2.5260601102 0.1633222053 11.9391507661 1.0438393931
0.0095 0.005 0.7884 0.1971 0.0042075828 0.0027808905 3.5042829708 0.2573957005 6.4942518150 0.5074215765 2.5174635705 0.1165491221 12.5202059391 .8841472896
0.0005 0.01 0.7916 0.1979 0.0001249777 0.0002040877 6.4693755416 0.5523624899 6.1631132842 0.2265734673 2.3356136935 0.1952534486 14.9682274970 .9743934935
0.0095 0.0055 0.7879999999999999 0.19699999999999998 0.0040409459 0.0011664586 3.5670218200 0.3489753311 6.4276767607 0.2791443893 2.4645617881 0.2829318190 12.4633013147 .9122179980
0.0095 0.006 0.7876 0.1969 0.0039159682 0.0017947348 3.7379624528 0.6229158645 6.0948014894 0.2393259560 2.4480299811 0.1106203973 12.2847098915 .9746569526
0.0095 0.0065 0.7872 0.1968 0.0037076720 0.0014527072 4.2826084049 0.3094687012 6.3634173605 0.6298153361 2.4341432632 0.1683012653 13.0838767006 1.1090380098
0.0095 0.006999999999999999 0.7868 0.1967 0.0044991975 0.0019996433 4.6063044966 0.2249675776 6.0919069218 0.3693558965 2.4361270801 0.2586715946 13.1388376960 .8549947120
0.0095 0.0075 0.7864 0.1966 0.0037493312 0.0013941847 4.8681709978 0.2917232893 6.3622595335 0.5287734063 2.4057085552 0.2296281680 13.6398884177 1.0515190483
0.0095 0.008 0.7859999999999999 0.1965 0.0037076720 0.0017156323 5.2064152285 0.4263793101 6.1903222194 0.5399944404 2.4361270801 0.1586722802 13.8365722000 1.1267616630
0.0095 0.0085 0.7856 0.1964 0.0037909905 0.0016113026 5.4219095368 0.5975870544 6.4867259393 0.5776733120 2.3858703868 0.2477292245 14.2982968534 1.4246008935
0.0095 0.009000000000000001 0.7852 0.1963 0.0036660128 0.0015720498 5.3700817918 0.9432900440 6.1399567436 0.6186784574 2.3931443818 0.1039186811 13.9068489300 1.6674592323
0.0095 0.0095 0.7848 0.1962 0.0044575383 0.0010734834 6.0556628400 0.3170171838 6.0450149271 0.2489085768 2.3911605650 0.2120777628 14.4962958704 .7790770068
0.0095 0.01 0.7844 0.1961 0.0042909013 0.0015498132 6.2111460751 0.7748335256 6.2574761872 0.3976154020 2.4434010751 0.1770926180 14.9163142387 1.3510913588
0.001 0.0 0.7992 0.1998 0.0006248885 0.0005269523 0.0000000000 0.0000000000 6.8317583944 0.7263129344 2.7264256110 0.2061473247 9.5588088939 .9329872114
0.01 0.0 0.792 0.198 0.0046241752 0.0026002840 0.0000000000 0.0000000000 6.5237764043 0.7063257349 2.5452370063 0.1831330275 9.0736375858 .8920590464
0.01 0.0005 0.7916 0.1979 0.0057906338 0.0016538245 0.3446090415 0.0638814894 6.6065610370 0.4576361687 2.6007838778 0.3697594292 9.5577445901 .8929309118
0.01 0.001 0.7912 0.1978 0.0041659236 0.0010539046 0.7210421370 0.1340778933 6.6499795506 0.3634654923 2.6027676946 0.2021114657 9.9779553058 .7007087559
0.01 0.0015 0.7908 0.1977 0.0049157899 0.0014090432 0.9756345687 0.1162429532 6.7449213671 0.3328707407 2.5948324273 0.0832678088 10.3203041530 .5337905459
0.01 0.002 0.7904 0.1976 0.0051240860 0.0014090432 1.3347917491 0.1492514272 6.4450441662 0.2289630398 2.6272347690 0.1556225321 10.4121947703 .5352460423
0.01 0.0025 0.79 0.1975 0.0040826051 0.0021662803 1.6448489606 0.1982434172 6.5098824799 0.3091203026 2.5154797537 0.2189759997 10.6742937993 .7285059998
0.01 0.003 0.7896 0.1974 0.0039576274 0.0012073994 2.0758375771 0.1761804555 6.5185661826 0.4342391651 2.4764646891 0.1441512902 11.0748260762 .7557783102
0.01 0.0035 0.7892 0.1973 0.0046658344 0.0011053444 2.4459058618 0.1942496638 6.6320332316 0.4141947184 2.5346566498 0.1418640971 11.6172615776 .7514138237
0.01 0.004 0.7888 0.1972 0.0044991975 0.0017985986 2.7314130888 0.3482543853 6.6858721886 0.3890781221 2.5935098827 0.0955166550 12.0152943576 .8346477610
0.01 0.0045 0.7884 0.1971 0.0043742198 0.0012358127 3.0132832811 0.2695702824 6.3917841228 0.2868374803 2.5181248428 0.0984918389 11.9275664665 .6561354143
0.001 0.0005 0.7988 0.1997 0.0004999108 0.0006768825 0.3427905241 0.0553379347 6.6609789074 0.5545302539 2.5988000610 0.2649383904 9.6030694033 .8754834615
0.01 0.005 0.7879999999999999 0.19699999999999998 0.0044575383 0.0015939762 3.1278498753 0.2194310802 6.2638442359 0.5033685473 2.4295143573 0.1590026413 11.8256660068 .8833962450
0.01 0.0055 0.7876 0.1969 0.0036660128 0.0012525513 3.8688957034 0.7239663593 6.4409917716 0.4895212722 2.4625779713 0.1540863742 12.7761314591 1.3688265570
0.01 0.006 0.7872 0.1968 0.0041659236 0.0018443330 3.9716419347 0.5808334229 6.1885854789 0.7871776392 2.3633871292 0.2122014401 12.5277804664 1.5820568352
0.01 0.0065 0.7868 0.1967 0.0046658344 0.0015498132 4.2316899185 0.3965618941 6.5915092856 0.3102544387 2.5088670309 0.0907076614 13.3367320694 .7990738074
0.01 0.006999999999999999 0.7864 0.1966 0.0044991975 0.0011363125 4.5335638019 0.7523564821 6.4108882688 0.3098869487 2.3931443818 0.2457727653 13.3420956500 1.3091525086
0.01 0.0075 0.7859999999999999 0.1965 0.0039159682 0.0012469967 4.8063414073 0.4392914687 6.2337407331 0.3106042305 2.3957894710 0.1788909578 13.4397875796 .9300336537
0.01 0.008 0.7856 0.1964 0.0043325606 0.0007167326 5.1518597074 0.4450503149 6.1677445923 0.4420625452 2.3997571046 0.2255083912 13.7236939649 1.1133379839
0.01 0.0085 0.7852 0.1963 0.0038743090 0.0010734834 5.4764650579 1.1499099488 6.0004385864 0.4063791448 2.2820506388 0.0456996082 13.7628285921 1.6030621852
0.01 0.009000000000000001 0.7848 0.1962 0.0048741306 0.0008578162 5.9674647476 0.6612655284 5.9795976999 0.2511550751 2.2840344556 0.1133382879 14.2359710337 1.0266167076
0.01 0.0095 0.7844 0.1961 0.0044575383 0.0013841904 6.2520627159 1.0327577726 6.2296883385 0.3419492724 2.3342911489 0.3095997439 14.8204997416 1.6856909793
0.001 0.001 0.7984 0.1996 0.0005415701 0.0007726637 0.7274069478 0.0839280737 6.7489737617 0.3018488600 2.6616209276 0.1529241296 10.1385432072 .5394737270
0.01 0.01 0.784 0.196 0.0036243535 0.0026817678 6.0356591490 0.8295828292 6.0571721109 0.1986137447 2.3263558815 0.1952982346 14.4228114949 1.2261765763
0.001 0.0015 0.7979999999999999 0.1995 0.0004999108 0.0002040877 1.1029307845 0.1085945732 6.6870300156 0.6594269656 2.5253988379 0.1514530080 10.3158595488 .9196786345
0.001 0.002 0.7976 0.1994 0.0004582516 0.0008078026 1.2775084520 0.1354764928 6.6615578209 0.4748869593 2.5009317635 0.1982758522 10.4404562880 .8094471069
0.001 0.0025 0.7972 0.1993 0.0006248885 0.0005891506 1.7685081417 0.2161665715 6.6632945615 0.4198140952 2.4883675902 0.2307679197 10.9207951819 .8673377370
0.001 0.003 0.7968 0.1992 0.0005415701 0.0005650934 2.0694727664 0.3808654433 6.3257879820 0.2193646849 2.4427398029 0.1020504041 10.8385421214 .7028456257
0.001 0.0035 0.7964 0.1991 0.0003332739 0.0005650934 2.3431596304 0.3394641527 6.5121981340 0.5692860196 2.5068832140 0.2257409620 11.3625742523 1.1350562277
0.0 0.0025 0.7979999999999999 0.1995 0.0000000000 0.0000000000 1.8548877168 0.2534859273 6.5382492421 0.3601642403 2.5287051993 0.1781953960 10.9218421582 .7918455636
0.001 0.004 0.7959999999999999 0.19899999999999998 0.0004999108 0.0005650934 2.7032260696 0.2896299355 6.4884626798 0.2087495029 2.4718357832 0.2766173955 11.6640244434 .7755619273
0.001 0.0045 0.7956 0.1989 0.0004999108 0.0004248425 2.8923518760 0.4485659795 6.4751476690 0.4801563279 2.5406081003 0.0924457702 11.9086075561 1.0215929201
0.001 0.005 0.7952 0.1988 0.0006248885 0.0002634761 3.2360516588 0.4430768217 6.5058300853 0.3084821483 2.3997571046 0.1638781610 12.1422637372 .9157006071
0.001 0.0055 0.7948 0.1987 0.0005832293 0.0009644810 3.7252328312 0.2960666914 6.4959885555 0.3980871333 2.4758034169 0.1548789466 12.6976080329 .8499972523
0.001 0.006 0.7944 0.1986 0.0003332739 0.0003332739 3.8743512555 0.5753071621 6.1937957005 0.5295511506 2.3197431587 0.1428470578 12.3882233886 1.2480386444
0.001 0.0065 0.794 0.1985 0.0007082070 0.0006768825 4.2716973007 0.2651296047 6.3865739011 0.3080255144 2.4956415853 0.2129830622 13.1546209941 .7868150638
0.001 0.006999999999999999 0.7936 0.1984 0.0004999108 0.0008578162 4.5808452535 0.6647819016 6.0490673217 0.3283496209 2.3647096738 0.2452027575 12.9951221598 1.2391920962
0.001 0.0075 0.7932 0.1983 0.0004165924 0.0004563541 4.8645339631 1.0022654175 6.1689024194 0.3069311888 2.3356136935 0.1803516344 13.3694666684 1.4900045948
0.001 0.008 0.7928 0.1982 0.0004582516 0.0007636264 5.2155078154 0.7052331342 6.1764282951 0.3467184525 2.3845478422 0.3232370335 13.7769422043 1.3759522466
0.001 0.0085 0.7924 0.1981 0.0004165924 0.0005891506 5.5337483550 0.5500045582 6.2956844792 0.3310454057 2.3799189362 0.0942075143 14.2097683628 .9758466288
0.0 0.003 0.7976 0.1994 0.0000000000 0.0000000000 1.9830931913 0.1593046127 6.4462019932 0.3243155978 2.4579490653 0.2538665537 10.8872442498 .7374867642
0.001 0.009000000000000001 0.792 0.198 0.0004582516 0.0006122632 5.5919409108 0.5522726773 6.1885854789 0.3118834441 2.4043860106 0.1449619850 14.1853706519 1.0097303696
0.001 0.0095 0.7916 0.1979 0.0004582516 0.0003117492 6.1584090714 0.4001399437 6.1440091382 0.5316254568 2.4162889116 0.2000236611 14.7191653728 1.1321008108
0.001 0.01 0.7912 0.1978 0.0004999108 0.0003332739 6.3857237426 0.2984031300 6.2933688252 0.2661592269 2.4103374611 0.1741043391 15.0899299397 .7389999699
0.0015 0.0 0.7988 0.1997 0.0008748440 0.0011604920 0.0000000000 0.0000000000 6.7889187943 0.3268806342 2.6153318680 0.2663212023 9.4051255063 .5943623285
0.0015 0.0005 0.7984 0.1996 0.0007915255 0.0007167326 0.3473368176 0.0338263784 7.0575346654 0.5167775186 2.6814590960 0.2999582378 10.0871221045 .8512788674
0.0015 0.001 0.7979999999999999 0.1995 0.0005415701 0.0004248425 0.6846717896 0.0357281975 7.0366937788 0.4356415559 2.6695561949 0.1672169193 10.3914633334 .6390115152
0.0015 0.0015 0.7976 0.1994 0.0005415701 0.0006768825 1.0829270935 0.1823420756 6.5614057828 0.2169311844 2.5637526301 0.1234012745 10.2086270765 .5233514170
0.0015 0.002 0.7972 0.1993 0.0005415701 0.0007726637 1.3129695407 0.1326894754 6.6227706154 0.3786466151 2.6437665760 0.1916366611 10.5800483022 .7037454153
0.0015 0.0025 0.7968 0.1992 0.0004165924 0.0003726115 1.6803100493 0.3253875929 6.6957137183 0.6798959076 2.5816069817 0.1732179986 10.9580473417 1.1788741106
0.0015 0.003 0.7964 0.1991 0.0007498662 0.0006234984 2.0594709208 0.2952501701 6.5139348745 0.7269604902 2.5690428084 0.2407249092 11.1431984699 1.2635590679
0.0 0.0035 0.7972 0.1993 0.0000000000 0.0000000000 2.4777299158 0.2197322898 6.6349277992 0.3481460932 2.5690428084 0.1924290973 11.6817005234 .7603074803
0.0015 0.0035 0.7959999999999999 0.19899999999999998 0.0008748440 0.0008496850 2.4895502787 0.2086624868 6.7333430968 0.7309860060 2.5353179221 0.0787330671 11.7590861416 1.0192312449
0.0015 0.004 0.7956 0.1989 0.0008331847 0.0007452231 2.5859316993 0.3382344536 6.4490965608 0.2397848320 2.4685294218 0.2430245355 11.5043908666 .8217890442
0.0015 0.0045 0.7952 0.1988 0.0006248885 0.0005269523 3.1105739603 0.3221599885 6.7200280860 0.2135115924 2.5465595508 0.1746259712 12.3777864856 .7108245044
0.0015 0.005 0.7948 0.1987 0.0005832293 0.0007167326 3.3551645465 0.2464745212 6.4641483122 0.6710544129 2.4645617881 0.1912254918 12.2844578761 1.1094711585
0.0015 0.0055 0.7944 0.1986 0.0005415701 0.0002040877 3.7261420899 0.7173492077 6.4508333013 0.5074876200 2.4592716099 0.2166471705 12.6367885712 1.4416880859
0.0015 0.006 0.794 0.1985 0.0007498662 0.0005650934 4.0080122821 0.4986054950 6.4519911284 0.3268888362 2.4453848920 0.1714009586 12.9061381687 .9974603832
0.0015 0.0065 0.7936 0.1984 0.0007082070 0.0006768825 4.3644416865 0.3612859035 6.5237764043 0.4607278765 2.5624300856 0.2816740489 13.4513563834 1.1043647114
0.0015 0.006999999999999999 0.7932 0.1983 0.0006248885 0.0008331847 4.6654063111 0.5802580892 6.7009239400 0.7861892788 2.4262079958 0.1681973050 13.7931631354 1.5354778577
0.0015 0.0075 0.7928 0.1982 0.0005832293 0.0007167326 5.2109615220 0.8239188256 6.3813636795 0.1380972679 2.3819027531 0.2009919663 13.9748111839 1.1637247924
0.0015 0.008 0.7924 0.1981 0.0007498662 0.0006768825 5.0027412832 0.4483890071 6.6603999939 0.3503263939 2.4500137979 0.1125329222 14.1139049412 .9119252057
0.0 0.004 0.7968 0.1992 0.0000000000 0.0000000000 2.7823315751 0.5566861577 6.4658850527 0.1292624564 2.4526588871 0.1124862829 11.7008755149 .7984348970
0.0015 0.0085 0.792 0.198 0.0007915255 0.0008078026 5.5346576137 0.4851591677 6.0791708245 0.3758999176 2.4076923720 0.1612962246 14.0223123357 1.0231631125
0.0015 0.009000000000000001 0.7916 0.1979 0.0005415701 0.0006234984 5.5555705634 0.9241754652 6.2615285818 0.3258702069 2.4109987334 0.2438077806 14.2286394487 1.4944769511
0.0015 0.0095 0.7912 0.1978 0.0006665478 0.0008895978 6.3293497041 0.6751917695 6.5156716151 0.2937779328 2.4910126793 0.2523808704 15.3367005463 1.2222401705
0.0015 0.01 0.7908 0.1977 0.0005832293 0.0004081755 6.3011626849 0.6408822618 5.9587568133 0.1607921216 2.2774217328 0.2188561508 14.5379244603 1.0209387097
0.002 0.0 0.7984 0.1996 0.0009998217 0.0005526722 0.0000000000 0.0000000000 6.6187182208 0.4324232082 2.5412693726 0.0966996252 9.1609874151 .5296755056
0.002 0.0005 0.7979999999999999 0.1995 0.0009165032 0.0005650934 0.3482460762 0.1146675785 6.8578095026 0.4569149873 2.6503792988 0.2607660811 9.8573513808 .8329137403
0.002 0.001 0.7976 0.1994 0.0009998217 0.0010339550 0.7019477046 0.1313367438 6.6719782642 0.7913220490 2.6477342097 0.3925841594 10.0226600002 1.3162769072
0.002 0.0015 0.7972 0.1993 0.0009998217 0.0009644810 0.9992752945 0.0301018186 6.7489737617 0.6363057531 2.6292185859 0.0704060916 10.3784674638 .7377781443
0.002 0.002 0.7968 0.1992 0.0005415701 0.0009716520 1.4384472392 0.2536554701 6.8213379511 0.2763692135 2.5875584322 0.3110258160 10.8478851926 .8420221516
0.002 0.0025 0.7964 0.1991 0.0012914363 0.0008895978 1.6548508061 0.2759716197 6.7397111455 0.5206566769 2.5101895754 0.2775894697 10.9060429633 1.0751073641
0.0 0.0045 0.7964 0.1991 0.0000000000 0.0000000000 2.9423611037 0.2892757598 6.5712473125 0.5089357751 2.5088670309 0.2295824602 12.0224754471 1.0277939951
0.002 0.003 0.7959999999999999 0.19899999999999998 0.0009165032 0.0005650934 1.9267191529 0.2431922799 6.5920881991 0.3879429009 2.5161410259 0.2762504029 11.0358648811 .9079506771
0.002 0.0035 0.7956 0.1989 0.0011247994 0.0008973674 2.4231743947 0.3210082382 6.2134787600 0.2525178018 2.4255467236 0.1766773017 11.0633246777 .7511007091
0.002 0.004 0.7952 0.1988 0.0009165032 0.0006768825 2.7423241930 0.3036107198 6.6059821234 0.6103231257 2.5663977192 0.1065777275 11.9156205388 1.0211884555
0.002 0.0045 0.7948 0.1987 0.0008748440 0.0008496850 2.9596370187 0.2530942414 6.4589380905 0.3267165498 2.5419306449 0.1555550803 11.9613805981 .7362155565
0.002 0.005 0.7944 0.1986 0.0006248885 0.0003726115 3.4579107779 0.3935567379 6.4444652527 0.2523319259 2.4506750702 0.3055450056 12.3536759893 .9518062809
0.002 0.0055 0.794 0.1985 0.0007915255 0.0003117492 3.5224681445 0.5481676210 6.2528448791 0.7297011389 2.4546427039 0.1888323176 12.2307472530 1.4670128267
0.002 0.006 0.7936 0.1984 0.0008331847 0.0007904284 4.0471104055 0.1967363501 6.4751476690 0.3433108461 2.4797710505 0.1830183783 13.0028623097 .7238560029
0.002 0.0065 0.7932 0.1983 0.0008331847 0.0007452231 4.2062306754 0.4726186351 6.3472077821 0.1962644891 2.3865316590 0.0915712892 12.9408033012 .7611996365
0.002 0.006999999999999999 0.7928 0.1982 0.0007082070 0.0005650934 4.3753527907 0.0973543915 6.3489445226 0.8700867918 2.3574356787 0.1973651287 13.0824411990 1.1653714054
0.002 0.0075 0.7924 0.1981 0.0009581624 0.0007726637 4.9136339321 0.2920065544 6.1712180734 0.2775647321 2.3600807678 0.1300808467 13.4458909357 .7004247969
