# Supplementary material for: Multipressure Sampling for Improving the Performance of MOF-based Electronic Noses
Source: ACS Sens. 2024 Jul 12;9(7):3531–9. doi: 10.1021/acssensors.4c00199 (PMC11287752; doi:10.1021/acssensors.4c00199)
Supplement: Supplementary file 2 — se4c00199_si_002.zip [file se4c00199_si_002.zip › Multiplex_Adsorption_Data/Hydrogen_0.5bar/ZIF-8_v2_EQeq.csv]

H2_comp CO2_comp N2_comp O2_comp H2_mass H2_error CO2_mass CO2_error N2_mass N2_error O2_mass O2_error total_mass total_error
0.0 0.0 0.8 0.2 0.0000000000 0.0000000000 0.0000000000 0.0000000000 4.2086222092 0.1942073356 1.3736985665 0.1037873100 5.5823207757 .2979946456
0.0 0.0005 0.7996 0.1999 0.0000000000 0.0000000000 0.0495371314 0.0082929428 4.2932408243 0.2378638368 1.3968376255 0.0443972237 5.7396155812 .2905540033
0.0 0.005 0.7959999999999999 0.19899999999999998 0.0000000000 0.0000000000 0.4716096005 0.0472015090 4.1296448352 0.2712385984 1.3605180899 0.1153890136 5.9617725256 .4338291210
0.002 0.008 0.792 0.198 0.0004982110 0.0004754815 0.7732625388 0.0594639821 4.2022117081 0.1163435139 1.3452873168 0.0589768943 6.3212597747 .2352598718
0.002 0.0085 0.7916 0.1979 0.0005904723 0.0001881769 0.7700406115 0.1154848574 4.1493891787 0.1075938023 1.3329855386 0.0598088978 6.2530058011 .2830757344
0.002 0.009000000000000001 0.7912 0.1978 0.0006273769 0.0003940325 0.8683093925 0.1316759528 4.1483634985 0.1226706638 1.3552458992 0.0613720524 6.3725461671 .3161127015
0.002 0.0095 0.7908 0.1977 0.0005720201 0.0002447969 0.9130136330 0.0747667638 4.1934934265 0.2408023160 1.3236127552 0.1127628767 6.4306918348 .4285767534
0.002 0.01 0.7904 0.1976 0.0004613065 0.0003690452 0.9544959463 0.1221308061 4.1899035459 0.1046118366 1.3534885023 0.0893300202 6.4983493010 .3164417081
0.0025 0.0 0.7979999999999999 0.1995 0.0008303517 0.0003690452 0.0000000000 0.0000000000 4.2909330439 0.2359532619 1.3452873168 0.0755567126 5.6370507124 .3118790197
0.0025 0.0005 0.7976 0.1994 0.0006089246 0.0003422385 0.0467179451 0.0046967257 4.1788774839 0.2579468407 1.3956660276 0.0917668612 5.6218703812 .3547526661
0.0025 0.001 0.7972 0.1993 0.0006827337 0.0004754815 0.0926304083 0.0144088967 4.1793903240 0.1206362981 1.3953731281 0.0832865224 5.6680765941 .2188071987
0.0025 0.0015 0.7968 0.1992 0.0007934472 0.0006864638 0.1349182034 0.0381223573 4.2334949537 0.3434803701 1.4129470970 0.0770364613 5.7821537013 .4593256525
0.0025 0.002 0.7964 0.1991 0.0008488040 0.0007040934 0.1848580757 0.0346825166 4.2242638320 0.1615031078 1.3874648421 0.1167872177 5.7974355538 .3136769355
0.0 0.0055 0.7956 0.1989 0.0000000000 0.0000000000 0.5171193228 0.0362377306 4.2158019705 0.1606704353 1.3637399842 0.1284677292 6.0966612775 .3253758951
0.0025 0.0025 0.7959999999999999 0.19899999999999998 0.0007196382 0.0005005973 0.2525185478 0.0468011966 4.1665693217 0.0889655621 1.3640328836 0.0399289786 5.7838403913 .1761963346
0.0025 0.003 0.7956 0.1989 0.0004613065 0.0004207763 0.2907789339 0.0325797230 4.2752914211 0.1282469420 1.3268346495 0.0448815295 5.8933663110 .2061289708
0.0025 0.0035 0.7952 0.1988 0.0005720201 0.0002151885 0.3443434743 0.0288177934 4.1870829254 0.0929698606 1.3734056670 0.0568677750 5.9054040868 .1788706175
0.0025 0.004 0.7948 0.1987 0.0007934472 0.0000903972 0.3870340103 0.0719724028 4.2970871250 0.2194608078 1.3713553707 0.0817939828 6.0562699532 .3733175906
0.0025 0.0045 0.7944 0.1986 0.0006273769 0.0003382355 0.4244889145 0.0397389168 4.3081131869 0.2704783013 1.3526098039 0.0914034118 6.0858392822 .4019588654
0.0025 0.005 0.794 0.1985 0.0007011859 0.0004754815 0.4808726413 0.0598121094 4.2875995833 0.1985717893 1.3652044816 0.0629127359 6.1343778921 .3217721161
0.0025 0.0055 0.7936 0.1984 0.0007380904 0.0003300841 0.5344371817 0.0210968588 4.1368245965 0.0914898674 1.3408938246 0.0811410864 6.0128936932 .1940578967
0.0025 0.006 0.7932 0.1983 0.0006827337 0.0004459190 0.5751140132 0.0564182369 4.1257985345 0.1808152275 1.3687192753 0.0420634657 6.0703145567 .2797428491
0.0025 0.0065 0.7928 0.1982 0.0004982110 0.0003217262 0.5827660904 0.0601474362 4.1970833072 0.2922045653 1.3142399718 0.0538680290 6.0945875804 .4065417567
0.0025 0.006999999999999999 0.7924 0.1981 0.0007934472 0.0002998138 0.6391498172 0.1097526237 4.1257985345 0.1243253854 1.3406009251 0.0386183273 6.1063427240 .2729961502
0.0 0.006 0.7952 0.1988 0.0000000000 0.0000000000 0.5932373540 0.1015865536 4.2373412543 0.1340368187 1.3669618784 0.0687559307 6.1975404867 .3043793030
0.0025 0.0075 0.792 0.198 0.0007565427 0.0001807945 0.7382240800 0.0789043338 4.2022117081 0.1401339655 1.3476305127 0.0728230815 6.2888228435 .2920421753
0.0025 0.008 0.7916 0.1979 0.0006827337 0.0005788248 0.7756789842 0.0974066993 4.1968268871 0.0696519165 1.3362074329 0.0743895490 6.3093960379 .2420269896
0.0025 0.0085 0.7912 0.1978 0.0007565427 0.0003578026 0.8070927748 0.0366826003 4.2542649774 0.1622666894 1.3713553707 0.0753520562 6.4334696656 .2746591485
0.0025 0.009000000000000001 0.7908 0.1977 0.0007565427 0.0003763538 0.8658929471 0.0716833559 4.1816981044 0.0879875786 1.3482163117 0.1153533208 6.3965639059 .2754006091
0.0025 0.0095 0.7904 0.1976 0.0005351156 0.0003382355 0.8977094786 0.0662456762 4.2204175313 0.0972694217 1.3139470724 0.0784270836 6.4326091979 .2422804170
0.0025 0.01 0.79 0.1975 0.0007565427 0.0005005973 0.9295260101 0.0868128551 4.0747709454 0.1985784116 1.3212695594 0.1197009622 6.3263230576 .4055928262
0.003 0.0 0.7976 0.1994 0.0009041608 0.0005140205 0.0000000000 0.0000000000 4.2437517555 0.1582757795 1.3365003324 0.0429514894 5.5811562487 .2017412894
0.003 0.0005 0.7972 0.1993 0.0008303517 0.0003300841 0.0503426132 0.0148523507 4.2309307532 0.1396206560 1.3766275613 0.1021375391 5.6587312794 .2569406299
0.003 0.001 0.7968 0.1992 0.0007934472 0.0005547966 0.0954495946 0.0106859238 4.2237509919 0.4405311310 1.3212695594 0.1430405437 5.6412635931 .5948123951
0.003 0.0015 0.7964 0.1991 0.0009410653 0.0004109514 0.1498196169 0.0468704599 4.2883688434 0.2305579848 1.3394293272 0.0757155073 5.7785588528 .3535549034
0.0 0.0065 0.7948 0.1987 0.0000000000 0.0000000000 0.6278730718 0.0645089861 4.2193918512 0.1270664175 1.3124825750 0.0497549927 6.1597474980 .2413303963
0.003 0.002 0.7959999999999999 0.19899999999999998 0.0007934472 0.0007250588 0.1949265983 0.0487566065 4.2801634020 0.1764169914 1.3690121748 0.1142142739 5.8448956223 .3401129306
0.003 0.0025 0.7956 0.1989 0.0007934472 0.0008623348 0.2416445434 0.0223512132 4.2311871733 0.2626792780 1.3309352423 0.1074649753 5.8045604062 .3933578013
0.003 0.003 0.7952 0.1988 0.0007565427 0.0003578026 0.2766830022 0.0315683110 4.1955447869 0.1870608399 1.3479234122 0.0949572709 5.8209077440 .3139442244
0.003 0.0035 0.7948 0.1987 0.0008303517 0.0002609544 0.3201790200 0.0526343999 4.2678552398 0.1777669763 1.3983021229 0.0894068170 5.9871667344 .3200691476
0.003 0.004 0.7944 0.1986 0.0008303517 0.0004519862 0.4059628329 0.0470776384 4.2178533309 0.1190893758 1.3634470847 0.0710001875 5.9880936002 .2376191879
0.003 0.0045 0.794 0.1985 0.0006089246 0.0005547966 0.4410012916 0.0297047015 4.1722105628 0.1916362035 1.3769204608 0.0764102837 5.9907412398 .2983059853
0.003 0.005 0.7936 0.1984 0.0009226130 0.0003300841 0.5082590229 0.0561300045 4.2006731878 0.0978517171 1.3154115698 0.0474605628 6.0252663935 .2017723685
0.003 0.0055 0.7932 0.1983 0.0009595176 0.0003217262 0.5428947408 0.0411190378 4.2396490348 0.1474395195 1.3312281417 0.1343000815 6.1147314349 .3231803650
0.003 0.006 0.7928 0.1982 0.0007380904 0.0005219088 0.5706838632 0.0986378174 4.2134941901 0.3315803691 1.3306423428 0.0211699673 6.1155584865 .4519100626
0.003 0.0065 0.7924 0.1981 0.0009779698 0.0004754815 0.6174018083 0.0716199714 4.1668257418 0.2107953696 1.3728198681 0.1232908519 6.1580253880 .4061816744
0.0 0.006999999999999999 0.7944 0.1986 0.0000000000 0.0000000000 0.6915061349 0.0302028829 4.2778556216 0.2242735973 1.3171689667 0.0963563617 6.2865307232 .3508328419
0.003 0.006999999999999999 0.792 0.198 0.0008672563 0.0001881769 0.6733827942 0.0737620821 4.2811890822 0.1936023986 1.3379648298 0.0701150215 6.2934039625 .3376676791
0.003 0.0075 0.7916 0.1979 0.0009779698 0.0008301467 0.6770074623 0.0616285709 4.1160545728 0.2614508882 1.3142399718 0.0925414045 6.1082799767 .4164510103
0.003 0.008 0.7912 0.1978 0.0010702311 0.0004303770 0.7454734163 0.0362377306 4.2068272689 0.2118495180 1.3678405769 0.0347552110 6.3212114932 .2832728366
0.003 0.0085 0.7908 0.1977 0.0009041608 0.0005140205 0.8143421111 0.0842720308 4.1270806347 0.2129552655 1.3564174971 0.1623667344 6.2987444037 .4601080512
0.003 0.009000000000000001 0.7904 0.1976 0.0006642814 0.0005140205 0.8662956880 0.0678902197 4.1616973409 0.1993094806 1.3622754867 0.0764102837 6.3909327970 .3441240045
0.003 0.0095 0.79 0.1975 0.0008118995 0.0001380841 0.9428164600 0.1044769216 4.1847751450 0.1200746929 1.3444086184 0.0479497116 6.4728121229 .2726394102
0.003 0.01 0.7896 0.1974 0.0009595176 0.0003615890 0.9665781735 0.0950673299 4.3017026858 0.1671764307 1.3575890950 0.0870261487 6.6268294719 .3496314983
0.0035 0.0 0.7972 0.1993 0.0009410653 0.0003578026 0.0000000000 0.0000000000 4.1296448352 0.2471442327 1.3549529997 0.0598375790 5.4855389002 .3073396143
0.0035 0.0005 0.7968 0.1992 0.0008303517 0.0006392051 0.0455097223 0.0158252067 4.1575946202 0.1923348630 1.3646186826 0.1056129084 5.5685533768 .3144121832
0.0035 0.001 0.7964 0.1991 0.0010702311 0.0006349294 0.0930331492 0.0147207173 4.1696463623 0.2663186050 1.3329855386 0.0806064481 5.5967352812 .3622806998
0.0 0.0075 0.794 0.1985 0.0000000000 0.0000000000 0.7362103755 0.0547253614 4.1227214939 0.2971756774 1.3599322909 0.0427512856 6.2188641603 .3946523244
0.0035 0.0015 0.7959999999999999 0.19899999999999998 0.0008488040 0.0005005973 0.1429730215 0.0350176212 4.1999039277 0.1837685740 1.3851216463 0.1078792966 5.7288473995 .3271660891
0.0035 0.002 0.7956 0.1989 0.0009226130 0.0009480943 0.1820388893 0.0328770799 4.2545213974 0.2134893614 1.3561245976 0.0937827365 5.7936074973 .3410972721
0.0035 0.0025 0.7952 0.1988 0.0009041608 0.0003382355 0.2569486978 0.0381733799 4.2278537127 0.1610807787 1.3780920587 0.1076978288 5.8637986300 .3072902229
0.0035 0.003 0.7948 0.1987 0.0011809447 0.0006434523 0.2835295975 0.0576018060 4.2227253117 0.1903293227 1.3537814018 0.0710388429 5.8612172557 .3196134239
0.0035 0.0035 0.7944 0.1986 0.0010702311 0.0005033106 0.3471626606 0.0302028829 4.2273408726 0.1442293807 1.3203908609 0.1127050410 5.8959646252 .2876406152
0.0035 0.004 0.794 0.1985 0.0009041608 0.0005398666 0.3898531966 0.0534053272 4.2819583423 0.2122773933 1.3798494556 0.0454664535 6.0525651553 .3116890406
0.0035 0.0045 0.7936 0.1984 0.0009041608 0.0004428543 0.4490561098 0.0453508435 4.1552868397 0.1114999750 1.3241985542 0.0703788147 5.9294456645 .2276724875
0.0035 0.005 0.7932 0.1983 0.0008857085 0.0006864638 0.4732205641 0.0369995946 4.3393964325 0.1294106015 1.3599322909 0.0778605937 6.1734349960 .2449572536
0.0035 0.0055 0.7928 0.1982 0.0011255879 0.0006744547 0.4933576094 0.0420859429 4.2834968626 0.0680745722 1.3693050743 0.0985814547 6.1472851342 .2094164245
0.0035 0.006 0.7924 0.1981 0.0009410653 0.0002952362 0.5759194950 0.0718641465 4.2873431632 0.1610350551 1.3464589148 0.0670631085 6.2106626383 .3002575463
0.0 0.008 0.7936 0.1984 0.0000000000 0.0000000000 0.7644022388 0.0695984761 4.1570817801 0.1101902307 1.3282991469 0.1501063405 6.2497831658 .3298950473
0.0035 0.0065 0.792 0.198 0.0009779698 0.0003799553 0.6347196672 0.0498748718 4.2165712307 0.1938467708 1.3441157189 0.0347255775 6.1963845866 .2788271754
0.0035 0.006999999999999999 0.7916 0.1979 0.0009779698 0.0004459190 0.6665361988 0.0944511145 4.1552868397 0.2549129955 1.3669618784 0.0707241567 6.1897628867 .4205341857
0.0035 0.0075 0.7912 0.1978 0.0011624924 0.0004754815 0.7321829664 0.0732767129 4.2381105145 0.1271036688 1.3657902805 0.0421856606 6.3372462538 .2430415238
0.0035 0.008 0.7908 0.1977 0.0008488040 0.0002711917 0.7607775707 0.0696357544 4.2229817318 0.0900235237 1.3432370205 0.0749135874 6.3278451270 .2348440572
0.0035 0.0085 0.7904 0.1976 0.0009779698 0.0006864638 0.8207859656 0.1560765210 4.2165712307 0.2312243502 1.3426512215 0.0789504018 6.3809863876 .4669377368
0.0035 0.009000000000000001 0.79 0.1975 0.0008672563 0.0008544015 0.8658929471 0.0348318500 4.0627192033 0.2027982680 1.3379648298 0.0538680290 6.2674442365 .2923525485
0.0035 0.0095 0.7896 0.1974 0.0009041608 0.0006219261 0.9109999285 0.1505540100 4.1457992981 0.2618931295 1.3654973810 0.0637579672 6.4232007684 .4768270328
0.0035 0.01 0.7892 0.1973 0.0012547537 0.0006663285 0.9826878097 0.0996976957 4.2932408243 0.2452887941 1.3552458992 0.0407793504 6.6324292869 .3864321687
0.004 0.0 0.7968 0.1992 0.0010886834 0.0007136995 0.0000000000 0.0000000000 4.2519571970 0.2131194605 1.3259559511 0.0674966502 5.5790018315 .2813298102
0.004 0.0005 0.7964 0.1991 0.0009964221 0.0004579731 0.0479261678 0.0142731741 4.2283665528 0.1513269368 1.3370861314 0.1314332369 5.6143752741 .2974913209
0.0 0.0085 0.7932 0.1983 0.0000000000 0.0000000000 0.8143421111 0.0523625134 4.1788774839 0.1584053381 1.3754559634 0.0484268349 6.3686755584 .2591946864
0.004 0.001 0.7959999999999999 0.19899999999999998 0.0011255879 0.0005881613 0.0837701084 0.0234283077 4.2050323286 0.2770399957 1.3734056670 0.0702323852 5.6633336919 .3712888499
0.004 0.0015 0.7956 0.1989 0.0012732060 0.0006539498 0.1470004305 0.0242983305 4.1809288443 0.3066852353 1.3092606807 0.0441103118 5.6384631615 .3757478274
0.004 0.002 0.7952 0.1988 0.0009595176 0.0002998138 0.1780114803 0.0448183861 4.3076003469 0.1871226930 1.3719411696 0.0578548769 5.8585125144 .2900957698
0.004 0.0025 0.7948 0.1987 0.0012916583 0.0004207763 0.2456719524 0.0258508216 4.1709284625 0.2527599388 1.3476305127 0.1504762354 5.7655225859 .4295077721
0.004 0.003 0.7944 0.1986 0.0011071357 0.0006284614 0.2855433021 0.0441474580 4.2770863614 0.1554929127 1.3356216340 0.0892262396 5.8993584332 .2894950717
0.004 0.0035 0.794 0.1985 0.0009410653 0.0002151885 0.3350804335 0.0154097744 4.1729798229 0.2948335481 1.3502666080 0.0641710612 5.8592679297 .3746295722
0.004 0.004 0.7936 0.1984 0.0011624924 0.0004459190 0.3685079286 0.0645893962 4.1914420662 0.3219369757 1.3444086184 0.0493255249 5.9055211056 .4362978158
0.004 0.0045 0.7932 0.1983 0.0009595176 0.0002502986 0.4079765374 0.0422858772 4.2283665528 0.1130693198 1.3426512215 0.0330548452 5.9799538293 .1886603408
0.004 0.005 0.7928 0.1982 0.0009226130 0.0005835117 0.4651657460 0.0693837375 4.1706720425 0.2241762423 1.3669618784 0.0621223159 6.0037222799 .3562658074
0.004 0.0055 0.7924 0.1981 0.0011993970 0.0002609544 0.5618235633 0.0574664844 4.1686206821 0.1362418365 1.3552458992 0.0709421650 6.0868895416 .2649114403
0.0 0.009000000000000001 0.7928 0.1982 0.0000000000 0.0000000000 0.8892519196 0.0837701084 4.1906728060 0.1552694838 1.3731127675 0.0633530135 6.4530374931 .3023926057
0.004 0.006 0.792 0.198 0.0011071357 0.0003870579 0.5799469041 0.0357510541 4.1201572935 0.2925014381 1.3660831800 0.0984839389 6.0672945133 .4271234890
0.004 0.0065 0.7916 0.1979 0.0010333266 0.0003940325 0.6045140993 0.0445133474 4.1740055031 0.2073206417 1.4029885146 0.0828858956 6.1825414436 .3351139172
0.004 0.006999999999999999 0.7912 0.1978 0.0011440402 0.0002761682 0.6951308031 0.0649599982 4.1940062666 0.1206907895 1.3833642494 0.0275138492 6.2736453593 .2134408051
0.004 0.0075 0.7908 0.1977 0.0011255879 0.0003174647 0.6983527303 0.1015162758 4.2024681281 0.1242873013 1.3329855386 0.0902852852 6.2349319849 .3164063270
0.004 0.008 0.7904 0.1976 0.0013285628 0.0003422385 0.7446679345 0.0939483268 4.1560560999 0.1325728834 1.3335713376 0.0769740728 6.2356239348 .3038375215
0.004 0.0085 0.79 0.1975 0.0010886834 0.0007325338 0.8409230109 0.0922127173 4.1342603960 0.2129589706 1.3394293272 0.0953539648 6.3157014175 .4012581865
0.004 0.009000000000000001 0.7896 0.1974 0.0012178492 0.0009218747 0.8320627110 0.0390803970 4.2337513737 0.2670286998 1.3241985542 0.0631848746 6.3912304881 .3702158461
0.004 0.0095 0.7892 0.1973 0.0011440402 0.0008219027 0.8868354742 0.0390139337 4.1024643103 0.1519115109 1.3382577293 0.1548926012 6.3287015540 .3466399485
0.004 0.01 0.7888 0.1972 0.0009041608 0.0004868041 0.9452329055 0.1243837104 4.2070836890 0.1979363452 1.3567103966 0.0398859841 6.5099311519 .3626928438
0.0045 0.0 0.7964 0.1991 0.0016237990 0.0011108200 0.0000000000 0.0000000000 4.1786210639 0.2743785552 1.3798494556 0.0510822069 5.5600943185 .3265715821
0.0 0.0095 0.7924 0.1981 0.0000000000 0.0000000000 0.9267068238 0.0499398723 4.2191354311 0.2059064143 1.3195121625 0.0581978813 6.4653544174 .3140441679
0.0045 0.0005 0.7959999999999999 0.19899999999999998 0.0013470150 0.0003799553 0.0438987587 0.0046967257 4.3163186284 0.1665475338 1.3529027034 0.1569613312 5.7144671055 .3285855460
0.0045 0.001 0.7956 0.1989 0.0011993970 0.0007563176 0.0934358901 0.0151978004 4.2988820653 0.2163492376 1.3543672008 0.1138079393 5.7478845532 .3461112949
0.0045 0.0015 0.7952 0.1988 0.0014392764 0.0003615890 0.1433757624 0.0213718475 4.2691373400 0.3886042196 1.3736985665 0.0876939286 5.7876509453 .4980315847
0.0045 0.002 0.7948 0.1987 0.0011440402 0.0004895938 0.1969403028 0.0446588638 4.2429824954 0.2089003611 1.3772133603 0.0533237965 5.8182801987 .3073726152
0.0045 0.0025 0.7944 0.1986 0.0014023718 0.0005140205 0.2448664706 0.0179389317 4.2501622566 0.1173720570 1.3444086184 0.0510687696 5.8408397174 .1868937788
0.0045 0.003 0.794 0.1985 0.0012916583 0.0007380904 0.2944036020 0.0490881526 4.1881086056 0.2563615752 1.3555387987 0.0690795835 5.8393426646 .3752674017
0.0045 0.0035 0.7936 0.1984 0.0012547537 0.0002502986 0.3225954654 0.0433316275 4.2406747149 0.1661522752 1.4190979861 0.1177004092 5.9836229201 .3274346105
0.0045 0.004 0.7932 0.1983 0.0010148743 0.0004811761 0.3999217193 0.0374007332 4.2086222092 0.3639813678 1.3769204608 0.1253719270 5.9864792636 .5272352041
0.0045 0.0045 0.7928 0.1982 0.0012732060 0.0005398666 0.4313355099 0.0560606082 4.1216958138 0.1604574943 1.3277133480 0.0884847345 5.8820178777 .3055427036
0.0045 0.005 0.7924 0.1981 0.0012547537 0.0007617007 0.4699986368 0.0757581229 4.1478506584 0.3512277012 1.3499737085 0.0594636444 5.9690777574 .4872111692
0.0 0.001 0.7992 0.1998 0.0000000000 0.0000000000 0.0930331492 0.0093241261 4.2232381518 0.2892072564 1.3564174971 0.0741539118 5.6726887981 .3726852943
0.0 0.01 0.792 0.198 0.0000000000 0.0000000000 0.9524822418 0.0574664844 4.1065670311 0.2089658187 1.3634470847 0.0722933832 6.4224963576 .3387256863
0.0045 0.0055 0.792 0.198 0.0009410653 0.0004109514 0.5360481454 0.0589379358 4.2055451687 0.1597758222 1.3769204608 0.0850397718 6.1194548402 .3041644812
0.0045 0.006 0.7916 0.1979 0.0012732060 0.0005523363 0.5831688313 0.0927738831 4.2319564334 0.4278494288 1.3470447137 0.1267601818 6.1634431844 .6479358300
0.0045 0.0065 0.7912 0.1978 0.0012732060 0.0005645306 0.6004866903 0.0633418113 4.1778518038 0.2365221615 1.3420654225 0.0581860872 6.1216771226 .3586145906
0.0045 0.006999999999999999 0.7908 0.1977 0.0012178492 0.0005523363 0.6697581260 0.0228677407 4.2745221610 0.1663531840 1.3903938369 0.0889681873 6.3358919731 .2787414483
0.0045 0.0075 0.7904 0.1976 0.0010702311 0.0010984908 0.7382240800 0.0680906130 4.1963140470 0.1490680684 1.3608109893 0.1002281311 6.2964193474 .3184853033
0.0045 0.008 0.79 0.1975 0.0011255879 0.0006943544 0.7523200117 0.0214021838 4.1699027823 0.1362804395 1.3321068402 0.1194024413 6.2554552221 .2777794190
0.0045 0.0085 0.7896 0.1974 0.0014023718 0.0005140205 0.8497833108 0.1009587188 4.1875957655 0.2087668647 1.3695979738 0.1174143385 6.4083794219 .4276539425
0.0045 0.009000000000000001 0.7892 0.1973 0.0011071357 0.0005086937 0.8368956019 0.0800877405 4.1922113263 0.1528521591 1.3309352423 0.0887325914 6.3611493062 .3221811847
0.0045 0.0095 0.7888 0.1972 0.0012916583 0.0005086937 0.8916683650 0.0810860580 4.1547739996 0.1885243702 1.3546601002 0.0585505990 6.4023941231 .3286697209
0.0045 0.01 0.7884 0.1971 0.0014023718 0.0004272007 0.9395945328 0.0476257086 4.2383669345 0.1980612069 1.3294707449 0.1255907072 6.5088345840 .3717048234
0.0005 0.0 0.7996 0.1999 0.0002029749 0.0002151885 0.0000000000 0.0000000000 4.1575946202 0.2818167127 1.3801423551 0.1096805900 5.5379399502 .3917124912
0.005 0.0 0.7959999999999999 0.19899999999999998 0.0015868944 0.0006539498 0.0000000000 0.0000000000 4.2127249300 0.3537422106 1.3643257831 0.0570545334 5.5786376075 .4114506938
0.005 0.0005 0.7956 0.1989 0.0016053467 0.0003799553 0.0438987587 0.0120553479 4.1729798229 0.1089033775 1.3772133603 0.0814576575 5.5956972886 .2027963382
0.005 0.001 0.7952 0.1988 0.0012916583 0.0009336188 0.0942413719 0.0130875303 4.2509315168 0.1504606755 1.3411867241 0.0927414302 5.6876512711 .2572232548
0.005 0.0015 0.7948 0.1987 0.0012178492 0.0004109514 0.1562634714 0.0189929810 4.1619537609 0.2256636263 1.3766275613 0.1115635630 5.6960626428 .3566311217
0.005 0.002 0.7944 0.1986 0.0013839196 0.0005596848 0.1904964484 0.0441621518 4.1445171978 0.1545053660 1.3739914660 0.0407288287 5.7103890318 .2399560313
0.005 0.0025 0.794 0.1985 0.0014392764 0.0006864638 0.2335897253 0.0331130428 4.2345206338 0.0772228881 1.3458731158 0.0881622573 5.8154227513 .1991846520
0.005 0.003 0.7936 0.1984 0.0014023718 0.0008034683 0.2911816748 0.0581176198 4.2111864097 0.2534312315 1.4024027157 0.0644538602 5.9061731720 .3768061798
0.005 0.0035 0.7932 0.1983 0.0016422512 0.0005140205 0.3362886562 0.0304595692 4.2765735213 0.1794544656 1.3531956028 0.0970554153 5.9677000315 .3074834706
0.005 0.004 0.7928 0.1982 0.0011624924 0.0011470125 0.3878394921 0.0733652006 4.2016988680 0.1828647110 1.3479234122 0.0693522639 5.9386242647 .3267291880
0.005 0.0045 0.7924 0.1981 0.0014577286 0.0003174647 0.4450287007 0.0920155007 4.2486237364 0.3811937328 1.3294707449 0.1045187492 6.0245809106 .5780454474
0.0005 0.0005 0.7992 0.1998 0.0001107136 0.0001807945 0.0455097223 0.0203134784 4.2668295596 0.1162349550 1.3403080257 0.0361300741 5.6527580212 .1728593020
0.005 0.005 0.792 0.198 0.0011993970 0.0005596848 0.4861082731 0.0388472780 4.2347770539 0.0729964415 1.3397222267 0.0685009171 6.0618069507 .1809043214
0.005 0.0055 0.7916 0.1979 0.0012732060 0.0005005973 0.5231604364 0.0421167638 4.2442645956 0.1133202548 1.3766275613 0.1058174118 6.1453257993 .2617550277
0.005 0.006 0.7912 0.1978 0.0012732060 0.0002447969 0.5722948269 0.0826708485 4.3040104662 0.1995600434 1.3772133603 0.0690547410 6.2547918594 .3515304298
0.005 0.0065 0.7908 0.1977 0.0016607035 0.0004519862 0.6419690035 0.1294396990 4.2242638320 0.1326204873 1.3537814018 0.0484339205 6.2216749408 .3109460930
0.005 0.006999999999999999 0.7904 0.1976 0.0012547537 0.0007436055 0.6786184260 0.0884930926 4.2011860279 0.2027723287 1.3200979615 0.1505013188 6.2011571691 .4425103456
0.005 0.0075 0.79 0.1975 0.0014392764 0.0003799553 0.7076157712 0.0319767149 4.2491365764 0.2175397305 1.3816068525 0.0849428695 6.3397984765 .3348392702
0.005 0.008 0.7896 0.1974 0.0013839196 0.0010438175 0.7692351297 0.0477209737 4.1668257418 0.1541679544 1.3403080257 0.0612545188 6.2777528168 .2641872644
0.005 0.0085 0.7892 0.1973 0.0015868944 0.0008994413 0.8401175291 0.0642065513 4.2314435933 0.2168446556 1.3488021106 0.1014802657 6.4219501274 .3834309139
0.005 0.009000000000000001 0.7888 0.1972 0.0016237990 0.0007060251 0.8481723472 0.0433316275 4.2673423997 0.2268620472 1.3534885023 0.0651370516 6.4706270482 .3360367514
0.005 0.0095 0.7884 0.1971 0.0012547537 0.0006764711 0.9061670376 0.0913787076 4.1904163860 0.1259708983 1.3259559511 0.0508870176 6.4237941284 .2689130946
0.0005 0.001 0.7988 0.1997 0.0001476181 0.0000903972 0.0898112220 0.0188214058 4.2606754785 0.2986623243 1.3318139407 0.0512565723 5.6824482593 .3688306996
0.005 0.01 0.7879999999999999 0.19699999999999998 0.0013839196 0.0002609544 0.9613425417 0.0732324289 4.1768261236 0.1381568743 1.3549529997 0.0855627518 6.4945055846 .2972130094
0.0055 0.0 0.7956 0.1989 0.0016976080 0.0004142522 0.0000000000 0.0000000000 4.3499096544 0.2015102669 1.3769204608 0.1090499030 5.7285277232 .3109744221
0.0055 0.0005 0.7952 0.1988 0.0014946331 0.0003578026 0.0463152041 0.0144088967 4.2434953354 0.1872561700 1.3906867364 0.0554377557 5.6819919090 .2574606250
0.0055 0.001 0.7948 0.1987 0.0016607035 0.0003300841 0.1022961900 0.0209115241 4.3452940936 0.2479378978 1.3751630639 0.0367235683 5.8244140510 .3059030743
0.0055 0.0015 0.7944 0.1986 0.0016791557 0.0003578026 0.1357236852 0.0232894309 4.2893945236 0.2525736148 1.3950802286 0.1072284159 5.8218775931 .3834492642
0.0055 0.002 0.794 0.1985 0.0013101105 0.0003578026 0.1908991893 0.0424237414 4.0978487495 0.1816887571 1.3775062598 0.0833318327 5.6675643091 .3078021338
0.0055 0.0025 0.7936 0.1984 0.0013101105 0.0003174647 0.2384226161 0.0461731515 4.2442645956 0.1951799588 1.3511453065 0.0456998287 5.8351426287 .2873704037
0.0055 0.003 0.7932 0.1983 0.0013470150 0.0005669380 0.2847378203 0.0381733799 4.2258023523 0.0708202271 1.3857074452 0.0798364686 5.8975946328 .1893970136
0.0055 0.0035 0.7928 0.1982 0.0014208241 0.0004754815 0.3294420608 0.0267875689 4.1755440233 0.2249398721 1.3531956028 0.0427673364 5.8596025110 .2949702589
0.0055 0.004 0.7924 0.1981 0.0014392764 0.0009379849 0.4043518692 0.0713840504 4.2029809682 0.1774041303 1.3326926392 0.1084914861 5.9414647530 .3582176517
0.0005 0.0015 0.7984 0.1996 0.0001845226 0.0001650420 0.1723731076 0.0461028405 4.2255459322 0.1617797129 1.3561245976 0.0666112925 5.7542281600 .2746588879
0.0055 0.0045 0.792 0.198 0.0014761809 0.0008654878 0.4192532827 0.0481540714 4.2301614931 0.1746339115 1.3253701521 0.0761763925 5.9762611088 .2998298632
0.0055 0.005 0.7916 0.1979 0.0013470150 0.0003799553 0.4663739687 0.0568763706 4.1588767204 0.1406846658 1.3722340691 0.0604537717 5.9988317732 .2583947634
0.0055 0.0055 0.7912 0.1978 0.0015499899 0.0002151885 0.5320207363 0.0908946163 4.2991384853 0.3254874493 1.3619825873 0.0935445927 6.1946917988 .5101418468
0.0055 0.006 0.7908 0.1977 0.0013101105 0.0003940325 0.5594071179 0.0243516748 4.2132377701 0.3987258329 1.3775062598 0.0683052643 6.1514612583 .4917768045
0.0055 0.0065 0.7904 0.1976 0.0014946331 0.0007231780 0.6310949991 0.0664510290 4.1868265054 0.2463480106 1.3350358350 0.0986266971 6.1544519726 .4121489147
0.0055 0.006999999999999999 0.79 0.1975 0.0016791557 0.0006108785 0.6592868625 0.0324799991 4.0747709454 0.1990810622 1.3168760672 0.0526372232 6.0526130308 .2848091630
0.0055 0.0075 0.7896 0.1974 0.0014577286 0.0011809447 0.7192952574 0.0705153208 4.1634922812 0.1240458308 1.3282991469 0.0607369291 6.2125444141 .2564790254
0.0055 0.008 0.7892 0.1973 0.0015130854 0.0006241121 0.7535282344 0.0582737004 4.3222162895 0.1124442102 1.3660831800 0.0372984230 6.4433407893 .2086404457
0.0055 0.0085 0.7888 0.1972 0.0019559397 0.0007688196 0.8139393702 0.1428544190 4.1919549063 0.2564795282 1.3564174971 0.1071771993 6.3642677133 .5072799661
0.0055 0.009000000000000001 0.7884 0.1971 0.0016237990 0.0008544015 0.8711285788 0.0488363828 4.2493929965 0.1535320243 1.3388435283 0.1108290766 6.4609889026 .3140518852
0.0005 0.002 0.7979999999999999 0.1995 0.0001107136 0.0002711917 0.1925101529 0.0504697189 4.1534918994 0.2731738917 1.4012311177 0.0694709163 5.7473438836 .3933857186
0.0055 0.0095 0.7879999999999999 0.19699999999999998 0.0015499899 0.0007688196 0.9404000146 0.0341736991 4.1493891787 0.2251046723 1.3473376132 0.0537851501 6.4386767964 .3138323411
0.0055 0.01 0.7876 0.1969 0.0016791557 0.0009791876 0.9428164600 0.0712931037 4.1837494648 0.2399214817 1.3622754867 0.1094268698 6.4905205672 .4216206428
0.006 0.0 0.7952 0.1988 0.0018452261 0.0004207763 0.0000000000 0.0000000000 4.2275972926 0.1830242870 1.3552458992 0.1140218217 5.5846884179 .2974668850
0.006 0.0005 0.7948 0.1987 0.0015684422 0.0003501070 0.0422877951 0.0132354167 4.2073401090 0.1197522793 1.3962518266 0.1500903368 5.6474481729 .2834281398
0.006 0.001 0.7944 0.1986 0.0017714170 0.0004579731 0.0817564038 0.0309456006 4.2781120416 0.1921501710 1.3321068402 0.0495891883 5.6937467026 .2731429330
0.006 0.0015 0.794 0.1985 0.0016607035 0.0009552499 0.1381401306 0.0218521738 4.2234945719 0.2846488887 1.3775062598 0.0630816002 5.7408016658 .3705379126
0.006 0.002 0.7936 0.1984 0.0016791557 0.0008285045 0.1844553348 0.0440886339 4.2637525190 0.1953348598 1.3672547779 0.0682801400 5.8171417874 .3085321382
0.006 0.0025 0.7932 0.1983 0.0013470150 0.0003799553 0.2319787616 0.0232615561 4.1614409208 0.0748535747 1.3628612857 0.1094613602 5.7576279831 .2079564463
0.006 0.003 0.7928 0.1982 0.0020482010 0.0004868041 0.2907789339 0.0201531485 4.2188790111 0.1743399872 1.3734056670 0.0537340842 5.8851118130 .2487140240
0.006 0.0035 0.7924 0.1981 0.0018821306 0.0004895938 0.3310530244 0.0447459465 4.1563125199 0.1221313361 1.3593464919 0.0785800781 5.8485941668 .2459469545
0.0005 0.0025 0.7976 0.1994 0.0001291658 0.0000903972 0.2347979480 0.0324799991 4.2122120899 0.2916955817 1.3511453065 0.1364119392 5.7982845102 .4606779172
0.006 0.004 0.792 0.198 0.0019005829 0.0003217262 0.3882422330 0.0554789302 4.1822109445 0.2206583515 1.3537814018 0.1454575509 5.9261351622 .4219165588
0.006 0.0045 0.7916 0.1979 0.0018452261 0.0005596848 0.4333492144 0.0325598027 4.2009296079 0.2524642546 1.3429441210 0.0537532396 5.9790681694 .3393369817
0.006 0.005 0.7912 0.1978 0.0018821306 0.0004303770 0.4728178232 0.0418850542 4.1181059331 0.1707842205 1.3657902805 0.0602148905 5.9585961674 .2733145422
0.006 0.0055 0.7908 0.1977 0.0017898693 0.0009452170 0.5223549546 0.0547846072 4.2045194885 0.1740908943 1.3282991469 0.0666627894 6.0569634593 .2964835079
0.006 0.006 0.7904 0.1976 0.0015499899 0.0011034390 0.5590043770 0.0681382388 4.1304140953 0.1570714589 1.3241985542 0.1028306633 6.0151670164 .3291438000
0.006 0.0065 0.79 0.1975 0.0014392764 0.0008857085 0.6302895173 0.0748274828 4.1222086539 0.1983929035 1.3244914537 0.0808232753 6.0784289013 .3549293701
0.006 0.006999999999999999 0.7896 0.1974 0.0018636784 0.0011866970 0.6854650213 0.0678997757 4.1719541427 0.3119358023 1.3628612857 0.0613720524 6.2221441281 .4423943274
0.006 0.0075 0.7892 0.1973 0.0018267738 0.0006539498 0.7233226665 0.1189388745 4.2558034976 0.1040901162 1.3488021106 0.0985814547 6.3297550485 .3222643952
0.006 0.008 0.7888 0.1972 0.0015499899 0.0005005973 0.7942050659 0.0551387454 4.2601626384 0.2010594794 1.3631541852 0.0905888425 6.4190718794 .3472876646
0.006 0.0085 0.7884 0.1971 0.0016791557 0.0005005973 0.7837338023 0.0494830757 4.2452902758 0.2772724863 1.3719411696 0.1018077475 6.4026444034 .4290639068
0.0005 0.003 0.7972 0.1993 0.0000922613 0.0001650420 0.2867515248 0.0070220276 4.3052925664 0.2218707692 1.3745772650 0.0733910486 5.9667136175 .3024488874
0.006 0.009000000000000001 0.7879999999999999 0.19699999999999998 0.0016791557 0.0008034683 0.8413257518 0.0859037949 4.2506750967 0.1954694566 1.3578819945 0.0718028009 6.4515619987 .3539795207
0.006 0.0095 0.7876 0.1969 0.0014577286 0.0005271020 0.8485750881 0.0904366339 4.1129775322 0.2054819120 1.3077961833 0.0819490665 6.2708065322 .3783947144
0.006 0.01 0.7872 0.1968 0.0016607035 0.0006497712 0.9081807422 0.0467595893 4.1734926630 0.2176847618 1.3449944174 0.1099462100 6.4283285261 .3750403323
0.0065 0.0 0.7948 0.1987 0.0014392764 0.0006663285 0.0000000000 0.0000000000 4.1542611596 0.1184804908 1.3631541852 0.0791674301 5.5188546212 .1983142494
0.0065 0.0005 0.7944 0.1986 0.0017714170 0.0002952362 0.0455097223 0.0093934514 4.1793903240 0.4095065861 1.3326926392 0.1084598513 5.5593641025 .5276551250
0.0065 0.001 0.794 0.1985 0.0016237990 0.0006241121 0.1002824855 0.0196312955 4.1175930930 0.1216047566 1.3657902805 0.1253062184 5.5852896580 .2671663826
0.0065 0.0015 0.7936 0.1984 0.0015868944 0.0003578026 0.1486113942 0.0282952358 4.3152929482 0.1584119793 1.3991808214 0.0710146858 5.8646720582 .2580797035
0.0065 0.002 0.7932 0.1983 0.0017898693 0.0003974739 0.1772059985 0.0270766518 4.1678514220 0.1977422547 1.3461660153 0.0726815766 5.6930133051 .2978979570
0.0065 0.0025 0.7928 0.1982 0.0018267738 0.0010066211 0.2283540935 0.0341357072 4.2001603477 0.0842994306 1.3719411696 0.1048629231 5.8022823846 .2243046820
0.0065 0.003 0.7924 0.1981 0.0017714170 0.0006744547 0.2887652293 0.0271484415 4.1645179614 0.2624388704 1.3488021106 0.0689652338 5.8038567183 .3592270004
0.0005 0.0035 0.7968 0.1992 0.0002583317 0.0001807945 0.3455516970 0.0849621054 4.2268280325 0.1960324122 1.3529027034 0.0909291332 5.9255407646 .3721044453
0.0065 0.0035 0.792 0.198 0.0017898693 0.0010542040 0.3374968789 0.0735859546 4.1014386302 0.1647406499 1.3236127552 0.0741307698 5.7643381336 .3135115783
0.0065 0.004 0.7916 0.1979 0.0017898693 0.0008051616 0.3604531105 0.0492596746 4.1888778657 0.0973234843 1.3666689790 0.1092699584 5.9177898245 .2566582789
0.0065 0.0045 0.7912 0.1978 0.0018821306 0.0006864638 0.4208642464 0.0779280237 4.1850315650 0.2153403269 1.3297636443 0.0677351819 5.9375415863 .3616899963
0.0065 0.005 0.7908 0.1977 0.0017529648 0.0005835117 0.4647630051 0.0544758253 4.1693899423 0.1338011494 1.3435299200 0.1147268985 5.9794358322 .3035873849
0.0065 0.0055 0.7904 0.1976 0.0019743919 0.0006864638 0.5279933273 0.0365053030 4.1509276990 0.1979961293 1.3353287345 0.0265490397 6.0162241527 .2617369358
0.0065 0.006 0.79 0.1975 0.0017898693 0.0005296795 0.5871962404 0.0524244296 4.1463121381 0.1136377732 1.3631541852 0.0493046493 6.0984524330 .2158965316
0.0065 0.0065 0.7896 0.1974 0.0019190351 0.0011095932 0.6198182537 0.0875496111 4.1352860762 0.4807328111 1.3640328836 0.1337701143 6.1210562486 .7031621297
0.0065 0.006999999999999999 0.7892 0.1973 0.0017529648 0.0008887786 0.6274703309 0.0748968157 4.1878521855 0.1924045895 1.3414796236 0.0364892100 6.1585551048 .3046793938
0.0065 0.0075 0.7888 0.1972 0.0018267738 0.0006539498 0.7051993257 0.0983347819 4.1816981044 0.1708966024 1.3555387987 0.0752609192 6.2442630026 .3451462533
0.0065 0.008 0.7884 0.1971 0.0018452261 0.0004811761 0.7797063933 0.0737532857 4.1281063149 0.1653970914 1.3159973687 0.0444049524 6.2256553030 .2840365056
0.0005 0.004 0.7964 0.1991 0.0001107136 0.0000738090 0.3652860014 0.0422090915 4.2845225427 0.2251560746 1.3830713499 0.0418180048 6.0329906076 .3092569799
0.0065 0.0085 0.7879999999999999 0.19699999999999998 0.0018083216 0.0006663285 0.8119256657 0.0563491956 4.1665693217 0.2377355415 1.3139470724 0.0731287361 6.2942503814 .3678798017
0.0065 0.009000000000000001 0.7876 0.1969 0.0021220100 0.0007288059 0.8719340606 0.0546304344 4.2563163377 0.1853007001 1.3485092111 0.1520754866 6.4788816194 .3927354270
0.0065 0.0095 0.7872 0.1968 0.0020851055 0.0004459190 0.9299287511 0.0610468070 4.1740055031 0.1595221233 1.3406009251 0.1431628426 6.4466202848 .3641776919
0.0065 0.01 0.7868 0.1967 0.0016976080 0.0010477245 0.9464411282 0.0735153855 4.1452864580 0.1864750323 1.3268346495 0.0671244841 6.4202598437 .3281626264
0.006999999999999999 0.0 0.7944 0.1986 0.0017345125 0.0006943544 0.0000000000 0.0000000000 4.2275972926 0.1584385412 1.3323997397 0.1024126711 5.5617315448 .2615455667
0.006999999999999999 0.0005 0.794 0.1985 0.0018636784 0.0006108785 0.0459124632 0.0179027280 4.1816981044 0.2550295559 1.3821926515 0.0609456186 5.6116668975 .3344887810
0.006999999999999999 0.001 0.7936 0.1984 0.0016976080 0.0006560291 0.0914221856 0.0251640562 4.1465685582 0.1609076139 1.3704766722 0.0610300192 5.6101650240 .2477577184
0.006999999999999999 0.0015 0.7932 0.1983 0.0018083216 0.0006764711 0.1421675397 0.0340405419 4.2237509919 0.2535038654 1.3435299200 0.1520890251 5.7112567732 .4403099035
0.006999999999999999 0.002 0.7928 0.1982 0.0016976080 0.0002998138 0.1949265983 0.0078094359 4.1822109445 0.1669765125 1.3572961956 0.1073051950 5.7361313464 .2823909572
0.006999999999999999 0.0025 0.7924 0.1981 0.0018083216 0.0011410601 0.2146609027 0.0204725527 4.1622101810 0.1703571109 1.3365003324 0.0321176001 5.7151797377 .2240883238
0.0 0.0015 0.7988 0.1997 0.0000000000 0.0000000000 0.1316962761 0.0408022454 4.2016988680 0.0837736494 1.3634470847 0.0686660340 5.6968422288 .1932419288
0.0005 0.0045 0.7959999999999999 0.19899999999999998 0.0001660703 0.0004109514 0.4313355099 0.0765165326 4.2847789628 0.2529346879 1.3587606930 0.0716832211 6.0750412360 .4015453930
0.006999999999999999 0.003 0.792 0.198 0.0016422512 0.0004272007 0.2662117386 0.0405470295 4.2101607295 0.3715681301 1.4003524193 0.0572586648 5.8783671386 .4698010251
0.006999999999999999 0.0035 0.7916 0.1979 0.0018083216 0.0011230138 0.3540092560 0.0498097864 4.2424696553 0.0711167024 1.3681334764 0.0834100380 5.9664207093 .2054595406
0.006999999999999999 0.004 0.7912 0.1978 0.0020666532 0.0007793760 0.3705216332 0.0597904108 4.1575946202 0.2225891422 1.3470447137 0.1640488132 5.8772276203 .4472077422
0.006999999999999999 0.0045 0.7908 0.1977 0.0021589145 0.0009233508 0.4659712278 0.0718009215 4.1516969591 0.2515395696 1.3851216463 0.1341134239 6.0049487477 .4583772658
0.006999999999999999 0.005 0.7904 0.1976 0.0022327236 0.0002151885 0.5022179093 0.0430462020 4.1534918994 0.2439394393 1.3277133480 0.0700660619 5.9856558803 .3572668917
0.006999999999999999 0.0055 0.79 0.1975 0.0018083216 0.0005788248 0.5392700726 0.0601366484 4.2055451687 0.0705858764 1.3365003324 0.0873724602 6.0831238953 .2186738098
0.006999999999999999 0.006 0.7896 0.1974 0.0019190351 0.0004868041 0.5666564542 0.0573308434 4.2596497983 0.1797912332 1.3168760672 0.0896559523 6.1451013548 .3272648330
0.006999999999999999 0.0065 0.7892 0.1973 0.0022142713 0.0009694025 0.6186100310 0.1295399078 4.2442645956 0.1777314650 1.3013523947 0.0888330857 6.1664412926 .3970738610
0.006999999999999999 0.006999999999999999 0.7888 0.1972 0.0020666532 0.0008857085 0.6536484898 0.0578939176 4.2434953354 0.1326006544 1.3757488629 0.0639997096 6.2749593413 .2553799901
0.006999999999999999 0.0075 0.7884 0.1971 0.0020851055 0.0006349294 0.7358076346 0.0549619615 4.1327218757 0.0601708091 1.3408938246 0.0978757702 6.2115084404 .2136434702
0.0005 0.005 0.7956 0.1989 0.0001107136 0.0000738090 0.4542917415 0.0626310668 4.2340077938 0.1197632600 1.3338642371 0.0683253570 6.0222744860 .2507934928
0.006999999999999999 0.008 0.7879999999999999 0.19699999999999998 0.0020112964 0.0004579731 0.7925941022 0.0584515679 4.2006731878 0.2246719604 1.3947873292 0.0807808061 6.3900659156 .3643623075
0.006999999999999999 0.0085 0.7876 0.1969 0.0017345125 0.0009437750 0.7950105477 0.1011962162 4.1832366247 0.2881385561 1.3985950224 0.1067858647 6.3785767073 .4970644120
0.006999999999999999 0.009000000000000001 0.7872 0.1968 0.0018636784 0.0008447831 0.9057642967 0.0550680999 4.2040066484 0.1583422330 1.3575890950 0.1028573569 6.4692237185 .3171124729
0.006999999999999999 0.0095 0.7868 0.1967 0.0018821306 0.0007436055 0.9033478513 0.0461731515 4.1604152407 0.1129180252 1.3681334764 0.0735265212 6.4337786990 .2333613034
0.006999999999999999 0.01 0.7864 0.1966 0.0016053467 0.0007966591 0.9520795009 0.0599204844 4.2101607295 0.1244036327 1.3288849459 0.1108631307 6.4927305230 .2959839069
0.0075 0.0 0.794 0.1985 0.0023249849 0.0009437750 0.0000000000 0.0000000000 4.1786210639 0.2659381236 1.3391364277 0.0672674762 5.5200824765 .3341493748
0.0075 0.0005 0.7936 0.1984 0.0022327236 0.0004726085 0.0499398723 0.0125820281 4.2355463140 0.1919666712 1.3215624589 0.0362344005 5.6092813688 .2412557083
0.0075 0.001 0.7932 0.1983 0.0021035577 0.0009292321 0.0978660401 0.0196643171 4.1247728543 0.2067222721 1.2966660030 0.0611760377 5.5214084551 .2884918590
0.0075 0.0015 0.7928 0.1982 0.0018452261 0.0010306872 0.1429730215 0.0268359657 4.1332347158 0.2567142471 1.3356216340 0.0749273284 5.6136745974 .3595082284
0.0075 0.002 0.7924 0.1981 0.0019928442 0.0007250588 0.1981485256 0.0334638676 4.0857970074 0.2865826419 1.3490950101 0.0578845263 5.6350333873 .3786560946
0.0005 0.0055 0.7952 0.1988 0.0001291658 0.0001881769 0.5179248046 0.0821591447 4.2747785810 0.2020642024 1.3449944174 0.1112185266 6.1378269688 .3956300506
0.0075 0.0025 0.792 0.198 0.0020851055 0.0007966591 0.2496993615 0.0500436975 4.2740093209 0.3176364438 1.3745772650 0.0692284514 5.9003710529 .4377052518
0.0075 0.003 0.7916 0.1979 0.0022327236 0.0003763538 0.2835295975 0.0389140259 4.1968268871 0.2299937726 1.3695979738 0.0516168338 5.8521871820 .3209009861
0.0075 0.0035 0.7912 0.1978 0.0018452261 0.0005950675 0.3225954654 0.0316504133 4.2388797746 0.2063975903 1.3549529997 0.1201587770 5.9182734658 .3588018481
0.0075 0.004 0.7908 0.1977 0.0021035577 0.0006434523 0.3922696421 0.0163891303 4.2847789628 0.4222234616 1.3836571489 0.0439700561 6.0628093115 .4832261003
0.0075 0.0045 0.7904 0.1976 0.0019190351 0.0010721383 0.4309327690 0.0426220912 4.2650346193 0.4008415369 1.3613967883 0.0769294786 6.0592832117 .5214652450
0.0075 0.005 0.79 0.1975 0.0021404623 0.0008202440 0.4599301142 0.0441621518 4.3114466475 0.1831018683 1.3485092111 0.0953863485 6.1220264351 .3234706126
0.0075 0.0055 0.7896 0.1974 0.0022327236 0.0004272007 0.5344371817 0.0663533212 4.1986218275 0.2809942541 1.3356216340 0.0814450183 6.0709133668 .4292197943
0.0075 0.006 0.7892 0.1973 0.0020112964 0.0010657678 0.5851825359 0.0574438998 4.1829802047 0.1436465004 1.3306423428 0.0624803408 6.1008163798 .2646365088
0.0075 0.0065 0.7888 0.1972 0.0018452261 0.0004951261 0.6041113584 0.0798605868 4.0945152889 0.2051206507 1.3350358350 0.1340135962 6.0355077084 .4194899598
0.0075 0.006999999999999999 0.7884 0.1971 0.0023618894 0.0009665885 0.6790211669 0.0543565959 4.3001641655 0.2371129902 1.3707695717 0.0987032139 6.3523167935 .3911393885
0.0005 0.006 0.7948 0.1987 0.0001291658 0.0002214271 0.5501440771 0.0500696202 4.3168314685 0.3463284737 1.3880506411 0.0809886927 6.2551553525 .4776082137
0.0075 0.0075 0.7879999999999999 0.19699999999999998 0.0019743919 0.0005296795 0.7354048936 0.0442208781 4.1886214457 0.2392386658 1.3183405646 0.0466216487 6.2443412958 .3306108721
0.0075 0.008 0.7876 0.1969 0.0021589145 0.0007250588 0.7668186843 0.0794696699 4.2037502284 0.2090060901 1.3350358350 0.0823792483 6.3077636622 .3715800671
0.0075 0.0085 0.7872 0.1968 0.0020297487 0.0003087654 0.8054818112 0.0604379793 4.0755402055 0.1511391171 1.3444086184 0.0362533367 6.2274603838 .2481391985
0.0075 0.009000000000000001 0.7868 0.1967 0.0022327236 0.0005140205 0.8614627971 0.1147465313 4.1370810165 0.2042971096 1.3332784381 0.0630271772 6.3340549753 .3825848386
0.0075 0.0095 0.7864 0.1966 0.0019005829 0.0008219027 0.8723368016 0.0897091242 4.1291319951 0.2400047794 1.3663760795 0.0763114172 6.3697454591 .4068472235
0.0075 0.01 0.7859999999999999 0.1965 0.0020482010 0.0009580971 0.9661754326 0.0588277507 4.2245202521 0.1037028099 1.3438228194 0.1400733394 6.5365667051 .3035619971
0.008 0.0 0.7936 0.1984 0.0024172462 0.0011398659 0.0000000000 0.0000000000 4.2450338557 0.1899378589 1.3622754867 0.0885196313 5.6097265886 .2795973561
0.008 0.0005 0.7932 0.1983 0.0020112964 0.0003940325 0.0471206860 0.0184734755 4.1901599659 0.1270084492 1.3089677812 0.0569582185 5.5482597295 .2028341757
0.008 0.001 0.7928 0.1982 0.0020482010 0.0007599106 0.0833673675 0.0247742951 4.2370848343 0.2015820384 1.3010594952 0.0753975834 5.6235598980 .3025138275
0.008 0.0015 0.7924 0.1981 0.0019374874 0.0007098727 0.1369319079 0.0217629201 4.2322128534 0.1957343414 1.3725269686 0.1294920498 5.7436092173 .3476991840
0.0005 0.0065 0.7944 0.1986 0.0002398794 0.0000903972 0.6061250629 0.0650897088 4.2532392972 0.1710581180 1.3036955905 0.0707678121 6.1632998300 .3070060361
0.008 0.002 0.792 0.198 0.0019190351 0.0006108785 0.1812334075 0.0315065938 4.2255459322 0.1948886815 1.3470447137 0.0612825235 5.7557430885 .2882886773
0.008 0.0025 0.7916 0.1979 0.0021773668 0.0005296795 0.2573514387 0.0389973002 4.1909292261 0.1316851130 1.3452873168 0.0727806589 5.7957453484 .2439927516
0.008 0.003 0.7912 0.1978 0.0022696281 0.0010477245 0.2690309249 0.0335606681 4.2404182949 0.1711272924 1.3315210412 0.1212108510 5.8432398891 .3269465360
0.008 0.0035 0.7908 0.1977 0.0022511758 0.0007793760 0.3419270289 0.0358778634 4.2032373883 0.1554218565 1.3654973810 0.0335801303 5.9129129740 .2256592262
0.008 0.004 0.7904 0.1976 0.0023434371 0.0009595176 0.3854230467 0.0380883042 4.2309307532 0.2663808139 1.3660831800 0.1295052994 5.9847804170 .4349339351
0.008 0.0045 0.79 0.1975 0.0021035577 0.0006108785 0.4095875010 0.0605237982 4.1557996798 0.1676179220 1.3657902805 0.0914784680 5.9332810190 .3202310667
0.008 0.005 0.7896 0.1974 0.0024541507 0.0006963131 0.4687904141 0.0282952358 4.1891342858 0.2631554366 1.3449944174 0.0714722749 6.0053732680 .3636192604
0.008 0.0055 0.7892 0.1973 0.0023434371 0.0005904723 0.4853027913 0.0693369672 4.2288793928 0.1625840596 1.3183405646 0.0777017664 6.0348661858 .3102132655
0.008 0.006 0.7888 0.1972 0.0026755778 0.0008496059 0.5920291312 0.0423165525 4.2440081755 0.3086019244 1.3534885023 0.1111537130 6.1922013868 .4629217958
0.008 0.0065 0.7884 0.1971 0.0023434371 0.0002998138 0.6528430080 0.0428043675 4.2152891304 0.2649820484 1.3520240049 0.0830802550 6.2224995804 .3911664847
0.0005 0.006999999999999999 0.794 0.1985 0.0001476181 0.0000903972 0.6576758989 0.0395096834 4.2970871250 0.1728324369 1.3780920587 0.0621885679 6.3330027007 .2746210854
0.008 0.006999999999999999 0.7879999999999999 0.19699999999999998 0.0021220100 0.0009833514 0.6745910169 0.0406748377 4.0916946684 0.2406777727 1.3681334764 0.1058563200 6.1365411717 .3881922818
0.008 0.0075 0.7876 0.1969 0.0022511758 0.0006349294 0.7140596256 0.0561300045 4.2150327104 0.2295015276 1.3493879096 0.0218872555 6.2807314214 .3081537170
0.008 0.008 0.7872 0.1968 0.0022142713 0.0006804858 0.7938023250 0.0731349097 4.2375976744 0.2431013500 1.3007665957 0.1210408656 6.3343808664 .4379576111
0.008 0.0085 0.7868 0.1967 0.0024356984 0.0009736082 0.8034681067 0.0883463378 4.1965704671 0.1788437450 1.3523169044 0.0435859623 6.3547911766 .3117496533
0.008 0.009000000000000001 0.7864 0.1966 0.0020851055 0.0006764711 0.8699203561 0.0647899848 4.1922113263 0.1365484294 1.3792636567 0.1182008186 6.4434804446 .3202157039
0.008 0.0095 0.7859999999999999 0.1965 0.0019743919 0.0010477245 0.8876409560 0.0662946274 4.1314397755 0.1421464702 1.3631541852 0.0515835820 6.3842093086 .2610724041
0.008 0.01 0.7856 0.1964 0.0023803417 0.0011095932 0.9557041690 0.0572175636 4.2504186767 0.1935072817 1.3417725231 0.0720651779 6.5502757105 .3238996164
0.0085 0.0 0.7932 0.1983 0.0027493869 0.0013975075 0.0000000000 0.0000000000 4.2291358129 0.1328701279 1.3309352423 0.0746612211 5.5628204421 .2089288565
0.0085 0.0005 0.7928 0.1982 0.0023987939 0.0008496059 0.0451069814 0.0145433527 4.1555432598 0.2248229194 1.3274204485 0.0587728920 5.5304694836 .2989887700
0.0085 0.001 0.7924 0.1981 0.0019559397 0.0010910265 0.0958523355 0.0346076083 4.3260625901 0.3303956119 1.3725269686 0.1119994917 5.7963978339 .4780937384
0.0005 0.0075 0.7936 0.1984 0.0001291658 0.0002214271 0.7341966709 0.0608445413 4.1950319468 0.1375425269 1.3294707449 0.0325843268 6.2588285284 .2311928221
0.0085 0.0015 0.792 0.198 0.0020851055 0.0011878441 0.1429730215 0.0314034622 4.1655436416 0.1610432210 1.3130683739 0.0946133332 5.6236701425 .2882478605
0.0085 0.002 0.7916 0.1979 0.0025464120 0.0012974446 0.1917046711 0.0295294510 4.2311871733 0.0809313011 1.3892222390 0.1216658048 5.8146604954 .2334240015
0.0085 0.0025 0.7912 0.1978 0.0025464120 0.0007156052 0.2492966206 0.0315477520 4.1704156224 0.3364692211 1.3297636443 0.0888214960 5.7520222993 .4575540743
0.0085 0.003 0.7908 0.1977 0.0023618894 0.0008544015 0.2790994476 0.0293310426 4.1958012070 0.3200409807 1.3373790309 0.1230094132 5.8146415749 .4732358380
0.0085 0.0035 0.7904 0.1976 0.0023249849 0.0007136995 0.3161516109 0.0293752491 4.1663129017 0.0633227732 1.4015240172 0.0226878963 5.8863135147 .1160996181
0.0085 0.004 0.79 0.1975 0.0022880804 0.0004579731 0.3801874149 0.0401450066 4.1124646921 0.1616675008 1.3315210412 0.0684508030 5.8264612286 .2707212835
0.0085 0.0045 0.7896 0.1974 0.0018267738 0.0007688196 0.4116012055 0.0209425271 4.2104171496 0.3277445430 1.3370861314 0.1230317289 5.9609312603 .4724876186
0.0085 0.005 0.7892 0.1973 0.0023987939 0.0007472596 0.4631520415 0.0352024120 4.0765658857 0.2574671784 1.3200979615 0.0738803743 5.8622146826 .3672972243
0.0085 0.0055 0.7888 0.1972 0.0021404623 0.0009651785 0.5517550407 0.0560953171 4.2806762421 0.1491509687 1.3599322909 0.0774629149 6.1945040360 .2836743792
0.0085 0.006 0.7884 0.1971 0.0027862914 0.0007325338 0.5626290451 0.0284324811 4.2032373883 0.1345616566 1.3602251904 0.1128541359 6.1288779152 .2765808074
0.0005 0.008 0.7932 0.1983 0.0001660703 0.0002151885 0.7539309753 0.0903648645 4.1329782958 0.2728415322 1.3572961956 0.0558325111 6.2443715370 .4192540963
0.0085 0.0065 0.7879999999999999 0.19699999999999998 0.0023249849 0.0004726085 0.6476073762 0.0194986501 4.0993872698 0.1297150927 1.3200979615 0.0715682366 6.0694175924 .2212545879
0.0085 0.006999999999999999 0.7876 0.1969 0.0023249849 0.0011866970 0.6568704171 0.1506574007 4.0560522821 0.0845579850 1.3552458992 0.0438606582 6.0704935833 .2802627409
0.0085 0.0075 0.7872 0.1968 0.0025464120 0.0008623348 0.7398350436 0.0684706919 4.1016950502 0.1523955049 1.3054529874 0.0829397002 6.1495294932 .3046682318
0.0085 0.008 0.7868 0.1967 0.0020851055 0.0010213956 0.7233226665 0.0566363125 4.1075927112 0.2878645941 1.3253701521 0.0641443176 6.1583706353 .4096666198
0.0085 0.0085 0.7864 0.1966 0.0024541507 0.0003615890 0.8062872930 0.0952582283 4.2291358129 0.2738374006 1.3370861314 0.0546710828 6.3749633880 .4241283007
0.0085 0.009000000000000001 0.7859999999999999 0.1965 0.0027678391 0.0009189152 0.8570326471 0.0786984997 4.2637525190 0.2530989251 1.3608109893 0.0596652851 6.4843639945 .3923816251
0.0085 0.0095 0.7856 0.1964 0.0020851055 0.0007793760 0.9174437830 0.1047312219 4.1640051213 0.2027463862 1.3274204485 0.0920767150 6.4109544583 .4003336991
0.0085 0.01 0.7852 0.1963 0.0027309346 0.0011588255 0.9726192870 0.0323198008 4.0678476042 0.3063780703 1.3531956028 0.1124520415 6.3963934286 .4523087381
0.009000000000000001 0.0 0.7928 0.1982 0.0022880804 0.0008034683 0.0000000000 0.0000000000 4.2245202521 0.1892095004 1.3403080257 0.1703597655 5.5671163582 .3603727342
0.009000000000000001 0.0005 0.7924 0.1981 0.0020851055 0.0009523941 0.0455097223 0.0115608389 4.2265716124 0.1356711652 1.3291778454 0.0611760377 5.6033442856 .2093604359
0.0005 0.0085 0.7928 0.1982 0.0001845226 0.0003087654 0.8155503339 0.0794533399 4.2399054548 0.2005722777 1.3367932319 0.0840657230 6.3924335432 .3644001060
0.009000000000000001 0.001 0.792 0.198 0.0021773668 0.0007156052 0.0910194447 0.0350546573 4.2365719942 0.1037611248 1.3953731281 0.1585276333 5.7251419338 .2980590206
0.009000000000000001 0.0015 0.7916 0.1979 0.0026571256 0.0008366834 0.1369319079 0.0314034622 4.1727234028 0.0915329776 1.3564174971 0.0939910738 5.6687299334 .2177641970
0.009000000000000001 0.002 0.7912 0.1978 0.0023803417 0.0008202440 0.1884827438 0.0224381268 4.1701592024 0.2424036220 1.3739914660 0.0779662988 5.7350137539 .3436282916
0.009000000000000001 0.0025 0.7908 0.1977 0.0025648643 0.0006943544 0.2408390616 0.0247742951 4.1716977227 0.2905201774 1.3432370205 0.1110146994 5.7583386691 .4270035263
0.009000000000000001 0.003 0.7904 0.1976 0.0027309346 0.0014130143 0.2863487839 0.0385791313 4.3306781510 0.2194536172 1.3690121748 0.0716353333 5.9887700443 .3310810961
0.009000000000000001 0.0035 0.79 0.1975 0.0026571256 0.0011157135 0.3306502835 0.0589379358 4.2152891304 0.1927855877 1.3274204485 0.0811410864 5.8760169880 .3339803234
0.009000000000000001 0.004 0.7896 0.1974 0.0023803417 0.0006744547 0.3858257876 0.0391798806 4.2281101327 0.2432851990 1.3288849459 0.0392354134 5.9452012079 .3223749477
0.009000000000000001 0.0045 0.7892 0.1973 0.0025095075 0.0013877278 0.4414040325 0.0560027123 4.1986218275 0.3015063617 1.3306423428 0.0842940078 5.9731777103 .4431908096
0.009000000000000001 0.005 0.7888 0.1972 0.0029708140 0.0012963944 0.4840945685 0.1020326419 4.1432350976 0.1764318989 1.3183405646 0.0418508161 5.9486410447 .3216117513
0.009000000000000001 0.0055 0.7884 0.1971 0.0023434371 0.0007250588 0.5287988091 0.0523625134 4.2327256935 0.2488759650 1.3625683862 0.1196464803 6.1264363259 .4216100175
0.0005 0.009000000000000001 0.7924 0.1981 0.0001660703 0.0001380841 0.8449504200 0.0658626081 4.1191316133 0.0967543204 1.3347429355 0.0760772220 6.2989910391 .2388322346
0.009000000000000001 0.006 0.7879999999999999 0.19699999999999998 0.0028970050 0.0005547966 0.5686701587 0.0766097473 4.1509276990 0.2080424815 1.3555387987 0.1087536996 6.0780336614 .3939607250
0.009000000000000001 0.0065 0.7876 0.1969 0.0024726030 0.0008118995 0.6294840355 0.0403223905 4.2796505619 0.2117539032 1.3350358350 0.0885816361 6.2466430354 .3414698293
0.009000000000000001 0.006999999999999999 0.7872 0.1968 0.0022696281 0.0011046726 0.6818403532 0.1025400808 4.1250292744 0.2736019911 1.3499737085 0.1343562836 6.1591129642 .5116030281
0.009000000000000001 0.0075 0.7868 0.1967 0.0025464120 0.0007966591 0.6999636940 0.0584515679 4.1850315650 0.0983450272 1.3338642371 0.0913057465 6.2214059081 .2488990007
0.009000000000000001 0.008 0.7864 0.1966 0.0025279597 0.0005669380 0.7543337162 0.0610574340 4.1875957655 0.2575325467 1.3247843532 0.0824000737 6.2692417946 .4015569924
0.009000000000000001 0.0085 0.7859999999999999 0.1965 0.0023065326 0.0008169164 0.7982324749 0.0915772955 4.2101607295 0.3193326398 1.3546601002 0.1056876143 6.3653598372 .5174144660
0.009000000000000001 0.009000000000000001 0.7856 0.1964 0.0027309346 0.0009233508 0.8409230109 0.0597687044 4.1409273172 0.1708257950 1.3236127552 0.0684508030 6.3081940179 .2999686532
0.009000000000000001 0.0095 0.7852 0.1963 0.0023803417 0.0008447831 0.8993204422 0.1109870930 4.1681078420 0.1733293296 1.3552458992 0.0452470451 6.4250545251 .3304082508
0.009000000000000001 0.01 0.7848 0.1962 0.0026017688 0.0005645306 0.9585233554 0.0914496814 4.0924639286 0.2277783754 1.3584677935 0.0673694276 6.4120568463 .3871620150
0.0095 0.0 0.7924 0.1981 0.0027862914 0.0010847670 0.0000000000 0.0000000000 4.2178533309 0.3958461148 1.3490950101 0.0650052110 5.5697346324 .4619360928
0.0 0.002 0.7984 0.1996 0.0000000000 0.0000000000 0.1917046711 0.0221177737 4.2447774357 0.2813263307 1.3581748940 0.1053721912 5.7946570008 .4088162956
0.0005 0.0095 0.792 0.198 0.0000738090 0.0001807945 0.9037505922 0.0415740992 4.1257985345 0.2176219268 1.3464589148 0.0331170759 6.3760818505 .2924938964
0.0095 0.0005 0.792 0.198 0.0025833165 0.0008654878 0.0487316496 0.0202815138 4.1365681764 0.1217452565 1.3282991469 0.0639567999 5.5161822894 .2068490580
0.0095 0.001 0.7916 0.1979 0.0027124824 0.0004303770 0.0882002583 0.0261502619 4.1065670311 0.2730169143 1.3318139407 0.1314280149 5.5292937125 .4310255681
0.0095 0.0015 0.7912 0.1978 0.0027309346 0.0009306966 0.1381401306 0.0426677332 4.1196444534 0.0545735115 1.3195121625 0.0806830419 5.5800276811 .1788549832
0.0095 0.002 0.7908 0.1977 0.0027493869 0.0005398666 0.1876772620 0.0484897374 4.2247766721 0.3326407498 1.3719411696 0.0712510724 5.7871444906 .4529214262
0.0095 0.0025 0.7904 0.1976 0.0029339095 0.0003382355 0.2436582479 0.0404348660 4.3114466475 0.1158314940 1.3561245976 0.0396443532 5.9141634025 .1962489487
0.0095 0.003 0.79 0.1975 0.0031553366 0.0009580971 0.2915844157 0.0397389168 4.1937498466 0.1245156309 1.3657902805 0.0520867192 5.8542798794 .2172993640
0.0095 0.0035 0.7896 0.1974 0.0024541507 0.0013837965 0.3173598336 0.0344196242 4.2596497983 0.1721768480 1.3458731158 0.0925302793 5.9253368984 .3005105480
0.0095 0.004 0.7892 0.1973 0.0025833165 0.0008252102 0.3789791922 0.0776527914 4.2560599177 0.1690397492 1.3444086184 0.0795479618 5.9820310448 .3270657126
0.0095 0.0045 0.7888 0.1972 0.0025464120 0.0007793760 0.4132121692 0.0424237414 4.1873393454 0.2361404486 1.3520240049 0.0567771875 5.9551219315 .3361207535
0.0095 0.005 0.7884 0.1971 0.0026386733 0.0008933639 0.4655684869 0.0490881526 4.3078567669 0.2226399440 1.3394293272 0.0324365513 6.1154932543 .3050580118
0.0005 0.01 0.7916 0.1979 0.0000553568 0.0001476181 0.9967837414 0.0348318500 4.2558034976 0.3274900614 1.3224411573 0.0900874244 6.5750837531 .4525569539
0.0095 0.0055 0.7879999999999999 0.19699999999999998 0.0026571256 0.0013679586 0.5171193228 0.0473387629 4.1852879851 0.1608602061 1.3514382059 0.1201873325 6.0565026394 .3297542601
0.0095 0.006 0.7876 0.1969 0.0027493869 0.0005881613 0.5594071179 0.0770657114 4.1840058849 0.1454387736 1.3564174971 0.0812425233 6.1025798868 .3043351696
0.0095 0.0065 0.7872 0.1968 0.0024172462 0.0006219261 0.6254566264 0.0721614607 4.2155455505 0.1365734663 1.3693050743 0.0951810653 6.2127244974 .3045379184
0.0095 0.006999999999999999 0.7868 0.1967 0.0026755778 0.0006497712 0.6846595395 0.1011192511 4.2265716124 0.1674452349 1.3701837727 0.0728984385 6.2840905024 .3421126957
0.0095 0.0075 0.7864 0.1966 0.0030077185 0.0004609373 0.7140596256 0.0380030382 4.2068272689 0.1315852138 1.3540743013 0.0428314794 6.2779689143 .2128806687
0.0095 0.008 0.7859999999999999 0.1965 0.0025464120 0.0005669380 0.7321829664 0.0585624608 4.1163109928 0.2401143377 1.3209766599 0.1133032721 6.1720170311 .4125470086
0.0095 0.0085 0.7856 0.1964 0.0028416482 0.0008285045 0.8304517474 0.0949170689 4.2411875550 0.2236476764 1.3760417624 0.0251689122 6.4505227130 .3445621620
0.0095 0.009000000000000001 0.7852 0.1963 0.0025648643 0.0006844769 0.9001259240 0.0464812560 4.1658000616 0.1573374678 1.3646186826 0.0695449712 6.4331095325 .2740481719
0.0095 0.0095 0.7848 0.1962 0.0027493869 0.0012262079 0.9323451965 0.0349248591 4.1996475076 0.2150849142 1.3294707449 0.0558632339 6.4642128359 .3070992151
0.0095 0.01 0.7844 0.1961 0.0024726030 0.0005523363 0.9540932054 0.0784838595 4.1447736179 0.2171282823 1.3344500360 0.0450113224 6.4357894623 .3411758005
0.001 0.0 0.7992 0.1998 0.0001660703 0.0000738090 0.0000000000 0.0000000000 4.1988782475 0.2233534882 1.3660831800 0.0372523926 5.5651274978 .2606796898
0.01 0.0 0.792 0.198 0.0026755778 0.0005596848 0.0000000000 0.0000000000 4.1806724243 0.0841964113 1.3786778577 0.0875686179 5.5620258598 .1723247140
0.01 0.0005 0.7916 0.1979 0.0028785527 0.0007136995 0.0471206860 0.0199915328 4.3124723277 0.1469857319 1.3939086307 0.0573185651 5.7563801971 .2250095293
0.01 0.001 0.7912 0.1978 0.0025095075 0.0010133635 0.0849783311 0.0161899840 4.2350334739 0.2851104957 1.3731127675 0.0741122510 5.6956340800 .3764260942
0.01 0.0015 0.7908 0.1977 0.0027862914 0.0011866970 0.1425702806 0.0395753141 4.1311833554 0.0813849918 1.3549529997 0.0750508841 5.6314929271 .1971978870
0.01 0.002 0.7904 0.1976 0.0027309346 0.0007880649 0.2045923801 0.0322796271 4.1742619231 0.0915444702 1.3224411573 0.1091851324 5.7040263951 .2337972946
0.01 0.0025 0.79 0.1975 0.0030815276 0.0011705193 0.2424500252 0.0289973452 4.2919587241 0.2704501011 1.3359145334 0.0580621047 5.8734048103 .3586800703
0.01 0.003 0.7896 0.1974 0.0028231959 0.0009233508 0.2774884840 0.0135742208 4.2058015887 0.2774867743 1.4085536048 0.0961745604 5.8946668734 .3881589063
0.01 0.0035 0.7892 0.1973 0.0029154572 0.0006764711 0.3314557653 0.0570472222 4.2055451687 0.1575295843 1.3701837727 0.1225510470 5.9101001639 .3378043246
0.01 0.004 0.7888 0.1972 0.0026017688 0.0012206418 0.3793819331 0.0239757719 4.2683680799 0.1272256940 1.3561245976 0.1251884043 6.0064763794 .2776105120
0.01 0.0045 0.7884 0.1971 0.0025648643 0.0004272007 0.4240861736 0.0308405932 4.1440043577 0.2828181752 1.3373790309 0.0882478479 5.9080344265 .4023338170
0.001 0.0005 0.7988 0.1997 0.0002767839 0.0003087654 0.0555782450 0.0179389317 4.2968307049 0.0912884173 1.3877577416 0.0323836109 5.7404434754 .1419197253
0.01 0.005 0.7879999999999999 0.19699999999999998 0.0027493869 0.0011157135 0.4808726413 0.0386631269 4.1111825919 0.1387381741 1.3813139530 0.1328537288 5.9761185731 .3113707433
0.01 0.0055 0.7876 0.1969 0.0025648643 0.0005881613 0.5138973956 0.0802010761 4.0742581053 0.1493536160 1.3326926392 0.1249963764 5.9234130044 .3551392298
0.01 0.006 0.7872 0.1968 0.0024356984 0.0004142522 0.5702811223 0.0687921080 4.2073401090 0.2012046256 1.3587606930 0.0488852656 6.1388176227 .3192962514
0.01 0.0065 0.7868 0.1967 0.0029154572 0.0011108200 0.6415662626 0.0295514141 4.1611845008 0.1962750988 1.3218553584 0.0947945086 6.1275215790 .3217318415
0.01 0.006999999999999999 0.7864 0.1966 0.0029708140 0.0011398659 0.6516347853 0.0742879591 4.1758004434 0.1260063863 1.3669618784 0.1166696249 6.1973679211 .3181038362
0.01 0.0075 0.7859999999999999 0.1965 0.0028231959 0.0010011946 0.7156705893 0.0343252461 4.1945191067 0.1074470367 1.3605180899 0.0639567999 6.2735309818 .2067302773
0.01 0.008 0.7856 0.1964 0.0033029547 0.0005140205 0.7938023250 0.0544162432 4.1078491313 0.2528930919 1.3274204485 0.0936106009 6.2323748595 .4014339565
0.01 0.0085 0.7852 0.1963 0.0023803417 0.0003763538 0.8147448520 0.0596056540 4.2637525190 0.3440793955 1.3406009251 0.1622419906 6.4214786378 .5663033939
0.01 0.009000000000000001 0.7848 0.1962 0.0028416482 0.0001807945 0.8610600562 0.0703402874 4.2340077938 0.1891719662 1.3520240049 0.0887519260 6.4499335031 .3484449741
0.01 0.0095 0.7844 0.1961 0.0022511758 0.0011350765 0.8856272514 0.0818030133 4.0896433081 0.2429390147 1.3458731158 0.1149569830 6.3233948511 .4408340875
0.001 0.001 0.7984 0.1996 0.0002214271 0.0002761682 0.0962550764 0.0248788284 4.2111864097 0.2977150471 1.3116038765 0.0516899126 5.6192667897 .3745599563
0.01 0.01 0.784 0.196 0.0029154572 0.0006241121 0.9569123917 0.1120575457 4.2729836407 0.2953326712 1.3690121748 0.1079746834 6.6018236644 .5159890124
0.001 0.0015 0.7979999999999999 0.1995 0.0002214271 0.0002214271 0.1337099807 0.0227254385 4.2299050730 0.1447027188 1.3473376132 0.0798708475 5.7111740940 .2475204319
0.001 0.002 0.7976 0.1994 0.0002952362 0.0003174647 0.1953293392 0.0265931012 4.2919587241 0.2561511765 1.3944944297 0.0419327320 5.8820777292 .3249944744
0.001 0.0025 0.7972 0.1993 0.0001476181 0.0001881769 0.2303677980 0.0380030382 4.2417003951 0.3428312037 1.3889293395 0.0238384912 5.8611451507 .4048609100
0.001 0.003 0.7968 0.1992 0.0003874975 0.0003578026 0.3028611610 0.0380030382 4.3011898457 0.2665851122 1.3408938246 0.0899463738 5.9453323288 .3948923268
0.001 0.0035 0.7964 0.1991 0.0003505930 0.0002711917 0.3242064290 0.0523872886 4.1909292261 0.1494680342 1.3839500484 0.0902016278 5.8994362965 .2923281423
0.0 0.0025 0.7979999999999999 0.1995 0.0000000000 0.0000000000 0.2464774342 0.0215532243 4.2301614931 0.1928483323 1.4144115944 0.1141691970 5.8910505217 .3285707536
0.001 0.004 0.7959999999999999 0.19899999999999998 0.0002214271 0.0002214271 0.3737435604 0.0399181053 4.2265716124 0.2136002067 1.3323997397 0.0829562484 5.9329363396 .3366959875
0.001 0.0045 0.7956 0.1989 0.0004428543 0.0002952362 0.4232806918 0.0582180054 4.2952921847 0.1566590079 1.3675476774 0.0687259782 6.0865634082 .2838982277
0.001 0.005 0.7952 0.1988 0.0003136884 0.0002214271 0.4599301142 0.0657640260 4.3340116116 0.1058688781 1.3795565561 0.0846474433 6.1738119703 .2565017745
0.001 0.0055 0.7948 0.1987 0.0003690452 0.0001650420 0.5235631773 0.0573534725 4.2570855979 0.2686450053 1.3570032961 0.1234438407 6.1380211165 .4496073605
0.001 0.006 0.7944 0.1986 0.0002767839 0.0003087654 0.5525605225 0.0541892341 4.2737529008 0.2626852853 1.3552458992 0.0903460782 6.1818361064 .4075293630
0.001 0.0065 0.794 0.1985 0.0002029749 0.0002952362 0.6306922582 0.0363271404 4.1734926630 0.2014449979 1.3619825873 0.0506301133 6.1663704834 .2886974878
0.001 0.006999999999999999 0.7936 0.1984 0.0001476181 0.0000903972 0.6608978261 0.0901060213 4.2740093209 0.1799886076 1.3470447137 0.0719937153 6.2820994788 .3421787414
0.001 0.0075 0.7932 0.1983 0.0002767839 0.0001167023 0.7148651075 0.0829294281 4.2788813017 0.3618398496 1.3376719303 0.0835169371 6.3316951234 .5284029171
0.001 0.008 0.7928 0.1982 0.0002767839 0.0001167023 0.7857475068 0.0339259912 4.2106735696 0.1826632452 1.3567103966 0.0578311464 6.3534082569 .2745370851
0.001 0.0085 0.7924 0.1981 0.0003505930 0.0000738090 0.7994406976 0.1195536904 4.2127249300 0.2575121209 1.3036955905 0.1001938873 6.3162118111 .4773335076
0.0 0.003 0.7976 0.1994 0.0000000000 0.0000000000 0.2774884840 0.0421167638 4.2665731396 0.2121658568 1.3575890950 0.1437894835 5.9016507186 .3980721041
0.001 0.009000000000000001 0.792 0.198 0.0003690452 0.0002334047 0.8828080651 0.1136157721 4.2237509919 0.2949592997 1.3751630639 0.0934528373 6.4820911661 .5022613138
0.001 0.0095 0.7916 0.1979 0.0002398794 0.0002502986 0.9037505922 0.0869174220 4.2193918512 0.2447058829 1.3080890827 0.0903612701 6.4314714055 .4222348736
0.001 0.01 0.7912 0.1978 0.0002767839 0.0002021344 0.9412054964 0.0749833916 4.2211867915 0.1542071866 1.3534885023 0.0618122008 6.5161575741 .2912049134
0.0015 0.0 0.7988 0.1997 0.0003505930 0.0002151885 0.0000000000 0.0000000000 4.3158057883 0.0553629822 1.3681334764 0.0967969639 5.6842898577 .1523751346
0.0015 0.0005 0.7984 0.1996 0.0004797588 0.0004109514 0.0447042405 0.0215231010 4.2504186767 0.3503992825 1.3643257831 0.1267493527 5.6599284591 .4990826876
0.0015 0.001 0.7979999999999999 0.1995 0.0003321407 0.0004459190 0.1010879673 0.0250088807 4.2058015887 0.1789995591 1.3684263759 0.0491373254 5.6756480726 .2535916842
0.0015 0.0015 0.7976 0.1994 0.0004797588 0.0004726085 0.1377373897 0.0173879626 4.1852879851 0.2321506499 1.3315210412 0.0933131963 5.6550261748 .3433244173
0.0015 0.002 0.7972 0.1993 0.0005351156 0.0005005973 0.1985512665 0.0151978004 4.2591369582 0.1489268552 1.3643257831 0.1045384468 5.8225491234 .2691636997
0.0015 0.0025 0.7968 0.1992 0.0003505930 0.0004272007 0.2347979480 0.0396735567 4.2293922329 0.2484412523 1.3619825873 0.0470466230 5.8265233612 .3355886327
0.0015 0.003 0.7964 0.1991 0.0005535678 0.0004207763 0.3012501974 0.0527329201 4.2583676981 0.2033887854 1.3447015179 0.0638063890 5.9048729812 .3203488708
0.0 0.0035 0.7972 0.1993 0.0000000000 0.0000000000 0.3278310972 0.0277160661 4.2109299896 0.1955434453 1.3429441210 0.0957024123 5.8817052078 .3189619237
0.0015 0.0035 0.7959999999999999 0.19899999999999998 0.0003690452 0.0001650420 0.3370941380 0.0514878692 4.2432389154 0.1516793388 1.3625683862 0.0789547482 5.9432704848 .2822869982
0.0015 0.004 0.7956 0.1989 0.0005166633 0.0003974739 0.3636750378 0.0614810078 4.1791339040 0.2829678565 1.3824855509 0.0997063563 5.9258111560 .4445526945
0.0015 0.0045 0.7952 0.1988 0.0003874975 0.0002447969 0.4365711417 0.0746277920 4.2237509919 0.1790950385 1.3130683739 0.1048661955 5.9737780050 .3588338229
0.0015 0.005 0.7948 0.1987 0.0004613065 0.0002609544 0.4679849323 0.0602552081 4.2045194885 0.2448810093 1.3731127675 0.1011856433 6.0460784948 .4065828151
0.0015 0.0055 0.7944 0.1986 0.0004797588 0.0002952362 0.5372563681 0.0448039076 4.2288793928 0.1449315496 1.3795565561 0.0982851257 6.1461720758 .2883158191
0.0015 0.006 0.794 0.1985 0.0005535678 0.0004811761 0.5573934134 0.0478838444 4.1068234511 0.2061999848 1.3408938246 0.1251692148 6.0056642569 .3797342201
0.0015 0.0065 0.7936 0.1984 0.0004797588 0.0005996275 0.6174018083 0.0593329078 4.1224650739 0.2475302271 1.3467518142 0.0813100777 6.0870984552 .3887728401
0.0015 0.006999999999999999 0.7932 0.1983 0.0003321407 0.0003974739 0.6838540577 0.1050096230 4.1455428780 0.2354913452 1.3555387987 0.0537723882 6.1852678751 .3946708303
0.0015 0.0075 0.7928 0.1982 0.0002398794 0.0001881769 0.6947280622 0.0281342701 4.1255421144 0.2022138300 1.3523169044 0.0765269613 6.1728269604 .3070632383
0.0015 0.008 0.7924 0.1981 0.0004428543 0.0002711917 0.7768872069 0.0796327851 4.1742619231 0.2017711319 1.3247843532 0.0914972224 6.2763763375 .3731723311
0.0 0.004 0.7968 0.1992 0.0000000000 0.0000000000 0.3765627467 0.0405150145 4.2611883186 0.1395132431 1.3824855509 0.1493155476 6.0202366162 .3293438052
0.0015 0.0085 0.792 0.198 0.0005720201 0.0002447969 0.8078982567 0.0465091643 4.2463159559 0.1748250735 1.3467518142 0.0724261710 6.4015380469 .2940052057
0.0015 0.009000000000000001 0.7916 0.1979 0.0004244020 0.0003422385 0.8445476791 0.1246702672 4.1963140470 0.0906436701 1.3511453065 0.0528064542 6.3924314346 .2684626300
0.0015 0.0095 0.7912 0.1978 0.0003321407 0.0001881769 0.8908628832 0.0808135530 4.1724669828 0.1622439963 1.3098464796 0.0872545539 6.3735084863 .3305002801
0.0015 0.01 0.7908 0.1977 0.0003321407 0.0001881769 0.9625507644 0.0953399249 4.2442645956 0.2802266381 1.3482163117 0.0755340004 6.5553638124 .4512887403
0.002 0.0 0.7984 0.1996 0.0006458291 0.0006804858 0.0000000000 0.0000000000 4.2163148106 0.1417295550 1.3649115821 0.0791153976 5.5818722218 .2215254384
0.002 0.0005 0.7979999999999999 0.1995 0.0005351156 0.0004272007 0.0559809859 0.0314447554 4.2891381036 0.1505218430 1.3763346618 0.0851808899 5.7219888669 .2675746890
0.002 0.001 0.7976 0.1994 0.0005535678 0.0005596848 0.0946441128 0.0072044483 4.2245202521 0.1776382138 1.3552458992 0.0724261710 5.6749638319 .2578285179
0.002 0.0015 0.7972 0.1993 0.0005351156 0.0005996275 0.1357236852 0.0173879626 4.1855444051 0.3123596129 1.3332784381 0.0375825532 5.6550816440 .3679297562
0.002 0.002 0.7968 0.1992 0.0008303517 0.0002609544 0.1977457847 0.0421937176 4.2450338557 0.3204819756 1.3297636443 0.0891492873 5.7733736364 .4520859349
0.002 0.0025 0.7964 0.1991 0.0005720201 0.0002711917 0.2323815025 0.0508539141 4.2042630685 0.1493183928 1.3892222390 0.1182327494 5.8264388301 .3186762480
0.0 0.0045 0.7964 0.1991 0.0000000000 0.0000000000 0.4353629190 0.0366826003 4.3091388671 0.1614835648 1.3792636567 0.1088136355 6.1237654428 .3069798006
0.002 0.003 0.7959999999999999 0.19899999999999998 0.0005720201 0.0005881613 0.2714473704 0.0488894947 4.2942665045 0.2729234555 1.3274204485 0.0880960621 5.8937063435 .4104971736
0.002 0.0035 0.7956 0.1989 0.0003136884 0.0003799553 0.3250119108 0.0489027637 4.2650346193 0.2693196719 1.3871719426 0.0774141696 5.9775321611 .3960165605
0.002 0.004 0.7952 0.1988 0.0007011859 0.0001881769 0.3930751239 0.0441474580 4.1219522338 0.2454892184 1.3203908609 0.0358535765 5.8361194045 .3256784298
0.002 0.0045 0.7948 0.1987 0.0005535678 0.0002609544 0.4160313555 0.0379175804 4.2791377218 0.2443111203 1.3760417624 0.0609512490 6.0717644075 .3434409041
0.002 0.005 0.7944 0.1986 0.0005535678 0.0002609544 0.4639575233 0.0636585479 4.1660564817 0.1792198194 1.3587606930 0.0847568305 5.9893282658 .3278961522
0.002 0.0055 0.794 0.1985 0.0005904723 0.0004895938 0.4937603503 0.0446588638 4.2388797746 0.1175668432 1.3400151262 0.1447172439 6.0732457234 .3074325447
0.002 0.006 0.7936 0.1984 0.0005904723 0.0002502986 0.5674619360 0.0956931376 4.2532392972 0.2130515757 1.3505595075 0.0938449206 6.1718512130 .4028399325
0.002 0.0065 0.7932 0.1983 0.0005166633 0.0004303770 0.6298867764 0.0271245327 4.1875957655 0.2332853150 1.3382577293 0.1348279656 6.1562569345 .3956681903
0.002 0.006999999999999999 0.7928 0.1982 0.0005904723 0.0004303770 0.6770074623 0.0823169308 4.2032373883 0.2421919570 1.3684263759 0.0667553838 6.2492616988 .3916946486
0.002 0.0075 0.7924 0.1981 0.0005351156 0.0002151885 0.6935198395 0.0958354122 4.2004167678 0.2568320381 1.3596393914 0.0757834603 6.2541111143 .4286660991
