# Supplementary material for: Multipressure Sampling for Improving the Performance of MOF-based Electronic Noses
Source: ACS Sens. 2024 Jul 12;9(7):3531–9. doi: 10.1021/acssensors.4c00199 (PMC11287752; doi:10.1021/acssensors.4c00199)
Supplement: Supplementary file 2 — se4c00199_si_002.zip [file se4c00199_si_002.zip › Multiplex_Adsorption_Data/Hydrogen_1bar/NU-125_v2_EQeq.csv]

H2_comp CO2_comp N2_comp O2_comp H2_mass H2_error CO2_mass CO2_error N2_mass N2_error O2_mass O2_error total_mass total_error
0.0 0.0 0.8 0.2 0.0000000000 0.0000000000 0.0000000000 0.0000000000 10.9035249968 0.3219763561 3.7300541391 0.2176907335 14.6335791359 .5396670896
0.0 0.0005 0.7996 0.1999 0.0000000000 0.0000000000 0.1236636237 0.0293285224 10.9024263680 0.2774254751 3.6108363047 0.2190689222 14.6369262964 .5258229197
0.0 0.005 0.7959999999999999 0.19899999999999998 0.0000000000 0.0000000000 1.3459203700 0.1511748941 10.9928801422 0.4977412415 3.6212940094 0.2036022465 15.9600945216 .8525183821
0.002 0.008 0.792 0.198 0.0014230531 0.0010192792 2.1034319629 0.1785319076 10.9423432157 0.3475867496 3.6484840419 0.1080045503 16.6956822736 .6351424867
0.002 0.0085 0.7916 0.1979 0.0016865815 0.0004533913 2.1413938194 0.1966946199 10.8075780784 0.9084142230 3.6392812617 0.1081793832 16.5899397410 1.2137416174
0.002 0.009000000000000001 0.7912 0.1978 0.0016338758 0.0007564687 2.3358045396 0.1769983941 10.6171490800 0.6156575023 3.6250587832 0.1738753737 16.5796462786 .9672877388
0.002 0.0095 0.7908 0.1977 0.0017129343 0.0004409673 2.5894587631 0.2980429742 10.7401955097 0.3352256467 3.6760923825 0.1475768533 17.0074595896 .7812864415
0.002 0.01 0.7904 0.1976 0.0014494060 0.0012018742 2.6009623560 0.1778263478 10.6387554471 0.5431884855 3.5522731579 0.3141335765 16.7934403670 1.0363502840
0.0025 0.0 0.7979999999999999 0.1995 0.0020555212 0.0006146485 0.0000000000 0.0000000000 10.9357514427 0.3847509101 3.6522488156 0.2054468205 14.5900557795 .5908123791
0.0025 0.0005 0.7976 0.1994 0.0018446985 0.0013017341 0.1259643423 0.0496656883 10.9994719152 0.3520065009 3.5338675975 0.1907705500 14.6611485535 .5937444733
0.0025 0.001 0.7972 0.1993 0.0020555212 0.0012867094 0.2720599722 0.0466711411 10.9925139326 0.5080191947 3.6660529859 0.0764211400 14.9326824119 .6323981852
0.0025 0.0015 0.7968 0.1992 0.0020291683 0.0006146485 0.3876710809 0.0538830060 10.8460300877 0.7301473989 3.6836219299 0.2424802368 14.9193522668 1.0271252902
0.0025 0.002 0.7964 0.1991 0.0021345797 0.0007149345 0.4969552135 0.0730636646 10.6837992294 0.7534397667 3.6748374579 0.1720869261 14.8577264805 .9993052919
0.0 0.0055 0.7956 0.1989 0.0000000000 0.0000000000 1.4828131256 0.2535126716 10.9203706390 0.6782850567 3.6342615634 0.2085441494 16.0374453280 1.1403418777
0.0025 0.0025 0.7959999999999999 0.19899999999999998 0.0019501098 0.0006540602 0.6729601850 0.0804429399 10.9254975736 0.3761912194 3.6585234384 0.3354758670 15.2589313068 .7927640865
0.0025 0.003 0.7956 0.1989 0.0023717552 0.0004714139 0.7793684194 0.1255420989 10.7222512387 0.3770529452 3.6756740743 0.1671265559 15.1796654876 .6701930139
0.0025 0.0035 0.7952 0.1988 0.0016865815 0.0003073242 0.9340917440 0.1047016557 10.6369243991 0.6460435786 3.6509938910 0.2354982239 15.2236966156 .9865507824
0.0025 0.004 0.7948 0.1987 0.0020555212 0.0011005267 1.0088650979 0.0799809995 10.7889013882 0.8031350012 3.6560135893 0.1632795710 15.4558355966 1.0474960984
0.0025 0.0045 0.7944 0.1986 0.0020555212 0.0010083189 1.1480585720 0.1278090071 10.9240327351 0.3568242431 3.5823913477 0.3312134566 15.6565381760 .8168550257
0.0025 0.005 0.794 0.1985 0.0023190495 0.0013804459 1.2774739922 0.1641188214 10.8266209782 0.2501659321 3.6706543760 0.1049278383 15.7770683959 .5205930377
0.0025 0.0055 0.7936 0.1984 0.0017656400 0.0006992197 1.4264455203 0.2553434873 10.8456638781 0.1938684772 3.6196207767 0.0711665059 15.8934958151 .5210776901
0.0025 0.006 0.7932 0.1983 0.0020291683 0.0014491664 1.5857702821 0.0974484015 10.6453472201 0.7387833972 3.5443253023 0.2986216597 15.7774719728 1.1363026248
0.0025 0.0065 0.7928 0.1982 0.0019237570 0.0012202245 1.6875770793 0.1073230350 10.7976904189 0.3851160296 3.5861561214 0.2181724858 16.0733473766 .7118317749
0.0025 0.006999999999999999 0.7924 0.1981 0.0014494060 0.0006871979 1.8837133383 0.1646662076 10.6570659277 0.6351151673 3.6489023500 0.1570211052 16.1911310220 .9574896780
0.0 0.006 0.7952 0.1988 0.0000000000 0.0000000000 1.6168299829 0.1401079058 10.9555267618 0.4498771437 3.5744434921 0.1834461467 16.1468002368 .7734311962
0.0025 0.0075 0.792 0.198 0.0018183457 0.0008062417 1.9935726506 0.2195167672 10.6317974645 0.3789418441 3.7124851951 0.1899506129 16.3396736559 .7892154659
0.0025 0.008 0.7916 0.1979 0.0018446985 0.0007637777 2.0706467231 0.1488815597 10.7401955097 0.4923884004 3.5731885675 0.0933717856 16.3858754988 .7354055234
0.0025 0.0085 0.7912 0.1978 0.0015548173 0.0007710175 2.1316157655 0.2006511534 10.5519637690 0.3103107354 3.5255014337 0.1935207805 16.2106357855 .7052536868
0.0025 0.009000000000000001 0.7908 0.1977 0.0016602286 0.0009803822 2.3536351086 0.3227080756 10.7343361559 0.3915710728 3.5865744296 0.1683117471 16.6762059227 .8835712777
0.0025 0.0095 0.7904 0.1976 0.0022663439 0.0008724341 2.4876519659 0.0354564546 10.9482025695 0.4105038243 3.6555952811 0.0951097060 17.0937161604 .5419424190
0.0025 0.01 0.79 0.1975 0.0018446985 0.0005773617 2.6705590931 0.4309258800 10.6010358570 0.2995191681 3.5740251839 0.2588296932 16.8474648325 .9898521030
0.003 0.0 0.7976 0.1994 0.0026879892 0.0010488296 0.0000000000 0.0000000000 10.6845316487 0.8150624925 3.6689811432 0.1863683878 14.3562007811 1.0024797099
0.003 0.0005 0.7972 0.1993 0.0021872854 0.0008596035 0.1098593123 0.0440153381 10.6852640679 0.6438610714 3.5719336429 0.1665980315 14.3692443085 .8553340445
0.003 0.001 0.7968 0.1992 0.0023981080 0.0013059951 0.2778117687 0.0266327431 10.8595798433 0.2328747628 3.6434643436 0.1462524127 14.7832540636 .4070659137
0.003 0.0015 0.7964 0.1991 0.0026616364 0.0009189548 0.4106782667 0.0564028093 10.7724219556 0.2342070091 3.6053982982 0.0625171353 14.7911601569 .3540459085
0.0 0.0065 0.7948 0.1987 0.0000000000 0.0000000000 1.7019565704 0.0927734636 10.6794047141 0.3143060001 3.6187841603 0.1731088482 16.0001454448 .5801883119
0.003 0.002 0.7959999999999999 0.19899999999999998 0.0022663439 0.0006101123 0.5469958427 0.0287359659 10.8789889528 0.8090948685 3.7116485787 0.2352603348 15.1398997181 1.0737012815
0.003 0.0025 0.7956 0.1989 0.0022136382 0.0006540602 0.6654828496 0.0871999659 10.9346528139 0.2398312315 3.6656346777 0.1417466177 15.2679839794 .4694318753
0.003 0.003 0.7952 0.1988 0.0025562251 0.0006992197 0.8133040185 0.0966849439 10.8361424281 0.7802310434 3.6898965528 0.2820328007 15.3418992245 1.1596480077
0.003 0.0035 0.7948 0.1987 0.0025298722 0.0005374945 0.9030320431 0.1273214420 10.7365334136 0.3895520217 3.6484840419 0.1122625718 15.2905793708 .6296735300
0.003 0.004 0.7944 0.1986 0.0022136382 0.0008882118 1.0899654278 0.1866632976 10.6167828704 0.5242372143 3.6284052487 0.2270515825 15.3373671851 .9388403062
0.003 0.0045 0.794 0.1985 0.0021609325 0.0018604430 1.1216003083 0.1373222582 10.6676860065 0.4040140226 3.5849011968 0.2457146729 15.3763484441 .7889113967
0.003 0.005 0.7936 0.1984 0.0021609325 0.0005164080 1.3039322559 0.1493075958 10.9082857218 0.7583867744 3.6635431367 0.0547712242 15.8779220469 .9629820024
0.003 0.0055 0.7932 0.1983 0.0021082268 0.0008660426 1.4874145627 0.0723355581 10.9042574160 0.6018035220 3.7187598179 0.2095051797 16.1125400234 .8845103024
0.003 0.006 0.7928 0.1982 0.0024771665 0.0008062417 1.5915220785 0.1222090948 10.6270367395 0.6130633296 3.6095813801 0.2773405389 15.8306173646 1.0134192050
0.003 0.0065 0.7924 0.1981 0.0024771665 0.0010979997 1.7289900138 0.2049577428 10.4783556369 0.4108121084 3.5656590200 0.2136961283 15.7754818372 .8305639792
0.0 0.006999999999999999 0.7944 0.1986 0.0000000000 0.0000000000 1.7842072597 0.2279511751 10.8225926725 0.2257182490 3.5526914661 0.1446548192 16.1594913983 .5983242433
0.003 0.006999999999999999 0.792 0.198 0.0022399910 0.0012133757 1.8929162127 0.1545682263 10.6658549584 0.3680725429 3.5882476624 0.1592122959 16.1492588245 .6830664408
0.003 0.0075 0.7916 0.1979 0.0022663439 0.0017512247 1.9665392073 0.0676074679 10.7028421293 0.7122015316 3.6091630719 0.2739787727 16.2808107524 1.0555389969
0.003 0.008 0.7912 0.1978 0.0027406949 0.0006540602 2.0556920523 0.2521465809 10.5589217516 0.2922306815 3.5857378132 0.2657570900 16.2030923120 .8107884126
0.003 0.0085 0.7908 0.1977 0.0023717552 0.0007264975 2.3087710962 0.2528541010 10.7251809156 0.1168111080 3.6271503241 0.1465488286 16.6634740911 .5169405351
0.003 0.009000000000000001 0.7904 0.1976 0.0021872854 0.0013186955 2.3611124439 0.1506048345 10.6867289063 0.3311847156 3.6371897207 0.2801603300 16.6872183563 .7632685756
0.003 0.0095 0.79 0.1975 0.0025562251 0.0011254852 2.5210123853 0.2851777572 10.5743025553 0.7527402726 3.4769776835 0.2529239518 16.5748488492 1.2919674668
0.003 0.01 0.7896 0.1974 0.0026352836 0.0008498534 2.7855950222 0.3384207663 10.9258637832 0.6868905362 3.6116729211 0.2862695398 17.3257670101 1.3124306957
0.0035 0.0 0.7972 0.1993 0.0025298722 0.0005110004 0.0000000000 0.0000000000 10.7709571172 0.6230240519 3.6752557661 0.2070925522 14.4487427555 .8306276045
0.0035 0.0005 0.7968 0.1992 0.0029778704 0.0013601740 0.1265395220 0.0406713428 10.8899752412 0.5284576007 3.6986810248 0.2852432482 14.7181736584 .8557323657
0.0035 0.001 0.7964 0.1991 0.0027406949 0.0016533123 0.2818380262 0.0424231545 10.6570659277 0.4403989963 3.5911758197 0.2170693061 14.5328204685 .7015447692
0.0 0.0075 0.794 0.1985 0.0000000000 0.0000000000 1.9101716020 0.1836760347 10.7032083389 0.3667848420 3.5209000436 0.1411528290 16.1342799845 .6916137057
0.0035 0.0015 0.7959999999999999 0.19899999999999998 0.0028461062 0.0005676575 0.3606376376 0.0508765823 10.4842149907 0.3871886969 3.6125095374 0.1993606107 14.4602082719 .6379935474
0.0035 0.002 0.7956 0.1989 0.0030042233 0.0008882118 0.5498717409 0.0971628079 10.9159761236 0.6381704502 3.6304967896 0.2303568175 15.0993488774 .9665782874
0.0035 0.0025 0.7952 0.1988 0.0027670477 0.0007817514 0.7183993770 0.1171673550 11.0430508591 0.5920376148 3.6773473070 0.2218280094 15.4415645908 .9318147306
0.0035 0.003 0.7948 0.1987 0.0026879892 0.0007564687 0.7552108743 0.1167260452 10.9474701503 0.3983404552 3.6066532228 0.1214852259 15.3120222366 .6373081950
0.0035 0.0035 0.7944 0.1986 0.0027406949 0.0006101123 0.9116597378 0.1273733993 10.7826758248 0.2797074402 3.6171109275 0.1552278515 15.3141871850 .5629188033
0.0035 0.004 0.794 0.1985 0.0024771665 0.0016947967 1.0750107571 0.0883158331 10.7943945323 0.4914876818 3.6221306258 0.1775401678 15.4940130817 .7590384794
0.0035 0.0045 0.7936 0.1984 0.0021609325 0.0014963213 1.1986743808 0.1590410723 10.5966413417 0.6210569534 3.6359347961 0.1842000538 15.4334114511 .9657944008
0.0035 0.005 0.7932 0.1983 0.0027670477 0.0008333498 1.3418941125 0.1863653059 10.6449810105 0.6030866382 3.7455315422 0.2154413079 15.7351737129 1.0057266018
0.0035 0.0055 0.7928 0.1982 0.0028724591 0.0015492240 1.3942354602 0.0967533547 10.7277443829 0.3290788185 3.5857378132 0.1660341039 15.7105901154 .5934155011
0.0035 0.006 0.7924 0.1981 0.0026616364 0.0015037289 1.6001497732 0.1430151542 10.6848978583 0.7165987598 3.6300784815 0.1013169727 15.9177877494 .9624346156
0.0 0.008 0.7936 0.1984 0.0000000000 0.0000000000 2.1471456159 0.1336893701 10.8218602533 0.6540360143 3.6564318975 0.3524469310 16.6254377667 1.1401723154
0.0035 0.0065 0.792 0.198 0.0029251648 0.0019607643 1.6829756421 0.1493873423 10.8269871878 0.4676197061 3.4849255392 0.2545211992 15.9978135339 .8734890119
0.0035 0.006999999999999999 0.7916 0.1979 0.0024244609 0.0009219727 1.8302216313 0.0515227421 10.4490588679 0.4996291030 3.6183658521 0.1800961294 15.9000708122 .7321699472
0.0035 0.0075 0.7912 0.1978 0.0027143421 0.0016296198 1.9883960338 0.0660430476 10.8643405683 0.7005987094 3.5874110460 0.2505718439 16.4428619902 1.0188432207
0.0035 0.008 0.7908 0.1977 0.0027406949 0.0010192792 2.0965298071 0.1847034301 10.7379982521 0.5710362274 3.6346798716 0.3568872519 16.4719486257 1.1136461886
0.0035 0.0085 0.7904 0.1976 0.0025298722 0.0012405442 2.2840383715 0.2479391238 10.6991800331 0.3957870424 3.5945222852 0.1513928947 16.5802705620 .7963596051
0.0035 0.009000000000000001 0.79 0.1975 0.0024508137 0.0010083189 2.3398307971 0.1163854374 10.7973242092 0.5452830384 3.6225489340 0.3235012838 16.7621547540 .9861780785
0.0035 0.0095 0.7896 0.1974 0.0024244609 0.0019902934 2.5307904393 0.3140080530 10.6962503562 0.7881375388 3.5004029422 0.0749974209 16.7298681986 1.1791333061
0.0035 0.01 0.7892 0.1973 0.0028988119 0.0007264975 2.5980864578 0.1028655369 10.5006944233 0.7617772608 3.5225732764 0.2439766163 16.6242529694 1.1093459115
0.004 0.0 0.7968 0.1992 0.0036103385 0.0010355021 0.0000000000 0.0000000000 10.8485935550 0.6690295825 3.6978444084 0.2412590452 14.5500483019 .9113241298
0.004 0.0005 0.7964 0.1991 0.0033468101 0.0012315546 0.1432197317 0.0342026406 10.8463962973 0.7038567802 3.6296601733 0.2201525449 14.6226230124 .9594435203
0.0 0.0085 0.7932 0.1983 0.0000000000 0.0000000000 2.1695776221 0.2133784700 10.6973489851 0.2069703208 3.6334249470 0.1940409015 16.5003515542 .6143896923
0.004 0.001 0.7959999999999999 0.19899999999999998 0.0033468101 0.0007746120 0.2663081758 0.0831607135 10.7592384096 0.4111214663 3.6300784815 0.0830992148 14.6589718770 .5781560066
0.004 0.0015 0.7956 0.1989 0.0033731630 0.0010355021 0.4417379676 0.0406062165 10.6856302775 0.5201641127 3.5911758197 0.1242593617 14.7219172278 .6860651930
0.004 0.002 0.7952 0.1988 0.0034522215 0.0011714421 0.4952296746 0.0280366892 10.7764502613 0.3603219729 3.6250587832 0.3803376220 14.9001909406 .7698677262
0.004 0.0025 0.7948 0.1987 0.0029515176 0.0010619898 0.6723850054 0.0598186831 10.8969332238 0.6897250598 3.6869683954 0.1565478935 15.2592381422 .9071536262
0.004 0.003 0.7944 0.1986 0.0034785743 0.0013601740 0.8035259645 0.1267276228 10.6713481026 0.9148294339 3.6476474255 0.1507535364 15.1260000669 1.1936707671
0.004 0.0035 0.794 0.1985 0.0028988119 0.0006871979 0.9064831210 0.0871847888 11.0650234358 0.1313871085 3.6468108091 0.1484988186 15.6212161778 .3677579138
0.004 0.004 0.7936 0.1984 0.0029515176 0.0005426381 1.0318722837 0.0450553310 10.7244484964 0.4256042677 3.6401178780 0.1435620060 15.3993901757 .6147642428
0.004 0.0045 0.7932 0.1983 0.0033731630 0.0008913338 1.2613689621 0.1285420346 10.8441990396 0.4662962970 3.6677262186 0.2650714411 15.7766673833 .8608011065
0.004 0.005 0.7928 0.1982 0.0033995158 0.0003873060 1.3171613877 0.1169186158 10.9807952250 0.2824993265 3.6898965528 0.1422592297 15.9912526813 .5420644780
0.004 0.0055 0.7924 0.1981 0.0038211612 0.0009574461 1.4753357902 0.1858462310 10.9734710328 0.2958556667 3.6714909924 0.1789772548 16.1241189766 .6616365986
0.0 0.009000000000000001 0.7928 0.1982 0.0000000000 0.0000000000 2.3381052581 0.1681650595 10.9145112852 0.2239981796 3.5823913477 0.1254478298 16.8350078910 .5176110689
0.004 0.006 0.792 0.198 0.0033204573 0.0012845487 1.5604623777 0.2191909939 10.7401955097 0.2372360025 3.6572685139 0.2162552207 15.9612468586 .6739667658
0.004 0.0065 0.7916 0.1979 0.0032677516 0.0008882118 1.6789493846 0.1418911179 10.7969579996 0.5303676146 3.6141827702 0.1516792653 16.0933579060 .8248262096
0.004 0.006999999999999999 0.7912 0.1978 0.0035312800 0.0006749619 1.8192932181 0.0916396746 10.7577735711 0.3714268243 3.5719336429 0.1818058065 16.1525317121 .6455472673
0.004 0.0075 0.7908 0.1977 0.0031096346 0.0014103076 2.0309593275 0.1559320399 10.6889261640 0.5628707263 3.6434643436 0.2998776704 16.3664594697 1.0200907442
0.004 0.008 0.7904 0.1976 0.0032413988 0.0006790651 2.0763985195 0.3640301024 10.6618266527 0.5996067082 3.6246404750 0.1222433672 16.3661070460 1.0865592429
0.004 0.0085 0.79 0.1975 0.0040846895 0.0012018742 2.1885585504 0.1485701382 10.7504493789 0.4098499138 3.5961955180 0.1773468871 16.5392881368 .7369688133
0.004 0.009000000000000001 0.7896 0.1974 0.0028988119 0.0008975452 2.4583178040 0.1745137130 10.6197125473 1.0001891831 3.6020518327 0.2352424834 16.6829809959 1.4108429247
0.004 0.0095 0.7892 0.1973 0.0030569289 0.0006540602 2.4324347200 0.1633915199 10.5819929572 0.7482062994 3.6284052487 0.1538191513 16.6458898548 1.0660710308
0.004 0.01 0.7888 0.1972 0.0030305761 0.0008660426 2.6256950808 0.1483472941 10.6347271414 0.3653957225 3.6894782446 0.2743923181 16.9529310429 .7890013773
0.0045 0.0 0.7964 0.1991 0.0037948083 0.0012845487 0.0000000000 0.0000000000 10.8570163761 0.2960061219 3.6585234384 0.2147253810 14.5193346228 .5120160516
0.0 0.0095 0.7924 0.1981 0.0000000000 0.0000000000 2.4387616961 0.1061825869 10.5453719960 0.6855749110 3.5694237938 0.2063340930 16.5535574859 .9980915909
0.0045 0.0005 0.7959999999999999 0.19899999999999998 0.0037421027 0.0009219727 0.1265395220 0.0145510219 10.8738620182 0.4327079223 3.6953345592 0.1404768344 14.6994782021 .5886577513
0.0045 0.001 0.7956 0.1989 0.0034522215 0.0013270949 0.2755110501 0.0340086365 10.7932959035 0.5422801471 3.6221306258 0.1450848156 14.6943898009 .7227006941
0.0045 0.0015 0.7952 0.1988 0.0037684555 0.0012867094 0.4066520092 0.0779023447 10.7566749423 0.8416692007 3.5723519511 0.3082678783 14.7394473581 1.2291261331
0.0045 0.002 0.7948 0.1987 0.0033204573 0.0007149345 0.5412440462 0.0666215961 10.8339451705 0.7921932468 3.6463925009 0.3042869357 15.0249021749 1.1638167131
0.0045 0.0025 0.7944 0.1986 0.0035049271 0.0013804459 0.6511033585 0.0640079592 10.8346775897 0.3954412720 3.6560135893 0.3038311507 15.1452994646 .7646608278
0.0045 0.003 0.794 0.1985 0.0035312800 0.0011714421 0.7828194973 0.0701058814 10.8372410570 0.3483313760 3.6271503241 0.1731896948 15.2507421584 .5927983943
0.0045 0.0035 0.7936 0.1984 0.0033995158 0.0011714421 0.9398435404 0.1523259886 10.8771579047 0.6962360353 3.6033067572 0.2791266215 15.4237077181 1.1288600875
0.0045 0.004 0.7932 0.1983 0.0033204573 0.0008882118 1.0497028527 0.0632174503 10.8291844455 0.6432517447 3.6355164879 0.1296458494 15.5177242434 .8370032562
0.0045 0.0045 0.7928 0.1982 0.0037684555 0.0005916197 1.1917722251 0.1217751893 10.8218602533 0.4635143287 3.6003785999 0.1947466119 15.6177795338 .7806277496
0.0045 0.005 0.7924 0.1981 0.0035049271 0.0012758692 1.2671207586 0.1383112716 10.8434666204 0.3168930083 3.5932673606 0.2815683362 15.7073596667 .7380484853
0.0 0.001 0.7992 0.1998 0.0000000000 0.0000000000 0.2680337147 0.0665222054 10.7848730824 0.7018510165 3.6857134709 0.2779203859 14.7386202680 1.0462936078
0.0 0.01 0.792 0.198 0.0000000000 0.0000000000 2.6210936436 0.3355935412 10.5237656289 0.2517924782 3.6083264555 0.2697150529 16.7531857280 .8571010723
0.0045 0.0055 0.792 0.198 0.0035576328 0.0011785346 1.4367987540 0.1649713089 10.7013772908 0.4250972789 3.5648224037 0.1910272037 15.7065560813 .7822743261
0.0045 0.006 0.7916 0.1979 0.0037948083 0.0016448899 1.5518346830 0.2093084973 10.9423432157 0.2968331660 3.5895025869 0.0966065537 16.0874752939 .6043931069
0.0045 0.0065 0.7912 0.1978 0.0036366913 0.0008756124 1.6789493846 0.1595395307 10.9734710328 0.5736063098 3.6187841603 0.2591134785 16.2748412690 .9931349314
0.0045 0.006999999999999999 0.7908 0.1977 0.0038738668 0.0014963213 1.8486273800 0.1793011264 10.9383149100 0.3191314541 3.6727459169 0.1613607242 16.4635620737 .6612896260
0.0045 0.0075 0.7904 0.1976 0.0038211612 0.0011180561 2.0286586090 0.0960119387 10.7885351785 0.8540240570 3.6497389664 0.1573194765 16.4707539151 1.1084735283
0.0045 0.008 0.79 0.1975 0.0034258686 0.0010138138 2.1097589390 0.2543985175 10.7497169596 0.5400090734 3.6346798716 0.2482989474 16.4975816388 1.0437203521
0.0045 0.0085 0.7896 0.1974 0.0031886931 0.0007710175 2.1339164841 0.1256474636 10.6944193082 0.1193775934 3.6543403565 0.1947250464 16.4858648419 .4405211209
0.0045 0.009000000000000001 0.7892 0.1973 0.0037684555 0.0011855848 2.3800933722 0.2590889035 10.5380478037 0.5381631859 3.5635674791 0.1287247882 16.4854771105 .9271624624
0.0045 0.0095 0.7888 0.1972 0.0027934006 0.0003873060 2.5083584331 0.1783390844 10.4574816890 0.3077938962 3.6501572746 0.1586353501 16.6187907973 .6451556367
0.0045 0.01 0.7884 0.1971 0.0038211612 0.0006455100 2.5330911579 0.2125644842 10.5504989306 0.2572762621 3.5288478992 0.1197092511 16.6162591489 .5901955074
0.0005 0.0 0.7996 0.1999 0.0003162340 0.0004281829 0.0000000000 0.0000000000 10.9734710328 0.2566186258 3.6802754644 0.1308067839 14.6540627312 .3878535926
0.005 0.0 0.7959999999999999 0.19899999999999998 0.0042164537 0.0014529951 0.0000000000 0.0000000000 11.0024015921 0.2964479818 3.5970321344 0.2401744811 14.6036501802 .5380754580
0.005 0.0005 0.7956 0.1989 0.0032941045 0.0008660426 0.1265395220 0.0274644516 10.7489845404 0.2585512481 3.6321700224 0.2594266328 14.5109881893 .5463083751
0.005 0.001 0.7952 0.1988 0.0042164537 0.0006455100 0.2611315590 0.0628395279 10.7874365497 0.2946164866 3.6392812617 0.1433766199 14.6920658241 .5014781444
0.005 0.0015 0.7948 0.1987 0.0031886931 0.0008724341 0.4060768296 0.0260804490 10.7797461479 0.3764834301 3.6656346777 0.1741609462 14.8546463483 .5775972594
0.005 0.002 0.7944 0.1986 0.0034522215 0.0014279249 0.5073084472 0.0375588345 11.0767421434 0.4259482219 3.6359347961 0.2074504994 15.2234376082 .6723854807
0.005 0.0025 0.794 0.1985 0.0042164537 0.0011902616 0.6459267417 0.0596192500 11.0657558551 0.8540416445 3.7894539022 0.2040109247 15.5053529527 1.1188620808
0.005 0.003 0.7936 0.1984 0.0033731630 0.0014103076 0.7724662636 0.0789149827 10.8976656430 0.2963593005 3.5895025869 0.1339997258 15.2630076565 .5106843166
0.005 0.0035 0.7932 0.1983 0.0035312800 0.0013984395 0.9570989298 0.0239650516 10.7555763134 0.3641898898 3.6555952811 0.1191525017 15.3718018043 .5087058826
0.005 0.004 0.7928 0.1982 0.0038738668 0.0003944131 1.0669582420 0.1348915837 10.9090181410 0.9340151573 3.6434643436 0.2161807666 15.6233145934 1.2854819207
0.005 0.0045 0.7924 0.1981 0.0041110424 0.0021499780 1.1894715065 0.1339859965 10.9280610408 0.7388668952 3.6555952811 0.1683325384 15.7772388708 1.0433354081
0.0005 0.0005 0.7992 0.1998 0.0003952925 0.0003726854 0.1288402405 0.0225423463 11.0100919940 0.4795808153 3.6673079105 0.1589923346 14.8066354375 .6614881816
0.005 0.005 0.792 0.198 0.0044799821 0.0015545940 1.2590682436 0.0924877423 11.0430508591 0.5388336108 3.6723276087 0.1793639966 15.9789266935 .8122399437
0.005 0.0055 0.7916 0.1979 0.0038211612 0.0006236219 1.4557796822 0.1801478810 10.6556010893 0.4062689233 3.6376080289 0.0775124062 15.7528099616 .6645528324
0.005 0.006 0.7912 0.1978 0.0037948083 0.0011714421 1.5857702821 0.1282844040 10.6438823817 0.5423563122 3.6074898391 0.0517351016 15.8409373112 .7235472599
0.005 0.0065 0.7908 0.1977 0.0035839856 0.0007710175 1.6582429174 0.1900566233 10.8727633894 0.4550734658 3.6560135893 0.0795005695 16.1906038817 .7254016761
0.005 0.006999999999999999 0.7904 0.1976 0.0040583367 0.0011474837 1.8319471703 0.1972119818 10.6684184257 0.5600234678 3.5188085026 0.2927750952 16.0232324353 1.0511580285
0.005 0.0075 0.79 0.1975 0.0042955122 0.0012315546 1.9964485488 0.2199985075 10.8009863054 0.5564429433 3.5430703777 0.2194264713 16.3448007441 .9970994767
0.005 0.008 0.7896 0.1974 0.0035839856 0.0016193598 2.0562672319 0.2547727707 10.5845564245 0.1689588127 3.5857378132 0.1268405351 16.2301454552 .5521914783
0.005 0.0085 0.7892 0.1973 0.0036366913 0.0012649361 2.2564297485 0.0949725929 10.5523299786 0.6997843129 3.5660773282 0.1860037369 16.3784737466 .9820255788
0.005 0.009000000000000001 0.7888 0.1972 0.0043218650 0.0013375200 2.4410624146 0.3205851355 10.7189553522 0.4630893947 3.6179475439 0.0979019915 16.7822871757 .8829140417
0.005 0.0095 0.7884 0.1971 0.0046644519 0.0016716923 2.5020314570 0.2757265081 10.4523547545 0.3504195466 3.6179475439 0.2581392014 16.5769982073 .8859569484
0.0005 0.001 0.7988 0.1997 0.0005007039 0.0003073242 0.2404250917 0.0422042352 11.1653648696 0.6465457411 3.6643797531 0.1174842962 15.0706704183 .8065415967
0.005 0.01 0.7879999999999999 0.19699999999999998 0.0039792782 0.0009339469 2.6682583745 0.1193494299 10.6588969758 0.4200563136 3.6509938910 0.1816555998 16.9821285195 .7219952902
0.0055 0.0 0.7956 0.1989 0.0041373952 0.0009944486 0.0000000000 0.0000000000 10.7779150998 0.5488327637 3.5882476624 0.1127602472 14.3703001574 .6625874595
0.0055 0.0005 0.7952 0.1988 0.0046644519 0.0007188095 0.1248139830 0.0342413095 10.8291844455 0.4151428146 3.6041433736 0.2464598592 14.5628062540 .6965627928
0.0055 0.001 0.7948 0.1987 0.0043218650 0.0011949202 0.2473272475 0.0363775549 10.4962999079 0.5890472222 3.6597783630 0.1302920901 14.4077273834 .7569117874
0.0055 0.0015 0.7944 0.1986 0.0039002197 0.0004281829 0.3853703623 0.0752584707 10.9489349887 0.3566859065 3.6070715309 0.2080737434 14.9452771016 .6404463035
0.0055 0.002 0.794 0.1985 0.0047171576 0.0011230143 0.5521724595 0.1059330387 10.9709075655 0.6397781497 3.6321700224 0.0631963867 15.1599672050 .8100305894
0.0055 0.0025 0.7936 0.1984 0.0040319838 0.0009219727 0.6528288974 0.0769967708 10.9214692678 0.8991489358 3.6610332876 0.1745824157 15.2393634366 1.1516500950
0.0055 0.003 0.7932 0.1983 0.0042428065 0.0009189548 0.7971989884 0.0731541684 10.6962503562 0.4670147578 3.6233855504 0.2229327577 15.1210777015 .7640206387
0.0055 0.0035 0.7928 0.1982 0.0040056310 0.0012539077 0.9271895882 0.1249927703 10.7515480077 0.4522616063 3.6208757013 0.1276600939 15.3036189282 .7061683782
0.0055 0.004 0.7924 0.1981 0.0039529253 0.0016832842 1.0428006969 0.1597136236 10.8181981571 0.2461778577 3.5936856688 0.1190349595 15.4586374481 .5266097250
0.0005 0.0015 0.7984 0.1996 0.0004479982 0.0003574673 0.3721412305 0.0609364764 10.8090429168 0.5133281764 3.5585477808 0.1049478480 14.7401799263 .6795699681
0.0055 0.0045 0.792 0.198 0.0041901009 0.0009189548 1.2021254587 0.1254366456 10.7292092214 0.4672099880 3.5823913477 0.1584587648 15.5179161287 .7520243532
0.0055 0.005 0.7916 0.1979 0.0044272764 0.0023428842 1.2970301001 0.1748773152 10.8463962973 0.4880165959 3.5819730395 0.2188291654 15.7298267133 .8840659607
0.0055 0.0055 0.7912 0.1978 0.0045853934 0.0017192070 1.4137915681 0.1150704347 10.7156594657 0.3581178010 3.6380263371 0.1177699149 15.7720627643 .5926773576
0.0055 0.006 0.7908 0.1977 0.0042164537 0.0007071208 1.4943167185 0.0627552361 10.5537948171 0.3806565282 3.5961955180 0.2060625381 15.6485235073 .6501814232
0.0055 0.0065 0.7904 0.1976 0.0038738668 0.0007923400 1.6990806722 0.0832243407 10.6010358570 0.3929864267 3.5589660890 0.1054468580 15.8629564850 .5824499654
0.0055 0.006999999999999999 0.79 0.1975 0.0047435104 0.0015000297 1.7962860323 0.1981024245 10.9921477230 0.4958667473 3.6007969081 0.1499528388 16.3939741738 .8454220403
0.0055 0.0075 0.7896 0.1974 0.0037684555 0.0013395953 1.9492838179 0.0955144642 10.8013525150 0.4482022674 3.6631248285 0.1063720800 16.4175296169 .6514284069
0.0055 0.008 0.7892 0.1973 0.0046908047 0.0014004245 2.1189618133 0.2145165626 10.7325051079 0.7281941628 3.5987053671 0.2978824292 16.4548630930 1.2419935791
0.0055 0.0085 0.7888 0.1972 0.0045853934 0.0012736901 2.2155919937 0.1796034707 10.7519142173 0.5305668320 3.5413971450 0.1310153007 16.5134887494 .8424592935
0.0055 0.009000000000000001 0.7884 0.1971 0.0041637480 0.0012758692 2.4082771749 0.2465797219 10.4655383005 0.6277589058 3.6104179965 0.2068219932 16.4883972199 1.0824364901
0.0005 0.002 0.7979999999999999 0.1995 0.0002371755 0.0003073242 0.5498717409 0.0931293824 10.9925139326 0.5235470738 3.7195964343 0.2845676559 15.2622192833 .9015514363
0.0055 0.0095 0.7879999999999999 0.19699999999999998 0.0043218650 0.0011595248 2.3938976837 0.1003255767 10.5944440840 0.2097585237 3.5961955180 0.1595197321 16.5888591507 .4707633573
0.0055 0.01 0.7876 0.1969 0.0046380991 0.0009339469 2.5451699304 0.1276328687 10.6003034378 0.6090249725 3.5987053671 0.1340832733 16.7488168344 .8716750614
0.006 0.0 0.7952 0.1988 0.0048225689 0.0006368450 0.0000000000 0.0000000000 10.6713481026 0.5149224903 3.6493206582 0.1628804221 14.3254913297 .6784397574
0.006 0.0005 0.7948 0.1987 0.0051388029 0.0015545940 0.1288402405 0.0345873843 11.1327722141 0.3603026183 3.6752557661 0.2492414860 14.9420070236 .6456860826
0.006 0.001 0.7944 0.1986 0.0046644519 0.0013601740 0.3031196731 0.0692703535 11.2224935691 0.8654424983 3.6622882122 0.2546256768 15.1925659063 1.1906987026
0.006 0.0015 0.794 0.1985 0.0050597444 0.0010355021 0.3767426677 0.0405083307 10.6881937448 0.4083813547 3.5752801084 0.1938099089 14.6452762653 .6437350964
0.006 0.002 0.7936 0.1984 0.0047435104 0.0006871979 0.5153609622 0.0500637632 10.8991304815 0.4335006189 3.6760923825 0.3804314646 15.0953273366 .8646830446
0.006 0.0025 0.7932 0.1983 0.0051915086 0.0005426381 0.6557047956 0.0850799385 10.9474701503 0.4546866569 3.7016091821 0.1685818339 15.3099756366 .7088910674
0.006 0.003 0.7928 0.1982 0.0045590406 0.0008432907 0.7736166229 0.0647683950 10.8273533975 0.2746952924 3.6325883306 0.1514807110 15.2381173916 .4917876891
0.006 0.0035 0.7924 0.1981 0.0044536292 0.0013165872 0.9340917440 0.1559320399 10.9137788660 0.6347273633 3.5480900760 0.1465536046 15.4004143152 .9385295950
0.0005 0.0025 0.7976 0.1994 0.0002898812 0.0003073242 0.6551296160 0.0583630226 10.8698337125 0.3843114712 3.7112302705 0.1779182317 15.2364834802 .6209000497
0.006 0.004 0.792 0.198 0.0045590406 0.0010749890 1.0433758766 0.1137285944 10.7500831693 0.4236081312 3.6070715309 0.2685212781 15.4050896174 .8069329927
0.006 0.0045 0.7916 0.1979 0.0045326877 0.0015330013 1.1210251287 0.0803935732 10.7793799382 0.2871232830 3.6233855504 0.2096821704 15.5283233050 .5787320279
0.006 0.005 0.7912 0.1978 0.0044272764 0.0004594774 1.3188869267 0.1399756126 10.7021097100 0.6000940942 3.6443009599 0.0947484212 15.6697248730 .8352776054
0.006 0.0055 0.7908 0.1977 0.0051388029 0.0012018742 1.4925911795 0.1724004441 10.7889013882 0.5126641596 3.6723276087 0.1343909058 15.9589589793 .8206573837
0.006 0.006 0.7904 0.1976 0.0046117462 0.0013844647 1.5633382759 0.1948017214 10.7947607420 0.6102841162 3.6819486971 0.1658442952 16.0446594612 .9723145975
0.006 0.0065 0.79 0.1975 0.0049016274 0.0018885995 1.7266892952 0.1803020764 10.6812357621 0.7891204506 3.6426277272 0.2624576399 16.0554544119 1.2337687664
0.006 0.006999999999999999 0.7896 0.1974 0.0046908047 0.0011005267 1.7537227385 0.2051835987 10.6464458490 0.6841814909 3.5209000436 0.1665602156 15.9257594358 1.0570258319
0.006 0.0075 0.7892 0.1973 0.0042691594 0.0014395500 1.9699902851 0.1892332292 10.7665626018 0.2772765457 3.7032824149 0.1387018122 16.4441044612 .6066511371
0.006 0.008 0.7888 0.1972 0.0052705671 0.0013229018 2.1718783406 0.2820938064 10.8156346899 0.5398053907 3.5627308627 0.2893967201 16.5555144603 1.1126188190
0.006 0.0085 0.7884 0.1971 0.0050860973 0.0005676575 2.2012125026 0.1219380848 10.7218850291 0.4033269811 3.5890842787 0.1839224578 16.5172679077 .7097551812
0.0005 0.003 0.7972 0.1993 0.0005007039 0.0004216454 0.7879961141 0.1304529753 10.7973242092 0.1536230773 3.6091630719 0.1352785666 15.1949840991 .4197762646
0.006 0.009000000000000001 0.7879999999999999 0.19699999999999998 0.0047171576 0.0026479027 2.3150980723 0.1594814575 10.8588474241 0.4638220757 3.6079081473 0.1641986203 16.7865708013 .7901500562
0.006 0.0095 0.7876 0.1969 0.0043218650 0.0020097385 2.4991555588 0.0920287432 10.6204449665 0.4076319316 3.5552013153 0.2996138076 16.6791237056 .8012842209
0.006 0.01 0.7872 0.1968 0.0049016274 0.0008062417 2.6205184640 0.2033697282 10.6222760146 0.4381152795 3.5593843972 0.1310687131 16.8070805032 .7733599625
0.0065 0.0 0.7948 0.1987 0.0052705671 0.0015092607 0.0000000000 0.0000000000 10.9544281329 0.4607702838 3.6426277272 0.1796408442 14.6023264272 .6419203887
0.0065 0.0005 0.7944 0.1986 0.0049543331 0.0014963213 0.1202125459 0.0338135194 10.7456886539 0.3291700925 3.5995419835 0.1687810052 14.4703975164 .5332609384
0.0065 0.001 0.794 0.1985 0.0061402107 0.0013703475 0.2634322775 0.0258766924 10.8658054067 0.6540606197 3.6342615634 0.2484426691 14.7696394583 .9297503287
0.0065 0.0015 0.7936 0.1984 0.0048489218 0.0014083366 0.3957235960 0.0522875945 11.0518398898 0.6969822333 3.5610576299 0.2347092928 15.0134700375 .9853874572
0.0065 0.002 0.7932 0.1983 0.0057449182 0.0021769420 0.5193872197 0.0852042790 10.8167333187 0.4860284528 3.6146010784 0.1065298827 14.9564665350 .6799395565
0.0065 0.0025 0.7928 0.1982 0.0054023313 0.0011547234 0.6528288974 0.0505373143 10.7757178421 0.3945490086 3.6422094190 0.3701457886 15.0761584898 .8163868349
0.0065 0.003 0.7924 0.1981 0.0053759785 0.0018135653 0.7891464733 0.1373029835 10.8112401745 0.4442749004 3.5472534596 0.0811129677 15.1530160859 .6645044169
0.0005 0.0035 0.7968 0.1992 0.0003162340 0.0005164080 0.9116597378 0.0896985234 10.7215188195 0.4733185217 3.6041433736 0.1556960844 15.2376381649 .7192295375
0.0065 0.0035 0.792 0.198 0.0045326877 0.0019479719 0.9530726723 0.1263092406 10.8068456592 0.3499170693 3.5430703777 0.0944672900 15.3075213969 .5726415718
0.0065 0.004 0.7916 0.1979 0.0052442143 0.0011714421 1.0433758766 0.1124413685 10.7321388983 0.6433142877 3.6430460354 0.1242424622 15.4238050246 .8811695605
0.0065 0.0045 0.7912 0.1978 0.0049806859 0.0010192792 1.1871707879 0.1930891005 10.6977151947 0.4646944579 3.5347042139 0.1596819950 15.4245708824 .8184848326
0.0065 0.005 0.7908 0.1977 0.0045853934 0.0003073242 1.3827318673 0.1537096981 10.8170995283 0.4924483171 3.5581294726 0.1220255972 15.7625462616 .7684909366
0.0065 0.0055 0.7904 0.1976 0.0051124501 0.0021435080 1.4201185442 0.1456193112 10.7650977634 0.4893656734 3.6242221668 0.2033063878 15.8145509245 .8404348804
0.0065 0.006 0.79 0.1975 0.0042691594 0.0007923400 1.6087774679 0.0955975564 10.7438576058 0.4434228339 3.5418154532 0.2679472130 15.8987196863 .8077599433
0.0065 0.0065 0.7896 0.1974 0.0050597444 0.0014395500 1.7427943253 0.1707809006 10.9178071717 0.2768564045 3.6417911108 0.0988270254 16.3074523522 .5479038805
0.0065 0.006999999999999999 0.7892 0.1973 0.0046908047 0.0011005267 1.8095151641 0.2307151600 10.6244732722 0.4305890068 3.6217123176 0.1075824911 16.0603915586 .7699871846
0.0065 0.0075 0.7888 0.1972 0.0044272764 0.0013703475 1.8584054340 0.1509295939 10.8090429168 0.4430040571 3.6141827702 0.1676575890 16.2860583974 .7629615875
0.0065 0.008 0.7884 0.1971 0.0049016274 0.0023653046 2.0999808850 0.1140191191 10.8881441931 0.4626350832 3.6618699040 0.2222535625 16.6548966095 .8012730694
0.0005 0.004 0.7964 0.1991 0.0004479982 0.0003574673 1.0629319845 0.0326588603 10.8046484015 0.9187626268 3.5652407118 0.1366171753 15.4332690960 1.0883961297
0.0065 0.0085 0.7879999999999999 0.19699999999999998 0.0049806859 0.0018058904 2.2558545689 0.2398326699 10.9284272505 0.5059241129 3.5505999252 0.1249502741 16.7398624305 .8725129473
0.0065 0.009000000000000001 0.7876 0.1969 0.0045063349 0.0010192792 2.3104966352 0.2798613980 10.6962503562 0.5149620766 3.5526914661 0.1853553756 16.5639447924 .9811981294
0.0065 0.0095 0.7872 0.1968 0.0044009235 0.0014004245 2.4709717562 0.1525863899 10.8760592759 0.3713401584 3.6823670053 0.1978840931 17.0337989609 .7232110659
0.0065 0.01 0.7868 0.1967 0.0050597444 0.0012202245 2.6648072967 0.0965616824 10.7599708288 0.4985865532 3.5200634272 0.1707804347 16.9499012971 .7671488948
0.006999999999999999 0.0 0.7944 0.1986 0.0048225689 0.0018303368 0.0000000000 0.0000000000 10.8123388033 0.4997171364 3.6539220483 0.1766231725 14.4710834205 .6781706457
0.006999999999999999 0.0005 0.794 0.1985 0.0051915086 0.0018150964 0.1236636237 0.0221276028 10.8694675029 0.3040501482 3.7024457985 0.1215370675 14.7007684337 .4495299149
0.006999999999999999 0.001 0.7936 0.1984 0.0062719749 0.0012202245 0.2668833554 0.0721523835 10.8925387084 0.6154910567 3.7267076736 0.1716674843 14.8924017123 .8605311490
0.006999999999999999 0.0015 0.7932 0.1983 0.0052178615 0.0017046028 0.3957235960 0.0420471664 10.6336285125 0.4324102865 3.5928490525 0.1255872380 14.6274190225 .6017492937
0.006999999999999999 0.002 0.7928 0.1982 0.0054813898 0.0017919928 0.5320411719 0.1468229840 10.8343113801 0.5114363402 3.5945222852 0.1473395226 14.9663562270 .8073908396
0.006999999999999999 0.0025 0.7924 0.1981 0.0053232728 0.0015951631 0.6361486877 0.1121467567 10.6801371333 0.4497340318 3.5280112829 0.1605213740 14.8496203767 .7239973256
0.0 0.0015 0.7988 0.1997 0.0000000000 0.0000000000 0.3899717995 0.0437439152 10.9595550675 0.6096113126 3.7593357125 0.2050751373 15.1088625795 .8584303651
0.0005 0.0045 0.7959999999999999 0.19899999999999998 0.0004479982 0.0005426381 1.2383617763 0.0911328541 10.7471534924 0.2947348149 3.6225489340 0.2723954077 15.6085122009 .6588057148
0.006999999999999999 0.003 0.792 0.198 0.0059293880 0.0014529951 0.7920223716 0.1043344802 10.7925634843 0.4656331819 3.7095570377 0.1695588401 15.3000722816 .7409794973
0.006999999999999999 0.0035 0.7916 0.1979 0.0054023313 0.0009279791 0.9369676422 0.0945396592 10.7336037367 0.4515351154 3.6522488156 0.2491010350 15.3282225258 .7961037887
0.006999999999999999 0.004 0.7912 0.1978 0.0052178615 0.0014004245 1.0301467447 0.1435600462 10.8207616244 0.6394049195 3.5514365415 0.2847324025 15.4075627721 1.0690977927
0.006999999999999999 0.0045 0.7908 0.1977 0.0052969200 0.0015129374 1.1670395003 0.2024566989 10.5614852189 0.8412274012 3.5756984166 0.1931406426 15.3095200558 1.2383376801
0.006999999999999999 0.005 0.7904 0.1976 0.0055868011 0.0006146485 1.3125599506 0.0669386549 10.6285015780 0.6176713266 3.6162743112 0.1241184621 15.5629226409 .8093430921
0.006999999999999999 0.0055 0.79 0.1975 0.0059030352 0.0015670523 1.4833883052 0.0692512471 10.8987642719 0.6937885323 3.5999602917 0.2410181300 15.9880159040 1.0056249617
0.006999999999999999 0.006 0.7896 0.1974 0.0053759785 0.0013884719 1.6944792350 0.1597053378 10.7237160772 0.5641178262 3.6242221668 0.2561112183 16.0477934575 .9813228542
0.006999999999999999 0.0065 0.7892 0.1973 0.0058503295 0.0022023152 1.7640759721 0.2021688952 10.7354347848 0.4940600642 3.6752557661 0.1211621570 16.1806168525 .8195934316
0.006999999999999999 0.006999999999999999 0.7888 0.1972 0.0059557408 0.0005627426 1.8635820508 0.2244527562 10.7661963922 0.2861257360 3.5815547313 0.1604603177 16.2172889151 .6716015525
0.006999999999999999 0.0075 0.7884 0.1971 0.0053496256 0.0009067827 1.9504341772 0.0948191975 10.4175648413 0.2839350442 3.5505999252 0.0500992826 15.9239485693 .4297603070
0.0005 0.005 0.7956 0.1989 0.0003689397 0.0001972066 1.3085336931 0.2084024368 10.8636081491 0.5797781729 3.5179718863 0.1396673357 15.6904826682 .9280451520
0.006999999999999999 0.008 0.7879999999999999 0.19699999999999998 0.0057976238 0.0006455100 2.0890524717 0.2787242461 10.4135365355 0.3890890532 3.4807424573 0.1700493542 15.9891290883 .8385081635
0.006999999999999999 0.0085 0.7876 0.1969 0.0059030352 0.0014376190 2.2092650176 0.1616817604 10.7123635792 0.4360238728 3.6530854320 0.0650519674 16.5806170640 .6641952196
0.006999999999999999 0.009000000000000001 0.7872 0.1968 0.0054023313 0.0006666799 2.4215063067 0.0558842602 10.6457134297 0.5917883882 3.5301028238 0.2749834729 16.6027248915 .9233228012
0.006999999999999999 0.0095 0.7868 0.1967 0.0055868011 0.0006992197 2.5256138225 0.2604846307 10.5424423191 0.3997935681 3.5050043323 0.0759618190 16.5786472750 .7369392375
0.006999999999999999 0.01 0.7864 0.1966 0.0060084465 0.0017127316 2.6722846321 0.1225767068 10.4897081349 0.3620507584 3.4661016706 0.1531122267 16.6341028841 .6394524235
0.0075 0.0 0.794 0.1985 0.0056395068 0.0008724341 0.0000000000 0.0000000000 10.7555763134 0.6168865867 3.6359347961 0.1191583758 14.3971506163 .7369173966
0.0075 0.0005 0.7936 0.1984 0.0063510334 0.0020097385 0.1271147016 0.0383951262 10.4827501523 0.5515218891 3.5853195050 0.1747387025 14.2015353923 .7666654563
0.0075 0.001 0.7932 0.1983 0.0062983277 0.0019607643 0.2709096129 0.0957220595 10.5581893324 0.6566962422 3.6325883306 0.2162843479 14.4679856036 .9706634139
0.0075 0.0015 0.7928 0.1982 0.0067990316 0.0009944486 0.4083775482 0.0379792823 10.9126802371 0.3360790829 3.6836219299 0.2215912379 15.0114787468 .5966440517
0.0075 0.002 0.7924 0.1981 0.0059557408 0.0011230143 0.5009814711 0.1021425773 10.6863626967 0.6085271090 3.7024457985 0.1756974078 14.8957457071 .8874901084
0.0005 0.0055 0.7952 0.1988 0.0004216454 0.0003873060 1.4810875866 0.2089414778 10.6365581894 0.4121314581 3.6476474255 0.1900611243 15.7657148469 .8115213662
0.0075 0.0025 0.792 0.198 0.0056395068 0.0010461777 0.6614565921 0.0551692935 10.8083104976 0.3613982378 3.6225489340 0.1130825617 15.0979555305 .5306962707
0.0075 0.003 0.7916 0.1979 0.0056395068 0.0014757588 0.7701655451 0.0658222679 10.6925882601 0.1840778034 3.6685628350 0.0725496438 15.1369561470 .3239254739
0.0075 0.0035 0.7912 0.1978 0.0063510334 0.0012736901 0.9266144086 0.0667208389 11.0254727977 0.5094743084 3.6493206582 0.1996588107 15.6077588979 .7771276481
0.0075 0.004 0.7908 0.1977 0.0060084465 0.0014395500 1.0554546491 0.0760456231 10.6903910025 0.4428235948 3.6388629535 0.2531286523 15.3907170516 .7734374202
0.0075 0.0045 0.7904 0.1976 0.0061665635 0.0031332181 1.1963736622 0.1513935763 10.7625342961 0.4603439821 3.5769533412 0.1239604643 15.5420278630 .7388312408
0.0075 0.005 0.79 0.1975 0.0065355032 0.0012202245 1.3280898010 0.2158694496 10.6991800331 0.6437935821 3.5878293542 0.1276381611 15.6216346915 .9885214173
0.0075 0.0055 0.7896 0.1974 0.0057185653 0.0007923400 1.4356483947 0.2283513900 10.6350933510 0.5540759906 3.6509938910 0.1498594568 15.7274542020 .9330791774
0.0075 0.006 0.7892 0.1973 0.0054286841 0.0024855628 1.5374551919 0.1483740530 10.7530128462 0.3540593621 3.6313334060 0.2464740584 15.9272301282 .7513930363
0.0075 0.0065 0.7888 0.1972 0.0060347994 0.0015037289 1.7151857023 0.2081991421 10.5266953058 0.4208894089 3.6693994514 0.1091648139 15.9173152589 .7397570938
0.0075 0.006999999999999999 0.7884 0.1971 0.0059030352 0.0009632313 1.7727036668 0.2076263085 10.5061875675 0.2482393395 3.5485083842 0.1983786628 15.8333026537 .6552075421
0.0005 0.006 0.7948 0.1987 0.0005007039 0.0003496099 1.5104217486 0.2235784764 10.8592136337 0.5359567445 3.5978687507 0.2008297581 15.9680048369 .9607145889
0.0075 0.0075 0.7879999999999999 0.19699999999999998 0.0062456220 0.0007564687 1.9009687277 0.2248062253 10.5662459439 0.2750680333 3.6300784815 0.2903504846 16.1035387751 .7909812119
0.0075 0.008 0.7876 0.1969 0.0055604483 0.0009037140 2.0953794478 0.3245889130 11.0291348938 0.3641132878 3.6685628350 0.1251293984 16.7986376249 .8147353132
0.0075 0.0085 0.7872 0.1968 0.0061138579 0.0014395500 2.3196995095 0.1425053277 10.6757426180 0.3877922909 3.6246404750 0.2722797545 16.6261964604 .8040169231
0.0075 0.009000000000000001 0.7868 0.1967 0.0068253844 0.0012736901 2.4577426244 0.2576034366 10.8240575109 0.4882034276 3.6459741927 0.2773910085 16.9345997124 1.0244715628
0.0075 0.0095 0.7864 0.1966 0.0060611522 0.0016666997 2.4842008880 0.2784582425 10.7929296939 0.3129976225 3.5225732764 0.1702550309 16.8057650105 .7633775956
0.0075 0.01 0.7859999999999999 0.1965 0.0058239767 0.0017826676 2.5923346614 0.2523878846 10.6039655339 0.1383167452 3.6074898391 0.1157557857 16.8096140111 .5082430831
0.008 0.0 0.7936 0.1984 0.0056922125 0.0014851407 0.0000000000 0.0000000000 10.6977151947 0.1082296560 3.6376080289 0.2317653888 14.3410154361 .3414801855
0.008 0.0005 0.7932 0.1983 0.0070889128 0.0004216454 0.1161862884 0.0507463631 10.5959089225 0.6310011597 3.5623125545 0.2033580220 14.2814966782 .8855271902
0.008 0.001 0.7928 0.1982 0.0063773862 0.0027518216 0.2427258103 0.0610449623 10.8866793546 0.4822500911 3.5514365415 0.1773942406 14.6872190926 .7234411156
0.008 0.0015 0.7924 0.1981 0.0062192692 0.0011474837 0.4089527278 0.0831447991 10.6665873777 0.8103701575 3.6187841603 0.3079089279 14.7005435350 1.2025713682
0.0005 0.0065 0.7944 0.1986 0.0003162340 0.0003944131 1.6910281572 0.2568420252 10.5201035327 0.5934250214 3.6200390849 0.3542988888 15.8314870088 1.2049603485
0.008 0.002 0.792 0.198 0.0062983277 0.0019250201 0.5521724595 0.0607624961 11.1573082581 0.3628144920 3.6334249470 0.1771257365 15.3492039923 .6026277447
0.008 0.0025 0.7916 0.1979 0.0055077426 0.0019177913 0.6608814124 0.1040041864 10.7757178421 0.4177551301 3.6229672422 0.1981279996 15.0650742393 .7218051074
0.008 0.003 0.7912 0.1978 0.0060084465 0.0011972427 0.7805187787 0.1162716797 10.9233003159 0.3881932443 3.5577111644 0.2808216013 15.2675387055 .7864837680
0.008 0.0035 0.7908 0.1977 0.0074842053 0.0028791001 0.9082086599 0.0732445603 10.8555515376 0.8873905002 3.6296601733 0.1433180271 15.4009045761 1.1068321877
0.008 0.004 0.7904 0.1976 0.0065618561 0.0026791906 1.0100154571 0.1062697903 10.7779150998 0.2697690013 3.5664956364 0.3443100793 15.3609880494 .7230280615
0.008 0.0045 0.79 0.1975 0.0065355032 0.0015688239 1.1952233029 0.1889743074 11.0174161862 0.4602251064 3.6221306258 0.1353768363 15.8413056181 .7861450740
0.008 0.005 0.7896 0.1974 0.0062192692 0.0009189548 1.3045074355 0.1421333962 10.8474949261 0.3322746367 3.5790448822 0.1946711224 15.7372665130 .6699981101
0.008 0.0055 0.7892 0.1973 0.0065091504 0.0022522041 1.4626818380 0.0550011307 10.5658797343 0.5002139122 3.5301028238 0.1865935884 15.5651735465 .7440608354
0.008 0.006 0.7888 0.1972 0.0064564447 0.0012018742 1.5731163299 0.2348254994 10.7237160772 0.5232293446 3.5627308627 0.1678995493 15.8660197145 .9271562675
0.008 0.0065 0.7884 0.1971 0.0070098543 0.0024911446 1.7807561818 0.1002464035 10.7559425231 0.6597808648 3.5656590200 0.0905093656 16.1093675792 .8530277785
0.0005 0.006999999999999999 0.794 0.1985 0.0002898812 0.0002582040 1.8785367215 0.3503859193 10.7563087327 0.4170842931 3.6430460354 0.2999990160 16.2781813708 1.0677274324
0.008 0.006999999999999999 0.7879999999999999 0.19699999999999998 0.0061402107 0.0010220009 1.8118158827 0.1679682140 10.7460548635 0.4801922756 3.6246404750 0.1836558758 16.1886514319 .8328383663
0.008 0.0075 0.7876 0.1969 0.0059030352 0.0011353149 1.9843697763 0.2067768825 10.7680274403 0.1800828089 3.5367957549 0.0892869990 16.2950960067 .4772820053
0.008 0.008 0.7872 0.1968 0.0066936202 0.0008563658 2.0441884594 0.1419377420 10.5666121535 0.7025820888 3.6183658521 0.1578081164 16.2358600852 1.0031843130
0.008 0.0085 0.7868 0.1967 0.0054023313 0.0022669566 2.2167423530 0.3490615475 10.7156594657 0.6464295729 3.5635674791 0.1951917640 16.5013716291 1.1929498410
0.008 0.009000000000000001 0.7864 0.1966 0.0070625599 0.0017528103 2.4813249898 0.1887220426 10.8921724988 0.6952915532 3.6041433736 0.0816890674 16.9847034221 .9674554735
0.008 0.0095 0.7859999999999999 0.1965 0.0068253844 0.0015934207 2.4364609775 0.2480458469 10.7196877714 0.3565430026 3.5882476624 0.1075174118 16.7512217957 .7136996820
0.008 0.01 0.7856 0.1964 0.0070625599 0.0018604430 2.6383490330 0.1747107581 10.6610942335 0.3270282594 3.5459985351 0.2767114217 16.8525043615 .7803108822
0.0085 0.0 0.7932 0.1983 0.0068253844 0.0009916513 0.0000000000 0.0000000000 10.9064546737 0.4758504649 3.5987053671 0.3219245049 14.5119854252 .7987666211
0.0085 0.0005 0.7928 0.1982 0.0071943241 0.0012974591 0.1478211688 0.0165107619 11.0309659419 0.3614590906 3.6413728026 0.2425177588 14.8273542374 .6217850704
0.0085 0.001 0.7924 0.1981 0.0065355032 0.0013804459 0.2588308404 0.0369191860 10.8782565336 0.2229612121 3.6020518327 0.1349885134 14.7456747099 .3962493574
0.0005 0.0075 0.7936 0.1984 0.0003425869 0.0004887723 1.8837133383 0.1653879037 10.8031835630 0.2016747955 3.5614759381 0.2373750636 16.2487154263 .6049265351
0.0085 0.0015 0.792 0.198 0.0071416184 0.0015402325 0.3773178473 0.0831447991 10.9782317577 0.6060812232 3.6300784815 0.0882461754 14.9927697049 .7790124302
0.0085 0.002 0.7916 0.1979 0.0072206770 0.0020235134 0.4871771596 0.0783258683 10.6834330198 0.3954154966 3.5840645804 0.1509066729 14.7618954368 .6266715512
0.0085 0.0025 0.7912 0.1978 0.0067463259 0.0026946982 0.6758360832 0.0485337116 10.6640239104 0.5232006369 3.4577355068 0.1985338445 14.8043418263 .7729628912
0.0085 0.003 0.7908 0.1977 0.0079058507 0.0020750244 0.8012252459 0.0702190468 10.7892675978 0.3785452628 3.6179475439 0.1391250533 15.2163462383 .5899643873
0.0085 0.0035 0.7904 0.1976 0.0071152656 0.0014529951 0.8921036299 0.0822647659 10.6867289063 0.3149794401 3.5618942463 0.2004215778 15.1478420481 .5991187789
0.0085 0.004 0.79 0.1975 0.0072470298 0.0026822993 0.9818316545 0.0818777872 10.7980566285 0.6225796056 3.5635674791 0.2396055296 15.3507027919 .9467452217
0.0085 0.0045 0.7896 0.1974 0.0066936202 0.0009916513 1.1940729436 0.1020777784 10.5896833591 0.4456853732 3.5978687507 0.0936636784 15.3883186736 .6424184813
0.0085 0.005 0.7892 0.1973 0.0065355032 0.0011377591 1.3200372860 0.1002859979 10.7035745485 0.4428599354 3.5890842787 0.3984876809 15.6192316164 .9427713733
0.0085 0.0055 0.7888 0.1972 0.0059820937 0.0012539077 1.5023692335 0.1050927350 10.8474949261 0.3188623917 3.5895025869 0.2858535888 15.9453488402 .7110626232
0.0085 0.006 0.7884 0.1971 0.0066145617 0.0016533123 1.5420566290 0.0652163428 10.7288430117 0.5214217923 3.5556196235 0.1830450876 15.8331338259 .7713365350
0.0005 0.008 0.7932 0.1983 0.0002108227 0.0002687472 2.0965298071 0.0722989603 10.7255471252 0.1290513529 3.5585477808 0.0864026682 16.3808355358 .2880217286
0.0085 0.0065 0.7879999999999999 0.19699999999999998 0.0066409146 0.0020857067 1.7663766907 0.2346676562 10.7251809156 0.5134911736 3.6735825333 0.1980962027 16.1717810542 .9483407392
0.0085 0.006999999999999999 0.7876 0.1969 0.0068517373 0.0015899301 1.9193744764 0.2124150189 10.9709075655 0.5308528865 3.5844828886 0.1275778263 16.4816166678 .8724356618
0.0085 0.0075 0.7872 0.1968 0.0063773862 0.0013601740 1.9314532489 0.1694428862 10.4142689548 0.5177463158 3.5380506794 0.2333184949 15.8901502693 .9218678709
0.0085 0.008 0.7868 0.1967 0.0067726788 0.0015951631 2.1143603761 0.3164930898 10.6211773857 0.9498480591 3.6258953995 0.1956072795 16.3682058401 1.4635435915
0.0085 0.0085 0.7864 0.1966 0.0070098543 0.0014663169 2.1580740292 0.2458003144 10.6017682763 0.2746816221 3.6024701408 0.1173531554 16.3693223006 .6393014088
0.0085 0.009000000000000001 0.7859999999999999 0.1965 0.0064827976 0.0020028155 2.3260264856 0.2242581107 10.5076524059 0.4556954440 3.5752801084 0.0732982907 16.4154417975 .7552546609
0.0085 0.0095 0.7856 0.1964 0.0069307958 0.0026384440 2.4554419058 0.2025220518 10.8929049181 0.4824191409 3.5769533412 0.2507812553 16.9322309609 .9383608920
0.0085 0.01 0.7852 0.1963 0.0062192692 0.0030885703 2.6377738533 0.1490769774 10.5369491749 0.7481962619 3.5480900760 0.1021083354 16.7290323734 1.0024701450
0.009000000000000001 0.0 0.7928 0.1982 0.0071152656 0.0019579288 0.0000000000 0.0000000000 10.9840911115 0.4150523523 3.7016091821 0.2157172796 14.6928155592 .6327275607
0.009000000000000001 0.0005 0.7924 0.1981 0.0067726788 0.0012974591 0.1357423963 0.0275606497 10.7255471252 0.6580720501 3.6514121992 0.1793054530 14.5194743995 .8662356119
0.0005 0.0085 0.7928 0.1982 0.0004216454 0.0006101123 2.2759858564 0.2154767586 10.6772074564 0.5067441307 3.5987053671 0.2603288859 16.5523203253 .9831598875
0.009000000000000001 0.001 0.792 0.198 0.0071679713 0.0029278937 0.2668833554 0.0270762420 10.8819186297 0.7568198103 3.5949405934 0.2681534960 14.7509105498 1.0549774420
0.009000000000000001 0.0015 0.7916 0.1979 0.0061138579 0.0016465778 0.3997498535 0.0189023320 10.6501079451 0.6554746967 3.5543646989 0.1097084508 14.6103363554 .7857320573
0.009000000000000001 0.002 0.7912 0.1978 0.0079849092 0.0028363291 0.5377929684 0.0860850067 10.5992048090 0.5418744124 3.6166926193 0.1617592961 14.7616753059 .7925550443
0.009000000000000001 0.0025 0.7908 0.1977 0.0075105581 0.0019861019 0.6188932983 0.0380489052 10.9200044294 0.5661008386 3.5786265740 0.1712511024 15.1250348598 .7773869481
0.009000000000000001 0.003 0.7904 0.1976 0.0073260883 0.0021383179 0.7609626707 0.0993979659 10.4995957944 0.5924108052 3.4832523064 0.1562614869 14.7511368598 .8502085759
0.009000000000000001 0.0035 0.79 0.1975 0.0077213808 0.0026698427 0.9174115342 0.1107575579 10.9496674080 0.4763991556 3.6166926193 0.0924981475 15.4914929423 .6823247037
0.009000000000000001 0.004 0.7896 0.1974 0.0068517373 0.0014434043 1.0416503376 0.0611316124 10.6973489851 0.3580503875 3.6685628350 0.1851929306 15.4144138950 .6058183348
0.009000000000000001 0.0045 0.7892 0.1973 0.0071416184 0.0008062417 1.2003999197 0.0958049716 10.7354347848 0.8905687715 3.6062349146 0.2825410956 15.5492112375 1.2697210804
0.009000000000000001 0.005 0.7888 0.1972 0.0061138579 0.0022023152 1.2849513276 0.1254577433 10.8639743587 0.6044051960 3.6794388480 0.2446069442 15.8344783922 .9766721987
0.009000000000000001 0.0055 0.7884 0.1971 0.0067199731 0.0020412819 1.4310469575 0.1391221526 10.8888766123 0.4269909856 3.6166926193 0.1434351888 15.9433361622 .7115896089
0.0005 0.009000000000000001 0.7924 0.1981 0.0005270567 0.0001666700 2.3605372643 0.0877898258 10.9035249968 0.0908140771 3.5857378132 0.1378412766 16.8503271310 .3166118495
0.009000000000000001 0.006 0.7879999999999999 0.19699999999999998 0.0065882089 0.0006236219 1.6691713307 0.2039610055 10.7511817981 0.6197781507 3.6350981797 0.1666316384 16.0620395174 .9909944165
0.009000000000000001 0.0065 0.7876 0.1969 0.0071943241 0.0015510161 1.6962047740 0.1782648662 10.6468120586 0.7687841453 3.5664956364 0.1063325928 15.9167067931 1.0549326204
0.009000000000000001 0.006999999999999999 0.7872 0.1968 0.0075105581 0.0012583307 1.8469018411 0.2693511684 10.7123635792 0.5691543036 3.5790448822 0.2550019907 16.1458208606 1.0947657934
0.009000000000000001 0.0075 0.7868 0.1967 0.0071679713 0.0011619180 2.0263578904 0.2490627489 10.7065042254 0.4461954182 3.6041433736 0.1719730043 16.3441734607 .8683930894
0.009000000000000001 0.008 0.7864 0.1966 0.0069044429 0.0008756124 2.1454200770 0.2317624269 10.7401955097 0.3792814409 3.5849011968 0.1477759165 16.4774212264 .7596953967
0.009000000000000001 0.0085 0.7859999999999999 0.1965 0.0079058507 0.0011902616 2.1966110654 0.1595809986 10.5083848251 0.4462290799 3.5652407118 0.1114805063 16.2781424530 .7184808464
0.009000000000000001 0.009000000000000001 0.7856 0.1964 0.0065355032 0.0009944486 2.3145228927 0.1762491594 10.7332375271 0.5547242830 3.6384446453 0.2116589844 16.6927405683 .9436268754
0.009000000000000001 0.0095 0.7852 0.1963 0.0075105581 0.0022669566 2.4945541217 0.2241459654 10.5867536822 0.8653755527 3.4778142999 0.1018269028 16.5666326619 1.1936153775
0.009000000000000001 0.01 0.7848 0.1962 0.0078267922 0.0023723408 2.6325972365 0.4183355543 10.6475444778 0.6210552259 3.5363774467 0.1271381668 16.8243459532 1.1689012878
0.0095 0.0 0.7924 0.1981 0.0069044429 0.0021187418 0.0000000000 0.0000000000 10.8628757298 0.4280587800 3.6790205398 0.3264519575 14.5488007125 .7566294793
0.0 0.002 0.7984 0.1996 0.0000000000 0.0000000000 0.5360674294 0.1098939380 10.6761088276 0.2788065159 3.6522488156 0.1627944557 14.8644250726 .5514949096
0.0005 0.0095 0.792 0.198 0.0002635284 0.0002357069 2.3933225041 0.2677249641 10.7178567234 0.6175497268 3.5664956364 0.2896481424 16.6779383923 1.1751585402
0.0095 0.0005 0.792 0.198 0.0066409146 0.0024187252 0.1397686538 0.0176721547 10.7735205844 0.4745963546 3.6196207767 0.1778788875 14.5395509295 .6725661220
0.0095 0.001 0.7916 0.1979 0.0076686752 0.0017432754 0.2795373076 0.0408984681 10.7189553522 0.5610493806 3.5698421020 0.1815939407 14.5760034370 .7852850648
0.0095 0.0015 0.7912 0.1978 0.0076159695 0.0009037140 0.4032009314 0.0678029222 10.6907572121 0.3084050291 3.4861804638 0.1978982408 14.5877545768 .5750099061
0.0095 0.002 0.7908 0.1977 0.0069835014 0.0026300077 0.5452703037 0.0685019398 10.7940283227 0.4382780973 3.7137401197 0.2827045473 15.0600222475 .7921145921
0.0095 0.0025 0.7904 0.1976 0.0064564447 0.0028038228 0.6706594664 0.0595970496 10.6845316487 0.6893710899 3.5598027054 0.1134224745 14.9214502652 .8651944368
0.0095 0.003 0.79 0.1975 0.0072997355 0.0012758692 0.7891464733 0.1186376864 10.6658549584 0.4954262514 3.6325883306 0.0726171453 15.0948894978 .6879569523
0.0095 0.0035 0.7896 0.1974 0.0070625599 0.0028018406 0.9099341989 0.1729216167 10.7116311600 0.5983510947 3.5945222852 0.1011441180 15.2231502040 .8752186700
0.0095 0.004 0.7892 0.1973 0.0064300919 0.0012736901 1.1106718951 0.1194602568 10.7076028542 0.1677447903 3.5844828886 0.2501105217 15.4091877298 .5385892589
0.0095 0.0045 0.7888 0.1972 0.0083274961 0.0018212078 1.1371301588 0.1130399958 10.8460300877 0.5320288408 3.5568745480 0.2879176109 15.5483622906 .9348076553
0.0095 0.005 0.7884 0.1971 0.0079058507 0.0010672085 1.2999059984 0.1687150051 10.6490093163 0.8524220799 3.6802754644 0.3039417068 15.6370966298 1.3261460003
0.0005 0.01 0.7916 0.1979 0.0004216454 0.0001972066 2.5906091224 0.2475652306 10.7735205844 0.1790371791 3.5832279641 0.1685195446 16.9477793163 .5953191609
0.0095 0.0055 0.7879999999999999 0.19699999999999998 0.0080112620 0.0019958685 1.4362235743 0.1413865979 10.9350190235 0.5670031836 3.6279869405 0.2170306094 16.0072408003 .9274162594
0.0095 0.006 0.7876 0.1969 0.0072997355 0.0010749890 1.5322785751 0.0759062815 10.6610942335 0.5439937477 3.5292662074 0.0922025650 15.7299387515 .7131775832
0.0095 0.0065 0.7872 0.1968 0.0080112620 0.0007710175 1.7100090855 0.0237431482 10.7559425231 0.8263214586 3.4999846341 0.1834575927 15.9739475047 1.0342932170
0.0095 0.006999999999999999 0.7868 0.1967 0.0073260883 0.0020989831 1.7974363916 0.2120221713 10.5929792456 0.4062808067 3.5903392033 0.1228032024 15.9880809288 .7432051635
0.0095 0.0075 0.7864 0.1966 0.0071943241 0.0006368450 1.9211000153 0.1237371714 10.5545272363 0.5462266497 3.5744434921 0.1418552093 16.0572650678 .8124558754
0.0095 0.008 0.7859999999999999 0.1965 0.0074842053 0.0014279249 2.1321909451 0.1651717260 10.6907572121 0.3445843699 3.5133704962 0.1604341436 16.3438028587 .6716181644
0.0095 0.0085 0.7856 0.1964 0.0074314996 0.0023547110 2.2800121140 0.1867129167 10.7284768021 0.5198339965 3.4941283194 0.1110716561 16.5100487351 .8199732803
0.0095 0.009000000000000001 0.7852 0.1963 0.0082220847 0.0024698667 2.3248761263 0.2061872621 10.3908315396 0.4181427474 3.6028884490 0.0723854495 16.3268181996 .6991853257
0.0095 0.0095 0.7848 0.1962 0.0074051468 0.0026109264 2.4542915465 0.1958856174 10.6394878663 0.6337885559 3.6338432552 0.1230309744 16.7350278148 .9553160741
0.0095 0.01 0.7844 0.1961 0.0070362071 0.0032387195 2.6090148711 0.2811775565 10.4018178280 0.4393746240 3.5096057224 0.1398426243 16.5274746286 .8636335243
0.001 0.0 0.7992 0.1998 0.0011068191 0.0002687472 0.0000000000 0.0000000000 10.7896338074 0.4443292321 3.6472291173 0.0269021279 14.4379697438 .4715001072
0.01 0.0 0.792 0.198 0.0081430262 0.0017591381 0.0000000000 0.0000000000 11.0152189286 0.7711035376 3.6878050118 0.2374192887 14.7111669666 1.0102819644
0.01 0.0005 0.7916 0.1979 0.0085383187 0.0010593709 0.1317161388 0.0382224077 10.7991552573 0.3981316648 3.5669139446 0.2209459357 14.5063236594 .6583593791
0.01 0.001 0.7912 0.1978 0.0086964358 0.0017240475 0.2743606908 0.0237431482 10.6790385045 0.5272421419 3.6334249470 0.2291534880 14.5955205781 .7818628256
0.01 0.0015 0.7908 0.1977 0.0081166734 0.0024415870 0.3985994942 0.0364865243 11.1009119778 0.7868909818 3.7183415098 0.1504607521 15.2259696552 .9762798452
0.01 0.002 0.7904 0.1976 0.0078004393 0.0024118244 0.4912034171 0.0710434181 10.7255471252 0.2707931277 3.6187841603 0.1451571615 14.8433351419 .4894055317
0.01 0.0025 0.79 0.1975 0.0084856131 0.0015420350 0.6465019213 0.0767730175 10.8881441931 0.4068362996 3.5819730395 0.1379174222 15.1251047670 .6230687743
0.01 0.003 0.7896 0.1974 0.0073260883 0.0021577164 0.8104281202 0.0623108333 10.8185643668 0.2758470106 3.6296601733 0.1319522009 15.2659787486 .4722677612
0.01 0.0035 0.7892 0.1973 0.0072733826 0.0016616920 0.9266144086 0.1584993067 10.5680769919 0.5099584236 3.6154376948 0.1813277954 15.1174024779 .8514472177
0.01 0.004 0.7888 0.1972 0.0085383187 0.0019536678 1.0807625535 0.0805580110 10.9200044294 0.6008713039 3.6095813801 0.1571725883 15.6188866817 .8405555710
0.01 0.0045 0.7884 0.1971 0.0079322035 0.0011230143 1.1400060570 0.0936395289 10.7639991345 0.3566558262 3.5974504426 0.2326335173 15.5093878376 .6840518867
0.001 0.0005 0.7988 0.1997 0.0006324681 0.0004533913 0.1207877255 0.0299977002 10.8376072666 0.5502579407 3.6200390849 0.3084313121 14.5790665451 .8891403443
0.01 0.005 0.7879999999999999 0.19699999999999998 0.0082484375 0.0007923400 1.3142854895 0.1846676037 10.6618266527 0.3384252381 3.5999602917 0.1202925193 15.5843208714 .6441777011
0.01 0.0055 0.7876 0.1969 0.0082747904 0.0019177913 1.4350732150 0.1224470874 10.8474949261 0.6574636551 3.6493206582 0.2624683070 15.9401635897 1.0442968408
0.01 0.006 0.7872 0.1968 0.0083802017 0.0030487395 1.5092713893 0.1620088200 10.6112897262 0.5107667132 3.5723519511 0.2916181183 15.7012932683 .9674423910
0.01 0.0065 0.7868 0.1967 0.0086173772 0.0015420350 1.6893026182 0.3073332915 10.9449066830 0.5279802876 3.5903392033 0.1378412766 16.2331658817 .9746968907
0.01 0.006999999999999999 0.7864 0.1966 0.0081957319 0.0016865815 1.7767299243 0.2241105394 10.7127297888 0.5334134341 3.6187841603 0.1948328497 16.1164396053 .9540434047
0.01 0.0075 0.7859999999999999 0.1965 0.0085646716 0.0014719893 1.9176489374 0.2077473716 10.5036241002 0.3272414343 3.5915941279 0.2802527521 16.0214318371 .8167135473
0.01 0.008 0.7856 0.1964 0.0079585564 0.0025690974 2.1540477716 0.1879350532 10.7676612306 0.7568325687 3.4870170801 0.2145460261 16.4166846387 1.1618827454
0.01 0.0085 0.7852 0.1963 0.0086173772 0.0017046028 2.1822315743 0.1221441072 10.9954436095 1.0010244465 3.5581294726 0.1596469251 16.7444220336 1.2845200816
0.01 0.009000000000000001 0.7848 0.1962 0.0079585564 0.0019264626 2.3519095696 0.1084270843 10.4970323272 0.1206025612 3.4882720047 0.3440863944 16.3451724579 .5750425025
0.01 0.0095 0.7844 0.1961 0.0077477337 0.0019250201 2.5422940322 0.3094658925 10.6145856127 0.6883260130 3.5941039770 0.1731533185 16.7587313556 1.1728702441
0.001 0.001 0.7984 0.1996 0.0006851737 0.0005627426 0.2456017085 0.0793331004 11.0207120728 0.2854124104 3.6409544944 0.3360387148 14.9079534494 .7013469682
0.01 0.01 0.784 0.196 0.0078004393 0.0018135653 2.6187929250 0.1444422568 10.7442238155 0.4980849234 3.5949405934 0.2181371935 16.9657577732 .8624779390
0.001 0.0015 0.7979999999999999 0.1995 0.0008432907 0.0004887723 0.4141293446 0.0802782663 11.0108244132 0.2254566734 3.7438583094 0.2233781407 15.1696553579 .5296018527
0.001 0.002 0.7976 0.1994 0.0004479982 0.0003944131 0.5280149144 0.0620127955 11.0236417497 0.3556919142 3.5773716494 0.2004669722 15.1294763117 .6185660950
0.001 0.0025 0.7972 0.1993 0.0010541134 0.0010138138 0.6361486877 0.0829854872 10.7867041305 0.3851926329 3.5995419835 0.1528514386 15.0234489151 .6220433725
0.001 0.003 0.7968 0.1992 0.0011068191 0.0003944131 0.8069770424 0.0763582121 10.9390473292 0.3727675688 3.7091387296 0.1650192677 15.4562699203 .6145394617
0.001 0.0035 0.7964 0.1991 0.0008432907 0.0003162340 0.9243136900 0.1125707535 10.6933206793 0.1474147217 3.7141584278 0.1476906365 15.3326360878 .4079923457
0.0 0.0025 0.7979999999999999 0.1995 0.0000000000 0.0000000000 0.6557047956 0.0770826568 10.8152684802 0.3202992453 3.6392812617 0.1774336922 15.1102545375 .5748155943
0.001 0.004 0.7959999999999999 0.19899999999999998 0.0010014078 0.0004887723 1.0882398889 0.1643283314 10.7596046192 0.5490477531 3.6137644620 0.2524918775 15.4626103779 .9663567343
0.001 0.0045 0.7956 0.1989 0.0005797624 0.0002687472 1.2285837224 0.2274804593 10.9463715215 0.7194333002 3.6928247101 0.1903849209 15.8683597164 1.1375674276
0.001 0.005 0.7952 0.1988 0.0008432907 0.0005676575 1.3229131842 0.0872303122 10.7266457541 0.6375640988 3.6288235569 0.1261599751 15.6792257859 .8515220436
0.001 0.0055 0.7948 0.1987 0.0005797624 0.0003944131 1.4293214186 0.2091313959 10.6999124524 0.5714822736 3.6589417466 0.1633781349 15.7887553800 .9443862175
0.001 0.006 0.7944 0.1986 0.0007378794 0.0002687472 1.5414814494 0.2701018138 10.7445900251 0.5599247970 3.6212940094 0.2583045458 15.9081033633 1.0885999038
0.001 0.0065 0.794 0.1985 0.0008432907 0.0008096799 1.6875770793 0.2162369498 10.7577735711 0.4329297759 3.6246404750 0.0757126270 16.0708344161 .7256890326
0.001 0.006999999999999999 0.7936 0.1984 0.0008169379 0.0001972066 1.7750043854 0.1493873423 10.7365334136 0.4536306923 3.6120912292 0.1594407337 16.1244459661 .7626559749
0.001 0.0075 0.7932 0.1983 0.0009750549 0.0008432907 2.0246323514 0.1645054007 10.8086767072 0.5561276101 3.5455802269 0.1239886930 16.3798643404 .8454649945
0.001 0.008 0.7928 0.1982 0.0007378794 0.0003162340 2.0338352258 0.1395400519 10.6244732722 0.4800649057 3.5050043323 0.1394014792 16.1640507097 .7593226708
0.001 0.0085 0.7924 0.1981 0.0007115266 0.0006146485 2.2109905565 0.1598709729 10.8116063841 0.7190536695 3.6338432552 0.0689180994 16.6571517224 .9484573903
0.0 0.003 0.7976 0.1994 0.0000000000 0.0000000000 0.7902968326 0.1212742788 10.9818938538 0.3469889703 3.6472291173 0.1332927088 15.4194198037 .6015559579
0.001 0.009000000000000001 0.792 0.198 0.0007642322 0.0006101123 2.2972675033 0.0737845865 10.7412941386 0.4774418408 3.5690054856 0.1138105817 16.6083313597 .6656471213
0.001 0.0095 0.7916 0.1979 0.0009223492 0.0005000099 2.4767235527 0.2415042278 10.8379734762 0.2533048355 3.5489266924 0.2417140955 16.8645460705 .7370231687
0.001 0.01 0.7912 0.1978 0.0007905851 0.0005773617 2.5854325056 0.2750537690 10.6354595606 0.7022620996 3.5623125545 0.2160415009 16.7839952058 1.1939347312
0.0015 0.0 0.7988 0.1997 0.0011595248 0.0003073242 0.0000000000 0.0000000000 10.6303326260 0.5503515216 3.6359347961 0.2242943400 14.2674269469 .7749531858
0.0015 0.0005 0.7984 0.1996 0.0011858776 0.0005527817 0.1219380848 0.0296872944 11.0686855320 0.5062283313 3.7283809063 0.2028445387 14.9201904007 .7393129461
0.0015 0.001 0.7979999999999999 0.1995 0.0013703475 0.0008096799 0.2611315590 0.0231219356 10.7087014831 0.5341822177 3.6844585463 0.2440655337 14.6556619359 .8021793669
0.0015 0.0015 0.7976 0.1994 0.0012385833 0.0002687472 0.3830696438 0.0476254304 10.9317231370 0.3330969842 3.6564318975 0.2432871233 14.9724632616 .6242782851
0.0015 0.002 0.7972 0.1993 0.0011068191 0.0007564687 0.5073084472 0.0336566113 10.7207864003 0.6923705792 3.6141827702 0.2311394074 14.8433844368 .9579230666
0.0015 0.0025 0.7968 0.1992 0.0006588209 0.0004409673 0.6620317717 0.0716000478 10.8940035469 0.3617261282 3.7769046565 0.3154321141 15.3335987960 .7491992574
0.0015 0.003 0.7964 0.1991 0.0009487021 0.0003873060 0.7810939583 0.0927163897 10.8094091265 0.3876746915 3.7007725657 0.1445580148 15.2922243526 .6253364020
0.0 0.0035 0.7972 0.1993 0.0000000000 0.0000000000 0.8995809652 0.1608200643 10.9829924827 0.9532638093 3.5999602917 0.2635195523 15.4825337396 1.3776034259
0.0015 0.0035 0.7959999999999999 0.19899999999999998 0.0013176418 0.0006236219 0.9036072228 0.1092175126 10.9925139326 0.2948894802 3.6300784815 0.3069549952 15.5275172787 .7116856099
0.0015 0.004 0.7956 0.1989 0.0009487021 0.0007710175 1.0876647093 0.1561440597 10.9243989447 0.3783879316 3.7221062835 0.2544551912 15.7351186396 .7897582000
0.0015 0.0045 0.7952 0.1988 0.0012649361 0.0009219727 1.1388556977 0.0918127975 10.8317479128 0.3405836024 3.6233855504 0.2754692042 15.5952540970 .7087875768
0.0015 0.005 0.7948 0.1987 0.0011331719 0.0011005267 1.3079585134 0.1156897757 10.7683936499 0.3555063629 3.6656346777 0.1320052342 15.7431200129 .6043018995
0.0015 0.0055 0.7944 0.1986 0.0012649361 0.0010355021 1.4310469575 0.2040258766 10.5871198918 0.2922527087 3.7375836865 0.2068828999 15.7570154719 .7041969873
0.0015 0.006 0.794 0.1985 0.0012122304 0.0003073242 1.5426318087 0.2281542704 10.8031835630 0.4050549815 3.6083264555 0.1025119678 15.9553540576 .7360285439
0.0015 0.0065 0.7936 0.1984 0.0010804663 0.0006540602 1.6714720492 0.2170615503 10.7577735711 0.3598959317 3.6158560030 0.2206891894 16.0461820896 .7983007316
0.0015 0.006999999999999999 0.7932 0.1983 0.0012912889 0.0006540602 1.7951356730 0.2145165626 10.5336532884 0.6076934874 3.5610576299 0.1772876774 15.8911378802 1.0001517876
0.0015 0.0075 0.7928 0.1982 0.0013439946 0.0005110004 2.0361359444 0.4017208812 10.4563830602 0.7038415372 3.6254770914 0.2704173999 16.1193400906 1.3764908187
0.0015 0.008 0.7924 0.1981 0.0012649361 0.0004281829 2.1178114540 0.2050287529 10.8427342012 0.3283379100 3.6794388480 0.2859882274 16.6412494393 .8197830732
0.0 0.004 0.7968 0.1992 0.0000000000 0.0000000000 1.0226694093 0.0954590292 10.6281353684 0.3861634781 3.5756984166 0.2071128299 15.2265031943 .6887353372
0.0015 0.0085 0.792 0.198 0.0011331719 0.0006368450 2.1908592689 0.2380548969 10.8504246030 0.3662271899 3.6246404750 0.1740282736 16.6670575188 .7789472054
0.0015 0.009000000000000001 0.7916 0.1979 0.0014230531 0.0010328160 2.5204372057 0.2372251728 10.7771826806 0.0945189776 3.6246404750 0.1998094953 16.9236834144 .5325864617
0.0015 0.0095 0.7912 0.1978 0.0014757588 0.0007149345 2.5330911579 0.1954053806 10.9503998272 0.4011999710 3.7375836865 0.1969161095 17.2225504304 .7942363956
0.0015 0.01 0.7908 0.1977 0.0014230531 0.0013478645 2.5940602003 0.1336101585 10.8247899302 0.5166562252 3.5911758197 0.2203178055 17.0114490033 .8719320537
0.002 0.0 0.7984 0.1996 0.0015548173 0.0005627426 0.0000000000 0.0000000000 10.9705413559 0.6273101179 3.6585234384 0.1038348451 14.6306196116 .7317077056
0.002 0.0005 0.7979999999999999 0.1995 0.0015811701 0.0008660426 0.1305657795 0.0129127510 10.9243989447 0.5762673342 3.6576868221 0.1669547594 14.7142327164 .7570008872
0.002 0.001 0.7976 0.1994 0.0013967003 0.0009067827 0.2576804811 0.0452312145 10.8859469354 0.3209333677 3.6217123176 0.3863012163 14.7667364344 .7533725812
0.002 0.0015 0.7972 0.1993 0.0012385833 0.0004281829 0.3911221588 0.0760456231 10.7742530037 0.4647798748 3.6999359494 0.2292389953 14.8665496952 .7704926761
0.002 0.002 0.7968 0.1992 0.0018183457 0.0004830555 0.5038573693 0.0980440905 10.8053808207 0.1408912659 3.5773716494 0.1867285783 14.8884281851 .4261469902
0.002 0.0025 0.7964 0.1991 0.0012649361 0.0007564687 0.6522537178 0.0949586581 10.6263043203 0.4145686911 3.5832279641 0.1293756298 14.8630509383 .6396594477
0.0 0.0045 0.7964 0.1991 0.0000000000 0.0000000000 1.1745168357 0.0825217435 10.7819434055 0.3025396778 3.5660773282 0.1489788047 15.5225375694 .5340402260
0.002 0.003 0.7959999999999999 0.19899999999999998 0.0016602286 0.0006790651 0.8328601264 0.0559552544 10.6061627916 0.5429030021 3.6376080289 0.2039937698 15.0782911755 .8035310914
0.002 0.0035 0.7956 0.1989 0.0012912889 0.0001972066 0.8972802467 0.1115314712 10.7200539810 0.4590732187 3.6108363047 0.2018587341 15.2294618213 .7726606306
0.002 0.004 0.7952 0.1988 0.0014757588 0.0003496099 1.0698341403 0.0821520854 10.9401459580 0.4467361026 3.7380019947 0.3674774961 15.7494578518 .8967152940
0.002 0.0045 0.7948 0.1987 0.0013176418 0.0006455100 1.1451826738 0.1098216632 10.8694675029 0.6279502911 3.6208757013 0.1991146989 15.6368435198 .9375321632
0.002 0.005 0.7944 0.1986 0.0015284645 0.0006992197 1.3361423160 0.1211214166 10.8101415457 0.3661173159 3.6275686323 0.0810957078 15.7753809585 .5690336600
0.002 0.0055 0.794 0.1985 0.0021872854 0.0010220009 1.4258703407 0.1731816149 10.9115816083 0.1252715248 3.6861317790 0.2336182901 16.0257710134 .5330934307
0.002 0.006 0.7936 0.1984 0.0018446985 0.0006871979 1.5811688449 0.1200679760 11.1038416547 0.5294656498 3.7334006046 0.3079384776 16.4202558027 .9581593013
0.002 0.0065 0.7932 0.1983 0.0016602286 0.0007378794 1.7312907323 0.1516555786 10.7112649504 0.4030262817 3.5526914661 0.1514622276 15.9969073774 .7068819673
0.002 0.006999999999999999 0.7928 0.1982 0.0016602286 0.0008096799 1.8100903438 0.1052185795 10.7361672040 0.4022948855 3.5953589016 0.1672605184 16.1432766780 .6755836633
0.002 0.0075 0.7924 0.1981 0.0016338758 0.0006368450 1.9291525303 0.1888622313 10.7471534924 0.3874463085 3.6108363047 0.1930862761 16.2887762032 .7700316609
