# Supplementary material for: Multipressure Sampling for Improving the Performance of MOF-based Electronic Noses
Source: ACS Sens. 2024 Jul 12;9(7):3531–9. doi: 10.1021/acssensors.4c00199 (PMC11287752; doi:10.1021/acssensors.4c00199)
Supplement: Supplementary file 2 — se4c00199_si_002.zip [file se4c00199_si_002.zip › Multiplex_Adsorption_Data/Hydrogen_1bar/NU-100_EQeq.csv]

H2_comp CO2_comp N2_comp O2_comp H2_mass H2_error CO2_mass CO2_error N2_mass N2_error O2_mass O2_error total_mass total_error
0.0 0.0 0.8 0.2 0.0000000000 0.0000000000 0.0000000000 0.0000000000 9.8287018079 0.4840845458 3.2411518924 0.0730291703 13.0698537003 .5571137161
0.0 0.0005 0.7996 0.1999 0.0000000000 0.0000000000 0.0622290514 0.0158253948 9.6286632165 0.2101552515 3.2105268352 0.1372845238 12.9014191031 .3632651701
0.0 0.005 0.7959999999999999 0.19899999999999998 0.0000000000 0.0000000000 0.6222905139 0.0650010234 9.5818932108 0.2499061676 3.2185233779 0.1793322124 13.4227071026 .4942394034
0.002 0.008 0.792 0.198 0.0015970616 0.0006445396 1.0314582240 0.1674122510 9.5442090979 0.6941362573 3.2491484352 0.2099895561 13.8264128187 1.0721826040
0.002 0.0085 0.7916 0.1979 0.0017042469 0.0005224667 1.0787148721 0.0623257200 9.5416769638 0.3824784559 3.2385998043 0.0651613172 13.8606958871 .5104879598
0.002 0.009000000000000001 0.7912 0.1978 0.0014470021 0.0004123502 1.2111270641 0.1232917131 9.6046824174 0.4509183863 3.2552734466 0.0937626040 14.0725299302 .6683850536
0.002 0.0095 0.7908 0.1977 0.0016399357 0.0004577705 1.1577878772 0.0958473211 9.3763435041 0.3716510444 3.1031689956 0.1750810976 13.6389403126 .6430372336
0.002 0.01 0.7904 0.1976 0.0018971805 0.0004319449 1.2221224229 0.0994126289 9.3915363085 0.6808849908 3.2454053726 0.1384602860 13.8609612845 .9191898506
0.0025 0.0 0.7979999999999999 0.1995 0.0021865809 0.0004361798 0.0000000000 0.0000000000 9.6641130935 0.5780164857 3.1783705251 0.1735199717 12.8446701995 .7519726372
0.0025 0.0005 0.7976 0.1994 0.0018864620 0.0008061022 0.0643345456 0.0200701423 9.4482859014 0.7556428916 3.1921518008 0.2246188094 12.7066587098 1.0011379455
0.0025 0.001 0.7972 0.1993 0.0019507732 0.0003150593 0.1242241590 0.0211016791 9.6101935327 0.6415573484 3.2843672510 0.1577123456 13.0207357159 .8206864324
0.0025 0.0015 0.7968 0.1992 0.0019078990 0.0007597316 0.1908981426 0.0213081584 9.6746884769 0.4033309600 3.3406833285 0.2650963220 13.2081778470 .6904951720
0.0025 0.002 0.7964 0.1991 0.0020901141 0.0006466750 0.2589757891 0.0419692834 9.5772757898 0.4815211517 3.2775616827 0.1278124859 13.1159033757 .6519495960
0.0 0.0055 0.7956 0.1989 0.0000000000 0.0000000000 0.7118909902 0.1318629798 9.6675389219 0.6999179699 3.1875580422 0.1296858134 13.5669879543 .9614667631
0.0025 0.0025 0.7959999999999999 0.19899999999999998 0.0016506542 0.0006153596 0.3179296272 0.0506400528 9.4727135477 0.4250168005 3.2140997585 0.1881078031 13.0063935876 .6643800160
0.0025 0.003 0.7956 0.1989 0.0020579585 0.0003496280 0.4005117894 0.0595817710 9.5786163314 0.5354536296 3.2534019153 0.1271594527 13.2345879946 .7225444813
0.0025 0.0035 0.7952 0.1988 0.0021972995 0.0007363875 0.4510436507 0.0411794258 9.5205261969 0.5411519318 3.2042316845 0.0681033051 13.1779988316 .6511710502
0.0025 0.004 0.7948 0.1987 0.0019507732 0.0006697154 0.5216946790 0.0404391334 9.6142151574 0.3944812377 3.2600373444 0.2429034979 13.3978979540 .6784935844
0.0025 0.0045 0.7944 0.1986 0.0017364025 0.0008537230 0.5864971122 0.0589352683 9.7983161991 0.3020789817 3.2702456968 0.0895481939 13.6567954106 .4514161669
0.0025 0.005 0.794 0.1985 0.0020365215 0.0003389498 0.6222905139 0.0448049717 9.5924685942 0.4186654789 3.2197143524 0.1395780410 13.4365099820 .6033874414
0.0025 0.0055 0.7936 0.1984 0.0020150844 0.0008537230 0.6950470364 0.0551710716 9.5546355323 0.6331471286 3.2040615453 0.1537915387 13.4557591984 .8429634619
0.0025 0.006 0.7932 0.1983 0.0020686771 0.0007161393 0.7930694896 0.0662684792 9.4263903892 0.2293571820 3.1906205480 0.1653192868 13.4121491039 .4616610873
0.0025 0.0065 0.7928 0.1982 0.0018757434 0.0006101096 0.8155280946 0.0551909080 9.6247905409 0.4781284405 3.2209053268 0.1257944451 13.6630997057 .6597239032
0.0025 0.006999999999999999 0.7924 0.1981 0.0018543064 0.0005189365 0.9013854700 0.0635983014 9.5602955967 0.3489593953 3.2168219858 0.0746490497 13.6803573589 .4877256829
0.0 0.006 0.7952 0.1988 0.0000000000 0.0000000000 0.7869869507 0.1119356922 9.5993202511 0.6602901034 3.2605477620 0.1728915744 13.6468549638 .9451173700
0.0025 0.0075 0.792 0.198 0.0018757434 0.0002795052 0.9699310040 0.1001585521 9.5754884011 0.4475284586 3.1998080651 0.1805772615 13.7471032136 .7285437774
0.0025 0.008 0.7916 0.1979 0.0018007137 0.0009309712 1.0155500455 0.0870120000 9.5100997625 0.4961963449 3.1989573691 0.1488989287 13.7264078908 .7330382448
0.0025 0.0085 0.7912 0.1978 0.0019078990 0.0003625337 1.0796506473 0.0840636616 9.4396468558 0.4313756184 3.1642489709 0.1426274039 13.6854543730 .6584292176
0.0025 0.009000000000000001 0.7908 0.1977 0.0017899952 0.0004916525 1.1531090012 0.1134123264 9.6218115596 0.4209128688 3.2164817074 0.2326494241 13.9931922634 .7674662718
0.0025 0.0095 0.7904 0.1976 0.0018114322 0.0002572448 1.2473883535 0.0681511664 9.5352721541 0.3981356904 3.2003184828 0.0723121653 13.9847904226 .5388562669
0.0025 0.01 0.79 0.1975 0.0019829288 0.0007669559 1.3397961554 0.1512847843 9.6033418758 0.3028810980 3.2083150255 0.1830356292 14.1534359855 .6379684674
0.003 0.0 0.7976 0.1994 0.0025295740 0.0007218915 0.0000000000 0.0000000000 9.5028012584 0.3701753119 3.2556137250 0.1121422606 12.7609445574 .4830394640
0.003 0.0005 0.7972 0.1993 0.0022616107 0.0005807824 0.0601235572 0.0117065441 9.5465922829 0.2250631675 3.2027004317 0.1123300225 12.8116778825 .3496805165
0.003 0.001 0.7968 0.1992 0.0022294551 0.0008802260 0.1284351474 0.0095201044 9.6742416297 0.4456340894 3.2253289462 0.1129837071 13.0302351784 .5690181269
0.003 0.0015 0.7964 0.1991 0.0023366404 0.0006308474 0.1876229294 0.0279403736 9.5038439019 0.3809771132 3.1996379259 0.3125497520 12.8934413976 .7220980862
0.0 0.0065 0.7948 0.1987 0.0000000000 0.0000000000 0.7979823094 0.0694367905 9.5179940628 0.4932507531 3.2100164176 0.0683663285 13.5259927898 .6310538721
0.003 0.002 0.7959999999999999 0.19899999999999998 0.0020365215 0.0006537427 0.2561684634 0.0180607040 9.4593081321 0.3471869422 3.1809226132 0.0630149319 12.8984357302 .4289163208
0.003 0.0025 0.7956 0.1989 0.0023902331 0.0008428885 0.3071682123 0.0264511723 9.5641682723 0.2353553563 3.1986170907 0.2042095787 13.0723438084 .4668589958
0.003 0.003 0.7952 0.1988 0.0024759813 0.0006190823 0.3965347448 0.0471383700 9.5774247389 0.3449925254 3.2278810343 0.1246023168 13.2043164993 .5173522945
0.003 0.0035 0.7948 0.1987 0.0023366404 0.0003625337 0.4229703944 0.0755837633 9.6696242088 0.3695322685 3.2535720545 0.0999260457 13.3485032981 .5454046112
0.003 0.004 0.7944 0.1986 0.0022294551 0.0008095155 0.5071901632 0.0686791430 9.5537418379 0.4906540391 3.2283914519 0.0945643447 13.2915529081 .6547070423
0.003 0.0045 0.794 0.1985 0.0025295740 0.0007345129 0.5558504741 0.0571589392 9.4750967327 0.7458696861 3.1426412916 0.2468400348 13.1761180724 1.0506031730
0.003 0.005 0.7936 0.1984 0.0021437068 0.0010993684 0.6178455817 0.0455896390 9.3976432201 0.3089429061 3.2299227048 0.1427036957 13.2475552134 .4983356092
0.003 0.0055 0.7932 0.1983 0.0023687960 0.0005180502 0.6936433736 0.0897564049 9.5751905030 0.3626204626 3.2037212669 0.1204076021 13.4749239395 .5733025198
0.003 0.006 0.7928 0.1982 0.0023259219 0.0005614711 0.7825420185 0.0697607709 9.6723052919 0.3312201178 3.2615685973 0.2451728996 13.7187418296 .6467152594
0.003 0.0065 0.7924 0.1981 0.0023687960 0.0005565387 0.8152941508 0.1127696488 9.6888386379 0.3648584443 3.2103566960 0.1050264791 13.7168582807 .5832111109
0.0 0.006999999999999999 0.7944 0.1986 0.0000000000 0.0000000000 0.8976423692 0.1418988249 9.3919831557 0.3240153981 3.1861969286 0.1737373744 13.4758224535 .6396515974
0.003 0.006999999999999999 0.792 0.198 0.0023687960 0.0006859862 0.8473444517 0.0834704143 9.3760456060 0.3752932363 3.1994677867 0.1333049101 13.4252266404 .5927545469
0.003 0.0075 0.7916 0.1979 0.0024759813 0.0008823118 0.9238440750 0.1161021397 9.5656577629 0.3808897522 3.2178428211 0.1786464914 13.7098206403 .6765206951
0.003 0.008 0.7912 0.1978 0.0024974184 0.0003625337 1.0192931463 0.0880648498 9.5245478216 0.1161726303 3.2098462783 0.1870151093 13.7561846646 .3916151231
0.003 0.0085 0.7908 0.1977 0.0027439447 0.0004145732 1.1168477118 0.1039763749 9.4396468558 0.5443757125 3.2637804070 0.1534976275 13.8230189193 .8022642881
0.003 0.009000000000000001 0.7904 0.1976 0.0023473589 0.0004414162 1.1697190112 0.1071758834 9.6755821713 0.4795636159 3.2256692246 0.1024085398 14.0733177660 .6895894553
0.003 0.0095 0.79 0.1975 0.0022294551 0.0004677016 1.1610630905 0.0749730577 9.3660660188 0.3196981283 3.1861969286 0.1992956958 13.7155554930 .5944345834
0.003 0.01 0.7896 0.1974 0.0025831667 0.0006480947 1.2305443997 0.1819234613 9.4350294348 0.5153580749 3.1875580422 0.1178759003 13.8557150434 .8158055312
0.0035 0.0 0.7972 0.1993 0.0031941231 0.0006593423 0.0000000000 0.0000000000 9.4950559072 0.3206670958 3.2297525656 0.0998275033 12.7280025959 .4211539414
0.0035 0.0005 0.7968 0.1992 0.0030547822 0.0006572481 0.0699491969 0.0114989983 9.8303402476 0.5429912293 3.2911728193 0.1909850301 13.1945170460 .7461325058
0.0035 0.001 0.7964 0.1991 0.0025831667 0.0009054465 0.1284351474 0.0172801984 9.6320890450 0.3287243388 3.2665026343 0.2166144070 13.0296099934 .5635243907
0.0 0.0075 0.794 0.1985 0.0000000000 0.0000000000 0.9427935230 0.1105245205 9.5768289426 0.4579687400 3.2112073920 0.0959947057 13.7308298576 .6644879662
0.0035 0.0015 0.7959999999999999 0.19899999999999998 0.0023687960 0.0008718327 0.1857513790 0.0292345521 9.7850597325 0.5968092863 3.2695651400 0.1145409693 13.2427450475 .7414566404
0.0035 0.002 0.7956 0.1989 0.0028189744 0.0004627627 0.2451731047 0.0491304265 9.6851149113 0.4659936120 3.2591866484 0.1010540957 13.1922936388 .6166408969
0.0035 0.0025 0.7952 0.1988 0.0028618486 0.0013380578 0.3237782223 0.0275378786 9.6075124496 0.2151859847 3.1678218942 0.1723079306 13.1019744147 .4163698517
0.0035 0.003 0.7948 0.1987 0.0028511300 0.0009205467 0.3824981166 0.0277595788 9.5595508514 0.4111339508 3.2494887136 0.2044685393 13.1943888116 .6442826156
0.0035 0.0035 0.7944 0.1986 0.0027975374 0.0006040538 0.4435574490 0.0545525646 9.7864002740 0.5785144784 3.2169921250 0.2023801397 13.4497473854 .8360512365
0.0035 0.004 0.794 0.1985 0.0029797524 0.0006010030 0.5036810062 0.0407519091 9.6262800315 0.3283961704 3.2203949092 0.0546101800 13.3533356993 .4243592625
0.0035 0.0045 0.7936 0.1984 0.0024438257 0.0011536250 0.5886026064 0.0856937138 9.6468350022 0.4857935721 3.2435338413 0.2167693686 13.4814152756 .7894102795
0.0035 0.005 0.7932 0.1983 0.0026260408 0.0003894237 0.6134006494 0.0612486141 9.5363147976 0.5227627467 3.2331553497 0.1062333731 13.3854968375 .6906341576
0.0035 0.0055 0.7928 0.1982 0.0026903520 0.0006301185 0.6924736546 0.0806071355 9.6411749378 0.1944743216 3.2409817532 0.0757637358 13.5773206976 .3514753114
0.0035 0.006 0.7924 0.1981 0.0028296930 0.0010981137 0.7516614366 0.0964529614 9.5814463636 0.4954786489 3.1703739823 0.1495383292 13.5063114755 .7425680532
0.0 0.008 0.7936 0.1984 0.0000000000 0.0000000000 0.9860731264 0.0759074640 9.3915363085 0.4382319375 3.2117178096 0.2093378864 13.5893272445 .7234772879
0.0035 0.0065 0.792 0.198 0.0027117891 0.0013635728 0.8232482400 0.0537643374 9.5376553391 0.3029912449 3.1822837268 0.1709485059 13.5458990950 .5290676610
0.0035 0.006999999999999999 0.7916 0.1979 0.0026581964 0.0005695971 0.9034909642 0.0580934797 9.5293141916 0.4490043249 3.1834747013 0.1084703830 13.6189380535 .6161377847
0.0035 0.0075 0.7912 0.1978 0.0028511300 0.0003416506 0.9142523791 0.1070593912 9.4423279389 0.2646344930 3.1508079735 0.0830265384 13.5102394215 .4550620732
0.0035 0.008 0.7908 0.1977 0.0024974184 0.0005448559 1.0284169546 0.0368236760 9.5060781378 0.5025722375 3.2015094572 0.1801053496 13.7385019680 .7200461190
0.0035 0.0085 0.7904 0.1976 0.0026581964 0.0004963040 1.0073620124 0.1124430388 9.4007711504 0.4704163246 3.1895997127 0.2310302493 13.6003910719 .8143859167
0.0035 0.009000000000000001 0.79 0.1975 0.0026689150 0.0007741127 1.1208247565 0.1331910916 9.5087592209 0.5083030751 3.1999782043 0.1801149928 13.8322310967 .8223832722
0.0035 0.0095 0.7896 0.1974 0.0026689150 0.0006002379 1.1982601550 0.1522080879 9.4858210653 0.4595671208 3.1463843542 0.0396916939 13.8331344895 .6520671405
0.0035 0.01 0.7892 0.1973 0.0028296930 0.0006040538 1.2623607568 0.0557827211 9.3657681206 0.2896197996 3.1923219400 0.1226211572 13.8232805104 .4686277317
0.004 0.0 0.7968 0.1992 0.0034620865 0.0004476191 0.0000000000 0.0000000000 9.5869574789 0.4471344685 3.2537421937 0.1579507742 12.8441617591 .6055328618
0.004 0.0005 0.7964 0.1991 0.0030976563 0.0002387131 0.0626969390 0.0136892111 9.5814463636 0.6252104576 3.2135893409 0.1559373865 12.8608302998 .7950757683
0.0 0.0085 0.7932 0.1983 0.0000000000 0.0000000000 1.1025771399 0.0738106599 9.6107893290 0.5620504812 3.2513602448 0.0827933114 13.9647267137 .7186544525
0.004 0.001 0.7959999999999999 0.19899999999999998 0.0034942421 0.0005045687 0.1293709226 0.0170377916 9.3389572893 0.4242516969 3.2513602448 0.1994304406 12.7231826988 .6412244978
0.004 0.0015 0.7956 0.1989 0.0034513679 0.0009334360 0.1845816600 0.0390735177 9.7190752976 0.4942069750 3.1846656757 0.1553943886 13.0917740012 .6896083173
0.004 0.002 0.7952 0.1988 0.0030333451 0.0008644217 0.2521914188 0.0242490397 9.6148109537 0.5761456031 3.2746693162 0.0700395151 13.1447050338 .6712985796
0.004 0.0025 0.7948 0.1987 0.0030976563 0.0006690289 0.3186314586 0.0360182297 9.6002139455 0.4175280022 3.2855582254 0.1154562201 13.2075012858 .5696714809
0.004 0.003 0.7944 0.1986 0.0030119080 0.0005180502 0.3696312075 0.0294062800 9.4747988346 0.4127038530 3.2972978307 0.2349769667 13.1447397808 .6776051499
0.004 0.0035 0.794 0.1985 0.0031619675 0.0006502185 0.4377088540 0.0740889347 9.5252925669 0.4268590132 3.2670130519 0.1286126369 13.2331764403 .6302108033
0.004 0.004 0.7936 0.1984 0.0028618486 0.0006198242 0.5170158029 0.0521647468 9.4210282229 0.6034794024 3.1991275083 0.0776073539 13.1400333827 .7338713273
0.004 0.0045 0.7932 0.1983 0.0031726861 0.0008061022 0.5773733039 0.0760457711 9.6014055380 0.4185764432 3.2479574607 0.1155093608 13.4299089887 .6109376773
0.004 0.005 0.7928 0.1982 0.0035156791 0.0006966223 0.6038089536 0.0151901424 9.5379532373 0.3312528035 3.1829642836 0.1000187028 13.3282421536 .4471582710
0.004 0.0055 0.7924 0.1981 0.0030226266 0.0012584125 0.6875608348 0.0604897429 9.5321442238 0.2507417566 3.2317942360 0.1331136797 13.4545219212 .4456035917
0.0 0.009000000000000001 0.7928 0.1982 0.0000000000 0.0000000000 1.1379026540 0.1240158139 9.4307099120 0.2308412556 3.1574434026 0.1284865337 13.7260559686 .4833436032
0.004 0.006 0.792 0.198 0.0033013085 0.0005855106 0.7661659523 0.0745983657 9.3989837616 0.5774450690 3.1865372070 0.1689488322 13.3549882294 .8215777775
0.004 0.0065 0.7916 0.1979 0.0034084938 0.0002499970 0.8447710699 0.0876387331 9.6371533131 0.4704861193 3.2411518924 0.2138914431 13.7264847692 .7722662925
0.004 0.006999999999999999 0.7912 0.1978 0.0034835235 0.0004888404 0.8962387063 0.0568709636 9.4180492417 0.2975732395 3.2357074378 0.1088018612 13.5534789093 .4637349047
0.004 0.0075 0.7908 0.1977 0.0031190934 0.0015315131 0.9350733775 0.0741214305 9.3315098362 0.1923633176 3.1911309656 0.1270811183 13.4608332727 .3950973795
0.004 0.008 0.7904 0.1976 0.0030869378 0.0005054786 1.0366049877 0.0929837593 9.5129297947 0.1326252358 3.2040615453 0.2131963072 13.7566832655 .4393107809
0.004 0.0085 0.79 0.1975 0.0032477158 0.0004101153 1.0614030307 0.0968041249 9.5092060681 0.1154008277 3.1970858378 0.1186269312 13.7709426524 .3312419991
0.004 0.009000000000000001 0.7896 0.1974 0.0028189744 0.0008880226 1.1545126640 0.0743926578 9.3526606031 0.2185898418 3.1485961638 0.1473189404 13.6585884053 .4411894626
0.004 0.0095 0.7892 0.1973 0.0031941231 0.0007096932 1.1807143699 0.1350939878 9.5349742560 0.2231652665 3.1691830079 0.1538743352 13.8880657569 .5128432827
0.004 0.01 0.7888 0.1972 0.0029368783 0.0009668094 1.2906679569 0.1636309385 9.5729562670 0.3572915159 3.2134192017 0.1577901496 14.0799803039 .6796794134
0.0045 0.0 0.7964 0.1991 0.0037086128 0.0003917767 0.0000000000 0.0000000000 9.7272674961 0.6689755942 3.2542526114 0.2402895722 12.9852287203 .9096569431
0.0 0.0095 0.7924 0.1981 0.0000000000 0.0000000000 1.2045766377 0.0502930207 9.4204324267 0.4176999153 3.1092940070 0.0864668809 13.7343030714 .5544598169
0.0045 0.0005 0.7959999999999999 0.19899999999999998 0.0036228645 0.0010405262 0.0591877820 0.0124320827 9.6915197210 0.4216194174 3.2076344687 0.1511295923 12.9619648362 .5862216186
0.0045 0.001 0.7956 0.1989 0.0034192123 0.0006002379 0.1324121921 0.0272180318 9.7253311583 0.4016707474 3.2183532387 0.1498438705 13.0795158014 .5793328876
0.0045 0.0015 0.7952 0.1988 0.0035263977 0.0005925323 0.1810725029 0.0216647624 9.5783184333 0.4500967613 3.1950441673 0.0869569486 12.9579615012 .5593110046
0.0045 0.002 0.7948 0.1987 0.0037086128 0.0007651562 0.2622510023 0.0268128584 9.5011628187 0.4627131824 3.2523810801 0.1340472383 13.0195035139 .6243384353
0.0045 0.0025 0.7944 0.1986 0.0034835235 0.0004935184 0.3097415942 0.0374719262 9.6475797475 0.2658353142 3.2673533303 0.1348911017 13.2281581955 .4386918605
0.0045 0.003 0.794 0.1985 0.0036443015 0.0008967769 0.3810944538 0.0553888816 9.6681347182 0.4156286349 3.2083150255 0.0834521970 13.2611884990 .5553664904
0.0045 0.0035 0.7936 0.1984 0.0034728050 0.0014177667 0.4377088540 0.0463751916 9.6215136615 0.4661752553 3.2329852105 0.2133103302 13.2956805310 .7272785438
0.0045 0.004 0.7932 0.1983 0.0034513679 0.0005189365 0.5081259384 0.0553928339 9.5893406639 0.3979555488 3.2486380175 0.1772892989 13.3495559877 .6311566181
0.0045 0.0045 0.7928 0.1982 0.0035478347 0.0005440118 0.5794787981 0.0351570136 9.4549886093 0.5265871614 3.1565927066 0.1114774104 13.1946079487 .6737655972
0.0045 0.005 0.7924 0.1981 0.0037300498 0.0007129235 0.6414739057 0.1083298747 9.5541886851 0.4388277015 3.2052525198 0.2218876193 13.4046451604 .7697581190
0.0 0.001 0.7992 0.1998 0.0000000000 0.0000000000 0.1237562714 0.0208407034 9.7853576306 0.6228845364 3.2605477620 0.2052598204 13.1696616640 .8489850602
0.0 0.01 0.792 0.198 0.0000000000 0.0000000000 1.2590855436 0.0855300589 9.3782798419 0.3323915728 3.1196724987 0.3393096233 13.7570378842 .7572312550
0.0045 0.0055 0.792 0.198 0.0036014274 0.0009572557 0.6985561935 0.0811808590 9.4980348884 0.3614139053 3.2860686431 0.0771569579 13.4862611524 .5207089779
0.0045 0.006 0.7916 0.1979 0.0032477158 0.0001453933 0.7685053903 0.0810134923 9.5544865832 0.3476528561 3.1885788775 0.1999302918 13.5148185668 .6287420335
0.0045 0.0065 0.7912 0.1978 0.0032262787 0.0006480947 0.8286289475 0.0328722261 9.5410811676 0.4583948487 3.2323046537 0.2181622545 13.6052410475 .7100774240
0.0045 0.006999999999999999 0.7908 0.1977 0.0036657386 0.0007980811 0.8672296749 0.0552543368 9.4545417621 0.1753428469 3.2450650942 0.1287970653 13.5705022698 .3601923301
0.0045 0.0075 0.7904 0.1976 0.0036657386 0.0004822149 0.9718025545 0.0663411167 9.4464985127 0.2282401269 3.2083150255 0.1348232717 13.6302818313 .4298867302
0.0045 0.008 0.79 0.1975 0.0033441826 0.0006933160 1.0164858207 0.1285797362 9.3611506997 0.1780464104 3.1354954449 0.1595408689 13.5164761479 .4668603315
0.0045 0.0085 0.7896 0.1974 0.0034513679 0.0004963040 1.1098293978 0.0618851005 9.5929154414 0.3205948570 3.1776899682 0.1377207257 13.8838861753 .5206969872
0.0045 0.009000000000000001 0.7892 0.1973 0.0038693908 0.0011412093 1.1874987401 0.0872004929 9.4963964487 0.6556252509 3.2112073920 0.1604671608 13.8989719716 .9044341139
0.0045 0.0095 0.7888 0.1972 0.0036228645 0.0004101153 1.1795446508 0.0828253575 9.2933788761 0.2019577927 3.1429815700 0.1268403478 13.6195279614 .4120336133
0.0045 0.01 0.7884 0.1971 0.0033441826 0.0005009123 1.2384984890 0.0806532921 9.3583206675 0.2988564121 3.1232454220 0.1761531659 13.7234087611 .5561637824
0.0005 0.0 0.7996 0.1999 0.0005466452 0.0003416506 0.0000000000 0.0000000000 9.4888000465 0.4669756227 3.2494887136 0.1991381845 12.7388354053 .6664554578
0.005 0.0 0.7959999999999999 0.19899999999999998 0.0040087317 0.0009762696 0.0000000000 0.0000000000 9.5473370282 0.4689276081 3.2625894325 0.2480239850 12.8139351924 .7179278627
0.005 0.0005 0.7956 0.1989 0.0042231024 0.0008061022 0.0638666580 0.0166478591 9.6995629704 0.3539275465 3.2639505462 0.1362873459 13.0316032770 .5076688537
0.005 0.001 0.7952 0.1988 0.0041373541 0.0005135956 0.1221186648 0.0070338930 9.6069166533 0.4039026225 3.2440442589 0.0517469385 12.9772169311 .4631970496
0.005 0.0015 0.7948 0.1987 0.0036978942 0.0004745297 0.2007237823 0.0243391516 9.5118871513 0.3646168402 3.2112073920 0.2246466443 12.9275162198 .6140771658
0.005 0.002 0.7944 0.1986 0.0042445394 0.0006621244 0.2650583279 0.0095430721 9.7649516090 0.5078987445 3.3013811717 0.1552221675 13.3356356480 .6733261085
0.005 0.0025 0.794 0.1985 0.0036657386 0.0003496280 0.3130168074 0.0327721785 9.6143641065 0.3996973653 3.2321345145 0.0751360628 13.1631811670 .5079552346
0.005 0.003 0.7936 0.1984 0.0039444205 0.0009110123 0.3771174092 0.0414707870 9.5178451138 0.1710957339 3.2178428211 0.2599526649 13.1167497646 .4734301981
0.005 0.0035 0.7932 0.1983 0.0036228645 0.0011395974 0.4517454821 0.0705161106 9.6112361762 0.4251357996 3.1858566502 0.1080511226 13.2524611730 .6048426302
0.005 0.004 0.7928 0.1982 0.0039980132 0.0006344793 0.5118690393 0.0432030297 9.6493671362 0.3075841064 3.2464262078 0.0505448049 13.4116603965 .4019664203
0.005 0.0045 0.7924 0.1981 0.0038801093 0.0009260218 0.5722265403 0.0250396380 9.4137297189 0.4509850985 3.1958948634 0.0921356825 13.1857312319 .5690864408
0.0005 0.0005 0.7992 0.1998 0.0003751487 0.0001515830 0.0584859506 0.0192346767 9.6654536350 0.4153125113 3.2544227506 0.1813674370 12.9787374849 .6160662080
0.005 0.005 0.792 0.198 0.0039122649 0.0009245318 0.6314143222 0.0635776448 9.3614485978 0.4641459295 3.1824538660 0.2291036718 13.1792290509 .7577517779
0.005 0.0055 0.7916 0.1979 0.0040516058 0.0011516315 0.6906021042 0.0513313433 9.5872553770 0.1518941617 3.2025302924 0.1659519370 13.4844393794 .3703290735
0.005 0.006 0.7912 0.1978 0.0041909468 0.0006621244 0.7671017275 0.0316092621 9.5926175433 0.3776034716 3.1913011048 0.1398068141 13.5552113224 .5496816722
0.005 0.0065 0.7908 0.1977 0.0042445394 0.0001050198 0.8424316318 0.0934300200 9.4986306847 0.5576135704 3.2095059999 0.0829567787 13.5548128558 .7341053889
0.005 0.006999999999999999 0.7904 0.1976 0.0037943610 0.0006153596 0.8737801013 0.0730114582 9.2497368007 0.1781744603 3.1717350960 0.0885351860 13.2990463590 .3403364641
0.005 0.0075 0.79 0.1975 0.0038908278 0.0006731376 0.9823300256 0.0453971550 9.5583592589 0.3661246740 3.1947038889 0.1423267093 13.7392840012 .5545216759
0.005 0.008 0.7896 0.1974 0.0040408873 0.0008723596 0.9900501710 0.1481852563 9.5439111998 0.6882575011 3.2009990396 0.3652352641 13.7390012977 1.2025503811
0.005 0.0085 0.7892 0.1973 0.0038693908 0.0012580473 1.0480682340 0.1004706243 9.5452517413 0.7859326057 3.2112073920 0.1462342277 13.8083967581 1.0338955050
0.005 0.009000000000000001 0.7888 0.1972 0.0041909468 0.0007858959 1.1428154739 0.0921275327 9.5269310066 0.3508253531 3.1907906872 0.0688540569 13.8647281145 .5125928386
0.005 0.0095 0.7884 0.1971 0.0038479537 0.0001575296 1.1715905616 0.0780909878 9.4208792739 0.1742344992 3.1960650026 0.0683951147 13.7923827918 .3208781313
0.0005 0.001 0.7988 0.1997 0.0003751487 0.0001515830 0.1256278218 0.0126069448 9.5903833074 0.5064247108 3.2144400369 0.2805070817 12.9308263148 .7996903203
0.005 0.01 0.7879999999999999 0.19699999999999998 0.0040301688 0.0006859862 1.3096174049 0.0517772127 9.5053333925 0.4778302650 3.2423428669 0.2014310255 14.0613238331 .7317244894
0.0055 0.0 0.7956 0.1989 0.0043195692 0.0003987525 0.0000000000 0.0000000000 9.5208240950 0.5432578883 3.2180129603 0.2333287868 12.7431566245 .7769854276
0.0055 0.0005 0.7952 0.1988 0.0042981321 0.0010619466 0.0673758150 0.0159768374 9.5476349263 0.5553319667 3.2630998501 0.2214305402 12.8824087235 .7938012909
0.0055 0.001 0.7948 0.1987 0.0042123838 0.0008906063 0.1263296532 0.0294806322 9.6186836293 0.5937615586 3.2118879488 0.1327853400 12.9611136151 .7569181371
0.0055 0.0015 0.7944 0.1986 0.0046089696 0.0009586948 0.1857513790 0.0142993066 9.7353107455 0.2475657097 3.2462560686 0.1213845172 13.1719271627 .3842082283
0.0055 0.002 0.794 0.1985 0.0043517248 0.0009403032 0.2430676105 0.0156165154 9.5418259129 0.5946216727 3.2295824264 0.1325278490 13.0188276746 .7437063403
0.0055 0.0025 0.7936 0.1984 0.0043624433 0.0006380905 0.3174617396 0.0528650880 9.6207689162 0.4059919772 3.3076763223 0.0821925586 13.2502694214 .5416877143
0.0055 0.003 0.7932 0.1983 0.0044481916 0.0009245318 0.3869430489 0.0344271178 9.5854679883 0.5483238849 3.2532317761 0.1137232656 13.2300910049 .6973988001
0.0055 0.0035 0.7928 0.1982 0.0043088507 0.0009884325 0.4547867515 0.0448391610 9.5899364602 0.5126846648 3.2566345603 0.2118418290 13.3056666227 .7703540873
0.0055 0.004 0.7924 0.1981 0.0042874136 0.0006607348 0.4854333896 0.0426779159 9.5114403041 0.2942934965 3.2164817074 0.0719590295 13.2176428147 .4095911767
0.0005 0.0015 0.7984 0.1996 0.0004287414 0.0003031659 0.1866871542 0.0208512052 9.4663087380 0.3805995698 3.2079747471 0.1339720670 12.8613993807 .5357260079
0.0055 0.0045 0.792 0.198 0.0043195692 0.0006799303 0.5860292246 0.0721973467 9.6733479354 0.1951844341 3.1720753744 0.1672785979 13.4357721036 .4353403090
0.0055 0.005 0.7916 0.1979 0.0043302877 0.0017195148 0.6215886825 0.0447218319 9.4488816977 0.4829208864 3.1725857920 0.1465395468 13.2473864599 .6759017799
0.0055 0.0055 0.7912 0.1978 0.0042659765 0.0010338803 0.6849874529 0.0826798571 9.5114403041 0.2847236043 3.1906205480 0.0654060787 13.3913142815 .4338434204
0.0055 0.006 0.7908 0.1977 0.0044374731 0.0007681533 0.7935373772 0.0609440443 9.4126870754 0.1917765314 3.2323046537 0.1111966131 13.4429665794 .3646853421
0.0055 0.0065 0.7904 0.1976 0.0041587912 0.0012693206 0.8384545872 0.1145837542 9.4660108399 0.3697245789 3.2440442589 0.0645686696 13.5526684772 .5501463233
0.0055 0.006999999999999999 0.79 0.1975 0.0044374731 0.0006078458 0.8639544616 0.0415762303 9.3444684047 0.1788912350 3.1822837268 0.0588534118 13.3951440662 .2799287229
0.0055 0.0075 0.7896 0.1974 0.0043838804 0.0005397716 0.9551925445 0.0393303994 9.5199304007 0.3901514785 3.2183532387 0.2129784081 13.6978600643 .6430000576
0.0055 0.008 0.7892 0.1973 0.0044589101 0.0009378564 1.0003436983 0.1063495248 9.3356804100 0.2039451558 3.2137594801 0.1382485492 13.5542424985 .4494810862
0.0055 0.0085 0.7888 0.1972 0.0042766951 0.0011270272 1.0417517513 0.0911792780 9.2491410045 0.2891690216 3.1872177638 0.0987311822 13.4823872147 .4802065090
0.0055 0.009000000000000001 0.7884 0.1971 0.0045660955 0.0005135956 1.1292467334 0.0823880855 9.6303016562 0.4755866838 3.2021900140 0.2294506201 13.9663044991 .7879389850
0.0005 0.002 0.7979999999999999 0.1995 0.0003751487 0.0002876084 0.2575721263 0.0391295050 9.2610569295 0.5947156886 3.1547211753 0.1655887207 12.6737253798 .7997215227
0.0055 0.0095 0.7879999999999999 0.19699999999999998 0.0043624433 0.0004627627 1.1982601550 0.1349399532 9.3688960510 0.4145057329 3.2098462783 0.1709451192 13.7813649276 .7208535680
0.0055 0.01 0.7876 0.1969 0.0039337020 0.0003150593 1.2672735767 0.0689019109 9.4599039283 0.2403899441 3.0995960722 0.1555880024 13.8307072792 .4651949167
0.006 0.0 0.7952 0.1988 0.0045446584 0.0008638899 0.0000000000 0.0000000000 9.5817442617 0.5067670041 3.2773915435 0.1300050592 12.8636804636 .6376359532
0.006 0.0005 0.7948 0.1987 0.0048769330 0.0007301202 0.0608253886 0.0121109704 9.5899364602 0.5284484366 3.1911309656 0.2425815195 12.8467697474 .7838710467
0.006 0.001 0.7944 0.1986 0.0047911847 0.0004822149 0.1293709226 0.0217756319 9.4999712262 0.3603951776 3.1736066273 0.1346255974 12.8077399608 .5172786218
0.006 0.0015 0.794 0.1985 0.0050484295 0.0007711387 0.1864532104 0.0370666218 9.5912770017 0.1878072266 3.2513602448 0.1171912139 13.0341388864 .3428362010
0.006 0.002 0.7936 0.1984 0.0048983700 0.0009720239 0.2454070485 0.0421462599 9.6866044019 0.3781565319 3.2511901056 0.1199856622 13.1880999260 .5412604779
0.006 0.0025 0.7932 0.1983 0.0050162739 0.0007413631 0.3340717496 0.0257380714 9.5532949907 0.4993616796 3.2610581796 0.2111306223 13.1534411938 .7369717364
0.006 0.003 0.7928 0.1982 0.0045232213 0.0011635412 0.3904522059 0.0443975784 9.5516565510 0.4634691724 3.1992976475 0.1056091761 13.1459296257 .6146394681
0.006 0.0035 0.7924 0.1981 0.0046411252 0.0008590890 0.4503418193 0.0732808189 9.7189263486 0.3069174864 3.2602074836 0.0401268910 13.4341167767 .4211842853
0.0005 0.0025 0.7976 0.1994 0.0004394599 0.0002481520 0.3144204702 0.0528402357 9.5439111998 0.5238028394 3.2515303841 0.1520530580 13.1103015140 .7289442851
0.006 0.004 0.792 0.198 0.0048447774 0.0012307192 0.4987681864 0.0296878280 9.5735520633 0.4768598140 3.2123983665 0.1023915785 13.2895633936 .6101699397
0.006 0.0045 0.7916 0.1979 0.0045875325 0.0013431995 0.5879007750 0.0560020614 9.4599039283 0.3558846662 3.2392803611 0.0763346953 13.2916725969 .4895646224
0.006 0.005 0.7912 0.1978 0.0047054364 0.0008504871 0.6260336148 0.0271374811 9.6492181872 0.5509445231 3.3086971576 0.1340869670 13.5886543960 .7130194583
0.006 0.0055 0.7908 0.1977 0.0047375920 0.0008123489 0.6884966100 0.0379421942 9.4453069202 0.5512190873 3.2573151171 0.1283034639 13.3958562393 .7182770943
0.006 0.006 0.7904 0.1976 0.0046411252 0.0015015132 0.7671017275 0.0856937138 9.3328503778 0.3433081709 3.2081448863 0.1252917873 13.3127381168 .5557951852
0.006 0.0065 0.79 0.1975 0.0051020222 0.0006002379 0.7818401871 0.0650447917 9.4111975848 0.3571292884 3.1870476246 0.1054841129 13.3851874187 .5282584309
0.006 0.006999999999999999 0.7896 0.1974 0.0047375920 0.0014517185 0.8901561675 0.1370758969 9.5033970547 0.4740078740 3.2210754660 0.0798792252 13.6193662802 .6924147146
0.006 0.0075 0.7892 0.1973 0.0049198071 0.0005847253 0.9273532320 0.1172280231 9.3262966190 0.4704729157 3.1933427753 0.1140384609 13.4519124334 .7023241250
0.006 0.008 0.7888 0.1972 0.0050591480 0.0007475361 0.9856052388 0.0890782308 9.3787266891 0.2827465970 3.1077627542 0.1053731874 13.4771538301 .4779455513
0.006 0.0085 0.7884 0.1971 0.0047911847 0.0009814338 1.0541507729 0.1245618391 9.4602018265 0.8573364177 3.1695232863 0.1136214031 13.6886670704 1.0965010937
0.0005 0.003 0.7972 0.1993 0.0004716155 0.0002481520 0.3808605100 0.0594530328 9.3324035306 0.4158032542 3.2527213585 0.2828583632 12.9664570146 .7583628022
0.006 0.009000000000000001 0.7879999999999999 0.19699999999999998 0.0044696287 0.0010795432 1.1816501451 0.0884592220 9.4436684805 0.4895578436 3.2411518924 0.1178366018 13.8709401467 .6969332106
0.006 0.0095 0.7876 0.1969 0.0047697476 0.0005294565 1.1842235269 0.0416025494 9.6810932866 0.3240145765 3.2368984123 0.2402736699 14.1069849734 .6064202523
0.006 0.01 0.7872 0.1968 0.0042445394 0.0011188425 1.2370948262 0.0333022926 9.4549886093 0.5657803045 3.1895997127 0.1165054852 13.8859276876 .7167069248
0.0065 0.0 0.7948 0.1987 0.0048447774 0.0006380905 0.0000000000 0.0000000000 9.4380084161 0.3944922607 3.1564225674 0.1163164997 12.5992757609 .5114468509
0.0065 0.0005 0.7944 0.1986 0.0048662144 0.0002288853 0.0648024332 0.0301270209 9.7083509651 0.3545993897 3.2420025885 0.1874529512 13.0200222012 .5724082471
0.0065 0.001 0.794 0.1985 0.0052092075 0.0006792541 0.1401323375 0.0117811089 9.5921706961 0.5580693442 3.2033809885 0.1659972831 12.9408932296 .7365269903
0.0065 0.0015 0.7936 0.1984 0.0049198071 0.0008285919 0.1894944798 0.0361214079 9.6499629325 0.5234881298 3.2511901056 0.1888940614 13.0955673250 .7493321910
0.0065 0.002 0.7932 0.1983 0.0056272303 0.0005465401 0.2507877560 0.0388262144 9.5477838754 0.5990785375 3.2251588070 0.1577600601 13.0293576687 .7962113521
0.0065 0.0025 0.7928 0.1982 0.0054986079 0.0013786552 0.3228424471 0.0302140934 9.5281225991 0.1112855855 3.1635684141 0.1960972273 13.0200320682 .3389755614
0.0065 0.003 0.7924 0.1981 0.0055950747 0.0008483230 0.3768834654 0.0415709645 9.5409322185 0.1957963617 3.1571031242 0.1321244601 13.0805138828 .3703401093
0.0005 0.0035 0.7968 0.1992 0.0003001190 0.0001987992 0.4316263151 0.0492728080 9.5300589369 0.3805671582 3.1914712440 0.1678114316 13.1534566150 .5978501970
0.0065 0.0035 0.792 0.198 0.0050162739 0.0011436229 0.4384106854 0.0658276457 9.4789694084 0.7442747247 3.1390683683 0.1462168069 13.0614647360 .9574628002
0.0065 0.004 0.7916 0.1979 0.0055200450 0.0011302845 0.5249698922 0.0383382432 9.5111424059 0.3156075643 3.2319643753 0.1574183993 13.2735967184 .5124944913
0.0065 0.0045 0.7912 0.1978 0.0049841183 0.0011524293 0.5794787981 0.0558258738 9.6858596566 0.3480549198 3.2809644669 0.1274813920 13.5512870399 .5325146149
0.0065 0.005 0.7908 0.1977 0.0048447774 0.0016641020 0.6272033338 0.0380516624 9.5041418000 0.2449269765 3.2678637479 0.1585806937 13.4040536591 .4432234346
0.0065 0.0055 0.7904 0.1976 0.0050162739 0.0010536924 0.6992580249 0.0874261480 9.8360003119 0.6166731529 3.1930024969 0.1362202111 13.7332771076 .8413732044
0.0065 0.006 0.79 0.1975 0.0049412442 0.0011572046 0.7584458068 0.0615338910 9.5692325404 0.2766926799 3.2135893409 0.0619699218 13.5462089323 .4013536973
0.0065 0.0065 0.7896 0.1974 0.0048876515 0.0005354978 0.7881566697 0.0583529192 9.3054437502 0.3920574747 3.1795614995 0.1270592489 13.2780495709 .5780051406
0.0065 0.006999999999999999 0.7892 0.1973 0.0051448963 0.0012370507 0.8662938997 0.1087131588 9.3081248333 0.3483658434 3.1628878572 0.0798386273 13.3424514865 .5381546802
0.0065 0.0075 0.7888 0.1972 0.0054450153 0.0010515095 0.9788208685 0.0754068775 9.6608362141 0.2230081366 3.2477873215 0.1558177921 13.8928894194 .4552843157
0.0065 0.008 0.7884 0.1971 0.0049519627 0.0011151397 0.9486421180 0.0901458055 9.4271351345 0.3065332630 3.1594850731 0.1679990059 13.5402142883 .5657932141
0.0005 0.004 0.7964 0.1991 0.0003644302 0.0002985838 0.4742040871 0.0478207684 9.6227052540 0.2349043365 3.2171622642 0.1765333453 13.3144360355 .4595570340
0.0065 0.0085 0.7879999999999999 0.19699999999999998 0.0050805851 0.0003798658 1.0887744556 0.0480217737 9.6869023001 0.6207999670 3.1882385991 0.2080501292 13.9689959399 .8772517357
0.0065 0.009000000000000001 0.7876 0.1969 0.0054235782 0.0007469211 1.1252696887 0.0861218282 9.6560698441 0.4659031448 3.2156310114 0.2519921909 14.0023941224 .8047640850
0.0065 0.0095 0.7872 0.1968 0.0051234592 0.0009383463 1.1346274408 0.0838028367 9.3540011447 0.4088254286 3.2467664863 0.2112101290 13.7405185310 .7047767406
0.0065 0.01 0.7868 0.1967 0.0047697476 0.0007269663 1.2848193619 0.1748522959 9.6177899349 0.5468263954 3.1834747013 0.1600046851 14.0908537457 .8824103427
0.006999999999999999 0.0 0.7944 0.1986 0.0060345346 0.0011792336 0.0000000000 0.0000000000 9.5723604708 0.2181916178 3.2824957197 0.1475474827 12.8608907251 .3669183341
0.006999999999999999 0.0005 0.794 0.1985 0.0057772898 0.0013496843 0.0605914448 0.0226043470 9.7516951424 0.2077142612 3.1974261162 0.0405859580 13.0154899932 .2722542505
0.006999999999999999 0.001 0.7936 0.1984 0.0051127407 0.0007413631 0.1242241590 0.0172167381 9.6119809215 0.2900900683 3.1453635189 0.1566855549 12.8866813401 .4647337244
0.006999999999999999 0.0015 0.7932 0.1983 0.0060666902 0.0006655856 0.1848156038 0.0261766284 9.4934174675 0.4052196416 3.2414921708 0.2415176233 12.9257919323 .6735794789
0.006999999999999999 0.002 0.7928 0.1982 0.0049841183 0.0003251092 0.2589757891 0.0171658008 9.7372470833 0.7112585853 3.2687144440 0.1623295668 13.2699214347 .8910790621
0.006999999999999999 0.0025 0.7924 0.1981 0.0058951937 0.0007077480 0.3013196173 0.0268210218 9.3794714344 0.3573938329 3.1392385075 0.1071061105 12.8259247529 .4920287132
0.0 0.0015 0.7988 0.1997 0.0000000000 0.0000000000 0.1848156038 0.0408163221 9.6182367821 0.2011979329 3.2552734466 0.1470994892 13.0583258325 .3891137442
0.0005 0.0045 0.7959999999999999 0.19899999999999998 0.0004823340 0.0003522470 0.5574880807 0.0753371693 9.5780205351 0.4636814708 3.1918115224 0.2000622942 13.3278024722 .7394331813
0.006999999999999999 0.003 0.792 0.198 0.0060881273 0.0012213486 0.3778192406 0.0444123686 9.4867147596 0.2939537586 3.1644191101 0.1339910798 13.0350412376 .4735785556
0.006999999999999999 0.0035 0.7916 0.1979 0.0055950747 0.0007413631 0.4589977400 0.0419431944 9.6061719080 0.2429588883 3.2389400827 0.1742165664 13.3097048054 .4598600122
0.006999999999999999 0.004 0.7912 0.1978 0.0056915415 0.0014718385 0.4854333896 0.0581198524 9.6037887230 0.2902735601 3.2098462783 0.0841348270 13.3047599324 .4340000780
0.006999999999999999 0.0045 0.7908 0.1977 0.0054664523 0.0012897920 0.5726944279 0.0764334179 9.5148661325 0.3786131654 3.1933427753 0.1597801923 13.2863697880 .6161165676
0.006999999999999999 0.005 0.7904 0.1976 0.0055200450 0.0006642033 0.6491940512 0.0735789520 9.4493285449 0.3855485423 3.1722455136 0.1184784742 13.2762881547 .5782701718
0.006999999999999999 0.0055 0.79 0.1975 0.0054342967 0.0008906063 0.6908360480 0.0843055046 9.5498691623 0.3767145304 3.2494887136 0.2648546712 13.4956282206 .7267653125
0.006999999999999999 0.006 0.7896 0.1974 0.0055522006 0.0008957514 0.7540008746 0.0784685317 9.8455330520 0.4364975094 3.2499991312 0.1053358199 13.8550852584 .6211976124
0.006999999999999999 0.0065 0.7892 0.1973 0.0049626812 0.0011985603 0.8183354202 0.1047754870 9.5583592589 0.1330160999 3.1712246784 0.1513470253 13.5528820387 .3903371725
0.006999999999999999 0.006999999999999999 0.7888 0.1972 0.0056486674 0.0007567012 0.9135505477 0.0623011277 9.4755435799 0.4652167356 3.2333254889 0.1479620384 13.6280682839 .6762366029
0.006999999999999999 0.0075 0.7884 0.1971 0.0056165118 0.0006690289 0.9215046370 0.1339940570 9.4996733281 0.1720361031 3.1627177180 0.1070033594 13.5895121949 .4137025484
0.0005 0.005 0.7956 0.1989 0.0003858672 0.0002985838 0.6208868511 0.0896758807 9.4578186415 0.3374129940 3.2447248158 0.2527982362 13.3238161756 .6801856947
0.006999999999999999 0.008 0.7879999999999999 0.19699999999999998 0.0053056743 0.0012202193 1.0199949777 0.0808105693 9.5191856553 0.4241952156 3.1878983207 0.1549840239 13.7323846280 .6612100281
0.006999999999999999 0.0085 0.7876 0.1969 0.0055950747 0.0017788892 1.0777790969 0.0463563053 9.5115892531 0.4531133314 3.1797316387 0.0686266567 13.7746950634 .5698751826
0.006999999999999999 0.009000000000000001 0.7872 0.1968 0.0050269924 0.0001575296 1.1191871499 0.1168820322 9.4083675526 0.3901976498 3.1664607806 0.0934273410 13.6990424755 .6006645526
0.006999999999999999 0.0095 0.7868 0.1967 0.0054450153 0.0006452522 1.1963886046 0.0676643776 9.4800120518 0.2799535576 3.1637385533 0.2620740311 13.8455842250 .6103372185
0.006999999999999999 0.01 0.7864 0.1966 0.0053592670 0.0011282498 1.2459846907 0.0817853614 9.3958558313 0.3057346329 3.2190337955 0.1218462832 13.8662335845 .5104945273
0.0075 0.0 0.794 0.1985 0.0059166307 0.0004527233 0.0000000000 0.0000000000 9.5382511354 0.2714088990 3.1414503172 0.1119686625 12.6856180833 .3838302848
0.0075 0.0005 0.7936 0.1984 0.0060559717 0.0009018868 0.0608253886 0.0181815127 9.6317911468 0.5287234374 3.1712246784 0.1691269298 12.8698971855 .7169337667
0.0075 0.001 0.7932 0.1983 0.0063239350 0.0004178854 0.1251599342 0.0145722766 9.6022992324 0.3090376834 3.1913011048 0.1031924797 12.9250842064 .4272203251
0.0075 0.0015 0.7928 0.1982 0.0060666902 0.0014904544 0.1864532104 0.0117065441 9.4499243411 0.2839008211 3.2169921250 0.1698619945 12.8594363667 .4669598141
0.0075 0.002 0.7924 0.1981 0.0056486674 0.0008428885 0.2489162056 0.0504234376 9.6463881550 0.6034835199 3.1705441215 0.2467804536 13.0714971495 .9015302996
0.0005 0.0055 0.7952 0.1988 0.0004287414 0.0002444202 0.7177395852 0.1206805402 9.4972901431 0.3235146213 3.2802839100 0.2529118024 13.4957423797 .6973513841
0.0075 0.0025 0.792 0.198 0.0059487863 0.0009706045 0.3251818851 0.0466247122 9.4749477837 0.4802516937 3.2164817074 0.1690913253 13.0225601625 .6969383357
0.0075 0.003 0.7916 0.1979 0.0057236971 0.0010400845 0.3871769927 0.0238117559 9.4898426900 0.1317390257 3.2100164176 0.0881813635 13.0927597974 .2447722296
0.0075 0.0035 0.7912 0.1978 0.0058630381 0.0008617595 0.4311584275 0.0593977739 9.4584144377 0.4952025693 3.1315822431 0.0652359071 13.0270181464 .6206980098
0.0075 0.004 0.7908 0.1977 0.0056808230 0.0013843102 0.5116350955 0.0538091088 9.6061719080 0.4644484956 3.2132490625 0.1622682116 13.3367368890 .6819101262
0.0075 0.0045 0.7904 0.1976 0.0055843562 0.0008230271 0.5703549898 0.0461670179 9.4170065982 0.5418934767 3.1928323577 0.1798377051 13.1857783019 .7687212268
0.0075 0.005 0.79 0.1975 0.0060238161 0.0009456639 0.6590196909 0.0473145195 9.6462392059 0.3177982454 3.1809226132 0.1015456013 13.4922053261 .4676040301
0.0075 0.0055 0.7896 0.1974 0.0058630381 0.0005971676 0.7011295753 0.0437818810 9.4721177515 0.3118704569 3.1555718713 0.1344233255 13.3346822362 .4906728310
0.0075 0.006 0.7892 0.1973 0.0059059122 0.0006551471 0.7876887821 0.1318380744 9.5859148355 0.1842316270 3.1998080651 0.2089448007 13.5793175949 .5256696492
0.0075 0.0065 0.7888 0.1972 0.0056165118 0.0002078401 0.8195051392 0.0213697131 9.4088143998 0.5957177499 3.1734364881 0.2107930708 13.4073725389 .8280883739
0.0075 0.006999999999999999 0.7884 0.1971 0.0060774088 0.0015877908 0.8796286964 0.0574569026 9.4819483896 0.4244440953 3.1519989480 0.1471852636 13.5196534428 .6306740523
0.0005 0.006 0.7948 0.1987 0.0004180228 0.0001575296 0.7638265143 0.0588683682 9.4520096280 0.1815507615 3.1872177638 0.1835567870 13.4034719289 .4241334463
0.0075 0.0075 0.7879999999999999 0.19699999999999998 0.0056486674 0.0010752779 0.9434953544 0.0959181001 9.3545969409 0.4386476816 3.1065717797 0.1491273789 13.4103127424 .6847684385
0.0075 0.008 0.7876 0.1969 0.0055629191 0.0006301185 0.9872428454 0.0490055033 9.3204876055 0.2417475869 3.1465544934 0.1771226776 13.4598478634 .4685058863
0.0075 0.0085 0.7872 0.1968 0.0054986079 0.0006833013 1.0723983894 0.1124430388 9.5570187173 0.3282339909 3.1979365339 0.1351869224 13.8328522485 .5765472534
0.0075 0.009000000000000001 0.7868 0.1967 0.0054557338 0.0014529842 1.1416457549 0.1184134697 9.4812036443 0.3492382602 3.1799017779 0.1831033055 13.8082069109 .6522080196
0.0075 0.0095 0.7864 0.1966 0.0063239350 0.0015264035 1.2595534312 0.1013319687 9.2422893476 0.2877023540 3.1882385991 0.1137181746 13.6964053129 .5042789008
0.0075 0.01 0.7859999999999999 0.1965 0.0058094454 0.0004265923 1.2780349916 0.0480491184 9.5601466476 0.2096246266 3.1518288088 0.0947295013 13.9958198934 .3528298386
0.008 0.0 0.7936 0.1984 0.0068491432 0.0013981834 0.0000000000 0.0000000000 9.6233010502 0.3964649144 3.3408534677 0.2216500558 12.9710036611 .6195131536
0.008 0.0005 0.7932 0.1983 0.0062274682 0.0011208942 0.0556786249 0.0149138027 9.5759352483 0.2043893781 3.1999782043 0.0701303822 12.8378195457 .2905544572
0.008 0.001 0.7928 0.1982 0.0068920173 0.0011496346 0.1286690912 0.0222922789 9.6681347182 0.5292446731 3.2237976933 0.2078390914 13.0274935200 .7605256780
0.008 0.0015 0.7924 0.1981 0.0065383057 0.0010888680 0.1932375806 0.0337203841 9.4885021484 0.5900839283 3.2357074378 0.1191052224 12.9239854725 .7439984028
0.0005 0.0065 0.7944 0.1986 0.0003215560 0.0003179631 0.8181014764 0.0970300075 9.2689512298 0.5586677276 3.1365162802 0.1942658972 13.2238905424 .8502815954
0.008 0.002 0.792 0.198 0.0061953126 0.0008617595 0.2552326882 0.0059918849 9.2339482001 0.5456062522 3.1118460951 0.1417250403 12.6072222960 .6941849369
0.008 0.0025 0.7916 0.1979 0.0064525574 0.0006523353 0.3155901892 0.0406658664 9.4993754300 0.2411841803 3.1780302466 0.1284676076 12.9994484232 .4109699896
0.008 0.003 0.7912 0.1978 0.0064954316 0.0014386812 0.3780531844 0.0524451707 9.7107341501 0.4472154374 3.2229469973 0.0769255031 13.3182297634 .5780247924
0.008 0.0035 0.7908 0.1977 0.0064096833 0.0006523353 0.4594656276 0.0391295050 9.5632745779 0.2793055080 3.2557838642 0.1314082807 13.2849337530 .4504956290
0.008 0.004 0.7904 0.1976 0.0062274682 0.0008313603 0.5001718492 0.0352813316 9.5263352104 0.1761950944 3.2033809885 0.1079578517 13.2361155163 .3202656380
0.008 0.0045 0.79 0.1975 0.0064525574 0.0014050686 0.5857952808 0.0390735177 9.5574655645 0.4383157658 3.2445546766 0.1165025036 13.3942680793 .5952968557
0.008 0.005 0.7896 0.1974 0.0064418389 0.0009644298 0.6379647487 0.0548167820 9.5406343204 0.4077153506 3.2025302924 0.1929879657 13.3875712004 .6564845281
0.008 0.0055 0.7892 0.1973 0.0062381868 0.0008483230 0.6899002728 0.0330647930 9.3149764902 0.3205812931 3.2091657215 0.0786963264 13.2202806713 .4331907355
0.008 0.006 0.7888 0.1972 0.0066026169 0.0006893276 0.7530650994 0.0576546895 9.6720073938 0.1609394451 3.2037212669 0.1789650962 13.6353963770 .3982485584
0.008 0.0065 0.7884 0.1971 0.0063346536 0.0008952382 0.8237161277 0.0477932931 9.5987244549 0.4157089091 3.2544227506 0.0645417649 13.6831979868 .5289392053
0.0005 0.006999999999999999 0.794 0.1985 0.0004073043 0.0001987992 0.8585737542 0.0557748715 9.4817994406 0.3608069000 3.1540406185 0.1915063212 13.4948211176 .6082868919
0.008 0.006999999999999999 0.7879999999999999 0.19699999999999998 0.0062810609 0.0005397716 0.9467705676 0.0974802025 9.4141765661 0.5380054994 3.1468947718 0.0439130579 13.5141229664 .6799385314
0.008 0.0075 0.7876 0.1969 0.0066454911 0.0010867557 0.9376467593 0.1337176606 9.3212323509 0.2584392865 3.1363461409 0.1126336970 13.4018707422 .5058773998
0.008 0.008 0.7872 0.1968 0.0066990837 0.0009220432 1.0157839893 0.1068444677 9.5284204972 0.3226229824 3.2333254889 0.1597620743 13.7842290591 .5901515676
0.008 0.0085 0.7868 0.1967 0.0062167497 0.0008760394 1.0569580985 0.0853763475 9.3517669087 0.3698978366 3.2108671136 0.2273828867 13.6258088705 .6835331102
0.008 0.009000000000000001 0.7864 0.1966 0.0062917794 0.0004319449 1.1439851929 0.0607353435 9.4996733281 0.2152457748 3.1480857462 0.2283027262 13.7980360466 .5047157894
0.008 0.0095 0.7859999999999999 0.1965 0.0062489053 0.0006380905 1.2162738278 0.0722791705 9.6648578388 0.3193429002 3.1897698519 0.1380608116 14.0771504238 .5303209728
0.008 0.01 0.7856 0.1964 0.0063453721 0.0006999129 1.2911358445 0.1891990760 9.3940684426 0.4953575583 3.1923219400 0.1352862415 13.8838715992 .8205427887
0.0085 0.0 0.7932 0.1983 0.0067098023 0.0011167869 0.0000000000 0.0000000000 9.5048865453 0.1767733602 3.1902802695 0.1029779409 12.7018766171 .2808680880
0.0085 0.0005 0.7928 0.1982 0.0066347725 0.0017773385 0.0690134217 0.0140366281 9.4451579711 0.4953532587 3.1771795506 0.0716639589 12.6979857159 .5828311842
0.0085 0.001 0.7924 0.1981 0.0069777656 0.0007057974 0.1188434515 0.0166478591 9.4925237731 0.5119776023 3.1986170907 0.1195341450 12.8169620809 .6488654038
0.0005 0.0075 0.7936 0.1984 0.0003108375 0.0002985838 0.9247798502 0.1721330454 9.4521585771 0.7328520338 3.0870057709 0.1789340378 13.4642550357 1.0842177008
0.0085 0.0015 0.792 0.198 0.0069884841 0.0005614711 0.1859853228 0.0282675372 9.6308974524 0.1788019194 3.2671831911 0.1542914037 13.0910544504 .3619223314
0.0085 0.002 0.7916 0.1979 0.0069027359 0.0014306734 0.2346456336 0.0428213026 9.5378042882 0.4659800907 3.1703739823 0.1280116358 12.9497266400 .6382437025
0.0085 0.0025 0.7912 0.1978 0.0068277061 0.0009160428 0.3265855479 0.0419118663 9.7244374639 0.1893460734 3.2648012422 0.1772958299 13.3226519601 .4094698124
0.0085 0.003 0.7908 0.1977 0.0069670471 0.0005162730 0.3860072737 0.0575901031 9.6521971684 0.4646758162 3.1878983207 0.1041196344 13.2330698099 .6269018267
0.0085 0.0035 0.7904 0.1976 0.0069777656 0.0017114784 0.4559564705 0.0418072695 9.4873105559 0.2035409517 3.2430234237 0.1946184304 13.1932682157 .4416781300
0.0085 0.004 0.79 0.1975 0.0067419579 0.0013816519 0.4987681864 0.0697701847 9.6130235649 0.4799372716 3.2071240510 0.2184179257 13.3256577602 .7695070339
0.0085 0.0045 0.7896 0.1974 0.0065597428 0.0005573638 0.5645063948 0.0917775580 9.5102487116 0.4342547534 3.1227350044 0.2467227353 13.2040498536 .7733124105
0.0085 0.005 0.7892 0.1973 0.0068812988 0.0005189365 0.6606572975 0.0435512637 9.5568697682 0.4404961472 3.1975962554 0.0412762064 13.4220046199 .5258425538
0.0085 0.0055 0.7888 0.1972 0.0065918984 0.0009800281 0.6608912413 0.0498909498 9.5765310445 0.1729410873 3.1827941444 0.1066250342 13.4268083286 .3304370994
0.0085 0.006 0.7884 0.1971 0.0066776467 0.0012400190 0.7755237044 0.0771092400 9.4807567971 0.2409301623 3.1548913145 0.1075279788 13.4178494627 .4268074001
0.0005 0.008 0.7932 0.1983 0.0004073043 0.0003810737 1.0258435728 0.0659373003 9.4925237731 0.4764368087 3.2045719629 0.1326169364 13.7233466131 .6753721191
0.0085 0.0065 0.7879999999999999 0.19699999999999998 0.0069348915 0.0015182530 0.7853493441 0.0427701482 9.5550823795 0.4096559590 3.2123983665 0.1623752115 13.5597649816 .6163195717
0.0085 0.006999999999999999 0.7876 0.1969 0.0070956695 0.0005855106 0.8707388319 0.1034084533 9.4392000086 0.1820194114 3.2220963012 0.1133826874 13.5391308112 .3993960627
0.0085 0.0075 0.7872 0.1968 0.0065597428 0.0007193406 0.9561283197 0.1330529538 9.5973839133 0.3431424359 3.2181830995 0.1485462412 13.7782550753 .6254609715
0.0085 0.008 0.7868 0.1967 0.0068384247 0.0009059539 1.0478342902 0.0598164613 9.5772757898 0.1905067248 3.1817733092 0.0596740075 13.8137218139 .3109031475
0.0085 0.0085 0.7864 0.1966 0.0064739945 0.0005886417 1.0770772655 0.0828227143 9.5720625726 0.5130990605 3.2727977849 0.0643962851 13.9284116175 .6609067016
0.0085 0.009000000000000001 0.7859999999999999 0.1965 0.0063560906 0.0010022832 1.1570860458 0.0579954188 9.5567208192 0.3708674935 3.1895997127 0.1305339220 13.9097626683 .5603991175
0.0085 0.0095 0.7856 0.1964 0.0069777656 0.0005440118 1.2005995930 0.0960891240 9.3657681206 0.5359264279 3.1882385991 0.2032416624 13.7615840783 .8358012261
0.0085 0.01 0.7852 0.1963 0.0068384247 0.0007835534 1.2845854180 0.0733017277 9.5459964866 0.2966598707 3.1970858378 0.1305241642 14.0345061671 .5012693160
0.009000000000000001 0.0 0.7928 0.1982 0.0072028548 0.0009008671 0.0000000000 0.0000000000 9.4445621749 0.3955506075 3.2079747471 0.1089263040 12.6597397768 .5053777786
0.009000000000000001 0.0005 0.7924 0.1981 0.0077816557 0.0011310974 0.0610593324 0.0082909895 9.7305443755 0.6817811074 3.2862387823 0.2306550566 13.0856241459 .9218582509
0.0005 0.0085 0.7928 0.1982 0.0003751487 0.0002954896 1.1114670044 0.0740150276 9.4840336765 0.1916358058 3.2396206396 0.0640808493 13.8354964692 .3300271723
0.009000000000000001 0.001 0.792 0.198 0.0071599807 0.0014405965 0.1352195177 0.0085765215 9.3477452840 0.1085453457 3.2595269268 0.1861002525 12.7496517092 .3046627162
0.009000000000000001 0.0015 0.7916 0.1979 0.0067955505 0.0002481520 0.1766275707 0.0225364514 9.3181044205 0.2948836352 3.1872177638 0.1206218584 12.6887453055 .4382900970
0.009000000000000001 0.002 0.7912 0.1978 0.0070742324 0.0013284065 0.2325401394 0.0588386103 9.4266882873 0.3577923913 3.1053808053 0.1863924516 12.7716834644 .6043518597
0.009000000000000001 0.0025 0.7908 0.1977 0.0069241729 0.0012153135 0.3219066719 0.0555467525 9.4587123358 0.5393762910 3.1387280898 0.1528626686 12.9262712704 .7490010256
0.009000000000000001 0.003 0.7904 0.1976 0.0071385436 0.0011208942 0.3633147249 0.0275458272 9.4679471777 0.1707738518 3.1405996211 0.0633448169 12.9790000673 .2627853901
0.009000000000000001 0.0035 0.79 0.1975 0.0075887220 0.0013397739 0.4370070226 0.0188088489 9.5339316126 0.3934405405 3.1695232863 0.2060873958 13.1480506435 .6196765591
0.009000000000000001 0.004 0.7896 0.1974 0.0074279440 0.0005695971 0.5252038360 0.0507393852 9.5135255910 0.3003123401 3.2207351876 0.2187675302 13.2668925586 .5703888526
0.009000000000000001 0.0045 0.7892 0.1973 0.0069241729 0.0009548523 0.5434514526 0.0624345124 9.5449538432 0.3755201730 3.2067837726 0.1043362647 13.3021132413 .5432458024
0.009000000000000001 0.005 0.7888 0.1972 0.0072457290 0.0015479285 0.6435793999 0.0662089893 9.3528095522 0.3904825177 3.1608461867 0.0933851935 13.1644808678 .5516246290
0.009000000000000001 0.0055 0.7884 0.1971 0.0069777656 0.0011105974 0.6842856215 0.0710973652 9.3472984369 0.2079555102 3.1783705251 0.2757271599 13.2169323491 .5558906327
0.0005 0.009000000000000001 0.7924 0.1981 0.0004608970 0.0002761973 1.1112330606 0.1134084658 9.3730666247 0.3379267891 3.1361760017 0.1665717579 13.6209365840 .6181832101
0.009000000000000001 0.006 0.7879999999999999 0.19699999999999998 0.0069348915 0.0012437195 0.7359872018 0.0638696572 9.4345825877 0.1692035130 3.1770094114 0.0786227248 13.3545140924 .3129396145
0.009000000000000001 0.0065 0.7876 0.1969 0.0069134544 0.0007934612 0.8326059921 0.0397952092 9.5214198913 0.5352877034 3.2105268352 0.1464027856 13.5714661730 .7222791594
0.009000000000000001 0.006999999999999999 0.7872 0.1968 0.0064954316 0.0009451778 0.9229082998 0.0951895454 9.4436684805 0.5974195210 3.2818151629 0.1912001365 13.6548873748 .8847543807
0.009000000000000001 0.0075 0.7868 0.1967 0.0075029738 0.0007579148 0.9308623891 0.0792016388 9.5279736500 0.2584918185 3.1477454678 0.1669286734 13.6140844807 .5053800455
0.009000000000000001 0.008 0.7864 0.1966 0.0069456100 0.0011294711 0.9963666537 0.1047002412 9.4968432959 0.3300509580 3.2377491083 0.2078875544 13.7379046679 .6437682247
0.009000000000000001 0.0085 0.7859999999999999 0.1965 0.0072993216 0.0012598724 1.0567241547 0.0855684436 9.3635338847 0.4459500116 3.2001483436 0.1381438164 13.6277057046 .6709221440
0.009000000000000001 0.009000000000000001 0.7856 0.1964 0.0075029738 0.0008049612 1.1334577218 0.0800621182 9.4077717564 0.1916191341 3.2251588070 0.1232042835 13.7738912590 .3956904970
0.009000000000000001 0.0095 0.7852 0.1963 0.0071063880 0.0011831242 1.1835216955 0.1427739686 9.4896937409 0.2691380561 3.1640788317 0.1320245165 13.8444006561 .5451196654
0.009000000000000001 0.01 0.7848 0.1962 0.0074600996 0.0018949689 1.2698469585 0.1369049045 9.3893020726 0.5011790470 3.1159294361 0.1484269322 13.7825385668 .7884058526
0.0095 0.0 0.7924 0.1981 0.0086284198 0.0008916377 0.0000000000 0.0000000000 9.6206199671 0.5478629194 3.1685024511 0.2472927575 12.7977508380 .7960473146
0.0 0.002 0.7984 0.1996 0.0000000000 0.0000000000 0.2456409923 0.0336098358 9.4338378423 0.3383411978 3.1987872299 0.1899180374 12.8782660645 .5618690710
0.0005 0.0095 0.792 0.198 0.0004501784 0.0001093080 1.2120628394 0.1211946313 9.5574655645 0.2710142831 3.1756482977 0.1782974467 13.9456268800 .5706156691
0.0095 0.0005 0.792 0.198 0.0075029738 0.0007548771 0.0608253886 0.0128136298 9.6267268787 0.3630318613 3.1919816616 0.2232765796 12.8870369027 .5998769478
0.0095 0.001 0.7916 0.1979 0.0072028548 0.0014953795 0.1249259904 0.0105040507 9.5553802776 0.3917406792 3.2384296651 0.1903838720 12.9259387879 .5941239814
0.0095 0.0015 0.7912 0.1978 0.0072028548 0.0016996229 0.1923018054 0.0117065441 9.3986858635 0.2828432499 3.0892175806 0.1659798438 12.6874081043 .4622292607
0.0095 0.002 0.7908 0.1977 0.0073743514 0.0013736461 0.2493840932 0.0164361130 9.6182367821 0.5656946573 3.1829642836 0.1458068187 13.0579595103 .7293112351
0.0095 0.0025 0.7904 0.1976 0.0074172255 0.0013483217 0.3052966619 0.0233943802 9.4222198154 0.0514303665 3.2003184828 0.0857947090 12.9352521856 .1619677774
0.0095 0.003 0.79 0.1975 0.0075672850 0.0017394434 0.3855393861 0.0493083391 9.5176961647 0.3583572062 3.1776899682 0.2238959563 13.0884928040 .6333009450
0.0095 0.0035 0.7896 0.1974 0.0075136923 0.0015164358 0.4470666061 0.0212051700 9.4743519874 0.4970862057 3.1402593427 0.1744855335 13.0691916285 .6942933450
0.0095 0.004 0.7892 0.1973 0.0073636328 0.0009135310 0.5004057930 0.0361032214 9.4047927751 0.5589392918 3.2015094572 0.1546399735 13.1140716581 .7505960177
0.0095 0.0045 0.7888 0.1972 0.0076208776 0.0005311896 0.5946851453 0.0351570136 9.5465922829 0.6028089107 3.2430234237 0.1326186826 13.3919217295 .7711157965
0.0095 0.005 0.7884 0.1971 0.0075244108 0.0005233455 0.6456848942 0.0663015061 9.5455496395 0.6204685207 3.2508498272 0.1950380170 13.4496087717 .8823313893
0.0005 0.01 0.7916 0.1979 0.0003751487 0.0004340675 1.2747597784 0.0573692025 9.3584696166 0.4779375999 3.0951724529 0.2366038788 13.7287769966 .7723447487
0.0095 0.0055 0.7879999999999999 0.19699999999999998 0.0076530332 0.0011492348 0.7289688878 0.0937458091 9.4913321806 0.3108872032 3.2198844916 0.1781285182 13.4478385932 .5839107653
0.0095 0.006 0.7876 0.1969 0.0073421958 0.0010867557 0.7511935490 0.0980266406 9.3206365546 0.6083320432 3.1303912687 0.1501603570 13.2095635681 .8576057965
0.0095 0.0065 0.7872 0.1968 0.0071921363 0.0008258142 0.8316702169 0.1190403906 9.5599976985 0.2480520256 3.1861969286 0.2682218561 13.5850569803 .6361400865
0.0095 0.006999999999999999 0.7868 0.1967 0.0072350104 0.0012221009 0.8901561675 0.0500005281 9.4834378803 0.2838679977 3.1924920792 0.0581109459 13.5733211374 .3932015726
0.0095 0.0075 0.7864 0.1966 0.0078566854 0.0007288603 0.9579998701 0.0797744935 9.4482859014 0.4790694626 3.2260095030 0.1832594348 13.6401519599 .7428322512
0.0095 0.008 0.7859999999999999 0.1965 0.0077387815 0.0005448559 0.9980042603 0.0901020819 9.4141765661 0.5772835259 3.2115476704 0.1413298782 13.6314672783 .8092603419
0.0095 0.0085 0.7856 0.1964 0.0071706992 0.0012833626 1.0419856951 0.1359324217 9.4384552633 0.5906814299 3.1378773938 0.2135951213 13.6254890514 .9414923355
0.0095 0.009000000000000001 0.7852 0.1963 0.0073636328 0.0010901334 1.1051505217 0.0635087408 9.3455110481 0.3513816677 3.1344746097 0.0702623428 13.5924998123 .4862428847
0.0095 0.0095 0.7848 0.1962 0.0081032117 0.0005045687 1.1928794476 0.0409341493 9.3474473859 0.3525425146 3.1690128687 0.1988385109 13.7174429139 .5928197435
0.0095 0.01 0.7844 0.1961 0.0071706992 0.0006409647 1.2953468330 0.0625396152 9.4971411940 0.3835655567 3.1297107119 0.1082705812 13.9293694381 .5550167178
0.001 0.0 0.7992 0.1998 0.0008682013 0.0006992560 0.0000000000 0.0000000000 9.5601466476 0.1911415218 3.2283914519 0.1968268709 12.7894063008 .3886676487
0.01 0.0 0.792 0.198 0.0077280630 0.0003737681 0.0000000000 0.0000000000 9.5203772478 0.3465652614 3.1836448405 0.1504269227 12.7117501513 .4973659522
0.01 0.0005 0.7916 0.1979 0.0076101591 0.0008494058 0.0650363770 0.0183969693 9.7521419896 0.4081319565 3.2938950466 0.1759834951 13.1186835723 .6033618267
0.01 0.001 0.7912 0.1978 0.0081675229 0.0017476142 0.1263296532 0.0323485999 9.5750415539 0.2886591334 3.1533600616 0.0685253478 12.8628987916 .3912806953
0.01 0.0015 0.7908 0.1977 0.0074922552 0.0018998129 0.1794348963 0.0284065967 9.6915197210 0.5446416936 3.2135893409 0.1187985971 13.0920362134 .6937467003
0.01 0.002 0.7904 0.1976 0.0075565664 0.0012183348 0.2470446552 0.0319536748 9.5369105938 0.2980077320 3.1906205480 0.1220959539 12.9821323634 .4532756955
0.01 0.0025 0.79 0.1975 0.0076423147 0.0013328961 0.3247139975 0.0354052130 9.5725094198 0.3398619435 3.2016795964 0.1553869371 13.1065453284 .5319869897
0.01 0.003 0.7896 0.1974 0.0082639897 0.0006655856 0.3626128935 0.0217957294 9.4931195693 0.6189599050 3.2418324493 0.0894705779 13.1058289018 .7308917979
0.01 0.0035 0.7892 0.1973 0.0081353673 0.0006040538 0.4232043382 0.0268128584 9.4362210274 0.0903501000 3.1246065357 0.1231836058 12.9921672686 .2409506180
0.01 0.004 0.7888 0.1972 0.0074708182 0.0013985120 0.5041488938 0.0449513139 9.3349356646 0.5006484443 3.1661205022 0.1083956340 13.0126758788 .6553939042
0.01 0.0045 0.7884 0.1971 0.0078245298 0.0015413833 0.5640385072 0.0769301704 9.5619340364 0.2050989113 3.1365162802 0.1326605848 13.2703133536 .4162310498
0.001 0.0005 0.7988 0.1997 0.0007395788 0.0002186161 0.0636327142 0.0127794144 9.6431112756 0.5946462974 3.2106969744 0.2558735293 12.9181805430 .8635178572
0.01 0.005 0.7879999999999999 0.19699999999999998 0.0086177013 0.0007407430 0.5993640213 0.0428468569 9.3690450000 0.4417663478 3.2110372528 0.1038022076 13.1880639754 .5891561553
0.01 0.0055 0.7876 0.1969 0.0079638707 0.0013919245 0.7121249340 0.0582026604 9.6508566269 0.3560108199 3.2409817532 0.1525965638 13.6119271848 .5682019686
0.01 0.006 0.7872 0.1968 0.0078674039 0.0007154973 0.7469825605 0.0930919977 9.3842378044 0.4839103587 3.1084433110 0.0757912401 13.2475310798 .6535090938
0.01 0.0065 0.7868 0.1967 0.0078245298 0.0010972764 0.8101473871 0.1153188712 9.5722115217 0.6326356103 3.1836448405 0.1948063458 13.5738282791 .9438581037
0.01 0.006999999999999999 0.7864 0.1966 0.0078352483 0.0008558734 0.9098074469 0.0387358945 9.4898426900 0.3132503259 3.1479156070 0.1855706388 13.5554009922 .5384127326
0.01 0.0075 0.7859999999999999 0.1965 0.0081889599 0.0007888142 0.9296926701 0.1080952015 9.3361272571 0.2471351790 3.1222245868 0.0807715166 13.3962334739 .4367907113
0.01 0.008 0.7856 0.1964 0.0084033306 0.0015553328 1.0263114604 0.0747976545 9.4680961268 0.3927766170 3.1693531471 0.2160395465 13.6721640649 .6851691508
0.01 0.0085 0.7852 0.1963 0.0072242919 0.0014080091 1.1320540590 0.1269295511 9.3927279010 0.4807230337 3.1613566044 0.1268805079 13.6933628563 .7359411018
0.01 0.009000000000000001 0.7848 0.1962 0.0076851888 0.0013397739 1.1788428194 0.1347191340 9.4506690864 0.3172403845 3.1601656299 0.2170336164 13.7973627245 .6703329088
0.01 0.0095 0.7844 0.1961 0.0082747082 0.0014564591 1.1968564922 0.1888806105 9.4911832315 0.3087213583 3.0813911771 0.1343966201 13.7777056090 .6334550480
0.001 0.001 0.7984 0.1996 0.0010504163 0.0003496280 0.1291369788 0.0347183953 9.7855065796 0.5285325638 3.2510199664 0.1478767146 13.1667139411 .7114773017
0.01 0.01 0.784 0.196 0.0079102781 0.0010449334 1.2406039832 0.1003354395 9.4100059923 0.6994134135 3.1834747013 0.2320598992 13.8419949549 1.0328536856
0.001 0.0015 0.7979999999999999 0.1995 0.0008574827 0.0004123502 0.1927696930 0.0266901070 9.7184795014 0.4125793324 3.2309435400 0.1071525865 13.1430502171 .5468343761
0.001 0.002 0.7976 0.1994 0.0007502974 0.0001793554 0.2599115643 0.0283603193 9.5385490335 0.5806991974 3.2510199664 0.1508727105 13.0502308616 .7601115826
0.001 0.0025 0.7972 0.1993 0.0007717344 0.0004774262 0.3200351215 0.0511390664 9.4320504536 0.2074885573 3.1843253973 0.2214279256 12.9371827068 .4805329755
0.001 0.003 0.7968 0.1992 0.0006859862 0.0005397716 0.3736082522 0.0373314498 9.5282715482 0.4156613016 3.2729679241 0.2017526757 13.1755337107 .6552851987
0.001 0.0035 0.7964 0.1991 0.0007288603 0.0003688173 0.4292868771 0.0672685053 9.7542272765 0.3225090841 3.3029124245 0.2911968190 13.4871554384 .6813432257
0.0 0.0025 0.7979999999999999 0.1995 0.0000000000 0.0000000000 0.3209708967 0.0543354311 9.7156494692 0.2623865315 3.2263497814 0.1296393771 13.2629701473 .4463613397
0.001 0.004 0.7959999999999999 0.19899999999999998 0.0008253271 0.0003987525 0.4922177599 0.0261515270 9.3426810159 0.2390349856 3.1882385991 0.1048167989 13.0239627020 .3704020640
0.001 0.0045 0.7956 0.1989 0.0007824530 0.0003749955 0.5628687882 0.0689622523 9.8254249285 0.5395361899 3.2462560686 0.1806522685 13.6353322383 .7895257062
0.001 0.005 0.7952 0.1988 0.0007288603 0.0002761973 0.6541068710 0.0614591340 9.5354211032 0.1595177010 3.2185233779 0.0567826699 13.4087802124 .2780357022
0.001 0.0055 0.7948 0.1987 0.0006967047 0.0002536468 0.6845195653 0.0414126787 9.5366126957 0.3425470948 3.1914712440 0.1368731588 13.4133002097 .5210865791
0.001 0.006 0.7944 0.1986 0.0006967047 0.0002444202 0.7497898861 0.0656878204 9.6563677422 0.3836298705 3.2237976933 0.1239034029 13.6306520263 .5734655140
0.001 0.0065 0.794 0.1985 0.0007395788 0.0002078401 0.8138904880 0.1005076593 9.5398895751 0.5508760621 3.1499572775 0.2100799671 13.5044769194 .8616715286
0.001 0.006999999999999999 0.7936 0.1984 0.0008682013 0.0002078401 0.8665278435 0.0586336166 9.3976432201 0.2982295019 3.2559540034 0.0977647775 13.5209932683 .4548357361
0.001 0.0075 0.7932 0.1983 0.0008789198 0.0003076798 0.9575319825 0.0920871274 9.4062822657 0.3267596184 3.1824538660 0.1241153562 13.5471470340 .5432697818
0.001 0.008 0.7928 0.1982 0.0007074232 0.0003612639 1.0323939992 0.0863071923 9.6136193612 0.1615574896 3.2406414748 0.2151345518 13.8873622584 .4633604976
0.001 0.0085 0.7924 0.1981 0.0007395788 0.0004907169 1.0859671300 0.1795896229 9.5398895751 0.6511051325 3.2585060915 0.1357007106 13.8851023754 .9668861829
0.0 0.003 0.7976 0.1994 0.0000000000 0.0000000000 0.3775852968 0.0360121512 9.5354211032 0.5565464142 3.2258393638 0.0590753120 13.1388457638 .6516338774
0.001 0.009000000000000001 0.792 0.198 0.0006859862 0.0002078401 1.1091275664 0.1537308078 9.3215302490 0.5079216331 3.1880684599 0.2253213585 13.6194122615 .8871816395
0.001 0.0095 0.7916 0.1979 0.0007931715 0.0003348577 1.2366269386 0.0446679531 9.4932685184 0.6258236279 3.2287317303 0.1072368404 13.9594203588 .7780632791
0.001 0.01 0.7912 0.1978 0.0009432310 0.0004822149 1.2792047106 0.1108864009 9.6149599027 0.5714099178 3.2156310114 0.1158346906 14.1107388557 .7986132242
0.0015 0.0 0.7988 0.1997 0.0010718534 0.0004287414 0.0000000000 0.0000000000 9.7271185470 0.5560027310 3.2123983665 0.3107831886 12.9405887669 .8672146610
0.0015 0.0005 0.7984 0.1996 0.0012004758 0.0006558482 0.0657382084 0.0177797290 9.6131725140 0.1567804751 3.2151205938 0.2112567225 12.8952317920 .3864727748
0.0015 0.001 0.7979999999999999 0.1995 0.0010611349 0.0004667180 0.1427057194 0.0331177179 9.6971797854 0.2701484352 3.2273706167 0.2530614669 13.0683172564 .5567943380
0.0015 0.0015 0.7976 0.1994 0.0013183797 0.0003222698 0.1948751873 0.0262017058 9.7451413836 0.4430431222 3.1936830537 0.2225883849 13.1350180043 .6921554827
0.0015 0.002 0.7972 0.1993 0.0011683202 0.0004953772 0.2360492965 0.0211016791 9.4621381643 0.4269062035 3.1807524740 0.1477882077 12.8801082550 .5962914675
0.0015 0.0025 0.7968 0.1992 0.0012004758 0.0001604203 0.3141865264 0.0545365103 9.5728073180 0.1559046361 3.2882804528 0.1514892594 13.1764747730 .3620908261
0.0015 0.003 0.7964 0.1991 0.0010611349 0.0001575296 0.3953650258 0.0287284513 9.6949455495 0.6058909545 3.2651415206 0.1379676863 13.3565132308 .7727446217
0.0 0.0035 0.7972 0.1993 0.0000000000 0.0000000000 0.4285850457 0.0379710322 9.6475797475 0.8355675486 3.2173324035 0.2515990151 13.2934971967 1.1251375959
0.0015 0.0035 0.7959999999999999 0.19899999999999998 0.0011254461 0.0006537427 0.4596995714 0.0355409839 9.5322931729 0.2662126060 3.2428532845 0.2074303272 13.2359714749 .5098376598
0.0015 0.004 0.7956 0.1989 0.0013398167 0.0002248339 0.4887086029 0.0308380173 9.5494223151 0.2151818606 3.2006587612 0.1539345229 13.2401294959 .4001792347
0.0015 0.0045 0.7952 0.1988 0.0012219129 0.0006586450 0.6028731783 0.0291670790 9.7143089276 0.4140841811 3.2569748387 0.0905204541 13.5753788575 .5344303592
0.0015 0.005 0.7948 0.1987 0.0012219129 0.0003279241 0.6159740313 0.0850680915 9.4989285828 0.0870994212 3.1341343313 0.2736342047 13.2502588583 .4461296415
0.0015 0.0055 0.7944 0.1986 0.0012111943 0.0003987525 0.7022992943 0.1020981786 9.5339316126 0.5198980358 3.1371968370 0.2379721463 13.3746389382 .8603671132
0.0015 0.006 0.794 0.1985 0.0012540685 0.0001987992 0.7572760878 0.0749584564 9.5537418379 0.2955809994 3.2501692704 0.1286711428 13.5624412646 .4994093978
0.0015 0.0065 0.7936 0.1984 0.0011040090 0.0003076798 0.8260555657 0.1070471215 9.7373960324 0.2053173011 3.1562524282 0.1969838792 13.7208080353 .5096559816
0.0015 0.006999999999999999 0.7932 0.1983 0.0012969426 0.0001249985 0.9196330866 0.1196676860 9.5065249850 0.4401785284 3.2522109409 0.2362497915 13.6796659551 .7962210044
0.0015 0.0075 0.7928 0.1982 0.0011468831 0.0005100040 0.9418577478 0.0691682852 9.6273226749 0.3285088380 3.2067837726 0.0828114904 13.7771110784 .4809986176
0.0015 0.008 0.7924 0.1981 0.0013719723 0.0004476191 1.0415178075 0.0977157246 9.5818932108 0.2565679494 3.2930443505 0.1500739684 13.9178273411 .5048052615
0.0 0.004 0.7968 0.1992 0.0000000000 0.0000000000 0.4856673334 0.0381952216 9.5322931729 0.1691463354 3.2207351876 0.1932979078 13.2386956939 .4006394648
0.0015 0.0085 0.792 0.198 0.0011361646 0.0004414162 1.0850313547 0.1316137143 9.6000649964 0.4107566877 3.2061032158 0.1522965452 13.8923357315 .6951083634
0.0015 0.009000000000000001 0.7916 0.1979 0.0013183797 0.0006416813 1.1636364723 0.0880126308 9.5732541651 0.5514042000 3.2106969744 0.2064270328 13.9489059915 .8464855449
0.0015 0.0095 0.7912 0.1978 0.0011683202 0.0001249985 1.1917097286 0.0553888816 9.5559760739 0.3618762159 3.1678218942 0.0808360003 13.9166760169 .4982260963
0.0015 0.01 0.7908 0.1977 0.0011147275 0.0006264614 1.2995578214 0.0939394339 9.5369105938 0.1374489168 3.1877281814 0.1041463209 14.0253113241 .3361611330
0.002 0.0 0.7984 0.1996 0.0014577206 0.0004517071 0.0000000000 0.0000000000 9.7379918286 0.5349279923 3.2598672052 0.1726489646 12.9993167544 .7080286640
0.002 0.0005 0.7979999999999999 0.1995 0.0015327504 0.0004627627 0.0715868035 0.0167003762 9.7446945364 0.4166343588 3.2146101761 0.1102964071 13.0324242664 .5440939048
0.002 0.001 0.7976 0.1994 0.0013826909 0.0005565387 0.1326461359 0.0104203517 9.8076999900 0.5251441238 3.2693950008 0.0364336338 13.2111238176 .5725546480
0.002 0.0015 0.7972 0.1993 0.0016077801 0.0005548847 0.1763936269 0.0322265548 9.5677430498 0.7897458542 3.2336657673 0.1660035609 12.9794102241 .9885308546
0.002 0.002 0.7968 0.1992 0.0017685581 0.0004981524 0.2468107114 0.0417443856 9.4692877193 0.4272127097 3.2222664405 0.2383027822 12.9401334293 .7077580299
0.002 0.0025 0.7964 0.1991 0.0017792766 0.0005886417 0.3132507512 0.0487457154 9.5196325025 0.2424506446 3.1941934713 0.1296786705 13.0288560016 .4214636722
0.0 0.0045 0.7964 0.1991 0.0000000000 0.0000000000 0.5738641469 0.0926086568 9.5599976985 0.7396616697 3.2110372528 0.1175296224 13.3448990982 .9497999489
0.002 0.003 0.7959999999999999 0.19899999999999998 0.0013612538 0.0004372321 0.3593376802 0.0439266479 9.6441539190 0.7864863698 3.2283914519 0.1979619208 13.2332443049 1.0288121706
0.002 0.0035 0.7956 0.1989 0.0014684392 0.0005532259 0.4412180110 0.0461622757 9.5025033603 0.4652607984 3.2234574149 0.1427767027 13.1686472254 .6547530027
0.002 0.004 0.7952 0.1988 0.0014470021 0.0004745297 0.5277772178 0.0477015945 9.6115340743 0.3556813800 3.2283914519 0.1180721967 13.3691497461 .5219297009
0.002 0.0045 0.7948 0.1987 0.0015113133 0.0006621244 0.5715247088 0.0250483794 9.5315484276 0.4786645400 3.1683323119 0.1692679049 13.2729167616 .6736429487
0.002 0.005 0.7944 0.1986 0.0016720913 0.0005565387 0.6356253107 0.0687269398 9.4065801639 0.7048641071 3.1965754202 0.1653017759 13.2404529861 .9394493615
0.002 0.0055 0.794 0.1985 0.0013934094 0.0003251092 0.7104873274 0.0743131611 9.6335785356 0.4628282415 3.1952143065 0.1841311867 13.5406735789 .7215976985
0.002 0.006 0.7936 0.1984 0.0015113133 0.0002078401 0.7940052648 0.0780461209 9.6206199671 0.6323858706 3.2357074378 0.0487394636 13.6518439830 .7593792952
0.002 0.0065 0.7932 0.1983 0.0015541874 0.0004287414 0.8501517773 0.0995776511 9.5336337144 0.2787145434 3.2831762765 0.1494074130 13.6685159556 .5281283489
0.002 0.006999999999999999 0.7928 0.1982 0.0014041279 0.0006893276 0.9257156254 0.0378555482 9.4259435420 0.6703294329 3.2367282730 0.1481223767 13.5897915683 .8569966854
0.002 0.0075 0.7924 0.1981 0.0018221508 0.0004178854 0.9577659263 0.0977022815 9.3840888554 0.6641328546 3.2168219858 0.1210674063 13.5604989183 .8833204278
