# Supplementary material for: Multipressure Sampling for Improving the Performance of MOF-based Electronic Noses
Source: ACS Sens. 2024 Jul 12;9(7):3531–9. doi: 10.1021/acssensors.4c00199 (PMC11287752; doi:10.1021/acssensors.4c00199)
Supplement: Supplementary file 2 — se4c00199_si_002.zip [file se4c00199_si_002.zip › Multiplex_Adsorption_Data/Hydrogen_1bar/MOF-801_EQeq.csv]

H2_comp CO2_comp N2_comp O2_comp H2_mass H2_error CO2_mass CO2_error N2_mass N2_error O2_mass O2_error total_mass total_error
0.0 0.0 0.8 0.2 0.0000000000 0.0000000000 0.0000000000 0.0000000000 13.0485298745 0.6400066784 2.7799253106 0.1010290131 15.8284551851 .7410356915
0.0 0.0005 0.7996 0.1999 0.0000000000 0.0000000000 20.4292187981 1.1256226195 7.4376327695 0.2121190187 1.8846007148 0.1071537326 29.7514522824 1.4448953708
0.0 0.005 0.7959999999999999 0.19899999999999998 0.0000000000 0.0000000000 46.0590139649 1.0083704848 3.4460576692 0.1101315992 0.9686043083 0.0237844381 50.4736759424 1.1422865221
0.002 0.008 0.792 0.198 0.0003431197 0.0002281550 54.3268325767 3.2430258870 2.6673353293 0.1801956262 0.7658472659 0.0384852606 57.7603582916 3.4619349288
0.002 0.0085 0.7916 0.1979 0.0003743124 0.0002127059 54.7303857291 3.3992728235 2.5946213451 0.1633320047 0.7559446020 0.0558349124 58.0813259886 3.6186524465
0.002 0.009000000000000001 0.7912 0.1978 0.0003431197 0.0001871562 53.2630589782 3.9179948872 2.5727312932 0.2077649592 0.7563159519 0.0547340575 56.5924493430 4.1806810601
0.002 0.0095 0.7908 0.1977 0.0003509179 0.0002092470 56.3423856894 1.6683239702 2.4804029557 0.1280641904 0.7371295407 0.0502688226 59.5602691037 1.8468662302
0.002 0.01 0.7904 0.1976 0.0003353216 0.0002543688 55.3684796845 1.4712927107 2.4178754313 0.2108699189 0.6943005195 0.0731365528 58.4809909569 1.7555535512
0.0025 0.0 0.7979999999999999 0.1995 0.0010761483 0.0003508313 0.0000000000 0.0000000000 13.1121410648 0.4366109278 2.8012160379 0.1969423006 15.9144332510 .6339040597
0.0025 0.0005 0.7976 0.1994 0.0008110103 0.0003211485 20.3248838836 1.0601058520 7.5520678921 0.4235534330 1.8805158660 0.1050586998 29.7582786520 1.5890391333
0.0025 0.001 0.7972 0.1993 0.0005224778 0.0005092155 28.5898090312 1.8075222364 5.8724940614 0.5342960571 1.5963094134 0.1226302087 36.0591349838 2.4649577177
0.0025 0.0015 0.7968 0.1992 0.0006004596 0.0003933250 32.0406905850 2.3425569032 5.2670499043 0.3387875954 1.4344008593 0.0879108949 38.7427418082 2.7696487185
0.0025 0.002 0.7964 0.1991 0.0006550468 0.0001341649 34.8007150128 2.3958876433 4.8019404855 0.3602145989 1.3138359269 0.1332161353 40.9171464720 2.8894525424
0.0 0.0055 0.7956 0.1989 0.0000000000 0.0000000000 48.4228040028 4.3023473870 3.2802567814 0.2664989901 0.9421146825 0.0885700422 52.6451754667 4.6574164193
0.0025 0.0025 0.7959999999999999 0.19899999999999998 0.0004912851 0.0001528124 38.0779887153 1.2864964729 4.3873298993 0.0839639023 1.2140665886 0.0405102474 43.6798764883 1.4111234350
0.0025 0.003 0.7956 0.1989 0.0004366979 0.0001871562 41.0492360289 3.4445257315 4.1508739925 0.3031998907 1.1582403211 0.0925336248 46.3587870404 3.8404464032
0.0025 0.0035 0.7952 0.1988 0.0004678906 0.0003381209 42.0719905175 3.8905849659 3.8434379671 0.2922850932 1.1030329701 0.1152538838 47.0189293453 4.2984620638
0.0025 0.004 0.7948 0.1987 0.0004600924 0.0001871562 44.0087392820 4.0263906825 3.6662585870 0.1544345245 1.0465877861 0.0733858551 48.7220457475 4.2543982183
0.0025 0.0045 0.7944 0.1986 0.0004990833 0.0001997308 44.9686885773 1.9779735144 3.5514983646 0.2713553161 1.0197268104 0.0651321321 49.5404128356 2.3146606934
0.0025 0.005 0.794 0.1985 0.0005146796 0.0002172320 47.5768912373 2.0082428251 3.2630264930 0.1305741456 0.9487989806 0.0342054265 51.7892313905 2.1732396292
0.0025 0.0055 0.7936 0.1984 0.0005302760 0.0002683298 48.9080549675 3.0017787588 3.0814040825 0.3138817379 0.8875262480 0.0541939056 52.8775155740 3.3701227321
0.0025 0.006 0.7932 0.1983 0.0005692669 0.0002009449 50.0186346044 4.0480056036 3.0568048658 0.1880772083 0.8622744551 0.0802375522 53.9382831922 4.3165213090
0.0025 0.0065 0.7928 0.1982 0.0005302760 0.0001818832 50.8778232645 2.2299957103 2.9719538232 0.0768562895 0.8450685767 0.0274743158 54.6953759404 2.3345081988
0.0025 0.006999999999999999 0.7924 0.1981 0.0003977070 0.0002934436 53.4875577584 2.3891036385 2.7803616861 0.1339923020 0.8179600344 0.0464911349 57.0862771859 2.5698805190
0.0 0.006 0.7952 0.1988 0.0000000000 0.0000000000 48.6124110090 2.0200974410 3.0759857529 0.2967646414 0.8777473674 0.0882372638 52.5661441293 2.4050993462
0.0025 0.0075 0.792 0.198 0.0004990833 0.0001247708 52.0379322002 0.5257731004 2.7657321960 0.2067032477 0.8058292712 0.0457295110 55.6099927507 .7783306299
0.0025 0.008 0.7916 0.1979 0.0004211015 0.0002172320 56.6652622520 2.6477225409 2.6282149891 0.0850566623 0.7461657214 0.0397620008 60.0400640640 2.7727584360
0.0025 0.0085 0.7912 0.1978 0.0004522942 0.0002395957 54.5646072515 1.3436867056 2.5980890761 0.1623474797 0.7678277986 0.0456396255 57.9309764204 1.5519134065
0.0025 0.009000000000000001 0.7908 0.1977 0.0004756887 0.0001146093 54.7838297147 2.2102504254 2.5346946190 0.1307388046 0.7592867511 0.0553265649 58.0782867735 2.3964304042
0.0025 0.0095 0.7904 0.1976 0.0004756887 0.0002807343 56.7171744037 2.6128822867 2.4853878190 0.2766987702 0.7470322045 0.0935919616 59.9500701159 2.9834537528
0.0025 0.01 0.79 0.1975 0.0005068814 0.0001635759 57.8292858745 1.8909303980 2.4330467544 0.0879643085 0.7272268768 0.0800792798 60.9900663871 2.0591375622
0.003 0.0 0.7976 0.1994 0.0013490845 0.0007358438 0.0000000000 0.0000000000 12.7816229551 0.9088345366 2.7806680104 0.1687115042 15.5636400500 1.0782818846
0.003 0.0005 0.7972 0.1993 0.0010059647 0.0002581656 21.0928433199 2.1407336442 7.1743019476 0.7267698798 1.8167674674 0.1773890244 30.0849186996 3.0451507140
0.003 0.001 0.7968 0.1992 0.0007330285 0.0002385783 28.3501621149 1.5208632266 5.8736860940 0.2292475753 1.5592982072 0.0628672937 35.7838794446 1.8132166739
0.003 0.0015 0.7964 0.1991 0.0008266067 0.0003359557 33.2247982530 2.8567312033 5.0719900362 0.3576527081 1.3674340950 0.1023100223 39.6650489909 3.3170298894
0.0 0.0065 0.7948 0.1987 0.0000000000 0.0000000000 52.2523889577 1.7972411073 2.9563490338 0.2336514433 0.8461826264 0.0457656836 56.0549206179 2.0766582342
0.003 0.002 0.7959999999999999 0.19899999999999998 0.0007876158 0.0006733579 35.4188951264 1.2747381533 4.7030017858 0.1563882760 1.3113602610 0.0422346001 41.4340447890 1.4740343873
0.003 0.0025 0.7956 0.1989 0.0007876158 0.0003016191 39.4462568687 2.0991508161 4.1995305929 0.2660814541 1.1779218655 0.1025218681 44.8244969429 2.4680557574
0.003 0.003 0.7952 0.1988 0.0006940377 0.0001935456 40.0261411328 1.9068196921 4.0336213385 0.2315158874 1.1440052418 0.0710158062 45.2044617508 2.2095449313
0.003 0.0035 0.7948 0.1987 0.0007018358 0.0001304884 41.6051215606 1.4266047964 4.0223512128 0.1914817773 1.1287798961 0.0324057015 46.7569545053 1.6506227636
0.003 0.004 0.7944 0.1986 0.0006472486 0.0002983758 45.8922142647 3.8133827441 3.5635270564 0.3125405276 1.0235640927 0.0408252255 50.4799526624 4.1670468730
0.003 0.0045 0.794 0.1985 0.0006628450 0.0002033516 46.2138994009 1.2733473995 3.5022999312 0.1581356385 1.0052441645 0.0559763349 50.7221063416 1.4876627245
0.003 0.005 0.7936 0.1984 0.0006082577 0.0002901089 47.1282340843 1.2142660398 3.2232559533 0.1348254633 0.9356779510 0.0350234556 51.2877762463 1.3844050676
0.003 0.0055 0.7932 0.1983 0.0005848632 0.0002416176 47.8342393462 2.6024629073 3.2066758645 0.3017572042 0.9260228537 0.1021025393 51.9675229276 3.0065642684
0.003 0.006 0.7928 0.1982 0.0005926614 0.0002334248 48.4638231128 2.3028481545 3.1701563225 0.1290070500 0.9122829076 0.0701754145 52.5468550043 2.5022640438
0.003 0.0065 0.7924 0.1981 0.0004834869 0.0002543688 50.7838707803 1.2085510353 2.8996733055 0.2447882133 0.8511339583 0.0145285950 54.5351615310 1.4681222124
0.0 0.006999999999999999 0.7944 0.1986 0.0000000000 0.0000000000 53.3016952353 1.8567362565 2.8075617011 0.1142712239 0.8191978674 0.0476242466 56.9284548038 2.0186317270
0.003 0.006999999999999999 0.792 0.198 0.0004522942 0.0003933250 52.8481021729 1.0725552145 2.8777832536 0.1348515908 0.8019919889 0.0406145055 56.5283297096 1.2484146358
0.003 0.0075 0.7916 0.1979 0.0004912851 0.0001446346 53.4783667545 2.7652369191 2.7026628387 0.1941159992 0.8048390048 0.0625741407 56.9863598831 3.0220716936
0.003 0.008 0.7912 0.1978 0.0005224778 0.0003064197 54.5315877190 2.6292795900 2.6840237846 0.2058641290 0.7793396454 0.0679542123 57.9954736268 2.9034043510
0.003 0.0085 0.7908 0.1977 0.0005926614 0.0003927061 55.7795218029 2.2017889892 2.5901783148 0.1667671388 0.7471559878 0.0378736438 59.1174487669 2.4068224779
0.003 0.009000000000000001 0.7904 0.1976 0.0004600924 0.0001512122 56.8613370017 4.3433979492 2.5241830594 0.0990463550 0.7212852785 0.0431263569 60.1072654320 4.4857218733
0.003 0.0095 0.79 0.1975 0.0005770650 0.0002172320 55.0622830918 1.8355533378 2.4284953575 0.1812607422 0.7258652605 0.0719878370 58.2172207748 2.0890191490
0.003 0.01 0.7896 0.1974 0.0005068814 0.0001910155 56.8650814848 2.0411289262 2.3882913513 0.1423318372 0.7194285290 0.0432824016 59.9733082465 2.2269341805
0.0035 0.0 0.7972 0.1993 0.0017233969 0.0005434159 0.0000000000 0.0000000000 12.9619449664 0.3772512411 2.8404553434 0.1091670445 15.8041237067 .4869617015
0.0035 0.0005 0.7968 0.1992 0.0011775246 0.0003249136 21.2581111861 1.9769159690 7.2590446236 0.2783409399 1.8598440552 0.1202343056 30.3781773895 2.3758161281
0.0035 0.001 0.7964 0.1991 0.0011151392 0.0001267054 27.4259556125 0.7657145352 6.0891188816 0.5617810324 1.5970521132 0.1100839327 35.1132417465 1.4377062057
0.0 0.0075 0.794 0.1985 0.0000000000 0.0000000000 53.5988710278 4.0701175918 2.7215186259 0.2860134179 0.7816915280 0.0790431721 57.1020811817 4.4351741818
0.0035 0.0015 0.7959999999999999 0.19899999999999998 0.0009669738 0.0005675015 32.2568493802 2.3039057203 5.2538291799 0.4122169493 1.4106344661 0.0888808904 38.9222800000 2.8055710615
0.0035 0.002 0.7956 0.1989 0.0008344048 0.0002495416 36.1444738225 1.9908583665 4.6171754438 0.4508438928 1.3264618233 0.0626172224 42.0889454944 2.5045690233
0.0035 0.0025 0.7952 0.1988 0.0008422030 0.0002901089 38.5870682086 1.5552331802 4.4249331072 0.4452116431 1.2068871573 0.0973821388 44.2197306761 2.0981170710
0.0035 0.003 0.7948 0.1987 0.0007564231 0.0004259832 41.6434174101 2.0656578719 4.1218317455 0.2764953190 1.1375685103 0.0366615955 46.9035740890 2.3792407696
0.0035 0.0035 0.7944 0.1986 0.0009045884 0.0002385783 43.1728685392 2.8976430572 3.9318651073 0.2735878568 1.1198674987 0.0946811967 48.2255057336 3.2661506890
0.0035 0.004 0.794 0.1985 0.0008422030 0.0004144054 43.9154676129 1.7778028725 3.5754473817 0.1970835321 1.0031398485 0.0657213547 48.4948970461 2.0410221647
0.0035 0.0045 0.7936 0.1984 0.0007330285 0.0003466462 45.3302013971 1.3114173421 3.5353517422 0.2582814033 0.9871718030 0.0747306744 49.8534579708 1.6447760660
0.0035 0.005 0.7932 0.1983 0.0007018358 0.0003308486 47.9792529632 1.7922137868 3.2399444086 0.1860141537 0.9366682174 0.0679731499 52.1565674250 2.0465319390
0.0035 0.0055 0.7928 0.1982 0.0007252304 0.0002983758 48.7092569574 2.3861934672 3.1726487542 0.2462251164 0.9434762988 0.0677066354 52.8261072408 2.7004235948
0.0035 0.006 0.7924 0.1981 0.0005770650 0.0002057300 48.3474037302 2.2050395173 3.1520591014 0.1955091923 0.9103023748 0.0357079953 52.4103422714 2.4364624349
0.0 0.008 0.7936 0.1984 0.0000000000 0.0000000000 53.0657928021 2.7128174505 2.7801449530 0.2841288591 0.7976595735 0.1007063669 56.6435973286 3.0976526765
0.0035 0.0065 0.792 0.198 0.0006550468 0.0002581656 51.8680688320 1.9730250151 2.8560015683 0.2023956108 0.8481631592 0.0545692040 55.5728886063 2.2302479955
0.0035 0.006999999999999999 0.7916 0.1979 0.0005536705 0.0003173388 53.1027270214 1.6487962259 2.7916318119 0.2409147065 0.8120184361 0.0628594940 56.7069309399 1.9528877652
0.0035 0.0075 0.7912 0.1978 0.0006082577 0.0002446192 53.2496128799 1.4977052598 2.7237943244 0.2337867040 0.7845385439 0.0914342239 56.7585540059 1.8231708069
0.0035 0.008 0.7908 0.1977 0.0006082577 0.0003293749 54.0466771618 3.3274393976 2.6846739842 0.1592840004 0.7568110851 0.0615759392 57.4887704888 3.5486287121
0.0035 0.0085 0.7904 0.1976 0.0006394504 0.0001884514 55.3535017522 1.6639866266 2.5835679526 0.0590946791 0.7689418483 0.0376236072 58.7066510035 1.7608933643
0.0035 0.009000000000000001 0.79 0.1975 0.0005458723 0.0002205657 55.0263700952 1.5662526919 2.5293846559 0.1056124607 0.7450516718 0.0276832152 58.3013522952 1.6997689335
0.0035 0.0095 0.7896 0.1974 0.0006862395 0.0002591061 56.6952181166 2.5942217183 2.4763933917 0.2135922874 0.7324257754 0.0737673685 59.9047235232 2.8818404803
0.0035 0.01 0.7892 0.1973 0.0006784413 0.0003933250 57.2854848110 1.5539278485 2.4863631183 0.1128270589 0.7443089720 0.0204238691 60.5168353426 1.6875721015
0.004 0.0 0.7968 0.1992 0.0017701860 0.0003644344 0.0000000000 0.0000000000 13.0498302737 0.4281413661 2.7205093275 0.2831112107 15.7721097872 .7116170112
0.004 0.0005 0.7964 0.1991 0.0014504607 0.0001512122 20.4264955377 1.8289792686 7.2995737295 0.3473435860 1.8709845520 0.1018338645 29.5985042799 2.2783079313
0.0 0.0085 0.7932 0.1983 0.0000000000 0.0000000000 55.0103709402 2.8051240032 2.5563679376 0.2769210707 0.7564397352 0.1063914388 58.3231786130 3.1884365127
0.004 0.001 0.7959999999999999 0.19899999999999998 0.0010137629 0.0001559635 28.3513535414 2.1340044878 5.8232956280 0.3517644386 1.5804651512 0.1244760317 35.7561280835 2.6104009216
0.004 0.0015 0.7956 0.1989 0.0013334881 0.0006187645 31.9995012712 1.9958781879 5.3364045240 0.3274733024 1.4549488868 0.0426749092 38.7921881701 2.3666451640
0.004 0.002 0.7952 0.1988 0.0008577994 0.0002416176 36.7354213320 1.6731945697 4.8425779580 0.4318071396 1.3257191235 0.0702277972 42.9045762129 2.1754711241
0.004 0.0025 0.7948 0.1987 0.0008422030 0.0002292186 38.0747548436 1.6084721127 4.3827785023 0.3184550330 1.2424129639 0.0680272285 43.7007885128 1.9951835928
0.004 0.003 0.7944 0.1986 0.0008967902 0.0004730608 39.9321886485 2.2686357521 4.1165217824 0.2285220990 1.1532889892 0.0706350495 45.2028962103 2.5682659614
0.004 0.0035 0.794 0.1985 0.0008500012 0.0003056248 41.9623792859 3.1405485994 3.8976212638 0.2794838101 1.1016713538 0.0813172424 46.9625219047 3.5016552767
0.004 0.004 0.7936 0.1984 0.0008811939 0.0001605743 46.1274358828 4.0471526946 3.5455382019 0.3161732372 1.0155181783 0.0989628696 50.6893734569 4.4624493757
0.004 0.0045 0.7932 0.1983 0.0008110103 0.0003016191 45.7300100664 2.9491548840 3.4158233897 0.1822884585 0.9780118389 0.0222176366 50.1246563053 3.1539625982
0.004 0.005 0.7928 0.1982 0.0007642213 0.0002069090 46.3958472372 3.4906856639 3.2964034038 0.2536170968 0.9345639013 0.0449113373 50.6275787636 3.7894210070
0.004 0.0055 0.7924 0.1981 0.0006706431 0.0002763681 47.2671203653 3.0076145509 3.1860862117 0.2249575636 0.8814608664 0.1115957064 51.3353380865 3.3444441890
0.0 0.009000000000000001 0.7928 0.1982 0.0000000000 0.0000000000 55.8089670561 3.5127770070 2.6013400739 0.1782859367 0.7394814233 0.0505630152 59.1497885533 3.7416259589
0.004 0.006 0.792 0.198 0.0006706431 0.0002172320 50.0594835106 3.2784606931 3.0113992632 0.2701997958 0.8732911687 0.0528599614 53.9448445856 3.6017376823
0.004 0.0065 0.7916 0.1979 0.0005536705 0.0001341649 50.4323999833 2.5776646570 2.9553737344 0.1838270535 0.8635122881 0.0524607579 54.2518396763 2.8140866333
0.004 0.006999999999999999 0.7912 0.1978 0.0007564231 0.0001057796 51.3462240555 5.6630779758 2.9115936307 0.2699355939 0.8331853801 0.0482938916 55.0917594894 5.9814132409
0.004 0.0075 0.7908 0.1977 0.0008811939 0.0003256614 51.6486761650 2.3269533186 2.7444923437 0.2121987249 0.7792158621 0.0457496104 55.1732655647 2.5852273153
0.004 0.008 0.7904 0.1976 0.0005536705 0.0003056248 52.9248640757 3.0738225128 2.7069975024 0.1075638749 0.8052103547 0.0566327190 56.4376256033 3.2383247315
0.004 0.0085 0.79 0.1975 0.0006472486 0.0002292186 53.4678141204 2.8331114571 2.5355615517 0.2843838394 0.7353965745 0.0943530832 56.7394194952 3.2120775983
0.004 0.009000000000000001 0.7896 0.1974 0.0006550468 0.0004282612 55.5744262531 2.2715316079 2.5210404282 0.1225039165 0.7446803219 0.0419652766 58.8408020500 2.4364290622
0.004 0.0095 0.7892 0.1973 0.0006004596 0.0002901089 55.7500765497 1.5994589188 2.5175726972 0.0631902694 0.7454230217 0.0474824729 59.0136727282 1.7104217700
0.004 0.01 0.7888 0.1972 0.0006940377 0.0002719317 56.4632303702 3.7960873475 2.4595965698 0.2032289422 0.7258652605 0.0477771462 59.6493862382 4.0473653676
0.0045 0.0 0.7964 0.1991 0.0018949568 0.0007681896 0.0000000000 0.0000000000 12.7511719423 0.8173719678 2.7635859152 0.1451432938 15.5166528143 .9632834512
0.0 0.0095 0.7924 0.1981 0.0000000000 0.0000000000 56.2222218237 1.4274602550 2.4530945742 0.2316325223 0.7324257754 0.0387075737 59.4077421733 1.6978003510
0.0045 0.0005 0.7959999999999999 0.19899999999999998 0.0015674334 0.0003927061 20.7156717528 1.0743293606 7.5321284389 0.3097521407 1.8567494728 0.0459367808 30.1061170979 1.4304109882
0.0045 0.001 0.7956 0.1989 0.0015986261 0.0002365304 27.9346946983 1.2127460351 6.0352606847 0.2798776603 1.6001466956 0.0987495953 35.5717007047 1.5916098211
0.0045 0.0015 0.7952 0.1988 0.0010527538 0.0003158021 33.6537117679 2.2889858819 5.0307023641 0.4267270056 1.3920669714 0.0425382524 40.0775338572 2.7585669420
0.0045 0.002 0.7948 0.1987 0.0009513775 0.0002127059 35.5315700260 2.6565542287 4.8006400864 0.2406255743 1.3043046130 0.1012713822 41.6374661029 2.9986638911
0.0045 0.0025 0.7944 0.1986 0.0010683501 0.0006773200 38.2550006421 3.1434028468 4.4148550140 0.5321035885 1.2192654871 0.0965985698 43.8901894933 3.7727823251
0.0045 0.003 0.794 0.1985 0.0009513775 0.0002127059 40.9375823520 2.5984943946 4.1350524699 0.3852328599 1.1463571245 0.1090260355 46.2199433239 3.0929659959
0.0045 0.0035 0.7936 0.1984 0.0009201848 0.0002495416 44.2449821228 4.3667488938 3.8660865851 0.4311037197 1.0849606086 0.1284558158 49.1969495013 4.9265579709
0.0045 0.004 0.7932 0.1983 0.0009435793 0.0005434159 46.3601044443 2.7264347774 3.5467302345 0.2168300448 1.0189841106 0.0706957616 50.9267623687 3.0145039997
0.0045 0.0045 0.7928 0.1982 0.0008032121 0.0002446192 45.6452485860 2.1633699348 3.4238425176 0.1301554518 1.0095765800 0.0511415307 50.0794708957 2.3449115365
0.0045 0.005 0.7924 0.1981 0.0008733957 0.0002127059 48.5540311139 3.6220671982 3.3011715339 0.2438750157 0.9281271698 0.0855900419 52.7842032133 3.9517449617
0.0 0.001 0.7992 0.1998 0.0000000000 0.0000000000 28.3200360466 2.6192467436 6.0671204631 0.4125079959 1.6385195181 0.1399257265 36.0256760278 3.1716804660
0.0 0.01 0.792 0.198 0.0000000000 0.0000000000 58.0592311756 3.1140172100 2.4680491641 0.2024919037 0.7389862902 0.0467894318 61.2662666299 3.3632985455
0.0045 0.0055 0.792 0.198 0.0008889921 0.0001736736 47.8257291574 2.9777070358 3.2397276755 0.1646436303 0.9130256074 0.0644596103 51.9793714324 3.2069839500
0.0045 0.006 0.7916 0.1979 0.0008889921 0.0001146093 50.0639088088 1.1480273821 3.1040527006 0.2426389734 0.8981716116 0.0744282529 54.0670221131 1.4652092177
0.0045 0.0065 0.7912 0.1978 0.0006706431 0.0001935456 50.5049067918 1.4620457181 2.9384685459 0.1121861723 0.8786138505 0.0395146069 54.3226598313 1.6139400429
0.0045 0.006999999999999999 0.7908 0.1977 0.0008577994 0.0004155777 52.4096572465 1.8956897698 2.8396382127 0.2321984325 0.7974120069 0.0514712328 56.0475652655 2.1797750128
0.0045 0.0075 0.7904 0.1976 0.0009123866 0.0003366790 52.6103274981 3.3556769023 2.6952939104 0.1731813442 0.7986498399 0.0811421944 56.1051836350 3.6103371199
0.0045 0.008 0.79 0.1975 0.0006706431 0.0002581656 53.3983709799 2.6225159048 2.7258532897 0.2169123510 0.7878806929 0.0705760220 56.9127756056 2.9102624434
0.0045 0.0085 0.7896 0.1974 0.0006940377 0.0003501372 55.3320560764 1.8092383080 2.5783663561 0.1576852723 0.7482700375 0.0379108454 58.6593865077 2.0051845629
0.0045 0.009000000000000001 0.7892 0.1973 0.0007642213 0.0002983758 55.6397845030 3.0528199021 2.5134547667 0.1203472374 0.7204187954 0.0383208782 58.8744222864 3.2117863935
0.0045 0.0095 0.7888 0.1972 0.0007408267 0.0000986400 56.3621293274 3.5396257494 2.5068444045 0.1651282171 0.7415857394 0.0610963062 59.6113002980 3.7659489127
0.0045 0.01 0.7884 0.1971 0.0007954140 0.0002983758 54.3792553397 2.2236183679 2.4934069469 0.2532556732 0.7325495586 0.0285464790 57.6060072592 2.5057188959
0.0005 0.0 0.7996 0.1999 0.0002573398 0.0001528124 0.0000000000 0.0000000000 12.9702891941 0.1888807029 2.7713842630 0.1204466830 15.7419307969 .3094801983
0.005 0.0 0.7959999999999999 0.19899999999999998 0.0023004619 0.0003590550 0.0000000000 0.0000000000 12.6885360513 0.4919339194 2.8270867472 0.1501311283 15.5179232604 .6424241027
0.005 0.0005 0.7956 0.1989 0.0016532133 0.0005139702 20.6331229215 1.4888911871 7.4519371598 0.4356420080 1.9110903407 0.0835969017 29.9978036353 2.0086440670
0.005 0.001 0.7952 0.1988 0.0014036717 0.0004213902 28.3821604248 1.6031972043 5.9566949045 0.5137598819 1.5511285095 0.0666933567 35.8913875105 2.1840718331
0.005 0.0015 0.7948 0.1987 0.0012633045 0.0003644344 32.4020332009 3.2394050067 5.2835216265 0.3941621782 1.4287068276 0.1057448484 39.1155249595 3.7396764677
0.005 0.002 0.7944 0.1986 0.0011931209 0.0002728247 35.4311497983 1.1881244728 4.7996647870 0.2672069698 1.3317845052 0.0567861867 41.5637922114 1.5123904540
0.005 0.0025 0.794 0.1985 0.0011151392 0.0004231184 37.7236244541 3.2503018932 4.4068358861 0.3469453589 1.2196368370 0.0718139449 43.3512123164 3.6694843154
0.005 0.003 0.7936 0.1984 0.0010449556 0.0003988521 40.7127431642 2.6867145558 4.0949568303 0.2660205418 1.1087270018 0.0502297921 45.9174719519 3.0033637418
0.005 0.0035 0.7932 0.1983 0.0010995428 0.0001871562 43.0761927946 3.4621441846 3.8399702361 0.2005795095 1.0744390282 0.0972152132 47.9917016017 3.7601260635
0.005 0.004 0.7928 0.1982 0.0009903684 0.0003366790 46.0387597156 1.7469523849 3.5046839962 0.2756624622 1.0022733654 0.0593210067 50.5467074456 2.0822725328
0.005 0.0045 0.7924 0.1981 0.0009045884 0.0002674217 46.0488017384 1.2923344835 3.4887541070 0.2787305067 1.0052441645 0.0584351571 50.5437045983 1.6297675690
0.0005 0.0005 0.7992 0.1998 0.0001871562 0.0000909416 21.0351442399 1.9159909723 7.4041474922 0.7315741957 1.8692515859 0.0502651648 30.3087304742 2.6979212744
0.005 0.005 0.792 0.198 0.0009513775 0.0001605743 45.9592745523 2.1319040377 3.3899237739 0.3189187418 0.9483038474 0.0753164154 50.2984535511 2.5262997692
0.005 0.0055 0.7916 0.1979 0.0010215611 0.0003570168 50.3151295818 3.1981483493 3.1917212746 0.1749449018 0.9257752871 0.0697435132 54.4336477046 3.4431937811
0.005 0.006 0.7912 0.1978 0.0008889921 0.0003864624 49.4156026269 1.6492939436 3.0820542821 0.0746972115 0.9036180767 0.0613845357 53.4021639778 1.7857621532
0.005 0.0065 0.7908 0.1977 0.0008422030 0.0003710490 50.6526436692 2.2073255149 2.8395298461 0.2710937998 0.8445734435 0.1092035311 54.3375891618 2.5879938948
0.005 0.006999999999999999 0.7904 0.1976 0.0009435793 0.0003431197 53.1020462063 1.7590335509 2.8645625292 0.0603764356 0.7993925397 0.0514116610 56.7669448545 1.8711647672
0.005 0.0075 0.79 0.1975 0.0008655975 0.0003957910 52.0006575733 1.6781101420 2.7333305846 0.2632595490 0.7795872120 0.0261132889 55.5144409674 1.9678787709
0.005 0.008 0.7896 0.1974 0.0010527538 0.0003381209 53.8849835748 2.6955870905 2.5881193495 0.1701964193 0.7710461644 0.0722682473 57.2452018425 2.9383898780
0.005 0.0085 0.7892 0.1973 0.0008188085 0.0002789960 54.7662987258 3.1818887153 2.6494548414 0.1288813695 0.7771115460 0.0621466127 58.1936839217 3.3731956935
0.005 0.009000000000000001 0.7888 0.1972 0.0007642213 0.0002009449 56.6337745535 2.0841031938 2.5411966146 0.1279570415 0.7164577299 0.0304577351 59.8921931193 2.2427189153
0.005 0.0095 0.7884 0.1971 0.0008110103 0.0006381176 55.3375025973 3.7916314649 2.5176810638 0.1988266832 0.7219041950 0.0632269772 58.5778988664 4.0543232429
0.0005 0.001 0.7988 0.1997 0.0001793580 0.0001947984 28.4207966819 1.0048542632 5.9427156139 0.4609244866 1.6021272284 0.1636967546 35.9658188822 1.6296703028
0.005 0.01 0.7879999999999999 0.19699999999999998 0.0007876158 0.0001665235 55.4740060254 2.8105843031 2.3866658524 0.1273045060 0.6905870206 0.0649993159 58.5520465142 3.0030546485
0.0055 0.0 0.7956 0.1989 0.0026435817 0.0003895967 0.0000000000 0.0000000000 12.7472707450 0.4674118375 2.7889614914 0.3235236048 15.5388758181 .7913250390
0.0055 0.0005 0.7952 0.1988 0.0017311951 0.0004946773 21.4512924716 1.9655807052 7.3437872996 0.3170937626 1.8396673776 0.0922018574 30.6364783439 2.3753710025
0.0055 0.001 0.7948 0.1987 0.0014972498 0.0005460951 27.6559009136 1.3900143788 6.0340686521 0.2480516767 1.5940813140 0.0720907807 35.2855481295 1.7107029313
0.0055 0.0015 0.7944 0.1986 0.0013100936 0.0005505313 32.6942730839 2.3489291240 5.1427534217 0.5213794192 1.3916956215 0.0801962939 39.2300322207 2.9510553684
0.0055 0.002 0.794 0.1985 0.0012711027 0.0004563099 36.3657387310 1.7386456906 4.7070113497 0.4094648042 1.3059137958 0.1093841006 42.3799349792 2.2579509053
0.0055 0.0025 0.7936 0.1984 0.0012321118 0.0003142578 38.4497137616 2.3486903451 4.3368310668 0.4224635194 1.1914142450 0.1273825769 43.9791911852 2.8988506992
0.0055 0.003 0.7932 0.1983 0.0013100936 0.0004344641 41.3550922140 2.9797460644 4.0536691583 0.3328527854 1.1326171784 0.0572516154 46.5426886443 3.3702849293
0.0055 0.0035 0.7928 0.1982 0.0011619282 0.0005610353 42.1521564959 1.4950095878 3.8950204656 0.1469677951 1.1089745684 0.0946708389 47.1573134581 1.7372092571
0.0055 0.004 0.7924 0.1981 0.0010761483 0.0002637582 44.1190313287 2.9879920438 3.6743860815 0.1701329287 1.0303721741 0.0494848409 48.8248657326 3.2078735716
0.0005 0.0015 0.7984 0.1996 0.0001169726 0.0000493200 31.8841031112 2.3035254510 5.5136922708 0.5816987108 1.4850282283 0.1127029086 38.8829405829 2.9979763904
0.0055 0.0045 0.792 0.198 0.0010605519 0.0003249136 47.4078788879 2.7054155234 3.5214808182 0.2547397830 1.0030160652 0.0609265367 51.9334363232 3.0214067567
0.0055 0.005 0.7916 0.1979 0.0010761483 0.0005930717 48.1368616595 4.0821701967 3.3237117853 0.3091441941 0.9542454457 0.0535419645 52.4158950388 4.4454494270
0.0055 0.0055 0.7912 0.1978 0.0009435793 0.0001146093 48.1169478178 1.0508781945 3.1673387911 0.1946821458 0.9049796930 0.0514581329 52.1902098812 1.2971330825
0.0055 0.006 0.7908 0.1977 0.0009747720 0.0001972800 50.1820302292 1.4507840777 3.0428255753 0.1584146140 0.8732911687 0.0395409660 54.0991217452 1.6489369377
0.0055 0.0065 0.7904 0.1976 0.0008266067 0.0002057300 50.4021037113 3.2780725110 3.0205020571 0.2110491641 0.8668544372 0.0746510789 54.2902868123 3.5639784840
0.0055 0.006999999999999999 0.79 0.1975 0.0009981665 0.0001605743 52.3970621671 3.0095848042 2.8584940000 0.1214742626 0.8185789509 0.0379802985 56.0751332845 3.1691999396
0.0055 0.0075 0.7896 0.1974 0.0008733957 0.0002238498 52.0231244717 2.0010028017 2.7444923437 0.1080223076 0.7961741739 0.0399158434 55.5646643850 2.1491648025
0.0055 0.008 0.7892 0.1973 0.0009279829 0.0002334248 53.7527352411 2.2765914974 2.7567377688 0.1686588082 0.8028584720 0.0353457134 57.3132594648 2.4808294438
0.0055 0.0085 0.7888 0.1972 0.0009123866 0.0003219051 54.0100833500 2.6850113401 2.5739233258 0.2184231852 0.7257414772 0.0963399931 57.3106605396 3.0000964235
0.0055 0.009000000000000001 0.7884 0.1971 0.0008266067 0.0004531002 57.0679643855 2.6982293720 2.5357782849 0.0884260778 0.7449278885 0.0497824355 60.3494971656 2.8368909855
0.0005 0.002 0.7979999999999999 0.1995 0.0001481653 0.0000909416 35.4097041225 1.8248951987 4.8590496802 0.1454252228 1.3286899227 0.0723318253 41.5975918907 2.0427431884
0.0055 0.0095 0.7879999999999999 0.19699999999999998 0.0007720194 0.0003927061 55.6207216801 3.8059887975 2.4442085135 0.0946084426 0.7173242130 0.0506937568 58.7830264260 3.9516837030
0.0055 0.01 0.7876 0.1969 0.0009825702 0.0003535938 57.8226479273 2.6159101972 2.2804665909 0.1481960611 0.6684298102 0.0399956077 60.7725268986 2.8044554598
0.006 0.0 0.7952 0.1988 0.0026747744 0.0006384987 0.0000000000 0.0000000000 12.8244277594 0.3915215283 2.7864858254 0.2705817959 15.6135883592 .6627418229
0.006 0.0005 0.7948 0.1987 0.0019807367 0.0003769029 21.3265331040 1.9063999080 7.2322780751 0.5384999356 1.8489511250 0.1031155738 30.4097430408 2.5483923203
0.006 0.001 0.7944 0.1986 0.0017545896 0.0005288980 28.3515237451 1.2171245229 6.0177052965 0.2817001215 1.6146293415 0.1031417229 35.9856129727 1.6024952653
0.006 0.0015 0.794 0.1985 0.0016298188 0.0002850337 32.4394780316 1.3173383453 5.1906514559 0.1689843514 1.4192992970 0.1101390372 39.0510586033 1.5967467676
0.006 0.002 0.7936 0.1984 0.0014582589 0.0003743124 35.9582708919 2.6766562892 4.6673491765 0.3503711673 1.3243575073 0.0971817936 41.9514358346 3.1245835625
0.006 0.0025 0.7932 0.1983 0.0013178917 0.0002892692 39.6549266978 3.0601057973 4.2730031433 0.1815124588 1.1723516171 0.0569908844 45.1015993499 3.2988984097
0.006 0.003 0.7928 0.1982 0.0013646808 0.0003590550 40.3039136948 3.3044117968 4.0724165789 0.4060304070 1.1711137841 0.1261263736 45.5488087386 3.8369276324
0.006 0.0035 0.7924 0.1981 0.0012087173 0.0002514836 43.1841019884 2.7451029341 3.6855478406 0.6765731810 1.0406461878 0.1535144475 47.9115047341 3.5754420462
0.0005 0.0025 0.7976 0.1994 0.0001091745 0.0001665235 37.7724729378 2.6416628340 4.4982972909 0.2803743470 1.2556577768 0.0416059217 43.5265371800 2.9638096262
0.006 0.004 0.792 0.198 0.0012399100 0.0003604074 44.1447320988 1.5770341589 3.5552911954 0.3581076352 1.0021495821 0.0622638603 48.7034127863 1.9977660618
0.006 0.0045 0.7916 0.1979 0.0011775246 0.0003016191 46.7282552113 2.3384739199 3.4592783936 0.2000842936 0.9639005430 0.0618103939 51.1526116725 2.6006702265
0.006 0.005 0.7912 0.1978 0.0011697264 0.0005558081 47.0901084385 5.1952803123 3.2110105282 0.1871530912 0.9502843802 0.0591140097 51.2525730733 5.4421032213
0.006 0.0055 0.7908 0.1977 0.0011385337 0.0001341649 48.4188893160 2.6681165605 3.2272655172 0.3587869804 0.9216904383 0.0305160352 52.5689838052 3.0575537410
0.006 0.006 0.7904 0.1976 0.0011931209 0.0002983758 50.1330115418 3.1219395485 3.0897483102 0.1446985811 0.8777473674 0.0639057577 54.1017003403 3.3308422631
0.006 0.0065 0.79 0.1975 0.0010995428 0.0003134828 50.1850938972 2.3012898982 2.9072589670 0.1529737163 0.8450685767 0.0503881654 53.9385209837 2.5049652627
0.006 0.006999999999999999 0.7896 0.1974 0.0009357811 0.0001972800 53.0113275938 3.6990728631 2.8437561433 0.0910140045 0.8182076010 0.0533734291 56.6742271192 3.8436575767
0.006 0.0075 0.7892 0.1973 0.0009201848 0.0003256614 52.8789090563 1.8672249418 2.6779552554 0.1420083737 0.7920893251 0.0476422602 56.3498738216 2.0572012371
0.006 0.008 0.7888 0.1972 0.0010293592 0.0002815995 53.9496610096 1.8893754995 2.6251807244 0.3045853191 0.7594105344 0.1266467085 57.3352816276 2.3208891266
0.006 0.0085 0.7884 0.1971 0.0010527538 0.0004155777 52.8116785648 0.9981391428 2.6315743534 0.1494679802 0.7776066792 0.0411109659 56.2219123512 1.1891336666
0.0005 0.003 0.7972 0.1993 0.0001091745 0.0001341649 42.0915639517 2.6836638531 4.1243241771 0.2174660231 1.1721040505 0.0190706641 47.3881013538 2.9203347052
0.006 0.009000000000000001 0.7879999999999999 0.19699999999999998 0.0008500012 0.0002850337 55.4127326662 2.2458563576 2.5651456317 0.2215988465 0.7560683853 0.0597123240 58.7347966844 2.5274525618
0.006 0.0095 0.7876 0.1969 0.0009045884 0.0003323158 57.3542471364 1.4644158785 2.3724698287 0.2166102642 0.6992518514 0.0612315827 60.4268734049 1.7425900412
0.006 0.01 0.7872 0.1968 0.0008967902 0.0003556515 58.5696722991 2.4054434223 2.3269558595 0.1771104032 0.6673157605 0.0416942133 61.5648407093 2.6246036903
0.0065 0.0 0.7948 0.1987 0.0031036741 0.0002495416 0.0000000000 0.0000000000 12.8465345445 0.6518477500 2.7068931647 0.1740968854 15.5565313833 .8261941770
0.0065 0.0005 0.7944 0.1986 0.0021211039 0.0007054656 21.0220385491 1.2073763994 7.3346845058 0.2767661580 1.8319928131 0.0803161899 30.1908369719 1.5651642129
0.0065 0.001 0.794 0.1985 0.0016844060 0.0003323158 28.2119566490 1.8127964300 5.9422821476 0.4044284239 1.5690770878 0.1169641478 35.7250002904 2.3345213175
0.0065 0.0015 0.7936 0.1984 0.0017545896 0.0003945600 32.5336007196 3.1051625321 5.1321334955 0.3326288885 1.4266025116 0.0967792258 39.0940913163 3.5349652064
0.0065 0.002 0.7932 0.1983 0.0014504607 0.0004817228 35.6095233553 1.6273519720 4.6170670772 0.2090047470 1.2769485041 0.0647584247 41.5049893973 1.9015968665
0.0065 0.0025 0.7928 0.1982 0.0014036717 0.0006199427 37.6664359855 1.3177209297 4.5363339652 0.4008763719 1.2312724670 0.0803871268 43.4354460894 1.7996043711
0.0065 0.003 0.7924 0.1981 0.0014972498 0.0002183489 39.9897175247 2.8461272833 4.1234572444 0.2805379835 1.1661624522 0.0871926600 45.2808344711 3.2140762757
0.0005 0.0035 0.7968 0.1992 0.0001169726 0.0000493200 43.7796449998 2.3786098907 3.7517598291 0.2747074119 1.0800092767 0.0373981282 48.6115310782 2.6907647508
0.0065 0.0035 0.792 0.198 0.0015284425 0.0002628344 42.0655227740 2.5108140252 3.9119256541 0.2716553164 1.0897881572 0.0529028442 47.0687650278 2.8356350202
0.0065 0.004 0.7916 0.1979 0.0012087173 0.0002917810 44.2802143044 1.2935939334 3.7126394889 0.1584214338 1.0262873252 0.0757464785 49.0203498358 1.5280536267
0.0065 0.0045 0.7912 0.1978 0.0013256899 0.0003624265 45.7124790775 1.0008694067 3.4797596798 0.2784944707 0.9915042184 0.0374063214 50.1850686656 1.3171326253
0.0065 0.005 0.7908 0.1977 0.0012087173 0.0002959200 47.6659078120 1.7585536480 3.2164288579 0.2644921096 0.9288698696 0.0649521527 51.8124152568 2.0882938303
0.0065 0.0055 0.7904 0.1976 0.0011229373 0.0002674217 48.5126715964 2.4652028623 3.0551793669 0.1323148561 0.8956959457 0.0567321961 52.4646698463 2.6545173362
0.0065 0.006 0.79 0.1975 0.0011073410 0.0002728247 51.4725152571 1.5366038353 2.9255729213 0.2140602051 0.8637598547 0.0511966285 55.2629553741 1.8021334936
0.0065 0.0065 0.7896 0.1974 0.0010371574 0.0005186813 52.4695689755 1.6593242830 2.8100541327 0.1224904952 0.8250156824 0.1029859187 56.1056759480 1.8853193782
0.0065 0.006999999999999999 0.7892 0.1973 0.0010293592 0.0001446346 50.3003218533 2.4349407127 2.8837434162 0.1868566901 0.8380129287 0.0632822061 54.0231075574 2.6852242435
0.0065 0.0075 0.7888 0.1972 0.0011073410 0.0005483177 52.5926263054 4.4026549320 2.6866245829 0.1551673396 0.7798347786 0.0627912056 56.0601930079 4.6211617949
0.0065 0.008 0.7884 0.1971 0.0011697264 0.0002562742 52.5272680555 2.3911830023 2.7621560985 0.0281869821 0.8023633388 0.0171268854 56.0929572192 2.4367531440
0.0005 0.004 0.7964 0.1991 0.0001091745 0.0000583562 44.4917775976 1.8990829337 3.6444769017 0.3511755854 1.0249257090 0.0836906926 49.1612893828 2.3340075679
0.0065 0.0085 0.7879999999999999 0.19699999999999998 0.0009357811 0.0001910155 54.9635649019 2.8396904454 2.6630006655 0.1149307296 0.7777304625 0.0481171649 58.4052318110 3.0029293554
0.0065 0.009000000000000001 0.7876 0.1969 0.0009513775 0.0003508313 55.3642245901 3.1630730502 2.5493241091 0.2187362977 0.7412143895 0.0633335162 58.6557144662 3.4454936954
0.0065 0.0095 0.7872 0.1968 0.0009825702 0.0003323158 56.7711290006 3.0512855036 2.4264363922 0.1720326411 0.7306928092 0.0613575717 59.9292407722 3.2850080322
0.0065 0.01 0.7868 0.1967 0.0009591757 0.0002183489 55.4619215574 2.5995682196 2.4847376194 0.0608375885 0.7148485470 0.0383208782 58.6624668995 2.6989450352
0.006999999999999999 0.0 0.7944 0.1986 0.0032908303 0.0005460951 0.0000000000 0.0000000000 12.8471847440 0.2666096588 2.8212689322 0.1630646583 15.6717445065 .4302204122
0.006999999999999999 0.0005 0.794 0.1985 0.0023160583 0.0003438279 21.2085818874 1.4817419502 7.3710956812 0.2491969869 1.8464754590 0.0487813001 30.4284690859 1.7800640651
0.006999999999999999 0.001 0.7936 0.1984 0.0020977094 0.0002581656 27.9236314528 2.2891715626 6.0579093027 0.4988257312 1.5273621163 0.0664170934 35.5110005812 2.8546725528
0.006999999999999999 0.0015 0.7932 0.1983 0.0018637641 0.0003927061 32.0669019664 2.6377393726 5.2286881302 0.2667341942 1.4282116944 0.0834325141 38.7256655551 2.9882987870
0.006999999999999999 0.002 0.7928 0.1982 0.0019105531 0.0004438800 37.0375330340 1.9034598618 4.6225937735 0.3022745052 1.2743490548 0.0609386070 42.9363864154 2.2671168540
0.006999999999999999 0.0025 0.7924 0.1981 0.0013178917 0.0003864624 39.8778936441 2.2916450261 4.2578318202 0.1165420113 1.2061444575 0.0273603094 45.3431878135 2.4359338092
0.0 0.0015 0.7988 0.1997 0.0000000000 0.0000000000 32.7480574771 2.3549646841 5.2716013012 0.0440261875 1.4273452114 0.1213970264 39.4470039897 2.5203878980
0.0005 0.0045 0.7959999999999999 0.19899999999999998 0.0000701836 0.0000909416 46.4596736531 1.7516067415 3.3781118152 0.2759308842 0.9817253379 0.0588584051 50.8195809898 2.0864869724
0.006999999999999999 0.003 0.792 0.198 0.0016298188 0.0004394741 40.9159664725 1.5876410410 4.0375225359 0.3611009049 1.1459857746 0.0652684342 46.1011046018 2.0144498542
0.006999999999999999 0.0035 0.7916 0.1979 0.0017623878 0.0005544936 41.7012866939 2.2246297890 3.9764037772 0.1984303292 1.1084794352 0.0768852732 46.7879322941 2.5004998850
0.006999999999999999 0.004 0.7912 0.1978 0.0012555063 0.0003323158 45.4275579568 1.4163439065 3.4819270116 0.1594122314 0.9884096360 0.0369198083 49.8991501107 1.6130082620
0.006999999999999999 0.0045 0.7908 0.1977 0.0013646808 0.0004547079 45.1297013492 2.2926984094 3.5248401826 0.1308099249 1.0156419616 0.0563234410 49.6715481742 2.4802864832
0.006999999999999999 0.005 0.7904 0.1976 0.0014426626 0.0004067031 44.9286906900 1.5945007299 3.3819046460 0.2490004939 0.9663762089 0.0489443606 49.2784142075 1.8928522875
0.006999999999999999 0.0055 0.79 0.1975 0.0013958735 0.0005947100 48.0069961786 3.1424255133 3.1430646742 0.3687588907 0.8943343294 0.0996067210 52.0457910557 3.6113858350
0.006999999999999999 0.006 0.7896 0.1974 0.0013256899 0.0006744408 49.6161026748 2.5910426632 2.8709561582 0.1891865961 0.8420977775 0.0579252934 53.3304823004 2.8388289935
0.006999999999999999 0.0065 0.7892 0.1973 0.0010917446 0.0002746021 52.2496656972 3.6986422616 2.7885975472 0.1259154532 0.8292243145 0.0213166197 55.8685793035 3.8461489366
0.006999999999999999 0.006999999999999999 0.7888 0.1972 0.0011229373 0.0003801161 52.8589952145 4.2921563641 2.8601194989 0.3223760264 0.8133800524 0.0504173491 56.5336177031 4.6653298557
0.006999999999999999 0.0075 0.7884 0.1971 0.0010995428 0.0001871562 54.6927706946 2.8207778045 2.6858660167 0.0802293448 0.7803299117 0.0741766702 58.1600661658 2.9753709757
0.0005 0.005 0.7956 0.1989 0.0001403672 0.0001605743 47.5745083844 1.2368557433 3.3661914899 0.3160714517 0.9645194594 0.0736343134 51.9053597009 1.6267220827
0.006999999999999999 0.008 0.7879999999999999 0.19699999999999998 0.0011619282 0.0003988521 53.9828507459 4.9702929098 2.5882277161 0.1592545074 0.7710461644 0.0686496413 57.3432865546 5.1985959106
0.006999999999999999 0.0085 0.7876 0.1969 0.0012009191 0.0003095787 54.6148173653 1.9065410416 2.5741400590 0.1020290900 0.7534689360 0.0188963222 57.9436272794 2.0277760325
0.006999999999999999 0.009000000000000001 0.7872 0.1968 0.0011385337 0.0003323158 54.5036742998 2.6110156585 2.5740316924 0.2171463199 0.7431949223 0.0461125600 57.8220394482 2.8746068542
0.006999999999999999 0.0095 0.7868 0.1967 0.0011151392 0.0003508313 54.7445126425 1.7841754471 2.4830037539 0.2278932711 0.7378722405 0.0452065011 57.9665037761 2.0576260506
0.006999999999999999 0.01 0.7864 0.1966 0.0012399100 0.0005205538 56.2455397410 3.4463320152 2.3555646401 0.2449052404 0.6990042848 0.0794476656 59.3013485759 3.7712054750
0.0075 0.0 0.794 0.1985 0.0034857847 0.0007854122 0.0000000000 0.0000000000 12.9429808126 0.7809407104 2.7856193423 0.0502346726 15.7320859396 .8319607952
0.0075 0.0005 0.7936 0.1984 0.0023394528 0.0008528224 22.0538138379 2.2905129980 7.0531480962 0.3654910733 1.8212236662 0.1368208101 30.9305250531 2.7936777038
0.0075 0.001 0.7932 0.1983 0.0020275258 0.0002746021 28.0768148510 0.9875627303 5.9599459023 0.3103862898 1.5777419186 0.0480776625 35.6165301977 1.3463012847
0.0075 0.0015 0.7928 0.1982 0.0020041312 0.0004563099 31.6550088291 2.3353187639 5.4086850418 0.4695985520 1.4244981955 0.0885326671 38.4901961976 2.8939062929
0.0075 0.002 0.7924 0.1981 0.0018637641 0.0004584373 36.9716641728 2.7318665710 4.6220519405 0.6900873156 1.2972489650 0.1411281606 42.8928288424 3.5635404845
0.0005 0.0055 0.7952 0.1988 0.0000701836 0.0001736736 49.4496433820 3.1675338071 3.1663634917 0.3359080532 0.9194623389 0.1022111306 53.5355393962 3.6058266645
0.0075 0.0025 0.792 0.198 0.0019027550 0.0002628344 39.4593625594 2.6021434135 4.3561203204 0.4489875790 1.1680192017 0.1157394358 44.9854048365 3.1671332627
0.0075 0.003 0.7916 0.1979 0.0016532133 0.0001359658 41.2116104310 1.6326516820 4.1133791512 0.2695559707 1.1531652059 0.0473778047 46.4798080014 1.9497214232
0.0075 0.0035 0.7912 0.1978 0.0016142224 0.0001605743 43.7556462674 1.9526171802 3.8024753948 0.2013793056 1.0616893485 0.0216334112 48.6214252331 2.1757904713
0.0075 0.004 0.7908 0.1977 0.0013646808 0.0002466000 43.8739378916 1.3063423534 3.6829470423 0.3451460858 1.0428742872 0.0800486597 48.6011239019 1.7317836989
0.0075 0.0045 0.7904 0.1976 0.0013490845 0.0003438279 45.9939961226 4.7826539467 3.4094297607 0.3549257235 0.9601870440 0.0849647693 50.3649620118 5.2228882674
0.0075 0.005 0.79 0.1975 0.0014270662 0.0007225001 47.0620248155 1.9449659630 3.4391222073 0.1188033990 0.9752886064 0.0271917845 51.4778626954 2.0916836466
0.0075 0.0055 0.7896 0.1974 0.0014582589 0.0004642371 48.4965022377 2.8842325463 3.1518423682 0.0464992453 0.9099310249 0.0316110651 52.5597338897 2.9628070938
0.0075 0.006 0.7892 0.1973 0.0012866990 0.0005623345 51.7412670190 2.2804453973 2.9692446584 0.1579492820 0.8630171549 0.0634785084 55.5748155313 2.5024355222
0.0075 0.0065 0.7888 0.1972 0.0013256899 0.0004006775 50.4303575380 0.7396621369 2.9669689599 0.1323943548 0.8781187173 0.0588219483 54.2767709051 .9312791175
0.0075 0.006999999999999999 0.7884 0.1971 0.0012321118 0.0004694476 51.8820255416 2.6779195059 2.8089704668 0.2355944571 0.8412312945 0.0655158699 55.5334594147 2.9794992805
0.0005 0.006 0.7948 0.1987 0.0000779818 0.0000493200 50.5212463543 3.0391334936 2.9845243481 0.2593159822 0.8666068706 0.0813413574 54.3724555548 3.3798401532
0.0075 0.0075 0.7879999999999999 0.19699999999999998 0.0013022954 0.0003743124 52.9960092540 3.1128610569 2.7513194391 0.2270681233 0.7860239435 0.0599908574 56.5346549320 3.4002943500
0.0075 0.008 0.7876 0.1969 0.0013022954 0.0005764324 54.1576500236 2.3508530722 2.6805560537 0.1899841627 0.7747596633 0.0696995603 57.6142680360 2.6111132276
0.0075 0.0085 0.7872 0.1968 0.0012789009 0.0003833024 53.2651014235 1.8436132958 2.6725369257 0.2567337936 0.7753785798 0.0534961571 56.7142958299 2.1542265489
0.0075 0.009000000000000001 0.7868 0.1967 0.0011775246 0.0002436228 56.2099671519 0.6507622009 2.4643646999 0.2079604338 0.7128680142 0.0301116707 59.3883773906 .8890779282
0.0075 0.0095 0.7864 0.1966 0.0010683501 0.0004344641 55.6445502088 3.5128545924 2.5112874348 0.1927785350 0.7278457933 0.0548179755 58.8847517870 3.7608855670
0.0075 0.01 0.7859999999999999 0.1965 0.0011151392 0.0003142578 59.1796826315 2.5201797603 2.3897001170 0.1499138925 0.7084118155 0.0586194625 62.2789097032 2.7290273731
0.008 0.0 0.7936 0.1984 0.0037899136 0.0011294171 0.0000000000 0.0000000000 12.8441504794 0.5908827997 2.7097401805 0.2288396668 15.5576805735 .8208518836
0.008 0.0005 0.7932 0.1983 0.0028229397 0.0004668496 21.3221078058 1.5323854942 7.3555992583 0.5569303259 1.8319928131 0.1043780230 30.5125228169 2.1941606927
0.008 0.001 0.7928 0.1982 0.0020977094 0.0005738949 27.9626081175 3.0587201919 6.0027507067 0.5085068648 1.5667252051 0.1136344161 35.5341817387 3.6814353677
0.008 0.0015 0.7924 0.1981 0.0019807367 0.0005781179 31.6665826858 1.5099588038 5.1192378709 0.3752051477 1.4103868995 0.0864053528 38.1981881929 1.9721474222
0.0005 0.0065 0.7944 0.1986 0.0000779818 0.0000854247 50.5978380534 2.5290926285 3.0435841414 0.2318826329 0.8628933716 0.0404254345 54.5043935482 2.8014861206
0.008 0.002 0.792 0.198 0.0020587185 0.0003957910 35.1389099153 0.2913908525 4.7433141585 0.1974657004 1.2775674206 0.0612015471 41.1618502129 .5504538910
0.008 0.0025 0.7916 0.1979 0.0018871586 0.0006498272 39.0595538902 1.1758953043 4.2278142738 0.2751243205 1.1748272831 0.0970492635 44.4640826057 1.5487187155
0.008 0.003 0.7912 0.1978 0.0016376170 0.0004006775 39.9578894187 1.8559589753 4.0549695574 0.3251224641 1.1712375674 0.0655635624 45.1857341605 2.2470456793
0.008 0.0035 0.7908 0.1977 0.0018013787 0.0006207270 43.7102018593 2.6626112925 3.8746475460 0.2078436231 1.1114502344 0.0436265450 48.6981010184 2.9147021876
0.008 0.004 0.7904 0.1976 0.0014036717 0.0004730608 45.2185477202 2.5986106040 3.5208306187 0.2297698901 0.9965793337 0.0672971440 49.7373613443 2.8961506989
0.008 0.0045 0.79 0.1975 0.0015986261 0.0002149809 46.1037775580 3.3918337916 3.5196385861 0.0977113396 0.9705848411 0.0576325253 50.5955996113 3.5473926374
0.008 0.005 0.7896 0.1974 0.0013568826 0.0005522959 47.3656683515 2.8389803268 3.2187045563 0.1736283093 0.9501605969 0.0647915412 51.5358903873 3.0779524732
0.008 0.0055 0.7892 0.1973 0.0014582589 0.0002637582 50.2487501093 4.6750766345 3.0973339718 0.3471525806 0.8856694985 0.0559029276 54.2332118385 5.0783959009
0.008 0.006 0.7888 0.1972 0.0015050480 0.0002069090 49.0576640865 4.1392744193 3.0355650135 0.2531065052 0.8711868526 0.0470936482 52.9659210006 4.4396814817
0.008 0.0065 0.7884 0.1971 0.0013334881 0.0001590522 51.1780627250 1.6887407634 2.9365179472 0.1180919451 0.8651214710 0.0413917727 54.9810356313 1.8483835334
0.0005 0.006999999999999999 0.794 0.1985 0.0000935781 0.0001267054 50.6320490123 2.7515724611 2.8384461802 0.2775611815 0.8220448832 0.1081738553 54.2926336538 3.1374342033
0.008 0.006999999999999999 0.7879999999999999 0.19699999999999998 0.0013100936 0.0003181044 50.8830995816 2.3025186413 2.7853465494 0.2929504807 0.8156081517 0.0908957203 54.4853643763 2.6866829467
0.008 0.0075 0.7876 0.1969 0.0014426626 0.0002959200 52.6106679057 2.2553744393 2.7757019226 0.1052471173 0.8246443325 0.0286215253 56.2124568234 2.3895390019
0.008 0.008 0.7872 0.1968 0.0015128461 0.0001665235 53.9716172967 3.4742358930 2.6607249671 0.1415063574 0.7814439614 0.0809758510 57.4152990713 3.6968846249
0.008 0.0085 0.7868 0.1967 0.0012944972 0.0004557765 54.4347417706 1.5396868746 2.5462898445 0.1192044349 0.7271030935 0.0194367371 57.7094292058 1.6787838231
0.008 0.009000000000000001 0.7864 0.1966 0.0013256899 0.0002033516 55.2449117432 2.2268158528 2.5336109530 0.1212989641 0.7235133779 0.0489406038 58.5033617640 2.3972587723
0.008 0.0095 0.7859999999999999 0.1965 0.0013568826 0.0004584373 55.2489966339 1.5278391965 2.4446419799 0.1504749656 0.7155912468 0.0300097283 58.4105867432 1.7087823277
0.008 0.01 0.7856 0.1964 0.0012711027 0.0003677566 55.9161954349 2.0634168135 2.4445336133 0.0716158078 0.7247512109 0.0508024511 59.0867513618 2.1862028290
0.0085 0.0 0.7932 0.1983 0.0037509227 0.0007534830 0.0000000000 0.0000000000 13.2530176362 0.6170929356 2.7596248497 0.0921413472 16.0163934086 .7099877658
0.0085 0.0005 0.7928 0.1982 0.0028229397 0.0005279774 20.9028959061 1.5076328800 7.1852469735 0.6314092806 1.8966076948 0.2356134362 29.9875735141 2.3751835742
0.0085 0.001 0.7924 0.1981 0.0024798200 0.0005971590 28.4405403199 2.2320849439 5.9642805660 0.4026267991 1.5769992189 0.0792213108 35.9842999248 2.7145302128
0.0005 0.0075 0.7936 0.1984 0.0000857799 0.0000583562 52.4006364464 2.3212483043 2.8303186857 0.1823492623 0.8232827162 0.0726066866 56.0543236282 2.5762626094
0.0085 0.0015 0.792 0.198 0.0021133057 0.0006108516 32.6416801172 2.1196637304 5.3179822031 0.3122886820 1.4072923170 0.0763388771 39.3690679430 2.5089021411
0.0085 0.002 0.7916 0.1979 0.0020743148 0.0007897362 35.7286659983 1.0094140661 4.7785333013 0.2187324322 1.3114840443 0.0772709245 41.8207576587 1.3062071590
0.0085 0.0025 0.7912 0.1978 0.0020353239 0.0005182121 38.0802013644 1.4598022136 4.3612135503 0.2037810666 1.1928996446 0.0584466932 43.6363498832 1.7225481855
0.0085 0.003 0.7908 0.1977 0.0019963331 0.0003095787 41.8844259566 4.5172628996 4.0098890545 0.3096294332 1.1264280135 0.0973475174 47.0227393577 4.9245494289
0.0085 0.0035 0.7904 0.1976 0.0019417458 0.0008288108 43.0911707268 3.1104348434 3.6851143742 0.1425428976 1.0741914616 0.0836599290 47.8524183084 3.3374664808
0.0085 0.004 0.79 0.1975 0.0018403695 0.0006569009 44.7268290120 2.4002409952 3.6348322749 0.1217909383 1.0225738263 0.0594438278 49.3860754827 2.5821326622
0.0085 0.0045 0.7896 0.1974 0.0018013787 0.0001935456 46.5151600840 3.6832103998 3.4201580534 0.2054676334 0.9791258886 0.0681999918 50.9162454047 3.9570715706
0.0085 0.005 0.7892 0.1973 0.0015752316 0.0004946773 47.9336383513 4.1207507456 3.3825548455 0.2767576717 0.9384011835 0.0411988307 52.2561696119 4.4392019253
0.0085 0.0055 0.7888 0.1972 0.0015362407 0.0004055052 51.6539524820 1.7541365289 3.0252701872 0.1245388194 0.8767571010 0.0659131825 55.5575160109 1.9449940360
0.0085 0.006 0.7884 0.1971 0.0015596352 0.0002655963 50.2198154674 0.9936878346 3.0388160113 0.1967163819 0.8854219319 0.0235201296 54.1456130458 1.2141899424
0.0005 0.008 0.7932 0.1983 0.0000623854 0.0000382031 54.9153972334 3.9586406760 2.6439281451 0.1671567963 0.7837958441 0.0202278726 58.3431836080 4.1460635480
0.0085 0.0065 0.7879999999999999 0.19699999999999998 0.0015518370 0.0006911842 51.9133430363 1.3635664293 2.8931713098 0.1917991966 0.8466777596 0.0448157085 55.6547439427 1.6008725186
0.0085 0.006999999999999999 0.7876 0.1969 0.0013178917 0.0004225431 51.7184597131 3.0661123631 2.7865385820 0.2475557919 0.7979071401 0.0837470630 55.3042233269 3.3978377611
0.0085 0.0075 0.7872 0.1968 0.0014270662 0.0002728247 51.6308047685 4.4615307151 2.7881640809 0.2103824031 0.8157319350 0.1066894272 55.2361278506 4.7788753701
0.0085 0.008 0.7868 0.1967 0.0016610115 0.0003473473 53.7525650373 2.1658208365 2.6232301258 0.1488463188 0.7658472659 0.0473402747 57.1433034405 2.3623547773
0.0085 0.0085 0.7864 0.1966 0.0014348644 0.0003637663 57.0839635404 2.5598533350 2.5232077601 0.1204096715 0.7513646200 0.0249907412 60.3599707849 2.7056175140
0.0085 0.009000000000000001 0.7859999999999999 0.1965 0.0012399100 0.0005760103 55.8988346498 2.5038516806 2.4954659122 0.1282661351 0.7407192563 0.0516067995 59.1362597283 2.6843006255
0.0085 0.0095 0.7856 0.1964 0.0013646808 0.0003381209 55.5553634303 2.2866014204 2.4420411816 0.1255930949 0.6895967542 0.0391859683 58.6883660469 2.4517186045
0.0085 0.01 0.7852 0.1963 0.0014738553 0.0003604074 57.0226901812 1.5068775372 2.3211040634 0.1719793883 0.6992518514 0.0832773700 60.0445199513 1.7624947029
0.009000000000000001 0.0 0.7928 0.1982 0.0038678953 0.0006494528 0.0000000000 0.0000000000 12.8837042860 0.4966184534 2.7182812281 0.1767615096 15.6058534094 .6740294158
0.009000000000000001 0.0005 0.7924 0.1981 0.0029867014 0.0009609176 21.1299477430 1.9428490749 7.3085681568 0.4173769133 1.8281555309 0.1248148188 30.2696581321 2.4860017246
0.0005 0.0085 0.7928 0.1982 0.0000857799 0.0001146093 56.0164454588 1.4493550195 2.5783663561 0.0763645474 0.7574300016 0.0592579493 59.3523275964 1.5850921255
0.009000000000000001 0.001 0.792 0.198 0.0024642236 0.0005717717 28.2608051326 1.5300520088 6.0008001080 0.4555244889 1.5819505508 0.1257311752 35.8460200150 2.1118794446
0.009000000000000001 0.0015 0.7916 0.1979 0.0026201871 0.0005717717 32.1708964734 1.3471778411 5.2564299781 0.1264028378 1.4443035232 0.0905518610 38.8742501618 1.5647043116
0.009000000000000001 0.002 0.7912 0.1978 0.0020509203 0.0005325646 35.7061990999 1.9120689443 4.7221826728 0.3433496967 1.2597426256 0.0433177879 41.6901753186 2.2992689935
0.009000000000000001 0.0025 0.7908 0.1977 0.0021912875 0.0004449746 37.8140026591 3.5258582714 4.3274031731 0.4932114040 1.2029260917 0.0845743440 43.3465232114 4.1040889940
0.009000000000000001 0.003 0.7904 0.1976 0.0021367002 0.0002227605 41.0487254176 2.5621762972 4.0793520409 0.2742761689 1.1865866964 0.0730149401 46.3168008551 2.9096901667
0.009000000000000001 0.0035 0.79 0.1975 0.0021367002 0.0003323158 43.0040263936 3.4773801219 3.7731080480 0.2619717064 1.0907784236 0.0859544663 47.8700495654 3.8256386104
0.009000000000000001 0.004 0.7896 0.1974 0.0018403695 0.0006605934 43.9341900282 2.0810788867 3.5620099241 0.1032228066 1.0197268104 0.0721290281 48.5177671322 2.2570913148
0.009000000000000001 0.0045 0.7892 0.1973 0.0018559659 0.0005115984 45.0018783136 2.0093888984 3.4458409360 0.2723134980 0.9955890673 0.0682341327 49.4451642828 2.3504481275
0.009000000000000001 0.005 0.7888 0.1972 0.0016610115 0.0003366790 47.0996398500 1.9736265028 3.2153451919 0.1816237036 0.9391438833 0.0947329683 51.2557899367 2.2503198537
0.009000000000000001 0.0055 0.7884 0.1971 0.0016376170 0.0006690090 48.1557542786 1.9509899852 3.1722152878 0.1510470163 0.9301077026 0.0535362407 52.2597148860 2.1562422512
0.0005 0.009000000000000001 0.7924 0.1981 0.0000545872 0.0000382031 54.1282047704 2.9326218239 2.6336333187 0.2456607334 0.7721602141 0.0628819155 57.5340528904 3.2412026759
0.009000000000000001 0.006 0.7879999999999999 0.19699999999999998 0.0015908279 0.0006823293 49.6382291656 3.6176883608 2.9565657670 0.2124964727 0.8429642606 0.0816894744 53.4393500211 3.9125566372
0.009000000000000001 0.0065 0.7876 0.1969 0.0016298188 0.0005478739 50.5346924526 3.0718845206 2.9716287235 0.3072032184 0.8550950239 0.0706307109 54.3630460188 3.4502663238
0.009000000000000001 0.006999999999999999 0.7872 0.1968 0.0016532133 0.0007538058 53.2165933474 1.9618240948 2.7619393653 0.2050845725 0.8045914382 0.0505969436 56.7847773642 2.2182594167
0.009000000000000001 0.0075 0.7868 0.1967 0.0016220206 0.0005460951 52.0018489997 0.7070262387 2.7791696536 0.1793385598 0.8065719710 0.0433022215 55.5892126449 .9302131151
0.009000000000000001 0.008 0.7864 0.1966 0.0014270662 0.0003775477 53.0230716543 1.9673747171 2.7538118708 0.1286592163 0.8215497500 0.0419009664 56.5998603413 2.1383124475
0.009000000000000001 0.0085 0.7859999999999999 0.1965 0.0014426626 0.0003271518 54.6127749200 3.7561863405 2.5335025864 0.0531610767 0.7402241231 0.0825848918 57.8879442921 3.8922594608
0.009000000000000001 0.009000000000000001 0.7856 0.1964 0.0013178917 0.0003988521 54.6926004909 2.0605683121 2.4840874199 0.1401068999 0.7388625069 0.0354755245 57.9168683094 2.2365495886
0.009000000000000001 0.0095 0.7852 0.1963 0.0013256899 0.0003657669 56.6652622520 3.5434832606 2.5168141311 0.1544822707 0.7222755449 0.0486894959 59.9056776179 3.7470207941
0.009000000000000001 0.01 0.7848 0.1962 0.0012866990 0.0002365304 57.1831923417 2.2240538256 2.4304459561 0.1513328516 0.7222755449 0.0579062450 60.3372005417 2.4335294526
0.0095 0.0 0.7924 0.1981 0.0043903731 0.0010630719 0.0000000000 0.0000000000 12.7159527995 0.8853710110 2.7991117218 0.2091206631 15.5194548944 1.0955547460
0.0 0.002 0.7984 0.1996 0.0000000000 0.0000000000 35.3477499482 2.4239222569 4.8859245954 0.2274300618 1.3665676119 0.0310890816 41.6002421555 2.6824414003
0.0005 0.0095 0.792 0.198 0.0000857799 0.0001034545 54.6476666941 3.6157409431 2.4036794076 0.1977058139 0.7120015312 0.0550166284 57.7634334128 3.8685668399
0.0095 0.0005 0.792 0.198 0.0031114722 0.0002581656 21.5015025855 1.7269397469 7.1400581041 0.4790232951 1.8259274315 0.1309517313 30.4705995933 2.3371729389
0.0095 0.001 0.7916 0.1979 0.0027137653 0.0006289025 28.6732088813 2.5528749432 5.8513625757 0.2549185854 1.5664776385 0.1442763240 36.0937628608 2.9526987551
0.0095 0.0015 0.7912 0.1978 0.0024564254 0.0002205657 32.9660885138 1.1556118940 5.2111327421 0.1980087489 1.4071685337 0.0656523089 39.5868462150 1.4194935175
0.0095 0.002 0.7908 0.1977 0.0024798200 0.0004746009 37.0802541817 2.0173416004 4.5914925612 0.1824193162 1.2516967112 0.0805318575 42.9259232741 2.2807673750
0.0095 0.0025 0.7904 0.1976 0.0021522966 0.0005631989 38.8920733748 3.5121215856 4.2365919679 0.3020074110 1.1727229670 0.0735418649 44.3035406063 3.8882340604
0.0095 0.003 0.79 0.1975 0.0021055075 0.0004184940 41.2899041679 2.6634967808 4.1173887152 0.3676493796 1.1363306773 0.0649219503 46.5457290679 3.0964866047
0.0095 0.0035 0.7896 0.1974 0.0019105531 0.0007967889 42.2233016742 1.8504154976 3.8433296005 0.1696100248 1.0714682291 0.0318524998 47.1400100569 2.0526748111
0.0095 0.004 0.7892 0.1973 0.0020665166 0.0001708495 45.6409934916 2.0394483751 3.5920274705 0.3209192821 1.0163846614 0.0714022580 50.2514721401 2.4319407647
0.0095 0.0045 0.7888 0.1972 0.0020587185 0.0004339039 45.1649335308 3.4295288937 3.5014329984 0.4223191714 0.9949701508 0.0685477885 49.6633953985 3.9208297575
0.0095 0.005 0.7884 0.1971 0.0018325714 0.0004781751 46.6395790441 1.1038528316 3.2776559831 0.2125725018 0.9475611476 0.0720542143 50.8666287462 1.3889577228
0.0005 0.01 0.7916 0.1979 0.0000935781 0.0001167124 57.5096431836 3.6137851651 2.4414993487 0.1236234394 0.7143534138 0.0417162571 60.6655895242 3.7792415740
0.0095 0.0055 0.7879999999999999 0.19699999999999998 0.0016064243 0.0002581656 48.5861996276 2.3661783512 3.1659300254 0.1557827731 0.9242898875 0.0638731414 52.6780259648 2.5860924313
0.0095 0.006 0.7876 0.1969 0.0016298188 0.0004167467 49.8050288659 2.0385399376 2.9916765432 0.1567321141 0.8578182564 0.0478962993 53.6561534843 2.2435850977
0.0095 0.0065 0.7872 0.1968 0.0015128461 0.0007204772 50.1694351498 3.7243354414 2.8187234602 0.1390599716 0.8304621475 0.0354150052 53.8201336036 3.8995308954
0.0095 0.006999999999999999 0.7868 0.1967 0.0015752316 0.0005325646 52.1815841869 2.5519701876 2.7803616861 0.2494707250 0.8106568198 0.0767512349 55.7741779244 2.8787247121
0.0095 0.0075 0.7864 0.1966 0.0015440389 0.0003964052 54.0264229125 2.7538753378 2.6621337328 0.2174768230 0.7839196274 0.0578193893 57.4740203116 3.0295679553
0.0095 0.008 0.7859999999999999 0.1965 0.0016688097 0.0007615110 54.5671603081 1.1413674845 2.7007122400 0.2505257521 0.7717888642 0.0622028009 58.0413302220 1.4548575485
0.0095 0.0085 0.7856 0.1964 0.0014972498 0.0004316556 51.8855998209 3.5318072389 2.6303823209 0.1525678486 0.7941936411 0.0248727438 55.3116730327 3.7096794869
0.0095 0.009000000000000001 0.7852 0.1963 0.0014270662 0.0006791132 56.0562731423 3.6711051290 2.4482180775 0.2151633379 0.7372533240 0.0239564658 59.2431716100 3.9109040459
0.0095 0.0095 0.7848 0.1962 0.0015206443 0.0003158021 56.7968297707 3.9950810063 2.3601160371 0.1091384490 0.7022226506 0.0772614059 59.8606891027 4.1817966633
0.0095 0.01 0.7844 0.1961 0.0016922042 0.0003775477 55.2500178565 1.7029332705 2.3580570718 0.0910537363 0.6997469846 0.0348585724 58.3095141171 1.8292231269
0.001 0.0 0.7992 0.1998 0.0003743124 0.0001818832 0.0000000000 0.0000000000 13.0666270956 1.0080415457 2.7915609406 0.0984107582 15.8585623486 1.1066341871
0.01 0.0 0.792 0.198 0.0047490892 0.0003535938 0.0000000000 0.0000000000 13.0709617594 0.4001833772 2.7859906922 0.0969519595 15.8617015408 .4974889305
0.01 0.0005 0.7916 0.1979 0.0032440412 0.0008731172 22.4677494205 1.8729874963 6.9472739345 0.6561431768 1.8090929030 0.0972813878 31.2273602992 2.6272851781
0.01 0.001 0.7912 0.1978 0.0029789032 0.0003994615 27.3032386902 1.6581534516 5.9324207876 0.2684697001 1.5630117062 0.0809909873 34.8016500872 2.0080136005
0.01 0.0015 0.7908 0.1977 0.0026357835 0.0002728247 32.3509720682 1.3421517352 5.3669639033 0.2795617844 1.4668320835 0.0929051172 39.1874038385 1.7148914615
0.01 0.002 0.7904 0.1976 0.0023394528 0.0006992316 36.2372348803 3.2795698093 4.8431197910 0.6308572565 1.3252239904 0.2165682813 42.4079181145 4.1276945787
0.01 0.0025 0.79 0.1975 0.0023472510 0.0005158598 37.7964716702 0.8739107190 4.3287035722 0.2776968754 1.2285492345 0.0404678632 43.3560717279 1.1925913174
0.01 0.003 0.7896 0.1974 0.0023784437 0.0003119270 41.2573952467 1.3216903491 4.0741504444 0.1684581611 1.1197437154 0.0528622803 46.4536678502 1.5433227175
0.01 0.0035 0.7892 0.1973 0.0020743148 0.0008604891 42.2251739157 2.5573320704 3.8202475161 0.2142850126 1.0880551910 0.0653782087 47.1355509376 2.8378557808
0.01 0.004 0.7888 0.1972 0.0019417458 0.0008125086 43.4280039991 2.6187897416 3.6822968428 0.3060123704 1.0464640028 0.0943011030 48.1587065905 3.0199157236
0.01 0.0045 0.7884 0.1971 0.0020977094 0.0004557765 47.5181709346 1.9089351353 3.2927189396 0.1746377329 0.9563497618 0.1005480081 51.7693373454 2.1845766528
0.001 0.0005 0.7988 0.1997 0.0003197252 0.0001590522 20.9005130532 1.5136605991 7.1708342166 0.6445918253 1.8305074135 0.1265876543 29.9021744085 2.2849991309
0.01 0.005 0.7879999999999999 0.19699999999999998 0.0019027550 0.0004449746 45.7967299465 1.4678127314 3.2919603735 0.1851370859 0.9408768495 0.0550878791 50.0314699245 1.7084826710
0.01 0.0055 0.7876 0.1969 0.0018637641 0.0008419141 48.7851678414 1.5470965598 3.1855443788 0.2350115407 0.8815846497 0.0617359815 52.8541606340 1.8446859961
0.01 0.006 0.7872 0.1968 0.0019105531 0.0008384399 49.5936357764 1.5208469215 3.0966837722 0.2414600301 0.9111688579 0.0552933218 53.6033989596 1.8184387133
0.01 0.0065 0.7868 0.1967 0.0018871586 0.0003743124 49.6445267053 2.6638696421 2.9826821160 0.2279074930 0.8679684869 0.0997407689 53.4970644668 2.9918922164
0.01 0.006999999999999999 0.7864 0.1966 0.0018247732 0.0004817228 51.2507397372 1.9982573925 2.8535091367 0.4156559436 0.8328140302 0.1156234073 54.9388876773 2.5300184662
0.01 0.0075 0.7859999999999999 0.1965 0.0018169750 0.0006092567 52.2117102552 3.8512402164 2.8189401934 0.2727926183 0.8420977775 0.0740906893 55.8745652011 4.1987327807
0.01 0.008 0.7856 0.1964 0.0018169750 0.0002292186 52.0520591136 3.1837378731 2.6573656027 0.1759075226 0.7849098938 0.0573607049 55.4961515851 3.4172353192
0.01 0.0085 0.7852 0.1963 0.0016376170 0.0006708245 53.8277951062 2.4396938211 2.6406771473 0.1377178676 0.7526024530 0.0515568953 57.2227123235 2.6296394085
0.01 0.009000000000000001 0.7848 0.1962 0.0014972498 0.0005700675 54.5520121721 2.0129481826 2.5331774867 0.2224736338 0.7451754551 0.0560780693 57.8318623637 2.2920699532
0.01 0.0095 0.7844 0.1961 0.0014972498 0.0006554180 55.5579164869 2.0795800729 2.4709750621 0.0741107082 0.7232658113 0.0428840801 58.7536546101 2.1972302792
0.001 0.001 0.7984 0.1996 0.0003119270 0.0001559635 27.8873780486 1.0329933994 5.9550694056 0.1795861700 1.5809602844 0.1033678741 35.4237196656 1.3161034070
0.01 0.01 0.784 0.196 0.0015830297 0.0003024245 55.6586771221 3.9137299733 2.4903726823 0.2097809318 0.7108874815 0.0371894142 58.8615203156 4.1610027438
0.001 0.0015 0.7979999999999999 0.1995 0.0002651380 0.0000583562 32.7633758169 0.9455545112 5.3238339992 0.0596650363 1.4758682642 0.0805166349 39.5633432183 1.0857945386
0.001 0.002 0.7976 0.1994 0.0002807343 0.0001146093 36.1390273017 1.6704969856 4.7098288811 0.1840224299 1.2840041521 0.0582786702 42.1331410692 1.9129126950
0.001 0.0025 0.7972 0.1993 0.0001793580 0.0003064197 39.2668620890 2.3875422235 4.3945904610 0.3254576264 1.2250833021 0.1742868838 44.8867152101 2.8875931534
0.001 0.003 0.7968 0.1992 0.0001715599 0.0001750686 41.1173175392 1.6641983834 4.0845536374 0.3375118216 1.1207339818 0.0488365508 46.3227767183 2.0507218244
0.001 0.0035 0.7964 0.1991 0.0002495416 0.0002344646 44.5219036660 2.9815109934 3.8796324093 0.3618706991 1.0803806265 0.1025314327 49.4821662434 3.4461475898
0.0 0.0025 0.7979999999999999 0.1995 0.0000000000 0.0000000000 37.3939397405 2.4300625317 4.5157443124 0.2534401563 1.2357286658 0.0907614392 43.1454127187 2.7742641272
0.001 0.004 0.7959999999999999 0.19899999999999998 0.0001949544 0.0002466000 46.0971396107 1.7493414574 3.5689453861 0.1955978286 1.0225738263 0.0864797996 50.6888537775 2.0316656856
0.001 0.0045 0.7956 0.1989 0.0002027526 0.0001341649 46.3640191311 2.2008422584 3.4834441439 0.2600102796 1.0052441645 0.0821660070 50.8529101921 2.5431527099
0.001 0.005 0.7952 0.1988 0.0002339453 0.0002514836 47.2323987951 3.9377019280 3.3521038328 0.2418829755 0.9538740958 0.0860428381 51.5386106690 4.2658792252
0.001 0.0055 0.7948 0.1987 0.0001871562 0.0001341649 50.1873065462 2.3242172596 3.0672080588 0.3766105677 0.8912397469 0.0306722924 54.1459415081 2.7316342846
0.001 0.006 0.7944 0.1986 0.0001949544 0.0001778258 50.7760414066 1.4529757126 3.0252701872 0.3010576095 0.8896305640 0.0683687328 54.6911371122 1.8225798807
0.001 0.0065 0.794 0.1985 0.0002183489 0.0001884514 50.7292353683 2.7837750338 2.9079091665 0.1407004072 0.8268724319 0.0622372773 54.4642353156 2.9869011697
0.001 0.006999999999999999 0.7936 0.1984 0.0001403672 0.0000623854 52.8343156670 5.0181489072 2.7952079094 0.2270319184 0.7887471760 0.0346115456 56.4184111196 5.2798547566
0.001 0.0075 0.7932 0.1983 0.0001793580 0.0001267054 51.8998969380 0.9741763541 2.7855632826 0.1426921002 0.8086762870 0.0468064573 55.4943158656 1.1638016170
0.001 0.008 0.7928 0.1982 0.0002339453 0.0001708495 53.7294173238 3.9383384849 2.6909592466 0.1821469336 0.7970406570 0.0374341651 57.2176511727 4.1580904331
0.001 0.0085 0.7924 0.1981 0.0001325690 0.0002009449 56.3994039543 1.4403944011 2.6062165706 0.0925275579 0.7695607648 0.0612075554 59.7753138587 1.5943304593
0.0 0.003 0.7976 0.1994 0.0000000000 0.0000000000 40.6734260920 2.5800883565 4.1226986782 0.1892670252 1.1323696118 0.0522453509 45.9284943820 2.8216007326
0.001 0.009000000000000001 0.792 0.198 0.0001871562 0.0001247708 54.5562672665 3.8363320918 2.5151886322 0.2636842255 0.7456705883 0.0788273191 57.8173136432 4.1789684072
0.001 0.0095 0.7916 0.1979 0.0001169726 0.0001394980 55.0559855521 2.0323187245 2.5607026014 0.1805883028 0.7501267870 0.0640858066 58.3669319131 2.2771323319
0.001 0.01 0.7912 0.1978 0.0001403672 0.0001818832 55.9439386503 2.7951663139 2.4706499623 0.1345045528 0.7212852785 0.0400996754 59.1360142583 2.9699524253
0.0015 0.0 0.7988 0.1997 0.0007408267 0.0002917810 0.0000000000 0.0000000000 12.9477489427 0.3636065956 2.8904637959 0.0287155909 15.8389535653 .3926139675
0.0015 0.0005 0.7984 0.1996 0.0005536705 0.0001997308 21.1583717735 1.4270461910 7.2010684962 0.4580231209 1.8685088861 0.0863294220 30.2285028263 1.9715984647
0.0015 0.001 0.7979999999999999 0.1995 0.0004055052 0.0002772468 27.9951170387 3.1155628905 5.9548526724 0.4320495488 1.6120298922 0.0916551590 35.5624051085 3.6395448451
0.0015 0.0015 0.7976 0.1994 0.0003821106 0.0002674217 32.1496210014 3.4796901160 5.3275184634 0.3558852640 1.4420754238 0.1025834246 38.9195969992 3.9384262263
0.0015 0.002 0.7972 0.1993 0.0003821106 0.0001736736 37.4147046011 2.2759155030 4.6150081119 0.1532084429 1.2812809195 0.0761982476 43.3113757431 2.5054958671
0.0015 0.0025 0.7968 0.1992 0.0002651380 0.0002057300 37.7229436390 2.1616832107 4.3067051538 0.2016231456 1.2483545622 0.1464372636 43.2782684930 2.5099493499
0.0015 0.003 0.7964 0.1991 0.0003899088 0.0001394980 41.4146635355 2.1396025215 4.0079384559 0.5056938430 1.1389301266 0.1265290568 46.5619220268 2.7719649193
0.0 0.0035 0.7972 0.1993 0.0000000000 0.0000000000 42.9667517667 3.4303822752 3.8582841904 0.2989468026 1.0990719046 0.0675743444 47.9241078617 3.7969034222
0.0015 0.0035 0.7959999999999999 0.19899999999999998 0.0003665143 0.0001528124 42.8328013952 1.8825997664 3.8225232146 0.2087911278 1.1035281033 0.0678756999 47.7592192274 2.1594194065
0.0015 0.004 0.7956 0.1989 0.0002807343 0.0003095787 46.2680242016 1.6982080853 3.6762283136 0.2511921739 1.0165084447 0.1056462713 50.9610416942 2.0553561092
0.0015 0.0045 0.7952 0.1988 0.0002417435 0.0001736736 46.8450150014 2.7261787795 3.3858058433 0.1570043089 0.9646432427 0.0799168594 51.1957058309 2.9632736214
0.0015 0.005 0.7948 0.1987 0.0002729362 0.0001910155 47.6468449891 3.9269007044 3.3268544165 0.2251491691 0.9676140419 0.0697970982 51.9415863837 4.2220379872
0.0015 0.0055 0.7944 0.1986 0.0002417435 0.0001512122 48.2134533586 1.1229236641 3.2296495823 0.0686281452 0.9417433326 0.0594448589 52.3850880170 1.2511478804
0.0015 0.006 0.794 0.1985 0.0002729362 0.0002562742 48.2051133736 3.5299232337 3.1420893748 0.2337012959 0.8984191782 0.0282876661 52.2458948628 3.7921684699
0.0015 0.0065 0.7936 0.1984 0.0002417435 0.0001247708 50.4114649189 1.4435269506 3.0000207709 0.0518957195 0.8541047575 0.0465333013 54.2658321908 1.5420807422
0.0015 0.006999999999999999 0.7932 0.1983 0.0002573398 0.0002069090 52.6884510312 1.3837118529 2.8135218637 0.1579100210 0.8227875830 0.0542933358 56.3250178177 1.5961221187
0.0015 0.0075 0.7928 0.1982 0.0002885325 0.0001605743 52.3822544386 1.4902405787 2.7781943543 0.3048709556 0.7906039255 0.0414302533 55.9513412509 1.8367023619
0.0015 0.008 0.7924 0.1981 0.0002651380 0.0001341649 54.5043551149 2.2442884256 2.6765464897 0.1744471943 0.7867666433 0.0762183534 57.9679333859 2.4950881382
0.0 0.004 0.7968 0.1992 0.0000000000 0.0000000000 44.5516893267 1.7990750041 3.7839447074 0.1064479922 1.0537672174 0.0198300689 49.3894012515 1.9253530652
0.0015 0.0085 0.792 0.198 0.0003041289 0.0002057300 53.6771647646 2.1774059339 2.6763297565 0.1573468009 0.7664661824 0.0392890606 57.1202648324 2.3742475254
0.0015 0.009000000000000001 0.7916 0.1979 0.0002651380 0.0001736736 54.1375659781 4.6950534308 2.5561512045 0.3245998980 0.7438138388 0.0604508762 57.4377961594 5.0802778786
0.0015 0.0095 0.7912 0.1978 0.0002339453 0.0001635759 56.9634592672 2.3491181072 2.4088810041 0.1541114697 0.7082880322 0.0567710745 60.0808622488 2.5601642273
0.0015 0.01 0.7908 0.1977 0.0002729362 0.0003308486 54.9780322228 2.3499077157 2.5139965996 0.0901813221 0.7241322944 0.0662535577 58.2164340530 2.5066734441
0.002 0.0 0.7984 0.1996 0.0008500012 0.0002674217 0.0000000000 0.0000000000 12.7847655863 0.4919096651 2.7613578159 0.1246089027 15.5469734034 .6167859895
0.002 0.0005 0.7979999999999999 0.1995 0.0008577994 0.0000854247 21.3818493311 1.5659476270 7.2499418298 0.1633003663 1.8771737170 0.0629861190 30.5098226773 1.7923195370
0.002 0.001 0.7976 0.1994 0.0005614687 0.0002009449 28.2146799094 2.4943303817 5.9867124508 0.4892782293 1.5689533045 0.1325348647 35.7709071334 3.1163444206
0.002 0.0015 0.7972 0.1993 0.0005770650 0.0003604074 33.1453130897 1.2792148924 5.2707343684 0.3237311914 1.3963993868 0.0747856032 39.8130239099 1.6780920944
0.002 0.002 0.7968 0.1992 0.0005458723 0.0001479600 35.8319796902 2.0895942991 4.8112600125 0.1090161466 1.3175494259 0.0813262863 41.9613350009 2.2800846920
0.002 0.0025 0.7964 0.1991 0.0005224778 0.0001884514 37.1534418053 1.6383648186 4.4266669727 0.1900138302 1.2429080971 0.0464106489 42.8235393529 1.8749777491
0.0 0.0045 0.7964 0.1991 0.0000000000 0.0000000000 45.9781671714 1.1666260953 3.4740162503 0.2107440222 0.9937323178 0.0995685644 50.4459157395 1.4769386819
0.002 0.003 0.7959999999999999 0.19899999999999998 0.0004288997 0.0002701367 40.4996480370 3.1202452505 4.0612548198 0.2213774347 1.1515560230 0.1148842387 45.7128877795 3.4567770606
0.002 0.0035 0.7956 0.1989 0.0003977070 0.0002385783 42.0551403437 2.6693833844 3.9260133113 0.2913384218 1.0896643739 0.0979362942 47.0712157359 3.0588966787
0.002 0.004 0.7952 0.1988 0.0004366979 0.0002485649 45.4622795271 2.7437359683 3.5293915795 0.1793031964 0.9980647333 0.0906398077 49.9901725378 3.0139275373
0.002 0.0045 0.7948 0.1987 0.0004055052 0.0002683298 45.6821828054 3.2731729827 3.5266824147 0.2854775114 0.9895236857 0.0821958383 50.1987944110 3.6411146622
0.002 0.005 0.7944 0.1986 0.0003275234 0.0000623854 46.7153197243 2.1327215267 3.4289357475 0.3277566203 0.9877907195 0.0978436309 51.1323737147 2.5583841633
0.002 0.0055 0.794 0.1985 0.0003821106 0.0002281550 48.5565841706 2.3059841714 3.1187905572 0.1983635617 0.8865359816 0.0974972451 52.5622928200 2.6020731332
0.002 0.006 0.7936 0.1984 0.0004133033 0.0001679779 48.8575044461 1.1574961022 3.0240781546 0.2510022958 0.8860408484 0.0446554146 52.7680367524 1.4533217905
0.002 0.0065 0.7932 0.1983 0.0004600924 0.0001247708 51.3031625002 2.9913257373 2.9758550206 0.1811731292 0.8631409382 0.0940153503 55.1426185514 3.2666389876
0.002 0.006999999999999999 0.7928 0.1982 0.0003041289 0.0003286355 53.3753934702 3.4293550495 2.8082119006 0.3701212730 0.8005065894 0.0816504510 56.9844160891 3.8814554090
0.002 0.0075 0.7924 0.1981 0.0003119270 0.0001635759 52.7704892511 1.9194517840 2.7792780202 0.2487456897 0.8105330365 0.0716858139 56.3606122348 2.2400468635
