# Supplementary material for: Multipressure Sampling for Improving the Performance of MOF-based Electronic Noses
Source: ACS Sens. 2024 Jul 12;9(7):3531–9. doi: 10.1021/acssensors.4c00199 (PMC11287752; doi:10.1021/acssensors.4c00199)
Supplement: Supplementary file 2 — se4c00199_si_002.zip [file se4c00199_si_002.zip › Multiplex_Adsorption_Data/Hydrogen_1bar/IRMOF-1_v2_EQeq.csv]

H2_comp CO2_comp N2_comp O2_comp H2_mass H2_error CO2_mass CO2_error N2_mass N2_error O2_mass O2_error total_mass total_error
0.0 0.0 0.8 0.2 0.0000000000 0.0000000000 0.0000000000 0.0000000000 6.1140088544 0.3414202030 1.7890699925 0.0986946765 7.9030788469 .4401148795
0.0 0.0005 0.7996 0.1999 0.0000000000 0.0000000000 0.0285713868 0.0090350658 6.1194661666 0.4446807302 1.8721859039 0.2410361430 8.0202234573 .6947519390
0.0 0.005 0.7959999999999999 0.19899999999999998 0.0000000000 0.0000000000 0.3899994292 0.0996318300 5.9129978522 0.3776733477 1.8680301083 0.0621982528 8.1710273897 .5395034305
0.002 0.008 0.792 0.198 0.0005890710 0.0009619490 0.5685705964 0.0941556168 5.9557467983 0.2520361991 1.8534848238 0.1340847975 8.3783912895 .4812385624
0.002 0.0085 0.7916 0.1979 0.0013744991 0.0013976795 0.5785705818 0.1139278449 5.7583740043 0.2724043843 1.8649132616 0.1491172186 8.2032323468 .5368471273
0.002 0.009000000000000001 0.7912 0.1978 0.0011781421 0.0010634746 0.6299990779 0.1329107009 5.9402844135 0.1226243483 1.8680301083 0.1281913060 8.4394917418 .3847898298
0.002 0.0095 0.7908 0.1977 0.0009817851 0.0010952271 0.7014275448 0.1074375323 5.8984450194 0.3285988867 1.8347837438 0.1501847252 8.4356380931 .5873163713
0.002 0.01 0.7904 0.1976 0.0010472374 0.0002618094 0.7042846835 0.1561263554 5.9548372463 0.2760366836 1.8462121816 0.0753793043 8.5063813488 .5078041527
0.0025 0.0 0.7979999999999999 0.1995 0.0017672131 0.0009796009 0.0000000000 0.0000000000 5.8111280230 0.3062044484 1.8399784882 0.1468413772 7.6528737243 .4540254265
0.0025 0.0005 0.7976 0.1994 0.0018981178 0.0015708561 0.0385713721 0.0171428321 6.0066817129 0.3809448941 1.8586795683 0.3095579564 7.9058307711 .7092165387
0.0025 0.001 0.7972 0.1993 0.0011126898 0.0012139600 0.0828570216 0.0193780573 6.1085515421 0.3711329018 1.9033543707 0.1678601917 8.0958756242 .5595851108
0.0025 0.0015 0.7968 0.1992 0.0013744991 0.0012691679 0.1028569923 0.0731784556 6.0294205141 0.5627885901 1.8877701373 0.2481848629 8.0214221428 .8854210765
0.0025 0.002 0.7964 0.1991 0.0016363085 0.0009256358 0.1457140724 0.0691640041 6.0148676813 0.4101908301 1.9075101662 0.1674481378 8.0697282284 .6477286078
0.0 0.0055 0.7956 0.1989 0.0000000000 0.0000000000 0.3971422759 0.0753764952 6.1085515421 0.6771222503 1.8004984303 0.1333097344 8.3061922483 .8858084799
0.0025 0.0025 0.7959999999999999 0.19899999999999998 0.0012435944 0.0007632989 0.1857140139 0.0717136116 6.0612548357 0.5936637217 1.8534848238 0.2237385546 8.1016972678 .8898791868
0.0025 0.003 0.7956 0.1989 0.0013744991 0.0009619490 0.2299996634 0.0834949589 5.9921288802 0.4295012243 1.8721859039 0.1271768508 8.0956889466 .6411349830
0.0025 0.0035 0.7952 0.1988 0.0017017608 0.0013349710 0.2571424808 0.0255550252 5.8393241364 0.3511860427 1.8815364439 0.1274820350 7.9797048219 .5055580739
0.0025 0.004 0.7948 0.1987 0.0011126898 0.0007854281 0.2914281449 0.0763449695 5.8584247294 0.4907334637 1.9355617863 0.0949033039 8.0865273504 .6627671652
0.0025 0.0045 0.7944 0.1986 0.0017017608 0.0019149703 0.3285709477 0.0861890346 5.9148169563 0.4835054117 1.8877701373 0.1072887666 8.1328598021 .6788981832
0.0025 0.005 0.794 0.1985 0.0013744991 0.0020447964 0.3599994731 0.1134251668 5.9502894861 0.4805534549 1.7703689125 0.2169786993 8.0820323708 .8130021174
0.0025 0.0055 0.7936 0.1984 0.0009817851 0.0013729398 0.4457136333 0.1491743815 5.8884399469 0.3599528521 1.8742638017 0.2127588755 8.2093991670 .7232590489
0.0025 0.006 0.7932 0.1983 0.0011126898 0.0009796009 0.4771421588 0.0805084696 5.9912193281 0.4333745871 1.7693299636 0.1863863888 8.2388041403 .7012490464
0.0025 0.0065 0.7928 0.1982 0.0015054038 0.0008878387 0.5357135016 0.0861890346 5.9748473913 0.1087513921 1.7984205325 0.0819124069 8.3104868292 .2777406723
0.0025 0.006999999999999999 0.7924 0.1981 0.0015054038 0.0013477461 0.5742848737 0.0869434388 6.1431145198 0.1814003450 1.9189386040 0.1278540486 8.6378434013 .3975455785
0.0 0.006 0.7952 0.1988 0.0000000000 0.0000000000 0.4828564361 0.1093952097 5.9766664954 0.4283748742 1.7776415547 0.1595251809 8.2371644862 .6972952648
0.0025 0.0075 0.792 0.198 0.0010472374 0.0007632989 0.5785705818 0.1218897016 5.8038516066 0.5248800972 1.7973815837 0.2267671076 8.1808510095 .8743002053
0.0025 0.008 0.7916 0.1979 0.0011126898 0.0007854281 0.5999991218 0.0792823807 5.9184551644 0.1868105652 1.8420563860 0.1976298185 8.3616233620 .4645081925
0.0025 0.0085 0.7912 0.1978 0.0008508804 0.0006674855 0.6099991072 0.0775122292 5.8620629376 0.4278183221 1.8773806484 0.2189792755 8.3502935736 .7249773123
0.0025 0.009000000000000001 0.7908 0.1977 0.0012435944 0.0008683234 0.6457133406 0.0465985216 6.1303807912 0.3607609518 1.8940038306 0.2659059742 8.6713415568 .6741337710
0.0025 0.0095 0.7904 0.1976 0.0015054038 0.0009796009 0.7114275302 0.0835926710 5.8484196569 0.5362810189 1.8545237727 0.1727281827 8.4158763636 .7935814735
0.0025 0.01 0.79 0.1975 0.0011126898 0.0010634746 0.7257132235 0.2193865797 5.9348271013 0.2838035593 1.9251722974 0.0984756953 8.5868253120 .6027293089
0.003 0.0 0.7976 0.1994 0.0013090468 0.0011708470 0.0000000000 0.0000000000 6.0785363246 0.1357154065 1.8482900794 0.1998890149 7.9281354508 .3367752684
0.003 0.0005 0.7972 0.1993 0.0014399514 0.0009796009 0.0257142481 0.0232115043 6.0194154416 0.3836369341 1.9698470998 0.1437208462 8.0164167409 .5515488855
0.003 0.001 0.7968 0.1992 0.0008508804 0.0006674855 0.0728570362 0.0354561585 6.0685312521 0.2068986011 1.8836143417 0.3322427955 8.0258535104 .5752650406
0.003 0.0015 0.7964 0.1991 0.0013090468 0.0010952271 0.1257141017 0.0546602813 6.0130485772 0.5395537562 1.8586795683 0.2082464142 7.9987512940 .8035556788
0.0 0.0065 0.7948 0.1987 0.0000000000 0.0000000000 0.5142849616 0.0739552009 5.9484703820 0.2942790953 1.8503679772 0.1957419418 8.3131233208 .5639762380
0.003 0.002 0.7959999999999999 0.19899999999999998 0.0016363085 0.0009256358 0.1585711965 0.0552544323 5.8247713037 0.3460794739 1.8763416995 0.1903744504 7.8613205082 .5926339924
0.003 0.0025 0.7956 0.1989 0.0016363085 0.0017067882 0.1742854592 0.0840795282 5.9402844135 0.2934006819 1.8254332037 0.0552111166 7.9416393849 .4343981149
0.003 0.003 0.7952 0.1988 0.0010472374 0.0016244843 0.2171425393 0.0731784556 6.0876318450 0.3276710953 1.7963426348 0.3539996338 8.1021642565 .7564736690
0.003 0.0035 0.7948 0.1987 0.0015708561 0.0004898005 0.2657138968 0.0945017783 6.0266918579 0.2932878745 1.9085491151 0.1761439725 8.2025257259 .5644234258
0.003 0.004 0.7944 0.1986 0.0018981178 0.0023196368 0.2728567435 0.0957887433 6.0521593152 0.4765705552 1.8638743128 0.1331152635 8.1907884893 .7077941988
0.003 0.0045 0.794 0.1985 0.0012435944 0.0010472374 0.3271423783 0.0595218176 5.9129978522 0.3841024399 1.8275111015 0.2443982353 8.0688949264 .6890697302
0.003 0.005 0.7936 0.1984 0.0013744991 0.0004898005 0.4014279839 0.0830046731 6.0794458766 0.2640146182 1.8960817284 0.1511304641 8.3783300880 .4986395559
0.003 0.0055 0.7932 0.1983 0.0013744991 0.0020447964 0.4457136333 0.0685713282 5.9002641235 0.3038285060 1.8991985751 0.1394825164 8.2465508310 .5139271470
0.003 0.006 0.7928 0.1982 0.0015054038 0.0013477461 0.4428564947 0.1271346451 5.9784855995 0.3039918341 1.8420563860 0.1849912615 8.2649038840 .6174654868
0.003 0.0065 0.7924 0.1981 0.0015708561 0.0007632989 0.5228563776 0.0741756342 5.8511483130 0.4649439321 1.8846532906 0.1686044726 8.2602288373 .7084873378
0.0 0.006999999999999999 0.7944 0.1986 0.0000000000 0.0000000000 0.5299992243 0.0887094399 5.9448321738 0.3725123678 1.8856922395 0.2661007533 8.3605236376 .7273225610
0.003 0.006999999999999999 0.792 0.198 0.0017672131 0.0008878387 0.5399992096 0.0499795145 5.8857112908 0.1431670748 1.8181605615 0.1336978276 8.2456382750 .3277322556
0.003 0.0075 0.7916 0.1979 0.0017017608 0.0013976795 0.5842848591 0.0784543436 5.8156757832 0.5061033978 1.8804974950 0.1566023763 8.2821598981 .7425577972
0.003 0.008 0.7912 0.1978 0.0011781421 0.0011412005 0.6285705086 0.0717136116 5.8284095119 0.5447176518 1.8784195972 0.2671210138 8.3365777598 .8846934777
0.003 0.0085 0.7908 0.1977 0.0013744991 0.0019149703 0.6185705232 0.1783367279 5.9803047036 0.1605559038 1.8493290283 0.0910489191 8.4495787542 .4318565211
0.003 0.009000000000000001 0.7904 0.1976 0.0015054038 0.0012139600 0.6971418368 0.1887874784 5.9593850065 0.4366835059 1.8794585461 0.1092428947 8.5374907932 .7359278390
0.003 0.0095 0.79 0.1975 0.0013090468 0.0014925430 0.7885702744 0.1781077093 6.2358888285 0.3462228711 1.8555627216 0.2144769012 8.8813308713 .7403000246
0.003 0.01 0.7896 0.1974 0.0015054038 0.0013477461 0.7614274570 0.2015447575 5.9612041106 0.2713088710 1.9075101662 0.3054863107 8.6316471376 .7796876853
0.0035 0.0 0.7972 0.1993 0.0010472374 0.0013349710 0.0000000000 0.0000000000 6.0576166275 0.3995822700 1.9147828085 0.1449473342 7.9734466734 .5458645752
0.0035 0.0005 0.7968 0.1992 0.0014399514 0.0011412005 0.0371428028 0.0417963355 6.0094103691 0.3459934071 1.9064712173 0.0996524770 7.9544643406 .4885834201
0.0035 0.001 0.7964 0.1991 0.0017672131 0.0008878387 0.0885712989 0.0616771473 6.0476115550 0.5000187405 1.8306279482 0.2419301307 7.9685780152 .8045138572
0.0 0.0075 0.794 0.1985 0.0000000000 0.0000000000 0.5314277936 0.1338897985 5.8875303949 0.3836369341 1.8316668971 0.3554723818 8.2506250856 .8729991144
0.0035 0.0015 0.7959999999999999 0.19899999999999998 0.0009163327 0.0010472374 0.1057141310 0.0736233135 5.9339175492 0.4651858569 1.9553018153 0.1515014070 7.9958498282 .6913578148
0.0035 0.002 0.7956 0.1989 0.0020944748 0.0022137990 0.1385712258 0.0673703364 6.0794458766 0.3971067151 1.8098489704 0.2059740744 8.0299605476 .6726649249
0.0035 0.0025 0.7952 0.1988 0.0015708561 0.0011260846 0.1771425979 0.0595218176 6.0085008170 0.2852225278 1.8316668971 0.2152004011 8.0188811681 .5610708311
0.0035 0.003 0.7948 0.1987 0.0017017608 0.0010472374 0.2228568167 0.0552544323 5.9739378393 0.2583896332 1.8981596262 0.2278687552 8.0966560430 .5425600581
0.0035 0.0035 0.7944 0.1986 0.0013744991 0.0011260846 0.2757138822 0.0145686059 6.0748981164 0.1878527768 1.8503679772 0.2184660267 8.2023544749 .4220134940
0.0035 0.004 0.794 0.1985 0.0020290225 0.0015153312 0.2699996048 0.0581341719 6.0212345457 0.2971327097 1.8919259328 0.1383636546 8.1851891058 .4951458674
0.0035 0.0045 0.7936 0.1984 0.0013744991 0.0020862773 0.3485709184 0.1111717028 6.0030435047 0.3157600024 1.9002375240 0.2203355624 8.2532264462 .6493535449
0.0035 0.005 0.7932 0.1983 0.0013744991 0.0010472374 0.3971422759 0.0897159742 5.9430130697 0.3745941267 1.8701080061 0.1585205872 8.2116378508 .6238779255
0.0035 0.0055 0.7928 0.1982 0.0015708561 0.0007632989 0.4357136480 0.0612787977 5.9530181422 0.2713454593 1.9553018153 0.2746128832 8.3456044616 .6080004391
0.0035 0.006 0.7924 0.1981 0.0018981178 0.0011260846 0.4414279253 0.1316765915 6.0376064825 0.3762336505 1.8825753928 0.2439738711 8.3635079184 .7530101977
0.0 0.008 0.7936 0.1984 0.0000000000 0.0000000000 0.6085705378 0.1762185300 6.0412446907 0.2055346136 1.8711469550 0.1692434671 8.5209621835 .5509966107
0.0035 0.0065 0.792 0.198 0.0017017608 0.0012691679 0.4614278961 0.1332787054 6.1349285514 0.2967984144 1.8306279482 0.1285276784 8.4286861565 .5598739661
0.0035 0.006999999999999999 0.7916 0.1979 0.0018326655 0.0006674855 0.4871421441 0.1356464011 6.1385667596 0.5010104617 1.9366007352 0.1565196420 8.5641423044 .7938439903
0.0035 0.0075 0.7912 0.1978 0.0015054038 0.0016349989 0.5528563337 0.1753361547 5.9575659024 0.3590139151 1.8150437148 0.1778515429 8.3269713547 .7138366116
0.0035 0.008 0.7908 0.1977 0.0017017608 0.0011997612 0.6314276472 0.1863940864 5.9157265083 0.3377562464 1.8825753928 0.1431489105 8.4314313091 .6684990045
0.0035 0.0085 0.7904 0.1976 0.0015708561 0.0002618094 0.6942846981 0.0506286263 6.1176470625 0.1532156553 1.8680301083 0.3178979888 8.6815327250 .5220040798
0.0035 0.009000000000000001 0.79 0.1975 0.0013090468 0.0018512717 0.7128560995 0.2579981986 5.9157265083 0.4496316056 1.9012764729 0.1190038747 8.5311681275 .8284849506
0.0035 0.0095 0.7896 0.1974 0.0017017608 0.0016244843 0.7414274862 0.1693683274 5.8265904078 0.3309269847 1.8763416995 0.3300784942 8.4460613543 .8319982906
0.0035 0.01 0.7892 0.1973 0.0013744991 0.0004898005 0.8057131064 0.0581341719 5.9220933726 0.2808380950 1.8160826637 0.1355579491 8.5452636418 .4750200165
0.004 0.0 0.7968 0.1992 0.0018981178 0.0007632989 0.0000000000 0.0000000000 6.0066817129 0.4183306633 1.9023154218 0.2679118635 7.9108952525 .6870058257
0.004 0.0005 0.7964 0.1991 0.0015708561 0.0011260846 0.0442856495 0.0318157498 5.8629724896 0.3251263732 1.8524458749 0.2215276834 7.7612748701 .5795958910
0.0 0.0085 0.7932 0.1983 0.0000000000 0.0000000000 0.6685704500 0.1105088646 5.9648423188 0.2253487471 1.8856922395 0.3012593508 8.5191050083 .6371169625
0.004 0.001 0.7959999999999999 0.19899999999999998 0.0018326655 0.0016865888 0.0699998975 0.0291372117 5.9002641235 0.4152421380 1.8836143417 0.1982841514 7.8557110282 .6443500899
0.004 0.0015 0.7956 0.1989 0.0014399514 0.0011412005 0.1014284230 0.0318157498 5.8620629376 0.3021027522 1.7880310436 0.1884368045 7.7529623556 .5234965070
0.004 0.002 0.7952 0.1988 0.0016363085 0.0014925430 0.1414283644 0.0552544323 5.8720680101 0.2860913513 1.8482900794 0.1815516741 7.8634227624 .5243900007
0.004 0.0025 0.7948 0.1987 0.0020944748 0.0012139600 0.1985711379 0.0799998829 6.0630739398 0.1689320004 1.8867311884 0.2154811061 8.1504707409 .4656269494
0.004 0.003 0.7944 0.1986 0.0020944748 0.0010634746 0.2228568167 0.0330737713 5.8020325025 0.2702701421 1.9137438596 0.1599576458 7.9407276536 .4643650338
0.004 0.0035 0.794 0.1985 0.0018326655 0.0006674855 0.2985709916 0.0588320861 6.2440747970 0.4346859519 1.8441342838 0.0517392376 8.3886127379 .5459247611
0.004 0.004 0.7936 0.1984 0.0022253795 0.0015153312 0.2871424369 0.0863782533 6.0221440977 0.3646112701 1.8908869840 0.1605503829 8.2023988981 .6130552375
0.004 0.0045 0.7932 0.1983 0.0020944748 0.0013477461 0.3099995463 0.1298663034 5.9448321738 0.2362315218 1.8566016705 0.0528129515 8.1135278654 .4202585228
0.004 0.005 0.7928 0.1982 0.0020944748 0.0016865888 0.3585709038 0.0877843943 5.9457417258 0.1975717892 1.9511460197 0.3883279095 8.2575531241 .6753706818
0.004 0.0055 0.7924 0.1981 0.0014399514 0.0016865888 0.3914279985 0.0615446506 5.9457417258 0.1239929959 1.8586795683 0.0401846307 8.1972892440 .2274088660
0.0 0.009000000000000001 0.7928 0.1982 0.0000000000 0.0000000000 0.6714275887 0.1284124124 5.9057214358 0.3190752137 1.8254332037 0.2500048692 8.4025822282 .6974924953
0.004 0.006 0.792 0.198 0.0020944748 0.0021349907 0.4257136626 0.0801018586 6.0221440977 0.3056636227 1.8462121816 0.2166002883 8.2961644167 .6045007603
0.004 0.0065 0.7916 0.1979 0.0023562842 0.0007632989 0.4642850347 0.1358268220 5.9439226217 0.2602654215 1.8129658170 0.2635737782 8.2235297576 .6604293206
0.004 0.006999999999999999 0.7912 0.1978 0.0022253795 0.0012691679 0.5042849762 0.0742856056 5.9211838206 0.4043570112 1.7901089414 0.1999106140 8.2178031177 .6798223987
0.004 0.0075 0.7908 0.1977 0.0019635702 0.0016032483 0.5685705964 0.0419911913 5.8984450194 0.3540483184 1.8306279482 0.1258115203 8.2996071342 .5234542783
0.004 0.008 0.7904 0.1976 0.0020290225 0.0015708561 0.5928562751 0.2308808489 5.8893494990 0.4572794961 1.7921868392 0.2589464181 8.2764216358 .9486776192
0.004 0.0085 0.79 0.1975 0.0016363085 0.0014925430 0.6699990194 0.0696345130 6.0548879714 0.2299997983 1.9532239175 0.1381450458 8.6797472168 .4392719001
0.004 0.009000000000000001 0.7896 0.1974 0.0018326655 0.0015817272 0.6371419246 0.1019802410 5.8566056253 0.2246722434 1.8462121816 0.2255835352 8.3417923970 .5538177468
0.004 0.0095 0.7892 0.1973 0.0023562842 0.0010472374 0.6928561288 0.2531431316 5.7747459411 0.4109484583 1.8482900794 0.1623422058 8.3182484335 .8274810331
0.004 0.01 0.7888 0.1972 0.0020290225 0.0011997612 0.7328560702 0.0821147819 6.0139581293 0.2966645908 1.8960817284 0.2052811580 8.6449249504 .5852602919
0.0045 0.0 0.7964 0.1991 0.0023562842 0.0006412993 0.0000000000 0.0000000000 5.9066309878 0.3252281374 1.8846532906 0.1772192231 7.7936405626 .5030886598
0.0 0.0095 0.7924 0.1981 0.0000000000 0.0000000000 0.6885704208 0.1240801084 5.9357366533 0.1924643078 1.8981596262 0.1123987136 8.5224667003 .4289431298
0.0045 0.0005 0.7959999999999999 0.19899999999999998 0.0026835459 0.0009619490 0.0342856641 0.0277009872 5.9129978522 0.3224179190 1.8628353639 0.2289085234 7.8128024261 .5799893786
0.0045 0.001 0.7956 0.1989 0.0023562842 0.0007632989 0.0628570509 0.0245780362 5.8720680101 0.1770615416 1.8067321237 0.2072071503 7.7440134689 .4096100270
0.0045 0.0015 0.7952 0.1988 0.0020944748 0.0014098865 0.1214283937 0.0526830341 6.1376572076 0.4726731174 1.8275111015 0.1822637372 8.0886911776 .7090297752
0.0045 0.002 0.7948 0.1987 0.0014399514 0.0014694014 0.1657140432 0.0166598382 6.0203249936 0.5149510662 1.8451732327 0.2503327898 8.0326522209 .7834130956
0.0045 0.0025 0.7944 0.1986 0.0020944748 0.0008878387 0.1899997219 0.0399999415 5.9020832276 0.6071939479 1.8368616416 0.1017109210 7.9310390659 .7497926491
0.0045 0.003 0.794 0.1985 0.0022253795 0.0006412993 0.2285710940 0.0433306534 5.9475608299 0.2125629164 1.7880310436 0.2184660267 7.9663883470 .4750008958
0.0045 0.0035 0.7936 0.1984 0.0015054038 0.0012825987 0.3214281010 0.0625967721 5.9602945586 0.3504597396 1.8482900794 0.1762419936 8.1315181428 .5905811040
0.0045 0.004 0.7932 0.1983 0.0018981178 0.0004898005 0.3199995316 0.1216886187 6.0894509491 0.4509397238 1.8940038306 0.1254678662 8.3053524291 .6985860092
0.0045 0.0045 0.7928 0.1982 0.0018326655 0.0009796009 0.3442852104 0.1011766017 6.0376064825 0.5268057611 1.9345228374 0.2430873996 8.3182471958 .8720493633
0.0045 0.005 0.7924 0.1981 0.0018981178 0.0019149703 0.4299993706 0.1272629992 5.9411939656 0.4153218221 1.8181605615 0.2357292386 8.1912520155 .7802290302
0.0 0.001 0.7992 0.1998 0.0000000000 0.0000000000 0.0842855909 0.0277009872 5.9039023317 0.4704556298 1.8327058460 0.2297369498 7.8208937686 .7278935668
0.0 0.01 0.792 0.198 0.0000000000 0.0000000000 0.7457131943 0.1329721057 6.0385160345 0.3261425861 1.8285500504 0.2295113119 8.6127792792 .6886260037
0.0045 0.0055 0.792 0.198 0.0017017608 0.0012691679 0.3757137358 0.1159167605 5.9793951515 0.2711868741 1.7662131169 0.2758991333 8.1230237650 .6642719358
0.0045 0.006 0.7916 0.1979 0.0020290225 0.0011260846 0.4399993560 0.0642697452 5.9484703820 0.1341704884 1.8358226927 0.2548793840 8.2263214532 .4544457022
0.0045 0.0065 0.7912 0.1978 0.0017672131 0.0017853018 0.4928564215 0.1195226860 6.0039530568 0.4017461632 1.8867311884 0.0850162426 8.3853078798 .6080703936
0.0045 0.006999999999999999 0.7908 0.1977 0.0017672131 0.0016349989 0.5457134870 0.0642697452 6.0130485772 0.1812178313 1.8451732327 0.1203388091 8.4057025100 .3674613845
0.0045 0.0075 0.7904 0.1976 0.0020290225 0.0024279201 0.5399992096 0.1250630663 5.8984450194 0.3451027930 1.8888090862 0.2293795873 8.3292823377 .7019733667
0.0045 0.008 0.79 0.1975 0.0018981178 0.0014576928 0.5685705964 0.0726185510 6.0876318450 0.1518270962 1.8140047659 0.1843834281 8.4721053251 .4102867681
0.0045 0.0085 0.7896 0.1974 0.0021599272 0.0014098865 0.6371419246 0.0354561585 5.9630232147 0.3268014300 1.8773806484 0.2555560860 8.4797057149 .6192235610
0.0045 0.009000000000000001 0.7892 0.1973 0.0024871889 0.0011412005 0.7014275448 0.1841469653 5.9411939656 0.2521018387 1.7620573213 0.0932510892 8.4071660206 .5306410937
0.0045 0.0095 0.7888 0.1972 0.0017672131 0.0012825987 0.7299989315 0.1236847380 5.9957670884 0.2125006361 1.8950427795 0.1326278387 8.6225760125 .4700958115
0.0045 0.01 0.7884 0.1971 0.0026835459 0.0019592018 0.7528560409 0.1071331761 5.8020325025 0.2257741968 1.8773806484 0.0687906570 8.4349527377 .4036572317
0.0005 0.0 0.7996 0.1999 0.0003272617 0.0005854235 0.0000000000 0.0000000000 6.0557975234 0.3629374806 1.8825753928 0.1674739209 7.9387001779 .5309968250
0.005 0.0 0.7959999999999999 0.19899999999999998 0.0029453552 0.0018512717 0.0000000000 0.0000000000 5.9457417258 0.4657972236 1.8825753928 0.0458081038 7.8312624738 .5134565991
0.005 0.0005 0.7956 0.1989 0.0020290225 0.0019592018 0.0357142334 0.0202030213 5.9220933726 0.1744254293 1.8327058460 0.1777058227 7.7925424745 .3742934751
0.005 0.001 0.7952 0.1988 0.0019635702 0.0012418708 0.0614284815 0.0294160431 6.0994560216 0.1332299716 1.9407565308 0.3226835436 8.1036046041 .4865714291
0.005 0.0015 0.7948 0.1987 0.0026180935 0.0004139569 0.0928570069 0.0414038730 6.1813157058 0.4509544002 1.9303670419 0.2594960750 8.2071578481 .7522683051
0.005 0.002 0.7944 0.1986 0.0018981178 0.0016763978 0.1514283498 0.0666393527 6.1121897503 0.3466813434 1.8327058460 0.2362232578 8.0982220639 .6512203517
0.005 0.0025 0.794 0.1985 0.0020290225 0.0015153312 0.2057139846 0.1003665278 6.0012244006 0.3358008999 1.9501070708 0.1158043587 8.1590744785 .5534871176
0.005 0.003 0.7936 0.1984 0.0024871889 0.0017366468 0.2342853714 0.0581341719 6.1185566146 0.2263012284 1.7641352191 0.1718008100 8.1194643940 .4579728571
0.005 0.0035 0.7932 0.1983 0.0024217365 0.0014098865 0.2099996926 0.0603390891 5.9912193281 0.5807644729 1.8877701373 0.1363518996 8.0914108945 .7788653481
0.005 0.004 0.7928 0.1982 0.0020290225 0.0013349710 0.2914281449 0.0537567434 5.9693900790 0.3560335733 1.8202384593 0.1411747672 8.0830857057 .5523000549
0.005 0.0045 0.7924 0.1981 0.0019635702 0.0014339889 0.3157138236 0.0641426042 6.0312396182 0.3935071576 1.8711469550 0.2737309953 8.2200639670 .7328147460
0.0005 0.0005 0.7992 0.1998 0.0001963570 0.0003206497 0.0385713721 0.0333196763 6.0457924509 0.2442346253 1.8586795683 0.1221195926 7.9432397483 .3999945439
0.005 0.005 0.792 0.198 0.0029453552 0.0009256358 0.3485709184 0.1415365480 5.7183537143 0.3674680320 1.8628353639 0.1425443938 7.9327053518 .6524746096
0.005 0.0055 0.7916 0.1979 0.0018981178 0.0007632989 0.3657137504 0.0940688774 5.8975354674 0.3877039614 1.8482900794 0.2066855587 8.1134374150 .6892216964
0.005 0.006 0.7912 0.1978 0.0020944748 0.0018326655 0.3999994145 0.0338061207 5.9930384322 0.2816617034 1.8420563860 0.2037611614 8.2371887075 .5210616510
0.005 0.0065 0.7908 0.1977 0.0024871889 0.0018788356 0.5014278375 0.1392103987 5.9411939656 0.4047496386 1.8846532906 0.2946221659 8.3297622826 .8404610388
0.005 0.006999999999999999 0.7904 0.1976 0.0022253795 0.0015708561 0.5285706549 0.1795683813 5.9211838206 0.2812266680 1.8929648817 0.2007726732 8.3449447367 .6631385786
0.005 0.0075 0.79 0.1975 0.0019635702 0.0016032483 0.5328563629 0.0685713282 5.7156250581 0.3702401962 1.8680301083 0.2476624046 8.1184750995 .6880771773
0.005 0.008 0.7896 0.1974 0.0019635702 0.0008279139 0.5399992096 0.0655275895 5.8929877071 0.4096580412 1.8763416995 0.2547777236 8.3112921864 .7307912682
0.005 0.0085 0.7892 0.1973 0.0018981178 0.0011260846 0.6214276619 0.0847564301 5.8002133984 0.3455148677 1.9199775529 0.2093011473 8.3435167310 .6406985297
0.005 0.009000000000000001 0.7888 0.1972 0.0024217365 0.0009796009 0.6671418807 0.1398539467 5.9693900790 0.3052953140 1.9054322684 0.1860153780 8.5443859646 .6321442396
0.005 0.0095 0.7884 0.1971 0.0027489982 0.0016865888 0.6942846981 0.1642295638 6.0767172205 0.1603909350 1.8690690572 0.1397608323 8.6428199740 .4660679199
0.0005 0.001 0.7988 0.1997 0.0001309047 0.0003206497 0.0542856348 0.0568563418 5.8520578651 0.4401856039 1.8628353639 0.1058708803 7.7693097685 .6032334757
0.005 0.01 0.7879999999999999 0.19699999999999998 0.0030108076 0.0008683234 0.7899988437 0.1936963023 5.8911686030 0.3207302865 1.8836143417 0.2175946939 8.5677925960 .7328896061
0.0055 0.0 0.7956 0.1989 0.0028799029 0.0015708561 0.0000000000 0.0000000000 5.9930384322 0.3567207002 1.9594576108 0.1719013077 7.9553759459 .5301928640
0.0055 0.0005 0.7952 0.1988 0.0025526412 0.0022824010 0.0485713575 0.0228571094 5.8984450194 0.3664038722 1.8607574661 0.1948576276 7.8103264842 .5864010102
0.0055 0.001 0.7948 0.1987 0.0022253795 0.0015153312 0.0685713282 0.0546602813 6.0057721609 0.4004756730 1.8597185172 0.2027414995 7.9362873858 .6593927850
0.0055 0.0015 0.7944 0.1986 0.0024217365 0.0008878387 0.1128569777 0.0719409136 5.8638820417 0.1851200981 1.7849141969 0.1036035751 7.7640749528 .3615524255
0.0055 0.002 0.794 0.1985 0.0022253795 0.0011260846 0.1371426564 0.0305058932 6.0003148486 0.3320849132 1.8555627216 0.1205180715 7.9952456061 .4842349625
0.0055 0.0025 0.7936 0.1984 0.0026835459 0.0019149703 0.1871425832 0.0397953368 6.0457924509 0.5828404970 1.8015373792 0.1276512665 8.0371559592 .7522020706
0.0055 0.003 0.7932 0.1983 0.0026835459 0.0021668580 0.2128568313 0.0702182157 5.9730282872 0.4921206133 1.9002375240 0.2167796180 8.0888061884 .7812853050
0.0055 0.0035 0.7928 0.1982 0.0028144506 0.0011412005 0.2214282473 0.0728430293 5.8365954803 0.2185651864 1.8306279482 0.1328230232 7.8914661264 .4253724394
0.0055 0.004 0.7924 0.1981 0.0021599272 0.0016349989 0.2628567581 0.0789728842 5.9066309878 0.1998863495 1.8264721526 0.1391726237 7.9981198257 .4196668563
0.0005 0.0015 0.7984 0.1996 0.0001309047 0.0005236187 0.1242855324 0.0368116568 6.0949082614 0.2406723526 1.9823144865 0.1853410279 8.2016391850 .4633486560
0.0055 0.0045 0.792 0.198 0.0027489982 0.0018788356 0.2914281449 0.0799998829 5.9430130697 0.3420883165 1.8877701373 0.1937688428 8.1249603501 .6177358778
0.0055 0.005 0.7916 0.1979 0.0024871889 0.0014694014 0.3599994731 0.0859993995 5.8893494990 0.1800821175 1.8721859039 0.0681601152 8.1240220649 .3357110336
0.0055 0.0055 0.7912 0.1978 0.0024871889 0.0016865888 0.3957137065 0.0996318300 5.9029927797 0.3738247845 1.9324449396 0.0831159114 8.2336386147 .5582591147
0.0055 0.006 0.7908 0.1977 0.0021599272 0.0005236187 0.4142851079 0.1041974619 5.7510975879 0.5503984946 1.8358226927 0.1599576458 8.0033653157 .8150772210
0.0055 0.0065 0.7904 0.1976 0.0028144506 0.0027018421 0.5071421149 0.1095443512 6.0021339527 0.2283247398 1.8088100215 0.1217655194 8.3209005397 .4623364525
0.0055 0.006999999999999999 0.79 0.1975 0.0019635702 0.0023048147 0.5085706842 0.0696345130 5.9393748615 0.2785665557 1.7371225479 0.4123776490 8.1870316638 .7628835324
0.0055 0.0075 0.7896 0.1974 0.0025526412 0.0022824010 0.5285706549 0.1506446518 5.7892987739 0.2904876285 1.8420563860 0.1886886795 8.1624784560 .6321033608
0.0055 0.008 0.7892 0.1973 0.0028144506 0.0022898966 0.5657134577 0.1196592054 5.9548372463 0.2039182421 1.9417954797 0.1337624003 8.4651606343 .4596297444
0.0055 0.0085 0.7888 0.1972 0.0025526412 0.0011260846 0.7042846835 0.1210833662 6.0021339527 0.2970436011 1.8462121816 0.1599576458 8.5551834590 .5792106977
0.0055 0.009000000000000001 0.7884 0.1971 0.0022253795 0.0009619490 0.6399990633 0.1380917519 5.8547865212 0.4077228739 1.7786805036 0.1135452790 8.2756914676 .6603218538
0.0005 0.002 0.7979999999999999 0.1995 0.0002618094 0.0004898005 0.1271426711 0.0522161147 5.9839429118 0.4094156351 1.8732248528 0.1483333789 7.9845722451 .6104549292
0.0055 0.0095 0.7879999999999999 0.19699999999999998 0.0022253795 0.0013976795 0.7042846835 0.0780370303 5.8375050323 0.5046694424 1.8919259328 0.2388588468 8.4359410281 .8229629990
0.0055 0.01 0.7876 0.1969 0.0024217365 0.0012139600 0.6757132967 0.1589760844 5.9257315808 0.3309569821 1.9324449396 0.1719766424 8.5363115536 .6631236689
0.006 0.0 0.7952 0.1988 0.0019635702 0.0013729398 0.0000000000 0.0000000000 5.9839429118 0.2563839913 1.9220554507 0.2894176714 7.9079619327 .5471746025
0.006 0.0005 0.7948 0.1987 0.0020944748 0.0018326655 0.0485713575 0.0387561146 5.8038516066 0.3940953725 1.7994594814 0.2527530130 7.6539769203 .6874371656
0.006 0.001 0.7944 0.1986 0.0020944748 0.0013477461 0.0657141895 0.0342856641 6.1740392894 0.2642150849 1.9178996552 0.1643248023 8.1597476089 .4641732974
0.006 0.0015 0.794 0.1985 0.0032071646 0.0011260846 0.1128569777 0.0464230087 6.0212345457 0.2857209764 1.8991985751 0.2922827484 8.0364972631 .6255528181
0.006 0.002 0.7936 0.1984 0.0024217365 0.0012139600 0.1842854446 0.0789728842 5.9921288802 0.2512471868 1.8649132616 0.1896473073 8.0437493229 .5210813383
0.006 0.0025 0.7932 0.1983 0.0026835459 0.0017267513 0.1814283059 0.0679734848 5.8702489060 0.3006974112 1.8929648817 0.1526371156 7.9473256395 .5230347629
0.006 0.003 0.7928 0.1982 0.0028799029 0.0017267513 0.2342853714 0.1140710603 6.1367476555 0.2278314406 1.8358226927 0.3266730244 8.2097356225 .6703022766
0.006 0.0035 0.7924 0.1981 0.0029453552 0.0013729398 0.2699996048 0.1051333861 5.8893494990 0.1883453678 1.8971206773 0.1100305249 8.0594151363 .4048822186
0.0005 0.0025 0.7976 0.1994 0.0003927140 0.0012691679 0.1828568752 0.0582744234 6.1021846778 0.4940935864 1.8711469550 0.1967320439 8.1565812220 .7503692216
0.006 0.004 0.792 0.198 0.0024217365 0.0009796009 0.3057138383 0.1418246341 6.0257823059 0.2606465768 1.8690690572 0.1304946278 8.2029869379 .5339454396
0.006 0.0045 0.7916 0.1979 0.0024871889 0.0013477461 0.3457137797 0.1260383584 5.8220426475 0.3168793698 1.8150437148 0.1377694809 7.9852873309 .5820349552
0.006 0.005 0.7912 0.1978 0.0030762599 0.0015265978 0.3799994438 0.0763449695 5.9630232147 0.1940055539 1.8877701373 0.1185676953 8.2338690557 .3904448165
0.006 0.0055 0.7908 0.1977 0.0024871889 0.0007854281 0.4085708306 0.0752681177 5.8938972592 0.1834501315 1.8566016705 0.2609065254 8.1615569492 .5204102027
0.006 0.006 0.7904 0.1976 0.0030762599 0.0010634746 0.4371422173 0.1469136151 5.9948575363 0.4872143544 1.9293280930 0.2197665485 8.3644041065 .8549579926
0.006 0.0065 0.79 0.1975 0.0026180935 0.0010952271 0.4899992828 0.0945881207 5.6701474558 0.2620646586 1.9355617863 0.1594168814 8.0983266184 .5171648878
0.006 0.006999999999999999 0.7896 0.1974 0.0026180935 0.0007169944 0.5657134577 0.0953616848 5.6501373108 0.4424426155 1.8524458749 0.1750374523 8.0709147369 .7135587470
0.006 0.0075 0.7892 0.1973 0.0027489982 0.0018788356 0.6028562605 0.1830799531 5.9430130697 0.3582942443 1.9043933196 0.1554400878 8.4530116480 .6986931208
0.006 0.008 0.7888 0.1972 0.0030762599 0.0022898966 0.5299992243 0.0588320861 5.9084500919 0.4515410650 1.8399784882 0.1438709777 8.2815040643 .6565340254
0.006 0.0085 0.7884 0.1971 0.0027489982 0.0005236187 0.6057133992 0.1230229636 5.8747966662 0.3303765485 1.8441342838 0.1744691875 8.3273933474 .6283923183
0.0005 0.003 0.7972 0.1993 0.0002618094 0.0004898005 0.2228568167 0.0581341719 5.9539276942 0.3554196096 1.8784195972 0.1647446684 8.0554659175 .5787882504
0.006 0.009000000000000001 0.7879999999999999 0.19699999999999998 0.0029453552 0.0016558277 0.6957132674 0.0962987136 5.9793951515 0.2864381429 1.8264721526 0.2580779163 8.5045259267 .6424706005
0.006 0.0095 0.7876 0.1969 0.0027489982 0.0016865888 0.7071418221 0.0943288563 6.0467020029 0.5290935475 1.8368616416 0.0586247109 8.5934544648 .6837337035
0.006 0.01 0.7872 0.1968 0.0024871889 0.0013477461 0.7114275302 0.0673703364 5.8320477200 0.2496616818 1.8711469550 0.1846174470 8.4171093941 .5029972113
0.0065 0.0 0.7948 0.1987 0.0026835459 0.0019149703 0.0000000000 0.0000000000 6.0503402111 0.4840868072 1.8680301083 0.1380825226 7.9210538653 .6240843001
0.0065 0.0005 0.7944 0.1986 0.0028799029 0.0007632989 0.0314285254 0.0213808681 5.9957670884 0.3256958431 1.9106270129 0.1977171880 7.9407025296 .5455571981
0.0065 0.001 0.794 0.1985 0.0033380693 0.0009619490 0.0785713136 0.0592468886 5.8993545715 0.3874905221 1.8773806484 0.1861545937 7.8586446028 .6338539534
0.0065 0.0015 0.7936 0.1984 0.0038616880 0.0023923703 0.1242855324 0.0753764952 6.1667628730 0.3455340220 1.8347837438 0.1396062808 8.1296938372 .5629091683
0.0065 0.002 0.7932 0.1983 0.0032071646 0.0016244843 0.1485712111 0.1003665278 5.9448321738 0.2043073375 1.9459512752 0.0855730682 8.0425618247 .3918714178
0.0065 0.0025 0.7928 0.1982 0.0024871889 0.0019679288 0.1757140285 0.0748330382 6.0976369175 0.4040868586 1.8275111015 0.2525650353 8.1033492364 .7334528609
0.0065 0.003 0.7924 0.1981 0.0031417123 0.0006674855 0.2357139407 0.0556958862 5.9029927797 0.4387398503 1.8763416995 0.1777058227 8.0181901322 .6728090447
0.0005 0.0035 0.7968 0.1992 0.0001963570 0.0005236187 0.2642853275 0.1080436727 6.0994560216 0.5575902718 1.9698470998 0.1140763991 8.3337848059 .7802339623
0.0065 0.0035 0.792 0.198 0.0025526412 0.0009619490 0.2385710794 0.0603390891 5.8884399469 0.5324539741 1.8160826637 0.1687580520 7.9456463312 .7625130642
0.0065 0.004 0.7916 0.1979 0.0027489982 0.0006674855 0.3057138383 0.0628570509 5.9393748615 0.2260378662 1.8617964150 0.2140940683 8.1096341130 .5036564709
0.0065 0.0045 0.7912 0.1978 0.0026180935 0.0016032483 0.3114281156 0.1016595476 5.9757569433 0.2544795943 1.8597185172 0.2280960179 8.1495216696 .5858384081
0.0065 0.005 0.7908 0.1977 0.0025526412 0.0015708561 0.3999994145 0.0842734835 5.9539276942 0.5329819775 1.8181605615 0.2927550771 8.1746403114 .9115813942
0.0065 0.0055 0.7904 0.1976 0.0034035216 0.0011412005 0.4271422320 0.0978960950 5.8711584580 0.3670806022 1.9075101662 0.0310991264 8.2092143778 .4972170241
0.0065 0.006 0.79 0.1975 0.0032726169 0.0033374275 0.4742850201 0.1341943015 5.7574644523 0.4081446955 1.8576406194 0.3325675242 8.0926627087 .8782439487
0.0065 0.0065 0.7896 0.1974 0.0033380693 0.0016763978 0.4871421441 0.1421121362 5.9093596440 0.3587649617 1.8888090862 0.1581934030 8.2886489436 .6607468987
0.0065 0.006999999999999999 0.7892 0.1973 0.0035344263 0.0016763978 0.4957135602 0.0759160618 5.9266411329 0.4892476990 1.8669911594 0.2727987794 8.2928802788 .8396389380
0.0065 0.0075 0.7888 0.1972 0.0029453552 0.0010952271 0.5799991511 0.1243429903 5.9366462054 0.3735857009 1.8919259328 0.1252612212 8.4115166445 .6242851395
0.0065 0.008 0.7884 0.1971 0.0035344263 0.0012691679 0.6199990925 0.1122677368 5.8848017387 0.4163722239 1.7994594814 0.1886886795 8.3077947389 .7185978081
0.0005 0.004 0.7964 0.1991 0.0002618094 0.0004898005 0.3099995463 0.0610117864 5.9320984451 0.3462324288 1.8919259328 0.2506775061 8.1342857336 .6584115218
0.0065 0.0085 0.7879999999999999 0.19699999999999998 0.0028144506 0.0025718688 0.6542847566 0.0759160618 5.8584247294 0.2689199490 1.8566016705 0.1659198453 8.3721256071 .5133277249
0.0065 0.009000000000000001 0.7876 0.1969 0.0025526412 0.0016244843 0.6942846981 0.1262971643 5.9039023317 0.1954500158 1.9116659618 0.0663627334 8.5124056328 .3897343978
0.0065 0.0095 0.7872 0.1968 0.0028144506 0.0020109958 0.6671418807 0.1545498119 5.8657011458 0.3461750786 1.9438733775 0.1261200083 8.4795308546 .6288558946
0.0065 0.01 0.7868 0.1967 0.0026835459 0.0022060448 0.7642845956 0.1973288158 5.9994052965 0.2674392369 1.8701080061 0.2029543515 8.6364814441 .6699284490
0.006999999999999999 0.0 0.7944 0.1986 0.0040580450 0.0010634746 0.0000000000 0.0000000000 5.8884399469 0.3543472827 1.9168607063 0.2030606939 7.8093586982 .5584714512
0.006999999999999999 0.0005 0.794 0.1985 0.0034689739 0.0028858470 0.0342856641 0.0291372117 5.7865701177 0.5830108003 1.8586795683 0.1652418736 7.6830043240 .7802757326
0.006999999999999999 0.001 0.7936 0.1984 0.0037962356 0.0015817272 0.0714284669 0.0423782150 5.9175456124 0.2895405760 1.9220554507 0.2112926789 7.9148257656 .5447931971
0.006999999999999999 0.0015 0.7932 0.1983 0.0037962356 0.0023635455 0.1099998390 0.0429522125 5.8484196569 0.2462182757 1.8888090862 0.3628059515 7.8510248177 .6543399852
0.006999999999999999 0.002 0.7928 0.1982 0.0034689739 0.0011412005 0.1428569338 0.0338061207 6.0030435047 0.2661119869 1.8753027506 0.1951454693 8.0246721630 .4962047774
0.006999999999999999 0.0025 0.7924 0.1981 0.0036653310 0.0015708561 0.1771425979 0.0427617361 5.8056707107 0.1162804576 1.8015373792 0.0547398894 7.7880160188 .2153529392
0.0 0.0015 0.7988 0.1997 0.0000000000 0.0000000000 0.1142855470 0.0705661198 6.0485211070 0.1605559038 1.8888090862 0.1506440068 8.0516157402 .3817660304
0.0005 0.0045 0.7959999999999999 0.19899999999999998 0.0004581664 0.0006674855 0.3528566264 0.1155641075 6.0557975234 0.2886362781 1.8056931748 0.1813375099 8.2148054910 .5862053810
0.006999999999999999 0.003 0.792 0.198 0.0031417123 0.0014694014 0.2071425540 0.0271051974 6.0257823059 0.4841346557 1.7817973503 0.1475161089 8.0178639225 .6602253634
0.006999999999999999 0.0035 0.7916 0.1979 0.0030108076 0.0013976795 0.2542853421 0.0629867869 6.0712599082 0.3947078629 1.8597185172 0.1633497287 8.1882745751 .6224420580
0.006999999999999999 0.004 0.7912 0.1978 0.0026180935 0.0004139569 0.2985709916 0.0810138636 5.9148169563 0.3144788531 1.8846532906 0.3788617987 8.1006593320 .7747684723
0.006999999999999999 0.0045 0.7908 0.1977 0.0034035216 0.0035992836 0.3157138236 0.0387561146 5.9366462054 0.2345586422 1.8929648817 0.2096103529 8.1487284323 .4865243933
0.006999999999999999 0.005 0.7904 0.1976 0.0030762599 0.0027333699 0.3714280278 0.0803054214 6.0476115550 0.4467150774 1.8212774082 0.1736754651 8.2433932509 .7034293338
0.006999999999999999 0.0055 0.79 0.1975 0.0027489982 0.0012139600 0.3985708452 0.1051333861 5.8866208428 0.3414202030 1.8108879193 0.2080597298 8.0988286055 .6558272789
0.006999999999999999 0.006 0.7896 0.1974 0.0030108076 0.0017267513 0.4899992828 0.1169683402 5.8384145844 0.2434746980 1.8015373792 0.1726531759 8.1329620540 .5348229654
0.006999999999999999 0.0065 0.7892 0.1973 0.0029453552 0.0021509833 0.4542850494 0.1273271277 5.8929877071 0.4450823957 1.8638743128 0.0904303408 8.2140924245 .6649908475
0.006999999999999999 0.006999999999999999 0.7888 0.1972 0.0025526412 0.0018232912 0.5299992243 0.0622043120 5.7983942943 0.5753087455 1.8763416995 0.0847619308 8.2072878593 .7240982795
0.006999999999999999 0.0075 0.7884 0.1971 0.0035344263 0.0010472374 0.5699991657 0.1974115359 5.6856098406 0.3270038841 1.8576406194 0.1951012136 8.1167840520 .7205638710
0.0005 0.005 0.7956 0.1989 0.0001309047 0.0003206497 0.3728565971 0.1350432572 6.0557975234 0.3697124888 1.8607574661 0.1756284639 8.2895424913 .6807048596
0.006999999999999999 0.008 0.7879999999999999 0.19699999999999998 0.0024217365 0.0012139600 0.5771420124 0.1599487373 5.9120883001 0.5453066049 1.8545237727 0.1758250264 8.3461758217 .8822943286
0.006999999999999999 0.0085 0.7876 0.1969 0.0034689739 0.0015817272 0.6385704939 0.1545498119 5.9402844135 0.3991845601 1.8825753928 0.1286955349 8.4648992741 .6840116341
0.006999999999999999 0.009000000000000001 0.7872 0.1968 0.0026835459 0.0011997612 0.6442847713 0.1383280082 5.7765650452 0.2177916629 1.9064712173 0.2348116437 8.3300045797 .5921310760
0.006999999999999999 0.0095 0.7868 0.1967 0.0031417123 0.0012139600 0.7285703622 0.1228901811 5.9039023317 0.3256856827 1.7963426348 0.1498969596 8.4319570410 .5996867834
0.006999999999999999 0.01 0.7864 0.1966 0.0030108076 0.0016763978 0.7457131943 0.0714855868 5.9184551644 0.3302863898 1.8181605615 0.1921353330 8.4853397278 .5955837074
0.0075 0.0 0.794 0.1985 0.0032071646 0.0014576928 0.0000000000 0.0000000000 6.0239632018 0.0946283891 1.9677692020 0.1025143039 7.9949395684 .1986003858
0.0075 0.0005 0.7936 0.1984 0.0041889497 0.0027270935 0.0385713721 0.0294160431 5.9948575363 0.4550088088 1.8191995104 0.0756080735 7.8568173685 .5627600189
0.0075 0.001 0.7932 0.1983 0.0038616880 0.0026954923 0.0742856056 0.0249079575 6.0394255866 0.3399340499 1.8711469550 0.0813835930 7.9887198352 .4489210927
0.0075 0.0015 0.7928 0.1982 0.0034035216 0.0015817272 0.1142855470 0.0534521701 5.8948068112 0.4688350407 1.8815364439 0.2015025239 7.8940323237 .7253714619
0.0075 0.002 0.7924 0.1981 0.0035344263 0.0020862773 0.1414283644 0.0387561146 5.9339175492 0.1621351466 1.9033543707 0.0993487239 7.9822347106 .3023262624
0.0005 0.0055 0.7952 0.1988 0.0001309047 0.0003206497 0.4214279546 0.0739552009 5.8156757832 0.4756670240 1.8732248528 0.1776086094 8.1104594953 .7275514840
0.0075 0.0025 0.792 0.198 0.0043198543 0.0018232912 0.1885711526 0.0561338684 5.9894002240 0.3499589408 1.8389395393 0.0947667196 8.0212307702 .5026828200
0.0075 0.003 0.7916 0.1979 0.0032071646 0.0015153312 0.2242853860 0.0850448816 5.9921288802 0.4027005092 1.8794585461 0.0624753065 8.0990799769 .5517360285
0.0075 0.0035 0.7912 0.1978 0.0035344263 0.0035945194 0.2614281888 0.0915176796 5.9502894861 0.4263306312 1.8160826637 0.2000185746 8.0313347649 .7214614048
0.0075 0.004 0.7908 0.1977 0.0031417123 0.0013477461 0.2857138675 0.0908012876 6.0039530568 0.2988207249 1.8680301083 0.2032307259 8.1608387449 .5942004845
0.0075 0.0045 0.7904 0.1976 0.0040580450 0.0022898966 0.3199995316 0.0615446506 5.9402844135 0.3495521052 1.8794585461 0.1619427738 8.1438005362 .5753294262
0.0075 0.005 0.79 0.1975 0.0028144506 0.0006674855 0.3614280424 0.0610117864 6.0030435047 0.3683405050 1.7599794235 0.1542970280 8.1272654212 .5843168049
0.0075 0.0055 0.7896 0.1974 0.0031417123 0.0014694014 0.4114279692 0.1360070036 5.8702489060 0.4491529724 1.8140047659 0.1487403300 8.0988233534 .7353697074
0.0075 0.006 0.7892 0.1973 0.0030762599 0.0025043539 0.4071422612 0.0511100504 5.9702996311 0.2036584321 1.8503679772 0.1080506848 8.2308861294 .3653235212
0.0075 0.0065 0.7888 0.1972 0.0036653310 0.0011260846 0.4499993414 0.0739552009 5.9048118837 0.1060086714 1.8233553060 0.1109293862 8.1818318621 .2920193431
0.0075 0.006999999999999999 0.7884 0.1971 0.0039271403 0.0012418708 0.5285706549 0.0404060426 5.9248220288 0.3025624574 1.7973815837 0.2054913794 8.2547014077 .5497017502
0.0005 0.006 0.7948 0.1987 0.0003272617 0.0004139569 0.4485707720 0.1335234782 6.0485211070 0.5427518917 1.9397175819 0.1353986003 8.4371367226 .8120879271
0.0075 0.0075 0.7879999999999999 0.19699999999999998 0.0037962356 0.0020531596 0.5571420417 0.1501017864 5.9821238077 0.2134329335 1.8690690572 0.3227370611 8.4121311422 .6883249406
0.0075 0.008 0.7876 0.1969 0.0035998786 0.0010952271 0.6342847859 0.0873181967 5.9430130697 0.4693641085 1.8836143417 0.1678601917 8.4645120759 .7256377240
0.0075 0.0085 0.7872 0.1968 0.0037307833 0.0019679288 0.6385704939 0.0869434388 6.0903605012 0.4144763905 1.8638743128 0.1511875915 8.5965360912 .6545753496
0.0075 0.009000000000000001 0.7868 0.1967 0.0037307833 0.0018326655 0.6485704793 0.1350432572 5.9657518708 0.3459360173 1.8659522105 0.1745186753 8.4840053439 .6573306153
0.0075 0.0095 0.7864 0.1966 0.0037307833 0.0020531596 0.6457133406 0.0714855868 5.7647408686 0.4034393947 1.8960817284 0.2940794346 8.3102667209 .7710575757
0.0075 0.01 0.7859999999999999 0.1965 0.0037307833 0.0020531596 0.7257132235 0.1071331761 5.8620629376 0.3984211733 1.8659522105 0.2449276566 8.4574591549 .7525351656
0.008 0.0 0.7936 0.1984 0.0046471160 0.0018696928 0.0000000000 0.0000000000 5.9357366533 0.5542867184 1.8586795683 0.1096374171 7.7990633376 .6657938283
0.008 0.0005 0.7932 0.1983 0.0037307833 0.0025718688 0.0399999415 0.0193780573 6.0903605012 0.3410711025 1.9594576108 0.1957419418 8.0935488368 .5587629704
0.008 0.001 0.7928 0.1982 0.0037962356 0.0009796009 0.0814284522 0.0679734848 5.8320477200 0.2109376505 1.9127049107 0.2388588468 7.8299773185 .5187495830
0.008 0.0015 0.7924 0.1981 0.0028799029 0.0017267513 0.1028569923 0.0333196763 5.8338668241 0.1655684549 1.8846532906 0.1414497534 7.8242570099 .3420646359
0.0005 0.0065 0.7944 0.1986 0.0000654523 0.0002618094 0.4385707867 0.0785583255 5.9784855995 0.3270645959 1.9127049107 0.1750127835 8.3298267492 .5808975143
0.008 0.002 0.792 0.198 0.0032726169 0.0020697847 0.1571426271 0.0494870935 5.7656504207 0.5829199781 1.8763416995 0.1150187280 7.8024073642 .7494955843
0.008 0.0025 0.7916 0.1979 0.0035998786 0.0027769075 0.2042854153 0.0379042278 5.8347763762 0.1253730975 1.8638743128 0.1552733364 7.9065359829 .3213275692
0.008 0.003 0.7912 0.1978 0.0035344263 0.0018232912 0.1957139993 0.1055982375 5.9066309878 0.4845582506 1.9033543707 0.2141948802 8.0092337841 .8061746595
0.008 0.0035 0.7908 0.1977 0.0037307833 0.0022898966 0.2757138822 0.0575697491 6.0594357316 0.1651882743 1.8711469550 0.1656333498 8.2100273521 .3906812698
0.008 0.004 0.7904 0.1976 0.0044507590 0.0010634746 0.2942852836 0.0863782533 5.9102691960 0.1868105652 1.8462121816 0.1529197248 8.0552174202 .4271720179
0.008 0.0045 0.79 0.1975 0.0039925927 0.0016763978 0.3628566118 0.1223576101 5.9666614229 0.4107712663 1.9469902241 0.1108125569 8.2805008515 .6456178311
0.008 0.005 0.7896 0.1974 0.0030762599 0.0020109958 0.3899994292 0.0714855868 5.9793951515 0.2093471905 1.8638743128 0.2089708238 8.2363451534 .4918145969
0.008 0.0055 0.7892 0.1973 0.0036653310 0.0017267513 0.3999994145 0.0823133669 6.0494306591 0.4467521145 1.8223163571 0.1238747787 8.2754117617 .6546670114
0.008 0.006 0.7888 0.1972 0.0029453552 0.0021904542 0.4599993267 0.0575697491 5.8929877071 0.1309754946 1.8566016705 0.2204531061 8.2125340595 .4111888040
0.008 0.0065 0.7884 0.1971 0.0041889497 0.0024975021 0.5099992535 0.0769838507 5.9211838206 0.5610985216 1.8908869840 0.2677184020 8.3262590078 .9082982764
0.0005 0.006999999999999999 0.794 0.1985 0.0002618094 0.0002618094 0.4771421588 0.0854279686 5.9039023317 0.2445595856 1.8389395393 0.2003852055 8.2202458392 .5306345691
0.008 0.006999999999999999 0.7879999999999999 0.19699999999999998 0.0034035216 0.0010634746 0.5171421002 0.0958739267 5.9994052965 0.5853841921 1.8493290283 0.2545742812 8.3692799466 .9368958746
0.008 0.0075 0.7876 0.1969 0.0036653310 0.0004898005 0.5057135455 0.0794880422 6.0430637948 0.2122513318 1.9449123264 0.2111495890 8.4973549977 .5033787635
0.008 0.008 0.7872 0.1968 0.0037962356 0.0006674855 0.5714277351 0.1124856621 5.9402844135 0.1435133634 1.9262112463 0.0829599227 8.4417196305 .3396264337
0.008 0.0085 0.7868 0.1967 0.0038616880 0.0012691679 0.5814277204 0.0554019744 5.9120883001 0.3147628355 1.8846532906 0.2003205547 8.3820309991 .5717545325
0.008 0.009000000000000001 0.7864 0.1966 0.0033380693 0.0006412993 0.7114275302 0.1304933775 5.7310874429 0.3250754791 1.8586795683 0.1587111332 8.3045326107 .6149212891
0.008 0.0095 0.7859999999999999 0.1965 0.0036653310 0.0018232912 0.6671418807 0.1266843819 5.9857620159 0.3721568661 1.7807584014 0.1165106027 8.4373276290 .6171751419
0.008 0.01 0.7856 0.1964 0.0039271403 0.0027144972 0.7057132528 0.1213527400 5.9894002240 0.0803294617 1.8753027506 0.1147556559 8.5743433677 .3191523548
0.0085 0.0 0.7932 0.1983 0.0038616880 0.0021668580 0.0000000000 0.0000000000 5.8475101048 0.2101360515 1.8659522105 0.1570703813 7.7173240033 .3693732908
0.0085 0.0005 0.7928 0.1982 0.0040580450 0.0015265978 0.0285713868 0.0221313010 5.9493799340 0.1602877432 1.8545237727 0.2015667956 7.8365331385 .3855124376
0.0085 0.001 0.7924 0.1981 0.0035998786 0.0025180017 0.0614284815 0.0145686059 5.9139074042 0.2547135507 1.7921868392 0.1367313583 7.7711226035 .4085315166
0.0005 0.0075 0.7936 0.1984 0.0003272617 0.0004139569 0.5271420856 0.1576353604 6.0266918579 0.2941891223 1.8846532906 0.2327245519 8.4388144958 .6849629915
0.0085 0.0015 0.792 0.198 0.0038616880 0.0028799029 0.1028569923 0.0438921972 5.8256808557 0.4449559845 1.8940038306 0.1701594035 7.8264033666 .6618874881
0.0085 0.002 0.7916 0.1979 0.0030108076 0.0019592018 0.1428569338 0.0404060426 5.8884399469 0.2956477905 1.8129658170 0.2283797784 7.8472735053 .5663928133
0.0085 0.0025 0.7912 0.1978 0.0048434731 0.0029965450 0.1857140139 0.0934594474 5.9903097761 0.3805972690 1.8856922395 0.1926963133 8.0665595026 .6697495747
0.0085 0.003 0.7908 0.1977 0.0041234973 0.0031143210 0.2285710940 0.0960440669 5.8766157703 0.3897894818 1.9417954797 0.1807173877 8.0511058413 .6696652574
0.0085 0.0035 0.7904 0.1976 0.0037307833 0.0027645382 0.2485710648 0.1158463158 5.9366462054 0.4244636852 1.8711469550 0.3128875274 8.0600950085 .8559620666
0.0085 0.004 0.79 0.1975 0.0039925927 0.0018232912 0.3285709477 0.1132090501 5.8520578651 0.4234802437 1.8950427795 0.1597956086 8.0796641850 .6983081936
0.0085 0.0045 0.7896 0.1974 0.0044507590 0.0025718688 0.3414280717 0.0622043120 5.8329572721 0.3007084159 1.8773806484 0.2061835893 8.0562167512 .5716681860
0.0085 0.005 0.7892 0.1973 0.0045816637 0.0024490023 0.3899994292 0.1048223399 5.8147662312 0.1970686771 1.8701080061 0.2521886597 8.0794553302 .5565286790
0.0085 0.0055 0.7888 0.1972 0.0037307833 0.0024349678 0.4557136187 0.1867878309 5.9493799340 0.2570928944 1.8846532906 0.2530773728 8.2934776266 .6993930659
0.0085 0.006 0.7884 0.1971 0.0033380693 0.0018232912 0.4371422173 0.0774068420 5.9230029247 0.3324832639 1.8763416995 0.2176740501 8.2398249108 .6293874472
0.0005 0.008 0.7932 0.1983 0.0000000000 0.0000000000 0.5742848737 0.1207458039 5.8647915937 0.2218710485 1.8940038306 0.1664394828 8.3330802980 .5090563352
0.0085 0.0065 0.7879999999999999 0.19699999999999998 0.0031417123 0.0012825987 0.4885707135 0.1220904534 5.8957163633 0.3042094686 1.8690690572 0.1380512503 8.2564978463 .5656337710
0.0085 0.006999999999999999 0.7876 0.1969 0.0035998786 0.0025518019 0.5114278229 0.1455739493 5.7701981809 0.2510363647 1.8140047659 0.1880927949 8.0992306483 .5872549108
0.0085 0.0075 0.7872 0.1968 0.0034035216 0.0017366468 0.5614277497 0.1410165099 5.7329065470 0.3667469048 1.9137438596 0.2835093362 8.2114816779 .7930093977
0.0085 0.008 0.7868 0.1967 0.0039271403 0.0018969890 0.6185705232 0.0888014144 5.8866208428 0.3428709625 1.8628353639 0.1185676953 8.3719538702 .5521370612
0.0085 0.0085 0.7864 0.1966 0.0036653310 0.0017267513 0.6899989901 0.0992213139 5.8529674171 0.3867896144 1.8701080061 0.1940360488 8.4167397443 .6817737284
0.0085 0.009000000000000001 0.7859999999999999 0.1965 0.0035344263 0.0010472374 0.6199990925 0.1344374073 5.8202235434 0.4284907316 1.8877701373 0.1710451951 8.3315271995 .7350205714
0.0085 0.0095 0.7856 0.1964 0.0044507590 0.0009796009 0.7242846542 0.1253890065 5.9402844135 0.3127801241 1.7953036859 0.1458382297 8.4643235126 .5849869612
0.0085 0.01 0.7852 0.1963 0.0039271403 0.0014925430 0.7271417929 0.0376882476 5.8802539785 0.5015253817 1.9095880640 0.2366067819 8.5209109757 .7773129542
0.009000000000000001 0.0 0.7928 0.1982 0.0037962356 0.0024349678 0.0000000000 0.0000000000 5.8811635305 0.1476054734 1.8784195972 0.2430873996 7.7633793633 .3931278408
0.009000000000000001 0.0005 0.7924 0.1981 0.0041234973 0.0016865888 0.0399999415 0.0171428321 5.9421035176 0.3102412566 1.9127049107 0.2501602536 7.8989318671 .5792309311
0.0005 0.0085 0.7928 0.1982 0.0002618094 0.0004898005 0.6314276472 0.0679734848 5.9202742685 0.4458252649 1.8649132616 0.1169913658 8.4168769867 .6312799160
0.009000000000000001 0.001 0.792 0.198 0.0039271403 0.0010952271 0.0771427442 0.0139970638 5.7956656382 0.2322904043 1.8295889993 0.1997809843 7.7063245220 .4471636795
0.009000000000000001 0.0015 0.7916 0.1979 0.0044507590 0.0027645382 0.1185712550 0.0742856056 6.0203249936 0.4619378360 1.9511460197 0.1806217953 8.0944930273 .7196097751
0.009000000000000001 0.002 0.7912 0.1978 0.0039271403 0.0013729398 0.1457140724 0.0596588070 5.9166360603 0.2714673850 1.9189386040 0.1980662806 7.9852158770 .5305654124
0.009000000000000001 0.0025 0.7908 0.1977 0.0038616880 0.0015153312 0.2199996780 0.0481493568 5.9712091831 0.6020382639 1.9147828085 0.1123987136 8.1098533576 .7641016655
0.009000000000000001 0.003 0.7904 0.1976 0.0035344263 0.0019149703 0.2357139407 0.0823133669 5.9402844135 0.5091672030 1.8960817284 0.0698495161 8.0756145089 .6632450563
0.009000000000000001 0.0035 0.79 0.1975 0.0035998786 0.0035609922 0.2599996195 0.0610117864 6.0021339527 0.2804843796 1.8482900794 0.2830368330 8.1140235302 .6280939912
0.009000000000000001 0.004 0.7896 0.1974 0.0047780207 0.0020531596 0.3171423930 0.0742856056 5.9557467983 0.1442263920 1.9168607063 0.2944462545 8.1945279183 .5150114117
0.009000000000000001 0.0045 0.7892 0.1973 0.0045162114 0.0009619490 0.2942852836 0.0567125834 5.9575659024 0.2774357392 1.8701080061 0.3238455528 8.1264754035 .6589558244
0.009000000000000001 0.005 0.7888 0.1972 0.0039271403 0.0023780016 0.3871422905 0.0427617361 5.9439226217 0.3506202216 1.8202384593 0.1414802745 8.1552305118 .5372402338
0.009000000000000001 0.0055 0.7884 0.1971 0.0047780207 0.0025383359 0.4185708159 0.0945881207 5.9084500919 0.3204102839 1.8773806484 0.1965344225 8.2091795769 .6140711630
0.0005 0.009000000000000001 0.7924 0.1981 0.0002618094 0.0004898005 0.6871418514 0.0909809144 5.9766664954 0.3218015192 1.9054322684 0.1738990657 8.5695024246 .5871712998
0.009000000000000001 0.006 0.7879999999999999 0.19699999999999998 0.0043198543 0.0027270935 0.4471422027 0.1116114080 5.8511483130 0.2902369035 1.8493290283 0.1375185344 8.1519393983 .5420939394
0.009000000000000001 0.0065 0.7876 0.1969 0.0049089254 0.0017067882 0.4728564508 0.1669410260 5.9466512779 0.4308474214 1.7973815837 0.1577013539 8.2217982378 .7571965895
0.009000000000000001 0.006999999999999999 0.7872 0.1968 0.0041234973 0.0012139600 0.5171421002 0.0368116568 5.9830333597 0.2751361113 1.9521849686 0.0789601158 8.4564839258 .3921218439
0.009000000000000001 0.0075 0.7868 0.1967 0.0051707348 0.0032436901 0.5342849323 0.0595218176 5.9393748615 0.3267811777 1.8555627216 0.1391415965 8.3343932502 .5286882819
0.009000000000000001 0.008 0.7864 0.1966 0.0036653310 0.0015153312 0.5871419978 0.0863782533 5.8666106978 0.2390582410 1.8659522105 0.2639339190 8.3233702371 .5908857445
0.009000000000000001 0.0085 0.7859999999999999 0.1965 0.0043198543 0.0022445476 0.6557133260 0.1272629992 5.9384653095 0.2130294389 1.8441342838 0.0619896499 8.4426327736 .4045266356
0.009000000000000001 0.009000000000000001 0.7856 0.1964 0.0039925927 0.0011997612 0.6699990194 0.1550244584 5.9775760474 0.3604673070 1.9043933196 0.1897155953 8.5559609791 .7064071219
0.009000000000000001 0.0095 0.7852 0.1963 0.0043853067 0.0042538985 0.7314275009 0.1810623580 5.9521085901 0.4709828771 1.9532239175 0.1328880211 8.6411453152 .7891871547
0.009000000000000001 0.01 0.7848 0.1962 0.0042544020 0.0030699868 0.8328559239 0.1452932975 5.8911686030 0.4173882708 1.9085491151 0.0944472547 8.6368280440 .6601988098
0.0095 0.0 0.7924 0.1981 0.0043853067 0.0023270124 0.0000000000 0.0000000000 5.8475101048 0.2234167926 1.8690690572 0.1441707717 7.7209644687 .3699145767
0.0 0.002 0.7984 0.1996 0.0000000000 0.0000000000 0.1528569191 0.0294160431 5.8584247294 0.3741521693 1.7984205325 0.1576191963 7.8097021810 .5611874087
0.0005 0.0095 0.792 0.198 0.0001963570 0.0005236187 0.6842847127 0.0472940604 5.8302286160 0.4829027589 1.7693299636 0.3072619992 8.2840396493 .8379824372
0.0095 0.0005 0.792 0.198 0.0047780207 0.0014694014 0.0485713575 0.0261861085 5.8156757832 0.3045790904 1.8233553060 0.1451556989 7.6923804674 .4773902992
0.0095 0.001 0.7916 0.1979 0.0046471160 0.0034236016 0.0785713136 0.0312983860 5.8766157703 0.2286144186 1.9075101662 0.1737748787 7.8673443661 .4371112849
0.0095 0.0015 0.7912 0.1978 0.0039925927 0.0013976795 0.1199998244 0.0506286263 6.0667121480 0.2554529993 1.8368616416 0.1820504107 8.0275662067 .4895297158
0.0095 0.002 0.7908 0.1977 0.0034689739 0.0012825987 0.1799997365 0.0209955956 5.8775253224 0.3791686740 1.8991985751 0.2088881612 7.9601926079 .6103350295
0.0095 0.0025 0.7904 0.1976 0.0040580450 0.0018788356 0.2285710940 0.1334011479 5.9766664954 0.3549537785 1.8701080061 0.1498393401 8.0794036405 .6400731021
0.0095 0.003 0.79 0.1975 0.0037307833 0.0023635455 0.2485710648 0.0839823825 5.8193139914 0.5875340133 1.8327058460 0.2084536453 7.9043216855 .8823335866
0.0095 0.0035 0.7896 0.1974 0.0037962356 0.0012139600 0.2271425247 0.0768777392 6.0521593152 0.2543755446 1.8295889993 0.1761194586 8.1126870748 .5085867024
0.0095 0.004 0.7892 0.1973 0.0047780207 0.0016865888 0.3214281010 0.0755927840 5.8893494990 0.2958491931 1.7828362992 0.0617803426 7.9983919199 .4349089085
0.0095 0.0045 0.7888 0.1972 0.0045162114 0.0020862773 0.3385709330 0.0821147819 6.0066817129 0.4375087162 1.8919259328 0.2166800087 8.2416947901 .7383897841
0.0095 0.005 0.7884 0.1971 0.0045816637 0.0020697847 0.3971422759 0.0531458515 5.9493799340 0.2059206549 1.9002375240 0.1917304109 8.2513413976 .4528667020
0.0005 0.01 0.7916 0.1979 0.0002618094 0.0004898005 0.7657131650 0.0581341719 5.9230029247 0.5316205274 1.8804974950 0.2100630311 8.5694753941 .8003075309
0.0095 0.0055 0.7879999999999999 0.19699999999999998 0.0045162114 0.0018232912 0.4157136773 0.0999590290 5.9803047036 0.2378091618 1.7932257881 0.0711964318 8.1937603804 .4107879138
0.0095 0.006 0.7876 0.1969 0.0047125684 0.0006674855 0.4499993414 0.1061379911 6.0357873784 0.4113911044 1.8202384593 0.1242575926 8.3107377475 .6424541736
0.0095 0.0065 0.7872 0.1968 0.0050398301 0.0010634746 0.4957135602 0.1230893011 5.7738363891 0.5627062655 1.9345228374 0.1096767913 8.2091126168 .7965358325
0.0095 0.006999999999999999 0.7868 0.1967 0.0045162114 0.0025651973 0.5271420856 0.0506286263 5.9511990381 0.3472821698 1.8451732327 0.3132323223 8.3280305678 .7137083157
0.0095 0.0075 0.7864 0.1966 0.0035998786 0.0004139569 0.5457134870 0.1430282594 5.9584754545 0.4551905899 1.8379005905 0.2586461129 8.3456894106 .8572789191
0.0095 0.008 0.7859999999999999 0.1965 0.0043198543 0.0008683234 0.5742848737 0.1012572526 6.0285109620 0.7365821804 1.8680301083 0.1569603880 8.4751457983 .9956681444
0.0095 0.0085 0.7856 0.1964 0.0050398301 0.0028560029 0.6071419685 0.2442811796 6.1021846778 0.2280346930 1.9740028953 0.2147384462 8.6883693717 .6899103217
0.0095 0.009000000000000001 0.7852 0.1963 0.0046471160 0.0027270935 0.6742847274 0.1395617928 5.9366462054 0.3662954794 1.8784195972 0.0639101370 8.4939976460 .5724945027
0.0095 0.0095 0.7848 0.1962 0.0041234973 0.0014098865 0.7299989315 0.1332174419 5.8102184709 0.2817909087 1.8150437148 0.1350793389 8.3593846145 .5514975760
0.0095 0.01 0.7844 0.1961 0.0044507590 0.0019679288 0.8057131064 0.1216886187 5.9502894861 0.2543235037 1.8991985751 0.1572352270 8.6596519266 .5352152782
0.001 0.0 0.7992 0.1998 0.0008508804 0.0018326655 0.0000000000 0.0000000000 5.9184551644 0.4179824632 1.9043933196 0.1691413902 7.8236993644 .5889565189
0.01 0.0 0.792 0.198 0.0040580450 0.0014694014 0.0000000000 0.0000000000 5.7756554932 0.6068559607 1.8711469550 0.1943028875 7.6508604932 .8026282496
0.01 0.0005 0.7916 0.1979 0.0048434731 0.0010472374 0.0328570948 0.0294160431 5.9475608299 0.5412683014 1.9033543707 0.1036035751 7.8886157685 .6753351570
0.01 0.001 0.7912 0.1978 0.0048434731 0.0029095019 0.0757141749 0.0465985216 5.9839429118 0.2769223779 1.8804974950 0.2389130693 7.9449980548 .5653434707
0.01 0.0015 0.7908 0.1977 0.0039925927 0.0023196368 0.1085712697 0.0641426042 5.9084500919 0.4315304478 1.8254332037 0.2035491531 7.8464471580 .7015418419
0.01 0.002 0.7904 0.1976 0.0048434731 0.0024629568 0.1471426418 0.0410076545 6.0121390252 0.2143148595 1.8441342838 0.1419981284 8.0082594239 .3997835992
0.01 0.0025 0.79 0.1975 0.0049743777 0.0033219883 0.1928568606 0.0787658776 6.0776267725 0.4350131754 1.8649132616 0.2309179317 8.1403712724 .7480189730
0.01 0.003 0.7896 0.1974 0.0046471160 0.0027583327 0.2099996926 0.0932845933 6.1176470625 0.2319197203 1.8389395393 0.0965719622 8.1712334104 .4245346085
0.01 0.0035 0.7892 0.1973 0.0050398301 0.0018326655 0.2671424661 0.0429522125 6.0748981164 0.2922706489 1.9386786330 0.2279445346 8.2857590456 .5650000615
0.01 0.004 0.7888 0.1972 0.0046471160 0.0020024565 0.3414280717 0.1047444340 5.9002641235 0.3665212616 1.8140047659 0.1072485157 8.0603440771 .5805166678
0.01 0.0045 0.7884 0.1971 0.0041889497 0.0022445476 0.3542851957 0.0345229380 5.8602438335 0.1628682407 1.8503679772 0.1462521237 8.0690859561 .3458878500
0.001 0.0005 0.7988 0.1997 0.0001963570 0.0005236187 0.0414285108 0.0446299328 6.0448828989 0.4033901778 1.9158217574 0.1869415245 8.0023295241 .6354852538
0.01 0.005 0.7879999999999999 0.19699999999999998 0.0050398301 0.0009796009 0.3471423491 0.0780370303 5.7874796698 0.2648405654 1.7869920947 0.1852711274 7.9266539437 .5291283240
0.01 0.0055 0.7876 0.1969 0.0035344263 0.0013349710 0.4371422173 0.0945017783 5.8820730826 0.3981137463 1.8171216126 0.1524672986 8.1398713388 .6464177942
0.01 0.006 0.7872 0.1968 0.0043853067 0.0022137990 0.4885707135 0.0874116352 5.7847510136 0.2097893181 1.8534848238 0.1214104136 8.1311918576 .4208251659
0.01 0.0065 0.7868 0.1967 0.0035998786 0.0016558277 0.4599993267 0.0785583255 5.7047104336 0.3127378022 1.8243942549 0.1661538833 7.9927038938 .5591058387
0.01 0.006999999999999999 0.7864 0.1966 0.0042544020 0.0018043965 0.5442849176 0.1055209045 5.7474593798 0.4247676223 1.7786805036 0.1845238751 8.0746792030 .7166167984
0.01 0.0075 0.7859999999999999 0.1965 0.0049743777 0.0031634545 0.5885705671 0.0499795145 5.7947560862 0.3101772519 1.8254332037 0.1334715770 8.2137342347 .4967917979
0.01 0.008 0.7856 0.1964 0.0051052824 0.0017366468 0.6128562459 0.1429711736 5.8693393539 0.3730095009 1.9355617863 0.1496374974 8.4228626685 .6673548187
0.01 0.0085 0.7852 0.1963 0.0052361871 0.0018043965 0.6114276765 0.0869434388 5.8411432405 0.5172017176 1.7942647370 0.1969733119 8.2520718411 .8029228648
0.01 0.009000000000000001 0.7848 0.1962 0.0058907105 0.0021509833 0.6999989755 0.1393862065 5.8747966662 0.3117203524 1.8773806484 0.2352341819 8.4580670006 .6884917241
0.01 0.0095 0.7844 0.1961 0.0049743777 0.0020024565 0.6928561288 0.1549191071 5.8702489060 0.3684033871 1.8347837438 0.1686044726 8.4028631563 .6939294233
0.001 0.001 0.7984 0.1996 0.0004581664 0.0006674855 0.0685713282 0.0114285547 5.9530181422 0.2509440744 1.8898480351 0.2227715756 7.9118956719 .4858116902
0.01 0.01 0.784 0.196 0.0056289011 0.0020862773 0.7085703915 0.1104349703 5.8447814487 0.4853088799 1.8036152770 0.0847619308 8.3625960183 .6825920583
0.001 0.0015 0.7979999999999999 0.1995 0.0003927140 0.0006412993 0.1342855177 0.0690458759 5.9184551644 0.2157460521 1.8825753928 0.1462816428 7.9357087889 .4317148701
0.001 0.002 0.7976 0.1994 0.0003927140 0.0007632989 0.1357140871 0.0299659232 5.9648423188 0.6498200369 1.8711469550 0.2344804305 7.9720960749 .9150296895
0.001 0.0025 0.7972 0.1993 0.0003272617 0.0005854235 0.1685711818 0.0399999415 5.9466512779 0.3904341550 1.9501070708 0.1293647830 8.0656567922 .5603843030
0.001 0.003 0.7968 0.1992 0.0005890710 0.0007632989 0.2257139553 0.0603390891 5.9039023317 0.3129387803 1.8129658170 0.1481003334 7.9431711750 .5221415017
0.001 0.0035 0.7964 0.1991 0.0007854281 0.0015265978 0.2814281595 0.0368116568 5.9421035176 0.3163672539 1.9002375240 0.2388588468 8.1245546292 .5935643553
0.0 0.0025 0.7979999999999999 0.1995 0.0000000000 0.0000000000 0.1757140285 0.0642697452 5.9539276942 0.3069600036 1.8493290283 0.0478367994 7.9789707510 .4190665482
0.001 0.004 0.7959999999999999 0.19899999999999998 0.0005236187 0.0003206497 0.3071424076 0.0632454606 5.9584754545 0.2875335567 1.9864702820 0.2656622994 8.2526117628 .6167619664
0.001 0.0045 0.7956 0.1989 0.0004581664 0.0005236187 0.3157138236 0.1729454149 5.9348271013 0.2690183734 1.8430953349 0.1172494218 8.0940944262 .5597368288
0.001 0.005 0.7952 0.1988 0.0007199757 0.0004898005 0.3457137797 0.0915176796 6.0867222930 0.7129310073 1.8368616416 0.2063928916 8.2700176900 1.0113313790
0.001 0.0055 0.7948 0.1987 0.0003272617 0.0004139569 0.4471422027 0.0906213047 6.1058228859 0.3617502433 1.8815364439 0.1127439076 8.4348287942 .5655294125
0.001 0.006 0.7944 0.1986 0.0005890710 0.0007632989 0.4542850494 0.0811145645 6.0421542427 0.2560094156 1.9293280930 0.3142094768 8.4263564561 .6520967558
0.001 0.0065 0.794 0.1985 0.0002618094 0.0006412993 0.4942849908 0.1182869214 5.8702489060 0.2539849785 1.8327058460 0.2307683007 8.1975015522 .6036814999
0.001 0.006999999999999999 0.7936 0.1984 0.0005236187 0.0008878387 0.5271420856 0.0529920281 5.8948068112 0.1864382026 1.8908869840 0.1966881452 8.3133594995 .4370062146
0.001 0.0075 0.7932 0.1983 0.0003927140 0.0007632989 0.5199992389 0.0417963355 6.0703503561 0.5049906353 1.9158217574 0.1680915281 8.5065640664 .7156417978
0.001 0.008 0.7928 0.1982 0.0002618094 0.0006412993 0.6771418660 0.1529036409 5.8902590510 0.3624265321 1.8680301083 0.1270069871 8.4356928347 .6429784594
0.001 0.0085 0.7924 0.1981 0.0007854281 0.0006674855 0.6185705232 0.0826103493 5.9548372463 0.4700404463 1.8960817284 0.0998688778 8.4702749260 .6531871589
0.0 0.003 0.7976 0.1994 0.0000000000 0.0000000000 0.2228568167 0.0696345130 5.8584247294 0.2881658404 1.9293280930 0.1736754651 8.0106096391 .5314758185
0.001 0.009000000000000001 0.792 0.198 0.0006545234 0.0008279139 0.6457133406 0.1647754257 5.9730282872 0.5081979112 1.7869920947 0.1709694499 8.4063882459 .8447707007
0.001 0.0095 0.7916 0.1979 0.0005236187 0.0007854281 0.7057132528 0.1515630606 5.7956656382 0.3559870979 1.8275111015 0.2183671867 8.3294136112 .7267027733
0.001 0.01 0.7912 0.1978 0.0001963570 0.0005236187 0.7314275009 0.1380917519 6.0094103691 0.6418267403 1.9033543707 0.1271768508 8.6443885977 .9076189617
0.0015 0.0 0.7988 0.1997 0.0005890710 0.0011260846 0.0000000000 0.0000000000 6.0849031889 0.1965137661 1.8399784882 0.1203388091 7.9254707481 .3179786598
0.0015 0.0005 0.7984 0.1996 0.0008508804 0.0011412005 0.0228571094 0.0106904340 5.9675709749 0.4287223524 1.9646523553 0.2091773371 7.9559313200 .6497313240
0.0015 0.001 0.7979999999999999 0.1995 0.0005236187 0.0003206497 0.0671427589 0.0691640041 5.9357366533 0.3435362546 1.8981596262 0.1496374974 7.9015626571 .5626584058
0.0015 0.0015 0.7976 0.1994 0.0006545234 0.0007169944 0.0999998536 0.0338061207 6.0366969304 0.3295341080 1.8888090862 0.2394185531 8.0261603936 .6034757762
0.0015 0.002 0.7972 0.1993 0.0008508804 0.0005236187 0.1257141017 0.0596588070 5.8429623446 0.2414959173 1.8597185172 0.1197273091 7.8292458439 .4214056521
0.0015 0.0025 0.7968 0.1992 0.0006545234 0.0007169944 0.1942854299 0.0522161147 6.0185058895 0.4319596637 1.8659522105 0.1405310400 8.0793980533 .6254238128
0.0015 0.003 0.7964 0.1991 0.0006545234 0.0007169944 0.2214282473 0.0619412905 6.0130485772 0.2888540260 1.9428344286 0.0802079311 8.1779657765 .4317202420
0.0 0.0035 0.7972 0.1993 0.0000000000 0.0000000000 0.2385710794 0.0333196763 5.9739378393 0.3187120208 1.8337447949 0.1464881095 8.0462537136 .4985198066
0.0015 0.0035 0.7959999999999999 0.19899999999999998 0.0009163327 0.0009619490 0.2642853275 0.0451753290 6.0739885643 0.2433523455 1.8877701373 0.1068855755 8.2269603618 .3963751990
0.0015 0.004 0.7956 0.1989 0.0004581664 0.0006674855 0.2914281449 0.0891683640 6.0239632018 0.3426778828 1.8867311884 0.1769754216 8.2025807015 .6094891539
0.0015 0.0045 0.7952 0.1988 0.0007854281 0.0006674855 0.3157138236 0.0741756342 5.9539276942 0.4120742585 1.8794585461 0.1822637372 8.1498854920 .6691811154
0.0015 0.005 0.7948 0.1987 0.0007199757 0.0013349710 0.3742851665 0.0568563418 5.8684298019 0.2807909587 1.8327058460 0.1288296626 8.0761407901 .4678119341
0.0015 0.0055 0.7944 0.1986 0.0009817851 0.0010952271 0.4099993999 0.0523722170 5.8984450194 0.4307475629 1.8950427795 0.3228039455 8.2044689839 .8070189525
0.0015 0.006 0.794 0.1985 0.0003272617 0.0008279139 0.4528564800 0.1220904534 5.8384145844 0.4225023455 1.9043933196 0.1459861837 8.1959916457 .6914068965
0.0015 0.0065 0.7936 0.1984 0.0005236187 0.0012139600 0.4928564215 0.1041974619 6.0030435047 0.6087071316 1.7880310436 0.1827369045 8.2844545885 .8968554580
0.0015 0.006999999999999999 0.7932 0.1983 0.0007854281 0.0011412005 0.4999992682 0.1546554148 5.8602438335 0.2888081980 1.8534848238 0.0756080735 8.2145133536 .5202128868
0.0015 0.0075 0.7928 0.1982 0.0008508804 0.0008878387 0.5585706110 0.1474682173 5.7811128055 0.2846999610 1.8420563860 0.2319998699 8.1825906829 .6650558869
0.0015 0.008 0.7924 0.1981 0.0007854281 0.0006674855 0.6371419246 0.1576353604 5.8938972592 0.3364113222 1.8472511305 0.1120139172 8.3790757424 .6067280853
0.0 0.004 0.7968 0.1992 0.0000000000 0.0000000000 0.2828567289 0.0531458515 6.0130485772 0.3801622906 1.9033543707 0.0967059969 8.1992596768 .5300141390
0.0015 0.0085 0.792 0.198 0.0007854281 0.0006674855 0.6371419246 0.0784543436 5.8102184709 0.2214231555 1.8264721526 0.1072887666 8.2746179762 .4078337512
0.0015 0.009000000000000001 0.7916 0.1979 0.0005890710 0.0007632989 0.6785704354 0.1658617604 5.7729268370 0.3895856792 1.9075101662 0.1060338840 8.3595965096 .6622446225
0.0015 0.0095 0.7912 0.1978 0.0003927140 0.0007632989 0.7428560556 0.1678188990 5.7974847423 0.3445461907 1.8534848238 0.2043747419 8.3942183357 .7175031305
0.0015 0.01 0.7908 0.1977 0.0007199757 0.0006412993 0.7599988876 0.0975619777 5.9375557574 0.4308858224 1.7828362992 0.1326278387 8.4811109199 .6617169381
0.002 0.0 0.7984 0.1996 0.0006545234 0.0013729398 0.0000000000 0.0000000000 5.9912193281 0.4005169860 1.8929648817 0.3107551540 7.8848387332 .7126450798
0.002 0.0005 0.7979999999999999 0.1995 0.0010472374 0.0002618094 0.0399999415 0.0333196763 6.0148676813 0.2665841034 1.9553018153 0.1551620692 8.0112166755 .4553276583
0.002 0.001 0.7976 0.1994 0.0008508804 0.0008878387 0.0728570362 0.0635030807 5.8184044394 0.2546485844 1.8441342838 0.2060159944 7.7362466398 .5250554982
0.002 0.0015 0.7972 0.1993 0.0013090468 0.0010952271 0.1157141164 0.0522161147 5.9211838206 0.3556336869 1.7838752481 0.1221549434 7.8220822319 .5310999721
0.002 0.002 0.7968 0.1992 0.0013744991 0.0014576928 0.1499997805 0.0486553184 6.0539784193 0.3885991264 1.8628353639 0.1721773739 8.0681880628 .6108895115
0.002 0.0025 0.7964 0.1991 0.0007854281 0.0006674855 0.1614283352 0.0655275895 5.9220933726 0.2753645349 1.8742638017 0.1993482764 7.9585709376 .5409078863
0.0 0.0045 0.7964 0.1991 0.0000000000 0.0000000000 0.3185709623 0.0616771473 5.9184551644 0.4106745839 1.8919259328 0.2083500555 8.1289520595 .6807017867
0.002 0.003 0.7959999999999999 0.19899999999999998 0.0011781421 0.0014098865 0.2499996341 0.0632454606 5.8375050323 0.5527981681 1.8025763281 0.1184583995 7.8912591366 .7359119147
0.002 0.0035 0.7956 0.1989 0.0011781421 0.0014694014 0.3028566996 0.0561338684 5.9411939656 0.1862783908 1.9220554507 0.2443628998 8.1672842580 .4882445604
0.002 0.004 0.7952 0.1988 0.0013744991 0.0019149703 0.3214281010 0.0739552009 5.9148169563 0.1619513546 1.8690690572 0.2212156175 8.1066886136 .4590371433
0.002 0.0045 0.7948 0.1987 0.0006545234 0.0008279139 0.3457137797 0.0967216349 5.9248220288 0.3643843044 1.7984205325 0.1506153427 8.0696108644 .6125491959
0.002 0.005 0.7944 0.1986 0.0008508804 0.0003206497 0.4014279839 0.1100647548 5.8948068112 0.3475583916 1.8420563860 0.2828995069 8.1391420615 .7408433030
0.002 0.0055 0.794 0.1985 0.0009817851 0.0011708470 0.4128565386 0.1347406728 5.9857620159 0.4572939690 1.9085491151 0.2091979772 8.3081494547 .8024034660
0.002 0.006 0.7936 0.1984 0.0013090468 0.0014339889 0.4599993267 0.0491560724 5.9093596440 0.3483287473 1.8649132616 0.2242782417 8.2355812791 .6231970503
0.002 0.0065 0.7932 0.1983 0.0007854281 0.0009796009 0.4828564361 0.1677215845 6.0921796053 0.3866869359 1.8836143417 0.0907163626 8.4594358112 .6461044839
0.002 0.006999999999999999 0.7928 0.1982 0.0006545234 0.0004139569 0.5057135455 0.1074375323 5.9684805270 0.3429674616 1.8140047659 0.1984800307 8.2888533618 .6492989815
0.002 0.0075 0.7924 0.1981 0.0005890710 0.0007632989 0.5542849030 0.0691640041 5.8438718966 0.3433724617 1.8285500504 0.1429074107 8.2272959210 .5562071754
