# Supplementary material for: Multipressure Sampling for Improving the Performance of MOF-based Electronic Noses
Source: ACS Sens. 2024 Jul 12;9(7):3531–9. doi: 10.1021/acssensors.4c00199 (PMC11287752; doi:10.1021/acssensors.4c00199)
Supplement: Supplementary file 2 — se4c00199_si_002.zip [file se4c00199_si_002.zip › Multiplex_Adsorption_Data/Hydrogen_1bar/MgMOF-74_EQeq.csv]

H2_comp CO2_comp N2_comp O2_comp H2_mass H2_error CO2_mass CO2_error N2_mass N2_error O2_mass O2_error total_mass total_error
0.0 0.0 0.8 0.2 0.0000000000 0.0000000000 0.0000000000 0.0000000000 10.4291915371 0.2408853374 2.9971755488 0.1066560397 13.4263670859 .3475413771
0.0 0.0005 0.7996 0.1999 0.0000000000 0.0000000000 0.4290355653 0.0532778084 10.3966494073 0.2856472236 2.9832590446 0.2096086625 13.8089440172 .5485336945
0.0 0.005 0.7959999999999999 0.19899999999999998 0.0000000000 0.0000000000 4.2729827344 0.4276562337 10.0401287337 0.2715045172 2.9285085870 0.1966884331 17.2416200551 .8958491840
0.002 0.008 0.792 0.198 0.0013150807 0.0004461833 6.5364978355 0.2776974597 10.2156638675 0.7304958342 2.9111129567 0.1480495650 19.6645897404 1.1566890422
0.002 0.0085 0.7916 0.1979 0.0014304386 0.0004088296 6.6820275050 0.5449992804 9.9420214261 0.5364583259 2.8766879199 0.1059203807 19.5021672896 1.1877868166
0.002 0.009000000000000001 0.7912 0.1978 0.0011535796 0.0007148471 7.0370393284 0.8530322321 9.7435625260 0.2196518266 2.8472069043 0.1181853613 19.6289623383 1.1915842671
0.002 0.0095 0.7908 0.1977 0.0012343301 0.0007317733 7.4864691900 0.7524691964 9.7823565921 0.3160959067 2.8527002612 0.0572692524 20.1227603734 1.1265661288
0.002 0.01 0.7904 0.1976 0.0012689375 0.0005054732 8.0562505776 0.7908448062 9.9702352923 0.5349891370 2.8402486521 0.1975552509 20.8680034595 1.5238946673
0.0025 0.0 0.7979999999999999 0.1995 0.0017765125 0.0007418871 0.0000000000 0.0000000000 10.1180374780 0.2416352087 2.9854563874 0.1665066203 13.1052703779 .4088837161
0.0025 0.0005 0.7976 0.1994 0.0013496881 0.0005240858 0.4068787991 0.0669075706 10.2688854789 0.2667804925 2.9404108604 0.1738217121 13.6175248265 .5080338610
0.0025 0.001 0.7972 0.1993 0.0017072977 0.0004926744 0.8306269543 0.0389212078 9.9442657109 0.3244328487 2.9290579227 0.1988342281 13.7056578856 .5626809590
0.0025 0.0015 0.7968 0.1992 0.0016380830 0.0006427002 1.2377575347 0.1577558879 10.1371138990 0.6493399866 2.9717229950 0.1287546204 14.3482325117 .9364931951
0.0025 0.002 0.7964 0.1991 0.0016380830 0.0007281271 1.7025460639 0.1466449089 9.9477924442 0.4496829244 2.9876537301 0.1253234740 14.6396303212 .7223794344
0.0 0.0055 0.7956 0.1989 0.0000000000 0.0000000000 4.3303889016 0.2600228201 10.1927401012 0.4278527552 2.9676945332 0.2129729138 17.4908235360 .9008484891
0.0025 0.0025 0.7959999999999999 0.19899999999999998 0.0014304386 0.0006077952 1.9550828432 0.1701640199 10.2206333553 0.5986598356 2.9902172967 0.0986087750 15.1673639338 .8680404257
0.0025 0.003 0.7956 0.1989 0.0015804040 0.0002589780 2.4410210129 0.1379707128 10.3148933176 0.3009675268 2.9589051621 0.1079857300 15.7163998966 .5471829476
0.0025 0.0035 0.7952 0.1988 0.0016150114 0.0002419769 2.8066076566 0.4342761927 10.0476631185 0.3851038680 2.9268605800 0.1775615220 15.7827463665 .9971835596
0.0025 0.004 0.7948 0.1987 0.0015804040 0.0004761923 3.4066028163 0.3441659738 10.0880602452 0.2939595269 2.9372979582 0.1334954811 16.4335414237 .7720971741
0.0025 0.0045 0.7944 0.1986 0.0015573324 0.0003647939 3.7981229479 0.5084214731 10.1008847298 0.4374893013 2.9008586904 0.1668212706 16.8014237005 1.1130968389
0.0025 0.005 0.794 0.1985 0.0016496188 0.0010281753 4.1304744421 0.4521899243 10.0577624001 0.4532160450 2.9394953009 0.1433549826 17.1293817619 1.0497891272
0.0025 0.0055 0.7936 0.1984 0.0014304386 0.0003748690 4.4457047988 0.4484441530 9.9646245803 0.3361171188 2.9669620857 0.1948042105 17.3787219034 .9797403513
0.0025 0.006 0.7932 0.1983 0.0014881176 0.0004461833 4.7017665183 0.2786409527 10.1763888832 0.6142290576 2.9069013831 0.2038521528 17.7865449022 1.0971683464
0.0025 0.0065 0.7928 0.1982 0.0013612239 0.0003762863 5.1718424575 0.4920157136 9.9340061232 0.2787508019 2.9314383774 0.0670039439 18.0386481820 .8381467457
0.0025 0.006999999999999999 0.7924 0.1981 0.0015227250 0.0005632493 5.7491772881 0.6021849797 9.8809448179 0.3763590241 2.9770332401 0.1468397591 18.6086780711 1.1259470122
0.0 0.006 0.7952 0.1988 0.0000000000 0.0000000000 4.7312249462 0.8118183153 10.1002435056 0.3946569766 2.9058027117 0.0660158392 17.7372711635 1.2724911311
0.0025 0.0075 0.792 0.198 0.0018687989 0.0005189826 5.7773768088 0.4208755453 9.8931280783 0.6230174047 2.8843786196 0.1460521437 18.5567523056 1.1904640763
0.0025 0.008 0.7916 0.1979 0.0014650460 0.0006385456 6.5740132694 0.9169809349 9.9298381657 0.7204373275 2.9275930276 0.1219948580 19.4329095087 1.7600516660
0.0025 0.0085 0.7912 0.1978 0.0017419051 0.0008331368 6.9401034759 0.4734305181 9.9545252986 0.2300726487 2.8977457882 0.0786486386 19.7941164678 .7829849422
0.0025 0.009000000000000001 0.7908 0.1977 0.0015457966 0.0003819028 7.4487019748 0.2476096004 9.9006624631 0.4043914064 2.9034222570 0.1122486391 20.2543324915 .7646315487
0.0025 0.0095 0.7904 0.1976 0.0014650460 0.0005341459 7.6931817482 0.7040828223 9.9705559045 0.4245013390 2.9026898094 0.1052190986 20.5678925081 1.2343374058
0.0025 0.01 0.79 0.1975 0.0017303693 0.0003574236 7.9238135427 0.8476047655 9.9176549052 0.4317427568 2.9050702641 0.1686539113 20.7482690813 1.4483588572
0.003 0.0 0.7976 0.1994 0.0019495494 0.0004088296 0.0000000000 0.0000000000 10.4503519368 0.6433791332 3.0429535234 0.1557575251 13.4952550096 .7995454879
0.003 0.0005 0.7972 0.1993 0.0017419051 0.0004969773 0.4380996970 0.0835975032 10.2615114002 0.3615825299 3.0696878605 0.2573211507 13.7710408628 .7029981611
0.003 0.001 0.7968 0.1992 0.0020418358 0.0003311396 0.8447267146 0.0887900011 10.3233895387 0.3077736047 2.9167894256 0.0559663776 14.0869475147 .4528611230
0.003 0.0015 0.7964 0.1991 0.0018918705 0.0007665881 1.2249166816 0.0861960790 10.3543286079 0.3484441628 2.9312552655 0.0747545213 14.5123924255 .5101613512
0.0 0.0065 0.7948 0.1987 0.0000000000 0.0000000000 5.4130490723 0.7221158277 10.0755563726 0.4141032848 2.9427913151 0.1376894330 18.4313967600 1.2739085455
0.003 0.002 0.7959999999999999 0.19899999999999998 0.0019956926 0.0005998614 1.5985603312 0.1523591856 10.0648158667 0.4533448525 2.9301565941 0.0616040243 14.5955284846 .6679079238
0.003 0.0025 0.7956 0.1989 0.0018572631 0.0008736794 2.1429117938 0.2390274559 10.1844041862 0.5668141133 3.0057818081 0.1163012845 15.3349550512 .9230165331
0.003 0.003 0.7952 0.1988 0.0020303000 0.0003819028 2.5165554434 0.3034190902 10.1709384773 0.2051481667 3.0350797118 0.1064256686 15.7246039325 .6153748283
0.003 0.0035 0.7948 0.1987 0.0022840875 0.0005440201 2.8290162043 0.4472857332 10.0862968785 0.2889414311 2.9526793576 0.1208150046 15.8702765279 .8575861890
0.003 0.004 0.7944 0.1986 0.0018687989 0.0005537182 3.3718569783 0.1471282828 10.1337474718 0.4536621796 2.9195361040 0.1759071671 16.4270093530 .7772513477
0.003 0.0045 0.794 0.1985 0.0016034756 0.0005809278 3.6611538472 0.3579244684 10.0641746425 0.3873405727 2.9497495672 0.0659751940 16.6766815325 .8118211629
0.003 0.005 0.7936 0.1984 0.0017534409 0.0004705700 4.0370635297 0.3767289766 10.1279764537 0.4120051573 2.9383966295 0.1231056811 17.1051900538 .9123103850
0.003 0.0055 0.7932 0.1983 0.0016496188 0.0004705700 4.3870397245 0.7669634471 9.9694337621 0.2330521513 2.9556091480 0.1505505003 17.3137322534 1.1510366687
0.003 0.006 0.7928 0.1982 0.0019380136 0.0005488906 4.7712581943 0.3243507824 10.0911060603 0.1373717229 2.8979289001 0.1280286127 17.7622311683 .5903000086
0.003 0.0065 0.7924 0.1981 0.0019726210 0.0005716915 5.0764172936 0.5323938538 10.1278161476 0.5700359008 2.9041547046 0.0458584730 18.1103607668 1.1488599191
0.0 0.006999999999999999 0.7944 0.1986 0.0000000000 0.0000000000 5.4681892066 0.1275873697 10.3161757660 0.6441141307 2.9600038335 0.1103725858 18.7443688061 .8820740862
0.003 0.006999999999999999 0.792 0.198 0.0020649074 0.0003453040 5.8030585152 0.8241704441 10.0202507825 0.4666009026 2.9449886579 0.1402431542 18.7703628630 1.4313598049
0.003 0.0075 0.7916 0.1979 0.0018457273 0.0007925352 6.0037283190 0.3057128484 9.9931590587 0.2030505156 2.9129440757 0.1534892820 18.9116771807 .6630451812
0.003 0.008 0.7912 0.1978 0.0018918705 0.0005716915 6.4806023570 0.9486720866 10.0383653671 0.6537964227 2.8567287230 0.1328761680 19.3775883176 1.7359163688
0.003 0.0085 0.7908 0.1977 0.0017072977 0.0001874345 6.6636474602 0.6331737935 9.9862658982 0.1234419104 2.9107467329 0.1209337298 19.5623673890 .8777368682
0.003 0.009000000000000001 0.7904 0.1976 0.0016842261 0.0004088296 7.3129917813 0.4935121659 9.9114029690 0.4295730987 2.8479393519 0.1501812301 20.0740183283 1.0736753243
0.003 0.0095 0.79 0.1975 0.0019956926 0.0004101296 7.6053100274 0.4091720235 9.8213109642 0.4656336648 2.8578273944 0.1316451024 20.2864440786 1.0068609203
0.003 0.01 0.7896 0.1974 0.0020995148 0.0007317733 7.8948586777 0.9364501333 10.1111443175 0.4674678585 2.9098311734 0.1015926198 20.9179336834 1.5062423849
0.0035 0.0 0.7972 0.1993 0.0023417665 0.0008712390 0.0000000000 0.0000000000 10.1180374780 0.3972765786 2.9623842882 0.1175378714 13.0827635327 .5156856890
0.0035 0.0005 0.7968 0.1992 0.0020072284 0.0007088650 0.3975628860 0.0581696856 10.2470838549 0.3939181430 3.0098102698 0.0482887983 13.6564642391 .5010854919
0.0035 0.001 0.7964 0.1991 0.0026186256 0.0009695560 0.8034345593 0.0704340283 10.1329459415 0.2275736331 2.9272268038 0.1766451924 13.8662259302 .4756224098
0.0 0.0075 0.794 0.1985 0.0000000000 0.0000000000 6.2404028679 0.5133995716 9.8758150240 0.2135801357 2.8801670459 0.1226953568 18.9963849378 .8496750641
0.0035 0.0015 0.7959999999999999 0.19899999999999998 0.0023417665 0.0007810338 1.2254202444 0.0771059834 10.2975802633 0.4888810206 2.9512144624 0.1021534656 14.4765567366 .6689215034
0.0035 0.002 0.7956 0.1989 0.0021687296 0.0005863998 1.7033014082 0.1749110969 10.0532738305 0.3573819989 3.0218956551 0.1463640331 14.7806396234 .6792435287
0.0035 0.0025 0.7952 0.1988 0.0022264085 0.0005863998 2.0955768840 0.2606714975 10.4059471587 0.5244106860 2.9794136947 0.1528711302 15.4831641459 .9385397135
0.0035 0.003 0.7948 0.1987 0.0019956926 0.0003901760 2.4304461926 0.1748646991 10.2015569344 0.5884508532 2.9894848491 0.1309955439 15.6234836687 .8947012722
0.0035 0.0035 0.7944 0.1986 0.0024109813 0.0007200407 2.8207074170 0.4548279529 10.2401906944 0.3627586899 2.8918862074 0.0890654466 15.9551953001 .9073721301
0.0035 0.004 0.794 0.1985 0.0022148727 0.0003468421 3.2379092548 0.1803922175 10.2023584647 0.5407050866 2.9821603732 0.1224382058 16.4246429654 .8438823520
0.0035 0.0045 0.7936 0.1984 0.0022610159 0.0005075750 3.6732393561 0.4558659851 10.1154725811 0.3910434893 2.8781528151 0.0923770035 16.6691257682 .9397940529
0.0035 0.005 0.7932 0.1983 0.0024455886 0.0005488906 4.1838521064 0.1793461625 10.0971976905 0.3721443598 2.9557922599 0.0620487305 17.2392876454 .6140881434
0.0035 0.0055 0.7928 0.1982 0.0022725517 0.0009858888 4.3968592004 0.2427549110 10.2248013128 0.6575922551 2.9177049851 0.1587967665 17.5416380500 1.0601298214
0.0035 0.006 0.7924 0.1981 0.0020879790 0.0009717496 4.9860277585 0.5597381618 9.8900822632 0.6482147474 2.9155076423 0.1247076723 17.7937056430 1.3336323311
0.0 0.008 0.7936 0.1984 0.0000000000 0.0000000000 6.2814432418 0.6561263813 10.0797243301 0.4760799535 2.9347343916 0.1392064775 19.2959019635 1.2714128123
0.0035 0.0065 0.792 0.198 0.0023071591 0.0008570716 5.3440609591 0.7972658247 9.8947311389 0.3316924102 2.8779697032 0.0532802135 18.1190689603 1.1830955200
0.0035 0.006999999999999999 0.7916 0.1979 0.0020533716 0.0002375366 5.5318899097 0.3457588958 10.0090293584 0.2520643407 2.8907875360 0.1214770460 18.4337601757 .7195378191
0.0035 0.0075 0.7912 0.1978 0.0020995148 0.0005585041 6.0226119266 0.4826407779 9.8033566857 0.2852139872 2.8646025346 0.2342727642 18.6926706617 1.0026860334
0.0035 0.008 0.7908 0.1977 0.0021571938 0.0004165684 6.6226070863 0.4729246291 9.8567386031 0.5345793403 2.9492002315 0.1094660019 19.4307031147 1.1173865397
0.0035 0.0085 0.7904 0.1976 0.0020072284 0.0003213501 6.5898754998 0.5292290046 9.7980665858 0.3139272356 2.9292410346 0.1664268574 19.3191903486 1.0099044477
0.0035 0.009000000000000001 0.79 0.1975 0.0023417665 0.0011755196 7.1226450164 0.4006455817 9.7985475040 0.4459360724 2.8863928505 0.2012618850 19.8099271374 1.0490190587
0.0035 0.0095 0.7896 0.1974 0.0020879790 0.0002352850 7.6007779615 0.8754735577 9.8145781098 0.5259391363 2.8688141082 0.1250030778 20.2862581585 1.5266510568
0.0035 0.01 0.7892 0.1973 0.0022494801 0.0008570716 8.1005641101 1.0479560736 9.8734104332 0.4004269495 2.8816319411 0.0490056157 20.8578559645 1.4982457104
0.004 0.0 0.7968 0.1992 0.0024801960 0.0008724601 0.0000000000 0.0000000000 10.1638850107 0.7675541118 2.9244801253 0.1311234627 13.0908453320 .8995500346
0.004 0.0005 0.7964 0.1991 0.0027685909 0.0006318415 0.4061234547 0.0385348998 10.0909457542 0.4610270689 2.9552429242 0.0792297062 13.4550807240 .5794235164
0.0 0.0085 0.7932 0.1983 0.0000000000 0.0000000000 7.0413196128 0.5024674365 10.0107927251 0.4416059199 2.9506651267 0.1547675802 20.0027774646 1.0988409366
0.004 0.001 0.7959999999999999 0.19899999999999998 0.0029531636 0.0004216487 0.8203039154 0.1206093521 10.2183890705 0.2686982035 2.9319877131 0.1483662954 13.9736338626 .5380954997
0.004 0.0015 0.7956 0.1989 0.0024686602 0.0005809278 1.2377575347 0.1133900146 10.1868087770 0.5546713781 2.9654971905 0.2158173953 14.3925321624 .8844597158
0.004 0.002 0.7952 0.1988 0.0024917318 0.0007769339 1.5935247025 0.2088990980 10.0292279218 0.3585335215 2.8939004383 0.1591595304 14.5191447944 .7273690838
0.004 0.0025 0.7948 0.1987 0.0026416972 0.0002463372 1.9762324838 0.0934567105 10.2926107755 0.7836427822 2.9794136947 0.1289627862 15.2508986512 1.0063086161
0.004 0.003 0.7944 0.1986 0.0024801960 0.0007857901 2.4835720754 0.4266470406 10.2029996889 0.4069635062 2.9834421565 0.2235003551 15.6724941168 1.0578966920
0.004 0.0035 0.794 0.1985 0.0024917318 0.0007905177 2.7486979265 0.4046076741 10.0903045300 0.3909527900 2.9686100927 0.0716583094 15.8101042810 .8680092912
0.004 0.004 0.7936 0.1984 0.0028493415 0.0006867433 3.3814246728 0.1844580418 9.9925178344 0.3370842668 2.9867381707 0.1154412693 16.3635300194 .6376703212
0.004 0.0045 0.7932 0.1983 0.0024801960 0.0010496940 3.5823462580 0.5075968683 9.9417008140 0.3504872649 2.8715607867 0.1257412219 16.3980880547 .9848750491
0.004 0.005 0.7928 0.1982 0.0025840182 0.0006077952 4.2337048305 0.4297577948 10.0625715819 0.3326208168 2.9202685516 0.1918418535 17.2191289822 .9548282603
0.004 0.0055 0.7924 0.1981 0.0023417665 0.0007707431 4.4640848436 0.4535840980 9.8944105268 0.3622613315 2.8990275714 0.1829015649 17.2598647083 .9995177375
0.0 0.009000000000000001 0.7928 0.1982 0.0000000000 0.0000000000 7.2462697010 0.7314950529 10.0441363852 0.2598509285 2.9517637981 0.0851578611 20.2421698843 1.0765038425
0.004 0.006 0.792 0.198 0.0024686602 0.0008038720 4.9261037769 0.5617807503 9.8746928816 0.5069407832 2.8984782357 0.1506840705 17.7017435544 1.2202094760
0.004 0.0065 0.7916 0.1979 0.0024340529 0.0004088296 5.2307593133 0.4307803029 9.9622199894 0.3902864905 2.9508482386 0.0436866769 18.1462615942 .8651622999
0.004 0.006999999999999999 0.7912 0.1978 0.0025263392 0.0010224646 5.8101083954 0.4947627564 9.9335252050 0.4379207087 2.9164232018 0.1525382561 18.6625831414 1.0862441858
0.004 0.0075 0.7908 0.1977 0.0028608773 0.0009188172 5.9850964928 0.5692831142 10.0295485339 0.5306580915 2.9435237627 0.0991039757 18.9610296667 1.1999639986
0.004 0.008 0.7904 0.1976 0.0024225171 0.0006484718 6.3934859804 0.4038109558 9.9255099021 0.5649267373 2.8717438986 0.0760882268 19.1931622982 1.0454743917
0.004 0.0085 0.79 0.1975 0.0025724824 0.0006630825 6.8945310362 0.3251729697 9.9360901019 0.5368282021 2.8988444595 0.1988780678 19.7320380800 1.0615423221
0.004 0.009000000000000001 0.7896 0.1974 0.0025955540 0.0007546915 7.1926402553 0.3989686386 9.8256392278 0.2190360409 2.9107467329 0.1009635901 19.9316217700 .7197229611
0.004 0.0095 0.7892 0.1973 0.0025955540 0.0006147616 7.6430772426 0.8505941578 9.8349369792 0.2463427949 2.9413264199 0.1062213166 20.4219361957 1.2037730309
0.004 0.01 0.7888 0.1972 0.0025494108 0.0007418871 8.0627968949 0.6880198494 9.9418611200 0.2699538790 2.9041547046 0.1289399044 20.9113621303 1.0876555199
0.0045 0.0 0.7964 0.1991 0.0026878404 0.0004872423 0.0000000000 0.0000000000 10.2063661161 0.4675923004 2.9755683449 0.1135470960 13.1846223014 .5816266387
0.0 0.0095 0.7924 0.1981 0.0000000000 0.0000000000 7.5431200129 0.9118929905 10.0765182090 0.4011837746 2.9155076423 0.1293791497 20.5351458642 1.4424559148
0.0045 0.0005 0.7959999999999999 0.19899999999999998 0.0029646994 0.0004413855 0.4051163290 0.0807806510 10.1802362286 0.9462039796 2.9546935885 0.0436313811 13.5430108455 1.0710573972
0.0045 0.001 0.7956 0.1989 0.0029531636 0.0009153347 0.8074630622 0.0815802933 10.1792743923 0.3502654724 2.9177049851 0.0385214516 13.9073956032 .4712825520
0.0045 0.0015 0.7952 0.1988 0.0027455193 0.0009071567 1.2332254689 0.1746760812 10.1087397267 0.1108428006 3.0037675772 0.1183724596 14.3484782921 .4047984981
0.0045 0.002 0.7948 0.1987 0.0030569858 0.0010083104 1.6176957202 0.0556203370 10.0107927251 0.3696041732 2.9034222570 0.1616180094 14.5349676881 .5878508300
0.0045 0.0025 0.7944 0.1986 0.0027801267 0.0006936841 2.0414438755 0.2342114162 10.1694957227 0.3686685255 2.9680607570 0.1727140311 15.1817804819 .7762876569
0.0045 0.003 0.794 0.1985 0.0027801267 0.0007700522 2.5296480780 0.2643230238 10.0628921940 0.3739629402 2.9228321182 0.1134620189 15.5181525169 .7525180351
0.0045 0.0035 0.7936 0.1984 0.0028262699 0.0008965325 2.9659853050 0.2962559270 10.1329459415 0.4276381570 2.9682438689 0.1372631021 16.0700013853 .8620537186
0.0045 0.004 0.7932 0.1983 0.0030454500 0.0006250656 3.2995957064 0.4404520239 10.1579536866 0.3655475887 2.9598207216 0.2817220441 16.4204155646 1.0883467223
0.0045 0.0045 0.7928 0.1982 0.0027685909 0.0009540598 3.7482702237 0.4492379166 9.9461893836 0.4567906995 2.8689972201 0.1308429012 16.5662254183 1.0378255771
0.0045 0.005 0.7924 0.1981 0.0028378057 0.0003129583 4.4401656072 0.8464590782 10.0795640241 0.2680815807 2.9369317344 0.0863030289 17.4594991714 1.2011566461
0.0 0.001 0.7992 0.1998 0.0000000000 0.0000000000 0.9081756363 0.1000253841 10.3153742357 0.2201057638 3.0015702344 0.0723104226 14.2251201064 .3924415705
0.0 0.01 0.792 0.198 0.0000000000 0.0000000000 7.8875570161 0.7739723636 9.8855936936 0.7004032741 2.8633207513 0.1260927198 20.6364714610 1.6004683575
0.0045 0.0055 0.792 0.198 0.0028839489 0.0011326248 4.5318140496 0.2704531120 10.0778006574 0.1855881729 2.9277761395 0.0874608061 17.5402747954 .5446347158
0.0045 0.006 0.7916 0.1979 0.0028724131 0.0004806428 4.8885883431 0.7538495945 10.0027774222 0.5665521824 2.9431575389 0.1754307552 17.8373957173 1.4963131749
0.0045 0.0065 0.7912 0.1978 0.0029300921 0.0007382909 5.6482129327 0.5690652574 10.1113046236 0.4454997365 2.9107467329 0.0507110872 18.6731943813 1.0660143720
0.0045 0.006999999999999999 0.7908 0.1977 0.0027916625 0.0006710621 5.7051155370 0.6997049116 10.0250599643 0.2575846510 2.9935133109 0.1098402792 18.7264804747 1.0678009039
0.0045 0.0075 0.7904 0.1976 0.0028147341 0.0009240165 6.0258850852 0.2741741448 9.9245480658 0.1030706872 2.9136765233 0.1388350499 18.8669244084 .5170038984
0.0045 0.008 0.79 0.1975 0.0026416972 0.0005075750 6.4015429864 0.5460326113 9.9421817322 0.5143511747 2.8962808930 0.0897554681 19.2426473088 1.1506468291
0.0045 0.0085 0.7896 0.1974 0.0025378750 0.0004437909 6.5986878500 0.6603927066 9.9041891964 0.5100218302 2.8730256819 0.1112380291 19.3784406033 1.2820963568
0.0045 0.009000000000000001 0.7892 0.1973 0.0026532330 0.0008157039 6.9685547781 0.7295835327 9.9647848864 0.5555731573 2.9211841111 0.0831626428 19.8571770086 1.3691350367
0.0045 0.0095 0.7888 0.1972 0.0028954847 0.0009880461 7.7060226014 0.7390570447 9.8873570602 0.3746728119 2.9210009992 0.0754332126 20.5172761455 1.1901511153
0.0045 0.01 0.7884 0.1971 0.0028839489 0.0006016335 8.2808396176 0.7844038768 9.7238448808 0.5082562670 2.8827306125 0.1170633663 20.8902990598 1.4103251436
0.0005 0.0 0.7996 0.1999 0.0003114665 0.0003901760 0.0000000000 0.0000000000 10.4197334797 0.6614395027 3.0244592217 0.1019826424 13.4445041679 .7638123211
0.005 0.0 0.7959999999999999 0.19899999999999998 0.0030339142 0.0005341459 0.0000000000 0.0000000000 10.1271749234 0.2274502890 2.9369317344 0.1409766600 13.0671405720 .3689610949
0.005 0.0005 0.7956 0.1989 0.0026993761 0.0006662858 0.3925272573 0.0751878556 10.3557713624 0.5321707236 3.0576024752 0.1592235609 13.8086004710 .7672484259
0.005 0.001 0.7952 0.1988 0.0029531636 0.0005230691 0.8502659062 0.0852286666 10.2480456913 0.2609605380 2.9061689355 0.1079484631 14.0074336966 .4546607368
0.005 0.0015 0.7948 0.1987 0.0029993068 0.0008414017 1.1881565920 0.1788917284 10.1435261413 0.3491499805 2.9405939723 0.1807914504 14.2752760124 .7096745610
0.005 0.002 0.7944 0.1986 0.0031262006 0.0007126097 1.6232349118 0.0914573319 10.3062367904 0.5079627252 2.9810617018 0.1672524471 14.9136596046 .7673851139
0.005 0.0025 0.794 0.1985 0.0032184869 0.0005479199 2.1346030064 0.2107072168 10.0693044363 0.5202741455 2.9409601961 0.2898711665 15.1480861257 1.0214004487
0.005 0.003 0.7936 0.1984 0.0032300227 0.0008875818 2.4103036778 0.2733497708 9.9954033435 0.5343774019 2.8624051918 0.1045926443 15.2713422358 .9132073988
0.005 0.0035 0.7932 0.1983 0.0035184176 0.0013193239 2.9337572813 0.1471972067 10.0779609635 0.2954864656 2.9166063137 0.0961335721 15.9318429761 .5401365683
0.005 0.004 0.7928 0.1982 0.0031031290 0.0001984693 3.2414341949 0.4838906431 10.3015879147 0.5379624831 2.9305228179 0.0980317555 16.4766480565 1.1200833510
0.005 0.0045 0.7924 0.1981 0.0033684523 0.0006828567 3.5473486385 0.4011136672 9.9049907266 0.2290270387 2.8726594581 0.0611999302 16.3283672755 .6920234928
0.0005 0.0005 0.7992 0.1998 0.0002537875 0.0003468421 0.4099001763 0.0599345597 10.1887324497 0.5718803537 2.9724554426 0.0818950436 13.5713418561 .7140567991
0.005 0.005 0.792 0.198 0.0032530943 0.0008209078 4.0567024817 0.4980860472 10.1529841987 0.5107019927 2.9448055460 0.2129067797 17.1577453207 1.2225157274
0.005 0.0055 0.7916 0.1979 0.0032877017 0.0006686782 4.6249731806 0.6870900852 10.1026480965 0.2742450152 2.8979289001 0.0933935306 17.6288378789 1.0553973092
0.005 0.006 0.7912 0.1978 0.0035184176 0.0012657875 4.9036952292 0.5152936976 9.9670291712 0.6484795174 2.9003093547 0.0416014758 17.7745521727 1.2066404783
0.005 0.0065 0.7908 0.1977 0.0029646994 0.0006590565 5.3425502705 0.2584872138 9.9670291712 0.6655223345 2.9400446366 0.1373041342 18.2525887777 1.0619727390
0.005 0.006999999999999999 0.7904 0.1976 0.0028839489 0.0004127172 5.6222794448 0.1334204055 9.6507453183 0.6221838086 2.8486717995 0.1893260143 18.1245805115 .9453429456
0.005 0.0075 0.79 0.1975 0.0033915239 0.0007126097 5.9191297568 0.4426011126 10.1595567471 0.4802020353 2.8801670459 0.0666024065 18.9622450737 .9901181641
0.005 0.008 0.7896 0.1974 0.0030223784 0.0003762863 6.2683506072 0.5953625325 9.8937693026 0.2985510006 2.8847448434 0.1225641130 19.0498871316 1.0168539324
0.005 0.0085 0.7892 0.1973 0.0026993761 0.0008363253 7.1334716181 0.4466934759 10.0074262979 0.5946646952 2.8759554723 0.1329064454 20.0195527644 1.1751009418
0.005 0.009000000000000001 0.7888 0.1972 0.0032646301 0.0010662970 7.2198326503 0.4306772782 9.8778990028 0.3038421931 2.9530455814 0.0967593488 20.0540418646 .8323451171
0.005 0.0095 0.7884 0.1971 0.0034376671 0.0007497380 7.5874335455 1.0106307333 9.8025551554 0.2625094792 2.8907875360 0.1490022370 20.2842139040 1.4228921875
0.0005 0.001 0.7988 0.1997 0.0002653233 0.0002972567 0.8449784961 0.1409472384 10.0915869784 0.3072973059 2.9343681678 0.0869193432 13.8711989656 .5354611442
0.005 0.01 0.7879999999999999 0.19699999999999998 0.0029993068 0.0008785400 8.1816377322 0.5464759299 9.9138075598 0.2969197102 2.9352837273 0.1522583967 21.0337283261 .9965325768
0.0055 0.0 0.7956 0.1989 0.0034838102 0.0011363783 0.0000000000 0.0000000000 10.3501606504 0.4019125768 2.9654971905 0.1291789228 13.3191416511 .5322278779
0.0055 0.0005 0.7952 0.1988 0.0035299534 0.0006077952 0.4119144278 0.0619893870 10.1853660225 0.2059483069 2.9799630304 0.0911992848 13.5807734341 .3597447739
0.0055 0.001 0.7948 0.1987 0.0035645608 0.0007013156 0.8298716100 0.1221843188 10.1783125559 0.5332798302 3.0072467032 0.0842442104 14.0189954299 .7404096750
0.0055 0.0015 0.7944 0.1986 0.0033338449 0.0010224646 1.3105223695 0.2493271938 10.1908164285 0.4274991996 2.9482846720 0.0305835244 14.4529573149 .7084323824
0.0055 0.002 0.794 0.1985 0.0039452421 0.0004035880 1.6640235043 0.2282334478 10.3275574962 0.5404852776 2.9334526083 0.0556973300 14.9289788509 .8248196434
0.0055 0.0025 0.7936 0.1984 0.0033915239 0.0004806428 2.0192871092 0.2202073004 9.9700749863 0.2152628047 2.9753852330 0.1427775030 14.9681388524 .5787282509
0.0055 0.003 0.7932 0.1983 0.0032184869 0.0006541925 2.4397621057 0.3899183261 10.1720606197 0.3133684542 2.9248463491 0.1379482937 15.5398875614 .8418892665
0.0055 0.0035 0.7928 0.1982 0.0034607387 0.0009540598 2.8202038541 0.0906049409 9.9928384466 0.4790565174 2.8761385842 0.2077512420 15.6926416236 .7783667601
0.0055 0.004 0.7924 0.1981 0.0035876324 0.0007905177 3.2948118592 0.4033013618 10.0136782341 0.3560402967 2.8748568009 0.1632512149 16.1869345266 .9233833911
0.0005 0.0015 0.7984 0.1996 0.0003230023 0.0001874345 1.3075009923 0.0931741006 10.1884118376 0.5283746043 2.9973586607 0.1349493694 14.4935944929 .7566855088
0.0055 0.0045 0.792 0.198 0.0035414892 0.0002139571 3.7107547899 0.6950163715 9.9719986590 0.1534335837 2.9850901636 0.0939033807 16.6713851017 .9425672930
0.0055 0.005 0.7916 0.1979 0.0030800574 0.0009529433 3.8416811361 0.3897121169 9.9521207078 0.5161034562 2.9186205445 0.1363680913 16.7155024458 1.0431366077
0.0055 0.0055 0.7912 0.1978 0.0035184176 0.0006016335 4.5162036006 0.4256420081 10.1071366661 0.6230438027 2.9023235856 0.1349424122 17.5291822699 1.1842298565
0.0055 0.006 0.7908 0.1977 0.0035760966 0.0010895069 4.8785170857 0.2951213536 10.0601669910 0.6337354079 2.9336357202 0.1117456768 17.8758958935 1.0416919452
0.0055 0.0065 0.7904 0.1976 0.0032877017 0.0009623924 5.2325217834 0.7557648310 10.1531445048 0.4121847526 2.8924355431 0.1218012118 18.2813895330 1.2907131878
0.0055 0.006999999999999999 0.79 0.1975 0.0032184869 0.0006781635 5.7396095936 0.7411230914 10.1821599013 0.1243032650 2.9065351593 0.1967088888 18.8315231411 1.0628134087
0.0055 0.0075 0.7896 0.1974 0.0036799188 0.0007051004 5.9533720319 0.8288146159 9.7020432569 0.2095724453 2.8827306125 0.1470451250 18.5418258201 1.1861372866
0.0055 0.008 0.7892 0.1973 0.0031954154 0.0007096155 6.4979752760 0.7252871801 9.9787315134 0.6594910966 2.8909706479 0.0510301026 19.3708728527 1.4365179948
0.0055 0.0085 0.7888 0.1972 0.0033569165 0.0005127917 6.8552531323 0.5289486326 10.0973579965 0.5968103049 2.9266774681 0.1247291799 19.8826455134 1.2510009091
0.0055 0.009000000000000001 0.7884 0.1971 0.0032761659 0.0006742275 7.1727495219 0.7433287323 9.7526999713 0.4728475494 2.8598416252 0.1326245993 19.7885672843 1.3494751085
0.0005 0.002 0.7979999999999999 0.1995 0.0002537875 0.0002011335 1.7511398808 0.1515883163 10.2659999698 0.8561105981 2.9913159681 0.0758215936 15.0087096062 1.0837216415
0.0055 0.0095 0.7879999999999999 0.19699999999999998 0.0034261313 0.0004165684 7.4655713309 0.5573678980 9.9822582467 0.3019325349 2.8873084100 0.0740605574 20.3385641189 .9337775587
0.0055 0.01 0.7876 0.1969 0.0031838796 0.0012687277 8.1413527026 0.7306695510 9.8129750492 0.4669904505 2.8235854694 0.1084356441 20.7810971008 1.3073643733
0.006 0.0 0.7952 0.1988 0.0039106347 0.0010880402 0.0000000000 0.0000000000 10.2610304820 0.3895185203 2.9609193930 0.1139126741 13.2258605097 .5045192346
0.006 0.0005 0.7948 0.1987 0.0036453114 0.0005127917 0.4119144278 0.0541745658 10.1557094017 0.4587718529 2.9671451976 0.1383502186 13.5384143385 .6518094290
0.006 0.001 0.7944 0.1986 0.0036914546 0.0008694042 0.8215628226 0.0912352534 10.1569918502 0.4562176358 2.9775825757 0.1982701946 13.9598287031 .7465924880
0.006 0.0015 0.794 0.1985 0.0036107040 0.0005291398 1.2971779534 0.1427012237 10.0826098392 0.1727037214 2.8902382003 0.1642398384 14.2736366969 .4801739233
0.006 0.002 0.7936 0.1984 0.0037837409 0.0008337755 1.6874391778 0.2707445471 10.1145107448 0.5696700828 2.9330863845 0.1050979349 14.7388200480 .9463463403
0.006 0.0025 0.7932 0.1983 0.0035068818 0.0003529275 2.0646077675 0.1405743352 10.0915869784 0.4527227002 2.9643985191 0.1356976540 15.1241001468 .7293476169
0.006 0.003 0.7928 0.1982 0.0035414892 0.0008863816 2.4553725547 0.3421693954 10.1555490957 0.3039436684 2.9625674001 0.1646598554 15.5770305397 .8116593008
0.006 0.0035 0.7924 0.1981 0.0035530250 0.0014400813 2.8954865032 0.3572138850 10.0213729249 0.3123104333 2.9336357202 0.1515759547 15.8540481733 .8225403543
0.0005 0.0025 0.7976 0.1994 0.0003576097 0.0002236874 1.9920947142 0.0934051437 10.1932210194 0.3216914039 2.9557922599 0.1012501176 15.1414656032 .5165703526
0.006 0.004 0.792 0.198 0.0041413506 0.0006582483 3.3177239698 0.3651320447 10.1058542176 0.2948906520 2.9230152301 0.1568857606 16.3507347681 .8175667056
0.006 0.0045 0.7916 0.1979 0.0037837409 0.0011198638 3.7218331730 0.1671161223 10.1268543113 0.5603861413 2.9219165587 0.0992500272 16.7743877839 .8278721546
0.006 0.005 0.7912 0.1978 0.0037029904 0.0007273957 4.1183889332 0.5231157876 10.1579536866 0.4958848642 2.9019573618 0.1664349160 17.1820029720 1.1861629635
0.006 0.0055 0.7908 0.1977 0.0037260619 0.0001874345 4.5320658310 0.7358034053 9.9046701145 0.5144634771 2.9605531692 0.1396633712 17.4010151766 1.3901176881
0.006 0.006 0.7904 0.1976 0.0038298841 0.0009640502 5.0288306024 0.9944679521 9.9665482530 0.4383795957 2.9090987258 0.1126732014 17.9083074653 1.5464847994
0.006 0.0065 0.79 0.1975 0.0043143875 0.0007163348 5.4336951500 0.6033355685 10.1281367597 0.1272309102 2.9222827825 0.0934868287 18.4884290797 .8247696422
0.006 0.006999999999999999 0.7896 0.1974 0.0036799188 0.0007803520 5.9752770168 0.5725990346 10.1961065284 0.6044983104 2.8997600190 0.1749630114 19.0748234830 1.3528407084
0.006 0.0075 0.7892 0.1973 0.0038875631 0.0009188172 6.0676808035 0.4935080553 9.8835097148 0.0994176765 2.9147751947 0.1712682693 18.8698532761 .7651128183
0.006 0.008 0.7888 0.1972 0.0036453114 0.0013441058 6.4513957105 1.1422695209 10.0551975032 0.5484144993 2.8834630601 0.0697903802 19.3937015852 1.7618185062
0.006 0.0085 0.7884 0.1971 0.0036568472 0.0009722972 6.8454336564 0.6354528475 9.9869071224 0.8292292592 2.9310721536 0.0464628175 19.7670697796 1.5121172214
0.0005 0.003 0.7972 0.1993 0.0003460739 0.0002527366 2.5654010418 0.3441048154 10.2371448793 0.5101028447 2.9554260361 0.1721719299 15.7583180311 1.0266323266
0.006 0.009000000000000001 0.7879999999999999 0.19699999999999998 0.0041067432 0.0010806769 7.0090915891 0.3039226159 9.8995403207 0.1629655966 2.8168103292 0.0983677390 19.7295489822 .5663366284
0.006 0.0095 0.7876 0.1969 0.0039798494 0.0005604070 7.5655285606 0.9294147364 9.6877760177 0.5526599659 2.9080000545 0.1575162564 20.1652844822 1.6401513657
0.006 0.01 0.7872 0.1968 0.0038068125 0.0009024502 8.0031246948 1.0340334629 9.9226243931 0.3236874269 2.8360370785 0.1103762312 20.7655929789 1.4689995712
0.0065 0.0 0.7948 0.1987 0.0043374591 0.0011818421 0.0000000000 0.0000000000 10.1823202074 0.4411366412 2.9521300219 0.1902482393 13.1387876884 .6325667226
0.0065 0.0005 0.7944 0.1986 0.0040259926 0.0006975103 0.3988217931 0.0668317289 10.1996332617 0.3283424985 2.9733710021 0.1947973256 13.5758520495 .5906690633
0.0065 0.001 0.794 0.1985 0.0042682443 0.0006233601 0.8316340800 0.0892969047 10.1265336991 0.5036203048 2.9836252684 0.1007707882 13.9460612918 .6943113578
0.0065 0.0015 0.7936 0.1984 0.0041298148 0.0006867433 1.1549214426 0.1020830122 10.0521516881 0.5036441846 2.9197192159 0.0504405979 14.1309221614 .6568545380
0.0065 0.002 0.7932 0.1983 0.0040490642 0.0007051004 1.7070781297 0.2621672303 10.0725105575 0.4956113729 2.9601869454 0.0625095854 14.7438246968 .8209932890
0.0065 0.0025 0.7928 0.1982 0.0039913852 0.0010302441 2.0912965996 0.2662147873 9.9170136810 0.5473062002 2.9568909313 0.1392739034 14.9691925971 .9538251350
0.0065 0.003 0.7924 0.1981 0.0041182790 0.0006550057 2.3229355198 0.2942867254 10.1898545921 0.5643820607 2.9964431013 0.1332893631 15.5133514922 .9926131549
0.0005 0.0035 0.7968 0.1992 0.0003806813 0.0001384295 2.6656100530 0.2123973030 10.2074882585 0.1795570977 2.9792305828 0.0661741167 15.8527095756 .4582669469
0.0065 0.0035 0.792 0.198 0.0043259233 0.0005604070 2.9292252155 0.3768803932 10.0859762664 0.3078303771 2.9100142853 0.1026903541 15.9295416905 .7879615314
0.0065 0.004 0.7916 0.1979 0.0042105654 0.0008091520 3.2711444043 0.4019668334 10.1755873530 0.1415036749 2.9702580998 0.1293055271 16.4212004225 .6735851874
0.0065 0.0045 0.7912 0.1978 0.0041874938 0.0006789480 3.7666502685 0.6502145268 10.0505486275 0.1258148288 2.8876746338 0.0754367685 16.7090610236 .8521450721
0.0065 0.005 0.7908 0.1977 0.0038414199 0.0015104405 4.0939661340 0.4827773605 9.9998919131 0.2668583130 2.9246632372 0.0960986873 17.0223627042 .8472448013
0.0065 0.0055 0.7904 0.1976 0.0040606000 0.0009159160 4.3945931675 0.4793019220 10.1582742987 0.5071143241 2.9303397060 0.0874930034 17.4872677722 1.0748251655
0.0065 0.006 0.79 0.1975 0.0038875631 0.0003691455 4.8976524747 0.5499095605 10.0431745488 0.3333317692 2.8724763462 0.1549503226 17.8171909328 1.0385607978
0.0065 0.0065 0.7896 0.1974 0.0039567779 0.0005632493 5.1013436557 0.8283133187 10.0877396330 0.4232427253 2.9327201607 0.1445698297 18.1257602273 1.3966891230
0.0065 0.006999999999999999 0.7892 0.1973 0.0043143875 0.0007700522 5.3176239084 0.5223114690 9.9061128691 0.3293796060 2.9413264199 0.1288077347 18.1693775849 .9812688619
0.0065 0.0075 0.7888 0.1972 0.0036914546 0.0008994962 5.8841321373 0.8232783229 9.9694337621 0.5543632895 2.9545104766 0.1277591016 18.8117678306 1.5063002102
0.0065 0.008 0.7884 0.1971 0.0043143875 0.0008675655 6.4254622227 0.5066878526 9.7703336377 0.3038865081 2.8803501578 0.1165316984 19.0804604057 .9279736246
0.0005 0.004 0.7964 0.1991 0.0003230023 0.0002589780 3.3509591192 0.2347942545 10.1281367597 0.1862312122 2.9290579227 0.3170626800 16.4084768039 .7383471247
0.0065 0.0085 0.7879999999999999 0.19699999999999998 0.0042105654 0.0011326248 6.8892436261 0.3101456758 9.9210213325 0.1948113725 2.9398615247 0.1522716091 19.7543370487 .6583612822
0.0065 0.009000000000000001 0.7876 0.1969 0.0038068125 0.0005311479 7.3293575745 0.9767899632 9.8780593089 0.2815642550 2.9319877131 0.1430130887 20.1432114090 1.4018984548
0.0065 0.0095 0.7872 0.1968 0.0039106347 0.0004152886 7.9384168659 1.2219255769 9.8116926007 0.4097811679 2.9261281324 0.0516232680 20.6801482337 1.6837453014
0.0065 0.01 0.7868 0.1967 0.0043374591 0.0007490277 8.3009821324 0.4146600983 9.8326926944 0.2619826739 2.8587429539 0.0785855170 20.9967552398 .7559773169
0.006999999999999999 0.0 0.7944 0.1986 0.0044297455 0.0008038720 0.0000000000 0.0000000000 10.2038012192 0.7533229081 2.9065351593 0.2050676679 13.1147661240 .9591944480
0.006999999999999999 0.0005 0.794 0.1985 0.0043951381 0.0010532377 0.4255106252 0.0481949392 10.2363433490 0.4410578746 2.9817941494 0.2095088208 13.6480432617 .6998148723
0.006999999999999999 0.001 0.7936 0.1984 0.0043720665 0.0006207930 0.7991542749 0.0687211125 10.1811980650 0.2331037507 2.9158738661 0.0539406752 13.9005982725 .3563863314
0.006999999999999999 0.0015 0.7932 0.1983 0.0047988909 0.0009799317 1.1592017270 0.1247820257 10.1077778903 0.1213024407 2.9695256522 0.0645697317 14.2413041604 .3116341298
0.006999999999999999 0.002 0.7928 0.1982 0.0041759580 0.0008833738 1.5990638941 0.2504100234 10.1292589021 0.1181950385 2.9858226112 0.2198056798 14.7183213654 .5892941155
0.006999999999999999 0.0025 0.7924 0.1981 0.0045912466 0.0005189826 2.0137479176 0.1364330160 10.0882205512 0.5734543637 2.9365655106 0.1258105340 15.0431252260 .8362168963
0.0 0.0015 0.7988 0.1997 0.0000000000 0.0000000000 1.2760283129 0.1531907444 10.4335198007 0.3764865507 2.9338188321 0.1446032237 14.6433669457 .6742805188
0.0005 0.0045 0.7959999999999999 0.19899999999999998 0.0003345381 0.0002670730 3.5674911533 0.4396348997 10.2098928494 0.4916762162 2.9795968066 0.1984230134 16.7573153474 1.1300012023
0.006999999999999999 0.003 0.792 0.198 0.0044412813 0.0005210299 2.4596528391 0.2699275480 10.0912663663 0.7473722197 2.9167894256 0.1490283382 15.4721499123 1.1668491358
0.006999999999999999 0.0035 0.7916 0.1979 0.0042567085 0.0012195251 2.8959900660 0.2861929920 10.1149916629 0.5038739451 2.8929848788 0.0940090136 15.9082233162 .8852954758
0.006999999999999999 0.004 0.7912 0.1978 0.0043374591 0.0010198583 3.1825173391 0.4150164650 10.1627628683 0.5374872564 2.9074507188 0.1012567405 16.2570683853 1.0547803202
0.006999999999999999 0.0045 0.7908 0.1977 0.0050065352 0.0006898367 3.6765125147 0.4633834672 10.0172049674 0.6712453983 2.9552429242 0.1214262479 16.6539669415 1.2567449501
0.006999999999999999 0.005 0.7904 0.1976 0.0044874245 0.0002768591 4.0345457154 0.4748878207 10.0409302640 0.5015898432 2.9314383774 0.2402924911 17.0114017813 1.2170470141
0.006999999999999999 0.0055 0.79 0.1975 0.0046835330 0.0007938773 4.6312677165 0.3981026776 10.1313428809 0.6299567141 2.9279592514 0.1665815143 17.6952533818 1.1954347833
0.006999999999999999 0.006 0.7896 0.1974 0.0044528171 0.0003043352 4.8503175650 0.2113008847 10.2852366968 0.5463713996 2.8840123958 0.1347235758 18.0240194747 .8927001953
0.006999999999999999 0.0065 0.7892 0.1973 0.0040952074 0.0009761219 5.3835906444 0.7880165238 10.0378844489 0.2972674326 2.9550598123 0.0377334935 18.3806301130 1.1239935718
0.006999999999999999 0.006999999999999999 0.7888 0.1972 0.0044758887 0.0007058550 5.5545502388 0.6554512509 9.8020742373 0.4651455348 2.9043378165 0.1667480930 18.2654381813 1.2880507337
0.006999999999999999 0.0075 0.7884 0.1971 0.0042451727 0.0005488906 6.1628541859 0.5399865988 9.9856246739 0.4775112522 2.8907875360 0.1210567702 19.0435115685 1.1391035118
0.0005 0.005 0.7956 0.1989 0.0003230023 0.0002484886 4.0355528411 0.6261528407 9.9697543742 0.7878338069 2.9867381707 0.0804642937 16.9923683883 1.4946994299
0.006999999999999999 0.008 0.7879999999999999 0.19699999999999998 0.0042682443 0.0008414017 6.5045215933 0.4756641117 9.8581813576 0.7352925577 2.9107467329 0.2158466015 19.2777179281 1.4276446726
0.006999999999999999 0.0085 0.7876 0.1969 0.0049488563 0.0010198583 7.0450963344 1.2752091144 9.9803345740 0.4321377997 2.8986613476 0.1102388377 19.9290411123 1.8186056101
0.006999999999999999 0.009000000000000001 0.7872 0.1968 0.0048219625 0.0008337755 6.9217234312 0.7548294885 9.7759443498 0.5607107200 2.8878577457 0.0412778247 19.5903474892 1.3576518087
0.006999999999999999 0.0095 0.7868 0.1967 0.0046489256 0.0011732534 7.5841603868 0.6064465159 9.7645626196 0.3049063369 2.8292619383 0.1234147025 20.1826338703 1.0359408087
0.006999999999999999 0.01 0.7864 0.1966 0.0040144568 0.0006301544 8.5092053792 1.2374450733 9.8246773915 0.3490354375 2.9336357202 0.1667802629 21.2715329477 1.7538909281
0.0075 0.0 0.794 0.1985 0.0043605307 0.0012286570 0.0000000000 0.0000000000 10.1877706134 0.2343663607 2.9283254751 0.1782633593 13.1204566192 .4138583770
0.0075 0.0005 0.7936 0.1984 0.0049142489 0.0010353979 0.4000807003 0.0693455622 10.2425952853 0.3691683896 2.9307059298 0.1085283691 13.5782961643 .5480777188
0.0075 0.001 0.7932 0.1983 0.0043374591 0.0004521090 0.8014203078 0.0372296123 10.1666102137 0.3907892150 2.9638491834 0.1660831982 13.9362171640 .5945541345
0.0075 0.0015 0.7928 0.1982 0.0046489256 0.0005772510 1.2324701246 0.1594474398 10.1343886960 0.6602690317 2.9449886579 0.0982858977 14.3164964041 .9185796202
0.0075 0.002 0.7924 0.1981 0.0045681750 0.0008234974 1.6758572317 0.2428896237 10.0665792334 0.4273476893 2.9563415956 0.1507668246 14.7033462357 .8218276350
0.0005 0.0055 0.7952 0.1988 0.0003806813 0.0001874345 4.4807024183 0.5103787932 9.9683116197 0.2474298953 2.9733710021 0.1020877982 17.4227657214 .8600839212
0.0075 0.0025 0.792 0.198 0.0046489256 0.0008953442 2.0636006417 0.0388560022 10.1917782648 0.0784917133 3.0433197472 0.1372631021 15.3033475793 .2555061618
0.0075 0.003 0.7916 0.1979 0.0043836023 0.0009706534 2.5462656527 0.2188071936 9.9950827314 0.6028744066 2.9361992868 0.0977892973 15.4819312732 .9204415509
0.0075 0.0035 0.7912 0.1978 0.0044874245 0.0014173545 2.8040898422 0.3146385572 10.1383963474 0.2616348100 2.9512144624 0.1248849994 15.8981880765 .7025757211
0.0075 0.004 0.7908 0.1977 0.0049834637 0.0018028348 3.3000992693 0.3343695376 10.2823511877 0.2223083819 2.9396784128 0.0682140362 16.5271123335 .6266947905
0.0075 0.0045 0.7904 0.1976 0.0049834637 0.0008078352 3.5994673956 0.3234245975 10.0484646488 0.3052887361 2.8920693193 0.1297094169 16.5449848274 .7592305857
0.0075 0.005 0.79 0.1975 0.0043028517 0.0005585041 3.9355956114 0.3202216435 10.0348386338 0.2533314564 2.9226490063 0.1074940147 16.8973861032 .6816056187
0.0075 0.0055 0.7896 0.1974 0.0045681750 0.0011498822 4.3653865210 0.1276767744 9.9388153049 0.4244587188 2.8862097386 0.0833559472 17.1949797395 .6366413226
0.0075 0.006 0.7892 0.1973 0.0045681750 0.0006622793 4.8241322957 0.4574862439 9.7892497526 0.2708923851 2.8785190389 0.1949053916 17.4964692622 .9239462999
0.0075 0.0065 0.7888 0.1972 0.0049027131 0.0009024502 5.1393626524 0.6040038788 9.9546856047 0.2613010386 2.9420588675 0.1403865316 18.0410098377 1.0065938992
0.0075 0.006999999999999999 0.7884 0.1971 0.0051218932 0.0015756393 5.5349112869 0.3607092228 9.9312809202 0.3184658083 2.9383966295 0.0981903300 18.4097107298 .7789410004
0.0005 0.006 0.7948 0.1987 0.0002768591 0.0001345293 4.7687403800 0.3986170092 9.9819376346 0.5954921060 2.9429744270 0.1560070388 17.6939293007 1.1502506833
0.0075 0.0075 0.7879999999999999 0.19699999999999998 0.0044297455 0.0009297594 5.8576950866 0.2767947271 9.9412198958 0.5508731971 2.9098311734 0.1456742330 18.7131759013 .9742719166
0.0075 0.008 0.7876 0.1969 0.0051449648 0.0006164909 6.5047733747 1.0129990411 9.6967531570 0.3723111568 2.8303606096 0.1871815645 19.0370321061 1.5731082533
0.0075 0.0085 0.7872 0.1968 0.0047758193 0.0010831369 6.9406070388 0.6127873926 9.6238139005 0.2963874776 2.9361992868 0.1383482797 19.5053960454 1.0486062868
0.0075 0.009000000000000001 0.7868 0.1967 0.0046027824 0.0013441058 7.4819371242 0.2589723528 9.8548149304 0.4444301521 2.9292410346 0.1425245904 20.2705958716 .8472712011
0.0075 0.0095 0.7864 0.1966 0.0048565699 0.0009153347 7.9585593807 1.1521749559 9.9474718321 0.3416551989 2.9215503349 0.1308552012 20.8324381176 1.6256006907
0.0075 0.01 0.7859999999999999 0.1965 0.0047527477 0.0022100609 7.8382078548 1.1732273554 9.8572195213 0.4244727646 2.8781528151 0.1986425689 20.5783329389 1.7985527498
0.008 0.0 0.7936 0.1984 0.0049142489 0.0008857808 0.0000000000 0.0000000000 10.2084500949 0.4996659347 2.9411433080 0.1411677543 13.1545076518 .6417194698
0.008 0.0005 0.7932 0.1983 0.0047527477 0.0006173537 0.4164464936 0.0495542709 10.3477560595 0.4930541124 2.9382135176 0.1450514403 13.7071688184 .6882771773
0.008 0.001 0.7928 0.1982 0.0048104267 0.0009612855 0.8386839602 0.0965134435 10.1050526873 0.9439669030 3.0147542911 0.1299470199 13.9633013653 1.1713886519
0.008 0.0015 0.7924 0.1981 0.0049603921 0.0014222284 1.2120758284 0.1284569043 10.2602289517 0.2748665098 2.9492002315 0.1620324067 14.4264654037 .5667780492
0.0005 0.0065 0.7944 0.1986 0.0004152886 0.0003819028 5.2289968433 0.4315818768 10.0741136181 0.2264951584 2.9654971905 0.2024293545 18.2690229405 .8608882925
0.008 0.002 0.792 0.198 0.0054218239 0.0007823957 1.6066173371 0.1973837987 9.8815860421 0.5406100245 2.9731878902 0.1849216226 14.4668130933 .9236978415
0.008 0.0025 0.7916 0.1979 0.0053756807 0.0011727996 2.1187407760 0.1328490093 10.1831217377 0.5617281657 2.9794136947 0.0935370276 15.2866518891 .7892870022
0.008 0.003 0.7912 0.1978 0.0052257154 0.0008983119 2.5651492604 0.5394298405 10.0308309824 0.5057290037 2.9288748108 0.0881831617 15.5300807690 1.1342403178
0.008 0.0035 0.7908 0.1977 0.0053872165 0.0007426042 2.9586836434 0.3098994800 10.0627318880 0.2846569802 2.9177049851 0.0872381674 15.9445077330 .6825372318
0.008 0.004 0.7904 0.1976 0.0044643529 0.0010046082 3.3378664846 0.3843824393 10.0324340429 0.4854342730 3.0213463194 0.1036355108 16.3961111998 .9744568313
0.008 0.0045 0.79 0.1975 0.0052603228 0.0009065697 3.8290920644 0.3845605160 9.9974873223 0.7412265074 2.9645816310 0.1694472825 16.7964213405 1.2961408756
0.008 0.005 0.7896 0.1974 0.0047066046 0.0009188172 4.0003034402 0.6616662820 10.1335871657 0.3932845738 2.9361992868 0.1125505292 17.0747964973 1.1684202022
0.008 0.0055 0.7892 0.1973 0.0047873551 0.0007476050 4.5383603669 0.5305770293 9.9774490650 0.5135341461 2.9426082032 0.1768864727 17.4632049902 1.2217452531
0.008 0.006 0.7888 0.1972 0.0052372512 0.0015790140 4.8248876400 0.3917143032 9.8879982845 0.7034726665 2.9481015601 0.1198620889 17.6662247358 1.2166280726
0.008 0.0065 0.7884 0.1971 0.0049373205 0.0010860815 5.2904315134 0.6515188968 9.9482733624 0.2892226958 2.9499326791 0.0817097735 18.1935748754 1.0235374476
0.0005 0.006999999999999999 0.794 0.1985 0.0003230023 0.0001874345 5.5417093856 0.5261039209 10.0324340429 0.6443582522 2.9371148463 0.1193855874 18.5115812771 1.2900351950
0.008 0.006999999999999999 0.7879999999999999 0.19699999999999998 0.0051795722 0.0010405262 5.9012532749 0.5903801671 9.9101205205 0.5024177027 2.8971964525 0.1038204093 18.7137498201 1.1976588053
0.008 0.0075 0.7876 0.1969 0.0052372512 0.0007561008 6.2159800687 0.6796692355 9.9556474410 0.5078514142 2.8845617315 0.1898495117 19.0614264924 1.3781262622
0.008 0.008 0.7872 0.1968 0.0047527477 0.0008143978 6.6535762028 0.7611189118 9.8677997211 0.4779286866 2.8787021507 0.2069323248 19.4048308223 1.4467943210
0.008 0.0085 0.7868 0.1967 0.0056294682 0.0004872423 6.7641082528 0.5074779588 10.0442966913 0.6230901614 2.9210009992 0.0500213982 19.7350354115 1.1810767607
0.008 0.009000000000000001 0.7864 0.1966 0.0051449648 0.0006501114 7.4602839208 0.7235884805 9.8474408517 0.2921520627 2.8840123958 0.1609969126 20.1968821331 1.1773875672
0.008 0.0095 0.7859999999999999 0.1965 0.0047988909 0.0002863109 7.6063171531 0.8151670391 9.7549442561 0.4174175218 2.8790683745 0.0730302041 20.2451286746 1.3059010759
0.008 0.01 0.7856 0.1964 0.0050296068 0.0009634979 8.3178514886 1.0875645388 9.9461893836 0.4042574262 2.8684478845 0.0599534193 21.1375183635 1.5527388822
0.0085 0.0 0.7932 0.1983 0.0053641449 0.0007857901 0.0000000000 0.0000000000 10.3450308565 0.6709390555 3.0211632075 0.1593363941 13.3715582089 .8310612397
0.0085 0.0005 0.7928 0.1982 0.0050988216 0.0010486793 0.3945415087 0.0408972422 10.2865191453 0.6048427241 2.9094649496 0.1157834936 13.5956244252 .7625721392
0.0085 0.001 0.7924 0.1981 0.0056179324 0.0005679549 0.8560568792 0.0880587347 10.1587552168 0.1810235179 2.9495664553 0.0879745484 13.9699964837 .3576247559
0.0005 0.0075 0.7936 0.1984 0.0003576097 0.0002569144 6.1983553683 0.7408736217 9.9423420382 0.4737291119 2.9211841111 0.0219917313 19.0622391273 1.2368513793
0.0085 0.0015 0.792 0.198 0.0052487870 0.0011349722 1.1586981641 0.2491013087 10.0014949737 0.3671407727 2.9090987258 0.1430505964 14.0745406506 .7604276500
0.0085 0.002 0.7916 0.1979 0.0050872858 0.0007273957 1.7035531896 0.1728504766 10.1584346047 0.2467243040 2.9836252684 0.1040964970 14.8507003485 .5243986733
0.0085 0.0025 0.7912 0.1978 0.0054795029 0.0006959824 2.1033821085 0.2599447920 10.2719312940 0.3425386003 2.9316214893 0.0905617468 15.3124143947 .6937411215
0.0085 0.003 0.7908 0.1977 0.0058717199 0.0017485770 2.6061896343 0.1964437417 10.1364726747 0.4282021779 2.8900550884 0.1718506871 15.6385891173 .7982451837
0.0085 0.0035 0.7904 0.1976 0.0053526091 0.0002352850 2.8146646625 0.3588372194 10.1946637739 0.4179913994 2.9711736593 0.1207283837 15.9858547048 .8977922875
0.0085 0.004 0.79 0.1975 0.0053295375 0.0012543818 3.3199900027 0.4789632091 10.1366329808 0.5349628134 2.8876746338 0.1529921551 16.3496271548 1.1681725594
0.0085 0.0045 0.7896 0.1974 0.0050411426 0.0002787751 3.5425647913 0.6389556053 9.9122044993 0.2732409121 2.9067182712 0.1780894772 16.3665287044 1.0905647697
0.0085 0.005 0.7892 0.1973 0.0052141796 0.0010229851 4.0330350268 0.5899376035 10.1744652105 0.2735488431 2.9151414185 0.1607551441 17.1278558354 1.0252645758
0.0085 0.0055 0.7888 0.1972 0.0052833943 0.0011363783 4.5177142892 0.3483279452 10.0513501578 0.1933782818 2.9673283095 0.0779032995 17.5416761508 .6207459048
0.0085 0.006 0.7884 0.1971 0.0059640063 0.0006343639 4.8916097203 0.3935065942 10.0574417880 0.3761060276 2.9149583066 0.2198575385 17.8699738212 .9901045242
0.0005 0.008 0.7932 0.1983 0.0002768591 0.0002352850 6.4174052168 0.7871343263 10.1132282963 0.3592681584 2.9233814539 0.1007614712 19.4542918261 1.2473992409
0.0085 0.0065 0.7879999999999999 0.19699999999999998 0.0055487176 0.0010732630 5.2962224864 0.7998743912 9.9514794835 0.3524701181 2.9034222570 0.1582595362 18.1566729445 1.3116773085
0.0085 0.006999999999999999 0.7876 0.1969 0.0056179324 0.0020527234 5.7307972434 0.3677264196 10.0739533120 0.4910188956 2.9484677839 0.1905687321 18.7588362717 1.0513667707
0.0085 0.0075 0.7872 0.1968 0.0053064659 0.0009024502 6.1301225994 0.9636404125 9.6542720516 0.6067734867 2.8960977811 0.0798871695 18.6857988980 1.6512035189
0.0085 0.008 0.7868 0.1967 0.0049257847 0.0006982731 6.5289443925 0.1894989444 9.7259288596 0.3498205840 2.8970133406 0.0922665951 19.1568123774 .6322843966
0.0085 0.0085 0.7864 0.1966 0.0052141796 0.0010333394 6.9302840000 0.6869029477 9.8995403207 0.3638592995 2.8276139312 0.1286358152 19.6626524315 1.1804314018
0.0085 0.009000000000000001 0.7859999999999999 0.1965 0.0053641449 0.0011786851 7.3623409425 1.0473967281 10.0290676157 0.2148641846 2.9144089709 0.1785370117 20.3111816740 1.4419766095
0.0085 0.0095 0.7856 0.1964 0.0052833943 0.0006867433 7.5889442341 0.4987240499 9.9248686779 0.3569589393 2.8799839340 0.1297104509 20.3990802403 .9860801834
0.0085 0.01 0.7852 0.1963 0.0055371818 0.0007259307 7.9985926289 0.9864751642 9.9038685842 0.6080427174 2.8494042470 0.1310109007 20.7574026419 1.7262547130
0.009000000000000001 0.0 0.7928 0.1982 0.0055025745 0.0007096155 0.0000000000 0.0000000000 10.0354798581 0.4918900429 2.9105636210 0.1099342594 12.9515460536 .6025339178
0.009000000000000001 0.0005 0.7924 0.1981 0.0061831864 0.0016450546 0.3960521973 0.0450006051 9.9904338557 0.6076486936 2.8874915219 0.1401513157 13.2801607613 .7944456690
0.0005 0.0085 0.7928 0.1982 0.0002537875 0.0001564791 6.8995666649 0.1642541498 9.9327236747 0.4465349927 2.9261281324 0.1971223185 19.7586722595 .8080679401
0.009000000000000001 0.001 0.792 0.198 0.0055948608 0.0006686782 0.8278573585 0.1173917272 10.1045717692 0.4220534297 3.0070635913 0.0877914141 13.9450875798 .6279052492
0.009000000000000001 0.0015 0.7916 0.1979 0.0055371818 0.0004437909 1.2249166816 0.1254366922 10.1156328872 0.3545593139 2.9045209284 0.1341829197 14.2506076790 .6146227167
0.009000000000000001 0.002 0.7912 0.1978 0.0062062580 0.0005488906 1.6662895372 0.2796320483 10.0273042491 0.5208238983 2.9984573321 0.1683912786 14.6982573764 .9693961158
0.009000000000000001 0.0025 0.7908 0.1977 0.0054795029 0.0013512155 2.0280994594 0.2444848298 10.2461220186 0.3304084807 2.9208178873 0.1181967091 15.2005188682 .6944412351
0.009000000000000001 0.003 0.7904 0.1976 0.0056410040 0.0008234974 2.4450495158 0.1135129452 9.9545252986 0.2901488285 2.9237476777 0.0692598818 15.3289634961 .4737451529
0.009000000000000001 0.0035 0.79 0.1975 0.0052026438 0.0008947495 2.8969971918 0.3310227894 10.0543959729 0.3098231335 2.9424250913 0.0757330976 15.8990208998 .7174737700
0.009000000000000001 0.004 0.7896 0.1974 0.0061024358 0.0011074364 3.0591444360 0.2046659411 9.8756547180 0.1973705480 2.8614896323 0.0441690798 15.8023912221 .4473130053
0.009000000000000001 0.0045 0.7892 0.1973 0.0056063966 0.0009960944 3.7575861368 0.1360029998 10.1113046236 0.3610610613 2.9742865616 0.2126704186 16.8487837186 .7107305741
0.009000000000000001 0.005 0.7888 0.1972 0.0053410733 0.0005585041 4.0796145922 0.3725977339 9.9392962231 0.2621278078 2.9583558264 0.1758385335 16.9826077150 .8111225793
0.009000000000000001 0.0055 0.7884 0.1971 0.0060909000 0.0008983119 4.4029019549 0.2658201505 10.0406096519 0.4941239157 2.9244801253 0.1084010065 17.3740826321 .8692433846
0.0005 0.009000000000000001 0.7924 0.1981 0.0003922170 0.0002670730 7.0267162896 0.5507757882 9.9123648053 0.2628029963 2.8699127796 0.1324424448 19.8093860915 .9462883023
0.009000000000000001 0.006 0.7879999999999999 0.19699999999999998 0.0056294682 0.0008078352 4.8893436874 0.3590314980 9.8700440059 0.2453698800 2.9003093547 0.0639309697 17.6653265162 .6691401829
0.009000000000000001 0.0065 0.7876 0.1969 0.0058255767 0.0014463514 5.4427592816 0.4055091461 10.1193199265 0.4524903651 2.9486508958 0.1541214895 18.5165556806 1.0135673521
0.009000000000000001 0.006999999999999999 0.7872 0.1968 0.0057102188 0.0006104169 5.7091440399 0.6721423187 10.0109530311 0.4895552800 2.8700958915 0.0994376851 18.5959031813 1.2617457007
0.009000000000000001 0.0075 0.7868 0.1967 0.0058947915 0.0010582796 6.2018803083 0.3033714501 9.9793727377 0.4814699523 2.8992106833 0.1244816178 19.0863585208 .9103812998
0.009000000000000001 0.008 0.7864 0.1966 0.0056294682 0.0013245585 6.7779562318 1.1350825388 9.9231053112 0.3704775320 2.8572780587 0.0841948428 19.5639690699 1.5910794721
0.009000000000000001 0.0085 0.7859999999999999 0.1965 0.0053641449 0.0010240252 7.2326735035 0.5254055393 10.1214039053 0.6033598049 2.8818150530 0.2059780155 20.2412566067 1.3357673849
0.009000000000000001 0.009000000000000001 0.7856 0.1964 0.0057102188 0.0007958863 7.3026687424 0.7586227702 9.9614184591 0.5465961759 2.8957315573 0.1188586651 20.1655289776 1.4248734975
0.009000000000000001 0.0095 0.7852 0.1963 0.0055602534 0.0007461796 7.8910819562 0.8709722157 9.7849214890 0.5804189831 2.8338397357 0.1122068116 20.5154034343 1.5643441900
0.009000000000000001 0.01 0.7848 0.1962 0.0055833250 0.0003213501 8.1657755018 0.4238569772 9.8108910705 0.6426920786 2.8468406805 0.1390232996 20.8290905778 1.2058937055
0.0095 0.0 0.7924 0.1981 0.0059640063 0.0009750307 0.0000000000 0.0000000000 10.4396114309 0.5668822970 2.9980911083 0.1058861869 13.4436665455 .6737435146
0.0 0.002 0.7984 0.1996 0.0000000000 0.0000000000 1.6743465431 0.2003015870 10.2725725182 0.2951049491 3.0444184186 0.2087135087 14.9913374799 .7041200448
0.0005 0.0095 0.792 0.198 0.0003114665 0.0000922864 7.0785832652 0.4823764334 10.0232965976 0.3357015552 2.8885901932 0.1153866517 19.9907815225 .9335569267
0.0095 0.0005 0.792 0.198 0.0058140409 0.0014470873 0.4270213139 0.0297656349 10.0976786087 0.4073528032 2.9405939723 0.0642866210 13.4711079358 .5028521464
0.0095 0.001 0.7916 0.1979 0.0057332904 0.0007244627 0.8396910859 0.1182354467 10.3940845103 0.4654658588 3.0030351296 0.1251446247 14.2425440162 .7095703929
0.0095 0.0015 0.7912 0.1978 0.0063562233 0.0008644922 1.2855960074 0.1266578244 10.0649761728 0.2454858954 2.9656803024 0.1563110777 14.3226087059 .5293192897
0.0095 0.002 0.7908 0.1977 0.0062062580 0.0013988312 1.6547075912 0.1570325104 9.9461893836 0.4856538112 2.9155076423 0.1159640581 14.5226108751 .7600492109
0.0095 0.0025 0.7904 0.1976 0.0059293989 0.0011930489 2.1033821085 0.1359190721 9.8517691153 0.6348965100 2.9188036564 0.1607509725 14.8798842791 .9327596035
0.0095 0.003 0.79 0.1975 0.0059524705 0.0004088296 2.5558333473 0.2793181128 10.0406096519 0.3298277573 2.9255787967 0.1354661773 15.5279742664 .7450208770
0.0095 0.0035 0.7896 0.1974 0.0062408654 0.0011750667 2.8796242728 0.3140577541 9.9910750799 0.3815863399 2.8710114510 0.1239190069 15.7479516691 .8207381676
0.0095 0.004 0.7892 0.1973 0.0055833250 0.0010929215 3.2711444043 0.3998003784 10.1015259540 0.3777423057 2.9470028888 0.1884946444 16.3252565721 .9671302500
0.0095 0.0045 0.7888 0.1972 0.0062639370 0.0011269711 3.7331633376 0.2697922375 9.9739223317 0.6097538423 2.9230152301 0.1148659054 16.6363648364 .9955389563
0.0095 0.005 0.7884 0.1971 0.0062408654 0.0008614081 3.9265314797 0.3915148692 10.0909457542 0.2916629411 2.9420588675 0.1574191593 16.9657769668 .8414583777
0.0005 0.01 0.7916 0.1979 0.0003806813 0.0001726520 7.7863408792 0.7389808710 9.9711971287 0.2915586018 2.8973795644 0.1210013620 20.6552982536 1.1517134868
0.0095 0.0055 0.7879999999999999 0.19699999999999998 0.0061716506 0.0011535796 4.4623223735 0.6236186504 9.9828994710 0.4500055749 2.9147751947 0.1644936080 17.3661686898 1.2392714129
0.0095 0.006 0.7876 0.1969 0.0065523318 0.0009612855 4.7893864577 0.5146811623 10.0292279218 0.2777685386 2.8889564170 0.1465792159 17.7141231283 .9399902023
0.0095 0.0065 0.7872 0.1968 0.0057217546 0.0012151525 5.3377664232 0.5640983105 10.0486249548 0.5435736150 2.8807163816 0.1448395437 18.2728295142 1.2537266217
0.0095 0.006999999999999999 0.7868 0.1967 0.0056986830 0.0004915928 5.4530823205 0.6444554251 9.9041891964 0.2877564744 2.8418966592 0.1138361179 18.2048668591 1.0465396102
0.0095 0.0075 0.7864 0.1966 0.0057909693 0.0012480003 5.7416238451 0.5203668711 9.9109220508 0.3081164176 2.9116622924 0.1501312108 18.5699991576 .9798624998
0.0095 0.008 0.7859999999999999 0.1965 0.0059870779 0.0005623035 6.4146356210 0.3986888863 9.9367313262 0.2764959339 2.8369526380 0.1320875364 19.1943066631 .8078346601
0.0095 0.0085 0.7856 0.1964 0.0062524012 0.0005086226 6.4576902464 0.4700985276 9.8168223946 0.3540820822 2.8953653335 0.0833559472 19.1761303757 .9080451796
0.0095 0.009000000000000001 0.7852 0.1963 0.0061024358 0.0004340894 7.3505072151 0.5207468275 9.7695321074 0.3941607499 2.8451926734 0.1128575539 19.9713344317 1.0281992207
0.0095 0.0095 0.7848 0.1962 0.0060562926 0.0005927199 7.5081223934 0.1917973073 9.9505176472 0.7501430143 2.8135143150 0.0575332805 20.2782106482 1.0000663220
0.0095 0.01 0.7844 0.1961 0.0055948608 0.0009053946 7.8528111780 0.3492614199 9.8636317636 0.4397169171 2.8737581295 0.1800033734 20.5957959319 .9698871050
0.001 0.0 0.7992 0.1998 0.0007036835 0.0003375083 0.0000000000 0.0000000000 10.4000158345 0.6556760000 2.9827097089 0.1975416725 13.3834292269 .8535551808
0.01 0.0 0.792 0.198 0.0059063273 0.0017412556 0.0000000000 0.0000000000 10.0846938179 0.6675336753 2.9420588675 0.2194459926 13.0326590127 .8887209235
0.01 0.0005 0.7916 0.1979 0.0061716506 0.0010135757 0.4378479156 0.0717360614 10.1924194891 0.3509895929 3.0107258293 0.1371340641 13.6471648846 .5608732941
0.01 0.001 0.7912 0.1978 0.0058486483 0.0011006866 0.8306269543 0.1156814455 10.1856866346 0.6503507527 2.9242970134 0.0945467570 13.9464592506 .8616796418
0.01 0.0015 0.7908 0.1977 0.0068984057 0.0008983119 1.2616767711 0.0955894444 10.2196715190 0.1667411118 3.0099933817 0.1672348044 14.4982400775 .4304636725
0.01 0.002 0.7904 0.1976 0.0063446875 0.0013313727 1.6625128157 0.2411040932 10.0492661791 0.4681250914 2.9627505120 0.0764785426 14.6808741943 .7870390999
0.01 0.0025 0.79 0.1975 0.0060216853 0.0011957229 2.0615863903 0.1330454653 10.4495504065 0.4490893467 2.9763007925 0.1021915333 15.4934592746 .6855220682
0.01 0.003 0.7896 0.1974 0.0064715813 0.0005763282 2.5427407127 0.2398905018 9.9447466291 0.5887676422 2.8721101224 0.0612700182 15.3660690455 .8905044904
0.01 0.0035 0.7892 0.1973 0.0059293989 0.0007051004 2.7451729864 0.2524884518 10.0781212695 0.2484332244 2.8686309964 0.0951153071 15.6978546512 .5967420837
0.01 0.004 0.7888 0.1972 0.0062524012 0.0009501463 3.2897762305 0.3843191033 10.0518310760 0.4050936312 2.9021404737 0.0710360891 16.2500001814 .8613989699
0.01 0.0045 0.7884 0.1971 0.0059640063 0.0015262167 3.7810018103 0.2947998284 10.0883808573 0.4314295594 2.9330863845 0.1638031883 16.8084330584 .8915587928
0.001 0.0005 0.7988 0.1997 0.0007382909 0.0003129583 0.4041092033 0.0788522215 10.1536254230 0.5264919549 2.9810617018 0.2237324686 13.5395346190 .8293896033
0.01 0.005 0.7879999999999999 0.19699999999999998 0.0067830478 0.0009245924 4.0217048622 0.1787655281 10.0348386338 0.3873554336 2.9195361040 0.1208061233 16.9828626478 .6878516774
0.01 0.0055 0.7876 0.1969 0.0062408654 0.0008458185 4.2712202643 0.3555289380 10.0099911948 0.3175720872 2.9228321182 0.1228166324 17.2102844427 .7967634761
0.01 0.006 0.7872 0.1968 0.0060101495 0.0006293091 4.9930776386 0.5448596794 10.0349989399 0.2387955547 2.8816319411 0.2031621352 17.9157186691 .9874466784
0.01 0.0065 0.7868 0.1967 0.0063100801 0.0014657271 5.5293720953 0.3322957925 10.0787624938 0.5281704882 2.8569118349 0.1011639794 18.4713565041 .9630959872
0.01 0.006999999999999999 0.7864 0.1966 0.0060447568 0.0012151525 5.8692770326 0.8286805991 9.9984491586 0.5065634915 2.9199023278 0.1913721712 18.7936732758 1.5278314143
0.01 0.0075 0.7859999999999999 0.1965 0.0063446875 0.0008815643 5.7159421387 0.4508578104 9.9380137746 0.1251266573 2.8389668689 0.1106541428 18.4992674697 .6875201748
0.01 0.008 0.7856 0.1964 0.0064600455 0.0006016335 6.6820275050 0.7398663338 10.0043804828 0.4948932323 2.9426082032 0.1212803613 19.6354762365 1.3566415609
0.01 0.0085 0.7852 0.1963 0.0060562926 0.0010369390 6.8716189256 0.5937593486 9.9784109013 0.3713684897 2.8325579524 0.1044758892 19.6886440719 1.0706406665
0.01 0.009000000000000001 0.7848 0.1962 0.0068291909 0.0013245585 7.2795048504 0.8756299514 9.9160518447 0.3647004751 2.9003093547 0.0854047713 20.1026952407 1.3270597563
0.01 0.0095 0.7844 0.1961 0.0063331517 0.0008767205 7.5179418694 0.9285751210 9.8936089965 0.3896058599 2.8600247371 0.0973108382 20.2779087547 1.4163685396
0.001 0.001 0.7984 0.1996 0.0005075750 0.0004022669 0.8349072387 0.0394711067 10.2042821374 0.2473995664 2.9722723307 0.1800488185 14.0119692818 .4673217585
0.01 0.01 0.784 0.196 0.0063446875 0.0009314753 7.7405166580 0.8321878834 9.9946018132 0.6341668763 2.8847448434 0.1890559186 20.6262080021 1.6563421536
0.001 0.0015 0.7979999999999999 0.1995 0.0006921477 0.0004497481 1.2543751095 0.1256750078 10.3830233923 0.8385854913 2.9905835205 0.1462586155 14.6286741700 1.1109688627
0.001 0.002 0.7976 0.1994 0.0006575403 0.0002260545 1.6380900165 0.3249342579 10.2534960973 0.4709088076 2.9711736593 0.1487355629 14.8634173134 .9448046829
0.001 0.0025 0.7972 0.1993 0.0008767205 0.0002463372 2.0885270038 0.2019971387 10.4465045914 0.3785428578 2.9856394993 0.0761622238 15.5215478150 .6569485575
0.001 0.003 0.7968 0.1992 0.0004960392 0.0004473747 2.5168072248 0.3043220035 10.2743358848 0.2883524133 2.9336357202 0.1205949994 15.7252748690 .7137167909
0.001 0.0035 0.7964 0.1991 0.0005883256 0.0003888094 2.9549069218 0.4250333137 10.2406716126 0.6730935080 2.9746527854 0.1843091979 16.1708196454 1.2828248290
0.0 0.0025 0.7979999999999999 0.1995 0.0000000000 0.0000000000 1.9860519597 0.2378427176 10.2985420996 0.3618979476 2.9715398831 0.1772182644 15.2561339424 .7769589296
0.001 0.004 0.7959999999999999 0.19899999999999998 0.0007728983 0.0001564791 3.1291396749 0.3719506389 10.1449688958 0.3924467800 2.9539611409 0.1165696729 16.2288426099 .8811235709
0.001 0.0045 0.7956 0.1989 0.0005191108 0.0002063586 3.8336241302 0.4111349530 10.0245790461 0.3881358937 2.9349175035 0.1511870126 16.7936397906 .9506642179
0.001 0.005 0.7952 0.1988 0.0005998614 0.0003311396 4.0718093678 0.2425563607 10.0523119942 0.2867401772 2.9058027117 0.1245236304 17.0305239351 .6541513079
0.001 0.0055 0.7948 0.1987 0.0004729676 0.0003375083 4.5763793636 0.5011561309 9.9059525630 0.2312042433 2.9286916989 0.1335758311 17.4114965931 .8662737136
0.001 0.006 0.7944 0.1986 0.0006921477 0.0002630566 4.8477997506 0.6845814522 10.2340990642 0.0603602868 2.9433406508 0.1264262681 18.0259316133 .8716310637
0.001 0.0065 0.794 0.1985 0.0006806119 0.0002352850 5.2672676214 0.5203317842 9.8405476912 0.3241218832 2.9188036564 0.1259884379 18.0272995809 .9706773903
0.001 0.006999999999999999 0.7936 0.1984 0.0006921477 0.0003647939 5.6771677977 0.5974293320 9.8819066543 0.3631353662 2.8960977811 0.1506974210 18.4558643808 1.1116269131
0.001 0.0075 0.7932 0.1983 0.0007382909 0.0001984693 5.8843839187 0.6571570700 10.0189683341 0.4786475831 2.8990275714 0.1121422473 18.8031181151 1.2481453697
0.001 0.008 0.7928 0.1982 0.0006344688 0.0003008167 6.3509349179 0.8366320884 9.9037082782 0.4326256313 2.9567078194 0.1989225720 19.2119854843 1.4684811084
0.001 0.0085 0.7924 0.1981 0.0006113972 0.0001726520 6.3036000081 0.4045161627 10.1688544985 0.6830704158 2.9112960686 0.0750213715 19.3843619724 1.1627806020
0.0 0.003 0.7976 0.1994 0.0000000000 0.0000000000 2.4045127048 0.3522709321 10.1343886960 0.6742537603 2.9504820148 0.1533144212 15.4893834156 1.1798391136
0.001 0.009000000000000001 0.792 0.198 0.0005537182 0.0002787751 7.5013242947 0.7819677978 10.0138385402 0.3054351675 2.9343681678 0.0551042089 20.4500847209 1.1427859493
0.001 0.0095 0.7916 0.1979 0.0007613625 0.0004461833 7.0952008399 0.6186080790 9.8910440996 0.2575682889 2.8702790034 0.1950979723 19.8572853054 1.0717205235
0.001 0.01 0.7912 0.1978 0.0007613625 0.0002670730 7.5705641893 1.0863551696 9.8873570602 0.3089985662 2.9114791805 0.1521746910 20.3701617925 1.5477954998
0.0015 0.0 0.7988 0.1997 0.0008997920 0.0003691455 0.0000000000 0.0000000000 10.1642056228 0.6304028352 2.9902172967 0.0951829667 13.1553227115 .7259549474
0.0015 0.0005 0.7984 0.1996 0.0010151500 0.0004353139 0.4096483948 0.0543661363 10.2440380398 0.3657797864 2.9466366650 0.0956370147 13.6013382496 .5162182513
0.0015 0.001 0.7979999999999999 0.1995 0.0010151500 0.0006042819 0.8565604421 0.0639465366 10.3786951287 0.7332817556 2.9504820148 0.1488626530 14.1867527356 .9466952271
0.0015 0.0015 0.7976 0.1994 0.0010497574 0.0002670730 1.2080473254 0.2096092166 10.1138695205 0.4669475259 2.9369317344 0.1187852966 14.2598983377 .7956091121
0.0015 0.002 0.7972 0.1993 0.0009343994 0.0003043352 1.5892444181 0.1564176840 9.9683116197 0.6087888027 2.9101973972 0.1293480467 14.4686878344 .8948588686
0.0015 0.0025 0.7968 0.1992 0.0009805426 0.0002630566 2.0374153725 0.2186680814 10.0936709572 0.4763739370 2.9230152301 0.0506210847 15.0550821024 .7459261597
0.0015 0.003 0.7964 0.1991 0.0009228636 0.0002630566 2.3775720913 0.3439581383 10.1961065284 0.2996881350 2.9501157910 0.1913196015 15.5247172743 .8352289314
0.0 0.0035 0.7972 0.1993 0.0000000000 0.0000000000 3.0138237776 0.5005374401 10.1193199265 0.1835962827 2.9673283095 0.0953589383 16.1004720136 .7794926611
0.0015 0.0035 0.7959999999999999 0.19899999999999998 0.0009690068 0.0004461833 3.0047596460 0.5586403108 10.1513811382 0.2609652647 2.9239307896 0.0870704296 16.0810405806 .9071221884
0.0015 0.004 0.7956 0.1989 0.0008997920 0.0003832941 3.2087026084 0.3511079247 9.9891514072 1.0519808762 2.9790474709 0.1029499321 16.1778012785 1.5064220271
0.0015 0.0045 0.7952 0.1988 0.0009574710 0.0002787751 3.6969068110 0.6199646337 10.2105340737 0.7803513185 2.9609193930 0.1319270078 16.8693177487 1.5325217351
0.0015 0.005 0.7948 0.1987 0.0008190415 0.0002569144 4.0043319432 0.5128767437 10.0814876968 0.6283820817 2.9316214893 0.1152296274 17.0182601708 1.2567453672
0.0015 0.0055 0.7944 0.1986 0.0007613625 0.0001984693 4.5426406513 0.4468296965 9.8330133065 0.5862972683 2.8792514864 0.1779387927 17.2556668067 1.2112642268
0.0015 0.006 0.794 0.1985 0.0010497574 0.0002670730 4.8304268316 0.5899556563 9.9203801082 0.4873814592 2.9193529921 0.0728371165 17.6712096893 1.1504413050
0.0015 0.0065 0.7936 0.1984 0.0009228636 0.0003180199 5.2418376965 0.5924527915 10.0656173970 0.5215325468 2.9508482386 0.1000736260 18.2592261957 1.2143769842
0.0015 0.006999999999999999 0.7932 0.1983 0.0008536489 0.0007200407 5.6587877529 0.4850750844 9.9845025315 0.2267396452 2.8955484454 0.2013385058 18.5396923787 .9138732761
0.0015 0.0075 0.7928 0.1982 0.0009343994 0.0003677007 6.0928589470 0.4388382122 10.0866174906 0.5840232860 2.9361992868 0.2567722461 19.1166101238 1.2800014450
0.0015 0.008 0.7924 0.1981 0.0008421131 0.0002484886 6.4639847822 0.8480910719 10.0088690524 0.0582720791 2.8836461720 0.1337323747 19.3573421197 1.0403440143
0.0 0.004 0.7968 0.1992 0.0000000000 0.0000000000 3.3919994931 0.5479000067 10.0138385402 0.3680546105 2.9424250913 0.0776048877 16.3482631246 .9935595049
0.0015 0.0085 0.792 0.198 0.0008882563 0.0001874345 6.9720797182 0.2457386806 10.0744342302 0.3869417678 2.8726594581 0.1711977759 19.9200616628 .8040656588
0.0015 0.009000000000000001 0.7916 0.1979 0.0007959699 0.0001345293 7.5846639497 0.2419377229 9.9687925378 0.5721479300 2.8928017669 0.1560328277 20.4470542243 .9702530099
0.0015 0.0095 0.7912 0.1978 0.0010151500 0.0002375366 7.7979228252 0.7831647676 9.6826462239 0.2445797679 2.7997809226 0.1035384041 20.2813651217 1.1315204762
0.0015 0.01 0.7908 0.1977 0.0009690068 0.0003213501 8.0887303827 1.1018151222 9.8918456299 0.4698552792 2.9279592514 0.0758269001 20.9095042708 1.6478186516
0.002 0.0 0.7984 0.1996 0.0013381523 0.0002463372 0.0000000000 0.0000000000 10.3211452538 0.4642784491 2.9590882740 0.1989778513 13.2815716801 .6635026376
0.002 0.0005 0.7979999999999999 0.1995 0.0010151500 0.0003311396 0.4260141881 0.0741896974 10.0139988462 0.4197969735 2.9739203378 0.1658043607 13.4149485221 .6601221712
0.002 0.001 0.7976 0.1994 0.0011305080 0.0006301544 0.7910972690 0.1583671202 10.1686941925 0.2851296403 2.9662296381 0.0817376728 13.9271516076 .5258645877
0.002 0.0015 0.7972 0.1993 0.0014304386 0.0004088296 1.2231542115 0.0516391386 10.6010396315 0.3358279923 2.9988235559 0.1905863259 14.8244478375 .5784622864
0.002 0.002 0.7968 0.1992 0.0011535796 0.0005790923 1.6373346722 0.2874660437 9.9942812011 0.3577620376 2.9601869454 0.1215200973 14.5929563983 .7673272709
0.002 0.0025 0.7964 0.1991 0.0012804733 0.0006293091 2.0280994594 0.1654340069 10.2259234552 0.3659587536 3.0012040106 0.1547485141 15.2565073985 .6867705837
0.0 0.0045 0.7964 0.1991 0.0000000000 0.0000000000 3.4914531599 0.3000516451 10.0630525001 0.3764038135 2.9125778519 0.1554894982 16.4670835119 .8319449568
0.002 0.003 0.7959999999999999 0.19899999999999998 0.0012689375 0.0004437909 2.4614153091 0.1834061419 9.9445863230 0.4431492741 2.9457211055 0.1041557474 15.3529916751 .7311549543
0.002 0.0035 0.7956 0.1989 0.0011997227 0.0005575502 2.9410589429 0.3765640314 10.0085484403 0.5376842034 2.8708283391 0.2417870410 15.8216354450 1.1565928260
0.002 0.004 0.7952 0.1988 0.0012227943 0.0005809278 3.5047975760 0.4171342906 10.3346109627 0.5261093413 2.9343681678 0.1884291721 16.7749995008 1.1322537318
0.002 0.0045 0.7948 0.1987 0.0013958313 0.0005230691 3.6654341316 0.5310370708 9.9973270162 0.4515596020 3.0176840814 0.1425923285 16.6818410605 1.1257120704
0.002 0.005 0.7944 0.1986 0.0011189722 0.0003762863 4.2734862972 0.2599018665 9.8932883844 0.2716419150 2.8977457882 0.1456631843 17.0656394420 .6775832521
0.002 0.0055 0.794 0.1985 0.0013035449 0.0003311396 4.6055860101 0.4902608038 9.9986094647 0.2422024547 2.9490171196 0.2164317570 17.5545161393 .9492261551
0.002 0.006 0.7936 0.1984 0.0013381523 0.0004461833 4.8669351397 0.4322435375 10.1802362286 0.3447020134 2.9374810701 0.2091346313 17.9859905907 .9865263655
0.002 0.0065 0.7932 0.1983 0.0012804733 0.0003748690 5.4115383837 0.5150308497 10.0854953482 0.2973345083 2.9158738661 0.1104964622 18.4141880713 .9232366892
0.002 0.006999999999999999 0.7928 0.1982 0.0014419744 0.0003647939 5.6869872737 0.6151852631 10.1441673655 0.2001426113 2.9034222570 0.1182307457 18.7360188706 .9339234140
0.002 0.0075 0.7924 0.1981 0.0010266858 0.0003603898 6.1545453986 0.7382125192 9.9667085591 0.2822708840 2.9145920828 0.1527052230 19.0368727263 1.1735490160
