# Supplementary material for: Multipressure Sampling for Improving the Performance of MOF-based Electronic Noses
Source: ACS Sens. 2024 Jul 12;9(7):3531–9. doi: 10.1021/acssensors.4c00199 (PMC11287752; doi:10.1021/acssensors.4c00199)
Supplement: Supplementary file 2 — se4c00199_si_002.zip [file se4c00199_si_002.zip › Multiplex_Adsorption_Data/Hydrogen_1bar/UIO-66_v2_EQeq.csv]

H2_comp CO2_comp N2_comp O2_comp H2_mass H2_error CO2_mass CO2_error N2_mass N2_error O2_mass O2_error total_mass total_error
0.0 0.0 0.8 0.2 0.0000000000 0.0000000000 0.0000000000 0.0000000000 8.0803595428 0.3024695220 2.6144637657 0.1346469785 10.6948233085 .4371165005
0.0 0.0005 0.7996 0.1999 0.0000000000 0.0000000000 0.5140649499 0.0431031068 7.9057931232 0.4627928793 2.5367083785 0.0651591419 10.9565664516 .5710551280
0.0 0.005 0.7959999999999999 0.19899999999999998 0.0000000000 0.0000000000 4.9675013960 0.3577643110 7.5865217378 0.2406269672 2.4654326069 0.0884903502 15.0194557407 .6868816284
0.002 0.008 0.792 0.198 0.0010012619 0.0002963024 7.5558133755 0.3946531523 7.3292208961 0.3353371184 2.3431757088 0.1271198984 17.2292112423 .8574064715
0.002 0.0085 0.7916 0.1979 0.0009550499 0.0005024642 8.1932673618 0.7849096640 7.2948641698 0.2344941793 2.3519782055 0.1586696729 17.8410647870 1.1785759804
0.002 0.009000000000000001 0.7912 0.1978 0.0010166660 0.0001984670 8.3166563981 0.4640861142 7.3877664703 0.3111369170 2.3476992141 0.0732178997 18.0531387485 .8486393979
0.002 0.0095 0.7908 0.1977 0.0010320700 0.0004285533 8.4753474749 0.3206790480 7.2481989589 0.2268723270 2.3117556860 0.1385260754 18.0363341898 .6865060037
0.002 0.01 0.7904 0.1976 0.0009935599 0.0003658254 9.0817020446 0.6819107793 7.0169064802 0.2549721450 2.3201914120 0.1044466089 18.4197934967 1.0416953586
0.0025 0.0 0.7979999999999999 0.1995 0.0011553022 0.0003709782 0.0000000000 0.0000000000 8.1678032981 0.2472512059 2.6065170673 0.1774991650 10.7754756676 .4251213491
0.0025 0.0005 0.7976 0.1994 0.0014017667 0.0003325273 0.5270090314 0.0797179146 7.9390795466 0.5669088571 2.5935578361 0.1245926761 11.0610481808 .7715519751
0.0025 0.001 0.7972 0.1993 0.0010243680 0.0003664735 1.0172030777 0.0882024123 7.9574887582 0.3235868503 2.5003980798 0.1026101789 11.4761142837 .5147659150
0.0025 0.0015 0.7968 0.1992 0.0012631305 0.0003722552 1.5781693098 0.2286538844 7.7203096130 0.1277362578 2.4958745746 0.1279019859 11.7956166279 .4846643833
0.0025 0.002 0.7964 0.1991 0.0012323224 0.0003339514 2.1174500028 0.2253920734 7.7875246415 0.3153309550 2.4964858591 0.1178444889 12.4026928258 .6589014687
0.0 0.0055 0.7956 0.1989 0.0000000000 0.0000000000 5.3257330534 0.6191882141 7.5853444045 0.4898132207 2.4499059809 0.0912118398 15.3609834388 1.2002132746
0.0025 0.0025 0.7959999999999999 0.19899999999999998 0.0013632566 0.0003465051 2.5262812514 0.1188805147 7.7069308255 0.1306095976 2.5063886678 0.1012487905 12.7409640013 .3510854079
0.0025 0.003 0.7956 0.1989 0.0012092163 0.0004559177 2.9872250358 0.2467629566 7.7806747023 0.3081248987 2.4755799295 0.0585935874 13.2446888839 .6139373604
0.0025 0.0035 0.7952 0.1988 0.0011707063 0.0003884749 3.3903407159 0.1639815360 7.6886286441 0.1807961964 2.4242320323 0.0970026632 13.5043720986 .4421688705
0.0025 0.004 0.7948 0.1987 0.0011938123 0.0005015189 4.0235920783 0.1046741914 7.6097473129 0.3841778938 2.4738683329 0.0418611618 14.1084015364 .5312147659
0.0025 0.0045 0.7944 0.1986 0.0015404030 0.0003512659 4.3624916659 0.3191593750 7.5549477992 0.1930021941 2.4290000513 0.0859061564 14.3479799194 .5984189914
0.0025 0.005 0.794 0.1985 0.0012169184 0.0004585125 4.8795825050 0.5239900184 7.7150651283 0.2816215948 2.4582194499 0.0756279235 15.0540840016 .8816980492
0.0025 0.0055 0.7936 0.1984 0.0012323224 0.0002386382 5.4866094945 0.2003162222 7.4923350736 0.1159935909 2.4527178895 0.1313168849 15.4328947800 .4478653362
0.0025 0.006 0.7932 0.1983 0.0011090902 0.0003690543 5.6594213874 0.3236784828 7.5245511940 0.1432873115 2.4096834614 0.1777785138 15.5947651330 .6451133624
0.0025 0.0065 0.7928 0.1982 0.0011630043 0.0005411179 6.3486516995 0.3380346111 7.4536971352 0.1998658962 2.4525956326 0.0926652448 16.2561074716 .6311068700
0.0025 0.006999999999999999 0.7924 0.1981 0.0012169184 0.0002781270 6.5712226589 0.5305728979 7.3588682893 0.3024737638 2.4411034842 0.1061527859 16.3724113508 .9394775746
0.0 0.006 0.7952 0.1988 0.0000000000 0.0000000000 5.7219564304 0.3928172171 7.4360371357 0.3518555964 2.4292445651 0.1059932758 15.5872381312 .8506660893
0.0025 0.0075 0.792 0.198 0.0010782821 0.0003374854 7.1669866165 0.3875428481 7.2478778680 0.5643250502 2.4117618287 0.1347991940 16.8277045953 1.0870045777
0.0025 0.008 0.7916 0.1979 0.0012323224 0.0003478720 7.5073991487 0.7000705739 7.2705682916 0.2441595514 2.3338841846 0.0802996113 17.1130839473 1.0248776086
0.0025 0.0085 0.7912 0.1978 0.0013709587 0.0002315733 7.7377029359 0.8966551221 7.2884423517 0.1437183805 2.3283826242 0.0588410143 17.3558988705 1.0994460902
0.0025 0.009000000000000001 0.7908 0.1977 0.0010243680 0.0002946964 8.4156702161 0.3048713927 7.2045305964 0.3316679562 2.3765518420 0.0661336370 17.9977770225 .7029676823
0.0025 0.0095 0.7904 0.1976 0.0010859841 0.0003816968 8.7382636232 0.5295977367 7.2578316859 0.3995803353 2.3824201731 0.1176860929 18.3796014663 1.0472458617
0.0025 0.01 0.79 0.1975 0.0011553022 0.0004672274 9.0063910251 0.2810288507 7.0842285390 0.2156233182 2.3006303083 0.1453893096 18.3924051746 .6425087059
0.003 0.0 0.7976 0.1994 0.0014248728 0.0003896946 0.0000000000 0.0000000000 8.0211717868 0.3784889247 2.5222820646 0.1231616744 10.5448787242 .5020402937
0.003 0.0005 0.7972 0.1993 0.0018022715 0.0003526144 0.5142330548 0.0253030067 8.0352997864 0.3099808886 2.5401315717 0.1973979124 11.0914666844 .5330344221
0.003 0.001 0.7968 0.1992 0.0016174231 0.0004437858 1.0047633111 0.0593636649 8.0556355435 0.3954534234 2.5249717163 0.1243770325 11.5869879940 .5796379066
0.003 0.0015 0.7964 0.1991 0.0013786607 0.0002685784 1.5880875021 0.0875218389 7.9422904556 0.3022611477 2.5414763976 0.1190448256 12.0732330160 .5090963906
0.0 0.0065 0.7948 0.1987 0.0000000000 0.0000000000 6.1642405648 0.2147257690 7.4711430742 0.1235027638 2.4057712407 0.0943094498 16.0411548797 .4325379826
0.003 0.002 0.7959999999999999 0.19899999999999998 0.0014941909 0.0004807440 1.9831341445 0.1292052534 7.8250922769 0.4763684805 2.4758244433 0.1309767997 12.2855450556 .7370312776
0.003 0.0025 0.7956 0.1989 0.0014402768 0.0001044752 2.5874714547 0.2262735146 7.7649412482 0.3565245972 2.4986864832 0.1217462650 12.8525394629 .7046488520
0.003 0.003 0.7952 0.1988 0.0014248728 0.0003677662 3.0119364640 0.3687697042 7.7376485216 0.3332143242 2.4360909514 0.0477359569 13.1871008098 .7500877515
0.003 0.0035 0.7948 0.1987 0.0015172969 0.0003915170 3.5068374491 0.3991073604 7.7008300984 0.2706465955 2.4374357773 0.0790827324 13.6466206217 .7492282053
0.003 0.004 0.7944 0.1986 0.0015481050 0.0002031931 3.9963590757 0.3755114002 7.6093191917 0.3235913817 2.4788808657 0.1096403788 14.0861072381 .8089463538
0.003 0.0045 0.794 0.1985 0.0015481050 0.0003969341 4.3589614619 0.4480203607 7.6368259788 0.2963333291 2.4304671341 0.0726168926 14.4278026798 .8173675165
0.003 0.005 0.7936 0.1984 0.0014633828 0.0004133335 4.7698099699 0.2933928016 7.4286520450 0.3175411339 2.3838872559 0.1237379937 14.5838126536 .7350852627
0.003 0.0055 0.7932 0.1983 0.0014556808 0.0004657013 5.2470599348 0.4671498452 7.4144170151 0.2201427772 2.4083386355 0.1005168826 15.0712712662 .7882752063
0.003 0.006 0.7928 0.1982 0.0014094687 0.0002865315 5.6728697837 0.2264702556 7.4203036816 0.2845793790 2.4035706165 0.0867696748 15.4981535505 .5981058409
0.003 0.0065 0.7924 0.1981 0.0016020191 0.0004179009 6.3770614368 0.5565213463 7.3853047734 0.1666123188 2.4084608924 0.1476102063 16.1724291217 .8711617723
0.0 0.006999999999999999 0.7944 0.1986 0.0000000000 0.0000000000 6.6841891881 0.4604769985 7.4077811365 0.2630373661 2.4146959942 0.0575537901 16.5066663188 .7810681547
0.003 0.006999999999999999 0.792 0.198 0.0014248728 0.0001756330 6.5591191022 0.5745389595 7.3249396841 0.1384636230 2.4146959942 0.1050908804 16.3001796533 .8182690959
0.003 0.0075 0.7916 0.1979 0.0014556808 0.0003999119 7.0755375214 0.3948928142 7.2333217471 0.1498968429 2.4321787307 0.0958182150 16.7424936800 .6410077840
0.003 0.008 0.7912 0.1978 0.0015095949 0.0001493476 7.7361899913 0.9107944413 7.3114538663 0.3617646946 2.3670158040 0.0892706442 17.4161692565 1.3619791277
0.003 0.0085 0.7908 0.1977 0.0013940647 0.0003492335 8.2547937750 0.9323283229 7.2665011402 0.2569419241 2.3860878801 0.0969940340 17.9087768600 1.2866135145
0.003 0.009000000000000001 0.7904 0.1976 0.0013940647 0.0003999119 8.2136080612 0.5525648456 7.2171601718 0.4402323698 2.3474547003 0.1102250185 17.7796169980 1.1034221458
0.003 0.0095 0.79 0.1975 0.0012246204 0.0002145533 8.9766364482 0.6081036336 7.2502325346 0.4448738600 2.3913449267 0.0949047471 18.6194385299 1.1480967940
0.003 0.01 0.7896 0.1974 0.0015558070 0.0007397143 8.9056961576 0.6900560738 7.1923291422 0.3429845379 2.3780189248 0.0701562877 18.4776000316 1.1039366137
0.0035 0.0 0.7972 0.1993 0.0017637614 0.0002253415 0.0000000000 0.0000000000 8.0544582102 0.1883227254 2.5838995412 0.1689889313 10.6401215128 .3575369982
0.0035 0.0005 0.7968 0.1992 0.0018022715 0.0004732824 0.5182675737 0.0625260044 8.0843196639 0.3236810048 2.5534575736 0.1944590412 11.1578470827 .5811393328
0.0035 0.001 0.7964 0.1991 0.0017406554 0.0003492335 1.0787294910 0.1552277906 8.0357279076 0.1483663889 2.5713070807 0.1030288410 11.6875051347 .4069722540
0.0 0.0075 0.794 0.1985 0.0000000000 0.0000000000 7.2328837585 0.5600235838 7.3816657432 0.3171902853 2.3977022854 0.0704887093 17.0122517871 .9477025784
0.0035 0.0015 0.7959999999999999 0.19899999999999998 0.0015481050 0.0002549821 1.6106135660 0.1456545761 7.9961266966 0.4520437874 2.5565139960 0.1024842467 12.1648023636 .7004375923
0.0035 0.002 0.7956 0.1989 0.0018869937 0.0006517197 2.0732383999 0.1430477351 7.8218813679 0.4814276679 2.4831598572 0.0730781341 12.3801666187 .6982052568
0.0035 0.0025 0.7952 0.1988 0.0016559332 0.0003677662 2.5030827677 0.2468408178 7.8241290042 0.2709085535 2.4909842986 0.2299040887 12.8198520037 .7480212262
0.0035 0.003 0.7948 0.1987 0.0017329534 0.0003866381 2.9208235789 0.1560644241 7.7208447645 0.3013792330 2.4981974556 0.1341407232 13.1415987524 .5919710184
0.0035 0.0035 0.7944 0.1986 0.0017175493 0.0001428511 3.4804449713 0.1686601286 7.7090714315 0.2568018923 2.4724012501 0.1601679219 13.6636352022 .5857727939
0.0035 0.004 0.794 0.1985 0.0017098473 0.0002366412 3.9755140614 0.4431731239 7.5883412529 0.3327664121 2.4326677582 0.0254646768 13.9982329198 .8016408540
0.0035 0.0045 0.7936 0.1984 0.0017560594 0.0005997689 4.3873711991 0.2433597774 7.6195941005 0.2413597581 2.4620094138 0.0925529131 14.4707307728 .5778722175
0.0035 0.005 0.7932 0.1983 0.0017560594 0.0006076299 4.6785289798 0.2522165973 7.5122427094 0.2388120154 2.3929342664 0.0507600276 14.5854620150 .5423962702
0.0035 0.0055 0.7928 0.1982 0.0014556808 0.0003625678 5.3353150358 0.4808572794 7.5780663440 0.3023272368 2.4693448277 0.0977400891 15.3841818883 .8812871731
0.0035 0.006 0.7924 0.1981 0.0016174231 0.0005446147 5.7898708319 0.5806497938 7.3592964105 0.2899256243 2.3907336422 0.0955701808 15.5415183077 .9666902136
0.0 0.008 0.7936 0.1984 0.0000000000 0.0000000000 7.3954412492 0.2003613605 7.3147718056 0.1938124583 2.3500220951 0.1086659585 17.0602351499 .5028397773
0.0035 0.0065 0.792 0.198 0.0017329534 0.0003741626 6.1227186411 0.6074035610 7.3158421086 0.3900948902 2.4019812768 0.0731075806 15.8422749799 1.0709801944
0.0035 0.006999999999999999 0.7916 0.1979 0.0017175493 0.0004506831 6.8521260373 0.7759615431 7.3635776225 0.2965209902 2.3518559486 0.1201645382 16.5692771577 1.1930977546
0.0035 0.0075 0.7912 0.1978 0.0017560594 0.0003728921 6.8627166494 0.5432369792 7.3934390762 0.2928640046 2.3996583958 0.1280832257 16.6575701808 .9645571016
0.0035 0.008 0.7908 0.1977 0.0015404030 0.0002066667 7.6225510423 0.7644613408 7.2377099895 0.3087504908 2.3594358763 0.1017406598 17.2212373111 1.1751591581
0.0035 0.0085 0.7904 0.1976 0.0016251252 0.0003690543 8.0404599584 0.3138533451 7.0266462375 0.0908671490 2.3862101370 0.0355815885 17.4549414581 .4406711369
0.0035 0.009000000000000001 0.79 0.1975 0.0016636352 0.0005647211 8.2776560488 0.3214761015 7.2734581097 0.0987109537 2.3469656727 0.0836423050 17.8997434664 .5043940813
0.0035 0.0095 0.7896 0.1974 0.0015712110 0.0005300419 8.5799087564 1.0780335708 7.1976806572 0.4880175144 2.2919500685 0.1534771632 18.0711106931 1.7200582903
0.0035 0.01 0.7892 0.1973 0.0016251252 0.0002253415 8.9129246706 0.6192763828 7.2905829577 0.2179549013 2.3797305214 0.0509270057 18.5848632749 .8883836313
0.004 0.0 0.7968 0.1992 0.0020333319 0.0000898202 0.0000000000 0.0000000000 8.1094717845 0.1745789859 2.5386644889 0.1050527567 10.6501696053 .2797215628
0.004 0.0005 0.7964 0.1991 0.0020333319 0.0003847925 0.5128882152 0.0399142196 7.9861728787 0.3602248774 2.5380532044 0.1366458081 11.0391476302 .5371696976
0.0 0.0085 0.7932 0.1983 0.0000000000 0.0000000000 7.7708196119 0.5138112456 7.3862680461 0.2126715496 2.3578465366 0.0681768308 17.5149341946 .7946596260
0.004 0.001 0.7959999999999999 0.19899999999999998 0.0019640138 0.0005804683 1.0701561383 0.1552452665 7.9248445166 0.4968750015 2.5149466507 0.1271622201 11.5119113194 .7798629564
0.004 0.0015 0.7956 0.1989 0.0019948219 0.0003785758 1.5527854618 0.1679455151 7.9312663347 0.2277001154 2.5078557506 0.0932960325 11.9939023690 .4893202388
0.004 0.002 0.7952 0.1988 0.0019332058 0.0003492335 2.0692038810 0.1527791983 7.8100010045 0.5698854440 2.5403760855 0.1251002932 12.4215141768 .8481141690
0.004 0.0025 0.7948 0.1987 0.0020641400 0.0003103826 2.4671083075 0.2117492603 7.8301227010 0.2808558285 2.4415925118 0.0811012123 12.7408876603 .5740166837
0.004 0.003 0.7944 0.1986 0.0017714634 0.0002577587 3.0062208956 0.5179232613 7.7853840355 0.3884335892 2.5195924128 0.1378923408 13.3129688073 1.0445069500
0.004 0.0035 0.794 0.1985 0.0019332058 0.0003423717 3.4353928436 0.0972013023 7.6777115535 0.2270267833 2.4430595946 0.0876594748 13.5580971975 .4122299321
0.004 0.004 0.7936 0.1984 0.0021411602 0.0006864738 3.9476086390 0.2102874050 7.6587671904 0.2502977199 2.4644545518 0.1158014861 14.0729715414 .5770730848
0.004 0.0045 0.7932 0.1983 0.0018869937 0.0006276079 4.3618192461 0.6072723471 7.6944082803 0.2152858019 2.4376802911 0.1148678868 14.4957948112 .9380536437
0.004 0.005 0.7928 0.1982 0.0019409078 0.0002781270 4.8637806393 0.3631060784 7.5510947084 0.1235936302 2.4087054062 0.1078707745 14.8255216617 .5948486101
0.004 0.0055 0.7924 0.1981 0.0020564380 0.0004453870 5.3448970181 0.4356935368 7.6078207675 0.2001808852 2.4583417068 0.0993659063 15.4131159304 .7356857153
0.0 0.009000000000000001 0.7928 0.1982 0.0000000000 0.0000000000 8.1650257295 0.2852803975 7.0742747211 0.2944359789 2.3325393587 0.0740331893 17.5718398093 .6537495657
0.004 0.006 0.792 0.198 0.0019871199 0.0004585125 5.9599930455 0.3213829090 7.6150988279 0.2122240018 2.4095612045 0.1165471874 15.9866401978 .6506126107
0.004 0.0065 0.7916 0.1979 0.0021796702 0.0004610928 6.0312695461 0.5020432434 7.5612625869 0.2439092562 2.4503950085 0.0757069363 16.0451068117 .8221205287
0.004 0.006999999999999999 0.7912 0.1978 0.0018407816 0.0003096172 6.6060203844 0.7972192729 7.4375355599 0.1938838452 2.4265549133 0.1170084743 16.4719516392 1.1084212096
0.004 0.0075 0.7908 0.1977 0.0019717158 0.0003423717 6.8881004975 0.5872086761 7.5196278001 0.3965923106 2.4223981788 0.1582316014 16.8320981922 1.1423749598
0.004 0.008 0.7904 0.1976 0.0018176755 0.0000898202 7.5724557660 0.2952210177 7.3422785927 0.1556428134 2.3741067041 0.0460919856 17.2906587383 .4970456369
0.004 0.0085 0.79 0.1975 0.0018715896 0.0005168964 7.5890981564 0.4787763672 7.2694979886 0.2144359476 2.3485550124 0.0718720843 17.2090227470 .7656012955
0.004 0.009000000000000001 0.7896 0.1974 0.0020256299 0.0005816934 8.2277288774 0.2429832528 7.3385325322 0.2647567066 2.3653042074 0.1558084426 17.9335912469 .6641300954
0.004 0.0095 0.7892 0.1973 0.0021103521 0.0007830340 8.4640844429 0.3457294076 7.2053868388 0.2280950046 2.3265487707 0.1318720732 17.9981304045 .7064795194
0.004 0.01 0.7888 0.1972 0.0019486098 0.0004427151 9.2901521878 0.6522631660 7.3417434412 0.3564022214 2.3441537640 0.1182986958 18.9779980028 1.1274067983
0.0045 0.0 0.7964 0.1991 0.0020872460 0.0002454998 0.0000000000 0.0000000000 8.0952367545 0.2060748848 2.6200875830 0.1016201220 10.7174115835 .3079405066
0.0 0.0095 0.7924 0.1981 0.0000000000 0.0000000000 8.6231117296 0.8275801260 7.2632902312 0.3618210549 2.3588245918 0.0844135854 18.2452265526 1.2738147663
0.0045 0.0005 0.7959999999999999 0.19899999999999998 0.0021026501 0.0005459202 0.5468454159 0.0910787615 7.9236671833 0.3905445165 2.5315735888 0.1552683784 11.0041888381 .6374375766
0.0045 0.001 0.7956 0.1989 0.0023337105 0.0003103826 1.0526732231 0.1011069899 8.1087225724 0.5637583300 2.5359748371 0.1075988510 11.6997043431 .7727745535
0.0045 0.0015 0.7952 0.1988 0.0021411602 0.0004636587 1.5585010302 0.2132095751 7.8203829437 0.3187459377 2.5545578856 0.0907175841 11.9355830197 .6231367556
0.0045 0.002 0.7948 0.1987 0.0021488622 0.0004707689 2.0875273210 0.2511436256 8.0047961509 0.2737047510 2.5382977182 0.0893817498 12.6327700523 .6147008953
0.0045 0.0025 0.7944 0.1986 0.0023568166 0.0007815173 2.5089664411 0.1527629203 7.8595560335 0.1950779245 2.5076112368 0.0820466763 12.8784905280 .4306690384
0.0045 0.003 0.794 0.1985 0.0023799226 0.0005626162 2.9499057359 0.2178256229 7.6750357960 0.4206834901 2.4779028105 0.0853125419 13.1052242650 .7243842711
0.0045 0.0035 0.7936 0.1984 0.0021642662 0.0003282179 3.4754018227 0.0997155739 7.6613359176 0.3453795979 2.4439153929 0.0262894975 13.5828173994 .4717128872
0.0045 0.004 0.7932 0.1983 0.0021488622 0.0003423717 4.0286352269 0.3296777742 7.7286579764 0.2369265042 2.4854827382 0.1123753060 14.2449248037 .6793219561
0.0045 0.0045 0.7928 0.1982 0.0020333319 0.0007345639 4.4137636769 0.4506459587 7.6225909489 0.1934809446 2.4312006755 0.0674893513 14.4695886332 .7123508185
0.0045 0.005 0.7924 0.1981 0.0022412863 0.0006506265 4.7124861805 0.1691326325 7.7009371287 0.3969755998 2.4309561617 0.1283485501 14.8466207572 .6951074089
0.0 0.001 0.7992 0.1998 0.0000000000 0.0000000000 1.1224367791 0.1327905713 7.8327984585 0.4257485070 2.4886614176 0.1208709627 11.4438966552 .6794100410
0.0 0.01 0.792 0.198 0.0000000000 0.0000000000 8.9610026875 0.2412652235 7.2171601718 0.1847225157 2.3116334291 0.1159150139 18.4897962884 .5419027531
0.0045 0.0055 0.792 0.198 0.0023337105 0.0004179009 5.3790223238 0.2429441724 7.5076404065 0.2216514568 2.4677554880 0.0428143587 15.3567519288 .5078278888
0.0045 0.006 0.7916 0.1979 0.0024338367 0.0006981272 5.8332419100 0.2799823212 7.5486330115 0.2976901911 2.4558965689 0.0330826353 15.8402053271 .6114532748
0.0045 0.0065 0.7912 0.1978 0.0020949481 0.0002946964 6.3254532159 0.3909741064 7.5307589514 0.1669088030 2.3743512179 0.0855078415 16.2326583333 .6436854473
0.0045 0.006999999999999999 0.7908 0.1977 0.0021488622 0.0002815189 6.5875288394 0.3222297923 7.2897267153 0.4558623408 2.3714170523 0.1532822645 16.2508214692 .9316559165
0.0045 0.0075 0.7904 0.1976 0.0022489884 0.0005775998 7.1609348381 0.8250139023 7.2951852607 0.1090869286 2.4094389476 0.0890433172 16.8678080348 1.0237217479
0.0045 0.008 0.79 0.1975 0.0020025239 0.0006625524 7.2443148954 0.2977012966 7.4391410144 0.2550979134 2.3620032712 0.0616591851 17.0474617049 .6151209475
0.0045 0.0085 0.7896 0.1974 0.0020025239 0.0005596562 7.7419055598 0.4059272067 7.2181234445 0.1980633227 2.3697054557 0.0839526645 17.3317369839 .6885028501
0.0045 0.009000000000000001 0.7892 0.1973 0.0022874984 0.0004480428 8.0710550601 0.5311825020 7.2264718079 0.1771907227 2.3373073777 0.1624142284 17.6371217441 .8712354959
0.0045 0.0095 0.7888 0.1972 0.0021565642 0.0007435537 8.7735656636 0.4252190143 7.2439177469 0.4637075373 2.3387744605 0.0875038322 18.3584144352 .9771739375
0.0045 0.01 0.7884 0.1971 0.0020564380 0.0004121837 9.1208704989 0.5457274061 7.2900478062 0.4863434228 2.3040535015 0.1109602422 18.7170282446 1.1434432548
0.0005 0.0 0.7996 0.1999 0.0002464645 0.0002043575 0.0000000000 0.0000000000 8.2415471749 0.5530874413 2.6021158190 0.0818679514 10.8439094584 .6351597502
0.005 0.0 0.7959999999999999 0.19899999999999998 0.0027265133 0.0004058019 0.0000000000 0.0000000000 8.1345168747 0.2728652228 2.5551691701 0.0760787693 10.6924125581 .3493497940
0.005 0.0005 0.7956 0.1989 0.0025262609 0.0004346012 0.5056597022 0.0472084687 7.9397217284 0.1784341165 2.5453886183 0.1421779920 10.9932963098 .3682551784
0.005 0.001 0.7952 0.1988 0.0024954528 0.0008372200 1.0610784708 0.0712622261 7.9678706973 0.2490114621 2.5282726526 0.1859076839 11.5597172735 .5070185921
0.005 0.0015 0.7948 0.1987 0.0023414125 0.0003754288 1.5517768320 0.1134996051 7.8032580956 0.1555568235 2.4700783691 0.0899478489 11.8274547092 .3593797063
0.005 0.002 0.7944 0.1986 0.0024492408 0.0003465051 2.0673547265 0.2018872613 7.7668677936 0.2808770374 2.4642100380 0.2075998449 12.3008817989 .6907106487
0.005 0.0025 0.794 0.1985 0.0023183065 0.0003722552 2.4820696485 0.1333910428 7.7854910658 0.1476527893 2.5006425936 0.0923550327 12.7705216144 .3737711200
0.005 0.003 0.7936 0.1984 0.0026263871 0.0002815189 2.9707507503 0.3058874626 7.7715771268 0.4284921141 2.4425705670 0.0948871064 13.1875248312 .8295482020
0.005 0.0035 0.7932 0.1983 0.0024954528 0.0007048922 3.4585913273 0.2218537070 7.6779256141 0.3106921303 2.4139624528 0.1131150526 13.5529748470 .6463657821
0.005 0.004 0.7928 0.1982 0.0022874984 0.0001152732 3.8783493979 0.2721087014 7.6632624630 0.3635952728 2.4774137830 0.0494704044 14.0213131423 .6852896518
0.005 0.0045 0.7924 0.1981 0.0024877508 0.0007938682 4.3508924241 0.3746781506 7.5448869510 0.5650099439 2.4204420684 0.1110469574 14.3187091943 1.0515289201
0.0005 0.0005 0.7992 0.1998 0.0002079544 0.0000616161 0.5174270490 0.0153923931 8.0202085141 0.3452906968 2.5244826887 0.0778476019 11.0623262062 .4385923079
0.005 0.005 0.792 0.198 0.0021565642 0.0002232256 4.7190422737 0.3888084073 7.4443854991 0.1858403567 2.4569968810 0.1835557756 14.6225812180 .7584277652
0.005 0.0055 0.7916 0.1979 0.0023953266 0.0004285533 5.4521479789 0.5007898218 7.4843078011 0.3721101068 2.4360909514 0.1823905751 15.3749420580 1.0557190570
0.005 0.006 0.7912 0.1978 0.0023106045 0.0005825086 5.7661680333 0.3878562735 7.4888030737 0.3196114731 2.3871881922 0.0651178389 15.6444699037 .7731680941
0.005 0.0065 0.7908 0.1977 0.0022797964 0.0004058019 6.0917873296 0.8052185893 7.4167716817 0.2634940787 2.3566239676 0.1031413566 15.8674627753 1.1722598265
0.005 0.006999999999999999 0.7904 0.1976 0.0023183065 0.0006033190 6.6245119294 0.2168973479 7.4325051358 0.2735645898 2.4049154424 0.1221184249 16.4642508141 .6131836816
0.005 0.0075 0.79 0.1975 0.0023722206 0.0008042615 6.8137981078 0.6228914434 7.4079951971 0.2933070813 2.3919562112 0.1401215532 16.6161217367 1.0571243394
0.005 0.008 0.7896 0.1974 0.0024030287 0.0004427151 7.6323011297 0.4575662455 7.1959681724 0.1034969167 2.3494108106 0.0930554105 17.1800831414 .6545612878
0.005 0.0085 0.7892 0.1973 0.0020795440 0.0001089229 7.9123639833 0.6480777170 7.2610425949 0.2174821989 2.3413418554 0.1146647180 17.5168279776 .9803335568
0.005 0.009000000000000001 0.7888 0.1972 0.0024261347 0.0004846765 8.2205003643 0.5523974836 7.1501592039 0.2209474578 2.3977022854 0.0560390202 17.7707879883 .8298686381
0.005 0.0095 0.7884 0.1971 0.0022643924 0.0005094986 8.9278860115 0.6155381834 7.1913658695 0.2538717207 2.3228810638 0.0840892864 18.4443973372 .9540086891
0.0005 0.001 0.7988 0.1997 0.0002772725 0.0001325105 1.0718371878 0.1446773390 8.0369052409 0.4580826828 2.5222820646 0.1181166152 11.6313017658 .7210091475
0.005 0.01 0.7879999999999999 0.19699999999999998 0.0024184327 0.0004173327 9.3034324792 0.5778475209 7.1056345990 0.3135263705 2.3651819505 0.0797894638 18.7766674614 .9715806879
0.0055 0.0 0.7956 0.1989 0.0025339629 0.0007248083 0.0000000000 0.0000000000 8.0328380895 0.4351992569 2.5573697943 0.0930939518 10.5927418467 .5290180170
0.0055 0.0005 0.7952 0.1988 0.0027727254 0.0007142555 0.5517204596 0.0529421193 8.0080070599 0.3438955331 2.5793760360 0.1552471989 11.1418762809 .5527991068
0.0055 0.001 0.7948 0.1987 0.0025570690 0.0003945357 1.0316601038 0.0923727163 7.9687269397 0.3649181408 2.5264387991 0.0548550776 11.5293829116 .5125404704
0.0055 0.0015 0.7944 0.1986 0.0028189375 0.0003878636 1.5388327506 0.1201986864 7.9050439111 0.3349043596 2.5590813909 0.0270803859 12.0057769901 .4825712955
0.0055 0.002 0.794 0.1985 0.0030037858 0.0004672274 2.0518890707 0.1052149020 7.9120008806 0.3411602193 2.5241159180 0.0658028376 12.4910096551 .5126451863
0.0055 0.0025 0.7936 0.1984 0.0025878770 0.0006395919 2.5262812514 0.3350085011 7.7130315526 0.0749682887 2.5121347420 0.1972570250 12.7540354230 .6078734067
0.0055 0.003 0.7932 0.1983 0.0027573213 0.0003664735 2.9016596141 0.3857287501 7.8110713076 0.3596007842 2.5213040094 0.1020610075 13.2367922524 .8477570153
0.0055 0.0035 0.7928 0.1982 0.0028728516 0.0008789751 3.3552067805 0.2513029067 7.7158143404 0.4497473835 2.4797366640 0.0733158217 13.5536306365 .7752450870
0.0055 0.004 0.7924 0.1981 0.0027111093 0.0006249557 3.7946331307 0.3105160161 7.5537704659 0.2772753324 2.4113950580 0.0402995530 13.7625097639 .6287158572
0.0005 0.0015 0.7984 0.1996 0.0002156564 0.0001984670 1.5144575322 0.1436265748 7.9800721515 0.5311720459 2.5616487857 0.0842618808 12.0563941258 .7592589685
0.0055 0.0045 0.792 0.198 0.0024569428 0.0005454854 4.5152990693 0.2239899952 7.6331869486 0.3088625207 2.4382915756 0.1228700681 14.5892345363 .6562680694
0.0055 0.005 0.7916 0.1979 0.0023876246 0.0002531140 4.7466114862 0.4767527630 7.5553759204 0.1438407597 2.4131066546 0.0840096173 14.7174816858 .7048562540
0.0055 0.0055 0.7912 0.1978 0.0025493669 0.0005562540 5.3364917704 0.6701701713 7.4401042871 0.5203959804 2.3923229819 0.0959404338 15.1714684063 1.2870628395
0.0055 0.006 0.7908 0.1977 0.0026494931 0.0004953300 5.7196029610 0.3489939823 7.4575502260 0.2902748564 2.4231317202 0.0800497988 15.6029344003 .7198139675
0.0055 0.0065 0.7904 0.1976 0.0025031549 0.0003741626 6.3812640607 0.2355029816 7.4171998029 0.2024021932 2.3994138820 0.0889956324 16.2003809005 .5272749698
0.0055 0.006999999999999999 0.79 0.1975 0.0026186851 0.0006607593 6.6097186934 0.7752029412 7.3686080466 0.0793682901 2.3758183006 0.1216504669 16.3567637257 .9768824575
0.0055 0.0075 0.7896 0.1974 0.0027419173 0.0004087151 6.9802220124 0.3316683055 7.3727822283 0.1252574647 2.3566239676 0.0943310015 16.7123701256 .5516654868
0.0055 0.008 0.7892 0.1973 0.0025647710 0.0004207303 7.5704385065 0.3063080775 7.3501988350 0.2961622593 2.3529562607 0.1212389057 17.2761583732 .7241299728
0.0055 0.0085 0.7888 0.1972 0.0025416649 0.0002123299 7.9444720296 0.2267271595 7.2244382322 0.2091651399 2.3710502816 0.1172886575 17.5425022083 .5533932868
0.0055 0.009000000000000001 0.7884 0.1971 0.0022258823 0.0004257759 8.3497730741 0.5393136003 7.1636450217 0.2054651727 2.3589468487 0.0957576715 17.8745908268 .8409622204
0.0005 0.002 0.7979999999999999 0.1995 0.0002387625 0.0002145533 2.0406260388 0.2473175260 7.8701520333 0.2811542365 2.5609152443 0.1268025067 12.4719320789 .6554888225
0.0055 0.0095 0.7879999999999999 0.19699999999999998 0.0024646448 0.0007686595 8.5066149963 0.7834899973 7.2332147168 0.3679037313 2.3456208468 0.0903755539 18.0879152047 1.2425379420
0.0055 0.01 0.7876 0.1969 0.0025801750 0.0003512659 8.9956323081 0.7388151346 7.1366733861 0.1971420267 2.3166459620 0.1511273294 18.4515318312 1.0874357566
0.006 0.0 0.7952 0.1988 0.0034273966 0.0004943710 0.0000000000 0.0000000000 7.9261288803 0.3675396197 2.5346300113 0.1932859520 10.4641862882 .5613199427
0.006 0.0005 0.7948 0.1987 0.0028805536 0.0005141347 0.5118795855 0.0877372594 7.9488193039 0.2912031502 2.5430657372 0.0924197461 11.0066451802 .4718742904
0.006 0.001 0.7944 0.1986 0.0027881294 0.0003465051 0.9849269265 0.0473614639 8.0268443927 0.3428676200 2.5938023499 0.0713310069 11.6083617985 .4619065959
0.006 0.0015 0.794 0.1985 0.0029190637 0.0007132582 1.5163066867 0.1642928169 7.9004416082 0.2237173951 2.5259497715 0.1151070608 11.9456171301 .5038305310
0.006 0.002 0.7936 0.1984 0.0028574475 0.0006560743 2.0305397415 0.2259755810 7.9157469411 0.4232799259 2.4558965689 0.1482116700 12.4050406990 .7981232512
0.006 0.0025 0.7932 0.1983 0.0029498717 0.0005837294 2.4899705813 0.1945421047 7.7433211275 0.4937615743 2.4699561122 0.1656291768 12.7061976927 .8545165852
0.006 0.003 0.7928 0.1982 0.0030576999 0.0007555830 3.0001691172 0.3809016408 7.7096065830 0.1578638514 2.4415925118 0.1626805248 13.1544259119 .7022016000
0.006 0.0035 0.7924 0.1981 0.0029344677 0.0007182310 3.3881553515 0.3614905420 7.6892708259 0.1590177809 2.4915955831 0.1258474290 13.5719562282 .6470739829
0.0005 0.0025 0.7976 0.1994 0.0003311866 0.0002100830 2.5019060331 0.1459848045 7.7285509461 0.3401182467 2.5010093643 0.0835385956 12.7317975301 .5698517298
0.006 0.004 0.792 0.198 0.0028112355 0.0003896946 3.8233790779 0.1918383215 7.8169579741 0.3748781146 2.4308339048 0.1165707823 14.0739821923 .6836769130
0.006 0.0045 0.7916 0.1979 0.0030731040 0.0006013493 4.3043273518 0.4202449022 7.4917999221 0.4589489224 2.4782695812 0.0906562722 14.2774699591 .9704514461
0.006 0.005 0.7912 0.1978 0.0030499979 0.0007329470 4.9713678100 0.1450058952 7.5049646490 0.4120385767 2.4096834614 0.0687035907 14.8890659183 .6264810096
0.006 0.0055 0.7908 0.1977 0.0027650234 0.0005541170 5.1394727641 0.2428324795 7.3381044110 0.3246053792 2.4242320323 0.1234235310 14.9045742308 .6914155067
0.006 0.006 0.7904 0.1976 0.0029498717 0.0006899217 5.6812750315 0.5393286909 7.4843078011 0.3187639068 2.4126176270 0.0681066395 15.5811503313 .9268891589
0.006 0.0065 0.79 0.1975 0.0027188113 0.0005214668 6.0344635402 0.4155445660 7.3157350783 0.2104016439 2.3983135699 0.1527254389 15.7512309997 .7791931156
0.006 0.006999999999999999 0.7896 0.1974 0.0027265133 0.0007661860 6.4612820188 0.4955823005 7.4991850128 0.2175980491 2.3657932350 0.1668928016 16.3289867799 .8808393372
0.006 0.0075 0.7892 0.1973 0.0031501241 0.0008243675 7.0074550150 0.2801013961 7.3588682893 0.2451185493 2.3551568849 0.1038749171 16.7246303133 .6299192300
0.006 0.008 0.7888 0.1972 0.0029036596 0.0005168964 7.5279079531 0.2998728529 7.3538378652 0.1767946183 2.3895110732 0.1076888282 17.2741605511 .5848731958
0.006 0.0085 0.7884 0.1971 0.0028112355 0.0001288794 7.6681074849 0.2822902162 7.3377833201 0.2295051104 2.3939123216 0.0631177212 17.4026143621 .5750419272
0.0005 0.003 0.7972 0.1993 0.0002926766 0.0001428511 3.0087424699 0.3827932525 7.7002949469 0.3410698153 2.4627429552 0.0875188624 13.1720730486 .8115247813
0.006 0.009000000000000001 0.7879999999999999 0.19699999999999998 0.0031578261 0.0010006693 8.4676146470 0.7498592025 7.2922954426 0.3111491403 2.3978245423 0.1358242775 18.1608924580 1.1978332896
0.006 0.0095 0.7876 0.1969 0.0025262609 0.0004263328 8.3833940649 0.8371471439 7.2195148384 0.2568554166 2.3242258896 0.0483704902 17.9296610538 1.1427993835
0.006 0.01 0.7872 0.1968 0.0027265133 0.0001570909 8.9470499763 0.7764626441 7.0966440538 0.3433874990 2.3415863692 0.0991249400 18.3880069126 1.2191321740
0.0065 0.0 0.7948 0.1987 0.0031501241 0.0004707689 0.0000000000 0.0000000000 7.9155328805 0.4271409654 2.5857333947 0.1625400747 10.5044163993 .5901518090
0.0065 0.0005 0.7944 0.1986 0.0031578261 0.0008995215 0.5325564948 0.0248112890 8.0009430601 0.2378158357 2.5554136839 0.1541379752 11.0920710649 .4176646214
0.0065 0.001 0.794 0.1985 0.0032194422 0.0003760603 1.0708285581 0.0995487959 7.9133922745 0.3216465492 2.5001535660 0.1076999313 11.4875938408 .5292713367
0.0065 0.0015 0.7936 0.1984 0.0030191899 0.0005630378 1.5381603307 0.0647411443 7.9408990617 0.2258411363 2.5291284508 0.1717482728 12.0112070331 .4628935912
0.0065 0.002 0.7932 0.1983 0.0029421697 0.0003632217 2.0412984586 0.2753528361 7.7522046424 0.3311352130 2.5052883557 0.1289948748 12.3017336264 .7358461456
0.0065 0.0025 0.7928 0.1982 0.0031501241 0.0008372200 2.6323554775 0.2261155987 7.7740388237 0.3285564547 2.4698338553 0.1202117955 12.8793782806 .6757210689
0.0065 0.003 0.7924 0.1981 0.0031732302 0.0009465648 3.0183244523 0.3062076846 7.7207377342 0.1312112908 2.5288839370 0.1064098645 13.2711193537 .5447754047
0.0005 0.0035 0.7968 0.1992 0.0002618685 0.0000754640 3.5802993141 0.3531878286 7.6047168888 0.2883711719 2.4871943348 0.1055365279 13.6724724062 .7471709924
0.0065 0.0035 0.792 0.198 0.0030345939 0.0005411179 3.4249703365 0.3405582335 7.7520976121 0.4101025698 2.4607868448 0.0750924122 13.6408893873 .8262943334
0.0065 0.004 0.7916 0.1979 0.0032194422 0.0006134596 3.9386990764 0.3141665271 7.5621188293 0.1696008499 2.4324232445 0.1328058851 13.9364605924 .6171867217
0.0065 0.0045 0.7912 0.1978 0.0028497455 0.0006388495 4.3971212865 0.4743808624 7.8114994288 0.3192090736 2.4544294861 0.0951325224 14.6658999469 .8893613079
0.0065 0.005 0.7908 0.1977 0.0033272705 0.0005609267 4.9059749828 0.3133909204 7.5226246486 0.1603069523 2.4197085271 0.0931998582 14.8516354290 .5674586576
0.0065 0.0055 0.7904 0.1976 0.0030499979 0.0006739153 5.4013802827 0.3836719292 7.4849499829 0.4258378279 2.4353574100 0.0695812545 15.3247376735 .8797649269
0.0065 0.006 0.79 0.1975 0.0029344677 0.0005187294 5.5069501940 0.6219559808 7.4570150745 0.2954785402 2.4139624528 0.2230965637 15.3808621890 1.1410498141
0.0065 0.0065 0.7896 0.1974 0.0031039120 0.0004480428 6.0421963681 0.2498711496 7.4088514395 0.3181927122 2.4133511683 0.1408132004 15.8675028879 .7093251050
0.0065 0.006999999999999999 0.7892 0.1973 0.0032964624 0.0005816934 6.6663700629 0.2685081870 7.4067108335 0.2651670881 2.3496553244 0.1298375165 16.4260326832 .6640944850
0.0065 0.0075 0.7888 0.1972 0.0030654019 0.0008188803 7.3329062063 0.3989260553 7.4633298622 0.4641169508 2.3599249039 0.0506480096 17.1592263743 .9145098960
0.0065 0.008 0.7884 0.1971 0.0031655281 0.0005232838 7.3969541938 0.5238648837 7.2146984749 0.1979702982 2.3775298972 0.1157472630 16.9923480940 .8381057287
0.0005 0.004 0.7964 0.1991 0.0002695705 0.0002232256 3.9802210001 0.4954057278 7.6258018579 0.4074498316 2.4768024985 0.1094520883 14.0830949270 1.0125308733
0.0065 0.0085 0.7879999999999999 0.19699999999999998 0.0032271443 0.0004553969 8.0424772179 0.5880508329 7.1861213848 0.1884443441 2.3573575090 0.0957002134 17.5891832560 .8726507873
0.0065 0.009000000000000001 0.7876 0.1969 0.0030499979 0.0005668181 7.9896922622 0.5846724140 7.1740269608 0.3749316482 2.3373073777 0.1182031385 17.5040765986 1.0783740188
0.0065 0.0095 0.7872 0.1968 0.0028805536 0.0006377343 8.7385998331 0.4864407836 7.2901548365 0.2918978257 2.3230033207 0.1645732252 18.3546385439 .9435495688
0.0065 0.01 0.7868 0.1967 0.0029729778 0.0007830340 9.2484621591 0.2461538750 7.0789840543 0.4241744616 2.3013638497 0.1303499355 18.6317830409 .8014613061
0.006999999999999999 0.0 0.7944 0.1986 0.0035198208 0.0007649462 0.0000000000 0.0000000000 8.0099336053 0.4231916893 2.6158085916 0.0495187225 10.6292620177 .4734753580
0.006999999999999999 0.0005 0.794 0.1985 0.0034042906 0.0002865315 0.5212934629 0.0502451057 7.8701520333 0.4225892402 2.4615203862 0.0864466069 10.8563701730 .5595674843
0.006999999999999999 0.001 0.7936 0.1984 0.0032425483 0.0007980417 1.0886476833 0.1569614240 7.9397217284 0.4311589674 2.5118902282 0.1602533795 11.5435021882 .7491718126
0.006999999999999999 0.0015 0.7932 0.1983 0.0035121188 0.0008894410 1.5142894272 0.1441811408 7.9944142118 0.2020630023 2.5227710921 0.1277476363 12.0349868499 .4748812204
0.006999999999999999 0.002 0.7928 0.1982 0.0032348463 0.0006553505 1.9997765349 0.1524051048 7.6597304631 0.1108895895 2.5093228334 0.1131995891 12.1720646777 .3771496339
0.006999999999999999 0.0025 0.7924 0.1981 0.0031732302 0.0004480428 2.5656178107 0.1488297633 7.7834574901 0.2269967079 2.4897617297 0.1286709566 12.8420102607 .5049454706
0.0 0.0015 0.7988 0.1997 0.0000000000 0.0000000000 1.5595096599 0.0726135572 8.0137866961 0.3615193932 2.5414763976 0.1271532867 12.1147727536 .5612862371
0.0005 0.0045 0.7959999999999999 0.19899999999999998 0.0001771463 0.0001729098 4.4225051346 0.3149097144 7.7252330068 0.4381296025 2.4208088391 0.0976935894 14.5687241268 .8509058161
0.006999999999999999 0.003 0.792 0.198 0.0034428007 0.0007680419 2.9421729081 0.2333756948 7.8122486409 0.5134802049 2.4644545518 0.0590621037 13.2223189015 .8066860453
0.006999999999999999 0.0035 0.7916 0.1979 0.0031963362 0.0004646811 3.4500179746 0.3314160074 7.6534156754 0.3941992068 2.4944074918 0.1409099722 13.6010374780 .8669898675
0.006999999999999999 0.004 0.7912 0.1978 0.0032579523 0.0008303901 3.9044056658 0.1715276922 7.6289057366 0.4889439327 2.4426928239 0.0801207203 13.9792621786 .7414227353
0.006999999999999999 0.0045 0.7908 0.1977 0.0032656543 0.0008258054 4.2360767404 0.2498209302 7.6710756749 0.3117347112 2.4437931360 0.0870118757 14.3542112056 .6493933225
0.006999999999999999 0.005 0.7904 0.1976 0.0034350987 0.0003018561 4.8605866451 0.4703616271 7.4116342273 0.3703326338 2.4264326564 0.1518598005 14.7020886275 .9928559175
0.006999999999999999 0.0055 0.79 0.1975 0.0035506289 0.0009260372 5.2035207517 0.4108773957 7.5162028305 0.1821100979 2.4744796174 0.0567830320 15.1977538285 .6506965628
0.006999999999999999 0.006 0.7896 0.1974 0.0033580785 0.0003690543 5.6347099591 0.6184740046 7.3420645321 0.3965726684 2.4243542892 0.0518980172 15.4044868589 1.0673137445
0.006999999999999999 0.0065 0.7892 0.1973 0.0034582047 0.0004087151 6.1802105355 0.5411636607 7.3666815012 0.1131378620 2.3101663464 0.1401266732 15.8605165878 .7948369110
0.006999999999999999 0.006999999999999999 0.7888 0.1972 0.0031578261 0.0007092548 6.5782830670 0.1160903165 7.3637916831 0.3356436084 2.3912226698 0.1069434136 16.3364552460 .5593865933
0.006999999999999999 0.0075 0.7884 0.1971 0.0033657805 0.0005214668 7.1039472587 0.2133076338 7.3158421086 0.5498589771 2.3406083140 0.0849839348 16.7637634618 .8486720125
0.0005 0.005 0.7956 0.1989 0.0001925504 0.0001288794 4.8227630305 0.1222269840 7.5213402849 0.1807901136 2.4804702054 0.0665526848 14.8247660712 .3696986618
0.006999999999999999 0.008 0.7879999999999999 0.19699999999999998 0.0033349725 0.0008027850 7.6022103429 0.9183311316 7.3217287751 0.4641185304 2.3615142436 0.0827938301 17.2887883341 1.4660462771
0.006999999999999999 0.0085 0.7876 0.1969 0.0034505027 0.0005349436 7.8642859664 0.3659079182 7.2445599287 0.3361014560 2.3813198610 0.1219033088 17.4936162588 .8244476266
0.006999999999999999 0.009000000000000001 0.7872 0.1968 0.0034736087 0.0006111344 8.3186736576 0.5687028117 7.2650027160 0.1750206909 2.3830314576 0.0803948571 17.9701814399 .8247294941
0.006999999999999999 0.0095 0.7868 0.1967 0.0033734825 0.0005816934 8.4876191365 0.4550958482 7.1908307180 0.3960352517 2.3134672826 0.0308475256 17.9952906196 .8825603189
0.006999999999999999 0.01 0.7864 0.1966 0.0034582047 0.0008358017 8.9305756908 0.8513828048 7.1719933851 0.3137046231 2.3060096118 0.0872492929 18.4120368924 1.2531725225
0.0075 0.0 0.794 0.1985 0.0038587095 0.0009747234 0.0000000000 0.0000000000 7.9402568799 0.3205471544 2.5587146202 0.0952769585 10.5028302096 .4167988363
0.0075 0.0005 0.7936 0.1984 0.0037739873 0.0010112837 0.5223020926 0.0473877102 7.9901329998 0.3139325511 2.5415986544 0.1555872622 11.0578077341 .5179188072
0.0075 0.001 0.7932 0.1983 0.0038279014 0.0009639526 1.0133366638 0.0515465821 7.7743599146 0.2112742340 2.5397648010 0.0955776875 11.3312892808 .3593624562
0.0075 0.0015 0.7928 0.1982 0.0037739873 0.0001687427 1.5687554324 0.1091341713 7.7762864600 0.3542266381 2.5298619922 0.1303343400 11.8786778719 .5938638921
0.0075 0.002 0.7924 0.1981 0.0036584571 0.0006957439 2.0767686039 0.2020098426 7.8341898524 0.4750512595 2.5054106126 0.0902272474 12.4200275260 .7679840934
0.0005 0.0055 0.7952 0.1988 0.0003157826 0.0001715320 5.4222252971 0.6050891065 7.5408197996 0.1851729365 2.4166521046 0.1203062544 15.3800129839 .9107398294
0.0075 0.0025 0.792 0.198 0.0033349725 0.0006864738 2.5514969945 0.2849497487 7.7744669449 0.2215052507 2.4923291245 0.0927845288 12.8216280364 .5999260020
0.0075 0.003 0.7916 0.1979 0.0039126236 0.0005191867 3.1018726145 0.1976834210 7.5135270730 0.3092038501 2.4556520551 0.1439195825 13.0749643662 .6513260403
0.0075 0.0035 0.7912 0.1978 0.0036969672 0.0007702015 3.4394273625 0.1654617364 7.5837389500 0.2497431365 2.4469718153 0.0982842054 13.4738350950 .5142592798
0.0075 0.004 0.7908 0.1977 0.0032964624 0.0008013057 3.9662682889 0.3433020919 7.5537704659 0.3392603228 2.4085831493 0.1291055998 13.9319183665 .8124693202
0.0075 0.0045 0.7904 0.1976 0.0034967148 0.0005914024 4.3888841437 0.2717807441 7.5235879213 0.3651232608 2.4582194499 0.1070864354 14.3741882297 .7445818427
0.0075 0.005 0.79 0.1975 0.0039049216 0.0004453870 4.9231216881 0.2943908943 7.6195941005 0.3982570863 2.4084608924 0.0592460511 14.9550816026 .7523394187
0.0075 0.0055 0.7896 0.1974 0.0036892652 0.0003999119 5.5444375988 0.4540858042 7.4799195588 0.3225982024 2.4024703044 0.1329723486 15.4305167272 .9100562671
0.0075 0.006 0.7892 0.1973 0.0034813108 0.0009676380 5.6152097845 0.4927472505 7.4168787120 0.3655623624 2.3606584453 0.0688140194 15.3962282526 .9280912703
0.0075 0.0065 0.7888 0.1972 0.0033888866 0.0003927272 6.3498284342 0.4576465265 7.4721063469 0.3793988486 2.4359686945 0.0607211996 16.2612923622 .8981593019
0.0075 0.006999999999999999 0.7884 0.1971 0.0035583309 0.0004636587 6.6999910538 0.3521859372 7.3125241693 0.1828616359 2.3732509058 0.0517746055 16.3893244598 .5872858373
0.0005 0.006 0.7948 0.1987 0.0002541665 0.0001729098 5.8519015599 0.4219165105 7.4557307109 0.4685321531 2.3988025975 0.0875393540 15.7066890348 .9781609274
0.0075 0.0075 0.7879999999999999 0.19699999999999998 0.0033580785 0.0005709890 6.9576959485 1.0040223158 7.3963288943 0.0648819057 2.3376741484 0.0847881337 16.6950570697 1.1542633442
0.0075 0.008 0.7876 0.1969 0.0036969672 0.0006991461 7.2098533798 0.5490982035 7.3315755627 0.2999606988 2.3873104491 0.0555084016 16.9324363588 .9052664500
0.0075 0.0085 0.7872 0.1968 0.0036276490 0.0009170251 7.8481478908 1.0399290409 7.2276491412 0.2732677872 2.3068654101 0.0610814844 17.3862900911 1.3751953376
0.0075 0.009000000000000001 0.7868 0.1967 0.0031578261 0.0007435537 8.3092597801 0.4488463978 7.3476301077 0.2444352737 2.3364515794 0.1386662724 17.9964992933 .8326914976
0.0075 0.0095 0.7864 0.1966 0.0035583309 0.0004480428 8.5365376782 0.3582448704 7.2489481710 0.3585477356 2.3561349400 0.1130346844 18.1451791201 .8302753332
0.0075 0.01 0.7859999999999999 0.1965 0.0035044168 0.0003231177 9.0748097415 0.7118442743 7.2846962912 0.2127956176 2.3276490828 0.0813514708 18.6906595323 1.0063144804
0.008 0.0 0.7936 0.1984 0.0039434317 0.0010119873 0.0000000000 0.0000000000 7.9852096060 0.3687771511 2.4904952710 0.0617822062 10.4796483087 .4315713446
0.008 0.0005 0.7932 0.1983 0.0040281538 0.0007540111 0.5300349205 0.0693896852 7.7989768836 0.3501449118 2.4913510693 0.0915624998 10.8243910272 .5118511079
0.008 0.001 0.7928 0.1982 0.0040204518 0.0007803019 1.0066124656 0.1024618657 7.9784666970 0.2899232536 2.5044325574 0.1089143608 11.4935321718 .5020797820
0.008 0.0015 0.7924 0.1981 0.0038818155 0.0012432493 1.5356387564 0.1373078961 7.8385780947 0.1379264725 2.4808369761 0.1350030620 11.8589356427 .4114806799
0.0005 0.0065 0.7944 0.1986 0.0001925504 0.0001756330 6.1634000400 0.5290083155 7.5173801638 0.2415703988 2.3952571474 0.1049576716 16.0762299016 .8757120189
0.008 0.002 0.792 0.198 0.0039742397 0.0008024893 2.0175956601 0.1522871307 7.8853503359 0.2327099641 2.4863385365 0.1754948268 12.3932587722 .5612944109
0.008 0.0025 0.7916 0.1979 0.0037970934 0.0004427151 2.4847593277 0.1752340750 7.8281961556 0.2015866763 2.4665329190 0.1076582888 12.7832854957 .4849217552
0.008 0.003 0.7912 0.1978 0.0041282800 0.0004527842 3.0712775129 0.3205863290 7.7663326421 0.3248044977 2.4769247554 0.0356604741 13.3186631904 .6815040850
0.008 0.0035 0.7908 0.1977 0.0042438102 0.0006245760 3.4014356429 0.1608384066 7.6825279170 0.2550156319 2.4320564738 0.1093433328 13.5202638439 .5258219473
0.008 0.004 0.7904 0.1976 0.0038895175 0.0006837030 3.8459051417 0.3257188682 7.4840937405 0.1925332011 2.4051599562 0.0760693384 13.7390483559 .5950051107
0.008 0.0045 0.79 0.1975 0.0037816893 0.0002978998 4.3898927734 0.2658363931 7.6566265844 0.1620392086 2.4627429552 0.0949500940 14.5130440023 .5231235955
0.008 0.005 0.7896 0.1974 0.0036661591 0.0008595946 4.8414226804 0.6307588205 7.5191996789 0.3204756718 2.4073605803 0.1376666960 14.7716490987 1.0897607829
0.008 0.0055 0.7892 0.1973 0.0039434317 0.0003696967 5.3190088552 0.6429704869 7.4577642866 0.2944079648 2.3885330180 0.0964593755 15.1692495915 1.0342075239
0.008 0.006 0.7888 0.1972 0.0038664115 0.0004373226 5.6495031951 0.3386313140 7.2665011402 0.1586990490 2.4016145061 0.0418568769 15.3214852529 .5396245625
0.008 0.0065 0.7884 0.1971 0.0040358558 0.0006809208 6.0205108290 0.4835949171 7.4091725304 0.1806334113 2.4214201236 0.1281364278 15.8551393388 .7930456770
0.0005 0.006999999999999999 0.794 0.1985 0.0002233584 0.0002031931 6.3775657517 0.5757093780 7.4282239238 0.2766807580 2.4047931855 0.0408052430 16.2108062194 .8933985721
0.008 0.006999999999999999 0.7879999999999999 0.19699999999999998 0.0038279014 0.0007445104 6.6520811418 0.5479637749 7.4526268322 0.1855541195 2.4039373872 0.1274866889 16.5124732626 .8617490937
0.008 0.0075 0.7876 0.1969 0.0038201994 0.0007630827 6.8948246957 0.4901832082 7.3447402896 0.2468088089 2.3903668715 0.1089900876 16.6337520562 .8467451874
0.008 0.008 0.7872 0.1968 0.0037662853 0.0009463141 7.3556003751 0.4430634332 7.3284716840 0.1638009841 2.3832759714 0.1067923627 17.0711143158 .7146030941
0.008 0.0085 0.7868 0.1967 0.0038510075 0.0006679028 7.7432503994 0.7509702703 7.2782744732 0.1565127029 2.3974577716 0.1471050760 17.4228336517 1.0552559520
0.008 0.009000000000000001 0.7864 0.1966 0.0035429269 0.0008618001 8.2278969823 0.9626242181 7.1297164166 0.5226925936 2.3430534519 0.0382177488 17.7042097777 1.5243963606
0.008 0.0095 0.7859999999999999 0.1965 0.0037893914 0.0006618357 8.5244341215 0.6044876508 7.2111664750 0.3540241354 2.3289939087 0.0829222676 18.0683838966 1.0420958895
0.008 0.01 0.7856 0.1964 0.0039896437 0.0009490683 9.1590303235 0.5881544322 7.0830512057 0.1890733195 2.3567462245 0.2215038590 18.6028173974 .9996806790
0.0085 0.0 0.7932 0.1983 0.0041359820 0.0008870368 0.0000000000 0.0000000000 7.9973040299 0.5021576080 2.5424544527 0.0391939675 10.5438944646 .5422386123
0.0085 0.0005 0.7928 0.1982 0.0041282800 0.0003245831 0.5090218013 0.0523948382 7.8968025780 0.3462369168 2.4733793053 0.0983523122 10.8833319646 .4973086503
0.0085 0.001 0.7924 0.1981 0.0039896437 0.0004934101 1.0361989376 0.0598736893 7.9107165170 0.5214102323 2.5250939732 0.1502485051 11.4759990715 .7320258368
0.0005 0.0075 0.7936 0.1984 0.0002079544 0.0000785454 6.9371871441 0.4669308094 7.1955400512 0.0934501404 2.3228810638 0.0899830703 16.4558162135 .6504425655
0.0085 0.0015 0.792 0.198 0.0039819417 0.0008013057 1.5542984063 0.1608313785 7.9133922745 0.3353274165 2.5143353662 0.1297799443 11.9860079887 .6267400450
0.0085 0.002 0.7916 0.1979 0.0040666639 0.0005651411 2.0555873797 0.2480983104 7.8695098515 0.1687775189 2.4768024985 0.1555123122 12.4059663936 .5729532826
0.0085 0.0025 0.7912 0.1978 0.0042207042 0.0002694605 2.5491435252 0.2320199169 7.7809957932 0.0869713230 2.4933071797 0.1082933909 12.8276672023 .4275540913
0.0085 0.003 0.7908 0.1977 0.0040589619 0.0005168964 3.0640489998 0.1134856612 7.6859528866 0.3842697228 2.5079780075 0.1155451231 13.2620388558 .6138174035
0.0085 0.0035 0.7904 0.1976 0.0041282800 0.0007845477 3.3745388502 0.3277406883 7.6096402826 0.4579093983 2.4808369761 0.1442478050 13.4691443889 .9306824393
0.0085 0.004 0.79 0.1975 0.0041744921 0.0006325038 3.8968409428 0.1417729852 7.6850966442 0.2121194742 2.4591975051 0.0848748208 14.0453095842 .4393997840
0.0085 0.0045 0.7896 0.1974 0.0043670425 0.0003915170 4.4166214612 0.4762109234 7.5893045256 0.2257061710 2.4363354652 0.0468905810 14.4466284945 .7491991924
0.0085 0.005 0.7892 0.1973 0.0038279014 0.0008101407 4.7298009908 0.2755473526 7.5421041632 0.3231489906 2.4387806032 0.0379004272 14.7145136586 .6374069111
0.0085 0.0055 0.7888 0.1972 0.0040589619 0.0004480428 5.0829894995 0.4023094001 7.5765679198 0.3226038840 2.3902446146 0.1330757210 15.0538609958 .8584370479
0.0085 0.006 0.7884 0.1971 0.0037200732 0.0007364995 5.6679947401 0.5085963646 7.3042828362 0.1806980865 2.3665267764 0.0928077230 15.3425244259 .7828386736
0.0005 0.008 0.7932 0.1983 0.0003157826 0.0002978998 7.2644874899 0.5767782644 7.1663207792 0.3040356896 2.3408528278 0.0971664723 16.7719768795 .9782783261
0.0085 0.0065 0.7879999999999999 0.19699999999999998 0.0040820679 0.0005554002 6.3074659858 0.9159547644 7.3551222288 0.3515628492 2.3904891284 0.0761792925 16.0571594109 1.3442523063
0.0085 0.006999999999999999 0.7876 0.1969 0.0037508813 0.0011777789 6.5962702971 0.5257708122 7.3777056221 0.3153435970 2.3961129457 0.1085415442 16.3738397462 .9508337323
0.0085 0.0075 0.7872 0.1968 0.0043439364 0.0008787051 7.2648236998 0.2964856740 7.4958670735 0.1052429546 2.3627368125 0.0738067233 17.1277715222 .4764140570
0.0085 0.008 0.7868 0.1967 0.0038124974 0.0004411043 7.3065137285 0.2203532154 7.2016407783 0.2431330793 2.3745957317 0.1038841258 16.8865627359 .5678115248
0.0085 0.0085 0.7864 0.1966 0.0040050478 0.0004569574 7.9843129037 0.4756715559 7.2170531415 0.2881902879 2.3233700914 0.1123683894 17.5287411844 .8766871906
0.0085 0.009000000000000001 0.7859999999999999 0.1965 0.0039511337 0.0004207303 8.4015494000 0.7285154374 7.2455232014 0.2022554389 2.3316835604 0.1245571614 17.9827072955 1.0557487680
0.0085 0.0095 0.7856 0.1964 0.0038741135 0.0006777773 8.8534155168 0.4702438558 7.1353890225 0.3259332561 2.3397525157 0.0827837198 18.3324311685 .8796386090
0.0085 0.01 0.7852 0.1963 0.0037816893 0.0006774271 9.0659001789 0.9868823222 7.0954667205 0.4006019318 2.3001412807 0.0373266147 18.4652898694 1.4254882958
0.009000000000000001 0.0 0.7928 0.1982 0.0046905271 0.0005541170 0.0000000000 0.0000000000 7.9222757894 0.4246410940 2.5906236706 0.1023020711 10.5175899871 .5274972821
0.009000000000000001 0.0005 0.7924 0.1981 0.0043824465 0.0009575312 0.5337332295 0.0440036995 8.0656963917 0.0888116768 2.5560249684 0.1735748312 11.1598370361 .3073477387
0.0005 0.0085 0.7928 0.1982 0.0002156564 0.0001861276 7.7960353550 0.3996691662 7.1528349614 0.1650919396 2.3968464871 0.1010436806 17.3459324599 .6659909140
0.009000000000000001 0.001 0.792 0.198 0.0044132546 0.0003065363 1.0457809200 0.1864295311 7.9231320318 0.3213181525 2.5233823766 0.0950935499 11.4967085830 .6031477698
0.009000000000000001 0.0015 0.7916 0.1979 0.0043901485 0.0003987234 1.5685873274 0.0519702658 7.8623388213 0.4336364808 2.4869498210 0.1362110843 11.9222661182 .6222165543
0.009000000000000001 0.002 0.7912 0.1978 0.0046058049 0.0007983390 2.0700444058 0.2261006009 7.8225235497 0.2876560334 2.5403760855 0.1006595323 12.4375498459 .6152145056
0.009000000000000001 0.0025 0.7908 0.1977 0.0046135070 0.0008719280 2.5472943707 0.1441615396 7.6675436750 0.1725458570 2.4620094138 0.0645701633 12.6814609665 .3821494879
0.009000000000000001 0.003 0.7904 0.1976 0.0041821941 0.0010465675 2.9371297594 0.1113844703 7.6933379773 0.4860764321 2.4948965194 0.0579791658 13.1295464502 .6564866357
0.009000000000000001 0.0035 0.79 0.1975 0.0040512599 0.0006207652 3.5902175064 0.2822974238 7.6401439182 0.2811843858 2.4761912140 0.1530183669 13.7106038985 .7171209417
0.009000000000000001 0.004 0.7896 0.1974 0.0039280276 0.0004967650 3.9440784350 0.3317432760 7.6068574948 0.3687268249 2.4296113358 0.1111922287 13.9844752932 .8121590946
0.009000000000000001 0.0045 0.7892 0.1973 0.0044979767 0.0009463141 4.4008195955 0.4975967979 7.4976865886 0.4072947193 2.4591975051 0.0972076890 14.3622016659 1.0030455203
0.009000000000000001 0.005 0.7888 0.1972 0.0044363606 0.0008484810 4.8708410474 0.4019965582 7.5623328899 0.2019028388 2.4826708296 0.0789010824 14.9202811275 .6836489604
0.009000000000000001 0.0055 0.7884 0.1971 0.0044671687 0.0007717404 5.2430254159 0.2491140731 7.4845218617 0.3952948789 2.4527178895 0.1465484416 15.1847323358 .7917291340
0.0005 0.009000000000000001 0.7924 0.1981 0.0002002524 0.0001848484 8.2304185566 0.6596614901 7.3330739869 0.4044597865 2.3711725385 0.0606670216 17.9348653344 1.1249731466
0.009000000000000001 0.006 0.7879999999999999 0.19699999999999998 0.0046751231 0.0002650210 5.6500075100 0.4918212029 7.3371411383 0.1797479493 2.3871881922 0.0847881337 15.3790119636 .7566223069
0.009000000000000001 0.0065 0.7876 0.1969 0.0042669163 0.0007132582 6.1687793986 0.4641467590 7.4575502260 0.3899650713 2.4292445651 0.0753840435 16.0598411060 .9302091320
0.009000000000000001 0.006999999999999999 0.7872 0.1968 0.0040743659 0.0009000489 6.4237946141 0.5101652739 7.2564402920 0.2188539080 2.4080941217 0.1214881751 16.0924033937 .8514074059
0.009000000000000001 0.0075 0.7868 0.1967 0.0043054264 0.0001783145 6.8801995647 0.6075719571 7.2665011402 0.3390003596 2.3546678573 0.1385511055 16.5056739886 1.0853017367
0.009000000000000001 0.008 0.7864 0.1966 0.0043593405 0.0005583828 7.3310570518 0.5902748803 7.2473427165 0.2554090137 2.3525894900 0.0507128923 16.9353485988 .8969551691
0.009000000000000001 0.0085 0.7859999999999999 0.1965 0.0039357296 0.0007082504 8.0181019995 0.5241032612 7.1993931420 0.3149325435 2.3172572464 0.0532085842 17.5386881175 .8929526393
0.009000000000000001 0.009000000000000001 0.7856 0.1964 0.0045826989 0.0006906092 8.2452117926 0.4144959598 7.1308937499 0.1680764249 2.3368183501 0.0694281413 17.7175065915 .6526911352
0.009000000000000001 0.0095 0.7852 0.1963 0.0041898961 0.0007015179 8.8502215227 0.7889762782 7.1359241740 0.3388908560 2.3302164776 0.1015453755 18.3205520704 1.2301140276
0.009000000000000001 0.01 0.7848 0.1962 0.0043978505 0.0006947200 9.0274041444 0.6068727612 7.1541193250 0.2385682103 2.3285048811 0.1527602755 18.5144262010 .9988959670
0.0095 0.0 0.7924 0.1981 0.0047829513 0.0001021788 0.0000000000 0.0000000000 8.0728674218 0.2762820057 2.5599371892 0.1309174451 10.6375875623 .4073016296
0.0 0.002 0.7984 0.1996 0.0000000000 0.0000000000 2.0471821320 0.2814914321 8.0083281508 0.1442276087 2.5220375508 0.0827685521 12.5775478336 .5084875929
0.0005 0.0095 0.792 0.198 0.0002233584 0.0002454998 8.7828114361 0.7101970966 7.0938612660 0.2905736839 2.3106553740 0.1037240089 18.1875514345 1.1047402892
0.0095 0.0005 0.792 0.198 0.0045595928 0.0007202105 0.5192762035 0.0515991852 7.8889893661 0.2499991381 2.5468557011 0.1008974262 10.9596808635 .4032159600
0.0095 0.001 0.7916 0.1979 0.0049986077 0.0005498181 1.0477981794 0.0554246903 7.9949493633 0.4441881766 2.5408651131 0.1185541474 11.5886112635 .6187168324
0.0095 0.0015 0.7912 0.1978 0.0048291634 0.0006618357 1.5055479696 0.1380812088 7.8949830629 0.3535924764 2.5012538781 0.1503260797 11.9066140740 .6426616006
0.0095 0.002 0.7908 0.1977 0.0046058049 0.0007397143 1.9777547859 0.2364347027 7.8747543362 0.2830727861 2.4891504452 0.1418706889 12.3462653722 .6621178920
0.0095 0.0025 0.7904 0.1976 0.0047829513 0.0006578801 2.4714790363 0.1353995403 7.7375414913 0.1866316288 2.4374357773 0.0624855951 12.6512392562 .3851746443
0.0095 0.003 0.79 0.1975 0.0045056787 0.0011330080 2.9882336655 0.1193635143 7.7736107025 0.2454034640 2.4554075413 0.1171713581 13.2217575880 .4830713444
0.0095 0.0035 0.7896 0.1974 0.0048445674 0.0009856172 3.4095046807 0.2640534487 7.5876990711 0.2174760887 2.4710564242 0.0987381708 13.4731047434 .5812533254
0.0095 0.004 0.7892 0.1973 0.0043978505 0.0011144259 3.9455913795 0.3017123815 7.5291534969 0.3815490744 2.4389028601 0.1490278992 13.9180455870 .8334037810
0.0095 0.0045 0.7888 0.1972 0.0046135070 0.0006340026 4.4226732395 0.3898895715 7.5667211322 0.5248923932 2.4346238686 0.0237619106 14.4286317473 .9391778779
0.0095 0.005 0.7884 0.1971 0.0046597190 0.0007483252 4.8010774914 0.2797339174 7.4125975000 0.3184892282 2.4299781065 0.0673430237 14.6483128169 .6663144945
0.0005 0.01 0.7916 0.1979 0.0003003786 0.0002502859 9.1260817525 0.5057658743 7.1780941123 0.2078245127 2.3397525157 0.1078929421 18.6442287591 .8217336150
0.0095 0.0055 0.7879999999999999 0.19699999999999998 0.0047059311 0.0005094986 5.2105811597 0.4949957635 7.4542322867 0.3296876559 2.4577304224 0.0937244058 15.1272497999 .9189173238
0.0095 0.006 0.7876 0.1969 0.0044594667 0.0004028677 5.7606205698 0.3959256759 7.5157747093 0.2109614731 2.4066270390 0.0566354338 15.6874817848 .6639254505
0.0095 0.0065 0.7872 0.1968 0.0048599714 0.0005210116 6.0208470389 0.2889711938 7.3827360462 0.2201898133 2.3898778439 0.1365223682 15.7983209004 .6462043869
0.0095 0.006999999999999999 0.7868 0.1967 0.0043439364 0.0007015179 6.4700234765 0.2957474047 7.2778463520 0.1793217220 2.3602916746 0.1066663236 16.1125054395 .5824369682
0.0095 0.0075 0.7864 0.1966 0.0047983553 0.0009465648 7.0753694165 0.6610338255 7.2435966560 0.5331710295 2.3657932350 0.1121073757 16.6895576628 1.3072587955
0.0095 0.008 0.7859999999999999 0.1965 0.0042207042 0.0004981960 7.3542555354 0.7011831545 7.1552966583 0.4384819135 2.3519782055 0.0592944695 16.8657511034 1.1994577335
0.0095 0.0085 0.7856 0.1964 0.0043362344 0.0012183799 7.9110191437 1.1296592883 7.2176953233 0.2432291772 2.3430534519 0.0871100775 17.4761041533 1.4612169229
0.0095 0.009000000000000001 0.7852 0.1963 0.0045287848 0.0008174302 8.2236943585 0.7632742458 7.2100961720 0.1745020649 2.3285048811 0.1382776862 17.7668241964 1.0768714271
0.0095 0.0095 0.7848 0.1962 0.0043208304 0.0006207652 8.5555335380 0.2315346583 7.1377436891 0.1742674171 2.3321725880 0.0947893928 18.0297706455 .5012122334
0.0095 0.01 0.7844 0.1961 0.0045672949 0.0006916392 9.2538415177 0.4650666624 7.1089525383 0.2543693922 2.3102886033 0.1394341933 18.6776499542 .8595618871
0.001 0.0 0.7992 0.1998 0.0004621209 0.0002483825 0.0000000000 0.0000000000 7.9442170010 0.3062820482 2.5637271530 0.1833820869 10.5084062749 .4899125176
0.01 0.0 0.792 0.198 0.0051911581 0.0005914024 0.0000000000 0.0000000000 7.9574887582 0.2800544290 2.5111566868 0.0777153935 10.4738366031 .3583612249
0.01 0.0005 0.7916 0.1979 0.0045749969 0.0013065306 0.5191080985 0.0617894908 7.9010837900 0.2030073360 2.4989309970 0.0998712403 10.9236978824 .3659745977
0.01 0.001 0.7912 0.1978 0.0050448198 0.0005701572 1.0676345640 0.1241311387 8.0042609994 0.3768038162 2.5312068181 0.1059351613 11.6081472013 .6074402734
0.01 0.0015 0.7908 0.1977 0.0048907795 0.0006679028 1.5284102434 0.1601347711 7.7911636717 0.2782412350 2.5014983919 0.1187350535 11.8259630865 .5577789624
0.01 0.002 0.7904 0.1976 0.0050525218 0.0004905162 2.0587813738 0.1672812391 7.8294805192 0.4123135021 2.4928181521 0.1430102646 12.3861325669 .7230955220
0.01 0.0025 0.79 0.1975 0.0047367392 0.0010582916 2.5730144287 0.1501296773 7.8150314287 0.1448173357 2.5016206488 0.1625981814 12.8944032454 .4586034860
0.01 0.003 0.7896 0.1974 0.0048291634 0.0005796502 3.0852302241 0.2160488115 7.6292268275 0.4017355763 2.4508840361 0.0728084736 13.1701702511 .6911725116
0.01 0.0035 0.7892 0.1973 0.0048830775 0.0005232838 3.4954063123 0.3133822637 7.7833504598 0.3050971126 2.4444044205 0.0504516758 13.7280442701 .6694543359
0.01 0.004 0.7888 0.1972 0.0051064359 0.0007998238 3.9879538280 0.3882032242 7.6100684038 0.2147824799 2.4458715032 0.0979228148 14.0490001709 .7017083427
0.01 0.0045 0.7884 0.1971 0.0048368654 0.0006864738 4.4682296821 0.3389789612 7.6148847673 0.3550900832 2.4455047325 0.0690750392 14.5334560473 .7638305574
0.001 0.0005 0.7988 0.1997 0.0005160350 0.0002210894 0.5497032002 0.0540242352 8.0757572399 0.5307855211 2.5889120740 0.1635875875 11.2148885491 .7486184332
0.01 0.005 0.7879999999999999 0.19699999999999998 0.0048907795 0.0008309614 4.7877972000 0.5854006366 7.4638650137 0.3611763765 2.3950126336 0.0677837051 14.6515656268 1.0151916796
0.01 0.0055 0.7876 0.1969 0.0050602238 0.0011346822 5.1976370783 0.4963685854 7.3658252588 0.3685717025 2.3720283368 0.0938009229 14.9405508977 .9598758930
0.01 0.006 0.7872 0.1968 0.0045441888 0.0009863392 5.9270444745 0.6083770084 7.3850907128 0.2184215459 2.3681161161 0.0870448509 15.6847954922 .9148297444
0.01 0.0065 0.7868 0.1967 0.0050371178 0.0013634089 6.2397196892 0.6231109853 7.4524127716 0.2796473788 2.3459876175 0.1035578713 16.0431571961 1.0076796443
0.01 0.006999999999999999 0.7864 0.1966 0.0045364868 0.0008664681 6.4666613774 0.3401583706 7.3618651377 0.3389740009 2.4006364509 0.0484013809 16.2336994528 .7284002205
0.01 0.0075 0.7859999999999999 0.1965 0.0046058049 0.0008936993 6.7808495367 0.2662447092 7.5044294975 0.3510724368 2.3129782550 0.1407906956 16.6028630941 .7590015409
0.01 0.008 0.7856 0.1964 0.0048060573 0.0008512730 7.4467132602 0.4821097687 7.4677181046 0.3659037720 2.3868214215 0.1384833410 17.3060588436 .9873481547
0.01 0.0085 0.7852 0.1963 0.0045056787 0.0006871648 7.6201975730 0.4437652398 7.0826230845 0.3938816259 2.3414641123 0.0835063837 17.0487904485 .9218404142
0.01 0.009000000000000001 0.7848 0.1962 0.0047290372 0.0003999119 8.0322228157 0.4726128405 7.1941486573 0.1057931580 2.3843762835 0.1018968524 17.6154767937 .6807027628
0.01 0.0095 0.7844 0.1961 0.0044748707 0.0002406186 8.6037796599 0.2205121823 7.1819472031 0.1133886901 2.2973293721 0.0678075157 18.0875311058 .4019490067
0.001 0.001 0.7984 0.1996 0.0005314390 0.0001325105 0.9896338653 0.0799416389 7.9824268181 0.4481921904 2.5386644889 0.0864106359 11.5112566113 .6146769757
0.01 0.01 0.784 0.196 0.0046597190 0.0010979087 8.9218342332 0.9579461072 7.0345664797 0.1485602158 2.3121224567 0.1505708730 18.2731828886 1.2581751047
0.001 0.0015 0.7979999999999999 0.1995 0.0005006310 0.0002577587 1.5026901854 0.0779499609 7.8823534875 0.2567035569 2.5409873700 0.0537897008 11.9265316739 .3887009773
0.001 0.002 0.7976 0.1994 0.0004313128 0.0001232322 1.9875048733 0.2210528373 7.8187774892 0.0961430018 2.5202036973 0.0393006014 12.3269173726 .3566196727
0.001 0.0025 0.7972 0.1993 0.0004852269 0.0001585942 2.6079802591 0.2612794470 7.7417156730 0.2831444869 2.4813260037 0.1048602197 12.8315071627 .6494427478
0.001 0.003 0.7968 0.1992 0.0004005048 0.0001729098 2.9986561727 0.3064080685 7.6403579788 0.2222470718 2.4857272520 0.0433596805 13.1251419083 .5721877306
0.001 0.0035 0.7964 0.1991 0.0004159088 0.0001848484 3.3669741273 0.4037297279 7.6842404018 0.4839791356 2.4402476859 0.1423082898 13.4918781238 1.0302020017
0.0 0.0025 0.7979999999999999 0.1995 0.0000000000 0.0000000000 2.5479667905 0.2076149950 7.8153525196 0.3233328505 2.5392757734 0.1047021666 12.9025950835 .6356500121
0.001 0.004 0.7959999999999999 0.19899999999999998 0.0005006310 0.0001288794 3.8786856078 0.4004634028 7.5468134964 0.3897416347 2.4148182511 0.1040365258 13.8408179863 .8943704427
0.001 0.0045 0.7956 0.1989 0.0004929290 0.0003969341 4.3952721320 0.5940757728 7.5097810125 0.3131612208 2.4694670846 0.0551724129 14.3750131581 .9628063406
0.001 0.005 0.7952 0.1988 0.0004621209 0.0001540403 4.8484830884 0.2543058499 7.5173801638 0.2271892023 2.4757021864 0.1099143229 14.8420275595 .5915634154
0.001 0.0055 0.7948 0.1987 0.0005160350 0.0003395881 5.1665376618 0.2720650797 7.3833782280 0.2609805209 2.4063825252 0.1366011725 14.9568144500 .6699863612
0.001 0.006 0.7944 0.1986 0.0004313128 0.0000898202 5.6634559063 0.5853452161 7.3613299862 0.2505182218 2.3721505937 0.1236683971 15.3973677990 .9596216552
0.001 0.0065 0.794 0.1985 0.0005468431 0.0002978998 6.3230997465 0.4662231418 7.3634705922 0.2203905402 2.4178746736 0.1134544014 16.1049918554 .8003659832
0.001 0.006999999999999999 0.7936 0.1984 0.0004159088 0.0002356363 6.6050117547 0.6775154388 7.3386395625 0.3073118572 2.3940345785 0.1137780260 16.3381018045 1.0988409583
0.001 0.0075 0.7932 0.1983 0.0004698229 0.0002145533 7.0750332066 0.3197612530 7.2932587153 0.3082328448 2.3750847592 0.0838243792 16.7438465040 .7120330303
0.001 0.008 0.7928 0.1982 0.0005160350 0.0002416028 7.2821385101 0.8662592969 7.4132396818 0.2376579799 2.3874327060 0.0872801234 17.0833269329 1.1914390030
0.001 0.0085 0.7924 0.1981 0.0004698229 0.0001493476 7.7060992045 0.4998078902 7.3515902289 0.3019928532 2.3846207973 0.0675274331 17.4427800536 .8694775241
0.0 0.003 0.7976 0.1994 0.0000000000 0.0000000000 3.0675792039 0.2591774997 7.6719319173 0.4068024455 2.4607868448 0.0860695509 13.2002979660 .7520494961
0.001 0.009000000000000001 0.792 0.198 0.0004313128 0.0002815189 8.2273926675 0.7933389839 7.1554036886 0.1792562946 2.3319280742 0.0733965090 17.7151557431 1.0462733064
0.001 0.0095 0.7916 0.1979 0.0004236108 0.0001615588 8.9125884607 0.6344180303 7.1392421133 0.2307237661 2.3453763330 0.0319219293 18.3976305178 .8972252845
0.001 0.01 0.7912 0.1978 0.0004544189 0.0001644700 8.8118935931 0.7158906139 7.1990720511 0.4266231525 2.3753292730 0.1138772967 18.3867493361 1.2565555331
0.0015 0.0 0.7988 0.1997 0.0007547975 0.0002605058 0.0000000000 0.0000000000 8.1340887535 0.2945683869 2.6205766106 0.1246612771 10.7554201616 .4194901698
0.0015 0.0005 0.7984 0.1996 0.0008780297 0.0002857022 0.5103666409 0.0579647724 7.9390795466 0.2725449625 2.5387867458 0.0686661612 10.9891109630 .3994615983
0.0015 0.001 0.7979999999999999 0.1995 0.0007624995 0.0001715320 1.0170349728 0.0611403057 8.0727603915 0.5182066271 2.6084731777 0.1708281948 11.6990310415 .7503466596
0.0015 0.0015 0.7976 0.1994 0.0005930552 0.0003026412 1.5450526339 0.1610069901 7.8319422161 0.1458128268 2.5490563252 0.1297628980 11.9266442304 .4368853561
0.0015 0.002 0.7972 0.1993 0.0006238632 0.0002729601 2.0318845812 0.1838905311 7.8190985801 0.3526559875 2.4838933985 0.0753665933 12.3355004230 .6121860720
0.0015 0.0025 0.7968 0.1992 0.0007393934 0.0002031931 2.4844231178 0.1325426280 7.7898793081 0.3189550355 2.5082225213 0.1687666034 12.7832643406 .6204674600
0.0015 0.003 0.7964 0.1991 0.0008318176 0.0001509281 3.0943078916 0.1277004723 7.6895919168 0.2581920485 2.4796144071 0.0674547934 13.2643460331 .4534982423
0.0 0.0035 0.7972 0.1993 0.0000000000 0.0000000000 3.5058288194 0.1455715137 7.8611614880 0.4244760714 2.4666551759 0.1530925852 13.8336454833 .7231401703
0.0015 0.0035 0.7959999999999999 0.19899999999999998 0.0008549237 0.0001715320 3.5234798396 0.1074662773 7.8332265797 0.1987556997 2.4601755603 0.0694591353 13.8177369033 .3758526443
0.0015 0.004 0.7956 0.1989 0.0007470954 0.0002366412 3.9267636247 0.2783188592 7.6808154322 0.3705627036 2.4600533034 0.0820073173 14.0683794557 .7311255213
0.0015 0.0045 0.7952 0.1988 0.0006007572 0.0002781270 4.4352811111 0.2198139250 7.5772101016 0.2812498883 2.4206865822 0.0767633140 14.4337785521 .5781052543
0.0015 0.005 0.7948 0.1987 0.0006161612 0.0002386382 5.0549159722 0.3274000970 7.5506665872 0.1788778294 2.4646990655 0.0762514617 15.0708977861 .5827680263
0.0015 0.0055 0.7944 0.1986 0.0006700753 0.0001659065 5.2186501976 0.2945962463 7.6682928871 0.4124706152 2.4301003634 0.1227902419 15.3177135234 .8300230099
0.0015 0.006 0.794 0.1985 0.0007162874 0.0002416028 5.8308884407 0.4452406884 7.6660452508 0.2684229455 2.3875549629 0.1419136672 15.8852049418 .8558189039
0.0015 0.0065 0.7936 0.1984 0.0007239894 0.0004475129 6.2817459278 0.4119917369 7.4930842857 0.5706782539 2.4643322949 0.1179981122 16.2398864978 1.1011156159
0.0015 0.006999999999999999 0.7932 0.1983 0.0008010096 0.0002145533 6.7115902956 0.3831716343 7.4216950755 0.2223796032 2.4381693187 0.1086659585 16.5722556994 .7144317493
0.0015 0.0075 0.7928 0.1982 0.0006854793 0.0002549821 6.9358423045 0.4189874263 7.4250130148 0.2276206124 2.3892665594 0.0731933987 16.7508073580 .7200564195
0.0015 0.008 0.7924 0.1981 0.0006392672 0.0003325273 7.5290846878 0.1658527261 7.2703542310 0.2239104577 2.3890220456 0.1498420763 17.1891002316 .5399377874
0.0 0.004 0.7968 0.1992 0.0000000000 0.0000000000 3.8297670661 0.2621156789 7.6530945845 0.4140445548 2.5095673471 0.1606263963 13.9924289977 .8367866300
0.0015 0.0085 0.792 0.198 0.0006931813 0.0002798281 7.6862628200 0.5198816324 7.1881549605 0.1954163430 2.3293606794 0.0830649031 17.2044716412 .7986427066
0.0015 0.009000000000000001 0.7916 0.1979 0.0006700753 0.0003532866 8.2332763409 0.5004929151 7.3396028352 0.2571437209 2.3732509058 0.1148345709 17.9468001572 .8728244935
0.0015 0.0095 0.7912 0.1978 0.0006161612 0.0001461355 8.9583130082 1.0654406590 7.2401716864 0.2834839695 2.3946458629 0.0900149570 18.5937467187 1.4390857210
0.0015 0.01 0.7908 0.1977 0.0006854793 0.0003057613 9.2057635008 0.8372656888 7.0434499946 0.2407097888 2.2987964548 0.1377040397 18.5486954295 1.2159852786
0.002 0.0 0.7984 0.1996 0.0009011357 0.0003664735 0.0000000000 0.0000000000 7.9635894853 0.3721940793 2.5703290255 0.1343878610 10.5348196465 .5069484138
0.002 0.0005 0.7979999999999999 0.1995 0.0009935599 0.0003939338 0.5211253580 0.0166075444 7.9823197878 0.3991802627 2.5821879446 0.0994675391 11.0866266503 .5156492800
0.002 0.001 0.7976 0.1994 0.0010705801 0.0002089504 1.0341816781 0.0815861680 7.9558833037 0.3065229703 2.5631158685 0.1780591033 11.5542514304 .5663771920
0.002 0.0015 0.7972 0.1993 0.0009704539 0.0002898251 1.5060522845 0.1127201068 7.9615559096 0.2802824196 2.5502788942 0.1620390547 12.0188575422 .5553314062
0.002 0.002 0.7968 0.1992 0.0010320700 0.0003458196 2.0414665636 0.2300457181 7.9482841524 0.3823080373 2.4963636022 0.0629184884 12.4871463882 .6756180634
0.002 0.0025 0.7964 0.1991 0.0009858579 0.0004092952 2.5439322716 0.0430506252 7.6838122806 0.1637786033 2.4834043710 0.0613851386 12.7121347811 .2686236623
0.0 0.0045 0.7964 0.1991 0.0000000000 0.0000000000 4.4398199448 0.3275457630 7.5908029498 0.2339277903 2.4255768582 0.0417467478 14.4561997528 .6032203011
0.002 0.003 0.7959999999999999 0.19899999999999998 0.0009473478 0.0003854087 2.9389789139 0.3401849541 7.5797788289 0.1966113695 2.4146959942 0.1602906829 12.9344010848 .6974724152
0.002 0.0035 0.7956 0.1989 0.0010705801 0.0002898251 3.5940839204 0.4400190125 7.5771030713 0.0862093025 2.4704451398 0.0325175771 13.6427027116 .5590357172
0.002 0.004 0.7952 0.1988 0.0009242418 0.0001288794 3.9891305627 0.2949636035 7.6222698580 0.1478373238 2.4879278762 0.0869692643 14.1002525387 .5298990710
0.002 0.0045 0.7948 0.1987 0.0010782821 0.0003374854 4.3266853107 0.5246928066 7.5890904650 0.2129762055 2.4807147192 0.0661833401 14.3975687770 .8041898376
0.002 0.005 0.7944 0.1986 0.0011553022 0.0003741626 4.8397416308 0.4720391903 7.5487400418 0.4120504758 2.4220314081 0.0507235015 14.8116683829 .9351873302
0.002 0.0055 0.794 0.1985 0.0010782821 0.0001756330 5.1243433183 0.3200863121 7.4328262267 0.3311479435 2.4021035337 0.0820073173 14.9603513608 .7334172059
0.002 0.006 0.7936 0.1984 0.0010936861 0.0003915170 5.9144366029 0.3830471224 7.4684673167 0.3202988985 2.3904891284 0.0635623008 15.7744867341 .7672998387
0.002 0.0065 0.7932 0.1983 0.0010243680 0.0001585942 6.0312695461 0.4659372023 7.5645805262 0.1730552532 2.4038151303 0.0814256641 16.0006895706 .7205767138
0.002 0.006999999999999999 0.7928 0.1982 0.0009319438 0.0002305464 6.6614950193 0.5804083485 7.4494159232 0.1831630889 2.4456269894 0.1000100285 16.5574698757 .8638120123
0.002 0.0075 0.7924 0.1981 0.0009627519 0.0003194248 7.2868454488 0.4191818972 7.3724611374 0.3013138484 2.4162853339 0.0680144034 17.0765546720 .7888295738
