# Supplementary material for: Multipressure Sampling for Improving the Performance of MOF-based Electronic Noses
Source: ACS Sens. 2024 Jul 12;9(7):3531–9. doi: 10.1021/acssensors.4c00199 (PMC11287752; doi:10.1021/acssensors.4c00199)
Supplement: Supplementary file 2 — se4c00199_si_002.zip [file se4c00199_si_002.zip › Multiplex_Adsorption_Data/Hydrogen_1bar/MOF-177_EQeq.csv]

H2_comp CO2_comp N2_comp O2_comp H2_mass H2_error CO2_mass CO2_error N2_mass N2_error O2_mass O2_error total_mass total_error
0.0 0.0 0.8 0.2 0.0000000000 0.0000000000 0.0000000000 0.0000000000 8.0672187734 0.1512238367 2.5919290987 0.2182114944 10.6591478721 .3694353311
0.0 0.0005 0.7996 0.1999 0.0000000000 0.0000000000 0.0488473225 0.0305293418 8.2647982490 0.4819391924 2.5445624825 0.1379556169 10.8582080540 .6504241511
0.0 0.005 0.7959999999999999 0.19899999999999998 0.0000000000 0.0000000000 0.4865576437 0.0356318714 8.1794244015 0.3478950881 2.6608893193 0.1503683401 11.3268713645 .5338952996
0.002 0.008 0.792 0.198 0.0011848359 0.0009452647 0.6848203056 0.1179288838 8.2056463689 0.5409892048 2.6274540608 0.3601895887 11.5191055712 1.0200529420
0.002 0.0085 0.7916 0.1979 0.0013164843 0.0004807121 0.7307942562 0.1124496789 8.1745458959 0.1431178436 2.5403830752 0.0902425134 11.4470397116 .3462907480
0.002 0.009000000000000001 0.7912 0.1978 0.0010970703 0.0010006820 0.7652747191 0.0968079513 8.2056463689 0.5835679701 2.5250585818 0.1399390838 11.4970767401 .8213156872
0.002 0.0095 0.7908 0.1977 0.0008776562 0.0004807121 0.8083752978 0.1932174960 8.1410061701 0.3784577536 2.5933222345 0.1987160579 11.5435813586 .7708720196
0.002 0.01 0.7904 0.1976 0.0010531874 0.0012839003 0.8361512263 0.1841948687 8.0172140913 0.4344438635 2.5550110008 0.1266604841 11.4094295058 .7465831166
0.0025 0.0 0.7979999999999999 0.1995 0.0017991952 0.0003283889 0.0000000000 0.0000000000 8.3056557331 0.3065122771 2.5828737162 0.2021535531 10.8903286445 .5089942191
0.0025 0.0005 0.7976 0.1994 0.0017114296 0.0008950372 0.0488473225 0.0221744564 8.1105155103 0.5155140173 2.5034649773 0.1716668905 10.6645392397 .7102504014
0.0025 0.001 0.7972 0.1993 0.0015797812 0.0007549884 0.0833277854 0.0566960282 8.2885809636 0.3977291239 2.5947153702 0.1994180303 10.9682039004 .6545981708
0.0025 0.0015 0.7968 0.1992 0.0014042499 0.0011643425 0.1446263862 0.0339441867 8.4123730425 0.5589961691 2.6072535922 0.2336401246 11.1656572708 .8277448229
0.0025 0.002 0.7964 0.1991 0.0013603671 0.0008950372 0.1724023147 0.0571472829 8.2135739405 0.5500149942 2.6385991470 0.1906408442 11.0259357693 .7986981585
0.0 0.0055 0.7956 0.1989 0.0000000000 0.0000000000 0.4779375280 0.0799970226 8.0440458719 0.3602628552 2.6100398637 0.0743208881 11.1320232636 .5145807659
0.0025 0.0025 0.7959999999999999 0.19899999999999998 0.0013603671 0.0011577080 0.2164606840 0.0618943252 8.1434454229 0.2756031833 2.5905359629 0.2170074490 10.9518024369 .5556626655
0.0025 0.003 0.7956 0.1989 0.0016675468 0.0010235142 0.2949995163 0.0964662081 8.1342982250 0.5994485432 2.6246677893 0.2994626269 11.0556330774 .9964008924
0.0025 0.0035 0.7952 0.1988 0.0012726015 0.0005821713 0.2978728882 0.0670179736 8.0745365317 0.5920077062 2.5571007045 0.2367265229 10.9307827259 .8963343740
0.0025 0.004 0.7948 0.1987 0.0018869608 0.0009851666 0.3438468388 0.0897261213 8.1733262695 0.2786946384 2.5828737162 0.1729172778 11.1019337853 .5423232041
0.0025 0.0045 0.7944 0.1986 0.0016675468 0.0016087704 0.4032298583 0.0515430206 8.2141837537 0.4394210817 2.5626732475 0.2128080439 11.1817544063 .7053809166
0.0025 0.005 0.794 0.1985 0.0020186093 0.0008043852 0.4492038089 0.0647908377 8.2440646003 0.5225697041 2.5410796431 0.3106599055 11.2363666616 .8988248325
0.0025 0.0055 0.7936 0.1984 0.0014481327 0.0017243208 0.4606972965 0.0962377051 8.1385669173 0.4025395339 2.5097340883 0.1572207878 11.1104464348 .6577223476
0.0025 0.006 0.7932 0.1983 0.0016675468 0.0008139049 0.5267848505 0.1905979303 8.1983286106 0.2686336146 2.5480453220 0.2434841059 11.2748263299 .7035295557
0.0025 0.0065 0.7928 0.1982 0.0017553124 0.0006205967 0.6110704265 0.1213940596 7.9940411898 0.3909734928 2.5292379891 0.1296739275 11.1361049178 .6426620766
0.0025 0.006999999999999999 0.7924 0.1981 0.0012287187 0.0004475186 0.5890412419 0.0538411254 8.0269711024 0.2942208064 2.6183986783 0.2039124407 11.2356397413 .5524218911
0.0 0.006 0.7952 0.1988 0.0000000000 0.0000000000 0.5670120572 0.0809545588 8.2757748865 0.1549645603 2.5201826066 0.0568631536 11.3629695503 .2927822727
0.0025 0.0075 0.792 0.198 0.0013603671 0.0008509193 0.6120282172 0.0707469576 8.0178239045 0.5574453160 2.5250585818 0.1488766182 11.1562710706 .7779198111
0.0025 0.008 0.7916 0.1979 0.0014481327 0.0003510625 0.6752423992 0.0860946704 8.2489431059 0.2935881653 2.5013752737 0.1563418647 11.4270089115 .5363757629
0.0025 0.0085 0.7912 0.1978 0.0015358984 0.0007342999 0.7260053030 0.0951255365 8.2032071161 0.4514199593 2.5891428272 0.1576522567 11.5198911447 .7049320524
0.0025 0.009000000000000001 0.7908 0.1977 0.0013603671 0.0010891427 0.7097228622 0.0546528464 8.1184430819 0.3009933170 2.5988947775 0.0651058120 11.4284210887 .4218411181
0.0025 0.0095 0.7904 0.1976 0.0010970703 0.0008326178 0.8208265761 0.1355332978 8.0409968059 0.2978836035 2.5153066314 0.1630861641 11.3782270837 .5973356832
0.0025 0.01 0.79 0.1975 0.0017553124 0.0010006820 0.8294466918 0.1843740757 7.8336603192 0.2072432002 2.4846576445 0.1417032073 11.1495199679 .5343211652
0.003 0.0 0.7976 0.1994 0.0015797812 0.0010159605 0.0000000000 0.0000000000 8.0245318496 0.3592705531 2.5577972723 0.3092196571 10.5839089031 .6695061707
0.003 0.0005 0.7972 0.1993 0.0020624921 0.0011307809 0.0392694161 0.0221744564 8.5739735395 0.6058855471 2.6365094433 0.2815030684 11.2518148910 .9106938528
0.003 0.001 0.7968 0.1992 0.0021502577 0.0006449430 0.0804544135 0.0164784532 8.2574804906 0.2349926051 2.5543144329 0.1311768828 10.8943995947 .3832928841
0.003 0.0015 0.7964 0.1991 0.0022819061 0.0004475186 0.1532465020 0.0383116255 8.0531930699 0.5467056079 2.5417762110 0.2059957462 10.7504976890 .7914604982
0.0 0.0065 0.7948 0.1987 0.0000000000 0.0000000000 0.5545607789 0.1192285854 8.1373472909 0.8930413928 2.5724251979 0.2712002771 11.2643332677 1.2834702553
0.003 0.002 0.7959999999999999 0.19899999999999998 0.0016236640 0.0014314140 0.1695289428 0.0451687403 8.1629594452 0.5333045643 2.5807840125 0.1249169775 10.9148960645 .7048216961
0.003 0.0025 0.7956 0.1989 0.0018869608 0.0009036024 0.2241230091 0.0997942468 8.2117445009 0.4711200639 2.6135227031 0.2684309097 11.0512771739 .8402488228
0.003 0.003 0.7952 0.1988 0.0017114296 0.0007549884 0.2595612627 0.0403638021 8.2263800176 0.3425609007 2.5800874447 0.2375449686 11.0677401546 .6212246598
0.003 0.0035 0.7948 0.1987 0.0017553124 0.0011443237 0.2930839350 0.0650733983 8.1160038291 0.5707851517 2.5793908768 0.1228489840 10.9902339533 .7598518577
0.003 0.004 0.7944 0.1986 0.0014481327 0.0012898859 0.3160709103 0.0773382579 8.1092958839 0.4786097416 2.5605835439 0.1138116040 10.9873984708 .6710494894
0.003 0.0045 0.794 0.1985 0.0016675468 0.0003510625 0.3744961392 0.0526000620 8.2452842267 0.3774226441 2.5877496914 0.1580457117 11.2091976041 .5884194803
0.003 0.005 0.7936 0.1984 0.0019747265 0.0014421363 0.4233434616 0.0772433061 8.1428356097 0.2505612524 2.5961085060 0.1131445831 11.1642623038 .4423912779
0.003 0.0055 0.7932 0.1983 0.0019308436 0.0019897842 0.4741063654 0.0744370334 8.0495341907 0.1535470394 2.5417762110 0.1866178034 11.0673476107 .4165916604
0.003 0.006 0.7928 0.1982 0.0018869608 0.0009452647 0.5143335722 0.1507843567 8.2245505780 0.1879807908 2.5020718416 0.1751476973 11.2428429526 .5148581095
0.003 0.0065 0.7924 0.1981 0.0021502577 0.0014790525 0.5536029883 0.1045001819 8.2788239525 0.1900192010 2.4825679408 0.1521901201 11.3171451393 .4481885555
0.0 0.006999999999999999 0.7944 0.1986 0.0000000000 0.0000000000 0.5650964760 0.1244390848 8.1818636543 0.2923187755 2.5334173964 0.1176024453 11.2803775267 .5343603056
0.003 0.006999999999999999 0.792 0.198 0.0019747265 0.0013310315 0.6321418206 0.1974071331 8.2404057211 0.2988607313 2.5431693468 0.0127683002 11.4176916150 .5103671961
0.003 0.0075 0.7916 0.1979 0.0019747265 0.0007342999 0.7001449558 0.2954221341 8.0184337177 0.5226550918 2.6783035164 0.2379776035 11.3988569164 1.0567891293
0.003 0.008 0.7912 0.1978 0.0021502577 0.0010531874 0.7173851873 0.1035831865 8.0300201684 0.3446734099 2.5647629512 0.2592355784 11.3143185646 .7085453622
0.003 0.0085 0.7908 0.1977 0.0024135546 0.0018409872 0.6723690273 0.0537046457 8.1910108522 0.3127955339 2.5438659147 0.1302861286 11.4096593488 .4986272954
0.003 0.009000000000000001 0.7904 0.1976 0.0018430780 0.0012898859 0.7269630936 0.1982788558 7.9690388488 0.5175959916 2.4804782372 0.1055846194 11.1783232576 .8227493527
0.003 0.0095 0.79 0.1975 0.0014920155 0.0003283889 0.8112486697 0.2011451554 8.1922304786 0.3120289646 2.4971958664 0.1176354472 11.5021670302 .6311379561
0.003 0.01 0.7896 0.1974 0.0017553124 0.0007342999 0.7882616944 0.0718279122 8.1056370047 0.4878292131 2.5919290987 0.1275613415 11.4875831102 .6879527667
0.0035 0.0 0.7972 0.1993 0.0023696718 0.0012535438 0.0000000000 0.0000000000 8.2422351607 0.4450282843 2.5647629512 0.1194040080 10.8093677837 .5656858361
0.0035 0.0005 0.7968 0.1992 0.0021941405 0.0009204936 0.0421427880 0.0204528112 8.1214921478 0.6294808349 2.5877496914 0.0552005328 10.7535787677 .7060546725
0.0035 0.001 0.7964 0.1991 0.0021063749 0.0019348289 0.0909901105 0.0257002197 8.0903916748 0.3928370983 2.5905359629 0.2854874786 10.7740241231 .7059596255
0.0 0.0075 0.794 0.1985 0.0000000000 0.0000000000 0.5938301951 0.1035123120 8.0257514760 0.4009474232 2.5703354943 0.2051271197 11.1899171654 .7095868549
0.0035 0.0015 0.7959999999999999 0.19899999999999998 0.0021941405 0.0007342999 0.1120615046 0.0563714919 8.3001674143 0.2857780094 2.5285414212 0.1304647660 10.9429644806 .4733485672
0.0035 0.002 0.7956 0.1989 0.0023257889 0.0008139049 0.1877269649 0.0280225382 8.2294290836 0.3404702362 2.5940188023 0.1866178034 11.0135006397 .5559244827
0.0035 0.0025 0.7952 0.1988 0.0017991952 0.0017420978 0.2155028934 0.0719300131 8.0952701804 0.5295903735 2.6114329995 0.1650380863 10.9240052685 .7683005707
0.0035 0.003 0.7948 0.1987 0.0025452030 0.0009036024 0.2432788219 0.0797673436 8.1245412138 0.3434629033 2.6594961835 0.1025257065 11.0298614222 .5266595558
0.0035 0.0035 0.7944 0.1986 0.0023257889 0.0005952554 0.2806326567 0.0413517165 8.3032164803 0.4728691435 2.6163089747 0.2052406273 11.2024839006 .7200567427
0.0035 0.004 0.794 0.1985 0.0029840311 0.0011307809 0.3486357919 0.0647908377 8.1257608402 0.4822076401 2.5571007045 0.1585606397 11.0344813677 .7066898984
0.0035 0.0045 0.7936 0.1984 0.0018869608 0.0013194066 0.3926941613 0.0703829502 8.1861323466 0.3993117157 2.5870531235 0.1853132422 11.1677665922 .6563273147
0.0035 0.005 0.7932 0.1983 0.0013603671 0.0007021250 0.4290902055 0.1349907283 8.0428262455 0.3497883391 2.5264517175 0.1666879816 10.9997285356 .6521691740
0.0035 0.0055 0.7928 0.1982 0.0019308436 0.0019107928 0.5296582224 0.0981630274 8.0513636303 0.2632416020 2.5828737162 0.1164414845 11.1658264125 .4797569067
0.0035 0.006 0.7924 0.1981 0.0019747265 0.0011443237 0.5775477542 0.1694612887 8.0983192464 0.2690928130 2.5633698154 0.2201419019 11.2412115425 .6598403273
0.0 0.008 0.7936 0.1984 0.0000000000 0.0000000000 0.7049339090 0.0735443518 8.2178426329 0.1848609252 2.6163089747 0.1098194002 11.5390855166 .3682246772
0.0035 0.0065 0.792 0.198 0.0025890858 0.0012224336 0.4999667126 0.1204838188 8.0745365317 0.4857942017 2.5745149016 0.3564740170 11.1516072317 .9639744711
0.0035 0.006999999999999999 0.7916 0.1979 0.0023257889 0.0006567778 0.6129860078 0.0904592566 8.1696673903 0.3239847467 2.5710320622 0.3286265246 11.3560112492 .7437273057
0.0035 0.0075 0.7912 0.1978 0.0025890858 0.0015552108 0.6005347295 0.0601504721 8.1556416868 0.3643887715 2.6100398637 0.1158566416 11.3688053658 .5419510960
0.0035 0.008 0.7908 0.1977 0.0021941405 0.0009204936 0.6512976333 0.0834982519 8.0739267185 0.0666902596 2.4860507802 0.2032928329 11.2134692725 .3544018380
0.0035 0.0085 0.7904 0.1976 0.0021502577 0.0011239483 0.7317520468 0.1842745378 8.3422445249 0.4764198526 2.5800874447 0.2305797525 11.6562342741 .8923980912
0.0035 0.009000000000000001 0.79 0.1975 0.0019747265 0.0015201451 0.7949662289 0.2160449597 8.0190435309 0.2331050327 2.5076443847 0.2115549028 11.3236288710 .6622250403
0.0035 0.0095 0.7896 0.1974 0.0022819061 0.0012596736 0.8332778544 0.2488044389 8.1391767305 0.3307999119 2.4700297189 0.0525712662 11.4447662099 .6334352906
0.0035 0.01 0.7892 0.1973 0.0021941405 0.0010006820 0.8486025046 0.1051652375 8.0696580262 0.5983830636 2.5647629512 0.1609418552 11.4852176225 .8654908383
0.004 0.0 0.7968 0.1992 0.0024135546 0.0009614242 0.0000000000 0.0000000000 8.2946790956 0.4949730165 2.6197918141 0.1749703100 10.9168844643 .6709047507
0.004 0.0005 0.7964 0.1991 0.0025013202 0.0014314140 0.0459739506 0.0206314417 8.2422351607 0.3350400498 2.6483510973 0.0485803043 10.9390615288 .4056832098
0.0 0.0085 0.7932 0.1983 0.0000000000 0.0000000000 0.7509078596 0.0683731041 8.2416253475 0.4543988159 2.5306311248 0.2523306947 11.5231643319 .7751026147
0.004 0.001 0.7959999999999999 0.19899999999999998 0.0023257889 0.0004475186 0.0919479012 0.0185722495 8.1501533681 0.5116038341 2.5132169277 0.1327213182 10.7576439859 .6633449204
0.004 0.0015 0.7956 0.1989 0.0024135546 0.0014945947 0.1283439454 0.0370455788 8.0403869927 0.5222365588 2.5954119381 0.2455794508 10.7665564308 .8063561831
0.004 0.002 0.7952 0.1988 0.0023257889 0.0010961922 0.1714445241 0.0630688953 8.0733169053 0.3919993825 2.5786943089 0.2505941085 10.8257815272 .7067585785
0.004 0.0025 0.7948 0.1987 0.0021502577 0.0001755312 0.2155028934 0.0368469415 8.0080668933 0.5438439765 2.5828737162 0.1168574374 10.8085937606 .6977238866
0.004 0.003 0.7944 0.1986 0.0025013202 0.0014314140 0.2700969597 0.0573395906 8.0812444769 0.3749354501 2.5968050739 0.1583891831 10.9506478307 .5920956378
0.004 0.0035 0.794 0.1985 0.0025452030 0.0018326000 0.2825482380 0.0873639478 8.1007584992 0.4223395559 2.5933222345 0.1053269609 10.9791741747 .6168630646
0.004 0.004 0.7936 0.1984 0.0020624921 0.0013482810 0.3764117204 0.1043244626 8.3148029311 0.3021622849 2.6504408010 0.1824422860 11.3437179446 .5902773145
0.004 0.0045 0.7932 0.1983 0.0020624921 0.0013194066 0.4348369493 0.1102749412 8.2593099302 0.3426781217 2.5320242606 0.2838033329 11.2282336322 .7380758024
0.004 0.005 0.7928 0.1982 0.0030279139 0.0023777843 0.4664440403 0.0791206955 8.1623496320 0.3961251896 2.5459556183 0.2911287120 11.1777772045 .7687523814
0.004 0.0055 0.7924 0.1981 0.0028962655 0.0017857662 0.4424992744 0.1322444948 8.1263706534 0.4610349087 2.5835702841 0.2981896387 11.1553364774 .8932548084
0.0 0.009000000000000001 0.7928 0.1982 0.0000000000 0.0000000000 0.8246577386 0.1055135831 8.2391860947 0.3911446612 2.5083409525 0.1082171509 11.5721847858 .6048753952
0.004 0.006 0.792 0.198 0.0021502577 0.0011577080 0.5181647347 0.1070671138 8.1123449499 0.3790978667 2.4951061627 0.1208580409 11.1277661050 .6081807294
0.004 0.0065 0.7916 0.1979 0.0024135546 0.0020582862 0.5813789168 0.1101417589 8.0483145643 0.1452123876 2.5306311248 0.1340309562 11.1627381605 .3914433889
0.004 0.006999999999999999 0.7912 0.1978 0.0024574374 0.0005821713 0.6225639142 0.1316047554 8.1446650493 0.4726331597 2.5250585818 0.1481578767 11.2947449827 .7529779631
0.004 0.0075 0.7908 0.1977 0.0023696718 0.0020281266 0.6158593797 0.0329569064 8.0519734435 0.3952304660 2.5166997672 0.1539147091 11.1869022622 .5841302081
0.004 0.008 0.7904 0.1976 0.0022819061 0.0013765500 0.6781157711 0.1277277648 8.1495435549 0.2830847178 2.5250585818 0.1897939782 11.3549998139 .6019830108
0.004 0.0085 0.79 0.1975 0.0029401483 0.0017243208 0.7145118154 0.1528148884 8.0580715754 0.2518580179 2.5180929029 0.1500453143 11.2936164420 .5564425414
0.004 0.009000000000000001 0.7896 0.1974 0.0028084999 0.0012839003 0.7920928570 0.0740911575 8.1306393458 0.3642295330 2.5522247293 0.1337265212 11.4777654320 .5733311120
0.004 0.0095 0.7892 0.1973 0.0027207342 0.0015099768 0.7786837881 0.1062413911 7.9873332447 0.3100250947 2.5229688781 0.2865121817 11.2917066451 .7042886443
0.004 0.01 0.7888 0.1972 0.0023696718 0.0015048669 0.8706316892 0.1117623072 8.2422351607 0.4213522361 2.5278448533 0.0814001493 11.6430813750 .6160195595
0.0045 0.0 0.7964 0.1991 0.0028523827 0.0004807121 0.0000000000 0.0000000000 8.1824734675 0.3349778878 2.6002879133 0.1599742117 10.7856137635 .4954328116
0.0 0.0095 0.7924 0.1981 0.0000000000 0.0000000000 0.7911350663 0.1475619392 8.0757561581 0.4293466018 2.4790851014 0.1064085819 11.3459763258 .6833171229
0.0045 0.0005 0.7959999999999999 0.19899999999999998 0.0032473280 0.0015797812 0.0363960442 0.0254130574 8.1788145883 0.2504424917 2.4951061627 0.1743702957 10.7135641232 .4518056260
0.0045 0.001 0.7956 0.1989 0.0021502577 0.0022785280 0.0929056918 0.0490628195 8.2410155343 0.5462428724 2.6114329995 0.2530526724 10.9475044833 .8506368923
0.0045 0.0015 0.7952 0.1988 0.0029401483 0.0014314140 0.1484575488 0.0218409869 8.0050178274 0.2242454849 2.6232746535 0.1287727774 10.7796901780 .3762906632
0.0045 0.002 0.7948 0.1987 0.0031595623 0.0006567778 0.1628244083 0.0841548669 8.1818636543 0.5577921005 2.5550110008 0.2785435532 10.9028586257 .9211472984
0.0045 0.0025 0.7944 0.1986 0.0027646170 0.0010604760 0.2231652185 0.0622490234 8.1525926209 0.4510210721 2.5912325308 0.1467098308 10.9697549872 .6610404023
0.0045 0.003 0.794 0.1985 0.0033789764 0.0009452647 0.2413632406 0.0475434769 8.1410061701 0.2001451131 2.5995913454 0.1328674710 10.9853397325 .3815013257
0.0045 0.0035 0.7936 0.1984 0.0028523827 0.0010384568 0.2949995163 0.0795831232 8.1196627083 0.6546565492 2.5842668520 0.2799128381 11.0017814593 1.0151909673
0.0045 0.004 0.7932 0.1983 0.0028523827 0.0011443237 0.3333111418 0.1046756062 8.1160038291 0.1200821131 2.5905359629 0.2803077795 11.0427033165 .5062098225
0.0045 0.0045 0.7928 0.1982 0.0029840311 0.0011643425 0.3792850923 0.1199955339 8.1208823346 0.1581569070 2.5048581131 0.1919496416 11.0080095711 .4712664250
0.0045 0.005 0.7924 0.1981 0.0032034451 0.0023484479 0.3926941613 0.0841548669 8.2458940399 0.1183477590 2.6177021104 0.1511793040 11.2594937567 .3560303778
0.0 0.001 0.7992 0.1998 0.0000000000 0.0000000000 0.0651297633 0.0306493004 8.2154033801 0.1505929953 2.5062512489 0.1805495357 10.7867843923 .3617918314
0.0 0.01 0.792 0.198 0.0000000000 0.0000000000 0.8782940143 0.1436813656 8.2580903038 0.2620522769 2.6253643572 0.0814001493 11.7617486753 .4871337918
0.0045 0.0055 0.792 0.198 0.0024574374 0.0011905108 0.5105024096 0.1606806198 8.1836930939 0.3421263992 2.5243620139 0.1395502090 11.2210149548 .6435477388
0.0045 0.006 0.7916 0.1979 0.0031595623 0.0012287187 0.5315738037 0.1174612195 7.9397678154 0.3331835373 2.5369002358 0.1872511295 11.0114014172 .6391246050
0.0045 0.0065 0.7912 0.1978 0.0025013202 0.0010604760 0.5708432198 0.0903374806 8.1593005660 0.1347673367 2.5835702841 0.1953571792 11.3162153901 .4215224725
0.0045 0.006999999999999999 0.7908 0.1977 0.0028962655 0.0016513003 0.6436353082 0.0483091216 7.8830551881 0.4114065759 2.5947153702 0.1654843582 11.1243021320 .6268513560
0.0045 0.0075 0.7904 0.1976 0.0027207342 0.0019742388 0.7307942562 0.3188507904 8.1416159833 0.3621366309 2.6204883820 0.1332321516 11.4956193557 .8161938117
0.0045 0.008 0.79 0.1975 0.0028523827 0.0016183181 0.7087650715 0.1720827550 8.2239407648 0.2083170434 2.5975016418 0.1493581891 11.5330598608 .5313763056
0.0045 0.0085 0.7896 0.1974 0.0024574374 0.0006449430 0.7509078596 0.0822585484 8.1275902798 0.4997284268 2.5027684095 0.1344646677 11.3837239863 .7170965859
0.0045 0.009000000000000001 0.7892 0.1973 0.0033789764 0.0009851666 0.7710214630 0.0773382579 8.0269711024 0.5872801863 2.5661560870 0.1748593516 11.3675276288 .8404629624
0.0045 0.0095 0.7888 0.1972 0.0032034451 0.0007130113 0.8457291327 0.1751055046 8.1147842027 0.6253080536 2.5417762110 0.1552830899 11.5054929915 .9564096594
0.0045 0.01 0.7884 0.1971 0.0029840311 0.0019742388 0.7901772757 0.0867316310 8.0391673663 0.4566454512 2.5995913454 0.3509098560 11.4319200185 .8962611770
0.0005 0.0 0.7996 0.1999 0.0003510625 0.0003510625 0.0000000000 0.0000000000 8.2898005900 0.2298405271 2.5988947775 0.0847869342 10.8890464300 .3149785238
0.005 0.0 0.7959999999999999 0.19899999999999998 0.0029401483 0.0010235142 0.0000000000 0.0000000000 8.1519828077 0.3839518707 2.6344197397 0.1525213286 10.7893426957 .5374967135
0.005 0.0005 0.7956 0.1989 0.0027646170 0.0010235142 0.0450161599 0.0197221163 8.2477234795 0.6239315869 2.7047730960 0.1681371168 11.0002773524 .8128143342
0.005 0.001 0.7952 0.1988 0.0030717967 0.0012718447 0.0881167386 0.0246805383 8.3428543381 0.6466251642 2.6706412697 0.2442322365 11.1046841431 .9168097837
0.005 0.0015 0.7948 0.1987 0.0035106248 0.0016882054 0.1293017360 0.0521094444 8.2562608642 0.3643887715 2.5870531235 0.1078578633 10.9761263485 .5260442846
0.005 0.002 0.7944 0.1986 0.0022819061 0.0010235142 0.1446263862 0.0549875271 7.9580622112 0.3269190288 2.5905359629 0.2499271592 10.6955064664 .6328572293
0.005 0.0025 0.794 0.1985 0.0025013202 0.0017900744 0.2097561495 0.0553201830 8.2269898308 0.2905783876 2.6337231718 0.1229910881 11.0729704723 .4706797331
0.005 0.003 0.7936 0.1984 0.0035545076 0.0013987538 0.2624346346 0.0672911829 8.1544220604 0.4664110297 2.5814805804 0.1730182645 11.0018917830 .7081192309
0.005 0.0035 0.7932 0.1983 0.0030279139 0.0015302459 0.2854216099 0.0628357378 8.1806440279 0.5561014898 2.5466521862 0.1594151570 11.0157457379 .7798826305
0.005 0.004 0.7928 0.1982 0.0032912108 0.0009204936 0.3352267230 0.0936482214 8.0178239045 0.6054631286 2.5975016418 0.1793523660 10.9538434801 .8793842096
0.005 0.0045 0.7924 0.1981 0.0030279139 0.0018700463 0.3649182328 0.1060339557 8.0373379268 0.4889013531 2.6163089747 0.1569613372 11.0215930482 .7537666923
0.0005 0.0005 0.7992 0.1998 0.0002194141 0.0003924998 0.0392694161 0.0259842086 8.1483239285 0.5212472602 2.5759080373 0.1378148602 10.7637207960 .6854388288
0.005 0.005 0.792 0.198 0.0036422732 0.0009036024 0.4281324148 0.0702786019 8.1562515000 0.5365108637 2.5389899395 0.1505618230 11.1270161275 .7582548910
0.005 0.0055 0.7916 0.1979 0.0037300389 0.0018617900 0.4769797373 0.1012906053 8.1605201924 0.4780188690 2.5584938402 0.0475710479 11.1997238088 .6287423122
0.005 0.006 0.7912 0.1978 0.0033350936 0.0021027148 0.4827264812 0.0603939973 7.9544033321 0.4316236953 2.4560983612 0.0188974130 10.8965632681 .5130178204
0.005 0.0065 0.7908 0.1977 0.0034667420 0.0024885848 0.5583919415 0.1274401541 8.1221019610 0.3072248324 2.6267574929 0.0897897349 11.3107181374 .5269433062
0.005 0.006999999999999999 0.7904 0.1976 0.0034667420 0.0014790525 0.6196905423 0.1330743158 8.1678379508 0.4572606902 2.6469579616 0.1434997469 11.4379531967 .7353138054
0.005 0.0075 0.79 0.1975 0.0032034451 0.0006567778 0.6714112367 0.1465638761 8.3019968539 0.4366603150 2.5995913454 0.2025851265 11.5762028811 .7864660954
0.005 0.008 0.7896 0.1974 0.0032912108 0.0013310315 0.7700636723 0.1595116846 7.9647701564 0.4891811842 2.6156124068 0.1443089624 11.3537374463 .7943328627
0.005 0.0085 0.7892 0.1973 0.0034667420 0.0012224336 0.7585701847 0.1688104300 8.0464851247 0.6846657123 2.5111272241 0.1646613403 11.3196492755 1.0193599162
0.005 0.009000000000000001 0.7888 0.1972 0.0031156795 0.0022785280 0.7576123940 0.2267679320 8.0483145643 0.2357888283 2.5835702841 0.1583156448 11.3926129219 .6231509331
0.005 0.0095 0.7884 0.1971 0.0033789764 0.0011643425 0.7825149506 0.0842855761 8.0989290596 0.6433271996 2.5710320622 0.2225270029 11.4558550488 .9513041211
0.0005 0.001 0.7988 0.1997 0.0003949453 0.0009773166 0.0766232510 0.0358372441 8.1556416868 0.4116921106 2.5682457906 0.1568500127 10.8009056737 .6053566840
0.005 0.01 0.7879999999999999 0.19699999999999998 0.0028962655 0.0010891427 0.8457291327 0.0987221530 8.2086954349 0.3056228971 2.6023776170 0.2467227321 11.6596984501 .6521569249
0.0055 0.0 0.7956 0.1989 0.0040372185 0.0018741608 0.0000000000 0.0000000000 8.0190435309 0.2700859824 2.5633698154 0.3055067650 10.5864505648 .5774669082
0.0055 0.0005 0.7952 0.1988 0.0040372185 0.0009036024 0.0459739506 0.0287975010 8.0489243775 0.3603867009 2.5933222345 0.1552955881 10.6922577811 .5453833924
0.0055 0.001 0.7948 0.1987 0.0035106248 0.0010384568 0.0929056918 0.0197221163 8.2141837537 0.4254206510 2.6309369002 0.1164414845 10.9415369705 .5626227086
0.0055 0.0015 0.7944 0.1986 0.0044760466 0.0009452647 0.1111037139 0.0344804629 8.0763659713 0.4211933439 2.6009844812 0.0781150494 10.7929302130 .5347341209
0.0055 0.002 0.794 0.1985 0.0046076951 0.0012411933 0.1896425462 0.0692264676 8.1477141153 0.2142311166 2.6170055425 0.1939713316 10.9589698991 .4786701091
0.0055 0.0025 0.7936 0.1984 0.0039933357 0.0021747464 0.2595612627 0.0855388013 8.0696580262 0.1691987127 2.6650687266 0.1237775847 10.9982813512 .3806898451
0.0055 0.003 0.7932 0.1983 0.0032034451 0.0028385090 0.2758437035 0.0748303626 8.0739267185 0.5006859726 2.5132169277 0.1176024453 10.8661907948 .6959572895
0.0055 0.0035 0.7928 0.1982 0.0036422732 0.0017243208 0.2930839350 0.0683731041 8.1629594452 0.3707022269 2.6894486025 0.1824103691 11.1491342559 .6232100209
0.0055 0.004 0.7924 0.1981 0.0043005154 0.0020128773 0.3457624200 0.0702263695 8.0995388728 0.4266705663 2.5222723102 0.0903284997 10.9718741184 .5892383128
0.0005 0.0015 0.7984 0.1996 0.0002632969 0.0004299620 0.1264283641 0.0560450764 8.1794244015 0.4861186624 2.5891428272 0.2052500835 10.8952588897 .7478437843
0.0055 0.0045 0.792 0.198 0.0033789764 0.0028385090 0.4051454395 0.0329569064 8.0964898068 0.4502817036 2.6114329995 0.2248695483 11.1164472222 .7109466673
0.0055 0.005 0.7916 0.1979 0.0028523827 0.0017771184 0.4788953186 0.0741901437 8.1727164563 0.5008285556 2.5543144329 0.2153104740 11.2087785905 .7921062917
0.0055 0.0055 0.7912 0.1978 0.0036861561 0.0021027148 0.4990089220 0.1017965194 8.1836930939 0.1140856025 2.5431693468 0.1577630151 11.2295575188 .3757478518
0.0055 0.006 0.7908 0.1977 0.0039933357 0.0020281266 0.5354049662 0.1079205237 8.0885622352 0.4212286584 2.5745149016 0.2405893442 11.2024754387 .7717666529
0.0055 0.0065 0.7904 0.1976 0.0036422732 0.0017243208 0.6263950767 0.1468140280 7.9556229585 0.3776590406 2.5334173964 0.1742589553 11.1190777048 .7004563447
0.0055 0.006999999999999999 0.79 0.1975 0.0033350936 0.0016039752 0.5631808947 0.0970351115 8.1123449499 0.1687585717 2.5633698154 0.1410442467 11.2422307536 .4084419051
0.0055 0.0075 0.7896 0.1974 0.0039933357 0.0012839003 0.6311840299 0.1564925561 8.0501440039 0.2156842983 2.5598869760 0.1627048985 11.2452083455 .5361656532
0.0055 0.008 0.7892 0.1973 0.0036861561 0.0008509193 0.7288786749 0.0735443518 8.2471136663 0.5790258987 2.5842668520 0.2005825250 11.5639453493 .8540036948
0.0055 0.0085 0.7888 0.1972 0.0037300389 0.0014685997 0.7480344877 0.0933342281 7.9763566071 0.3271919162 2.6218815177 0.3064708713 11.3500026514 .7284656153
0.0055 0.009000000000000001 0.7884 0.1971 0.0033350936 0.0022098819 0.7930506476 0.2645028631 8.1446650493 0.2604237938 2.5278448533 0.0720400730 11.4688956438 .5991766118
0.0005 0.002 0.7979999999999999 0.1995 0.0005265937 0.0003510625 0.1858113836 0.0597833244 8.1727164563 0.3514683102 2.5564041366 0.1643664066 10.9154585702 .5759691037
0.0055 0.0095 0.7879999999999999 0.19699999999999998 0.0036422732 0.0019546332 0.8169954135 0.1337619008 8.0751463449 0.3789997600 2.5348105322 0.1877583196 11.4305945638 .7024746136
0.0055 0.01 0.7876 0.1969 0.0039494529 0.0020953755 0.9280991275 0.1990177398 8.1910108522 0.4167768725 2.5341139643 0.1292391562 11.6571733969 .7471291440
0.006 0.0 0.7952 0.1988 0.0039494529 0.0019027133 0.0000000000 0.0000000000 8.1221019610 0.3857452895 2.5480453220 0.1304350101 10.6740967359 .5180830129
0.006 0.0005 0.7948 0.1987 0.0037739217 0.0005117571 0.0325648817 0.0245314098 8.1147842027 0.2939426121 2.5912325308 0.2891553888 10.7423555369 .6081411678
0.006 0.001 0.7944 0.1986 0.0041249842 0.0013709428 0.0929056918 0.0300447183 8.1190528951 0.4495841327 2.5661560870 0.1047541760 10.7822396581 .5857539698
0.006 0.0015 0.794 0.1985 0.0040372185 0.0021245807 0.1350484798 0.0878665249 8.2507725454 0.2487260506 2.6023776170 0.0968605133 10.9922358607 .4355776695
0.006 0.002 0.7936 0.1984 0.0034667420 0.0015048669 0.1551620832 0.0723369754 7.9086673423 0.2676350557 2.5118237920 0.1809146514 10.5791199595 .5223915494
0.006 0.0025 0.7932 0.1983 0.0037739217 0.0005821713 0.2059249870 0.0473113674 8.0367281136 0.3100202967 2.5250585818 0.1315757548 10.7714856041 .4894895902
0.006 0.003 0.7928 0.1982 0.0035106248 0.0015943417 0.2451944031 0.0450874284 8.0702678394 0.2877232821 2.6260609250 0.0932464808 10.9450337923 .4276515330
0.006 0.0035 0.7924 0.1981 0.0041249842 0.0025345885 0.3112819571 0.0397223388 8.0781954109 0.2771961542 2.6372060112 0.2006986029 11.0308083634 .5201516844
0.0005 0.0025 0.7976 0.1994 0.0002632969 0.0004299620 0.2241230091 0.0529477198 7.9690388488 0.2513614193 2.5417762110 0.1427131437 10.7352013658 .4474522448
0.006 0.004 0.792 0.198 0.0039494529 0.0012718447 0.3131975384 0.0811808790 8.0196533441 0.5090884774 2.5731217658 0.2808265930 10.9099221012 .8723677941
0.006 0.0045 0.7916 0.1979 0.0032912108 0.0013310315 0.3725805579 0.0633591357 8.1099056971 0.4609381062 2.5870531235 0.2031973410 11.0728305893 .7288256144
0.006 0.005 0.7912 0.1978 0.0035545076 0.0014260225 0.4319635774 0.0986849765 7.9019593972 0.2736043642 2.6274540608 0.1864200985 10.9649315430 .5601354617
0.006 0.0055 0.7908 0.1977 0.0035983904 0.0010604760 0.4942199688 0.1432721618 8.0989290596 0.3333486819 2.5048581131 0.2286356091 11.1016055319 .7063169288
0.006 0.006 0.7904 0.1976 0.0034667420 0.0016973063 0.5267848505 0.0574674382 8.1745458959 0.5283108452 2.5689423585 0.1241064270 11.2737398469 .7115820167
0.006 0.0065 0.79 0.1975 0.0045638123 0.0017640671 0.5593497321 0.0612986008 8.1288099062 0.6219616299 2.5327208285 0.1258765818 11.2254442791 .8109008796
0.006 0.006999999999999999 0.7896 0.1974 0.0036861561 0.0016039752 0.6005347295 0.1069299361 8.0013589482 0.3486169294 2.5961085060 0.1014792072 11.2016883398 .5586300479
0.006 0.0075 0.7892 0.1973 0.0036861561 0.0023120869 0.7183429779 0.1342274467 8.1184430819 0.3875572765 2.5006787058 0.1794389156 11.3411509217 .7035357257
0.006 0.008 0.7888 0.1972 0.0042127498 0.0014790525 0.7049339090 0.1887017713 8.1550318736 0.3033316518 2.6943245777 0.2920140185 11.5585031101 .7855264941
0.006 0.0085 0.7884 0.1971 0.0039933357 0.0019703333 0.7288786749 0.0365469614 7.8836650013 0.5008731044 2.5947153702 0.2763540359 11.2112523821 .8157444350
0.0005 0.003 0.7972 0.1993 0.0002194141 0.0003924998 0.2538145189 0.0419682830 8.3111440519 0.2064881872 2.5647629512 0.1879752678 11.1299409361 .4368242378
0.006 0.009000000000000001 0.7879999999999999 0.19699999999999998 0.0040811013 0.0008139049 0.7691058817 0.1094734168 8.1099056971 0.1670665583 2.5605835439 0.2449463906 11.4436762240 .5223002706
0.006 0.0095 0.7876 0.1969 0.0042566326 0.0010604760 0.8102908791 0.0915479519 8.2623589962 0.4642661295 2.5313276927 0.2093137235 11.6082342006 .7661882809
0.006 0.01 0.7872 0.1968 0.0038178045 0.0014314140 0.8390245982 0.1968859744 8.0190435309 0.2454147731 2.6037707527 0.1422500093 11.4656566863 .5859821708
0.0065 0.0 0.7948 0.1987 0.0037739217 0.0016513003 0.0000000000 0.0000000000 8.0855131693 0.1979931133 2.6177021104 0.1721298031 10.7069892014 .3717742167
0.0065 0.0005 0.7944 0.1986 0.0045199295 0.0012287187 0.0488473225 0.0204528112 8.2422351607 0.5335137126 2.6177021104 0.1944709752 10.9133045231 .7496662177
0.0065 0.001 0.794 0.1985 0.0040372185 0.0015099768 0.0814122042 0.0242303995 8.1111253235 0.4876431764 2.5529212972 0.2908952888 10.7494960434 .8042788415
0.0065 0.0015 0.7936 0.1984 0.0045199295 0.0022819061 0.1302595267 0.0389763129 8.0166042781 0.3455957242 2.4971958664 0.0731893658 10.6485796007 .4600433090
0.0065 0.002 0.7932 0.1983 0.0039494529 0.0006205967 0.1714445241 0.0333993008 8.2245505780 0.3713476974 2.5020718416 0.2248350220 10.9020163966 .6302026169
0.0065 0.0025 0.7928 0.1982 0.0048271091 0.0010006820 0.2193340559 0.0755137591 8.2940692824 0.0888236410 2.5877496914 0.2632621163 11.1059801388 .4286001984
0.0065 0.003 0.7924 0.1981 0.0045638123 0.0007549884 0.2624346346 0.0489879716 8.1196627083 0.2754034141 2.5382933716 0.1925553536 10.9249545268 .5177017277
0.0005 0.0035 0.7968 0.1992 0.0003510625 0.0003510625 0.3266066073 0.1210610993 8.1025879388 0.3687348332 2.6065570243 0.1935706881 11.0361026329 .6837176831
0.0065 0.0035 0.792 0.198 0.0043882810 0.0018199466 0.3361845137 0.0927426256 8.1824734675 0.3319221686 2.6734275412 0.2959421759 11.1964738034 .7224269167
0.0065 0.004 0.7916 0.1979 0.0040811013 0.0024916782 0.3582136983 0.1129056018 8.2336977760 0.5152340529 2.6532270725 0.1371655189 11.2492196481 .7677968518
0.0065 0.0045 0.7912 0.1978 0.0046076951 0.0010006820 0.4118499740 0.1299210431 8.0934407408 0.4049196359 2.5919290987 0.2178554339 11.1018275086 .7536967949
0.0065 0.005 0.7908 0.1977 0.0036861561 0.0015552108 0.3926941613 0.0436819739 8.1141743895 0.2424389038 2.5696389264 0.2267603972 11.0801936333 .5144364857
0.0065 0.0055 0.7904 0.1976 0.0035106248 0.0017986600 0.4731485748 0.1125801310 8.1989384238 0.4022179177 2.6615858872 0.1525086031 11.3371835106 .6691053118
0.0065 0.006 0.79 0.1975 0.0041688670 0.0035215784 0.4942199688 0.0633591357 8.0470949379 0.6507984029 2.6100398637 0.1442820617 11.1555236374 .8619611787
0.0065 0.0065 0.7896 0.1974 0.0046954607 0.0010604760 0.5794633355 0.1955394739 8.0050178274 0.4074647477 2.6309369002 0.2007566166 11.2201135238 .8048213142
0.0065 0.006999999999999999 0.7892 0.1973 0.0048271091 0.0013596591 0.5852100793 0.1039368345 8.0172140913 0.4810432847 2.5062512489 0.0920524409 11.1135025286 .6783922192
0.0065 0.0075 0.7888 0.1972 0.0041688670 0.0017771184 0.6666222835 0.1316605083 8.1593005660 0.2142866565 2.5835702841 0.2074977402 11.4136620006 .5552220234
0.0065 0.008 0.7884 0.1971 0.0040372185 0.0011969635 0.7001449558 0.1289856335 8.1855225334 0.3355768276 2.5278448533 0.1677210496 11.4175495610 .6334804742
0.0005 0.004 0.7964 0.1991 0.0003510625 0.0005265937 0.3476780013 0.0684267511 8.0470949379 0.5234797879 2.6079501600 0.1752473987 11.0030741617 .7676805314
0.0065 0.0085 0.7879999999999999 0.19699999999999998 0.0037300389 0.0024035605 0.7298364656 0.1117951350 8.1007584992 0.7011037991 2.5633698154 0.1147118516 11.3976948191 .9300143462
0.0065 0.009000000000000001 0.7876 0.1969 0.0042566326 0.0007651229 0.8007129727 0.1012543719 8.0714874657 0.5422936785 2.5445624825 0.1334504816 11.4210195535 .7777636549
0.0065 0.0095 0.7872 0.1968 0.0032034451 0.0008139049 0.7758104161 0.0803631436 8.0684383998 0.4460298947 2.5271482854 0.1856898955 11.3746005464 .7128968387
0.0065 0.01 0.7868 0.1967 0.0038178045 0.0014314140 0.8782940143 0.2995052826 8.1641790716 0.5105793681 2.5257551497 0.2044352574 11.5720460401 1.0159513221
0.006999999999999999 0.0 0.7944 0.1986 0.0039494529 0.0013876963 0.0000000000 0.0000000000 8.1318589722 0.6001255907 2.5480453220 0.1721298031 10.6838537471 .7736430901
0.006999999999999999 0.0005 0.794 0.1985 0.0049587576 0.0007651229 0.0392694161 0.0175565924 8.1836930939 0.4182802909 2.5717286300 0.1876135480 10.7996498976 .6242155542
0.006999999999999999 0.001 0.7936 0.1984 0.0050026404 0.0012839003 0.0814122042 0.0181727996 8.0239220364 0.6097473329 2.4769953977 0.2008919169 10.5873322787 .8300959497
0.006999999999999999 0.0015 0.7932 0.1983 0.0033789764 0.0016790552 0.1360062705 0.0788884652 8.1214921478 0.2902762059 2.5654595191 0.1327944148 10.8263369138 .5036381411
0.006999999999999999 0.002 0.7928 0.1982 0.0050026404 0.0019897842 0.1733601053 0.0350085253 8.2245505780 0.2283210969 2.5766046052 0.1784845619 10.9795179289 .4438039683
0.006999999999999999 0.0025 0.7924 0.1981 0.0046954607 0.0022987222 0.2059249870 0.0739424297 8.0690482130 0.3095689528 2.5327208285 0.1429848750 10.8123894892 .5287949797
0.0 0.0015 0.7988 0.1997 0.0000000000 0.0000000000 0.1417530143 0.0589177497 8.0818542901 0.3334646804 2.5550110008 0.2095083520 10.7786183052 .6018907821
0.0005 0.0045 0.7959999999999999 0.19899999999999998 0.0003949453 0.0004299620 0.4070610208 0.0789814393 8.2739454469 0.6249511303 2.6992005529 0.1142880901 11.3806019659 .8186506217
0.006999999999999999 0.003 0.792 0.198 0.0044321638 0.0028493430 0.2471099844 0.0851518432 8.1580809396 0.4350255356 2.6009844812 0.1073166764 11.0106075690 .6303433982
0.006999999999999999 0.0035 0.7916 0.1979 0.0049148747 0.0016325349 0.3371423043 0.0760464052 8.1477141153 0.4353809990 2.6051638885 0.2575983005 11.0949351828 .7706582396
0.006999999999999999 0.004 0.7912 0.1978 0.0042127498 0.0013135555 0.3610870702 0.1509059865 8.1044173783 0.1485242573 2.5382933716 0.1984130550 11.0080105699 .4991568543
0.006999999999999999 0.0045 0.7908 0.1977 0.0043005154 0.0027698363 0.3390578856 0.0425759216 8.1690575771 0.2575231814 2.5292379891 0.1761862406 11.0416539672 .4790551799
0.006999999999999999 0.005 0.7904 0.1976 0.0045199295 0.0009036024 0.4128077646 0.1511246733 8.3099244255 0.4929403387 2.6685515660 0.2245240467 11.3958036856 .8694926611
0.006999999999999999 0.0055 0.79 0.1975 0.0039055701 0.0012839003 0.4827264812 0.0735443518 7.9611112772 0.4080739415 2.5097340883 0.1826336702 10.9574774168 .6655358638
0.006999999999999999 0.006 0.7896 0.1974 0.0043443982 0.0013425558 0.5555185696 0.1690710741 8.0531930699 0.4291178812 2.4916233233 0.1735894127 11.1046793610 .7731209238
0.006999999999999999 0.0065 0.7892 0.1973 0.0041688670 0.0013310315 0.5593497321 0.1331845679 8.1403963569 0.3244160353 2.6190952462 0.1445776944 11.3230102022 .6035093291
0.006999999999999999 0.006999999999999999 0.7888 0.1972 0.0046076951 0.0016419444 0.6149015891 0.0329569064 7.9989196954 0.4276108230 2.3864415727 0.1380821752 11.0048705523 .6002918490
0.006999999999999999 0.0075 0.7884 0.1971 0.0045199295 0.0015099768 0.6637489116 0.1836961543 8.1092958839 0.3567193497 2.5055546810 0.1868360760 11.2831194060 .7287615568
0.0005 0.005 0.7956 0.1989 0.0001755312 0.0003283889 0.4156811366 0.0715207352 8.1885715994 0.6844006067 2.5647629512 0.1330863993 11.1691912184 .8893361301
0.006999999999999999 0.008 0.7879999999999999 0.19699999999999998 0.0042566326 0.0017465138 0.6283106580 0.1421149595 8.0940505540 0.5165603728 2.4944095948 0.2678083848 11.2210274394 .9282302309
0.006999999999999999 0.0085 0.7876 0.1969 0.0049587576 0.0023971424 0.6934404213 0.0929402448 8.0714874657 0.4592083677 2.5759080373 0.1733656573 11.3457946819 .7279114122
0.006999999999999999 0.009000000000000001 0.7872 0.1968 0.0042566326 0.0013482810 0.7882616944 0.1399292458 8.2855318976 0.2263910445 2.5633698154 0.1365699457 11.6414200400 .5042385170
0.006999999999999999 0.0095 0.7868 0.1967 0.0047393435 0.0012287187 0.8093330884 0.0726911984 8.0470949379 0.2182892755 2.5229688781 0.1027148336 11.3841362479 .3949240262
0.006999999999999999 0.01 0.7864 0.1966 0.0046954607 0.0019348289 0.7786837881 0.1014715785 8.0507538171 0.4641091091 2.5981982097 0.2351471220 11.4323312756 .8026626385
0.0075 0.0 0.794 0.1985 0.0039933357 0.0008509193 0.0000000000 0.0000000000 8.0647795206 0.3904900126 2.5668526548 0.1016129966 10.6356255111 .4929539285
0.0075 0.0005 0.7936 0.1984 0.0046515779 0.0023777843 0.0507629038 0.0329569064 8.0861229825 0.4267821123 2.5884462593 0.2382791661 10.7299837235 .7003959691
0.0075 0.001 0.7932 0.1983 0.0050904060 0.0010159605 0.0919479012 0.0221744564 8.1117351367 0.6298115736 2.4895336197 0.1831006562 10.6983070636 .8361026467
0.0075 0.0015 0.7928 0.1982 0.0043882810 0.0008326178 0.1187660390 0.0399066661 8.2294290836 0.3050041526 2.5424727789 0.1259228288 10.8950561825 .4716662653
0.0075 0.002 0.7924 0.1981 0.0048709919 0.0033235254 0.1647399896 0.0385978932 8.1391767305 0.3551731309 2.5898393950 0.2210920072 10.8986271070 .6181865567
0.0005 0.0055 0.7952 0.1988 0.0003510625 0.0005952554 0.4645284590 0.0611787598 8.1190528951 0.4871548739 2.5842668520 0.2614125633 11.1681992686 .8103414524
0.0075 0.0025 0.792 0.198 0.0046515779 0.0015552108 0.1982626619 0.0622490234 8.1123449499 0.3234563244 2.5835702841 0.1291490208 10.8988294738 .5164095794
0.0075 0.003 0.7916 0.1979 0.0046515779 0.0011905108 0.2538145189 0.0531552231 8.1391767305 0.5390362334 2.5292379891 0.1193877526 10.9268808164 .7127697199
0.0075 0.0035 0.7912 0.1978 0.0050026404 0.0012535438 0.2576456814 0.0853240412 7.8970808916 0.3497373049 2.5473487541 0.1870437179 10.7070779675 .6233586078
0.0075 0.004 0.7908 0.1977 0.0040372185 0.0025527578 0.3026618414 0.0691734408 8.1739360827 0.4476776525 2.5710320622 0.2427976267 11.0516672048 .7622014778
0.0075 0.0045 0.7904 0.1976 0.0047832263 0.0027249776 0.3687493953 0.0759015088 8.1818636543 0.6650666444 2.5348105322 0.2923063116 11.0902068081 1.0359994424
0.0075 0.005 0.79 0.1975 0.0044321638 0.0015048669 0.4520771808 0.1134244126 8.2172328197 0.3913841713 2.5947153702 0.0923051013 11.2684575345 .5986185521
0.0075 0.0055 0.7896 0.1974 0.0047393435 0.0028385090 0.4645284590 0.0626603003 8.1849127203 0.4971769254 2.6100398637 0.2119490222 11.2642203865 .7746247569
0.0075 0.006 0.7892 0.1973 0.0051342888 0.0011307809 0.5459406632 0.1475121964 8.0501440039 0.4252178050 2.5988947775 0.1616517813 11.2001137334 .7355125636
0.0075 0.0065 0.7888 0.1972 0.0049148747 0.0010961922 0.6129860078 0.0763834280 8.1477141153 0.2672457196 2.5703354943 0.1707373000 11.3359504921 .5154626398
0.0075 0.006999999999999999 0.7884 0.1971 0.0047393435 0.0009851666 0.6273528674 0.0999044964 8.2178426329 0.4262310700 2.5689423585 0.1491110902 11.4188772023 .6762318232
0.0005 0.006 0.7948 0.1987 0.0001316484 0.0003510625 0.4865576437 0.1143908409 8.1312491590 0.3782690476 2.5166997672 0.1716781959 11.1346382183 .6646891469
0.0075 0.0075 0.7879999999999999 0.19699999999999998 0.0054414685 0.0005821713 0.6139437985 0.0884907326 8.0117257725 0.5295847560 2.5125203598 0.0113178885 11.1436313993 .6299755484
0.0075 0.008 0.7876 0.1969 0.0051342888 0.0005952554 0.6637489116 0.0941562272 8.0964898068 0.3543765049 2.5522247293 0.1351700704 11.3175977365 .5842980579
0.0075 0.0085 0.7872 0.1968 0.0049587576 0.0003510625 0.6924826307 0.1534379405 8.0318496080 0.3140247842 2.5487418898 0.1551580532 11.2780328861 .6229718404
0.0075 0.009000000000000001 0.7868 0.1967 0.0046515779 0.0023451657 0.7758104161 0.1831359817 8.0714874657 0.3512312263 2.4923198912 0.1296888936 11.3442693509 .6664012673
0.0075 0.0095 0.7864 0.1966 0.0038616873 0.0011307809 0.8045441353 0.1401126909 8.0202631573 0.2948520901 2.5961085060 0.2667991398 11.4247774859 .7028947017
0.0075 0.01 0.7859999999999999 0.1965 0.0045638123 0.0022953688 0.8495602952 0.1831960821 7.8867140673 0.4309891166 2.5536178650 0.2708350529 11.2944560398 .8873156204
0.008 0.0 0.7936 0.1984 0.0043005154 0.0023810216 0.0000000000 0.0000000000 8.0172140913 0.3462665174 2.6002879133 0.1338860735 10.6218025200 .4825336125
0.008 0.0005 0.7932 0.1983 0.0048271091 0.0017771184 0.0440583693 0.0280225382 7.9641603432 0.3589723276 2.6887520347 0.2585008374 10.7017978563 .6472728216
0.008 0.001 0.7928 0.1982 0.0051342888 0.0013194066 0.0794966229 0.0413517165 8.1684477640 0.4913596081 2.5097340883 0.1790382731 10.7628127640 .7130690043
0.008 0.0015 0.7924 0.1981 0.0054853513 0.0011443237 0.1158926671 0.0466867675 8.1562515000 0.5474750590 2.5550110008 0.3754649514 10.8326405192 .9707711016
0.0005 0.0065 0.7944 0.1986 0.0003071797 0.0004475186 0.5229536879 0.0851087392 7.9306206174 0.3507777812 2.5180929029 0.2504546614 10.9719743879 .6867887004
0.008 0.002 0.792 0.198 0.0049148747 0.0013482810 0.1522887113 0.0591663489 8.0666089602 0.3528832532 2.6051638885 0.0820650390 10.8289764347 .4954629221
0.008 0.0025 0.7916 0.1979 0.0039494529 0.0020013641 0.2442366125 0.1069985470 8.3044361067 0.5705140592 2.5208791745 0.1076777699 11.0735013466 .7871917402
0.008 0.003 0.7912 0.1978 0.0051342888 0.0014314140 0.2289119623 0.0497313824 8.1763753355 0.3953847434 2.5682457906 0.1130587830 10.9786673772 .5596063228
0.008 0.0035 0.7908 0.1977 0.0035545076 0.0019308436 0.3256488167 0.0524603537 8.0751463449 0.2899429292 2.5954119381 0.3028396472 10.9997616073 .6471737737
0.008 0.004 0.7904 0.1976 0.0049148747 0.0018114620 0.3381000949 0.0486874290 8.0312397948 0.4618987778 2.6135227031 0.1192413544 10.9877774675 .6316390232
0.008 0.0045 0.79 0.1975 0.0057486481 0.0021027148 0.3812006736 0.0692264676 8.1202725214 0.3417000516 2.5731217658 0.1764064185 11.0803436089 .5894356525
0.008 0.005 0.7896 0.1974 0.0046076951 0.0009204936 0.3888629987 0.0417051564 8.1117351367 0.3663064168 2.5891428272 0.0728704564 11.0943486577 .4818025232
0.008 0.0055 0.7892 0.1973 0.0053975857 0.0022478967 0.4674018310 0.1000146245 8.1025879388 0.2910949536 2.5612801118 0.0959748208 11.1366674673 .4893322956
0.008 0.006 0.7888 0.1972 0.0046076951 0.0012097656 0.4875154343 0.0950869538 8.1532024340 0.3059536789 2.5264517175 0.0561763753 11.1717772809 .4584267736
0.008 0.0065 0.7884 0.1971 0.0056608825 0.0023451657 0.5746743823 0.1134890972 8.2202818856 0.3656642512 2.4797816693 0.1685060918 11.2803988197 .6500046059
0.0005 0.006999999999999999 0.794 0.1985 0.0001316484 0.0002149810 0.6149015891 0.1287293421 8.1324687854 0.3190762690 2.6058604564 0.2659174699 11.3533624793 .7139380620
0.008 0.006999999999999999 0.7879999999999999 0.19699999999999998 0.0049148747 0.0014314140 0.5737165917 0.0752704012 8.1056370047 0.4687968445 2.4651537437 0.2041977794 11.1494222148 .7496964391
0.008 0.0075 0.7876 0.1969 0.0045638123 0.0015302459 0.6752423992 0.0698596497 7.9842841787 0.2621374076 2.4944095948 0.0906502216 11.1584999850 .4241775248
0.008 0.008 0.7872 0.1968 0.0052220544 0.0011577080 0.7097228622 0.0833663083 7.9031790236 0.3082543881 2.4609743364 0.2338477051 11.0790982766 .6266261095
0.008 0.0085 0.7868 0.1967 0.0051342888 0.0010235142 0.7442033251 0.0700170505 7.9525738925 0.0936336341 2.5954119381 0.0952440374 11.2973234445 .2599182362
0.008 0.009000000000000001 0.7864 0.1966 0.0054414685 0.0014790525 0.7221741405 0.1058607824 8.0599010150 0.3824574131 2.5919290987 0.0573390042 11.3794457227 .5471362522
0.008 0.0095 0.7859999999999999 0.1965 0.0048709919 0.0014260225 0.8256155293 0.1953141547 7.9257421118 0.5016001756 2.5633698154 0.2049851469 11.3195984484 .9033254997
0.008 0.01 0.7856 0.1964 0.0046515779 0.0013135555 0.8112486697 0.1478352253 8.0483145643 0.5580853652 2.5522247293 0.2173648985 11.4164395412 .9245990445
0.0085 0.0 0.7932 0.1983 0.0051342888 0.0027698363 0.0000000000 0.0000000000 8.1397865437 0.3611535960 2.5605835439 0.1668509106 10.7055043764 .5307743429
0.0085 0.0005 0.7928 0.1982 0.0050465232 0.0015943417 0.0517206944 0.0245314098 8.1416159833 0.2471180981 2.6392957148 0.2064192867 10.8376789157 .4796631363
0.0085 0.001 0.7924 0.1981 0.0057047653 0.0017771184 0.0689609259 0.0155622558 8.0489243775 0.3010871990 2.5529212972 0.0685332182 10.6765113659 .3869597914
0.0005 0.0075 0.7936 0.1984 0.0003071797 0.0006567778 0.6014925202 0.1308497660 8.0233122232 0.4062216493 2.5779977410 0.1851036592 11.2031096641 .7228318523
0.0085 0.0015 0.792 0.198 0.0045638123 0.0019897842 0.1293017360 0.0358372441 8.0196533441 0.3586489701 2.5382933716 0.2685321144 10.6918122640 .6650081128
0.0085 0.002 0.7916 0.1979 0.0048709919 0.0008950372 0.1589932458 0.0633591357 8.2837024580 0.2189696452 2.5661560870 0.2294829126 11.0137227827 .5127067307
0.0085 0.0025 0.7912 0.1978 0.0055731169 0.0022133647 0.2087983589 0.0254130574 8.1751557091 0.3857452895 2.5835702841 0.1635021555 10.9730974690 .5768738671
0.0085 0.003 0.7908 0.1977 0.0047393435 0.0020128773 0.2873371912 0.0480807084 8.2501627323 0.1933944461 2.5961085060 0.1768569261 11.1383477730 .4203449579
0.0085 0.0035 0.7904 0.1976 0.0053537028 0.0019546332 0.2748859129 0.0246805383 8.0958799936 0.5474669080 2.5013752737 0.1645670190 10.8774948830 .7386690985
0.0085 0.004 0.79 0.1975 0.0045199295 0.0026124097 0.3237332354 0.0735942293 8.1135645763 0.4803377427 2.5285414212 0.1618077869 10.9703591624 .7183521686
0.0085 0.0045 0.7896 0.1974 0.0052220544 0.0024730601 0.3850318362 0.0601504721 8.2001580502 0.4789825488 2.5173963350 0.2935320867 11.1078082758 .8351381677
0.0085 0.005 0.7892 0.1973 0.0048709919 0.0024417146 0.4089766021 0.0723369754 8.2739454469 0.5526213185 2.6413854185 0.2453105998 11.3291784594 .8727106083
0.0085 0.0055 0.7888 0.1972 0.0057047653 0.0022886474 0.4606972965 0.1037601612 8.0294103552 0.3191741530 2.5849634198 0.1378007766 11.0807758368 .5630237382
0.0085 0.006 0.7884 0.1971 0.0060119450 0.0018114620 0.5287004317 0.0340521176 8.1495435549 0.2723456047 2.5856599877 0.1644018266 11.2699159193 .4726110109
0.0005 0.008 0.7932 0.1983 0.0002194141 0.0005550785 0.7020605371 0.0977885010 8.1568613132 0.5060847027 2.6079501600 0.1123527506 11.4670914244 .7167810328
0.0085 0.0065 0.7879999999999999 0.19699999999999998 0.0057925309 0.0013194066 0.5823367074 0.0607574549 8.1068566311 0.3867658171 2.5661560870 0.2110221337 11.2611419564 .6598648123
0.0085 0.006999999999999999 0.7876 0.1969 0.0050465232 0.0010006820 0.5986191483 0.0677260255 8.0781954109 0.2923187755 2.5187894708 0.1282441823 11.2006505532 .4892896653
0.0085 0.0075 0.7872 0.1968 0.0049148747 0.0015601558 0.6206483329 0.1344459694 8.0397771795 0.2535356576 2.6002879133 0.1979331688 11.2656283004 .5874749516
0.0085 0.008 0.7868 0.1967 0.0048271091 0.0029240576 0.6790735618 0.0779055388 7.9562327717 0.4037423917 2.5264517175 0.1368255088 11.1665851601 .6213974969
0.0085 0.0085 0.7864 0.1966 0.0054414685 0.0029814486 0.7058916996 0.1670624105 8.1788145883 0.5803115154 2.6023776170 0.1363139035 11.4925253734 .8866692780
0.0085 0.009000000000000001 0.7859999999999999 0.1965 0.0053537028 0.0003510625 0.8361512263 0.0543836189 8.0452654983 0.3971677346 2.5013752737 0.2180335368 11.3881457011 .6699359528
0.0085 0.0095 0.7856 0.1964 0.0047393435 0.0016325349 0.7815571600 0.1644947909 8.1147842027 0.1582979213 2.5153066314 0.0821123251 11.4163873376 .4065375722
0.0085 0.01 0.7852 0.1963 0.0048271091 0.0018409872 0.8639271548 0.2454337340 8.0940505540 0.1340812681 2.4623674722 0.0532316430 11.4251722901 .4345876323
0.009000000000000001 0.0 0.7928 0.1982 0.0040372185 0.0026851117 0.0000000000 0.0000000000 8.1349080382 0.2989453317 2.4860507802 0.0404729319 10.6249960369 .3421033753
0.009000000000000001 0.0005 0.7924 0.1981 0.0057486481 0.0025345885 0.0536362757 0.0355287399 8.2367468419 0.4850158371 2.6204883820 0.1061529234 10.9166201477 .6292320889
0.0005 0.0085 0.7928 0.1982 0.0004388281 0.0005550785 0.7058916996 0.0745847749 8.0617304546 0.2510475838 2.4505258181 0.1645198381 11.2185868004 .4907072753
0.009000000000000001 0.001 0.792 0.198 0.0057486481 0.0022953688 0.0814122042 0.0209841415 8.1934501050 0.3641437603 2.5598869760 0.2774754365 10.8404979333 .6648987071
0.009000000000000001 0.0015 0.7916 0.1979 0.0054414685 0.0019506884 0.1206816203 0.0385027071 8.2696767545 0.3288335319 2.5835702841 0.2120771822 10.9793701274 .5813641096
0.009000000000000001 0.002 0.7912 0.1978 0.0048271091 0.0011443237 0.1800646398 0.0831900580 8.1342982250 0.2197494662 2.5557075687 0.0736387900 10.8748975426 .3777226379
0.009000000000000001 0.0025 0.7908 0.1977 0.0046954607 0.0013482810 0.2049671964 0.0539772599 8.2300388968 0.2582153872 2.5759080373 0.2478294168 11.0156095912 .5613703449
0.009000000000000001 0.003 0.7904 0.1976 0.0053975857 0.0015846495 0.2375320780 0.0486874290 8.0653893338 0.3228993985 2.5160031993 0.0807057391 10.8243221968 .4538772161
0.009000000000000001 0.0035 0.79 0.1975 0.0049148747 0.0038114943 0.2997884694 0.0129921043 7.9470855737 0.3059439552 2.5348105322 0.1635614964 10.7865994500 .4863090502
0.009000000000000001 0.004 0.7896 0.1974 0.0050465232 0.0012718447 0.3534247451 0.0504638427 8.1342982250 0.5402738432 2.6065570243 0.1057866251 11.0993265176 .6977961557
0.009000000000000001 0.0045 0.7892 0.1973 0.0058802966 0.0016513003 0.3850318362 0.0589177497 8.1519828077 0.1677861975 2.5543144329 0.3295759989 11.0972093734 .5579312464
0.009000000000000001 0.005 0.7888 0.1972 0.0059241794 0.0021136760 0.4080188115 0.0375375735 8.0361183004 0.4499512361 2.5034649773 0.2180335368 10.9535262686 .7076360224
0.009000000000000001 0.0055 0.7884 0.1971 0.0050904060 0.0016278098 0.4635706684 0.0474662332 7.9537935189 0.3838550046 2.5571007045 0.1348106323 10.9795552978 .5677596799
0.0005 0.009000000000000001 0.7924 0.1981 0.0001755312 0.0003283889 0.7260053030 0.0800428793 8.2660178754 0.4827779810 2.6079501600 0.2988398000 11.6001488696 .8619890492
0.009000000000000001 0.006 0.7879999999999999 0.19699999999999998 0.0049587576 0.0015099768 0.5354049662 0.0960468707 7.9690388488 0.4245561341 2.4825679408 0.0871573172 10.9919705134 .6092702988
0.009000000000000001 0.0065 0.7876 0.1969 0.0059241794 0.0009204936 0.5957457763 0.0613584335 8.0422164323 0.4470159507 2.5278448533 0.1528264224 11.1717312413 .6621213002
0.009000000000000001 0.006999999999999999 0.7872 0.1968 0.0060558278 0.0021605322 0.5890412419 0.0674545774 8.0513636303 0.5135278891 2.5619766797 0.2805223388 11.2084373797 .8636653375
0.009000000000000001 0.0075 0.7868 0.1967 0.0065385387 0.0008043852 0.6369307737 0.0875737054 8.1849127203 0.3956480048 2.6135227031 0.1308806384 11.4419047358 .6149067338
0.009000000000000001 0.008 0.7864 0.1966 0.0051781716 0.0007130113 0.7001449558 0.1141982095 8.3038262935 0.4824327741 2.6072535922 0.1116770166 11.6164030131 .7090210115
0.009000000000000001 0.0085 0.7859999999999999 0.1965 0.0060119450 0.0011307809 0.6905670494 0.0795370014 8.0964898068 0.5010067272 2.5731217658 0.1481185724 11.3661905670 .7297930819
0.009000000000000001 0.009000000000000001 0.7856 0.1964 0.0060558278 0.0016790552 0.8093330884 0.1047456937 8.1385669173 0.4084091572 2.6574064798 0.1433644335 11.6113623133 .6581983396
0.009000000000000001 0.0095 0.7852 0.1963 0.0048271091 0.0032247148 0.8169954135 0.0654108599 8.0641697074 0.2389471909 2.5501350256 0.2015670561 11.4361272556 .5091498217
0.009000000000000001 0.01 0.7848 0.1962 0.0052220544 0.0008043852 0.8284889012 0.0982377614 8.1464944889 0.3256516663 2.5417762110 0.1852084804 11.5219816555 .6099022933
0.0095 0.0 0.7924 0.1981 0.0059241794 0.0017332321 0.0000000000 0.0000000000 8.1221019610 0.3700395517 2.6051638885 0.1675242142 10.7331900289 .5392969980
0.0 0.002 0.7984 0.1996 0.0000000000 0.0000000000 0.1695289428 0.0576586782 8.2611393698 0.2203308329 2.5724251979 0.0926828005 11.0030935105 .3706723116
0.0005 0.0095 0.792 0.198 0.0005704765 0.0005952554 0.8361512263 0.0857958038 7.9769664203 0.4721450859 2.5285414212 0.1948896860 11.3422295443 .7534258311
0.0095 0.0005 0.792 0.198 0.0056169997 0.0026707296 0.0431005787 0.0290512284 8.0416066191 0.5182134990 2.5194860387 0.1047727018 10.6098102362 .6547081588
0.0095 0.001 0.7916 0.1979 0.0057047653 0.0016419444 0.0814122042 0.0457338761 8.0092865197 0.5164278941 2.6065570243 0.1544182757 10.7029605135 .7182219903
0.0095 0.0015 0.7912 0.1978 0.0063630075 0.0012718447 0.1321751079 0.0281531801 8.1123449499 0.3308898325 2.5515281614 0.1535991416 10.8024112267 .5139139989
0.0095 0.002 0.7908 0.1977 0.0060119450 0.0023971424 0.1781490585 0.0917481445 8.0440458719 0.8252951450 2.6622824550 0.1165247939 10.8904893304 1.0359652258
0.0095 0.0025 0.7904 0.1976 0.0058802966 0.0017420978 0.2135873121 0.0651297633 8.1288099062 0.2079811690 2.6518339368 0.1585116710 11.0001114517 .4333647011
0.0095 0.003 0.79 0.1975 0.0054853513 0.0024195312 0.2624346346 0.0681042352 8.0367281136 0.3586489701 2.5299345570 0.2602816105 10.8345826565 .6894543470
0.0095 0.0035 0.7896 0.1974 0.0063630075 0.0004807121 0.3036196320 0.0553864745 8.2099150613 0.5232978977 2.5557075687 0.1280169734 11.0756052695 .7071820577
0.0095 0.004 0.7892 0.1973 0.0055292341 0.0028221799 0.3543825358 0.0663576819 8.2154033801 0.2358834378 2.4985890022 0.1330863993 11.0739041522 .4381496989
0.0095 0.0045 0.7888 0.1972 0.0060119450 0.0016325349 0.4061032302 0.0678343005 8.2355272155 0.3584539857 2.5299345570 0.2184426224 11.1775769477 .6463634435
0.0095 0.005 0.7884 0.1971 0.0052659372 0.0014945947 0.4999667126 0.0519684173 8.1245412138 0.3862308577 2.4958027306 0.1974422867 11.1255765942 .6371361564
0.0005 0.01 0.7916 0.1979 0.0000877656 0.0002149810 0.8284889012 0.1154127782 8.1086860707 0.3006471827 2.5306311248 0.1623825093 11.4678938623 .5786574512
0.0095 0.0055 0.7879999999999999 0.19699999999999998 0.0059241794 0.0029108563 0.4645284590 0.0924652490 7.9470855737 0.6157917691 2.6197918141 0.2825490913 11.0373300262 .9937169657
0.0095 0.006 0.7876 0.1969 0.0059241794 0.0014421363 0.4788953186 0.0596604397 8.1446650493 0.5086792516 2.5431693468 0.2265891538 11.1726538941 .7963709814
0.0095 0.0065 0.7872 0.1968 0.0059680622 0.0008950372 0.5382783381 0.0883247086 8.2440646003 0.3900783927 2.5139134956 0.2538184793 11.3022244962 .7331166178
0.0095 0.006999999999999999 0.7868 0.1967 0.0067140700 0.0025070876 0.5564763602 0.0929402448 7.9769664203 0.4333605633 2.4985890022 0.2129083412 11.0387458527 .7417162369
0.0095 0.0075 0.7864 0.1966 0.0058364138 0.0028520451 0.6359729831 0.0672911829 8.2349174023 0.1572041175 2.5988947775 0.1165913985 11.4756215767 .3439387440
0.0095 0.008 0.7859999999999999 0.1965 0.0054853513 0.0013596591 0.7001449558 0.0675632875 7.9763566071 0.6511936979 2.5375968037 0.1009038149 11.2195837179 .8210204594
0.0095 0.0085 0.7856 0.1964 0.0056608825 0.0020657574 0.7403721626 0.1012906053 8.0757561581 0.5109870721 2.5821771483 0.1063355993 11.4039663515 .7206790341
0.0095 0.009000000000000001 0.7852 0.1963 0.0064068903 0.0022272418 0.8189109948 0.1292130213 8.2025973029 0.1297856702 2.5222723102 0.1186539550 11.5501874982 .3798798883
0.0095 0.0095 0.7848 0.1962 0.0056608825 0.0036756929 0.7863461132 0.0903374806 8.0153846517 0.2773249129 2.5647629512 0.1065179620 11.3721545986 .4778560484
0.0095 0.01 0.7844 0.1961 0.0055731169 0.0028655173 0.8418979701 0.0983124385 8.1885715994 0.1480025547 2.5027684095 0.1018609964 11.5388110959 .3510415069
0.001 0.0 0.7992 0.1998 0.0003949453 0.0005117571 0.0000000000 0.0000000000 8.2160131933 0.5358672524 2.5661560870 0.2358229519 10.7825642256 .7722019614
0.01 0.0 0.792 0.198 0.0057925309 0.0023319905 0.0000000000 0.0000000000 8.1239314006 0.4092132813 2.5877496914 0.2348580658 10.7174736229 .6464033376
0.01 0.0005 0.7916 0.1979 0.0062752419 0.0018945994 0.0450161599 0.0155622558 8.3001674143 0.2145780049 2.5250585818 0.2130177026 10.8765173979 .4450525627
0.01 0.001 0.7912 0.1978 0.0060997106 0.0028221799 0.0823699948 0.0594756367 8.2001580502 0.4816767714 2.4951061627 0.2866137734 10.7837339183 .8305883614
0.01 0.0015 0.7908 0.1977 0.0068896012 0.0016325349 0.1216394109 0.0306493004 8.1617398188 0.4661047638 2.5396865073 0.2900065671 10.8299553382 .7883931662
0.01 0.002 0.7904 0.1976 0.0062752419 0.0014042499 0.1561198739 0.0422297701 8.2025973029 0.3833276245 2.6016810491 0.1855539700 10.9666734678 .6125156145
0.01 0.0025 0.79 0.1975 0.0068457184 0.0022098819 0.2174184746 0.0972240061 8.1160038291 0.4516801998 2.6274540608 0.2187090052 10.9677220829 .7698230930
0.01 0.003 0.7896 0.1974 0.0067579528 0.0013987538 0.2768014942 0.0795370014 7.9208636063 0.2502583013 2.4992855700 0.1195664405 10.7037086233 .4507604970
0.01 0.0035 0.7892 0.1973 0.0064946559 0.0030097338 0.3189442822 0.0753191357 7.9519640793 0.2285294785 2.5215757423 0.0683914741 10.7989787597 .3752498221
0.01 0.004 0.7888 0.1972 0.0060997106 0.0015552108 0.3246910260 0.0450874284 8.0885622352 0.4563163326 2.5111272241 0.1691957513 10.9304801959 .6721547231
0.01 0.0045 0.7884 0.1971 0.0062752419 0.0021426319 0.3716227672 0.1137474677 8.3428543381 0.4236406992 2.5271482854 0.1325017868 11.2479006326 .6720325856
0.001 0.0005 0.7988 0.1997 0.0008776562 0.0007849996 0.0459739506 0.0268181378 8.0928309276 0.4625327571 2.5403830752 0.2263834909 10.6800656096 .7165193854
0.01 0.005 0.7879999999999999 0.19699999999999998 0.0063191247 0.0007021250 0.4041876489 0.0570187174 8.1501533681 0.1611107538 2.5327208285 0.2594900024 11.0933809702 .4783215986
0.01 0.0055 0.7876 0.1969 0.0066701872 0.0031959221 0.4674018310 0.1145511195 8.0623402678 0.3526892987 2.5125203598 0.0900271886 11.0489326458 .5604635289
0.01 0.006 0.7872 0.1968 0.0059241794 0.0024353971 0.4913465969 0.1517546650 8.1696673903 0.2988856162 2.6309369002 0.1450869139 11.2978750668 .5981625922
0.01 0.0065 0.7868 0.1967 0.0061874762 0.0011577080 0.5564763602 0.1320779050 8.2513823586 0.1510762196 2.6072535922 0.2602070333 11.4212997872 .5445188659
0.01 0.006999999999999999 0.7864 0.1966 0.0074600777 0.0033764108 0.5919146138 0.0570187174 8.2080856217 0.5513331866 2.5759080373 0.0757435503 11.3833683505 .6874718651
0.01 0.0075 0.7859999999999999 0.1965 0.0063630075 0.0027474985 0.5909568232 0.1117951350 8.1239314006 0.1530910494 2.5375968037 0.2333907843 11.2588480350 .5010244672
0.01 0.008 0.7856 0.1964 0.0072406637 0.0039053236 0.6599177490 0.1060339557 8.1769851487 0.2298405271 2.5738183337 0.2127441937 11.4179618951 .5525240001
0.01 0.0085 0.7852 0.1963 0.0065385387 0.0021209521 0.6627911210 0.0592283357 8.1422257965 0.5179981731 2.5835702841 0.2347919458 11.3951257403 .8141394067
0.01 0.009000000000000001 0.7848 0.1962 0.0063630075 0.0022717568 0.7882616944 0.1379484545 8.0470949379 0.4005391226 2.4839610766 0.2320898966 11.3256807164 .7728492305
0.01 0.0095 0.7844 0.1961 0.0067579528 0.0026678439 0.7930506476 0.1554574166 7.9873332447 0.3598951957 2.5375968037 0.1399806849 11.3247386488 .6580011411
0.001 0.001 0.7984 0.1996 0.0007021250 0.0007549884 0.0775810416 0.0185722495 8.3611487340 0.4609381062 2.6002879133 0.2298716235 11.0397198139 .7101369676
0.01 0.01 0.784 0.196 0.0062752419 0.0011969635 0.8486025046 0.1476862229 7.9202537931 0.3016350840 2.5557075687 0.1387132350 11.3308391083 .5892315054
0.001 0.0015 0.7979999999999999 0.1995 0.0007460078 0.0008139049 0.1350484798 0.0489879716 8.0794150373 0.3951740080 2.5396865073 0.1170068185 10.7548960322 .5619827030
0.001 0.002 0.7976 0.1994 0.0006582422 0.0006205967 0.1838958023 0.0376352006 7.9781860467 0.5824223648 2.5717286300 0.1579597272 10.7344687212 .7786378893
0.001 0.0025 0.7972 0.1993 0.0004827109 0.0004299620 0.2145451027 0.0293027589 8.1379571041 0.3605022517 2.5689423585 0.0902425134 10.9219272762 .4804774860
0.001 0.003 0.7968 0.1992 0.0007021250 0.0004299620 0.2796748661 0.0945451434 8.1410061701 0.1323730145 2.5605835439 0.1869814495 10.9819667051 .4143295694
0.001 0.0035 0.7964 0.1991 0.0007460078 0.0005265937 0.2978728882 0.0861798705 8.0800248505 0.4137033129 2.5940188023 0.1783213785 10.9726625488 .6787311556
0.0 0.0025 0.7979999999999999 0.1995 0.0000000000 0.0000000000 0.1934737087 0.0582916135 8.1849127203 0.1802655668 2.5724251979 0.0319511368 10.9508116269 .2705083171
0.001 0.004 0.7959999999999999 0.19899999999999998 0.0006143593 0.0007021250 0.2902105631 0.0335089868 8.1800342147 0.4507901497 2.6044673206 0.1920507263 11.0753264577 .6770519878
0.001 0.0045 0.7956 0.1989 0.0008337734 0.0010891427 0.3831162549 0.0841548669 8.1507631813 0.2961809396 2.5375968037 0.1543554197 11.0723100133 .5357803689
0.001 0.005 0.7952 0.1988 0.0007021250 0.0003283889 0.3993986957 0.0422297701 8.0519734435 0.2119274142 2.5821771483 0.1743146344 11.0342514125 .4288002076
0.001 0.0055 0.7948 0.1987 0.0003510625 0.0002149810 0.4741063654 0.0971107134 8.1775949619 0.4301669142 2.5856599877 0.1454876703 11.2377123775 .6729802789
0.001 0.006 0.7944 0.1986 0.0003949453 0.0005821713 0.4980511314 0.1285010984 8.0781954109 0.2421073590 2.6002879133 0.1376739595 11.1769294009 .5088645882
0.001 0.0065 0.794 0.1985 0.0006582422 0.0010006820 0.5440250819 0.1142303373 8.3312678874 0.5393259066 2.5689423585 0.2894103345 11.4448935700 .9439672604
0.001 0.006999999999999999 0.7936 0.1984 0.0007021250 0.0007549884 0.6081970546 0.1261959588 8.2550412378 0.4016739121 2.5452590504 0.1504586631 11.4091994678 .6790835224
0.001 0.0075 0.7932 0.1983 0.0004388281 0.0003924998 0.6235217048 0.0846764930 8.1092958839 0.4480131173 2.5264517175 0.1852189592 11.2597081343 .7183010693
0.001 0.008 0.7928 0.1982 0.0006582422 0.0002775393 0.6953560026 0.1476862229 8.0330692344 0.4350597274 2.4944095948 0.1654491700 11.2234930740 .7484726596
0.001 0.0085 0.7924 0.1981 0.0004827109 0.0008950372 0.7700636723 0.2310162426 7.9324500570 0.2495499852 2.4177871275 0.2462108832 11.1207835677 .7276721482
0.0 0.003 0.7976 0.1994 0.0000000000 0.0000000000 0.2768014942 0.0835860986 8.1269804666 0.2482351711 2.6344197397 0.2399512072 11.0382017005 .5717724769
0.001 0.009000000000000001 0.792 0.198 0.0003949453 0.0005117571 0.7767682068 0.0935305975 8.1031977520 0.4127241662 2.5132169277 0.1514358446 11.3935778318 .6582023654
0.001 0.0095 0.7916 0.1979 0.0005704765 0.0005952554 0.7509078596 0.1528148884 8.2611393698 0.2611994434 2.5745149016 0.1987062908 11.5871326075 .6133158780
0.001 0.01 0.7912 0.1978 0.0003071797 0.0004475186 0.8371090169 0.1234621481 8.0098963329 0.5244818922 2.4839610766 0.1965951024 11.3312736061 .8449866613
0.0015 0.0 0.7988 0.1997 0.0010970703 0.0004807121 0.0000000000 0.0000000000 8.2111346877 0.3844242268 2.6002879133 0.1757008781 10.8125196713 .5606058170
0.0015 0.0005 0.7984 0.1996 0.0010531874 0.0011905108 0.0354382536 0.0231460566 8.1428356097 0.6131410139 2.6260609250 0.2497174007 10.8053879757 .8871949820
0.0015 0.001 0.7979999999999999 0.1995 0.0010531874 0.0011577080 0.0747076697 0.0417930493 8.0538028831 0.4249588608 2.6309369002 0.1003251226 10.7605006404 .5682347407
0.0015 0.0015 0.7976 0.1994 0.0007460078 0.0004475186 0.1427108049 0.0675632875 8.0245318496 0.5353784794 2.5891428272 0.1461531558 10.7571314895 .7495424413
0.0015 0.002 0.7972 0.1993 0.0009654218 0.0007130113 0.1656977802 0.0573395906 8.0422164323 0.3169761832 2.5975016418 0.1430527272 10.8063812761 .5180815123
0.0015 0.0025 0.7968 0.1992 0.0008337734 0.0012224336 0.2289119623 0.0539772599 8.4001767785 0.4389130215 2.5800874447 0.0283461195 11.2100099589 .5224588345
0.0015 0.003 0.7964 0.1991 0.0008776562 0.0006205967 0.2863794005 0.0670179736 8.3672468659 0.3345068575 2.5396865073 0.1665598542 11.1941904299 .5687052820
0.0 0.0035 0.7972 0.1993 0.0000000000 0.0000000000 0.3400156762 0.0778112792 8.1922304786 0.4801890754 2.5201826066 0.2365296745 11.0524287614 .7945300291
0.0015 0.0035 0.7959999999999999 0.19899999999999998 0.0010970703 0.0007849996 0.3400156762 0.0754165102 8.3324875137 0.4736549072 2.5132169277 0.2361190467 11.1868171879 .7859754637
0.0015 0.004 0.7956 0.1989 0.0008337734 0.0010159605 0.3438468388 0.1275552762 8.0550225094 0.4671885519 2.5480453220 0.1464847648 10.9477484436 .7422445534
0.0015 0.0045 0.7952 0.1988 0.0009215390 0.0005117571 0.3754539298 0.0740911575 8.1074664443 0.5449833358 2.5257551497 0.1467362864 11.0095970628 .7663225368
0.0015 0.005 0.7948 0.1987 0.0009215390 0.0009773166 0.3898207893 0.1062413911 8.1452748625 0.2313949813 2.5905359629 0.1990478533 11.1265531537 .5376615423
0.0015 0.0055 0.7944 0.1986 0.0005265937 0.0006567778 0.4377103212 0.1552211948 8.1727164563 0.4495047196 2.4881404839 0.2904479268 11.0990938551 .8958306190
0.0015 0.006 0.794 0.1985 0.0011848359 0.0010604760 0.5114602003 0.0664681860 7.9726977280 0.4056683459 2.6253643572 0.1210826545 11.1107071214 .5942796624
0.0015 0.0065 0.7936 0.1984 0.0010531874 0.0008509193 0.5899990325 0.2878093133 8.3007772275 0.3712675757 2.6392957148 0.2045301714 11.5311251622 .8644579797
0.0015 0.006999999999999999 0.7932 0.1983 0.0007898906 0.0007130113 0.5871256606 0.1048507370 8.2074758085 0.4794140213 2.5522247293 0.2298209594 11.3476160890 .8147987290
0.0015 0.0075 0.7928 0.1982 0.0010093046 0.0007130113 0.6426775176 0.1575441867 8.3989571521 0.4294851611 2.5891428272 0.2417241110 11.6317868015 .8294664701
0.0015 0.008 0.7924 0.1981 0.0009215390 0.0007021250 0.7020605371 0.0874898627 8.0416066191 0.7981669723 2.5968050739 0.1747038914 11.3413937691 1.0610628514
0.0 0.004 0.7968 0.1992 0.0000000000 0.0000000000 0.3199020728 0.0667436459 8.4013964049 0.3390605242 2.5229688781 0.1514999119 11.2442673558 .5573040820
0.0015 0.0085 0.792 0.198 0.0008776562 0.0012097656 0.7374987907 0.1311858532 8.1361276646 0.5522039480 2.6657652945 0.1539147091 11.5402694060 .8385142759
0.0015 0.009000000000000001 0.7916 0.1979 0.0011848359 0.0008599239 0.7729370442 0.1434257500 8.0836837297 0.3566109154 2.5863565556 0.1588785684 11.4441621654 .6597751577
0.0015 0.0095 0.7912 0.1978 0.0010531874 0.0008950372 0.8246577386 0.1375221933 8.1843029071 0.3121481205 2.5180929029 0.2825696975 11.5281067360 .7331350485
0.0015 0.01 0.7908 0.1977 0.0012287187 0.0009452647 0.8543492484 0.0829692186 8.3276090082 0.4576021322 2.6518339368 0.1811397964 11.8350209121 .7226564119
0.002 0.0 0.7984 0.1996 0.0009654218 0.0004475186 0.0000000000 0.0000000000 8.2867515240 0.3889709618 2.5675492227 0.1961008709 10.8552661685 .5855193513
0.002 0.0005 0.7979999999999999 0.1995 0.0016675468 0.0009851666 0.0392694161 0.0195351726 8.1934501050 0.3824729699 2.5919290987 0.2934990249 10.8263161666 .6964923340
0.002 0.001 0.7976 0.1994 0.0012287187 0.0017018385 0.0689609259 0.0340521176 8.2989477880 0.3376713585 2.5146100635 0.1815892490 10.8837474961 .5550145636
0.002 0.0015 0.7972 0.1993 0.0014920155 0.0007549884 0.1139770858 0.0317085122 7.9507444529 0.3938392498 2.5947153702 0.1852922946 10.6609289244 .6115950450
0.002 0.002 0.7968 0.1992 0.0014481327 0.0005265937 0.1484575488 0.0424031991 8.1574711264 0.4567268796 2.6058604564 0.2254729020 10.9132372643 .7251295744
0.002 0.0025 0.7964 0.1991 0.0007898906 0.0004475186 0.2001782432 0.0526000620 8.2251603912 0.4401077225 2.5208791745 0.2522845408 10.9470076995 .7454398439
0.0 0.0045 0.7964 0.1991 0.0000000000 0.0000000000 0.4032298583 0.1137152035 8.1342982250 0.2637722291 2.5584938402 0.2766909333 11.0960219235 .6541783659
0.002 0.003 0.7959999999999999 0.19899999999999998 0.0013603671 0.0010531874 0.2471099844 0.0231460566 8.1611300056 0.3789212564 2.5654595191 0.2567152719 10.9750598762 .6598357723
0.002 0.0035 0.7956 0.1989 0.0010093046 0.0008139049 0.2672235878 0.0600894366 7.9611112772 0.7214891639 2.5132169277 0.2601324348 10.7425610973 1.0425249402
0.002 0.004 0.7952 0.1988 0.0013164843 0.0006205967 0.3764117204 0.0907831941 8.3172421838 0.3491072698 2.6197918141 0.2003114151 11.3147622026 .6408224757
0.002 0.0045 0.7948 0.1987 0.0014481327 0.0012287187 0.3735383485 0.0826146477 8.2172328197 0.5318885644 2.6434751222 0.1404927520 11.2356944231 .7562246828
0.002 0.005 0.7944 0.1986 0.0013603671 0.0003283889 0.4195122991 0.0720828932 8.1452748625 0.3298317172 2.5905359629 0.0949378842 11.1566834916 .4971808835
0.002 0.0055 0.794 0.1985 0.0013164843 0.0012097656 0.5028400845 0.1141339268 8.1641790716 0.3809180448 2.5835702841 0.1783213785 11.2519059245 .6745831157
0.002 0.006 0.7936 0.1984 0.0015358984 0.0008776562 0.5430672913 0.1292981886 8.0934407408 0.4566943100 2.5877496914 0.2134273086 11.2257936219 .8002974634
0.002 0.0065 0.7932 0.1983 0.0014920155 0.0011577080 0.5114602003 0.0806821366 8.1769851487 0.3246452107 2.5745149016 0.2318388890 11.2644522661 .6383239443
0.002 0.006999999999999999 0.7928 0.1982 0.0016236640 0.0008139049 0.6129860078 0.0805911246 8.2489431059 0.2743644381 2.6016810491 0.1758333826 11.4652338268 .5316028502
0.002 0.0075 0.7924 0.1981 0.0013164843 0.0007342999 0.6493820520 0.0530169778 8.1245412138 0.2037761763 2.5473487541 0.2307984950 11.3225885042 .4883259490
