# Supplementary material for: Multipressure Sampling for Improving the Performance of MOF-based Electronic Noses
Source: ACS Sens. 2024 Jul 12;9(7):3531–9. doi: 10.1021/acssensors.4c00199 (PMC11287752; doi:10.1021/acssensors.4c00199)
Supplement: Supplementary file 2 — se4c00199_si_002.zip [file se4c00199_si_002.zip › Multiplex_Adsorption_Data/Hydrogen_1bar/HKUST-1_v2_EQeq.csv]

H2_comp CO2_comp N2_comp O2_comp H2_mass H2_error CO2_mass CO2_error N2_mass N2_error O2_mass O2_error total_mass total_error
0.0 0.0 0.8 0.2 0.0000000000 0.0000000000 0.0000000000 0.0000000000 12.0431378594 0.5837056106 4.5984874361 0.4253456284 16.6416252955 1.0090512390
0.0 0.0005 0.7996 0.1999 0.0000000000 0.0000000000 0.6064755427 0.1704562983 11.9053564428 0.6229389191 4.5561660102 0.1395268841 17.0679979957 .9329221015
0.0 0.005 0.7959999999999999 0.19899999999999998 0.0000000000 0.0000000000 5.2764281472 0.3416490354 11.2986550787 0.5680861542 4.4371369998 0.1689029730 21.0122202257 1.0786381626
0.002 0.008 0.792 0.198 0.0015413917 0.0007263536 8.0169338229 0.6184456477 11.1058768781 0.7159959669 4.2585934841 0.2792104256 23.3829455768 1.6143783938
0.002 0.0085 0.7916 0.1979 0.0014580733 0.0004563541 9.0353035498 0.8822452257 11.0601427104 0.3809585243 4.1719668154 0.1605898065 24.2688711489 1.4242499106
0.002 0.009000000000000001 0.7912 0.1978 0.0015413917 0.0013330956 9.2680737730 1.0609237191 10.6300099685 0.5757276719 4.2175946028 0.2141787315 24.1172197360 1.8521632181
0.002 0.0095 0.7908 0.1977 0.0016663694 0.0011783011 9.9118289218 1.2413748889 10.6155371306 0.6333811259 4.1111297657 0.2031989760 24.6401621875 2.0791332919
0.002 0.01 0.7904 0.1976 0.0017496879 0.0011363125 9.7417975478 0.5327790381 10.8141044664 0.8132694428 4.1514673747 0.1765287376 24.7091190768 1.5237135310
0.0025 0.0 0.7979999999999999 0.1995 0.0020829618 0.0008738515 0.0000000000 0.0000000000 11.9811941133 0.1970143996 4.7314031644 0.3071892673 16.7146802395 .5050775184
0.0025 0.0005 0.7976 0.1994 0.0024578949 0.0007167326 0.5755607474 0.1465684387 12.0095608755 0.4663758323 4.6328735947 0.3097240109 17.2204531125 .9233850145
0.0025 0.001 0.7972 0.1993 0.0019163249 0.0006122632 1.2247714483 0.1047188139 12.0622420054 0.5095675555 4.5733590895 0.2206866825 17.8622888681 .8355853151
0.0025 0.0015 0.7968 0.1992 0.0024578949 0.0010339550 1.7194081727 0.2765940409 11.8225718101 0.8916215399 4.4880549653 0.3454247394 18.0324928430 1.5146742752
0.0025 0.002 0.7964 0.1991 0.0019996433 0.0006768825 2.3413411131 0.2635909405 11.8503596588 0.7548108763 4.5548434656 0.1923199899 18.7485438808 1.2113986892
0.0 0.0055 0.7956 0.1989 0.0000000000 0.0000000000 5.8465333425 0.4906965099 11.3814397114 0.8529893336 4.3743161332 0.1108099783 21.6022891871 1.4544958218
0.0025 0.0025 0.7959999999999999 0.19899999999999998 0.0015830510 0.0012245265 2.9214481539 0.2025505104 11.6587392853 0.8576239825 4.4404433612 0.4819037338 19.0222138514 1.5433027532
0.0025 0.003 0.7956 0.1989 0.0019579841 0.0011958450 3.1887702072 0.4282058181 11.8069411452 0.7284471317 4.4662329801 0.3349825494 19.4639023166 1.4928313442
0.0025 0.0035 0.7952 0.1988 0.0018330064 0.0009998217 4.0898455637 0.4020774392 11.5221156956 0.5290344708 4.4470560840 0.4041233952 20.0608503497 1.3362351269
0.0025 0.004 0.7948 0.1987 0.0021662803 0.0009352475 4.3899009297 0.6523790078 11.7415239179 0.5823950528 4.3981219352 0.2605916242 20.5317130631 1.4963009323
0.0025 0.0045 0.7944 0.1986 0.0023329172 0.0008895978 4.9981949897 0.7834328168 11.3386001113 1.0185153723 4.3677034104 0.4096046692 20.7068314286 2.2124424561
0.0025 0.005 0.794 0.1985 0.0020413026 0.0016538245 5.4191817607 0.5283098122 11.5186422145 1.0204956348 4.3650583212 0.1428960283 21.3049235990 1.6933552998
0.0025 0.0055 0.7936 0.1984 0.0017496879 0.0015498132 6.3702663449 0.8907654232 11.3247061869 0.7027313819 4.3114952665 0.2282682793 22.0082174862 1.8233148976
0.0025 0.006 0.7932 0.1983 0.0022912580 0.0014431183 6.4511903679 0.8006021428 10.8708379909 0.5082267211 4.2004015235 0.3129879313 21.5247211403 1.6232599135
0.0025 0.0065 0.7928 0.1982 0.0022079395 0.0005650934 7.1094936556 0.4196167260 11.0375650833 0.6850814697 4.2691738406 0.1377225540 22.4184405190 1.2429858431
0.0025 0.006999999999999999 0.7924 0.1981 0.0016663694 0.0008331847 7.2258787672 0.9246691430 11.0560903158 0.6173357402 4.2440454940 0.2997132263 22.5276809464 1.8425512942
0.0 0.006 0.7952 0.1988 0.0000000000 0.0000000000 6.3157108238 0.7358908655 10.9871996075 0.8903185467 4.3280270735 0.2854674981 21.6309375048 1.9116769103
0.0025 0.0075 0.792 0.198 0.0019996433 0.0008973674 7.6859636617 0.4886569692 11.1892404243 0.5476485137 4.1924662561 0.2607794960 23.0696699854 1.2979823463
0.0025 0.008 0.7916 0.1979 0.0020829618 0.0018815960 8.1478670735 0.4334942631 11.0387229103 0.7506220411 4.2076755186 0.3290080469 23.3963484642 1.5150059471
0.0025 0.0085 0.7912 0.1978 0.0019579841 0.0010067409 8.7216093035 0.9225924874 10.8702590774 0.5396964521 4.0456638099 0.2809465692 23.6394901749 1.7442422496
0.0025 0.009000000000000001 0.7908 0.1977 0.0024578949 0.0010990461 9.2598904449 1.3895471975 10.8650488557 0.7407433135 4.1428708351 0.3841303298 24.2702680306 2.5155198869
0.0025 0.0095 0.7904 0.1976 0.0019579841 0.0011053444 9.7972623275 0.3661953985 10.7556342013 0.5137595708 4.0370672703 0.3024552713 24.5919217832 1.1835155850
0.0025 0.01 0.79 0.1975 0.0021246210 0.0009277952 10.1509639559 0.8013948347 10.5651716548 0.4081237638 3.9742464037 0.0970066376 24.6925066354 1.3074530313
0.003 0.0 0.7976 0.1994 0.0027495096 0.0014997325 0.0000000000 0.0000000000 11.9163557996 0.7108756248 4.5766654509 0.2197733225 16.4957707601 .9321486798
0.003 0.0005 0.7972 0.1993 0.0025412134 0.0008078026 0.5992014732 0.0537617219 12.1334483678 1.0732713093 4.5958423470 0.3513341554 17.3310334014 1.4791749892
0.003 0.001 0.7968 0.1992 0.0029161465 0.0016026628 1.1192974409 0.1773777032 12.3059645954 0.8747810399 4.6381637729 0.1516838112 18.0663419557 1.2054452171
0.003 0.0015 0.7964 0.1991 0.0019163249 0.0013278779 1.7612340722 0.2209779221 11.7727852478 0.9413952605 4.6527117631 0.3432863062 18.1886474080 1.5069873667
0.0 0.0065 0.7948 0.1987 0.0000000000 0.0000000000 6.8176216178 1.2912062406 10.8986258396 0.6539970379 4.3200918062 0.3727276913 22.0363392636 2.3179309698
0.003 0.002 0.7959999999999999 0.19899999999999998 0.0033743981 0.0009644810 2.3531614760 0.2264474025 11.6378983987 0.9201090493 4.5680689112 0.3333914230 18.5625031840 1.4809123558
0.003 0.0025 0.7956 0.1989 0.0020829618 0.0008331847 3.0060092116 0.3757076250 11.7999941830 0.4422323337 4.6328735947 0.2776524738 19.4409599511 1.0964256172
0.003 0.003 0.7952 0.1988 0.0022079395 0.0016369483 3.4106293263 0.3764550576 11.4289106197 0.4117471252 4.4100248363 0.3092436124 19.2517727218 1.0990827435
0.003 0.0035 0.7948 0.1987 0.0025412134 0.0007167326 3.9007197573 0.4204670140 11.5377463605 0.5573106331 4.5449243814 0.1417407478 19.9859317126 1.1202351275
0.003 0.004 0.7944 0.1986 0.0027911688 0.0011053444 4.3071583894 0.5633472130 11.4017016844 0.2267981899 4.3062050883 0.3134904902 20.0178563309 1.1047412375
0.003 0.0045 0.794 0.1985 0.0016663694 0.0006970924 4.9863746268 0.4727935327 11.2494474299 0.4239544584 4.2400778603 0.2684667731 20.4775662864 1.1659118566
0.003 0.005 0.7936 0.1984 0.0022079395 0.0007726637 5.5946686869 0.2003342652 11.3403368518 0.7025768455 4.2460293108 0.2021979897 21.1832427890 1.1058817641
0.003 0.0055 0.7932 0.1983 0.0021662803 0.0012525513 5.7756111651 0.9034682731 11.2928659436 0.6174985835 4.3465426974 0.2249725658 21.4171860864 1.7471919737
0.003 0.006 0.7928 0.1982 0.0021246210 0.0007167326 6.6157661898 0.6202290696 11.2783931057 0.4616028546 4.2347876820 0.4074725235 22.1310715985 1.4900211803
0.003 0.0065 0.7924 0.1981 0.0022912580 0.0014188625 7.1631399180 0.5770634437 11.1296123322 0.3984674805 4.2592547564 0.2350783428 22.5542982646 1.2120281295
0.0 0.006999999999999999 0.7944 0.1986 0.0000000000 0.0000000000 7.6759618161 1.3112077719 11.0520379212 0.3754360153 4.1964338898 0.5150355991 22.9244336271 2.2016793863
0.003 0.006999999999999999 0.792 0.198 0.0026661911 0.0013278779 7.2858898404 0.4802607627 11.3218116193 0.9410192448 4.2797541971 0.3054648507 22.8901218479 1.7280727361
0.003 0.0075 0.7916 0.1979 0.0019996433 0.0011053444 7.9805634755 0.8189104967 11.0740366348 0.7436945729 4.2222235087 0.0591459908 23.2788232623 1.6228564048
0.003 0.008 0.7912 0.1978 0.0024578949 0.0018518456 8.0733078614 0.3638125686 11.0885094727 0.3000179847 4.0787274239 0.2012963219 23.2430026529 .8669787208
0.003 0.0085 0.7908 0.1977 0.0019579841 0.0003332739 8.6952408017 0.9558138365 10.9721478561 0.7876083803 4.1818858996 0.2557474284 23.8512325415 1.9995029191
0.003 0.009000000000000001 0.7904 0.1976 0.0029161465 0.0006970924 9.3762755565 0.9993675398 11.0427753049 0.4955310323 4.0932754141 0.3137804907 24.5152424220 1.8093761552
0.003 0.0095 0.79 0.1975 0.0027495096 0.0012188442 9.6963346135 1.6048495634 10.7168469958 0.6167382802 4.0740985180 0.3186865899 24.4900296369 2.5414932777
0.003 0.01 0.7896 0.1974 0.0022912580 0.0016870705 10.0627658634 0.7499174049 10.4957020330 0.9833830605 4.1236939390 0.1827505837 24.6844530934 1.9177381196
0.0035 0.0 0.7972 0.1993 0.0034577166 0.0016156051 0.0000000000 0.0000000000 12.1739723139 0.5910976313 4.8226587391 0.1138925126 17.0000887696 .7066057490
0.0035 0.0005 0.7968 0.1992 0.0024995542 0.0012073994 0.5810162995 0.0472114568 11.8231507236 0.9538105713 4.6269221442 0.2737251917 17.0335887215 1.2759546192
0.0035 0.001 0.7964 0.1991 0.0035410351 0.0019539914 1.1865825835 0.0507884261 11.9435647348 1.1996585520 4.6513892185 0.2507050576 17.7850775719 1.5031060271
0.0 0.0075 0.794 0.1985 0.0000000000 0.0000000000 8.0014764253 0.6413207188 11.3999649439 0.5705937948 4.1746119046 0.3597369827 23.5760532738 1.5716514963
0.0035 0.0015 0.7959999999999999 0.19899999999999998 0.0034160574 0.0012245265 1.7776007286 0.2235371377 11.7531021883 0.7952476613 4.5541821934 0.3265533658 18.0883011677 1.3465626913
0.0035 0.002 0.7956 0.1989 0.0030827835 0.0008078026 2.4004429276 0.3839182617 11.8428337831 0.4160870163 4.4827647871 0.2490952204 18.7291242813 1.0499083010
0.0035 0.0025 0.7952 0.1988 0.0028328281 0.0016788207 2.8123371117 0.1408147880 11.9632477943 0.4384481683 4.5720365449 0.2663343375 19.3504542790 .8472761145
0.0035 0.003 0.7948 0.1987 0.0027495096 0.0009998217 3.5106477816 0.4481603143 11.3495994681 0.4981079001 4.3108339943 0.3348258666 19.1738307536 1.2820939027
0.0035 0.0035 0.7944 0.1986 0.0027495096 0.0011301867 3.8588938578 0.4498175405 11.6575814582 0.5538311628 4.5257474853 0.2519230425 20.0449723109 1.2567019325
0.0035 0.004 0.794 0.1985 0.0032077612 0.0026557559 4.4262712771 0.2308586134 11.5487457173 0.4856860137 4.3154629002 0.1394265592 20.2936876558 .8586269422
0.0035 0.0045 0.7936 0.1984 0.0023329172 0.0004858260 5.0318375611 0.6297271221 11.0584059699 0.4930304301 4.3419137914 0.2971284075 20.4344902396 1.4203717857
0.0035 0.005 0.7932 0.1983 0.0028744873 0.0012188442 5.5446594592 0.6231334919 11.2708672300 0.4616870673 4.3498490588 0.1443695361 21.1682502353 1.2304089395
0.0035 0.0055 0.7928 0.1982 0.0026661911 0.0009277952 6.1238572414 0.8268356735 11.0398807374 0.6099671919 4.2486743999 0.4398131828 21.4150785698 1.8775438434
0.0035 0.006 0.7924 0.1981 0.0029578058 0.0018518456 6.5348421669 0.8207458660 11.2170282731 0.8522928276 4.2585934841 0.2879079571 22.0134217299 1.9627984963
0.0 0.008 0.7936 0.1984 0.0000000000 0.0000000000 8.2551595983 0.4438598214 11.0416174779 0.6843884140 4.0906303250 0.3145432504 23.3874074012 1.4427914858
0.0035 0.0065 0.792 0.198 0.0024995542 0.0015587459 6.9240048839 0.9578081093 11.1521899593 0.5149324263 4.1190650330 0.0449275998 22.1977594304 1.5192268813
0.0035 0.006999999999999999 0.7916 0.1979 0.0026661911 0.0016113026 7.1822343504 0.7071531079 11.0398807374 0.9278883903 4.2235460533 0.2395814202 22.4483273322 1.8762342210
0.0035 0.0075 0.7912 0.1978 0.0016247102 0.0011604920 7.9223709197 0.9881529553 11.1354014674 0.4058840232 4.2453680385 0.1602408874 23.3047651358 1.5554383579
0.0035 0.008 0.7908 0.1977 0.0031244427 0.0014431183 8.3342651039 0.6436986387 11.0827203375 0.5270262801 4.1990789789 0.2218171800 23.6191888630 1.3939852171
0.0035 0.0085 0.7904 0.1976 0.0024578949 0.0006122632 8.4033687639 1.0229964360 10.7712648663 0.5917096535 4.1865148056 0.2347432770 23.3636063307 1.8500616297
0.0035 0.009000000000000001 0.79 0.1975 0.0026245319 0.0009352475 9.2817126533 0.8644865109 10.9154143316 0.2984185464 4.2043691572 0.2114665626 24.4041206740 1.3753068674
0.0035 0.0095 0.7896 0.1974 0.0028744873 0.0014527072 9.6690568530 0.6947450392 10.8181568610 0.7750577512 4.0582279832 0.2005999735 24.5483161845 1.6718554711
0.0035 0.01 0.7892 0.1973 0.0024578949 0.0006122632 10.1755139404 1.3569283832 10.6033799468 0.7957094141 3.9325862500 0.1184840501 24.7139380321 2.2717341106
0.004 0.0 0.7968 0.1992 0.0028328281 0.0029410359 0.0000000000 0.0000000000 12.3818022659 0.9853414150 4.7466124269 0.5022118086 17.1312475209 1.4904942595
0.004 0.0005 0.7964 0.1991 0.0037076720 0.0009277952 0.5564663150 0.0610220297 11.9366177726 1.0647124553 4.5515371042 0.1984522072 17.0483288638 1.3251144874
0.0 0.0085 0.7932 0.1983 0.0000000000 0.0000000000 9.0425776192 0.6843523274 10.8546284125 0.6908939293 4.2109818800 0.1277197380 24.1081879117 1.5029659947
0.004 0.001 0.7959999999999999 0.19899999999999998 0.0026661911 0.0010339550 1.1374826145 0.0870991988 12.0998713839 0.2155362735 4.5098769506 0.4193112876 17.7498971401 .7229807149
0.004 0.0015 0.7956 0.1989 0.0032077612 0.0019108833 1.7612340722 0.2112613197 11.8746740265 0.9322384382 4.5667463667 0.2157167076 18.2058622266 1.3611273488
0.004 0.002 0.7952 0.1988 0.0036243535 0.0012799627 2.3504336999 0.2693616509 12.1421320706 1.0060271056 4.5032642278 0.2240922875 18.9994543518 1.5007610067
0.004 0.0025 0.7948 0.1987 0.0022912580 0.0008738515 2.9578185013 0.3575872924 11.8347289939 0.2918918456 4.4999578664 0.1646023467 19.2947966196 .8149553362
0.004 0.003 0.7944 0.1986 0.0032910797 0.0013791661 3.6370347388 0.6153202831 11.7253143395 0.6697046098 4.4787971534 0.2889570707 19.8444373114 1.5753611297
0.004 0.0035 0.794 0.1985 0.0029578058 0.0007636264 3.9216327071 0.4440907288 11.2239752352 0.6462977625 4.3286883458 0.2039207608 19.4772540939 1.2950728785
0.004 0.004 0.7936 0.1984 0.0037493312 0.0030385551 4.4799175395 0.3699956709 11.4352786683 0.6862955631 4.3597681430 0.1106203973 20.2787136820 1.1699501864
0.004 0.0045 0.7932 0.1983 0.0030827835 0.0015676277 4.8627154457 0.1460032772 11.3993860304 0.2743683637 4.3663808658 0.2242327402 20.6315651254 .6461720088
0.004 0.005 0.7928 0.1982 0.0035410351 0.0005269523 5.5537520461 0.8679796930 11.2795509327 0.4672574482 4.3650583212 0.1946163754 21.2019023351 1.5303804689
0.004 0.0055 0.7924 0.1981 0.0029578058 0.0013278779 6.1247665001 0.3971868410 11.2025554352 0.4937613069 4.1851922610 0.3439988994 21.5154720021 1.2362749252
0.0 0.009000000000000001 0.7928 0.1982 0.0000000000 0.0000000000 9.4135551626 0.6958674989 10.7787907420 0.7711371407 4.1514673747 0.1135079214 24.3438132793 1.5805125610
0.004 0.006 0.792 0.198 0.0031244427 0.0009499767 6.5266588387 0.4828360532 11.1979241270 0.3754574388 4.1891598947 0.2803981614 21.9168673031 1.1396416301
0.004 0.0065 0.7916 0.1979 0.0033327389 0.0013690622 7.3222601878 1.0391613555 11.0352494292 0.2677711257 4.1699829986 0.2095888904 22.5308253545 1.5178904338
0.004 0.006999999999999999 0.7912 0.1978 0.0028744873 0.0019610839 7.3859082957 0.5835599287 11.1116660133 0.6737658032 4.1289841172 0.3162900640 22.6294329135 1.5755768798
0.004 0.0075 0.7908 0.1977 0.0029994650 0.0012245265 7.9205524023 0.8471910144 11.0138296292 0.4934299653 4.1184037607 0.1959241634 23.0557852572 1.5377696696
0.004 0.008 0.7904 0.1976 0.0034160574 0.0011053444 8.6834204388 0.5729051302 10.7967370609 0.5828253326 4.2182558750 0.1554988481 23.7018294321 1.3123346553
0.004 0.0085 0.79 0.1975 0.0039576274 0.0018999535 8.5970408637 0.4710275935 10.9397286992 0.6394895766 4.0793886962 0.2750574748 23.6201158865 1.3874745984
0.004 0.009000000000000001 0.7896 0.1974 0.0030411242 0.0018742027 9.1134997966 1.1174134461 11.0636161915 0.3684255825 4.1765957214 0.2257409620 24.3567528337 1.7134541933
0.004 0.0095 0.7892 0.1973 0.0024995542 0.0005891506 9.5599458108 0.8193505531 10.8511549314 0.9437845780 4.0092938345 0.2552408211 24.4228941309 2.0189651028
0.004 0.01 0.7888 0.1972 0.0030827835 0.0018139715 10.0518547592 0.6362212380 10.9744635101 0.6936785149 4.0126001959 0.1606006980 25.0420012487 1.4923144224
0.0045 0.0 0.7964 0.1991 0.0034577166 0.0020510564 0.0000000000 0.0000000000 12.0570317838 1.2259283431 4.6593244859 0.2833580656 16.7198139863 1.5113374651
0.0 0.0095 0.7924 0.1981 0.0000000000 0.0000000000 9.6917883201 0.6255646887 10.5981697252 0.3546543453 4.0119389236 0.3282629132 24.3018969689 1.3084819472
0.0045 0.0005 0.7959999999999999 0.19899999999999998 0.0037493312 0.0018254163 0.5882903690 0.0993716166 11.8254663777 0.6971291839 4.3339785241 0.3309903922 16.7514846020 1.1293166090
0.0045 0.001 0.7956 0.1989 0.0042075828 0.0023477484 1.1902196183 0.2022073566 11.8897257779 1.1826204216 4.5720365449 0.2957713533 17.6561895239 1.6829468799
0.0045 0.0015 0.7952 0.1988 0.0034993758 0.0022878470 1.6430304432 0.2701952104 11.3617566519 0.2701833473 4.3491877865 0.3331027428 17.3574742574 .8757691475
0.0045 0.002 0.7948 0.1987 0.0034160574 0.0012245265 2.3367948196 0.1657745911 11.6703175556 0.6123077147 4.6229545105 0.3393145232 18.6334829431 1.1186213555
0.0045 0.0025 0.7944 0.1986 0.0035410351 0.0017477030 2.7095908804 0.3444158598 11.6761066907 1.1461809261 4.4563138959 0.2714085720 18.8455525021 1.7637530609
0.0045 0.003 0.794 0.1985 0.0033743981 0.0012745275 3.5424718355 0.4685779743 11.4190690899 1.1216230864 4.4093635640 0.2470221525 19.3742788875 1.8384977407
0.0045 0.0035 0.7936 0.1984 0.0032494204 0.0011363125 4.0407455948 0.4028087810 11.4844863171 0.9691890606 4.3458814251 0.3319718571 19.8743627574 1.7051060112
0.0045 0.004 0.7932 0.1983 0.0039576274 0.0012358127 4.4399101573 0.3312298475 11.5823227012 0.7434439731 4.5310376635 0.1585178760 20.5572281494 1.2344275093
0.0045 0.0045 0.7928 0.1982 0.0032077612 0.0011958450 4.9345468818 0.4069823996 11.4040173385 0.5097385279 4.3200918062 0.3456272276 20.6618637877 1.2635440001
0.0045 0.005 0.7924 0.1981 0.0037493312 0.0022200894 5.7237834201 0.8436627153 11.4121221277 0.5071705327 4.3577843262 0.3285132537 21.4974392052 1.6815665911
0.0 0.001 0.7992 0.1998 0.0000000000 0.0000000000 1.1383918732 0.1692882423 11.9296708104 0.3972139899 4.6275834165 0.2163320707 17.6956461001 .7828343029
0.0 0.01 0.792 0.198 0.0000000000 0.0000000000 10.2737138783 0.1843262697 10.8523127584 0.5935193472 4.0608730724 0.5114572394 25.1868997091 1.2893028563
0.0045 0.0055 0.792 0.198 0.0033743981 0.0003117492 6.0156554579 0.2987796920 11.3148646571 0.7092576600 4.4358144552 0.3574933601 21.7697089683 1.3658424613
0.0045 0.006 0.7916 0.1979 0.0028328281 0.0015272528 6.3739033797 0.5273073259 11.2239752352 0.6146698591 4.2301587761 0.1879968134 21.8308702191 1.3315012512
0.0045 0.0065 0.7912 0.1978 0.0026245319 0.0015043542 6.8476271544 0.7565425676 11.1892404243 0.3619316184 4.2288362315 0.1329798661 22.2683283421 1.2529584063
0.0045 0.006999999999999999 0.7908 0.1977 0.0033743981 0.0039380650 7.2604305972 0.4471482392 11.1985030406 0.6960591875 4.2493356722 0.4742092287 22.7116437081 1.6213547204
0.0045 0.0075 0.7904 0.1976 0.0033743981 0.0017357460 7.5177508050 0.4767360430 11.2963394247 0.5944582107 4.1627090035 0.4404887490 22.9801736313 1.5134187487
0.0045 0.008 0.79 0.1975 0.0024995542 0.0007452231 8.5033872192 0.9312620169 10.7596865959 0.4883697397 4.2222235087 0.3367687746 23.4877968780 1.7571457543
0.0045 0.0085 0.7896 0.1974 0.0035826943 0.0021307386 8.1342281932 0.2877282985 10.7538974608 0.2765825586 4.1613864589 0.2806974258 23.0530948072 .8471390215
0.0045 0.009000000000000001 0.7892 0.1973 0.0031661019 0.0009998217 9.1371405224 0.7859361939 10.9570961047 0.3674637293 4.1078234043 0.2278694768 24.2052261333 1.3822692217
0.0045 0.0095 0.7888 0.1972 0.0038743090 0.0022138268 9.3208107767 0.5379369875 10.9663587209 0.4763807525 4.1322904786 0.4794182986 24.4233342852 1.4959498654
0.0045 0.01 0.7884 0.1971 0.0040826051 0.0014334652 10.2191583572 0.6614355414 10.7533185473 0.7120212631 4.0112776514 0.3759936268 24.9878371610 1.7508838965
0.0005 0.0 0.7996 0.1999 0.0003749331 0.0006122632 0.0000000000 0.0000000000 12.1855505842 0.8975019288 4.6163417877 0.2210430569 16.8022673050 1.1191572489
0.005 0.0 0.7959999999999999 0.19899999999999998 0.0042075828 0.0011604920 0.0000000000 0.0000000000 12.2660195628 0.7841199247 4.7327257090 0.3850308603 17.0029528546 1.1703112770
0.005 0.0005 0.7956 0.1989 0.0043325606 0.0010669971 0.6201144230 0.0388329045 11.8463072642 0.6217067575 4.4702006138 0.3663472305 16.9409548616 1.0279538896
0.005 0.001 0.7952 0.1988 0.0042492421 0.0016788207 1.1738529619 0.0698178057 11.7617858910 0.7117821127 4.4635878910 0.1996122424 17.4034759860 .9828909815
0.005 0.0015 0.7948 0.1987 0.0042492421 0.0019108833 1.7439581572 0.2683530326 11.7947839614 0.5616165300 4.4053959303 0.2493478810 17.9483872910 1.0812283269
0.005 0.002 0.7944 0.1986 0.0033743981 0.0017752897 2.2749652291 0.4161823110 11.9371966861 0.7227474990 4.4880549653 0.2668329931 18.7035912786 1.4075380928
0.005 0.0025 0.794 0.1985 0.0034160574 0.0010067409 2.7932426794 0.3427603750 11.6130051175 0.5520297814 4.3782837668 0.3600480309 18.7879476211 1.2558449282
0.005 0.003 0.7936 0.1984 0.0037076720 0.0009644810 3.4206311718 0.4901435667 11.6245833878 0.4328012575 4.4265566433 0.4884721250 19.4754788749 1.4123814302
0.005 0.0035 0.7932 0.1983 0.0043742198 0.0019181353 4.1416733088 0.8064668353 11.3206537923 0.9373966711 4.4179601036 0.3901708192 19.8846614245 2.1359524609
0.005 0.004 0.7928 0.1982 0.0035826943 0.0008496850 4.4699156939 0.6369848690 11.5232735227 0.5015944030 4.3293496181 0.0931995190 20.3261215290 1.2326284760
0.005 0.0045 0.7924 0.1981 0.0040409459 0.0015939762 4.9145431907 0.6314734467 11.3357055437 0.9553258825 4.3002536378 0.2190638473 20.5545433181 1.8074571527
0.0005 0.0005 0.7992 0.1998 0.0002916147 0.0004248425 0.6173866469 0.0337284726 11.8272031182 0.3598402729 4.4933451436 0.3850626587 16.9382265234 .7790562467
0.005 0.005 0.792 0.198 0.0040826051 0.0012245265 5.5673909263 0.9168033269 11.1261388511 0.3682800086 4.3465426974 0.2856696250 21.0441550799 1.5719774870
0.005 0.0055 0.7916 0.1979 0.0036660128 0.0012525513 5.9156370026 0.5918261335 11.2378691596 0.8639407074 4.2447067662 0.1826548476 21.4018789412 1.6396742398
0.005 0.006 0.7912 0.1978 0.0037909905 0.0013278779 6.3466256191 0.6181086769 11.1128238403 0.6556961650 4.3524941479 0.3887381213 21.8157345978 1.6638708411
0.005 0.0065 0.7908 0.1977 0.0035410351 0.0010539046 6.8539919652 0.9138407144 11.0647740185 0.4136149696 4.1646928203 0.3143263029 22.0869998391 1.6428358915
0.005 0.006999999999999999 0.7904 0.1976 0.0033743981 0.0010339550 7.5559396698 0.8902380859 10.9576750182 0.5290978165 4.1441933797 0.2413997079 22.6611824658 1.6617695653
0.005 0.0075 0.79 0.1975 0.0044575383 0.0030110148 7.8541765183 0.5745363812 10.9617274128 0.7727747359 4.1580800975 0.2265993987 22.9784415669 1.5769215306
0.005 0.008 0.7896 0.1974 0.0034993758 0.0011900258 8.4079150573 0.9588881894 11.1793988946 0.6017292912 4.1719668154 0.2103386444 23.7627801431 1.7721461508
0.005 0.0085 0.7892 0.1973 0.0040826051 0.0026687935 8.8843666081 0.8699928500 11.1325068998 0.6385497426 4.1230326667 0.2103635902 24.1439887797 1.7215749763
0.005 0.009000000000000001 0.7888 0.1972 0.0039159682 0.0017556291 9.2044256651 1.1344487967 10.7185837364 0.5714671101 4.0370672703 0.3649839620 23.9639926400 2.0726554979
0.005 0.0095 0.7884 0.1971 0.0036660128 0.0009716520 9.3171737420 0.7581625515 10.4273902381 0.4874933057 4.1184037607 0.1788909578 23.8666337536 1.4255184670
0.0005 0.001 0.7988 0.1997 0.0004582516 0.0003117492 1.1529400122 0.1769296847 11.9458803889 0.4405071588 4.5045867723 0.2857002378 17.6038654250 .9034488305
0.005 0.01 0.7879999999999999 0.19699999999999998 0.0036660128 0.0013588832 9.8399974857 1.0983092188 10.6305888820 0.8419528378 4.0126001959 0.3721171316 24.4868525764 2.3137380714
0.0055 0.0 0.7956 0.1989 0.0039992867 0.0029504623 0.0000000000 0.0000000000 11.9441436483 0.6541220637 4.6170030600 0.4295033455 16.5651459950 1.0865758715
0.0055 0.0005 0.7952 0.1988 0.0046241752 0.0022263344 0.5901088864 0.0787231107 11.9128823185 0.2463914682 4.4556526236 0.2361621720 16.9632680037 .5635030853
0.0055 0.001 0.7948 0.1987 0.0042075828 0.0007167326 1.1783992554 0.0867186850 12.2434419357 0.5880849570 4.5065705892 0.3009188518 17.9326193631 .9764392264
0.0055 0.0015 0.7944 0.1986 0.0040409459 0.0024376883 1.8257914389 0.4139114917 11.9157768861 0.9647457818 4.4807809703 0.2353014550 18.2263902412 1.6163964168
0.0055 0.002 0.794 0.1985 0.0044991975 0.0015043542 2.4177188426 0.5125638875 11.6448453609 0.4973941913 4.6004712530 0.3677910582 18.6675346540 1.3792534912
0.0055 0.0025 0.7936 0.1984 0.0040826051 0.0015272528 2.7277760541 0.5856360067 11.6934740962 0.7050529688 4.4206051928 0.1971878015 18.8459379482 1.4894040298
0.0055 0.003 0.7932 0.1983 0.0035826943 0.0010990461 3.4206311718 0.0764210153 11.8075200587 0.7611724327 4.4027508412 0.3608293261 19.6344847660 1.1995218202
0.0055 0.0035 0.7928 0.1982 0.0040409459 0.0008973674 4.2216880730 0.3955682856 11.4121221277 0.4585141229 4.2850443753 0.1324526891 19.9228955219 .9874324650
0.0055 0.004 0.7924 0.1981 0.0040409459 0.0007726637 4.2507843509 0.4605195520 11.3895445006 0.7072077261 4.2347876820 0.4463347867 19.8791574794 1.6148347285
0.0005 0.0015 0.7984 0.1996 0.0005415701 0.0004248425 1.7021322577 0.1824508607 11.7965207019 0.5439643410 4.5885683519 0.2107125210 18.0877628816 .9375525652
0.0055 0.0045 0.792 0.198 0.0044991975 0.0022449652 4.6799544501 0.4914238273 11.6211099068 0.9327760970 4.2420616771 0.3506364698 20.5476252315 1.7770813593
0.0055 0.005 0.7916 0.1979 0.0052907230 0.0029762310 5.1836837614 0.6151697803 11.3565464303 0.8345644223 4.3366236132 0.0837077726 20.8821445279 1.5364182062
0.0055 0.0055 0.7912 0.1978 0.0050407676 0.0013278779 5.9565536434 0.5433503493 11.6066370689 0.5810330899 4.3154629002 0.1965391995 21.8836943801 1.3222505166
0.0055 0.006 0.7908 0.1977 0.0044575383 0.0016369483 6.6448624677 0.4566832644 11.5006958956 0.7368857311 4.2480131276 0.2717627947 22.3980290292 1.4669687385
0.0055 0.0065 0.7904 0.1976 0.0034577166 0.0013067992 6.9158215557 0.8115234364 11.2303432839 0.3950617130 4.3220756230 0.4543936695 22.4716981792 1.6622856181
0.0055 0.006999999999999999 0.79 0.1975 0.0047491529 0.0017752897 7.4331897473 0.9049019907 11.4109643007 0.4673865356 4.4060572026 0.3871600962 23.2549604035 1.7612239122
0.0055 0.0075 0.7896 0.1974 0.0037076720 0.0008078026 7.9851097689 0.4002638938 10.9183088991 0.4919061899 4.1164199439 0.3129432203 23.0235462839 1.2059211066
0.0055 0.008 0.7892 0.1973 0.0045408567 0.0023477484 8.5515779295 0.7711242734 10.9073095424 0.3499511850 4.1805633551 0.2345643795 23.6439916837 1.3579875863
0.0055 0.0085 0.7888 0.1972 0.0051657453 0.0021143858 8.7943499983 1.1215343751 10.8691012503 0.6799215395 4.0443412654 0.2771795945 23.7129582593 2.0807498949
0.0055 0.009000000000000001 0.7884 0.1971 0.0047491529 0.0016327019 9.1544164374 0.8058227825 11.1087714457 0.9231621460 4.1865148056 0.2994154427 24.4544518416 2.0300330731
0.0005 0.002 0.7979999999999999 0.1995 0.0003749331 0.0004081755 2.2149541559 0.2256281044 11.8821999022 0.6321035763 4.5402954755 0.4337341293 18.6378244667 1.2918739855
0.0055 0.0095 0.7879999999999999 0.19699999999999998 0.0050824268 0.0017985986 9.9718399950 0.6507548589 10.7185837364 0.9798186069 4.0211967356 0.2436283598 24.7167028938 1.8760004242
0.0055 0.01 0.7876 0.1969 0.0039159682 0.0017947348 10.0000270142 1.0673566134 10.8372610070 0.3342692958 4.0998881369 0.2055695469 24.9410921263 1.6089901909
0.006 0.0 0.7952 0.1988 0.0050824268 0.0013841904 0.0000000000 0.0000000000 11.9522484375 0.2985622630 4.6084065203 0.4733231592 16.5657373846 .7732696126
0.006 0.0005 0.7948 0.1987 0.0056656561 0.0023179912 0.5582848324 0.0702898720 11.6158996851 0.4396847196 4.5541821934 0.2776272739 16.7340323670 .7899198567
0.006 0.001 0.7944 0.1986 0.0051657453 0.0011604920 1.1956751704 0.1711726264 11.8410970426 0.6005585302 4.5422792923 0.2642906021 17.5842172506 1.0371822507
0.006 0.0015 0.794 0.1985 0.0049991083 0.0007452231 1.7566877788 0.2536554701 11.8190983290 0.1657513409 4.4721844306 0.1601644600 18.0529696467 .5803164941
0.006 0.002 0.7936 0.1984 0.0050824268 0.0015043542 2.2958781788 0.2110577244 11.6373194852 0.8533318750 4.4543300791 0.1561162881 18.3926101699 1.2220102417
0.006 0.0025 0.7932 0.1983 0.0049157899 0.0025626357 2.8396148723 0.5045066693 11.6651073339 1.0132475044 4.5607949162 0.3320245419 19.0704329123 1.8523413513
0.006 0.003 0.7928 0.1982 0.0045408567 0.0005526722 3.4042645155 0.7968426879 11.5406409281 0.4677965100 4.3558005093 0.3757656094 19.3052468096 1.6409574795
0.006 0.0035 0.7924 0.1981 0.0044991975 0.0014574780 4.0989381506 0.1888633381 11.4312262737 0.5187065097 4.4516849899 0.3239181364 19.9863486117 1.0329454622
0.0005 0.0025 0.7976 0.1994 0.0004582516 0.0003117492 2.8305222854 0.5284537633 11.6708964691 0.8882880370 4.4106861086 0.2521520604 18.9125631147 1.6692056099
0.006 0.004 0.792 0.198 0.0049991083 0.0029339462 4.6526766896 0.3461685262 11.2118180514 0.6692260269 4.2493356722 0.5869386601 20.1188295215 1.6052671594
0.006 0.0045 0.7916 0.1979 0.0046658344 0.0010734834 4.9345468818 0.5012514778 11.5834805283 0.5241057237 4.3425750637 0.1773196410 20.8652683082 1.2037503259
0.006 0.005 0.7912 0.1978 0.0044575383 0.0024800370 5.6055797911 0.6910126721 11.4161745223 0.6604385847 4.2658674792 0.4065270505 21.2920793309 1.7604583443
0.006 0.0055 0.7908 0.1977 0.0046658344 0.0024376883 5.8210740994 0.6405364430 11.1168762349 0.6111265091 4.4377982720 0.3052586412 21.3804144407 1.5593592816
0.006 0.006 0.7904 0.1976 0.0047908122 0.0015587459 6.2247849554 0.7628761645 11.3658090465 0.7058434937 4.1984177066 0.3026980634 21.7938025207 1.7729764675
0.006 0.0065 0.79 0.1975 0.0049991083 0.0006970924 7.3240787052 0.6598737788 11.0786679429 0.7465659356 4.1792408105 0.3555653118 22.5869865669 1.7627021186
0.006 0.006999999999999999 0.7896 0.1974 0.0044991975 0.0019108833 7.0822158950 0.9287515558 11.1880825973 0.8600979488 4.1719668154 0.3225870271 22.4467645052 2.1133474150
0.006 0.0075 0.7892 0.1973 0.0044575383 0.0012525513 7.5823081716 0.8370396627 11.2309221974 0.7052107645 4.1150973993 0.1846169886 22.9327853066 1.7281199671
0.006 0.008 0.7888 0.1972 0.0051240860 0.0022756775 8.4406483700 0.9685137377 10.9848839534 0.7613450090 4.2142882414 0.2038864480 23.6449446508 1.9360208722
0.006 0.0085 0.7884 0.1971 0.0044158790 0.0017752897 8.7616166857 0.5007167953 10.6971639363 0.7352028424 4.1091459488 0.1575105597 23.5723424498 1.3952054871
0.0005 0.003 0.7972 0.1993 0.0002499554 0.0004081755 3.5652033027 0.4507355889 11.6066370689 0.3097571422 4.4212664650 0.4445087810 19.5933567920 1.2054096876
0.006 0.009000000000000001 0.7879999999999999 0.19699999999999998 0.0039576274 0.0013173807 9.8800048678 1.3585481053 10.5061224762 0.4113073583 4.0701308843 0.4397137473 24.4602158557 2.2108865916
0.006 0.0095 0.7876 0.1969 0.0047491529 0.0014527072 9.8209030533 1.3371408713 10.4331793733 0.6637752792 4.0159065573 0.1904004895 24.2747381368 2.1927693472
0.006 0.01 0.7872 0.1968 0.0051657453 0.0026661911 9.9481992692 1.2644960854 10.7747383473 0.4480147325 4.0033423840 0.2608264428 24.7314457458 1.9760034518
0.0065 0.0 0.7948 0.1987 0.0054990192 0.0023358910 0.0000000000 0.0000000000 12.2671773899 0.9135321307 4.4887162376 0.1805454984 16.7613926467 1.0964135201
0.0065 0.0005 0.7944 0.1986 0.0057489746 0.0012525513 0.6064755427 0.1406973150 12.1207122705 0.6954059897 4.7023071841 0.3642019743 17.4352439719 1.2015578303
0.0065 0.001 0.794 0.1985 0.0049991083 0.0024003819 1.2002214638 0.1119533410 11.9510906105 0.2770426299 4.6408088621 0.1888786262 17.7971200447 .5802749790
0.0065 0.0015 0.7936 0.1984 0.0052907230 0.0007726637 1.8403395778 0.2715869086 11.8509385723 0.2899518842 4.4986353218 0.3293268738 18.1952041949 .8916383303
0.0065 0.002 0.7932 0.1983 0.0053740415 0.0012745275 2.4495428966 0.3314693774 11.7693117667 0.5238319665 4.4073797472 0.1177733171 18.6316084520 .9743491885
0.0065 0.0025 0.7928 0.1982 0.0058322931 0.0035349034 2.7896056446 0.3895449279 11.2558154786 0.7019679084 4.3928317570 0.3343867643 18.4440851733 1.4294345040
0.0065 0.003 0.7924 0.1981 0.0052490637 0.0023916901 3.3469812183 0.3684641104 11.9464593024 0.4932995404 4.5700527281 0.3424700985 19.8687423125 1.2066254394
0.0005 0.0035 0.7968 0.1992 0.0006248885 0.0005891506 4.1025751853 0.8767177667 11.7183673773 0.6818962312 4.4258953710 0.2586107299 20.2474628221 1.8178138784
0.0065 0.0035 0.792 0.198 0.0054573599 0.0017156323 3.8588938578 0.5113688950 11.5719022580 0.3981039705 4.3088501774 0.3013370692 19.7451036531 1.2125255670
0.0065 0.004 0.7916 0.1979 0.0047908122 0.0010204387 4.4371823813 0.5826922402 11.5863750958 0.6932416226 4.3848964896 0.3655681589 20.4132447789 1.6425224604
0.0065 0.0045 0.7912 0.1978 0.0058322931 0.0025680478 4.9509135381 0.6430715575 11.3362844572 0.8502156536 4.3617519598 0.1937606771 20.6547822482 1.6896159360
0.0065 0.005 0.7908 0.1977 0.0041659236 0.0016026628 5.7156000920 0.2019618897 11.2193439271 0.5915011837 4.3465426974 0.2055525288 21.2856526401 1.0006182650
0.0065 0.0055 0.7904 0.1976 0.0048741306 0.0016369483 5.8865407247 0.2327702233 11.3351266302 0.5527093224 4.3333172518 0.2896825478 21.5598587373 1.0767990418
0.0065 0.006 0.79 0.1975 0.0054990192 0.0009716520 6.4557366613 0.2150930168 11.3739138357 0.7239113861 4.3551392370 0.2601885849 22.1902887532 1.2001646398
0.0065 0.0065 0.7896 0.1974 0.0055823376 0.0017556291 6.9030919342 0.7395040627 11.5522191984 1.2821281153 4.2632223901 0.3156867047 22.7241158603 2.3390745118
0.0065 0.006999999999999999 0.7892 0.1973 0.0055823376 0.0016952801 7.6004933453 1.3107133459 10.7909479258 0.4168820498 4.2202396919 0.2084256378 22.6172633006 1.9377163136
0.0065 0.0075 0.7888 0.1972 0.0058322931 0.0010539046 7.6896006964 0.2777394615 11.1822934621 0.2491723396 4.1851922610 0.4162213939 23.0629187126 .9441870996
0.0065 0.008 0.7884 0.1971 0.0046658344 0.0012525513 8.1969670425 0.7107588539 11.2343956785 0.4162931626 4.1911437116 0.3594937889 23.6271722670 1.4877983567
0.0005 0.004 0.7964 0.1991 0.0004999108 0.0005650934 4.4380916400 0.4602825169 11.4584352089 0.4105407144 4.3233981676 0.2252833445 20.2204249273 1.0966716692
0.0065 0.0085 0.7879999999999999 0.19699999999999998 0.0045408567 0.0013791661 8.5670353271 0.4534494119 10.7735805203 0.6903601319 4.0211967356 0.1380396975 23.3663534397 1.2832284074
0.0065 0.009000000000000001 0.7876 0.1969 0.0050407676 0.0013278779 9.2198830627 0.6931629086 10.7336354878 0.4104558062 4.1131135825 0.1880154205 24.0716729006 1.2929620132
0.0065 0.0095 0.7872 0.1968 0.0057906338 0.0018330064 9.6163198493 1.2516024236 10.8980469261 0.4388149171 4.2023853403 0.2051436720 24.7225427495 1.8973940191
0.0065 0.01 0.7868 0.1967 0.0060405892 0.0013941847 9.9682029602 0.9286304841 10.6647447794 0.5533589586 4.0463250822 0.3236966650 24.6853134110 1.8070802924
0.006999999999999999 0.0 0.7944 0.1986 0.0058739523 0.0012469967 0.0000000000 0.0000000000 11.9898778160 1.3534220469 4.5614561884 0.3564153306 16.5572079567 1.7110843742
0.006999999999999999 0.0005 0.794 0.1985 0.0050824268 0.0011363125 0.6101125774 0.1030956615 11.5313783119 0.6115409579 4.5039255001 0.4808936427 16.6504988162 1.1966665746
0.006999999999999999 0.001 0.7936 0.1984 0.0061239077 0.0027958283 1.1638511164 0.1436513621 11.8816209887 0.7560477527 4.6084065203 0.4245635835 17.6600025331 1.3270585266
0.006999999999999999 0.0015 0.7932 0.1983 0.0051657453 0.0017947348 1.6339378564 0.1919892769 11.4294895332 0.6228054809 4.4232502819 0.3296135544 17.4918434168 1.1462030470
0.006999999999999999 0.002 0.7928 0.1982 0.0059572708 0.0021501978 2.3158818699 0.1814512221 11.8561487940 0.9707121288 4.4781358811 0.3014009124 18.6561238158 1.4557144611
0.006999999999999999 0.0025 0.7924 0.1981 0.0054573599 0.0020134819 2.9296314821 0.4779138380 11.9244605888 1.1611602481 4.4834260594 0.2551174402 19.3429754902 1.8962050082
0.0 0.0015 0.7988 0.1997 0.0000000000 0.0000000000 1.7821470220 0.1606071054 12.0078241350 1.2178370136 4.6586632136 0.3668243695 18.4486343706 1.7452684885
0.0005 0.0045 0.7959999999999999 0.19899999999999998 0.0003332739 0.0005650934 4.8108877007 0.5807992606 11.2343956785 0.8832816476 4.3121565388 0.2340717064 20.3577731919 1.6987177080
0.006999999999999999 0.003 0.792 0.198 0.0053323822 0.0017397408 3.4251774652 0.3900115658 11.4781182685 0.4947133551 4.3458814251 0.4089764572 19.2545095410 1.2954411189
0.006999999999999999 0.0035 0.7916 0.1979 0.0060822485 0.0006665478 3.8388901668 0.3764638421 11.4804339225 0.7046725931 4.2857056476 0.1508744552 19.6111119854 1.2326774382
0.006999999999999999 0.004 0.7912 0.1978 0.0048741306 0.0016993701 4.4217249836 0.2450346719 11.2453950353 1.1295372663 4.3048825437 0.1100179025 19.9768766932 1.4862892108
0.006999999999999999 0.0045 0.7908 0.1977 0.0055823376 0.0031108043 4.8381654612 0.5100738619 11.2205017541 0.5273593913 4.1699829986 0.1989715437 20.2342325515 1.2395156012
0.006999999999999999 0.005 0.7904 0.1976 0.0055823376 0.0021949318 5.4137262086 0.8276232181 11.6818958259 0.6132921365 4.4179601036 0.2231301611 21.5191644757 1.6662404475
0.006999999999999999 0.0055 0.79 0.1975 0.0049157899 0.0028934431 5.9801943692 0.3173091349 11.5794281337 0.3194134008 4.4007670244 0.2663212023 21.9653053172 .9059371811
0.006999999999999999 0.006 0.7896 0.1974 0.0054573599 0.0027558144 6.2502441985 0.2324859063 10.9316239100 0.8772830274 4.2652062069 0.3437852766 21.4525316753 1.4563100247
0.006999999999999999 0.0065 0.7892 0.1973 0.0052490637 0.0019072470 7.1394991922 0.7355132827 11.0219344184 0.7629315823 4.3068663606 0.1487847935 22.4735490349 1.6491369055
0.006999999999999999 0.006999999999999999 0.7888 0.1972 0.0048324714 0.0011604920 7.4022749521 0.6838785966 10.7411613635 0.7517356396 4.0357447257 0.2272930484 22.1840135127 1.6640677766
0.006999999999999999 0.0075 0.7884 0.1971 0.0061655669 0.0015498132 7.7341543720 0.5547342450 10.8737325585 0.7842395904 4.2308200484 0.3370179869 22.8448725458 1.6775416355
0.0005 0.005 0.7956 0.1989 0.0003749331 0.0004858260 5.3937225176 0.6017781450 11.4804339225 0.2679913158 4.4034121135 0.3617926947 21.2779434867 1.2320479815
0.006999999999999999 0.008 0.7879999999999999 0.19699999999999998 0.0052907230 0.0010734834 8.1560504017 0.8111280595 11.2563943921 0.4375667169 4.1270003004 0.3280710338 23.5447358172 1.5778392936
0.006999999999999999 0.0085 0.7876 0.1969 0.0053740415 0.0011604920 9.0907683295 0.4898060998 10.8320507854 0.5476583051 4.0800499685 0.1946882625 24.0082431249 1.2333131594
0.006999999999999999 0.009000000000000001 0.7872 0.1968 0.0042075828 0.0005526722 9.6990623896 0.6839317868 10.9542015371 0.1895656704 4.1250164835 0.1749861901 24.7824879930 1.0490363195
0.006999999999999999 0.0095 0.7868 0.1967 0.0049574491 0.0009998217 9.6972438722 0.4208993710 10.9976200507 0.9620741448 4.1263390281 0.2463982508 24.8261604001 1.6303715883
0.006999999999999999 0.01 0.7864 0.1966 0.0057489746 0.0011958450 10.4528378392 0.3617615687 10.7371089688 0.8800292828 4.0410349040 0.2789095657 25.2367306866 1.5218962622
0.0075 0.0 0.794 0.1985 0.0066654778 0.0020746132 0.0000000000 0.0000000000 12.3823811794 0.5165829258 4.6837915603 0.2470221525 17.0728382175 .7656796915
0.0075 0.0005 0.7936 0.1984 0.0063738631 0.0015720498 0.6264792338 0.1220440594 11.9186714536 1.3512620255 4.5231023962 0.4950982259 17.0746269467 1.9699763606
0.0075 0.001 0.7932 0.1983 0.0066238185 0.0006122632 1.1002030085 0.2263305415 11.8214139831 0.5814666830 4.4735069752 0.1225050403 17.4017477853 .9309145280
0.0075 0.0015 0.7928 0.1982 0.0072070478 0.0010406474 1.7485044507 0.1690927819 11.7861002586 0.5684376540 4.3405912469 0.4296824952 17.8824030040 1.1682535785
0.0075 0.002 0.7924 0.1981 0.0057906338 0.0022573002 2.2967874375 0.2081706009 11.6952108367 0.1723801875 4.4377982720 0.4326843542 18.4355871800 .8154924428
0.0005 0.0055 0.7952 0.1988 0.0002082962 0.0004563541 5.9320036589 0.2351027193 11.3947547223 0.4434583333 4.3617519598 0.1567870859 21.6887186372 .8358044926
0.0075 0.0025 0.792 0.198 0.0065405001 0.0025078722 3.1651294814 0.7515208674 11.9175136266 1.0166974026 4.4966515050 0.2489758193 19.5858351131 2.0197019615
0.0075 0.003 0.7916 0.1979 0.0061239077 0.0010067409 3.3678941681 0.4935658492 11.4908543658 0.3124503024 4.3214143507 0.3382457809 19.1862867923 1.1452686734
0.0075 0.0035 0.7912 0.1978 0.0059989300 0.0028057426 4.0189233863 0.5418144252 11.5325361389 1.0175804457 4.2843831031 0.3048572792 19.8418415583 1.8670578927
0.0075 0.004 0.7908 0.1977 0.0072903663 0.0012635872 4.3880824123 0.5638401008 11.3154435707 0.8141294337 4.3055438160 0.1046733655 20.0163601653 1.4839064872
0.0075 0.0045 0.7904 0.1976 0.0058322931 0.0018630577 4.9736450052 0.4381457118 11.7201041179 0.8151957464 4.3002536378 0.2180634957 20.9998350540 1.4732680116
0.0075 0.005 0.79 0.1975 0.0049157899 0.0011363125 5.3346207031 0.5602568399 11.1388749485 0.2806005215 4.2222235087 0.1908317690 20.7006349502 1.0328254429
0.0075 0.0055 0.7896 0.1974 0.0058739523 0.0013537649 6.2984349088 0.6384420572 11.1649260567 0.4831400079 4.2632223901 0.2077952788 21.7324573079 1.3307311088
0.0075 0.006 0.7892 0.1973 0.0061239077 0.0012525513 6.3648107928 0.4116040425 11.0971931754 0.1762941367 4.1805633551 0.1130446849 21.6486912310 .7021954154
0.0075 0.0065 0.7888 0.1972 0.0059572708 0.0020169267 6.9658307834 0.8362491224 10.8627332017 0.7723010066 4.1336130232 0.1856468194 21.9681342791 1.7962138751
0.0075 0.006999999999999999 0.7884 0.1971 0.0057906338 0.0021630733 6.9958363200 1.0295024992 10.9385708722 0.5228585859 4.2242073256 0.2921476686 22.1644051516 1.8466718270
0.0005 0.006 0.7948 0.1987 0.0002499554 0.0001666369 6.5821236185 0.9885678533 11.5568505066 0.1512549356 4.2572709396 0.2594547950 22.3964950201 1.3994442208
0.0075 0.0075 0.7879999999999999 0.19699999999999998 0.0063322039 0.0029054144 7.9305542479 0.6928909144 10.9391497857 0.6209602423 4.1197263053 0.4265078051 22.9957625428 1.7432643762
0.0075 0.008 0.7876 0.1969 0.0045825160 0.0020912771 8.0523949116 0.4192619303 10.7857377041 0.2799787602 4.1633702758 0.2023709268 23.0060854075 .9037028944
0.0075 0.0085 0.7872 0.1968 0.0059989300 0.0015453274 8.7816203767 0.7389001064 10.8789427801 0.7912847783 4.1547737361 0.1145051718 23.8213358229 1.6462353839
0.0075 0.009000000000000001 0.7868 0.1967 0.0059989300 0.0020134819 8.7534333575 0.6233192112 10.9900941750 0.7339052652 4.0813725131 0.1730765714 23.8308989756 1.5323145297
0.0075 0.0095 0.7864 0.1966 0.0049574491 0.0011900258 9.4981162203 0.6011678473 10.6977428498 0.4822234911 3.9914394830 0.3542198035 24.1922560022 1.4388011677
0.0075 0.01 0.7859999999999999 0.1965 0.0061239077 0.0027330491 10.1345972995 0.9534547439 10.7434770175 0.5435945504 4.1316292063 0.1415555221 25.0158274310 1.6413378655
0.008 0.0 0.7936 0.1984 0.0069570924 0.0020510564 0.0000000000 0.0000000000 11.9557219186 0.1869666603 4.5958423470 0.1060512520 16.5585213580 .2950689687
0.008 0.0005 0.7932 0.1983 0.0067071370 0.0028057426 0.6019292493 0.1692882423 11.8937781725 0.9387257145 4.4344919106 0.2088364448 16.9369064694 1.3196561442
0.008 0.001 0.7928 0.1982 0.0075819810 0.0012245265 1.1602140817 0.3506203354 11.8439916102 0.4019744679 4.4285404601 0.1533011141 17.4403281330 .9071204439
0.008 0.0015 0.7924 0.1981 0.0064571816 0.0014904461 1.7039507751 0.1402028539 11.8596222751 0.4352936915 4.3729935886 0.1679475378 17.9430238204 .7449345293
0.0005 0.0065 0.7944 0.1986 0.0002082962 0.0003726115 7.0476640650 0.9618805202 11.0288813806 0.3447409326 4.2790929248 0.2538941120 22.3558466666 1.5608881763
0.008 0.002 0.792 0.198 0.0069570924 0.0029528142 2.1649449282 0.3323163238 11.9626688808 0.5962910376 4.4192826482 0.2578656672 18.5538535496 1.1894258428
0.008 0.0025 0.7916 0.1979 0.0059572708 0.0019289621 2.9832777445 0.4986651840 11.5956377121 0.9509136905 4.4377982720 0.1888230546 19.0226709994 1.6403308912
0.008 0.003 0.7912 0.1978 0.0068321147 0.0009277952 3.4033552568 0.5812602825 11.5180633010 0.4455663823 4.4146537422 0.0999724721 19.3429044147 1.1277269321
0.008 0.0035 0.7908 0.1977 0.0060822485 0.0024348389 3.8625308926 0.5697969501 11.0462487860 0.7299491108 4.2784316525 0.2618838607 19.1932935796 1.5640647605
0.008 0.004 0.7904 0.1976 0.0065405001 0.0014574780 4.3908101884 0.5477149714 11.2749196246 0.5146459751 4.3432363360 0.1498974595 20.0155066491 1.2137158840
0.008 0.0045 0.79 0.1975 0.0056656561 0.0020645504 4.9227265189 0.3735891552 11.4920121928 1.0248136282 4.2724802020 0.1989715437 20.6928845698 1.5994388775
0.008 0.005 0.7896 0.1974 0.0058739523 0.0017752897 5.7192371267 0.4587207811 11.5852172688 0.8880133285 4.3842352174 0.2508306089 21.6945635652 1.5993400082
0.008 0.0055 0.7892 0.1973 0.0063738631 0.0014090432 5.6955964009 0.7576782294 11.3461259870 0.5394952170 4.2685125683 0.1560378405 21.3166088193 1.4546203301
0.008 0.006 0.7888 0.1972 0.0069570924 0.0016156051 6.4102737271 0.8576001434 11.3200748788 0.4777829043 4.1838697165 0.2511651056 21.9211754148 1.5881637584
0.008 0.0065 0.7884 0.1971 0.0064571816 0.0024856290 6.6739587456 0.3889247074 11.2847611543 0.8417458254 4.2711576575 0.1235995551 22.2363347390 1.3567557169
0.0005 0.006999999999999999 0.794 0.1985 0.0004582516 0.0006122632 7.3568120178 1.0497335400 11.0595637969 0.2878172628 4.1355968400 0.1996297668 22.5524309063 1.5377928328
0.008 0.006999999999999999 0.7879999999999999 0.19699999999999998 0.0065405001 0.0027708873 7.4977471139 0.6551308204 11.1105081862 0.3377522552 4.0780661517 0.1519257773 22.6928619519 1.1475797402
0.008 0.0075 0.7876 0.1969 0.0058739523 0.0025463303 7.9123690742 0.4526829995 10.9113619370 0.6446050569 4.1441933797 0.2789471909 22.9737983432 1.3787815776
0.008 0.008 0.7872 0.1968 0.0057906338 0.0016746806 8.1887837143 0.7087413362 10.7648968176 0.6336181318 4.1170812162 0.3401125904 23.0765523819 1.6841467390
0.008 0.0085 0.7868 0.1967 0.0060822485 0.0022573002 9.2098812172 0.6744566879 11.0514590077 0.7811000125 4.2050304294 0.3197277118 24.4724529028 1.7775417124
0.008 0.009000000000000001 0.7864 0.1966 0.0058322931 0.0024716253 9.0125720826 1.0451429248 10.6838489254 0.8563851020 4.1098072211 0.1289056984 23.8120605222 2.0329053505
0.008 0.0095 0.7859999999999999 0.1965 0.0059989300 0.0021630733 9.8518178486 0.7997135604 10.5657505683 0.4914344969 3.9993747503 0.3323931013 24.4229420972 1.6257042319
0.008 0.01 0.7856 0.1964 0.0060405892 0.0009499767 10.2818972065 1.0768417820 10.7168469958 0.6479136337 3.9411827897 0.3190595923 24.9459675812 2.0447649847
0.0085 0.0 0.7932 0.1983 0.0074570033 0.0028547978 0.0000000000 0.0000000000 12.2249167032 0.4415952902 4.7135488129 0.2846268302 16.9459225194 .7290769182
0.0085 0.0005 0.7928 0.1982 0.0065405001 0.0029173365 0.6028385079 0.0532052313 12.1774457950 0.3083169684 4.5574885548 0.3375624972 17.3443133578 .7020020334
0.0085 0.001 0.7924 0.1981 0.0077902772 0.0020510564 1.2020399812 0.1309585053 11.8839366427 0.6714658123 4.5667463667 0.1647298136 17.6605132678 .9692051876
0.0005 0.0075 0.7936 0.1984 0.0004165924 0.0005891506 7.9505579389 0.5066260148 11.0144085427 0.3027756427 4.2175946028 0.2246613572 23.1829776768 1.0346521653
0.0085 0.0015 0.792 0.198 0.0074153440 0.0034614789 1.7594155549 0.3728182371 11.8028887506 0.6801245885 4.6037776144 0.2814441945 18.1734972639 1.3378484990
0.0085 0.002 0.7916 0.1979 0.0061239077 0.0037409901 2.2176819320 0.2178732564 11.6842114799 0.5175188944 4.5138445843 0.3445323771 18.4218619039 1.0836655180
0.0085 0.0025 0.7912 0.1978 0.0064988408 0.0013537649 2.8305222854 0.4473922331 11.6587392853 0.6580940547 4.4305242770 0.2223684751 18.9262846885 1.3292085278
0.0085 0.003 0.7908 0.1977 0.0067904555 0.0022449652 3.3688034268 0.4930831965 11.5134319929 0.8693854798 4.3214143507 0.2773246965 19.2104402259 1.6420383380
0.0085 0.0035 0.7904 0.1976 0.0073736848 0.0026946796 4.0371085600 0.5421195181 11.3825975384 0.4781783585 4.4490399008 0.3907576470 19.8761196840 1.4137502032
0.0085 0.004 0.79 0.1975 0.0059156115 0.0020679101 4.5253804737 0.3931784270 11.2540787380 0.5622201098 4.4212664650 0.3006978915 20.2066412882 1.2581643384
0.0085 0.0045 0.7896 0.1974 0.0068737740 0.0024003819 5.0672986498 0.5434477218 11.3548096897 0.4497886058 4.3128178111 0.3658120958 20.7417999246 1.3614488053
0.0085 0.005 0.7892 0.1973 0.0069987517 0.0016156051 5.5410224245 0.6317195362 11.2233963217 0.9697352630 4.2281749592 0.1117843579 20.9995924571 1.7148547622
0.0085 0.0055 0.7888 0.1972 0.0074570033 0.0017752897 6.2002349709 0.8928049871 10.9675165479 0.5913198459 4.2956247318 0.2769902167 21.4708332539 1.7628903394
0.0085 0.006 0.7884 0.1971 0.0057489746 0.0014334652 6.6375883982 0.8210157826 11.0028302724 0.6301643138 4.2076755186 0.3236210059 21.8538431638 1.7762345675
0.0005 0.008 0.7932 0.1983 0.0004582516 0.0003117492 8.2187892509 1.0699683945 10.9652008939 0.8195289148 4.0423574485 0.1725198421 23.2268058449 2.0623289006
0.0085 0.0065 0.7879999999999999 0.19699999999999998 0.0075819810 0.0025354018 6.8767234323 0.5879354121 11.3669668735 0.7106077919 4.3339785241 0.2055440192 22.5852508109 1.5066226250
0.0085 0.006999999999999999 0.7876 0.1969 0.0069154332 0.0013537649 7.5750341021 0.8784285989 11.1811356351 0.6373246243 4.2559483950 0.2314415193 23.0190335654 1.7485485074
0.0085 0.0075 0.7872 0.1968 0.0063738631 0.0033389819 7.6104951908 0.9468871687 10.6247997469 0.4663988272 4.1065008597 0.2460075087 22.3481696605 1.6626324865
0.0085 0.008 0.7868 0.1967 0.0066238185 0.0018704951 8.4579242850 0.7697636024 10.7840009636 0.7142169385 4.0106163791 0.2680233709 23.2591654462 1.7538744069
0.0085 0.0085 0.7864 0.1966 0.0070404109 0.0024912084 8.5915853116 0.6228362258 10.9588328452 0.8350253040 4.1448546519 0.3045472956 23.7023132196 1.7649000338
0.0085 0.009000000000000001 0.7859999999999999 0.1965 0.0069570924 0.0032654039 9.9118289218 1.6783289805 10.8540494989 0.7803822900 4.0959205032 0.3039378900 24.8687560163 2.7659145644
0.0085 0.0095 0.7856 0.1964 0.0069987517 0.0031901293 9.5035717724 0.6795904276 11.0381439968 0.6649859377 4.0608730724 0.4008728338 24.6095875933 1.7486393284
0.0085 0.01 0.7852 0.1963 0.0062072262 0.0009644810 9.8972807828 0.9373923463 10.9750424236 0.4386713104 4.1627090035 0.1632686482 25.0412394361 1.5402967859
0.009000000000000001 0.0 0.7928 0.1982 0.0075819810 0.0011053444 0.0000000000 0.0000000000 12.0564528703 0.6112888135 4.6189868768 0.3552207955 16.6830217281 .9676149534
0.009000000000000001 0.0005 0.7924 0.1981 0.0072070478 0.0025626357 0.6382995967 0.1284084461 12.2133384329 0.4625312487 4.6335348670 0.5358933586 17.4923799444 1.1293956891
0.0005 0.0085 0.7928 0.1982 0.0002082962 0.0003726115 8.8970962297 0.8907579980 11.1359803809 0.2936273091 4.0860014190 0.2308740095 24.1192863258 1.4156319281
0.009000000000000001 0.001 0.792 0.198 0.0086651211 0.0021176665 1.1747622206 0.0721930782 11.8185194155 0.4202609098 4.4774746089 0.3062883000 17.4794213661 .8008599545
0.009000000000000001 0.0015 0.7916 0.1979 0.0067904555 0.0015498132 1.8276099562 0.3643393990 11.8341500804 0.1503214463 4.4735069752 0.4801219293 18.1420574673 .9963325878
0.009000000000000001 0.002 0.7912 0.1978 0.0089150765 0.0027177663 2.3768022018 0.2101469734 11.9082510104 0.6880259875 4.6064227035 0.3559193235 18.9003909922 1.2568100507
0.009000000000000001 0.0025 0.7908 0.1977 0.0072487071 0.0020645504 2.8678018915 0.3226728354 11.8208350695 0.5436660629 4.4444109949 0.2311768548 19.1402966630 1.0995803035
0.009000000000000001 0.003 0.7904 0.1976 0.0069570924 0.0024800370 3.1787683617 0.3210803436 11.2349745920 0.3914688358 4.3782837668 0.3399582720 18.7989838129 1.0549874884
0.009000000000000001 0.0035 0.79 0.1975 0.0077902772 0.0021012119 3.7770605762 0.5643091176 11.5157476470 0.9757713954 4.3663808658 0.4246912786 19.6669793662 1.9668730035
0.009000000000000001 0.004 0.7896 0.1974 0.0078319364 0.0013330956 4.4335453465 0.3759276124 11.4213847440 0.2774777833 4.3233981676 0.1314319206 20.1861601945 .7861704119
0.009000000000000001 0.0045 0.7892 0.1973 0.0070820701 0.0024147987 4.8799913607 0.5435085707 11.3843342790 0.3224293632 4.2857056476 0.1980463560 20.5571133574 1.0663990886
0.009000000000000001 0.005 0.7888 0.1972 0.0076236402 0.0019108833 5.5501150113 1.1986416203 11.2523419975 0.3778420879 4.2526420336 0.2068588222 21.0627226826 1.7852534137
0.009000000000000001 0.0055 0.7884 0.1971 0.0064988408 0.0014286142 6.0429332184 0.9160238610 11.3333898896 0.4594925227 4.2777703803 0.1952444902 21.6605923291 1.5721894881
0.0005 0.009000000000000001 0.7924 0.1981 0.0003749331 0.0005526722 8.6761463693 0.9814873670 10.7388457094 0.5505342737 4.0178903742 0.2110857354 23.4332573860 1.7436600483
0.009000000000000001 0.006 0.7879999999999999 0.19699999999999998 0.0074986625 0.0020912771 6.4830144218 1.0730947573 11.1828723757 0.3441220879 4.2400778603 0.1342627019 21.9134633203 1.5535708242
0.009000000000000001 0.0065 0.7876 0.1969 0.0071237294 0.0027177663 6.9194585905 0.6198717287 10.9594117587 0.5530415079 4.1428708351 0.2558363233 22.0288649137 1.4314673262
0.009000000000000001 0.006999999999999999 0.7872 0.1968 0.0077486179 0.0023329172 7.2513380104 0.2634654509 11.0335126887 0.7050244477 4.1435321074 0.2302671240 22.4361314244 1.2010899398
0.009000000000000001 0.0075 0.7868 0.1967 0.0061239077 0.0017196739 7.8832727963 0.8324162698 10.9252558613 0.9386371701 4.1150973993 0.2834876656 22.9297499646 2.0562607794
0.009000000000000001 0.008 0.7864 0.1966 0.0080818918 0.0027808905 8.6188630722 1.0209707818 10.7579498554 0.9308641305 4.0628568892 0.1086903136 23.4477517086 2.0633061164
0.009000000000000001 0.0085 0.7859999999999999 0.1965 0.0063738631 0.0019646206 8.6015871572 1.2442167731 11.0607216239 0.6572175442 4.1521286470 0.4300690413 23.8208112912 2.3334679792
0.009000000000000001 0.009000000000000001 0.7856 0.1964 0.0062905447 0.0008496850 9.1462331093 0.9354040425 10.4152330543 0.6767040899 4.0602118001 0.2468592395 23.6279685084 1.8598170569
0.009000000000000001 0.0095 0.7852 0.1963 0.0071653886 0.0015043542 9.5044810311 0.9631208611 10.8401555746 0.9878510745 3.9768914928 0.2244978000 24.3286934871 2.1769740898
0.009000000000000001 0.01 0.7848 0.1962 0.0071653886 0.0037317003 10.0845880719 0.2557200134 10.8783638666 0.3369933095 4.0899690527 0.1962096372 25.0600863798 .7926546604
0.0095 0.0 0.7924 0.1981 0.0075819810 0.0024939934 0.0000000000 0.0000000000 12.1710777463 0.5372791512 4.6196481491 0.3220986614 16.7983078764 .8618718060
0.0 0.002 0.7984 0.1996 0.0000000000 0.0000000000 2.2986059549 0.1681120708 11.6714753826 0.8721396955 4.6460990403 0.1668923377 18.6161803778 1.2071441040
0.0005 0.0095 0.792 0.198 0.0001666369 0.0003117492 9.7790771538 0.9117829200 10.8546284125 0.6187824559 4.2301587761 0.2390332368 24.8640309793 1.7699103619
0.0095 0.0005 0.792 0.198 0.0077902772 0.0017985986 0.6182959056 0.1787335234 12.1820771031 0.6047537958 4.5905521688 0.2996256736 17.3987154547 1.0849115914
0.0095 0.001 0.7916 0.1979 0.0072070478 0.0016369483 1.1811270314 0.0428028154 12.0906087677 0.9141115900 4.6156805154 0.1947780841 17.8946233623 1.1533294378
0.0095 0.0015 0.7912 0.1978 0.0076236402 0.0010406474 1.6957674469 0.2464745212 11.7206830314 0.6209818304 4.3829126728 0.2553093403 17.8069867913 1.1238063393
0.0095 0.002 0.7908 0.1977 0.0083735065 0.0014764071 2.4331762402 0.4167699039 11.7438395720 0.7406329102 4.5303763913 0.5049176528 18.7157657100 1.6637968740
0.0095 0.0025 0.7904 0.1976 0.0075403217 0.0024348389 2.8732574436 0.4517469476 11.5250102632 0.7323619783 4.5019416832 0.1408121833 18.9077497117 1.3273559481
0.0095 0.003 0.79 0.1975 0.0078735956 0.0029622031 3.3315238207 0.2295513546 11.6193731662 0.5811715058 4.3564617816 0.2507817909 19.3152323641 1.0644668544
0.0095 0.0035 0.7896 0.1974 0.0074986625 0.0026347614 3.9780067455 0.3100558783 11.6390562257 0.8754274975 4.3690259549 0.2760160320 19.9935875886 1.4641341692
0.0095 0.004 0.7892 0.1973 0.0083735065 0.0029268393 4.4153601728 0.5844885698 11.5053272037 0.8188988999 4.3015761823 0.2620174068 20.2306370653 1.6683317158
0.0095 0.0045 0.7888 0.1972 0.0069570924 0.0019108833 4.9472765034 1.0939466533 11.5458511498 1.0144335739 4.3974606630 0.1945534524 20.8975454086 2.3048445629
0.0095 0.005 0.7884 0.1971 0.0086234619 0.0020340631 5.4282743476 0.2577551919 11.2494474299 0.4007587088 4.2070142463 0.2337426808 20.8933594857 .8942906446
0.0005 0.01 0.7916 0.1979 0.0002916147 0.0003332739 9.9618381494 0.8528516874 10.7261096121 0.4473259901 4.1627090035 0.3306096881 24.8509483797 1.6311206395
0.0095 0.0055 0.7879999999999999 0.19699999999999998 0.0092483504 0.0034514369 6.0183832340 0.4324631599 11.4972224145 0.3030765686 4.2665287515 0.2291706802 21.7913827504 .9681618456
0.0095 0.006 0.7876 0.1969 0.0076236402 0.0014574780 6.5975810161 0.7895674894 11.2616046137 0.7528422488 4.2658674792 0.3829765704 22.1326767492 1.9268437866
0.0095 0.0065 0.7872 0.1968 0.0080818918 0.0016113026 6.9549196792 0.5006177174 11.2013976081 0.6454966172 4.2916570981 0.2235061178 22.4560562772 1.3712317550
0.0095 0.006999999999999999 0.7868 0.1967 0.0077902772 0.0021176665 7.3686323807 1.3145679563 11.2054500027 0.5068506022 4.2156107859 0.0781309360 22.7974834465 1.9016671610
0.0095 0.0075 0.7864 0.1966 0.0060405892 0.0013434700 7.4486471450 0.2043385682 10.7394246229 0.4381178318 4.2473518554 0.4122776794 22.4414642125 1.0560775494
0.0095 0.008 0.7859999999999999 0.1965 0.0079152549 0.0012073994 8.2706169959 0.5121120561 10.9374130452 0.5830851873 4.2169333305 0.2408556629 23.4328786265 1.3372603057
0.0095 0.0085 0.7856 0.1964 0.0077069587 0.0026215545 9.0016609784 0.7376996763 10.7440559310 0.8238116291 4.0919528695 0.1821370032 23.8453767376 1.7462698631
0.0095 0.009000000000000001 0.7852 0.1963 0.0075819810 0.0016788207 9.1425960745 0.6189106867 10.8285773043 0.4950438376 4.0846788745 0.1514068051 24.0634342343 1.2670401501
0.0095 0.0095 0.7848 0.1962 0.0066654778 0.0030726334 9.5453976719 1.2570362378 10.4094439192 0.3138416124 4.0198741910 0.2033194514 23.9813812599 1.7772699350
0.0095 0.01 0.7844 0.1961 0.0069987517 0.0026557559 9.9009178176 0.4965717998 10.9212034667 0.6704908256 4.1594026421 0.3635193624 24.9885226781 1.5332377437
0.001 0.0 0.7992 0.1998 0.0012081178 0.0010339550 0.0000000000 0.0000000000 11.8955149130 0.7599844688 4.7968691202 0.2722772052 16.6935921510 1.0332956290
0.01 0.0 0.792 0.198 0.0079985733 0.0023358910 0.0000000000 0.0000000000 11.9881410755 0.8989883840 4.6348574115 0.3687362389 16.6309970603 1.2700605139
0.01 0.0005 0.7916 0.1979 0.0086234619 0.0032118163 0.6055662840 0.0351684522 12.1369218489 0.7294769734 4.5654238221 0.1617294098 17.3165354169 .9295866517
0.01 0.001 0.7912 0.1978 0.0084151657 0.0015939762 1.1820362901 0.1952684627 11.9522484375 0.6337387168 4.4563138959 0.2226200410 17.5990137892 1.0532211967
0.01 0.0015 0.7908 0.1977 0.0078735956 0.0018889604 1.7548692614 0.2611963282 11.8804631616 0.7595433570 4.4444109949 0.1408618612 18.0876170135 1.1634905068
0.01 0.002 0.7904 0.1976 0.0082485287 0.0020340631 2.2122263798 0.1397539768 11.6535290636 1.0073960173 4.4139924700 0.4192904300 18.2879964421 1.5684744872
0.01 0.0025 0.79 0.1975 0.0077486179 0.0023477484 3.0605647327 0.4816977564 11.6575814582 0.7177556444 4.4893775099 0.3835926446 19.2152723187 1.5853937938
0.01 0.003 0.7896 0.1974 0.0084568249 0.0025354018 3.3215219752 0.4602897016 11.7056312800 0.4290213973 4.3577843262 0.1459001044 19.3933944063 1.0377466051
0.01 0.0035 0.7892 0.1973 0.0082068695 0.0015498132 4.1062122201 0.4514686835 11.6060581554 0.6770625593 4.4543300791 0.2890418035 20.1748073241 1.4191228595
0.01 0.004 0.7888 0.1972 0.0070820701 0.0013690622 4.4426379334 0.5569356037 11.7357347828 0.3003350648 4.4417659057 0.1874377415 20.6272206920 1.0460774722
0.01 0.0045 0.7884 0.1971 0.0082901880 0.0004858260 5.1745911746 0.6241357198 11.7774165559 0.3307496612 4.3300108904 0.0079352674 21.2903088089 .9633064744
0.001 0.0005 0.7988 0.1997 0.0006248885 0.0003726115 0.5846533343 0.0802211478 12.0801883244 0.5673895894 4.6480828571 0.2464834213 17.3135494043 .8944667700
0.01 0.005 0.7879999999999999 0.19699999999999998 0.0072903663 0.0022511412 5.4155447260 0.7271204749 11.1012455700 0.1830465581 4.3392687023 0.2553093403 20.8633493646 1.1677275145
0.01 0.0055 0.7876 0.1969 0.0075819810 0.0019108833 6.1584090714 0.8320308210 11.0757733753 0.4367418100 4.3055438160 0.1825590613 21.5473082437 1.4532425756
0.01 0.006 0.7872 0.1968 0.0079152549 0.0010539046 6.3466256191 0.3984586934 11.4937489334 0.5794504980 4.3194305339 0.1256486938 22.1677203413 1.1046117898
0.01 0.0065 0.7868 0.1967 0.0079985733 0.0022756775 6.9494641271 0.4256884649 10.9663587209 0.7715038610 4.1144361271 0.1883221722 22.0382575484 1.3877901756
0.01 0.006999999999999999 0.7864 0.1966 0.0071653886 0.0033597083 7.0913084819 0.5507256080 11.0526168347 0.2587322469 4.2189171473 0.3352852618 22.3700078525 1.1481028250
0.01 0.0075 0.7859999999999999 0.1965 0.0076652994 0.0014527072 7.7332451133 0.8874290233 10.9906730886 0.1873749084 4.2519807613 0.2541901744 22.9835642626 1.3304468133
0.01 0.008 0.7856 0.1964 0.0075403217 0.0013014761 8.1205893130 0.3502428574 10.9640430669 0.1908975546 4.1739506323 0.2131144217 23.2661233339 .7555563098
0.01 0.0085 0.7852 0.1963 0.0080818918 0.0023477484 8.7643444617 0.8268236747 11.1863458567 0.4591276920 4.2162720582 0.3229934344 24.1750442684 1.6112925495
0.01 0.009000000000000001 0.7848 0.1962 0.0088734173 0.0022603735 9.2098812172 0.5692104613 10.9316239100 0.6903077004 4.0648407060 0.1414319036 24.2152192505 1.4032104388
0.01 0.0095 0.7844 0.1961 0.0092483504 0.0017595788 9.9427437171 0.9466251948 10.5680662224 0.3216384307 4.0383898148 0.1984522072 24.5584481047 1.4684754115
0.001 0.001 0.7984 0.1996 0.0007082070 0.0003332739 1.2193158962 0.1183294594 11.9447225618 1.2564829412 4.5839394460 0.2716404791 17.7486861110 1.6467861536
0.01 0.01 0.784 0.196 0.0080402326 0.0020169267 10.1646028361 0.9957175572 10.6577978172 0.6001186268 3.9729238591 0.5227916770 24.8033647450 2.1206447877
0.001 0.0015 0.7979999999999999 0.1995 0.0009581624 0.0005650934 1.7348655704 0.2317165079 11.8173615885 0.2171226697 4.3974606630 0.1228614712 17.9506459843 .5722657422
0.001 0.002 0.7976 0.1994 0.0011664586 0.0007263536 2.3267929741 0.2706110273 11.7021577989 0.5658849260 4.4318468215 0.1590686312 18.4619640531 .9962909381
0.001 0.0025 0.7972 0.1993 0.0008748440 0.0006122632 2.7432334517 0.5231707282 11.7658382856 0.6809105856 4.4073797472 0.2614493648 18.9173263285 1.4661429418
0.001 0.003 0.7968 0.1992 0.0009581624 0.0004999108 3.4560922605 0.3341027702 11.5394831011 0.5549193310 4.3267045290 0.4472977877 19.3232380530 1.3368197997
0.001 0.0035 0.7964 0.1991 0.0004582516 0.0003117492 4.0434733708 0.3283720737 11.2899713760 0.5166633664 4.5164896734 0.2057396499 19.8503926718 1.0510868392
0.0 0.0025 0.7979999999999999 0.1995 0.0000000000 0.0000000000 2.8623463394 0.3015998859 11.7316823882 0.7420217067 4.6381637729 0.3726760673 19.2321925005 1.4162976599
0.001 0.004 0.7959999999999999 0.19899999999999998 0.0009165032 0.0008578162 4.5626600798 0.8337976505 11.3102333490 1.0366632623 4.3042212715 0.1985755625 20.1780312035 2.0698942915
0.001 0.0045 0.7956 0.1989 0.0009581624 0.0003332739 5.0291097850 0.7162142411 11.6772645177 0.7351554327 4.4887162376 0.2983972388 21.1960487027 1.7501001865
0.001 0.005 0.7952 0.1988 0.0007498662 0.0006768825 5.1882300548 0.5452944944 11.3281796680 0.5221093868 4.3048825437 0.2551517186 20.8220421327 1.3232324823
0.001 0.0055 0.7948 0.1987 0.0008331847 0.0002634761 5.9256388481 0.6499412625 11.2286065434 0.4878616547 4.2566096673 0.2667018583 21.4116882435 1.4047682516
0.001 0.006 0.7944 0.1986 0.0009998217 0.0005526722 6.2738849244 0.6863066242 11.3970703763 0.4120563095 4.2440454940 0.3431130245 21.9160006164 1.4420286304
0.001 0.0065 0.794 0.1985 0.0009581624 0.0007263536 7.5004748900 0.8469567724 11.1695573648 0.8550723119 4.2169333305 0.1701205678 22.8879237477 1.8728760057
0.001 0.006999999999999999 0.7936 0.1984 0.0009581624 0.0005650934 7.1149492077 0.6197383398 11.2882346354 0.7657378156 4.1673379095 0.2241547218 22.5714799150 1.6101959706
0.001 0.0075 0.7932 0.1983 0.0007915255 0.0008078026 8.0805819308 0.7314781264 11.1047190511 0.3547299356 4.1666766372 0.3617201684 23.3527691446 1.4487360330
0.001 0.008 0.7928 0.1982 0.0006665478 0.0011604920 8.5870390182 1.0529733786 11.1672417107 0.7320177699 4.2149495136 0.3966178615 23.9698967903 2.1827695020
0.001 0.0085 0.7924 0.1981 0.0007082070 0.0004999108 8.7761648246 0.9223594674 11.0190398508 0.2646692306 4.1871760779 0.2060200130 23.9830889603 1.3935486218
0.0 0.003 0.7976 0.1994 0.0000000000 0.0000000000 3.4188126544 0.3635670595 11.5684287769 0.2785193774 4.3743161332 0.1325846799 19.3615575645 .7746711168
0.001 0.009000000000000001 0.792 0.198 0.0007082070 0.0006234984 9.2462515646 1.1981725051 10.7955792339 0.2257198570 4.1653540926 0.1371498477 24.2078930981 1.5616657082
0.001 0.0095 0.7916 0.1979 0.0007915255 0.0004081755 9.4808403052 0.7338027425 10.5425940277 0.2563063996 4.0549216218 0.1267574618 24.0791474802 1.1172747794
0.001 0.01 0.7912 0.1978 0.0006665478 0.0008895978 9.9654751842 1.2623706956 10.9860417804 0.4105896919 4.1164199439 0.3936653357 25.0686034563 2.0675153210
0.0015 0.0 0.7988 0.1997 0.0013330956 0.0008578162 0.0000000000 0.0000000000 12.4066955471 0.3961968382 4.7056135455 0.3123389959 17.1136421882 .7093936503
0.0015 0.0005 0.7984 0.1996 0.0012081178 0.0012469967 0.6110218361 0.1325897463 12.0304017621 0.2827896233 4.5290538467 0.4388058557 17.1716855627 .8554322220
0.0015 0.001 0.7979999999999999 0.1995 0.0014580733 0.0010863400 1.1765807380 0.1909356640 11.7108415016 0.3055961567 4.7023071841 0.3045989814 17.5911874970 .8022171421
0.0015 0.0015 0.7976 0.1994 0.0012497771 0.0007904284 1.7766914699 0.1609567659 12.0205602323 0.3593444477 4.6394863175 0.1764197112 18.4379877968 .6975113532
0.0015 0.002 0.7972 0.1993 0.0016663694 0.0009499767 2.2213189667 0.1150993646 11.7311034747 0.4863342150 4.5773267232 0.2703495889 18.5314155340 .8727331452
0.0015 0.0025 0.7968 0.1992 0.0012081178 0.0013537649 2.8768944784 0.4959720671 12.0084030485 0.4907274731 4.4417659057 0.2971931548 19.3282715504 1.2852464599
0.0015 0.003 0.7964 0.1991 0.0011247994 0.0009716520 3.2587831259 0.2598253427 11.6315303500 0.6113129362 4.4311855492 0.1384824783 19.3226238245 1.0105924092
0.0 0.0035 0.7972 0.1993 0.0000000000 0.0000000000 3.8343438733 0.3924628448 11.5493246309 0.8834683059 4.4225890096 0.4972064016 19.8062575138 1.7731375523
0.0015 0.0035 0.7959999999999999 0.19899999999999998 0.0011247994 0.0007726637 3.9052660507 0.3632030373 11.5979533661 1.0890678856 4.5674076390 0.0771849515 20.0717518552 1.5302285381
0.0015 0.004 0.7956 0.1989 0.0018330064 0.0014764071 4.6826822261 0.5556753515 11.6187942527 0.4144147456 4.4549913513 0.3182252185 20.7583008365 1.2897917227
0.0015 0.0045 0.7952 0.1988 0.0009165032 0.0006234984 4.8654432218 0.7650837783 11.5857961823 0.3844020616 4.4834260594 0.3939984329 20.9355819667 1.5441077712
0.0015 0.005 0.7948 0.1987 0.0012914363 0.0016538245 5.6019427564 0.3019724615 11.3270218410 0.5562078619 4.3756386777 0.1537568259 21.3058947114 1.0135909738
0.0015 0.0055 0.7944 0.1986 0.0011247994 0.0010734834 5.7146908333 0.8156004787 11.1290334187 0.9797324081 4.3128178111 0.1660623099 21.1576668625 1.9624686801
0.0015 0.006 0.794 0.1985 0.0007915255 0.0005526722 6.5348421669 1.3637498127 11.3964914628 0.5865328213 4.3458814251 0.2448886877 22.2780065803 2.1957239939
0.0015 0.0065 0.7936 0.1984 0.0015413917 0.0009716520 6.9076382276 0.5957858122 11.0948775213 0.8074297547 4.2480131276 0.1914905688 22.2520702682 1.5956777877
0.0015 0.006999999999999999 0.7932 0.1983 0.0009581624 0.0006768825 7.1149492077 0.7575385475 11.4121221277 0.8306842115 4.0793886962 0.2519924638 22.6074181940 1.8408921053
0.0015 0.0075 0.7928 0.1982 0.0013747548 0.0011363125 8.6243186243 0.8801135609 11.4445412846 0.5210787656 4.1997402512 0.3479423464 24.2699749149 1.7502709854
0.0015 0.008 0.7924 0.1981 0.0010831401 0.0011604920 8.1933300077 0.7131602849 11.1400327755 0.5971806492 4.1395644737 0.2559046831 23.4740103970 1.5674061092
0.0 0.004 0.7968 0.1992 0.0000000000 0.0000000000 4.2980658025 0.2947232675 11.5771124796 0.7590136844 4.4530075345 0.2685254038 20.3281858166 1.3222623557
0.0015 0.0085 0.792 0.198 0.0014164140 0.0007636264 8.7898037049 0.7436513221 11.1886615108 0.6827312422 4.3075276329 0.0880659771 24.2874092626 1.5152121678
0.0015 0.009000000000000001 0.7916 0.1979 0.0010414809 0.0006970924 9.2662552557 1.4264573581 11.0173031103 0.7441811084 4.0979043201 0.1725705281 24.3825041670 2.3439060870
0.0015 0.0095 0.7912 0.1978 0.0009998217 0.0007636264 9.7345234783 0.5161963337 10.9507280560 0.4804828728 4.1488222856 0.1710843152 24.8350736416 1.1685271481
0.0015 0.01 0.7908 0.1977 0.0015830510 0.0009716520 10.3300879167 0.8678615748 10.7446348445 0.7332894371 4.1058395874 0.3028424901 25.1821453996 1.9049651540
0.002 0.0 0.7984 0.1996 0.0014997325 0.0005526722 0.0000000000 0.0000000000 12.2208643086 0.5971402411 4.5779879954 0.5969146310 16.8003520365 1.1946075443
0.002 0.0005 0.7979999999999999 0.1995 0.0014580733 0.0008738515 0.5628311258 0.1272182555 11.8219928966 0.4568269605 4.6236157828 0.3423730445 17.0098978785 .9272921120
0.002 0.001 0.7976 0.1994 0.0015830510 0.0009352475 1.2584140196 0.1537050641 12.0830828920 0.3316643982 4.5839394460 0.1874843945 17.9270194086 .6737891043
0.002 0.0015 0.7972 0.1993 0.0014164140 0.0004858260 1.7003137404 0.2366169939 11.8057833181 1.1045609190 4.4933451436 0.4310967839 18.0008586161 1.7727605228
0.002 0.002 0.7968 0.1992 0.0015413917 0.0006234984 2.3567985107 0.4983401240 11.8468861777 0.8513406969 4.4311855492 0.3811453190 18.6364116293 1.7314496383
0.002 0.0025 0.7964 0.1991 0.0010414809 0.0010863400 2.7959704554 0.5050438875 11.9285129834 0.4913335557 4.4847486039 0.1053562605 19.2102735236 1.1028200437
0.0 0.0045 0.7964 0.1991 0.0000000000 0.0000000000 4.9281820710 0.3129224034 11.2726039705 0.9202401665 4.3386074300 0.3260119287 20.5393934715 1.5591744986
0.002 0.003 0.7959999999999999 0.19899999999999998 0.0014164140 0.0013791661 3.4806422450 0.3226830841 11.6975264908 0.6808219847 4.5059093169 0.2691435046 19.6854944667 1.2740277395
0.002 0.0035 0.7956 0.1989 0.0018746656 0.0010863400 3.9507289850 0.5807878727 11.4225425710 0.7130315871 4.3511716033 0.2556653440 19.7263178249 1.5505711438
0.002 0.004 0.7952 0.1988 0.0018330064 0.0007636264 4.3271620804 0.7819074885 11.5933220580 1.0094459041 4.4702006138 0.1604045377 20.3925177586 1.9525215567
0.002 0.0045 0.7948 0.1987 0.0017913472 0.0006768825 5.0563875456 0.3289154533 11.6193731662 0.7902235221 4.3862190342 0.3002088758 21.0637710932 1.4200247337
0.002 0.005 0.7944 0.1986 0.0015413917 0.0010734834 5.6574075361 0.7185007923 11.8034676641 0.5167256343 4.4179601036 0.3255287012 21.8803766955 1.5618286112
0.002 0.0055 0.794 0.1985 0.0016247102 0.0004858260 5.9792851105 0.4683662004 11.5834805283 0.3099085778 4.2189171473 0.4223661544 21.7833074963 1.2011267586
0.002 0.006 0.7936 0.1984 0.0018746656 0.0012358127 6.8085290309 1.1186409719 11.4868019712 0.3130546763 4.3425750637 0.4256785897 22.6397807314 1.8586100506
0.002 0.0065 0.7932 0.1983 0.0014164140 0.0004858260 6.7630660967 0.7055894262 11.1029823105 0.8708013942 4.3042212715 0.3687836715 22.1716860927 1.9456603179
0.002 0.006999999999999999 0.7928 0.1982 0.0015413917 0.0007726637 7.8714524333 0.5913006472 11.2552365651 0.3902169116 4.1726280877 0.3605238035 23.3008584778 1.3428140260
0.002 0.0075 0.7924 0.1981 0.0010414809 0.0007904284 8.0060227187 0.4877899550 10.8528916719 0.8356800573 4.1104684934 0.2052885686 22.9704243649 1.5295490093
