# Supplementary material for: Multipressure Sampling for Improving the Performance of MOF-based Electronic Noses
Source: ACS Sens. 2024 Jul 12;9(7):3531–9. doi: 10.1021/acssensors.4c00199 (PMC11287752; doi:10.1021/acssensors.4c00199)
Supplement: Supplementary file 2 — se4c00199_si_002.zip [file se4c00199_si_002.zip › Multiplex_Adsorption_Data/Hydrogen_1bar/ZIF-8_v2_EQeq.csv]

H2_comp CO2_comp N2_comp O2_comp H2_mass H2_error CO2_mass CO2_error N2_mass N2_error O2_mass O2_error total_mass total_error
0.0 0.0 0.8 0.2 0.0000000000 0.0000000000 0.0000000000 0.0000000000 8.2564690498 0.5520537190 2.6946752264 0.1639713976 10.9511442762 .7160251166
0.0 0.0005 0.7996 0.1999 0.0000000000 0.0000000000 0.0813536629 0.0164286699 8.3472417460 0.5024697192 2.7025835124 0.0605558609 11.1311789213 .5794542500
0.0 0.005 0.7959999999999999 0.19899999999999998 0.0000000000 0.0000000000 0.9532877236 0.0591686565 8.2031336804 0.2935865073 2.6858882420 0.1510066561 11.8423096460 .5037618199
0.002 0.008 0.792 0.198 0.0011624924 0.0003422385 1.5066537279 0.0898175428 8.2418531072 0.2938247027 2.6756367601 0.0801710343 12.4253060876 .4641555183
0.002 0.0085 0.7916 0.1979 0.0012547537 0.0007343907 1.6190184406 0.0905226821 8.2272371646 0.5241290967 2.6478113094 0.1305819340 12.4953216683 .7459681035
0.002 0.009000000000000001 0.7912 0.1978 0.0010333266 0.0005005973 1.7507147167 0.2006700766 8.0654361158 0.3901476287 2.7019977134 0.1356602136 12.5191818725 .7269785162
0.002 0.0095 0.7908 0.1977 0.0009226130 0.0003870579 1.7627969439 0.1490598446 8.3744222708 0.4517576897 2.6085627790 0.1770857764 12.7467046067 .7782903686
0.002 0.01 0.7904 0.1976 0.0012916583 0.0009114745 1.9396002014 0.1063541054 8.2018515801 0.1325411379 2.6100272764 0.0930554144 12.7527707162 .3328621322
0.0025 0.0 0.7979999999999999 0.1995 0.0011440402 0.0004459190 0.0000000000 0.0000000000 8.1482597906 0.3788482735 2.6079769800 0.1645396563 10.7573808108 .5438338488
0.0025 0.0005 0.7976 0.1994 0.0013470150 0.0007250588 0.0966578173 0.0185435839 8.2221087637 0.4253018466 2.6961397238 0.2958893696 11.0162533198 .7404598589
0.0025 0.001 0.7972 0.1993 0.0014577286 0.0004272007 0.1872745211 0.0137168610 8.3423697651 0.5880587749 2.6486900079 0.2797065828 11.1797920227 .8819094194
0.0025 0.0015 0.7968 0.1992 0.0012916583 0.0002609544 0.2980282702 0.0428498154 8.3692938699 0.7585031512 2.7175213859 0.1865436302 11.3861351843 .9881575512
0.0025 0.002 0.7964 0.1991 0.0014577286 0.0012206418 0.3797846740 0.0473524664 8.2285192649 0.2026854080 2.7169355870 0.1716340976 11.3266972545 .4228926138
0.0 0.0055 0.7956 0.1989 0.0000000000 0.0000000000 1.0161153049 0.0515508359 8.1654399336 0.1512782652 2.6741722627 0.1405551337 11.8557275012 .3433842348
0.0025 0.0025 0.7959999999999999 0.19899999999999998 0.0015315377 0.0007436055 0.4716096005 0.0523501213 8.3144199802 0.5517263269 2.6410746214 0.1861661360 11.4286357398 .7909861897
0.0025 0.003 0.7956 0.1989 0.0014946331 0.0008918381 0.5694756405 0.0564642175 8.1708247546 0.4560385636 2.6782728555 0.1677616137 11.4200678837 .6811562329
0.0025 0.0035 0.7952 0.1988 0.0013285628 0.0004609373 0.6629115306 0.0811660325 8.4303218408 0.4096645488 2.6891101363 0.1965388257 11.7836720705 .6878303443
0.0025 0.004 0.7948 0.1987 0.0012732060 0.0006434523 0.7603748298 0.0660593307 8.3682681898 0.3184361192 2.7189858834 0.1619879779 11.8489021090 .5471268801
0.0025 0.0045 0.7944 0.1986 0.0014208241 0.0004895938 0.8469641245 0.0267875689 8.3380106244 0.4301520975 2.6791515539 0.1362105411 11.8655471269 .5936398013
0.0025 0.005 0.794 0.1985 0.0013101105 0.0003940325 0.9202629693 0.0909160276 8.1423621295 0.3257257321 2.6308231395 0.0756928427 11.6947583488 .4927286349
0.0025 0.0055 0.7936 0.1984 0.0011255879 0.0003578026 1.0535702091 0.0412608009 8.1646706735 0.4483976508 2.5822018257 0.0993857618 11.8015682962 .5894020161
0.0025 0.006 0.7932 0.1983 0.0013654673 0.0009998333 1.1337156493 0.0975930219 8.1036427026 0.5246421810 2.6425391188 0.1065703401 11.8812629380 .7298053763
0.0025 0.0065 0.7928 0.1982 0.0013101105 0.0007136995 1.2654119254 0.0900411942 8.0664617960 0.3327719731 2.6410746214 0.1735250834 11.9742584533 .5970519502
0.0025 0.006999999999999999 0.7924 0.1981 0.0013101105 0.0007417717 1.3471683293 0.1096165752 8.1654399336 0.2942263319 2.6029976888 0.0664978588 12.1169160622 .4710825376
0.0 0.006 0.7952 0.1988 0.0000000000 0.0000000000 1.1377430583 0.0970931397 8.2831367346 0.3300260471 2.6803231518 0.1583110180 12.1012029447 .5854302048
0.0025 0.0075 0.792 0.198 0.0013654673 0.0006539498 1.4667823782 0.1071502757 8.1590294325 0.3605685281 2.6021189904 0.0474967012 12.2292962684 .5158694548
0.0025 0.008 0.7916 0.1979 0.0013101105 0.0004272007 1.5372620367 0.1576482449 8.1100532038 0.5155193490 2.6208645572 0.1657262433 12.2694899082 .8393210379
0.0025 0.0085 0.7912 0.1978 0.0014392764 0.0005296795 1.5847854636 0.0818664388 8.2915985961 0.2922621642 2.6387314255 0.1412419488 12.5165547616 .5159002313
0.0025 0.009000000000000001 0.7908 0.1977 0.0012732060 0.0003174647 1.6951364717 0.1290129432 7.9305591718 0.4207870919 2.5962610008 0.1976010266 12.2232298503 .7477185264
0.0025 0.0095 0.7904 0.1976 0.0009595176 0.0002998138 1.7615887211 0.0691683323 8.2977526772 0.1186978335 2.6261367478 0.1033964209 12.6864376637 .2915624005
0.0025 0.01 0.79 0.1975 0.0013285628 0.0003799553 1.9049644835 0.0552210508 8.3167277606 0.4583264262 2.6524977011 0.1316601901 12.8755185080 .6455876224
0.003 0.0 0.7976 0.1994 0.0018083216 0.0003422385 0.0000000000 0.0000000000 8.2769826535 0.3351142187 2.6940894275 0.1580094295 10.9728804026 .4934658867
0.003 0.0005 0.7972 0.1993 0.0018083216 0.0004459190 0.0845755902 0.0291535460 8.4180136786 0.5356304807 2.6454681136 0.0810141116 11.1498657040 .6462440573
0.003 0.001 0.7968 0.1992 0.0018636784 0.0008841695 0.1824416302 0.0267875689 8.2746748731 0.6421998962 2.7213290792 0.0863810180 11.1803092609 .7562526526
0.003 0.0015 0.7964 0.1991 0.0016791557 0.0007417717 0.2851405612 0.0624754872 8.4351938217 0.2496346271 2.6580627913 0.0973731098 11.3800763299 .4102249958
0.0 0.0065 0.7948 0.1987 0.0000000000 0.0000000000 1.2291652439 0.0913645062 8.3554471875 0.3419532203 2.6683142731 0.0629563571 12.2529267045 .4962740836
0.003 0.002 0.7959999999999999 0.19899999999999998 0.0014392764 0.0003422385 0.3564257015 0.0675837161 8.1872356375 0.3726389410 2.6504474048 0.1578877635 11.1955480202 .5984526591
0.003 0.0025 0.7956 0.1989 0.0016607035 0.0008496059 0.4752342686 0.1080967394 8.2423659473 0.6180295497 2.6448823146 0.0845054343 11.3641432340 .8114813293
0.003 0.003 0.7952 0.1988 0.0019005829 0.0007436055 0.5928346131 0.0463134531 8.2495457086 0.2464440773 2.6548408970 0.1071451764 11.4991218016 .4006463123
0.003 0.0035 0.7948 0.1987 0.0014392764 0.0004754815 0.6814376123 0.0865508853 8.3254460421 0.4930967479 2.6498616058 0.1417173489 11.6581845366 .7218404636
0.003 0.004 0.7944 0.1986 0.0018267738 0.0004109514 0.7539309753 0.1080547170 8.0774878580 0.3174368316 2.6595272887 0.1326029417 11.4927728958 .5585054417
0.003 0.0045 0.794 0.1985 0.0017160603 0.0004754815 0.8368956019 0.0464533309 8.1254384065 0.6883120306 2.6601130876 0.1106462439 11.6241631563 .8458870869
0.003 0.005 0.7936 0.1984 0.0016053467 0.0005788248 0.9339561601 0.0876976992 8.3608320084 0.4911000201 2.6712432679 0.1285291516 11.9676367831 .7079056957
0.003 0.0055 0.7932 0.1983 0.0015684422 0.0004207763 1.0511537636 0.1002816768 8.2126212220 0.2576203591 2.6788586544 0.1285211417 11.9442020822 .4868439539
0.003 0.006 0.7928 0.1982 0.0015315377 0.0009159461 1.1381457993 0.0571494880 8.2082620813 0.2979305216 2.6475184100 0.0929077893 11.9954578283 .4489037450
0.003 0.0065 0.7924 0.1981 0.0021589145 0.0008301467 1.2207076849 0.0875496111 8.0164598871 0.2523652688 2.6240864515 0.1550365401 11.8634129380 .4957815667
0.0 0.006999999999999999 0.7944 0.1986 0.0000000000 0.0000000000 1.3564313701 0.0907231438 8.2667258517 0.2585009130 2.7181071849 0.1663194571 12.3412644067 .5155435139
0.003 0.006999999999999999 0.792 0.198 0.0016791557 0.0006943544 1.3109216478 0.1506918484 8.0685131564 0.3471984232 2.6750509612 0.0829190102 12.0561649211 .5815036362
0.003 0.0075 0.7916 0.1979 0.0018636784 0.0006642814 1.4184534696 0.1131293397 8.3136507200 0.1048328442 2.6428320183 0.2065354684 12.3767998863 .4251619337
0.003 0.008 0.7912 0.1978 0.0016976080 0.0007705890 1.4659768964 0.1040911900 8.1728761150 0.3018995141 2.5965539002 0.1034229685 12.2371045196 .5101842616
0.003 0.0085 0.7908 0.1977 0.0018452261 0.0011374738 1.6367390404 0.1661402647 8.1672348740 0.3601853804 2.6278941447 0.0658756915 12.4337132852 .5933388104
0.003 0.009000000000000001 0.7904 0.1976 0.0017345125 0.0010464238 1.7487010122 0.0924235537 8.1236434662 0.3621188542 2.6281870442 0.1658814690 12.5022660351 .6214703007
0.003 0.0095 0.79 0.1975 0.0015315377 0.0006018945 1.8207916343 0.1019308510 8.3472417460 0.4302590832 2.6706574690 0.1942928347 12.8402223870 .7270846634
0.003 0.01 0.7896 0.1974 0.0014392764 0.0005296795 1.8832164746 0.1802984268 8.0015875245 0.1095726991 2.6568911934 0.0861622459 12.5431344689 .3765630513
0.0035 0.0 0.7972 0.1993 0.0016791557 0.0009365318 0.0000000000 0.0000000000 8.3903203137 0.3892297505 2.7222077776 0.1381219049 11.1142072470 .5282881872
0.0035 0.0005 0.7968 0.1992 0.0019190351 0.0009580971 0.0849783311 0.0151550498 8.3092915793 0.5289641632 2.6472255105 0.2144504311 11.0434144560 .7595277412
0.0035 0.001 0.7964 0.1991 0.0017898693 0.0004754815 0.1892882256 0.0309875040 8.0833855190 0.4506618595 2.6577698918 0.0962637216 10.9322335057 .5783885666
0.0 0.0075 0.794 0.1985 0.0000000000 0.0000000000 1.3773738972 0.0789618713 7.9931256630 0.3604415871 2.6276012452 0.1065349139 11.9981008054 .5459383723
0.0035 0.0015 0.7959999999999999 0.19899999999999998 0.0021404623 0.0007776265 0.2867515248 0.0270286860 8.1826200767 0.4378026681 2.7374385507 0.0695449712 11.2089506145 .5351539518
0.0035 0.002 0.7956 0.1989 0.0016791557 0.0005764671 0.3854230467 0.0434213721 8.4016027957 0.2109699724 2.6984829197 0.1680395747 11.4871879178 .4230073863
0.0035 0.0025 0.7952 0.1988 0.0021220100 0.0008887786 0.4853027913 0.0691026409 8.1815943965 0.1698159055 2.7110775974 0.1477259084 11.3800967952 .3875332334
0.0035 0.003 0.7948 0.1987 0.0019743919 0.0011935632 0.5714893451 0.1079285515 8.2098006015 0.2497146848 2.6712432679 0.0848296770 11.4545076064 .4436664765
0.0035 0.0035 0.7944 0.1986 0.0017529648 0.0006704039 0.6617033079 0.0532227859 8.2254422243 0.4907174937 2.6879385384 0.2198705708 11.5768370354 .7644812543
0.0035 0.004 0.794 0.1985 0.0016976080 0.0008301467 0.7579583844 0.0381733799 8.2674951118 0.1984141132 2.6554266959 0.0656878921 11.6825778001 .3031055319
0.0035 0.0045 0.7936 0.1984 0.0018083216 0.0004459190 0.8574353880 0.0973733899 8.2187753031 0.4782370653 2.6609917861 0.1405307170 11.7390107988 .7165870912
0.0035 0.005 0.7932 0.1983 0.0017160603 0.0008463938 0.9629535053 0.1129226896 8.2377503865 0.3479966746 2.6738793633 0.1690047773 11.8762993154 .6307705353
0.0035 0.0055 0.7928 0.1982 0.0023065326 0.0005835117 1.0249756048 0.0876088764 8.2249293842 0.2129392096 2.6943823269 0.2103369072 11.9465938485 .5114685049
0.0035 0.006 0.7924 0.1981 0.0017345125 0.0010847670 1.1063292677 0.1124390292 8.0797956384 0.2139225629 2.6425391188 0.1146820231 11.8303985374 .4421283822
0.0 0.008 0.7936 0.1984 0.0000000000 0.0000000000 1.5296099595 0.0841950067 8.2931371164 0.5273148406 2.6507403042 0.0354880086 12.4734873801 .6469978559
0.0035 0.0065 0.792 0.198 0.0022142713 0.0011901351 1.2839380071 0.1619118622 8.0400505313 0.5250540908 2.6235006525 0.1254020319 11.9497034622 .8135581200
0.0035 0.006999999999999999 0.7916 0.1979 0.0021773668 0.0005033106 1.3419326975 0.0993913640 8.1108224639 0.3663968796 2.6680213736 0.1110610566 12.1229539018 .5773526108
0.0035 0.0075 0.7912 0.1978 0.0020297487 0.0008496059 1.4269110286 0.0587836189 8.0777442780 0.1649289269 2.6586485902 0.1787656501 12.1653336455 .4033278018
0.0035 0.008 0.7908 0.1977 0.0021404623 0.0007231780 1.5565936002 0.1931645478 8.0605641350 0.2863512810 2.6996545176 0.1300763925 12.3189527151 .6103153993
0.0035 0.0085 0.7904 0.1976 0.0019005829 0.0003615890 1.6105608815 0.1078984903 8.2910857560 0.4263314664 2.7342166564 0.0969492858 12.6377638768 .6315408315
0.0035 0.009000000000000001 0.79 0.1975 0.0020482010 0.0010333266 1.6971501762 0.2064203320 8.2492892886 0.3534595702 2.6832521467 0.1831162955 12.6317398125 .7440295243
0.0035 0.0095 0.7896 0.1974 0.0014577286 0.0003578026 1.8203888934 0.1597211736 8.2618538708 0.5226743836 2.6694858710 0.0784052029 12.7531863638 .7611585627
0.0035 0.01 0.7892 0.1973 0.0018083216 0.0002502986 1.8860356610 0.1395739849 8.1205664257 0.4759432354 2.6668497757 0.1106059181 12.6752601840 .7263734370
0.004 0.0 0.7968 0.1992 0.0022142713 0.0002334047 0.0000000000 0.0000000000 8.2569818899 0.3501965655 2.7321663600 0.0882128436 10.9913625212 .4386428138
0.004 0.0005 0.7964 0.1991 0.0018821306 0.0001476181 0.0934358901 0.0158252067 8.3174970207 0.3656431169 2.6885243373 0.1372995803 11.1013393787 .5189155220
0.0 0.0085 0.7932 0.1983 0.0000000000 0.0000000000 1.6294897041 0.0482213915 8.3474981661 0.2965280256 2.6363882297 0.0515835820 12.6133760999 .3963329991
0.004 0.001 0.7959999999999999 0.19899999999999998 0.0023434371 0.0003615890 0.2001622301 0.0184734755 8.4190393588 0.2794136184 2.6451752141 0.1905008858 11.2667202401 .4887495687
0.004 0.0015 0.7956 0.1989 0.0022880804 0.0011157135 0.2795021885 0.0507133805 8.2782647537 0.3328067465 2.7207432802 0.1486406430 11.2807983028 .5332764835
0.004 0.002 0.7952 0.1988 0.0022696281 0.0012709309 0.3809928967 0.0445133474 8.2674951118 0.4504727343 2.6091485779 0.1183342903 11.2599062145 .6145913029
0.004 0.0025 0.7948 0.1987 0.0023249849 0.0013120583 0.4792616777 0.0798605868 8.0854368794 0.1715800779 2.6381456266 0.0592960514 11.2051691686 .3120487744
0.004 0.003 0.7944 0.1986 0.0018636784 0.0006943544 0.5710866042 0.0781192788 8.2554433697 0.1003254693 2.6574769923 0.1274917121 11.4858706446 .3066308146
0.004 0.0035 0.794 0.1985 0.0024726030 0.0003174647 0.6645224943 0.0996651520 8.2872394553 0.3164410374 2.6861811415 0.0890799733 11.6404156941 .5055036274
0.004 0.004 0.7936 0.1984 0.0022142713 0.0003870579 0.7378213391 0.0392625910 8.0085108657 0.5059359195 2.5956752018 0.1078665719 11.3442216779 .6534521403
0.004 0.0045 0.7932 0.1983 0.0024172462 0.0009722083 0.8429367154 0.0413550396 8.1505675710 0.2925949355 2.6750509612 0.0770631838 11.6709724938 .4119853672
0.004 0.005 0.7928 0.1982 0.0023065326 0.0011132694 0.9553014281 0.0351655315 8.0913345405 0.3867201960 2.6363882297 0.1167107959 11.6853307309 .5397097928
0.004 0.0055 0.7924 0.1981 0.0024910552 0.0007652685 1.0430989455 0.0485966609 8.1723632749 0.3964535858 2.6378527271 0.1300869446 11.8558060027 .5759024598
0.0 0.009000000000000001 0.7928 0.1982 0.0000000000 0.0000000000 1.7205091488 0.1473525450 8.2569818899 0.1166460396 2.6762225591 0.1390529297 12.6537135978 .4030515143
0.004 0.006 0.792 0.198 0.0018821306 0.0013234272 1.1325074266 0.0308405932 8.2315963054 0.2885316928 2.6571840928 0.1434621539 12.0231699554 .4641578671
0.004 0.0065 0.7916 0.1979 0.0021220100 0.0010759425 1.2203049440 0.0927878687 8.2913421761 0.4204381799 2.6390243250 0.1622567957 12.1527934551 .6765587868
0.004 0.006999999999999999 0.7912 0.1978 0.0022880804 0.0010267154 1.3286422476 0.1219553727 8.1162072849 0.1320959009 2.6202787582 0.1009615632 12.0674163711 .3560395522
0.004 0.0075 0.7908 0.1977 0.0020482010 0.0009998333 1.4116068742 0.1151867153 8.0874882398 0.4513371590 2.6730006648 0.1662616757 12.1741439798 .7337853833
0.004 0.008 0.7904 0.1976 0.0023987939 0.0006704039 1.5706895319 0.1042468987 8.2462122480 0.5097186783 2.6088556784 0.1889653436 12.4281562522 .8036013245
0.004 0.0085 0.79 0.1975 0.0021035577 0.0004272007 1.6053252498 0.0978386896 8.2054414608 0.4923131323 2.7137136927 0.1686856911 12.5265839610 .7592647137
0.004 0.009000000000000001 0.7896 0.1974 0.0022511758 0.0005904723 1.6947337308 0.0921423313 8.1685169742 0.4374691311 2.6612846856 0.0977143574 12.5267865664 .6279162921
0.004 0.0095 0.7892 0.1973 0.0019928442 0.0005904723 1.7917942891 0.1673852447 8.3726273305 0.1955098175 2.6577698918 0.1108290766 12.8241843556 .4743146111
0.004 0.01 0.7888 0.1972 0.0020297487 0.0004668094 1.9520851695 0.0820089668 8.3080094790 0.4627966277 2.6908675332 0.1032835173 12.9529919304 .6485559212
0.0045 0.0 0.7964 0.1991 0.0024910552 0.0009552499 0.0000000000 0.0000000000 8.1005656621 0.4819916623 2.6721219664 0.1004709263 10.7751786837 .5834178385
0.0 0.0095 0.7924 0.1981 0.0000000000 0.0000000000 1.8473725340 0.1162408213 8.2495457086 0.2351169079 2.6091485779 0.0730864910 12.7060668205 .4244442202
0.0045 0.0005 0.7959999999999999 0.19899999999999998 0.0029154572 0.0003974739 0.0994770037 0.0307352270 8.1992873797 0.2618619961 2.6727077653 0.0429275142 10.9743876059 .3359222112
0.0045 0.001 0.7956 0.1989 0.0023803417 0.0008607540 0.1925101529 0.0346076083 8.2698028922 0.1894831365 2.6557195954 0.0672674762 11.1204129822 .2922189750
0.0045 0.0015 0.7952 0.1988 0.0023434371 0.0008544015 0.2782939658 0.0385791313 8.3695502900 0.4325920927 2.6908675332 0.0884653414 11.3410552261 .5604909669
0.0045 0.002 0.7948 0.1987 0.0022511758 0.0006349294 0.3777709695 0.0499528622 8.1756967355 0.2738172306 2.6756367601 0.1547330049 11.2313556409 .4791380271
0.0045 0.0025 0.7944 0.1986 0.0025279597 0.0014416401 0.4708041187 0.0638010748 8.2236472840 0.5112282662 2.6328734359 0.1446033792 11.3298527983 .7210743603
0.0045 0.003 0.794 0.1985 0.0023434371 0.0007436055 0.5722948269 0.0551857921 8.2236472840 0.2206726540 2.6141278691 0.1240870994 11.4124134171 .4006891510
0.0045 0.0035 0.7936 0.1984 0.0025464120 0.0007966591 0.6802293896 0.1196730217 8.0636411755 0.5467308336 2.6317018380 0.0983723740 11.3781188151 .7655728884
0.0045 0.004 0.7932 0.1983 0.0024910552 0.0009833514 0.7579583844 0.0224381268 8.2677515319 0.5666444409 2.6677284742 0.1507860639 11.6959294457 .7408519830
0.0045 0.0045 0.7928 0.1982 0.0025833165 0.0005219088 0.8562271653 0.0979049805 8.2139033223 0.3115502499 2.6967255228 0.1262610814 11.7694393269 .5362382206
0.0045 0.005 0.7924 0.1981 0.0026202210 0.0007343907 0.9826878097 0.0943823978 8.2531355893 0.3225898700 2.6771012575 0.0855547301 11.9155448775 .5032613886
0.0 0.001 0.7992 0.1998 0.0000000000 0.0000000000 0.1832471121 0.0459901195 8.3369849442 0.4147592455 2.6712432679 0.1147627861 11.1914753242 .5755121511
0.0 0.01 0.792 0.198 0.0000000000 0.0000000000 1.8799945474 0.1204080811 8.2146725824 0.3084911125 2.6727077653 0.0865318465 12.7673748951 .5154310401
0.0045 0.0055 0.792 0.198 0.0023987939 0.0007472596 1.0708880680 0.0997432391 8.3149328203 0.2772829201 2.6902817342 0.0946749718 12.0785014164 .4724483906
0.0045 0.006 0.7916 0.1979 0.0023434371 0.0002761682 1.1671431445 0.0602552081 8.4508354445 0.4422561204 2.6235006525 0.1151299898 12.2438226786 .6179174865
0.0045 0.0065 0.7912 0.1978 0.0026571256 0.0012206418 1.2311789485 0.1288166645 8.0946680010 0.4189046632 2.6662639767 0.1047679785 11.9947680518 .6537099480
0.0045 0.006999999999999999 0.7908 0.1977 0.0024726030 0.0011981188 1.3310586930 0.1015673918 8.2759569733 0.2070947095 2.6217432556 0.1736911211 12.2312315249 .4835513412
0.0045 0.0075 0.7904 0.1976 0.0022511758 0.0014273990 1.4313411785 0.0811260551 8.3031374982 0.8772135383 2.6800302524 0.1725573238 12.4167601049 1.1323243162
0.0045 0.008 0.79 0.1975 0.0028601004 0.0008496059 1.5336373686 0.0996195729 8.2218523437 0.2608809026 2.6765154586 0.2832905854 12.4348652713 .6446406668
0.0045 0.0085 0.7896 0.1974 0.0021958190 0.0006108785 1.6617089765 0.2319228186 8.3167277606 0.5515866377 2.6814947498 0.0970907661 12.6621273059 .8812111009
0.0045 0.009000000000000001 0.7892 0.1973 0.0026571256 0.0011866970 1.7217173715 0.1051763099 8.1287718671 0.4497797646 2.6457610131 0.1185949963 12.4989073773 .6747377678
0.0045 0.0095 0.7888 0.1972 0.0024726030 0.0006108785 1.8501917204 0.0742355390 8.3154456603 0.1922185961 2.6548408970 0.1227860337 12.8229508807 .3898510473
0.0045 0.01 0.7884 0.1971 0.0026017688 0.0008034683 1.9738331784 0.1548621266 8.0603077149 0.2049205305 2.6457610131 0.1591670867 12.6825036752 .5197532121
0.0005 0.0 0.7996 0.1999 0.0002767839 0.0002609544 0.0000000000 0.0000000000 8.2659565915 0.5621073651 2.6076840805 0.1242473937 10.8739174559 .6866157132
0.005 0.0 0.7959999999999999 0.19899999999999998 0.0028416482 0.0008841695 0.0000000000 0.0000000000 8.2982655173 0.4788718326 2.7008261155 0.2089209109 11.0019332810 .6886769130
0.005 0.0005 0.7956 0.1989 0.0031737889 0.0009233508 0.0809509220 0.0308195488 8.3677553497 0.2988172714 2.6861811415 0.0999538523 11.1380612021 .4305140233
0.005 0.001 0.7952 0.1988 0.0026202210 0.0005669380 0.1933156347 0.0596817996 8.3308308631 0.5579841600 2.7324592595 0.1602393072 11.2592259783 .7784722048
0.005 0.0015 0.7948 0.1987 0.0029892663 0.0013539484 0.2988337520 0.0239757719 8.2582639902 0.3865855145 2.6961397238 0.1279806511 11.2562267323 .5398958859
0.005 0.002 0.7944 0.1986 0.0028047437 0.0006241121 0.3946860875 0.0359320732 8.3010861378 0.3078305293 2.6932107290 0.1621086836 11.3917876980 .5064953982
0.005 0.0025 0.794 0.1985 0.0028601004 0.0012623289 0.4780534550 0.0635565473 8.2241601241 0.3351346234 2.6700716700 0.1915786523 11.3751453495 .5915321519
0.005 0.003 0.7936 0.1984 0.0028047437 0.0007250588 0.5493385953 0.0259009687 8.2957013168 0.5075267234 2.6612846856 0.0982397260 11.5091293414 .6323924769
0.005 0.0035 0.7932 0.1983 0.0028601004 0.0008415526 0.6544539716 0.0574100062 8.0833855190 0.4550669147 2.6645065799 0.2143463938 11.4052061709 .7276648673
0.005 0.004 0.7928 0.1982 0.0024541507 0.0011350765 0.7760817251 0.0368766428 8.2018515801 0.3232373774 2.6806160513 0.1146520964 11.6610035072 .4759011931
0.005 0.0045 0.7924 0.1981 0.0024356984 0.0004142522 0.8477696063 0.0814293908 8.1231306261 0.4073300020 2.6290657426 0.0694215024 11.6024016734 .5585951474
0.0005 0.0005 0.7992 0.1998 0.0003321407 0.0003974739 0.0890057401 0.0259009687 8.3836533925 0.4156156844 2.6495687063 0.0723977370 11.1225599796 .5143118640
0.005 0.005 0.792 0.198 0.0022696281 0.0008135752 0.9726192870 0.0970262942 8.1580037523 0.1723325854 2.6861811415 0.1248095521 11.8190738089 .3949820069
0.005 0.0055 0.7916 0.1979 0.0030630753 0.0015543771 1.0257810866 0.0845794257 8.4449377834 0.4112338031 2.6536692991 0.0414636434 12.1274512444 .5388312493
0.005 0.006 0.7912 0.1978 0.0025279597 0.0007156052 1.1006908950 0.1272712241 8.2928806963 0.4566103080 2.6522048017 0.1017672914 12.0483043527 .6863644287
0.005 0.0065 0.7908 0.1977 0.0028970050 0.0014557419 1.2344008757 0.0900916193 8.1444134899 0.2299594641 2.6431249177 0.0631033562 12.0248362883 .3846101815
0.005 0.006999999999999999 0.7904 0.1976 0.0030630753 0.0006744547 1.3242120976 0.1295198723 8.0972322015 0.4039949697 2.6199858587 0.2124924672 12.0444932331 .7466817639
0.005 0.0075 0.79 0.1975 0.0025464120 0.0004609373 1.3938862743 0.0587173589 8.1344131081 0.4259309085 2.6319947375 0.1942027375 12.1628405319 .6793119422
0.005 0.008 0.7896 0.1974 0.0025279597 0.0004303770 1.5433031503 0.1278307501 8.1867227974 0.4314097906 2.5722432433 0.0645868262 12.3047971507 .6242577439
0.005 0.0085 0.7892 0.1973 0.0027678391 0.0009039725 1.6423774131 0.1174623385 8.1585165924 0.5723479230 2.6533763996 0.1188378058 12.4570382442 .8095520398
0.005 0.009000000000000001 0.7888 0.1972 0.0025833165 0.0009971053 1.7438681213 0.1428680434 8.2174932029 0.4455709838 2.6489829074 0.1125801364 12.6129275481 .7020162689
0.005 0.0095 0.7884 0.1971 0.0026755778 0.0012184083 1.7470900485 0.0908303521 8.0477431327 0.3498719740 2.5573053698 0.1196005816 12.3548141288 .5615213160
0.0005 0.001 0.7988 0.1997 0.0003321407 0.0001881769 0.1868717802 0.0360582459 8.2095441815 0.3799670964 2.6809089508 0.1339239438 11.0776570532 .5501374630
0.005 0.01 0.7879999999999999 0.19699999999999998 0.0025279597 0.0005547966 1.8739534338 0.1205157999 8.0028696247 0.1938372732 2.6384385260 0.1390405900 12.5177895442 .4539484597
0.0055 0.0 0.7956 0.1989 0.0027309346 0.0010079732 0.0000000000 0.0000000000 8.3018553979 0.3512539088 2.6413675209 0.1149062247 10.9459538534 .4671681067
0.0055 0.0005 0.7952 0.1988 0.0031737889 0.0009874977 0.0982687810 0.0225534907 8.2646744913 0.4037729141 2.6150065675 0.0584508784 10.9811236287 .4857647809
0.0055 0.001 0.7948 0.1987 0.0032291457 0.0008654878 0.1977457847 0.0450925955 8.3236511018 0.1864750323 2.6378527271 0.0594059071 11.1624787593 .2918390227
0.0055 0.0015 0.7944 0.1986 0.0031737889 0.0007527075 0.2839323385 0.0540333625 8.1649270936 0.1754977457 2.6888172368 0.1288890846 11.1408504578 .3591729003
0.0055 0.002 0.794 0.1985 0.0027493869 0.0012150502 0.3874367512 0.0293310426 8.2677515319 0.3130744898 2.6606988866 0.1195001167 11.3186365566 .4631206993
0.0055 0.0025 0.7936 0.1984 0.0030261708 0.0007599106 0.4760397504 0.0580058766 8.3572421278 0.6028360561 2.6987758192 0.1087032016 11.5350838682 .7703050449
0.0055 0.003 0.7932 0.1983 0.0031922411 0.0010670450 0.5569906725 0.0469396210 8.1682605541 0.5270663983 2.6680213736 0.1854162451 11.3964648413 .7604893094
0.0055 0.0035 0.7928 0.1982 0.0031184321 0.0009791876 0.6633142715 0.0797630372 8.2487764485 0.2606993739 2.6586485902 0.0868603770 11.5738577423 .4283019757
0.0055 0.004 0.7924 0.1981 0.0032845024 0.0007527075 0.7414460072 0.0266418512 8.1900562580 0.5322800882 2.6516190027 0.2190809802 11.5864057703 .7787556271
0.0005 0.0015 0.7984 0.1996 0.0002583317 0.0005140205 0.2859460430 0.0446297985 8.1546702917 0.1880144796 2.6630420825 0.0806958004 11.1039167489 .3138540990
0.0055 0.0045 0.792 0.198 0.0030261708 0.0008607540 0.8465613836 0.0258005770 8.2121083820 0.3067555482 2.6249651499 0.0813100777 11.6866610863 .4147269569
0.0055 0.005 0.7916 0.1979 0.0028416482 0.0005398666 0.9802713643 0.0991560869 8.1903126781 0.5620278180 2.6718290669 0.1728613233 11.8452547575 .8345850948
0.0055 0.0055 0.7912 0.1978 0.0032291457 0.0007915138 1.0571948772 0.0634748288 8.2913421761 0.0662139915 2.6293586421 0.2139618180 11.9811248411 .3444421521
0.0055 0.006 0.7908 0.1977 0.0029892663 0.0010280410 1.1784198898 0.0978055274 8.1692862343 0.2963328328 2.6504474048 0.0642886005 12.0011427952 .4594550017
0.0055 0.0065 0.7904 0.1976 0.0029708140 0.0008118995 1.2839380071 0.1254225968 8.1439006498 0.2579029938 2.6516190027 0.0376737510 12.0824284736 .4218112411
0.0055 0.006999999999999999 0.79 0.1975 0.0027493869 0.0008366834 1.3036723115 0.1454022961 8.3295487629 0.4281597467 2.6466397115 0.1352218919 12.2826101728 .7096206181
0.0055 0.0075 0.7896 0.1974 0.0031368844 0.0007288059 1.4442288875 0.0608871794 8.2456994079 0.4790036267 2.6293586421 0.1303004419 12.3224238219 .6709200539
0.0055 0.008 0.7892 0.1973 0.0030446230 0.0016790544 1.5388730003 0.0604594454 8.1572344922 0.2476576963 2.6179355624 0.1270062947 12.3170876779 .4368024908
0.0055 0.0085 0.7888 0.1972 0.0032106934 0.0014072193 1.6282814814 0.1420619664 8.0541536338 0.3691736311 2.6399030234 0.0971367028 12.3255488320 .6097795196
0.0055 0.009000000000000001 0.7884 0.1971 0.0033214070 0.0005596848 1.6899008399 0.2307308237 8.0049209851 0.5117404088 2.6261367478 0.1338060237 12.3242799798 .8768369410
0.0005 0.002 0.7979999999999999 0.1995 0.0003136884 0.0003974739 0.3862285285 0.0796327851 8.2439044676 0.4539199766 2.6973113217 0.0975210131 11.3277580062 .6314712487
0.0055 0.0095 0.7879999999999999 0.19699999999999998 0.0028601004 0.0007828631 1.8147505207 0.1787625294 8.2192881432 0.4160881235 2.6317018380 0.2047197660 12.6686006023 .8003532820
0.0055 0.01 0.7876 0.1969 0.0034505728 0.0010477245 1.8924795155 0.1713311125 8.1969795993 0.3458862152 2.6642136804 0.1667357148 12.7571233680 .6850007670
0.006 0.0 0.7952 0.1988 0.0033583115 0.0014510565 0.0000000000 0.0000000000 8.3344207437 0.2731594497 2.7113704968 0.2211699478 11.0491495520 .4957804540
0.006 0.0005 0.7948 0.1987 0.0033029547 0.0006642814 0.1014907082 0.0289973452 8.1869792175 0.1805357377 2.7005332160 0.0882595130 10.9923060964 .2984568773
0.006 0.001 0.7944 0.1986 0.0028047437 0.0011108200 0.1768032576 0.0189587902 8.2792904339 0.2648688748 2.6082698795 0.0978827822 11.0671683147 .3828212672
0.006 0.0015 0.794 0.1985 0.0028231959 0.0012816022 0.2827241157 0.0516137258 8.2885215556 0.2882298189 2.6539621985 0.1654443957 11.2280310657 .5065695426
0.006 0.002 0.7936 0.1984 0.0032106934 0.0009722083 0.3689106695 0.0794288387 8.3564728677 0.4478312781 2.6668497757 0.1112863860 11.3954440063 .6395187111
0.006 0.0025 0.7932 0.1983 0.0038011657 0.0014734104 0.4873164958 0.0444841870 8.3513444667 0.2326361590 2.6677284742 0.2161240947 11.5101906024 .4947178511
0.006 0.003 0.7928 0.1982 0.0028601004 0.0008733204 0.5678646769 0.0884197457 8.3808327720 0.5053866719 2.6984829197 0.1390899424 11.6500404690 .7337696804
0.006 0.0035 0.7924 0.1981 0.0034136683 0.0017890131 0.6480101171 0.0314447554 8.2313398854 0.1361336896 2.6920391311 0.1347515888 11.5748028019 .3041190469
0.0005 0.0025 0.7976 0.1994 0.0002583317 0.0001380841 0.4752342686 0.0387971416 8.3221125815 0.3561488899 2.6867669404 0.1022483520 11.4843721222 .4973324676
0.006 0.004 0.792 0.198 0.0033952160 0.0005398666 0.7772899478 0.0433765230 8.3587806481 0.5028150607 2.6267225468 0.0933352588 11.7661883587 .6400667091
0.006 0.0045 0.7916 0.1979 0.0032660502 0.0013078996 0.8167585566 0.1026665486 8.2592896704 0.4413524589 2.7113704968 0.1796942494 11.7906847740 .7250211565
0.006 0.005 0.7912 0.1978 0.0033398592 0.0013478995 0.9621480235 0.0489558036 8.1151816047 0.5130826073 2.6270154463 0.0479282368 11.7076849337 .6113145472
0.006 0.0055 0.7908 0.1977 0.0034874773 0.0011278544 1.0471263546 0.0729839420 8.3413440850 0.2170713443 2.6958468243 0.1817620056 12.0878047412 .4729451463
0.006 0.006 0.7904 0.1976 0.0035797386 0.0007688196 1.1470060992 0.0751993954 8.1364644685 0.2790547623 2.6791515539 0.1235272092 11.9662018602 .4785501865
0.006 0.0065 0.79 0.1975 0.0028785527 0.0009144580 1.2412474711 0.0412765223 8.2333912457 0.1632926661 2.6047550857 0.1441779659 12.0822723552 .3496616123
0.006 0.006999999999999999 0.7896 0.1974 0.0035612864 0.0003615890 1.3101161660 0.1082646661 7.9818431810 0.3008479261 2.6668497757 0.1493385281 11.9623704091 .5588127093
0.006 0.0075 0.7892 0.1973 0.0035059296 0.0010438175 1.4087876878 0.1140716960 8.2798032740 0.4425129516 2.6595272887 0.1326805553 12.3516241801 .6903090204
0.006 0.008 0.7888 0.1972 0.0031368844 0.0008000710 1.5320264049 0.0553618612 8.2100570216 0.2728318926 2.6399030234 0.1237353849 12.3851233343 .4527292097
0.006 0.0085 0.7884 0.1971 0.0033214070 0.0008334214 1.6085471770 0.0410242570 8.1495418908 0.7693825250 2.6185213613 0.0845460326 12.3799318361 .8957862360
0.0005 0.003 0.7972 0.1993 0.0002029749 0.0003382355 0.5658509724 0.0631674428 8.3664732494 0.5161159083 2.7377314501 0.0996994727 11.6702586468 .6793210593
0.006 0.009000000000000001 0.7879999999999999 0.19699999999999998 0.0029708140 0.0005140205 1.7301749305 0.0667335726 8.2951884767 0.1307691953 2.7096131000 0.1125496508 12.7379473212 .3105664392
0.006 0.0095 0.7876 0.1969 0.0033952160 0.0011635171 1.8292491933 0.1327115313 8.1715940147 0.5529300977 2.6065124826 0.1091442668 12.6107509066 .7959494129
0.006 0.01 0.7872 0.1968 0.0035428341 0.0014081868 1.8727452111 0.1678613272 8.0649232757 0.6192416157 2.6331663354 0.1106989555 12.5743776563 .8992100852
0.0065 0.0 0.7948 0.1987 0.0035243818 0.0010657678 0.0000000000 0.0000000000 8.2795468540 0.3188917050 2.6671426752 0.0746152446 10.9502139110 .3945727174
0.0065 0.0005 0.7944 0.1986 0.0033214070 0.0007098727 0.0910194447 0.0093241261 8.3190355410 0.2068888714 2.6375598276 0.1522964644 11.0509362203 .3692193346
0.0065 0.001 0.794 0.1985 0.0030815276 0.0009233508 0.1925101529 0.0328770799 8.1939025587 0.4947511653 2.6636278814 0.1252349952 11.0531221206 .6537865912
0.0065 0.0015 0.7936 0.1984 0.0035243818 0.0012482242 0.2613788477 0.0503925283 8.2069799810 0.4071233319 2.6384385260 0.1712056973 11.1103217365 .6299697817
0.0065 0.002 0.7932 0.1983 0.0033398592 0.0011095932 0.3850203058 0.0474756200 8.2795468540 0.4330551214 2.6981900202 0.1729605537 11.3660970392 .6546008883
0.0065 0.0025 0.7928 0.1982 0.0032845024 0.0007436055 0.4704013778 0.0191630200 8.4659642271 0.3324588488 2.6800302524 0.2432512116 11.6196803597 .5956166859
0.0065 0.003 0.7924 0.1981 0.0035981909 0.0014340624 0.5606153406 0.0772002948 8.0385120110 0.1395867451 2.6557195954 0.1107392474 11.2584451379 .3289603497
0.0005 0.0035 0.7968 0.1992 0.0003505930 0.0003382355 0.6685499033 0.0485966609 8.2141597423 0.1878941396 2.6363882297 0.2352870848 11.5194484683 .4721161208
0.0065 0.0035 0.792 0.198 0.0035612864 0.0011935632 0.6737855351 0.0516137258 8.2441608877 0.5473457509 2.7081486025 0.1459497865 11.6296563117 .7461028264
0.0065 0.004 0.7916 0.1979 0.0035243818 0.0008607540 0.7515145299 0.0531495939 8.0877446598 0.2147349098 2.6079769800 0.2174995106 11.4507605515 .4862447683
0.0065 0.0045 0.7912 0.1978 0.0034505728 0.0007617007 0.8912656241 0.0626828409 8.2972398371 0.1924182583 2.6735864638 0.1822729262 11.8655424978 .4381357261
0.0065 0.005 0.7908 0.1977 0.0042071155 0.0008383096 0.9673836553 0.0952922771 8.2298013651 0.1404189510 2.6065124826 0.2010016154 11.8079046185 .4375511531
0.0065 0.0055 0.7904 0.1976 0.0036904522 0.0008654878 1.0547784318 0.0913218889 8.1600551127 0.3039009205 2.6721219664 0.1663153305 11.8906459631 .5624036277
0.0065 0.006 0.79 0.1975 0.0036904522 0.0007098727 1.1244526085 0.0675645134 8.1408236093 0.4126677345 2.6481042089 0.1014024603 11.9170708789 .5823445809
0.0065 0.0065 0.7896 0.1974 0.0032660502 0.0011705193 1.2356090984 0.1274495215 8.1505675710 0.1606458796 2.7025835124 0.1364999575 12.0920262320 .4257658779
0.0065 0.006999999999999999 0.7892 0.1973 0.0039303316 0.0012921854 1.3141435750 0.0865508853 8.1803122963 0.3622067252 2.6267225468 0.1259617616 12.1251087497 .5760115575
0.0065 0.0075 0.7888 0.1972 0.0039118793 0.0007060251 1.4095931696 0.1673193381 8.1700554945 0.3990429808 2.6841308451 0.1650394362 12.2676913885 .7321077802
0.0065 0.008 0.7884 0.1971 0.0034874773 0.0009722083 1.5195414369 0.0191630200 7.9962027035 0.1691315210 2.6460539125 0.1195144740 12.1652855302 .3087812233
0.0005 0.004 0.7964 0.1991 0.0001660703 0.0002447969 0.7559446798 0.1112789958 8.4721183082 0.5862729067 2.7397817465 0.1710633275 11.9680108048 .8688600269
0.0065 0.0085 0.7879999999999999 0.19699999999999998 0.0040779497 0.0017286135 1.6170047360 0.1436605658 8.2074928211 0.3362158674 2.6785657550 0.2187392465 12.5071412618 .7003442932
0.0065 0.009000000000000001 0.7876 0.1969 0.0038934270 0.0010593591 1.7060104762 0.1140091145 8.2398017469 0.4730749010 2.6870598399 0.0839840423 12.6367654900 .6721274169
0.0065 0.0095 0.7872 0.1968 0.0034690250 0.0011529341 1.7833367300 0.0687071736 8.1797994562 0.2034430889 2.6867669404 0.1406478788 12.6533721516 .4139510754
0.0065 0.01 0.7868 0.1967 0.0037273567 0.0012655615 1.9532933922 0.2137943563 8.1823636567 0.3965981794 2.7134207932 0.1195862346 12.8528051988 .7312443318
0.006999999999999999 0.0 0.7944 0.1986 0.0038749748 0.0010039115 0.0000000000 0.0000000000 8.3236511018 0.4954826245 2.7523764242 0.1205323181 11.0799025008 .6170188541
0.006999999999999999 0.0005 0.794 0.1985 0.0038934270 0.0005140205 0.0938386310 0.0443088216 8.3536522471 0.3870723228 2.6756367601 0.1638143619 11.1270210652 .5957095268
0.006999999999999999 0.001 0.7936 0.1984 0.0040041406 0.0015153340 0.1953293392 0.0459195283 8.4326296212 0.3279587323 2.7301160636 0.1612639749 11.3620791646 .5366575695
0.006999999999999999 0.0015 0.7932 0.1983 0.0037089044 0.0011981188 0.2790994476 0.0320780034 8.1351823683 0.2859487083 2.6674355747 0.1075160548 11.0854262950 .4267408853
0.006999999999999999 0.002 0.7928 0.1982 0.0041517587 0.0011728441 0.3455516970 0.0376600435 8.2059543009 0.3323607391 2.6111988743 0.0815502852 11.1668566309 .4527439119
0.006999999999999999 0.0025 0.7924 0.1981 0.0034690250 0.0003799553 0.4812753822 0.0755179471 8.3646783091 0.5524823233 2.7160568885 0.0745738415 11.5654796048 .7029540672
0.0 0.0015 0.7988 0.1997 0.0000000000 0.0000000000 0.3016529383 0.0509686080 8.2356990262 0.2467054026 2.6896959352 0.0773520857 11.2270478997 .3750260963
0.0005 0.0045 0.7959999999999999 0.19899999999999998 0.0003321407 0.0002998138 0.8534079790 0.0948076386 8.3239075219 0.4032032161 2.7087344015 0.1861569193 11.8863820431 .6844675878
0.006999999999999999 0.003 0.792 0.198 0.0044654471 0.0013234272 0.5875989813 0.0340214769 8.2369811264 0.2518488714 2.6481042089 0.0893492256 11.4771497637 .3765430011
0.006999999999999999 0.0035 0.7916 0.1979 0.0042624723 0.0011278544 0.6355251491 0.0654673893 8.2441608877 0.2848567044 2.6349237323 0.0989185338 11.5188722414 .4503704819
0.006999999999999999 0.004 0.7912 0.1978 0.0038934270 0.0006108785 0.7615830525 0.0555373722 8.3033939182 0.2941244111 2.6278941447 0.0684808758 11.6967645424 .4187535376
0.006999999999999999 0.0045 0.7908 0.1977 0.0040410451 0.0010267154 0.8554216835 0.0535145530 8.1536446115 0.3926111620 2.6645065799 0.2325452184 11.6776139200 .6796976488
0.006999999999999999 0.005 0.7904 0.1976 0.0040225929 0.0011705193 0.9367753464 0.0772339039 8.3641654690 0.2779451361 2.6683142731 0.1206660549 11.9732776814 .4770156142
0.006999999999999999 0.0055 0.79 0.1975 0.0038565225 0.0009651785 1.0209481957 0.1118141059 8.1839021769 0.5065873775 2.6935036285 0.0829976045 11.9022105236 .7023642664
0.006999999999999999 0.006 0.7896 0.1974 0.0036904522 0.0017309755 1.1522417310 0.0834519585 7.9862023217 0.3761149790 2.6293586421 0.0969068015 11.7714931470 .5582047145
0.006999999999999999 0.0065 0.7892 0.1973 0.0038196180 0.0007060251 1.2444693983 0.1450985554 8.1692862343 0.3146072287 2.6853024430 0.1914281303 12.1028776936 .6518399395
0.006999999999999999 0.006999999999999999 0.7888 0.1972 0.0038011657 0.0011981188 1.3499875156 0.0760146120 8.3080094790 0.4162701255 2.6823734482 0.0394099490 12.3441716085 .5328928053
0.006999999999999999 0.0075 0.7884 0.1971 0.0039672361 0.0008964077 1.4305356967 0.1152599159 7.9841509614 0.2372826366 2.5933320059 0.0902852852 12.0119859001 .4437242454
0.0005 0.005 0.7956 0.1989 0.0002767839 0.0003300841 0.9649672098 0.0859415499 8.3064709588 0.2600781949 2.6416604203 0.1208706412 11.9133753728 .4672204701
0.006999999999999999 0.008 0.7879999999999999 0.19699999999999998 0.0038380703 0.0007617007 1.5545798957 0.0802253414 8.2205702435 0.2980320232 2.5977254982 0.1467704073 12.3767137077 .5257894726
0.006999999999999999 0.0085 0.7876 0.1969 0.0040779497 0.0008366834 1.6306979268 0.0607805281 8.1908255182 0.4768574585 2.6243793509 0.1684719522 12.4499807456 .7069466222
0.006999999999999999 0.009000000000000001 0.7872 0.1968 0.0040041406 0.0016026933 1.7571585712 0.2019270769 8.1054376430 0.5261299455 2.6419533198 0.1829438060 12.5085536746 .9126035217
0.006999999999999999 0.0095 0.7868 0.1967 0.0037642612 0.0010398958 1.8614684657 0.0944373752 8.1459520102 0.3335140708 2.6252580494 0.1309309824 12.6364427865 .5599223242
0.006999999999999999 0.01 0.7864 0.1966 0.0038749748 0.0008654878 1.8332766023 0.0654673893 8.0367170707 0.3097426788 2.5657994547 0.1631321271 12.4396681025 .5392076830
0.0075 0.0 0.794 0.1985 0.0039856884 0.0012858459 0.0000000000 0.0000000000 8.1303103874 0.3744772253 2.6217432556 0.0787981263 10.7560393314 .4545611975
0.0075 0.0005 0.7936 0.1984 0.0040225929 0.0009009542 0.1035044127 0.0349805459 8.2682643719 0.3832291733 2.6650923788 0.1615934693 11.0408837563 .5807041427
0.0075 0.001 0.7932 0.1983 0.0043916381 0.0009009542 0.1776087394 0.0238128543 8.1818508166 0.4671339879 2.6700716700 0.0431825630 11.0339228641 .5350303594
0.0075 0.0015 0.7928 0.1982 0.0041333064 0.0011278544 0.2927926384 0.0330738325 8.0221011281 0.6402968223 2.6103201759 0.0911214005 10.9293472488 .7656199097
0.0075 0.002 0.7924 0.1981 0.0042440200 0.0009114745 0.3838120830 0.0496924180 8.1256948266 0.1455544623 2.6504474048 0.1794917081 11.1641983344 .3756500629
0.0005 0.0055 0.7952 0.1988 0.0002029749 0.0002151885 1.0237673821 0.1305924260 8.4208342991 0.1881850625 2.6577698918 0.1455023684 12.1025745479 .4644950454
0.0075 0.0025 0.792 0.198 0.0041148542 0.0010280410 0.4587218915 0.0347759251 8.3649347292 0.2841087820 2.6853024430 0.0656669924 11.5130739179 .3855797405
0.0075 0.003 0.7916 0.1979 0.0043731858 0.0016111688 0.5553797088 0.0213718475 8.3774993114 0.4087802012 2.6580627913 0.1485205443 11.5953149973 .5802837618
0.0075 0.0035 0.7912 0.1978 0.0033029547 0.0006434523 0.6367333718 0.0384105891 8.2636488111 0.4906290523 2.6117846733 0.1844997058 11.5154698109 .7141827995
0.0075 0.004 0.7908 0.1977 0.0040594974 0.0011493848 0.7954132886 0.1330874370 8.2456994079 0.4014774804 2.6114917738 0.1398379548 11.6566639677 .6755522570
0.0075 0.0045 0.7904 0.1976 0.0038011657 0.0011034390 0.8441449382 0.0745843102 8.2564690498 0.1708873683 2.6700716700 0.1958128873 11.7744868237 .4423880048
0.0075 0.005 0.79 0.1975 0.0042440200 0.0008000710 0.9089862240 0.0721164919 8.1672348740 0.3256086319 2.7248438730 0.0743434045 11.8053089910 .4728685993
0.0075 0.0055 0.7896 0.1974 0.0037458090 0.0013078996 1.0346413865 0.0984666511 8.2474943483 0.1979483035 2.6832521467 0.0943372802 11.9691336905 .3920601344
0.0075 0.006 0.7892 0.1973 0.0040964019 0.0008701958 1.1502280264 0.1084682276 8.3498059465 0.4459839779 2.6612846856 0.1082920327 12.1654150604 .6636144340
0.0075 0.0065 0.7888 0.1972 0.0041517587 0.0008810834 1.2327899121 0.0581064552 8.1769788357 0.3628118026 2.6176426629 0.1163308836 12.0315631694 .5381302248
0.0075 0.006999999999999999 0.7884 0.1971 0.0041702110 0.0015189248 1.3209901704 0.1034346539 8.1385158289 0.3748064713 2.6650923788 0.2179329607 12.1287685891 .6976930107
0.0005 0.006 0.7948 0.1987 0.0003321407 0.0005423835 1.0934415587 0.1410168396 8.2585204102 0.3365051756 2.6870598399 0.1390381219 12.0393539495 .6171025206
0.0075 0.0075 0.7879999999999999 0.19699999999999998 0.0039118793 0.0024301004 1.4434234057 0.0690274885 8.2423659473 0.3419009158 2.6448823146 0.2317869626 12.3345835469 .6451454673
0.0075 0.008 0.7876 0.1969 0.0046499697 0.0015242952 1.5094729142 0.1470440084 8.0813341587 0.5661192500 2.6015331914 0.1650727011 12.1969902340 .8797602547
0.0075 0.0085 0.7872 0.1968 0.0040779497 0.0020427911 1.5884101317 0.1275462072 8.1164637049 0.2126376274 2.6094414774 0.0405599689 12.3183932637 .3827865946
0.0075 0.009000000000000001 0.7868 0.1967 0.0038934270 0.0006108785 1.7148707761 0.0816919002 8.1726196949 0.2424198963 2.6103201759 0.1383602090 12.5017040739 .4630828840
0.0075 0.0095 0.7864 0.1966 0.0041886632 0.0015941728 1.8332766023 0.2158420739 8.2151854225 0.2953691810 2.6996545176 0.0818778483 12.7523052056 .5946832760
0.0075 0.01 0.7859999999999999 0.1965 0.0045208039 0.0011434448 1.9118110789 0.1663002983 8.3633962089 0.3125229171 2.6399030234 0.2025933012 12.9196311151 .6825599614
0.008 0.0 0.7936 0.1984 0.0051850853 0.0007136995 0.0000000000 0.0000000000 8.1280026070 0.2412562445 2.6958468243 0.1076245184 10.8290345166 .3495944624
0.008 0.0005 0.7932 0.1983 0.0044654471 0.0011992550 0.1059208582 0.0380883042 8.2736491929 0.3908615390 2.7198645818 0.1431604456 11.1039000800 .5733095438
0.008 0.001 0.7928 0.1982 0.0042809245 0.0011529341 0.1904964484 0.0356237934 8.3413440850 0.3454730822 2.6565982939 0.1880496788 11.1927197518 .5702994885
0.008 0.0015 0.7924 0.1981 0.0041148542 0.0008051616 0.2940008611 0.0694304763 8.3667296695 0.4678169927 2.6516190027 0.0720223088 11.3164643875 .6100749394
0.0005 0.0065 0.7944 0.1986 0.0002583317 0.0003174647 1.2267487985 0.1727453351 8.4036541561 0.2740150248 2.6416604203 0.0919984168 12.2723217066 .5390762414
0.008 0.002 0.792 0.198 0.0048160401 0.0008447831 0.3604531105 0.0539732921 8.0544100539 0.5445927142 2.6762225591 0.2251983713 11.0959017636 .8246091607
0.008 0.0025 0.7916 0.1979 0.0047791356 0.0006744547 0.4691931550 0.0291535460 8.1377465687 0.4244426451 2.6680213736 0.2150001902 11.2797402329 .6692708360
0.008 0.003 0.7912 0.1978 0.0047975878 0.0006601682 0.5767249768 0.0303100997 8.2341605059 0.2457547697 2.6888172368 0.0867299054 11.5045003073 .3634549430
0.008 0.0035 0.7908 0.1977 0.0045023517 0.0010784711 0.6556621943 0.0515508359 8.1839021769 0.2803945871 2.6507403042 0.0981453672 11.4948070271 .4311692613
0.008 0.004 0.7904 0.1976 0.0043547336 0.0009144580 0.7664159434 0.0820880421 8.2974962572 0.5585518460 2.6768083581 0.1125039070 11.7450752923 .7540582531
0.008 0.0045 0.79 0.1975 0.0043547336 0.0015144350 0.8260215974 0.0771077940 8.0892831801 0.3137542099 2.6419533198 0.1871258659 11.5616128309 .5795023048
0.008 0.005 0.7896 0.1974 0.0041517587 0.0016504204 0.9311369738 0.0704324645 8.1541574516 0.5175799082 2.6583556908 0.0528324416 11.7478018749 .6424952347
0.008 0.0055 0.7892 0.1973 0.0047053265 0.0004207763 1.0394742774 0.0374700581 8.2746748731 0.3828824419 2.7154710896 0.1315950138 12.0343255666 .5523682901
0.008 0.006 0.7888 0.1972 0.0041148542 0.0011992550 1.1441869128 0.0991233654 8.1785173560 0.3515592702 2.6255509489 0.2321745293 11.9523700719 .6840564199
0.008 0.0065 0.7884 0.1971 0.0039672361 0.0008810834 1.2746749663 0.0568421386 8.1138995045 0.4027234984 2.6281870442 0.1490003584 12.0207287511 .6094470788
0.0005 0.006999999999999999 0.794 0.1985 0.0003690452 0.0003087654 1.3129353523 0.1036539613 8.2610846107 0.4481958342 2.7148852906 0.2192594729 12.2892742988 .7714180338
0.008 0.006999999999999999 0.7879999999999999 0.19699999999999998 0.0042440200 0.0013659659 1.3648889291 0.0526590472 8.3680117697 0.2924600739 2.7131278937 0.1584540173 12.4502726125 .5049391043
0.008 0.0075 0.7876 0.1969 0.0045392562 0.0007231780 1.4160370241 0.0726453502 8.2398017469 0.3218062379 2.6375598276 0.1490510176 12.2979378548 .5442257837
0.008 0.008 0.7872 0.1968 0.0043362813 0.0009623522 1.5199441778 0.0607805281 8.2418531072 0.3091094461 2.6375598276 0.0855146107 12.4036933939 .4563669371
0.008 0.0085 0.7868 0.1967 0.0042071155 0.0010984908 1.5944512453 0.1282057847 8.1669784539 0.3675886667 2.6776870565 0.0587436909 12.4433238712 .5556366331
0.008 0.009000000000000001 0.7864 0.1966 0.0046868743 0.0012150502 1.7188981851 0.1263502914 8.1295411273 0.5887627606 2.6867669404 0.1139917217 12.5398931271 .8303198239
0.008 0.0095 0.7859999999999999 0.1965 0.0045946130 0.0005523363 1.8244163024 0.1453665948 8.0726158771 0.3238478587 2.6232077530 0.0899807038 12.5248345455 .5597474936
0.008 0.01 0.7856 0.1964 0.0046499697 0.0011230138 1.8981178881 0.0928437903 8.0072287655 0.2902539002 2.6059266836 0.0553448276 12.5159233069 .4395655319
0.0085 0.0 0.7932 0.1983 0.0039303316 0.0009084811 0.0000000000 0.0000000000 8.3777557314 0.2343381818 2.6407817219 0.1834813621 11.0224677849 .4187280250
0.0085 0.0005 0.7928 0.1982 0.0042993768 0.0010734078 0.0934358901 0.0231497210 8.2864701952 0.2050167665 2.6360953302 0.2237337951 11.0203007923 .4529736904
0.0085 0.001 0.7924 0.1981 0.0054618692 0.0007863348 0.1808306666 0.0397389168 8.0828726789 0.3769901429 2.6645065799 0.1021140179 10.9336717946 .5196294124
0.0005 0.0075 0.7936 0.1984 0.0001845226 0.0002021344 1.4039547970 0.0589379358 8.1077454234 0.1471359583 2.6937965280 0.2054108885 12.2056812710 .4116869170
0.0085 0.0015 0.792 0.198 0.0050190150 0.0015108334 0.2726555931 0.0258005770 8.2721106726 0.2456338081 2.6835450461 0.1516370911 11.2333303268 .4245823096
0.0085 0.002 0.7916 0.1979 0.0044285426 0.0015570035 0.3737435604 0.0485031158 8.1939025587 0.2445446128 2.6437107167 0.2435853238 11.2157853784 .5381900559
0.0085 0.0025 0.7912 0.1978 0.0045023517 0.0007949477 0.4579164097 0.0704785078 8.1859535373 0.2560988065 2.7207432802 0.2148884346 11.3691155789 .5422606966
0.0085 0.003 0.7908 0.1977 0.0049636582 0.0014120501 0.5618235633 0.0775106237 8.1744146352 0.4244829203 2.6202787582 0.1027137969 11.3614806149 .6061193910
0.0085 0.0035 0.7904 0.1976 0.0049821104 0.0011254367 0.6323032218 0.0660789708 8.2046722006 0.2571452018 2.6539621985 0.1450535703 11.4959197313 .4694031796
0.0085 0.004 0.79 0.1975 0.0054065124 0.0010606439 0.7571529025 0.0651395287 8.2480071883 0.1857543341 2.6519119022 0.1106896553 11.6624785054 .3626441620
0.0085 0.0045 0.7896 0.1974 0.0043916381 0.0005033106 0.8441449382 0.0440002503 8.3621141087 0.3003133074 2.6507403042 0.1244460925 11.8613909892 .4692629608
0.0085 0.005 0.7892 0.1973 0.0042255677 0.0012858459 0.9379835692 0.0937409198 8.2613410307 0.5190124154 2.6741722627 0.0848094481 11.8777224303 .6988486292
0.0085 0.0055 0.7888 0.1972 0.0045023517 0.0012037891 1.0523619864 0.0651694024 8.1087711036 0.3358636703 2.6003615935 0.1594471172 11.7659970352 .5616839790
0.0085 0.006 0.7884 0.1971 0.0042809245 0.0008544015 1.0950525224 0.0934983635 8.1869792175 0.4275179696 2.6363882297 0.1110146994 11.9227008941 .6328854340
0.0005 0.008 0.7932 0.1983 0.0002214271 0.0002761682 1.5304154413 0.1092905552 8.1613372129 0.3268630487 2.6932107290 0.0634720677 12.3851848103 .4999018398
0.0085 0.0065 0.7879999999999999 0.19699999999999998 0.0045392562 0.0015367532 1.2831325253 0.0875866566 8.1251819865 0.6180874223 2.7078557031 0.0926414713 12.1207094711 .7998523034
0.0085 0.006999999999999999 0.7876 0.1969 0.0049821104 0.0013458771 1.3431409202 0.1010229623 8.0818469988 0.4028475618 2.6440036162 0.0985396741 12.0739736456 .6037560753
0.0085 0.0075 0.7872 0.1968 0.0045761607 0.0005033106 1.4023438333 0.0933316749 8.1887741578 0.3828824419 2.6662639767 0.1245094989 12.2619581285 .6012269263
0.0085 0.008 0.7868 0.1967 0.0050743717 0.0013254838 1.5090701733 0.1856037046 8.1651835136 0.2780643378 2.6425391188 0.1494947015 12.3218671774 .6144882277
0.0085 0.0085 0.7864 0.1966 0.0044100904 0.0002711917 1.5888128726 0.1123351167 8.1654399336 0.2672108500 2.5968467997 0.0926488794 12.3555096963 .4724660378
0.0085 0.009000000000000001 0.7859999999999999 0.1965 0.0045761607 0.0004459190 1.7370215259 0.1367564848 8.0787699582 0.3897362007 2.6940894275 0.0549715444 12.5144570723 .5819101489
0.0085 0.0095 0.7856 0.1964 0.0050005627 0.0004726085 1.7942107345 0.1820460174 8.1382594088 0.4723104110 2.6914533321 0.0943736491 12.6289240381 .7492026860
0.0085 0.01 0.7852 0.1963 0.0046868743 0.0006744547 1.9307399015 0.1927846299 8.2862137751 0.2101330593 2.7096131000 0.0571686967 12.9312536509 .4607608406
0.009000000000000001 0.0 0.7928 0.1982 0.0054434170 0.0012460401 0.0000000000 0.0000000000 8.1103096238 0.2059766540 2.6475184100 0.1066636803 10.7632714508 .3138863744
0.009000000000000001 0.0005 0.7924 0.1981 0.0051297285 0.0009379849 0.1087400445 0.0250865884 8.4169879984 0.3923980803 2.6647994793 0.2359221231 11.1956572507 .6543447767
0.0005 0.0085 0.7928 0.1982 0.0003321407 0.0003422385 1.6387527449 0.1705150014 8.3090351592 0.2834869439 2.6958468243 0.1320245833 12.6439668691 .5863687671
0.009000000000000001 0.001 0.792 0.198 0.0049636582 0.0007325338 0.1925101529 0.0405630276 8.1154380247 0.3732841805 2.6703645695 0.0550027481 10.9832764053 .4695824900
0.009000000000000001 0.0015 0.7916 0.1979 0.0049821104 0.0012623289 0.2706418886 0.0327782606 8.2957013168 0.3322578511 2.6560124949 0.0306972071 11.2273378107 .3969956477
0.009000000000000001 0.002 0.7912 0.1978 0.0047237788 0.0015144350 0.3612585923 0.0335606681 8.1536446115 0.2334780201 2.6038763873 0.0833812341 11.1235033699 .3519343573
0.009000000000000001 0.0025 0.7908 0.1977 0.0051666331 0.0008964077 0.4965795366 0.0642166554 8.2454429879 0.3545554010 2.6278941447 0.1939127294 11.3750833023 .6135811935
0.009000000000000001 0.003 0.7904 0.1976 0.0050374672 0.0019019260 0.6053195811 0.0765673910 8.3444211255 0.1420076345 2.6457610131 0.0560533393 11.6005391869 .2765302908
0.009000000000000001 0.0035 0.79 0.1975 0.0050928240 0.0002447969 0.6770074623 0.1000679461 8.1395415090 0.3463041717 2.6639207809 0.1121005563 11.4855625762 .5587174710
0.009000000000000001 0.004 0.7896 0.1974 0.0048160401 0.0011398659 0.7474871208 0.0463694548 8.1882613177 0.3825374587 2.6996545176 0.1054698455 11.6402189962 .5355166249
0.009000000000000001 0.0045 0.7892 0.1973 0.0047606833 0.0008544015 0.8699203561 0.0420087917 8.3757043711 0.2801646874 2.6794444534 0.1385337139 11.9298298639 .4615615945
0.009000000000000001 0.005 0.7888 0.1972 0.0047791356 0.0012644849 0.9460383873 0.0275987738 8.2044157806 0.5116319555 2.6747580617 0.1518180261 11.8299913652 .6923132403
0.009000000000000001 0.0055 0.7884 0.1971 0.0052404421 0.0008607540 1.0378633138 0.1107530168 8.1723632749 0.5912301187 2.6522048017 0.1534524953 11.8676718325 .8562963848
0.0005 0.009000000000000001 0.7924 0.1981 0.0003136884 0.0003799553 1.6810405400 0.0968388812 8.3259588822 0.4015803168 2.6448823146 0.1435745335 12.6521954252 .6423736868
0.009000000000000001 0.006 0.7879999999999999 0.19699999999999998 0.0052404421 0.0009437750 1.1514362491 0.0896729555 8.2421095273 0.2612949203 2.6689000721 0.1171392877 12.0676862906 .4690509385
0.009000000000000001 0.0065 0.7876 0.1969 0.0052773466 0.0017442999 1.2283597621 0.1468541573 8.1228742061 0.3920983639 2.5734148412 0.0941734464 11.9299261560 .6348702675
0.009000000000000001 0.006999999999999999 0.7872 0.1968 0.0050190150 0.0013887089 1.3366970657 0.1615468023 8.4010899556 0.2398074485 2.7058054067 0.0863651259 12.4486114430 .4891080856
0.009000000000000001 0.0075 0.7868 0.1967 0.0050190150 0.0013639704 1.4631577101 0.0535872466 8.1333874279 0.2656264152 2.6076840805 0.1007948784 12.2092482335 .4213725106
0.009000000000000001 0.008 0.7864 0.1966 0.0048898491 0.0010240589 1.4841002372 0.0996651520 8.3551907674 0.2303411436 2.6835450461 0.1104600020 12.5277258998 .4414903565
0.009000000000000001 0.0085 0.7859999999999999 0.1965 0.0043731858 0.0011410601 1.6302951859 0.0801282359 8.0651796958 0.3465357303 2.6557195954 0.1399140077 12.3555676629 .5677190340
0.009000000000000001 0.009000000000000001 0.7856 0.1964 0.0043178291 0.0009651785 1.7527284212 0.1236512966 8.1174893851 0.2042211410 2.6188142608 0.1856012285 12.4933498962 .5144388446
0.009000000000000001 0.0095 0.7852 0.1963 0.0053511557 0.0011901351 1.8397204568 0.0590039481 8.1446699099 0.3255205770 2.6855953425 0.1982771566 12.6753368649 .5839918168
0.009000000000000001 0.01 0.7848 0.1962 0.0051666331 0.0008000710 1.9653756194 0.1298050871 8.1380029888 0.3720180340 2.6258438484 0.0988074596 12.7343890897 .6014306517
0.0095 0.0 0.7924 0.1981 0.0055725828 0.0015464712 0.0000000000 0.0000000000 8.3582678080 0.5522871115 2.6940894275 0.2254724910 11.0579298183 .7793060737
0.0 0.002 0.7984 0.1996 0.0000000000 0.0000000000 0.3838120830 0.0710743567 8.3036503382 0.4563948353 2.6765154586 0.1011347596 11.3639778798 .6286039516
0.0005 0.0095 0.792 0.198 0.0002583317 0.0002151885 1.7901833254 0.1349512602 8.1733889551 0.2904912067 2.6372669281 0.1232045381 12.6010975403 .5488621935
0.0095 0.0005 0.792 0.198 0.0056648441 0.0008051616 0.0902139629 0.0167803341 8.2531355893 0.4476609328 2.6978971207 0.1677820677 11.0469115170 .6330284962
0.0095 0.001 0.7916 0.1979 0.0053880602 0.0016363317 0.1768032576 0.0491541934 8.2080056612 0.5511873988 2.6358024307 0.0472068194 11.0259994097 .6491847433
0.0095 0.0015 0.7912 0.1978 0.0049267537 0.0007617007 0.2766830022 0.0596600537 8.2480071883 0.6742363116 2.6563053944 0.1450417410 11.1859223386 .8796998070
0.0095 0.002 0.7908 0.1977 0.0050928240 0.0007040934 0.3757572649 0.0386799042 8.1818508166 0.3687944314 2.6817876492 0.2418108296 11.2444885547 .6499892586
0.0095 0.0025 0.7904 0.1976 0.0052219898 0.0006455655 0.4949685730 0.0674588011 8.1326181678 0.3222717493 2.6835450461 0.1650103240 11.3163537767 .5553864399
0.0095 0.003 0.79 0.1975 0.0051112763 0.0014789461 0.5509495589 0.0329756029 8.3374977843 0.5443043234 2.6768083581 0.0952062994 11.5703669776 .6739651718
0.0095 0.0035 0.7896 0.1974 0.0060523416 0.0015198212 0.6762019805 0.0541173492 8.2126212220 0.3674834750 2.7151781901 0.1144333945 11.6100537342 .5375540399
0.0095 0.004 0.7892 0.1973 0.0052404421 0.0011278544 0.7148651075 0.0622361765 8.1733889551 0.6313788457 2.6920391311 0.0405176439 11.5855336358 .7352605205
0.0095 0.0045 0.7888 0.1972 0.0053142511 0.0012273181 0.8558244244 0.0501731769 8.2569818899 0.2554509982 2.6434178172 0.1024394737 11.7615383826 .4092909669
0.0095 0.005 0.7884 0.1971 0.0050374672 0.0006560291 0.9492603145 0.1296450437 8.1064633231 0.4878923554 2.6855953425 0.1064221154 11.7463564473 .7246155436
0.0005 0.01 0.7916 0.1979 0.0001660703 0.0000738090 1.9263097515 0.1368276294 8.3233946818 0.1375329658 2.6545479975 0.1520326068 12.9044185011 .4264670110
0.0095 0.0055 0.7879999999999999 0.19699999999999998 0.0050005627 0.0009144580 1.0414879819 0.0431816388 7.9900486224 0.2333845048 2.6759296596 0.1957690701 11.7124668266 .4732496717
0.0095 0.006 0.7876 0.1969 0.0054618692 0.0011693552 1.1240498676 0.1458878552 8.2972398371 0.3107430108 2.6188142608 0.1120913724 12.0455658347 .5698915936
0.0095 0.0065 0.7872 0.1968 0.0050928240 0.0012536678 1.2372200620 0.1179033889 8.1385158289 0.2998575619 2.6653852783 0.0885118776 12.0462139932 .5075264962
0.0095 0.006999999999999999 0.7868 0.1967 0.0055725828 0.0011935632 1.2843407480 0.0564642175 8.1951846589 0.3025799999 2.6027047893 0.1449352345 12.0878027790 .5051730151
0.0095 0.0075 0.7864 0.1966 0.0054065124 0.0010984908 1.4466453330 0.1070594113 8.1982616995 0.4276010123 2.6337521343 0.0830430725 12.2840656792 .6188019869
0.0095 0.008 0.7859999999999999 0.1965 0.0051666331 0.0015036045 1.5481360412 0.1142081182 8.2018515801 0.1879361274 2.6978971207 0.1188955446 12.4530513751 .4225433947
0.0095 0.0085 0.7856 0.1964 0.0050190150 0.0012709309 1.5135003233 0.0569903285 8.0241524885 0.1730605465 2.6404888224 0.1251335693 12.1831606492 .3564553752
0.0095 0.009000000000000001 0.7852 0.1963 0.0054618692 0.0005764671 1.7672270938 0.1250599682 8.1154380247 0.3952443645 2.6152994670 0.1864221789 12.5034264547 .7073029787
0.0095 0.0095 0.7848 0.1962 0.0057571054 0.0010280410 1.8211943752 0.1576276661 8.2303142052 0.1762529256 2.6791515539 0.1741370553 12.7364172397 .5090456880
0.0095 0.01 0.7844 0.1961 0.0052404421 0.0013778786 1.8787863247 0.0602228968 8.0633847555 0.2116445762 2.6483971084 0.2298811273 12.5958086307 .5031264789
0.001 0.0 0.7992 0.1998 0.0004982110 0.0002214271 0.0000000000 0.0000000000 8.2480071883 0.2251210288 2.6662639767 0.0340368858 10.9147693760 .2593793417
0.01 0.0 0.792 0.198 0.0056648441 0.0010860218 0.0000000000 0.0000000000 8.3490366863 0.4967723959 2.7005332160 0.1009037650 11.0552347464 .5987621827
0.01 0.0005 0.7916 0.1979 0.0049636582 0.0005398666 0.0914221856 0.0237036204 8.1792866161 0.3827299179 2.7011190150 0.1080255219 10.9767914749 .5149989268
0.01 0.001 0.7912 0.1978 0.0050743717 0.0020145948 0.2122444573 0.0172003847 8.2946756367 0.2040987591 2.7330450584 0.2400732511 11.2450395241 .4633869897
0.01 0.0015 0.7908 0.1977 0.0049083014 0.0012037891 0.2811131521 0.0399992892 8.2190317232 0.3347184348 2.6501545053 0.1379628069 11.1552076820 .5138843200
0.01 0.002 0.7904 0.1976 0.0052957989 0.0019055031 0.3749517831 0.0443673537 8.3021118180 0.3480541082 2.7239651745 0.1036715221 11.4063245745 .4979984871
0.01 0.0025 0.79 0.1975 0.0053880602 0.0011820974 0.4530835188 0.0398693156 8.0659489559 0.3770278138 2.6413675209 0.1416446870 11.1657880558 .5597239138
0.01 0.003 0.7896 0.1974 0.0054065124 0.0016153898 0.5469221498 0.0412765223 8.1408236093 0.2012699726 2.6902817342 0.1286359034 11.3834340057 .3727977881
0.01 0.0035 0.7892 0.1973 0.0055910351 0.0008857085 0.6141798811 0.0420859429 8.2839059947 0.5587825244 2.7002403166 0.1840881977 11.6039172275 .7858423735
0.01 0.004 0.7888 0.1972 0.0059231757 0.0020986963 0.7410432663 0.0150691848 8.2292885250 0.4495668682 2.6249651499 0.1958759668 11.6012201169 .6626107161
0.01 0.0045 0.7884 0.1971 0.0049821104 0.0006175308 0.8630737607 0.0732767129 8.3133943000 0.2529939503 2.6706574690 0.1428028409 11.8521076401 .4696910349
0.001 0.0005 0.7988 0.1997 0.0005351156 0.0003763538 0.0902139629 0.0163891303 8.2162111027 0.4726416193 2.6996545176 0.1121556441 11.0066146988 .6015627475
0.01 0.005 0.7879999999999999 0.19699999999999998 0.0054803215 0.0008383096 0.9496630554 0.0884050690 8.1287718671 0.5798323478 2.6806160513 0.1038137577 11.7645312953 .7728894841
0.01 0.0055 0.7876 0.1969 0.0051666331 0.0011611737 1.0435016864 0.0182615357 8.2556997897 0.2571390650 2.6659710773 0.2279397885 11.9703391865 .5045015629
0.01 0.006 0.7872 0.1968 0.0057386531 0.0012858459 1.1719760353 0.0643377809 8.2113391218 0.3882799000 2.6592343892 0.1070650775 12.0482881994 .5609686043
0.01 0.0065 0.7868 0.1967 0.0057017486 0.0010721383 1.2231241303 0.0931925399 8.2308270453 0.5488884157 2.6478113094 0.0928634560 12.1074642336 .7360165499
0.01 0.006999999999999999 0.7864 0.1966 0.0058678190 0.0017489784 1.3016586069 0.0746364853 8.2677515319 0.2696807545 2.6138349696 0.0701345957 12.1891129274 .4162008139
0.01 0.0075 0.7859999999999999 0.1965 0.0055910351 0.0013739192 1.4422151830 0.1865068740 8.1549267118 0.3451707180 2.6548408970 0.0745922457 12.2575738269 .6076437569
0.01 0.008 0.7856 0.1964 0.0057202009 0.0012837258 1.4933632780 0.1109870930 7.9905614625 0.3553045573 2.6337521343 0.0768848585 12.1233970757 .5444602346
0.01 0.0085 0.7852 0.1963 0.0052404421 0.0012963944 1.6367390404 0.0650597985 8.0569742543 0.4551796006 2.5719503438 0.1015715265 12.2709040806 .6231073200
0.01 0.009000000000000001 0.7848 0.1962 0.0056463918 0.0003763538 1.7511174576 0.0834985927 8.2795468540 0.2277575907 2.6299444411 0.0120623389 12.6662551445 .3236948761
0.01 0.0095 0.7844 0.1961 0.0054803215 0.0019090734 1.7889751027 0.0948144817 8.1908255182 0.2880573079 2.6387314255 0.0597802029 12.6240123679 .4445610659
0.001 0.001 0.7984 0.1996 0.0005351156 0.0003382355 0.2283540935 0.0502119556 8.2287756849 0.3531431913 2.6624562835 0.2279879590 11.1201211775 .6316813414
0.01 0.01 0.784 0.196 0.0053696079 0.0014168645 1.8429423841 0.1498585867 8.2674951118 0.4910925224 2.6053408847 0.1250787102 12.7211479885 .7674466838
0.001 0.0015 0.7979999999999999 0.1995 0.0005535678 0.0003087654 0.2726555931 0.0217032138 8.3464724859 0.4163554116 2.6668497757 0.1338906291 11.2865314225 .5722580199
0.001 0.002 0.7976 0.1994 0.0006089246 0.0003615890 0.3511900697 0.0543088309 8.2551869496 0.1821369472 2.6832521467 0.1438061883 11.2902380906 .3806135554
0.001 0.0025 0.7972 0.1993 0.0006089246 0.0003422385 0.4728178232 0.0372965043 8.0821034188 0.3043065364 2.6404888224 0.1665462611 11.1960189890 .5084915403
0.001 0.003 0.7968 0.1992 0.0003874975 0.0002711917 0.5634345269 0.0737972571 8.2872394553 0.2240671076 2.6803231518 0.0690994511 11.5313846315 .3672350075
0.001 0.0035 0.7964 0.1991 0.0005904723 0.0004754815 0.6520375262 0.0887273955 8.1059504831 0.2484528969 2.6460539125 0.1949874766 11.4046323941 .5326432505
0.0 0.0025 0.7979999999999999 0.1995 0.0000000000 0.0000000000 0.4720123414 0.0467318306 8.1305668074 0.2186624101 2.6416604203 0.1463723947 11.2442395691 .4117666354
0.001 0.004 0.7959999999999999 0.19899999999999998 0.0004059497 0.0003974739 0.7639994979 0.0623195192 8.2408274271 0.4485125987 2.6337521343 0.1560865705 11.6389850090 .6673161623
0.001 0.0045 0.7956 0.1989 0.0006642814 0.0007776265 0.8356873791 0.1173628737 8.2621102909 0.3869459203 2.7166426875 0.1469760140 11.8151046389 .6520624345
0.001 0.005 0.7952 0.1988 0.0005904723 0.0003422385 0.9512740191 0.1161011994 8.2923678562 0.3249253803 2.6331663354 0.0965946786 11.8773986830 .5379634968
0.001 0.0055 0.7948 0.1987 0.0007011859 0.0004303770 1.0660551772 0.0482348443 8.3567292877 0.1584750566 2.6226219541 0.0935702680 12.0461076049 .3007105459
0.001 0.006 0.7944 0.1986 0.0005166633 0.0004754815 1.1308964630 0.1356609291 8.3731401706 0.2134634892 2.7028764119 0.1335133379 12.2074297088 .4831132377
0.001 0.0065 0.794 0.1985 0.0007011859 0.0003799553 1.2331926530 0.1144974758 8.1536446115 0.3860006703 2.6706574690 0.1735053065 12.0581959194 .6743834079
0.001 0.006999999999999999 0.7936 0.1984 0.0006273769 0.0004868041 1.3201846886 0.1191623160 8.2718542526 0.3318174470 2.7160568885 0.1995038971 12.3087232066 .6509704642
0.001 0.0075 0.7932 0.1983 0.0006089246 0.0004142522 1.3781793790 0.1194613982 8.1064633231 0.1958713492 2.6712432679 0.0981278834 12.1564948946 .4138748830
0.001 0.008 0.7928 0.1982 0.0004982110 0.0005296795 1.5215551414 0.0754147805 8.1695426544 0.2922693633 2.6674355747 0.1101644750 12.3590315815 .4783782983
0.001 0.0085 0.7924 0.1981 0.0004244020 0.0004754815 1.6081444361 0.0653682113 8.4149366381 0.3856223308 2.6595272887 0.0979003097 12.6830327649 .5493663333
0.0 0.003 0.7976 0.1994 0.0000000000 0.0000000000 0.5851825359 0.0800066882 8.3439082854 0.3556278880 2.7550125195 0.1215501086 11.6841033408 .5571846848
0.001 0.009000000000000001 0.792 0.198 0.0005720201 0.0002711917 1.6878871354 0.1330484313 8.2303142052 0.2271574806 2.6838379456 0.2129973405 12.6026113063 .5734744441
0.001 0.0095 0.7916 0.1979 0.0004797588 0.0001380841 1.7482982713 0.0811660325 7.9844073814 0.3099888223 2.6191071603 0.1213975600 12.3522925718 .5126904989
0.001 0.01 0.7912 0.1978 0.0006458291 0.0003501070 1.8574410567 0.0610574340 8.2582639902 0.6055410276 2.6689000721 0.1096805900 12.7852509481 .7766291586
0.0015 0.0 0.7988 0.1997 0.0008672563 0.0006455655 0.0000000000 0.0000000000 8.2277500047 0.3157221208 2.6899888347 0.2086743848 10.9186060957 .5250420711
0.0015 0.0005 0.7984 0.1996 0.0008488040 0.0005996275 0.0886029992 0.0383767918 8.2462122480 0.2160353722 2.6621633840 0.0445900381 10.9978274352 .2996018296
0.0015 0.001 0.7979999999999999 0.1995 0.0006458291 0.0004951261 0.1784142212 0.0234283077 8.2990347774 0.2614830764 2.6771012575 0.1117018936 11.1551960852 .3971084038
0.0015 0.0015 0.7976 0.1994 0.0009410653 0.0005645306 0.2650035159 0.0437191902 8.1454391701 0.5291068426 2.5728290423 0.2379555476 10.9842127936 .8113461110
0.0015 0.002 0.7972 0.1993 0.0005720201 0.0003174647 0.3741463013 0.0443673537 8.3608320084 0.4580537722 2.6478113094 0.1741607013 11.3833616392 .6768992919
0.0015 0.0025 0.7968 0.1992 0.0007934472 0.0005423835 0.4724150823 0.0168189540 8.3208304813 0.3403033113 2.6565982939 0.1427114963 11.4506373047 .5003761451
0.0015 0.003 0.7964 0.1991 0.0009041608 0.0002711917 0.5755167541 0.0759633835 8.3072402189 0.3980266892 2.7043409093 0.1662946961 11.5880020431 .6405559605
0.0 0.0035 0.7972 0.1993 0.0000000000 0.0000000000 0.6625087897 0.0530029066 8.3067273788 0.5502274699 2.6715361674 0.0832453098 11.6407723359 .6864756863
0.0015 0.0035 0.7959999999999999 0.19899999999999998 0.0009964221 0.0005881613 0.6407607808 0.0469257969 8.3233946818 0.4286803298 2.6478113094 0.1662575477 11.6129631941 .6424518357
0.0015 0.004 0.7956 0.1989 0.0008118995 0.0007325338 0.7748735024 0.1272661262 8.3805763519 0.3129904714 2.6404888224 0.1126349896 11.7967505762 .5536241210
0.0015 0.0045 0.7952 0.1988 0.0009779698 0.0007617007 0.8630737607 0.0581176198 8.2200574034 0.5285204680 2.6709503684 0.1201159310 11.7550595023 .7075157195
0.0015 0.005 0.7948 0.1987 0.0007934472 0.0004459190 0.9416082373 0.1050405109 8.1521060913 0.2515876617 2.6545479975 0.2147941954 11.7490557733 .5718682870
0.0015 0.0055 0.7944 0.1986 0.0008672563 0.0004303770 1.0584030999 0.0798036973 8.1864663774 0.5593940673 2.6788586544 0.1386179093 11.9245953880 .7782460509
0.0015 0.006 0.794 0.1985 0.0009410653 0.0004868041 1.1039128223 0.1254432868 8.2574947300 0.1938481276 2.6577698918 0.1032635803 12.0201185094 .4230417988
0.0015 0.0065 0.7936 0.1984 0.0007934472 0.0005788248 1.2074172350 0.0757581229 8.2762133934 0.2253487288 2.7017048140 0.1075607295 12.1861288896 .4092464060
0.0015 0.006999999999999999 0.7932 0.1983 0.0008857085 0.0005423835 1.3463628475 0.0774520082 8.3295487629 0.3566669184 2.6533763996 0.1976791596 12.3301737185 .6323404697
0.0015 0.0075 0.7928 0.1982 0.0006642814 0.0002952362 1.3717355245 0.1624678977 8.2485200284 0.2132736638 2.6384385260 0.2239070462 12.2593583603 .5999438439
0.0015 0.008 0.7924 0.1981 0.0009595176 0.0003615890 1.5332346277 0.0970797743 8.3477545861 0.1824370510 2.6296515416 0.0795824653 12.5116002730 .3594608796
0.0 0.004 0.7968 0.1992 0.0000000000 0.0000000000 0.7921913613 0.0577817417 8.3649347292 0.4055219585 2.7617492076 0.1676081292 11.9188752981 .6309118294
0.0015 0.0085 0.792 0.198 0.0008672563 0.0003422385 1.5582045638 0.0963350858 8.1626193131 0.3606494844 2.6349237323 0.2161860098 12.3566148655 .6735128185
0.0015 0.009000000000000001 0.7916 0.1979 0.0007749950 0.0002502986 1.7422571577 0.1491207688 8.1197971655 0.2180589796 2.6410746214 0.0930591020 12.5039039396 .4604891490
0.0015 0.0095 0.7912 0.1978 0.0010333266 0.0001807945 1.7434653804 0.0899258307 8.0285116293 0.2405323906 2.6495687063 0.0730113281 12.4225790426 .4036503439
0.0015 0.01 0.7908 0.1977 0.0008118995 0.0003174647 1.8888548473 0.0208493797 8.1523625113 0.3011406448 2.7025835124 0.1552378303 12.7446127705 .4775453195
0.002 0.0 0.7984 0.1996 0.0011624924 0.0005788248 0.0000000000 0.0000000000 8.3849354927 0.3345667507 2.6990687186 0.1769171057 11.0851667037 .5120626812
0.002 0.0005 0.7979999999999999 0.1995 0.0008672563 0.0003217262 0.0998797446 0.0255478718 8.2069799810 0.3731397156 2.6358024307 0.1291072207 10.9435294126 .5281165343
0.002 0.001 0.7976 0.1994 0.0012547537 0.0006663285 0.1703594031 0.0241106958 8.1505675710 0.2437172378 2.6923320306 0.0749410669 11.0145137584 .3434353290
0.002 0.0015 0.7972 0.1993 0.0009779698 0.0002761682 0.2827241157 0.0486366966 8.3385234645 0.4818252064 2.6803231518 0.0444358536 11.3025487018 .5751739248
0.002 0.002 0.7968 0.1992 0.0011440402 0.0006663285 0.3785764513 0.0300305398 8.1954410790 0.3658796882 2.6870598399 0.1118155038 11.2622214104 .5083920603
0.002 0.0025 0.7964 0.1991 0.0009779698 0.0002502986 0.4663739687 0.0546660513 8.1769788357 0.3000416963 2.6926249300 0.0627543547 11.3369557042 .4177124009
0.0 0.0045 0.7964 0.1991 0.0000000000 0.0000000000 0.8779751742 0.0771330325 8.3846790727 0.5066159311 2.6202787582 0.1284944382 11.8829330051 .7122434018
0.002 0.003 0.7959999999999999 0.19899999999999998 0.0013470150 0.0002502986 0.5634345269 0.0222639602 8.2344169259 0.3527974560 2.7225006771 0.1011585085 11.5216991449 .4764702233
0.002 0.0035 0.7956 0.1989 0.0009041608 0.0004272007 0.6403580399 0.0562108585 8.2698028922 0.4984383579 2.5822018257 0.1094268698 11.4932669186 .6645032869
0.002 0.004 0.7952 0.1988 0.0011809447 0.0008607540 0.8030653658 0.0487566065 8.3400619847 0.2646324442 2.6932107290 0.1154336141 11.8375190242 .4296834188
0.002 0.0045 0.7948 0.1987 0.0010886834 0.0006642814 0.8179667793 0.0610999235 8.1933897186 0.3568777515 2.6779799560 0.1844252927 11.6904251373 .6030672491
0.002 0.005 0.7944 0.1986 0.0010886834 0.0004428543 0.9548986872 0.1339959605 8.4395529624 0.5784431581 2.6024118899 0.1169692529 11.9979522229 .8298512258
0.002 0.0055 0.794 0.1985 0.0012547537 0.0005669380 1.0306139775 0.0552445442 8.2767262335 0.2422679606 2.6668497757 0.1055576571 11.9754447404 .4036370999
0.002 0.006 0.7936 0.1984 0.0011255879 0.0004579731 1.1514362491 0.1148877996 8.2931371164 0.4233046855 2.5798586298 0.0891800762 12.0255575832 .6278305344
0.002 0.0065 0.7932 0.1983 0.0009779698 0.0004459190 1.2142638304 0.0964225989 8.4205778791 0.4552835935 2.6809089508 0.0762574360 12.3167286301 .6284095474
0.002 0.006999999999999999 0.7928 0.1982 0.0010886834 0.0005523363 1.3262258022 0.0931577237 8.2828803146 0.3942823219 2.6853024430 0.1725135674 12.2954972432 .6605059493
0.002 0.0075 0.7924 0.1981 0.0012363015 0.0006663285 1.4808783099 0.0463834447 8.2067235610 0.3327103204 2.6662639767 0.1240539092 12.3551021491 .5038140028
