# Supplementary material for: Multipressure Sampling for Improving the Performance of MOF-based Electronic Noses
Source: ACS Sens. 2024 Jul 12;9(7):3531–9. doi: 10.1021/acssensors.4c00199 (PMC11287752; doi:10.1021/acssensors.4c00199)
Supplement: Supplementary file 2 — se4c00199_si_002.zip [file se4c00199_si_002.zip › Multiplex_Adsorption_Data/Benzene_0.1bar/NU-125_v2_EQeq.csv]

benzene_comp	CO2_comp	N2_comp	O2_comp	benzene_mass	benzene_error	CO2_mass	CO2_error	N2_mass	N2_error	O2_mass	O2_error	total_mass	total_error
0.0	0.0	0.8	0.2	0.0000000000	0.0000000000	0.0000000000	0.0000000000	1.1092489157	0.0968456535	0.3973927814	0.0253758313	1.5066416971	.1222214848
0.0	0.0005	0.7996	0.1999	0.0000000000	0.0000000000	0.0161050301	0.0086085007	1.1495319730	0.1469116854	0.3948829323	0.0450065401	1.5605199354	.2005267262
0.0	0.005	0.7959999999999999	0.19899999999999998	0.0000000000	0.0000000000	0.1397686538	0.0336566113	1.0967977889	0.1010366945	0.3856801521	0.0086134928	1.6222465948	.1433067986
0.002	0.008	0.792	0.198	506.2767277087	58.0671891282	0.1219380848	0.0581585981	0.5167217630	0.0774219434	0.1978597743	0.0332127220	507.1132473308	58.2359823917
0.002	0.0085	0.7916	0.1979	492.1049380473	37.6447957030	0.1558736839	0.0270762420	0.5687235279	0.0492739082	0.2321610460	0.0260562691	493.0616963051	37.7472021223
0.002	0.009000000000000001	0.7912	0.1978	496.1432349141	29.3438791397	0.1420693724	0.0550011307	0.5460185319	0.0745270302	0.2032977808	0.0232753835	497.0346205992	29.4966826841
0.002	0.0095	0.7908	0.1977	483.8834635267	56.8532173178	0.1432197317	0.0418579059	0.5485819992	0.1180218075	0.1986963907	0.0273664367	484.7739616483	57.0404634679
0.002	0.01	0.7904	0.1976	501.2252856199	23.1519287578	0.1731290732	0.0585893244	0.5236797456	0.0783722795	0.2062259382	0.0308074824	502.1283203769	23.3196978441
0.0025	0.0	0.7979999999999999	0.1995	571.5200150871	47.9518415696	0.0000000000	0.0000000000	0.4599592731	0.0769354016	0.1769443648	0.0357500580	572.1569187250	48.0645270292
0.0025	0.0005	0.7976	0.1994	533.4694230330	55.4585707155	0.0069021557	0.0058657045	0.4537337096	0.1097505220	0.1903302269	0.0452856050	534.1203891252	55.6194725470
0.0025	0.001	0.7972	0.1993	580.8852315955	28.7986817214	0.0109284133	0.0067076897	0.4555647577	0.1141587616	0.1781992894	0.0223550410	581.5299240559	28.9419032137
0.0025	0.0015	0.7968	0.1992	542.2867452975	55.4383950468	0.0235823655	0.0160226509	0.4727766095	0.1035382799	0.1882386859	0.0521125383	542.9713429584	55.6100685159
0.0025	0.002	0.7964	0.1991	550.4572054565	21.0324788760	0.0431384734	0.0376292353	0.4892560420	0.0510281262	0.2007879317	0.0439522291	551.1903879036	21.1650884666
0.0	0.0055	0.7956	0.1989	0.0000000000	0.0000000000	0.1777305104	0.0351566060	1.0971639985	0.0591584398	0.3932096995	0.0391515014	1.6681042084	.1334665472
0.0025	0.0025	0.7959999999999999	0.19899999999999998	548.0207595449	65.7928110666	0.0465895513	0.0067076897	0.5046368458	0.0883043692	0.1752711320	0.0337147060	548.7472570740	65.9215378315
0.0025	0.003	0.7956	0.1989	555.2454134393	39.7754012269	0.0552172459	0.0133163715	0.4570295962	0.0996090145	0.1878203778	0.0488830306	555.9454806592	39.9372096435
0.0025	0.0035	0.7952	0.1988	573.7350586692	18.7346658580	0.0511909884	0.0275606497	0.4489729847	0.0452324466	0.1857288368	0.0627964056	574.4209514791	18.8702553599
0.0025	0.004	0.7948	0.1987	595.2702612885	44.1960426449	0.0615442220	0.0361220144	0.4218734734	0.0986892440	0.1656500436	0.0486677806	595.9193290275	44.3795216839
0.0025	0.0045	0.7944	0.1986	546.0383414519	33.7094906026	0.0776492521	0.0208973143	0.4738752383	0.0794058645	0.1815457549	0.0263766451	546.7714116972	33.8361704265
0.0025	0.005	0.794	0.1985	577.3529971961	17.3739998395	0.0603938628	0.0310809965	0.4387191155	0.0329670021	0.1681598928	0.0314816866	578.0202700672	17.4695295247
0.0025	0.0055	0.7936	0.1984	564.1953730440	47.4299781807	0.1098593123	0.0253079044	0.4709455614	0.0907845373	0.1991146989	0.0412749591	564.9752926166	47.5873455815
0.0025	0.006	0.7932	0.1983	566.5971291896	28.2411786050	0.0943294618	0.0320039796	0.4753400768	0.0525405514	0.1761077484	0.0252929486	567.3429064766	28.3510160846
0.0025	0.0065	0.7928	0.1982	527.6486843708	14.5193528222	0.1190621866	0.0271250720	0.5093975707	0.1045950044	0.2058076300	0.0343522470	528.4829517581	14.6854251456
0.0025	0.006999999999999999	0.7924	0.1981	554.2975666001	54.5408212993	0.1092841326	0.0257228157	0.4947491862	0.0767608893	0.1832189877	0.0288116884	555.0848189066	54.6721166927
0.0	0.006	0.7952	0.1988	0.0000000000	0.0000000000	0.1501218874	0.0540056627	1.0982626273	0.0308486770	0.3827519948	0.0510952796	1.6311365095	.1359496193
0.0025	0.0075	0.792	0.198	559.0857745829	24.7006860238	0.1069834140	0.0111531471	0.4625227403	0.0302516626	0.1924217679	0.0190777888	559.8477025051	24.7611686223
0.0025	0.008	0.7916	0.1979	545.5067718037	35.6721564736	0.1340168574	0.0273679155	0.4855939459	0.0439695607	0.1853105286	0.0365247971	546.3116931356	35.7800187469
0.0025	0.0085	0.7912	0.1978	556.3952771504	69.0174109907	0.1742794325	0.0832402399	0.4852277363	0.0596370976	0.1978597743	0.0514093789	557.2526440935	69.2116977071
0.0025	0.009000000000000001	0.7908	0.1977	587.5864781395	22.6620256169	0.1403438335	0.0459280136	0.3856187218	0.0260601306	0.1656500436	0.0468355754	588.2780907384	22.7808493365
0.0025	0.0095	0.7904	0.1976	565.0105825429	80.4015850458	0.1397686538	0.0418895087	0.4654524172	0.0908731278	0.1802908303	0.0518702157	565.7960944442	80.5862178980
0.0025	0.01	0.79	0.1975	555.4759983538	75.9017366048	0.1593247617	0.0266327431	0.4848615267	0.0673427515	0.1949316170	0.0463095696	556.3151162592	76.0420216690
0.003	0.0	0.7976	0.1994	590.2055554657	39.9088754381	0.0000000000	0.0000000000	0.4255355695	0.1242654497	0.1723429747	0.0285677239	590.8034340099	40.0617086117
0.003	0.0005	0.7972	0.1993	614.0578303904	49.4503620868	0.0069021557	0.0093455631	0.4024643639	0.0776295279	0.1564472634	0.0414441888	614.6236441734	49.5787813666
0.003	0.001	0.7968	0.1992	598.6168034116	21.0875224198	0.0189809283	0.0123897487	0.4405501636	0.0462411240	0.1815457549	0.0321199682	599.2578802584	21.1782732607
0.003	0.0015	0.7964	0.1991	586.1009399288	60.9542982083	0.0224320062	0.0160226509	0.3863511410	0.0799981524	0.1635585027	0.0410198054	586.6732815787	61.0913388170
0.0	0.0065	0.7948	0.1987	0.0000000000	0.0000000000	0.1869333847	0.0489409947	1.1257283482	0.0576893479	0.3693661326	0.0374707019	1.6820278655	.1441010445
0.003	0.002	0.7959999999999999	0.19899999999999998	603.6498803302	39.8281829104	0.0253079044	0.0067076897	0.3900132371	0.0562104915	0.1585388044	0.0457010074	604.2237402761	39.9368020990
0.003	0.0025	0.7956	0.1989	623.5883334305	50.6805749605	0.0333604194	0.0213979197	0.3834214641	0.0850552867	0.1639768109	0.0438406143	624.1690921249	50.8308687812
0.003	0.003	0.7952	0.1988	559.8387465606	25.7182470045	0.0506158088	0.0172936922	0.4713117710	0.0580693445	0.1974414661	0.0486821602	560.5581156065	25.8422922014
0.003	0.0035	0.7948	0.1987	588.8087822442	44.4552508445	0.0454391920	0.0122824762	0.4182113773	0.0551312730	0.1568655716	0.0454399006	589.4292983851	44.5681044943
0.003	0.004	0.7944	0.1986	594.1285598752	50.1520862342	0.0471647309	0.0348161898	0.4248031503	0.1252201278	0.1627218863	0.0522734626	594.7632496427	50.3643960144
0.003	0.0045	0.794	0.1985	606.4740353901	60.2116636942	0.0793747911	0.0213979197	0.4354232290	0.0644944931	0.1694148174	0.0745950361	607.1582482276	60.3721511431
0.003	0.005	0.7936	0.1984	595.4028986288	27.3811923534	0.0644201203	0.0386013683	0.4295638752	0.0745702051	0.1844739122	0.0640107216	596.0813565365	27.5583746484
0.003	0.0055	0.7932	0.1983	593.4582311633	39.5816718271	0.0718974557	0.0428885047	0.4405501636	0.0720828530	0.1652317354	0.0252375423	594.1359105180	39.7218807271
0.003	0.006	0.7928	0.1982	604.9038133391	50.0749325309	0.0857017671	0.0395830592	0.3790269487	0.1002906327	0.1418064767	0.0586467487	605.5103485316	50.2734529715
0.003	0.0065	0.7924	0.1981	606.6903362835	27.0295233120	0.0897280247	0.0397498659	0.4237045214	0.0256451339	0.1635585027	0.0403315048	607.3673273323	27.1352498166
0.0	0.006999999999999999	0.7944	0.1986	0.0000000000	0.0000000000	0.1892341033	0.0366313127	1.1348835885	0.0420360144	0.3702027490	0.0603872463	1.6943204408	.1390545734
0.003	0.006999999999999999	0.792	0.198	572.2933928094	21.3650732786	0.1138855698	0.0469538278	0.4372542771	0.0735124181	0.1719246665	0.0299784294	573.0164573228	21.5155179539
0.003	0.0075	0.7916	0.1979	603.3886867986	30.6624424513	0.0989308990	0.0287819803	0.3999008966	0.0726757715	0.1581204962	0.0217520259	604.0456390904	30.7856522290
0.003	0.008	0.7912	0.1978	592.4848771434	64.4801814000	0.1345920370	0.0647070710	0.4270004079	0.0629795362	0.1648134273	0.0340246853	593.2112830156	64.6418926925
0.003	0.0085	0.7908	0.1977	602.0123193218	25.9878591368	0.1242388034	0.0268307587	0.4365218579	0.0671513005	0.1777809812	0.0274940199	602.7508609643	26.1093352159
0.003	0.009000000000000001	0.7904	0.1976	602.2990200342	24.9444229597	0.1052578751	0.0312084652	0.3966050101	0.0944110824	0.1484994078	0.0408145341	602.9493823272	25.1108570414
0.003	0.0095	0.79	0.1975	599.2555032192	45.4292392482	0.1075585937	0.0477918564	0.3845200929	0.0553449232	0.1464078668	0.0214930640	599.8939897726	45.5538690918
0.003	0.01	0.7896	0.1974	621.8528248477	34.2498680615	0.1443700910	0.0359015321	0.3845200929	0.0458566969	0.1639768109	0.0288116884	622.5456918425	34.3604379789
0.0035	0.0	0.7972	0.1993	611.7285146382	22.3987669579	0.0000000000	0.0000000000	0.4006333159	0.0565150544	0.1752711320	0.0048782699	612.3044190861	22.4601602822
0.0035	0.0005	0.7968	0.1992	619.3174110746	24.8249689276	0.0080525150	0.0043042503	0.3753648526	0.0717247493	0.1710880501	0.0452392138	619.8719164923	24.9462371410
0.0035	0.001	0.7964	0.1991	606.6668696771	27.3984054252	0.0103532336	0.0069021557	0.3947739621	0.0505103826	0.1802908303	0.0303266226	607.2522877031	27.4861445861
0.0	0.0075	0.794	0.1985	0.0000000000	0.0000000000	0.2225945227	0.0749589508	1.0978964177	0.0930374241	0.3706210572	0.0499453674	1.6911119976	.2179417423
0.0035	0.0015	0.7959999999999999	0.19899999999999998	632.7260258860	23.9909238627	0.0184057486	0.0046014372	0.3658434027	0.0255193189	0.1526824897	0.0229116832	633.2629575270	24.0439563020
0.0035	0.002	0.7956	0.1989	620.7590769343	36.3852974971	0.0276086230	0.0248328441	0.4017319447	0.1012912221	0.1618852699	0.0416295469	621.3503027719	36.5530511102
0.0035	0.0025	0.7952	0.1988	620.5142079985	56.8169418580	0.0391122159	0.0148213427	0.4149154907	0.0545443371	0.1765260566	0.0335273428	621.1447617617	56.9198348806
0.0035	0.003	0.7948	0.1987	607.8983563669	37.0239141920	0.0385370362	0.0294635738	0.3647447739	0.0503401702	0.1602120372	0.0709202031	608.4618502142	37.1746381391
0.0035	0.0035	0.7944	0.1986	631.9006135148	40.1286776456	0.0454391920	0.0151742812	0.3739000142	0.0628943020	0.1476627914	0.0516809570	632.4676155124	40.2584271858
0.0035	0.004	0.794	0.1985	631.5302492493	30.7418510446	0.0598186831	0.0332212929	0.3867173506	0.0812754364	0.1422247849	0.0192603555	632.1190100679	30.8756081294
0.0035	0.0045	0.7936	0.1984	612.2539625631	35.3804631614	0.0816755096	0.0342413095	0.3870835602	0.0955407120	0.1828006795	0.0415453958	612.9055223124	35.5517905787
0.0035	0.005	0.7932	0.1983	621.2610582528	22.9894904777	0.0557924256	0.0223062942	0.3936753332	0.0345093058	0.1589571126	0.0637148054	621.8694831242	23.1100208831
0.0035	0.0055	0.7928	0.1982	652.3277841995	36.6538528990	0.0903032043	0.0273679155	0.3446032452	0.0431692638	0.1451529423	0.0368111208	652.9078435913	36.7612011991
0.0035	0.006	0.7924	0.1981	627.5664333505	45.4638761756	0.0995060786	0.0220076691	0.3760972718	0.0900488512	0.1614669617	0.0475769253	628.2035036626	45.6235096212
0.0	0.008	0.7936	0.1984	0.0000000000	0.0000000000	0.2099405705	0.0733889559	1.1506306019	0.0708064178	0.3973927814	0.0583835966	1.7579639538	.2025789703
0.0035	0.0065	0.792	0.198	619.1500839685	57.3119637861	0.1127352105	0.0338135194	0.4083237177	0.0816573533	0.1606303453	0.0302110041	619.8317732420	57.4576456629
0.0035	0.006999999999999999	0.7916	0.1979	637.2326345926	38.9626118173	0.1271147016	0.0359015321	0.3859849314	0.0625950683	0.1560289552	0.0288116884	637.9017631808	39.0899201061
0.0035	0.0075	0.7912	0.1978	618.5430130651	30.8957842654	0.1242388034	0.0474862965	0.4090561369	0.0739199341	0.1623035781	0.0351578018	619.2386115835	31.0523482978
0.0035	0.008	0.7908	0.1977	622.8333208783	10.5799789414	0.1248139830	0.0572412125	0.4101547658	0.0553933652	0.1790359057	0.0303496935	623.5473255328	10.7229632126
0.0035	0.0085	0.7904	0.1976	628.2765532644	10.8480446954	0.1115848512	0.0500637632	0.3973374294	0.0431444039	0.1585388044	0.0397194586	628.9440143494	10.9809723211
0.0035	0.009000000000000001	0.79	0.1975	632.9831382686	25.4813876468	0.0908783840	0.0294635738	0.3533922759	0.0697530784	0.1392966276	0.0364288558	633.5667055561	25.6170331548
0.0035	0.0095	0.7896	0.1974	632.9106978751	51.3232929247	0.1161862884	0.0256197179	0.3427721971	0.0716648913	0.1602120372	0.0449442904	633.5298683978	51.4655218243
0.0035	0.01	0.7892	0.1973	616.7432263867	32.4856359389	0.1535729653	0.0477918564	0.4108871850	0.0616103459	0.1610486535	0.0460519133	617.4687351905	32.6410900545
0.004	0.0	0.7968	0.1992	638.2019074636	24.8521987186	0.0000000000	0.0000000000	0.3914780756	0.1080262492	0.1715063583	0.0346968931	638.7648918975	24.9949218609
0.004	0.0005	0.7964	0.1991	623.8372835152	25.0347049759	0.0080525150	0.0111531471	0.3980698486	0.0776709782	0.1535191061	0.0331071841	624.3969249849	25.1566362853
0.0	0.0085	0.7932	0.1983	0.0000000000	0.0000000000	0.2335229360	0.0512394357	1.1418415712	0.1129588969	0.3823336866	0.0395428483	1.7576981938	.2037411809
0.004	0.001	0.7959999999999999	0.19899999999999998	631.5037217813	26.5096954411	0.0115035929	0.0036377555	0.3856187218	0.0591675069	0.1639768109	0.0290536044	632.0648209069	26.6015543079
0.004	0.0015	0.7956	0.1989	632.3821890886	46.3937807868	0.0207064672	0.0133163715	0.3735338046	0.0724688019	0.1464078668	0.0381555776	632.9228372272	46.5177215378
0.004	0.002	0.7952	0.1988	627.1266895533	20.9462236481	0.0253079044	0.0168283056	0.3790269487	0.0887709021	0.1401332440	0.0196203933	627.6711576504	21.0714432491
0.004	0.0025	0.7948	0.1987	639.9619029399	26.5016198992	0.0425632938	0.0190418345	0.3478991317	0.0635138817	0.1497543324	0.0266669421	640.5021196978	26.6108425575
0.004	0.003	0.7944	0.1986	639.5170577064	23.6331573493	0.0264582637	0.0133163715	0.3237292973	0.0703808764	0.1263290737	0.0418809860	639.9935743411	23.7587355832
0.004	0.0035	0.794	0.1985	636.3062137853	32.4064185272	0.0494654495	0.0098957648	0.3654771931	0.0581616500	0.1288389228	0.0301181898	636.8499953507	32.5045941318
0.004	0.004	0.7936	0.1984	658.3831889252	54.3207367830	0.0793747911	0.0519065771	0.3544909047	0.1321321632	0.1518458733	0.0490402801	658.9689004943	54.5538158034
0.004	0.0045	0.7932	0.1983	629.6192512626	37.2317778271	0.0736229946	0.0402790055	0.3830552545	0.0588402102	0.1543557225	0.0598283087	630.2302852342	37.3907253515
0.004	0.005	0.7928	0.1982	629.7896392305	23.8079889242	0.0707470964	0.0250978767	0.3676744508	0.0696915270	0.1572838798	0.0610443379	630.3853446575	23.9638226658
0.004	0.0055	0.7924	0.1981	637.4203674434	18.9576247225	0.0880024857	0.0372048319	0.3874497698	0.0440427011	0.1510092569	0.0363133916	638.0468289558	19.0751856471
0.0	0.009000000000000001	0.7928	0.1982	0.0000000000	0.0000000000	0.2939167987	0.0844084703	1.1260945578	0.1011958492	0.3480324149	0.0280734353	1.7680437714	.2136777548
0.004	0.006	0.792	0.198	639.0793544836	26.4985959453	0.0747733539	0.0502747811	0.3427721971	0.0753858298	0.1384600112	0.0267717242	639.6353600458	26.6510282804
0.004	0.0065	0.7916	0.1979	619.3847500320	26.0317056274	0.1213629052	0.0463581949	0.4090561369	0.0546425975	0.1740162075	0.0375453448	620.0891852816	26.1702517646
0.004	0.006999999999999999	0.7912	0.1978	661.1685730703	25.4781404593	0.0857017671	0.0324148305	0.3424059875	0.0705179376	0.1187995262	0.0228198525	661.7154803511	25.6038930799
0.004	0.0075	0.7908	0.1977	637.7540013684	28.7545786816	0.1156111087	0.0317965634	0.3735338046	0.0580416242	0.1526824897	0.0256501726	638.3958287714	28.8700670418
0.004	0.008	0.7904	0.1976	664.1937247151	17.2979529919	0.0977805397	0.0390105815	0.3585192104	0.0437861751	0.1372050866	0.0280734353	664.7872295518	17.4088231838
0.004	0.0085	0.79	0.1975	645.9969019210	30.7943731460	0.1288402405	0.0618846256	0.3632799354	0.0778778989	0.1346952375	0.0440794427	646.6237173344	30.9782151132
0.004	0.009000000000000001	0.7896	0.1974	641.2994995019	51.2303288766	0.1357423963	0.0493985229	0.3424059875	0.0593214359	0.1438980177	0.0296261442	641.9215459034	51.3686749796
0.004	0.0095	0.7892	0.1973	642.2024537028	34.0690756121	0.1271147016	0.0332212929	0.3581530008	0.0550826005	0.1438980177	0.0244486734	642.8316194229	34.1818281789
0.004	0.01	0.7888	0.1972	637.2948721138	18.3469281414	0.1207877255	0.0304356460	0.3500963894	0.0437861751	0.1330220047	0.0417135284	637.8987782334	18.4628634909
0.0045	0.0	0.7964	0.1991	643.0370486591	40.7668550835	0.0000000000	0.0000000000	0.3508288086	0.0765229138	0.1531007979	0.0541155656	643.5409782656	40.8974935629
0.0	0.0095	0.7924	0.1981	0.0000000000	0.0000000000	0.2542294032	0.0285511667	1.0799521467	0.0476579286	0.3756407555	0.0290536044	1.7098223054	.1052626997
0.0045	0.0005	0.7959999999999999	0.19899999999999998	648.3405016943	36.9341212720	0.0132291318	0.0086085007	0.3933091236	0.0611646798	0.1648134273	0.0220397214	648.9118533770	37.0259341739
0.0045	0.001	0.7956	0.1989	632.8617240879	31.0360372166	0.0132291318	0.0197915296	0.3790269487	0.0750863672	0.1547740307	0.0383385790	633.4087541991	31.1692536924
0.0045	0.0015	0.7952	0.1988	664.9783255970	19.5930487804	0.0207064672	0.0067076897	0.3599840489	0.0944394879	0.1614669617	0.0477970881	665.5204830748	19.7419930461
0.0045	0.002	0.7948	0.1987	674.7710424559	26.1348397131	0.0345107787	0.0208973143	0.3149402666	0.0864440873	0.1359501621	0.0335690694	675.2564436633	26.2757501841
0.0045	0.0025	0.7944	0.1986	657.4037131819	44.0544084955	0.0322100601	0.0203844186	0.3068836551	0.0920228722	0.1292572310	0.0320108276	657.8720641281	44.1988266139
0.0045	0.003	0.794	0.1985	655.2376433870	42.4087419204	0.0448640123	0.0217049357	0.3376452625	0.0274632794	0.1346952375	0.0328950923	655.7548478993	42.4908052278
0.0045	0.0035	0.7936	0.1984	663.5825726627	36.9592036662	0.0586683238	0.0187617922	0.3317859087	0.0520687742	0.1501726406	0.0426920348	664.1231995358	37.0727262674
0.0045	0.004	0.7932	0.1983	658.6423418823	30.4133870911	0.0442888327	0.0152612406	0.3229968781	0.0590313538	0.1321853884	0.0486677806	659.1418129815	30.5363474661
0.0045	0.0045	0.7928	0.1982	669.9971184944	43.3336145534	0.0580931442	0.0216438809	0.3054188167	0.0401429883	0.1388783194	0.0234551188	670.4995087747	43.4188565414
0.0045	0.005	0.7924	0.1981	647.3732693978	40.2984430097	0.0603938628	0.0327397994	0.3592516297	0.0426693134	0.1497543324	0.0469251558	647.9426692227	40.4207772783
0.0	0.001	0.7992	0.1998	0.0000000000	0.0000000000	0.0241575451	0.0194543409	1.1195027848	0.1022400573	0.3722942900	0.0407286990	1.5159546199	.1624230972
0.0	0.01	0.792	0.198	0.0000000000	0.0000000000	0.2703344333	0.0386698712	1.1176717368	0.0758893768	0.3802421456	0.0385570342	1.7682483157	.1531162822
0.0045	0.0055	0.792	0.198	666.4026465738	23.6620008530	0.0845514079	0.0595081650	0.3237292973	0.0701900695	0.1443163259	0.0356912747	666.9552436049	23.8273903622
0.0045	0.006	0.7916	0.1979	663.1397680038	47.3109332440	0.0718974557	0.0405083307	0.3482653413	0.1228937477	0.1518458733	0.0359453083	663.7117766741	47.5102806307
0.0045	0.0065	0.7912	0.1978	668.2075346883	40.3552486890	0.0764988928	0.0350057186	0.3101795416	0.0521305525	0.1367867785	0.0202523383	668.7309999012	40.4626372984
0.0045	0.006999999999999999	0.7908	0.1977	657.6944950432	17.5865470447	0.0845514079	0.0228918608	0.3222644588	0.0540702013	0.1447346341	0.0291498086	658.2460455440	17.6926589154
0.0045	0.0075	0.7904	0.1976	669.7665335798	31.1090508972	0.1115848512	0.0332212929	0.3046863974	0.0530991310	0.1413881686	0.0644031616	670.3241929970	31.2597744827
0.0045	0.008	0.79	0.1975	654.3489732073	15.2572616080	0.1179118273	0.0539566335	0.3398425202	0.0661046390	0.1480810996	0.0305565472	654.9548086544	15.4078794277
0.0045	0.0085	0.7896	0.1974	646.9661747920	31.7149747794	0.1161862884	0.0765313209	0.3372790529	0.0749218686	0.1447346341	0.0553938610	647.5643747674	31.9218218299
0.0045	0.009000000000000001	0.7892	0.1973	652.8838407413	37.7313401343	0.1506970671	0.0582722558	0.3519274374	0.0655668628	0.1556106471	0.0422139085	653.5420758929	37.8973931614
0.0045	0.0095	0.7888	0.1972	658.7811009459	21.6510187729	0.1225132644	0.0513941601	0.3405749394	0.0492412368	0.1192178344	0.0483503473	659.3634069841	21.8000045171
0.0045	0.01	0.7884	0.1971	641.8575966181	30.7708866116	0.1547233246	0.0505896575	0.3266589742	0.0611734496	0.1518458733	0.0347573582	642.4908247902	30.9174070769
0.0005	0.0	0.7996	0.1999	128.2276588238	38.1691145206	0.0000000000	0.0000000000	0.9653285380	0.0652798808	0.3187508415	0.0824226375	129.5117382033	38.3168170389
0.005	0.0	0.7959999999999999	0.19899999999999998	659.0096452861	19.1943851373	0.0000000000	0.0000000000	0.3372790529	0.0612523209	0.1455712505	0.0310338446	659.4924955895	19.2866713028
0.005	0.0005	0.7956	0.1989	659.0208684456	33.9362457786	0.0080525150	0.0023007186	0.3186023627	0.0505846704	0.1217276836	0.0291498086	659.4692510069	34.0182809762
0.005	0.001	0.7952	0.1988	676.9320108146	53.1501931287	0.0172553894	0.0249391951	0.3164051050	0.0936924230	0.1397149358	0.0424454005	677.4053862448	53.3112701473
0.005	0.0015	0.7948	0.1987	668.3269082945	66.3471713249	0.0235823655	0.0142755834	0.3292224415	0.0810771872	0.1434797095	0.0406943143	668.8231928110	66.4832184098
0.005	0.002	0.7944	0.1986	672.0417741086	41.7532010454	0.0304845212	0.0245649523	0.3072498647	0.0413281785	0.1234009163	0.0305107009	672.5029094108	41.8496048771
0.005	0.0025	0.794	0.1985	665.8272045746	19.8492087459	0.0431384734	0.0149988501	0.3533922759	0.0755138073	0.1476627914	0.0512047501	666.3713981153	19.9909261534
0.005	0.003	0.7936	0.1984	674.8577668707	33.9099711455	0.0362363177	0.0134153794	0.3182361531	0.0339924592	0.1401332440	0.0282474202	675.3523725855	33.9856264043
0.005	0.0035	0.7932	0.1983	670.3348335684	31.9669595046	0.0385370362	0.0253601395	0.3006580917	0.0547798661	0.1326036965	0.0234551188	670.8066323928	32.0705546290
0.005	0.004	0.7928	0.1982	673.5742455320	46.9563934035	0.0540668867	0.0111531471	0.3057850263	0.0928469568	0.1338586211	0.0402967812	674.0679560661	47.1006902886
0.005	0.0045	0.7924	0.1981	649.9250077666	28.4196136835	0.0534917070	0.0258766924	0.3321521184	0.0807191116	0.1351135457	0.0237516555	650.4457651377	28.5499611430
0.0005	0.0005	0.7992	0.1998	113.6865251842	18.7045275508	0.0051766168	0.0043042503	0.9100308866	0.0632175807	0.3087114450	0.0398250488	114.9104441326	18.8118744306
0.005	0.005	0.792	0.198	667.5841391892	21.1128163027	0.0517661681	0.0195899128	0.3098133320	0.0457043681	0.1183812181	0.0180600656	668.0640999074	21.1961706492
0.005	0.0055	0.7916	0.1979	665.1405512670	27.4130434937	0.0868521264	0.0122824762	0.3446032452	0.0968456535	0.1397149358	0.0357304743	665.7117215744	27.5579020977
0.005	0.006	0.7912	0.1978	662.3929177495	23.8006001313	0.0931791025	0.0396164767	0.3153064762	0.0592943010	0.1413881686	0.0136448003	662.9427914968	23.9131557093
0.005	0.0065	0.7908	0.1977	675.3770930721	9.2709107776	0.0811003300	0.0413809677	0.3149402666	0.0587307060	0.1313487720	0.0166063610	675.9044824407	9.3876288123
0.005	0.006999999999999999	0.7904	0.1976	677.4472558671	45.3587586625	0.1058330547	0.0702001986	0.3391101010	0.0992529394	0.1493360242	0.0619661146	678.0415350470	45.5901779151
0.005	0.0075	0.79	0.1975	669.4767720057	18.8952380461	0.1121600308	0.0361952101	0.3449694548	0.0656567980	0.1317670802	0.0249586659	670.0656685715	19.0220487201
0.005	0.008	0.7896	0.1974	664.1386292045	25.4648229887	0.1058330547	0.0351566060	0.3321521184	0.0771860062	0.1426430931	0.0170226251	664.7192574707	25.5941882260
0.005	0.0085	0.7892	0.1973	680.0265419912	40.9194810587	0.1018067972	0.0494253044	0.2915028514	0.0455279708	0.1116882870	0.0490402801	680.5315399268	41.0634746140
0.005	0.009000000000000001	0.7888	0.1972	666.8270860625	42.1241395124	0.1409190131	0.0571718152	0.3416735683	0.0822986342	0.1455712505	0.0646201540	667.4552498944	42.3282301158
0.005	0.0095	0.7884	0.1971	684.8198514102	65.7453435899	0.1622006600	0.1151853787	0.3101795416	0.0982261291	0.1551923389	0.0502944935	685.4474239507	66.0090495912
0.0005	0.001	0.7988	0.1997	117.2871188282	14.7037897270	0.0230071858	0.0149988501	0.9268765287	0.0977278913	0.3145677596	0.0621353134	118.5515703023	14.8786517818
0.005	0.01	0.7879999999999999	0.19699999999999998	676.5075713258	10.6611167748	0.1190621866	0.0245649523	0.2977284148	0.0568557377	0.1250741491	0.0317914225	677.0494360763	10.7743288873
0.0055	0.0	0.7956	0.1989	674.7496164240	21.0882798631	0.0000000000	0.0000000000	0.3394763106	0.0402230875	0.1292572310	0.0202177484	675.2183499656	21.1487206990
0.0055	0.0005	0.7952	0.1988	694.4595251842	40.2574056803	0.0092028743	0.0067076897	0.3142078474	0.0767678774	0.1234009163	0.0371329521	694.9063368222	40.3780141995
0.0055	0.001	0.7948	0.1987	664.5324600763	31.0663663192	0.0155298504	0.0106679932	0.3204334108	0.0615842196	0.1359501621	0.0370385861	665.0043734996	31.1756571181
0.0055	0.0015	0.7944	0.1986	679.4419174069	56.0014044278	0.0212816469	0.0134153794	0.3072498647	0.0876274637	0.1426430931	0.0401575863	679.9130920116	56.1426048572
0.0055	0.002	0.794	0.1985	671.1255561737	41.2348685060	0.0270334433	0.0152612406	0.3321521184	0.0567140351	0.1397149358	0.0203901109	671.6244566712	41.3272338926
0.0055	0.0025	0.7936	0.1984	671.9989220448	25.1268095360	0.0385370362	0.0336566113	0.2947987379	0.0753003906	0.1158713689	0.0511363585	672.4481291878	25.2869028964
0.0055	0.003	0.7932	0.1983	677.6615161860	31.1982939506	0.0431384734	0.0358277365	0.3303210703	0.0753573608	0.1388783194	0.0417135284	678.1738540491	31.3511925763
0.0055	0.0035	0.7928	0.1982	684.9096366866	32.6930989322	0.0517661681	0.0170625857	0.3002918821	0.0275996711	0.1192178344	0.0296969356	685.3809125712	32.7674581246
0.0055	0.004	0.7924	0.1981	692.5148577187	20.9907141819	0.0557924256	0.0342413095	0.3098133320	0.0594298517	0.1271656901	0.0265089924	693.0076291664	21.1108943355
0.0005	0.0015	0.7984	0.1996	122.8956377460	27.3786337552	0.0264582637	0.0142755834	0.9444545901	0.0384363114	0.2995086648	0.0366968594	124.1660592646	27.4680425094
0.0055	0.0045	0.792	0.198	681.0835595642	11.2943195674	0.0713222760	0.0349678950	0.3215320396	0.0514051865	0.1434797095	0.0447100820	681.6198935893	11.4254027309
0.0055	0.005	0.7916	0.1979	654.7999401642	21.3822566847	0.0552172459	0.0355310214	0.3350817953	0.0881341086	0.1292572310	0.0445375463	655.3194964364	21.5504593610
0.0055	0.0055	0.7912	0.1978	674.7088049347	23.9182779491	0.0753485335	0.0446125885	0.3112781705	0.0574844117	0.1313487720	0.0360231121	675.2267804107	24.0563980614
0.0055	0.006	0.7908	0.1977	672.7580157459	32.0016608725	0.1075585937	0.0366674204	0.3808579968	0.0861955057	0.1547740307	0.0276210137	673.4012063671	32.1521448123
0.0055	0.0065	0.7904	0.1976	702.0351578865	26.8664737079	0.0557924256	0.0368474285	0.2709951131	0.0351255921	0.1167079853	0.0279234426	702.4786534105	26.9663701711
0.0055	0.006999999999999999	0.79	0.1975	671.8305746514	31.3101257561	0.0793747911	0.0336566113	0.3204334108	0.0779261013	0.1451529423	0.0193690696	672.3755357956	31.4410775383
0.0055	0.0075	0.7896	0.1974	663.6927636839	32.4974418082	0.1110096715	0.0630707496	0.3416735683	0.0511960514	0.1459895587	0.0459301632	664.2914364824	32.6576387724
0.0055	0.008	0.7892	0.1973	687.6205398638	24.9259846948	0.1098593123	0.0588147555	0.3024891398	0.0628089521	0.1200544508	0.0104493353	688.1529427667	25.0580577377
0.0055	0.0085	0.7888	0.1972	680.5121987140	50.6654822841	0.1570240432	0.0639045035	0.3354480049	0.0843841037	0.1447346341	0.0468355754	681.1494053962	50.8606064667
0.0055	0.009000000000000001	0.7884	0.1971	657.3935103095	16.9068344096	0.1466708096	0.0630077733	0.3424059875	0.1104715470	0.1543557225	0.0247333009	658.0369428291	17.1050470308
0.0005	0.002	0.7979999999999999	0.1995	116.3770226167	12.9605342229	0.0419881141	0.0152612406	0.9254116903	0.0969065645	0.3074565204	0.0144906208	117.6518789415	13.0871926488
0.0055	0.0095	0.7879999999999999	0.19699999999999998	659.5034643066	21.4205235697	0.1144607494	0.0311660336	0.3021229302	0.0510070967	0.1271656901	0.0308982263	660.0472136763	21.5335949263
0.0055	0.01	0.7876	0.1969	680.2693703526	28.6128719935	0.1581744025	0.0401803226	0.3358142145	0.0419210046	0.1317670802	0.0288602338	680.8951260498	28.7238335545
0.006	0.0	0.7952	0.1988	698.7161635187	65.4476345308	0.0000000000	0.0000000000	0.2845448688	0.0670313660	0.1129432116	0.0337769294	699.1136515991	65.5484428262
0.006	0.0005	0.7948	0.1987	708.4425617075	22.0381469755	0.0046014372	0.0078021163	0.2856434976	0.0539708987	0.1208910672	0.0358282858	708.8536977095	22.1357482763
0.006	0.001	0.7944	0.1986	697.4285610311	38.1313575494	0.0126539522	0.0148213427	0.2834462399	0.0485500589	0.1146164443	0.0148248801	697.8392776675	38.2095538311
0.006	0.0015	0.794	0.1985	700.2986290166	28.1823815491	0.0201312876	0.0140889664	0.3094471224	0.0735343065	0.1409698604	0.0458691669	700.7691772870	28.3158739889
0.006	0.002	0.7936	0.1984	699.2711997733	36.7030095220	0.0230071858	0.0269783167	0.2896718033	0.0972601989	0.1326036965	0.0602479981	699.7164824589	36.8874960357
0.006	0.0025	0.7932	0.1983	681.0682552557	65.0669207717	0.0350859584	0.0282717032	0.2973622052	0.0478937214	0.1338586211	0.0487826988	681.5345620404	65.1918688951
0.006	0.003	0.7928	0.1982	676.8646718573	19.0531644975	0.0350859584	0.0275606497	0.3248279261	0.0566667221	0.1501726406	0.0350381493	677.3747583824	19.1724300186
0.006	0.0035	0.7924	0.1981	686.2462129614	45.8863460495	0.0707470964	0.0359383731	0.3211658300	0.0825914317	0.1267473819	0.0391157303	686.7648732697	46.0439915846
0.0005	0.0025	0.7976	0.1994	117.6238136150	36.7649645077	0.0534917070	0.0152612406	0.9554408785	0.1536754470	0.3074565204	0.0602131357	118.9402027209	36.9941143310
0.006	0.004	0.792	0.198	677.6778407817	9.9005607100	0.0534917070	0.0434403451	0.2805165630	0.0257286687	0.1351135457	0.0380269526	678.1469625974	10.0077566764
0.006	0.0045	0.7916	0.1979	695.6899915867	48.5886891293	0.0477399106	0.0234628179	0.2889393841	0.0855207262	0.1380417030	0.0522466763	696.1647125844	48.7499193497
0.006	0.005	0.7912	0.1978	706.4693261996	51.4880604679	0.0580931442	0.0373468356	0.2717275323	0.0742818985	0.1070868969	0.0356323943	706.9062337730	51.6353215963
0.006	0.0055	0.7908	0.1977	696.5266271175	30.9064323958	0.0638449406	0.0200571996	0.2947987379	0.0897325648	0.1108516706	0.0206629004	696.9961224666	31.0368850606
0.006	0.006	0.7904	0.1976	695.5389890763	42.9753108759	0.0644201203	0.0078021163	0.2819814015	0.0630476406	0.1234009163	0.0316369336	696.0087915144	43.0777975664
0.006	0.0065	0.79	0.1975	718.0057139390	41.2644650507	0.0874273061	0.0547600022	0.2896718033	0.1053360430	0.1150347525	0.0173484465	718.4978478009	41.4419095424
0.006	0.006999999999999999	0.7896	0.1974	688.4469725222	23.0715488819	0.1110096715	0.0455228437	0.2819814015	0.0373461992	0.1204727590	0.0265353827	688.9604363542	23.1809533075
0.006	0.0075	0.7892	0.1973	695.0206831621	32.0275585406	0.0811003300	0.0253079044	0.2695302747	0.0807124656	0.1309304638	0.0131218152	695.5022442306	32.1467007258
0.006	0.008	0.7888	0.1972	691.2711275822	27.2133962285	0.1161862884	0.0314197640	0.3112781705	0.0385478020	0.1305121556	0.0434396491	691.8291041967	27.3268034436
0.006	0.0085	0.7884	0.1971	689.9212875734	36.1842755273	0.1265395220	0.0564731517	0.3112781705	0.0552479119	0.1271656901	0.0251542041	690.4862709560	36.3211507950
0.0005	0.003	0.7972	0.1993	115.2955181501	13.5924112612	0.0540668867	0.0320039796	0.9316372537	0.0773526248	0.3229339234	0.0361395037	116.6041562139	13.7379073693
0.006	0.009000000000000001	0.7879999999999999	0.19699999999999998	682.0905830628	21.0351088342	0.1006564379	0.0571718152	0.2980946244	0.0482174444	0.1154530607	0.0448507538	682.6047871858	21.1853488476
0.006	0.0095	0.7876	0.1969	685.5320118985	14.6755037058	0.1357423963	0.1165445115	0.2991932533	0.0996897633	0.1376233948	0.0202177484	686.1045709429	14.9119557290
0.006	0.01	0.7872	0.1968	689.0448608405	50.7049128782	0.1691028157	0.0642967494	0.3343493760	0.0833993650	0.1426430931	0.0372646630	689.6909561253	50.8898736556
0.0065	0.0	0.7948	0.1987	697.6764908287	24.4343957345	0.0000000000	0.0000000000	0.2907704322	0.0519140069	0.1384600112	0.0305565472	698.1057212721	24.5168662886
0.0065	0.0005	0.7944	0.1986	681.9997774991	30.8561380080	0.0057517965	0.0081342686	0.3387438914	0.0609714260	0.1459895587	0.0707621194	682.4902627457	30.9960058220
0.0065	0.001	0.794	0.1985	689.1540315744	43.8243386779	0.0115035929	0.0063007773	0.3123767993	0.1243301859	0.1405515522	0.0475033110	689.6184635188	44.0024729521
0.0065	0.0015	0.7936	0.1984	677.1330073994	38.1334601374	0.0235823655	0.0138043115	0.3244617165	0.0915787664	0.1547740307	0.0367540345	677.6358255121	38.2755972498
0.0065	0.002	0.7932	0.1983	689.4805234889	15.4640805037	0.0322100601	0.0213359864	0.3229968781	0.0218010091	0.1489177160	0.0258404785	689.9846481431	15.5330579777
0.0065	0.0025	0.7928	0.1982	689.4539960208	42.4813754466	0.0356611380	0.0248328441	0.3259265550	0.0701747826	0.1355318539	0.0292696193	689.9511155677	42.6056526926
0.0065	0.003	0.7924	0.1981	687.5389168852	16.8762214652	0.0373866769	0.0335384484	0.2834462399	0.0756344762	0.1284206146	0.0231547848	687.9881704166	17.0085491746
0.0005	0.0035	0.7968	0.1992	110.8307412201	24.2625802169	0.0730478150	0.0086085007	0.9437221709	0.0972381344	0.3116396023	0.0296969356	112.1591508083	24.3981237876
0.0065	0.0035	0.792	0.198	715.0417795282	32.7702265770	0.0425632938	0.0289653068	0.2841786591	0.0822921157	0.1154530607	0.0421973247	715.4839745418	32.9236813242
0.0065	0.004	0.7916	0.1979	702.2810471096	33.7441344845	0.0626945813	0.0260804490	0.3101795416	0.0814468620	0.1338586211	0.0470294506	702.7877798536	33.8986912461
0.0065	0.0045	0.7912	0.1978	699.1365218586	53.3027771423	0.0442888327	0.0294635738	0.3013905109	0.0747857056	0.1225643000	0.0302341632	699.6047655022	53.4372605849
0.0065	0.005	0.7908	0.1977	691.1242062206	26.7630918347	0.0598186831	0.0285047798	0.2896718033	0.0478825195	0.1221459918	0.0131218152	691.5958426988	26.8526009492
0.0065	0.0055	0.7904	0.1976	710.9116568105	49.1049227349	0.0621194017	0.0240202072	0.2907704322	0.0618623320	0.1338586211	0.0342910675	711.3984052655	49.2250963416
0.0065	0.006	0.79	0.1975	697.2530716271	38.3866924099	0.0954798211	0.0351566060	0.2611074536	0.0458917779	0.1162896771	0.0236038528	697.7259485789	38.4913446466
0.0065	0.0065	0.7896	0.1974	704.0675700539	25.6476025822	0.1386182945	0.0757317439	0.3178699435	0.1063547366	0.1434797095	0.0369060684	704.6675380014	25.8665951311
0.0065	0.006999999999999999	0.7892	0.1973	686.2951867486	19.9447531174	0.1012316176	0.0493985229	0.3160388954	0.0744261914	0.1300938474	0.0203901109	686.8425511090	20.0889679426
0.0065	0.0075	0.7888	0.1972	714.8387423689	67.2901015733	0.0655704796	0.0413809677	0.2742909996	0.0732199466	0.1075052051	0.0331071841	715.2861090532	67.4378096717
0.0065	0.008	0.7884	0.1971	678.2573639298	31.4284383687	0.1133103901	0.0118436738	0.3262927646	0.0260395379	0.1267473819	0.0398250488	678.8237144664	31.5061466292
0.0005	0.004	0.7964	0.1991	114.3833813641	18.1882131314	0.0851265875	0.0326588603	0.9385952363	0.0856523497	0.3154043760	0.0269021279	115.7225075639	18.3334264693
0.0065	0.0085	0.7879999999999999	0.19699999999999998	709.4587677912	26.8233917850	0.0862769468	0.0212115772	0.2676992266	0.0509228918	0.1091784378	0.0226659744	709.9219224024	26.9181922284
0.0065	0.009000000000000001	0.7876	0.1969	720.5625537440	41.4400749658	0.1748546122	0.1030454842	0.2761220477	0.0495345036	0.1150347525	0.0430674642	721.1285651564	41.6357224178
0.0065	0.0095	0.7872	0.1968	691.8486101558	27.8285931097	0.1288402405	0.0382224077	0.2889393841	0.0631921188	0.1296755392	0.0592759090	692.3960653196	27.9892835452
0.0065	0.01	0.7868	0.1967	684.1556444217	7.3365352411	0.1598999414	0.0695563202	0.3288562319	0.0733736395	0.1326036965	0.0174690629	684.7770042915	7.4969342637
0.006999999999999999	0.0	0.7944	0.1986	701.8861959505	23.0313945851	0.0000000000	0.0000000000	0.2915028514	0.0727790356	0.1392966276	0.0309208707	702.3169954295	23.1350944914
0.006999999999999999	0.0005	0.794	0.1985	710.7096399384	46.5461899719	0.0086276947	0.0109132665	0.2980946244	0.0593395190	0.1271656901	0.0409344008	711.1435279476	46.6573771582
0.006999999999999999	0.001	0.7936	0.1984	688.3765727031	31.0659327167	0.0172553894	0.0109132665	0.3035877686	0.0849543159	0.1309304638	0.0593113223	688.8283463249	31.2211116214
0.006999999999999999	0.0015	0.7932	0.1983	704.6613772233	33.1088360267	0.0155298504	0.0106679932	0.3028553494	0.0626892671	0.1175446017	0.0267717242	705.0973070248	33.2089650112
0.006999999999999999	0.002	0.7928	0.1982	714.7050847414	43.2136402766	0.0258830840	0.0154336894	0.2797841438	0.0608569421	0.1259107655	0.0408488176	715.1366627347	43.3307797257
0.006999999999999999	0.0025	0.7924	0.1981	718.7760307997	23.0862404784	0.0310597008	0.0133163715	0.2629385016	0.0340870142	0.1246558409	0.0275702864	719.1946848430	23.1612141505
0.0	0.0015	0.7988	0.1997	0.0000000000	0.0000000000	0.0402625752	0.0269783167	1.1249959290	0.0658200019	0.3789872210	0.0796061480	1.5442457252	.1724044666
0.0005	0.0045	0.7959999999999999	0.19899999999999998	128.2878557705	30.9037316665	0.0782244318	0.0203844186	0.9309048345	0.0865557162	0.2894692682	0.0155619643	129.5864543050	31.0262337656
0.006999999999999999	0.003	0.792	0.198	713.6613309025	33.8559908754	0.0454391920	0.0320039796	0.2753896285	0.0822008032	0.1292572310	0.0466858928	714.1114169540	34.0168815510
0.006999999999999999	0.0035	0.7916	0.1979	729.5492436891	30.3972643570	0.0327852398	0.0231790974	0.2530508421	0.0627234861	0.1058319723	0.0273152366	729.9409117433	30.5104821771
0.006999999999999999	0.004	0.7912	0.1978	702.4871451306	44.5314516468	0.0368114973	0.0300857994	0.2644033401	0.0596191048	0.1217276836	0.0585870452	702.9100876516	44.6797435962
0.006999999999999999	0.0045	0.7908	0.1977	723.3989522508	13.4528344115	0.0477399106	0.0152612406	0.2625722920	0.0810507173	0.1171262935	0.0343929728	723.8263907469	13.5835393422
0.006999999999999999	0.005	0.7904	0.1976	689.5988768079	25.9930531615	0.0845514079	0.0472348227	0.3314196991	0.0267107176	0.1426430931	0.0263766451	690.1574910080	26.0933753469
0.006999999999999999	0.0055	0.79	0.1975	709.6516020782	28.8906788400	0.0891528450	0.0596636261	0.3021229302	0.0823768153	0.1275839983	0.0346968931	710.1704618517	29.0674161745
0.006999999999999999	0.006	0.7896	0.1974	721.9603472528	34.1676776681	0.0661456592	0.0174460624	0.2336417327	0.0597539187	0.1146164443	0.0324451871	722.3747510890	34.2773228363
0.006999999999999999	0.0065	0.7892	0.1973	704.5328210320	16.2229679220	0.0943294618	0.0260804490	0.2955311571	0.0447075798	0.1321853884	0.0205610284	705.0548670393	16.3143169792
0.006999999999999999	0.006999999999999999	0.7888	0.1972	723.7999251332	45.6276149191	0.0707470964	0.0187617922	0.2471914883	0.0662019472	0.1108516706	0.0181374110	724.2287153885	45.7307160695
0.006999999999999999	0.0075	0.7884	0.1971	696.0164835012	12.7623709973	0.1110096715	0.0543963055	0.3325183280	0.0542484878	0.1434797095	0.0164369039	696.6034912102	12.8874526945
0.0005	0.005	0.7956	0.1989	125.5473642637	21.1925161560	0.0885776654	0.0234063489	0.9085660481	0.0865185225	0.3099663695	0.0540508573	126.8544743467	21.3564918847
0.006999999999999999	0.008	0.7879999999999999	0.19699999999999998	688.2316919161	25.1561607926	0.0839762282	0.0258255020	0.2896718033	0.0618623320	0.1204727590	0.0347573582	688.7258127066	25.2786059848
0.006999999999999999	0.0085	0.7876	0.1969	717.3710952803	28.7130179263	0.0868521264	0.0650131128	0.2501211652	0.0668309968	0.1171262935	0.0499873913	717.8251948654	28.8948494272
0.006999999999999999	0.009000000000000001	0.7872	0.1968	698.8283951143	31.2747855732	0.1161862884	0.0389426780	0.3076160743	0.0456221342	0.1267473819	0.0291738101	699.3789448589	31.3885241955
0.006999999999999999	0.0095	0.7868	0.1967	692.4515999103	27.0281375814	0.1403438335	0.0408984681	0.3273913934	0.0968733451	0.1401332440	0.0452856050	693.0594683812	27.2111949996
0.006999999999999999	0.01	0.7864	0.1966	696.4796939048	24.7066478393	0.1466708096	0.0425788363	0.2955311571	0.0444669560	0.1313487720	0.0395428483	697.0532446435	24.8332364799
0.0075	0.0	0.794	0.1985	713.0358948288	17.7505109875	0.0000000000	0.0000000000	0.2603750343	0.0298769593	0.1083418215	0.0325528714	713.4046116846	17.8129408182
0.0075	0.0005	0.7936	0.1984	740.7836264077	59.7964345438	0.0074773354	0.0058657045	0.2464590691	0.1264690992	0.1267473819	0.0784191199	741.1643101941	60.0071884674
0.0075	0.001	0.7932	0.1983	722.2960217523	41.7810511449	0.0086276947	0.0081342686	0.2691640650	0.0580416242	0.1183812181	0.0719003519	722.6921947301	41.9191273896
0.0075	0.0015	0.7928	0.1982	713.4154416794	32.0115323298	0.0212816469	0.0100285998	0.2629385016	0.0677081861	0.1392966276	0.0371894568	713.8389584555	32.1264585725
0.0075	0.002	0.7924	0.1981	702.8748542790	30.2140780927	0.0207064672	0.0111531471	0.2966297860	0.0657955471	0.1443163259	0.0501272164	703.3365068581	30.3411540033
0.0005	0.0055	0.7952	0.1988	125.1341479345	27.6388857915	0.1064082344	0.0308673789	0.9385952363	0.0691195784	0.2936523501	0.0262702873	126.4728037553	27.7651430361
0.0075	0.0025	0.792	0.198	731.5388037928	17.1006076747	0.0327852398	0.0187617922	0.2515860037	0.0480055966	0.1112699788	0.0200439038	731.9344450151	17.1874189673
0.0075	0.003	0.7916	0.1979	735.5209848618	48.4995290815	0.0281838026	0.0203844186	0.2409659249	0.0661452015	0.1129432116	0.0465056377	735.9030778009	48.6325643393
0.0075	0.0035	0.7912	0.1978	693.2861948666	27.1260206623	0.0408377548	0.0147317869	0.2841786591	0.0159458952	0.1267473819	0.0301181898	693.7379586624	27.1868165342
0.0075	0.004	0.7908	0.1977	711.5075045543	8.4112816089	0.0488902699	0.0252031093	0.2779530957	0.0839059668	0.1213093754	0.0333599143	711.9556572953	8.5537505993
0.0075	0.0045	0.7904	0.1976	727.5433589898	29.7922366654	0.0488902699	0.0149988501	0.2614736632	0.0624663864	0.1121065952	0.0117126293	727.9658295181	29.8814145312
0.0075	0.005	0.79	0.1975	701.1617920154	14.4795244467	0.0661456592	0.0195899128	0.2911366418	0.0848785089	0.1288389228	0.0264031677	701.6479132392	14.6103960361
0.0075	0.0055	0.7896	0.1974	693.3535338240	41.1349190298	0.0805251503	0.0381531014	0.3182361531	0.0714024229	0.1401332440	0.0493532761	693.8924283714	41.2938278302
0.0075	0.006	0.7892	0.1973	701.6107183977	13.4855158009	0.1098593123	0.0400813968	0.3354480049	0.0395370725	0.1451529423	0.0432782229	702.2011786572	13.6084124931
0.0075	0.0065	0.7888	0.1972	717.9832676199	43.4813786329	0.0615442220	0.0285511667	0.2772206765	0.0543966136	0.1200544508	0.0370952345	718.4420869692	43.6014216477
0.0075	0.006999999999999999	0.7884	0.1971	683.9056740497	36.0796616984	0.0954798211	0.0228339799	0.3251941357	0.0848026342	0.1372050866	0.0705243295	684.4635530931	36.2578226420
0.0005	0.006	0.7948	0.1987	118.0819225824	10.6425249127	0.1167614680	0.0276086230	0.9316372537	0.1064757203	0.3103846777	0.0207642725	119.4407059818	10.7973735285
0.0075	0.0075	0.7879999999999999	0.19699999999999998	723.9101161543	32.6592960810	0.0891528450	0.0257228157	0.2607412440	0.0662262519	0.1049953559	0.0257046895	724.3650055992	32.7769498381
0.0075	0.008	0.7876	0.1969	720.7829357863	45.0042276777	0.1317161388	0.0548565808	0.2911366418	0.0769911620	0.1367867785	0.0261367313	721.3425753454	45.1622121518
0.0075	0.0085	0.7872	0.1968	715.1580922727	44.6353434758	0.1202125459	0.0602595047	0.2841786591	0.0566098943	0.1192178344	0.0196203933	715.6817013121	44.7718332681
0.0075	0.009000000000000001	0.7868	0.1967	719.2525049373	55.5021510460	0.1777305104	0.1308277681	0.2999256725	0.1028886093	0.1468261750	0.0755460424	719.8769872952	55.8114134658
0.0075	0.0095	0.7864	0.1966	730.6501336132	36.5577253638	0.1127352105	0.0385670712	0.2545156806	0.0637246817	0.1196361426	0.0468355754	731.1370206469	36.7068526921
0.0075	0.01	0.7859999999999999	0.1965	712.2543548086	30.0830866804	0.1351672166	0.0694992210	0.2644033401	0.0541495122	0.1246558409	0.0214278345	712.7785812062	30.2281632481
0.008	0.0	0.7936	0.1984	699.8088911449	37.9332026964	0.0000000000	0.0000000000	0.3057850263	0.0767818517	0.1280023064	0.0472077057	700.2426784776	38.0571922538
0.008	0.0005	0.7932	0.1983	736.3402755096	61.3047859321	0.0040262575	0.0058657045	0.2541494709	0.1032529285	0.1162896771	0.0500992826	736.7147409151	61.4640038477
0.008	0.001	0.7928	0.1982	729.8645124440	32.3064678634	0.0132291318	0.0046014372	0.2376700384	0.0683704618	0.1171262935	0.0411560842	730.2325379077	32.4205958466
0.008	0.0015	0.7924	0.1981	724.3978134515	48.5464928310	0.0184057486	0.0187617922	0.2666005978	0.0616103459	0.1217276836	0.0485958187	724.8045474815	48.6754607878
0.0005	0.0065	0.7944	0.1986	116.9871543818	16.8638898632	0.1328664981	0.0454937649	0.9287075768	0.1056157664	0.3342282446	0.0252929486	118.3829567013	17.0402923431
0.008	0.002	0.792	0.198	721.1175899986	28.2624229468	0.0253079044	0.0098957648	0.2457266499	0.0706471402	0.1267473819	0.0311464088	721.5153719348	28.3741122606
0.008	0.0025	0.7916	0.1979	724.0774432605	48.1158683844	0.0333604194	0.0278472499	0.2757558381	0.0669112164	0.1229826082	0.0643379212	724.5095421262	48.2749647719
0.008	0.003	0.7912	0.1978	712.9236632333	30.5238876954	0.0483150902	0.0315877853	0.3021229302	0.0700600241	0.1296755392	0.0609065920	713.4037767929	30.6864420968
0.008	0.0035	0.7908	0.1977	716.7170911642	42.0869304145	0.0534917070	0.0444937798	0.2607412440	0.0071762135	0.1179629099	0.0264031677	717.1492870251	42.1650035755
0.008	0.004	0.7904	0.1976	722.0899237313	26.4585866163	0.0488902699	0.0284117786	0.2761220477	0.0669031988	0.1288389228	0.0435201377	722.5437749717	26.5974217314
0.008	0.0045	0.79	0.1975	722.5419109754	18.6440254953	0.0529165274	0.0210864341	0.2493887460	0.0701518459	0.1037404314	0.0309208707	722.9479566802	18.7661846460
0.008	0.005	0.7896	0.1974	722.2715348587	35.1881579959	0.0776492521	0.0490760046	0.2655019689	0.0203238087	0.1221459918	0.0406943143	722.7368320715	35.2982521235
0.008	0.0055	0.7892	0.1973	723.0826632087	18.2531889569	0.0603938628	0.0269783167	0.2666005978	0.0398209806	0.1112699788	0.0258404785	723.5209276481	18.3458287327
0.008	0.006	0.7888	0.1972	739.1501465483	39.0654418703	0.0903032043	0.0434403451	0.2592764055	0.0769075062	0.1087601297	0.0311913207	739.6084862878	39.2169810423
0.008	0.0065	0.7884	0.1971	726.9628155544	47.3668246549	0.0557924256	0.0093455631	0.2424307633	0.0705787683	0.1179629099	0.0300017680	727.3790016532	47.4767507543
0.0005	0.006999999999999999	0.794	0.1985	124.6566535096	23.4372041912	0.1311409591	0.0375588345	0.9221158038	0.0719711370	0.2911425009	0.0281729868	126.0010527734	23.5749071495
0.008	0.006999999999999999	0.7879999999999999	0.19699999999999998	704.9909299995	24.1843937371	0.0787996114	0.0191112039	0.2695302747	0.0343066291	0.1037404314	0.0212638854	705.4430003170	24.2590754555
0.008	0.0075	0.7876	0.1969	733.3253267371	30.6572992932	0.0747733539	0.0195899128	0.2482901171	0.0626892671	0.1108516706	0.0351975956	733.7592418787	30.7747760687
0.008	0.008	0.7872	0.1968	706.5458477420	26.8455820670	0.1029571565	0.0628395279	0.2969959956	0.0892950909	0.1158713689	0.0439999773	707.0616722630	27.0417166631
0.008	0.0085	0.7868	0.1967	724.7528734085	12.9744573906	0.1512722467	0.0669386549	0.2797841438	0.0845746016	0.1317670802	0.0377869160	725.3156968792	13.1637575631
0.008	0.009000000000000001	0.7864	0.1966	704.9644025314	25.6180471976	0.1219380848	0.0522875945	0.2647695497	0.0527443557	0.1150347525	0.0320763565	705.4661449184	25.7551555043
0.008	0.0095	0.7859999999999999	0.1965	718.3291449918	42.1133595002	0.1276898813	0.0664425857	0.2541494709	0.0337549129	0.1141981361	0.0279484973	718.8251824801	42.2415054961
0.008	0.01	0.7856	0.1964	728.7024052860	29.3902613426	0.1167614680	0.0622258253	0.2523184229	0.0649090396	0.1154530607	0.0300949414	729.1869382376	29.5474911489
0.0085	0.0	0.7932	0.1983	736.0964268610	40.5408124426	0.0000000000	0.0000000000	0.2460928595	0.0854328646	0.1192178344	0.0380637469	736.4617375549	40.6643090541
0.0085	0.0005	0.7928	0.1982	727.6913006385	45.1855668198	0.0063269761	0.0092028743	0.2662343881	0.1079815477	0.1238192245	0.0388283749	728.0876812272	45.3415796167
0.0085	0.001	0.7924	0.1981	736.1454006482	17.4496186303	0.0120787726	0.0067076897	0.2545156806	0.0685506833	0.1033221232	0.0257319046	736.5153172246	17.5506089079
0.0005	0.0075	0.7936	0.1984	118.5410518371	11.2818975732	0.1564488635	0.0394491060	0.9327358825	0.0442250230	0.2969988156	0.0353958935	119.9272353987	11.4009675957
0.0085	0.0015	0.792	0.198	718.1250875453	13.9191193603	0.0195561079	0.0122824762	0.2845448688	0.0645443792	0.1284206146	0.0297675586	718.5576091366	14.0257137743
0.0085	0.002	0.7916	0.1979	735.6893322552	36.1952968702	0.0189809283	0.0078021163	0.2325431038	0.0755138073	0.1288389228	0.0332127220	736.0696952101	36.3118255158
0.0085	0.0025	0.7912	0.1978	740.4989662698	38.6090795716	0.0316348805	0.0149988501	0.2380362480	0.0453863593	0.1175446017	0.0337147060	740.8861820000	38.7031794870
0.0085	0.003	0.7908	0.1977	728.4391711800	25.3988632309	0.0333604194	0.0148213427	0.2779530957	0.1016032054	0.1171262935	0.0375080420	728.8676109886	25.5527958210
0.0085	0.0035	0.7904	0.1976	724.0631592392	15.2286288232	0.0672960185	0.0426719728	0.3017567205	0.0822921157	0.1259107655	0.0450065401	724.5581227437	15.3985994518
0.0085	0.004	0.79	0.1975	707.0886405498	28.3852705486	0.0506158088	0.0187617922	0.2922352706	0.0727864060	0.1388783194	0.0612846484	707.5703699486	28.5381033952
0.0085	0.0045	0.7896	0.1974	728.0606446167	13.0621192996	0.0690215574	0.0386698712	0.2720937419	0.0495453320	0.1280023064	0.0424454005	728.5297622224	13.1927799033
0.0085	0.005	0.7892	0.1973	712.1961984364	26.5277498034	0.0672960185	0.0462438712	0.2819814015	0.0201914046	0.1292572310	0.0235741811	712.6747330874	26.6177592603
0.0085	0.0055	0.7888	0.1972	725.5609408967	28.3216911825	0.0621194017	0.0213979197	0.2768544669	0.0519656472	0.1267473819	0.0222294499	726.0266621472	28.4172841993
0.0085	0.006	0.7884	0.1971	726.6924394377	36.2554244297	0.0851265875	0.0449376928	0.2600088247	0.0410416261	0.1104333624	0.0342297787	727.1480082123	36.3756335273
0.0005	0.008	0.7932	0.1983	108.1331017770	8.3428297448	0.1518474264	0.0273195195	0.8939176636	0.1155134487	0.3237705398	0.0553938610	109.5026374068	8.5410565740
0.0085	0.0065	0.7879999999999999	0.19699999999999998	746.4819306020	40.1794197554	0.0822506893	0.0326588603	0.2471914883	0.0713122113	0.1024855068	0.0414948231	746.9138582864	40.3248856501
0.0085	0.006999999999999999	0.7876	0.1969	734.1109479063	28.3858697866	0.0764988928	0.0258766924	0.2515860037	0.0553255346	0.1033221232	0.0300017680	734.5423549260	28.4970737816
0.0085	0.0075	0.7872	0.1968	718.5066749703	30.5371658518	0.0954798211	0.0500637632	0.2684316458	0.0235743438	0.1054136641	0.0261367313	718.9760001013	30.6369406901
0.0085	0.008	0.7868	0.1967	716.5099728560	41.6203876824	0.1087089530	0.0587021482	0.2724599516	0.0653209554	0.1288389228	0.0231547848	717.0199806834	41.7675655708
0.0085	0.0085	0.7864	0.1966	727.9310681382	25.3923240484	0.1248139830	0.0839525874	0.2724599516	0.0707609465	0.1313487720	0.0539212077	728.4596908448	25.6009587900
0.0085	0.009000000000000001	0.7859999999999999	0.1965	740.0265732811	22.7806004528	0.0914535636	0.0530164642	0.2354727807	0.0761715994	0.1100150542	0.0390261590	740.4635146796	22.9488146754
0.0085	0.0095	0.7856	0.1964	726.5679643954	29.8285877723	0.1052578751	0.0479301033	0.2556143094	0.0790741450	0.1259107655	0.0440635611	727.0547473454	29.9996555817
0.0085	0.01	0.7852	0.1963	723.1408195809	38.7243943748	0.1811815883	0.1039787357	0.2658681785	0.0567990991	0.1070868969	0.0356323943	723.6949562446	38.9208046039
0.009000000000000001	0.0	0.7928	0.1982	728.7483182115	58.8599729108	0.0000000000	0.0000000000	0.2823476111	0.0973704463	0.1275839983	0.0496361052	729.1582498209	59.0069794623
0.009000000000000001	0.0005	0.7924	0.1981	740.2469553234	51.7611467256	0.0028758982	0.0036377555	0.2728261612	0.0627491381	0.1108516706	0.0405564838	740.6335090534	51.8680901030
0.0005	0.0085	0.7928	0.1982	119.6460229101	17.8587593829	0.1650765582	0.0351942268	0.9232144326	0.0384363114	0.2969988156	0.0517756728	121.0313127165	17.9841655939
0.009000000000000001	0.001	0.792	0.198	729.4410932425	21.2153077768	0.0109284133	0.0117314089	0.2526846325	0.0459151503	0.1171262935	0.0294603028	729.8218325818	21.3024146388
0.009000000000000001	0.0015	0.7916	0.1979	728.7503587860	39.3062930523	0.0189809283	0.0078021163	0.2508535844	0.0559234573	0.1196361426	0.0269021279	729.1398294413	39.3969207538
0.009000000000000001	0.002	0.7912	0.1978	733.7650705344	21.6989712834	0.0281838026	0.0380489052	0.2852772880	0.0616016384	0.1225643000	0.0438406143	734.2010959250	21.8424624413
0.009000000000000001	0.0025	0.7908	0.1977	737.9880393903	34.5618250660	0.0224320062	0.0128098589	0.2545156806	0.0765018805	0.1100150542	0.0385751829	738.3750021313	34.6897119883
0.009000000000000001	0.003	0.7904	0.1976	731.3796389845	35.1249261460	0.0414129345	0.0307815167	0.2431631826	0.0496966818	0.1204727590	0.0481036232	731.7846878606	35.2535079677
0.009000000000000001	0.0035	0.79	0.1975	753.7545379963	23.9423938596	0.0529165274	0.0123897487	0.2464590691	0.0550826005	0.1133615198	0.0269021279	754.1672751126	24.0367683367
0.009000000000000001	0.004	0.7896	0.1974	744.1475134138	48.8690056779	0.0569427849	0.0334198678	0.2519522133	0.0792097085	0.1288389228	0.0320326855	744.5852473348	49.0136679397
0.009000000000000001	0.0045	0.7892	0.1973	720.2115749360	28.2438265445	0.0690215574	0.0221276028	0.2662343881	0.0594388774	0.1367867785	0.0417973410	720.6836176600	28.3671903657
0.009000000000000001	0.005	0.7888	0.1972	747.6450580472	24.0711420993	0.0759237132	0.0253601395	0.2468252787	0.0560862904	0.1146164443	0.0546944958	748.0824234834	24.2072830250
0.009000000000000001	0.0055	0.7884	0.1971	722.2276625077	27.0817864334	0.0580931442	0.0147317869	0.2647695497	0.0754995983	0.1100150542	0.0219123231	722.6605402558	27.1939301417
0.0005	0.009000000000000001	0.7924	0.1981	113.8681363116	6.3654751499	0.1656517378	0.0401143992	0.9356655594	0.0986729358	0.2961621992	0.0550897753	115.2656158080	6.5593522602
0.009000000000000001	0.006	0.7879999999999999	0.19699999999999998	721.1767666581	39.5385857764	0.0741981742	0.0231219356	0.2318106846	0.0784612106	0.1141981361	0.0217520259	721.5969736530	39.6619209485
0.009000000000000001	0.0065	0.7876	0.1969	741.7080066405	18.4917574112	0.0747733539	0.0505373143	0.2563467286	0.0474096497	0.1175446017	0.0618417413	742.1566713247	18.6515461165
0.009000000000000001	0.006999999999999999	0.7872	0.1968	732.1132255048	49.0270050869	0.0868521264	0.0270762420	0.2698964843	0.0939839710	0.1238192245	0.0185947284	732.5937933400	49.1666600283
0.009000000000000001	0.0075	0.7868	0.1967	730.5817743686	23.0681027273	0.1150359291	0.0611965194	0.2669668074	0.0539907738	0.1326036965	0.0363326612	731.0963808016	23.2196226817
0.009000000000000001	0.008	0.7864	0.1966	733.4202134498	48.7988148580	0.0857017671	0.0503273973	0.2288810077	0.0693674862	0.1171262935	0.0367540345	733.8519225181	48.9552637760
0.009000000000000001	0.0085	0.7859999999999999	0.1965	737.3564815933	13.3780768487	0.1276898813	0.0726276767	0.2493887460	0.0287795092	0.1242375327	0.0406943143	737.8577977533	13.5201783489
0.009000000000000001	0.009000000000000001	0.7856	0.1964	736.0097024462	10.4213378582	0.0920287432	0.0339307243	0.2486563268	0.0397400709	0.1125249034	0.0113484167	736.4629124196	10.5063570701
0.009000000000000001	0.0095	0.7852	0.1963	726.5577615230	14.3936117222	0.1317161388	0.0168283056	0.2728261612	0.0540702013	0.1137798280	0.0250426549	727.0760836510	14.4895528840
0.009000000000000001	0.01	0.7848	0.1962	728.3759133716	37.0604630083	0.1253891627	0.1101945731	0.2380362480	0.0750863672	0.1234009163	0.0693937862	728.8627396986	37.3151377348
0.0095	0.0	0.7924	0.1981	742.6364680222	28.7039828123	0.0000000000	0.0000000000	0.2493887460	0.0389217251	0.1112699788	0.0217198245	742.9971267470	28.7646243619
0.0	0.002	0.7984	0.1996	0.0000000000	0.0000000000	0.0621194017	0.0118436738	1.1509968115	0.0510911629	0.3877716931	0.0670651229	1.6008879063	.1299999596
0.0005	0.0095	0.792	0.198	119.2705572085	15.2553808309	0.1921100015	0.0289653068	0.9155240308	0.0509018188	0.3049466712	0.0311239285	120.6831379120	15.3663718850
0.0095	0.0005	0.792	0.198	746.8614774526	49.7440147849	0.0034510779	0.0067076897	0.2358389903	0.0553643051	0.0949559594	0.0378424442	747.1957234802	49.8439292239
0.0095	0.001	0.7916	0.1979	740.3765318019	47.8577434996	0.0103532336	0.0093455631	0.2600088247	0.0974695623	0.1066685887	0.0488543854	740.7535624489	48.0134130104
0.0095	0.0015	0.7912	0.1978	730.5256585708	26.2274004858	0.0207064672	0.0128098589	0.2460928595	0.0375324657	0.1012305822	0.0296497601	730.8936884797	26.3073925705
0.0095	0.002	0.7908	0.1977	724.4978016003	27.5146180365	0.0258830840	0.0149988501	0.2867421264	0.0519243391	0.1342769293	0.0152897223	724.9447037400	27.5968309480
0.0095	0.0025	0.7904	0.1976	719.7983586068	41.4577671159	0.0316348805	0.0185489862	0.2611074536	0.0558562704	0.1250741491	0.0321199682	720.2161750900	41.5642923407
0.0095	0.003	0.79	0.1975	726.0741453748	21.6904682441	0.0437136530	0.0183337102	0.2537832613	0.0669913401	0.1154530607	0.0328738079	726.4870953498	21.8086671023
0.0095	0.0035	0.7896	0.1974	750.5518563730	39.6470562073	0.0345107787	0.0272224694	0.2087394790	0.0407135503	0.1041587396	0.0196916109	750.8992653703	39.7346838379
0.0095	0.004	0.7892	0.1973	740.3051116956	22.2849501487	0.0563676052	0.0176721547	0.2391348768	0.0307790410	0.1095967460	0.0398250488	740.7102109236	22.3732263932
0.0095	0.0045	0.7888	0.1972	768.6395084333	24.6055895906	0.0517661681	0.0279421301	0.2387686672	0.0767329305	0.1012305822	0.0422967296	769.0312738508	24.7525613808
0.0095	0.005	0.7884	0.1971	745.0443458912	55.1984162356	0.0667208389	0.0473467537	0.2644033401	0.0573723198	0.1192178344	0.0281232551	745.4946879046	55.3312585642
0.0005	0.01	0.7916	0.1979	120.1673896860	17.6081129225	0.2168427263	0.0650334644	0.9525112016	0.0756344762	0.3024368221	0.0555956608	121.6391804360	17.8043765239
0.0095	0.0055	0.7879999999999999	0.19699999999999998	742.8639920751	25.8090262753	0.0684463778	0.0371692462	0.2640371305	0.0398748291	0.1196361426	0.0234252587	743.3161117260	25.9094956093
0.0095	0.006	0.7876	0.1969	722.3480564012	27.7699116729	0.0966301804	0.0422042352	0.2915028514	0.0261423394	0.1397149358	0.0492396895	722.8759043688	27.8874979370
0.0095	0.0065	0.7872	0.1968	746.4135713575	45.9219985989	0.0764988928	0.0459568177	0.2402335057	0.0948588935	0.1179629099	0.0290536044	746.8482666659	46.0918679145
0.0095	0.006999999999999999	0.7868	0.1967	727.7331324150	51.3753490777	0.1006564379	0.0534638685	0.2955311571	0.0855269986	0.1187995262	0.0573189079	728.2481195362	51.5716588527
0.0095	0.0075	0.7864	0.1966	733.3528744924	31.7681456276	0.0977805397	0.0264832597	0.2680654362	0.0321431087	0.1213093754	0.0206629004	733.8400298437	31.8474348964
0.0095	0.008	0.7859999999999999	0.1965	735.8158478720	17.4411935527	0.0811003300	0.0236873476	0.2504873748	0.0421634352	0.1121065952	0.0262702873	736.2595421720	17.5333146228
0.0095	0.0085	0.7856	0.1964	729.6206637954	33.3892931317	0.0931791025	0.0391122159	0.2343741519	0.0621909753	0.1075052051	0.0436004777	730.0557222549	33.5341968006
0.0095	0.009000000000000001	0.7852	0.1963	731.0837556870	24.9753232192	0.1311409591	0.0437439152	0.2764882573	0.0286487350	0.1242375327	0.0489688656	731.6156224361	25.0966847350
0.0095	0.0095	0.7848	0.1962	770.4321531010	47.6950121038	0.1276898813	0.0944836523	0.2222892347	0.0703503821	0.0974658085	0.0309208707	770.8795980255	47.8907670089
0.0095	0.01	0.7844	0.1961	739.5276528244	42.8412379332	0.1242388034	0.1221441072	0.2574453575	0.0741373248	0.1141981361	0.0644574782	740.0235351214	43.1019768434
0.001	0.0	0.7992	0.1998	275.2877793877	43.5030717773	0.0000000000	0.0000000000	0.7708712339	0.1002638850	0.2689721668	0.0250426549	276.3276227884	43.6283783172
0.01	0.0	0.792	0.198	744.1067019245	39.1551670881	0.0000000000	0.0000000000	0.2545156806	0.0981824293	0.1054136641	0.0446317394	744.4666312692	39.2979812568
0.01	0.0005	0.7916	0.1979	749.2203815344	36.3172008504	0.0046014372	0.0058657045	0.2446280210	0.0505634565	0.1045770477	0.0316369336	749.5741880403	36.4052669450
0.01	0.001	0.7912	0.1978	727.2240090859	39.9262428174	0.0178305690	0.0111531471	0.2424307633	0.0606892310	0.1259107655	0.0498752489	727.6101811837	40.0479604444
0.01	0.0015	0.7908	0.1977	724.8079689191	27.2001529796	0.0207064672	0.0084533798	0.2673330170	0.0899415579	0.1167079853	0.0362168903	725.2127163886	27.3347648076
0.01	0.002	0.7904	0.1976	747.0655348991	40.8489581728	0.0264582637	0.0122824762	0.2405997153	0.0493826567	0.1091784378	0.0267717242	747.4417713159	40.9373950299
0.01	0.0025	0.79	0.1975	754.8442047608	28.5544825936	0.0287589823	0.0170625857	0.2109367367	0.0500194608	0.1049953559	0.0535303747	755.1888958357	28.6750950148
0.01	0.003	0.7896	0.1974	732.7906962272	25.3710516132	0.0327852398	0.0314197640	0.2468252787	0.0787955106	0.1054136641	0.0298848927	733.1757204098	25.5111517805
0.01	0.0035	0.7892	0.1973	756.6215451200	26.3552572018	0.0276086230	0.0093455631	0.2490225364	0.0480279404	0.0928644184	0.0377498518	756.9910406978	26.4503805571
0.01	0.004	0.7888	0.1972	757.7703885440	33.2301882246	0.0540668867	0.0332212929	0.2589101959	0.0634547321	0.1033221232	0.0463246812	758.1866877498	33.3731889308
0.01	0.0045	0.7884	0.1971	743.5863554358	49.9798364083	0.0494654495	0.0273195195	0.2318106846	0.0965738561	0.1187995262	0.0305565472	743.9864310961	50.1342863311
0.001	0.0005	0.7988	0.1997	303.2885422003	64.7373760967	0.0126539522	0.0078021163	0.7459689803	0.1559829424	0.2626975439	0.0587778830	304.3098626767	64.9599390384
0.01	0.005	0.7879999999999999	0.19699999999999998	739.9235242706	49.7126346868	0.0764988928	0.0461005678	0.2515860037	0.0990960775	0.1242375327	0.0396489089	740.3758466998	49.8974802410
0.01	0.0055	0.7876	0.1969	731.2786305485	40.5301870428	0.0661456592	0.0594414144	0.2603750343	0.0825849364	0.1254924573	0.0396841994	731.7306436993	40.7118975930
0.01	0.006	0.7872	0.1968	745.8065004540	14.7432636254	0.0701719167	0.0266327431	0.2629385016	0.0431195296	0.1083418215	0.0336107443	746.2479526938	14.8466266424
0.01	0.0065	0.7868	0.1967	724.0580578031	22.9957400299	0.0730478150	0.0309957261	0.2838124495	0.0587307060	0.1171262935	0.0213296163	724.5320443611	23.1067960783
0.01	0.006999999999999999	0.7864	0.1966	745.1922875400	39.4204378847	0.0926039229	0.0462152460	0.2508535844	0.0670073533	0.1037404314	0.0388463969	745.6394854787	39.5725068809
0.01	0.0075	0.7859999999999999	0.1965	727.7372135640	31.2685086948	0.1041075158	0.0531411210	0.2739247900	0.0762068037	0.1225643000	0.0530839522	728.2378101698	31.4509405717
0.01	0.008	0.7856	0.1964	753.4362083797	32.4620362040	0.0787996114	0.0412528529	0.2471914883	0.0734978221	0.1129432116	0.0346968931	753.8751426910	32.6114837721
0.01	0.0085	0.7852	0.1963	751.9006760946	55.8792880309	0.0926039229	0.0547358310	0.2296134269	0.0611295882	0.1208910672	0.0303266226	752.3437845116	56.0254800727
0.01	0.009000000000000001	0.7848	0.1962	749.6366587254	38.2998836827	0.0811003300	0.0263329278	0.2508535844	0.0301984183	0.1150347525	0.0203213413	750.0836473923	38.3767363701
0.01	0.0095	0.7844	0.1961	761.4424022942	37.4771028554	0.1167614680	0.0472348227	0.2204581866	0.0599779351	0.1054136641	0.0184435492	761.8850356129	37.6027591624
0.001	0.001	0.7984	0.1996	267.6519497386	68.5754955072	0.0230071858	0.0149988501	0.7983369548	0.0837651956	0.2865411108	0.0643705497	268.7598349900	68.7386301026
0.01	0.01	0.784	0.196	760.6271927954	59.7887996571	0.1219380848	0.0449376928	0.2193595578	0.0703808764	0.0974658085	0.0336315623	761.0659562465	59.9377497886
0.001	0.0015	0.7979999999999999	0.1995	275.2877793877	33.9365431998	0.0253079044	0.0142755834	0.7587863167	0.0592581018	0.2685538586	0.0278229982	276.3404274674	34.0378998832
0.001	0.002	0.7976	0.1994	290.8971537599	65.5577599615	0.0454391920	0.0175971134	0.7598849455	0.0555384375	0.2514032228	0.0243051098	291.9538811202	65.6552006222
0.001	0.0025	0.7972	0.1993	295.7027066256	70.0124591974	0.0431384734	0.0131161139	0.7862520376	0.0872040364	0.2685538586	0.0707720100	296.8006509952	70.1835513577
0.001	0.003	0.7968	0.1992	294.2273712872	30.7637331232	0.0506158088	0.0283184720	0.7609835744	0.0847393533	0.2727369405	0.0136448003	295.3117076109	30.8904357488
0.001	0.0035	0.7964	0.1991	297.6790029953	11.5961755228	0.0805251503	0.0072755110	0.7386447880	0.0540503554	0.2802664880	0.0574774330	298.7784394216	11.7149788222
0.0	0.0025	0.7979999999999999	0.1995	0.0000000000	0.0000000000	0.0770740725	0.0277996884	1.1000936754	0.0568934655	0.3953012405	0.0684800022	1.5724689884	.1531731561
0.001	0.004	0.7959999999999999	0.19899999999999998	281.3442044007	30.6559788006	0.0857017671	0.0122824762	0.7690401858	0.1019352859	0.2798481798	0.0518702157	282.4787945334	30.8220667784
0.001	0.0045	0.7956	0.1989	276.3325535140	17.4308369567	0.0862769468	0.0202541654	0.8030976798	0.0785636985	0.2656257013	0.0476210393	277.4875538419	17.5772758599
0.001	0.005	0.7952	0.1988	285.8120421924	53.1269882802	0.0920287432	0.0252031093	0.7822237319	0.0238907921	0.2693904750	0.0435040519	286.9556851425	53.2195862335
0.001	0.0055	0.7948	0.1987	276.1468612376	42.9469006363	0.0989308990	0.0375588345	0.7825899415	0.0848342569	0.2785932552	0.0357304743	277.3069753333	43.1050242020
0.001	0.006	0.7944	0.1986	276.2376668013	17.5602595665	0.1230884441	0.0231219356	0.7525607533	0.0744406053	0.2635341603	0.0564328603	277.3768501590	17.7142549677
0.001	0.0065	0.794	0.1985	286.6333734147	64.2484413419	0.1265395220	0.0358277365	0.7672091378	0.1509920913	0.2576778457	0.0312361681	287.7847999202	64.4664973378
0.001	0.006999999999999999	0.7936	0.1984	289.7238234424	17.1064493839	0.1242388034	0.0291928461	0.7375461592	0.0686835866	0.2618609276	0.0238692387	290.8474693326	17.2281950553
0.001	0.0075	0.7932	0.1983	277.5966893952	17.7982205967	0.1529977856	0.0569863424	0.7917451818	0.0881523665	0.2706453996	0.0406943143	278.8120777622	17.9840536199
0.001	0.008	0.7928	0.1982	291.6817546418	33.6571684236	0.1541481449	0.0491568325	0.7639132513	0.0665414051	0.2597693866	0.0387381392	292.8595854246	33.8116048004
0.001	0.0085	0.7924	0.1981	282.3195989951	37.1635253545	0.1691028157	0.0326183155	0.7543918014	0.0731319771	0.2480567573	0.0255955395	283.4911503695	37.2948711866
0.0	0.003	0.7976	0.1994	0.0000000000	0.0000000000	0.0822506893	0.0492912512	1.1597858422	0.0959608949	0.3798238374	0.0838120939	1.6218603689	.2290642400
0.001	0.009000000000000001	0.792	0.198	271.8800200307	45.8672498381	0.1610503007	0.0310809965	0.7741671204	0.0912854132	0.2564229211	0.0431972835	273.0716603729	46.0328135313
0.001	0.0095	0.7916	0.1979	297.8014374632	16.4636147876	0.1506970671	0.0628605832	0.7456027707	0.0322097957	0.2719003241	0.0494948926	298.9696376251	16.6081800591
0.001	0.01	0.7912	0.1978	291.9419278861	52.1394387196	0.1800312290	0.0273679155	0.7507297052	0.0909203407	0.2455469081	0.0310338446	293.1182357284	52.2887608204
0.0015	0.0	0.7988	0.1997	411.5420378707	15.2411835952	0.0000000000	0.0000000000	0.6573462541	0.0326727939	0.2442919835	0.0435844215	412.4436761083	15.3174408106
0.0015	0.0005	0.7984	0.1996	379.4682884254	49.0205856179	0.0103532336	0.0058657045	0.6547827868	0.0389355052	0.2555863047	0.0539212077	380.3890107505	49.1193080353
0.0015	0.001	0.7979999999999999	0.1995	398.0048668681	26.3404631740	0.0109284133	0.0128098589	0.6229225505	0.0802792948	0.2254681149	0.0319013137	398.8641859468	26.4654536414
0.0015	0.0015	0.7976	0.1994	392.7534484817	20.3377879040	0.0287589823	0.0212115772	0.6635718175	0.0363710862	0.2329976624	0.0595468726	393.6787769439	20.4549174400
0.0015	0.002	0.7972	0.1993	366.7238806025	35.3065278281	0.0293341619	0.0147317869	0.6646704463	0.0670473696	0.2451285999	0.0562091660	367.6630138106	35.4445161506
0.0015	0.0025	0.7968	0.1992	421.8867301225	30.0533418623	0.0379618566	0.0231219356	0.6456275465	0.1008400576	0.2304878132	0.0642835036	422.8008073388	30.2415873591
0.0015	0.003	0.7964	0.1991	405.9845333145	40.8369281571	0.0465895513	0.0275606497	0.6639380271	0.0581616500	0.2221216494	0.0229726998	406.9171825423	40.9456231566
0.0	0.0035	0.7972	0.1993	0.0000000000	0.0000000000	0.0949046415	0.0327397994	1.1429402000	0.1048511266	0.3777322965	0.0469251558	1.6155771380	.1845160818
0.0015	0.0035	0.7959999999999999	0.19899999999999998	434.0852842759	30.1427768368	0.0506158088	0.0223062942	0.5943582008	0.0598884291	0.2108273283	0.0654702434	434.9410856138	30.2904418035
0.0015	0.004	0.7956	0.1989	387.0582051491	52.2323453098	0.0684463778	0.0389086817	0.6492896426	0.0572787423	0.2572595375	0.0293412708	388.0332007070	52.3578740046
0.0015	0.0045	0.7952	0.1988	396.3917927533	42.8557249881	0.0885776654	0.0285047798	0.6654028656	0.0502975271	0.2221216494	0.0619548183	397.3678949337	42.9964821133
0.0015	0.005	0.7948	0.1987	403.9643645939	39.4121887645	0.0903032043	0.0237431482	0.6536841580	0.0228110671	0.2534947637	0.0682445167	404.9618467199	39.5269874965
0.0015	0.0055	0.7944	0.1986	392.8911872581	35.8177307302	0.0960550008	0.0428267501	0.6536841580	0.0207159440	0.2522398392	0.0385751829	393.8931662561	35.9198486072
0.0015	0.006	0.794	0.1985	398.5007264631	65.5729219359	0.1046826954	0.0370265614	0.6448951273	0.1463629459	0.2212850330	0.0148248801	399.4715893188	65.7711363233
0.0015	0.0065	0.7936	0.1984	400.5780312688	14.4834357963	0.1029571565	0.0362682580	0.6298805332	0.0549070224	0.2267230395	0.0382105700	401.5375919980	14.6128216467
0.0015	0.006999999999999999	0.7932	0.1983	419.4339596152	26.0352956067	0.1219380848	0.0382570138	0.6035134411	0.0456573955	0.2225399576	0.0341478891	420.3819510987	26.1533579051
0.0015	0.0075	0.7928	0.1982	396.5336126786	35.1215621037	0.1265395220	0.0464437530	0.6727270578	0.0460085213	0.2300695050	0.0629967136	397.5629487634	35.2770110916
0.0015	0.008	0.7924	0.1981	375.0667693038	35.6338428848	0.1311409591	0.0480679526	0.6694311713	0.1128401103	0.2154287184	0.0547328734	376.0827701526	35.8494838211
0.0	0.004	0.7968	0.1992	0.0000000000	0.0000000000	0.1041075158	0.0402461381	1.1462360865	0.1021455704	0.3810787620	0.0430186809	1.6314223643	.1854103894
0.0015	0.0085	0.792	0.198	391.2566871114	10.6527849408	0.1564488635	0.0573566881	0.6628393983	0.0741517949	0.2225399576	0.0328950923	392.2985153308	10.8171885161
0.0015	0.009000000000000001	0.7916	0.1979	389.7946155070	28.7427994690	0.1650765582	0.0201230691	0.6917699576	0.0749576599	0.2459652163	0.0364288558	390.8974272391	28.8743090538
0.0015	0.0095	0.7912	0.1978	390.8648968140	29.2732512970	0.1748546122	0.0449082351	0.6617407694	0.0699297368	0.2355075115	0.0357500580	391.9369997071	29.4238393269
0.0015	0.01	0.7908	0.1977	402.6512549255	37.6276442611	0.1645013786	0.0390783671	0.6415992408	0.0751434997	0.2296511969	0.0272896005	403.6870067418	37.7691557284
0.002	0.0	0.7984	0.1996	494.0363417787	51.0675294984	0.0000000000	0.0000000000	0.5928933623	0.1461428731	0.2104090201	0.0371894568	494.8396441611	51.2508618283
0.002	0.0005	0.7979999999999999	0.1995	469.3402893126	59.1591936794	0.0046014372	0.0046014372	0.5449199031	0.0928931665	0.1991146989	0.0157408433	470.0889253518	59.2724291264
0.002	0.001	0.7976	0.1994	466.2712653168	49.4218428009	0.0143794911	0.0051445631	0.5991189257	0.0300559721	0.2137554856	0.0202177484	467.0985192192	49.4772610845
0.002	0.0015	0.7972	0.1993	490.1970009222	56.7777625220	0.0281838026	0.0172170013	0.5599344972	0.0807124656	0.2171019511	0.0337147060	491.0022211731	56.9094066949
0.002	0.002	0.7968	0.1992	508.4570815248	44.5009565735	0.0316348805	0.0149988501	0.5020733785	0.0981113757	0.1894936105	0.0295314918	509.1802833943	44.6435982911
0.002	0.0025	0.7964	0.1991	497.9358795818	47.7485464577	0.0437136530	0.0280366892	0.5504130473	0.1007602307	0.2032977808	0.0312361681	498.7333040629	47.9085795457
0.0	0.0045	0.7964	0.1991	0.0000000000	0.0000000000	0.1334416777	0.0368474285	1.1242635098	0.0554901222	0.3467774903	0.0405909853	1.6044826778	.1329285360
0.002	0.003	0.7959999999999999	0.19899999999999998	523.6073266423	46.7594935607	0.0471647309	0.0118436738	0.5013409592	0.1076780814	0.2045527054	0.0362168903	524.3603850378	46.9152322062
0.002	0.0035	0.7956	0.1989	492.8028145144	39.7573892009	0.0609690424	0.0260804490	0.5544413530	0.0944338075	0.2012062399	0.0475769253	493.6194311497	39.9254803827
0.002	0.004	0.7952	0.1988	496.7543869664	37.2858346170	0.0753485335	0.0092028743	0.5511454665	0.0595470793	0.2120822528	0.0458691669	497.5929632192	37.4004537375
0.002	0.0045	0.7948	0.1987	504.3861354666	60.2108288479	0.0753485335	0.0405736141	0.5266094225	0.1079070040	0.1861471450	0.0371329521	505.1742405676	60.3964424181
0.002	0.005	0.7944	0.1986	463.0736851297	27.2237202055	0.0989308990	0.0366674204	0.5727518336	0.0722612394	0.2342525870	0.0249586659	463.9796204493	27.3576075312
0.002	0.0055	0.794	0.1985	508.9243730774	106.2283003036	0.1029571565	0.0505896575	0.5628641741	0.1558281069	0.1995330071	0.0354551666	509.7897274151	106.4701732346
0.002	0.006	0.7936	0.1984	503.2036225639	32.9437476783	0.0914535636	0.0452019481	0.5405253878	0.0858650265	0.2041343972	0.0231547848	504.0397359125	33.0979694377
0.002	0.0065	0.7932	0.1983	496.7462246686	30.2003844772	0.1322913184	0.0291020439	0.5570048203	0.0481060619	0.2024611644	0.0293889415	497.6379819717	30.3069815245
0.002	0.006999999999999999	0.7928	0.1982	514.7583754736	27.0614847791	0.1167614680	0.0258766924	0.5328349859	0.0281767302	0.1915851515	0.0464001655	515.5995570790	27.1619383672
0.002	0.0075	0.7924	0.1981	484.2426046326	61.0387890129	0.1225132644	0.0709688710	0.5555399819	0.0674700837	0.1869837614	0.0611703326	485.1076416403	61.2383983002
