# Supplementary material for: Multipressure Sampling for Improving the Performance of MOF-based Electronic Noses
Source: ACS Sens. 2024 Jul 12;9(7):3531–9. doi: 10.1021/acssensors.4c00199 (PMC11287752; doi:10.1021/acssensors.4c00199)
Supplement: Supplementary file 2 — se4c00199_si_002.zip [file se4c00199_si_002.zip › Multiplex_Adsorption_Data/Benzene_0.1bar/NU-100_EQeq.csv]

benzene_comp	CO2_comp	N2_comp	O2_comp	benzene_mass	benzene_error	CO2_mass	CO2_error	N2_mass	N2_error	O2_mass	O2_error	total_mass	total_error
0.0	0.0	0.8	0.2	0.0000000000	0.0000000000	0.0000000000	0.0000000000	1.0210458256	0.0570768455	0.3438513372	0.0376219299	1.3648971628	.0946987754
0.0	0.0005	0.7996	0.1999	0.0000000000	0.0000000000	0.0067843703	0.0034382577	0.9823190693	0.0856165640	0.3219033796	0.0324533569	1.3110068192	.1215081786
0.0	0.005	0.7959999999999999	0.19899999999999998	0.0000000000	0.0000000000	0.0718207473	0.0134471907	0.9824680183	0.0551666792	0.3353443769	0.0175301188	1.3896331425	.0861439887
0.002	0.008	0.792	0.198	90.7468604609	4.6257207715	0.0589538382	0.0119837698	0.8089423601	0.0247703680	0.2659275805	0.0230185206	91.8806842397	4.6854934299
0.002	0.0085	0.7916	0.1979	95.4980028150	3.4499685472	0.0643345456	0.0126416269	0.8071549714	0.0358766320	0.2740942624	0.0208488226	96.6435865944	3.5193356287
0.002	0.009000000000000001	0.7912	0.1978	91.7486298419	5.4729928055	0.0694813093	0.0129495872	0.8073039204	0.0414710143	0.2746046800	0.0256543747	92.9000197516	5.5530677817
0.002	0.0095	0.7908	0.1977	91.5872013873	3.3315984310	0.0823482184	0.0303802848	0.8160919152	0.0345279221	0.2621845179	0.0146912028	92.7478260388	3.4111978407
0.002	0.01	0.7904	0.1976	92.2013764842	4.7056657543	0.0795408928	0.0133982620	0.7883873895	0.0598070830	0.2824310835	0.0197537408	93.3517358500	4.7986248401
0.0025	0.0	0.7979999999999999	0.1995	99.5249995312	1.9938417523	0.0000000000	0.0000000000	0.7973243332	0.0681828876	0.2591220122	0.0139306508	100.5814458766	2.0759552907
0.0025	0.0005	0.7976	0.1994	98.1754742507	4.7758319012	0.0042109884	0.0031733681	0.8280078402	0.0442295959	0.2652470236	0.0144127090	99.2729401029	4.8376475742
0.0025	0.001	0.7972	0.1993	100.0325239524	6.6441637036	0.0074862017	0.0054564602	0.7985159257	0.0435726292	0.2720525919	0.0185568767	101.1105786717	6.7117496697
0.0025	0.0015	0.7968	0.1992	98.5921173570	8.3023452401	0.0100595835	0.0035013502	0.8113255451	0.0649568212	0.2672886941	0.0234125397	99.6807911797	8.3942159512
0.0025	0.002	0.7964	0.1991	94.8020760329	7.0128809866	0.0145045157	0.0062072305	0.8017928051	0.0600735779	0.2795387170	0.0378856885	95.8979120707	7.1170474835
0.0	0.0055	0.7956	0.1989	0.0000000000	0.0000000000	0.0687794779	0.0148991165	0.9931923508	0.0662888596	0.3297297831	0.0431308762	1.3917016118	.1243188523
0.0025	0.0025	0.7959999999999999	0.19899999999999998	97.9219195317	2.2012053207	0.0156742347	0.0058439143	0.7903237273	0.0365990610	0.2626949355	0.0331906665	98.9906124292	2.2768389625
0.0025	0.003	0.7956	0.1989	95.8719026543	7.6301191966	0.0231604364	0.0071573041	0.8165387623	0.0766102241	0.2679692509	0.0196066520	96.9795711039	7.7334933768
0.0025	0.0035	0.7952	0.1988	98.7684852058	7.9836418533	0.0301787505	0.0040249214	0.7946432501	0.0611308439	0.2781776034	0.0056939469	99.8714848098	8.0544915655
0.0025	0.004	0.7948	0.1987	100.5898463545	5.4357429200	0.0336879075	0.0123259748	0.8000054164	0.0456610877	0.2637157708	0.0146359280	101.6872554492	5.5083659105
0.0025	0.0045	0.7944	0.1986	95.7407679715	7.3508601757	0.0334539637	0.0143146082	0.7986648748	0.0300360503	0.2623546571	0.0328611006	96.8352414671	7.4280719348
0.0025	0.005	0.794	0.1985	98.2198774503	4.6121233643	0.0395365026	0.0163023752	0.7900258292	0.0206045605	0.2645664668	0.0149490314	99.3140062489	4.6639793314
0.0025	0.0055	0.7936	0.1984	94.7701223285	6.9690991696	0.0393025588	0.0119837698	0.7976222314	0.0288976537	0.2737539840	0.0200562303	95.8808011027	7.0300368234
0.0025	0.006	0.7932	0.1983	97.7069582478	2.4943969927	0.0439814348	0.0094276740	0.7927069123	0.0473048717	0.2727331487	0.0220683079	98.8163797436	2.5731978463
0.0025	0.0065	0.7928	0.1982	96.4831728690	6.6304189759	0.0524034117	0.0086780223	0.8178793039	0.0313204145	0.2783477426	0.0074861251	97.6318033272	6.6779035378
0.0025	0.006999999999999999	0.7924	0.1981	99.8345769786	2.5303984808	0.0481924233	0.0168309519	0.7834720704	0.0383814886	0.2643963276	0.0238777512	100.9306377999	2.6094886725
0.0	0.006	0.7952	0.1988	0.0000000000	0.0000000000	0.0762656795	0.0128477540	0.9769569030	0.0984660335	0.3220735188	0.0483339106	1.3752961013	.1596476981
0.0025	0.0075	0.792	0.198	99.5644229326	2.6133285211	0.0507658051	0.0201028387	0.7940474539	0.0293002153	0.2669484157	0.0369856183	100.6761846073	2.6997171934
0.0025	0.008	0.7916	0.1979	96.9301097469	5.6883821505	0.0662060960	0.0267392751	0.7594912713	0.0644755057	0.2681393902	0.0332255343	98.0239465044	5.8128224656
0.0025	0.0085	0.7912	0.1978	97.5563193558	8.5154761581	0.0683115903	0.0214719122	0.8025375504	0.0659465983	0.2643963276	0.0178248734	98.6915648241	8.6207195420
0.0025	0.009000000000000001	0.7908	0.1977	98.4887865468	4.2475295358	0.0657382084	0.0253869450	0.7784078023	0.0465465225	0.2655873021	0.0240949797	99.5985198596	4.3435579830
0.0025	0.0095	0.7904	0.1976	100.0005702481	0.9354976276	0.0720546911	0.0169088133	0.7839189176	0.0614681580	0.2630352139	0.0343900119	101.1195790707	1.0482646108
0.0025	0.01	0.79	0.1975	97.0658092447	5.0101821682	0.0783711737	0.0079678388	0.7831741723	0.0737296356	0.2659275805	0.0183435000	98.1932821712	5.1102231426
0.003	0.0	0.7976	0.1994	101.7559490722	3.1457892467	0.0000000000	0.0000000000	0.7937495557	0.0490438398	0.2751150976	0.0345110092	102.8248137255	3.2293440957
0.003	0.0005	0.7972	0.1993	102.8900980855	3.9811666347	0.0044449322	0.0045363386	0.7840678666	0.0381076797	0.2596324298	0.0413602778	103.9382433141	4.0651709308
0.003	0.001	0.7968	0.1992	97.7351771036	3.5206448516	0.0053807075	0.0045843436	0.7901747782	0.0293697942	0.2558893673	0.0291608873	98.7866219566	3.5837598767
0.003	0.0015	0.7964	0.1991	104.4815585561	6.2854714272	0.0100595835	0.0052520253	0.7779609551	0.0458666383	0.2592921514	0.0256317976	105.5288712461	6.3622218884
0.0	0.0065	0.7948	0.1987	0.0000000000	0.0000000000	0.0842197688	0.0066169300	0.9931923508	0.0417546493	0.3333027064	0.0285995859	1.4107148260	.0769711652
0.003	0.002	0.7959999999999999	0.19899999999999998	103.9175964233	2.4325114387	0.0140366281	0.0098144932	0.7922600651	0.0474434915	0.2727331487	0.0140959075	104.9966262652	2.5038653309
0.003	0.0025	0.7956	0.1989	103.3121359730	4.1212028901	0.0194173356	0.0097697800	0.7971753842	0.0649089870	0.2645664668	0.0219736614	104.3932951596	4.2178553185
0.003	0.003	0.7952	0.1988	101.0716418190	5.7987399608	0.0191833918	0.0050393037	0.7927069123	0.0647721231	0.2592921514	0.0170614932	102.1428242745	5.8856128808
0.003	0.0035	0.7948	0.1987	102.9303514534	3.3050037375	0.0250319868	0.0060283101	0.7965795879	0.0362482165	0.2516358871	0.0340686503	104.0035989152	3.3813489144
0.003	0.004	0.7944	0.1986	102.1576527842	4.1908867782	0.0280732563	0.0111706635	0.7723008907	0.0292183244	0.2589518730	0.0161264686	103.2169788042	4.2474022347
0.003	0.0045	0.794	0.1985	104.8674929075	5.2869198981	0.0308805819	0.0087032125	0.7848126120	0.0743695973	0.2672886941	0.0103993893	105.9504747955	5.3803920972
0.003	0.005	0.7936	0.1984	102.9058674461	3.9151311663	0.0362612893	0.0073979526	0.7985159257	0.0177593261	0.2581011769	0.0255684756	103.9987458380	3.9658569206
0.003	0.0055	0.7932	0.1983	103.4171267160	5.0541697348	0.0435135472	0.0171530429	0.7930048104	0.0277285393	0.2686498078	0.0361784931	104.5222948814	5.1352298101
0.003	0.006	0.7928	0.1982	102.6278287198	4.3294368540	0.0498300299	0.0070338930	0.7776630569	0.0493145132	0.2623546571	0.0227910343	103.7176764637	4.4085762945
0.003	0.0065	0.7924	0.1981	101.1235147157	4.7770958132	0.0491281985	0.0111706635	0.7822804779	0.0400625911	0.2640560492	0.0105760370	102.2189794413	4.8389051048
0.0	0.006999999999999999	0.7944	0.1986	0.0000000000	0.0000000000	0.1008297788	0.0065169202	0.9717436858	0.0857532755	0.3305804791	0.0425089327	1.4031539437	.1347791284
0.003	0.006999999999999999	0.792	0.198	101.5932756682	4.8975726933	0.0535731307	0.0103993217	0.7800462420	0.0114835767	0.2695005038	0.0300024464	102.6963955447	4.9494580381
0.003	0.0075	0.7916	0.1979	103.1104541507	6.0848870524	0.0643345456	0.0092400398	0.7907705745	0.0562972288	0.2601428474	0.0151184746	104.2257021182	6.1655427956
0.003	0.008	0.7912	0.1978	102.8207958956	7.1900269673	0.0605914448	0.0086780223	0.7784078023	0.0314335462	0.2558893673	0.0322888177	103.9156845100	7.2624273535
0.003	0.0085	0.7908	0.1977	104.9243456023	3.9501751084	0.0669079274	0.0208931594	0.7879405423	0.0239988327	0.2569102025	0.0373687055	106.0361042745	4.0324358060
0.003	0.009000000000000001	0.7904	0.1976	102.8216258619	5.0748431934	0.0676097588	0.0186216915	0.7825783760	0.0380027414	0.2652470236	0.0218256177	103.9370610203	5.1532932440
0.003	0.0095	0.79	0.1975	103.4399507905	6.5162283256	0.0776693423	0.0246519496	0.8040270411	0.0341817817	0.2819206659	0.0308435682	104.6035678398	6.6059056251
0.003	0.01	0.7896	0.1974	103.0506965737	2.7580519758	0.0816463870	0.0058063325	0.8025375504	0.0632891561	0.2649067452	0.0228164225	104.1997872563	2.8499638869
0.0035	0.0	0.7972	0.1993	104.8762075542	3.1858984460	0.0000000000	0.0000000000	0.7891321348	0.0584563876	0.2720525919	0.0364971402	105.9373922809	3.2808519738
0.0035	0.0005	0.7968	0.1992	108.0209500434	5.9486812983	0.0037431008	0.0037431008	0.7803441401	0.0350508509	0.2621845179	0.0215587256	109.0672218022	6.0090339756
0.0035	0.001	0.7964	0.1991	107.5067858914	2.8450074524	0.0091238083	0.0063467363	0.7898768801	0.0514044774	0.2616741003	0.0100136716	108.5674606801	2.9127723377
0.0	0.0075	0.794	0.1985	0.0000000000	0.0000000000	0.1034031606	0.0215736272	0.9942349943	0.0370521085	0.3178200386	0.0128947112	1.4154581935	.0715204469
0.0035	0.0015	0.7959999999999999	0.19899999999999998	105.1787302877	5.9918538523	0.0126329653	0.0081578991	0.7836210195	0.0467272938	0.2591220122	0.0167256446	106.2341062847	6.0634646898
0.0035	0.002	0.7956	0.1989	108.4467227795	5.5666305091	0.0126329653	0.0059918849	0.7833231213	0.0498069274	0.2621845179	0.0342550692	109.5048633840	5.6566843906
0.0035	0.0025	0.7952	0.1988	108.6579492148	4.3851706881	0.0180136728	0.0031733681	0.7901747782	0.0523741844	0.2540178360	0.0328963178	109.7201555018	4.4736145584
0.0035	0.003	0.7948	0.1987	108.4209938227	3.7408051836	0.0243301554	0.0090485156	0.7828762741	0.0339577731	0.2632053532	0.0274045624	109.4914056054	3.8112160347
0.0035	0.0035	0.7944	0.1986	107.6711192281	4.2090157262	0.0301787505	0.0073086380	0.7717050944	0.0437656857	0.2613338219	0.0159386932	108.7343368949	4.2760287431
0.0035	0.004	0.794	0.1985	106.1609954595	3.8037403868	0.0336879075	0.0090485156	0.7754288210	0.0461636377	0.2582713162	0.0191465202	107.2283835042	3.8780990603
0.0035	0.0045	0.7936	0.1984	108.4824113324	7.0402867840	0.0327521323	0.0053347395	0.7773651588	0.0041492408	0.2562296457	0.0171292246	109.5487582692	7.0668999889
0.0035	0.005	0.7932	0.1983	108.7641849072	3.6130682011	0.0353255141	0.0054161906	0.7700666547	0.0196703014	0.2659275805	0.0244100849	109.8355046565	3.6625647780
0.0035	0.0055	0.7928	0.1982	104.8276545229	5.9642669489	0.0400043902	0.0147514507	0.7967285370	0.0312068726	0.2645664668	0.0205579986	105.9289539169	6.0307832708
0.0035	0.006	0.7924	0.1981	107.1378658501	2.7771986114	0.0423438282	0.0177180579	0.7797483438	0.0347150389	0.2563997849	0.0244100849	108.2163578070	2.8540417931
0.0	0.008	0.7936	0.1984	0.0000000000	0.0000000000	0.1034031606	0.0119837698	1.0219395200	0.0481306028	0.3368756298	0.0155563442	1.4622183104	.0756707168
0.0035	0.0065	0.792	0.198	110.2365452070	5.2330509587	0.0512336927	0.0095201044	0.7661939791	0.0481858851	0.2518060263	0.0416754242	111.3057789051	5.3324323724
0.0035	0.006999999999999999	0.7916	0.1979	107.5408145116	4.1046858155	0.0486603109	0.0043390111	0.7775141079	0.0409217050	0.2654171628	0.0316477219	108.6324060932	4.1815942535
0.0035	0.0075	0.7912	0.1978	108.8903397920	2.2717326653	0.0531052431	0.0154190087	0.7794504457	0.0320652428	0.2609935435	0.0263006819	109.9838890243	2.3455175987
0.0035	0.008	0.7908	0.1977	106.9780973283	4.1507490790	0.0563804563	0.0106077457	0.7684282151	0.0398716360	0.2640560492	0.0148557933	108.0669620489	4.2160842540
0.0035	0.0085	0.7904	0.1976	107.5972522232	2.6201991571	0.0615272200	0.0215736272	0.7758756682	0.0373193950	0.2599727082	0.0332115916	108.6946278196	2.7123037709
0.0035	0.009000000000000001	0.79	0.1975	108.7517354120	3.7555262787	0.0706510283	0.0110326270	0.7818336307	0.0291636027	0.2582713162	0.0318773864	109.8624913872	3.8275998948
0.0035	0.0095	0.7896	0.1974	106.3025047217	5.5067059382	0.0706510283	0.0148402265	0.7767693626	0.0201824606	0.2574206201	0.0277405181	107.4073457327	5.5694691434
0.0035	0.01	0.7892	0.1973	105.0202067154	3.5250493045	0.0772014547	0.0049072466	0.7886852876	0.0776251867	0.2603129866	0.0186688535	106.1464064443	3.6262505913
0.004	0.0	0.7968	0.1992	108.9899357537	3.0874910982	0.0000000000	0.0000000000	0.7819825798	0.0479976655	0.2467018501	0.0354281962	110.0186201836	3.1709169599
0.004	0.0005	0.7964	0.1991	111.9616302595	2.4799897204	0.0044449322	0.0034382577	0.7661939791	0.0628939071	0.2645664668	0.0279774255	112.9968356376	2.5742993107
0.0	0.0085	0.7932	0.1983	0.0000000000	0.0000000000	0.1036371044	0.0185746075	0.9619130476	0.0644355780	0.3266672773	0.0452710985	1.3922174293	.1282812840
0.004	0.001	0.7959999999999999	0.19899999999999998	112.6036092290	4.3700876890	0.0091238083	0.0042882607	0.7943453520	0.0448888095	0.2652470236	0.0412481445	113.6723254129	4.4605129037
0.004	0.0015	0.7956	0.1989	111.2856226698	4.0628411710	0.0102935273	0.0047715361	0.7794504457	0.0352049547	0.2613338219	0.0238777512	112.3367004647	4.1266954130
0.004	0.002	0.7952	0.1988	113.3700831506	2.3377643108	0.0135687405	0.0080498427	0.7836210195	0.0202789650	0.2677991117	0.0198531386	114.4350720223	2.3859462571
0.004	0.0025	0.7948	0.1987	111.7151302544	4.7639897704	0.0212888860	0.0045363386	0.7720029926	0.0464434547	0.2652470236	0.0185256519	112.7736691566	4.8334952156
0.004	0.003	0.7944	0.1986	114.4656387288	5.1900116433	0.0257338182	0.0105663898	0.7813867835	0.0574441522	0.2618442395	0.0263885855	115.5346035700	5.2844107708
0.004	0.0035	0.794	0.1985	113.0982691719	6.1544708266	0.0264356497	0.0118920794	0.7556185957	0.0310814976	0.2695005038	0.0156454079	114.1498239211	6.2130898115
0.004	0.004	0.7936	0.1984	113.2796168187	3.8098867264	0.0287750877	0.0083173520	0.7740882794	0.0779821961	0.2727331487	0.0220157767	114.3552133345	3.9182020512
0.004	0.0045	0.7932	0.1983	111.7234299179	3.4251067061	0.0334539637	0.0149138027	0.7810888854	0.0385706179	0.2630352139	0.0215318544	112.8010079809	3.5001229811
0.004	0.005	0.7928	0.1982	111.9417110672	3.0577620566	0.0376649522	0.0047715361	0.7717050944	0.0802082059	0.2598025690	0.0384770484	113.0108836828	3.1812188470
0.004	0.0055	0.7924	0.1981	115.1615655108	2.3809366561	0.0409401654	0.0064493856	0.7903237273	0.0500380183	0.2421080915	0.0249031729	116.2349374950	2.4623272329
0.0	0.009000000000000001	0.7928	0.1982	0.0000000000	0.0000000000	0.1328800797	0.0098811836	1.0076404099	0.0495980251	0.3266672773	0.0206423106	1.4671877669	.0801215193
0.004	0.006	0.792	0.198	112.3317952503	4.3524585848	0.0353255141	0.0065169202	0.7870468479	0.0428849159	0.2601428474	0.0237562104	113.4143104597	4.4256166313
0.004	0.0065	0.7916	0.1979	111.4943592061	4.6539674478	0.0444493224	0.0033084650	0.7831741723	0.0269033511	0.2621845179	0.0222979748	112.5841672187	4.7064772387
0.004	0.006999999999999999	0.7912	0.1978	110.1813524449	4.4238036260	0.0512336927	0.0178411869	0.7754288210	0.0493954259	0.2718824527	0.0089124367	111.2798974113	4.4999526755
0.004	0.0075	0.7908	0.1977	109.8605704518	5.1694532383	0.0596556696	0.0225849691	0.7848126120	0.0376036652	0.2548685320	0.0190859490	110.9599072654	5.2487278216
0.004	0.008	0.7904	0.1976	111.8695039950	4.9300611613	0.0615272200	0.0058439143	0.7860042045	0.0406562736	0.2553789496	0.0250838513	112.9724143691	5.0016452005
0.004	0.0085	0.79	0.1975	111.5275578600	3.9111591493	0.0619951076	0.0202330960	0.7740882794	0.0378998541	0.2591220122	0.0232188596	112.6227632592	3.9925109590
0.004	0.009000000000000001	0.7896	0.1974	111.2764930400	4.8016494916	0.0659721522	0.0094276740	0.7621723544	0.0509013673	0.2514657479	0.0373470093	112.3561032945	4.8993255422
0.004	0.0095	0.7892	0.1973	112.9833188328	5.1595183565	0.0687794779	0.0133491540	0.7670876735	0.0576107557	0.2540178360	0.0200331240	114.0732038202	5.2505113902
0.004	0.01	0.7888	0.1972	111.0785460662	1.7898104485	0.0807106118	0.0118367242	0.7764714644	0.0298731076	0.2538476968	0.0146596427	112.1895758392	1.8461799230
0.0045	0.0	0.7964	0.1991	112.7347439118	3.1027017274	0.0000000000	0.0000000000	0.7740882794	0.0187604878	0.2562296457	0.0095883671	113.7650618369	3.1310505823
0.0	0.0095	0.7924	0.1981	0.0000000000	0.0000000000	0.1349855739	0.0270243067	0.9657857233	0.1111459464	0.3358547945	0.0419164447	1.4366260917	.1800866978
0.0045	0.0005	0.7959999999999999	0.19899999999999998	114.3067001733	4.7968338538	0.0046788760	0.0046788760	0.7752798719	0.0140991126	0.2570803417	0.0191102005	115.3437392629	4.8347220429
0.0045	0.001	0.7956	0.1989	114.9113306572	6.2368160092	0.0065504265	0.0052520253	0.7551717485	0.0684971380	0.2621845179	0.0251069211	115.9352373501	6.3356720936
0.0045	0.0015	0.7952	0.1988	114.0755545456	4.7996980405	0.0126329653	0.0086780223	0.7742372285	0.0319682306	0.2535074184	0.0109736491	115.1159321578	4.8513179425
0.0045	0.002	0.7948	0.1987	115.9135150213	2.1011256647	0.0180136728	0.0067154505	0.7511501238	0.0301540011	0.2516358871	0.0212612750	116.9343147050	2.1592563913
0.0045	0.0025	0.7944	0.1986	115.4728028910	6.7983335355	0.0205870546	0.0063811362	0.7815357326	0.0725649506	0.2674588333	0.0357470531	116.5423845115	6.9130266754
0.0045	0.003	0.794	0.1985	113.1393525061	3.7308841987	0.0201191670	0.0045363386	0.7670876735	0.0169042422	0.2470421285	0.0242673625	114.1736014751	3.7765921420
0.0045	0.0035	0.7936	0.1984	115.0740040612	3.6331160408	0.0224586050	0.0122368487	0.7827273251	0.0415244770	0.2524865831	0.0237562104	116.1316765744	3.7106335769
0.0045	0.004	0.7932	0.1983	112.6978104094	4.4242590633	0.0294769191	0.0154756964	0.7825783760	0.0376626181	0.2560595065	0.0287328804	113.7659252110	4.5061302582
0.0045	0.0045	0.7928	0.1982	114.8358037196	6.1917421973	0.0343897389	0.0173560446	0.7684282151	0.0410559388	0.2381948897	0.0300333051	115.8768165633	6.2801874858
0.0045	0.005	0.7924	0.1981	115.6686749489	5.9991965518	0.0360273455	0.0125023210	0.7585975769	0.0415629275	0.2434692051	0.0301180038	116.7067690764	6.0833798041
0.0	0.001	0.7992	0.1998	0.0000000000	0.0000000000	0.0114632463	0.0074569014	0.9903623186	0.1034328718	0.3428305020	0.0254641048	1.3446560669	.1363538780
0.0	0.01	0.792	0.198	0.0000000000	0.0000000000	0.1422378318	0.0262434483	0.9958734340	0.0966375275	0.3188408738	0.0273368758	1.4569521396	.1502178516
0.0045	0.0055	0.792	0.198	114.8133946282	2.8504662242	0.0411741092	0.0073086380	0.7769183116	0.0463650465	0.2637157708	0.0282451581	115.8952028198	2.9323850668
0.0045	0.006	0.7916	0.1979	114.5324510197	3.7694853061	0.0414080530	0.0130338405	0.7833231213	0.0312210880	0.2604831258	0.0332603656	115.6176653198	3.8470006002
0.0045	0.0065	0.7912	0.1978	116.1347010528	3.5669810066	0.0449172100	0.0124320827	0.7590444241	0.0670991970	0.2523164439	0.0325779930	117.1909791308	3.6790902793
0.0045	0.006999999999999999	0.7908	0.1977	113.8406740694	5.7004294106	0.0519355241	0.0124320827	0.7822804779	0.0542436414	0.2633754924	0.0253410340	114.9382655638	5.7924461687
0.0045	0.0075	0.7904	0.1976	115.0511799866	1.7292854244	0.0552107373	0.0134309009	0.7629170997	0.0511622144	0.2470421285	0.0104659816	116.1163499521	1.8043445213
0.0045	0.008	0.79	0.1975	114.0365461273	2.1220351944	0.0533391869	0.0165819789	0.7937495557	0.0726065189	0.2628650747	0.0253729986	115.1464999446	2.2365966908
0.0045	0.0085	0.7896	0.1974	114.6154476544	4.3711401958	0.0615272200	0.0118920794	0.7788546495	0.0748572409	0.2570803417	0.0258790626	115.7129098656	4.4837685787
0.0045	0.009000000000000001	0.7892	0.1973	113.7439829899	4.9111385959	0.0633987704	0.0123259748	0.7752798719	0.0222727414	0.2475525461	0.0154442922	114.8302141783	4.9611816043
0.0045	0.0095	0.7888	0.1972	115.6927439730	5.0358117660	0.0659721522	0.0089512169	0.7432558234	0.0193977206	0.2523164439	0.0165166529	116.7542883925	5.0806773564
0.0045	0.01	0.7884	0.1971	116.4268492070	6.4385056499	0.0697152531	0.0123437228	0.7490648369	0.0271953416	0.2528268615	0.0121456039	117.4984561585	6.4901903182
0.0005	0.0	0.7996	0.1999	44.6123510901	5.3683718225	0.0000000000	0.0000000000	0.9056103019	0.0323737284	0.2909380439	0.0378459359	45.8088994359	5.4385914868
0.005	0.0	0.7959999999999999	0.19899999999999998	119.9757853073	3.3054809954	0.0000000000	0.0000000000	0.7867489498	0.0487825804	0.2504449126	0.0199171906	121.0129791697	3.3741807664
0.005	0.0005	0.7956	0.1989	118.6150554812	4.0296002105	0.0037431008	0.0017506751	0.7740882794	0.0403275290	0.2635456316	0.0185568767	119.6564324930	4.0902352913
0.005	0.001	0.7952	0.1988	120.2065159517	4.8326128859	0.0070183141	0.0025627260	0.7618744563	0.0316810140	0.2689900862	0.0381870618	121.2443988083	4.9050436877
0.005	0.0015	0.7948	0.1987	118.3104578318	5.8972170005	0.0091238083	0.0027282301	0.7740882794	0.0295745482	0.2565699241	0.0198005784	119.3502398436	5.9493203572
0.005	0.002	0.7944	0.1986	119.4209528042	4.3324446836	0.0140366281	0.0039146286	0.7578528316	0.0455754926	0.2535074184	0.0303592427	120.4463496823	4.4122940475
0.005	0.0025	0.794	0.1985	119.1362743471	3.4715395991	0.0212888860	0.0078849821	0.7754288210	0.0437656857	0.2436393444	0.0320765428	120.1766313985	3.5552668097
0.005	0.003	0.7936	0.1984	118.0282692737	3.8674032635	0.0201191670	0.0106077457	0.7787057004	0.0248454895	0.2509553303	0.0357373344	119.0780494714	3.9385938331
0.005	0.0035	0.7932	0.1983	116.0073012185	2.8752346289	0.0215228298	0.0063811362	0.7632149979	0.0623269518	0.2553789496	0.0166145095	117.0474179958	2.9605572264
0.005	0.004	0.7928	0.1982	118.9503618854	4.4483899803	0.0250319868	0.0132833942	0.7381915553	0.0294512639	0.2504449126	0.0164111591	119.9640303401	4.5075357975
0.005	0.0045	0.7924	0.1981	117.9191286991	4.8486079927	0.0254998744	0.0073086380	0.7697687566	0.0365165267	0.2529970007	0.0138054102	118.9673943308	4.9062385676
0.0005	0.0005	0.7992	0.1998	41.5107668510	4.7585619468	0.0051467636	0.0011460859	0.9088871813	0.1011827988	0.3280283910	0.0187184059	42.7528291869	4.8796092374
0.005	0.005	0.792	0.198	117.0650933279	4.4598575092	0.0367291770	0.0125198190	0.7596402203	0.0223721294	0.2509553303	0.0139056929	118.1124180555	4.5086551505
0.005	0.0055	0.7916	0.1979	117.9386329083	2.1258197503	0.0332200199	0.0101003052	0.7667897754	0.0635899119	0.2606532650	0.0181212233	118.9992959686	2.2176311907
0.005	0.006	0.7912	0.1978	118.7283458875	3.3475799307	0.0418759406	0.0092873038	0.7673855716	0.0298731076	0.2541879752	0.0178573236	119.7917953749	3.4045976657
0.005	0.0065	0.7908	0.1977	119.0209090249	3.7981978739	0.0474905919	0.0134471907	0.7766204135	0.0293456116	0.2594622906	0.0272647747	120.1044823209	3.8682554509
0.005	0.006999999999999999	0.7904	0.1976	117.8950596750	3.9196406551	0.0463208728	0.0067154505	0.7709603491	0.0464988344	0.2535074184	0.0207541939	118.9658483153	3.9936091339
0.005	0.0075	0.79	0.1975	118.0618829108	4.7880265819	0.0488942547	0.0241041599	0.7709603491	0.0682726353	0.2601428474	0.0123816463	119.1418803620	4.8927850234
0.005	0.008	0.7896	0.1974	119.4035235109	3.8835733308	0.0552107373	0.0074569014	0.7688750622	0.0419560718	0.2591220122	0.0345110092	120.4867313226	3.9674973132
0.005	0.0085	0.7892	0.1973	120.2422045047	1.7774957372	0.0552107373	0.0207353935	0.7481711425	0.0256711452	0.2511254695	0.0107820479	121.2967118540	1.8346843238
0.005	0.009000000000000001	0.7888	0.1972	121.3008265804	5.3843522891	0.0666739836	0.0094740019	0.7766204135	0.0190608248	0.2523164439	0.0249496254	122.3964374214	5.4378367412
0.005	0.0095	0.7884	0.1971	119.0121943783	7.1884829916	0.0690134217	0.0167396558	0.7690240113	0.0388023029	0.2638859100	0.0092815577	120.1141177213	7.2533065080
0.0005	0.001	0.7988	0.1997	44.7791743259	5.8144627480	0.0107614149	0.0037431008	0.8652451059	0.0555034655	0.3079519646	0.0310008389	45.9631328113	5.9047101532
0.005	0.01	0.7879999999999999	0.19699999999999998	120.1982162883	3.6409285121	0.0676097588	0.0277359099	0.7441495178	0.0591565975	0.2531671399	0.0475489622	121.2631427048	3.7753699817
0.0055	0.0	0.7956	0.1989	121.3228206886	5.4884303373	0.0000000000	0.0000000000	0.7621723544	0.0697654260	0.2587817338	0.0309522453	122.3437747768	5.5891480086
0.0055	0.0005	0.7952	0.1988	123.2371380682	3.6384889759	0.0028073256	0.0040789496	0.7868978988	0.0461367167	0.2615039611	0.0252265443	124.2883472537	3.7139311865
0.0055	0.001	0.7948	0.1987	122.1805909084	3.4927885098	0.0065504265	0.0045843436	0.7527885635	0.0137614748	0.2523164439	0.0300255934	123.1922463423	3.5411599216
0.0055	0.0015	0.7944	0.1986	122.3905723942	3.4628503597	0.0114632463	0.0056146513	0.7389363006	0.0285329804	0.2589518730	0.0361496771	123.3999238141	3.5331476685
0.0055	0.002	0.794	0.1985	121.1298535129	3.2253878344	0.0114632463	0.0031036153	0.7636618450	0.0255151092	0.2470421285	0.0111099730	122.1520207327	3.2651165319
0.0055	0.0025	0.7936	0.1984	119.8936186389	5.2352568007	0.0166100100	0.0081578991	0.7639597432	0.0356781978	0.2589518730	0.0415446360	120.9331402651	5.3206375336
0.0055	0.003	0.7932	0.1983	120.6073896974	4.1356204552	0.0180136728	0.0048171977	0.7679813679	0.0187793995	0.2591220122	0.0055497730	121.6525067503	4.1647668254
0.0055	0.0035	0.7928	0.1982	120.7982819572	2.0632145426	0.0247980430	0.0061718614	0.7563633410	0.0238430186	0.2677991117	0.0150416916	121.8472424529	2.1082711142
0.0055	0.004	0.7924	0.1981	122.4524048870	4.0441813383	0.0325181885	0.0191434085	0.7873447460	0.0621415776	0.2606532650	0.0170003041	123.5329210865	4.1424666285
0.0005	0.0015	0.7984	0.1996	46.3166869839	5.0551991816	0.0173118414	0.0121470687	0.8907153956	0.0394307304	0.3013165355	0.0253593044	47.5260307564	5.1321362851
0.0055	0.0045	0.792	0.198	121.8647887133	3.2863099974	0.0304126943	0.0076881779	0.7815357326	0.0406780954	0.2572504809	0.0124840911	122.9339876211	3.3471603618
0.0055	0.005	0.7916	0.1979	121.1157440850	5.8305768546	0.0348576265	0.0174064251	0.7901747782	0.0565771207	0.2751150976	0.0163404515	122.2158915873	5.9209008519
0.0055	0.0055	0.7912	0.1978	121.2199048616	2.7386759125	0.0435135472	0.0114989983	0.7367020647	0.0380960341	0.2501046342	0.0369480313	122.2502251077	2.8252189762
0.0055	0.006	0.7908	0.1977	119.9836699875	6.0750919664	0.0402383340	0.0056535074	0.7752798719	0.0418756191	0.2497643558	0.0279691469	121.0489525492	6.1505902398
0.0055	0.0065	0.7904	0.1976	122.6955850267	3.6748726157	0.0467887604	0.0076881779	0.7621723544	0.0405141451	0.2482331029	0.0395426358	123.7527792444	3.7626175745
0.0055	0.006999999999999999	0.79	0.1975	120.5061338031	4.9669208278	0.0446832662	0.0082909895	0.7627681507	0.0548359166	0.2574206201	0.0196832754	121.5710058401	5.0497310093
0.0055	0.0075	0.7896	0.1974	120.7289797673	2.4319444416	0.0538070745	0.0182416170	0.7617255072	0.0227926137	0.2523164439	0.0398372878	121.7968287929	2.5128159601
0.0055	0.008	0.7892	0.1973	121.5630959461	3.6553446040	0.0477245357	0.0052101759	0.7663429282	0.0591610977	0.2569102025	0.0206703382	122.6340736125	3.7403862158
0.0055	0.0085	0.7888	0.1972	120.9028577170	3.6478426867	0.0584859506	0.0147217398	0.7658960810	0.0269856900	0.2521463047	0.0449450982	121.9793860533	3.7344952147
0.0055	0.009000000000000001	0.7884	0.1971	124.0695943144	3.4325987352	0.0701831407	0.0155884534	0.7621723544	0.0238802094	0.2589518730	0.0335066264	125.1609016825	3.5055740244
0.0005	0.002	0.7979999999999999	0.1995	44.7302063114	3.3108465507	0.0229264926	0.0094276740	0.9127598569	0.0325868416	0.3016568139	0.0340210351	45.9675494748	3.3868821014
0.0055	0.0095	0.7879999999999999	0.19699999999999998	122.0175025212	2.9298693732	0.0683115903	0.0213697131	0.7591933732	0.0313232478	0.2504449126	0.0250191425	123.0954523973	3.0075814766
0.0055	0.01	0.7876	0.1969	121.2705328088	5.5989729086	0.0701831407	0.0116503074	0.7536822578	0.0304235525	0.2552088104	0.0148323922	122.3496070177	5.6558791607
0.006	0.0	0.7952	0.1988	125.5158106742	4.7609100804	0.0000000000	0.0000000000	0.7664918772	0.0596719021	0.2490837990	0.0197654606	126.5313863504	4.8403474431
0.006	0.0005	0.7948	0.1987	125.9996810546	4.5775464939	0.0035091570	0.0020924570	0.7524906653	0.0627823392	0.2689900862	0.0462378142	127.0246709631	4.6886591043
0.006	0.001	0.7944	0.1986	126.8699007696	2.6931360575	0.0079540893	0.0074569014	0.7614276091	0.0107243325	0.2563997849	0.0220420579	127.8956822529	2.7333593493
0.006	0.0015	0.794	0.1985	126.4901911658	2.8462722683	0.0091238083	0.0027282301	0.7512990728	0.0306183630	0.2494240774	0.0206254758	127.5000381243	2.9002443372
0.006	0.002	0.7936	0.1984	123.0711447988	5.5879467667	0.0121650777	0.0090726773	0.7547249013	0.0206733573	0.2553789496	0.0294375247	124.0934137274	5.6471303260
0.006	0.0025	0.7932	0.1983	125.0838131906	2.1615236652	0.0170778976	0.0084479306	0.7355104722	0.0230866243	0.2586115946	0.0346850379	126.0950131550	2.2277432580
0.006	0.003	0.7928	0.1982	123.6475564269	5.2358343958	0.0170778976	0.0101003052	0.7706624510	0.0722081952	0.2541879752	0.0375449084	124.6894847507	5.3556878046
0.006	0.0035	0.7924	0.1981	123.3616330203	6.6265146229	0.0240962116	0.0108323812	0.7614276091	0.0428455805	0.2509553303	0.0349013535	124.3981121713	6.7150939381
0.0005	0.0025	0.7976	0.1994	47.7662232092	7.9928355092	0.0238622678	0.0117996764	0.8939922750	0.0503668123	0.2992748650	0.0344068426	48.9833526170	8.0894088405
0.006	0.004	0.792	0.198	126.2221120356	6.7946732832	0.0243301554	0.0088032527	0.7441495178	0.0321592030	0.2615039611	0.0176682829	127.2520956699	6.8533040218
0.006	0.0045	0.7916	0.1979	124.7638611638	2.7684194048	0.0262017058	0.0043390111	0.7678324188	0.0567728492	0.2552088104	0.0222355736	125.8131040988	2.8517668387
0.006	0.005	0.7912	0.1978	123.9023560955	5.5440954319	0.0381328398	0.0070338930	0.7447453141	0.0395991666	0.2499344950	0.0278405143	124.9351687444	5.6185690058
0.006	0.0055	0.7908	0.1977	125.5137357584	5.5987766716	0.0369631208	0.0071878258	0.7715561454	0.0237198752	0.2518060263	0.0209761702	126.5740610509	5.6506605428
0.006	0.006	0.7904	0.1976	126.0453292037	3.4864646783	0.0416419968	0.0070338930	0.7591933732	0.0703544307	0.2453407364	0.0168635336	127.0915053101	3.5807165356
0.006	0.0065	0.79	0.1975	125.9664824007	6.2231828648	0.0388346712	0.0114034106	0.7602360166	0.0446986186	0.2565699241	0.0282574538	127.0221230126	6.3075423478
0.006	0.006999999999999999	0.7896	0.1974	124.9169899548	3.9391837900	0.0531052431	0.0080498427	0.7483200916	0.0129302886	0.2672886941	0.0232636981	125.9857039836	3.9834276194
0.006	0.0075	0.7892	0.1973	124.6630202526	9.2185782305	0.0481924233	0.0116878286	0.7575549335	0.0294060308	0.2444900404	0.0216177245	125.7132576498	9.2812898144
0.006	0.008	0.7888	0.1972	125.0634790151	3.5077327562	0.0573162315	0.0194046477	0.7782588532	0.0111860647	0.2507851910	0.0168222855	126.1498392908	3.5551457541
0.006	0.0085	0.7884	0.1971	124.5414301827	3.0674197583	0.0659721522	0.0186334439	0.7510011747	0.0284738253	0.2477226853	0.0257669636	125.6061261949	3.1402939911
0.0005	0.003	0.7972	0.1993	44.2463359311	4.1271586921	0.0299448067	0.0183969693	0.8826721462	0.0294512639	0.2963824985	0.0202057769	45.4553353825	4.1952127022
0.006	0.009000000000000001	0.7879999999999999	0.19699999999999998	125.2365269984	6.9125617571	0.0629308828	0.0080226012	0.7574059844	0.0313855151	0.2509553303	0.0108142172	126.3078191959	6.9627840906
0.006	0.0095	0.7876	0.1969	125.2722155514	5.3321895753	0.0652703208	0.0185037569	0.7413194856	0.0266214939	0.2432990659	0.0070561634	126.3221044237	5.3843709895
0.006	0.01	0.7872	0.1968	124.8261086398	6.2896302044	0.0641006018	0.0174064251	0.7556185957	0.0616195630	0.2489136598	0.0235407745	125.8947414971	6.3921969670
0.0065	0.0	0.7948	0.1987	127.4637416909	2.9645782176	0.0000000000	0.0000000000	0.7793014966	0.0399960824	0.2550386712	0.0274636513	128.4980818587	3.0320379513
0.0065	0.0005	0.7944	0.1986	129.1112248899	5.0501412387	0.0035091570	0.0029591810	0.7711092982	0.0483898805	0.2521463047	0.0207430327	130.1379896498	5.1222333329
0.0065	0.001	0.794	0.1985	127.5122947222	1.1854912285	0.0049128198	0.0045363386	0.7658960810	0.0556328239	0.2611636827	0.0089383827	128.5442673057	1.2545987737
0.0065	0.0015	0.7936	0.1984	127.5284790660	6.9458509555	0.0081880331	0.0087533756	0.7355104722	0.0220243238	0.2392157250	0.0246883656	128.5113932963	7.0013170205
0.0065	0.002	0.7932	0.1983	128.5032745407	4.0931146665	0.0168439538	0.0081846903	0.7676834697	0.0663611120	0.2579310377	0.0360663016	129.5457330019	4.2037267704
0.0065	0.0025	0.7928	0.1982	127.7509100470	7.1258594430	0.0163760662	0.0112682257	0.7699177057	0.0610175067	0.2548685320	0.0306930375	128.7920723509	7.2288382129
0.0065	0.003	0.7924	0.1981	126.4254537907	3.4986646365	0.0208209984	0.0090485156	0.7770672607	0.0362726904	0.2543581144	0.0169798588	127.4777001642	3.5609657013
0.0005	0.0035	0.7968	0.1992	45.8332315867	4.5655975758	0.0334539637	0.0117065441	0.8820763500	0.0411983522	0.2895769302	0.0168978300	47.0383388306	4.6354003021
0.0065	0.0035	0.792	0.198	128.1721179682	5.1413661303	0.0224586050	0.0078849821	0.7510011747	0.0375469833	0.2461914325	0.0237123032	129.1917691804	5.2105103989
0.0065	0.004	0.7916	0.1979	127.6965472513	5.6126899944	0.0273714249	0.0126069448	0.7636618450	0.0493073145	0.2535074184	0.0180379658	128.7410879396	5.6926422195
0.0065	0.0045	0.7912	0.1978	125.4415286862	6.9194421288	0.0306466381	0.0163023752	0.7475753463	0.0237460499	0.2507851910	0.0246179145	126.4705358616	6.9841084684
0.0065	0.005	0.7908	0.1977	125.3232584817	4.8728414874	0.0299448067	0.0081846903	0.7709603491	0.0266348247	0.2540178360	0.0414050461	126.3781814735	4.9490660485
0.0065	0.0055	0.7904	0.1976	129.3452753998	3.2073626122	0.0381328398	0.0090726773	0.7749819738	0.0233161192	0.2495942166	0.0206591317	130.4079844300	3.2604105404
0.0065	0.006	0.79	0.1975	126.2416162448	4.7696292117	0.0423438282	0.0068446056	0.7715561454	0.0297003087	0.2570803417	0.0332777675	127.3125965601	4.8394518935
0.0065	0.0065	0.7896	0.1974	126.5275396514	6.0299905954	0.0458529852	0.0179024339	0.7553206975	0.0589687816	0.2473824069	0.0151567202	127.5760957410	6.1220185311
0.0065	0.006999999999999999	0.7892	0.1973	126.9985455534	4.3758228122	0.0456190414	0.0115559714	0.7566612391	0.0617519175	0.2570803417	0.0227096011	128.0579061756	4.4718403022
0.0065	0.0075	0.7888	0.1972	127.5409285612	4.0237561146	0.0467887604	0.0095888425	0.7717050944	0.0569086790	0.2489136598	0.0239310336	128.6083360758	4.1141846697
0.0065	0.008	0.7884	0.1971	125.3427626909	3.2905843141	0.0566144001	0.0095430721	0.7641086922	0.0389096464	0.2647366060	0.0268884549	126.4282223892	3.3659254875
0.0005	0.004	0.7964	0.1991	43.9537727937	5.4400869622	0.0442153786	0.0077449179	0.8974181035	0.0333725685	0.2950213849	0.0162266784	45.1904276607	5.4974311270
0.0065	0.0085	0.7879999999999999	0.19699999999999998	124.9203098202	3.1059787039	0.0603575010	0.0144667337	0.7435537216	0.0532279849	0.2531671399	0.0210202842	125.9773881827	3.1946937067
0.0065	0.009000000000000001	0.7876	0.1969	129.0473174812	6.0804090233	0.0655042646	0.0166083624	0.7507032766	0.0324695292	0.2490837990	0.0232885711	130.1126088214	6.1527754860
0.0065	0.0095	0.7872	0.1968	128.1521987759	6.5140116945	0.0676097588	0.0179024339	0.7551717485	0.0341999504	0.2475525461	0.0162836643	129.2225328293	6.5823977431
0.0065	0.01	0.7868	0.1967	128.5086693219	4.7416977631	0.0739262415	0.0171530429	0.7512990728	0.0385476031	0.2477226853	0.0344068426	129.5816173215	4.8318052517
0.006999999999999999	0.0	0.7944	0.1986	132.3978916245	4.4245453810	0.0000000000	0.0000000000	0.7594912713	0.0266681224	0.2502747734	0.0104549124	133.4076576692	4.4616684158
0.006999999999999999	0.0005	0.794	0.1985	130.7728175169	4.0007499654	0.0046788760	0.0020924570	0.7775141079	0.0687557651	0.2609935435	0.0194703491	131.8160040443	4.0910685366
0.006999999999999999	0.001	0.7936	0.1984	130.7748924327	1.6427099359	0.0072522579	0.0034382577	0.7667897754	0.0200412611	0.2563997849	0.0188724188	131.8053342509	1.6850618735
0.006999999999999999	0.0015	0.7932	0.1983	130.1843713768	6.5203045775	0.0102935273	0.0045363386	0.7499585313	0.0451784876	0.2577608985	0.0234026464	131.2023843339	6.5934220501
0.006999999999999999	0.002	0.7928	0.1982	129.1772072145	6.8032891778	0.0109953587	0.0018715504	0.7517459200	0.0507004757	0.2427886483	0.0186253870	130.1827371415	6.8744865909
0.006999999999999999	0.0025	0.7924	0.1981	129.0352829692	4.8169765294	0.0194173356	0.0089512169	0.7764714644	0.0741736423	0.2562296457	0.0175960465	130.0874014149	4.9176974351
0.0	0.0015	0.7988	0.1997	0.0000000000	0.0000000000	0.0212888860	0.0058063325	1.0316212090	0.0637070308	0.3370457690	0.0367972992	1.3899558640	.1063106625
0.0005	0.0045	0.7959999999999999	0.19899999999999998	45.9718359667	4.8373753905	0.0456190414	0.0156585142	0.8719478137	0.0304293858	0.2951915241	0.0194881818	47.1845943459	4.9029514723
0.006999999999999999	0.003	0.792	0.198	129.4805599144	5.4515323444	0.0173118414	0.0049956726	0.7556185957	0.0542599991	0.2645664668	0.0222615954	130.5180568183	5.5330496115
0.006999999999999999	0.0035	0.7916	0.1979	128.9576811157	6.9256956469	0.0224586050	0.0115937979	0.7502564294	0.0465388957	0.2553789496	0.0380655821	129.9857750997	7.0218939226
0.006999999999999999	0.004	0.7912	0.1978	129.0643317913	1.7600852717	0.0280732563	0.0039146286	0.7521927672	0.0463037576	0.2509553303	0.0248892202	130.0955531451	1.8351928781
0.006999999999999999	0.0045	0.7908	0.1977	131.3791079334	5.7012504643	0.0306466381	0.0097473465	0.7563633410	0.0655484194	0.2407469778	0.0245378254	132.4068648903	5.8010840556
0.006999999999999999	0.005	0.7904	0.1976	128.2858233577	3.8446277312	0.0334539637	0.0087032125	0.7392341987	0.0210982549	0.2625247963	0.0251806026	129.3210363164	3.8996098012
0.006999999999999999	0.0055	0.79	0.1975	128.3240018097	2.3811206543	0.0367291770	0.0097697800	0.7699177057	0.0419116302	0.2458511540	0.0370106551	129.3764998464	2.4698127196
0.006999999999999999	0.006	0.7896	0.1974	130.9836289690	6.9256981334	0.0390686150	0.0108323812	0.7350636250	0.0321950565	0.2524865831	0.0301372203	132.0102477921	6.9988627914
0.006999999999999999	0.0065	0.7892	0.1973	129.5880405564	6.0710246150	0.0444493224	0.0158668406	0.7466816519	0.0287375205	0.2421080915	0.0307872055	130.6212796222	6.1464161816
0.006999999999999999	0.006999999999999999	0.7888	0.1972	131.2886416016	3.9895027637	0.0477245357	0.0115937979	0.7542780541	0.0484888112	0.2552088104	0.0199578439	132.3458530018	4.0695432167
0.006999999999999999	0.0075	0.7884	0.1971	126.3461920045	7.2870565067	0.0538070745	0.0118367242	0.7545759522	0.0559969242	0.2501046342	0.0178443506	127.4046796654	7.3727345057
0.0005	0.005	0.7956	0.1989	43.7164024184	3.3136347942	0.0519355241	0.0172928625	0.8829700444	0.0274745419	0.2924692967	0.0352873801	44.9437772836	3.3936895787
0.006999999999999999	0.008	0.7879999999999999	0.19699999999999998	130.0017787804	4.5411819340	0.0568483439	0.0149138027	0.7408726384	0.0554794771	0.2439796228	0.0360181125	131.0434793855	4.6475933263
0.006999999999999999	0.0085	0.7876	0.1969	129.7851575638	3.0183031387	0.0594217258	0.0195954993	0.7462348047	0.0354611402	0.2584414554	0.0318374057	130.8492555497	3.1051971839
0.006999999999999999	0.009000000000000001	0.7872	0.1968	128.7178208414	4.6462012784	0.0615272200	0.0115180206	0.7437026706	0.0341298179	0.2504449126	0.0148557933	129.7734956446	4.7067049102
0.006999999999999999	0.0095	0.7868	0.1967	132.9693234545	9.2085712122	0.0659721522	0.0115180206	0.7514480219	0.0270251236	0.2439796228	0.0353856830	134.0307232514	9.2825000394
0.006999999999999999	0.01	0.7864	0.1966	129.9951390496	3.3289632555	0.0753299043	0.0266983079	0.7508522256	0.0531011243	0.2611636827	0.0372911609	131.0824848622	3.4460538486
0.0075	0.0	0.794	0.1985	130.9346609546	4.7741880556	0.0000000000	0.0000000000	0.7551717485	0.0370041756	0.2460212933	0.0248519749	131.9358539964	4.8360442061
0.0075	0.0005	0.7936	0.1984	130.7939816587	9.6213386194	0.0037431008	0.0047715361	0.7368510137	0.0574611431	0.2570803417	0.0259460896	131.7916561149	9.7095173882
0.0075	0.001	0.7932	0.1983	131.8322695590	4.3946991599	0.0065504265	0.0068765153	0.7572570353	0.0405010004	0.2543581144	0.0196066520	132.8504351352	4.4616833276
0.0075	0.0015	0.7928	0.1982	134.1055473837	5.1126253039	0.0100595835	0.0052520253	0.7364041665	0.0413467145	0.2385351681	0.0250191425	135.0905463018	5.1842431862
0.0075	0.002	0.7924	0.1981	132.3779724322	6.4270990557	0.0116971901	0.0057304294	0.7512990728	0.0279199049	0.2596324298	0.0243102672	133.4006011249	6.4850596572
0.0005	0.0055	0.7952	0.1988	45.8253469065	3.6003760292	0.0612932762	0.0110326270	0.8843105859	0.0403165246	0.2880456774	0.0305038294	47.0589964460	3.6822290102
0.0075	0.0025	0.792	0.198	131.7696070998	5.2771535594	0.0159081786	0.0084479306	0.7434047725	0.0328688432	0.2516358871	0.0354020403	132.7805559380	5.3538723735
0.0075	0.003	0.7916	0.1979	135.3675112145	8.6762436686	0.0191833918	0.0048171977	0.7365531156	0.0171647235	0.2446601796	0.0148557933	136.3679079015	8.7130813831
0.0075	0.0035	0.7912	0.1978	131.3400995151	4.5148361324	0.0226925488	0.0113263596	0.7507032766	0.0232284141	0.2574206201	0.0204902992	132.3709159606	4.5698812053
0.0075	0.004	0.7908	0.1977	130.9944185316	4.8861160002	0.0290090315	0.0124144610	0.7493627350	0.0636582575	0.2484032421	0.0193390734	132.0211935402	4.9815277921
0.0075	0.0045	0.7904	0.1976	134.3167738191	5.5324255581	0.0292429753	0.0097023239	0.7438516197	0.0354160657	0.2528268615	0.0237318275	135.3426952756	5.6012757752
0.0075	0.005	0.79	0.1975	132.2082443142	4.4586952436	0.0350915703	0.0083698279	0.7201687187	0.0291118266	0.2616741003	0.0447255817	133.2251787035	4.5409024798
0.0075	0.0055	0.7896	0.1974	132.8809320385	4.7464980829	0.0381328398	0.0103147730	0.7551717485	0.0269593689	0.2535074184	0.0407198256	133.9277440452	4.8244920504
0.0075	0.006	0.7892	0.1973	130.0216979727	3.3285092321	0.0423438282	0.0065169202	0.7574059844	0.0373027457	0.2550386712	0.0232636981	131.0764864565	3.3955925961
0.0075	0.0065	0.7888	0.1972	134.2134430088	7.6150379807	0.0521694679	0.0219259141	0.7501074803	0.0205398543	0.2434692051	0.0144127090	135.2591891621	7.6719164581
0.0075	0.006999999999999999	0.7884	0.1971	133.0618647022	5.9306153492	0.0460869290	0.0165819789	0.7562143919	0.0076878497	0.2579310377	0.0199404312	134.1220970608	5.9748256090
0.0005	0.006	0.7948	0.1987	45.3377416775	7.2905840729	0.0648024332	0.0188669549	0.8704583231	0.0178838147	0.3069311293	0.0127955543	46.5799335631	7.3401303968
0.0075	0.0075	0.7879999999999999	0.19699999999999998	131.7276937992	3.4365411819	0.0524034117	0.0131841395	0.7575549335	0.0512817585	0.2468719893	0.0256317976	132.7845241337	3.5266388775
0.0075	0.008	0.7876	0.1969	132.8684825433	3.7904542174	0.0554446811	0.0091925329	0.7349146759	0.0494223674	0.2477226853	0.0332603656	133.9065645856	3.8823294833
0.0075	0.0085	0.7872	0.1968	132.2895810162	7.5649766670	0.0561465125	0.0119288401	0.7529375125	0.0174975530	0.2514657479	0.0174374012	133.3501307891	7.6118404613
0.0075	0.009000000000000001	0.7868	0.1967	132.3900069442	6.9279986070	0.0641006018	0.0168309519	0.7645555394	0.0441713713	0.2545282536	0.0332951604	133.4731913390	7.0222960906
0.0075	0.0095	0.7864	0.1966	132.8128747981	5.4512113859	0.0652703208	0.0088032527	0.7623213035	0.0295295039	0.2387053074	0.0094790597	133.8791717298	5.4990232022
0.0075	0.01	0.7859999999999999	0.1965	133.9486837441	3.5399678870	0.0748620167	0.0167396558	0.7282119681	0.0533012926	0.2383650289	0.0157927314	134.9901227578	3.6258015668
0.008	0.0	0.7936	0.1984	136.4439775667	8.2400860471	0.0000000000	0.0000000000	0.7545759522	0.0272279539	0.2468719893	0.0524117134	137.4454255082	8.3197257144
0.008	0.0005	0.7932	0.1983	134.9894615434	4.9631858482	0.0028073256	0.0035013502	0.7556185957	0.0328445349	0.2603129866	0.0278945292	136.0082004513	5.0274262625
0.008	0.001	0.7928	0.1982	135.7687999433	6.9595400660	0.0081880331	0.0014795905	0.7505543275	0.0496463113	0.2572504809	0.0286844813	136.7847927848	7.0393504491
0.008	0.0015	0.7924	0.1981	135.7252267101	4.8818255080	0.0114632463	0.0054161906	0.7466816519	0.0463478172	0.2569102025	0.0279152764	136.7402818108	4.9615047922
0.0005	0.0065	0.7944	0.1986	46.8013873307	3.5598633428	0.0603575010	0.0282132734	0.8840126878	0.0600765323	0.3048894589	0.0170343252	48.0506469784	3.6651874737
0.008	0.002	0.792	0.198	135.9069893401	8.1191510402	0.0149724033	0.0063467363	0.7398299950	0.0825967881	0.2591220122	0.0400402300	136.9209137506	8.2481347946
0.008	0.0025	0.7916	0.1979	136.4186635931	4.9281537097	0.0149724033	0.0047715361	0.7468306009	0.0246266454	0.2553789496	0.0187122191	137.4358455469	4.9762641103
0.008	0.003	0.7912	0.1978	137.3922141183	8.0603643939	0.0226925488	0.0120747641	0.7478732444	0.0207333671	0.2514657479	0.0179607702	138.4142456594	8.1111332953
0.008	0.0035	0.7908	0.1977	135.7667250275	4.7314805491	0.0287750877	0.0146172760	0.7565122900	0.0358395093	0.2456810148	0.0125211360	136.7976934200	4.7944584704
0.008	0.004	0.7904	0.1976	136.6527141030	6.6613067997	0.0273714249	0.0132833942	0.7314888475	0.0503738596	0.2535074184	0.0351163366	137.6650817938	6.7600803901
0.008	0.0045	0.79	0.1975	133.6063226259	4.8194355606	0.0353255141	0.0119654880	0.7477242953	0.0599582422	0.2475525461	0.0273284032	134.6369249814	4.9186876940
0.008	0.005	0.7896	0.1974	136.6303050116	4.8337895588	0.0341557951	0.0133491540	0.7514480219	0.0249772967	0.2524865831	0.0234372547	137.6683954117	4.8955532642
0.008	0.0055	0.7892	0.1973	135.2608605389	7.4647685412	0.0388346712	0.0123259748	0.7502564294	0.0504899974	0.2431289267	0.0162623180	136.2930805662	7.5438468314
0.008	0.006	0.7888	0.1972	135.4762368060	3.8454281820	0.0407062216	0.0068446056	0.7328293890	0.0336769845	0.2475525461	0.0385431964	136.4973249627	3.9244929685
0.008	0.0065	0.7884	0.1971	133.3033849092	5.1612479478	0.0442153786	0.0142993066	0.7486179897	0.0488443927	0.2475525461	0.0368853011	134.3437708236	5.2612769482
0.0005	0.006999999999999999	0.794	0.1985	46.6586331190	8.8371923247	0.0662060960	0.0186334439	0.8496054543	0.0471338477	0.2829415012	0.0303897392	47.8573861705	8.9333493555
0.008	0.006999999999999999	0.7879999999999999	0.19699999999999998	134.5068361125	4.4766152077	0.0474905919	0.0190976108	0.7475753463	0.0324066063	0.2475525461	0.0212231186	135.5494545968	4.5493425434
0.008	0.0075	0.7876	0.1969	138.4906745787	5.4980433929	0.0465548166	0.0140677861	0.7615765582	0.0456533130	0.2545282536	0.0161551634	139.5533342071	5.5739196554
0.008	0.008	0.7872	0.1968	133.5834985514	3.4861238418	0.0559125687	0.0201463514	0.7493627350	0.0423748958	0.2599727082	0.0339358419	134.6487465633	3.5825809309
0.008	0.0085	0.7868	0.1967	134.6545701223	8.1441230090	0.0633987704	0.0085509580	0.7691729604	0.0384438656	0.2535074184	0.0297622059	135.7406492715	8.2208800385
0.008	0.009000000000000001	0.7864	0.1966	136.4124388455	2.6087858373	0.0615272200	0.0169088133	0.7374468100	0.0603741834	0.2533372792	0.0078633033	137.4647501547	2.6939321373
0.008	0.0095	0.7859999999999999	0.1965	133.5988529288	7.8688586317	0.0725225787	0.0175067511	0.7410215875	0.0274325195	0.2497643558	0.0284819334	134.6621614508	7.9422798357
0.008	0.01	0.7856	0.1964	136.2173967540	6.4264410557	0.0671418712	0.0185155842	0.7647044885	0.0345150687	0.2540178360	0.0148947134	137.3032609497	6.4943664220
0.0085	0.0	0.7932	0.1983	137.6233597460	5.2199917714	0.0000000000	0.0000000000	0.7626192016	0.0389096464	0.2443199012	0.0347584031	138.6302988488	5.2936598209
0.0085	0.0005	0.7928	0.1982	138.6213942784	4.9007326444	0.0046788760	0.0020924570	0.7505543275	0.0526648164	0.2453407364	0.0103547566	139.6219682183	4.9658446744
0.0085	0.001	0.7924	0.1981	136.8971391922	10.7137023037	0.0065504265	0.0097697800	0.7664918772	0.0523775731	0.2485733814	0.0129752760	137.9187548773	10.7888249328
0.0005	0.0075	0.7936	0.1984	43.8745110076	2.3080861234	0.0769675109	0.0194834601	0.8756715403	0.0270644997	0.3002957003	0.0207820706	45.1274457591	2.3754161538
0.0085	0.0015	0.792	0.198	136.5796770645	5.9302128740	0.0079540893	0.0037431008	0.7411705366	0.0391075685	0.2516358871	0.0237074196	137.5804375775	5.9967709629
0.0085	0.002	0.7916	0.1979	135.9816863114	3.8786637136	0.0126329653	0.0090485156	0.7502564294	0.0337901052	0.2514657479	0.0294414579	136.9960414540	3.9509437923
0.0085	0.0025	0.7912	0.1978	140.1037141743	7.7654729596	0.0163760662	0.0171274985	0.7474263972	0.0221047636	0.2560595065	0.0234520712	141.1235761442	7.8281572929
0.0085	0.003	0.7908	0.1977	134.9081248414	4.3835217720	0.0212888860	0.0094044245	0.7638107941	0.0399183488	0.2414275347	0.0359054198	135.9346520562	4.4687499651
0.0085	0.0035	0.7904	0.1976	136.0775474245	1.8530184128	0.0233943802	0.0141917337	0.7727477379	0.0320375550	0.2620143787	0.0265329898	137.1357039213	1.9257806913
0.0085	0.004	0.79	0.1975	139.5596712338	7.0823643334	0.0301787505	0.0155462654	0.7408726384	0.0494313447	0.2507851910	0.0454803455	140.5815078137	7.1928222890
0.0085	0.0045	0.7896	0.1974	138.5064439393	3.4375813441	0.0339218513	0.0084996004	0.7347657269	0.0743170747	0.2502747734	0.0209319633	139.5254062909	3.5413299825
0.0085	0.005	0.7892	0.1973	137.3635802793	4.6039805052	0.0304126943	0.0078292571	0.7566612391	0.0249417418	0.2443199012	0.0245472612	138.3949741139	4.6612987653
0.0085	0.0055	0.7888	0.1972	137.9848100901	5.3703918949	0.0355594579	0.0175442255	0.7405747403	0.0156672891	0.2521463047	0.0214294367	139.0130905930	5.4250328462
0.0085	0.006	0.7884	0.1971	137.3864043539	4.4516984116	0.0404722778	0.0084479306	0.7533843597	0.0599700817	0.2519761655	0.0340176315	138.4322371569	4.5541340554
0.0005	0.008	0.7932	0.1983	47.0752762252	1.6276831433	0.0788390614	0.0181574152	0.8767141837	0.0441593153	0.2885560950	0.0314532133	48.3193855653	1.7214530871
0.0085	0.0065	0.7879999999999999	0.19699999999999998	136.7776240383	3.2044264411	0.0414080530	0.0128647822	0.7505543275	0.0618409531	0.2451705972	0.0315083847	137.8147570160	3.3106405611
0.0085	0.006999999999999999	0.7876	0.1969	139.2193850315	3.2926780740	0.0465548166	0.0154756964	0.7472774481	0.0281131245	0.2388754466	0.0272732671	140.2520927428	3.3635401620
0.0085	0.0075	0.7872	0.1968	137.3834994716	6.1937506390	0.0512336927	0.0165025756	0.7423621291	0.0424062978	0.2499344950	0.0302522629	138.4270297884	6.2829117753
0.0085	0.008	0.7868	0.1967	133.7482468713	4.9203500532	0.0505318613	0.0135121533	0.7511501238	0.0253930851	0.2484032421	0.0180058412	134.7983320985	4.9772611328
0.0085	0.0085	0.7864	0.1966	139.9240264602	4.9534015900	0.0577841192	0.0255245447	0.7350636250	0.0453549285	0.2441497620	0.0073770602	140.9610239664	5.0316581234
0.0085	0.009000000000000001	0.7859999999999999	0.1965	137.1594085579	5.9456159200	0.0619951076	0.0115559714	0.7459369066	0.0452530688	0.2533372792	0.0205973872	138.2206778513	6.0230223474
0.0085	0.0095	0.7856	0.1964	135.2720650846	7.6937562537	0.0608253886	0.0115559714	0.7655981829	0.0373977847	0.2506150518	0.0385221616	136.3491037079	7.7812321714
0.0085	0.01	0.7852	0.1963	135.5305996017	3.6692957699	0.0713528597	0.0087533756	0.7574059844	0.0333991496	0.2410872563	0.0138054102	136.6004457021	3.7252537053
0.009000000000000001	0.0	0.7928	0.1982	137.5204439189	3.9835164954	0.0000000000	0.0000000000	0.7565122900	0.0411207333	0.2541879752	0.0172973931	138.5311441841	4.0419346218
0.009000000000000001	0.0005	0.7924	0.1981	138.6433883866	7.0601576012	0.0037431008	0.0017506751	0.7450432122	0.0335925545	0.2458511540	0.0249820908	139.6380258536	7.1204829216
0.0005	0.0085	0.7928	0.1982	47.0698814439	5.3830048428	0.0912380829	0.0255845118	0.8683730362	0.0339656122	0.2960422201	0.0492640417	48.3255347831	5.4918190085
0.009000000000000001	0.001	0.792	0.198	139.1438580939	5.5433998466	0.0074862017	0.0040789496	0.7498095822	0.0212407840	0.2492539382	0.0141123267	140.1504078160	5.5828319069
0.009000000000000001	0.0015	0.7916	0.1979	140.3859027323	3.2148129090	0.0091238083	0.0065169202	0.7480221934	0.0190654800	0.2577608985	0.0274341228	141.4008096325	3.2678294320
0.009000000000000001	0.002	0.7912	0.1978	142.2612116936	7.2741020635	0.0105274711	0.0055361208	0.7369999628	0.0310672184	0.2480629637	0.0099556881	143.2568020912	7.3206610908
0.009000000000000001	0.0025	0.7908	0.1977	143.4588531325	9.6559993395	0.0135687405	0.0065504265	0.7392341987	0.0318987555	0.2487435206	0.0160545072	144.4603995923	9.7105030287
0.009000000000000001	0.003	0.7904	0.1976	138.9305567427	4.0338698896	0.0182476166	0.0095430721	0.7504053785	0.0245941921	0.2461914325	0.0423725196	139.9454011703	4.1103796734
0.009000000000000001	0.0035	0.79	0.1975	139.7750475009	3.9898523933	0.0238622678	0.0112293025	0.7472774481	0.0360641332	0.2475525461	0.0204167048	140.7937397629	4.0575625338
0.009000000000000001	0.004	0.7896	0.1974	139.0405272837	8.6473509831	0.0250319868	0.0085765215	0.7450432122	0.0179877193	0.2512956087	0.0160905281	140.0618980914	8.6900057520
0.009000000000000001	0.0045	0.7892	0.1973	142.2919204485	5.4571460624	0.0320503009	0.0140833392	0.7585975769	0.0298879573	0.2434692051	0.0314532133	143.3260375314	5.5325705722
0.009000000000000001	0.005	0.7888	0.1972	140.9046316993	2.7920450330	0.0299448067	0.0105248714	0.7377447081	0.0413059143	0.2626949355	0.0221154792	141.9350161496	2.8659912979
0.009000000000000001	0.0055	0.7884	0.1971	142.3222142202	5.2768326988	0.0369631208	0.0094276740	0.7399789441	0.0296494699	0.2465317109	0.0323425638	143.3456879960	5.3482524065
0.0005	0.009000000000000001	0.7924	0.1981	44.2367913181	7.3306894011	0.1017655540	0.0244915810	0.8731394062	0.0374760104	0.3057401549	0.0253866854	45.5174364332	7.4180436779
0.009000000000000001	0.006	0.7879999999999999	0.19699999999999998	138.2823530256	7.3105730287	0.0390686150	0.0126934725	0.7311909494	0.0583561062	0.2489136598	0.0257039746	139.3015262498	7.4073265820
0.009000000000000001	0.0065	0.7876	0.1969	142.3371536144	7.2627642017	0.0509997489	0.0109329626	0.7474263972	0.0315912500	0.2434692051	0.0197654606	143.3790489656	7.3250538749
0.009000000000000001	0.006999999999999999	0.7872	0.1968	137.9146779338	3.4182157708	0.0479584795	0.0105663898	0.7294035606	0.0324230327	0.2463615717	0.0482139811	138.9384015456	3.5094191744
0.009000000000000001	0.0075	0.7868	0.1967	139.0795357020	6.8683814784	0.0458529852	0.0115937979	0.7504053785	0.0318151851	0.2477226853	0.0276317806	140.1235167510	6.9394222420
0.009000000000000001	0.008	0.7864	0.1966	141.0507057764	7.3731451457	0.0540410183	0.0202006105	0.7442984669	0.0509362241	0.2431289267	0.0212340274	142.0921741883	7.4655160077
0.009000000000000001	0.0085	0.7859999999999999	0.1965	139.2235348632	6.5733112528	0.0540410183	0.0169605223	0.7499585313	0.0522214650	0.2477226853	0.0474123970	140.2752570981	6.6899056371
0.009000000000000001	0.009000000000000001	0.7856	0.1964	139.1828665122	3.7649101363	0.0570822877	0.0216647624	0.7340209815	0.0543335476	0.2586115946	0.0295670418	140.2325813760	3.8704754881
0.009000000000000001	0.0095	0.7852	0.1963	139.6509675320	8.3730819170	0.0662060960	0.0088280857	0.7399789441	0.0426379538	0.2477226853	0.0198822787	140.7048752574	8.4444302352
0.009000000000000001	0.01	0.7848	0.1962	138.6902814852	2.0663205285	0.0711189159	0.0056146513	0.7386384025	0.0370568984	0.2563997849	0.0324711913	139.7564385885	2.1414632695
0.0095	0.0	0.7924	0.1981	143.6460105438	7.1355800524	0.0000000000	0.0000000000	0.7557675447	0.0481029378	0.2546983928	0.0157266066	144.6564764813	7.1994095968
0.0	0.002	0.7984	0.1996	0.0000000000	0.0000000000	0.0278393125	0.0082909895	0.9745737180	0.0596138736	0.3418096668	0.0308398139	1.3442226973	.0987446770
0.0005	0.0095	0.792	0.198	48.8493292922	3.7940070346	0.0940454085	0.0189248824	0.8828210953	0.0565818261	0.3055700157	0.0456328451	50.1317658117	3.9151465882
0.0095	0.0005	0.792	0.198	135.3919952217	5.7071490292	0.0018715504	0.0031733681	0.7396810459	0.0392999781	0.2557192280	0.0203769670	136.3892670460	5.7699993424
0.0095	0.001	0.7916	0.1979	140.7502579587	6.5854759167	0.0079540893	0.0045363386	0.7758756682	0.0441492661	0.2512956087	0.0305417648	141.7853833249	6.6647032862
0.0095	0.0015	0.7912	0.1978	143.2057133967	5.3010338478	0.0102935273	0.0065169202	0.7291056625	0.0283864246	0.2388754466	0.0169934917	144.1839880331	5.3529306843
0.0095	0.002	0.7908	0.1977	140.8270298458	4.2824955812	0.0147384595	0.0068765153	0.7530864616	0.0288577037	0.2484032421	0.0182612560	141.8432580090	4.3364910562
0.0095	0.0025	0.7904	0.1976	143.1268665937	7.5461737021	0.0166100100	0.0059918849	0.7441495178	0.0516524769	0.2601428474	0.0415139665	144.1477689689	7.6453320304
0.0095	0.003	0.79	0.1975	142.7073186052	3.0771931051	0.0177797290	0.0096343954	0.7372978609	0.0492298623	0.2417678131	0.0345411923	143.7041640082	3.1705985551
0.0095	0.0035	0.7896	0.1974	140.4049919583	4.3371180951	0.0252659306	0.0097697800	0.7529375125	0.0160699404	0.2509553303	0.0094423428	141.4341507317	4.3724001583
0.0095	0.004	0.7892	0.1973	142.7861654082	4.2169589584	0.0283072001	0.0109129205	0.7444474159	0.0310814976	0.2429587875	0.0262830659	143.8018788117	4.2852364424
0.0095	0.0045	0.7888	0.1972	143.0102563219	3.4475713136	0.0304126943	0.0089999978	0.7413194856	0.0311385488	0.2419379523	0.0233927489	144.0239264541	3.5111026091
0.0095	0.005	0.7884	0.1971	143.7588859670	9.0873846521	0.0336879075	0.0156864509	0.7262756303	0.0230250393	0.2507851910	0.0169934917	144.7696346958	9.1430896340
0.0005	0.01	0.7916	0.1979	49.3626634779	7.3923828272	0.0891325886	0.0245094516	0.8624150737	0.0620672729	0.2996151434	0.0164745364	50.6138262836	7.4954340881
0.0095	0.0055	0.7879999999999999	0.19699999999999998	142.7351224778	4.2901043174	0.0369631208	0.0200483150	0.7343188797	0.0276901075	0.2531671399	0.0177988706	143.7595716182	4.3556416105
0.0095	0.006	0.7876	0.1969	143.6514053251	4.6704254305	0.0423438282	0.0178411869	0.7384894534	0.0298136349	0.2429587875	0.0236878751	144.6751973942	4.7417681274
0.0095	0.0065	0.7872	0.1968	143.7393817579	7.8013787767	0.0418759406	0.0179024339	0.7440005688	0.0481729916	0.2383650289	0.0376065382	144.7636232962	7.9050607404
0.0095	0.006999999999999999	0.7868	0.1967	141.7404078108	6.7162544516	0.0519355241	0.0224683506	0.7697687566	0.0202395415	0.2458511540	0.0255548862	142.8079632455	6.7845172299
0.0095	0.0075	0.7864	0.1966	142.5566797132	7.6440163707	0.0460869290	0.0176685660	0.7384894534	0.0471639628	0.2526567223	0.0190373533	143.5939128179	7.7278862528
0.0095	0.008	0.7859999999999999	0.1965	146.6488287877	8.0806936088	0.0498300299	0.0156305276	0.7550227994	0.0330975409	0.2417678131	0.0092815577	147.6954494301	8.1387032350
0.0095	0.0085	0.7856	0.1964	143.3360181132	9.8903522623	0.0573162315	0.0069398947	0.7389363006	0.0410126856	0.2495942166	0.0323282402	144.3818648619	9.9706330828
0.0095	0.009000000000000001	0.7852	0.1963	141.5437057866	4.6150887526	0.0669079274	0.0125023210	0.7587465260	0.0211360767	0.2414275347	0.0279235709	142.6107877747	4.6766507212
0.0095	0.0095	0.7848	0.1962	141.8304591595	4.9999244868	0.0683115903	0.0060283101	0.7374468100	0.0445793372	0.2359830800	0.0148557933	142.8722006398	5.0653879274
0.0095	0.01	0.7844	0.1961	143.6244314188	4.4724395246	0.0678437026	0.0107715816	0.7200197696	0.0400714505	0.2540178360	0.0138472829	144.6663127270	4.5371298396
0.001	0.0	0.7992	0.1998	70.3359130695	6.1490365559	0.0000000000	0.0000000000	0.8567550093	0.0329928058	0.2776671857	0.0238825999	71.4703352645	6.2059119616
0.01	0.0	0.792	0.198	144.5253598886	5.0988559512	0.0000000000	0.0000000000	0.7450432122	0.0266381563	0.2477226853	0.0109419486	145.5181257861	5.1364360561
0.01	0.0005	0.7916	0.1979	145.2565602404	3.6594909457	0.0030412694	0.0023857680	0.7378936572	0.0707995493	0.2490837990	0.0376834339	146.2465789660	3.7703596969
0.01	0.001	0.7912	0.1978	143.9838068471	6.2947493050	0.0058485951	0.0025627260	0.7344678287	0.0314053015	0.2383650289	0.0338127864	144.9624882998	6.3625301189
0.01	0.0015	0.7908	0.1977	144.9050694924	4.7001343780	0.0091238083	0.0040249214	0.7492137860	0.0316389688	0.2439796228	0.0199984145	145.9073867095	4.7557966827
0.01	0.002	0.7904	0.1976	141.0216569542	7.6561631166	0.0133347967	0.0043390111	0.7584486278	0.0370233562	0.2494240774	0.0124748127	142.0428644561	7.7100002966
0.01	0.0025	0.79	0.1975	141.1154431515	4.0412555489	0.0152063471	0.0082380114	0.7393831478	0.0242270126	0.2563997849	0.0379162390	142.1264324313	4.1116368119
0.01	0.003	0.7896	0.1974	145.7997732146	8.9063925765	0.0189494480	0.0059918849	0.7383405044	0.0274583871	0.2518060263	0.0270729920	146.8088691933	8.9669158405
0.01	0.0035	0.7892	0.1973	142.8579574972	6.2416388465	0.0226925488	0.0080498427	0.7380426062	0.0288515527	0.2509553303	0.0396099275	143.8696479825	6.3181501694
0.01	0.004	0.7888	0.1972	143.1364112067	2.1718244992	0.0290090315	0.0118736563	0.7364041665	0.0221208164	0.2519761655	0.0186502374	144.1538005702	2.2244692093
0.01	0.0045	0.7884	0.1971	148.0763709047	9.7298509233	0.0315824133	0.0075444609	0.7392341987	0.0311385488	0.2412573955	0.0256363146	149.0884449122	9.7941702476
0.001	0.0005	0.7988	0.1997	67.7323086386	3.7207370050	0.0053807075	0.0070338930	0.8516907412	0.0434420864	0.2793685778	0.0128497347	68.8687486651	3.7840627191
0.01	0.005	0.7879999999999999	0.19699999999999998	144.2747100517	5.4014044081	0.0362612893	0.0076881779	0.7231477000	0.0384277035	0.2504449126	0.0350767466	145.2845639536	5.4825970361
0.01	0.0055	0.7876	0.1969	145.7034971183	3.2747969022	0.0369631208	0.0118920794	0.7767693626	0.0110262556	0.2482331029	0.0289416743	146.7654627046	3.3266569115
0.01	0.006	0.7872	0.1968	143.1903590192	6.5873971478	0.0414080530	0.0151323850	0.7472774481	0.0685075018	0.2410872563	0.0349775755	144.2201317766	6.7060146101
0.01	0.0065	0.7868	0.1967	145.6632437505	6.9742265244	0.0474905919	0.0131175526	0.7399789441	0.0626833156	0.2453407364	0.0165166529	146.6960540229	7.0665440455
0.01	0.006999999999999999	0.7864	0.1966	143.3376780459	5.5158288368	0.0488942547	0.0109129205	0.7216582093	0.0230750896	0.2438094836	0.0292441533	144.3520399935	5.5790610002
0.01	0.0075	0.7859999999999999	0.1965	143.6443506111	8.8650737107	0.0528712993	0.0136732097	0.7593423222	0.0403825056	0.2490837990	0.0223239238	144.7056480316	8.9414533498
0.01	0.008	0.7856	0.1964	148.1967160250	6.2325073785	0.0535731307	0.0081578991	0.7437026706	0.0150608053	0.2494240774	0.0192008710	149.2434159037	6.2749269539
0.01	0.0085	0.7852	0.1963	145.8474962795	5.5822683829	0.0570822877	0.0201463514	0.7332762362	0.0424397677	0.2410872563	0.0222771938	146.8789420597	5.6671316958
0.01	0.009000000000000001	0.7848	0.1962	144.1680593761	6.5700293307	0.0568483439	0.0126934725	0.7325314909	0.0540715872	0.2487435206	0.0205748886	145.2061827315	6.6573692790
0.01	0.0095	0.7844	0.1961	148.4050375782	6.5644585750	0.0573162315	0.0134797111	0.7310420003	0.0255324937	0.2405768386	0.0260574181	149.4339726486	6.6295281979
0.001	0.001	0.7984	0.1996	66.8139508755	6.5117095753	0.0088898645	0.0065504265	0.8430516955	0.0465427093	0.2916186007	0.0217458940	67.9575110362	6.5865486051
0.01	0.01	0.784	0.196	147.3567900818	7.9105704827	0.0673758150	0.0137689393	0.7511501238	0.0402173503	0.2526567223	0.0340788449	148.4279727429	7.9986356172
0.001	0.0015	0.7979999999999999	0.1995	68.4630940072	3.3155286792	0.0119311339	0.0074569014	0.8269651967	0.0614320542	0.2803894131	0.0274889363	69.5823797509	3.4119065711
0.001	0.002	0.7976	0.1994	70.1508305741	7.1331520352	0.0177797290	0.0063467363	0.8488607090	0.0431839272	0.2740942624	0.0370169116	71.2915652745	7.2196996103
0.001	0.0025	0.7972	0.1993	66.8230805053	6.4003264781	0.0233943802	0.0111706635	0.8619682265	0.0913075979	0.2899172086	0.0314716145	67.9983603206	6.5342763540
0.001	0.003	0.7968	0.1992	70.2832102064	4.9436361462	0.0264356497	0.0060283101	0.8639045643	0.0655037268	0.2863442853	0.0235161683	71.4598947057	5.0386843514
0.001	0.0035	0.7964	0.1991	66.8089710774	7.2994181789	0.0320503009	0.0095430721	0.8348594971	0.0376814635	0.2802192738	0.0185006341	67.9561001492	7.3651433486
0.0	0.0025	0.7979999999999999	0.1995	0.0000000000	0.0000000000	0.0318163571	0.0121470687	1.0040656324	0.0539467104	0.3380666042	0.0408844196	1.3739485937	.1069781987
0.001	0.004	0.7959999999999999	0.19899999999999998	70.8293280628	6.6734140764	0.0290090315	0.0065169202	0.8493075562	0.0202614529	0.2819206659	0.0128947112	71.9895653164	6.7130871607
0.001	0.0045	0.7956	0.1989	66.4927538991	3.9112431589	0.0395365026	0.0160315527	0.8557123659	0.0263938412	0.2771567681	0.0158293480	67.6651595357	3.9694979008
0.001	0.005	0.7952	0.1988	70.9422034860	7.2235278868	0.0439814348	0.0121650777	0.8466264730	0.0375327995	0.2856637285	0.0170614932	72.1184751223	7.2902872572
0.001	0.0055	0.7948	0.1987	68.5564652212	6.2242543625	0.0514676365	0.0084996004	0.8376895293	0.0367442576	0.2734137056	0.0285022529	69.7190360926	6.2980004734
0.001	0.006	0.7944	0.1986	67.9352354104	8.1904926931	0.0554446811	0.0120747641	0.8591381943	0.0401510979	0.2819206659	0.0193570270	69.1317389517	8.2620755821
0.001	0.0065	0.794	0.1985	66.2055855430	6.2560497059	0.0643345456	0.0162754957	0.8339658027	0.0172008761	0.2786880210	0.0223291100	67.3825739123	6.3118551877
0.001	0.006999999999999999	0.7936	0.1984	68.6701706108	9.1702239911	0.0664400398	0.0174064251	0.8403706124	0.0502874625	0.2868547029	0.0222459860	69.8638359659	9.2601638647
0.001	0.0075	0.7932	0.1983	66.3417000240	0.8334052430	0.0711189159	0.0245094516	0.8424558993	0.0443598217	0.2865144245	0.0175960465	67.5417892637	.9198705628
0.001	0.008	0.7928	0.1982	71.8057834702	3.6999538574	0.0739262415	0.0208931594	0.8546697224	0.0363093702	0.2746046800	0.0397470824	73.0089841141	3.7969034694
0.001	0.0085	0.7924	0.1981	68.6826201060	4.4953597746	0.0844537126	0.0214106513	0.8703093740	0.0711633668	0.2919588791	0.0294964666	69.9293420717	4.6174302593
0.0	0.003	0.7976	0.1994	0.0000000000	0.0000000000	0.0329860761	0.0168958613	0.9833617127	0.0633452188	0.3287089478	0.0386871267	1.3450567366	.1189282068
0.001	0.009000000000000001	0.792	0.198	72.5510932499	4.8691886874	0.0842197688	0.0295177381	0.8174324567	0.0425650452	0.2763060721	0.0248985229	73.7290515475	4.9661699936
0.001	0.0095	0.7916	0.1979	67.0027682194	3.8624295765	0.0860913192	0.0331705583	0.8296462799	0.0188407318	0.2921290183	0.0178313681	68.2106348368	3.9322722347
0.001	0.01	0.7912	0.1978	68.2074643723	6.7306712343	0.0926417457	0.0256869869	0.8420090521	0.0359532309	0.2781776034	0.0191888063	69.4202927735	6.8115002584
0.0015	0.0	0.7988	0.1997	82.5306086076	6.7316587819	0.0000000000	0.0000000000	0.8327742102	0.0332580277	0.2737539840	0.0197067918	83.6371368018	6.7846236014
0.0015	0.0005	0.7984	0.1996	81.4304882145	8.1036102705	0.0032752132	0.0031036153	0.8195177436	0.0230673966	0.2710317567	0.0396916939	82.5243129280	8.1694729763
0.0015	0.001	0.7979999999999999	0.1995	80.0245252225	5.5484666258	0.0086559207	0.0058439143	0.8320294649	0.0410883488	0.2740942624	0.0345579493	81.1393048705	5.6299568382
0.0015	0.0015	0.7976	0.1994	81.3661658226	2.6576364829	0.0128669091	0.0088775431	0.8208582852	0.0305458178	0.2774970465	0.0279235709	82.4773880634	2.7249834147
0.0015	0.002	0.7972	0.1993	80.5972020020	5.1787682779	0.0180136728	0.0050393037	0.8283057383	0.0216340502	0.2793685778	0.0057546301	81.7228899909	5.2111962619
0.0015	0.0025	0.7968	0.1992	79.5410698253	4.0359673641	0.0177797290	0.0063467363	0.8437964408	0.0669641591	0.2860040069	0.0145327170	80.6886500020	4.1238109765
0.0015	0.003	0.7964	0.1991	78.9173501155	7.9020262974	0.0222246612	0.0107715816	0.8192198455	0.0441552959	0.2727331487	0.0147776455	80.0315277709	7.9717308204
0.0	0.0035	0.7972	0.1993	0.0000000000	0.0000000000	0.0479584795	0.0131508882	0.9988524152	0.0691444588	0.3210526835	0.0241956856	1.3678635782	.1064910326
0.0015	0.0035	0.7959999999999999	0.19899999999999998	84.4602803647	4.0253954797	0.0280732563	0.0175067511	0.8494565052	0.0297092712	0.2693303646	0.0436379703	85.6071404908	4.1162494723
0.0015	0.004	0.7956	0.1989	81.4993754213	2.0008707100	0.0306466381	0.0116878286	0.8199645908	0.0445753557	0.2722227311	0.0125948988	82.6222093813	2.0697287931
0.0015	0.0045	0.7952	0.1988	80.4432432446	6.6698207718	0.0430456596	0.0270971159	0.8081976148	0.0289498128	0.2822609443	0.0251529974	81.5767474633	6.7510206979
0.0015	0.005	0.7948	0.1987	83.9689402872	3.2830741187	0.0430456596	0.0126762142	0.8050696845	0.0585883144	0.2749449584	0.0143321455	85.0920005897	3.3686707928
0.0015	0.0055	0.7944	0.1986	81.1254755820	5.6284150542	0.0484263671	0.0143146082	0.8160919152	0.0501620109	0.2722227311	0.0398140286	82.2622165954	5.7327057019
0.0015	0.006	0.794	0.1985	80.6225159756	8.2926578394	0.0598896134	0.0182055782	0.8154961189	0.0426004736	0.2722227311	0.0259371627	81.7701244390	8.3794010539
0.0015	0.0065	0.7936	0.1984	81.1499595892	5.6065470762	0.0591877820	0.0183969693	0.8071549714	0.0594558689	0.2679692509	0.0114386197	82.2842715935	5.6958385341
0.0015	0.006999999999999999	0.7932	0.1983	81.6852878831	6.2138206354	0.0648024332	0.0149138027	0.8226456739	0.0724731713	0.2786880210	0.0246930552	82.8514240112	6.3259006646
0.0015	0.0075	0.7928	0.1982	82.8381111392	5.7685984477	0.0577841192	0.0135283453	0.8096871055	0.0634278208	0.2854935893	0.0243388283	83.9910759532	5.8698934421
0.0015	0.008	0.7924	0.1981	78.6683602113	6.4213306078	0.0666739836	0.0114608589	0.8010480598	0.0324640624	0.2865144245	0.0243816073	79.8225966792	6.4896371364
0.0	0.004	0.7968	0.1992	0.0000000000	0.0000000000	0.0500639737	0.0148254675	0.9847022543	0.0753947140	0.3246256069	0.0092940245	1.3593918349	.0995142060
0.0015	0.0085	0.792	0.198	82.9472517139	7.5429154416	0.0697152531	0.0157699641	0.8351573952	0.0520222594	0.2785178818	0.0304468377	84.1306422440	7.6411545028
0.0015	0.009000000000000001	0.7916	0.1979	82.4534217373	6.5161563352	0.0814124432	0.0188669549	0.8153471698	0.0387656927	0.2647366060	0.0226073972	83.6149179563	6.5963963800
0.0015	0.0095	0.7912	0.1978	81.4844360271	2.4678912213	0.0905362515	0.0165158360	0.8059633789	0.0365748056	0.2778373250	0.0330192820	82.6587729825	2.5540011449
0.0015	0.01	0.7908	0.1977	81.0989166589	5.4573468873	0.0772014547	0.0374602399	0.8149003227	0.0410343179	0.2805595523	0.0203143648	82.2715779886	5.5561558099
0.002	0.0	0.7984	0.1996	90.4887409269	3.1700514378	0.0000000000	0.0000000000	0.8327742102	0.0364045648	0.2715421743	0.0145327170	91.5930573114	3.2209887196
0.002	0.0005	0.7979999999999999	0.1995	90.0401441163	6.7052223536	0.0042109884	0.0028073256	0.8099850036	0.0426379538	0.2712018959	0.0421643265	91.1255420042	6.7928319595
0.002	0.001	0.7976	0.1994	88.5914378574	5.2687886230	0.0077201455	0.0028073256	0.8108786980	0.0465369888	0.2768164897	0.0292045324	89.6868531906	5.3473374698
0.002	0.0015	0.7972	0.1993	91.4867754593	5.8806658611	0.0126329653	0.0063467363	0.7965795879	0.0662151882	0.2608234043	0.0252265443	92.5568114168	5.9784543299
0.002	0.002	0.7968	0.1992	88.9707324781	4.1548851457	0.0138026843	0.0080226012	0.7883873895	0.0445514590	0.2664379981	0.0267156481	90.0393605500	4.2341748540
0.002	0.0025	0.7964	0.1991	86.1741608715	5.6398852139	0.0159081786	0.0062072305	0.7877915932	0.0932540095	0.2577608985	0.0289736629	87.2356215418	5.7683201168
0.0	0.0045	0.7964	0.1991	0.0000000000	0.0000000000	0.0615272200	0.0116126649	0.9839575089	0.0849892441	0.3297297831	0.0216979192	1.3752145120	.1182998282
0.002	0.003	0.7959999999999999	0.19899999999999998	90.4825161793	7.2440988993	0.0252659306	0.0114225921	0.8146024245	0.0593139032	0.2650768844	0.0352906613	91.5874614188	7.3501260559
0.002	0.0035	0.7956	0.1989	91.1838377426	3.9862683162	0.0269035373	0.0107715816	0.7965795879	0.0662888596	0.2688199470	0.0227248921	92.2761408148	4.0860536495
0.002	0.004	0.7952	0.1988	93.5409421685	1.9693728585	0.0301787505	0.0042882607	0.8174324567	0.0877895213	0.2623546571	0.0240035008	94.6509080328	2.0854541413
0.002	0.0045	0.7948	0.1987	89.3164134616	3.3768804363	0.0423438282	0.0173434266	0.8181772020	0.0410256664	0.2615039611	0.0148167709	90.4384384529	3.4500663002
0.002	0.005	0.7944	0.1986	92.9836197664	2.8036091217	0.0381328398	0.0154898359	0.8140066283	0.0684193592	0.2574206201	0.0124840911	94.0931798546	2.9000024079
0.002	0.0055	0.794	0.1985	90.3692257730	8.2926250280	0.0449172100	0.0174189974	0.8026864995	0.0413252457	0.2666081373	0.0400546865	91.4834376198	8.3914239576
0.002	0.006	0.7936	0.1984	89.6463250846	5.9202002777	0.0552107373	0.0163023752	0.8034312448	0.0351014513	0.2781776034	0.0198706278	90.7831446701	5.9914747320
0.002	0.0065	0.7932	0.1983	91.2261660264	2.7036838805	0.0524034117	0.0105040507	0.7973243332	0.0222647712	0.2655873021	0.0191706951	92.3414810734	2.7556233975
0.002	0.006999999999999999	0.7928	0.1982	88.3063444172	4.5673478673	0.0591877820	0.0071878258	0.8073039204	0.0433950767	0.2698407822	0.0166145095	89.4426769018	4.6345452793
0.002	0.0075	0.7924	0.1981	91.5021298368	3.6319315970	0.0626969390	0.0149138027	0.8141555773	0.0262319556	0.2676289725	0.0183435000	92.6466113256	3.6914208553
