# Supplementary material for: Multipressure Sampling for Improving the Performance of MOF-based Electronic Noses
Source: ACS Sens. 2024 Jul 12;9(7):3531–9. doi: 10.1021/acssensors.4c00199 (PMC11287752; doi:10.1021/acssensors.4c00199)
Supplement: Supplementary file 2 — se4c00199_si_002.zip [file se4c00199_si_002.zip › Multiplex_Adsorption_Data/Benzene_0.1bar/MOF-801_EQeq.csv]

benzene_comp	CO2_comp	N2_comp	O2_comp	benzene_mass	benzene_error	CO2_mass	CO2_error	N2_mass	N2_error	O2_mass	O2_error	total_mass	total_error
0.0	0.0	0.8	0.2	0.0000000000	0.0000000000	0.0000000000	0.0000000000	2.4010786093	0.1861050406	0.4527993048	0.0241374258	2.8538779141	.2102424664
0.0	0.0005	0.7996	0.1999	0.0000000000	0.0000000000	8.0063856122	1.2076708132	1.8830862930	0.1999057907	0.3833568745	0.0499790300	10.2728287797	1.4575556339
0.0	0.005	0.7959999999999999	0.19899999999999998	0.0000000000	0.0000000000	25.3387467102	2.0012092389	0.9683638784	0.0660143813	0.2463287634	0.0428583471	26.5534393520	2.1100819673
0.002	0.008	0.792	0.198	67.3671299535	5.4696078317	13.0679054961	2.9850706006	0.4266392781	0.0492971532	0.1257638310	0.0194051788	80.9874385587	8.5233807643
0.002	0.0085	0.7916	0.1979	67.4821604805	4.2108827481	14.2021434578	2.3382420026	0.4189452500	0.0287806657	0.1147471174	0.0164701574	82.2179963057	6.5943755738
0.002	0.009000000000000001	0.7912	0.1978	68.1134697505	7.1288686390	13.5223495774	4.1900691541	0.4219795146	0.0701606535	0.1239070815	0.0204058560	82.1817059240	11.4095043026
0.002	0.0095	0.7908	0.1977	67.0679298164	7.7552688201	15.0410778686	4.1894815501	0.4039906601	0.0458102390	0.1105384853	0.0170371871	82.6235368304	12.0075977963
0.002	0.01	0.7904	0.1976	67.3680357057	10.7315526392	15.2434501580	6.7286525015	0.4010647621	0.0260025635	0.1096720022	0.0100987752	83.1222226280	17.4963064794
0.0025	0.0	0.7979999999999999	0.1995	72.1443688726	0.6746253463	0.0000000000	0.0000000000	0.6750155101	0.0502774281	0.1897597961	0.0099212140	73.0091441788	.7348239884
0.0025	0.0005	0.7976	0.1994	72.6002641369	1.1952000166	1.3538008325	0.2018717236	0.6524752587	0.0280533463	0.1830754980	0.0355014297	74.7896157261	1.4606265162
0.0025	0.001	0.7972	0.1993	71.7240998607	1.4487965985	2.5813104633	0.7323323981	0.6620115189	0.0713786328	0.1885219631	0.0136633438	75.1559438060	2.2661709732
0.0025	0.0015	0.7968	0.1992	71.1755159565	2.4869872382	4.0350209122	1.1209520917	0.6043604912	0.0518739914	0.1671074525	0.0127922717	75.9820048124	3.6726055930
0.0025	0.002	0.7964	0.1991	71.8131654918	1.1045268946	4.5629930246	0.8858411789	0.5805198407	0.0286596349	0.1578237052	0.0154406951	77.1145020623	2.0344684035
0.0	0.0055	0.7956	0.1989	0.0000000000	0.0000000000	26.2246573631	1.6383800249	0.9270762063	0.0699648834	0.2293704515	0.0182360990	27.3811040209	1.7265810073
0.0025	0.0025	0.7959999999999999	0.19899999999999998	70.9904405942	3.5472776054	5.5588553167	0.9398466943	0.5795445414	0.0493162067	0.1489113077	0.0188476077	77.2777517600	4.5552881141
0.0025	0.003	0.7956	0.1989	70.6646717265	0.3013649832	6.2476699972	0.4223669026	0.5417246003	0.0506497621	0.1506442739	0.0064367315	77.6047105979	.7808183794
0.0025	0.0035	0.7952	0.1988	71.4620355630	1.2138737402	6.7817694456	1.2214413999	0.5194010820	0.0468193850	0.1395037771	0.0120674432	78.9027098677	2.4942019683
0.0025	0.004	0.7948	0.1987	71.3992367452	3.8956462954	7.5480268441	1.8982117089	0.5317548737	0.0589283147	0.1492826576	0.0160326850	79.6283011206	5.8688190040
0.0025	0.0045	0.7944	0.1986	70.5632274822	5.4534801846	8.7071145571	2.9128661654	0.4963189976	0.0292308717	0.1369043278	0.0045916763	79.9035653647	8.4001688980
0.0025	0.005	0.794	0.1985	70.8026479754	4.0063930762	8.4785308862	2.0064302007	0.4812560412	0.0404159453	0.1383897274	0.0198146093	79.9008246302	6.0730538315
0.0025	0.0055	0.7936	0.1984	69.9787154082	2.6855849325	9.6185557763	1.3268951872	0.4862409045	0.0266643485	0.1382659441	0.0139518659	80.2217780331	4.0530963341
0.0025	0.006	0.7932	0.1983	70.8582007758	2.8165138184	9.9199866632	1.7531261889	0.4484209634	0.0493685660	0.1339335286	0.0128544053	81.3605419310	4.6318629786
0.0025	0.0065	0.7928	0.1982	68.4277657572	5.5597057668	12.2470126855	4.2434639300	0.4490711629	0.0369998528	0.1338097453	0.0095047520	81.2576593509	9.8496743016
0.0025	0.006999999999999999	0.7924	0.1981	70.7123746747	3.1729885777	10.5102533576	1.9873380610	0.4415938680	0.0178328087	0.1276205804	0.0226682337	81.7918424807	5.2008276811
0.0	0.006	0.7952	0.1988	0.0000000000	0.0000000000	26.3478848968	2.0316889280	0.9201407443	0.1150798119	0.2287515350	0.0260663056	27.4967771761	2.1728350455
0.0025	0.0075	0.792	0.198	67.8997122358	8.1730699146	13.3928245040	4.3256602463	0.4363922715	0.1031308421	0.1310865128	0.0052165519	81.8600155241	12.6070775549
0.0025	0.008	0.7916	0.1979	69.6405679274	3.3453512081	12.0058339353	1.5643312642	0.4337914733	0.0303627647	0.1250211312	0.0224590801	82.2052144672	4.9625043171
0.0025	0.0085	0.7912	0.1978	68.3088103042	2.7284112993	13.4251632214	1.2859598021	0.4240384799	0.0344571688	0.1187081830	0.0062335676	82.2767201885	4.0550618378
0.0025	0.009000000000000001	0.7908	0.1977	67.4462323106	7.8528321967	13.9099035748	3.8318660651	0.4142854865	0.0286760203	0.1246497813	0.0238307765	81.8950711532	11.7372050586
0.0025	0.0095	0.7904	0.1976	69.5448601136	4.3869232706	13.7041272099	2.7433723991	0.4011731287	0.0613573145	0.1147471174	0.0101048424	83.7649075696	7.2017578266
0.0025	0.01	0.79	0.1975	66.5945233432	5.3150625988	15.0038032417	2.7348531240	0.4130934539	0.0209077328	0.1188319663	0.0100562027	82.1302520051	8.0808796583
0.003	0.0	0.7976	0.1994	72.2267923210	0.7218632109	0.0000000000	0.0000000000	0.7245390433	0.0555040108	0.1943397781	0.0096201207	73.1456711424	.7869873424
0.003	0.0005	0.7972	0.1993	71.7108154954	1.1040349197	1.5992346771	0.3754764732	0.6800003734	0.0764395551	0.1885219631	0.0173225870	74.1785725090	1.5732735350
0.003	0.001	0.7968	0.1992	72.0341690239	0.9639469210	2.9714175174	0.7342399139	0.6430473651	0.0549597073	0.1778765995	0.0138637294	75.8265105059	1.7670102716
0.003	0.0015	0.7964	0.1991	71.9873718279	1.3526241582	3.6941027493	0.7955539325	0.5586297888	0.0654340427	0.1667361027	0.0131839382	76.4068404687	2.2267960716
0.0	0.0065	0.7948	0.1987	0.0000000000	0.0000000000	27.9617570986	2.0399526858	0.8987925254	0.1437798879	0.2169921217	0.0207365659	29.0775417457	2.2044691396
0.003	0.002	0.7959999999999999	0.19899999999999998	71.8720393835	0.8549724878	4.4608707592	0.7778594855	0.5806282073	0.0294996081	0.1615372041	0.0048890485	77.0750755541	1.6672206299
0.003	0.0025	0.7956	0.1989	71.8810969054	0.9385263287	5.6167246004	0.6913215602	0.5475763963	0.0689933600	0.1588139716	0.0141481657	78.2042118737	1.7129894146
0.003	0.003	0.7952	0.1988	70.6571237917	3.3841853715	6.5707167636	1.5654177103	0.5505022943	0.0539313002	0.1558431724	0.0136139120	77.9341860220	5.0171482940
0.003	0.0035	0.7948	0.1987	70.8699755542	2.9391844194	7.4704139223	1.2246728329	0.5176672165	0.0378669535	0.1475496914	0.0248998343	79.0056063844	4.2266240401
0.003	0.004	0.7944	0.1986	68.1309809593	7.7924139759	9.4992429295	3.7896992521	0.5117070539	0.0776999810	0.1403702601	0.0237121762	78.2823012028	11.6835253852
0.003	0.0045	0.794	0.1985	70.1489968182	3.2893591741	8.5496760645	2.1871445060	0.5127907198	0.0627389232	0.1412367432	0.0257564461	79.3527003457	5.5649990494
0.003	0.005	0.7936	0.1984	69.5050070176	7.6971556228	9.8684149192	3.7079566602	0.4871078372	0.0725230826	0.1345524451	0.0252177902	79.9950822191	11.5028531558
0.003	0.0055	0.7932	0.1983	68.2731840517	8.2556023138	10.5888875020	4.0978363137	0.4877580368	0.0473173768	0.1380183775	0.0237457537	79.4878479680	12.4245017580
0.003	0.006	0.7928	0.1982	69.1499521628	7.7935078775	11.1995786495	4.3396901000	0.4661930847	0.0312171034	0.1294773299	0.0132719711	80.9452012269	12.1776870520
0.003	0.0065	0.7924	0.1981	70.0146435781	4.9878917241	10.5264227163	3.0969046169	0.4665181845	0.0354476386	0.1318292126	0.0034124700	81.1394136915	8.1236564496
0.0	0.006999999999999999	0.7944	0.1986	0.0000000000	0.0000000000	27.6325829963	0.8515225330	0.8817789703	0.0495584969	0.2214483205	0.0233212464	28.7358102871	.9244022763
0.003	0.006999999999999999	0.792	0.198	70.1194089136	6.7243784765	11.4089292936	3.1897016608	0.4421357010	0.0297958870	0.1330670455	0.0191123978	82.1035409537	9.9629884221
0.003	0.0075	0.7916	0.1979	69.2833996507	5.6197465571	11.5633041183	2.5799727500	0.4563317247	0.0490334587	0.1210600656	0.0203637634	81.4240955593	8.2691165292
0.003	0.008	0.7912	0.1978	69.8072263286	4.1584307437	11.2600009898	2.1092802303	0.4369341045	0.0225506689	0.1172227834	0.0190256178	81.6213842063	6.3092872607
0.003	0.0085	0.7908	0.1977	68.9313639698	7.1521689501	13.0010154122	3.8559980000	0.4404018355	0.0254732960	0.1258876143	0.0168563585	82.4986688318	11.0504966046
0.003	0.009000000000000001	0.7904	0.1976	70.4557448901	5.9381210605	12.7421354693	2.5344761642	0.4089755234	0.0372844080	0.1180892665	0.0118573804	83.7249451493	8.5217390131
0.003	0.0095	0.79	0.1975	70.0285317782	6.1347327374	12.6641821400	3.8495453301	0.4025818944	0.0399401101	0.1093006523	0.0107513473	83.2045964649	10.0349695249
0.003	0.01	0.7896	0.1974	69.0406580663	4.7403347620	14.0816391846	2.9002802100	0.3929372676	0.0391405974	0.1114049684	0.0121282368	83.6266394869	7.6918838062
0.0035	0.0	0.7972	0.1993	72.3575225525	0.1971777170	0.0000000000	0.0000000000	0.6773995752	0.0634602765	0.1830754980	0.0372700801	73.2179976257	.2979080736
0.0035	0.0005	0.7968	0.1992	72.2418881907	0.4122719321	1.3088670357	0.1482395743	0.6549676903	0.0548313546	0.1809711819	0.0204987534	74.3866940986	.6358416144
0.0035	0.001	0.7964	0.1991	71.7304401259	1.1339409595	2.8131280059	0.5175007667	0.6494409941	0.0415008683	0.1739155339	0.0168272456	75.3669246598	1.7097698401
0.0	0.0075	0.794	0.1985	0.0000000000	0.0000000000	29.3005799988	2.4087520735	0.8598889184	0.0767584379	0.2129072729	0.0139606489	30.3733761901	2.4994711603
0.0035	0.0015	0.7959999999999999	0.19899999999999998	71.5755565030	2.6658946835	3.5878955932	0.8742094074	0.5935238319	0.0611848189	0.1635177369	0.0260992028	75.9204936650	3.6273881126
0.0035	0.002	0.7956	0.1989	72.0607377545	0.9023938667	4.5338881790	0.2099009384	0.5848545044	0.0655760274	0.1575761386	0.0250837623	77.3370565765	1.2029545948
0.0035	0.0025	0.7952	0.1988	71.3699507580	1.4356435884	5.5081345915	1.2987851211	0.5466010970	0.0474759475	0.1538626396	0.0116277263	77.5785490861	2.7935323833
0.0035	0.003	0.7948	0.1987	69.7060840018	4.3912136983	7.1192835329	2.3295644984	0.5368481036	0.0493152542	0.1469307749	0.0292044651	77.5091464132	6.7992979160
0.0035	0.0035	0.7944	0.1986	71.8152789135	1.5086004627	6.6576908930	0.7673320817	0.5384736025	0.0628727995	0.1495302242	0.0162830330	79.1609736332	2.3550883769
0.0035	0.004	0.794	0.1985	71.3708565102	2.7024798430	7.1448140993	0.7844784900	0.5294791752	0.0479387158	0.1505204906	0.0256013069	79.1956702753	3.5604983557
0.0035	0.0045	0.7936	0.1984	70.0092090650	1.8640191121	9.1450488721	0.7518130241	0.4913341343	0.0569039163	0.1359140614	0.0223852777	79.7815061328	2.6951213302
0.0035	0.005	0.7932	0.1983	70.5520565387	2.9692994691	9.3203587612	2.1230908161	0.4866743708	0.0620720214	0.1398751269	0.0254283556	80.4989647976	5.1798906622
0.0035	0.0055	0.7928	0.1982	69.9717713082	3.5697467547	9.4798396991	1.9926417163	0.4812560412	0.0623174813	0.1465594250	0.0176867232	80.0794264735	5.6423926755
0.0035	0.006	0.7924	0.1981	67.3375420489	4.1396746337	11.5677294164	2.8895675823	0.4840735726	0.0428101538	0.1354189282	0.0256730261	79.5247639661	7.0977253959
0.0	0.008	0.7936	0.1984	0.0000000000	0.0000000000	28.8846019708	1.6220026554	0.8720259769	0.0664618599	0.2127834896	0.0325095571	29.9694114373	1.7209740724
0.0035	0.0065	0.792	0.198	69.1674633716	6.4440979731	11.4530120716	2.9025855487	0.4798472755	0.0549178117	0.1312102961	0.0184100349	81.2315330148	9.4200113684
0.0035	0.006999999999999999	0.7916	0.1979	70.2718771974	4.1211910465	11.1418795695	2.2969531712	0.4312990416	0.0583531717	0.1236595149	0.0186152961	81.9687153234	6.4951126855
0.0035	0.0075	0.7912	0.1978	70.4038150984	2.9866198422	11.3607616251	1.9440015125	0.4353086056	0.0399671511	0.1272492305	0.0207661010	82.3271345596	4.9913546068
0.0035	0.008	0.7908	0.1977	69.1094952320	3.7789467867	12.6486935964	2.9743482606	0.4206791155	0.0269708755	0.1173465667	0.0104036898	82.2962145106	6.7906696126
0.0035	0.0085	0.7904	0.1976	68.6741303504	2.7457224976	12.8750646181	1.7908915372	0.4296735427	0.0218567655	0.1148709007	0.0062922838	82.0937394119	4.5647630841
0.0035	0.009000000000000001	0.79	0.1975	69.6426813491	8.3380206003	12.8827237880	5.4090975238	0.4022567946	0.0593453301	0.1104147020	0.0170551645	83.0380766337	13.8235186187
0.0035	0.0095	0.7896	0.1974	68.6083123586	7.2649502564	13.7919523582	4.5611545087	0.3985723304	0.0505392794	0.1058347199	0.0190963572	82.9046717671	11.8957404017
0.0035	0.01	0.7892	0.1973	67.4127194799	7.1045386868	15.5316051504	4.8667469659	0.4027986276	0.0482668262	0.1100433521	0.0142517534	83.4571666100	12.0338042323
0.004	0.0	0.7968	0.1992	72.3674858265	0.2917565732	0.0000000000	0.0000000000	0.6855270697	0.0614980179	0.1932257285	0.0306363038	73.2462386247	.3838908949
0.004	0.0005	0.7964	0.1991	71.9903910018	0.7855711889	1.5270682762	0.4067259171	0.6430473651	0.0214708107	0.1708209515	0.0199133435	74.3313275946	1.2336812602
0.0	0.0085	0.7932	0.1983	0.0000000000	0.0000000000	30.2453811581	2.0927002127	0.8076562204	0.1470093393	0.2083272908	0.0257231105	31.2613646693	2.2654326625
0.004	0.001	0.7959999999999999	0.19899999999999998	72.4396440835	1.5952631693	2.5287174966	0.3673100012	0.6147636842	0.0343547739	0.1822090149	0.0208691446	75.7653342792	2.0177970890
0.004	0.0015	0.7956	0.1989	71.9556705016	1.0815849199	3.5906188536	0.3276153441	0.6117294196	0.0341449362	0.1596804547	0.0280417668	76.3176992295	1.4713869670
0.004	0.002	0.7952	0.1988	71.9870699105	0.6037007210	4.4799335820	0.5802569989	0.5632895523	0.0517016551	0.1635177369	0.0202551237	77.1938107817	1.2559144987
0.004	0.0025	0.7948	0.1987	71.5284573896	2.3133015514	5.8233519842	0.8366587465	0.5611222205	0.0406315480	0.1506442739	0.0218167844	78.0635758682	3.2124086303
0.004	0.003	0.7944	0.1986	71.1628354260	2.3723235619	6.6022044621	1.4298389584	0.5503939277	0.0372844080	0.1511394071	0.0209248700	78.4665732229	3.8603717983
0.004	0.0035	0.794	0.1985	70.1930767577	5.0471401286	7.4288842010	3.2007859025	0.5175588499	0.0464001406	0.1418556597	0.0156261400	78.2813754683	8.3099523117
0.004	0.004	0.7936	0.1984	70.7579642011	2.8599827543	7.8428197837	1.4399442225	0.4953436983	0.0747851986	0.1418556597	0.0164664358	79.2379833428	4.3911786112
0.004	0.0045	0.7932	0.1983	71.4759237631	3.1187859246	8.3970032776	1.8193861736	0.5067221906	0.0548227870	0.1375232443	0.0269313317	80.5171724756	5.0199262169
0.004	0.005	0.7928	0.1982	71.2893388139	3.1041616525	8.2346288755	1.4893822003	0.4970775638	0.0417660091	0.1340573119	0.0104036898	80.1551025651	4.6457135517
0.004	0.0055	0.7924	0.1981	70.9699102114	4.7465068641	10.0427035855	2.0522706315	0.4757293449	0.0189564118	0.1252686978	0.0237792838	81.6136118396	6.8415131912
0.0	0.009000000000000001	0.7928	0.1982	0.0000000000	0.0000000000	29.3603215241	3.0613107560	0.8051637888	0.0825039221	0.2167445551	0.0185162603	30.3822298680	3.1623309384
0.004	0.006	0.792	0.198	70.6118361826	3.3791743858	10.4203857640	2.0073936354	0.4851572385	0.0284457663	0.1267540973	0.0166146515	81.6441332824	5.4316284390
0.004	0.0065	0.7916	0.1979	70.8926193587	2.8984432085	10.8159393389	1.1064285452	0.4444113994	0.0456242663	0.1271254472	0.0153531215	82.2800955442	4.0658491415
0.004	0.006999999999999999	0.7912	0.1978	70.6586333786	1.9434454286	10.9146575288	1.4156844108	0.4311906750	0.0279358905	0.1272492305	0.0066705302	82.1317308129	3.3937362601
0.004	0.0075	0.7908	0.1977	70.3657735068	3.1676614679	11.4637349094	1.7726046586	0.4399683691	0.0502334977	0.1297248965	0.0198917873	82.3992016818	5.0103914115
0.004	0.008	0.7904	0.1976	68.3468518958	10.2870952792	12.9669746570	6.5619082645	0.4124432544	0.0647063816	0.1151184673	0.0154009506	81.8413882745	16.9291108759
0.004	0.0085	0.79	0.1975	68.5772148671	5.7168118353	12.7702190923	2.5092926024	0.4427859005	0.0471831682	0.1214314155	0.0081509211	81.9116512754	8.2814385270
0.004	0.009000000000000001	0.7896	0.1974	70.3072015325	3.2237383771	12.3035203391	2.7994297466	0.4177532174	0.0233730439	0.1242784314	0.0189416761	83.1527535204	6.0654828437
0.004	0.0095	0.7892	0.1973	68.8353542386	7.0449009986	14.2925216627	3.2388254619	0.4042073933	0.0620440152	0.1154898172	0.0133914994	83.6475731118	10.3591619751
0.004	0.01	0.7888	0.1972	71.0834311514	2.4171884398	12.4022385290	1.2729274465	0.3962966320	0.0624349592	0.1180892665	0.0113557262	84.0000555789	3.7639065717
0.0045	0.0	0.7964	0.1991	72.2361517602	0.5944188412	0.0000000000	0.0000000000	0.6860689026	0.1030050549	0.1905024959	0.0258158667	73.1127231587	.7232397628
0.0	0.0095	0.7924	0.1981	0.0000000000	0.0000000000	30.4496256891	3.2902523982	0.8013709580	0.1527746069	0.2043662253	0.0309646339	31.4553628724	3.4739916390
0.0045	0.0005	0.7959999999999999	0.19899999999999998	72.1923737382	0.7760829914	1.4896234455	0.0519007104	0.6504162934	0.0856976285	0.1865414304	0.0211897339	74.5189549075	.9348710642
0.0045	0.001	0.7956	0.1989	72.2633243257	0.3893100404	2.6437752490	0.4835028841	0.6218075128	0.0619326221	0.1705733849	0.0162075783	75.6994804724	.9509531249
0.0045	0.0015	0.7952	0.1988	72.2246788993	0.3536637204	3.5228777509	0.3186014650	0.6177979488	0.0735789219	0.1609182876	0.0213826467	76.5262728866	.7672267540
0.0045	0.002	0.7948	0.1987	72.2494361256	0.4784589636	4.4469140495	0.6697552963	0.5740178451	0.0631047248	0.1598042380	0.0247368464	77.4301722582	1.2360558311
0.0045	0.0025	0.7944	0.1986	71.7681798001	1.5337945611	5.6075335965	0.6507711041	0.5542951251	0.0600472192	0.1518821069	0.0285464790	78.0818906286	2.2731593634
0.0045	0.003	0.794	0.1985	71.1960463393	2.2161449106	6.5955665149	0.9076355686	0.5494186284	0.0746078615	0.1650031365	0.0191700329	78.5060346191	3.2175583736
0.0045	0.0035	0.7936	0.1984	70.1764713010	1.5555227143	7.5250493343	1.8257877631	0.5200512816	0.0463444278	0.1529961566	0.0159944116	78.3745680735	3.4436493168
0.0045	0.004	0.7932	0.1983	69.6209432968	1.5157472808	8.1961628222	0.6632664472	0.5093229888	0.0373196675	0.1429697094	0.0122288878	78.4693988172	2.2285622833
0.0045	0.0045	0.7928	0.1982	71.2645815876	3.7917002401	8.0281716955	2.0019039620	0.5205931146	0.0602752099	0.1369043278	0.0214313185	79.9502507255	5.8753107305
0.0045	0.005	0.7924	0.1981	70.7679274751	1.6299390158	9.1409639815	1.3961853801	0.4951269651	0.0564064514	0.1361616280	0.0199133435	80.5401800497	3.1024441908
0.0	0.001	0.7992	0.1998	0.0000000000	0.0000000000	12.9353167548	2.3709261091	1.6469554861	0.1635461217	0.3332246387	0.0291414383	14.9154968796	2.5636136691
0.0	0.01	0.792	0.198	0.0000000000	0.0000000000	32.1855339981	1.9220451571	0.7392769000	0.0743638063	0.1964440942	0.0179139709	33.1212549923	2.0143229343
0.0045	0.0055	0.792	0.198	71.7657644610	0.8150069767	9.0350972330	0.6678787486	0.4945851322	0.0498128120	0.1465594250	0.0103386846	81.4420062512	1.5430372219
0.0045	0.006	0.7916	0.1979	67.1796392521	6.4993470579	11.6259391078	4.2032351437	0.4804974750	0.0428912731	0.1390086439	0.0147836855	79.4250844788	10.7602571602
0.0045	0.0065	0.7912	0.1978	69.5361045092	4.2361642066	10.7022432167	1.9516629231	0.4739954794	0.0672899829	0.1255162644	0.0194682443	80.8378594697	6.2745853569
0.0045	0.006999999999999999	0.7908	0.1977	70.6408202524	2.3065108863	10.9047857098	1.8018670452	0.4554647919	0.0534131892	0.1270016639	0.0113287080	82.1280724180	4.1731198287
0.0045	0.0075	0.7904	0.1976	70.7144880964	3.9428615780	11.4598202226	2.7186618788	0.4366090047	0.0541112934	0.1185843997	0.0107798126	82.7295017234	6.7264145628
0.0045	0.008	0.79	0.1975	69.7178587801	4.8791228099	11.7215936297	3.1112815574	0.4252305124	0.0342095331	0.1284870635	0.0215766752	81.9931699857	8.0461905756
0.0045	0.0085	0.7896	0.1974	72.0453399675	2.3367379568	11.7447413432	0.8344273046	0.4378010372	0.0411678969	0.1138806343	0.0101773661	84.3417629822	3.2225105244
0.0045	0.009000000000000001	0.7892	0.1973	69.1520655845	5.4505623281	12.7491138241	2.6258311277	0.4291317098	0.0379128236	0.1167276502	0.0155119785	82.4470387686	8.1298182579
0.0045	0.0095	0.7888	0.1972	70.4895596382	7.0098362518	13.3586135451	3.8990001292	0.3927205344	0.0118392673	0.1137568510	0.0178934313	84.3546505687	10.9385690796
0.0045	0.01	0.7884	0.1971	66.3931444417	9.1937321561	15.3162973740	4.4545310780	0.3893611700	0.0725217872	0.1193270994	0.0238410617	82.2181300851	13.7446260830
0.0005	0.0	0.7996	0.1999	70.6538027003	2.1382663747	0.0000000000	0.0000000000	0.8021295241	0.1491095973	0.2002813765	0.0280155269	71.6562136009	2.3153914989
0.005	0.0	0.7959999999999999	0.19899999999999998	71.8418476442	1.7865660166	0.0000000000	0.0000000000	0.7300657395	0.1281818774	0.1944635614	0.0322160154	72.7663769451	1.9469639094
0.005	0.0005	0.7956	0.1989	72.2192443862	0.6625545388	1.3168666131	0.3022861225	0.6582186881	0.0516598452	0.1810949652	0.0181180866	74.3754246526	1.0346185931
0.005	0.001	0.7952	0.1988	71.6513377688	2.4467981657	2.6088834750	1.0014062348	0.6345947708	0.0616467824	0.1724301344	0.0203487092	75.0672461490	3.5301998921
0.005	0.0015	0.7948	0.1987	72.1328960116	0.6318587920	3.6772525755	0.7589157142	0.5855047040	0.0238268544	0.1600518046	0.0199071870	76.5557050957	1.4345085476
0.005	0.002	0.7944	0.1986	71.4490531151	1.9669804887	4.5093788353	0.8001448760	0.5830122723	0.0543218288	0.1646317866	0.0163656314	76.7060760093	2.8378128249
0.005	0.0025	0.794	0.1985	71.3014155096	2.0040607974	5.7702484062	1.4374156183	0.5563540904	0.0565312280	0.1549766893	0.0370242446	77.7829946955	3.5350318883
0.005	0.003	0.7936	0.1984	71.2461646266	3.0270036123	6.0835935574	0.9583307536	0.5544034917	0.0481245292	0.1594328881	0.0253994159	78.0435945638	4.0588583110
0.005	0.0035	0.7932	0.1983	71.0843369036	3.3570534817	7.2391069911	1.8925773928	0.5013038609	0.0673074324	0.1414843098	0.0093487126	78.9662320654	5.3262870195
0.005	0.004	0.7928	0.1982	71.0487106512	3.5182261712	7.7560158581	1.2174158177	0.5093229888	0.0855066672	0.1409891766	0.0151885688	79.4550386747	4.8363372249
0.005	0.0045	0.7924	0.1981	70.1508083226	4.1863902814	8.5627817552	3.6491626651	0.4940432992	0.0425007093	0.1370281111	0.0239718110	79.3446614881	7.9020254668
0.0005	0.0005	0.7992	0.1998	71.0834311514	2.8844031792	1.7388017733	0.6727321408	0.6449979638	0.1191236259	0.1770101164	0.0228915449	73.6442410049	3.6991504908
0.005	0.005	0.792	0.198	70.3974748332	2.7003715826	8.8919558576	1.5621152327	0.4937181994	0.0343328901	0.1345524451	0.0177938222	79.9177013353	4.3146135276
0.005	0.0055	0.7916	0.1979	68.0419153282	5.9928798401	10.7335607114	3.0567075354	0.4797389089	0.0634684182	0.1357902781	0.0121937544	79.3910052266	9.1252495481
0.005	0.006	0.7912	0.1978	71.1709871956	4.0411486931	9.7741220274	2.6727146980	0.4603412886	0.0892998593	0.1377708109	0.0223167246	81.5432213225	6.8254799750
0.005	0.0065	0.7908	0.1977	70.1885479968	5.7264414730	10.5914405586	3.3306269837	0.4463619981	0.0314479779	0.1324481291	0.0277340892	81.3587986826	9.1162505238
0.005	0.006999999999999999	0.7904	0.1976	70.9382088851	1.8716768759	10.7419006964	1.2060830266	0.4171030179	0.0273925370	0.1253924811	0.0249490143	82.2226050805	3.1301014538
0.005	0.0075	0.79	0.1975	69.4727018565	5.4548771667	11.7481454188	3.3439934396	0.4273978443	0.0393381182	0.1156136005	0.0128496365	81.7638587201	8.8510583610
0.005	0.008	0.7896	0.1974	70.4451777813	4.0724488427	12.1379120653	2.7971772169	0.4061579920	0.0175754446	0.1135092844	0.0174810769	83.1027571230	6.9046825811
0.005	0.0085	0.7892	0.1973	69.4419062824	8.2246856801	12.4218119633	4.7319111555	0.4156942522	0.0525120852	0.1132617178	0.0103860015	82.3926742157	13.0194949223
0.005	0.009000000000000001	0.7888	0.1972	68.3525883262	4.2161797071	13.6300885674	2.2136911152	0.4191619832	0.0538641927	0.1283632802	0.0195655939	82.5302021570	6.5033006089
0.005	0.0095	0.7884	0.1971	69.3664269340	7.4411905149	13.4993720677	4.3023082255	0.3853516060	0.0385967670	0.1128903679	0.0116540513	83.3640409756	11.7937495587
0.0005	0.001	0.7988	0.1997	70.8222726060	1.9310396697	2.8715079010	0.8007000696	0.6377374020	0.1012007064	0.1823327982	0.0155711320	74.5138507072	2.8485115777
0.005	0.01	0.7879999999999999	0.19699999999999998	71.4252016410	4.0506723682	12.7309020201	1.5490677916	0.3844846733	0.0319238494	0.1063298531	0.0130390297	84.6469181875	5.6447030389
0.0055	0.0	0.7956	0.1989	72.1854296381	0.7829853763	0.0000000000	0.0000000000	0.6943047637	0.0538336617	0.1952062612	0.0187987670	73.0749406630	.8556178050
0.0055	0.0005	0.7952	0.1988	71.8687182922	1.2283287923	1.5418760047	0.4941076293	0.6591939875	0.0873265319	0.1768863331	0.0393732082	74.2466746175	1.8491361617
0.0055	0.001	0.7948	0.1987	71.9912967540	1.2237819986	2.6623274606	0.5779560871	0.6314521396	0.0409654390	0.1763911999	0.0185757451	75.4614675541	1.8612792698
0.0055	0.0015	0.7944	0.1986	72.2264904036	0.8116253867	3.5695135855	0.8680570108	0.5892975348	0.0657048380	0.1627750371	0.0213683103	76.5480765610	1.7667555458
0.0055	0.002	0.794	0.1985	72.1733529424	0.8700900998	4.2721147718	0.5488653500	0.5862632701	0.0342205162	0.1602993711	0.0251618290	77.1920303554	1.4783377950
0.0055	0.0025	0.7936	0.1984	71.8134674092	1.3816243998	5.2213412293	1.4708224452	0.5529947260	0.0809248170	0.1560907390	0.0186152961	77.7438941035	2.9519869581
0.0055	0.003	0.7932	0.1983	71.4798486892	1.8681321160	6.4820405964	0.8931456067	0.5498520948	0.0312531961	0.1439599758	0.0026663738	78.6557013562	2.7951972926
0.0055	0.0035	0.7928	0.1982	71.1827619739	1.3020985600	7.0736689210	0.9945302424	0.5289373422	0.0278348197	0.1399989102	0.0227895776	78.9253671473	2.3472531997
0.0055	0.004	0.7924	0.1981	70.8443125757	4.3350950027	7.6624037814	1.5021643349	0.4848321387	0.0300892487	0.1473021248	0.0247814039	79.1388506206	5.8921299902
0.0005	0.0015	0.7984	0.1996	69.2725306246	4.2680803482	4.3061555270	1.4466075396	0.6534505580	0.0951357476	0.1744106671	0.0229503715	74.4065473767	5.8327740069
0.0055	0.0045	0.792	0.198	69.7531831152	6.4394260461	9.3923549583	3.9201206529	0.4988114293	0.0596610998	0.1403702601	0.0126815974	79.7847197629	10.4318893962
0.0055	0.005	0.7916	0.1979	71.0318032771	4.0705892761	8.7435381651	1.7386621526	0.4861325379	0.0611955661	0.1380183775	0.0330387803	80.3994923576	5.9034857751
0.0055	0.0055	0.7912	0.1978	70.2703676104	2.5229013743	9.8908818176	1.7167322186	0.4822313405	0.0535861573	0.1330670455	0.0159483623	80.7765478140	4.3091681125
0.0055	0.006	0.7908	0.1977	68.3338694478	7.5704741258	11.5859412204	3.3982075163	0.4660847181	0.0644845883	0.1322005625	0.0204088593	80.5180959488	11.0535750897
0.0055	0.0065	0.7904	0.1976	69.8564388638	7.9079418218	10.9238485327	3.9955150424	0.4413771348	0.0403764096	0.1293535466	0.0105324967	81.3510180779	11.9543657705
0.0055	0.006999999999999999	0.79	0.1975	70.6070055043	2.8067229529	10.6013123776	1.8740625710	0.4410520350	0.0523714568	0.1218027654	0.0117535484	81.7711726823	4.7449105291
0.0055	0.0075	0.7896	0.1974	70.3693965155	5.1448601961	11.1837496983	3.8093005256	0.4376926706	0.0455315109	0.1237832982	0.0122789039	82.1146221826	9.0119711365
0.0055	0.008	0.7892	0.1973	70.9883271724	2.8378192166	11.5341992726	1.2003064717	0.4210042153	0.0343984996	0.1241546481	0.0206031341	83.0676853084	4.0931273220
0.0055	0.0085	0.7888	0.1972	69.7918285416	4.6932227464	12.6595866380	1.9925599520	0.3974886645	0.0313222574	0.1122714515	0.0160556052	82.9611752956	6.7331605610
0.0055	0.009000000000000001	0.7884	0.1971	70.6740311657	3.1169068528	12.1775695450	2.0536030639	0.4208958487	0.0291697427	0.1220503320	0.0049140566	83.3945468914	5.2045937160
0.0005	0.002	0.7979999999999999	0.1995	69.7051782496	6.2777293859	5.3927364315	2.3123986452	0.5991588948	0.0869783520	0.1638890868	0.0257683411	75.8609626627	8.7028747242
0.0055	0.0095	0.7879999999999999	0.19699999999999998	69.7909227894	4.4927821642	13.2011750525	3.1866015088	0.4031237273	0.0365566636	0.1109098352	0.0059312741	83.5061314044	7.7218716107
0.0055	0.01	0.7876	0.1969	69.8464755898	8.2639353131	13.8474387891	4.2017485474	0.3904448359	0.0686178775	0.1070725529	0.0161203688	84.1914317677	12.5504221068
0.006	0.0	0.7952	0.1988	71.7757277350	0.6170192931	0.0000000000	0.0000000000	0.7102346530	0.0413182366	0.1928543786	0.0119654343	72.6788167666	.6703029640
0.006	0.0005	0.7948	0.1987	72.1851277207	0.5101685731	1.4215419352	0.4220210772	0.6310186732	0.0649823781	0.1835706312	0.0306383043	74.4212589603	1.0278103327
0.006	0.001	0.7944	0.1986	72.2838547084	0.3129087948	2.6653911286	0.6065972786	0.6250585106	0.0464820688	0.1719350012	0.0193893804	75.7462393488	.9853775226
0.006	0.0015	0.794	0.1985	72.2427939429	0.2957064712	3.4983684072	0.8495077617	0.5979668622	0.0511628056	0.1728014843	0.0143801887	76.5119306966	1.2107572272
0.006	0.002	0.7936	0.1984	72.2029408469	0.5202680614	4.4727850235	0.4598015231	0.6026266257	0.0494531753	0.1697069018	0.0199502429	77.4480593979	1.0494730027
0.006	0.0025	0.7932	0.1983	71.5021905764	1.6181945383	5.2278089728	0.4209576734	0.5747764112	0.0207362811	0.1620323373	0.0113016253	77.4668082977	2.0711901181
0.006	0.003	0.7928	0.1982	71.9544628320	0.6931013386	5.9620680615	0.7096263875	0.5266616438	0.0375893082	0.1465594250	0.0081884312	78.5897519623	1.4485054655
0.006	0.0035	0.7924	0.1981	72.2113945340	0.5455653150	6.5809289902	0.9983968367	0.5123572535	0.0406662156	0.1375232443	0.0180129156	79.4422040220	1.6026412829
0.0005	0.0025	0.7976	0.1994	66.3234015238	5.9637196102	7.7633346204	2.0651195507	0.6338362046	0.1316632258	0.1692117686	0.0253994159	74.8897841174	8.1859018026
0.006	0.004	0.792	0.198	71.5849159422	1.1694432640	7.5880247314	1.3023703759	0.5107317546	0.0655903521	0.1459405086	0.0132488613	79.8296129368	2.5506528533
0.006	0.0045	0.7916	0.1979	71.1006404429	3.7839043759	8.3619412998	2.1628145189	0.5165835506	0.0501942082	0.1376470276	0.0080067799	80.1168123209	6.0049198829
0.006	0.005	0.7912	0.1978	69.9781115734	3.3268285137	9.0653935051	2.2459688341	0.4976193968	0.0721451358	0.1373994610	0.0190159511	79.6785239363	5.6639584347
0.006	0.0055	0.7908	0.1977	70.7217341139	3.2593201894	9.5697072927	3.0727119144	0.4787636095	0.0516289204	0.1392562105	0.0156965813	80.9094612266	6.3993576055
0.006	0.006	0.7904	0.1976	70.7637006316	3.2746881894	10.2018441159	2.2241192125	0.4511301282	0.0371278562	0.1265065307	0.0149485951	81.5431814064	5.5508838532
0.006	0.0065	0.79	0.1975	71.0680333644	2.2197285448	10.3068598455	0.8950060961	0.4332496403	0.0765611324	0.1261351808	0.0167615567	81.9342780310	3.2080573300
0.006	0.006999999999999999	0.7896	0.1974	70.3084092020	4.6655655794	11.2101312835	2.9764788604	0.4382345036	0.0613220882	0.1164800836	0.0150466733	82.0732550727	7.7184132013
0.006	0.0075	0.7892	0.1973	69.5886381357	3.8027688394	11.8414170879	2.7689762993	0.4227380807	0.0279442966	0.1252686978	0.0189125325	81.9780620021	6.6186019678
0.006	0.008	0.7888	0.1972	69.2076183849	1.7480705262	12.3658149210	0.6633333566	0.4103842891	0.0553820089	0.1131379345	0.0151683793	82.0969555295	2.4819542710
0.006	0.0085	0.7884	0.1971	70.2966344237	7.4561448619	11.6124930095	4.0991576580	0.4240384799	0.0392795642	0.1204411491	0.0218027335	82.4536070622	11.6163848176
0.0005	0.003	0.7972	0.1993	69.0361293054	3.3540548845	7.0653289360	1.8472884402	0.5668656499	0.0626407654	0.1542339895	0.0156457388	76.8225578808	5.2796298289
0.006	0.009000000000000001	0.7879999999999999	0.19699999999999998	70.6559161221	3.4833812153	12.4589163864	2.7418736880	0.4179699506	0.0236189459	0.1152422506	0.0216871730	83.6480447097	6.2705610222
0.006	0.0095	0.7876	0.1969	68.3900260830	6.0742029220	13.6188551182	3.1208970153	0.4066998249	0.0531177625	0.1093006523	0.0187170826	82.5248816784	9.2669347824
0.006	0.01	0.7872	0.1968	70.7863444361	2.4188368956	12.9640811929	1.2663804198	0.3912034021	0.0162910712	0.1167276502	0.0171983073	84.2583566813	3.7187066939
0.0065	0.0	0.7948	0.1987	72.3686934960	0.7408307235	0.0000000000	0.0000000000	0.7202043796	0.0639469422	0.1911214124	0.0154486317	73.2800192880	.8202262974
0.0065	0.0005	0.7944	0.1986	71.8216191788	0.8348766598	1.6276587077	0.2362943377	0.6888864341	0.0641640054	0.1856749473	0.0214255981	74.3238392679	1.1567606010
0.0065	0.001	0.794	0.1985	72.4006967398	0.2113387250	2.4354458275	0.3417145901	0.5896226345	0.0563314527	0.1676025857	0.0180638812	75.5933677875	.6274486490
0.0065	0.0015	0.7936	0.1984	72.1627858336	0.8930959422	3.5502805588	0.8799218497	0.6041437580	0.0603709893	0.1687166354	0.0129257268	76.4859267858	1.8463145080
0.0065	0.002	0.7932	0.1983	72.0471514718	0.8842512586	4.3994271961	0.8901241554	0.6001341941	0.0537244805	0.1640128701	0.0056994111	77.2107257321	1.8337993056
0.0065	0.0025	0.7928	0.1982	72.3810721092	0.8602401702	5.1221124280	0.8473587071	0.5773772095	0.0582468171	0.1513869737	0.0248875241	78.2319487204	1.7907332185
0.0065	0.003	0.7924	0.1981	72.4502111923	2.3528518371	6.3159217113	1.8159272395	0.5542951251	0.0479759360	0.1485399578	0.0237844381	79.4689679865	4.2405394507
0.0005	0.0035	0.7968	0.1992	65.6084611357	8.3410541676	9.6655320184	4.2585239935	0.5526696262	0.0460781076	0.1508918405	0.0120114455	75.9775546208	12.6576677142
0.0065	0.0035	0.792	0.198	71.7367803912	1.1691828934	6.5455266048	1.2930947096	0.5146329519	0.0262542535	0.1496540075	0.0193260577	78.9465939554	2.5078579142
0.0065	0.004	0.7916	0.1979	72.0432265457	0.5804149682	6.8728284656	0.7778830223	0.4959938979	0.0885921921	0.1423507929	0.0246201215	79.5543997021	1.4715103041
0.0065	0.0045	0.7912	0.1978	71.1145286430	3.3583424592	8.1951415996	2.2820919209	0.4850488719	0.0626707536	0.1428459261	0.0217154152	79.9375650406	5.7248205489
0.0065	0.005	0.7908	0.1977	71.6709623994	1.6926797739	8.0892748510	1.1672929838	0.4855907049	0.0495338471	0.1401226935	0.0132765883	80.3859506488	2.9227831931
0.0065	0.0055	0.7904	0.1976	70.4817097860	4.2534105267	9.6910625848	2.1473615813	0.4667349177	0.0399318766	0.1366567612	0.0247987102	80.7761640497	6.4655026948
0.0065	0.006	0.79	0.1975	71.5166826113	1.8623492438	9.7792281406	1.6882723149	0.4769213774	0.0553175106	0.1375232443	0.0180129156	81.9103553736	3.6239519849
0.0065	0.0065	0.7896	0.1974	71.6884736082	0.9150705301	10.6113544004	1.4411755838	0.4298902759	0.0385431806	0.1240308648	0.0089809027	82.8537491493	2.4037701972
0.0065	0.006999999999999999	0.7892	0.1973	70.6664832309	2.2779577513	10.8258111579	1.7217772230	0.4660847181	0.0229716731	0.1287346301	0.0122288878	82.0871137370	4.0349355352
0.0065	0.0075	0.7888	0.1972	69.9892825170	6.3664115730	12.1309337105	3.1559662345	0.4278313106	0.0407239293	0.1204411491	0.0180333191	82.6684886872	9.5811350559
0.0065	0.008	0.7884	0.1971	68.5249831580	5.5109475345	12.9295298264	4.0071320406	0.4203540157	0.0577357033	0.1178416999	0.0072431742	81.9927087000	9.5830584526
0.0005	0.004	0.7964	0.1991	67.6950122430	7.8196925746	9.3043596063	4.5911784255	0.5135492860	0.0459985235	0.1466832083	0.0251130657	77.6596043436	12.4819825893
0.0065	0.0085	0.7879999999999999	0.19699999999999998	70.3576217372	4.5891941990	12.2168866172	1.7357993562	0.4349835058	0.0531787458	0.1199460159	0.0267944382	83.1294378761	6.4049667392
0.0065	0.009000000000000001	0.7876	0.1969	70.0605350219	8.6638756481	13.4665227389	4.3230134708	0.4097340895	0.0445353739	0.1199460159	0.0252881735	84.0567378662	13.0567126663
0.0065	0.0095	0.7872	0.1968	69.4074876995	5.2502736462	12.9005951845	2.5660170962	0.3867603717	0.0396118070	0.1152422506	0.0259106563	82.8100855063	7.8818132057
0.0065	0.01	0.7868	0.1967	70.2045496186	3.3474606277	12.9223812678	2.5146077948	0.3847014065	0.0269046122	0.1157373838	0.0103564538	83.6273696767	5.8993294885
0.006999999999999999	0.0	0.7944	0.1986	72.1872411425	0.4624105139	0.0000000000	0.0000000000	0.6976641281	0.0672871905	0.1881506132	0.0111542421	73.0730558838	.5408519465
0.006999999999999999	0.0005	0.794	0.1985	72.3221982174	0.3153359159	1.5051119891	0.3099963566	0.6399047339	0.0406454186	0.1782479494	0.0186744654	74.6454628898	.6846521565
0.006999999999999999	0.001	0.7936	0.1984	72.6844990897	0.8892143327	2.5001232623	0.6136571033	0.6129214521	0.0744673278	0.1706971682	0.0283828382	75.9682409723	1.6057216020
0.006999999999999999	0.0015	0.7932	0.1983	72.0770412938	0.5922027904	3.7276328931	0.6970175250	0.5838792051	0.0135973088	0.1680977189	0.0173225870	76.5566511109	1.3201402112
0.006999999999999999	0.002	0.7928	0.1982	72.3502765350	0.3300022025	4.3356007802	0.5170673054	0.5682744156	0.0846603217	0.1557193891	0.0138637294	77.4098711199	.9455935590
0.006999999999999999	0.0025	0.7924	0.1981	71.6981349648	1.6921627162	5.3571638424	0.9538320428	0.5651317844	0.0924793168	0.1698306851	0.0197836538	77.7902612767	2.7582577296
0.0	0.0015	0.7988	0.1997	0.0000000000	0.0000000000	16.2757360580	2.0296601510	1.3348596972	0.1953385324	0.3047544801	0.0324642792	17.9153502353	2.2574629626
0.0005	0.0045	0.7959999999999999	0.19899999999999998	68.6146526239	4.8049614330	9.0682869693	1.5553948542	0.5289373422	0.0611341279	0.1505204906	0.0308555787	78.3623974260	6.4523459938
0.006999999999999999	0.003	0.792	0.198	71.6664336385	2.2101395875	6.3479200211	1.2365392281	0.5456257976	0.0908083603	0.1532437232	0.0264630048	78.7132231804	3.5639501807
0.006999999999999999	0.0035	0.7916	0.1979	71.4427128498	1.6073669191	6.8454256577	0.7837423885	0.5305628411	0.0588437587	0.1482923912	0.0071580575	78.9669937398	2.4571111238
0.006999999999999999	0.004	0.7912	0.1978	70.9370012155	4.1261074210	7.8392455044	2.7997857053	0.5277453097	0.0631694518	0.1411129599	0.0207867506	79.4451049895	7.0098493287
0.006999999999999999	0.0045	0.7908	0.1977	71.9484244841	3.4157253232	8.3006679405	2.9465411815	0.5046632253	0.0657870017	0.1491588743	0.0234339798	80.9029145242	6.4514874862
0.006999999999999999	0.005	0.7904	0.1976	70.7235456183	4.3271487597	8.9258264089	2.4981068803	0.4993532623	0.0265672810	0.1424745762	0.0098840789	80.2911998657	6.8617069999
0.006999999999999999	0.0055	0.79	0.1975	70.5801348563	4.6252580373	10.0874671786	3.2499715676	0.4541643928	0.0387849473	0.1309627295	0.0202127172	81.2527291572	7.9342272694
0.006999999999999999	0.006	0.7896	0.1974	71.4161441192	2.6990493686	9.7882489408	1.3746310249	0.4625086205	0.0666347936	0.1286108468	0.0157238898	81.7955125273	4.1560390769
0.006999999999999999	0.0065	0.7892	0.1973	72.0483591414	2.2065840038	9.9676437204	1.2841924398	0.4539476596	0.0113738471	0.1331908288	0.0097592749	82.6031413502	3.5119095656
0.006999999999999999	0.006999999999999999	0.7888	0.1972	70.6773522570	4.0600555216	11.2254496234	3.2546521769	0.4447364992	0.0372970045	0.1205649324	0.0066613358	82.4681033120	7.3586660388
0.006999999999999999	0.0075	0.7884	0.1971	69.4488503824	6.1682290697	11.9728144028	3.0496822440	0.4296735427	0.0407608232	0.1221741153	0.0224263090	81.9735124432	9.2810984459
0.0005	0.005	0.7956	0.1989	66.3747274807	7.1412276479	10.6787550956	3.5986361695	0.5069389238	0.0868708141	0.1439599758	0.0094140433	77.7043814759	10.8361486748
0.006999999999999999	0.008	0.7879999999999999	0.19699999999999998	71.8333939572	3.2311167303	10.7022432167	2.3643771974	0.4431110003	0.0209951710	0.1279919303	0.0216871730	83.1067401045	5.6381762717
0.006999999999999999	0.0085	0.7876	0.1969	71.2627700832	2.9904678710	11.2402573519	2.1595340777	0.4357420719	0.0668487507	0.1318292126	0.0133088634	83.0705987196	5.2301595628
0.006999999999999999	0.009000000000000001	0.7872	0.1968	70.6399145002	3.3937144927	12.5048714058	2.1071920343	0.3985723304	0.0454499363	0.1184606164	0.0206921842	83.6618188528	5.5670486475
0.006999999999999999	0.0095	0.7868	0.1967	68.8380714952	8.0186225961	13.9204562089	5.1202519971	0.4113595884	0.0391405974	0.1198222326	0.0198300689	83.2897095251	13.1978452595
0.006999999999999999	0.01	0.7864	0.1966	70.1840192359	5.4056426715	13.4723096673	3.5719411261	0.3844846733	0.0372289327	0.1152422506	0.0234130472	84.1560558271	9.0382257775
0.0075	0.0	0.794	0.1985	72.3288404001	0.5013028985	0.0000000000	0.0000000000	0.7030824578	0.0933277362	0.1928543786	0.0249858358	73.2247772365	.6196164705
0.0075	0.0005	0.7936	0.1984	72.2590974822	0.6575131462	1.4877512040	0.2689551426	0.6677549484	0.0544280857	0.1771338997	0.0200727509	74.5917375343	1.0009691254
0.0075	0.001	0.7932	0.1983	72.2325287515	0.3272617430	2.4654016920	0.4437992874	0.5967748297	0.0309374762	0.1663647528	0.0086258398	75.4610700260	.8106243464
0.0075	0.0015	0.7928	0.1982	71.9517455755	1.9673335843	3.9291541637	1.1115111934	0.6068529229	0.0414294996	0.1599280213	0.0185030155	76.6476806834	3.1387772928
0.0075	0.002	0.7924	0.1981	72.0365843631	0.9152203377	4.2787527191	0.6417539177	0.5956911638	0.0580408075	0.1723063511	0.0147629423	77.0833345971	1.6297780052
0.0005	0.0055	0.7952	0.1988	64.0538884760	6.1392033374	12.9147220979	2.1138290992	0.5208098477	0.0688154319	0.1413605265	0.0154327544	77.6307809481	8.3372806229
0.0075	0.0025	0.792	0.198	71.5142672721	2.9594389542	5.3464410045	1.1149096184	0.5674074829	0.0552835338	0.1564620889	0.0286407911	77.5845778484	4.1582728975
0.0075	0.003	0.7916	0.1979	71.8391303876	1.5920119911	6.2451169406	0.8290259540	0.5341389387	0.0262631978	0.1507680572	0.0166551796	78.7691543241	2.4639563225
0.0075	0.0035	0.7912	0.1978	71.5085308416	2.8209714965	6.7741102757	1.5391281913	0.5290457088	0.0654469631	0.1518821069	0.0140830364	78.9635689330	4.4396296873
0.0075	0.004	0.7908	0.1977	71.9894852497	0.7855317359	7.3431014981	0.3846915603	0.5056385247	0.0649563498	0.1404940434	0.0144990353	79.9787193159	1.2496786813
0.0075	0.0045	0.7904	0.1976	71.5710277421	3.0906367967	8.0770201792	1.9264670582	0.4756209783	0.0384809758	0.1402464768	0.0096073703	80.2639153764	5.0651922010
0.0075	0.005	0.79	0.1975	70.6483681872	4.0950677397	9.0505857766	1.5736437670	0.4865660042	0.0369782641	0.1343048785	0.0253075551	80.3198248465	5.7309973259
0.0075	0.0055	0.7896	0.1974	71.2383147744	2.0416676595	9.5993227497	1.4682912214	0.4896002689	0.0333557937	0.1351713616	0.0239845912	81.4624091546	3.5672992658
0.0075	0.006	0.7892	0.1973	70.0644599480	4.9040170029	10.5662503998	1.8944957111	0.4626169871	0.0359894577	0.1272492305	0.0094465392	81.2205765654	6.8439487109
0.0075	0.0065	0.7888	0.1972	71.6175230207	2.6608673104	9.9890893962	0.7567837914	0.4409436684	0.0782265705	0.1235357316	0.0155119785	82.1710918169	3.5113896508
0.0075	0.006999999999999999	0.7884	0.1971	71.8448668181	6.6675167059	10.8891269624	4.3022328104	0.4489627963	0.0689967641	0.1308389462	0.0192497954	83.3137955230	11.0579960758
0.0005	0.006	0.7948	0.1987	65.3566620294	7.7155847600	12.2160355984	3.6652113734	0.4849405053	0.0495556533	0.1434648426	0.0128018504	78.2011029757	11.4431536371
0.0075	0.0075	0.7879999999999999	0.19699999999999998	71.2093307046	3.8985977530	10.8292152334	2.1177782202	0.4409436684	0.0307379316	0.1180892665	0.0133869219	82.5975788729	6.0605008267
0.0075	0.008	0.7876	0.1969	71.6486205123	0.9091766963	10.6053972682	1.4929838247	0.4184034170	0.0255745160	0.1204411491	0.0169650870	82.7928623466	2.4447001240
0.0075	0.0085	0.7872	0.1968	68.5461173755	9.5128363885	13.1119882740	6.1203030998	0.4181866838	0.0278010477	0.1206887157	0.0187399901	82.1969810490	15.6796805261
0.0075	0.009000000000000001	0.7868	0.1967	69.4606251608	4.2077056354	13.4078024363	2.2409691256	0.3970551981	0.0515415032	0.1135092844	0.0194871241	83.3789920796	6.5197033883
0.0075	0.0095	0.7864	0.1966	70.8908078543	2.0388431293	12.8704691162	2.2822971006	0.3761404456	0.0348960623	0.1075676861	0.0172125561	84.2449851022	4.3732488483
0.0075	0.01	0.7859999999999999	0.1965	69.6695519972	2.9283177035	13.5941755708	2.3810110304	0.3982472306	0.0743334800	0.1179654832	0.0222341819	83.7799402818	5.4058963958
0.008	0.0	0.7936	0.1984	72.3859027875	0.1948562789	0.0000000000	0.0000000000	0.6806505730	0.0944106280	0.1907500625	0.0318717355	73.2573034230	.3211386424
0.008	0.0005	0.7932	0.1983	72.7424672293	0.9981226475	1.5173666610	0.3581776604	0.6415302328	0.0788771841	0.1836944145	0.0082999448	75.0850585376	1.4434774368
0.008	0.001	0.7928	0.1982	72.1881468947	0.9292728990	2.6279462979	0.5880120471	0.6377374020	0.0904273608	0.1756485001	0.0211868413	75.6294790947	1.6288991482
0.008	0.0015	0.7924	0.1981	73.0135890488	2.7619977425	3.9936613947	0.6801606955	0.6232162785	0.0444456305	0.1631463870	0.0111157126	77.7936131090	3.4977197811
0.0005	0.0065	0.7944	0.1986	66.8876851324	8.8310187551	11.6521504892	4.9627802009	0.4730201801	0.0613971111	0.1360378447	0.0168890505	79.1488936464	13.8720851176
0.008	0.002	0.792	0.198	72.1187058941	0.6799442469	4.3231759046	0.8699021569	0.5655652508	0.0511297429	0.1544815561	0.0136633438	77.1619286056	1.6146394905
0.008	0.0025	0.7916	0.1979	71.2150671350	1.5724272932	6.0272561076	0.8481345516	0.5306712077	0.0510295055	0.1463118585	0.0246648899	77.9193063088	2.4962562402
0.008	0.003	0.7912	0.1978	71.9909948366	2.4013427662	6.4834022266	0.8366858921	0.5306712077	0.0446470365	0.1454453754	0.0149362900	79.1505136463	3.2976119848
0.008	0.0035	0.7908	0.1977	72.4275673878	0.1186131963	6.1309102070	0.5349636534	0.5176672165	0.0425735923	0.1539864229	0.0149239748	79.2301312342	.7110744168
0.008	0.004	0.7904	0.1976	71.8813988227	2.4201993558	6.9923115162	1.6665568042	0.5093229888	0.0331396311	0.1399989102	0.0115430829	79.5230322379	4.1314388740
0.008	0.0045	0.79	0.1975	71.2872253921	2.2158877394	8.4143640627	1.0590836639	0.4821229739	0.0383831965	0.1312102961	0.0297492240	80.3149227248	3.3431038238
0.008	0.005	0.7896	0.1974	71.1051692038	2.3479458632	8.7939184827	1.5444698392	0.4777883102	0.0521710590	0.1409891766	0.0171590621	80.5178651733	3.9617458235
0.008	0.0055	0.7892	0.1973	71.3971233234	1.6621581090	8.8019180602	0.7288946840	0.4763795445	0.0535616071	0.1297248965	0.0215482512	80.8051458246	2.4661626513
0.008	0.006	0.7888	0.1972	71.5897466205	1.3334575358	9.4954984464	1.7973864928	0.4802807418	0.0509373711	0.1351713616	0.0166735689	81.7006971703	3.1984549686
0.008	0.0065	0.7884	0.1971	71.4650547370	1.8805449277	10.4559583531	1.9528500939	0.4492878961	0.0446354618	0.1201935825	0.0169433971	82.4904945687	3.8949738805
0.0005	0.006999999999999999	0.794	0.1985	67.3025196313	3.9700998911	12.4762771715	2.5967013641	0.4545978592	0.0296694988	0.1282394969	0.0193735691	80.3616341589	6.6158443231
0.008	0.006999999999999999	0.7879999999999999	0.19699999999999998	71.1441165476	2.8556191729	10.5138276369	1.7601811239	0.4227380807	0.0298384222	0.1195746660	0.0068875145	82.2002569312	4.6525262335
0.008	0.0075	0.7876	0.1969	71.4143326148	3.0392207568	10.8184923955	1.2455970490	0.4335747401	0.0308218672	0.1178416999	0.0173048874	82.7842414503	4.3329445604
0.008	0.008	0.7872	0.1968	70.9810811550	3.6096314281	11.7978449213	2.5675918294	0.4269643779	0.0564297640	0.1194508827	0.0197588544	83.3253413369	6.2534118759
0.008	0.0085	0.7868	0.1967	71.1522683172	4.1510159435	12.1159557782	1.7206071343	0.4267476447	0.0470795170	0.1078152527	0.0208221022	83.8027869928	5.9395246970
0.008	0.009000000000000001	0.7864	0.1966	69.4524733912	5.0496052248	13.0456088015	3.8569542003	0.4071332913	0.0415178428	0.1222978986	0.0226303495	83.0275133826	8.9707076174
0.008	0.0095	0.7859999999999999	0.1965	70.9998000334	5.1116341327	13.2347051963	3.3564820855	0.4106010223	0.0253531514	0.1074439028	0.0203637634	84.7525501548	8.5138331330
0.008	0.01	0.7856	0.1964	68.8996626435	6.5982394061	14.0460665954	2.7298408373	0.4051826926	0.0295854693	0.1140044176	0.0113287080	83.4649163491	9.3689944207
0.0085	0.0	0.7932	0.1983	72.2820432041	0.7009843118	0.0000000000	0.0000000000	0.6989645273	0.0881707258	0.1862938638	0.0165518220	73.1673015952	.8057068596
0.0085	0.0005	0.7928	0.1982	72.4160945268	0.1410752435	1.4086064483	0.5474092132	0.6603860200	0.0675129965	0.1787430826	0.0284583160	74.6638300777	.7844557692
0.0085	0.001	0.7924	0.1981	72.2639281604	0.4403897547	2.5295685155	0.4273295863	0.6079365888	0.0698102944	0.1683452855	0.0102971040	75.5697785502	.9478267394
0.0005	0.0075	0.7936	0.1984	60.2116877249	11.4346250954	16.9010647302	6.4417967568	0.4641341194	0.0454137488	0.1279919303	0.0174950954	77.7048785048	17.9393306964
0.0085	0.0015	0.792	0.198	72.1624839162	0.5976909114	3.7679711880	0.5499490227	0.6093453545	0.0777875909	0.1723063511	0.0177248001	76.7121068098	1.2431523251
0.0085	0.002	0.7916	0.1979	73.4604267913	1.0862392027	4.3970443432	0.8095321010	0.5645899515	0.0440720420	0.1646317866	0.0362074082	78.5866928726	1.9760507539
0.0085	0.0025	0.7912	0.1978	72.5739973237	1.6511437999	5.0179477173	0.6762199224	0.5435668324	0.0640386972	0.1518821069	0.0139957260	78.2873939803	2.4053981455
0.0085	0.003	0.7908	0.1977	72.9734340354	1.1159726188	6.2199267817	0.8740174525	0.5422664332	0.0269517108	0.1539864229	0.0095047520	79.8896136732	2.0264465341
0.0085	0.0035	0.7904	0.1976	72.2286038254	1.0642998810	6.3851946480	0.6138511906	0.5040130258	0.0579144168	0.1449502422	0.0116750685	79.2627617414	1.7477405569
0.0085	0.004	0.79	0.1975	71.3340225881	2.9937986256	7.2763816179	2.1294067526	0.5165835506	0.0530425417	0.1403702601	0.0046579377	79.2673580167	5.1809058576
0.0085	0.0045	0.7896	0.1974	72.1220269855	0.6606184388	7.9566861097	0.4670493331	0.4780050434	0.0143993067	0.1346762284	0.0117326718	80.6913943670	1.1537997504
0.0085	0.005	0.7892	0.1973	71.9484244841	0.5663281453	8.4974235053	0.5378450087	0.4920927005	0.0679118838	0.1369043278	0.0105731517	81.0748450177	1.1826581895
0.0085	0.0055	0.7888	0.1972	72.2044504339	4.6041686233	9.4103965586	1.2183939062	0.4773548438	0.0424653270	0.1386372940	0.0121534777	82.2308391303	5.8771813342
0.0085	0.006	0.7884	0.1971	71.3512318796	3.9440261297	9.8307998847	2.7524499586	0.4687938829	0.0209615841	0.1403702601	0.0203155508	81.7911959073	6.7377532232
0.0005	0.008	0.7932	0.1983	65.0254586487	5.5347043356	15.2168983690	2.8949122399	0.4297819093	0.0469085926	0.1133855011	0.0123634669	80.7855244281	8.4888886350
0.0085	0.0065	0.7879999999999999	0.19699999999999998	71.4810563588	1.6997489138	9.6626385542	0.3149871843	0.4622918873	0.0592891053	0.1340573119	0.0154724171	81.7400441122	2.0894976205
0.0085	0.006999999999999999	0.7876	0.1969	70.2525544842	4.4180564110	11.0009508431	2.5131626734	0.4411604016	0.0386818650	0.1283632802	0.0114685075	81.8230290091	6.9813694569
0.0085	0.0075	0.7872	0.1968	70.9324724546	2.6088702771	11.6594692516	2.0593184342	0.4451699656	0.0616437344	0.1279919303	0.0264143233	83.1651036021	4.7562467690
0.0085	0.008	0.7868	0.1967	71.1226804126	4.4393837462	11.7409968602	2.1187203920	0.4253388790	0.0480004073	0.1219265487	0.0219623805	83.4109427005	6.6280669260
0.0085	0.0085	0.7864	0.1966	71.1003385255	2.0481176975	12.1442096050	0.9425727129	0.4177532174	0.0315568283	0.1188319663	0.0115324588	83.7811333142	3.0337796975
0.0085	0.009000000000000001	0.7859999999999999	0.1965	70.1411469660	4.6217821500	12.9331041057	2.7200726297	0.4036655603	0.0609479001	0.1119001016	0.0167249514	83.5898167336	7.4195276312
0.0085	0.0095	0.7856	0.1964	69.8546273594	3.9623632296	13.2159827810	2.5768814778	0.3951045994	0.0406939284	0.1182130498	0.0211955179	83.5839277896	6.6011341537
0.0085	0.01	0.7852	0.1963	70.9774581463	5.8858095175	13.7618262899	2.6844164830	0.3988974302	0.0263613850	0.1095482189	0.0222809937	85.2477300853	8.6188683792
0.009000000000000001	0.0	0.7928	0.1982	72.8158331560	0.9568078025	0.0000000000	0.0000000000	0.6882362345	0.0689381901	0.1860462972	0.0364738783	73.6901156877	1.0622198709
0.009000000000000001	0.0005	0.7924	0.1981	72.2400766864	0.3922110308	1.3737146742	0.2867302738	0.6773995752	0.0550237714	0.1688404187	0.0254813264	74.4600313545	.7594464024
0.0005	0.0085	0.7928	0.1982	59.2546095872	9.8320335201	18.2466957814	5.4143881564	0.4479874970	0.0388031098	0.1235357316	0.0210446169	78.0728285972	15.3062694032
0.009000000000000001	0.001	0.792	0.198	72.0791547156	0.2779778873	2.5670133462	0.2736855545	0.6560513563	0.1049968839	0.1674788024	0.0108365190	75.4696982205	.6674968447
0.009000000000000001	0.0015	0.7916	0.1979	72.0350747761	1.5020256517	3.6758909453	1.0728880296	0.5977501290	0.0515870515	0.1626512538	0.0157628201	76.4713671042	2.6422635529
0.009000000000000001	0.002	0.7912	0.1978	71.9034387925	1.5411295208	4.4190006303	0.2945628979	0.5630728192	0.0262900125	0.1578237052	0.0135145061	77.0433359472	1.8754969373
0.009000000000000001	0.0025	0.7908	0.1977	72.3137445304	1.4042930640	4.9970126528	0.9069861373	0.5739094785	0.1037683552	0.1615372041	0.0302700154	78.0462038658	2.4453175719
0.009000000000000001	0.003	0.7904	0.1976	71.5945772988	1.2190953300	5.9065816306	0.6557486529	0.5411827673	0.0207022741	0.1503967073	0.0157550417	78.1927384040	1.9113012987
0.009000000000000001	0.0035	0.79	0.1975	72.2331325863	0.6973013428	6.5036564760	1.0912275779	0.5300210082	0.0390985708	0.1479210413	0.0146252992	79.4147311118	1.8422527907
0.009000000000000001	0.004	0.7896	0.1974	71.5118519330	2.1392618072	7.6215548752	1.4664461002	0.5218935137	0.0317601022	0.1451978088	0.0190578046	79.8004981307	3.6565258142
0.009000000000000001	0.0045	0.7892	0.1973	73.4767303306	1.4079448841	7.7767807187	1.1603970676	0.5003285616	0.0647288820	0.1370281111	0.0165444146	81.8908677220	2.6496152483
0.009000000000000001	0.005	0.7888	0.1972	72.0471514718	1.1241266440	8.5643135892	1.8191688492	0.4974026636	0.0484484728	0.1454453754	0.0140044815	81.2543131000	3.0057484475
0.009000000000000001	0.0055	0.7884	0.1971	71.7503666739	1.2551129833	8.7780895316	0.5560090277	0.4775715770	0.0555894218	0.1359140614	0.0146796763	81.1419418439	1.8813911091
0.0005	0.009000000000000001	0.7924	0.1981	63.0011025245	3.3899701204	16.5208294951	2.6022038865	0.4226297142	0.0447174718	0.1201935825	0.0278707655	80.0647553163	6.0647622442
0.009000000000000001	0.006	0.7879999999999999	0.19699999999999998	71.9191384969	1.8960860382	9.1595161931	1.2409426446	0.4803891084	0.0755171327	0.1356664948	0.0224508918	81.6947102932	3.2349967073
0.009000000000000001	0.0065	0.7876	0.1969	70.2102860491	7.9186207922	10.9274228120	3.5332279712	0.4596910891	0.0363866556	0.1329432622	0.0219540070	81.7303432124	11.5101894260
0.009000000000000001	0.006999999999999999	0.7872	0.1968	69.9935093605	4.7901171239	11.3862921915	3.4551952715	0.4601245555	0.0518640297	0.1276205804	0.0171590621	81.9675466879	8.3143354872
0.009000000000000001	0.0075	0.7868	0.1967	71.7017579735	2.6691673771	10.5177423237	0.7581060361	0.4417022346	0.0308294864	0.1196984493	0.0075335130	82.7809009811	3.4656364126
0.009000000000000001	0.008	0.7864	0.1966	69.8144723461	4.8259270270	11.9869413162	3.1594536983	0.4352002390	0.0255009413	0.1248973479	0.0186810283	82.3615112492	8.0295626949
0.009000000000000001	0.0085	0.7859999999999999	0.1965	70.0910286786	5.1296781981	12.1498263296	2.6628101723	0.4171030179	0.0843518212	0.1080628193	0.0285572120	82.7660208454	7.9053974036
0.009000000000000001	0.009000000000000001	0.7856	0.1964	71.9466129798	1.9506904997	11.4906271060	1.6047060387	0.4016065950	0.0200217362	0.1219265487	0.0075090667	83.9607732295	3.5829273413
0.009000000000000001	0.0095	0.7852	0.1963	71.4867927893	2.5335150503	11.4594798151	1.5029895858	0.4228464473	0.0247645527	0.1225454652	0.0081358686	83.4916645169	4.0694050574
0.009000000000000001	0.01	0.7848	0.1962	71.3935003147	4.3148559350	12.7698786847	2.0723713152	0.3779826777	0.0404809788	0.1151184673	0.0204598478	84.6564801444	6.4481680768
0.0095	0.0	0.7924	0.1981	72.3403132610	0.3927322145	0.0000000000	0.0000000000	0.6853103365	0.0459372112	0.1955776111	0.0193038456	73.2212012086	.4579732713
0.0	0.002	0.7984	0.1996	0.0000000000	0.0000000000	17.9369249095	0.6438644840	1.2662636436	0.1036814053	0.2865583353	0.0225272000	19.4897468884	.7700730893
0.0005	0.0095	0.792	0.198	61.2578314938	8.6943774972	18.3326486882	6.0044026682	0.4086504236	0.0531301416	0.1239070815	0.0225462367	80.1230376871	14.7744565437
0.0095	0.0005	0.792	0.198	72.4465881836	0.4208862747	1.2857193222	0.2470510004	0.6712226793	0.0505476437	0.1765149832	0.0143588626	74.5800451683	.7328437814
0.0095	0.001	0.7916	0.1979	71.8711336314	0.6636454738	2.8769544218	0.6963507205	0.6224577123	0.0416409828	0.1673550191	0.0121181257	75.5379007846	1.4137553028
0.0095	0.0015	0.7912	0.1978	72.0447361327	0.7204571455	3.7255904478	1.0253018944	0.5898393677	0.0763091666	0.1718112179	0.0132996499	76.5319771661	1.8353678564
0.0095	0.002	0.7908	0.1977	72.3566168003	1.3750799104	4.6923478942	0.7020078615	0.5762935436	0.0234893184	0.1553480392	0.0099026639	77.7806062773	2.1104797542
0.0095	0.0025	0.7904	0.1976	71.6649240515	1.0583544454	4.9039111875	0.8113052517	0.5705501141	0.0332104273	0.1668598860	0.0137304639	77.3062452391	1.9166005883
0.0095	0.003	0.79	0.1975	72.1579551553	0.6281751074	5.5738332489	0.7075300330	0.5447588649	0.0338797717	0.1598042380	0.0208515161	78.4363515071	1.3904364282
0.0095	0.0035	0.7896	0.1974	71.8548300921	1.9783022888	6.7356442223	0.8697918542	0.5073723902	0.0440112478	0.1480448246	0.0176346676	79.2458915292	2.9097400584
0.0095	0.004	0.7892	0.1973	71.8572454313	1.4327099827	7.3194431732	1.3209985990	0.5339222055	0.0499925997	0.1391324272	0.0158016544	79.8497432372	2.8195028358
0.0095	0.0045	0.7888	0.1972	71.9469148972	1.5907477087	8.1442506706	0.7263470809	0.4825564403	0.0290988014	0.1284870635	0.0085616533	80.7022090716	2.3547552443
0.0095	0.005	0.7884	0.1971	71.2337860135	1.9606494155	8.1127629721	0.9210405556	0.4856990715	0.0701311889	0.1350475783	0.0131560160	79.9672956354	2.9649771760
0.0005	0.01	0.7916	0.1979	62.8039504665	9.1509624214	17.3144897015	5.8318209631	0.4064830917	0.0419388517	0.1149946840	0.0173367336	80.6399179437	15.0420589698
0.0095	0.0055	0.7879999999999999	0.19699999999999998	71.6163153512	2.4570088689	8.9797810059	1.4861670527	0.4633755533	0.0368790480	0.1270016639	0.0127057390	81.1864735743	3.9927607086
0.0095	0.006	0.7876	0.1969	71.2413339483	1.3375909636	9.5882595042	1.6024919687	0.4704193818	0.0698856152	0.1247735646	0.0223167246	81.4247863989	3.0322852721
0.0095	0.0065	0.7872	0.1968	71.3159075445	2.3870598055	9.8532667831	0.6445780359	0.4480958636	0.0213347376	0.1333146121	0.0181856160	81.7505848033	3.0711581950
0.0095	0.006999999999999999	0.7868	0.1967	70.1598658444	4.6147721128	11.1063069803	2.6122906556	0.4663014513	0.0181020872	0.1242784314	0.0054464651	81.8567527074	7.2506113207
0.0095	0.0075	0.7864	0.1966	69.2393197113	6.2350275497	12.4102381065	3.5082203751	0.4187285168	0.0618977232	0.1163563003	0.0171519169	82.1846426349	9.8222975649
0.0095	0.008	0.7859999999999999	0.1965	71.6948138735	2.2658589621	10.6845420240	1.4593534164	0.4219795146	0.0313881738	0.1175941333	0.0261179826	82.9189295454	3.7827185349
0.0095	0.0085	0.7856	0.1964	70.8264994495	2.6716215523	12.1331463596	1.4016209732	0.4062663586	0.0406303919	0.1232881650	0.0158983251	83.4892003327	4.1297712425
0.0095	0.009000000000000001	0.7852	0.1963	70.5894942955	3.5429269156	12.6786494609	2.7164148077	0.4055077924	0.0535054499	0.1140044176	0.0093421544	83.7876559664	6.3221893276
0.0095	0.0095	0.7848	0.1962	69.0361293054	5.6528961691	14.1304876682	4.0953277116	0.3959715322	0.0551942454	0.1069487696	0.0136364032	83.6695372754	9.8170545293
0.0095	0.01	0.7844	0.1961	71.2808851269	2.9881326817	12.4963612170	1.6466059023	0.3975970311	0.0304230405	0.1153660339	0.0169831407	84.2902094089	4.6821447652
0.001	0.0	0.7992	0.1998	71.2066134480	3.3215351735	0.0000000000	0.0000000000	0.7338585703	0.1217350007	0.1937208617	0.0201580636	72.1341928800	3.4634282378
0.01	0.0	0.792	0.198	72.3635609003	0.3150895321	0.0000000000	0.0000000000	0.6878027681	0.0374365411	0.1933495118	0.0302963257	73.2447131802	.3828223989
0.01	0.0005	0.7916	0.1979	73.7255102629	0.7077999823	1.2947401223	0.2361201837	0.6633119180	0.0461870575	0.1762674166	0.0208515161	75.8598297198	1.0109587396
0.01	0.001	0.7912	0.1978	72.3303499870	0.2353329400	2.5259942362	0.3027798400	0.6112959532	0.0536142010	0.1739155339	0.0125015003	75.6415557103	.6042284813
0.01	0.0015	0.7908	0.1977	72.7575630990	1.7121745773	3.4776035465	0.3540444738	0.5992672613	0.0817316911	0.1601755878	0.0217012987	76.9946094946	2.1696520409
0.01	0.002	0.7904	0.1976	71.7228921911	0.9843314581	4.7711522424	0.5140318594	0.5383652359	0.0447153709	0.1542339895	0.0216588939	77.1866436589	1.5647375823
0.01	0.0025	0.79	0.1975	72.2581917300	0.5853816230	4.9828857394	0.4868630140	0.5520194266	0.0605085522	0.1551004726	0.0192019776	77.9481973686	1.1519551668
0.01	0.003	0.7896	0.1974	72.8994642740	1.3802043934	5.7624190325	0.7715946719	0.5201596482	0.0571247176	0.1547291227	0.0210067223	79.3367720774	2.2299305052
0.01	0.0035	0.7892	0.1973	71.8285632789	1.6720168903	6.6612651723	0.9810092063	0.5338138390	0.0291858417	0.1505204906	0.0157628201	79.1741627808	2.6979747584
0.01	0.004	0.7888	0.1972	72.1893545642	0.7631253434	6.7441544111	0.4221910062	0.5198345484	0.0785387960	0.1378945942	0.0254090661	79.5912381179	1.2892642117
0.01	0.0045	0.7884	0.1971	72.1313864247	0.8322442631	7.9011996788	1.7156353508	0.4955604315	0.0780287634	0.1404940434	0.0255845435	80.6686405784	2.6514929208
0.001	0.0005	0.7988	0.1997	71.7564050218	1.1103656502	1.4743051057	0.4139565777	0.6646123172	0.0508404503	0.1897597961	0.0278179382	74.0850822408	1.6029806164
0.01	0.005	0.7879999999999999	0.19699999999999998	70.4240435638	4.1203596651	9.4936262049	2.3758941551	0.4756209783	0.0564064514	0.1482923912	0.0145538841	80.5415831382	6.5672141557
0.01	0.0055	0.7876	0.1969	71.4396936759	1.4066162555	9.1411341853	0.8325645000	0.4900337352	0.0677879600	0.1336859620	0.0140699744	81.2045475584	2.3210386899
0.01	0.006	0.7872	0.1968	70.9620603592	2.8098351281	10.3426026384	2.7361482554	0.4525388939	0.0472528054	0.1244022147	0.0108478247	81.8816041062	5.6040840136
0.01	0.0065	0.7868	0.1967	71.0601835121	5.4228359948	10.7029240318	2.6467904472	0.4341165730	0.0235771442	0.1304675963	0.0238153404	82.3276917132	8.1170189266
0.01	0.006999999999999999	0.7864	0.1966	71.3222478098	2.3451744452	10.6539053443	2.3028622439	0.4452783322	0.0506590354	0.1265065307	0.0203336439	82.5479380170	4.7190293684
0.01	0.0075	0.7859999999999999	0.1965	70.9708159636	4.7263482274	11.2390659254	2.2196161046	0.4522137941	0.0250005277	0.1224216819	0.0169253010	82.7845173650	6.9878901607
0.01	0.008	0.7856	0.1964	70.4587640641	3.9369275178	11.1796648077	2.4768948898	0.4317325080	0.0463342910	0.1224216819	0.0231630272	82.1925830617	6.4833197258
0.01	0.0085	0.7852	0.1963	71.6875678560	2.5186320307	11.3558257156	1.5324093139	0.4012814953	0.0245167293	0.1132617178	0.0174530061	83.5579367847	4.0930110800
0.01	0.009000000000000001	0.7848	0.1962	71.0456914772	4.0152893062	12.0747664645	2.2978882917	0.4056161590	0.0414329009	0.1136330677	0.0144482207	83.6397071684	6.3690587195
0.01	0.0095	0.7844	0.1961	71.3062461879	1.4364169856	12.6490340039	1.9181908442	0.3852432394	0.0394966130	0.1078152527	0.0146755006	84.4483386839	3.4087799434
0.001	0.001	0.7984	0.1996	70.9203957589	3.2452218525	2.8732099388	0.4663737507	0.6648290503	0.0661551204	0.1708209515	0.0318197723	74.6292556995	3.8095704959
0.01	0.01	0.784	0.196	69.9660348777	7.1054326019	13.9310088430	4.8609894900	0.3899030030	0.0374929621	0.1102909187	0.0288327414	84.3972376424	12.0327477954
0.001	0.0015	0.7979999999999999	0.1995	70.1230319224	5.1165160999	4.5970337798	2.3333733165	0.6336194714	0.0725120709	0.1747820170	0.0332937956	75.5284671906	7.5556952829
0.001	0.002	0.7976	0.1994	69.6577772188	1.0586269198	5.5763863056	1.1138864359	0.6148720508	0.0366426537	0.1688404187	0.0082999448	76.0178759939	2.2174559542
0.001	0.0025	0.7972	0.1993	70.1284664354	7.3673393667	6.3611959156	3.1429745358	0.5884306020	0.0477256123	0.1536150730	0.0127778903	77.2317080260	10.5708174051
0.001	0.003	0.7968	0.1992	68.7647055685	6.4566354307	7.4790943149	2.5562536942	0.5630728192	0.0841036475	0.1527485900	0.0286942394	76.9596212926	9.1256870118
0.001	0.0035	0.7964	0.1991	69.9621099516	4.5608650790	7.9997476650	1.8424910216	0.5353309713	0.0337157713	0.1461880752	0.0256013069	78.6433766631	6.4626731788
0.0	0.0025	0.7979999999999999	0.1995	0.0000000000	0.0000000000	19.5710513607	3.6029773766	1.2380883293	0.1023109204	0.2839588860	0.0412657204	21.0930985760	3.7465540174
0.001	0.004	0.7959999999999999	0.19899999999999998	68.5041508578	7.9664192830	8.9779087643	3.3948694418	0.5262281774	0.0281035342	0.1459405086	0.0092100098	78.1542283081	11.3986022688
0.001	0.0045	0.7956	0.1989	67.4006427842	8.4132748805	10.0507031630	4.2090880174	0.5137660192	0.0824025162	0.1531199399	0.0207513387	78.1182319063	12.7255167528
0.001	0.005	0.7952	0.1988	69.8350027289	4.1137385502	9.2936367684	2.3441865432	0.4941516658	0.0584175348	0.1362854113	0.0199348765	79.7590765744	6.5362775047
0.001	0.0055	0.7948	0.1987	69.8120570069	2.4570151017	9.5506444698	1.6709894185	0.4785468763	0.0635712095	0.1440837591	0.0170335893	79.9853321121	4.2086093190
0.001	0.006	0.7944	0.1986	67.8444613528	4.8858255897	11.2748087183	3.3733008494	0.4708528482	0.0718724632	0.1407416100	0.0165444146	79.7308645293	8.3475433169
0.001	0.0065	0.794	0.1985	65.2026841587	13.9658722927	13.1564114595	8.3810331283	0.4721532473	0.0815204940	0.1334383954	0.0222754915	78.9646872609	22.4507014065
0.001	0.006999999999999999	0.7936	0.1984	63.0940930817	12.3620559018	15.1680498853	6.8701534612	0.4820146073	0.0785118773	0.1244022147	0.0178351072	78.8685597890	19.3285563475
0.001	0.0075	0.7932	0.1983	66.8499454582	2.1262784899	13.3305299221	1.7614787986	0.4493962627	0.0476004502	0.1208124990	0.0131560160	80.7506841420	3.9485137547
0.001	0.008	0.7928	0.1982	68.0796550024	4.2755986259	12.6561825625	2.5297378432	0.4500464623	0.0480571327	0.1244022147	0.0197898487	81.3102862419	6.8731834505
0.001	0.0085	0.7924	0.1981	67.5449592983	6.2324856632	13.3819314624	3.9259285121	0.4311906750	0.0408091958	0.1193270994	0.0092100098	81.4774085351	10.2084333809
0.0	0.003	0.7976	0.1994	0.0000000000	0.0000000000	20.8315805241	1.5458778337	1.1014380550	0.0773084573	0.2622968089	0.0362023297	22.1953153880	1.6593886207
0.001	0.009000000000000001	0.792	0.198	66.5114960600	6.4030005907	14.9752090074	4.2561917812	0.4317325080	0.0484310177	0.1174703500	0.0103977970	82.0359079254	10.7180211866
0.001	0.0095	0.7916	0.1979	59.9964206233	13.7813242193	18.3273723712	7.6584016394	0.4218711480	0.0589004087	0.1241546481	0.0129257268	78.8698187906	21.5115519942
0.001	0.01	0.7912	0.1978	63.5838030942	10.4477767878	17.4979693718	8.4057715184	0.4044241265	0.0173603147	0.1120238849	0.0140917377	81.5982204774	18.8850003586
0.0015	0.0	0.7988	0.1997	71.5091346764	1.3593741379	0.0000000000	0.0000000000	0.7336418371	0.1087711294	0.2051089251	0.0316226961	72.4478854386	1.4997679634
0.0015	0.0005	0.7984	0.1996	71.3587798144	2.8496815744	1.5813632807	0.6249806629	0.6738234776	0.0467591491	0.1856749473	0.0139166783	73.7996415200	3.5353380647
0.0015	0.001	0.7979999999999999	0.1995	70.4883519686	3.6481394164	2.9239306640	1.0871001366	0.6794585404	0.0551670050	0.1836944145	0.0251667001	74.2754355875	4.8155732581
0.0015	0.0015	0.7976	0.1994	71.0955078472	1.8705813482	3.6969962135	1.1390534151	0.6221326125	0.0616582109	0.1705733849	0.0141914191	75.5852100581	3.0854843933
0.0015	0.002	0.7972	0.1993	70.5647370692	4.8801091451	4.8155754279	1.8125132981	0.6060943567	0.0315984797	0.1698306851	0.0209131507	76.1562375389	6.7451340736
0.0015	0.0025	0.7968	0.1992	70.6269320523	2.1749082945	5.6793595899	1.4725495586	0.5741262117	0.0516562079	0.1657458363	0.0302335480	77.0461636902	3.7293476090
0.0015	0.003	0.7964	0.1991	69.6650232363	7.2457066160	7.0694138266	3.9725403749	0.5623142530	0.0844742445	0.1589377549	0.0227087537	77.4556890708	11.3254299891
0.0	0.0035	0.7972	0.1993	0.0000000000	0.0000000000	22.1430006164	1.7617035028	1.0421615285	0.1121049135	0.2547460277	0.0081959127	23.4399081726	1.8820043290
0.0015	0.0035	0.7959999999999999	0.19899999999999998	69.1916167631	5.3337391564	8.0548936883	3.3758838347	0.5588465220	0.0321803170	0.1466832083	0.0285400373	77.9520401817	8.7703433454
0.0015	0.004	0.7956	0.1989	69.3193278206	6.0630162455	8.4448305386	2.8214304477	0.5391238020	0.0865305721	0.1539864229	0.0287475884	78.4572685841	8.9997248537
0.0015	0.0045	0.7952	0.1988	71.6785103342	1.1553324222	8.1406763913	2.1273149993	0.5073723902	0.0483980298	0.1404940434	0.0110160181	80.4670531591	3.3420614694
0.0015	0.005	0.7948	0.1987	67.9688513190	11.0080821323	10.0760635256	4.5287319663	0.4988114293	0.0551482694	0.1423507929	0.0147088730	78.6860770668	15.6066712410
0.0015	0.0055	0.7944	0.1986	70.0837826612	3.8994888511	9.3001045119	2.0515590747	0.4938265660	0.0516471137	0.1439599758	0.0137304639	80.0216737149	6.0164255034
0.0015	0.006	0.794	0.1985	67.9024294924	5.6165732252	11.6793830933	2.4257359481	0.4696608157	0.0147219118	0.1246497813	0.0222203950	80.1761231827	8.0792514801
0.0015	0.0065	0.7936	0.1984	69.3365371120	7.1251735766	11.1085196294	4.2690146363	0.4748624122	0.1078835020	0.1318292126	0.0169361610	81.0517483662	11.5190078759
0.0015	0.006999999999999999	0.7932	0.1983	68.6445424459	6.6145264297	11.8689900996	4.0702750863	0.4829899067	0.0433553058	0.1302200297	0.0313208437	81.1267424819	10.7594776655
0.0015	0.0075	0.7928	0.1982	67.6485169643	4.2172150085	12.5181473003	2.0669925504	0.4476623972	0.0546597488	0.1268778806	0.0095882130	80.7412045424	6.3484555207
0.0015	0.008	0.7924	0.1981	66.2005211446	9.1105832696	13.5587731854	5.1115243158	0.4411604016	0.0542716518	0.1216789821	0.0077737488	80.3221337137	14.2841529860
0.0	0.004	0.7968	0.1992	0.0000000000	0.0000000000	23.2544312721	1.1335538754	1.0168037456	0.1015033501	0.2484330795	0.0174635379	24.5196680972	1.2525207634
0.0015	0.0085	0.792	0.198	66.2331282231	3.5937774096	14.8029627863	2.4224666621	0.4120097880	0.0442825734	0.1224216819	0.0126331757	81.5705224793	6.0731598208
0.0015	0.009000000000000001	0.7916	0.1979	64.1492943724	9.0855018791	15.9911553449	6.1682782574	0.4119014214	0.0493200166	0.1177179166	0.0241221859	80.6700690553	15.3272223390
0.0015	0.0095	0.7912	0.1978	67.3106714009	5.1163881818	14.1138076982	2.9865449684	0.4301070091	0.0802773404	0.1252686978	0.0223441711	81.9798548060	8.2055546617
0.0015	0.01	0.7908	0.1977	64.4237372832	9.4923275280	16.5640612542	5.8890800976	0.4090838900	0.0506015136	0.1180892665	0.0177040410	81.5149716939	15.4497131802
0.002	0.0	0.7984	0.1996	71.9641241886	0.8778262627	0.0000000000	0.0000000000	0.7116434187	0.0504415937	0.2001575932	0.0193450762	72.8759252005	.9476129326
0.002	0.0005	0.7979999999999999	0.1995	71.8255441049	1.3332387684	1.5808526694	0.7970398395	0.6853103365	0.0464305013	0.1898835794	0.0244878281	74.2815906902	2.2011969373
0.002	0.001	0.7976	0.1994	72.3783548526	0.1298230750	2.6379883207	0.5584275646	0.6116210530	0.0201852962	0.1749058003	0.0102254295	75.8028700266	.7186613653
0.002	0.0015	0.7972	0.1993	71.8279594441	1.0105863859	3.7455042896	0.4274296349	0.5982919620	0.0336697639	0.1683452855	0.0291351281	76.3401009812	1.5008209128
0.002	0.002	0.7968	0.1992	70.7229417835	1.0860089095	5.3641421972	1.0340225523	0.5824704394	0.0394132741	0.1625274705	0.0085257853	76.8320818906	2.1679705212
0.002	0.0025	0.7964	0.1991	71.3165113793	1.8732261221	5.9721100842	1.0655906944	0.5693580816	0.0193293927	0.1518821069	0.0200452519	78.0098616520	2.9781914611
0.0	0.0045	0.7964	0.1991	0.0000000000	0.0000000000	24.6543573279	1.3336847267	0.9853774335	0.0811248270	0.2528892782	0.0257111945	25.8926240396	1.4405207482
0.002	0.003	0.7959999999999999	0.19899999999999998	70.8729947281	2.2600662501	6.6418619419	1.0133239278	0.5384736025	0.0511159604	0.1529961566	0.0146963672	78.2063264291	3.3392025055
0.002	0.0035	0.7956	0.1989	68.9096259174	6.4916528116	7.9372828793	2.9108323976	0.5503939277	0.0604503010	0.1531199399	0.0107513473	77.5504226643	9.4736868575
0.002	0.004	0.7952	0.1988	69.8150761809	4.1502581847	8.7580054860	2.6385374257	0.5011954943	0.0284160269	0.1359140614	0.0193292287	79.2101912226	6.8365408660
0.002	0.0045	0.7948	0.1987	69.5053089350	5.1870366335	8.6087367747	2.3898465801	0.5340305721	0.0733461738	0.1440837591	0.0168527221	78.7921600409	7.6670821095
0.002	0.005	0.7944	0.1986	70.5152226167	3.6140491152	8.8958705444	1.7876755936	0.4810393080	0.0469085926	0.1344286618	0.0173720499	80.0265611309	5.4660053513
0.002	0.0055	0.794	0.1985	70.3857000548	1.4425907525	9.6110668102	1.1193983374	0.4700942820	0.0445785973	0.1351713616	0.0254717035	80.6020325086	2.6320393907
0.002	0.006	0.7936	0.1984	69.3178182336	6.5879926641	10.5660801960	3.5492232881	0.4716114144	0.0944583800	0.1344286618	0.0188118036	80.4899385058	10.2504861358
0.002	0.0065	0.7932	0.1983	68.4842243099	9.0837750093	12.0039616937	4.6131426273	0.4242552131	0.0728591087	0.1235357316	0.0200758041	81.0359769483	13.7898525494
0.002	0.006999999999999999	0.7928	0.1982	68.4736572011	2.7872292987	11.9047328925	2.5563907712	0.4436528333	0.0523149200	0.1276205804	0.0232554526	80.9496635073	5.4191904425
0.002	0.0075	0.7924	0.1981	68.2330290384	5.9805028273	12.4453000843	2.4212665339	0.4524305273	0.0645341033	0.1245259980	0.0094075307	81.2552856480	8.4757109952
