# Supplementary material for: Multipressure Sampling for Improving the Performance of MOF-based Electronic Noses
Source: ACS Sens. 2024 Jul 12;9(7):3531–9. doi: 10.1021/acssensors.4c00199 (PMC11287752; doi:10.1021/acssensors.4c00199)
Supplement: Supplementary file 2 — se4c00199_si_002.zip [file se4c00199_si_002.zip › Multiplex_Adsorption_Data/Benzene_0.1bar/IRMOF-1_v2_EQeq.csv]

benzene_comp	CO2_comp	N2_comp	O2_comp	benzene_mass	benzene_error	CO2_mass	CO2_error	N2_mass	N2_error	O2_mass	O2_error	total_mass	total_error
0.0	0.0	0.8	0.2	0.0000000000	0.0000000000	0.0000000000	0.0000000000	0.5711986850	0.1262411058	0.1911665962	0.0523201293	.7623652812	.1785612351
0.0	0.0005	0.7996	0.1999	0.0000000000	0.0000000000	0.0057142774	0.0106904340	0.5530076441	0.1419134391	0.1901276473	0.0567536234	.7488495688	.2093574965
0.0	0.005	0.7959999999999999	0.19899999999999998	0.0000000000	0.0000000000	0.0428570801	0.0202030213	0.5948470382	0.0840339462	0.2025950340	0.0754937756	.8402991523	.1797307431
0.002	0.008	0.792	0.198	13.6004056860	2.1096940131	0.0599999122	0.0491560724	0.5793846534	0.1307479089	0.1579202316	0.0691037704	14.3977104832	2.3587017648
0.002	0.0085	0.7916	0.1979	12.9060678515	2.7866858509	0.0757141749	0.0213808681	0.5775655493	0.0663412074	0.1994781873	0.0312376532	13.7588257630	2.9056455796
0.002	0.009000000000000001	0.7912	0.1978	12.9415449671	2.4871498356	0.0771427442	0.0261861085	0.6194049434	0.1459143750	0.2015560851	0.0350173559	13.8396487398	2.6942676750
0.002	0.0095	0.7908	0.1977	12.2015936982	3.8169667307	0.0685713282	0.0145686059	0.6203144955	0.1148487302	0.2005171362	0.0694154714	13.0909966581	4.0157995382
0.002	0.01	0.7904	0.1976	12.4980810217	1.8273227370	0.0799998829	0.0277009872	0.6130380791	0.0607155798	0.1797381584	0.0519889860	13.3708571421	1.9677282900
0.0025	0.0	0.7979999999999999	0.1995	16.6514376305	6.4341555797	0.0000000000	0.0000000000	0.5466407797	0.1311017605	0.1776602606	0.0872717070	17.3757386708	6.6525290472
0.0025	0.0005	0.7976	0.1994	16.1218149757	4.9192119887	0.0057142774	0.0106904340	0.5812037575	0.0753117882	0.2057118807	0.0665576317	16.9144448913	5.0717718426
0.0025	0.001	0.7972	0.1993	17.1025038149	2.3245896284	0.0057142774	0.0106904340	0.6275909119	0.0390154362	0.2036339829	0.0489079053	17.9394429871	2.4232034039
0.0025	0.0015	0.7968	0.1992	17.2469463572	2.3543986963	0.0128571240	0.0106904340	0.6075807668	0.0842698866	0.1890886984	0.0519889860	18.0564729464	2.5013480029
0.0025	0.002	0.7964	0.1991	17.4344682541	2.1684971428	0.0099999854	0.0145686059	0.5848419657	0.0483347973	0.1714265672	0.0612891794	18.2007367724	2.2926897254
0.0	0.0055	0.7956	0.1989	0.0000000000	0.0000000000	0.0399999415	0.0356856506	0.6003043505	0.0511294471	0.2057118807	0.0625443781	.8460161727	.1493594758
0.0025	0.0025	0.7959999999999999	0.19899999999999998	18.5672018747	3.8529546263	0.0199999707	0.0261861085	0.6248622557	0.0409197347	0.1974002895	0.0602231993	19.4094643906	3.9802836688
0.0025	0.003	0.7956	0.1989	18.5063839621	2.8357517951	0.0199999707	0.0209955956	0.5939374861	0.0715257295	0.1776602606	0.0562953094	19.2979816795	2.9845684296
0.0025	0.0035	0.7952	0.1988	17.1126401337	1.7387997303	0.0157142627	0.0305058932	0.6148571832	0.1095094620	0.1703876183	0.0805838659	17.9135991979	1.9593989514
0.0025	0.004	0.7948	0.1987	19.0993586092	3.3550143237	0.0371428028	0.0166598382	0.5930279341	0.1631727245	0.2129845229	0.0598636546	19.9425138690	3.5947105410
0.0025	0.0045	0.7944	0.1986	16.9580612727	3.1294232336	0.0314285254	0.0294160431	0.6412341926	0.1017723305	0.2181792674	0.0728746926	17.8489032581	3.3334862998
0.0025	0.005	0.794	0.1985	18.6330879466	5.0933514040	0.0414285108	0.0277009872	0.5993947984	0.1008577981	0.2025950340	0.0561417066	19.4765062898	5.2780518959
0.0025	0.0055	0.7936	0.1984	17.0188791852	2.2376598051	0.0371428028	0.0106904340	0.6357768803	0.1036091173	0.1755823628	0.0437840232	17.8673812311	2.3957433796
0.0025	0.006	0.7932	0.1983	17.6118538323	3.0857141971	0.0571427735	0.0325763930	0.6166762873	0.0694125882	0.2161013696	0.0267718402	18.5017742627	3.2144750185
0.0025	0.0065	0.7928	0.1982	18.1769536027	1.7731750697	0.0571427735	0.0202030213	0.6385055364	0.0599476915	0.1953223917	0.0691037704	19.0679243043	1.9224295529
0.0025	0.006999999999999999	0.7924	0.1981	17.2292077993	2.2163797463	0.0528570655	0.0389661764	0.5784751014	0.0676745842	0.2036339829	0.0461835863	18.0641739491	2.3692040932
0.0	0.006	0.7952	0.1988	0.0000000000	0.0000000000	0.0542856348	0.0232115043	0.5993947984	0.0301115306	0.1859718517	0.0852697959	.8396522849	.1385928308
0.0025	0.0075	0.792	0.198	17.4826157682	1.5121811340	0.0442856495	0.0397953368	0.6294100160	0.0472967064	0.1942834429	0.0937590216	18.3505948766	1.6930321988
0.0025	0.008	0.7916	0.1979	16.4917906101	3.8169869191	0.0628570509	0.0567125834	0.5893897259	0.0553557889	0.1984392384	0.0368204426	17.3424766253	3.9658757340
0.0025	0.0085	0.7912	0.1978	16.9149819180	4.7434018865	0.0685713282	0.0294160431	0.5930279341	0.1080186400	0.1703876183	0.0664927291	17.7469687986	4.9473292987
0.0025	0.009000000000000001	0.7908	0.1977	19.3046190639	3.1168397267	0.0842855909	0.0397953368	0.6148571832	0.1334781186	0.1818160561	0.0553673011	20.1855778941	3.3454804832
0.0025	0.0095	0.7904	0.1976	15.7467711818	2.9858900850	0.0742856056	0.0379042278	0.5511885400	0.0992037371	0.2015560851	0.0705873836	16.5738014125	3.1935854335
0.0025	0.01	0.79	0.1975	15.6200671974	3.7682847085	0.0728570362	0.0354561585	0.6021234546	0.0547547310	0.1662318228	0.0537850506	16.4612795110	3.9122806486
0.003	0.0	0.7976	0.1994	22.8117853522	8.5929831404	0.0000000000	0.0000000000	0.6576061294	0.0291056655	0.1735044650	0.0528129515	23.6428959466	8.6749017574
0.003	0.0005	0.7972	0.1993	20.6755561752	3.9070019542	0.0042857080	0.0069985319	0.6012139025	0.1611114266	0.1807771073	0.0385392627	21.4618328930	4.1136511754
0.003	0.001	0.7968	0.1992	22.4418097178	6.1188742631	0.0099999854	0.0145686059	0.5884801739	0.0882968467	0.1838939539	0.0213932671	23.2241838310	6.2431329828
0.003	0.0015	0.7964	0.1991	19.9356049062	1.5879280157	0.0128571240	0.0139970638	0.5684700289	0.1374597675	0.1870108006	0.0450477505	20.7039428597	1.7844325975
0.0	0.0065	0.7948	0.1987	0.0000000000	0.0000000000	0.0557142042	0.0139970638	0.5711986850	0.0571210272	0.1901276473	0.0819651006	.8170405365	.1530831916
0.003	0.002	0.7959999999999999	0.19899999999999998	22.8067171928	4.3279529114	0.0157142627	0.0057142774	0.5839324136	0.0522814440	0.1984392384	0.1119753648	23.6048031075	4.4979239976
0.003	0.0025	0.7956	0.1989	21.4535186394	4.2210009504	0.0085714160	0.0166598382	0.6075807668	0.0405133718	0.2098676762	0.0715593727	22.2795384984	4.3497335331
0.003	0.003	0.7952	0.1988	21.9578004973	6.8345402323	0.0214285401	0.0202030213	0.5839324136	0.1539912175	0.2015560851	0.0401846307	22.7647175361	7.0489191018
0.003	0.0035	0.7948	0.1987	23.4833164696	5.9748547867	0.0299999561	0.0291372117	0.5993947984	0.1634563976	0.1797381584	0.0645821863	24.2924493825	6.2320305823
0.003	0.004	0.7944	0.1986	21.7804149192	3.3351030381	0.0257142481	0.0410076545	0.5721082370	0.1740455825	0.1953223917	0.0397525253	22.5735597960	3.5899088004
0.003	0.0045	0.794	0.1985	22.0616977645	3.4796669816	0.0471427881	0.0333196763	0.6048521107	0.0215239299	0.2067508296	0.0578088940	22.9204434929	3.5923194818
0.003	0.005	0.7936	0.1984	21.3268146550	3.5386642230	0.0314285254	0.0294160431	0.5666509248	0.0602230613	0.2223350629	0.0714990105	22.1472291681	3.6998023379
0.003	0.0055	0.7932	0.1983	22.9283530179	4.7473424799	0.0642856202	0.0312983860	0.6175858394	0.0863643496	0.2098676762	0.0298234437	23.8200921537	4.8948286592
0.003	0.006	0.7928	0.1982	21.7702786004	4.2233735674	0.0385713721	0.0368116568	0.5975756943	0.0806583452	0.2046729318	0.1014984476	22.6110985986	4.4423420170
0.003	0.0065	0.7924	0.1981	19.8595825156	3.6785411601	0.0628570509	0.0455352975	0.5657413727	0.1868105652	0.2192182163	0.0396437631	20.7073991555	3.9505307859
0.0	0.006999999999999999	0.7944	0.1986	0.0000000000	0.0000000000	0.0585713428	0.0245780362	0.5666509248	0.0865939407	0.1880497495	0.0655114742	.8132720171	.1766834511
0.003	0.006999999999999999	0.792	0.198	21.7601422817	4.2569702910	0.0571427735	0.0127775126	0.5702891329	0.0768773276	0.1714265672	0.0686021030	22.5590007553	4.4152272342
0.003	0.0075	0.7916	0.1979	23.2299085008	3.6200142132	0.0714284669	0.0511100504	0.6003043505	0.0905906532	0.2057118807	0.0392056970	24.1073531989	3.8009206138
0.003	0.008	0.7912	0.1978	19.7430148499	2.1640150326	0.0585713428	0.0472940604	0.5693795809	0.1484995184	0.1901276473	0.0481068117	20.5610934209	2.4079154231
0.003	0.0085	0.7908	0.1977	22.6901495272	3.6190845679	0.0757141749	0.0429522125	0.6084903189	0.0804118087	0.1932444940	0.0761769911	23.5675985150	3.8186255802
0.003	0.009000000000000001	0.7904	0.1976	21.9755390551	9.8195192269	0.0528570655	0.0193780573	0.6321386721	0.1024205685	0.1766213117	0.0679698120	22.8371561044	10.0092876647
0.003	0.0095	0.79	0.1975	21.5548818269	6.3743141308	0.0628570509	0.0387561146	0.5948470382	0.1026464846	0.2088287273	0.0201459665	22.4214146433	6.5358626965
0.003	0.01	0.7896	0.1974	21.2989397784	3.0923664223	0.0857141603	0.0255550252	0.6121285271	0.0649804760	0.1953223917	0.0408242140	22.1921048575	3.2237261375
0.0035	0.0	0.7972	0.1993	26.5596892109	4.3041893656	0.0000000000	0.0000000000	0.5948470382	0.0443354145	0.1942834429	0.0790147784	27.3488196920	4.4275395585
0.0035	0.0005	0.7968	0.1992	26.0478051139	5.1089811802	0.0028571387	0.0114285547	0.5812037575	0.1114563162	0.1870108006	0.1017957862	26.8188768107	5.3336618373
0.0035	0.001	0.7964	0.1991	26.2885426843	7.4196087699	0.0071428467	0.0156491930	0.6385055364	0.0679673379	0.1859718517	0.0514882778	27.1201629191	7.5547135786
0.0	0.0075	0.794	0.1985	0.0000000000	0.0000000000	0.0642856202	0.0361402632	0.5721082370	0.0742051781	0.1901276473	0.0589918072	.8265215045	.1693372485
0.0035	0.0015	0.7959999999999999	0.19899999999999998	26.0908844686	8.0814721471	0.0128571240	0.0166598382	0.6394150885	0.1185352570	0.1984392384	0.0638425429	26.9415959195	8.2805097852
0.0035	0.002	0.7956	0.1989	23.5846796571	3.7987739400	0.0171428321	0.0171428321	0.6339577762	0.0937500669	0.1859718517	0.0274093543	24.4217521171	3.9370761933
0.0035	0.0025	0.7952	0.1988	25.4472282278	5.2181026626	0.0271428174	0.0166598382	0.5520980920	0.0659911194	0.1818160561	0.0415579557	26.2082851933	5.3423115759
0.0035	0.003	0.7948	0.1987	25.8222720217	3.3804281108	0.0242856787	0.0213808681	0.5957565902	0.0668381522	0.1911665962	0.0607229854	26.6334808868	3.5293701165
0.0035	0.0035	0.7944	0.1986	26.4836668203	4.0988345329	0.0257142481	0.0294160431	0.6448724007	0.0971817097	0.1620760272	0.0514882778	27.3163294963	4.2769205635
0.0035	0.004	0.794	0.1985	25.2875812075	6.7847001130	0.0357142334	0.0372525306	0.6275909119	0.0441858849	0.1901276473	0.0338894873	26.1410140001	6.9000280158
0.0035	0.0045	0.7936	0.1984	26.0579414327	5.0431776673	0.0228571094	0.0106904340	0.6148571832	0.1234312731	0.1828550050	0.0770224886	26.8785107303	5.2543218630
0.0035	0.005	0.7932	0.1983	22.5102298693	1.9102053379	0.0342856641	0.0318157498	0.6175858394	0.0931835960	0.1599981294	0.0317857241	23.3220995022	2.0669904078
0.0035	0.0055	0.7928	0.1982	25.1507409043	5.7426293855	0.0371428028	0.0209955956	0.6194049434	0.0926493841	0.1755823628	0.0566774951	25.9828710133	5.9129518603
0.0035	0.006	0.7924	0.1981	23.5720092586	5.2044000524	0.0485713575	0.0245780362	0.6776162744	0.0920401957	0.1631149761	0.0645821863	24.4613118666	5.3856004706
0.0	0.008	0.7936	0.1984	0.0000000000	0.0000000000	0.0799998829	0.0305058932	0.5484598838	0.0860188140	0.1932444940	0.0735822305	.8217042607	.1901069377
0.0035	0.0065	0.792	0.198	25.5663299732	4.5547895420	0.0599999122	0.0429522125	0.6148571832	0.0404316091	0.1922055451	0.0565249309	26.4333926137	4.6946982945
0.0035	0.006999999999999999	0.7916	0.1979	23.9267804150	6.9715217316	0.0642856202	0.0361402632	0.6194049434	0.0912095236	0.1776602606	0.0684130293	24.7881312392	7.1672845477
0.0035	0.0075	0.7912	0.1978	26.0756799905	5.9976050725	0.0671427589	0.0294160431	0.6084903189	0.0822428206	0.1953223917	0.0448556483	26.9466354600	6.1541195845
0.0035	0.008	0.7908	0.1977	27.1171867423	8.1614898016	0.0614284815	0.0333196763	0.6166762873	0.0973858017	0.1620760272	0.0519058700	27.9573675383	8.3441011496
0.0035	0.0085	0.7904	0.1976	25.9895212811	5.7962861709	0.0628570509	0.0330737713	0.6639729937	0.0738923575	0.1890886984	0.0691037704	26.9054400241	5.9723560701
0.0035	0.009000000000000001	0.79	0.1975	27.8723424893	5.0465075631	0.0728570362	0.0291372117	0.6239527037	0.0947681652	0.1984392384	0.0741666895	28.7675914676	5.2445796295
0.0035	0.0095	0.7896	0.1974	24.8719921386	3.2537425308	0.0828570216	0.0379042278	0.5539171961	0.0739818698	0.1974002895	0.0896149882	25.7061666458	3.4552436166
0.0035	0.01	0.7892	0.1973	27.0360961923	7.8295008659	0.0957141456	0.0429522125	0.5939374861	0.0579834971	0.1890886984	0.0386511330	27.9148365224	7.9690877085
0.004	0.0	0.7968	0.1992	34.4330748018	4.6794126418	0.0000000000	0.0000000000	0.6248622557	0.1189532738	0.2223350629	0.0249347734	35.2802721204	4.8233006890
0.004	0.0005	0.7964	0.1991	28.9239855599	6.9410362388	0.0057142774	0.0106904340	0.5739273411	0.0332453404	0.1838939539	0.0552111166	29.6875211323	7.0401831298
0.0	0.0085	0.7932	0.1983	0.0000000000	0.0000000000	0.0799998829	0.0277009872	0.5493694359	0.1136612572	0.1807771073	0.0813835930	.8101464261	.2227458374
0.004	0.001	0.7959999999999999	0.19899999999999998	29.4561422944	7.7726366889	0.0114285547	0.0193780573	0.6676112019	0.1208575303	0.2057118807	0.0575093640	30.3408939317	7.9703816405
0.004	0.0015	0.7956	0.1989	35.2769233380	6.8732425955	0.0185714014	0.0345229380	0.6175858394	0.0824437562	0.1807771073	0.0317857241	36.0938576861	7.0219950138
0.004	0.002	0.7952	0.1988	32.2664366685	9.7448013813	0.0242856787	0.0320713021	0.6303195680	0.0715257295	0.1714265672	0.0464632070	33.0924684824	9.8948616199
0.004	0.0025	0.7948	0.1987	32.7453777295	1.7556326468	0.0085714160	0.0106904340	0.5711986850	0.0529106056	0.1786992095	0.0251073345	33.5038470400	1.8443410209
0.004	0.003	0.7944	0.1986	34.1087126017	15.4347463392	0.0299999561	0.0354561585	0.6275909119	0.1108012107	0.1786992095	0.0532201507	34.9450026792	15.6342238591
0.004	0.0035	0.794	0.1985	28.7187251052	4.2192723590	0.0314285254	0.0345229380	0.5893897259	0.1107414634	0.2025950340	0.0388739080	29.5421383905	4.4034106684
0.004	0.004	0.7936	0.1984	29.8286520086	10.5306961422	0.0357142334	0.0299659232	0.6057616627	0.0633821394	0.1911665962	0.0362293858	30.6612945009	10.6602735906
0.004	0.0045	0.7932	0.1983	33.3788976516	18.1525918476	0.0328570948	0.0279941275	0.5593745084	0.0616888211	0.2077897785	0.0430882055	34.1789190333	18.2853630017
0.004	0.005	0.7928	0.1982	30.3430701852	7.0982534912	0.0442856495	0.0277009872	0.5921183821	0.1246318649	0.2057118807	0.0824901867	31.1851860975	7.3330765300
0.004	0.0055	0.7924	0.1981	33.0038538577	15.3473322390	0.0428570801	0.0285713868	0.5902992780	0.0742051781	0.1755823628	0.0674597124	33.8125925786	15.5175685163
0.0	0.009000000000000001	0.7928	0.1982	0.0000000000	0.0000000000	0.0814284522	0.0307723253	0.5466407797	0.1095094620	0.1766213117	0.0660366246	.8046905436	.2063184119
0.004	0.006	0.792	0.198	32.2461640310	3.7812341202	0.0471427881	0.0232115043	0.6294100160	0.0871652726	0.1786992095	0.0476559413	33.1014160446	3.9392668384
0.004	0.0065	0.7916	0.1979	27.7152295487	6.8816124202	0.0514284962	0.0397953368	0.5984852464	0.1087818163	0.1922055451	0.0347698803	28.5573488364	7.0649594536
0.004	0.006999999999999999	0.7912	0.1978	31.3972473355	7.6984323282	0.0514284962	0.0537567434	0.6203144955	0.1114860023	0.2223350629	0.0803155206	32.2913253901	7.9439905945
0.004	0.0075	0.7908	0.1977	34.0935081236	10.2082015168	0.0542856348	0.0264960141	0.5557363002	0.1105620281	0.1890886984	0.0433877795	34.8926187570	10.3886473385
0.004	0.008	0.7904	0.1976	29.3091656725	5.3883234681	0.0428570801	0.0156491930	0.6221335996	0.0913907468	0.2192182163	0.0303970240	30.1933745685	5.5257604319
0.004	0.0085	0.79	0.1975	31.3947132558	10.2541452385	0.0728570362	0.0209955956	0.5675604768	0.1321075424	0.2057118807	0.0494347561	32.2408426495	10.4566831326
0.004	0.009000000000000001	0.7896	0.1974	30.1479460493	9.2300992406	0.0671427589	0.0193780573	0.6221335996	0.1509308374	0.1745434139	0.0423809654	31.0117658217	9.4427891007
0.004	0.0095	0.7892	0.1973	31.6886664996	3.4466464899	0.0585713428	0.0330737713	0.6012139025	0.1311017605	0.1911665962	0.0471092011	32.5396183411	3.6579312228
0.004	0.01	0.7888	0.1972	35.8648298256	17.2022661914	0.0614284815	0.0320713021	0.5921183821	0.0669370985	0.2088287273	0.0442743411	36.7272054165	17.3455489331
0.0045	0.0	0.7964	0.1991	36.1815897866	13.0946625319	0.0000000000	0.0000000000	0.5621031645	0.0712940290	0.2015560851	0.0674597124	36.9452490362	13.2334162733
0.0	0.0095	0.7924	0.1981	0.0000000000	0.0000000000	0.0799998829	0.0189521139	0.5493694359	0.0857876838	0.1797381584	0.0652473139	.8091074772	.1699871116
0.0045	0.0005	0.7959999999999999	0.19899999999999998	37.7273783963	10.0736549226	0.0028571387	0.0069985319	0.5575554043	0.0576974396	0.1838939539	0.0369375190	38.4716848932	10.1752884131
0.0045	0.001	0.7956	0.1989	33.5056016360	4.2681184548	0.0085714160	0.0139970638	0.6139476312	0.1363721566	0.1890886984	0.0351404401	34.3172093816	4.4536281153
0.0045	0.0015	0.7952	0.1988	40.4287073438	11.2683135508	0.0157142627	0.0189521139	0.6248622557	0.0802470302	0.2119455740	0.0493473382	41.2812294362	11.4168600331
0.0045	0.002	0.7948	0.1987	39.9218914062	14.9296947354	0.0185714014	0.0232115043	0.6139476312	0.0414819556	0.1838939539	0.0242322440	40.7383043927	15.0186204393
0.0045	0.0025	0.7944	0.1986	29.6005848366	5.5615608044	0.0228571094	0.0305058932	0.5430025716	0.0657399152	0.1766213117	0.0377468878	30.3430658293	5.6955535006
0.0045	0.003	0.794	0.1985	35.6164900162	5.5835615357	0.0242856787	0.0232115043	0.5693795809	0.0961547519	0.2109066251	0.0801001971	36.4210619009	5.7830279890
0.0045	0.0035	0.7936	0.1984	35.0513902457	17.6105346029	0.0285713868	0.0393829388	0.6566965773	0.1192311375	0.1880497495	0.0442743411	35.9247079593	17.8134230203
0.0045	0.004	0.7932	0.1983	35.0767310426	15.5064359364	0.0328570948	0.0294160431	0.6157667353	0.0729004688	0.1828550050	0.0368204426	35.9082098777	15.6455728909
0.0045	0.0045	0.7928	0.1982	36.4121910382	19.9434576538	0.0428570801	0.0325763930	0.5893897259	0.0657399152	0.1818160561	0.0388739080	37.2262539003	20.0806478700
0.0045	0.005	0.7924	0.1981	38.2316602543	9.8962557239	0.0499999268	0.0202030213	0.6230431516	0.1146179942	0.1766213117	0.0450477505	39.0813246444	10.0761244899
0.0	0.001	0.7992	0.1998	0.0000000000	0.0000000000	0.0099999854	0.0145686059	0.5630127166	0.1093582684	0.1963613406	0.0614299124	.7693740426	.1853567867
0.0	0.01	0.792	0.198	0.0000000000	0.0000000000	0.0799998829	0.0189521139	0.5493694359	0.0963266719	0.1838939539	0.0507279497	.8132632727	.1660067355
0.0045	0.0055	0.792	0.198	40.5021956548	15.0098620406	0.0399999415	0.0307723253	0.5802942055	0.1021941529	0.1579202316	0.0283387475	41.2804100334	15.1711672663
0.0045	0.006	0.7916	0.1979	42.3191307912	16.5270571339	0.0457142188	0.0410076545	0.6021234546	0.1154235523	0.1953223917	0.0242322440	43.1622908563	16.7077205847
0.0045	0.0065	0.7912	0.1978	38.4698637450	11.4757543867	0.0485713575	0.0354561585	0.6048521107	0.1116935838	0.1922055451	0.0591380077	39.3154927583	11.6820421367
0.0045	0.006999999999999999	0.7908	0.1977	33.6703168157	5.3131040291	0.0614284815	0.0399999415	0.6539679212	0.0904810014	0.1610370783	0.0537850506	34.5467502967	5.4973700226
0.0045	0.0075	0.7904	0.1976	33.7995548798	13.9152552665	0.0514284962	0.0291372117	0.5884801739	0.0755749636	0.1589591805	0.0678426467	34.5984227304	14.0878100885
0.0045	0.008	0.79	0.1975	37.8236734245	8.3713720423	0.0857141603	0.0519025015	0.6030330066	0.0814747460	0.1870108006	0.0561417066	38.6994313920	8.5608909964
0.0045	0.0085	0.7896	0.1974	32.9227633077	4.7324940602	0.0657141895	0.0277009872	0.6039425587	0.1417734620	0.2005171362	0.0402919329	33.7929371921	4.9422604423
0.0045	0.009000000000000001	0.7892	0.1973	32.1143918872	5.3871601899	0.0728570362	0.0552544323	0.5875706218	0.0435826363	0.2109066251	0.0607940480	32.9857261703	5.5467913065
0.0045	0.0095	0.7888	0.1972	35.9585907741	9.3842961981	0.0714284669	0.0361402632	0.6057616627	0.1102623202	0.1776602606	0.0190442478	36.8134411643	9.5497430293
0.0045	0.01	0.7884	0.1971	36.3589753648	5.3283832745	0.0685713282	0.0145686059	0.5975756943	0.1430745896	0.1880497495	0.0543440787	37.2131721368	5.5403705487
0.0005	0.0	0.7996	0.1999	2.9446005976	0.4199544263	0.0000000000	0.0000000000	0.5902992780	0.1178071810	0.1922055451	0.0580325269	3.7271054207	.5957941342
0.005	0.0	0.7959999999999999	0.19899999999999998	45.5855595091	15.1371455176	0.0000000000	0.0000000000	0.6257718078	0.0610417177	0.1859718517	0.0343953285	46.3973031686	15.2325825638
0.005	0.0005	0.7956	0.1989	47.5342667893	7.5873003467	0.0042857080	0.0069985319	0.5684700289	0.1350309585	0.2046729318	0.0363483661	48.3116954580	7.7656782032
0.005	0.001	0.7952	0.1988	42.3698123849	11.9409104638	0.0071428467	0.0127775126	0.6557870253	0.1129310604	0.1984392384	0.0412450934	43.2311814953	12.1078641302
0.005	0.0015	0.7948	0.1987	44.7214383355	20.2485025006	0.0099999854	0.0145686059	0.5893897259	0.0846616595	0.2451919386	0.0971069910	45.5660199854	20.4448397570
0.005	0.002	0.7944	0.1986	46.6752137750	28.4466688596	0.0199999707	0.0106904340	0.6021234546	0.0987356347	0.1776602606	0.0551328584	47.4749974609	28.6112277867
0.005	0.0025	0.794	0.1985	41.8934054036	17.8538141576	0.0171428321	0.0193780573	0.6112189750	0.1246584134	0.2161013696	0.0418684802	42.7378685803	18.0397191085
0.005	0.003	0.7936	0.1984	39.7394376687	26.4855947699	0.0157142627	0.0245780362	0.6248622557	0.1188140983	0.1963613406	0.0475652544	40.5763755277	26.6765521588
0.005	0.0035	0.7932	0.1983	41.7743036582	9.7918754117	0.0257142481	0.0307723253	0.5939374861	0.1271552459	0.1786992095	0.0481068117	42.5726546019	9.9979097946
0.005	0.004	0.7928	0.1982	41.5386342472	5.0731895622	0.0214285401	0.0383325378	0.6212240475	0.1857446917	0.1859718517	0.0723991593	42.3672586865	5.3696659510
0.005	0.0045	0.7924	0.1981	48.4389332379	21.1453424557	0.0342856641	0.0354561585	0.6357768803	0.0904810014	0.2025950340	0.0504719618	49.3115908163	21.3217515774
0.0005	0.0005	0.7992	0.1998	3.0256911476	0.6441548822	0.0014285693	0.0057142774	0.6266813598	0.0730818136	0.1922055451	0.0487310226	3.8460066218	.7716819958
0.005	0.005	0.792	0.198	46.1988067936	10.8653630502	0.0442856495	0.0228571094	0.6039425587	0.1087513921	0.1537644361	0.0140929884	47.0007994379	11.0110645401
0.005	0.0055	0.7916	0.1979	38.2975463262	4.6169958331	0.0499999268	0.0478090744	0.6521488171	0.0610417177	0.1766213117	0.0517392376	39.1763163818	4.7775858628
0.005	0.006	0.7912	0.1978	46.7537702453	12.5238002327	0.0585713428	0.0245780362	0.6339577762	0.0686937640	0.1880497495	0.0331162413	47.6343491138	12.6501882742
0.005	0.0065	0.7908	0.1977	45.6210366248	13.4430345581	0.0514284962	0.0417963355	0.5848419657	0.0649804760	0.1922055451	0.0864265609	46.4495126318	13.6362379305
0.005	0.006999999999999999	0.7904	0.1976	41.4955548925	10.7053635312	0.0571427735	0.0383325378	0.6148571832	0.1709764314	0.2098676762	0.0267718402	42.3774225254	10.9414443406
0.005	0.0075	0.79	0.1975	37.4435614713	7.5153199216	0.0799998829	0.0365892278	0.6175858394	0.0789583383	0.1974002895	0.0496091297	38.3385474831	7.6804766174
0.005	0.008	0.7896	0.1974	38.7435443513	9.8190849888	0.0428570801	0.0239045372	0.5875706218	0.0509349146	0.1984392384	0.0201459665	39.5724112916	9.9140704071
0.005	0.0085	0.7892	0.1973	38.8601120169	7.5078584680	0.0714284669	0.0393829388	0.5893897259	0.0818798939	0.1807771073	0.0775810346	39.7017073170	7.7067023353
0.005	0.009000000000000001	0.7888	0.1972	38.7714192278	3.7138578331	0.0585713428	0.0455352975	0.5857515177	0.0458038707	0.1745434139	0.0443717545	39.5902855022	3.8495687558
0.005	0.0095	0.7884	0.1971	41.4068621035	11.5101124175	0.0657141895	0.0330737713	0.6030330066	0.1193698268	0.1693486694	0.0319212715	42.2449579690	11.6944772871
0.0005	0.001	0.7988	0.1997	3.0434297054	0.7755111932	0.0071428467	0.0127775126	0.6576061294	0.1164226619	0.1776602606	0.0732882531	3.8858389421	.9779996208
0.005	0.01	0.7879999999999999	0.19699999999999998	40.1575608172	11.4709432606	0.0871427296	0.0588320861	0.5875706218	0.1039280134	0.1953223917	0.0759499355	41.0275965603	11.7096532956
0.0055	0.0	0.7956	0.1989	48.9077379802	17.1376120368	0.0000000000	0.0000000000	0.6248622557	0.0588333250	0.1859718517	0.0497828925	49.7185720876	17.2462282543
0.0055	0.0005	0.7952	0.1988	47.2707225017	15.6065193713	0.0042857080	0.0114285547	0.6030330066	0.0770922493	0.2025950340	0.0430882055	48.0806362503	15.7381283808
0.0055	0.001	0.7948	0.1987	50.2938795696	24.7638098475	0.0057142774	0.0106904340	0.5912088300	0.1417267722	0.2140234718	0.0631626243	51.1048261488	24.9793896780
0.0055	0.0015	0.7944	0.1986	49.6831663648	17.7072915751	0.0114285547	0.0193780573	0.5839324136	0.0937500669	0.1953223917	0.0428873270	50.4738497248	17.8633070263
0.0055	0.002	0.794	0.1985	44.6226092276	10.8431300727	0.0157142627	0.0139970638	0.5566458523	0.0623822754	0.1984392384	0.1172494218	45.3934085810	11.0367588337
0.0055	0.0025	0.7936	0.1984	45.4639236841	7.4934137521	0.0142856934	0.0127775126	0.5802942055	0.0642120554	0.1828550050	0.0547398894	46.2413585880	7.6251432095
0.0055	0.003	0.7932	0.1983	47.6736411721	10.1215926545	0.0257142481	0.0171428321	0.5730177891	0.0711546466	0.1974002895	0.0517392376	48.4697734988	10.2616293708
0.0055	0.0035	0.7928	0.1982	45.3904353731	7.2070152991	0.0314285254	0.0264960141	0.6103094230	0.0730818136	0.2202571652	0.0724587717	46.2524304867	7.3790518985
0.0055	0.004	0.7924	0.1981	50.6359803275	13.2659456503	0.0257142481	0.0307723253	0.6221335996	0.1175259508	0.1870108006	0.0293859123	51.4708389758	13.4436298387
0.0005	0.0015	0.7984	0.1996	3.2106789648	0.9109443738	0.0142856934	0.0202030213	0.5848419657	0.1026787178	0.1828550050	0.0658401841	3.9926616289	1.0996662970
0.0055	0.0045	0.792	0.198	46.7715088031	12.0452311480	0.0299999561	0.0305058932	0.5975756943	0.1003974079	0.1776602606	0.0489079053	47.5767447141	12.2250423544
0.0055	0.005	0.7916	0.1979	46.6448048187	14.7237889241	0.0342856641	0.0139970638	0.6012139025	0.0855945985	0.1922055451	0.0435863516	47.4725099304	14.8669669380
0.0055	0.0055	0.7912	0.1978	49.3689404834	15.6004712878	0.0399999415	0.0232115043	0.5975756943	0.0417205882	0.2077897785	0.0388739080	50.2143058977	15.7042772883
0.0055	0.006	0.7908	0.1977	44.4908370839	11.8028455078	0.0499999268	0.0180701316	0.5866610698	0.0520912138	0.1922055451	0.0365851658	45.3197036256	11.9095920190
0.0055	0.0065	0.7904	0.1976	47.0603938876	15.4803557771	0.0514284962	0.0342856641	0.6230431516	0.1122845593	0.1807771073	0.0121161220	47.9156426427	15.6390421225
0.0055	0.006999999999999999	0.79	0.1975	48.0537531253	32.0447601798	0.0499999268	0.0372525306	0.6048521107	0.0597818607	0.1911665962	0.0805838659	48.8997717590	32.2223784370
0.0055	0.0075	0.7896	0.1974	61.9177030989	47.7528296789	0.0514284962	0.0209955956	0.5721082370	0.0641605002	0.1849329028	0.0375174213	62.7261727349	47.8755031960
0.0055	0.008	0.7892	0.1973	57.6097676291	15.1976971086	0.0614284815	0.0410076545	0.6084903189	0.0651838582	0.1838939539	0.0567536234	58.4635803834	15.3606422447
0.0055	0.0085	0.7888	0.1972	51.2568298511	5.8423942258	0.0714284669	0.0433306534	0.6357768803	0.0935380423	0.2129845229	0.0947667196	52.1770197212	6.0740296411
0.0055	0.009000000000000001	0.7884	0.1971	64.0919434713	28.7556688766	0.0799998829	0.0387561146	0.6021234546	0.0599476915	0.1683097205	0.0567536234	64.9423765293	28.9111263061
0.0005	0.002	0.7979999999999999	0.1995	3.2436220008	1.0406401183	0.0171428321	0.0249079575	0.5975756943	0.1266336882	0.1766213117	0.0679698120	4.0349618389	1.2601515760
0.0055	0.0095	0.7879999999999999	0.19699999999999998	41.8199170926	6.7128646237	0.0571427735	0.0632454606	0.5466407797	0.0861725564	0.1870108006	0.0500424054	42.6107114464	6.9123250461
0.0055	0.01	0.7876	0.1969	46.9210195047	7.3086197068	0.0699998975	0.0228571094	0.6057616627	0.1403660136	0.2036339829	0.0390954135	47.8004150478	7.5109382433
0.006	0.0	0.7952	0.1988	59.7941443203	33.9259174015	0.0000000000	0.0000000000	0.6194049434	0.0717105508	0.1953223917	0.0494347561	60.6088716554	34.0470627084
0.006	0.0005	0.7948	0.1987	60.2224037875	17.2423444860	0.0014285693	0.0057142774	0.6394150885	0.1151365000	0.1911665962	0.0461835863	61.0544140415	17.4093788497
0.006	0.001	0.7944	0.1986	58.6157972653	36.2255795018	0.0042857080	0.0114285547	0.5930279341	0.1122256018	0.1838939539	0.0423809654	59.3970048613	36.3916146237
0.006	0.0015	0.794	0.1985	68.0070965894	18.8219703225	0.0099999854	0.0171428321	0.6112189750	0.1122256018	0.2192182163	0.0648490560	68.8475337661	19.0161878124
0.006	0.002	0.7936	0.1984	63.2962424492	25.9971510618	0.0185714014	0.0069985319	0.5839324136	0.0503468073	0.2057118807	0.0625443781	64.1044581449	26.1170407791
0.006	0.0025	0.7932	0.1983	51.7940547449	6.8081888619	0.0085714160	0.0106904340	0.6194049434	0.1443181391	0.1880497495	0.0289417671	52.6100808538	6.9921392021
0.006	0.003	0.7928	0.1982	70.6045282697	23.2051730579	0.0357142334	0.0156491930	0.6121285271	0.1635778212	0.1932444940	0.0523201293	71.4456155242	23.4367202014
0.006	0.0035	0.7924	0.1981	64.3174765635	27.4110986377	0.0371428028	0.0166598382	0.6012139025	0.0628578778	0.2057118807	0.0559876824	65.1615451495	27.5466040361
0.0005	0.0025	0.7976	0.1994	2.9446005976	0.9803450085	0.0199999707	0.0139970638	0.5821133095	0.0368340505	0.1818160561	0.0521548205	3.7285299339	1.0833309433
0.006	0.004	0.792	0.198	81.4985368488	66.3358531143	0.0399999415	0.0249079575	0.5902992780	0.0828441654	0.2015560851	0.0519058700	82.3303921534	66.4955111072
0.006	0.0045	0.7916	0.1979	57.2651327915	19.1718467933	0.0328570948	0.0264960141	0.5984852464	0.0719868930	0.1932444940	0.0461835863	58.0897196267	19.3165132867
0.006	0.005	0.7912	0.1978	54.5029859315	16.4157486603	0.0414285108	0.0209955956	0.6003043505	0.0881843427	0.2212961141	0.1008583417	55.3660149069	16.6257869403
0.006	0.0055	0.7908	0.1977	52.7570050264	7.4286735151	0.0428570801	0.0271051974	0.5984852464	0.0917881783	0.2171403185	0.0832197414	53.6154876714	7.6307866322
0.006	0.006	0.7904	0.1976	65.6706751170	16.1713124732	0.0585713428	0.0318157498	0.5784751014	0.0838368220	0.2171403185	0.0539453641	66.5248618797	16.3409104091
0.006	0.0065	0.79	0.1975	52.7012552733	19.8460838001	0.0528570655	0.0515869819	0.6275909119	0.0611500438	0.2015560851	0.0543440787	53.5832593358	20.0131649045
0.006	0.006999999999999999	0.7896	0.1974	55.3671071052	9.7161307868	0.0628570509	0.0166598382	0.6030330066	0.1053825072	0.1932444940	0.0461835863	56.2262416567	9.8843567185
0.006	0.0075	0.7892	0.1973	49.3182588897	15.1800773235	0.0685713282	0.0389661764	0.6075807668	0.1152801155	0.2025950340	0.0388739080	50.1970060187	15.3731975234
0.006	0.008	0.7888	0.1972	66.4511716609	29.9779574983	0.0742856056	0.0279941275	0.6103094230	0.0555943925	0.1776602606	0.0412450934	67.3134269501	30.1027911117
0.006	0.0085	0.7884	0.1971	84.0250142978	54.2090966556	0.0685713282	0.0507896080	0.5721082370	0.0882593613	0.1994781873	0.0375174213	84.8651720503	54.3856630462
0.0005	0.003	0.7972	0.1993	3.0130207491	1.0020867455	0.0214285401	0.0221313010	0.6066712148	0.0455139698	0.1838939539	0.0428873270	3.8250144579	1.1126193433
0.006	0.009000000000000001	0.7879999999999999	0.19699999999999998	50.3622997212	16.2168064842	0.0542856348	0.0279941275	0.5775655493	0.0904078263	0.1922055451	0.0866759887	51.1863564504	16.4218844267
0.006	0.0095	0.7876	0.1969	69.4413856928	21.9147856080	0.0871427296	0.0455352975	0.6093998709	0.0524078806	0.1890886984	0.0155495632	70.3270169917	22.0282783493
0.006	0.01	0.7872	0.1968	60.3186988157	12.0455403539	0.0914284376	0.0690458759	0.5893897259	0.0937500669	0.1859718517	0.0137832146	61.1854888309	12.2221195113
0.0065	0.0	0.7948	0.1987	129.7803571460	130.8026184725	0.0000000000	0.0000000000	0.5884801739	0.1104422425	0.1890886984	0.0357495052	130.5579260183	130.9488102202
0.0065	0.0005	0.7944	0.1986	95.2003057223	91.4063986321	0.0028571387	0.0069985319	0.6093998709	0.1017723305	0.1974002895	0.0464632070	96.0099630214	91.5616327015
0.0065	0.001	0.794	0.1985	61.8948963817	22.7686573465	0.0042857080	0.0069985319	0.6366864323	0.1362507751	0.1963613406	0.0547398894	62.7322298626	22.9666465429
0.0065	0.0015	0.7936	0.1984	80.4038144235	59.4097294853	0.0171428321	0.0264960141	0.5839324136	0.0682103395	0.1901276473	0.0351404401	81.1950173165	59.5395762790
0.0065	0.002	0.7932	0.1983	67.8297110112	14.8162124267	0.0185714014	0.0114285547	0.5921183821	0.0836392332	0.1755823628	0.0581811380	68.6159831575	14.9694613526
0.0065	0.0025	0.7928	0.1982	110.6176465447	84.9811496884	0.0185714014	0.0193780573	0.5775655493	0.0368340505	0.1984392384	0.0442743411	111.4122227338	85.0816361373
0.0065	0.003	0.7924	0.1981	68.8281384083	14.3153604460	0.0285713868	0.0325763930	0.6348673282	0.1083245557	0.2015560851	0.0562953094	69.6931332084	14.5125567041
0.0005	0.0035	0.7968	0.1992	2.9243279601	0.7774959547	0.0257142481	0.0232115043	0.5984852464	0.0544517141	0.1890886984	0.0715593727	3.7376161530	.9267185458
0.0065	0.0035	0.792	0.198	102.0651275974	100.2666500846	0.0257142481	0.0345229380	0.6248622557	0.0806583452	0.1963613406	0.0514882778	102.9120654418	100.4333196456
0.0065	0.004	0.7916	0.1979	71.8614317950	13.1681626554	0.0342856641	0.0245780362	0.5793846534	0.1185352570	0.1620760272	0.0401846307	72.6371781397	13.3514605793
0.0065	0.0045	0.7912	0.1978	70.9238223104	28.2373653770	0.0414285108	0.0291372117	0.5948470382	0.0681618085	0.1859718517	0.0412450934	71.7460697111	28.3759094906
0.0065	0.005	0.7908	0.1977	76.2048443804	12.7991606346	0.0471427881	0.0465985216	0.6667016498	0.1520448945	0.2109066251	0.0904780739	77.1295954434	13.0882821246
0.0065	0.0055	0.7904	0.1976	68.1642095300	30.4090128515	0.0314285254	0.0294160431	0.6012139025	0.1123434858	0.1942834429	0.0611481224	68.9911354008	30.6119205028
0.0065	0.006	0.79	0.1975	75.1633376286	34.4019826676	0.0599999122	0.0145686059	0.6512392651	0.0601680881	0.1911665962	0.0531389605	76.0657434021	34.5298583221
0.0065	0.0065	0.7896	0.1974	58.2812987465	11.8729613983	0.0342856641	0.0376882476	0.5957565902	0.0520912138	0.1942834429	0.0600796396	59.1056244437	12.0228204993
0.0065	0.006999999999999999	0.7892	0.1973	62.7362108381	15.3054267955	0.0699998975	0.0245780362	0.6275909119	0.0643150420	0.2171403185	0.0684130293	63.6509419660	15.4627329030
0.0065	0.0075	0.7888	0.1972	58.7374330903	23.4912735318	0.0828570216	0.0429522125	0.5784751014	0.0942429358	0.1838939539	0.0519889860	59.5826591672	23.6804576661
0.0065	0.008	0.7884	0.1971	90.5173264587	120.6855742774	0.0671427589	0.0333196763	0.5812037575	0.0772637562	0.1911665962	0.0427865341	91.3568395713	120.8389442440
0.0005	0.004	0.7964	0.1991	2.6810563100	0.4417156042	0.0257142481	0.0294160431	0.5857515177	0.0867466638	0.1974002895	0.0633673659	3.4899223653	.6212456770
0.0065	0.0085	0.7879999999999999	0.19699999999999998	104.2038908541	82.8679819531	0.0528570655	0.0389661764	0.6121285271	0.0715257295	0.1942834429	0.0589918072	105.0631598896	83.0374656662
0.0065	0.009000000000000001	0.7876	0.1969	83.5207324399	28.0051619766	0.0699998975	0.0489897232	0.6230431516	0.1149063419	0.1880497495	0.0792330517	84.4018252385	28.2482910934
0.0065	0.0095	0.7872	0.1968	84.0630254931	60.5846966282	0.0714284669	0.0433306534	0.6248622557	0.0742497592	0.2025950340	0.0254489465	84.9619112497	60.7277259873
0.0065	0.01	0.7868	0.1967	97.5975451072	96.3616772526	0.0799998829	0.0305058932	0.6430532966	0.0738027367	0.1838939539	0.0476559413	98.5044922406	96.5136418238
0.006999999999999999	0.0	0.7944	0.1986	80.2771104391	61.2946899470	0.0000000000	0.0000000000	0.6312291200	0.0958099866	0.2171403185	0.0475652544	81.1254798776	61.4380651880
0.006999999999999999	0.0005	0.794	0.1985	628.8496131583	437.2779701159	0.0057142774	0.0106904340	0.3101572477	0.2983219788	0.1184401737	0.0607229854	629.2839248571	437.6477055141
0.006999999999999999	0.001	0.7936	0.1984	95.6665763849	65.5517320698	0.0042857080	0.0114285547	0.5875706218	0.0691259555	0.2223350629	0.0702808802	96.4807677776	65.7025674602
0.006999999999999999	0.0015	0.7932	0.1983	94.4578203737	31.7655879856	0.0042857080	0.0069985319	0.6021234546	0.1207479586	0.2057118807	0.0694154714	95.2699414170	31.9627499475
0.006999999999999999	0.002	0.7928	0.1982	628.1578094034	514.0637334105	0.0171428321	0.0232115043	0.2755942700	0.2750759683	0.1298686115	0.1435103982	628.5804151170	514.5055312813
0.006999999999999999	0.0025	0.7924	0.1981	71.8056820418	9.0568362568	0.0242856787	0.0193780573	0.6021234546	0.0749152917	0.2171403185	0.0461835863	72.6492314936	9.1973131921
0.0	0.0015	0.7988	0.1997	0.0000000000	0.0000000000	0.0142856934	0.0156491930	0.5693795809	0.0842306091	0.1994781873	0.0438825250	.7831434616	.1437623271
0.0005	0.0045	0.7959999999999999	0.19899999999999998	2.7773513382	0.6067837806	0.0428570801	0.0239045372	0.6048521107	0.1092977324	0.2233740118	0.0496091297	3.6484345408	.7895951799
0.006999999999999999	0.003	0.792	0.198	93.5480857657	62.4072335903	0.0142856934	0.0239045372	0.5984852464	0.0657399152	0.2077897785	0.0328544487	94.3686464840	62.5297324914
0.006999999999999999	0.0035	0.7916	0.1979	88.6927890833	60.8643296996	0.0357142334	0.0414038730	0.5793846534	0.0826842344	0.1932444940	0.0427865341	89.5011324641	61.0312043411
0.006999999999999999	0.004	0.7912	0.1978	84.7674996464	32.7537123438	0.0242856787	0.0171428321	0.6157667353	0.0800405801	0.1880497495	0.0497828925	85.5956018099	32.9006786485
0.006999999999999999	0.0045	0.7908	0.1977	690.8940202416	305.6367147191	0.0285713868	0.0349926594	0.2674083016	0.2213334681	0.1090896337	0.1081704971	691.2990895637	306.0012113437
0.006999999999999999	0.005	0.7904	0.1976	104.7031045527	114.7122166237	0.0342856641	0.0166598382	0.6012139025	0.1165363005	0.1870108006	0.0347698803	105.5256149199	114.8801826427
0.006999999999999999	0.0055	0.79	0.1975	75.1532013098	15.8037578555	0.0399999415	0.0333196763	0.6075807668	0.0451489762	0.1953223917	0.0494347561	75.9961044098	15.9316612641
0.006999999999999999	0.006	0.7896	0.1974	70.0901100930	16.5422843207	0.0585713428	0.0342856641	0.6239527037	0.1592521480	0.1703876183	0.0240534059	70.9430217578	16.7598755387
0.006999999999999999	0.0065	0.7892	0.1973	94.6149333144	62.1687450966	0.0485713575	0.0387561146	0.5984852464	0.1429588989	0.1953223917	0.0571327433	95.4573123100	62.4075928534
0.006999999999999999	0.006999999999999999	0.7888	0.1972	97.6634311791	36.7207471059	0.0614284815	0.0294160431	0.6139476312	0.0819606832	0.2067508296	0.0839943756	98.5455581214	36.9161182078
0.006999999999999999	0.0075	0.7884	0.1971	70.7312322541	5.8820482167	0.0571427735	0.0433306534	0.6321386721	0.0732175274	0.2067508296	0.0680967399	71.6272645293	6.0666931374
0.0005	0.005	0.7956	0.1989	3.0104866695	0.6847831683	0.0399999415	0.0345229380	0.5993947984	0.0561864688	0.1922055451	0.0420742234	3.8420869545	.8175667985
0.006999999999999999	0.008	0.7879999999999999	0.19699999999999998	117.9436709229	88.8423743421	0.0485713575	0.0417963355	0.5848419657	0.0830834846	0.1911665962	0.0834787515	118.7682508423	89.0507329137
0.006999999999999999	0.0085	0.7876	0.1969	92.7954640983	49.8595499436	0.0642856202	0.0585539187	0.6539679212	0.0820413929	0.1922055451	0.0619896499	93.7059231848	50.0621349051
0.006999999999999999	0.009000000000000001	0.7872	0.1968	79.6689313140	24.2418142426	0.0728570362	0.0684521772	0.6184953914	0.0941726839	0.2015560851	0.0610774717	80.5618398267	24.4655165754
0.006999999999999999	0.0095	0.7868	0.1967	89.3187067662	88.1474796470	0.0914284376	0.0455352975	0.5948470382	0.0601680881	0.2088287273	0.0855225975	90.2138109693	88.3387056301
0.006999999999999999	0.01	0.7864	0.1966	68.8382747271	9.6478241201	0.0857141603	0.0361402632	0.6639729937	0.0788744739	0.1714265672	0.0504719618	69.7593884483	9.8133108190
0.0075	0.0	0.794	0.1985	96.8474575196	13.0449401343	0.0000000000	0.0000000000	0.6175858394	0.1021617669	0.1828550050	0.0422789653	97.6478983640	13.1893808665
0.0075	0.0005	0.7936	0.1984	129.5826989304	84.3880518202	0.0042857080	0.0114285547	0.5884801739	0.0890432407	0.1755823628	0.0166231823	130.3510471751	84.5051467979
0.0075	0.001	0.7932	0.1983	103.8896649728	80.4649920608	0.0114285547	0.0213808681	0.6048521107	0.1273372865	0.1880497495	0.0240534059	104.6939953877	80.6377636213
0.0075	0.0015	0.7928	0.1982	104.6245480823	53.9576003413	0.0085714160	0.0209955956	0.5730177891	0.0368340505	0.1859718517	0.0152693679	105.3921091391	54.0306993553
0.0075	0.002	0.7924	0.1981	287.8765207268	509.2966227351	0.0142856934	0.0255550252	0.5411834675	0.3109018665	0.1610370783	0.1053393761	288.5930269660	509.7384190029
0.0005	0.0055	0.7952	0.1988	2.9775436335	0.7391524290	0.0428570801	0.0312983860	0.6003043505	0.1496759024	0.1620760272	0.0570571208	3.7827810913	.9771838382
0.0075	0.0025	0.792	0.198	97.1946264368	48.1834392559	0.0199999707	0.0277009872	0.6212240475	0.1026787178	0.2036339829	0.0401846307	98.0394844379	48.3540035916
0.0075	0.003	0.7916	0.1979	357.6954842932	394.5657067517	0.0385713721	0.0465985216	0.5193542184	0.2387396535	0.1610370783	0.0810113695	358.4144469620	394.9320562963
0.0075	0.0035	0.7912	0.1978	181.3488787987	179.6986270028	0.0285713868	0.0383325378	0.5821133095	0.0414819556	0.2098676762	0.0955832981	182.1694311712	179.8740247943
0.0075	0.004	0.7908	0.1977	108.6892119020	91.0197547771	0.0399999415	0.0249079575	0.5993947984	0.1059774511	0.1838939539	0.0878142320	109.5125005958	91.2384544177
0.0075	0.0045	0.7904	0.1976	109.6116169085	100.0204713409	0.0371428028	0.0305058932	0.6103094230	0.0598924656	0.1828550050	0.0457137513	110.4419241393	100.1565834510
0.0075	0.005	0.79	0.1975	103.8060403431	55.3456379575	0.0514284962	0.0330737713	0.6303195680	0.0738027367	0.2192182163	0.0559105112	104.7070066236	55.5084249767
0.0075	0.0055	0.7896	0.1974	670.9584153353	307.5846974659	0.0428570801	0.0202030213	0.3192527682	0.3150465618	0.0799990647	0.0489961072	671.4005242483	307.9689431562
0.0075	0.006	0.7892	0.1973	209.9865133539	254.0393090344	0.0457142188	0.0429522125	0.5430025716	0.1639819173	0.1703876183	0.0432881519	210.7456177626	254.2895313161
0.0075	0.0065	0.7888	0.1972	108.0151467050	63.8030722761	0.0471427881	0.0499795145	0.6048521107	0.0817585604	0.2109066251	0.0283387475	108.8780482289	63.9631490985
0.0075	0.006999999999999999	0.7884	0.1971	92.4406929420	41.2725408656	0.0685713282	0.0232115043	0.6194049434	0.1175259508	0.2005171362	0.0503005795	93.3291863498	41.4635789002
0.0005	0.006	0.7948	0.1987	2.9851458726	0.7927417831	0.0428570801	0.0325763930	0.6639729937	0.0702183605	0.1953223917	0.0233243448	3.8872983381	.9188608814
0.0075	0.0075	0.7879999999999999	0.19699999999999998	113.1618625515	45.6173124890	0.0771427442	0.0774068420	0.5848419657	0.0719868930	0.1849329028	0.0428873270	114.0087801642	45.8095935510
0.0075	0.008	0.7876	0.1969	109.5938783507	94.7660787258	0.0699998975	0.0354561585	0.6667016498	0.0602230613	0.2025950340	0.0616404096	110.5331749320	94.9233983552
0.0075	0.0085	0.7872	0.1968	579.7188761655	446.6538702210	0.0814284522	0.0279941275	0.3911073799	0.3642753106	0.1174012248	0.1027666989	580.3088132224	447.1489063580
0.0075	0.009000000000000001	0.7868	0.1967	166.1393325108	343.7285022202	0.0671427589	0.0507896080	0.5411834675	0.1544632553	0.1797381584	0.0567536234	166.9273968956	343.9905087069
0.0075	0.0095	0.7864	0.1966	567.3246924111	542.3177937366	0.0814284522	0.0642697452	0.3547252980	0.3797093845	0.1277907138	0.1040194884	567.8886368751	542.8657923547
0.0075	0.01	0.7859999999999999	0.1965	172.5429518826	178.0933027690	0.0842855909	0.0588320861	0.6039425587	0.1079880007	0.1859718517	0.0368204426	173.4171518839	178.2969432984
0.008	0.0	0.7936	0.1984	286.5689356078	351.1927782877	0.0000000000	0.0000000000	0.5630127166	0.1614192243	0.1838939539	0.0589918072	287.3158422783	351.4131893192
0.008	0.0005	0.7932	0.1983	497.1686962462	518.3948792082	0.0071428467	0.0127775126	0.3720067869	0.2978779480	0.1693486694	0.0960339526	497.7171945492	518.8015686214
0.008	0.001	0.7928	0.1982	131.3160094370	107.8589039260	0.0085714160	0.0166598382	0.5866610698	0.0438098280	0.2171403185	0.0658401841	132.1283822413	107.9852137763
0.008	0.0015	0.7924	0.1981	215.6577836958	272.7529244117	0.0142856934	0.0090350658	0.5566458523	0.2014693712	0.1724655161	0.0350173559	216.4011807576	272.9984462046
0.0005	0.0065	0.7944	0.1986	3.1701336898	1.3126826304	0.0628570509	0.0291372117	0.6039425587	0.1047210054	0.1911665962	0.0875187261	4.0280998956	1.5340595736
0.008	0.002	0.792	0.198	509.5020620881	587.7267889002	0.0142856934	0.0202030213	0.3729163389	0.4295936696	0.1496086405	0.1070470342	510.0388727609	588.2836326253
0.008	0.0025	0.7916	0.1979	130.2973094024	87.5077306606	0.0328570948	0.0232115043	0.6512392651	0.0766186258	0.2005171362	0.0528129515	131.1819228985	87.6603737422
0.008	0.003	0.7912	0.1978	132.8516617280	37.8125395598	0.0228571094	0.0342856641	0.6266813598	0.0684041193	0.1870108006	0.0679698120	133.6882109978	37.9831991552
0.008	0.0035	0.7908	0.1977	299.1531753388	426.7790929501	0.0285713868	0.0180701316	0.5175351143	0.2241561447	0.1932444940	0.1262910650	299.8925263339	427.1476102914
0.008	0.004	0.7904	0.1976	689.6371167163	270.6878672054	0.0399999415	0.0249079575	0.2819611343	0.2247164253	0.1101285826	0.1010294331	690.0692063747	271.0385210213
0.008	0.0045	0.79	0.1975	188.6191534239	130.6526708498	0.0399999415	0.0379042278	0.6257718078	0.0871652726	0.1890886984	0.0548187085	189.4740138716	130.8325590587
0.008	0.005	0.7896	0.1974	715.7178648661	247.7851463851	0.0328570948	0.0114285547	0.2428503963	0.2157460521	0.1070117359	0.0923671727	716.1005840931	248.1046881646
0.008	0.0055	0.7892	0.1973	106.4136083421	41.6657867253	0.0457142188	0.0457142188	0.6248622557	0.1249235879	0.2150624207	0.0192696313	107.2992472373	41.8556941633
0.008	0.006	0.7888	0.1972	412.5608436201	603.2589619250	0.0542856348	0.0515869819	0.4238512535	0.3815524760	0.1361023049	0.1366365924	413.1750828133	603.8287379753
0.008	0.0065	0.7884	0.1971	581.5712884175	514.3076432316	0.0699998975	0.0567125834	0.3501775378	0.2759407626	0.1028559403	0.0957638144	582.0943217931	514.7360603920
0.0005	0.006999999999999999	0.794	0.1985	2.7418742225	0.6618946293	0.0485713575	0.0376882476	0.6066712148	0.1063203706	0.1880497495	0.0324578010	3.5851665443	.8383610485
0.008	0.006999999999999999	0.7879999999999999	0.19699999999999998	272.2741920872	495.6576332675	0.0599999122	0.0264960141	0.5357261552	0.2851645121	0.1610370783	0.0666872475	273.0309552329	496.0359810412
0.008	0.0075	0.7876	0.1969	346.1172741983	537.4732912493	0.0785713136	0.0503051174	0.4311276699	0.3293231612	0.1527254872	0.0923671727	346.7796986690	537.9452867006
0.008	0.008	0.7872	0.1968	366.2302646827	595.2813967655	0.0571427735	0.0255550252	0.4384040863	0.3278730124	0.1298686115	0.0626822932	366.8556801540	595.6975070963
0.008	0.0085	0.7868	0.1967	749.6770667663	220.7516023268	0.0471427881	0.0561338684	0.1910059297	0.1927735428	0.1090896337	0.1034784752	750.0243051178	221.1039882132
0.008	0.009000000000000001	0.7864	0.1966	620.9762275674	459.2672657415	0.0914284376	0.0277009872	0.3137954559	0.3423107313	0.1246738671	0.0626822932	621.5061253280	459.6999597532
0.008	0.0095	0.7859999999999999	0.1965	156.9456914024	118.3247675395	0.0785713136	0.0503051174	0.6057616627	0.0983662771	0.1797381584	0.0357495052	157.8097625371	118.5091884392
0.008	0.01	0.7856	0.1964	278.9971054998	165.6046925519	0.0999998536	0.0460699768	0.5902992780	0.1246318649	0.2025950340	0.0647157587	279.8899996654	165.8401101523
0.0085	0.0	0.7932	0.1983	757.0461704993	121.4244568804	0.0000000000	0.0000000000	0.2273880115	0.1919995215	0.0935054003	0.0420742234	757.3670639111	121.6585306253
0.0085	0.0005	0.7928	0.1982	718.2215355980	299.7281316120	0.0128571240	0.0209955956	0.2819611343	0.2390582410	0.1132454293	0.1060338840	718.6295992856	300.0942193326
0.0085	0.001	0.7924	0.1981	695.2653077035	370.7465815099	0.0114285547	0.0193780573	0.2701369577	0.3250856586	0.1246738671	0.1279215712	695.6715470830	371.2189667970
0.0005	0.0075	0.7936	0.1984	2.9395324382	0.7037262940	0.0657141895	0.0397953368	0.6103094230	0.0961547519	0.2088287273	0.0331162413	3.8243847780	.8727926240
0.0085	0.0015	0.792	0.198	557.0920786305	540.8612337291	0.0114285547	0.0114285547	0.3792832033	0.4794504128	0.1329854582	0.1467237158	557.6157758467	541.4988364124
0.0085	0.002	0.7916	0.1979	127.3831177611	43.7721718232	0.0185714014	0.0193780573	0.6394150885	0.1113374928	0.1849329028	0.0563719538	128.2260371538	43.9592593271
0.0085	0.0025	0.7912	0.1978	782.7797497319	57.5052320088	0.0171428321	0.0213808681	0.1910059297	0.1478966308	0.0841548603	0.0475652544	783.0720533540	57.7220747621
0.0085	0.003	0.7908	0.1977	664.6662954698	406.9803492514	0.0242856787	0.0193780573	0.2674083016	0.3006423818	0.1132454293	0.0927869196	665.0712348794	407.3931566101
0.0085	0.0035	0.7904	0.1976	623.7434425868	444.5218000122	0.0285713868	0.0338061207	0.3083381437	0.3231355661	0.1163622759	0.0911910721	624.1967143932	444.9699327711
0.0085	0.004	0.79	0.1975	723.5456370227	239.3431187142	0.0271428174	0.0166598382	0.2473981566	0.1722490828	0.0966222470	0.0845579307	723.9168002437	239.6165855659
0.0085	0.0045	0.7896	0.1974	134.6128471112	107.6352456813	0.0485713575	0.0245780362	0.5875706218	0.1616240972	0.1818160561	0.0359902454	135.4308051466	107.8574380601
0.0085	0.005	0.7892	0.1973	409.5224820741	514.8208424868	0.0514284962	0.0139970638	0.4538664710	0.3534589936	0.1599981294	0.0884999084	410.1877751707	515.2767984526
0.0085	0.0055	0.7888	0.1972	298.7578589075	480.3402836729	0.0714284669	0.0299659232	0.5166255622	0.2497941916	0.2098676762	0.0817012921	299.5557806128	480.7017450798
0.0085	0.006	0.7884	0.1971	141.1558408659	104.4808223079	0.0328570948	0.0294160431	0.6084903189	0.1165363005	0.2171403185	0.1074496194	142.0143285981	104.7342242709
0.0005	0.008	0.7932	0.1983	3.2867013555	0.3764110743	0.0528570655	0.0264960141	0.5757464452	0.0820817180	0.1932444940	0.0432881519	4.1085493602	.5282769583
0.0085	0.0065	0.7879999999999999	0.19699999999999998	714.8765504097	214.7657409862	0.0685713282	0.0389661764	0.2546745729	0.2325324551	0.1122064804	0.0997823738	715.3120027912	215.1370219915
0.0085	0.006999999999999999	0.7876	0.1969	657.0159088915	402.3460618290	0.0642856202	0.0271051974	0.2974235191	0.3813442712	0.1205180715	0.1088469423	657.4981361023	402.8633582399
0.0085	0.0075	0.7872	0.1968	199.3307082655	282.5317997237	0.0685713282	0.0294160431	0.5893897259	0.1311269990	0.1786992095	0.0544234712	200.1673685291	282.7467662370
0.0085	0.008	0.7868	0.1967	546.0130822342	556.7430973260	0.0614284815	0.0193780573	0.3683685787	0.4166900047	0.1236349182	0.0641798012	546.5665142126	557.2433451892
0.0085	0.0085	0.7864	0.1966	410.0673092070	588.4844441405	0.0814284522	0.0145686059	0.4384040863	0.3511671967	0.1433749471	0.0375174213	410.7305166926	588.8876973644
0.0085	0.009000000000000001	0.7859999999999999	0.1965	125.8322609920	73.2637689701	0.0757141749	0.0294160431	0.6266813598	0.1082940030	0.1838939539	0.0665576317	126.7185504806	73.4680366479
0.0085	0.0095	0.7856	0.1964	750.6197444103	201.0061662093	0.0785713136	0.0542103948	0.2555841250	0.2258474691	0.0966222470	0.0575093640	751.0505220959	201.3437334372
0.0085	0.01	0.7852	0.1963	629.9671423007	465.5410242192	0.0942855763	0.0437058176	0.3283482887	0.3445942091	0.1163622759	0.1036035751	630.5061384416	466.0329278210
0.009000000000000001	0.0	0.7928	0.1982	754.5526360862	83.0685756145	0.0000000000	0.0000000000	0.2264784595	0.1393010955	0.0893496047	0.0497828925	754.8684641504	83.2576596025
0.009000000000000001	0.0005	0.7924	0.1981	572.5094194529	527.5340421719	0.0057142774	0.0106904340	0.3492679857	0.3747266123	0.1527254872	0.0904780739	573.0171272032	528.0099372921
0.0005	0.0085	0.7928	0.1982	2.9598050757	0.5459986220	0.0842855909	0.0397953368	0.5939374861	0.1041188823	0.1932444940	0.0471092011	3.8312726467	.7370220422
0.009000000000000001	0.001	0.792	0.198	172.8369051264	115.3784431349	0.0085714160	0.0139970638	0.6212240475	0.0715257295	0.2098676762	0.0511517495	173.6765682661	115.5151176777
0.009000000000000001	0.0015	0.7916	0.1979	748.4936515520	142.2958393247	0.0099999854	0.0114285547	0.2164733870	0.2081741903	0.1049338381	0.0471092011	748.8250587625	142.5625512708
0.009000000000000001	0.002	0.7912	0.1978	636.4974656570	455.7561327765	0.0157142627	0.0166598382	0.2928757589	0.3628918895	0.1090896337	0.1171757495	636.9151453123	456.2528602537
0.009000000000000001	0.0025	0.7908	0.1977	774.2576397408	30.6653656022	0.0142856934	0.0090350658	0.1864581695	0.1071574298	0.0935054003	0.0236916799	774.5518890040	30.8052497777
0.009000000000000001	0.003	0.7904	0.1976	791.9987316371	58.8189873628	0.0185714014	0.0145686059	0.1837295133	0.1010544661	0.0706485247	0.0418684802	792.2716810765	58.9764789150
0.009000000000000001	0.0035	0.79	0.1975	730.0075402273	250.1496441966	0.0428570801	0.0127775126	0.2537650209	0.2137273132	0.1090896337	0.1017957862	730.4132519620	250.4779448086
0.009000000000000001	0.004	0.7896	0.1974	544.5889294495	547.0465665053	0.0385713721	0.0389661764	0.3447202255	0.3009724076	0.1319465093	0.1088866024	545.1041675564	547.4953916917
0.009000000000000001	0.0045	0.7892	0.1973	562.2134536802	491.2023785375	0.0499999268	0.0460699768	0.3811023073	0.3568134537	0.1371412538	0.0832716079	562.7816971681	491.6885335759
0.009000000000000001	0.005	0.7888	0.1972	476.1358348350	574.4336476934	0.0385713721	0.0399999415	0.4029315565	0.3977811255	0.1433749471	0.1120139172	476.7207127107	574.9834426776
0.009000000000000001	0.0055	0.7884	0.1971	798.2452380683	44.4165530347	0.0342856641	0.0330737713	0.1682671285	0.0799164540	0.0706485247	0.0458081038	798.5184393856	44.5753513638
0.0005	0.009000000000000001	0.7924	0.1981	2.6810563100	0.5835210282	0.0599999122	0.0279941275	0.6075807668	0.0559503901	0.1870108006	0.0643813081	3.5356477896	.7318468539
0.009000000000000001	0.006	0.7879999999999999	0.19699999999999998	746.4055698890	94.2423378816	0.0499999268	0.0511100504	0.2492172607	0.1564217981	0.0955832981	0.0733471429	746.8003703746	94.5232168730
0.009000000000000001	0.0065	0.7876	0.1969	691.9557996309	314.7940919016	0.0828570216	0.0483185994	0.2492172607	0.1981404385	0.1080506848	0.0904303408	692.3959245980	315.1309812803
0.009000000000000001	0.006999999999999999	0.7872	0.1968	610.9159312057	509.5168164041	0.0614284815	0.0419911913	0.3256196325	0.3355051356	0.1392191516	0.1511875915	611.4421984713	510.0455003225
0.009000000000000001	0.0075	0.7868	0.1967	807.1677326501	111.7614321056	0.0542856348	0.0410076545	0.1800913051	0.1341211520	0.0955832981	0.0880597293	807.4976928881	112.0246206414
0.009000000000000001	0.008	0.7864	0.1966	731.7585892918	274.3702359542	0.0785713136	0.0469475791	0.2364835320	0.2431755054	0.0997390937	0.0514882778	732.1733832311	274.7118473165
0.009000000000000001	0.0085	0.7859999999999999	0.1965	603.0830908898	538.6124864665	0.0614284815	0.0616771473	0.3147050080	0.3386368662	0.1122064804	0.0733471429	603.5714308597	539.0861476229
0.009000000000000001	0.009000000000000001	0.7856	0.1964	609.9757876414	508.7107061183	0.0799998829	0.0758084557	0.3219814243	0.2444919212	0.1132454293	0.1014558995	610.4910143779	509.1324623947
0.009000000000000001	0.0095	0.7852	0.1963	252.8783461546	343.9853545090	0.0942855763	0.0245780362	0.5457312277	0.2111258197	0.1735044650	0.0923671727	253.6918674236	344.3134255376
0.009000000000000001	0.01	0.7848	0.1962	606.3647240858	411.9576048880	0.1028569923	0.0457142188	0.3547252980	0.3297047757	0.1236349182	0.0880106846	606.9459412943	412.4210345671
0.0095	0.0	0.7924	0.1981	677.2910804759	462.1218556725	0.0000000000	0.0000000000	0.2674083016	0.2681806149	0.0935054003	0.0933898902	677.6519941778	462.4834261776
0.0	0.002	0.7984	0.1996	0.0000000000	0.0000000000	0.0257142481	0.0193780573	0.5875706218	0.1400119408	0.1859718517	0.0523201293	.7992567216	.2117101274
0.0005	0.0095	0.792	0.198	3.0307593070	0.2067411485	0.0685713282	0.0069985319	0.5721082370	0.1321075424	0.1776602606	0.0407183145	3.8490991328	.3865655373
0.0095	0.0005	0.792	0.198	796.8844372758	123.5639193491	0.0042857080	0.0114285547	0.1819104092	0.1500071663	0.0592200869	0.0325905533	797.1298534799	123.7579456234
0.0095	0.001	0.7916	0.1979	679.7643422515	308.7583312122	0.0071428467	0.0156491930	0.2710465098	0.1922234478	0.1132454293	0.0877650501	680.1557770373	309.0539689031
0.0095	0.0015	0.7912	0.1978	626.6703046265	471.1605739771	0.0071428467	0.0156491930	0.3501775378	0.3871316791	0.1153233270	0.1039779719	627.1429483380	471.6673328211
0.0095	0.002	0.7908	0.1977	761.5492301050	59.6279614541	0.0142856934	0.0127775126	0.2182924911	0.0885588002	0.1080506848	0.0641798012	761.8898589743	59.7934775681
0.0095	0.0025	0.7904	0.1976	727.9853446362	318.0941856797	0.0142856934	0.0127775126	0.2219306993	0.2532020389	0.0987001448	0.1482460298	728.3202611737	318.5084112610
0.0095	0.003	0.79	0.1975	799.8315719530	49.7678257641	0.0271428174	0.0245780362	0.2091969706	0.0572367740	0.0976611959	0.0519058700	800.1655729369	49.9015464443
0.0095	0.0035	0.7896	0.1974	545.9801391982	548.7728814865	0.0328570948	0.0457142188	0.3738258910	0.3521928342	0.1454528449	0.0841484468	546.5322750289	549.2549369863
0.0095	0.004	0.7892	0.1973	759.0227526560	77.7726542798	0.0442856495	0.0189521139	0.1946441379	0.0816370465	0.0966222470	0.0665576317	759.3583046904	77.9398010719
0.0095	0.0045	0.7888	0.1972	736.3832847226	302.9378790365	0.0385713721	0.0356856506	0.2282975636	0.2637010839	0.0883106558	0.0752072706	736.7384643141	303.3124730416
0.0095	0.005	0.7884	0.1971	349.7029969569	524.8833606947	0.0442856495	0.0354561585	0.5066204897	0.4190498864	0.1610370783	0.0740501667	350.4149401744	525.4119169063
0.0005	0.01	0.7916	0.1979	3.0484978648	0.8863629732	0.0614284815	0.0368116568	0.5739273411	0.1228939119	0.1807771073	0.0447592881	3.8646307947	1.0908278300
0.0095	0.0055	0.7879999999999999	0.19699999999999998	809.2887573490	104.0110278799	0.0371428028	0.0427617361	0.1755435449	0.1936812010	0.0654537802	0.0408242140	809.5668974769	104.2882950310
0.0095	0.006	0.7876	0.1969	793.2201580468	35.8354042207	0.0399999415	0.0582744234	0.1600811601	0.0799992261	0.0737653714	0.0452390369	793.4940045198	36.0189169071
0.0095	0.0065	0.7872	0.1968	753.7037193907	72.9206774568	0.0399999415	0.0264960141	0.2355739800	0.0988696044	0.1059727870	0.0345206306	754.0852660992	73.0805637059
0.0095	0.006999999999999999	0.7868	0.1967	481.1381081393	583.4260064715	0.0785713136	0.0451753290	0.3929264839	0.3569618092	0.1527254872	0.1021345418	481.7623314240	583.9302781515
0.0095	0.0075	0.7864	0.1966	746.8135567187	181.8906864158	0.0885712989	0.1234204540	0.2182924911	0.1221647250	0.1070117359	0.0890349499	747.2274322446	182.2253065447
0.0095	0.008	0.7859999999999999	0.1965	743.6636956664	185.5917177117	0.0642856202	0.0511100504	0.2437599484	0.2177308782	0.0872717070	0.0461835863	744.0590129420	185.9067422266
0.0095	0.0085	0.7856	0.1964	754.8339189316	200.6065874864	0.0585713428	0.0376882476	0.2046492104	0.2443294501	0.1038948892	0.0217931758	755.2010343740	200.9103983599
0.0095	0.009000000000000001	0.7852	0.1963	806.1008851014	26.2602382847	0.0528570655	0.0320713021	0.1509856397	0.0537790675	0.0758432691	0.0345206306	806.3805710757	26.3806092849
0.0095	0.0095	0.7848	0.1962	787.9239314987	73.9037106016	0.0714284669	0.0556958862	0.1900963776	0.0719409097	0.0748043202	0.0363483661	788.2602606634	74.0676957636
0.0095	0.01	0.7844	0.1961	703.4909303711	359.6924549529	0.0699998975	0.0472940604	0.2419408443	0.2841764332	0.1132454293	0.1388309428	703.9161165422	360.1627563893
0.001	0.0	0.7992	0.1998	6.0868594108	0.8410090902	0.0000000000	0.0000000000	0.5993947984	0.1219478323	0.1786992095	0.0540253424	6.8649534187	1.0169822649
0.01	0.0	0.792	0.198	646.8137040672	450.9180165370	0.0000000000	0.0000000000	0.3010617273	0.4641888865	0.1205180715	0.1500409114	647.2352838660	451.5322463349
0.01	0.0005	0.7916	0.1979	793.1542719749	15.6247580760	0.0042857080	0.0069985319	0.1864581695	0.0394372370	0.0862327581	0.0351404401	793.4312486105	15.7063342850
0.01	0.001	0.7912	0.1978	804.6184484839	31.4560667440	0.0085714160	0.0166598382	0.1600811601	0.0549959424	0.0851938092	0.0552111166	804.8722948692	31.5829336412
0.01	0.0015	0.7908	0.1977	799.2487336248	75.1481611360	0.0085714160	0.0166598382	0.1664480244	0.1026787178	0.0799990647	0.0498695468	799.5037521299	75.3173692388
0.01	0.002	0.7904	0.1976	732.3388935404	276.1589563863	0.0071428467	0.0156491930	0.2301166677	0.2719910423	0.0893496047	0.0837369605	732.6655026595	276.5303335821
0.01	0.0025	0.79	0.1975	721.5158391925	239.0856095464	0.0257142481	0.0264960141	0.2801420302	0.2436241565	0.1132454293	0.0901912964	721.9349409001	239.4459210134
0.01	0.003	0.7896	0.1974	805.5079104544	46.3336579713	0.0199999707	0.0209955956	0.1882772736	0.1136903675	0.0737653714	0.0337618428	805.7899530701	46.5021057772
0.01	0.0035	0.7892	0.1973	726.8374065375	354.3631191168	0.0257142481	0.0145686059	0.2219306993	0.3044704247	0.0841548603	0.0379749677	727.1692063452	354.7201331151
0.01	0.004	0.7888	0.1972	779.2827197623	38.5141812740	0.0299999561	0.0189521139	0.1919154817	0.0509349146	0.0799990647	0.0494347561	779.5846342648	38.6335030586
0.01	0.0045	0.7884	0.1971	798.9927915763	17.8461212229	0.0257142481	0.0193780573	0.1591716081	0.0140907197	0.0675316780	0.0371705656	799.2452091105	17.9167605655
0.001	0.0005	0.7988	0.1997	5.9601554264	0.8699831791	0.0099999854	0.0145686059	0.6239527037	0.0582113310	0.1890886984	0.0438825250	6.7831968139	.9866456410
0.01	0.005	0.7879999999999999	0.19699999999999998	778.6517339200	27.4456464790	0.0442856495	0.0330737713	0.2037396583	0.0356470145	0.0820769625	0.0362293858	778.9818361903	27.5505966506
0.01	0.0055	0.7876	0.1969	812.1243925200	47.4529285954	0.0542856348	0.0546602813	0.1564429519	0.0541470015	0.0706485247	0.0332463646	812.4057696314	47.5949822428
0.01	0.006	0.7872	0.1968	760.8320855533	47.3356101248	0.0414285108	0.0397953368	0.1900963776	0.0721705334	0.0883106558	0.0420742234	761.1519210975	47.4896502184
0.01	0.0065	0.7868	0.1967	791.4995179386	56.3092181393	0.0357142334	0.0383325378	0.1591716081	0.0786644217	0.0831159114	0.0207789778	791.7775196915	56.4469940766
0.01	0.006999999999999999	0.7864	0.1966	791.7579940668	84.3637494723	0.0514284962	0.0365892278	0.1928250338	0.1211583415	0.0810380136	0.0438825250	792.0832856104	84.5653795666
0.01	0.0075	0.7859999999999999	0.1965	744.9788830246	212.7694418066	0.0557142042	0.0330737713	0.2410312922	0.2562936266	0.1007780426	0.0528129515	745.3764065636	213.1116221560
0.01	0.008	0.7856	0.1964	758.5514138340	184.5241869813	0.0757141749	0.0345229380	0.2028301063	0.1565486781	0.0997390937	0.0655114742	758.9296972089	184.7807700716
0.01	0.0085	0.7852	0.1963	783.1750661632	45.3347255647	0.0614284815	0.0294160431	0.1891868256	0.0413221016	0.0903885536	0.0213932671	783.5160700239	45.4268569765
0.01	0.009000000000000001	0.7848	0.1962	809.3419730225	41.7505193494	0.0571427735	0.0469475791	0.1619002642	0.1201986020	0.0872717070	0.0412450934	809.6482877672	41.9589106239
0.01	0.0095	0.7844	0.1961	800.9871122908	29.3780499900	0.0399999415	0.0320713021	0.1582620560	0.0584948754	0.0675316780	0.0146929561	801.2529059663	29.4833091236
0.001	0.001	0.7984	0.1996	5.6509977044	0.4279519685	0.0114285547	0.0145686059	0.6057616627	0.0875062813	0.1662318228	0.0513202895	6.4344197446	.5813471452
0.01	0.01	0.784	0.196	786.4719038374	50.3663662742	0.0657141895	0.0437058176	0.1919154817	0.0584948754	0.0748043202	0.0345206306	786.8043378288	50.5030875978
0.001	0.0015	0.7979999999999999	0.1995	5.5825775529	0.9497357448	0.0057142774	0.0057142774	0.5884801739	0.0764456716	0.1901276473	0.0369375190	6.3668996515	1.0688332128
0.001	0.002	0.7976	0.1994	6.8572196360	1.4404989305	0.0128571240	0.0106904340	0.5821133095	0.1099015919	0.1942834429	0.0275664292	7.6464735124	1.5886573856
0.001	0.0025	0.7972	0.1993	5.9221442311	1.6145568117	0.0185714014	0.0069985319	0.6112189750	0.0932191013	0.1807771073	0.0296783166	6.7327117148	1.7444527615
0.001	0.003	0.7968	0.1992	6.3073243437	1.4095862398	0.0185714014	0.0114285547	0.6157667353	0.0731270795	0.1911665962	0.0547398894	7.1328290766	1.5488817634
0.001	0.0035	0.7964	0.1991	6.0919275702	0.7285468086	0.0142856934	0.0156491930	0.6721589621	0.0218292491	0.1786992095	0.0476559413	6.9570714352	.8136811920
0.0	0.0025	0.7979999999999999	0.1995	0.0000000000	0.0000000000	0.0185714014	0.0145686059	0.5757464452	0.0751358258	0.1994781873	0.0408242140	.7937960339	.1305286457
0.001	0.004	0.7959999999999999	0.19899999999999998	5.8005084060	1.5551405693	0.0257142481	0.0294160431	0.6321386721	0.1675156848	0.1838939539	0.0563719538	6.6422552801	1.8084442510
0.001	0.0045	0.7956	0.1989	6.0665867733	0.8938371173	0.0271428174	0.0342856641	0.6175858394	0.1605971196	0.1953223917	0.0621982528	6.9066378218	1.1509181538
0.001	0.005	0.7952	0.1988	6.2566427499	0.8841577980	0.0471427881	0.0320713021	0.6175858394	0.0582113310	0.1974002895	0.0643813081	7.1187716669	1.0388217392
0.001	0.0055	0.7948	0.1987	6.3301310609	1.6284966931	0.0414285108	0.0354561585	0.5775655493	0.1521971678	0.1890886984	0.0392056970	7.1382138194	1.8553557164
0.001	0.006	0.7944	0.1986	6.7583905281	2.3697425575	0.0385713721	0.0193780573	0.6130380791	0.0656895590	0.1901276473	0.0481068117	7.6001276266	2.5029169855
0.001	0.0065	0.794	0.1985	5.9018715936	1.0115264024	0.0414285108	0.0291372117	0.6148571832	0.0644178638	0.1901276473	0.0567536234	6.7482849349	1.1618351013
0.001	0.006999999999999999	0.7936	0.1984	6.4137556906	0.5598882624	0.0528570655	0.0356856506	0.6048521107	0.0611500438	0.1766213117	0.0328544487	7.2480861785	.6895784055
0.001	0.0075	0.7932	0.1983	6.3554718577	0.5916085690	0.0542856348	0.0410076545	0.6348673282	0.0770922493	0.2088287273	0.0257860334	7.2534535480	.7354945062
0.001	0.008	0.7928	0.1982	6.1045979686	1.7675746238	0.0514284962	0.0376882476	0.5757464452	0.0636946251	0.1828550050	0.0484644881	6.9146279150	1.9174219846
0.001	0.0085	0.7924	0.1981	6.1679499608	0.9701786221	0.0542856348	0.0491560724	0.5902992780	0.1445472520	0.2005171362	0.0830119515	7.0130520098	1.2468938980
0.0	0.003	0.7976	0.1994	0.0000000000	0.0000000000	0.0228571094	0.0106904340	0.5766559973	0.0942429358	0.1911665962	0.0427865341	.7906797029	.1477199039
0.001	0.009000000000000001	0.792	0.198	6.2262337936	1.3594197970	0.0771427442	0.0635030807	0.5575554043	0.1259787045	0.1942834429	0.0489961072	7.0552153850	1.5978976894
0.001	0.0095	0.7916	0.1979	5.2759539106	0.4679752960	0.0914284376	0.0330737713	0.6084903189	0.0383309017	0.1797381584	0.0443717545	6.1556108255	.5837517235
0.001	0.01	0.7912	0.1978	6.2186315546	2.2138866495	0.0842855909	0.0365892278	0.5593745084	0.0575251223	0.1932444940	0.0447592881	7.0555361479	2.3527602877
0.0015	0.0	0.7988	0.1997	9.2696634990	1.0999890891	0.0000000000	0.0000000000	0.6130380791	0.0669370985	0.2119455740	0.0562953094	10.0946471521	1.2232214970
0.0015	0.0005	0.7984	0.1996	9.3152769334	2.9449625867	0.0028571387	0.0069985319	0.5893897259	0.0682103395	0.1818160561	0.0415579557	10.0893398541	3.0617294138
0.0015	0.001	0.7979999999999999	0.1995	9.6295028148	2.3333907043	0.0028571387	0.0069985319	0.5802942055	0.0879212735	0.1714265672	0.0640451110	10.3840807262	2.4923556207
0.0015	0.0015	0.7976	0.1994	9.6295028148	1.4317886616	0.0114285547	0.0232115043	0.6021234546	0.1593767747	0.1776602606	0.0651811066	10.4207150847	1.6795580472
0.0015	0.002	0.7972	0.1993	10.1287165133	3.3342788454	0.0128571240	0.0189521139	0.5857515177	0.0558912147	0.1631149761	0.0476559413	10.8904401311	3.4567781153
0.0015	0.0025	0.7968	0.1992	9.0872097615	1.4092217419	0.0171428321	0.0232115043	0.6385055364	0.1492995814	0.2015560851	0.0437840232	9.9444142151	1.6255168508
0.0015	0.003	0.7964	0.1991	10.1591254696	1.7803167786	0.0285713868	0.0127775126	0.6339577762	0.0832823919	0.2088287273	0.0570571208	11.0304833599	1.9334338039
0.0	0.0035	0.7972	0.1993	0.0000000000	0.0000000000	0.0242856787	0.0145686059	0.5730177891	0.0611500438	0.2005171362	0.0397525253	.7978206040	.1154711750
0.0015	0.0035	0.7959999999999999	0.19899999999999998	8.9909147334	2.4043382267	0.0271428174	0.0166598382	0.6375959844	0.0880716950	0.1745434139	0.0369375190	9.8301969491	2.5460072789
0.0015	0.004	0.7956	0.1989	10.3542496056	2.4578430669	0.0271428174	0.0261861085	0.6030330066	0.1056960530	0.2036339829	0.0390954135	11.1880594125	2.6288206419
0.0015	0.0045	0.7952	0.1988	10.4809535900	4.7739102116	0.0357142334	0.0127775126	0.6139476312	0.0904078263	0.1901276473	0.0380884955	11.3207431019	4.9151840460
0.0015	0.005	0.7948	0.1987	9.1505617537	1.9863952247	0.0214285401	0.0090350658	0.6121285271	0.0318213254	0.1859718517	0.0718003140	9.9700906726	2.0990519299
0.0015	0.0055	0.7944	0.1986	9.8043543132	2.0246900258	0.0399999415	0.0264960141	0.6139476312	0.1225703644	0.1963613406	0.0523201293	10.6546632265	2.2260765336
0.0015	0.006	0.794	0.1985	9.4622535553	2.9145397810	0.0371428028	0.0305058932	0.6057616627	0.1321075424	0.2005171362	0.1008583417	10.3056751570	3.1780115583
0.0015	0.0065	0.7936	0.1984	9.3786289256	3.2369790772	0.0357142334	0.0156491930	0.6203144955	0.1999029039	0.1693486694	0.0559876824	10.2040063239	3.5085188565
0.0015	0.006999999999999999	0.7932	0.1983	10.3542496056	1.9104608109	0.0399999415	0.0320713021	0.5984852464	0.1028397320	0.2025950340	0.0716799446	11.1953298275	2.1170517896
0.0015	0.0075	0.7928	0.1982	9.1936411084	1.7282051903	0.0514284962	0.0245780362	0.6494201610	0.0947681652	0.1859718517	0.0240534059	10.0804616173	1.8716047976
0.0015	0.008	0.7924	0.1981	9.0086532912	1.6690334537	0.0499999268	0.0239045372	0.6285004639	0.0717105508	0.1703876183	0.0211904827	9.8575413002	1.7858390244
0.0	0.004	0.7968	0.1992	0.0000000000	0.0000000000	0.0357142334	0.0180701316	0.5902992780	0.0904810014	0.2005171362	0.0621982528	.8265306476	.1707493858
0.0015	0.0085	0.792	0.198	9.8829107836	2.4433049162	0.0585713428	0.0291372117	0.6194049434	0.0728550621	0.2067508296	0.0368204426	10.7676378994	2.5821176326
0.0015	0.009000000000000001	0.7916	0.1979	10.2554204977	1.2951700870	0.0571427735	0.0312983860	0.6194049434	0.0522181110	0.1849329028	0.0476559413	11.1169011174	1.4263425253
0.0015	0.0095	0.7912	0.1978	10.1236483539	3.3211335546	0.0628570509	0.0166598382	0.5993947984	0.0857876838	0.1786992095	0.0858249766	10.9645994127	3.5094060532
0.0015	0.01	0.7908	0.1977	10.4708172712	1.1343623108	0.0799998829	0.0277009872	0.5866610698	0.0819606832	0.1870108006	0.0293859123	11.3244890245	1.2734098935
0.002	0.0	0.7984	0.1996	12.3511043998	2.5226709202	0.0000000000	0.0000000000	0.5966661423	0.0519002863	0.1662318228	0.0435863516	13.1140023649	2.6181575581
0.002	0.0005	0.7979999999999999	0.1995	13.2481686094	3.7116301090	0.0014285693	0.0057142774	0.5975756943	0.1268947350	0.2015560851	0.0101795786	14.0487289581	3.8544187000
0.002	0.001	0.7976	0.1994	13.6105420048	5.4897641701	0.0114285547	0.0193780573	0.5802942055	0.0907001725	0.2015560851	0.0407183145	14.4038208501	5.6405607144
0.002	0.0015	0.7972	0.1993	13.1620099000	0.8540111728	0.0157142627	0.0057142774	0.5675604768	0.1417734620	0.2098676762	0.0604378994	13.9551523157	1.0619368116
0.002	0.002	0.7968	0.1992	13.8031320610	2.0475991118	0.0085714160	0.0166598382	0.6203144955	0.1033212692	0.1963613406	0.0797761222	14.6283793131	2.2473563414
0.002	0.0025	0.7964	0.1991	12.2877524076	2.7662773439	0.0142856934	0.0156491930	0.6357768803	0.0730818136	0.1838939539	0.0251073345	13.1217089352	2.8801156850
0.0	0.0045	0.7964	0.1991	0.0000000000	0.0000000000	0.0385713721	0.0145686059	0.5939374861	0.1154235523	0.1922055451	0.0353853242	.8247144033	.1653774824
0.002	0.003	0.7959999999999999	0.19899999999999998	12.9846243218	2.4818668312	0.0142856934	0.0202030213	0.5730177891	0.0878082883	0.1942834429	0.0691037704	13.7662112472	2.6589819112
0.002	0.0035	0.7956	0.1989	13.3165887609	3.6480539371	0.0257142481	0.0307723253	0.5984852464	0.0840733156	0.1880497495	0.0480169763	14.1288380049	3.8109165543
0.002	0.004	0.7952	0.1988	12.5943760498	2.2584891925	0.0299999561	0.0330737713	0.6548774732	0.1328070578	0.2077897785	0.0799383239	13.4870432576	2.5043083455
0.002	0.0045	0.7948	0.1987	13.2177596531	3.9757570251	0.0257142481	0.0294160431	0.6203144955	0.1086296100	0.1994781873	0.0351404401	14.0632665840	4.1489431183
0.002	0.005	0.7944	0.1986	14.3631636721	3.8463489959	0.0428570801	0.0325763930	0.5675604768	0.0674296518	0.2005171362	0.0351404401	15.1740983652	3.9814954808
0.002	0.0055	0.794	0.1985	12.8807270546	2.5336032363	0.0414285108	0.0481493568	0.5812037575	0.1624410045	0.1953223917	0.0275664292	13.6986817146	2.7717600268
0.002	0.006	0.7936	0.1984	12.4119223123	3.5356215032	0.0514284962	0.0291372117	0.5593745084	0.1110994648	0.2129845229	0.0616404096	13.2357098398	3.7374985893
0.002	0.0065	0.7932	0.1983	13.8335410173	2.6749320757	0.0499999268	0.0503051174	0.6184953914	0.0711546466	0.1776602606	0.0289417671	14.6796965961	2.8253336068
0.002	0.006999999999999999	0.7928	0.1982	14.1300283408	3.0228671111	0.0571427735	0.0325763930	0.6003043505	0.1262935206	0.2005171362	0.0776366682	14.9879926010	3.2593736929
0.002	0.0075	0.7924	0.1981	14.6216398003	2.0164014592	0.0599999122	0.0264960141	0.5975756943	0.0808632181	0.1870108006	0.0823330125	15.4662262074	2.2060937039
