# Supplementary material for: Multipressure Sampling for Improving the Performance of MOF-based Electronic Noses
Source: ACS Sens. 2024 Jul 12;9(7):3531–9. doi: 10.1021/acssensors.4c00199 (PMC11287752; doi:10.1021/acssensors.4c00199)
Supplement: Supplementary file 2 — se4c00199_si_002.zip [file se4c00199_si_002.zip › Multiplex_Adsorption_Data/Benzene_0.1bar/MgMOF-74_EQeq.csv]

benzene_comp	CO2_comp	N2_comp	O2_comp	benzene_mass	benzene_error	CO2_mass	CO2_error	N2_mass	N2_error	O2_mass	O2_error	total_mass	total_error
0.0	0.0	0.8	0.2	0.0000000000	0.0000000000	0.0000000000	0.0000000000	1.0429512149	0.0539676958	0.3030501914	0.0438399102	1.3460014063	.0978076060
0.0	0.0005	0.7996	0.1999	0.0000000000	0.0000000000	0.0478384727	0.0207012730	1.0641116146	0.0448811159	0.3017684081	0.0279532173	1.4137184954	.0935356062
0.0	0.005	0.7959999999999999	0.19899999999999998	0.0000000000	0.0000000000	0.4053681104	0.0374469341	1.0455161119	0.0349834688	0.2938945965	0.0117534448	1.7447788188	.0841838477
0.002	0.008	0.792	0.198	432.8033628725	18.1457969555	0.3822042184	0.1980007668	0.1470006554	0.0604300685	0.0693994094	0.0238017295	433.4019671557	18.4280295203
0.002	0.0085	0.7916	0.1979	432.6738417362	10.9596977312	0.2910593389	0.1210374927	0.1351380071	0.0546603698	0.0604269264	0.0060176710	433.1604660086	11.1414132647
0.002	0.009000000000000001	0.7912	0.1978	436.5188329864	22.5052140562	0.3401567188	0.1922489344	0.1357792313	0.0454840015	0.0593282550	0.0316184994	437.0540971915	22.7745654915
0.002	0.0095	0.7908	0.1977	432.7350293075	14.3928330079	0.4514441131	0.1808947546	0.1473212675	0.0406861702	0.0659202833	0.0164189201	433.3997149714	14.6308328528
0.002	0.01	0.7904	0.1976	433.8833011747	17.2537787272	0.3842184699	0.1493927699	0.1349777010	0.0371771835	0.0622580454	0.0088955451	434.4647553910	17.4492442257
0.0025	0.0	0.7979999999999999	0.1995	432.0347219222	22.2543197201	0.0000000000	0.0000000000	0.1364204556	0.0822755910	0.0635398287	0.0313030312	432.2346822065	22.3678983423
0.0025	0.0005	0.7976	0.1994	433.0530260284	16.8849398256	0.0181282633	0.0058725017	0.1380235161	0.0465870477	0.0617087097	0.0184788849	433.2708865175	16.9558782599
0.0025	0.001	0.7972	0.1993	434.8707881829	21.4964421604	0.0382707781	0.0139369610	0.1312906617	0.0249871846	0.0639060525	0.0173096443	435.1042556752	21.5526759503
0.0025	0.0015	0.7968	0.1992	435.0052221899	14.6799257943	0.0571543858	0.0347640783	0.1290463769	0.0571463555	0.0640891644	0.0242095813	435.2555121170	14.7960458094
0.0025	0.002	0.7964	0.1991	435.2263013709	13.2759966394	0.0916484424	0.0407045788	0.1404281070	0.0420527739	0.0673851785	0.0091629165	435.5257630988	13.3679169086
0.0	0.0055	0.7956	0.1989	0.0000000000	0.0000000000	0.4919809241	0.0968543980	1.0767757932	0.0144666781	0.3026839676	0.0278811542	1.8714406849	.1392022303
0.0025	0.0025	0.7959999999999999	0.19899999999999998	438.6889819566	9.9511613369	0.1042375141	0.0345739094	0.1284051527	0.0253141489	0.0642722762	0.0088501979	438.9858968996	10.0198995931
0.0025	0.003	0.7956	0.1989	436.8913179095	13.4958438981	0.1080142356	0.0583220594	0.1243975012	0.0382241720	0.0617087097	0.0245287939	437.1854383560	13.6169189234
0.0025	0.0035	0.7952	0.1988	434.3879869817	13.6034232557	0.1435154180	0.0168524370	0.1285654587	0.0428662117	0.0573140241	0.0166057355	434.7173818825	13.6797476399
0.0025	0.004	0.7948	0.1987	443.8019404689	15.4826776065	0.1140569901	0.0293884054	0.1118936287	0.0386147980	0.0602438145	0.0235752569	444.0881349022	15.5742560668
0.0025	0.0045	0.7944	0.1986	437.0735407495	7.3441193786	0.1548455826	0.0590050209	0.1311303556	0.0252368784	0.0591451431	0.0214358268	437.4186618308	7.4497971047
0.0025	0.005	0.794	0.1985	437.4183349469	12.5622088802	0.2097339354	0.0779563466	0.1247181133	0.0366621042	0.0580464717	0.0177003959	437.8108334673	12.6945277269
0.0025	0.0055	0.7936	0.1984	431.1088691098	18.1522071896	0.2490118393	0.1448861605	0.1404281070	0.1058913435	0.0628073811	0.0360985962	431.5611164372	18.4390832898
0.0025	0.006	0.7932	0.1983	437.0020808123	16.6506098481	0.2469975878	0.1964243783	0.1324128041	0.0438828867	0.0635398287	0.0182965350	437.4450310329	16.9092136481
0.0025	0.0065	0.7928	0.1982	441.9908776835	20.1884343950	0.2769595786	0.1585303572	0.1243975012	0.0564532300	0.0584126955	0.0181788712	442.4506474588	20.4215968534
0.0025	0.006999999999999999	0.7924	0.1981	430.9873872164	6.8630230582	0.2978574377	0.0856145739	0.1293669890	0.0211117662	0.0668358428	0.0247844508	431.4814474859	6.9945338491
0.0	0.006	0.7952	0.1988	0.0000000000	0.0000000000	0.4982754600	0.0416285408	1.0399053998	0.0259200570	0.2933452608	0.0274203571	1.8315261206	.0949689549
0.0025	0.0075	0.792	0.198	437.0931922323	11.7096705110	0.3441852217	0.1268398803	0.1373822919	0.0189568268	0.0635398287	0.0234954757	437.6382995746	11.8789626938
0.0025	0.008	0.7916	0.1979	431.5581734654	14.1395853040	0.3872398471	0.1984037708	0.1476418796	0.0583425965	0.0688500737	0.0292841671	432.1619052658	14.4256158384
0.0025	0.0085	0.7912	0.1978	436.4522859198	18.5376998679	0.4262659696	0.1702876602	0.1385044343	0.0336474741	0.0651878357	0.0233178461	437.0822441594	18.7649528483
0.0025	0.009000000000000001	0.7908	0.1977	439.0257369111	10.6853764284	0.3494726319	0.1110421784	0.1197486255	0.0373702270	0.0554829051	0.0224145718	439.5504410736	10.8562034056
0.0025	0.0095	0.7904	0.1976	440.3906217131	16.4858392314	0.4824132296	0.2603833960	0.1369013737	0.0575442930	0.0596944788	0.0251976876	441.0696307952	16.8289646080
0.0025	0.01	0.79	0.1975	443.8841193968	11.3517965725	0.3509833205	0.2169146381	0.1091684257	0.0378729636	0.0558491289	0.0188525238	444.4001202719	11.6254366980
0.003	0.0	0.7976	0.1994	430.9123542823	22.4937681651	0.0000000000	0.0000000000	0.1606266704	0.0658824745	0.0690331856	0.0388542565	431.1420141383	22.5985048961
0.003	0.0005	0.7972	0.1993	436.1244634576	14.8086873461	0.0203942962	0.0110783831	0.1340158647	0.0228153313	0.0639060525	0.0120576091	436.3427796710	14.8546386696
0.003	0.001	0.7968	0.1992	440.2284969804	12.2360101174	0.0417957182	0.0139187547	0.1226341346	0.0243749566	0.0587789193	0.0130716760	440.4517057525	12.2873755047
0.003	0.0015	0.7964	0.1991	435.7528717837	19.5157686033	0.0702470204	0.0430067456	0.1535732038	0.0895110904	0.0604269264	0.0190647540	436.0371189343	19.6673511933
0.0	0.0065	0.7948	0.1987	0.0000000000	0.0000000000	0.5891685580	0.1214098330	1.0740505902	0.0774462442	0.2971906107	0.0218694182	1.9604097589	.2207254954
0.003	0.002	0.7959999999999999	0.19899999999999998	439.5808912988	11.9353132453	0.0803182778	0.0384624472	0.1303288254	0.0360827536	0.0637229406	0.0204758079	439.8552613426	12.0303342540
0.003	0.0025	0.7956	0.1989	440.0252827838	14.4208191775	0.0891306280	0.0481528292	0.1277639284	0.0263721737	0.0578633598	0.0266966849	440.3000407000	14.5220408653
0.003	0.003	0.7952	0.1988	442.9421880985	22.2953078948	0.1271496247	0.0550705343	0.1272830102	0.0596062677	0.0661033952	0.0326617427	443.2627241286	22.4426464395
0.003	0.0035	0.7948	0.1987	436.6112842803	17.6270573801	0.1533348940	0.0933073599	0.1362601495	0.0573438769	0.0618918216	0.0107147845	436.9627711454	17.7884234014
0.003	0.004	0.7944	0.1986	432.7895175097	17.9227263456	0.1442707623	0.0955124835	0.1303288254	0.0558877593	0.0693994094	0.0394333078	433.1335165068	18.1135598962
0.003	0.0045	0.794	0.1985	436.6260228923	15.6092604365	0.2034393995	0.0735891279	0.1287257648	0.0409907324	0.0648216119	0.0142498239	437.0230096685	15.7380901207
0.003	0.005	0.7936	0.1984	438.3231964027	11.7371565631	0.2036911810	0.0535152541	0.1123745468	0.0427557625	0.0598775907	0.0222041581	438.6991397212	11.8556317378
0.003	0.0055	0.7932	0.1983	439.6849548325	16.5380294583	0.2195534114	0.0983637597	0.1284051527	0.0479676873	0.0620749335	0.0186522637	440.0949883301	16.7030131690
0.003	0.006	0.7928	0.1982	436.1691259184	8.6440636306	0.2540474680	0.1511141749	0.1320921920	0.0256970161	0.0598775907	0.0194340307	436.6151431691	8.8403088523
0.003	0.0065	0.7924	0.1981	440.2401092202	12.3767900298	0.3011305963	0.1052000567	0.1319318859	0.0536831457	0.0602438145	0.0224981863	440.7334155169	12.5581714185
0.0	0.006999999999999999	0.7944	0.1986	0.0000000000	0.0000000000	0.5665082289	0.0837793030	1.0762948750	0.0429117490	0.3175160314	0.0158113705	1.9603191353	.1425024225
0.003	0.006999999999999999	0.792	0.198	435.4500602995	9.0158936021	0.3557671677	0.1983782076	0.1194280134	0.0212911552	0.0569478003	0.0163943959	435.9822032809	9.2519573608
0.003	0.0075	0.7916	0.1979	439.2798663130	13.0472733469	0.2580759709	0.1617996948	0.1194280134	0.0596889873	0.0593282550	0.0223786414	439.7166985523	13.2911406704
0.003	0.008	0.7912	0.1978	441.8216069571	14.7935453196	0.2522849979	0.0627052047	0.1025958773	0.0286584911	0.0521868910	0.0298197037	442.2286747233	14.9147287191
0.003	0.0085	0.7908	0.1977	439.5764250527	23.9730259533	0.3519904462	0.1522109884	0.1256799497	0.0745200778	0.0604269264	0.0365490615	440.1145223750	24.2363060810
0.003	0.009000000000000001	0.7904	0.1976	436.9248147551	10.3881118740	0.3585367635	0.1024895808	0.1312906617	0.0159470288	0.0648216119	0.0097857849	437.4794637922	10.5163342685
0.003	0.0095	0.79	0.1975	439.1146152081	16.4625612403	0.3718811796	0.1594760634	0.1383441283	0.0462682276	0.0589620312	0.0227117814	439.6838025472	16.6910173127
0.003	0.01	0.7896	0.1974	435.0132614329	12.4480816711	0.4078859248	0.1774800174	0.1165425043	0.0444553875	0.0617087097	0.0316439400	435.5993985717	12.7016610160
0.0	0.0075	0.794	0.1985	0.0000000000	0.0000000000	0.6344892163	0.0817107374	1.0729284478	0.0540932598	0.3074448770	0.0290542674	2.0148625411	.1648582646
0.0	0.008	0.7936	0.1984	0.0000000000	0.0000000000	0.6740189017	0.0607957023	1.0546535572	0.0478711576	0.3079942127	0.0328704984	2.0366666716	.1415373583
0.0	0.0085	0.7932	0.1983	0.0000000000	0.0000000000	0.7120378983	0.1551071734	1.0474397846	0.0874477996	0.3030501914	0.0373296858	2.0625278743	.2798846588
0.004	0.0015	0.7956	0.1989	441.9524679672	14.2873343772	0.0682327689	0.0462181842	0.1215119921	0.0395355172	0.0554829051	0.0183331501	442.1976956333	14.3914212287
0.004	0.002	0.7952	0.1988	441.0056237983	16.3072985532	0.0908930981	0.0323379905	0.1260005618	0.0598815551	0.0626242692	0.0358375762	441.2851417274	16.4353556750
0.004	0.0025	0.7948	0.1987	438.8832636611	11.2391403553	0.0959287268	0.0638830582	0.1237562770	0.0447664534	0.0626242692	0.0170441672	439.1655729341	11.3648340341
0.004	0.003	0.7944	0.1986	440.2905778009	13.2657302674	0.0858574694	0.0450231392	0.1022752652	0.0410909177	0.0494402125	0.0160888579	440.5281507480	13.3679331822
0.004	0.0035	0.794	0.1985	440.4460031645	10.8946034770	0.1457814509	0.0887671509	0.1186264831	0.0569842378	0.0543842337	0.0209613141	440.7647953322	11.0613161798
0.004	0.004	0.7936	0.1984	436.8497818209	21.2507426657	0.1271496247	0.0371750834	0.1165425043	0.0381191492	0.0598775907	0.0178512971	437.1533515406	21.3438881954
0.004	0.0045	0.7932	0.1983	440.8979872678	12.6729153203	0.1535866754	0.0885469166	0.1149394438	0.0276285061	0.0562153527	0.0189801467	441.2227287397	12.8080708897
0.004	0.005	0.7928	0.1982	434.5769091909	15.4021781445	0.2824987701	0.1639450990	0.1409090252	0.0449017241	0.0681176261	0.0280011563	435.0684346123	15.6390261239
0.004	0.0055	0.7924	0.1981	449.0278950070	14.6642902401	0.1712113758	0.1016523696	0.1019546530	0.0394418063	0.0516375553	0.0161138470	449.3526985911	14.8214982630
0.0	0.009000000000000001	0.7928	0.1982	0.0000000000	0.0000000000	0.7812777930	0.1569194339	1.0782185477	0.0765813433	0.3250236192	0.0420759108	2.1845199599	.2755766880
0.004	0.006	0.792	0.198	445.6634718350	15.4115395428	0.2628598182	0.0891377402	0.1152600559	0.0316644032	0.0562153527	0.0176244607	446.0978070618	15.5499661469
0.004	0.0065	0.7916	0.1979	444.9694171942	22.3433248273	0.3041519736	0.0594246860	0.1240768891	0.0684294721	0.0578633598	0.0182157228	445.4555094167	22.4893947082
0.004	0.006999999999999999	0.7912	0.1978	435.4652455362	22.6232471536	0.2334013903	0.2138666546	0.1187867892	0.0495384628	0.0664696190	0.0362654027	435.8839033347	22.9229176737
0.004	0.0075	0.7908	0.1977	436.8488885717	16.3651107704	0.3341139643	0.1175212605	0.1149394438	0.0524727546	0.0618918216	0.0264240050	437.3598338014	16.5615287905
0.004	0.008	0.7904	0.1976	439.7188983027	14.1316073199	0.3973111045	0.1336160214	0.1269623981	0.0276285061	0.0624411573	0.0134758414	440.3056129626	14.3063276888
0.004	0.0085	0.79	0.1975	437.9248072524	12.3448468125	0.2784702672	0.1323652146	0.1126951589	0.0191456714	0.0618918216	0.0167264475	438.3778645001	12.5130841460
0.004	0.009000000000000001	0.7896	0.1974	442.9685389504	11.0156960082	0.3754061197	0.1715472487	0.1117333226	0.0548855731	0.0607931502	0.0211206696	443.5164715429	11.2632494996
0.004	0.0095	0.7892	0.1973	441.2869973013	11.9171187646	0.3832113442	0.2485918069	0.1274433163	0.0482412044	0.0620749335	0.0253039178	441.8597268953	12.2392556937
0.004	0.01	0.7888	0.1972	438.1516925532	24.2104863225	0.3600474521	0.1522809422	0.1133363832	0.0684760233	0.0569478003	0.0198370284	438.6820241888	24.4510803164
0.0045	0.0	0.7964	0.1991	435.9417939929	11.9042838754	0.0000000000	0.0000000000	0.1227944406	0.0230171813	0.0574971360	0.0159381000	436.1220855695	11.9432391567
0.0	0.0095	0.7924	0.1981	0.0000000000	0.0000000000	0.7837956073	0.1467918156	1.0737299781	0.0429141444	0.3052475342	0.0231214575	2.1627731196	.2128274175
0.0045	0.0005	0.7959999999999999	0.19899999999999998	444.3124323959	12.1465500488	0.0133444161	0.0097644463	0.1035577136	0.0266975771	0.0542011219	0.0186162763	444.4835356475	12.2016283485
0.0045	0.001	0.7956	0.1989	439.4884400049	18.4700863555	0.0317244608	0.0197227005	0.1107714862	0.0488278675	0.0540180100	0.0243201279	439.6849539619	18.5629570514
0.0045	0.0015	0.7952	0.1988	443.3879194573	17.8907138342	0.0561472600	0.0445475293	0.1388250464	0.0797441677	0.0576802479	0.0380414693	443.6405720116	18.0530470005
0.0045	0.002	0.7948	0.1987	443.8425833083	20.4232058884	0.0584132929	0.0430126414	0.0904126168	0.0461213651	0.0498064363	0.0245834117	444.0412156543	20.5369233066
0.0045	0.0025	0.7944	0.1986	443.8921586397	24.7043554850	0.1029786069	0.0515359143	0.1152600559	0.0805585395	0.0547504575	0.0285889224	444.1651477600	24.8650388612
0.0045	0.003	0.794	0.1985	440.6920933235	19.8384317587	0.1427600737	0.0776956877	0.1184661770	0.0293740895	0.0540180100	0.0246487932	441.0073375842	19.9701503291
0.0045	0.0035	0.7936	0.1984	443.1623740303	16.5664390921	0.1279049690	0.0620956523	0.1187867892	0.0669948918	0.0606100383	0.0182525000	443.4696758268	16.7137821362
0.0045	0.004	0.7932	0.1983	436.1642130477	17.6741943915	0.1576151783	0.0747820533	0.1282448466	0.0263019206	0.0626242692	0.0206389124	436.5126973418	17.7959172778
0.0045	0.0045	0.7928	0.1982	446.9810144286	24.5859846803	0.1573633969	0.1088907406	0.1090081196	0.0355720552	0.0602438145	0.0210825341	447.3076297596	24.7515300102
0.0045	0.005	0.7924	0.1981	442.1690809021	14.4812011877	0.1863182619	0.0866362320	0.1149394438	0.0320066612	0.0617087097	0.0274692261	442.5320473175	14.6273133070
0.0	0.001	0.7992	0.1998	0.0000000000	0.0000000000	0.0783040263	0.0166556797	1.0665162055	0.0222496493	0.3138537934	0.0225577211	1.4586740252	.0614630501
0.0	0.01	0.792	0.198	0.0000000000	0.0000000000	0.8200521340	0.1292068142	1.0517680481	0.0659043142	0.2999372892	0.0188026587	2.1717574713	.2139137871
0.0045	0.0055	0.792	0.198	436.2642569599	15.6358417550	0.2369263304	0.0828571350	0.1263211739	0.0345547880	0.0562153527	0.0164434077	436.6837198169	15.7696970857
0.0045	0.006	0.7916	0.1979	439.5411417087	9.0914666488	0.1905985463	0.0537327775	0.1019546530	0.0327495508	0.0571309122	0.0202452542	439.8908258202	9.1981942313
0.0045	0.0065	0.7912	0.1978	441.9520213426	6.2712072576	0.3008788149	0.0791891640	0.1235959709	0.0288444014	0.0591451431	0.0185151393	442.4356412715	6.3977559623
0.0045	0.006999999999999999	0.7908	0.1977	445.9877213004	20.5801749237	0.2210641000	0.1387825117	0.0897713926	0.0273555607	0.0455948626	0.0161885831	446.3441516556	20.7625015792
0.0045	0.0075	0.7904	0.1976	444.6804510728	15.4807556575	0.2799809558	0.1277958833	0.1203898497	0.0197482490	0.0531024505	0.0078546254	445.1339243288	15.6361544152
0.0045	0.008	0.79	0.1975	439.4415444211	19.1456611488	0.3305890242	0.2080062120	0.1261608678	0.0633531489	0.0609762621	0.0170441672	439.9592705752	19.4340646769
0.0045	0.0085	0.7896	0.1974	441.3338928852	17.3675378831	0.2824987701	0.1857635169	0.1101302620	0.0512237434	0.0584126955	0.0317032222	441.7849346128	17.6362283656
0.0045	0.009000000000000001	0.7892	0.1973	443.0105216636	16.5305624241	0.3713776167	0.1871262933	0.1005118985	0.0335587629	0.0563984646	0.0198099656	443.5388096434	16.7710574459
0.0045	0.0095	0.7888	0.1972	448.7764453527	14.5934052045	0.3006270335	0.2061313558	0.0918553714	0.0333436601	0.0459610864	0.0246052248	449.2148888440	14.8574854452
0.0045	0.01	0.7884	0.1971	441.0846763539	11.5660367861	0.4177054008	0.1921301881	0.1179852589	0.0263097358	0.0626242692	0.0184788849	441.6829912828	11.8029555949
0.0005	0.0	0.7996	0.1999	404.7633767336	12.3114017408	0.0000000000	0.0000000000	0.2439858206	0.0452006235	0.0994297607	0.0166057355	405.1067923149	12.3732080998
0.005	0.0	0.7959999999999999	0.19899999999999998	445.2954531581	22.2794135290	0.0000000000	0.0000000000	0.1022752652	0.0270266696	0.0516375553	0.0125588601	445.4493659786	22.3189990587
0.005	0.0005	0.7956	0.1989	444.2816152979	18.2866396188	0.0224085477	0.0202304464	0.1133363832	0.0548106082	0.0531024505	0.0294349173	444.4704626793	18.3911155907
0.005	0.001	0.7952	0.1988	443.5420049471	17.6615602720	0.0443135326	0.0263301271	0.1110920984	0.0458105240	0.0584126955	0.0352298917	443.7558232736	17.7689308148
0.005	0.0015	0.7948	0.1987	440.8850351541	11.0585989638	0.0619382330	0.0213287262	0.1231150527	0.0293250567	0.0571309122	0.0125588601	441.1272193520	11.1218116068
0.005	0.002	0.7944	0.1986	440.6259928815	20.6432582820	0.0888788466	0.0528045159	0.1285654587	0.0668505094	0.0628073811	0.0284761080	440.9062445679	20.7913894153
0.005	0.0025	0.794	0.1985	436.6496939966	12.0313588179	0.1070071099	0.0611574981	0.1386647404	0.0702937953	0.0624411573	0.0112520734	436.9578070042	12.1740621847
0.005	0.003	0.7936	0.1984	440.5406875814	15.7211543793	0.1357101935	0.0870945430	0.1240768891	0.0723930516	0.0591451431	0.0282633674	440.8596198071	15.9089053413
0.005	0.0035	0.7932	0.1983	446.1547589038	14.7458703895	0.1102802686	0.0515900099	0.1056416924	0.0315994105	0.0490739887	0.0114411971	446.4197548535	14.8405010070
0.005	0.004	0.7928	0.1982	441.2338489730	13.7917574812	0.1732256273	0.0727051319	0.1187867892	0.0448559153	0.0606100383	0.0228530692	441.5864714278	13.9321715976
0.0005	0.0005	0.7992	0.1998	403.8862060035	7.2061208440	0.0281995207	0.0056524792	0.2468713297	0.0155422490	0.0966830822	0.0184788849	404.2579599361	7.2457944571
0.0005	0.001	0.7988	0.1997	406.4927072158	8.2871589682	0.0634489216	0.0056524792	0.2419018419	0.0291809869	0.0994297607	0.0152148248	406.8974877400	8.3372072591
0.0005	0.0015	0.7984	0.1996	409.6874130367	9.0151163737	0.0903895352	0.0317843522	0.2324437845	0.0259676023	0.1060217890	0.0301417981	410.1162681454	9.1030101263
0.0055	0.006	0.7908	0.1977	441.7483605214	9.6125787465	0.2535439051	0.1269597744	0.1123745468	0.0366172164	0.0542011219	0.0142498239	442.1684800952	9.7904055612
0.0055	0.0065	0.7904	0.1976	442.3405847516	15.9729938644	0.2457386806	0.1664227671	0.1154203619	0.0559924990	0.0536517862	0.0117306004	442.7553955803	16.2071397309
0.0055	0.006999999999999999	0.79	0.1975	442.8461638078	13.3255548547	0.3036484107	0.2297008531	0.1093287317	0.0473008825	0.0503557720	0.0255832946	443.3094967222	13.6281398849
0.0055	0.0075	0.7896	0.1974	434.7149161947	17.2122428824	0.2850165845	0.1868998540	0.1118936287	0.0505673512	0.0596944788	0.0302084688	435.1715208867	17.4799185564
0.0055	0.008	0.7892	0.1973	440.2744993150	15.8310955957	0.4151875864	0.1851263131	0.1311303556	0.0550912008	0.0598775907	0.0210570721	440.8806948477	16.0923701817
0.0055	0.0085	0.7888	0.1972	436.9779630834	18.7555162449	0.3449405660	0.2342785327	0.1086875075	0.0737867733	0.0578633598	0.0178061610	437.4894545167	19.0813877119
0.0055	0.009000000000000001	0.7884	0.1971	440.6916466989	15.1503755421	0.4338194126	0.2527193365	0.1261608678	0.0498095456	0.0578633598	0.0249032181	441.3094903391	15.4778076423
0.0005	0.002	0.7979999999999999	0.1995	404.9129959773	26.3978807472	0.1246318104	0.0492617311	0.2459094933	0.0792398537	0.1005284321	0.0411965147	405.3840657131	26.5675788467
0.0055	0.0095	0.7879999999999999	0.19699999999999998	438.1655379161	10.6859071810	0.3945415087	0.1362284157	0.1133363832	0.0188753151	0.0549335694	0.0162547268	438.7283493774	10.8572656386
0.0055	0.01	0.7876	0.1969	443.5044884800	9.2522378657	0.3691115838	0.2450359900	0.1013134288	0.0349834688	0.0527362267	0.0117306004	444.0276497193	9.5439879249
0.006	0.0	0.7952	0.1988	445.3932639472	18.7228535759	0.0000000000	0.0000000000	0.0977866955	0.0422794883	0.0474259816	0.0187240310	445.5384766243	18.7838570952
0.006	0.0005	0.7948	0.1987	441.2986095411	11.7779131407	0.0166175747	0.0119589556	0.1191074013	0.0248675984	0.0536517862	0.0165653027	441.4879863033	11.8313049974
0.006	0.001	0.7944	0.1986	440.9823993187	27.6252169244	0.0339904937	0.0268829008	0.1016340409	0.0890263126	0.0488908768	0.0379991383	441.1669147301	27.7791252761
0.006	0.0015	0.794	0.1985	439.8095630981	22.8737400781	0.0717577090	0.0481422959	0.1240768891	0.0597440700	0.0600607026	0.0176624691	440.0654583988	22.9992889131
0.006	0.002	0.7936	0.1984	438.8770109166	10.9424000955	0.0697434575	0.0319911078	0.1056416924	0.0220127712	0.0534686743	0.0125588601	439.1058647408	11.0089628346
0.006	0.0025	0.7932	0.1983	447.5638595420	14.7854053775	0.0843467807	0.0503311026	0.0926569017	0.0374800912	0.0457779745	0.0175634763	447.7866411989	14.8907800476
0.006	0.003	0.7928	0.1982	438.3571398729	9.0270319728	0.1133016458	0.0377839970	0.1059623045	0.0328748604	0.0538348981	0.0106394158	438.6302387213	9.1083302460
0.006	0.0035	0.7924	0.1981	444.0096209116	15.4009866068	0.1455296695	0.0876344084	0.1041989379	0.0461614649	0.0542011219	0.0191139353	444.3135506409	15.5538964154
0.0005	0.0025	0.7976	0.1994	408.5333350497	2.5777299763	0.1399904779	0.0439688538	0.2313216420	0.0333128178	0.0985142012	0.0225933668	409.0031613708	2.6776050147
0.006	0.004	0.792	0.198	450.8729012626	16.8659383819	0.1014679183	0.0948865321	0.0873668017	0.0615959211	0.0494402125	0.0125802005	451.1111761951	17.0350010356
0.006	0.0045	0.7916	0.1979	440.5058508620	21.9409456048	0.1699524687	0.0642314131	0.1170234225	0.0642665368	0.0593282550	0.0322484955	440.8521550082	22.1016920502
0.006	0.005	0.7912	0.1978	441.2512673327	15.5732515950	0.2225747886	0.1178745921	0.1178249528	0.0629902865	0.0567646884	0.0118103626	441.6484317625	15.7659268362
0.006	0.0055	0.7908	0.1977	450.1989447292	15.7720545359	0.2104892797	0.1012324200	0.1147791377	0.0601726679	0.0560322408	0.0148037788	450.5802453874	15.9482634026
0.006	0.006	0.7904	0.1976	438.6112692749	17.4829450234	0.1754916602	0.0953663525	0.0854431290	0.0391173061	0.0510882196	0.0256199656	438.9232922837	17.6430486476
0.006	0.0065	0.79	0.1975	441.7537200167	12.0709924129	0.2550545937	0.0856145739	0.1070844469	0.0315538360	0.0584126955	0.0291464449	442.1742717528	12.2173072677
0.006	0.006999999999999999	0.7896	0.1974	442.4361624177	12.1496357239	0.2686507912	0.1490801258	0.1110920984	0.0374251994	0.0492571006	0.0071764915	442.8651624079	12.3433175406
0.006	0.0075	0.7892	0.1973	446.6009368872	18.0943901154	0.2205605371	0.1805706519	0.1006722046	0.0445708502	0.0461441983	0.0235809452	446.9683138272	18.3431125627
0.006	0.008	0.7888	0.1972	447.5674325389	15.7463261395	0.2127553126	0.1734845345	0.0875271078	0.0513520134	0.0457779745	0.0336647129	447.9134929338	16.0048274003
0.006	0.0085	0.7884	0.1971	440.9841858171	10.5374616706	0.3368835601	0.1956560467	0.1155806680	0.0369942483	0.0556660170	0.0287759634	441.4923160622	10.7988879290
0.0005	0.003	0.7972	0.1993	410.7008042722	12.0456878783	0.1770023488	0.0769907942	0.2463904115	0.0584939212	0.0902741658	0.0339345428	411.2144711983	12.2151071365
0.006	0.009000000000000001	0.7879999999999999	0.19699999999999998	443.8872457691	9.9810119744	0.4302944725	0.1944783014	0.1078859772	0.0647176027	0.0585958074	0.0146489519	444.4840220262	10.2548568304
0.006	0.0095	0.7876	0.1969	442.0614443716	8.6698856332	0.2749453271	0.1305442429	0.1003515925	0.0232394029	0.0490739887	0.0163616398	442.4858152799	8.8400309188
0.006	0.01	0.7872	0.1968	443.0882343454	18.1971891048	0.3738954311	0.1610456727	0.1104508741	0.0363071104	0.0620749335	0.0311484050	443.6346555841	18.4256902929
0.0065	0.0	0.7948	0.1987	441.8233934555	13.6401465893	0.0000000000	0.0000000000	0.1120539347	0.0455269205	0.0556660170	0.0195647158	441.9911134072	13.7052382256
0.0065	0.0005	0.7944	0.1986	436.5840401792	16.6251560876	0.0239192363	0.0292326812	0.1184661770	0.0987329164	0.0628073811	0.0340134972	436.7892329736	16.7871351824
0.0065	0.001	0.794	0.1985	439.4902265034	16.8919381790	0.0362565266	0.0173272464	0.1215119921	0.0525119192	0.0545673456	0.0213103232	439.7025623677	16.9830876678
0.0065	0.0015	0.7936	0.1984	435.5590367038	16.5908648685	0.0707505833	0.0327664301	0.1360998434	0.0817554610	0.0681176261	0.0337363485	435.8340047566	16.7391231081
0.0065	0.002	0.7932	0.1983	448.0100375254	15.3549666498	0.0687363318	0.0257063790	0.0836797624	0.0346142320	0.0534686743	0.0120130337	448.2159222939	15.4273002945
0.0065	0.0025	0.7928	0.1982	442.0038297972	14.3542668233	0.1226175589	0.0551763375	0.1359395374	0.0524629589	0.0584126955	0.0256199656	442.3207995890	14.4875260853
0.0065	0.003	0.7924	0.1981	440.2450220909	20.2879587593	0.1435154180	0.1082952900	0.1261608678	0.0587831627	0.0626242692	0.0220830216	440.5773226459	20.4771202336
0.0005	0.0035	0.7968	0.1992	407.2658144122	18.9522999781	0.2006698037	0.0776630438	0.2316422542	0.0432885726	0.0950350751	0.0124408331	407.7931615452	19.0856924276
0.0065	0.0035	0.792	0.198	447.9756474306	10.1506460765	0.1019714812	0.0525976179	0.0801530291	0.0335954994	0.0437637437	0.0161471058	448.2015356846	10.2529862996
0.0065	0.004	0.7916	0.1979	446.0046930355	14.0281337194	0.1583705227	0.0867882974	0.1038783257	0.0547261499	0.0560322408	0.0207620148	446.3229741247	14.1904101815
0.0065	0.0045	0.7912	0.1978	445.5455629385	18.0530301575	0.1623990256	0.0951587274	0.0926569017	0.0324848272	0.0487077649	0.0205019918	445.8493266307	18.2011757039
0.0065	0.005	0.7908	0.1977	449.7938562097	19.9629194302	0.2031876181	0.1495301941	0.1154203619	0.0717841865	0.0514544434	0.0356085557	450.1639186331	20.2198423665
0.0065	0.0055	0.7904	0.1976	445.7845071038	15.8980041257	0.1681899986	0.1939704305	0.0876874139	0.0422137934	0.0461441983	0.0232660222	446.0865287146	16.1574543718
0.0065	0.006	0.79	0.1975	438.8488735663	16.4646750013	0.2276104173	0.1138809407	0.1203898497	0.0520676446	0.0613424859	0.0182009911	439.2582163192	16.6488245777
0.0065	0.0065	0.7896	0.1974	443.4232028014	23.4471189274	0.3061662250	0.1381121582	0.1314509678	0.0771137126	0.0591451431	0.0327273780	443.9199651373	23.6950721762
0.0065	0.006999999999999999	0.7892	0.1973	440.4754803886	14.9622151642	0.2565652823	0.1392913519	0.0979470016	0.0466752224	0.0531024505	0.0267368454	440.8830951230	15.1749185839
0.0065	0.0075	0.7888	0.1972	447.5473344315	16.9562384762	0.3902612243	0.2826419037	0.1017943470	0.0722338458	0.0525531148	0.0258596533	448.0919431176	17.3369738790
0.0065	0.008	0.7884	0.1971	444.7822814835	16.3219675181	0.3394013745	0.1303498533	0.1053210803	0.0358254452	0.0565815765	0.0252242871	445.2835855148	16.5133671037
0.0005	0.004	0.7964	0.1991	406.3386217260	15.8186109699	0.2316389203	0.0550014225	0.2463904115	0.0540647481	0.0966830822	0.0257557153	406.9133341400	15.9534328558
0.0065	0.0085	0.7879999999999999	0.19699999999999998	441.5112028545	14.5732287091	0.3152303567	0.1198818113	0.1122142408	0.0480062448	0.0574971360	0.0143903119	441.9961445880	14.7555070771
0.0	0.0015	0.7988	0.1997	0.0000000000	0.0000000000	0.1286603133	0.0390188120	1.0686001842	0.0893605269	0.3035995271	0.0153464814	1.5008600246	.1437258203
0.0005	0.0045	0.7959999999999999	0.19899999999999998	412.9388401829	21.0115780941	0.2870308360	0.0835216365	0.2415812298	0.0790138137	0.0975986417	0.0300794388	413.5650508904	21.2041929831
0.0005	0.005	0.7956	0.1989	410.7530593514	5.2067607900	0.2918146832	0.0738093315	0.2407796995	0.0229545737	0.0946688513	0.0184788849	411.3803225854	5.3220035801
0.0075	0.0	0.794	0.1985	442.2508132054	16.5630514217	0.0000000000	0.0000000000	0.0884889441	0.0522174685	0.0514544434	0.0402079706	442.3907565929	16.6554768608
0.0075	0.0005	0.7936	0.1984	439.1704432841	14.9497949929	0.0173729190	0.0108470762	0.1072447530	0.0503820289	0.0591451431	0.0197421463	439.3542060992	15.0307662443
0.0075	0.001	0.7932	0.1983	438.7318579190	11.3890909497	0.0319762423	0.0163638564	0.1072447530	0.0282684632	0.0650047238	0.0269616337	438.9360836381	11.4606849030
0.0075	0.0015	0.7928	0.1982	440.6568099795	15.2196339422	0.0649596102	0.0173418747	0.1303288254	0.0357104908	0.0591451431	0.0242261955	440.9112435582	15.2969125032
0.0075	0.002	0.7924	0.1981	445.0453433776	16.9016039876	0.0702470204	0.0342422752	0.0955424107	0.0380759792	0.0556660170	0.0118330530	445.2667988257	16.9857552950
0.0005	0.0055	0.7952	0.1988	400.9550087013	15.5241910779	0.3713776167	0.1394150888	0.2669095870	0.0431220317	0.1052893414	0.0215730375	401.6985852464	15.7283012359
0.0075	0.0025	0.792	0.198	440.5353280861	18.7431022565	0.0732683976	0.0255976416	0.1136569953	0.0405469766	0.0571309122	0.0254413539	440.7793843912	18.8346882286
0.0075	0.003	0.7916	0.1979	445.6657049581	13.9244341339	0.1077624542	0.0496105274	0.0960233289	0.0380894751	0.0527362267	0.0161554098	445.9222269679	14.0282895462
0.0075	0.0035	0.7912	0.1978	444.0422245080	25.6550748778	0.1211068703	0.0796107257	0.1005118985	0.0626023380	0.0501726601	0.0356462009	444.3140159369	25.8329341424
0.0075	0.004	0.7908	0.1977	437.4710366506	12.3557869206	0.1493063910	0.0862049041	0.0995500622	0.0437186099	0.0563984646	0.0138779008	437.7762915684	12.4995883354
0.0075	0.0045	0.7904	0.1976	440.2271571066	16.9771373204	0.1634061514	0.0932121941	0.1195883194	0.0626745437	0.0569478003	0.0241374545	440.5670993777	17.1571615127
0.0075	0.005	0.79	0.1975	447.1833353760	16.8718947818	0.1626508070	0.1228053464	0.0931378198	0.0426594873	0.0483415411	0.0167584906	447.4874655439	17.0541181061
0.0075	0.0055	0.7896	0.1974	444.2056891146	13.1335524254	0.2457386806	0.0970113575	0.1098096499	0.0104874963	0.0624411573	0.0313629578	444.6236786024	13.2724142370
0.0075	0.006	0.7892	0.1973	444.4048836897	15.2219686296	0.1911021092	0.1296163394	0.0896110866	0.0456396725	0.0463273102	0.0291050012	444.7319241957	15.4263296427
0.0075	0.0065	0.7888	0.1972	451.3579355869	20.3586441922	0.2495154021	0.1920245742	0.1061226106	0.0463570087	0.0514544434	0.0233178461	451.7650280430	20.6203436212
0.0075	0.006999999999999999	0.7884	0.1971	442.1990047508	13.9188520557	0.2412066148	0.1751544838	0.0992294501	0.0394808795	0.0487077649	0.0201056531	442.5881485806	14.1535930721
0.0005	0.006	0.7948	0.1987	400.2873049123	11.3193166599	0.3978146674	0.1595348845	0.2669095870	0.0390962781	0.1098671389	0.0203245958	401.0618963056	11.5382724183
0.0075	0.0075	0.7879999999999999	0.19699999999999998	445.2324790883	18.4799005651	0.3114536352	0.1170347712	0.0971454713	0.0467412443	0.0538348981	0.0275131340	445.6949130929	18.6711897146
0.0075	0.008	0.7876	0.1969	441.5540788169	20.0038276012	0.2847648031	0.1876634985	0.1123745468	0.0449017241	0.0602438145	0.0103842368	442.0114619813	20.2467770606
0.0075	0.0085	0.7872	0.1968	447.0649798549	8.6851138036	0.3648312994	0.2444506003	0.0902523108	0.0479805432	0.0424819604	0.0134359720	447.5625454255	8.9909809191
0.0075	0.009000000000000001	0.7868	0.1967	441.9614004594	17.9334460609	0.3436816589	0.2680638793	0.1064432227	0.0539676958	0.0585958074	0.0336248494	442.4701211484	18.2891024854
0.0075	0.0095	0.7864	0.1966	444.8296236919	13.8295460107	0.2809880815	0.1901535011	0.0928172077	0.0342680213	0.0439468556	0.0172941409	445.2473758367	14.0712616740
0.0075	0.01	0.7859999999999999	0.1965	448.5486668027	14.0778229062	0.3555153863	0.2742018895	0.1134966892	0.0623555537	0.0558491289	0.0220951652	449.0735280071	14.4364755146
0.008	0.0	0.7936	0.1984	443.0337461432	16.9949859685	0.0000000000	0.0000000000	0.1066035287	0.0318359921	0.0596944788	0.0135750028	443.2000441507	17.0403969634
0.008	0.0005	0.7932	0.1983	444.1270831835	18.2783641708	0.0221567663	0.0123962410	0.1243975012	0.0276805443	0.0604269264	0.0138972160	444.3340643774	18.3323381721
0.008	0.001	0.7928	0.1982	444.0953728364	19.5019052348	0.0302137722	0.0238860842	0.1005118985	0.0568542109	0.0531024505	0.0316947601	444.2792009576	19.6143402900
0.008	0.0015	0.7924	0.1981	444.6706253315	17.2456524227	0.0586650744	0.0197996925	0.1090081196	0.0300076499	0.0501726601	0.0154249359	444.8884711856	17.3108847010
0.0005	0.0065	0.7944	0.1986	407.6284735939	12.5263922797	0.4036056404	0.1254326491	0.2468713297	0.0463836099	0.0919221729	0.0288736750	408.3708727369	12.7270822137
0.008	0.002	0.792	0.198	448.9550951959	19.3775005930	0.0606793258	0.0687764391	0.0920156774	0.0865320164	0.0485246530	0.0348586576	449.1563148521	19.5676677061
0.008	0.0025	0.7916	0.1979	447.4312120335	6.8948531626	0.0949216010	0.0654747928	0.1215119921	0.0289724098	0.0595113669	0.0230168087	447.7071569935	7.0123171739
0.008	0.003	0.7912	0.1978	445.2624029371	16.3322410667	0.1291638762	0.0635088413	0.0939393501	0.0438125578	0.0538348981	0.0272437030	445.5393410615	16.4668061688
0.008	0.0035	0.7908	0.1977	446.6764164460	11.1436580537	0.1447743252	0.0592623115	0.0908935350	0.0126062140	0.0472428697	0.0167664917	446.9593271759	11.2322930709
0.008	0.004	0.7904	0.1976	444.2981404084	9.6678415620	0.1274014061	0.1102262200	0.1030767954	0.0429261192	0.0532855624	0.0202054666	444.5819041723	9.8411993678
0.008	0.0045	0.79	0.1975	446.8921361316	11.8799084461	0.1754916602	0.0851393627	0.0992294501	0.0354040566	0.0437637437	0.0140125475	447.2106209856	12.0144644129
0.008	0.005	0.7896	0.1974	448.0086976516	8.7543305822	0.1787648189	0.0331358144	0.1000309803	0.0496110345	0.0498064363	0.0140698588	448.3372998871	8.8511472899
0.008	0.0055	0.7892	0.1973	443.2883221697	11.3169913214	0.1767505674	0.0862049041	0.1040386318	0.0149144952	0.0466935340	0.0085102720	443.6158049029	11.4266209927
0.008	0.006	0.7888	0.1972	446.3374283685	17.8070958774	0.1963895193	0.0717113132	0.0985882258	0.0443905972	0.0503557720	0.0269118430	446.6827618856	17.9501096308
0.008	0.0065	0.7884	0.1971	441.9261171154	13.8473140276	0.2548028123	0.1335400881	0.1038783257	0.0514839572	0.0492571006	0.0111923169	442.3340553540	14.0435303898
0.0005	0.006999999999999999	0.794	0.1985	408.1653163727	16.5933101858	0.3937861644	0.1309399030	0.2326040905	0.0728953793	0.0913728372	0.0230284598	408.8830794648	16.8201739279
0.008	0.006999999999999999	0.7879999999999999	0.19699999999999998	445.8707056531	13.5549671153	0.2799809558	0.0587379701	0.1101302620	0.0292899831	0.0545673456	0.0235240001	446.3153842165	13.6665190686
0.008	0.0075	0.7876	0.1969	446.5826252783	16.6749395087	0.3169928267	0.2924889782	0.1001912864	0.0659635568	0.0494402125	0.0107397899	447.0492496039	17.0441318336
0.008	0.008	0.7872	0.1968	440.7586403901	12.0400313967	0.3159857010	0.0872923004	0.1110920984	0.0366901312	0.0538348981	0.0205346748	441.2395530876	12.1845485031
0.008	0.0085	0.7868	0.1967	438.4147544473	15.0339857899	0.2996199077	0.1800686186	0.1155806680	0.0572846920	0.0556660170	0.0168383314	438.8856210400	15.2881774319
0.008	0.009000000000000001	0.7864	0.1966	440.0547600079	13.0917083813	0.3076769136	0.1303984779	0.0960233289	0.0231729602	0.0554829051	0.0112042937	440.5139431555	13.2564841131
0.008	0.0095	0.7859999999999999	0.1965	445.4044295624	15.5186956816	0.3295818985	0.0872254620	0.0905729229	0.0500298745	0.0514544434	0.0172708595	445.8760388272	15.6732218776
0.008	0.01	0.7856	0.1964	444.2463319539	23.1231080405	0.4063752362	0.2609281846	0.1062829166	0.0677668146	0.0523700029	0.0255675623	444.8113601096	23.4773706020
0.0085	0.0	0.7932	0.1983	442.4375022915	19.6684349942	0.0000000000	0.0000000000	0.1069241408	0.0502308232	0.0567646884	0.0216970215	442.6011911207	19.7403628389
0.0085	0.0005	0.7928	0.1982	442.6469692327	10.4811030359	0.0135961975	0.0071923164	0.0995500622	0.0510508731	0.0549335694	0.0169415619	442.8150490618	10.5562877873
0.0085	0.001	0.7924	0.1981	447.5276829488	16.0962392403	0.0357529638	0.0160509431	0.0924965956	0.0269504951	0.0505388839	0.0205673058	447.7064713921	16.1598079843
0.0005	0.0075	0.7936	0.1984	404.2912945230	13.2666752638	0.4758669123	0.1706699301	0.2497568387	0.0608453887	0.0959506346	0.0208265133	405.1128689086	13.5190170959
0.0085	0.0015	0.792	0.198	436.3415230170	11.0294857642	0.0533776642	0.0329285456	0.1130157711	0.0372655560	0.0613424859	0.0246215720	436.5692589382	11.1243014378
0.0085	0.002	0.7916	0.1979	446.1627981468	16.6485070897	0.0699952389	0.0391550490	0.0950614925	0.0686184835	0.0509051077	0.0199449124	446.3787599859	16.7762255346
0.0085	0.0025	0.7912	0.1978	442.4174041842	15.5758611802	0.0926555681	0.0957113934	0.0940996562	0.0525119192	0.0542011219	0.0324764322	442.6583605304	15.7565609250
0.0005	0.008	0.7932	0.1983	399.7562682534	5.4751633275	0.5549262829	0.1399089422	0.2665889749	0.0369553275	0.1168253910	0.0199449124	400.6946089022	5.6719725096
0.0005	0.0085	0.7928	0.1982	402.1492829030	7.4140284370	0.6173680788	0.0707967132	0.2742836657	0.0809912152	0.1062049009	0.0230750055	403.1471395484	7.5888913709
0.009000000000000001	0.0045	0.7892	0.1973	439.5715121820	22.3544329281	0.1843040105	0.0800744136	0.1122142408	0.0400187628	0.0547504575	0.0174254809	439.9227808908	22.4919515854
0.009000000000000001	0.005	0.7888	0.1972	438.7925988657	13.3876816243	0.2341567346	0.1314578818	0.1203898497	0.0470044043	0.0606100383	0.0221981170	439.2077554883	13.5883420274
0.009000000000000001	0.0055	0.7884	0.1971	450.7317678865	23.9942539361	0.2346602975	0.2349734645	0.0960233289	0.0915368648	0.0523700029	0.0314056924	451.1148215158	24.3521699578
0.0005	0.009000000000000001	0.7924	0.1981	406.5387095504	8.1994111651	0.6153538273	0.1819486307	0.2503980630	0.0489141043	0.1047400057	0.0359123469	407.5092014464	8.4661862470
0.009000000000000001	0.006	0.7879999999999999	0.19699999999999998	445.6746374502	13.6675769185	0.2250926029	0.1866541215	0.0990691440	0.0335434442	0.0523700029	0.0246596733	446.0511692000	13.9124341575
0.009000000000000001	0.0065	0.7876	0.1969	447.6545243375	19.9029137995	0.2638669439	0.0994023412	0.0995500622	0.0571859143	0.0498064363	0.0245014394	448.0677477799	20.0840034944
0.009000000000000001	0.006999999999999999	0.7872	0.1968	439.0404755231	18.7555102890	0.3315961500	0.1266798451	0.1160615862	0.0401649060	0.0620749335	0.0106394158	439.5502081928	18.9329944559
0.009000000000000001	0.0075	0.7868	0.1967	447.2726602976	19.0246082267	0.2764560157	0.0977301243	0.1078859772	0.0410032690	0.0525531148	0.0167664917	447.7095554053	19.1801081117
0.009000000000000001	0.008	0.7864	0.1966	442.4776985062	11.6690919982	0.2754488900	0.1492399280	0.0817560897	0.0307687424	0.0463273102	0.0123976357	442.8812307961	11.8614983043
0.009000000000000001	0.0085	0.7859999999999999	0.1965	441.4205380591	16.0672331137	0.2895486503	0.1420368680	0.1107714862	0.0333251581	0.0593282550	0.0187240310	441.8801864506	16.2613191708
0.009000000000000001	0.009000000000000001	0.7856	0.1964	448.6134273708	11.4250438887	0.3819524370	0.2243800659	0.1009928167	0.0392929737	0.0562153527	0.0249086032	449.1525879772	11.7136255315
0.009000000000000001	0.0095	0.7852	0.1963	443.8550887973	18.6526521790	0.3678526766	0.0972593587	0.1131760771	0.0431267989	0.0556660170	0.0124408331	444.3917835680	18.8054791697
0.009000000000000001	0.01	0.7848	0.1962	448.2382627001	11.3433892029	0.3265605213	0.2450939347	0.0737407868	0.0636396880	0.0435806318	0.0284289699	448.6821446400	11.6805517955
0.0095	0.0	0.7924	0.1981	445.7005416775	20.7607849016	0.0000000000	0.0000000000	0.1232753588	0.0722295765	0.0611593740	0.0355331457	445.8849764103	20.8685476238
0.0	0.002	0.7984	0.1996	0.0000000000	0.0000000000	0.1727220644	0.0180441410	1.0432718270	0.0784458642	0.3025008557	0.0233523315	1.5184947471	.1198423367
0.0005	0.0095	0.792	0.198	405.2314393228	13.5339923258	0.6173680788	0.0840603157	0.2561690811	0.0629462105	0.0979648655	0.0220343805	406.2029413482	13.7030332325
0.0095	0.0005	0.792	0.198	453.5097729482	18.2634164591	0.0140997604	0.0130732525	0.0759850716	0.0436362395	0.0384534986	0.0218510122	453.6383112788	18.3419769633
0.0095	0.001	0.7916	0.1979	440.2101853715	11.0413836436	0.0362565266	0.0093396999	0.1045195500	0.0243454188	0.0499895482	0.0215294744	440.4009509963	11.0965982367
0.0095	0.0015	0.7912	0.1978	451.0104616419	15.9705608327	0.0455724397	0.0176893258	0.0892904744	0.0349246533	0.0448624150	0.0243201279	451.1901869710	16.0474949397
0.0095	0.002	0.7908	0.1977	443.9707645707	20.9446550838	0.0669738617	0.0391485723	0.1069241408	0.0530765588	0.0551166813	0.0277558017	444.1997792545	21.0646360166
0.0095	0.0025	0.7904	0.1976	439.6076887753	15.1237289103	0.1024750441	0.0611077226	0.0977866955	0.0308688036	0.0565815765	0.0271450651	439.8645320914	15.2428505016
0.0095	0.003	0.79	0.1975	441.9078055064	15.7535548346	0.0886270651	0.0327354599	0.0856034351	0.0457858350	0.0496233244	0.0420344520	442.1316593310	15.8741105815
0.0095	0.0035	0.7896	0.1974	451.2302009490	23.2749232352	0.1168265859	0.0827805898	0.1017943470	0.0696916645	0.0468766459	0.0283297246	451.4956985278	23.4557252141
0.0095	0.004	0.7892	0.1973	443.3267318860	16.4477207786	0.1651686214	0.0576001969	0.1075653651	0.0258962517	0.0549335694	0.0174869466	443.6543994419	16.5487041738
0.0095	0.0045	0.7888	0.1972	451.2864756496	10.9843712144	0.1165748044	0.0850350562	0.0694125232	0.0072829073	0.0404677295	0.0107647372	451.5129307067	11.0874539151
0.0095	0.005	0.7884	0.1971	439.8171557164	23.6778674460	0.2683990098	0.0993870340	0.1237562770	0.0634342233	0.0622580454	0.0147856480	440.2715690486	23.8554743513
0.0005	0.01	0.7916	0.1979	410.6717736727	14.8844358945	0.6297053691	0.1603545338	0.2324437845	0.0343519089	0.0919221729	0.0257296652	411.6258449992	15.1048720024
0.0095	0.0055	0.7879999999999999	0.19699999999999998	445.5754867873	5.9962040130	0.2182945042	0.0802009835	0.0886492502	0.0164920579	0.0441299675	0.0056021469	445.9265605092	6.0984992013
0.0095	0.006	0.7876	0.1969	446.7568088754	11.1701531984	0.2381852376	0.1124468405	0.1027561833	0.0425750679	0.0439468556	0.0163780261	447.1416971519	11.3415531329
0.0095	0.0065	0.7872	0.1968	441.1248725686	12.9006308176	0.2746935456	0.1179928505	0.1080462833	0.0254154626	0.0512713315	0.0189942741	441.5588837290	13.0630334048
0.0095	0.006999999999999999	0.7868	0.1967	446.3686920911	16.9566512001	0.2865272731	0.2584146097	0.1123745468	0.0537959999	0.0650047238	0.0317159111	446.8325986348	17.3005777208
0.0095	0.0075	0.7864	0.1966	450.3525835943	21.4184118805	0.2391923633	0.1474416261	0.0971454713	0.0574459617	0.0494402125	0.0383399761	450.7383616414	21.6616394444
0.0095	0.008	0.7859999999999999	0.1965	449.8193138124	18.6504341312	0.2724275127	0.1011597522	0.0936187380	0.0311076374	0.0503557720	0.0176396739	450.2357158351	18.8003411947
0.0095	0.0085	0.7856	0.1964	446.5321566976	17.3509436705	0.2459904621	0.2149252108	0.0883286381	0.0543851149	0.0529193386	0.0236887638	446.9193951364	17.6439427600
0.0095	0.009000000000000001	0.7852	0.1963	449.4209246621	16.3488010908	0.3477101618	0.1828661367	0.0950614925	0.0640630826	0.0494402125	0.0264848431	449.9131365289	16.6222151532
0.0095	0.0095	0.7848	0.1962	447.3811900774	19.8297301055	0.3245462698	0.1813413727	0.0926569017	0.0338181198	0.0472428697	0.0211206696	447.8456361186	20.0660102676
0.0095	0.01	0.7844	0.1961	448.1703757597	9.7850652572	0.3247980512	0.0983302408	0.1056416924	0.0314690224	0.0536517862	0.0153464814	448.6544672895	9.9302110018
0.001	0.0	0.7992	0.1998	424.5278555111	19.3388463512	0.0000000000	0.0000000000	0.1708862581	0.0553034991	0.0796536757	0.0223366495	424.7783954449	19.4164864998
0.01	0.0	0.792	0.198	443.6362427394	15.2347036887	0.0000000000	0.0000000000	0.1101302620	0.0828433419	0.0567646884	0.0276735334	443.8031376898	15.3452205640
0.01	0.0005	0.7916	0.1979	447.4990989739	19.6139734442	0.0115819460	0.0094744789	0.1043592439	0.0398695057	0.0538348981	0.0264442999	447.6688750619	19.6897617287
0.01	0.001	0.7912	0.1978	447.4151335476	15.2913342388	0.0271923950	0.0133799981	0.0883286381	0.0290574354	0.0476090935	0.0159633252	447.5782636742	15.3497349975
0.01	0.0015	0.7908	0.1977	442.3856938370	17.1981406487	0.0631971402	0.0372568469	0.1104508741	0.0809848690	0.0578633598	0.0443327482	442.6172052111	17.3607151128
0.01	0.002	0.7904	0.1976	442.2816303033	16.4724422869	0.0659667360	0.0264358517	0.1008325106	0.0392982054	0.0567646884	0.0262815016	442.5051942383	16.5644578456
0.01	0.0025	0.79	0.1975	442.9055648807	11.4135988072	0.0856056879	0.0320465448	0.1013134288	0.0321348678	0.0527362267	0.0245561180	443.1452202241	11.5023363378
0.01	0.003	0.7896	0.1974	442.7010108102	17.2631091515	0.1221139960	0.0939519313	0.0961836349	0.0422064876	0.0433975199	0.0192607258	442.9627059610	17.4185282962
0.01	0.0035	0.7892	0.1973	448.4897123544	16.5485957735	0.1145605530	0.0538600451	0.1005118985	0.0332046439	0.0529193386	0.0131738799	448.7577041445	16.6488343424
0.01	0.004	0.7888	0.1972	447.4731947466	14.2479026550	0.1780094746	0.1035626963	0.0905729229	0.0505002250	0.0433975199	0.0168860546	447.7851746640	14.4188516309
0.01	0.0045	0.7884	0.1971	444.1570070323	26.5761085353	0.1331923791	0.1380754331	0.0984279198	0.0675830265	0.0518206672	0.0230051517	444.4404479984	26.8047721466
0.001	0.0005	0.7988	0.1997	425.5198087654	11.8029502646	0.0196389519	0.0174148320	0.1606266704	0.0619918264	0.0693994094	0.0198370284	425.7694737971	11.9021939514
0.01	0.005	0.7879999999999999	0.19699999999999998	441.9413023520	19.7129117974	0.1943752679	0.1741599687	0.1099699560	0.0568252756	0.0573140241	0.0060841667	442.3029616000	19.9499812084
0.01	0.0055	0.7876	0.1969	448.7433951317	19.9526328047	0.1968930822	0.0687248023	0.1041989379	0.0340362644	0.0565815765	0.0271450651	449.1010687283	20.0825389365
0.01	0.006	0.7872	0.1968	442.0337536459	15.3130139060	0.2117481869	0.0638234899	0.1006722046	0.0316838750	0.0543842337	0.0299453743	442.4005582711	15.4384666452
0.01	0.0065	0.7868	0.1967	443.5670159251	21.8523304815	0.3061662250	0.2710665412	0.1074050590	0.0568216577	0.0531024505	0.0402012987	444.0336896596	22.2204199791
0.01	0.006999999999999999	0.7864	0.1966	444.5710280439	13.8054752933	0.2160284713	0.0660915476	0.0940996562	0.0357967412	0.0488908768	0.0218080044	444.9300470482	13.9291715865
0.001	0.001	0.7984	0.1996	425.0696111606	17.8386754174	0.0548883528	0.0371614386	0.1716877884	0.0896304416	0.0728785355	0.0276395871	425.3690658373	17.9931068847
0.001	0.0015	0.7979999999999999	0.1995	431.5885439388	7.4689050153	0.0596722001	0.0238648427	0.1460388191	0.0284135422	0.0606100383	0.0148037788	431.8548649963	7.5359871790
0.001	0.002	0.7976	0.1994	420.9093029371	6.9415859253	0.0976911968	0.0382376346	0.1808252337	0.0336199681	0.0761745496	0.0190436374	421.2639939172	7.0324871654
0.001	0.0025	0.7972	0.1993	417.2840509940	15.6809688447	0.1263942804	0.0551763375	0.1914054335	0.0451186805	0.0880768230	0.0178813245	417.6899275309	15.7991451872
0.001	0.003	0.7968	0.1992	427.3272985539	12.1737594682	0.1268978433	0.0319831804	0.1649549339	0.0429835519	0.0706811927	0.0185078941	427.6898325238	12.2672340946
0.001	0.0035	0.7964	0.1991	425.9945707237	11.2725967969	0.1425082922	0.0371204743	0.1643137097	0.0456013681	0.0756252139	0.0179636412	426.3770179395	11.3732822805
0.0	0.0025	0.7979999999999999	0.1995	0.0000000000	0.0000000000	0.2165320341	0.0551395594	1.1192568986	0.0197013472	0.3052475342	0.0451600125	1.6410364669	.1200009191
0.001	0.004	0.7959999999999999	0.19899999999999998	423.1669903305	11.6529033855	0.1951306122	0.0679530060	0.1575808553	0.0385081713	0.0732447593	0.0206194080	423.5929465573	11.7799839708
0.001	0.0045	0.7956	0.1989	421.2536505099	18.8172969154	0.2213158814	0.0656256610	0.1832298246	0.0701518067	0.0877105992	0.0302971349	421.7459068151	18.9833715180
0.001	0.005	0.7952	0.1988	420.4850095595	10.2390281003	0.2303800131	0.0630359349	0.1798633973	0.0257808826	0.0752589901	0.0181049430	420.9705119600	10.3459498608
0.001	0.0055	0.7948	0.1987	422.5510949961	16.9324636629	0.2812398630	0.1067101883	0.2031077758	0.0441770457	0.0814847947	0.0203904780	423.1169274296	17.1037413749
0.001	0.006	0.7944	0.1986	423.0271968282	8.1225248987	0.3326032757	0.0900716193	0.1745732974	0.0387980404	0.0840483612	0.0148037788	423.6184217625	8.2661983372
0.001	0.0065	0.794	0.1985	422.2594491271	11.2117239904	0.3620617036	0.1024425610	0.1894817608	0.0361254602	0.0836821375	0.0223546557	422.8946747290	11.3726466673
0.001	0.006999999999999999	0.7936	0.1984	417.8887807133	7.8736075246	0.3668455509	0.0962266351	0.1926878820	0.0228648370	0.0824003542	0.0149659674	418.5307145004	8.0076649641
0.001	0.0075	0.7932	0.1983	422.8588193510	8.0853806611	0.3915201315	0.0891035965	0.1752145217	0.0316514153	0.0739772069	0.0154683498	423.4995312111	8.2216040227
0.001	0.008	0.7928	0.1982	427.7448925624	12.3855832954	0.3907647872	0.1592453386	0.1865962518	0.0556185791	0.0780056686	0.0164760012	428.4002592700	12.6169232143
0.001	0.0085	0.7924	0.1981	428.9221950291	14.7861546084	0.3749025568	0.1487122700	0.1625503431	0.0339667316	0.0675682904	0.0173869544	429.5272162194	14.9862205644
0.0	0.003	0.7976	0.1994	0.0000000000	0.0000000000	0.2339049532	0.0298507041	1.0916842566	0.1202658742	0.2988386178	0.0438490871	1.6244278276	.1939656654
0.001	0.009000000000000001	0.792	0.198	424.3420596741	11.4125312025	0.4227410295	0.2378683038	0.1750542156	0.0423353701	0.0737940950	0.0229759832	425.0136490142	11.7157108596
0.001	0.0095	0.7916	0.1979	425.5626847278	11.8915046465	0.4257624067	0.0739123261	0.1745732974	0.0167946897	0.0737940950	0.0160303983	426.2368145269	11.9982420606
0.001	0.01	0.7912	0.1978	424.6100344389	18.7190321878	0.4552208346	0.1646627486	0.1750542156	0.0482369427	0.0780056686	0.0264442999	425.3183151577	18.9583761790
0.0015	0.0	0.7988	0.1997	437.6751440965	13.8286785984	0.0000000000	0.0000000000	0.1284051527	0.0227702328	0.0606100383	0.0204692567	437.8641592875	13.8719180879
0.0015	0.0005	0.7984	0.1996	434.7868227566	17.1100312295	0.0219049849	0.0102707076	0.1558174886	0.0626679830	0.0717798641	0.0186953571	435.0363250942	17.2016652772
0.0015	0.001	0.7979999999999999	0.1995	424.1531374650	12.0485344936	0.0362565266	0.0097384424	0.1538938159	0.0447021140	0.0706811927	0.0092212796	424.4139690002	12.1121963296
0.0015	0.0015	0.7976	0.1994	429.7636357905	15.7511337002	0.0669738617	0.0269017594	0.1540541220	0.0697093618	0.0662865071	0.0144461246	430.0509502813	15.8621909460
0.0015	0.002	0.7972	0.1993	421.1683452097	10.5959233335	0.1080142356	0.0580606024	0.1710465641	0.0533084534	0.0800198995	0.0142121259	421.5274259089	10.7215045152
0.0015	0.0025	0.7968	0.1992	425.5314210052	6.8831460427	0.1213586517	0.0618501492	0.1599854461	0.0475285160	0.0747096544	0.0228295819	425.8874747574	7.0153542898
0.0015	0.003	0.7964	0.1991	434.8466704541	19.6288246848	0.1070071099	0.0611782259	0.1418708615	0.0477701295	0.0640891644	0.0336647129	435.1596375899	19.7714377531
0.0	0.0035	0.7972	0.1993	0.0000000000	0.0000000000	0.3006270335	0.0480209973	1.0900811960	0.0510669788	0.3166004719	0.0150731237	1.7073087014	.1141610998
0.0015	0.0035	0.7959999999999999	0.19899999999999998	424.6256663002	12.6577345527	0.1460332323	0.0675600485	0.1662373824	0.0407518054	0.0721460879	0.0129686667	425.0100830028	12.7790150733
0.0015	0.004	0.7956	0.1989	432.7341360583	15.8984244473	0.1911021092	0.0593990774	0.1606266704	0.0396523443	0.0714136403	0.0332235838	433.1572784782	16.0306994528
0.0015	0.0045	0.7952	0.1988	423.3282218140	15.6518836283	0.2414583962	0.0483367898	0.1718480944	0.0218534261	0.0834990256	0.0234039643	423.8250273302	15.7454778085
0.0015	0.005	0.7948	0.1987	429.3840048737	7.7941645675	0.2127553126	0.0945304336	0.1482831039	0.0286046386	0.0743434306	0.0054811359	429.8193867208	7.9227807756
0.0015	0.0055	0.7944	0.1986	423.5318826352	13.9951552313	0.2892968689	0.1582213449	0.1681610551	0.0533547114	0.0787381162	0.0294349173	424.0680786754	14.2361662049
0.0	0.004	0.7968	0.1992	0.0000000000	0.0000000000	0.3411638445	0.0436098238	1.0669971237	0.0715575791	0.3092759960	0.0233178461	1.7174369642	.1384852490
0.0	0.0045	0.7964	0.1991	0.0000000000	0.0000000000	0.3819524370	0.0568513337	1.0560963117	0.0496959123	0.2948101560	0.0163370297	1.7328589047	.1228842757
0.002	0.0075	0.7924	0.1981	426.2620988639	17.2213712888	0.3769168083	0.1287841735	0.1635121794	0.0520538234	0.0796536757	0.0125267812	426.8821815273	17.4147360669
0.0035	0.0	0.7972	0.1993	442.0458125103	7.2183051865	0.0000000000	0.0000000000	0.1075653651	0.0208619720	0.0578633598	0.0117762449	442.2112412352	7.2509434034
0.0035	0.0005	0.7968	0.1992	437.6291417619	16.5613748635	0.0181282633	0.0168223164	0.1171837286	0.0700183391	0.0574971360	0.0244411517	437.8219508898	16.6726566707
0.0035	0.005	0.7932	0.1983	444.5254723339	18.1531864977	0.2006698037	0.0807837900	0.1162218922	0.0390304926	0.0587789193	0.0218939355	444.9011429491	18.2948947158
0.01	0.0095	0.7844	0.1961	446.3736049617	25.8703485925	0.3451923475	0.3285507513	0.1085272014	0.0582473778	0.0529193386	0.0419386214	446.8802438492	26.2990853430
0.01	0.01	0.784	0.196	448.1752886304	20.1033317121	0.3643277365	0.1663023526	0.0830385382	0.0458665861	0.0479753173	0.0216846550	448.6706302224	20.3371853058
0.0015	0.006	0.794	0.1985	431.2732269656	10.2194169764	0.2152731270	0.1023979960	0.1360998434	0.0155554708	0.0606100383	0.0134259861	431.6852099743	10.3507964293
0.0015	0.0065	0.7936	0.1984	435.4049512141	15.2535438666	0.2379334561	0.1870856358	0.1296876011	0.0500955791	0.0626242692	0.0197421463	435.8351965405	15.5104672278
0.0015	0.006999999999999999	0.7932	0.1983	431.4902865250	15.7361322409	0.3172446082	0.1325719516	0.1537335099	0.0466642097	0.0715967522	0.0161055216	432.0328613953	15.9314739238
0.0015	0.0075	0.7928	0.1982	434.3964728492	5.0899762294	0.3185035153	0.0739911916	0.1285654587	0.0164920579	0.0613424859	0.0118103626	434.9048843091	5.1922698415
0.0015	0.008	0.7924	0.1981	433.0695511389	12.1216726025	0.3320997128	0.1917470609	0.1463594312	0.0452006235	0.0692162975	0.0148580384	433.6172265804	12.3734783253
0.0015	0.0085	0.792	0.198	430.7033339658	11.6980002585	0.3731400868	0.0652808619	0.1476418796	0.0470262679	0.0739772069	0.0181049430	431.2980931391	11.8284123313
0.0015	0.009000000000000001	0.7916	0.1979	426.9807178581	17.5222516606	0.4386032599	0.1542136111	0.1646343218	0.0351008043	0.0734278712	0.0240539626	427.6573833110	17.7356200386
0.0015	0.0095	0.7912	0.1978	422.3050048371	8.8233268491	0.5768312677	0.1672965909	0.1861153336	0.0171280103	0.0889923825	0.0197353515	423.1569438209	9.0274868018
0.0035	0.0055	0.7928	0.1982	439.2901386790	19.8410772289	0.2346602975	0.0789261510	0.1272830102	0.0557385801	0.0562153527	0.0133357769	439.7082973394	19.9890777369
0.0015	0.01	0.7908	0.1977	432.4005074761	20.4919419745	0.4632778405	0.2219335882	0.1572602431	0.0656229644	0.0752589901	0.0218018535	433.0963045498	20.8013003806
0.002	0.0	0.7984	0.1996	432.6591031241	22.1902086703	0.0000000000	0.0000000000	0.1300082132	0.0511614970	0.0651878357	0.0223186288	432.8542991730	22.2636887961
0.002	0.0005	0.7979999999999999	0.1995	427.8279647395	20.7068711838	0.0251781435	0.0131313131	0.1596648340	0.0635701956	0.0664696190	0.0222343391	428.0792773360	20.8058070316
0.002	0.001	0.7976	0.1994	435.2615847149	14.8109303681	0.0490973798	0.0155208500	0.1554968765	0.0578169529	0.0661033952	0.0198370284	435.5322823664	14.9041051994
0.002	0.0015	0.7972	0.1993	444.0207865268	17.8337493430	0.0672256432	0.0310661970	0.1192677073	0.0438828867	0.0593282550	0.0217402488	444.2666081323	17.9304386755
0.002	0.002	0.7968	0.1992	434.9610063537	19.8200252378	0.0823325293	0.0304061919	0.1441151464	0.0544889701	0.0730616474	0.0221678867	435.2605156768	19.9270882865
0.002	0.0025	0.7964	0.1991	431.8591984512	15.7894643756	0.1082660171	0.0495440356	0.1479624918	0.0330183786	0.0648216119	0.0180307116	432.1802485720	15.8900575014
0.002	0.003	0.7959999999999999	0.199	436.1329493251	18.4155468508	0.1417529479	0.0723555188	0.1498861645	0.0425340037	0.0591451431	0.0293801885	436.4837335806	18.5598165618
0.002	0.0035	0.7956	0.1989	432.7712059008	18.5784951419	0.1372208821	0.0447859656	0.1458785130	0.0312822805	0.0659202833	0.0329194250	433.1202255792	18.6874828130
0.002	0.004	0.7952	0.1988	436.2629170860	7.6208602678	0.1785130375	0.0682397367	0.1346570889	0.0386866049	0.0672020666	0.0156493732	436.6432892790	7.7434359826
0.0035	0.006	0.7924	0.1981	442.8291920727	17.3714547062	0.2127553126	0.1334489111	0.1146188316	0.0415437101	0.0602438145	0.0335329835	443.2168100314	17.5799803109
0.002	0.0045	0.7948	0.1987	434.5795889385	12.6825948986	0.1664275286	0.0761596183	0.1396265767	0.0500031574	0.0589620312	0.0362284010	434.9446050750	12.8449860753
0.002	0.005	0.7944	0.1986	434.6707003585	8.1832076387	0.2318907017	0.0723344883	0.1498861645	0.0238419897	0.0639060525	0.0246868525	435.1163832772	8.3040709692
0.002	0.0055	0.794	0.1985	437.5389235911	16.7472709688	0.2575724081	0.0837732494	0.1280845405	0.0441630825	0.0595113669	0.0186378770	437.9840919066	16.8938451777
0.002	0.006	0.7936	0.1984	429.0557357869	12.9732084295	0.2882897431	0.1120922353	0.1452372888	0.0104580508	0.0677514023	0.0204561480	429.5570142211	13.1162148636
0.002	0.0065	0.7932	0.1983	438.7604418939	13.9296407416	0.2532921237	0.2116965369	0.1219929103	0.0677728818	0.0576802479	0.0240149003	439.1934071758	14.2331250606
0.002	0.006999999999999999	0.7928	0.1982	439.0042989299	14.4247578661	0.2794773929	0.1585783362	0.1126951589	0.0479483969	0.0562153527	0.0329112756	439.4526868344	14.6641958748
0.0035	0.0065	0.792	0.198	436.2794421965	17.6216868744	0.3200142040	0.0857743634	0.1356189253	0.0511514502	0.0668358428	0.0224265358	436.8019111686	17.7810392238
0.0035	0.006999999999999999	0.7916	0.1979	443.7135087965	18.9119310872	0.2701614798	0.1116797551	0.1234356648	0.0566313909	0.0554829051	0.0102018145	444.1625888462	19.0904440477
0.0035	0.0075	0.7912	0.1978	447.2217450923	17.2152011272	0.2963467491	0.0962529834	0.1288860708	0.0325922362	0.0578633598	0.0103194562	447.7048412720	17.3543658030
0.0035	0.008	0.7908	0.1977	439.2620013287	6.9232974503	0.2817434258	0.1505425603	0.1058019984	0.0216739482	0.0536517862	0.0202783510	439.7031985391	7.1157923098
0.0035	0.0085	0.7904	0.1976	435.1932511499	19.7760349306	0.3212731111	0.1787144555	0.1255196436	0.0306281075	0.0596944788	0.0197693019	435.6997383834	20.0051467955
0.0035	0.009000000000000001	0.79	0.1975	441.2642194463	16.1817783521	0.3439334403	0.1095801865	0.1110920984	0.0331581757	0.0569478003	0.0266212206	441.7761927853	16.3511379349
0.0035	0.0095	0.7896	0.1974	439.1449856814	15.0181952696	0.3668455509	0.3763491578	0.1231150527	0.0583179251	0.0562153527	0.0252030097	439.6911616377	15.4780653622
0.0035	0.001	0.7964	0.1991	443.0382123893	13.5262351850	0.0279477393	0.0143669937	0.1066035287	0.0534471072	0.0574971360	0.0230284598	443.2302607933	13.6170777457
0.0035	0.01	0.7892	0.1973	441.3280867653	13.9727315987	0.3960521973	0.1205883257	0.1215119921	0.0463459203	0.0551166813	0.0233465875	441.9007676360	14.1630124322
0.004	0.0	0.7968	0.1992	444.4571387689	20.1597610480	0.0000000000	0.0000000000	0.1167028104	0.0566549824	0.0556660170	0.0259838300	444.6295075963	20.2423998604
0.004	0.0005	0.7964	0.1991	444.2436522062	15.9597131136	0.0156104490	0.0074008325	0.1077256711	0.0452460832	0.0554829051	0.0269267899	444.4224712314	16.0392868192
0.004	0.001	0.7959999999999999	0.199	444.3115391466	23.9612235597	0.0352494009	0.0276272049	0.1284051527	0.0557201352	0.0600607026	0.0212472935	444.5352544028	24.0658181933
0.005	0.0045	0.7924	0.1981	442.4870776230	8.9603397437	0.1669310914	0.0783780685	0.1040386318	0.0549959599	0.0507219958	0.0225933668	442.8087693420	9.1163071389
0.005	0.005	0.792	0.198	440.9654275836	14.4926824941	0.2185462856	0.0771717286	0.1343364768	0.0526585271	0.0646385000	0.0283817535	441.3829488460	14.6508945033
0.005	0.0055	0.7916	0.1979	439.1065759651	15.3557229565	0.2114964054	0.1700820401	0.1167028104	0.0457094391	0.0602438145	0.0193579677	439.4950189954	15.5908724034
0.005	0.006	0.7912	0.1978	448.8398660471	11.4679942442	0.2339049532	0.0935516276	0.1025958773	0.0196856884	0.0507219958	0.0205085326	449.2270888734	11.6017400928
0.005	0.0065	0.7908	0.1977	438.7899191180	10.2387444430	0.3031448478	0.1502053003	0.1213516861	0.0260190116	0.0620749335	0.0157689009	439.2764905854	10.4307376558
0.005	0.006999999999999999	0.7904	0.1976	446.6496189695	11.8014453649	0.2517814351	0.1398690630	0.1168631165	0.0275875502	0.0510882196	0.0163123824	447.0693517407	11.9852143605
0.0035	0.0015	0.7959999999999999	0.199	441.0252752810	20.0327555266	0.0503562870	0.0207624290	0.1149394438	0.0781044282	0.0499895482	0.0131330938	441.2405605600	20.1447554776
0.005	0.0075	0.79	0.1975	442.8626889183	22.5309370033	0.2391923633	0.1345841839	0.1088478135	0.0637236241	0.0509051077	0.0249623899	443.2616342028	22.7542072012
0.005	0.008	0.7896	0.1974	436.0757813753	7.8927995063	0.3406602816	0.1112361148	0.1300082132	0.0308754629	0.0560322408	0.0096477556	436.6024821109	8.0445588396
0.005	0.0085	0.7892	0.1973	446.3387682423	19.0366981514	0.3013823778	0.1387002659	0.1008325106	0.0267744712	0.0490739887	0.0159465128	446.7900571194	19.2181194013
0.005	0.009000000000000001	0.7888	0.1972	439.2414565967	19.3734539382	0.3310925871	0.1673693298	0.1179852589	0.0531036653	0.0595113669	0.0277219561	439.7500458096	19.6216488894
0.005	0.0095	0.7884	0.1971	439.7389964100	11.0621587772	0.3947932902	0.1241116482	0.1054813863	0.0505673512	0.0604269264	0.0218203010	440.2996980129	11.2586580776
0.005	0.01	0.7879999999999999	0.197	437.2285194885	10.9813795314	0.3784274969	0.1527099549	0.1227944406	0.0378186420	0.0699487451	0.0256774858	437.7996901711	11.1975856141
0.0055	0.0	0.7956	0.1989	439.0141246713	18.0989663713	0.0000000000	0.0000000000	0.1282448466	0.0522115626	0.0642722762	0.0238017295	439.2066417941	18.1749796634
0.0055	0.0005	0.7952	0.1988	445.8421216782	18.5131559182	0.0203942962	0.0150564456	0.0985882258	0.0579590095	0.0479753173	0.0381048777	446.0090795175	18.6242762510
0.0055	0.001	0.7948	0.1987	442.1923053817	24.9639680046	0.0334869309	0.0360531322	0.1077256711	0.0595907451	0.0543842337	0.0375017459	442.3879022174	25.0971136278
0.0055	0.0015	0.7944	0.1986	440.4781601363	19.1279492358	0.0496009427	0.0273782645	0.1229547467	0.0335740747	0.0631736049	0.0199247287	440.7138894306	19.2088263037
0.0035	0.002	0.7956	0.1989	441.1932061336	14.9232554748	0.0684845503	0.0387318091	0.1078859772	0.0154294061	0.0510882196	0.0063853301	441.4206648807	14.9838020201
0.0055	0.002	0.794	0.1985	442.2186562336	20.7310351968	0.0571543858	0.0681132771	0.1152600559	0.0692655747	0.0523700029	0.0557502811	442.4434406782	20.9241643297
0.0055	0.0025	0.7936	0.1984	443.6840315724	16.8792524162	0.1122945200	0.0637638659	0.1195883194	0.0822568484	0.0554829051	0.0186234793	443.9713973169	17.0438966098
0.0055	0.003	0.7932	0.1983	441.0569856282	15.0458048916	0.1150641158	0.0619320917	0.1136569953	0.0385188472	0.0596944788	0.0351727405	441.3454012181	15.1814285710
0.0055	0.0035	0.7928	0.1982	439.5916102894	16.2620288714	0.1143087715	0.0449385780	0.1154203619	0.0262236409	0.0589620312	0.0088653394	439.8803014540	16.3420564297
0.0055	0.004	0.7924	0.1981	447.8193288178	19.0966080493	0.1211068703	0.0792755749	0.1106111802	0.0580387636	0.0571309122	0.0340134972	448.1081777805	19.2679358850
0.0055	0.0045	0.792	0.198	441.8073149696	23.1648669145	0.1520759868	0.0842982895	0.0985882258	0.0518063943	0.0558491289	0.0286498446	442.1138283111	23.3296214429
0.0055	0.005	0.7916	0.1979	444.3892518284	25.1955156788	0.2069643396	0.1366929736	0.1110920984	0.0494470786	0.0534686743	0.0382804609	444.7607769407	25.4199361919
0.0055	0.0055	0.7912	0.1978	442.2597456975	17.2203433909	0.2152731270	0.1344333681	0.0929775138	0.0486126635	0.0481584292	0.0235524898	442.6161547675	17.4269419123
0.0065	0.009000000000000001	0.7876	0.1969	446.6527453417	10.7015698369	0.3895058800	0.0474953494	0.1014737349	0.0369831323	0.0595113669	0.0176396739	447.2032363235	10.8036879925
0.0065	0.0095	0.7872	0.1968	445.6223823711	7.6163005317	0.3018859406	0.1645841914	0.0913744532	0.0477916427	0.0496233244	0.0221376151	446.0652660893	7.8508139809
0.0035	0.0025	0.7952	0.1988	442.7662180030	13.3491175942	0.0981947597	0.0389732938	0.1059623045	0.0397791659	0.0646385000	0.0156493732	443.0350135672	13.4435194271
0.0065	0.01	0.7868	0.1967	445.3566407293	16.3510661921	0.3915201315	0.1934756439	0.1083668954	0.0345071590	0.0498064363	0.0191559902	445.9063341925	16.5982049852
0.006999999999999999	0.0	0.7944	0.1986	443.5107412245	9.9362714079	0.0000000000	0.0000000000	0.1138173014	0.0213152812	0.0531024505	0.0243201279	443.6776609764	9.9819068170
0.006999999999999999	0.0005	0.794	0.1985	438.8051043547	14.2779961208	0.0201425148	0.0178036360	0.1160615862	0.0545643769	0.0547504575	0.0214608395	438.9960589132	14.3718249732
0.006999999999999999	0.001	0.7936	0.1984	446.5205444578	20.4505838288	0.0375154338	0.0400767716	0.1078859772	0.0752762839	0.0477922054	0.0220769473	446.7137380742	20.5880138316
0.006999999999999999	0.0015	0.7932	0.1983	438.5706264355	16.5017994663	0.0634489216	0.0319514510	0.1319318859	0.0465119678	0.0668358428	0.0185296213	438.8328430858	16.5987925064
0.006999999999999999	0.002	0.7928	0.1982	439.5893771664	13.5730497246	0.0868645951	0.0408476096	0.1258402557	0.0529252824	0.0595113669	0.0165814876	439.8615933841	13.6834041042
0.006999999999999999	0.0025	0.7924	0.1981	448.0694385983	19.6233380367	0.0800664963	0.0539682215	0.0904126168	0.0612142490	0.0488908768	0.0225933668	448.2888085882	19.7611138740
0.006999999999999999	0.003	0.792	0.198	445.0239053964	16.6730486127	0.1014679183	0.0555884145	0.1032371015	0.0672170012	0.0501726601	0.0335129793	445.2787830763	16.8293670077
0.006999999999999999	0.0035	0.7916	0.1979	445.9113484925	15.7456241172	0.1505652982	0.0703836076	0.1048401621	0.0463437024	0.0545673456	0.0224145718	446.2213212984	15.8847659990
0.006999999999999999	0.004	0.7912	0.1978	443.1212845663	17.8771469930	0.1860664805	0.0839818477	0.1219929103	0.0565714606	0.0624411573	0.0246596733	443.4917851144	18.0423599746
0.0035	0.003	0.7948	0.1987	445.3905841996	17.4673018424	0.1052446399	0.0443764333	0.1300082132	0.0423450812	0.0617087097	0.0161554098	445.6875457624	17.5701787667
0.006999999999999999	0.0045	0.7908	0.1977	447.6295133594	14.1933469346	0.1613918999	0.0809687757	0.0910538411	0.0326111541	0.0510882196	0.0199045244	447.9330473200	14.3268313888
0.006999999999999999	0.005	0.7904	0.1976	435.3080336741	14.5548688775	0.2102374983	0.1362321384	0.1284051527	0.0508187904	0.0633567168	0.0218018535	435.7100330419	14.7637216598
0.006999999999999999	0.0055	0.79	0.1975	439.6577107314	16.4143594536	0.2449833363	0.1231270428	0.1142982195	0.0277028164	0.0600607026	0.0195372758	440.0770529898	16.5847265886
0.006999999999999999	0.006	0.7896	0.1974	442.3486239945	22.1747565066	0.2011733666	0.1195937963	0.0990691440	0.0448925660	0.0545673456	0.0228295819	442.7034338507	22.3620724508
0.006999999999999999	0.0065	0.7892	0.1973	442.6375901159	17.8347970496	0.2341567346	0.1080139422	0.1086875075	0.0519411419	0.0584126955	0.0214920643	443.0388470535	18.0162441980
0.006999999999999999	0.006999999999999999	0.7888	0.1972	448.3923481899	14.5158034336	0.3016341592	0.1830961797	0.0932981259	0.0333128178	0.0485246530	0.0166621766	448.8358051280	14.7488746077
0.006999999999999999	0.0075	0.7884	0.1971	444.7269000321	7.7598423091	0.2359192046	0.0760129779	0.1005118985	0.0309950841	0.0505388839	0.0129168540	445.1138700191	7.8797672251
0.006999999999999999	0.008	0.7879999999999999	0.197	443.6322231179	16.2707153002	0.3174963896	0.1121419927	0.1106111802	0.0418272882	0.0466935340	0.0204233394	444.1070242217	16.4451079205
0.006999999999999999	0.0085	0.7876	0.1969	442.7715774983	18.6081098239	0.2648740697	0.1795228116	0.0987485319	0.0432576920	0.0488908768	0.0217464171	443.1840909767	18.8526367446
0.006999999999999999	0.009000000000000001	0.7872	0.1968	448.7907373402	12.4348661586	0.3061662250	0.2902086602	0.0902523108	0.0519807071	0.0430312961	0.0197557288	449.2301871721	12.7968112547
0.0035	0.0035	0.7944	0.1986	444.3910383269	6.4844807758	0.1286603133	0.0699463147	0.1354586192	0.0329310942	0.0591451431	0.0273958900	444.7143024025	6.6147540747
0.006999999999999999	0.0095	0.7868	0.1967	445.4325669127	22.4462873781	0.4622707148	0.0755579265	0.1096493438	0.0313708757	0.0563984646	0.0258337080	446.0608854359	22.5790498883
0.006999999999999999	0.01	0.7864	0.1966	448.5910961404	10.6361223514	0.3152303567	0.0702934808	0.0870461896	0.0180968429	0.0485246530	0.0204561480	449.0418973397	10.7449688231
0.0085	0.003	0.7908	0.1977	446.6951746795	21.6434551570	0.1223657774	0.0809061160	0.1104508741	0.0630017085	0.0521868910	0.0294121260	446.9801782220	21.8167751075
0.0085	0.0035	0.7904	0.1976	440.6143806417	6.1301693839	0.1447743252	0.0910878283	0.1213516861	0.0275539955	0.0560322408	0.0255150513	440.9365388938	6.2743262590
0.0085	0.004	0.79	0.1975	444.0020282933	9.1673243146	0.1754916602	0.0862784113	0.0966645531	0.0337877106	0.0545673456	0.0281206463	444.3287518522	9.3155110828
0.0085	0.0045	0.7896	0.1974	449.6303916032	19.9637676702	0.1538384568	0.1040244376	0.1045195500	0.0488930850	0.0520037791	0.0268469770	449.9407533891	20.1435321698
0.0085	0.005	0.7892	0.1973	443.5031486062	16.5755365174	0.1885842949	0.0931849860	0.1008325106	0.0374224527	0.0494402125	0.0196877226	443.8420056242	16.7258316787
0.0085	0.0055	0.7888	0.1972	441.6706478396	12.0453292550	0.1689453429	0.1024277081	0.1000309803	0.0233276988	0.0558491289	0.0192746475	441.9954732917	12.1903593094
0.0085	0.006	0.7884	0.1971	453.3547942093	22.1442491526	0.1868218248	0.1021450937	0.0892904744	0.0396523443	0.0488908768	0.0266010607	453.6797973853	22.3126476513
0.0085	0.0065	0.7879999999999999	0.197	446.0390831304	18.0849803580	0.2777149229	0.1254831791	0.1125348529	0.0690664285	0.0516375553	0.0263477597	446.4809704615	18.3058777253
0.0035	0.004	0.794	0.1985	435.3866396052	15.3341037764	0.1321852534	0.0420708621	0.1110920984	0.0567546841	0.0569478003	0.0223786414	435.6868647573	15.4553079640
0.0085	0.006999999999999999	0.7876	0.1969	445.5049200992	16.9969200551	0.2434726477	0.1253315279	0.0968248592	0.0416968353	0.0443130794	0.0179262714	445.8895306855	17.1818746897
0.0085	0.0075	0.7872	0.1968	446.3012517752	15.8531341772	0.2898004318	0.1966759539	0.1086875075	0.0458889917	0.0509051077	0.0236377532	446.7506448222	16.1193368760
0.0085	0.008	0.7868	0.1967	447.9952989134	16.9267437166	0.2882897431	0.1782427626	0.0950614925	0.0473443256	0.0498064363	0.0337363485	448.4284565853	17.1860671533
0.0085	0.0085	0.7864	0.1966	447.3258086260	16.6723479003	0.3416674074	0.2772002686	0.1160615862	0.0737853802	0.0587789193	0.0256461271	447.8423165389	17.0489796762
0.0085	0.009000000000000001	0.7859999999999999	0.1965	447.0971368267	11.2146863131	0.3595438893	0.2025399725	0.0891301684	0.0331395701	0.0457779745	0.0202915746	447.5915888589	11.4706574303
0.0085	0.0095	0.7856	0.1964	445.6782104471	18.6844511769	0.3361282158	0.1737109442	0.0910538411	0.0703493415	0.0490739887	0.0191209509	446.1544664927	18.9476324135
0.0085	0.01	0.7852	0.1963	451.3333712335	25.5174080935	0.3454441289	0.2794415515	0.0915347593	0.0573922555	0.0485246530	0.0266866353	451.8188747747	25.8809285358
0.009000000000000001	0.0	0.7928	0.1982	442.1476429209	16.1722572958	0.0000000000	0.0000000000	0.0953821047	0.0166286147	0.0455948626	0.0120018640	442.2886198882	16.2008877745
0.009000000000000001	0.0005	0.7924	0.1981	446.3101842674	16.9482490592	0.0151068861	0.0128383845	0.0921759835	0.0426305623	0.0540180100	0.0211650741	446.4714851470	17.0248830801
0.009000000000000001	0.001	0.792	0.198	439.8461863159	14.7739193261	0.0294584279	0.0209205981	0.1142982195	0.0540076796	0.0534686743	0.0161554098	440.0434116376	14.8650030136
0.0035	0.0045	0.7936	0.1984	435.3022275542	16.5008441976	0.1923610164	0.0463004084	0.1373822919	0.0578933517	0.0642722762	0.0089256486	435.6962431387	16.6139636063
0.009000000000000001	0.0015	0.7916	0.1979	443.4924296156	16.3286058321	0.0478384727	0.0306718983	0.1112524044	0.0630017085	0.0578633598	0.0249032181	443.7093838525	16.4471826570
0.009000000000000001	0.002	0.7912	0.1978	444.2726828057	18.2402954004	0.0845985622	0.0437954971	0.1067638348	0.0402288365	0.0562153527	0.0129790044	444.5202605554	18.3372987384
0.009000000000000001	0.0025	0.7908	0.1977	446.2784739202	17.9649648533	0.1105320500	0.0585390483	0.1146188316	0.0541635243	0.0529193386	0.0225279734	446.5565441404	18.1001953993
0.009000000000000001	0.003	0.7904	0.1976	446.3847705769	23.4700058799	0.1062517656	0.0976782175	0.1003515925	0.0651828955	0.0496233244	0.0180678654	446.6409972594	23.6509348583
0.009000000000000001	0.0035	0.79	0.1975	446.1471662855	17.4069563783	0.1178337116	0.0586083150	0.0952217986	0.0425509173	0.0507219958	0.0185513230	446.4109437915	17.5266669336
0.009000000000000001	0.004	0.7896	0.1974	444.7023356786	11.6117012347	0.1543420197	0.0465516570	0.0987485319	0.0441630825	0.0512713315	0.0112877755	445.0066975617	11.7137037497
0.01	0.0075	0.7859999999999999	0.1965	446.3293891256	11.4650836608	0.2570688452	0.1309495855	0.1016340409	0.0412257816	0.0476090935	0.0120909328	446.7357011052	11.6493499607
0.01	0.008	0.7856	0.1964	451.6460084591	20.0367141854	0.2651258511	0.1852303843	0.0803133352	0.0519886165	0.0501726601	0.0179934811	452.0416203055	20.2919266673
0.01	0.0085	0.7852	0.1963	449.8697823931	15.0793562610	0.3056626622	0.3814913339	0.0849622109	0.0580564718	0.0450455269	0.0155978666	450.3054527931	15.5345019333
0.01	0.009000000000000001	0.7848	0.1962	453.9961471463	23.1943398667	0.2238336958	0.2568486579	0.0815957836	0.0613149193	0.0452286388	0.0331346533	454.3468052645	23.5456380972
