# Supplementary material for: Multipressure Sampling for Improving the Performance of MOF-based Electronic Noses
Source: ACS Sens. 2024 Jul 12;9(7):3531–9. doi: 10.1021/acssensors.4c00199 (PMC11287752; doi:10.1021/acssensors.4c00199)
Supplement: Supplementary file 2 — se4c00199_si_002.zip [file se4c00199_si_002.zip › Multiplex_Adsorption_Data/Benzene_0.1bar/UIO-66_v2_EQeq.csv]

benzene_comp	CO2_comp	N2_comp	O2_comp	benzene_mass	benzene_error	CO2_mass	CO2_error	N2_mass	N2_error	O2_mass	O2_error	total_mass	total_error
0.0	0.0	0.8	0.2	0.0000000000	0.0000000000	0.0000000000	0.0000000000	0.9708718530	0.0680880975	0.3062535297	0.0466053815	1.2771253827	.1146934790
0.0	0.0005	0.7996	0.1999	0.0000000000	0.0000000000	0.0648885123	0.0113716509	1.0041582763	0.1178842435	0.3079651263	0.0275053568	1.3770119149	.1567612512
0.0	0.005	0.7959999999999999	0.19899999999999998	0.0000000000	0.0000000000	0.6065226747	0.0531764624	0.9564227625	0.0865832130	0.3088209246	0.0221335639	1.8717663618	.1618932393
0.002	0.008	0.792	0.198	162.4929768669	2.1021562679	0.0509358011	0.0147932360	0.0714962405	0.0130489207	0.0326425918	0.0101583638	162.6480515003	2.1401567884
0.002	0.0085	0.7916	0.1979	164.3784599402	2.8671934203	0.0590048389	0.0256799232	0.0678572103	0.0131154705	0.0284858573	0.0028514964	164.5338078467	2.9088403104
0.002	0.009000000000000001	0.7912	0.1978	161.6806953721	5.3919710217	0.0650566173	0.0156833904	0.0828414523	0.0151575463	0.0316645366	0.0074726873	161.8602579783	5.4302846457
0.002	0.0095	0.7908	0.1977	160.1300845891	2.7041264848	0.0621988330	0.0177587589	0.0816641190	0.0086846367	0.0315422797	0.0075601831	160.3054898208	2.7381300635
0.002	0.01	0.7904	0.1976	160.9259653929	1.8883297583	0.0716127105	0.0106531334	0.0737438768	0.0052171096	0.0300751969	0.0052099229	161.1013971771	1.9094099242
0.0025	0.0	0.7979999999999999	0.1995	166.7622258247	3.3631334791	0.0000000000	0.0000000000	0.0643252104	0.0135957975	0.0277523159	0.0066334930	166.8543033510	3.3833627696
0.0025	0.0005	0.7976	0.1994	165.6147738452	3.4610611928	0.0020172595	0.0027313822	0.0641111498	0.0098885803	0.0301974538	0.0049268165	165.7110997083	3.4786079718
0.0025	0.001	0.7972	0.1993	165.9591883557	4.9371137350	0.0068923031	0.0044349133	0.0628267862	0.0148706653	0.0294639124	0.0043327955	166.0583713574	4.9607521091
0.0025	0.0015	0.7968	0.1992	165.6252106486	3.5641549676	0.0073966180	0.0065019902	0.0656095740	0.0171061075	0.0295861693	0.0081683712	165.7278030099	3.5959314365
0.0025	0.002	0.7964	0.1991	168.0018198679	4.2558197637	0.0129440815	0.0066054766	0.0590807257	0.0125111050	0.0262852331	0.0074966510	168.1001299082	4.2824329963
0.0	0.0055	0.7956	0.1989	0.0000000000	0.0000000000	0.6767905455	0.0896136592	1.0023387612	0.0429563680	0.3073538418	0.0266665809	1.9864831485	.1592366081
0.0025	0.0025	0.7959999999999999	0.19899999999999998	165.1185783947	2.2696307595	0.0121035567	0.0040624398	0.0740649677	0.0082794700	0.0279968297	0.0072286814	165.2327437488	2.2892013507
0.0025	0.003	0.7956	0.1989	165.4823755399	4.4093226269	0.0188277549	0.0084788913	0.0646463013	0.0134773207	0.0284858573	0.0091684523	165.5943354534	4.4404472912
0.0025	0.0035	0.7952	0.1988	167.6123780059	4.5894660818	0.0201725945	0.0087672818	0.0609002408	0.0095106525	0.0260407193	0.0042772445	167.7194915605	4.6120212606
0.0025	0.004	0.7948	0.1987	168.4103461704	2.3148809658	0.0200044895	0.0073198078	0.0614353923	0.0060318008	0.0245736365	0.0095767036	168.5163596887	2.3378092780
0.0025	0.0045	0.7944	0.1986	165.8196333852	3.8218765022	0.0317718363	0.0179612887	0.0662517558	0.0207804227	0.0267742607	0.0066244740	165.9444312380	3.8672426876
0.0025	0.005	0.794	0.1985	165.3529591784	3.7127245388	0.0314356264	0.0037739469	0.0677501800	0.0162263018	0.0290971417	0.0014670828	165.4812421265	3.7341918703
0.0025	0.0055	0.7936	0.1984	167.5751037082	3.3064362064	0.0393365593	0.0124624628	0.0676431497	0.0152058381	0.0278745728	0.0055542858	167.7099579900	3.3396587931
0.0025	0.006	0.7932	0.1983	164.7592541652	3.6862594035	0.0347977255	0.0082765019	0.0714962405	0.0039817573	0.0306864814	0.0095767036	164.8962346126	3.7080943663
0.0025	0.0065	0.7928	0.1982	165.8676426806	1.9280410267	0.0396727692	0.0105999472	0.0672150285	0.0119299182	0.0303197107	0.0163220972	166.0048501890	1.9668929893
0.0025	0.006999999999999999	0.7924	0.1981	166.9310038445	6.8557666261	0.0448840228	0.0121035567	0.0600439984	0.0190670207	0.0272632883	0.0117671867	167.0631951540	6.8987043902
0.0	0.006	0.7952	0.1988	0.0000000000	0.0000000000	0.7591619731	0.1145257488	0.9844647011	0.0581149891	0.2950058951	0.0249188231	2.0386325693	.1975595610
0.0025	0.0075	0.792	0.198	167.3744188896	3.7539589169	0.0428667633	0.0152596340	0.0607932105	0.0132752094	0.0259184624	0.0078320788	167.5039973258	3.7903258391
0.0025	0.008	0.7916	0.1979	166.7171984731	1.8477442499	0.0421943435	0.0079134414	0.0622916347	0.0083894279	0.0314200228	0.0042067744	166.8531044741	1.8682538936
0.0025	0.0085	0.7912	0.1978	168.4845965713	2.5385127780	0.0670738767	0.0380437519	0.0611143014	0.0124707524	0.0255516917	0.0054345907	168.6383364411	2.5944618730
0.0025	0.009000000000000001	0.7908	0.1977	165.9699233534	4.9463168080	0.0736299699	0.0483324400	0.0679642406	0.0073219991	0.0310532521	0.0092269542	166.1425708160	5.0111982013
0.0025	0.0095	0.7904	0.1976	164.6557807148	5.9771974120	0.0578281042	0.0129517204	0.0672150285	0.0268268410	0.0273855452	0.0067584958	164.8082093927	6.0237344692
0.0025	0.01	0.79	0.1975	168.3620386806	3.9738703920	0.0593410488	0.0188277549	0.0594018166	0.0080094143	0.0261629762	0.0100637554	168.5069445222	4.0107713166
0.003	0.0	0.7976	0.1994	170.9730286837	2.6061072553	0.0000000000	0.0000000000	0.0510534532	0.0143372670	0.0253071779	0.0069417807	171.0493893148	2.6273863030
0.003	0.0005	0.7972	0.1993	168.2657218954	4.9644804866	0.0035302040	0.0022301642	0.0633619377	0.0128899324	0.0282413435	0.0059089429	168.3608553806	4.9855095261
0.003	0.001	0.7968	0.1992	169.7122628393	2.5369852229	0.0075647229	0.0062899114	0.0589736954	0.0052608414	0.0250626641	0.0086102193	169.8038639217	2.5571461950
0.003	0.0015	0.7964	0.1991	169.6087893890	3.0612887895	0.0094138774	0.0040345189	0.0601510287	0.0078242005	0.0212727003	0.0096389311	169.6996269954	3.0827864400
0.0	0.0065	0.7948	0.1987	0.0000000000	0.0000000000	0.8460722344	0.1118250531	0.9516063990	0.1150372102	0.2997739141	0.0257912800	2.0974525475	.2526535433
0.003	0.002	0.7959999999999999	0.19899999999999998	169.1453953204	2.7322954800	0.0127759765	0.0082628330	0.0597229075	0.0074951784	0.0235955813	0.0063101616	169.2414897857	2.7543636530
0.003	0.0025	0.7956	0.1989	167.6866284068	3.1249872017	0.0139527112	0.0070202690	0.0656095740	0.0109694310	0.0255516917	0.0061567001	167.7917423837	3.1491336018
0.003	0.003	0.7952	0.1988	167.9881029264	3.3260422175	0.0208450143	0.0109151778	0.0648603619	0.0124155148	0.0282413435	0.0052099229	168.1020496461	3.3545828330
0.003	0.0035	0.7948	0.1987	169.3338541694	2.7473808190	0.0198363846	0.0066904927	0.0602580590	0.0104561537	0.0290971417	0.0094888997	169.4430457547	2.7740163651
0.003	0.004	0.7944	0.1986	168.8913337075	3.8581195268	0.0218536440	0.0131509227	0.0600439984	0.0129572987	0.0267742607	0.0174172105	169.0000056106	3.9016449587
0.003	0.0045	0.794	0.1985	170.4341914366	3.6541141007	0.0216855391	0.0094737247	0.0656095740	0.0176207114	0.0264074900	0.0063006798	170.5478940397	3.6875092166
0.003	0.005	0.7936	0.1984	168.8794059322	4.6574537396	0.0336209908	0.0113018550	0.0579033924	0.0114757247	0.0245736365	0.0044686527	168.9955039519	4.6846999720
0.003	0.0055	0.7932	0.1983	170.6050568171	3.2287457630	0.0290821571	0.0086765610	0.0555487258	0.0101176191	0.0243291227	0.0053793035	170.7140168227	3.2529192466
0.003	0.006	0.7928	0.1982	170.5340865543	3.5046553107	0.0337890958	0.0077692865	0.0562979379	0.0096065284	0.0249404072	0.0004890276	170.6491139952	3.5225201532
0.003	0.0065	0.7924	0.1981	167.8759818390	5.7276578763	0.0384960345	0.0095922991	0.0648603619	0.0114557426	0.0233510675	0.0072286814	168.0026893029	5.7559345994
0.0	0.006999999999999999	0.7944	0.1986	0.0000000000	0.0000000000	0.8548136920	0.0802478892	0.9729054287	0.0681405697	0.2967174917	0.0274422486	2.1244366124	.1758307075
0.003	0.006999999999999999	0.792	0.198	168.8579359368	1.5722346193	0.0415219237	0.0086111753	0.0577963621	0.0051106268	0.0237178382	0.0074325759	168.9809720608	1.5933889973
0.003	0.0075	0.7916	0.1979	169.7626576898	4.9645725494	0.0428667633	0.0245456260	0.0575823015	0.0117947197	0.0237178382	0.0095140692	169.8868245928	5.0104269643
0.003	0.008	0.7912	0.1978	170.5567493273	2.9616470201	0.0458926525	0.0122428427	0.0565119985	0.0085248811	0.0251849210	0.0050348472	170.6843388993	2.9874495911
0.003	0.0085	0.7908	0.1977	169.7080881180	2.3546153433	0.0469012822	0.0154217400	0.0528729683	0.0121544205	0.0245736365	0.0062050645	169.8324360050	2.3883965683
0.003	0.009000000000000001	0.7904	0.1976	169.3460801390	3.2117824546	0.0500952763	0.0089333193	0.0586526045	0.0114196866	0.0276300590	0.0030343364	169.4824580788	3.2351697969
0.003	0.0095	0.79	0.1975	170.6524697237	3.3460786827	0.0566513696	0.0255740625	0.0535151501	0.0154064160	0.0224952692	0.0064414420	170.7851315126	3.3935006032
0.003	0.01	0.7896	0.1974	164.8370828987	7.5147401328	0.0650566173	0.0276960246	0.0655025437	0.0286281545	0.0271410314	0.0064042080	164.9947830911	7.5774685199
0.0035	0.0	0.7972	0.1993	172.0849955317	2.5193878402	0.0000000000	0.0000000000	0.0518026653	0.0132890090	0.0239623520	0.0063006798	172.1607605490	2.5389775290
0.0035	0.0005	0.7968	0.1992	171.5321431487	2.1553116931	0.0025215743	0.0033620991	0.0552276349	0.0118296326	0.0255516917	0.0061567001	171.6154440496	2.1766601249
0.0035	0.001	0.7964	0.1991	171.2443855707	3.1550895577	0.0063879883	0.0036210915	0.0542643622	0.0170927088	0.0270187745	0.0038194276	171.3320566957	3.1796227856
0.0	0.0075	0.794	0.1985	0.0000000000	0.0000000000	0.9457584722	0.1338833279	0.9670187622	0.0613984613	0.2976955469	0.0196677876	2.2104727813	.2149495768
0.0035	0.0015	0.7959999999999999	0.19899999999999998	171.3061118076	1.1859181174	0.0068923031	0.0016470854	0.0538362410	0.0100767763	0.0277523159	0.0040621683	171.3945926676	1.2017041474
0.0035	0.002	0.7956	0.1989	172.6318840271	5.5264445708	0.0090776675	0.0066735761	0.0535151501	0.0179989200	0.0254294348	0.0104484954	172.7199062795	5.5615655623
0.0035	0.0025	0.7952	0.1988	170.2889707729	6.1902880009	0.0142889211	0.0069717970	0.0605791499	0.0161527128	0.0226175261	0.0041639199	170.3864563700	6.2175764306
0.0035	0.003	0.7948	0.1987	170.6020748733	3.2854047423	0.0151294459	0.0056258678	0.0547995137	0.0089445575	0.0248181503	0.0094888997	170.6968219832	3.3094640673
0.0035	0.0035	0.7944	0.1986	172.1243571900	2.3196491667	0.0200044895	0.0086635233	0.0550135743	0.0101402384	0.0264074900	0.0077861425	172.2257827438	2.3462390709
0.0035	0.004	0.794	0.1985	171.7003247798	4.9005929095	0.0252157431	0.0059195863	0.0507323623	0.0173956344	0.0255516917	0.0063948656	171.8018245769	4.9303029958
0.0035	0.0045	0.7936	0.1984	171.4954652398	2.7848855892	0.0247114283	0.0089963640	0.0536221804	0.0182692916	0.0244513796	0.0102579293	171.5982502281	2.8224091741
0.0035	0.005	0.7932	0.1983	169.3389234739	2.2237971894	0.0316037314	0.0209855320	0.0552276349	0.0140760105	0.0268965176	0.0033703901	169.4526513578	2.2622291220
0.0035	0.0055	0.7928	0.1982	171.5879054980	5.5538793104	0.0316037314	0.0132195068	0.0553346652	0.0103902114	0.0266520038	0.0025174236	171.7014958984	5.5800064522
0.0035	0.006	0.7924	0.1981	171.0618906093	2.6579210555	0.0314356264	0.0118200617	0.0528729683	0.0149290964	0.0243291227	0.0088970772	171.1705283267	2.6935672908
0.0	0.008	0.7936	0.1984	0.0000000000	0.0000000000	1.0066124656	0.1728020810	0.9415455507	0.1239068850	0.2909714175	0.0208482964	2.2391294338	.3175572624
0.0035	0.0065	0.792	0.198	170.1622381608	4.7368920751	0.0447159178	0.0239724973	0.0531940592	0.0154153360	0.0259184624	0.0089037946	170.2860666002	4.7851837030
0.0035	0.006999999999999999	0.7916	0.1979	170.1565724675	4.5632820144	0.0341253057	0.0156833904	0.0573682409	0.0158520510	0.0253071779	0.0038350490	170.2733731920	4.5986525048
0.0035	0.0075	0.7912	0.1978	171.8834161299	4.0852018180	0.0366468800	0.0131337207	0.0486987866	0.0053300660	0.0268965176	0.0067849825	171.9956583141	4.1104505872
0.0035	0.008	0.7908	0.1977	170.7335785954	3.7441581960	0.0465650723	0.0228919201	0.0518026653	0.0117128515	0.0237178382	0.0071454947	170.8556641712	3.7859084623
0.0035	0.0085	0.7904	0.1976	170.9074259198	3.3322809978	0.0469012822	0.0158554254	0.0480566048	0.0050383881	0.0229842968	0.0079080464	171.0253681036	3.3610828577
0.0035	0.009000000000000001	0.79	0.1975	170.7270183191	1.5425689595	0.0460607574	0.0194711695	0.0539432713	0.0049927083	0.0220062417	0.0055757724	170.8490285895	1.5726086097
0.0035	0.0095	0.7896	0.1974	171.5664355025	4.2484340288	0.0524487457	0.0132195068	0.0540503016	0.0105738137	0.0240846089	0.0080948470	171.6970191587	4.2803221963
0.0035	0.01	0.7892	0.1973	171.9800311095	1.7621210041	0.0574918943	0.0138867310	0.0543713925	0.0069231315	0.0234733244	0.0056078481	172.1153677207	1.7885387147
0.004	0.0	0.7968	0.1992	173.7027000505	3.2606723182	0.0000000000	0.0000000000	0.0458089685	0.0138164469	0.0254294348	0.0070273793	173.7739384538	3.2815161444
0.004	0.0005	0.7964	0.1991	174.0474127554	2.2688570946	0.0028577842	0.0025159646	0.0510534532	0.0057278713	0.0226175261	0.0066063990	174.1239415189	2.2837073295
0.0	0.0085	0.7932	0.1983	0.0000000000	0.0000000000	1.0503197537	0.0556384228	0.9610250654	0.0911063643	0.2939055830	0.0265992353	2.3052504021	.1733440224
0.004	0.001	0.7959999999999999	0.19899999999999998	173.1334469765	2.6047741946	0.0050431486	0.0056258678	0.0466652109	0.0066806115	0.0223730124	0.0085614752	173.2075283484	2.6256421491
0.004	0.0015	0.7956	0.1989	173.3380083221	4.2422154328	0.0070604081	0.0037739469	0.0507323623	0.0153079523	0.0231065537	0.0053793035	173.4189076462	4.2666766355
0.004	0.002	0.7952	0.1988	174.3634987996	2.2989370432	0.0099181923	0.0070041489	0.0483776957	0.0087634224	0.0262852331	0.0052442367	174.4480799207	2.3199488512
0.004	0.0025	0.7948	0.1987	175.2440668077	2.9250132346	0.0126078716	0.0038333828	0.0442035140	0.0149781248	0.0220062417	0.0096575211	175.3228844350	2.9534822633
0.004	0.003	0.7944	0.1986	172.7678606650	3.0723700938	0.0142889211	0.0085055127	0.0497690896	0.0095730811	0.0221284986	0.0104141064	172.8540471743	3.1008627940
0.004	0.0035	0.794	0.1985	173.5974374339	1.5896178346	0.0189958598	0.0105572053	0.0475214533	0.0078767320	0.0238400951	0.0131674709	173.6877948421	1.6212192428
0.004	0.004	0.7936	0.1984	173.7337122662	2.9312695157	0.0216855391	0.0167228524	0.0534081198	0.0132544830	0.0253071779	0.0094256818	173.8341131030	2.9706725329
0.004	0.0045	0.7932	0.1983	173.3496379030	1.6803790765	0.0289140521	0.0248568060	0.0475214533	0.0099578451	0.0221284986	0.0033167465	173.4482019070	1.7185104741
0.004	0.005	0.7928	0.1982	173.2196251527	3.0656523062	0.0252157431	0.0092686675	0.0475214533	0.0139943908	0.0227397830	0.0083062744	173.3151021321	3.0972216389
0.004	0.0055	0.7924	0.1981	173.1164498968	2.8411026748	0.0310994165	0.0150357642	0.0503042411	0.0080947746	0.0233510675	0.0065335990	173.2212046219	2.8707668126
0.0	0.009000000000000001	0.7928	0.1982	0.0000000000	0.0000000000	1.1141996363	0.1835028629	0.9722632469	0.0356229255	0.3002629417	0.0310580650	2.3867258249	.2501838534
0.004	0.006	0.792	0.198	174.2719531245	4.7414667261	0.0334528859	0.0157481238	0.0485917563	0.0117908341	0.0239623520	0.0076310245	174.3779601187	4.7766367085
0.004	0.0065	0.7916	0.1979	175.6469274169	2.8743649227	0.0329485710	0.0071637172	0.0442035140	0.0093943099	0.0232288106	0.0103449854	175.7473083125	2.9012679352
0.004	0.006999999999999999	0.7912	0.1978	172.1377759372	7.1176255686	0.0368149850	0.0171565910	0.0494479987	0.0199731273	0.0218839848	0.0073922469	172.2459229057	7.1621475338
0.004	0.0075	0.7908	0.1977	173.6442539518	1.8410284441	0.0416900286	0.0155021573	0.0538362410	0.0075560663	0.0244513796	0.0072945478	173.7642316010	1.8713812155
0.004	0.008	0.7904	0.1976	174.0483073385	0.3807997125	0.0423624485	0.0094258773	0.0474144230	0.0125111050	0.0233510675	0.0060588131	174.1614352775	.4087955079
0.004	0.0085	0.79	0.1975	173.9132252838	3.5810597173	0.0437072881	0.0132365973	0.0488058169	0.0083565925	0.0220062417	0.0082194468	174.0277446305	3.6108723539
0.004	0.009000000000000001	0.7896	0.1974	171.5109713476	5.7210427284	0.0542979002	0.0258160174	0.0557627864	0.0117519075	0.0254294348	0.0080948470	171.6464614690	5.7667055003
0.004	0.0095	0.7892	0.1973	173.9642165230	2.0341006621	0.0418581336	0.0186103649	0.0460230291	0.0060922715	0.0227397830	0.0059089429	174.0748374687	2.0647122414
0.004	0.01	0.7888	0.1972	173.7793360065	3.2933808959	0.0551384250	0.0314243875	0.0461300594	0.0161810559	0.0226175261	0.0060883444	173.9032220170	3.3470746837
0.0045	0.0	0.7964	0.1991	174.2743386796	3.4865585873	0.0000000000	0.0000000000	0.0503042411	0.0141668663	0.0215172141	0.0027227904	174.3461601348	3.5034482440
0.0	0.0095	0.7924	0.1981	0.0000000000	0.0000000000	1.1930408598	0.1069105217	0.9467900354	0.1073965733	0.2942723537	0.0324255165	2.4341032489	.2467326115
0.0045	0.0005	0.7959999999999999	0.19899999999999998	173.1406036417	3.5816275980	0.0015129446	0.0006724198	0.0469863018	0.0022855418	0.0237178382	0.0090304741	173.2128207263	3.5936160337
0.0045	0.001	0.7956	0.1989	174.2868628436	3.4850529362	0.0050431486	0.0033620991	0.0493409684	0.0105608051	0.0239623520	0.0061567001	174.3652093126	3.5051325405
0.0045	0.0015	0.7952	0.1988	175.8231602963	3.3843501127	0.0073966180	0.0059576548	0.0413136959	0.0062555525	0.0239623520	0.0071454947	175.8958329622	3.4037088147
0.0045	0.002	0.7948	0.1987	175.0034239420	5.1763358496	0.0094138774	0.0032596760	0.0503042411	0.0158318039	0.0231065537	0.0049146665	175.0862486142	5.2003419960
0.0045	0.0025	0.7944	0.1986	176.4270039185	4.6452362003	0.0100862973	0.0035261993	0.0405644838	0.0158809307	0.0223730124	0.0100696944	176.5000277120	4.6747130247
0.0045	0.003	0.794	0.1985	173.4772650982	1.7278962391	0.0158018657	0.0065883418	0.0462370897	0.0124007432	0.0211504434	0.0060192126	173.5604544970	1.7529045367
0.0045	0.0035	0.7936	0.1984	174.3306974176	3.0548679960	0.0169786004	0.0075478937	0.0457019382	0.0060772102	0.0234733244	0.0074806837	174.4168512806	3.0759737836
0.0045	0.004	0.7932	0.1983	173.4367106624	3.2006894192	0.0218536440	0.0055244925	0.0494479987	0.0168088693	0.0221284986	0.0081975962	173.5301408037	3.2312203772
0.0045	0.0045	0.7928	0.1982	174.5063339083	2.7075498095	0.0317718363	0.0183658028	0.0491269078	0.0191150243	0.0218839848	0.0049751198	174.6091166372	2.7500057564
0.0045	0.005	0.7924	0.1981	172.9342531298	0.9926704190	0.0280735273	0.0093051825	0.0505183017	0.0057278713	0.0227397830	0.0078625539	173.0355847418	1.0155660267
0.0	0.001	0.7992	0.1998	0.0000000000	0.0000000000	0.1254062958	0.0229363178	0.9960239735	0.0453303332	0.2981845744	0.0286133383	1.4196148437	.0968799893
0.0	0.01	0.792	0.198	0.0000000000	0.0000000000	1.2377567776	0.1271549252	0.9801834891	0.0941613627	0.2997739141	0.0296719280	2.5177141808	.2509882159
0.0045	0.0055	0.792	0.198	174.4431166994	3.4624328476	0.0324442562	0.0126960981	0.0455949079	0.0178763031	0.0231065537	0.0045350553	174.5442624172	3.4975403041
0.0045	0.006	0.7916	0.1979	176.4463865533	2.4432049616	0.0300907868	0.0091087449	0.0422769686	0.0116264666	0.0212727003	0.0097007594	176.5400270090	2.4736409325
0.0045	0.0065	0.7912	0.1978	174.8406098097	3.5663970219	0.0346296206	0.0122797188	0.0467722412	0.0081960335	0.0223730124	0.0072369475	174.9443846839	3.5941097217
0.0045	0.006999999999999999	0.7908	0.1977	174.6590094315	2.7063959088	0.0435391831	0.0146704684	0.0424910292	0.0095874299	0.0212727003	0.0103276329	174.7663123441	2.7409814400
0.0045	0.0075	0.7904	0.1976	173.9349934736	1.4212851408	0.0505995912	0.0247382876	0.0479495745	0.0077358551	0.0204169020	0.0047412984	174.0539595413	1.4585005819
0.0045	0.008	0.79	0.1975	173.9731623544	2.9003818520	0.0390003494	0.0043317617	0.0430261807	0.0100767763	0.0209059296	0.0083779433	174.0760948141	2.9231683333
0.0045	0.0085	0.7896	0.1974	175.1405933574	2.7724622245	0.0499271714	0.0149452773	0.0424910292	0.0115394350	0.0194388468	0.0049751198	175.2524504048	2.8039220566
0.0045	0.009000000000000001	0.7892	0.1973	175.0398036565	4.1606528490	0.0526168507	0.0072577744	0.0477355139	0.0092666238	0.0245736365	0.0050348472	175.1647296576	4.1822120944
0.0045	0.0095	0.7888	0.1972	175.8324043221	1.7369955557	0.0490866466	0.0117240401	0.0506253320	0.0104561537	0.0221284986	0.0112688766	175.9542447993	1.7704446261
0.0045	0.01	0.7884	0.1971	175.4999175869	2.9593713027	0.0500952763	0.0149452773	0.0428121201	0.0123896530	0.0209059296	0.0073516967	175.6137309129	2.9940579297
0.0005	0.0	0.7996	0.1999	131.0033520023	4.9994009669	0.0000000000	0.0000000000	0.1495213294	0.0092220129	0.0493917868	0.0036595474	131.2022651185	5.0122825272
0.005	0.0	0.7959999999999999	0.19899999999999998	175.8577508445	2.5585179403	0.0000000000	0.0000000000	0.0419558777	0.0084438699	0.0204169020	0.0046778244	175.9201236242	2.5716396346
0.005	0.0005	0.7956	0.1989	177.4104489882	3.3755321578	0.0030258892	0.0022802865	0.0385309081	0.0125914223	0.0178495071	0.0086240955	177.4698552926	3.3990279621
0.005	0.001	0.7952	0.1988	175.4697999544	1.8308322976	0.0052112536	0.0026896793	0.0446316352	0.0073094721	0.0217617279	0.0077938173	175.5414045711	1.8486252663
0.005	0.0015	0.7948	0.1987	176.4708384926	2.2652283529	0.0053793585	0.0034614929	0.0461300594	0.0063283786	0.0196833606	0.0097621961	176.5420312711	2.2847804205
0.005	0.002	0.7944	0.1986	175.8139162705	2.5337167909	0.0079009328	0.0050543432	0.0460230291	0.0070347492	0.0213949572	0.0041639199	175.8892351896	2.5499698032
0.005	0.0025	0.794	0.1985	176.1323878697	2.6499684902	0.0132802914	0.0065019902	0.0446316352	0.0077654152	0.0224952692	0.0051522254	176.2127950655	2.6693881210
0.005	0.003	0.7936	0.1984	177.6427424113	3.6560297696	0.0159699706	0.0092686675	0.0376746657	0.0075256839	0.0201723882	0.0076153389	177.7165594358	3.6804394599
0.005	0.0035	0.7932	0.1983	176.7496502391	2.2138305938	0.0211812242	0.0169910788	0.0440964837	0.0075560663	0.0188275623	0.0060588131	176.8337555093	2.2444365520
0.005	0.004	0.7928	0.1982	176.8003432840	3.4616813303	0.0231984837	0.0058812714	0.0439894534	0.0069165097	0.0209059296	0.0074726873	176.8884371507	3.4819517987
0.005	0.0045	0.7924	0.1981	177.4566691173	4.3276030782	0.0223579589	0.0116272256	0.0420629080	0.0095635032	0.0194388468	0.0072286814	177.5405288310	4.3560224884
0.0005	0.0005	0.7992	0.1998	129.9951567989	3.6295141173	0.0033620991	0.0021263782	0.1458822992	0.0069890048	0.0476801903	0.0060883444	130.1920813875	3.6447178447
0.005	0.005	0.792	0.198	175.0809544811	1.8643503824	0.0270648976	0.0105464927	0.0434543019	0.0093649984	0.0210281865	0.0060192126	175.1725018671	1.8902810861
0.005	0.0055	0.7916	0.1979	177.3233762288	2.7519439072	0.0310994165	0.0188397585	0.0423839989	0.0090413684	0.0209059296	0.0069761462	177.4177655738	2.7868011803
0.005	0.006	0.7912	0.1978	176.7296712156	1.5458569294	0.0322761512	0.0197935999	0.0379957566	0.0132475670	0.0209059296	0.0064414420	176.8208490530	1.5853395383
0.005	0.0065	0.7908	0.1977	177.3400751142	1.3817448593	0.0331166760	0.0113318202	0.0399223020	0.0137165917	0.0206614158	0.0064876841	177.4337755080	1.4132809553
0.005	0.006999999999999999	0.7904	0.1976	176.2600150650	2.4131096531	0.0391684543	0.0043317617	0.0421699383	0.0074584071	0.0202946451	0.0033167465	176.3616481027	2.4282165684
0.005	0.0075	0.79	0.1975	177.4981181363	2.9342900477	0.0378236147	0.0163330206	0.0378887263	0.0084655487	0.0224952692	0.0024935612	177.5963257465	2.9615821782
0.005	0.008	0.7896	0.1974	174.4774090533	4.0113352018	0.0423624485	0.0184333809	0.0429191504	0.0107542819	0.0210281865	0.0069417807	174.5837188387	4.0474646453
0.005	0.0085	0.7892	0.1973	176.4854500173	2.8635174035	0.0497590664	0.0187916979	0.0413136959	0.0173296566	0.0198056175	0.0064042080	176.5963283971	2.9060429660
0.005	0.009000000000000001	0.7888	0.1972	174.0083492914	2.0063044508	0.0559789497	0.0184640164	0.0475214533	0.0070151810	0.0199278744	0.0025174236	174.1317775688	2.0343010718
0.005	0.0095	0.7884	0.1971	175.3967423310	1.3975863899	0.0571556844	0.0299396764	0.0438824231	0.0096208274	0.0211504434	0.0099502395	175.5189308819	1.4470971332
0.0005	0.001	0.7988	0.1997	130.5623225122	2.2825205893	0.0084052477	0.0056258678	0.1500564809	0.0075560663	0.0478024472	0.0080504102	130.7685866880	2.3037529336
0.005	0.01	0.7879999999999999	0.19699999999999998	176.0617158014	1.2892587105	0.0628712529	0.0507153451	0.0436683625	0.0060772102	0.0199278744	0.0056078481	176.1881832912	1.3516591139
0.0055	0.0	0.7956	0.1989	177.1217968270	3.9645821200	0.0000000000	0.0000000000	0.0387449687	0.0091471779	0.0187053054	0.0045482195	177.1792471011	3.9782775174
0.0055	0.0005	0.7952	0.1988	176.4210400309	4.9709257023	0.0015129446	0.0019604238	0.0425980595	0.0126567573	0.0215172141	0.0059089429	176.4866682491	4.9914518263
0.0055	0.001	0.7948	0.1987	176.7287766324	2.0862771758	0.0036983090	0.0029310100	0.0437753928	0.0179274954	0.0213949572	0.0063290827	176.7976452914	2.1134647639
0.0055	0.0015	0.7944	0.1986	177.0860135013	4.2703890028	0.0060517784	0.0078416952	0.0409926050	0.0073407494	0.0185830485	0.0087343121	177.1516409332	4.2943057595
0.0055	0.002	0.794	0.1985	177.9755273408	1.7296871955	0.0102544022	0.0095922991	0.0381027869	0.0089394331	0.0217617279	0.0098899710	178.0456462578	1.7581088987
0.0055	0.0025	0.7936	0.1984	179.3680951017	2.1032310740	0.0114311369	0.0086765610	0.0349989082	0.0065139172	0.0211504434	0.0062146922	179.4356755902	2.1246362444
0.0055	0.003	0.7932	0.1983	176.8772774343	3.0680561277	0.0146251310	0.0117721488	0.0389590293	0.0089650256	0.0187053054	0.0041351035	176.9495669000	3.0929284056
0.0055	0.0035	0.7928	0.1982	177.1393902955	0.8196929094	0.0161380756	0.0053583042	0.0424910292	0.0085248811	0.0171159657	0.0031880699	177.2151353660	.8367641646
0.0055	0.004	0.7924	0.1981	176.7678400964	3.5095400636	0.0203406995	0.0133386806	0.0403504232	0.0037445312	0.0199278744	0.0055002018	176.8484590935	3.5321234772
0.0005	0.0015	0.7984	0.1996	130.3995083800	3.3104210644	0.0119354517	0.0068408596	0.1503775718	0.0155396791	0.0496363006	0.0118128257	130.6114577041	3.3446144288
0.0055	0.0045	0.792	0.198	177.5225700756	1.8091283793	0.0201725945	0.0061075563	0.0408855747	0.0062261836	0.0189498192	0.0056291303	177.6025780640	1.8270912495
0.0055	0.005	0.7916	0.1979	177.2941531795	3.2446872511	0.0210131193	0.0103626853	0.0393871505	0.0143691915	0.0228620399	0.0058171677	177.3774154892	3.2752362956
0.0055	0.0055	0.7912	0.1978	178.1780013258	3.1987341170	0.0265605828	0.0105572053	0.0425980595	0.0095635032	0.0194388468	0.0063479474	178.2665988149	3.2252027729
0.0055	0.006	0.7908	0.1977	178.0345698284	3.3751797824	0.0329485710	0.0113218406	0.0405644838	0.0170497622	0.0187053054	0.0067673362	178.1267881886	3.4103187214
0.0055	0.0065	0.7904	0.1976	177.8544604220	3.9783791330	0.0280735273	0.0076372210	0.0433472716	0.0097156162	0.0220062417	0.0039426665	177.9478874626	3.9996746367
0.0055	0.006999999999999999	0.79	0.1975	177.7491978054	1.4648854753	0.0324442562	0.0174893796	0.0407785444	0.0094381064	0.0201723882	0.0090503141	177.8425929942	1.5008632754
0.0055	0.0075	0.7896	0.1974	176.5266008419	2.8328861725	0.0390003494	0.0115295981	0.0405644838	0.0118296326	0.0185830485	0.0041351035	176.6247487236	2.8603805067
0.0055	0.008	0.7892	0.1973	177.9143974927	2.9239752004	0.0361425651	0.0119815325	0.0377816960	0.0074645482	0.0237178382	0.0075917498	178.0120395920	2.9510130309
0.0055	0.0085	0.7888	0.1972	177.9701598420	2.3042160393	0.0437072881	0.0118391726	0.0369254536	0.0126458915	0.0213949572	0.0037879914	178.0721875409	2.3324890948
0.0055	0.009000000000000001	0.7884	0.1971	178.2999628278	2.9577856042	0.0516082209	0.0184946012	0.0377816960	0.0044181610	0.0220062417	0.0077707700	178.4113589864	2.9884691364
0.0005	0.002	0.7979999999999999	0.1995	131.6289638143	6.8514980349	0.0152975508	0.0028921870	0.1405307841	0.0210564265	0.0449905385	0.0044148115	131.8297826877	6.8798614599
0.0055	0.0095	0.7879999999999999	0.19699999999999998	177.1525108483	3.3361964997	0.0438753930	0.0148998278	0.0423839989	0.0087057159	0.0174827364	0.0057134666	177.2562529766	3.3655155100
0.0055	0.01	0.7876	0.1969	176.0664869115	2.1667408665	0.0585005241	0.0218562301	0.0406715141	0.0055408213	0.0234733244	0.0039122207	176.1891322741	2.1980501386
0.006	0.0	0.7952	0.1988	178.9348186656	1.6803769599	0.0000000000	0.0000000000	0.0360692112	0.0083070959	0.0168714519	0.0074406155	178.9877593287	1.6961246713
0.006	0.0005	0.7948	0.1987	178.3733186456	1.2265276834	0.0031939941	0.0026896793	0.0364973324	0.0115354634	0.0194388468	0.0085194726	178.4324488189	1.2492722987
0.006	0.001	0.7944	0.1986	177.8613188928	4.5040483650	0.0042026239	0.0033620991	0.0405644838	0.0108602797	0.0193165899	0.0056078481	177.9254025904	4.5238785919
0.006	0.0015	0.794	0.1985	179.1680066719	3.0667529143	0.0057155684	0.0064144762	0.0348918779	0.0099578451	0.0177272502	0.0038661026	179.2263413684	3.0869913382
0.006	0.002	0.7936	0.1984	179.7503802986	2.9295799793	0.0087414576	0.0065193520	0.0333934537	0.0094186664	0.0182162778	0.0050938744	179.8107314877	2.9506118721
0.006	0.0025	0.7932	0.1983	179.4381707814	4.0088507357	0.0163061806	0.0117240401	0.0322161204	0.0110485135	0.0206614158	0.0063948656	179.5073544982	4.0380181549
0.006	0.003	0.7928	0.1982	178.4013489174	2.7193722775	0.0166423905	0.0133386806	0.0369254536	0.0056229120	0.0198056175	0.0052783274	178.4747223790	2.7436121975
0.006	0.0035	0.7924	0.1981	179.9424174802	2.5575622924	0.0211812242	0.0038919111	0.0373535748	0.0086529215	0.0202946451	0.0027227904	180.0212469243	2.5728299154
0.0005	0.0025	0.7976	0.1994	131.5004420360	3.3239332707	0.0198363846	0.0115295981	0.1362495721	0.0100994871	0.0540375490	0.0114843421	131.7105655417	3.3570466980
0.006	0.004	0.792	0.198	178.9026136725	1.9328651573	0.0174829152	0.0128201383	0.0313598780	0.0088415061	0.0229842968	0.0050467079	178.9744407625	1.9595735096
0.006	0.0045	0.7916	0.1979	177.4077652388	3.5864625561	0.0247114283	0.0093051825	0.0427050898	0.0094865321	0.0176049933	0.0063006798	177.4927867502	3.6115549505
0.006	0.005	0.7912	0.1978	177.4199912084	2.1961933388	0.0225260639	0.0144374657	0.0387449687	0.0034912227	0.0184607916	0.0133568109	177.4997230326	2.2274788381
0.006	0.0055	0.7908	0.1977	177.7641075245	3.0795468005	0.0258881629	0.0129080087	0.0418488474	0.0093405019	0.0189498192	0.0034579473	177.8507943540	3.1052532584
0.006	0.006	0.7904	0.1976	178.7010342707	3.0041213155	0.0279054224	0.0121408559	0.0388519990	0.0124560464	0.0183385347	0.0072534514	178.7861302268	3.0359716692
0.006	0.0065	0.79	0.1975	178.5215212531	1.9673517530	0.0307632066	0.0086765610	0.0387449687	0.0048151741	0.0188275623	0.0077476541	178.6098569907	1.9885911422
0.006	0.006999999999999999	0.7896	0.1974	178.5954734597	2.6912055968	0.0285778422	0.0100301057	0.0376746657	0.0104342192	0.0218839848	0.0096389311	178.6836099524	2.7213088528
0.006	0.0075	0.7892	0.1973	176.7827498155	4.5024268424	0.0386641395	0.0124443092	0.0391730899	0.0131154705	0.0210281865	0.0089373054	176.8816152314	4.5369239275
0.006	0.008	0.7888	0.1972	178.4204333578	1.4675495226	0.0499271714	0.0226187074	0.0410996353	0.0080493617	0.0177272502	0.0072945478	178.5291874147	1.5055121395
0.006	0.0085	0.7884	0.1971	176.3563318501	1.8457788040	0.0391684543	0.0192727766	0.0408855747	0.0094429602	0.0173604795	0.0029544714	176.4537463586	1.8774490122
0.0005	0.003	0.7972	0.1993	131.6024245144	5.2546143005	0.0253838481	0.0070843824	0.1438487234	0.0137632810	0.0460908506	0.0067673362	131.8177479365	5.2822293001
0.006	0.009000000000000001	0.7879999999999999	0.19699999999999998	177.9486898465	1.3154305631	0.0539616903	0.0121873193	0.0381027869	0.0148367315	0.0206614158	0.0027227904	178.0614157395	1.3451774043
0.006	0.0095	0.7876	0.1969	176.2081292426	2.0622064443	0.0450521277	0.0300828031	0.0447386655	0.0061521478	0.0202946451	0.0050938744	176.3182146809	2.1035352696
0.006	0.01	0.7872	0.1968	178.4129784983	2.2296194696	0.0499271714	0.0078560969	0.0398152717	0.0086582155	0.0179717640	0.0038350490	178.5206927054	2.2499688310
0.0065	0.0	0.7948	0.1987	179.4217700904	2.9029393180	0.0000000000	0.0000000000	0.0370324839	0.0206809573	0.0176049933	0.0026106929	179.4764075676	2.9262309682
0.0065	0.0005	0.7944	0.1986	179.2828115087	2.3807183549	0.0026896793	0.0044349133	0.0347848476	0.0062408853	0.0185830485	0.0085963206	179.3388690841	2.3999904741
0.0065	0.001	0.794	0.1985	178.9205053353	4.6837499217	0.0045388338	0.0051649546	0.0358551506	0.0199202913	0.0185830485	0.0106749246	178.9794823682	4.7195100922
0.0065	0.0015	0.7936	0.1984	179.1867929179	2.8105660594	0.0058836734	0.0031895672	0.0356410900	0.0149321654	0.0167491950	0.0034231931	179.2450668763	2.8321109851
0.0065	0.002	0.7932	0.1983	179.0576747508	2.8703693637	0.0095819824	0.0031178824	0.0344637567	0.0113593391	0.0209059296	0.0029341656	179.1226264195	2.8877807508
0.0065	0.0025	0.7928	0.1982	179.2470281829	3.5299961182	0.0110949270	0.0059576548	0.0372465445	0.0161129487	0.0161379105	0.0074003303	179.3115075649	3.5594670520
0.0065	0.003	0.7924	0.1981	179.9943033026	2.5223334699	0.0159699706	0.0042527563	0.0298614538	0.0096303483	0.0182162778	0.0037403419	180.0583510048	2.5399569164
0.0005	0.0035	0.7968	0.1992	131.7896905859	5.6107864934	0.0287459472	0.0156400860	0.1443838750	0.0074584071	0.0553823748	0.0046778244	132.0182027829	5.6385628109
0.0065	0.0035	0.792	0.198	179.6305061573	3.4577159802	0.0188277549	0.0057843740	0.0329653325	0.0077061816	0.0172382226	0.0135346724	179.6995374673	3.4847412082
0.0065	0.004	0.7916	0.1979	179.7772177929	2.3837334313	0.0156337607	0.0037739469	0.0333934537	0.0074951784	0.0178495071	0.0068899111	179.8440945144	2.4018924677
0.0065	0.0045	0.7912	0.1978	178.7129620459	2.7511812462	0.0215174341	0.0133471523	0.0397082414	0.0048530895	0.0191943330	0.0035094332	178.7933820544	2.7728909212
0.0065	0.005	0.7908	0.1977	180.0175624643	1.5583303995	0.0220217490	0.0094737247	0.0345707870	0.0059630383	0.0179717640	0.0080948470	180.0921267643	1.5818620095
0.0065	0.0055	0.7904	0.1976	181.4900463194	3.8489625024	0.0275692125	0.0065019902	0.0384238778	0.0120026739	0.0185830485	0.0061177332	181.5746224582	3.8735848997
0.0065	0.006	0.79	0.1975	179.2598505413	4.5450405323	0.0272330026	0.0086111753	0.0367113930	0.0090969459	0.0184607916	0.0090964390	179.3422557285	4.5718450925
0.0065	0.0065	0.7896	0.1974	178.5617774946	3.7330459036	0.0376555097	0.0183658028	0.0368184233	0.0046604291	0.0217617279	0.0054455808	178.6580131555	3.7615177163
0.0065	0.006999999999999999	0.7892	0.1973	177.7268332268	4.9311870283	0.0391684543	0.0300640096	0.0383168475	0.0065838861	0.0202946451	0.0061079527	177.8246131737	4.9739428767
0.0065	0.0075	0.7888	0.1972	179.4632191094	2.4183947454	0.0480780169	0.0274459332	0.0356410900	0.0075256839	0.0207836727	0.0070443741	179.5677218890	2.4604107366
0.0065	0.008	0.7884	0.1971	178.2653722795	4.4425892827	0.0356382503	0.0182484877	0.0375676354	0.0103415864	0.0222507555	0.0053904063	178.3608289207	4.4765697631
0.0005	0.004	0.7964	0.1991	129.4497592754	3.7061056505	0.0428667633	0.0050988757	0.1428854507	0.0088518653	0.0502475851	0.0093875467	129.6857590745	3.7294439382
0.0065	0.0085	0.7879999999999999	0.19699999999999998	178.3500594838	2.1957459797	0.0457245475	0.0183719566	0.0401363626	0.0114076427	0.0189498192	0.0067849825	178.4548702131	2.2323105615
0.0065	0.009000000000000001	0.7876	0.1969	179.5052645172	3.6428621703	0.0386641395	0.0105250349	0.0363903021	0.0098793084	0.0189498192	0.0066962861	179.5992687780	3.6699627997
0.0065	0.0095	0.7872	0.1968	180.9747664284	3.0488479676	0.0415219237	0.0108736751	0.0302895750	0.0123451924	0.0177272502	0.0060390453	181.0643051773	3.0781058804
0.0065	0.01	0.7868	0.1967	178.6595852517	2.3961291458	0.0505995912	0.0087285169	0.0311458174	0.0055159558	0.0179717640	0.0035936042	178.7593024243	2.4139672227
0.006999999999999999	0.0	0.7944	0.1986	179.9185619297	2.1503342481	0.0000000000	0.0000000000	0.0338215749	0.0068833049	0.0190720761	0.0069761462	179.9714555807	2.1641936992
0.006999999999999999	0.0005	0.794	0.1985	178.7544110649	3.0196296797	0.0020172595	0.0022802865	0.0385309081	0.0084817714	0.0215172141	0.0085893628	178.8164764466	3.0389811004
0.006999999999999999	0.001	0.7936	0.1984	180.6801503797	1.2303969934	0.0047069387	0.0032941709	0.0331793931	0.0061670261	0.0174827364	0.0036758484	180.7355194479	1.2435340388
0.006999999999999999	0.0015	0.7932	0.1983	179.4781288285	3.0712878276	0.0062198833	0.0050543432	0.0333934537	0.0054826265	0.0189498192	0.0037082353	179.5366919847	3.0855330326
0.006999999999999999	0.002	0.7928	0.1982	179.3108417805	4.3766649144	0.0119354517	0.0049183269	0.0336075143	0.0068833049	0.0173604795	0.0049871225	179.3737452260	4.3934536687
0.006999999999999999	0.0025	0.7924	0.1981	179.0910725215	1.8866237945	0.0124397666	0.0072421831	0.0418488474	0.0066806115	0.0206614158	0.0060588131	179.1660225513	1.9066054022
0.0	0.0015	0.7988	0.1997	0.0000000000	0.0000000000	0.1902948081	0.0156473117	0.9915287009	0.0547944964	0.2902378761	0.0339460538	1.4720613851	.1043878619
0.0005	0.0045	0.7959999999999999	0.19899999999999998	129.6653538132	3.6340331549	0.0373192998	0.0102309509	0.1505916324	0.0266210844	0.0536707783	0.0089973103	129.9069355237	3.6798825005
0.006999999999999999	0.003	0.792	0.198	180.3542239209	4.1558187725	0.0159699706	0.0123988088	0.0364973324	0.0056796696	0.0154043692	0.0068899111	180.4220955931	4.1807871620
0.006999999999999999	0.0035	0.7916	0.1979	179.4465202240	1.7517894339	0.0216855391	0.0151257097	0.0341426658	0.0084384415	0.0207836727	0.0063290827	179.5231321016	1.7816826678
0.006999999999999999	0.004	0.7912	0.1978	180.2889193513	2.0836850416	0.0188277549	0.0149074124	0.0309317568	0.0039121002	0.0183385347	0.0061372476	180.3570173977	2.1086418018
0.006999999999999999	0.0045	0.7908	0.1977	179.7465037717	2.1330972771	0.0223579589	0.0106637388	0.0361762415	0.0136831447	0.0174827364	0.0028514964	179.8225207085	2.1602956570
0.006999999999999999	0.005	0.7904	0.1976	178.5802655462	1.9992785599	0.0279054224	0.0046828621	0.0403504232	0.0109065924	0.0204169020	0.0060192126	178.6689382938	2.0208872270
0.006999999999999999	0.0055	0.79	0.1975	180.7663285559	3.1231932577	0.0211812242	0.0129952850	0.0351059385	0.0145435236	0.0172382226	0.0055971766	180.8398539412	3.1563292429
0.006999999999999999	0.006	0.7896	0.1974	176.7195326066	2.5029098474	0.0275692125	0.0153113994	0.0374606051	0.0092070946	0.0210281865	0.0034231931	176.8055906107	2.5308515345
0.006999999999999999	0.0065	0.7892	0.1973	179.2389769346	2.9867833979	0.0305951017	0.0088058760	0.0323231507	0.0122333339	0.0201723882	0.0048287606	179.3220675752	3.0126513684
0.006999999999999999	0.006999999999999999	0.7888	0.1972	179.7963022334	1.6269677829	0.0329485710	0.0128201383	0.0308247265	0.0099394217	0.0179717640	0.0057134666	179.8780472949	1.6554408095
0.006999999999999999	0.0075	0.7884	0.1971	179.2893717851	4.7941737397	0.0411857138	0.0151853775	0.0352129688	0.0133234454	0.0172382226	0.0038194276	179.3830086903	4.8265019902
0.0005	0.005	0.7956	0.1989	128.6672972188	4.5310455602	0.0430348683	0.0061444603	0.1521970869	0.0178403812	0.0519591817	0.0077322052	128.9144883557	4.5627626069
0.006999999999999999	0.008	0.7879999999999999	0.19699999999999998	178.6908956617	2.6688997511	0.0373192998	0.0146781715	0.0369254536	0.0137566208	0.0185830485	0.0076388552	178.7837234636	2.7049733986
0.006999999999999999	0.0085	0.7876	0.1969	177.8255355670	2.8505582405	0.0421943435	0.0214332168	0.0407785444	0.0114557426	0.0221284986	0.0044012483	177.9306369535	2.8878484482
0.006999999999999999	0.009000000000000001	0.7872	0.1968	179.5893553327	2.8190177063	0.0536254804	0.0421993663	0.0318950295	0.0073718940	0.0185830485	0.0054455808	179.6934588911	2.8740345474
0.006999999999999999	0.0095	0.7868	0.1967	181.1873790223	2.4967486298	0.0379917196	0.0059576548	0.0312528477	0.0081399340	0.0165046812	0.0044418137	181.2731282708	2.5152880323
0.006999999999999999	0.01	0.7864	0.1966	179.9066341545	2.3083350136	0.0472374921	0.0214068310	0.0318950295	0.0067894677	0.0193165899	0.0071538569	180.0050832660	2.3436851692
0.0075	0.0	0.794	0.1985	180.3330521198	1.2901792664	0.0000000000	0.0000000000	0.0282559992	0.0068499392	0.0184607916	0.0056503324	180.3797689106	1.3026795380
0.0075	0.0005	0.7936	0.1984	180.7869039682	2.1090768970	0.0021853644	0.0013448396	0.0331793931	0.0125914223	0.0177272502	0.0027878862	180.8399959759	2.1258010451
0.0075	0.001	0.7932	0.1983	179.9355590094	2.3923268269	0.0057155684	0.0053583042	0.0333934537	0.0148089097	0.0202946451	0.0068463863	179.9949626766	2.4193404271
0.0075	0.0015	0.7928	0.1982	179.7676755727	3.4078524362	0.0047069387	0.0045852918	0.0368184233	0.0098421330	0.0169937088	0.0038969087	179.8261946435	3.4261767697
0.0075	0.002	0.7924	0.1981	178.6410972000	4.9858779698	0.0092457725	0.0055244925	0.0367113930	0.0176596752	0.0194388468	0.0085194726	178.7064932123	5.0175816101
0.0005	0.0055	0.7952	0.1988	132.1349996795	2.7307550626	0.0537935853	0.0140244272	0.1406378144	0.0081904408	0.0522036955	0.0059190523	132.3816347747	2.7588889829
0.0075	0.0025	0.792	0.198	180.3381214243	2.8159483026	0.0119354517	0.0062357648	0.0313598780	0.0115988455	0.0174827364	0.0062626089	180.3988994904	2.8400455218
0.0075	0.003	0.7916	0.1979	179.7608171020	1.9065975105	0.0134483963	0.0081665103	0.0336075143	0.0084925694	0.0176049933	0.0070188664	179.8254780059	1.9302754566
0.0075	0.0035	0.7912	0.1978	181.8717351275	1.6114905533	0.0152975508	0.0080550169	0.0263294538	0.0072717618	0.0160156537	0.0055971766	181.9293777858	1.6324145086
0.0075	0.004	0.7908	0.1977	180.1723253482	3.2424129548	0.0183234400	0.0137558755	0.0343567264	0.0041397350	0.0183385347	0.0067849825	180.2433440493	3.2670935478
0.0075	0.0045	0.7904	0.1976	180.0527494013	3.5161874691	0.0189958598	0.0074118845	0.0348918779	0.0054322491	0.0160156537	0.0061567001	180.1226527927	3.5351883028
0.0075	0.005	0.79	0.1975	179.6248404641	3.0043725439	0.0243752184	0.0154437135	0.0383168475	0.0074951784	0.0167491950	0.0049268165	179.7042817250	3.0322382523
0.0075	0.0055	0.7896	0.1974	180.3676426680	4.0245047255	0.0213493292	0.0043317617	0.0326442416	0.0100403321	0.0158933968	0.0060883444	180.4375296356	4.0449651637
0.0075	0.006	0.7892	0.1973	180.3097929580	3.7133381838	0.0285778422	0.0113517530	0.0326442416	0.0157883298	0.0206614158	0.0043327955	180.3916764576	3.7448110621
0.0075	0.0065	0.7888	0.1972	179.6248404641	3.8932051044	0.0337890958	0.0064144762	0.0300755144	0.0095587107	0.0167491950	0.0032438421	179.7054542693	3.9124221334
0.0075	0.006999999999999999	0.7884	0.1971	181.1614361112	1.2319024530	0.0359744602	0.0239252981	0.0355340597	0.0118914469	0.0176049933	0.0055435112	181.2505496244	1.2732627092
0.0005	0.006	0.7948	0.1987	129.7619687927	4.2537586428	0.0499271714	0.0193605535	0.1554079959	0.0103460163	0.0562381731	0.0112847819	130.0235421331	4.2947499945
0.0075	0.0075	0.7879999999999999	0.19699999999999998	181.5753299125	2.3783094042	0.0366468800	0.0078560969	0.0307176962	0.0054406777	0.0150375985	0.0059693425	181.6577320872	2.3975755213
0.0075	0.008	0.7876	0.1969	181.3364762130	2.0815035822	0.0406813989	0.0251281765	0.0291122417	0.0051374544	0.0168714519	0.0088701571	181.4231413055	2.1206393702
0.0075	0.0085	0.7872	0.1968	180.0503638463	4.6164745663	0.0415219237	0.0074118845	0.0303966053	0.0107329567	0.0178495071	0.0080874578	180.1401318824	4.6427068653
0.0075	0.009000000000000001	0.7868	0.1967	180.3581004478	1.8810676399	0.0366468800	0.0093657243	0.0337145446	0.0064927795	0.0209059296	0.0057551712	180.4493678020	1.9026813149
0.0075	0.0095	0.7864	0.1966	180.7725906379	1.7608840527	0.0462288624	0.0115980236	0.0323231507	0.0054406777	0.0194388468	0.0063006798	180.8705814978	1.7842234338
0.0075	0.01	0.7859999999999999	0.1965	179.7029673920	3.0699563265	0.0638798826	0.0365217443	0.0375676354	0.0051285275	0.0173604795	0.0075205385	179.8217753895	3.1191271368
0.008	0.0	0.7936	0.1984	180.6992348201	2.0135983585	0.0000000000	0.0000000000	0.0312528477	0.0129961407	0.0174827364	0.0032438421	180.7479704042	2.0298383413
0.008	0.0005	0.7932	0.1983	181.1211798697	3.9779298569	0.0016810495	0.0030071528	0.0355340597	0.0071189231	0.0190720761	0.0034056831	181.1774670550	3.9914616159
0.008	0.001	0.7928	0.1982	181.1769422190	1.7767391172	0.0042026239	0.0023773631	0.0340356355	0.0090717256	0.0155266261	0.0048039339	181.2307071045	1.7929921398
0.008	0.0015	0.7924	0.1981	179.4548696667	2.4700115792	0.0062198833	0.0013448396	0.0326442416	0.0051106268	0.0202946451	0.0055971766	179.5140284367	2.4820642222
0.0005	0.0065	0.7944	0.1986	131.4974600921	4.2519337642	0.0621988330	0.0172092187	0.1442768447	0.0199386849	0.0479247041	0.0087684706	131.7518604739	4.2978501384
0.008	0.002	0.792	0.198	180.1341564674	2.0883015588	0.0077328279	0.0028921870	0.0318950295	0.0061521478	0.0178495071	0.0045350553	180.1916338319	2.1018809489
0.008	0.0025	0.7916	0.1979	182.4881029138	2.4433070104	0.0134483963	0.0064671267	0.0336075143	0.0085998030	0.0157711399	0.0024935612	182.5509299643	2.4608675013
0.008	0.003	0.7912	0.1978	181.6200590697	2.8388552392	0.0154656558	0.0110796342	0.0291122417	0.0055242567	0.0157711399	0.0096078677	181.6804081071	2.8650669978
0.008	0.0035	0.7908	0.1977	182.3747890489	1.9013923205	0.0174829152	0.0095922991	0.0273997568	0.0029036593	0.0180940209	0.0066784055	182.4377657418	1.9205666844
0.008	0.004	0.7904	0.1976	183.1984019301	2.9785504584	0.0159699706	0.0093294463	0.0322161204	0.0095587107	0.0180940209	0.0067673362	183.2646820420	3.0042059516
0.008	0.0045	0.79	0.1975	180.6351230281	2.8184727191	0.0198363846	0.0094856488	0.0335004840	0.0048151741	0.0195611037	0.0063761397	180.7080210004	2.8391496817
0.008	0.005	0.7896	0.1974	181.7354602953	2.6063639602	0.0247114283	0.0115785147	0.0285770901	0.0106730195	0.0169937088	0.0085194726	181.8057425225	2.6371349670
0.008	0.0055	0.7892	0.1973	180.8089703524	1.6376724659	0.0262243729	0.0192962228	0.0301825447	0.0110526600	0.0182162778	0.0037403419	180.8835935478	1.6717616906
0.008	0.006	0.7888	0.1972	180.5629599878	3.2987994653	0.0292502620	0.0130819789	0.0286841204	0.0080550523	0.0171159657	0.0063290827	180.6380103359	3.3262655792
0.008	0.0065	0.7884	0.1971	181.6448092033	0.5167852304	0.0332847809	0.0179990093	0.0286841204	0.0119873936	0.0171159657	0.0043051096	181.7238940703	.5510767429
0.0005	0.006999999999999999	0.794	0.1985	130.7525705275	1.4597404140	0.0586686290	0.0135071049	0.1495213294	0.0138495720	0.0564826869	0.0096140884	131.0172431728	1.4967111793
0.008	0.006999999999999999	0.7879999999999999	0.19699999999999998	181.1650144437	2.2110826843	0.0314356264	0.0110285050	0.0305036356	0.0043343968	0.0196833606	0.0068025830	181.2466370663	2.2332481691
0.008	0.0075	0.7876	0.1969	180.5668365148	2.7842864004	0.0346296206	0.0118104947	0.0322161204	0.0074584071	0.0163824243	0.0065791934	180.6500646801	2.8101344956
0.008	0.008	0.7872	0.1968	182.0342510654	2.7800232134	0.0346296206	0.0175474519	0.0273997568	0.0077002332	0.0173604795	0.0076388552	182.1136409223	2.8129097537
0.008	0.0085	0.7868	0.1967	181.5836793551	3.9363480896	0.0405132940	0.0125077316	0.0252591508	0.0073967153	0.0171159657	0.0095954143	181.6665677656	3.9658479508
0.008	0.009000000000000001	0.7864	0.1966	179.3686914905	1.8045982892	0.0492547516	0.0277368080	0.0307176962	0.0080265589	0.0180940209	0.0113270868	179.4667579592	1.8516887429
0.008	0.0095	0.7859999999999999	0.1965	180.2373317234	2.0308744143	0.0460607574	0.0134651963	0.0338215749	0.0080777747	0.0183385347	0.0079982552	180.3355525904	2.0604156405
0.008	0.01	0.7856	0.1964	181.5628057485	2.0501972103	0.0608539934	0.0217785142	0.0310387871	0.0064927795	0.0167491950	0.0062626089	181.6714477240	2.0847311129
0.0085	0.0	0.7932	0.1983	181.0552789114	1.7849065798	0.0000000000	0.0000000000	0.0311458174	0.0088103557	0.0158933968	0.0070018096	181.1023181256	1.8007187451
0.0085	0.0005	0.7928	0.1982	181.6182699034	1.7784108906	0.0011767347	0.0013448396	0.0281489689	0.0048151741	0.0167491950	0.0055002018	181.6643448020	1.7900711061
0.0085	0.001	0.7924	0.1981	182.8023997917	1.6858755266	0.0047069387	0.0037739469	0.0287911507	0.0125074420	0.0160156537	0.0068899111	182.8519135348	1.7090468266
0.0005	0.0075	0.7936	0.1984	131.0167707494	2.5179563225	0.0664014569	0.0126693601	0.1457752689	0.0130839891	0.0487805023	0.0119886588	131.2777279775	2.5556983305
0.0085	0.0015	0.792	0.198	181.4071482814	1.7335069161	0.0092457725	0.0082354272	0.0276138174	0.0070542631	0.0195611037	0.0032804968	181.4635689750	1.7520771032
0.0085	0.002	0.7916	0.1979	181.2589456739	1.0828439450	0.0084052477	0.0023773631	0.0295403629	0.0073656756	0.0185830485	0.0097988732	181.3154743330	1.1023858569
0.0085	0.0025	0.7912	0.1978	180.1890242336	2.9350917744	0.0151294459	0.0049867988	0.0331793931	0.0146596351	0.0194388468	0.0034923556	180.2567719194	2.9582305639
0.0085	0.003	0.7908	0.1977	181.4402478577	1.9777896947	0.0136165013	0.0034286818	0.0303966053	0.0116736649	0.0161379105	0.0072781371	181.5003988748	2.0001701785
0.0085	0.0035	0.7904	0.1976	180.3929891904	1.7795179379	0.0163061806	0.0084119692	0.0276138174	0.0075256839	0.0200501313	0.0040474235	180.4569593197	1.7995030145
0.0085	0.004	0.79	0.1975	180.6646442718	2.4083346470	0.0183234400	0.0125528372	0.0327512719	0.0124339546	0.0211504434	0.0048657631	180.7368694271	2.4381872019
0.0085	0.0045	0.7896	0.1974	181.3749432882	1.1291915281	0.0228622738	0.0058620201	0.0312528477	0.0107798164	0.0183385347	0.0058376869	181.4473969444	1.1516710515
0.0085	0.005	0.7892	0.1973	181.7843641738	4.5611591108	0.0211812242	0.0076961966	0.0278278780	0.0118218831	0.0179717640	0.0094573435	181.8513450400	4.5901345340
0.0085	0.0055	0.7888	0.1972	181.3665938455	1.5045617882	0.0231984837	0.0074877502	0.0345707870	0.0048151741	0.0155266261	0.0075205385	181.4398897423	1.5243852510
0.0085	0.006	0.7884	0.1971	181.6367579550	3.2059424758	0.0272330026	0.0103408461	0.0287911507	0.0071446233	0.0183385347	0.0040914984	181.7111206430	3.2275194436
0.0005	0.008	0.7932	0.1983	130.2146278636	4.4495148729	0.0726213402	0.0093657243	0.1581907837	0.0212836958	0.0482914747	0.0165295667	130.4937314622	4.4966938597
0.0085	0.0065	0.7879999999999999	0.19699999999999998	181.9170606735	2.1894028509	0.0274011075	0.0131766836	0.0296473932	0.0058073185	0.0178495071	0.0026106929	181.9919586813	2.2109975459
0.0085	0.006999999999999999	0.7876	0.1969	182.1505468741	2.3513204631	0.0332847809	0.0284012810	0.0266505447	0.0046110064	0.0194388468	0.0030343364	182.2299210465	2.3873670869
0.0085	0.0075	0.7872	0.1968	183.1375702763	2.1132941345	0.0321080462	0.0101644435	0.0282559992	0.0045610482	0.0183385347	0.0074164706	183.2162728564	2.1354360968
0.0085	0.008	0.7868	0.1967	180.7159337054	1.6385930759	0.0388322444	0.0079134414	0.0294333326	0.0102436441	0.0152821123	0.0068288987	180.7994813947	1.6635790601
0.0085	0.0085	0.7864	0.1966	181.0364926654	3.4111359186	0.0364787751	0.0199074881	0.0287911507	0.0087057159	0.0171159657	0.0087137527	181.1188785569	3.4484628753
0.0085	0.009000000000000001	0.7859999999999999	0.1965	179.9057395713	2.4286672736	0.0336209908	0.0050988757	0.0341426658	0.0108602797	0.0172382226	0.0049751198	179.9907414505	2.4496015488
0.0085	0.0095	0.7856	0.1964	179.9427156746	4.0617005784	0.0479099119	0.0114014327	0.0316809689	0.0051285275	0.0176049933	0.0058581342	180.0399115487	4.0840886728
0.0085	0.01	0.7852	0.1963	181.6054475450	2.5951647145	0.0472374921	0.0185799707	0.0288981811	0.0052869068	0.0190720761	0.0048534603	181.7006552943	2.6238850523
0.009000000000000001	0.0	0.7928	0.1982	181.5979926855	2.7614117404	0.0000000000	0.0000000000	0.0310387871	0.0069032469	0.0177272502	0.0068288987	181.6467587228	2.7751438860
0.009000000000000001	0.0005	0.7924	0.1981	180.3575040590	1.3391917302	0.0028577842	0.0041992604	0.0316809689	0.0102971827	0.0193165899	0.0038350490	180.4113594020	1.3575232223
0.0005	0.0085	0.7928	0.1982	131.2428020905	3.0482403401	0.0732937600	0.0136734548	0.1470596325	0.0230788699	0.0480469610	0.0094888997	131.5112024440	3.0944815645
0.009000000000000001	0.001	0.792	0.198	183.1089436157	1.4534709943	0.0038664139	0.0013448396	0.0255802417	0.0121544205	0.0165046812	0.0045744343	183.1548949525	1.4715446887
0.009000000000000001	0.0015	0.7916	0.1979	181.6889419718	4.1553690798	0.0063879883	0.0027313822	0.0260083629	0.0095874299	0.0179717640	0.0086310253	181.7393100870	4.1763189172
0.009000000000000001	0.002	0.7912	0.1978	180.7934642446	2.0808408185	0.0095819824	0.0050543432	0.0302895750	0.0044181610	0.0190720761	0.0048534603	180.8524078781	2.0951667830
0.009000000000000001	0.0025	0.7908	0.1977	182.2859271232	2.7885606716	0.0122716617	0.0052732464	0.0301825447	0.0100083346	0.0151598554	0.0085893628	182.3435411850	2.8124316154
0.009000000000000001	0.003	0.7904	0.1976	181.7736291761	2.3651167753	0.0158018657	0.0094138774	0.0271856962	0.0082739337	0.0187053054	0.0068551134	181.8353220434	2.3896596998
0.009000000000000001	0.0035	0.79	0.1975	181.9492656667	4.0595911910	0.0152975508	0.0045605731	0.0275067871	0.0077358551	0.0161379105	0.0082048862	182.0082079151	4.0800925054
0.009000000000000001	0.004	0.7896	0.1974	182.4794552767	2.4066193909	0.0188277549	0.0097790280	0.0225833933	0.0066806115	0.0163824243	0.0082702070	182.5372488492	2.4313492374
0.009000000000000001	0.0045	0.7892	0.1973	182.6005221955	2.7518642901	0.0179872301	0.0048255200	0.0275067871	0.0076164675	0.0180940209	0.0057134666	182.6641102336	2.7700197442
0.009000000000000001	0.005	0.7888	0.1972	182.0470734238	2.8976863750	0.0279054224	0.0111203683	0.0321090901	0.0080947746	0.0167491950	0.0049268165	182.1238371313	2.9218283344
0.009000000000000001	0.0055	0.7884	0.1971	180.8006209097	2.9594644466	0.0275692125	0.0128201383	0.0318950295	0.0076763934	0.0193165899	0.0051638165	180.8794017416	2.9851247948
0.0005	0.009000000000000001	0.7924	0.1981	128.5587544640	2.3059326586	0.0758153343	0.0200432997	0.1479158749	0.0158115309	0.0491472730	0.0046778244	128.8316329462	2.3464653136
0.009000000000000001	0.006	0.7879999999999999	0.19699999999999998	182.1672457594	2.6287111863	0.0238709035	0.0075628549	0.0300755144	0.0095587107	0.0174827364	0.0075205385	182.2386749137	2.6533532904
0.009000000000000001	0.0065	0.7876	0.1969	182.5286573496	3.1402542080	0.0332847809	0.0124261290	0.0242958781	0.0093208583	0.0187053054	0.0075205385	182.6049433140	3.1695217338
0.009000000000000001	0.006999999999999999	0.7872	0.1968	182.0175521800	1.6652317009	0.0310994165	0.0041177136	0.0301825447	0.0062628732	0.0155266261	0.0039878993	182.0943607673	1.6796001870
0.009000000000000001	0.0075	0.7868	0.1967	181.2091472122	1.4623333280	0.0312675215	0.0109151778	0.0261153932	0.0035433334	0.0183385347	0.0076153389	181.2848686616	1.4844071781
0.009000000000000001	0.008	0.7864	0.1966	182.3252887816	2.7861693684	0.0349658305	0.0175860602	0.0272927265	0.0040615143	0.0158933968	0.0046393231	182.4034407354	2.8124562660
0.009000000000000001	0.0085	0.7859999999999999	0.1965	182.3661414118	2.1215566056	0.0418581336	0.0140002263	0.0234396357	0.0112335936	0.0162601674	0.0067673362	182.4476993485	2.1535577617
0.009000000000000001	0.009000000000000001	0.7856	0.1964	181.9009581769	1.6673248649	0.0455564426	0.0262028121	0.0292192720	0.0100083346	0.0180940209	0.0042772445	181.9938279124	1.7078132561
0.009000000000000001	0.0095	0.7852	0.1963	182.7940503490	2.3397294210	0.0485823318	0.0206816923	0.0285770901	0.0104780423	0.0194388468	0.0041925383	182.8906486177	2.3750816939
0.009000000000000001	0.01	0.7848	0.1962	182.4907866632	3.4696288808	0.0479099119	0.0323356336	0.0269716356	0.0094186664	0.0178495071	0.0063006798	182.5835177178	3.5176838606
0.0095	0.0	0.7924	0.1981	182.1469685415	3.4970604667	0.0000000000	0.0000000000	0.0271856962	0.0064715727	0.0172382226	0.0090964390	182.1913924603	3.5126284784
0.0	0.002	0.7984	0.1996	0.0000000000	0.0000000000	0.2545109006	0.0479779903	0.9661625198	0.0458589554	0.2995294003	0.0377217512	1.5202028207	.1315586969
0.0005	0.0095	0.792	0.198	131.1983711277	3.5323786721	0.0754791244	0.0207907162	0.1418151477	0.0184886905	0.0512256403	0.0095140692	131.4668910401	3.5811721480
0.0095	0.0005	0.792	0.198	181.4813986823	3.1254603070	0.0023534694	0.0026896793	0.0303966053	0.0087581921	0.0204169020	0.0033347236	181.5345656590	3.1402429020
0.0095	0.001	0.7916	0.1979	182.6482332966	2.7807647897	0.0033620991	0.0036829950	0.0286841204	0.0083620740	0.0169937088	0.0054893211	182.6972732249	2.7982991798
0.0095	0.0015	0.7912	0.1978	181.9990641284	2.0968282549	0.0062198833	0.0077108700	0.0297544235	0.0075560663	0.0154043692	0.0089306133	182.0504428044	2.1210258045
0.0095	0.002	0.7908	0.1977	182.1946796425	1.9135276344	0.0073966180	0.0079134414	0.0278278780	0.0072591481	0.0145485709	0.0050348472	182.2444527094	1.9337350711
0.0095	0.0025	0.7904	0.1976	181.4035699488	1.6877633393	0.0119354517	0.0054627644	0.0302895750	0.0072148267	0.0163824243	0.0075917498	181.4621773998	1.7080326802
0.0095	0.003	0.79	0.1975	183.4608129857	3.1758529827	0.0132802914	0.0095331962	0.0291122417	0.0117558059	0.0155266261	0.0021316219	183.5187321449	3.1992736067
0.0095	0.0035	0.7896	0.1974	182.5942601135	3.2189956261	0.0200044895	0.0178666387	0.0290052114	0.0061072956	0.0157711399	0.0045350553	182.6590409543	3.2475046157
0.0095	0.004	0.7892	0.1973	182.9049786589	2.7038335468	0.0176510202	0.0144999659	0.0246169690	0.0080379684	0.0161379105	0.0052783274	182.9633845586	2.7316498085
0.0095	0.0045	0.7888	0.1972	182.3792619646	3.2595636418	0.0200044895	0.0081941466	0.0283630295	0.0044901730	0.0183385347	0.0076544926	182.4459680183	3.2799024540
0.0095	0.005	0.7884	0.1971	181.7834695906	4.3860906247	0.0188277549	0.0091829014	0.0293263023	0.0121355559	0.0162601674	0.0045482195	181.8478838152	4.4119573015
0.0005	0.01	0.7916	0.1979	132.3628201868	3.5788456325	0.0793455384	0.0280206301	0.1421362386	0.0131364161	0.0517146679	0.0094888997	132.6360166317	3.6294915784
0.0095	0.0055	0.7879999999999999	0.19699999999999998	181.4220580005	1.0136830168	0.0242071134	0.0091087449	0.0342496961	0.0037689258	0.0169937088	0.0048534603	181.4975085188	1.0314141478
0.0095	0.006	0.7876	0.1969	181.2344937346	1.5458663629	0.0248795332	0.0138867310	0.0297544235	0.0029193974	0.0150375985	0.0071538569	181.3041652898	1.5698263482
0.0095	0.0065	0.7872	0.1968	181.8812773477	3.8847006108	0.0270648976	0.0169244207	0.0287911507	0.0041947140	0.0187053054	0.0095516992	181.9558387014	3.9153714447
0.0095	0.006999999999999999	0.7868	0.1967	182.8113456232	1.6571565131	0.0299226818	0.0211465075	0.0264364841	0.0059630383	0.0163824243	0.0044686527	182.8840872134	1.6887347116
0.0095	0.0075	0.7864	0.1966	182.7081703672	2.0033043870	0.0295864719	0.0068408596	0.0302895750	0.0081960335	0.0183385347	0.0066063990	182.7863849488	2.0249476791
0.0095	0.008	0.7859999999999999	0.1965	182.7880864614	1.9819467516	0.0314356264	0.0139678931	0.0281489689	0.0098467876	0.0154043692	0.0021033872	182.8630754259	2.0078648195
0.0095	0.0085	0.7856	0.1964	183.5920185135	2.0499387006	0.0363106701	0.0111710770	0.0254732114	0.0084709597	0.0165046812	0.0053009328	183.6703070762	2.0748816701
0.0095	0.009000000000000001	0.7852	0.1963	181.6069385169	1.6918757708	0.0408495039	0.0106637388	0.0286841204	0.0074645482	0.0193165899	0.0087000194	181.6957887311	1.7187040772
0.0095	0.0095	0.7848	0.1962	182.3891023792	2.0032449080	0.0489185417	0.0127316615	0.0262224235	0.0060545481	0.0169937088	0.0034056831	182.4812370532	2.0254368007
0.0095	0.01	0.7844	0.1961	182.6222903854	0.4852222785	0.0539616903	0.0434791042	0.0252591508	0.0037931635	0.0139372864	0.0042632437	182.7154485129	.5367577899
0.001	0.0	0.7992	0.1998	146.2786573812	4.6629701855	0.0000000000	0.0000000000	0.1184825423	0.0088931811	0.0394889781	0.0061177332	146.4366289016	4.6779810998
0.01	0.0	0.792	0.198	181.6233392079	2.7061429100	0.0000000000	0.0000000000	0.0281489689	0.0054826265	0.0177272502	0.0049510270	181.6692154270	2.7165765635
0.01	0.0005	0.7916	0.1979	180.1618885449	3.4517399903	0.0013448396	0.0017143409	0.0331793931	0.0099255817	0.0190720761	0.0035769285	180.2154848537	3.4669568414
0.01	0.001	0.7912	0.1978	182.2686318491	1.6512155693	0.0053793585	0.0041992604	0.0282559992	0.0065419945	0.0177272502	0.0037082353	182.3199944570	1.6656650595
0.01	0.0015	0.7908	0.1977	183.9582012138	2.0825470329	0.0045388338	0.0029310100	0.0233326054	0.0075560663	0.0168714519	0.0035936042	184.0029441049	2.0966277134
0.01	0.002	0.7904	0.1976	183.3024717692	1.1893397576	0.0089095626	0.0067744419	0.0261153932	0.0077889826	0.0174827364	0.0072369475	183.3549794614	1.2111401296
0.01	0.0025	0.79	0.1975	181.3215664939	1.1665263580	0.0094138774	0.0028921870	0.0325372113	0.0093405019	0.0151598554	0.0074726873	181.3786774380	1.1862317342
0.01	0.003	0.7896	0.1974	183.4348700746	1.1116494564	0.0126078716	0.0125348144	0.0252591508	0.0077595122	0.0149153416	0.0048657631	183.4876524386	1.1368095461
0.01	0.0035	0.7892	0.1973	183.4139964679	0.8640798506	0.0151294459	0.0087672818	0.0247239993	0.0021829984	0.0125924605	0.0064042080	183.4664423736	.8814343388
0.01	0.004	0.7888	0.1972	182.5027144385	2.4624677519	0.0161380756	0.0062357648	0.0271856962	0.0082183660	0.0156488830	0.0051638165	182.5616870933	2.4820856992
0.01	0.0045	0.7884	0.1971	182.3050115636	2.7064031370	0.0205088044	0.0139678931	0.0275067871	0.0062993492	0.0174827364	0.0053346612	182.3705098915	2.7320050405
0.001	0.0005	0.7988	0.1997	147.9622628582	3.6018812301	0.0040345189	0.0034286818	0.1144153909	0.0094138001	0.0420563729	0.0097621961	148.1227691409	3.6244859081
0.01	0.005	0.7879999999999999	0.19699999999999998	182.1943814481	3.0924707481	0.0231984837	0.0054834177	0.0254732114	0.0088931811	0.0166269381	0.0071454947	182.2596800813	3.1139928416
0.01	0.0055	0.7876	0.1969	181.6152879596	4.5488260290	0.0226941688	0.0043836409	0.0292192720	0.0144010452	0.0178495071	0.0069331627	181.6850509075	4.5745438778
0.01	0.006	0.7872	0.1968	182.1732096471	2.2263971334	0.0253838481	0.0143982654	0.0279349083	0.0042489816	0.0149153416	0.0047412984	182.2414437451	2.2497856788
0.01	0.0065	0.7868	0.1967	182.7618453559	1.1275502030	0.0287459472	0.0079134414	0.0290052114	0.0044594531	0.0169937088	0.0111890112	182.8365902233	1.1511121087
0.01	0.006999999999999999	0.7864	0.1966	183.2553570570	3.0215664542	0.0270648976	0.0102198964	0.0238677569	0.0096112971	0.0128369743	0.0050110417	183.3191266858	3.0464086894
0.01	0.0075	0.7859999999999999	0.1965	182.6246759404	3.0448207604	0.0381598246	0.0131337207	0.0263294538	0.0105608051	0.0189498192	0.0099321974	182.7081150380	3.0784474836
0.01	0.008	0.7856	0.1964	182.4066958477	4.6063982411	0.0282416323	0.0077838221	0.0299684841	0.0155985418	0.0178495071	0.0104713586	182.4827554712	4.6402519636
0.01	0.0085	0.7852	0.1963	182.1192364640	3.6820194079	0.0398408741	0.0194769740	0.0249380599	0.0096825457	0.0155266261	0.0039878993	182.1995420241	3.7151668269
0.01	0.009000000000000001	0.7848	0.1962	182.1055195225	1.7049620944	0.0432029732	0.0293216678	0.0284700598	0.0120787855	0.0154043692	0.0044686527	182.1925969247	1.7508312004
0.01	0.0095	0.7844	0.1961	182.2522311581	1.7640423513	0.0500952763	0.0279802604	0.0265435144	0.0074337918	0.0176049933	0.0053793035	182.3464749421	1.8048357070
0.001	0.001	0.7984	0.1996	146.8335971248	2.2327821981	0.0097500873	0.0050543432	0.1099201183	0.0169040120	0.0391222074	0.0102287460	146.9923895378	2.2649692993
0.01	0.01	0.784	0.196	182.3497407208	1.7566758311	0.0452202327	0.0155676443	0.0253661811	0.0042056235	0.0169937088	0.0086931446	182.4373208434	1.7851422435
0.001	0.0015	0.7979999999999999	0.1995	149.0849647040	2.5337254944	0.0122716617	0.0040624398	0.1081006032	0.0092070946	0.0409560609	0.0146911898	149.2462930298	2.5616862186
0.001	0.002	0.7976	0.1994	147.3661722899	2.2736706605	0.0154656558	0.0106106057	0.1109904213	0.0104342192	0.0442569971	0.0086310253	147.5368853641	2.3033465107
0.001	0.0025	0.7972	0.1993	149.2391311992	4.8487974011	0.0258881629	0.0146704684	0.1116326031	0.0191652987	0.0441347402	0.0033167465	149.4207867054	4.8859499147
0.001	0.003	0.7968	0.1992	145.8400134462	4.3160843059	0.0304269967	0.0111203683	0.1140943000	0.0147593193	0.0383886660	0.0081975962	146.0229234089	4.3501615897
0.001	0.0035	0.7964	0.1991	145.9530291167	3.0674694661	0.0268967927	0.0087025777	0.1151646030	0.0037931635	0.0409560609	0.0117519344	146.1360465733	3.0917171417
0.0	0.0025	0.7979999999999999	0.1995	0.0000000000	0.0000000000	0.3331840192	0.0484258994	0.9907794888	0.0589409556	0.3139557143	0.0235623015	1.6379192223	.1309291565
0.001	0.004	0.7959999999999999	0.19899999999999998	145.5767078075	4.2911140856	0.0299226818	0.0115785147	0.1113115122	0.0172448368	0.0413228316	0.0088363917	145.7592648331	4.3287738288
0.001	0.0045	0.7956	0.1989	149.3485685371	3.6649700992	0.0378236147	0.0121687552	0.1119536940	0.0267994981	0.0430344281	0.0100993374	149.5413802739	3.7140376899
0.001	0.005	0.7952	0.1988	148.2875929283	5.4587672280	0.0373192998	0.0158981433	0.1101341789	0.0249028943	0.0397334919	0.0057862525	148.4747798989	5.5053545181
0.001	0.0055	0.7948	0.1987	146.5031977503	3.4996326352	0.0462288624	0.0186285776	0.1147364818	0.0145907072	0.0414450885	0.0073516967	146.7056081830	3.5402036167
0.001	0.006	0.7944	0.1986	147.4264075550	4.0247425449	0.0469012822	0.0083309532	0.1102412092	0.0145182963	0.0452350523	0.0083636586	147.6287850987	4.0559554530
0.001	0.0065	0.794	0.1985	146.8652057293	4.2054428768	0.0553065299	0.0156761813	0.1067092093	0.0110526600	0.0392444643	0.0102986471	147.0664659328	4.2424703652
0.001	0.006999999999999999	0.7936	0.1984	147.5847487715	4.5930916858	0.0516082209	0.0156473117	0.1090638759	0.0102302157	0.0376551246	0.0044148115	147.7830759929	4.6233840247
0.001	0.0075	0.7932	0.1983	147.8570002416	7.8552205242	0.0578281042	0.0142403849	0.1046756336	0.0172793450	0.0415673454	0.0191440406	148.0610713248	7.9058842947
0.001	0.008	0.7928	0.1982	145.5078249054	3.4203805970	0.0690911362	0.0194711695	0.1140943000	0.0110899093	0.0451127954	0.0114269331	145.7361231370	3.4623686089
0.001	0.0085	0.7924	0.1981	147.8641569068	3.3041196951	0.0709402907	0.0200771090	0.1067092093	0.0086317134	0.0361880418	0.0050938744	148.0779944486	3.3379223919
0.0	0.003	0.7976	0.1994	0.0000000000	0.0000000000	0.3864732897	0.0620614714	0.9684101561	0.0651166576	0.2991626296	0.0204223918	1.6540460754	.1476005208
0.001	0.009000000000000001	0.792	0.198	146.7659070003	5.6307405068	0.0813627978	0.0158910317	0.1076724820	0.0139451897	0.0399780057	0.0156106309	146.9949202858	5.6761873591
0.001	0.0095	0.7916	0.1979	148.4530908099	5.2577570406	0.0672419817	0.0209693664	0.1125958758	0.0140303620	0.0375328677	0.0112210256	148.6704615351	5.3039777946
0.001	0.01	0.7912	0.1978	148.4730698335	3.4855433952	0.0911128852	0.0212797235	0.1124888455	0.0191389810	0.0397334919	0.0058886720	148.7164050561	3.5318507717
0.0015	0.0	0.7988	0.1997	158.0805946061	4.8003540086	0.0000000000	0.0000000000	0.0805938160	0.0176856034	0.0341096746	0.0085544891	158.1952980967	4.8265941011
0.0015	0.0005	0.7984	0.1996	157.6219716476	2.9989547548	0.0052112536	0.0035897395	0.0841258159	0.0076104489	0.0344764453	0.0062146922	157.7457851624	3.0163696354
0.0015	0.001	0.7979999999999999	0.1995	157.8065539697	2.7947235589	0.0072285130	0.0096627453	0.0820922402	0.0128721458	0.0356990142	0.0064507170	157.9315737371	2.8237091670
0.0015	0.0015	0.7976	0.1994	157.8041684146	2.9839609530	0.0099181923	0.0026896793	0.0829484826	0.0141830293	0.0343541884	0.0063006798	157.9313892779	3.0071343414
0.0015	0.002	0.7972	0.1993	154.5338706344	3.3471926006	0.0131121864	0.0022802865	0.0948288460	0.0136294588	0.0342319315	0.0104026181	154.6760435983	3.3735049640
0.0015	0.0025	0.7968	0.1992	156.0594330893	2.9950448903	0.0169786004	0.0085320510	0.0886210886	0.0081399340	0.0352099867	0.0042772445	156.2002427650	3.0159941198
0.0015	0.003	0.7964	0.1991	157.8745422886	3.1080610259	0.0213493292	0.0084119692	0.0892632704	0.0110692307	0.0339874177	0.0123860176	158.0191423059	3.1399282434
0.0	0.0035	0.7972	0.1993	0.0000000000	0.0000000000	0.4362323561	0.0466472317	0.9787920952	0.0645739622	0.3161563385	0.0135125678	1.7311807898	.1247337617
0.0015	0.0035	0.7959999999999999	0.19899999999999998	157.4531936278	5.4751826272	0.0247114283	0.0113815869	0.0836976947	0.0079404654	0.0323980780	0.0160524750	157.5940008288	5.5105571545
0.0015	0.004	0.7956	0.1989	157.3792414212	4.2614518244	0.0265605828	0.0116757332	0.0817711493	0.0125440242	0.0348432160	0.0094383592	157.5224163693	4.2951099410
0.0015	0.0045	0.7952	0.1988	157.0864145387	3.7098322596	0.0267286877	0.0107587171	0.0900124825	0.0068833049	0.0385109229	0.0055757724	157.2416666318	3.7330500540
0.0015	0.005	0.7948	0.1987	155.3157363023	3.6881499857	0.0391684543	0.0150583010	0.0951499369	0.0105608051	0.0341096746	0.0071454947	155.4841643681	3.7209145865
0.0015	0.0055	0.7944	0.1986	158.4354459199	3.1662724818	0.0393365593	0.0100526200	0.0785602403	0.0225059044	0.0371660970	0.0088634143	158.5905088165	3.2076944205
0.0015	0.006	0.794	0.1985	156.4506641177	2.6167993524	0.0551384250	0.0118677812	0.0857312704	0.0180675263	0.0378996384	0.0101701280	156.6294334515	2.6569047879
0.0015	0.0065	0.7936	0.1984	155.6088613791	5.0205225303	0.0415219237	0.0083445105	0.0894773310	0.0104955202	0.0350877298	0.0050467079	155.7749483636	5.0444092689
0.0015	0.006999999999999999	0.7932	0.1983	156.2648890181	5.2322932189	0.0492547516	0.0156833904	0.0875507856	0.0291672788	0.0352099867	0.0114843421	156.4369045420	5.2886282302
0.0015	0.0075	0.7928	0.1982	156.0737464196	4.2174433285	0.0608539934	0.0129604450	0.0835906644	0.0117519075	0.0314200228	0.0087684706	156.2496111002	4.2509241516
0.0015	0.008	0.7924	0.1981	156.7759941877	1.5771031458	0.0532892705	0.0247200036	0.0840187856	0.0244535545	0.0317867935	0.0091488685	156.9450890373	1.6354255724
0.0	0.004	0.7968	0.1992	0.0000000000	0.0000000000	0.4891854167	0.1150850003	0.9710859136	0.0470280957	0.2945168675	0.0266441513	1.7547881978	.1887572473
0.0015	0.0085	0.792	0.198	156.0809030848	2.6838475032	0.0672419817	0.0253832914	0.0918319976	0.0040952204	0.0336206470	0.0118026989	156.2735977111	2.7251287139
0.0015	0.009000000000000001	0.7916	0.1979	156.4259139840	4.5187887362	0.0685868213	0.0192140359	0.0894773310	0.0207473206	0.0356990142	0.0131356489	156.6196771505	4.5718857416
0.0015	0.0095	0.7912	0.1978	155.9449264469	8.6819308007	0.0707721857	0.0145544333	0.0875507856	0.0195792328	0.0355767573	0.0098839239	156.1388261755	8.7259483907
0.0015	0.01	0.7908	0.1977	156.6140746387	3.7795667192	0.0778325938	0.0294370927	0.0892632704	0.0078475912	0.0297084262	0.0079457579	156.8108789291	3.8247971610
0.002	0.0	0.7984	0.1996	163.1293236767	3.7839847620	0.0000000000	0.0000000000	0.0696767254	0.0024779306	0.0323980780	0.0091161354	163.2313984801	3.7955788280
0.002	0.0005	0.7979999999999999	0.1995	162.7524059787	4.5290716820	0.0047069387	0.0037739469	0.0769547858	0.0157941332	0.0317867935	0.0059893404	162.8658544967	4.5546291025
0.002	0.001	0.7976	0.1994	162.7971351359	0.6963323433	0.0062198833	0.0051649546	0.0783461797	0.0172129215	0.0283636004	0.0066784055	162.9100647993	.7253886249
0.002	0.0015	0.7972	0.1993	162.5344258859	2.8267358989	0.0109268220	0.0070523985	0.0707470284	0.0039121002	0.0312977659	0.0079757987	162.6473975022	2.8456761963
0.002	0.002	0.7968	0.1992	162.6501253059	3.4203418092	0.0109268220	0.0071320892	0.0739579374	0.0027413132	0.0315422797	0.0090701107	162.7665523450	3.4392853223
0.002	0.0025	0.7964	0.1991	162.3543164796	3.3299037447	0.0195001747	0.0044349133	0.0800586645	0.0183468792	0.0293416555	0.0037082353	162.4832169743	3.3563937725
0.0	0.0045	0.7964	0.1991	0.0000000000	0.0000000000	0.5915613338	0.0883496694	0.9625234896	0.0570888023	0.2981845744	0.0158349823	1.8522693978	.1612734540
0.002	0.003	0.7959999999999999	0.19899999999999998	161.3863775177	2.1325119280	0.0225260639	0.0055652642	0.0800586645	0.0116579533	0.0295861693	0.0062146922	161.5185484154	2.1559498377
0.002	0.0035	0.7956	0.1989	162.2964667696	2.1677885735	0.0181553351	0.0075628549	0.0744930889	0.0150665820	0.0281190866	0.0058376869	162.4172342802	2.1962556973
0.002	0.004	0.7952	0.1988	162.9217803873	5.1727095769	0.0210131193	0.0048721444	0.0783461797	0.0155926655	0.0300751969	0.0064414420	163.0512148832	5.1996158288
0.002	0.0045	0.7948	0.1987	162.5567904645	2.3181421771	0.0309313116	0.0110694272	0.0773829070	0.0130664667	0.0294639124	0.0100934158	162.6945685955	2.3523714868
0.002	0.005	0.7944	0.1986	161.3607328009	4.5748396167	0.0359744602	0.0108111222	0.0777039979	0.0163780842	0.0336206470	0.0063761397	161.5080319060	4.6084049628
0.002	0.0055	0.794	0.1985	161.7919218764	2.7136695336	0.0369830899	0.0120286114	0.0788813312	0.0118528507	0.0304419676	0.0068899111	161.9382282651	2.7444409068
0.002	0.006	0.7936	0.1984	162.7702976416	3.4593270952	0.0390003494	0.0169644470	0.0705329678	0.0057994228	0.0293416555	0.0085754304	162.9091726143	3.4906663954
0.002	0.0065	0.7932	0.1983	161.1135296588	2.6282072597	0.0430348683	0.0163813944	0.0779180585	0.0094913611	0.0319090504	0.0032253585	161.2663916360	2.6573053737
0.002	0.006999999999999999	0.7928	0.1982	161.1657136755	2.5960917240	0.0448840228	0.0110796342	0.0821992705	0.0085784635	0.0336206470	0.0040914984	161.3264176158	2.6198413201
0.002	0.0075	0.7924	0.1981	161.0619420308	3.3603166941	0.0620307281	0.0255475288	0.0716032708	0.0154865115	0.0306864814	0.0041206197	161.2262625111	3.4054713541
