# Supplementary material for: Multipressure Sampling for Improving the Performance of MOF-based Electronic Noses
Source: ACS Sens. 2024 Jul 12;9(7):3531–9. doi: 10.1021/acssensors.4c00199 (PMC11287752; doi:10.1021/acssensors.4c00199)
Supplement: Supplementary file 2 — se4c00199_si_002.zip [file se4c00199_si_002.zip › Multiplex_Adsorption_Data/Benzene_0.1bar/MOF-177_EQeq.csv]

benzene_comp	CO2_comp	N2_comp	O2_comp	benzene_mass	benzene_error	CO2_mass	CO2_error	N2_mass	N2_error	O2_mass	O2_error	total_mass	total_error
0.0	0.0	0.8	0.2	0.0000000000	0.0000000000	0.0000000000	0.0000000000	0.8378833317	0.0601709822	0.2465850312	0.0508828417	1.0844683629	.1110538239
0.0	0.0005	0.7996	0.1999	0.0000000000	0.0000000000	0.0028733719	0.0076623251	0.8598366067	0.1363583760	0.2479781669	0.0668705169	1.1106881455	.2108912180
0.0	0.005	0.7959999999999999	0.19899999999999998	0.0000000000	0.0000000000	0.0402272068	0.0246805383	0.8250772545	0.0989777728	0.2577301173	0.0535950031	1.1230345786	.1772533142
0.002	0.008	0.792	0.198	11.4069849284	1.0435917359	0.0574674382	0.0358372441	0.8189791226	0.1338592056	0.3057933014	0.0793476129	12.5892247906	1.2926357985
0.002	0.0085	0.7916	0.1979	12.7780657800	2.2311340451	0.0651297633	0.0281531801	0.8580071671	0.0800320288	0.2660889319	0.0479772982	13.9672916423	2.3872965522
0.002	0.009000000000000001	0.7912	0.1978	11.9285733069	0.9386887984	0.1005680169	0.0302879994	0.8147104302	0.0915451278	0.2646957962	0.0571015746	13.1085475502	1.1176235002
0.002	0.0095	0.7908	0.1977	11.7552768424	1.4811953047	0.0957790637	0.0383116255	0.8488599692	0.0699134274	0.2444953275	0.0456557608	12.9444112028	1.6350761184
0.002	0.01	0.7904	0.1976	11.5327098145	1.6729472637	0.1043991795	0.0500989512	0.8012945399	0.1216206644	0.2528541421	0.0388082718	12.6912576760	1.8834751511
0.0025	0.0	0.7979999999999999	0.1995	16.2185102959	1.2159510749	0.0000000000	0.0000000000	0.8476403428	0.0838797996	0.2535507100	0.0258388193	17.3197013487	1.3256696938
0.0025	0.0005	0.7976	0.1994	13.9537633627	2.2564311112	0.0028733719	0.0046921967	0.8226380018	0.1397736543	0.2716614750	0.0486601405	15.0509362114	2.4495571027
0.0025	0.001	0.7972	0.1993	14.7013167390	1.5313727087	0.0067045345	0.0097675863	0.8287361337	0.0832031950	0.2375296487	0.0655514422	15.7742870559	1.6898949322
0.0025	0.0015	0.7968	0.1992	14.9136898573	1.7959677270	0.0057467438	0.0093843934	0.8049534191	0.0334008443	0.2674820677	0.0178408428	15.9918720879	1.8565938075
0.0025	0.002	0.7964	0.1991	15.2721756809	1.4316062924	0.0162824408	0.0197221163	0.8677641783	0.1081692416	0.2723580429	0.0434783367	16.4285803429	1.6029759870
0.0	0.0055	0.7956	0.1989	0.0000000000	0.0000000000	0.0392694161	0.0229869753	0.8183693094	0.0377099329	0.2417090560	0.0691815008	1.0993477815	.1298784090
0.0025	0.0025	0.7959999999999999	0.19899999999999998	15.2738746659	2.5087283282	0.0210713940	0.0097675863	0.7982454739	0.0671791651	0.2472815990	0.0502302245	16.3404731328	2.6359053041
0.0025	0.003	0.7956	0.1989	15.9908463132	2.2881637595	0.0258603472	0.0114934876	0.8116613642	0.0977528842	0.2472815990	0.0639933242	17.0756496236	2.4614034555
0.0025	0.0035	0.7952	0.1988	15.3469310186	2.2588092715	0.0249025566	0.0299223361	0.8604464199	0.0847969315	0.2605163889	0.0392557875	16.4927963840	2.4127843266
0.0025	0.004	0.7948	0.1987	15.3163492895	2.6294227873	0.0450161599	0.0187687867	0.8372735185	0.1861918576	0.2451918954	0.0920524409	16.4438308633	2.9264358725
0.0025	0.0045	0.7944	0.1986	15.4709569196	1.2136699884	0.0344804629	0.0221744564	0.8037337927	0.1056649846	0.2521575742	0.0227213568	16.5613287494	1.3642307862
0.0025	0.005	0.794	0.1985	14.4668568165	2.4285146048	0.0373538349	0.0195351726	0.8348342657	0.0468247595	0.2486747348	0.0489781840	15.5877196519	2.5438527209
0.0025	0.0055	0.7936	0.1984	14.2391928337	1.5400490256	0.0421427880	0.0370455788	0.8086122982	0.1092502083	0.2723580429	0.0782391795	15.3623059628	1.7645839922
0.0025	0.006	0.7932	0.1983	15.2687777110	2.7790034546	0.0593830195	0.0197221163	0.8299557601	0.0403399611	0.2577301173	0.0468309173	16.4158466079	2.8858964493
0.0025	0.0065	0.7928	0.1982	15.1141700809	2.5935081721	0.0507629038	0.0254130574	0.7970258475	0.0333116564	0.2528541421	0.0479772982	16.2148129743	2.7002101841
0.0025	0.006999999999999999	0.7924	0.1981	14.9884451949	0.8845562434	0.0536362757	0.0280225382	0.7848295836	0.0621411317	0.2633026604	0.0303946341	16.0902137146	1.0051145474
0.0	0.006	0.7952	0.1988	0.0000000000	0.0000000000	0.0459739506	0.0335089868	0.8208085622	0.0493006721	0.2340468092	0.0387582289	1.1008293220	.1215678878
0.0025	0.0075	0.792	0.198	14.8100517756	2.2605210193	0.0766232510	0.0249761241	0.8604464199	0.1736586957	0.2855928327	0.0278627154	16.0327142792	2.4870185545
0.0025	0.008	0.7916	0.1979	14.9119908723	2.1579275916	0.0756654603	0.0350085253	0.8043436059	0.0560762942	0.2716614750	0.0626136654	16.0636614135	2.3116260765
0.0025	0.0085	0.7912	0.1978	14.4923415907	2.1363477466	0.0718342978	0.0465293075	0.8165398698	0.0736234217	0.2653923640	0.0477339629	15.6461081223	2.3042344387
0.0025	0.009000000000000001	0.7908	0.1977	14.9782512852	2.4035539493	0.0727920884	0.0195351726	0.8214183754	0.0470149760	0.2486747348	0.0537035318	16.1211364838	2.5238076297
0.0025	0.0095	0.7904	0.1976	16.0656016508	2.1513577596	0.0986524356	0.0467652987	0.8189791226	0.0450767051	0.2772340181	0.0150045314	17.2604672271	2.2582042948
0.0025	0.01	0.79	0.1975	14.3564227950	2.1628018306	0.0852433667	0.0185722495	0.8189791226	0.0388752923	0.2528541421	0.0307122460	15.5134994264	2.2509616184
0.003	0.0	0.7976	0.1994	17.7492957324	2.2510261836	0.0000000000	0.0000000000	0.8336146393	0.1436158628	0.2730546108	0.0456982510	18.8559649825	2.4403402974
0.003	0.0005	0.7972	0.1993	18.0924906915	3.0577839996	0.0038311625	0.0071674488	0.8067828587	0.0809560035	0.2507644385	0.0373817554	19.1538691512	3.1832892073
0.003	0.001	0.7968	0.1992	18.7703856851	2.0024568412	0.0095779064	0.0085667399	0.8531286616	0.1410976491	0.2486747348	0.0162466153	19.8817669879	2.1683678455
0.003	0.0015	0.7964	0.1991	17.4061007733	2.7979553445	0.0134090689	0.0213310103	0.8561777276	0.1066319013	0.2633026604	0.0542429179	18.5389902302	2.9801611740
0.0	0.0065	0.7948	0.1987	0.0000000000	0.0000000000	0.0478895319	0.0368469415	0.8098319246	0.0998009181	0.2570335494	0.0290227331	1.1147550059	.1656705927
0.003	0.002	0.7959999999999999	0.19899999999999998	18.3371445238	2.1443747769	0.0153246502	0.0153246502	0.8683739915	0.1135890645	0.2542472779	0.0455706614	19.4750904434	2.3188591530
0.003	0.0025	0.7956	0.1989	18.6871354227	4.8481350391	0.0153246502	0.0195351726	0.8214183754	0.1074794677	0.2633026604	0.0364884572	19.7871811087	5.0116381366
0.003	0.003	0.7952	0.1988	18.6820384679	0.8341583543	0.0249025566	0.0127065287	0.8287361337	0.1353400674	0.2521575742	0.0694614756	19.7878347324	1.0516664260
0.003	0.0035	0.7948	0.1987	19.0303303818	2.3967710163	0.0229869753	0.0299223361	0.7951964079	0.0548696346	0.2890756721	0.0438339936	20.1375894371	2.5253969806
0.003	0.004	0.7944	0.1986	19.4941532721	2.8875427529	0.0296915098	0.0111696623	0.8342244525	0.0805876849	0.2744477465	0.0395022167	20.6325169809	3.0188023168
0.003	0.0045	0.794	0.1985	18.5648085066	3.3588137454	0.0229869753	0.0213310103	0.7970258475	0.0774822801	0.2570335494	0.0721746520	19.6418548788	3.5298016878
0.003	0.005	0.7936	0.1984	18.6259719646	3.0629188273	0.0411849974	0.0231460566	0.7994651003	0.1167533509	0.2744477465	0.0508828417	19.7410698088	3.2537010765
0.003	0.0055	0.7932	0.1983	18.4594714399	2.7817525714	0.0450161599	0.0129921043	0.8287361337	0.0516580530	0.2751443144	0.0484603033	19.6083680479	2.8948630320
0.003	0.006	0.7928	0.1982	18.4832572292	1.4902490313	0.0459739506	0.0223393245	0.8543482880	0.1534695198	0.2549438458	0.0603084597	19.6385233136	1.7263663353
0.003	0.0065	0.7924	0.1981	17.7985662959	1.6751474629	0.0612986008	0.0370455788	0.8238576282	0.0861888494	0.2800202896	0.0683346941	18.9637428145	1.8667165852
0.0	0.006999999999999999	0.7944	0.1986	0.0000000000	0.0000000000	0.0526784850	0.0453309266	0.8201987490	0.1230554075	0.2702683392	0.0533409109	1.1431455732	.2217272450
0.003	0.006999999999999999	0.792	0.198	17.1342631819	3.4689095608	0.0651297633	0.0501721418	0.8171496830	0.0301225498	0.2535507100	0.0506917677	18.2700933382	3.5998960201
0.003	0.0075	0.7916	0.1979	18.3014658399	3.7787594707	0.0593830195	0.0261250455	0.7805608912	0.0970350578	0.2493713027	0.0849241670	19.3907810533	3.9868437410
0.003	0.008	0.7912	0.1978	17.7492957324	2.2605465580	0.0737498791	0.0422297701	0.8159300566	0.1112871491	0.2716614750	0.0801507222	18.9106371431	2.4942141994
0.003	0.0085	0.7908	0.1977	17.8835155432	1.4818577478	0.0823699948	0.0339441867	0.8080024850	0.0951777558	0.2584266852	0.0607892682	19.0323147082	1.6717689585
0.003	0.009000000000000001	0.7904	0.1976	18.1417612550	1.6772208663	0.0680031352	0.0286697953	0.8165398698	0.0693580416	0.2667854998	0.0397959175	19.2930897598	1.8150446207
0.003	0.0095	0.79	0.1975	18.4186958012	4.2815418448	0.0948212731	0.0454925347	0.8153202434	0.0995770987	0.2528541421	0.0582124078	19.5816914598	4.4848238860
0.003	0.01	0.7896	0.1974	18.3456394485	2.8112857018	0.0957790637	0.0383116255	0.8464207164	0.1049587543	0.2437987596	0.0496472621	19.5316379882	3.0042033437
0.0035	0.0	0.7972	0.1993	21.2169240075	2.5481965049	0.0000000000	0.0000000000	0.8208085622	0.1467307367	0.2765374502	0.0752293315	22.3142700199	2.7701565731
0.0035	0.0005	0.7968	0.1992	20.7293153280	2.1918196469	0.0028733719	0.0046921967	0.7854393968	0.1066458502	0.2723580429	0.0246864287	21.7899861396	2.3278441225
0.0035	0.001	0.7964	0.1991	20.7055295387	3.6359325805	0.0134090689	0.0038311625	0.8067828587	0.1474991774	0.2828065612	0.0533045132	21.8085280275	3.8405674336
0.0	0.0075	0.794	0.1985	0.0000000000	0.0000000000	0.0526784850	0.0290512284	0.8488599692	0.0702318446	0.2598198210	0.0527923097	1.1613582752	.1520753827
0.0035	0.0015	0.7959999999999999	0.19899999999999998	22.1105900892	2.7731348373	0.0105356970	0.0038311625	0.8525188484	0.1254259892	0.2848962648	0.0533045132	23.2585408994	2.9556965022
0.0035	0.002	0.7956	0.1989	22.4605809881	3.1637088779	0.0124512783	0.0143348977	0.8073926719	0.0907290558	0.2862894006	0.0752035283	23.5667143389	3.3439763597
0.0035	0.0025	0.7952	0.1988	21.6875428376	1.8720007950	0.0258603472	0.0197221163	0.8378833317	0.1096579105	0.2479781669	0.0662875022	22.7992646834	2.0676683240
0.0035	0.003	0.7948	0.1987	21.8183646784	3.1427933566	0.0239447659	0.0148380287	0.7994651003	0.0968355706	0.2577301173	0.0682494355	22.8995046619	3.3227163914
0.0035	0.0035	0.7944	0.1986	20.8567391989	3.6439864613	0.0335226723	0.0264044657	0.8171496830	0.1212899898	0.2577301173	0.0543144313	21.9651416715	3.8459953481
0.0035	0.004	0.794	0.1985	21.2220209623	2.6189157195	0.0229869753	0.0164784532	0.8128809906	0.0719062595	0.2723580429	0.0699903424	22.3302469711	2.7772907746
0.0035	0.0045	0.7936	0.1984	24.1833517235	2.4548633428	0.0335226723	0.0353215734	0.8262968809	0.1884312909	0.2674820677	0.0392557875	25.3106533444	2.7178719946
0.0035	0.005	0.7932	0.1983	21.8336555430	4.7849931633	0.0373538349	0.0127065287	0.8354440789	0.0810845197	0.2681786356	0.0947946743	22.9746320924	4.9735788860
0.0035	0.0055	0.7928	0.1982	24.9631858138	1.9391842342	0.0517206944	0.0204528112	0.8214183754	0.0542151026	0.2709649071	0.0658468536	26.1072897907	2.0796990016
0.0035	0.006	0.7924	0.1981	21.6280783645	3.7714557520	0.0469317412	0.0259842086	0.7909277156	0.0831316531	0.2716614750	0.0132164464	22.7375992963	3.8937880601
0.0	0.008	0.7936	0.1984	0.0000000000	0.0000000000	0.0593830195	0.0390703452	0.8348342657	0.0527972870	0.2605163889	0.0473256238	1.1547336741	.1391932560
0.0035	0.0065	0.792	0.198	20.9875610398	5.0537031907	0.0545940663	0.0323954189	0.8055632323	0.0832031950	0.2465850312	0.0497253853	22.0943033696	5.2190271899
0.0035	0.006999999999999999	0.7916	0.1979	21.1931382183	1.4320498100	0.0612986008	0.0311245117	0.8006847267	0.0720096177	0.2828065612	0.0543858508	22.3379281070	1.5895697902
0.0035	0.0075	0.7912	0.1978	21.6722519731	4.4711706220	0.0641719727	0.0467652987	0.8171496830	0.1058337786	0.2612129567	0.0665213212	22.8147865855	4.6902910205
0.0035	0.008	0.7908	0.1977	23.2692978225	2.7880834746	0.0593830195	0.0371444990	0.8055632323	0.1204531577	0.2535507100	0.0443621331	24.3877947843	2.9900432644
0.0035	0.0085	0.7904	0.1976	21.7775890397	2.1803107640	0.0747076697	0.0479278282	0.7909277156	0.1295103114	0.2681786356	0.0659352189	22.9114030606	2.4236841225
0.0035	0.009000000000000001	0.79	0.1975	21.2661945709	1.3524859276	0.0852433667	0.0153246502	0.8391029581	0.0720921976	0.2584266852	0.0754611636	22.4489675809	1.5153639390
0.0035	0.0095	0.7896	0.1974	22.5744129795	3.5202148101	0.0909901105	0.0387875646	0.8287361337	0.1038760889	0.2737511787	0.0235600637	23.7678904024	3.6864385273
0.0035	0.01	0.7892	0.1973	22.8904241795	2.9928496312	0.0852433667	0.0266809598	0.7787314516	0.1182848984	0.2549438458	0.0423476611	24.0093428436	3.1801631505
0.004	0.0	0.7968	0.1992	25.4813762223	2.8989204160	0.0000000000	0.0000000000	0.8043436059	0.0694651914	0.2869859685	0.0643863887	26.5727057967	3.0327719961
0.004	0.0005	0.7964	0.1991	24.5112558181	4.4743741906	0.0047889532	0.0085667399	0.8061730455	0.0604423018	0.2744477465	0.0620532135	25.5966655633	4.6054364458
0.0	0.0085	0.7932	0.1983	0.0000000000	0.0000000000	0.0766232510	0.0614779242	0.8305655733	0.0614188158	0.2584266852	0.0416545265	1.1656155095	.1645512665
0.004	0.001	0.7959999999999999	0.19899999999999998	26.1337864417	5.9266147537	0.0086201157	0.0140765900	0.8189791226	0.0862061061	0.2716614750	0.0440548212	27.2330471550	6.0709522710
0.004	0.0015	0.7956	0.1989	26.2391235083	5.3174635313	0.0134090689	0.0071674488	0.8336146393	0.0719062595	0.2869859685	0.0345767205	27.3731331850	5.4311139601
0.004	0.002	0.7952	0.1988	24.7627055901	3.0803117167	0.0124512783	0.0166996504	0.8110515510	0.1126422533	0.2500678706	0.0183767229	25.8362762900	3.2280303433
0.004	0.0025	0.7948	0.1987	25.8823366696	3.9845945892	0.0124512783	0.0143348977	0.8494697824	0.0416462680	0.2653923640	0.0578445003	27.0096500943	4.0984202552
0.004	0.003	0.7944	0.1986	24.9733797234	2.9241776735	0.0249025566	0.0259842086	0.8543482880	0.0849721682	0.2472815990	0.0233116202	26.0999121670	3.0584456705
0.004	0.0035	0.794	0.1985	24.2479131514	3.7588459061	0.0354382536	0.0287975010	0.8098319246	0.0845509900	0.2626060925	0.0313378142	25.3557894221	3.9035322113
0.004	0.004	0.7936	0.1984	26.2697052374	4.8774493449	0.0450161599	0.0306493004	0.8116613642	0.1096579105	0.2472815990	0.0576091541	27.3736643605	5.0753657099
0.004	0.0045	0.7932	0.1983	24.0661217622	2.5082450285	0.0421427880	0.0204528112	0.8269066941	0.0854086868	0.2535507100	0.0321931944	25.1887219543	2.6462997209
0.004	0.005	0.7928	0.1982	26.4379047470	4.8482541164	0.0459739506	0.0143348977	0.8110515510	0.1135628708	0.2535507100	0.0439224579	27.5484809586	5.0200743428
0.004	0.0055	0.7924	0.1981	24.3192705192	4.1284061681	0.0545940663	0.0371444990	0.7951964079	0.0669573779	0.2528541421	0.0310266068	25.4219151355	4.2635346518
0.0	0.009000000000000001	0.7928	0.1982	0.0000000000	0.0000000000	0.0737498791	0.0356318714	0.8244674413	0.0512533390	0.2702683392	0.0563488546	1.1684856596	.1432340650
0.004	0.006	0.792	0.198	24.8969254009	5.2995956780	0.0584252289	0.0360414466	0.8384931449	0.0698495698	0.2619095246	0.0839819403	26.0557532993	5.4894686347
0.004	0.0065	0.7916	0.1979	26.5211550094	5.0769809450	0.0699187165	0.0246805383	0.8452010900	0.0985862572	0.2626060925	0.0439666233	27.6988809084	5.2442143638
0.004	0.006999999999999999	0.7912	0.1978	24.0763156719	1.9710392927	0.0632141821	0.0311245117	0.8086122982	0.0882355654	0.2744477465	0.0881536862	25.2225898987	2.1785530560
0.004	0.0075	0.7908	0.1977	25.7736016331	2.7026146106	0.0565096476	0.0266809598	0.7848295836	0.1385551409	0.2347433771	0.0334352585	26.8496842414	2.9012859698
0.004	0.008	0.7904	0.1976	24.9682827686	3.5808605745	0.0708765072	0.0606970298	0.8061730455	0.0581852551	0.2667854998	0.0364884572	26.1121178211	3.7362313166
0.004	0.0085	0.79	0.1975	24.9954665277	4.1209208212	0.0718342978	0.0270904102	0.7976356607	0.0790972616	0.2542472779	0.0574404593	26.1191837641	4.2845489523
0.004	0.009000000000000001	0.7896	0.1974	26.3716443341	4.9313499756	0.0775810416	0.0380232026	0.8555679144	0.0929320098	0.2730546108	0.0450566901	27.5778479009	5.1073618781
0.004	0.0095	0.7892	0.1973	24.5639243514	3.5443709084	0.0804544135	0.0305293418	0.8409323976	0.0460237295	0.2472815990	0.0526819039	25.7325927615	3.6736058836
0.004	0.01	0.7888	0.1972	26.0267503901	4.4831367881	0.0967368544	0.0317085122	0.8299557601	0.0966818389	0.2633026604	0.0874019230	27.2167456650	4.6989290622
0.0045	0.0	0.7964	0.1991	29.7492264071	4.8563041052	0.0000000000	0.0000000000	0.8391029581	0.1058618847	0.2563369815	0.0395513183	30.8446663467	5.0017173082
0.0	0.0095	0.7924	0.1981	0.0000000000	0.0000000000	0.0871589480	0.0489879716	0.8506894088	0.1349327970	0.2577301173	0.0492547875	1.1955784741	.2331755561
0.0045	0.0005	0.7959999999999999	0.19899999999999998	30.2079523425	3.5184005191	0.0038311625	0.0071674488	0.8452010900	0.0809376273	0.2751443144	0.0500366584	31.3321289094	3.6565422536
0.0045	0.001	0.7956	0.1989	29.4077304329	6.0323622707	0.0095779064	0.0104920707	0.8208085622	0.0628314776	0.2549438458	0.0489385416	30.4930607473	6.1546243606
0.0045	0.0015	0.7952	0.1988	28.8453664157	2.7530393168	0.0143668596	0.0104920707	0.8506894088	0.0676865178	0.2598198210	0.0375371895	29.9702425051	2.8687550948
0.0045	0.002	0.7948	0.1987	28.3713496157	2.6297608843	0.0191558127	0.0171334798	0.7756823856	0.0271623695	0.2723580429	0.0525712662	29.4385458569	2.7266279998
0.0045	0.0025	0.7944	0.1986	27.4080251513	4.8340776533	0.0239447659	0.0135452051	0.8006847267	0.0752421516	0.2765374502	0.0608211869	28.5091920941	4.9836861969
0.0045	0.003	0.794	0.1985	29.7135477232	3.0907594939	0.0249025566	0.0280225382	0.8177594962	0.0450436940	0.2723580429	0.0411859568	30.8285678189	3.2050116829
0.0045	0.0035	0.7936	0.1984	29.1749694953	2.5607395092	0.0383116255	0.0181727996	0.8201987490	0.0655655540	0.2500678706	0.0884833160	30.2835477404	2.7329611788
0.0045	0.004	0.7932	0.1983	29.4892817103	4.7553565842	0.0354382536	0.0274937635	0.8604464199	0.1282870733	0.2486747348	0.0467479573	30.6338411186	4.9578853783
0.0045	0.0045	0.7928	0.1982	27.0512383126	0.8867724937	0.0478895319	0.0383116255	0.8317851997	0.0952090077	0.2716614750	0.0427127339	28.2025745192	1.0630058608
0.0045	0.005	0.7924	0.1981	28.0366495813	4.4731353709	0.0363960442	0.0155622558	0.8073926719	0.1619579355	0.2591232531	0.0575417355	29.1395615505	4.7081972977
0.0	0.001	0.7992	0.1998	0.0000000000	0.0000000000	0.0105356970	0.0127065287	0.8403225845	0.0863784840	0.2437987596	0.0834719708	1.0946570411	.1825569835
0.0	0.01	0.792	0.198	0.0000000000	0.0000000000	0.0938634824	0.0762872877	0.8153202434	0.0898393722	0.2577301173	0.0424849310	1.1669138431	.2086115909
0.0045	0.0055	0.792	0.198	28.7757080329	3.8431415029	0.0450161599	0.0129921043	0.8189791226	0.1011334326	0.2556404137	0.0266522566	29.8953437291	3.9839192964
0.0045	0.006	0.7916	0.1979	27.8531592072	5.2501922736	0.0478895319	0.0457338761	0.7982454739	0.0726061938	0.2688752035	0.0573390042	28.9681694165	5.4258713477
0.0045	0.0065	0.7912	0.1978	28.5021714566	3.3645633375	0.0794966229	0.0097675863	0.8031239795	0.0388752923	0.2486747348	0.0627065870	29.6334667938	3.4759128031
0.0045	0.006999999999999999	0.7908	0.1977	29.3958375383	2.5841242679	0.0498051131	0.0254130574	0.8098319246	0.0981477242	0.2458884633	0.0540637205	30.5013630393	2.7617487700
0.0045	0.0075	0.7904	0.1976	30.7363366608	2.6667764763	0.0622563914	0.0383116255	0.8366637053	0.1145799888	0.2535507100	0.0516400685	31.8888074675	2.8713081591
0.0045	0.008	0.79	0.1975	27.7665109749	6.4196869553	0.0689609259	0.0422297701	0.8080024850	0.0604915019	0.2570335494	0.0649565893	28.9005079352	6.5873648166
0.0045	0.0085	0.7896	0.1974	25.9621889621	2.9336585155	0.0660875540	0.0446786490	0.8049534191	0.0689924874	0.2702683392	0.0631691449	27.1034982744	3.1104987968
0.0045	0.009000000000000001	0.7892	0.1973	27.5660307513	5.9851552699	0.0948212731	0.0350085253	0.8323950129	0.2013307295	0.2800202896	0.0709816004	28.7732673269	6.2924761251
0.0045	0.0095	0.7888	0.1972	30.1977584329	7.9894098244	0.1024835982	0.0413517165	0.8165398698	0.0720921976	0.2605163889	0.0441428429	31.3772982898	8.1469965814
0.0045	0.01	0.7884	0.1971	29.7696142264	3.7680805015	0.0976946450	0.0553864745	0.8372735185	0.0893412754	0.2451918954	0.0481791388	30.9497742853	3.9609873902
0.0005	0.0	0.7996	0.1999	2.9239530923	0.4758856531	0.0000000000	0.0000000000	0.7982454739	0.1561598126	0.2800202896	0.0235600637	4.0022188558	.6556055294
0.005	0.0	0.7959999999999999	0.19899999999999998	33.0061805488	2.6790703129	0.0000000000	0.0000000000	0.8500795956	0.1025792080	0.2417090560	0.0503460070	34.0979692004	2.8319955279
0.005	0.0005	0.7956	0.1989	32.5848322822	4.3771260138	0.0095779064	0.0121151997	0.8287361337	0.0904005643	0.2591232531	0.0485803043	33.6822695754	4.5282220821
0.005	0.001	0.7952	0.1988	33.0894308112	8.5150400031	0.0067045345	0.0076623251	0.8573973539	0.0633031920	0.2653923640	0.0437009615	34.2189250636	8.6297064817
0.005	0.0015	0.7948	0.1987	35.1672894003	7.0048504429	0.0181980221	0.0195351726	0.7811707044	0.0448782740	0.2737511787	0.0671890187	36.2404093055	7.1364529082
0.005	0.002	0.7944	0.1986	32.2229484887	4.6449937713	0.0134090689	0.0111696623	0.8372735185	0.0295240289	0.2667854998	0.0156379102	33.3404165759	4.7013253727
0.005	0.0025	0.794	0.1985	31.5161707511	2.0908148054	0.0153246502	0.0175565924	0.8336146393	0.0886727941	0.2542472779	0.0650461640	32.6193573185	2.2620903559
0.005	0.003	0.7936	0.1984	33.1115176155	5.4011947276	0.0239447659	0.0257002197	0.9013039041	0.1424197799	0.2660889319	0.0380507181	34.3028552174	5.6073654453
0.005	0.0035	0.7932	0.1983	31.6928651855	3.4585491706	0.0363960442	0.0329569064	0.8555679144	0.1702940883	0.2612129567	0.0260631837	32.8460421008	3.6878633490
0.005	0.004	0.7928	0.1982	32.6952663037	4.4853382773	0.0354382536	0.0187687867	0.8141006170	0.1034887311	0.2667854998	0.0402806604	33.8115906741	4.6478764555
0.005	0.0045	0.7924	0.1981	30.1399929447	3.2826745845	0.0421427880	0.0195351726	0.8141006170	0.1214738091	0.2584266852	0.0966599322	31.2546630349	3.5203434984
0.0005	0.0005	0.7992	0.1998	2.9052642579	0.2634248628	0.0047889532	0.0060575999	0.8153202434	0.1199705759	0.2598198210	0.0322534249	3.9851932755	.4217064635
0.005	0.005	0.792	0.198	32.9738998349	7.1216261013	0.0354382536	0.0177643699	0.8116613642	0.1161145818	0.2549438458	0.0827011203	34.0759432985	7.3382061733
0.005	0.0055	0.7916	0.1979	33.2287475768	6.4083820376	0.0440583693	0.0204528112	0.8159300566	0.0686249860	0.2904688079	0.0831924879	34.3792048106	6.5806523227
0.005	0.006	0.7912	0.1978	30.0006761791	3.4042944244	0.0651297633	0.0385978932	0.8604464199	0.0867907942	0.2765374502	0.0736651414	31.2027898125	3.6033482532
0.005	0.0065	0.7908	0.1977	33.2950079897	5.8761560117	0.0526784850	0.0419682830	0.8147104302	0.0825751019	0.2577301173	0.0440548212	34.4201270222	6.0447542178
0.005	0.006999999999999999	0.7904	0.1976	33.7214532112	3.6136351418	0.0517206944	0.0322819494	0.8653249255	0.0448782740	0.2660889319	0.0744513444	34.9045877630	3.7652467096
0.005	0.0075	0.79	0.1975	31.8933454091	8.4177227187	0.0689609259	0.0447607036	0.8482501560	0.0560762942	0.2779305860	0.0963582776	33.0884870770	8.6149179941
0.005	0.008	0.7896	0.1974	29.6404913705	3.1682384102	0.0641719727	0.0197221163	0.8415422108	0.0705909810	0.2570335494	0.0614244920	30.8032391034	3.3199759995
0.005	0.0085	0.7892	0.1973	32.8481749488	3.6040657005	0.0737498791	0.0300447183	0.8250772545	0.1016469153	0.2605163889	0.0520145481	34.0075184713	3.7877718822
0.005	0.009000000000000001	0.7888	0.1972	29.9021350522	4.2503564498	0.0909901105	0.0290512284	0.8317851997	0.0691432438	0.2695717714	0.0475710479	31.0944821338	4.3961219699
0.005	0.0095	0.7884	0.1971	31.6384976672	3.7133857003	0.0842855761	0.0376352006	0.8433716504	0.1011334326	0.2514610063	0.0283461195	32.8176159000	3.8805004530
0.0005	0.001	0.7988	0.1997	2.6708043353	0.2208941797	0.0057467438	0.0093843934	0.8506894088	0.0264408701	0.2737511787	0.0511111877	3.8009916666	.3078306309
0.005	0.01	0.7879999999999999	0.19699999999999998	32.7343429575	1.7431155000	0.0804544135	0.0305293418	0.8580071671	0.1001728390	0.2974344867	0.0794942362	33.9702390248	1.9533119170
0.0055	0.0	0.7956	0.1989	34.9464213573	3.5833425180	0.0000000000	0.0000000000	0.8238576282	0.0606633880	0.2695717714	0.0362215300	36.0398507569	3.6802274360
0.0055	0.0005	0.7952	0.1988	35.5376681186	5.7027977967	0.0067045345	0.0097675863	0.8445912768	0.1319791301	0.2493713027	0.0837736917	36.6383352326	5.9283182048
0.0055	0.001	0.7948	0.1987	33.2627272757	3.8973633343	0.0172402315	0.0177643699	0.8141006170	0.0973411628	0.2612129567	0.0543144313	34.3552810809	4.0667832983
0.0055	0.0015	0.7944	0.1986	33.9117395251	4.4445654018	0.0172402315	0.0155622558	0.8183693094	0.0624991592	0.2256879946	0.0557950441	34.9730370606	4.5784218609
0.0055	0.002	0.794	0.1985	36.9835043078	8.2628092285	0.0268181378	0.0206314417	0.7836099572	0.0475497905	0.2563369815	0.0583788719	38.0502693843	8.3893693326
0.0055	0.0025	0.7936	0.1984	34.3093020025	3.8630509328	0.0249025566	0.0266809598	0.8458109032	0.0673118867	0.2653923640	0.0643562382	35.4454078263	4.0214000175
0.0055	0.003	0.7932	0.1983	33.3561714477	4.1700387129	0.0229869753	0.0185722495	0.8714230575	0.1088409790	0.2653923640	0.0723089806	34.5159738445	4.3697609220
0.0055	0.0035	0.7928	0.1982	33.4190338907	3.7469147606	0.0335226723	0.0160269028	0.8287361337	0.0226206997	0.2786271539	0.0881096424	34.5599198506	3.8736720055
0.0055	0.004	0.7924	0.1981	34.0799390348	3.2609253248	0.0306493004	0.0197221163	0.8519090352	0.1637027596	0.2612129567	0.0671023045	35.2237103271	3.5114525052
0.0005	0.0015	0.7984	0.1996	2.9715246708	0.5057613086	0.0143668596	0.0135452051	0.8342244525	0.0877453171	0.2549438458	0.0350782624	4.0750598287	.6421300932
0.0055	0.0045	0.792	0.198	36.1577976239	7.1312095654	0.0363960442	0.0390703452	0.7976356607	0.0786257106	0.2765374502	0.0676209217	37.2683667790	7.3165265429
0.0055	0.005	0.7916	0.1979	34.4367258735	3.5008226928	0.0450161599	0.0097675863	0.8348342657	0.0794537686	0.2639992283	0.0568290118	35.5805755274	3.6468730595
0.0055	0.0055	0.7912	0.1978	37.4150464841	3.6193340368	0.0488473225	0.0140765900	0.8110515510	0.0812677618	0.2486747348	0.0553059109	38.5236200924	3.7699842995
0.0055	0.006	0.7908	0.1977	37.2502449443	6.4705502077	0.0373538349	0.0111696623	0.8360538921	0.0334897948	0.2653923640	0.0471201273	38.3890450353	6.5623297921
0.0055	0.0065	0.7904	0.1976	35.2505396627	10.4455418367	0.0488473225	0.0237717385	0.8025141663	0.0307094079	0.2431021917	0.0670154781	36.3450033432	10.5670384612
0.0055	0.006999999999999999	0.79	0.1975	38.7300608324	5.3593364558	0.0603408101	0.0215023465	0.8055632323	0.0530782751	0.2570335494	0.0203798193	39.8529984242	5.4542968967
0.0055	0.0075	0.7896	0.1974	36.2563387508	3.8867933753	0.0699187165	0.0177643699	0.7872688364	0.1011187233	0.2542472779	0.0320723940	37.3677735816	4.0377488625
0.0055	0.008	0.7892	0.1973	35.3320909401	4.6812187440	0.0641719727	0.0274937635	0.8445912768	0.0562881034	0.2800202896	0.0664629436	36.5208744792	4.8314635545
0.0055	0.0085	0.7888	0.1972	34.5029862864	3.6363612587	0.0756654603	0.0504638427	0.7976356607	0.0670905382	0.2389227844	0.0537035318	35.6152101918	3.8076191714
0.0055	0.009000000000000001	0.7884	0.1971	36.2087671723	2.6470730701	0.1015258075	0.0399066661	0.8134908038	0.1145020697	0.2653923640	0.0683062864	37.3891761476	2.8697880923
0.0005	0.002	0.7979999999999999	0.1995	2.9290500472	0.3950130865	0.0162824408	0.0143348977	0.7817805176	0.0945977327	0.2667854998	0.0383049007	3.9938985054	.5422506176
0.0055	0.0095	0.7879999999999999	0.19699999999999998	38.5669582776	5.5888599819	0.0756654603	0.0434292313	0.8141006170	0.0822682979	0.2424056238	0.0578780431	39.6991299787	5.7724355542
0.0055	0.01	0.7876	0.1969	36.6097276196	7.4533569163	0.0919479012	0.0497313824	0.8281263205	0.0350523256	0.2751443144	0.0750226572	37.8049461557	7.6131632815
0.006	0.0	0.7952	0.1988	40.5564696495	9.3617209440	0.0000000000	0.0000000000	0.8634954859	0.1484942089	0.2598198210	0.0259138233	41.6797849564	9.5361289762
0.006	0.0005	0.7948	0.1987	40.5207909657	6.2351682756	0.0047889532	0.0104920707	0.8043436059	0.0465060032	0.2521575742	0.0491759167	41.5820810990	6.3413422662
0.006	0.001	0.7944	0.1986	39.9363401442	6.6554980728	0.0143668596	0.0191558127	0.7848295836	0.0746467150	0.2800202896	0.0520518479	41.0155568770	6.8013524484
0.006	0.0015	0.794	0.1985	41.4059621226	7.4723776184	0.0143668596	0.0060575999	0.8323950129	0.1488244077	0.2786271539	0.0618338882	42.5313511490	7.6890935142
0.006	0.002	0.7936	0.1984	41.8001266301	6.6603122371	0.0134090689	0.0093843934	0.8458109032	0.0598238867	0.2626060925	0.0439666233	42.9219526947	6.7734871405
0.006	0.0025	0.7932	0.1983	44.1039502171	5.0962230897	0.0249025566	0.0093843934	0.8537384748	0.0514560939	0.2835031290	0.0507300400	45.2660943775	5.2077936170
0.006	0.003	0.7928	0.1982	40.1470142775	6.4036363149	0.0210713940	0.0114934876	0.8275165073	0.0791912348	0.2688752035	0.0203798193	41.2644773823	6.5147008566
0.006	0.0035	0.7924	0.1981	39.7375589055	9.7918408769	0.0316070910	0.0129921043	0.7945865947	0.0730351552	0.2688752035	0.0564864589	40.8326277947	9.9343545953
0.0005	0.0025	0.7976	0.1994	2.8322079052	0.4029998022	0.0335226723	0.0104920707	0.8238576282	0.1059321175	0.2744477465	0.0518276465	3.9640359522	.5712516369
0.006	0.004	0.792	0.198	43.9255567977	9.6323570564	0.0373538349	0.0140765900	0.8415422108	0.1134318114	0.2646957962	0.0329676094	45.0691486396	9.7928330672
0.006	0.0045	0.7916	0.1979	41.4875134000	4.3837551852	0.0402272068	0.0097675863	0.8177594962	0.1168170358	0.2841996969	0.0753582152	42.6296997999	4.5856980225
0.006	0.005	0.7912	0.1978	40.1894889012	2.9484120336	0.0440583693	0.0164784532	0.8232478150	0.0477059479	0.2660889319	0.0700180669	41.3228840174	3.0826145016
0.006	0.0055	0.7908	0.1977	40.5275869054	4.3457550800	0.0574674382	0.0264044657	0.8177594962	0.0781322786	0.2619095246	0.0439224579	41.6647233644	4.4942142822
0.006	0.006	0.7904	0.1976	42.2486586559	5.8867668452	0.0498051131	0.0376352006	0.8208085622	0.0182536964	0.2563369815	0.0441867880	43.3756093127	5.9868425302
0.006	0.0065	0.79	0.1975	41.4909113699	3.9663406705	0.0612986008	0.0185722495	0.8482501560	0.1403047515	0.2507644385	0.0410916017	42.6512245652	4.1663092732
0.006	0.006999999999999999	0.7896	0.1974	43.0267937612	5.4907345376	0.0756654603	0.0493610765	0.8226380018	0.0611518289	0.2528541421	0.0437453505	44.1779513654	5.6449927935
0.006	0.0075	0.7892	0.1973	39.1650009786	5.9849102641	0.0680031352	0.0237717385	0.8287361337	0.0817604641	0.2396193523	0.0907572088	40.3013595998	6.1811996755
0.006	0.008	0.7888	0.1972	39.4504304496	2.6712668688	0.0823699948	0.0486120031	0.8787408158	0.0763022289	0.2542472779	0.0413270855	40.6657885381	2.8375081863
0.006	0.0085	0.7884	0.1971	40.8300062259	11.1209050174	0.0593830195	0.0261250455	0.7903179024	0.0623561949	0.2709649071	0.0348005204	41.9506720549	11.2441867782
0.0005	0.003	0.7972	0.1993	2.9647287310	0.6307789081	0.0268181378	0.0206314417	0.8506894088	0.0782844351	0.2431021917	0.0522007805	4.0853384693	.7818955654
0.006	0.009000000000000001	0.7879999999999999	0.19699999999999998	40.4800153269	6.8809637029	0.0775810416	0.0317085122	0.8049534191	0.0770394656	0.2786271539	0.0756666403	41.6411769415	7.0653783210
0.006	0.0095	0.7876	0.1969	38.7351577872	8.6636465151	0.0871589480	0.0140765900	0.7726333197	0.1248911718	0.2549438458	0.0430296318	39.8498939007	8.8456439087
0.006	0.01	0.7872	0.1968	38.6162288410	5.6913246824	0.0842855761	0.0455731238	0.8122711774	0.1021578170	0.2730546108	0.0179492988	39.7858402053	5.8570049220
0.0065	0.0	0.7948	0.1987	46.0204052363	13.3388198620	0.0000000000	0.0000000000	0.8336146393	0.0651787332	0.2521575742	0.0558298182	47.1061774498	13.4598284134
0.0065	0.0005	0.7944	0.1986	44.3384101396	8.8727077750	0.0067045345	0.0046921967	0.8238576282	0.1038044651	0.2619095246	0.0518276465	45.4308818269	9.0330320833
0.0065	0.001	0.794	0.1985	46.0356961009	11.4518058471	0.0105356970	0.0071674488	0.8159300566	0.1078249063	0.2528541421	0.0554810964	47.1150159966	11.6222792986
0.0065	0.0015	0.7936	0.1984	45.1233411848	3.1182072016	0.0124512783	0.0046921967	0.8305655733	0.1219992226	0.2437987596	0.0271572157	46.2101567960	3.2720558366
0.0065	0.002	0.7932	0.1983	45.1845046428	5.4873794644	0.0249025566	0.0293027589	0.8299557601	0.0984352596	0.2730546108	0.0588754406	46.3124175703	5.6739929235
0.0065	0.0025	0.7928	0.1982	48.2766572448	3.2219313284	0.0335226723	0.0148380287	0.8452010900	0.0568665111	0.2674820677	0.0385070388	49.4228630748	3.3321429070
0.0065	0.003	0.7924	0.1981	43.5619740193	5.4091902660	0.0249025566	0.0164784532	0.8098319246	0.0479547420	0.2619095246	0.0601473361	44.6586180251	5.5337707973
0.0005	0.0035	0.7968	0.1992	2.7591515525	0.3129823567	0.0277759285	0.0164784532	0.8086122982	0.0688197901	0.2424056238	0.0259138233	3.8379454030	.4241944233
0.0065	0.0035	0.792	0.198	42.4678277139	8.1881866939	0.0249025566	0.0204528112	0.8415422108	0.1156396210	0.2500678706	0.0452286629	43.5843403519	8.3695077890
0.0065	0.004	0.7916	0.1979	44.5388903633	8.9304053292	0.0325648817	0.0164784532	0.7951964079	0.1045896300	0.2681786356	0.0352438570	45.6348302885	9.0867172694
0.0065	0.0045	0.7912	0.1978	45.2014944923	5.6136786850	0.0507629038	0.0356318714	0.8403225845	0.0691647536	0.2549438458	0.0516400685	46.3475238264	5.7701153785
0.0065	0.005	0.7908	0.1977	44.3112263805	6.6839061080	0.0421427880	0.0252682524	0.8171496830	0.1025502021	0.2396193523	0.0527555334	45.4101382038	6.8644800959
0.0065	0.0055	0.7904	0.1976	41.6030443763	5.2497546155	0.0431005787	0.0200907859	0.8147104302	0.1718505089	0.2681786356	0.0599210351	42.7290340208	5.5016169454
0.0065	0.006	0.79	0.1975	43.7046887547	2.6739324401	0.0431005787	0.0257002197	0.8116613642	0.0923539889	0.2779305860	0.0222029306	44.8373812836	2.8141895793
0.0065	0.0065	0.7896	0.1974	47.3235266900	9.7957961778	0.0612986008	0.0195351726	0.8287361337	0.0907290558	0.2730546108	0.0619279799	48.4866160353	9.9679883861
0.0065	0.006999999999999999	0.7892	0.1973	45.0910604708	3.9509638302	0.0660875540	0.0221744564	0.8128809906	0.0836667261	0.2528541421	0.0807057391	46.2228831575	4.1375107518
0.0065	0.0075	0.7888	0.1972	40.0739579248	4.9301088843	0.0833277854	0.0523202724	0.8427618372	0.1084439227	0.2556404137	0.0642354947	41.2556879611	5.1551085741
0.0065	0.008	0.7884	0.1971	43.6095455978	7.0794368449	0.0641719727	0.0371444990	0.8732524970	0.0766135090	0.2702683392	0.0791271684	44.8172384067	7.2723220213
0.0005	0.004	0.7964	0.1991	2.6538144859	0.1109425462	0.0325648817	0.0350085253	0.7860492100	0.0394073348	0.2521575742	0.0554810964	3.7245861518	.2408395027
0.0065	0.0085	0.7879999999999999	0.19699999999999998	41.1358235162	3.5586106619	0.0852433667	0.0412628835	0.8598366067	0.0864989442	0.2709649071	0.0620532135	42.3518683967	3.7484257031
0.0065	0.009000000000000001	0.7876	0.1969	45.7842463288	6.4994433175	0.0909901105	0.0480807084	0.8287361337	0.1014125029	0.2598198210	0.0810656594	46.9637923940	6.7300021882
0.0065	0.0095	0.7872	0.1968	44.7886411504	6.3828818105	0.0890745293	0.0494353596	0.8019043531	0.1248554359	0.2681786356	0.0444931884	45.9477986684	6.6016657944
0.0065	0.01	0.7868	0.1967	45.2133873869	4.7831975527	0.0804544135	0.0221744564	0.8201987490	0.0574649855	0.2577301173	0.0515648462	46.3717706667	4.9144018408
0.006999999999999999	0.0	0.7944	0.1986	45.0723716364	8.3120025177	0.0000000000	0.0000000000	0.7921473419	0.1406753266	0.2528541421	0.0456982510	46.1173731204	8.4983760953
0.006999999999999999	0.0005	0.794	0.1985	49.3011451673	8.1884771703	0.0057467438	0.0140765900	0.8275165073	0.1102126644	0.2779305860	0.0385070388	50.4123390044	8.3512734635
0.006999999999999999	0.001	0.7936	0.1984	51.9481637134	9.0867801581	0.0076623251	0.0076623251	0.8689838047	0.1228134104	0.2639992283	0.0783631131	53.0888090715	9.2956190067
0.006999999999999999	0.0015	0.7932	0.1983	47.1859089094	5.5837299866	0.0143668596	0.0085667399	0.8147104302	0.0827550435	0.2556404137	0.0294212332	48.2706266129	5.7044730032
0.006999999999999999	0.002	0.7928	0.1982	44.2296751031	5.1173652206	0.0181980221	0.0221744564	0.8183693094	0.1047459567	0.2542472779	0.0681071008	45.3204897125	5.3123927345
0.006999999999999999	0.0025	0.7924	0.1981	49.0072207717	4.8579800023	0.0249025566	0.0164784532	0.8817898818	0.1105361065	0.2723580429	0.0127683002	50.1862712530	4.9977628622
0.0	0.0015	0.7988	0.1997	0.0000000000	0.0000000000	0.0114934876	0.0143348977	0.8006847267	0.1218161962	0.2577301173	0.0282088493	1.0699083316	.1643599432
0.0005	0.0045	0.7959999999999999	0.19899999999999998	2.5926510278	0.4551757922	0.0277759285	0.0195351726	0.8189791226	0.1317309427	0.2507644385	0.0264328927	3.6901705174	.6328748002
0.006999999999999999	0.003	0.792	0.198	49.2501756190	4.8240235511	0.0268181378	0.0261250455	0.7988552871	0.1011628446	0.2465850312	0.0538478964	50.3224340751	5.0051593376
0.006999999999999999	0.0035	0.7916	0.1979	54.0854867757	6.3658079814	0.0258603472	0.0129921043	0.8708132443	0.1415817627	0.2528541421	0.0609805301	55.2350145093	6.5813623785
0.006999999999999999	0.004	0.7912	0.1978	47.4917261997	10.5818511046	0.0306493004	0.0231460566	0.8452010900	0.1035892963	0.2479781669	0.0690129707	48.6155547570	10.7775994282
0.006999999999999999	0.0045	0.7908	0.1977	49.8720041093	10.1958259518	0.0402272068	0.0318240263	0.8250772545	0.1143850916	0.2626060925	0.0561763753	50.9999146631	10.3982114450
0.006999999999999999	0.005	0.7904	0.1976	49.5339061050	2.2508312615	0.0383116255	0.0218409869	0.8067828587	0.0908273716	0.2563369815	0.0313378142	50.6353375707	2.3948374342
0.006999999999999999	0.0055	0.79	0.1975	55.5347209348	5.1220674003	0.0526784850	0.0373415535	0.8366637053	0.1380711885	0.2681786356	0.0567606666	56.6922417607	5.3542408089
0.006999999999999999	0.006	0.7896	0.1974	47.5613845825	18.1372970118	0.0651297633	0.0430899352	0.8092221114	0.0995023804	0.2744477465	0.0836345711	48.7101842037	18.3635238985
0.006999999999999999	0.0065	0.7892	0.1973	50.1897142942	7.4852225104	0.0632141821	0.0175565924	0.8232478150	0.0552209335	0.2723580429	0.0648070229	51.3485343342	7.6228070592
0.006999999999999999	0.006999999999999999	0.7888	0.1972	52.4935378812	10.3044892246	0.0651297633	0.0223393245	0.8665445519	0.0832031950	0.2598198210	0.0573728425	53.6850320174	10.4674045866
0.006999999999999999	0.0075	0.7884	0.1971	52.3321343113	9.5812122680	0.0603408101	0.0345867204	0.8525188484	0.1236944101	0.2375296487	0.0135069524	53.4825236185	9.7530003509
0.0005	0.005	0.7956	0.1989	2.9375449719	0.6128980755	0.0392694161	0.0280225382	0.8183693094	0.0951464936	0.2744477465	0.0640539527	4.0696314439	.8001210600
0.006999999999999999	0.008	0.7879999999999999	0.19699999999999998	45.3645970471	7.4002011537	0.0747076697	0.0268181378	0.8586169803	0.0518305344	0.2786271539	0.0285507873	46.5765488510	7.5074006132
0.006999999999999999	0.0085	0.7876	0.1969	52.6481455113	13.5648413636	0.0775810416	0.0311245117	0.8281263205	0.0711785498	0.2730546108	0.0129194096	53.8269074842	13.6800638347
0.006999999999999999	0.009000000000000001	0.7872	0.1968	46.7237850040	3.7793369261	0.0766232510	0.0218409869	0.8049534191	0.1134318114	0.2779305860	0.0508828417	47.8832922601	3.9654925661
0.006999999999999999	0.0095	0.7868	0.1967	49.2875532878	3.4363540328	0.0775810416	0.0394442326	0.8311753865	0.0242702588	0.2660889319	0.0561763753	50.4623986478	3.5562448995
0.006999999999999999	0.01	0.7864	0.1966	45.9439509138	8.3731425202	0.0794966229	0.0231460566	0.8763015630	0.0611761486	0.2591232531	0.0598562206	47.1588723528	8.5173209460
0.0075	0.0	0.794	0.1985	55.4939452961	3.3704127468	0.0000000000	0.0000000000	0.7781216384	0.0940299520	0.2653923640	0.0392557875	56.5374592985	3.5036984863
0.0075	0.0005	0.7936	0.1984	52.8571206596	7.3597972741	0.0047889532	0.0060575999	0.8372735185	0.0884208106	0.2563369815	0.0259138233	53.9555201128	7.4801895079
0.0075	0.001	0.7932	0.1983	54.7243051155	11.5321361300	0.0067045345	0.0076623251	0.7939767815	0.0839329835	0.2598198210	0.0868450043	55.7848062525	11.7105764429
0.0075	0.0015	0.7928	0.1982	55.8813138638	9.8514841831	0.0162824408	0.0097675863	0.8025141663	0.1175152908	0.2716614750	0.0462050863	56.9717719459	10.0249721465
0.0075	0.002	0.7924	0.1981	55.7453950681	14.5074867106	0.0201136034	0.0111696623	0.7970258475	0.0206257538	0.2723580429	0.0397471181	56.8348925619	14.5790292448
0.0005	0.0055	0.7952	0.1988	2.7846363267	0.7180417728	0.0450161599	0.0097675863	0.8116613642	0.1205765855	0.2570335494	0.0481388384	3.8983474002	.8965247830
0.0075	0.0025	0.792	0.198	55.0725970294	8.6792093474	0.0201136034	0.0111696623	0.8195889358	0.1022160432	0.2876825364	0.0535225285	56.1999821050	8.8461175814
0.0075	0.003	0.7916	0.1979	51.1734265780	6.9691940022	0.0229869753	0.0071674488	0.7897080892	0.0409983176	0.2681786356	0.0398933373	52.2543002781	7.0572531059
0.0075	0.0035	0.7912	0.1978	53.7915623800	4.0374317357	0.0268181378	0.0206314417	0.7976356607	0.0754395861	0.2507644385	0.0224636393	54.8667806170	4.1559664028
0.0075	0.004	0.7908	0.1977	58.8205578206	9.3907396626	0.0402272068	0.0197221163	0.8720328707	0.0438047967	0.2681786356	0.0553760516	60.0009965337	9.5096426272
0.0075	0.0045	0.7904	0.1976	55.6757366853	13.4031801442	0.0507629038	0.0287975010	0.8354440789	0.0782844351	0.2702683392	0.0255366005	56.8322120072	13.5357986808
0.0075	0.005	0.79	0.1975	51.4316722898	6.7799385956	0.0440583693	0.0195351726	0.7890982760	0.1132612076	0.2709649071	0.0617396531	52.5357938422	6.9744746289
0.0075	0.0055	0.7896	0.1974	54.0871857607	12.9101348544	0.0641719727	0.0519684173	0.8177594962	0.1014125029	0.2667854998	0.0297492392	55.2359027294	13.0932650138
0.0075	0.006	0.7892	0.1973	55.3529295455	12.2205094876	0.0517206944	0.0425759216	0.8012945399	0.0656109124	0.2465850312	0.0333771607	56.4525298110	12.3620734823
0.0075	0.0065	0.7888	0.1972	53.3532242639	15.7361618285	0.0469317412	0.0293027589	0.7866590232	0.0418955424	0.2591232531	0.0608211869	54.4459382814	15.8681813167
0.0075	0.006999999999999999	0.7884	0.1971	55.6825326251	9.6300972628	0.0555518570	0.0076623251	0.8525188484	0.0699134274	0.2800202896	0.0218504807	56.8706236201	9.7295234960
0.0005	0.006	0.7948	0.1987	2.8678865891	0.6103684703	0.0584252289	0.0438496596	0.8159300566	0.1177176419	0.2639992283	0.0692936265	4.0062411029	.8412293983
0.0075	0.0075	0.7879999999999999	0.19699999999999998	57.0689043411	11.7869889288	0.0775810416	0.0229869753	0.8323950129	0.1090185003	0.2465850312	0.0561418159	58.2254654268	11.9751362203
0.0075	0.008	0.7876	0.1969	58.0152389561	11.4373698037	0.0833277854	0.0740911575	0.8104417378	0.0826651217	0.2633026604	0.0367534458	59.1723111397	11.6308795287
0.0075	0.0085	0.7872	0.1968	53.6896232833	5.0055614315	0.0775810416	0.0344804629	0.8080024850	0.0827190865	0.2584266852	0.0586773174	54.8336334951	5.1814382983
0.0075	0.009000000000000001	0.7868	0.1967	52.9233810725	10.2834718268	0.0852433667	0.0350085253	0.8616660463	0.1341921616	0.2347433771	0.0452715540	54.1050338626	10.4979440677
0.0075	0.0095	0.7864	0.1966	58.9411857518	20.5578206297	0.0785388323	0.0486874290	0.8177594962	0.1241026040	0.2737511787	0.0348562458	60.1112352590	20.7654669085
0.0075	0.01	0.7859999999999999	0.1965	52.6532424661	12.9978340218	0.1053569701	0.0368469415	0.8098319246	0.0651787332	0.2660889319	0.0585448628	53.8345202927	13.1584045593
0.008	0.0	0.7936	0.1984	62.9049176312	5.9156303938	0.0000000000	0.0000000000	0.8177594962	0.0836489455	0.2591232531	0.0356816856	63.9818003805	6.0349610249
0.008	0.0005	0.7932	0.1983	61.5525256140	11.5224873462	0.0038311625	0.0038311625	0.8287361337	0.1593655524	0.2793237217	0.0804407740	62.6644166319	11.7661248351
0.008	0.001	0.7928	0.1982	62.0197464742	14.9203902265	0.0047889532	0.0060575999	0.8452010900	0.1091821100	0.2848962648	0.0529391592	63.1546327822	15.0885690956
0.008	0.0015	0.7924	0.1981	56.7087195326	7.5029345090	0.0086201157	0.0038311625	0.8305655733	0.1504447592	0.2500678706	0.0620532135	57.7979730922	7.7192636442
0.0005	0.0065	0.7944	0.1986	2.8627896343	0.3599282667	0.0526784850	0.0358372441	0.7921473419	0.0610300852	0.2549438458	0.0606294223	3.9625593070	.5174250183
0.008	0.002	0.792	0.198	63.6813537516	13.4629248097	0.0162824408	0.0097675863	0.8372735185	0.0966972231	0.2417090560	0.0280709079	64.7766187669	13.5974605270
0.008	0.0025	0.7916	0.1979	69.5700355749	14.6610828399	0.0220291847	0.0306493004	0.8317851997	0.1164982636	0.2472815990	0.0830056433	70.6711315583	14.8912360472
0.008	0.003	0.7912	0.1978	57.7841770035	4.2805169614	0.0344804629	0.0293027589	0.8238576282	0.0731165768	0.2584266852	0.0685898338	58.9009417798	4.4515261309
0.008	0.0035	0.7908	0.1977	59.4016106722	13.0468088434	0.0277759285	0.0280225382	0.8073926719	0.0395956174	0.2633026604	0.0747115736	60.5000819330	13.1891385726
0.008	0.004	0.7904	0.1976	63.1019998849	16.6654797365	0.0306493004	0.0197221163	0.8299557601	0.1004545780	0.2208120194	0.0663167746	64.1834169648	16.8519732054
0.008	0.0045	0.79	0.1975	58.6676491755	12.8524068640	0.0411849974	0.0197221163	0.8153202434	0.0714913324	0.2730546108	0.0666087918	59.7972090271	13.0102291045
0.008	0.005	0.7896	0.1974	55.1677401864	8.3805015351	0.0507629038	0.0254130574	0.8427618372	0.1623798689	0.2800202896	0.0444058612	56.3412852170	8.6127003226
0.008	0.0055	0.7892	0.1973	53.8663177177	12.8510574435	0.0450161599	0.0129921043	0.8409323976	0.0362620996	0.2674820677	0.0238873024	55.0197483429	12.9241989498
0.008	0.006	0.7888	0.1972	52.1248581478	6.7764329262	0.0565096476	0.0380232026	0.8195889358	0.1034456018	0.2563369815	0.0554810964	53.2572937127	6.9733828270
0.008	0.0065	0.7884	0.1971	72.4328252092	15.4562464109	0.0565096476	0.0093843934	0.8061730455	0.0822321281	0.2417090560	0.0561763753	73.5372169583	15.6040393077
0.0005	0.006999999999999999	0.794	0.1985	3.0326881289	0.7320239843	0.0641719727	0.0413517165	0.7976356607	0.1404742786	0.2556404137	0.0914177348	4.1501361760	1.0052677142
0.008	0.006999999999999999	0.7879999999999999	0.19699999999999998	54.7565858294	4.8576638844	0.0747076697	0.0300447183	0.8067828587	0.0847267353	0.2396193523	0.0571695122	55.8776957101	5.0296048502
0.008	0.0075	0.7876	0.1969	57.3186551282	9.3893944600	0.0632141821	0.0497313824	0.7958062211	0.1276244470	0.2744477465	0.0617396531	58.4521232779	9.6284899425
0.008	0.008	0.7872	0.1968	58.4026075239	13.3998372927	0.0612986008	0.0280225382	0.8214183754	0.0439065501	0.2835031290	0.0520518479	59.5688276291	13.5238182289
0.008	0.0085	0.7868	0.1967	62.4784724097	10.8716898376	0.0881167386	0.0907831941	0.8189791226	0.0790972616	0.2695717714	0.0409970294	63.6551400423	11.0825673227
0.008	0.009000000000000001	0.7864	0.1966	62.9626831193	17.9643100220	0.0871589480	0.0389763129	0.7958062211	0.1364674191	0.2389227844	0.0402806604	64.0845710728	18.1800344144
0.008	0.0095	0.7859999999999999	0.1965	61.0207433259	13.0554779082	0.1024835982	0.0206314417	0.8134908038	0.0802918135	0.2493713027	0.0664629436	62.1860890306	13.2228641070
0.008	0.01	0.7856	0.1964	60.4074097603	11.1612320031	0.0900323199	0.0350085253	0.8592267935	0.0611518289	0.2779305860	0.0242901521	61.6345994597	11.2816825094
0.0085	0.0	0.7932	0.1983	64.7092396440	22.4916645268	0.0000000000	0.0000000000	0.8250772545	0.0344098950	0.2521575742	0.0483801373	65.7864744727	22.5744545591
0.0085	0.0005	0.7928	0.1982	64.6089995322	10.5586172143	0.0047889532	0.0060575999	0.8567875408	0.1044188248	0.2591232531	0.0227213568	65.7296992793	10.6918149958
0.0085	0.001	0.7924	0.1981	61.7835875667	9.0269102361	0.0076623251	0.0046921967	0.8153202434	0.1680961994	0.2431021917	0.0649565893	62.8496723269	9.2646552215
0.0005	0.0075	0.7936	0.1984	2.9273510622	0.2009117046	0.0584252289	0.0482331041	0.7811707044	0.0772708159	0.2319571056	0.0222901723	3.9989041011	.3487057969
0.0085	0.0015	0.792	0.198	66.3232753428	12.9345883092	0.0153246502	0.0071674488	0.8232478150	0.1938016655	0.2869859685	0.0651356156	67.4488337765	13.2006930391
0.0085	0.002	0.7916	0.1979	69.4782903878	10.1783600336	0.0172402315	0.0215023465	0.8147104302	0.0216118347	0.2695717714	0.0565208076	70.5798128209	10.2779950224
0.0085	0.0025	0.7912	0.1978	67.7589176223	10.4464039906	0.0153246502	0.0293027589	0.8360538921	0.0408893277	0.2786271539	0.0158841917	68.8889233185	10.5324802689
0.0085	0.003	0.7908	0.1977	64.7602091924	13.3003964127	0.0287337191	0.0249761241	0.8110515510	0.1269232085	0.2626060925	0.0768879696	65.8626005550	13.5291837149
0.0085	0.0035	0.7904	0.1976	67.3035896567	12.7463072973	0.0249025566	0.0111696623	0.8049534191	0.0779034867	0.2716614750	0.1014218149	68.4051071074	12.9368022612
0.0085	0.004	0.79	0.1975	68.8836456567	11.2947588966	0.0411849974	0.0246805383	0.8360538921	0.1007502942	0.2570335494	0.0336666471	70.0179180956	11.4538563762
0.0085	0.0045	0.7896	0.1974	62.4105130118	14.9847367044	0.0392694161	0.0093843934	0.8549581012	0.1556445898	0.2521575742	0.0475710479	63.5568981033	15.1973367355
0.0085	0.005	0.7892	0.1973	69.8945416996	24.1546892836	0.0478895319	0.0469219668	0.8110515510	0.1236583283	0.2577301173	0.0719861710	71.0112128998	24.3972557497
0.0085	0.0055	0.7888	0.1972	67.1880586804	6.5217869154	0.0536362757	0.0305293418	0.7890982760	0.0980567484	0.2667854998	0.0507300400	68.2975787319	6.7011030456
0.0085	0.006	0.7884	0.1971	72.9459186629	19.8628939688	0.0584252289	0.0221744564	0.8256870677	0.1218650301	0.2528541421	0.0598562206	74.0828851016	20.0667896759
0.0005	0.008	0.7932	0.1983	2.8152180558	0.6716988070	0.0699187165	0.0281531801	0.8201987490	0.1160889579	0.2653923640	0.0471201273	3.9707278853	.8630610723
0.0085	0.0065	0.7879999999999999	0.19699999999999998	64.5172543451	17.0902293391	0.0526784850	0.0234609834	0.8250772545	0.1376936051	0.2793237217	0.0293551922	65.6743338063	17.2807391198
0.0085	0.006999999999999999	0.7876	0.1969	67.2560180783	32.0412550709	0.0488473225	0.0185722495	0.8232478150	0.0758721335	0.2521575742	0.0168333235	68.3802707900	32.1525327774
0.0085	0.0075	0.7872	0.1968	67.9135252524	10.4782868702	0.0565096476	0.0317085122	0.8159300566	0.1172111092	0.2556404137	0.0430747127	69.0416053703	10.6702812043
0.0085	0.008	0.7868	0.1967	67.3256764610	10.6766928464	0.0756654603	0.0221744564	0.8384931449	0.1066737424	0.2542472779	0.0396493391	68.4940823441	10.8451903843
0.0085	0.0085	0.7864	0.1966	61.8515469646	7.4261230738	0.0632141821	0.0389763129	0.8183693094	0.0936495190	0.2514610063	0.0713633713	62.9845914624	7.6301122770
0.0085	0.009000000000000001	0.7859999999999999	0.1965	63.5743176999	9.8662874746	0.0881167386	0.0413517165	0.8262968809	0.1236583283	0.2486747348	0.0273707750	64.7374060542	10.0586682944
0.0085	0.0095	0.7856	0.1964	66.6409855277	23.5993385486	0.0938634824	0.0335089868	0.8025141663	0.1175152908	0.2702683392	0.0952644127	67.8076315156	23.8456272389
0.0085	0.01	0.7852	0.1963	66.9620936826	21.1353880264	0.0794966229	0.0329569064	0.8092221114	0.0989777728	0.2695717714	0.0444058612	68.1203841883	21.3117285668
0.009000000000000001	0.0	0.7928	0.1982	77.9120516605	20.1068263976	0.0000000000	0.0000000000	0.8128809906	0.1061565502	0.3176349554	0.0540278097	79.0425676065	20.2670107575
0.009000000000000001	0.0005	0.7924	0.1981	76.0975357380	10.9467486800	0.0057467438	0.0071674488	0.7756823856	0.1665404193	0.2855928327	0.0511870767	77.1645577001	11.1716436248
0.0005	0.0085	0.7928	0.1982	2.7880342966	0.1997012085	0.0727920884	0.0566312698	0.8439814636	0.1631931211	0.2674820677	0.0732423824	3.9722899163	.4927679818
0.009000000000000001	0.001	0.792	0.198	74.8980523660	16.2669851117	0.0124512783	0.0097675863	0.8195889358	0.0842690351	0.2521575742	0.0168333235	75.9822501543	16.3778550566
0.009000000000000001	0.0015	0.7916	0.1979	84.2798472387	21.9186821604	0.0239447659	0.0160269028	0.8659347387	0.1441534421	0.2472815990	0.0526819039	85.4170083423	22.1315444092
0.009000000000000001	0.002	0.7912	0.1978	72.7352445296	14.2561437062	0.0162824408	0.0129921043	0.8092221114	0.0825030154	0.2779305860	0.0286864212	73.8386796678	14.3803252471
0.009000000000000001	0.0025	0.7908	0.1977	77.0234825337	24.9244345940	0.0277759285	0.0213310103	0.7976356607	0.0533856539	0.2786271539	0.0349674303	78.1275212768	25.0341186885
0.009000000000000001	0.003	0.7904	0.1976	72.6689841167	6.8059615034	0.0277759285	0.0185722495	0.8555679144	0.0715952896	0.2465850312	0.0629845294	73.7989129908	6.9591135719
0.009000000000000001	0.0035	0.79	0.1975	66.2909946288	14.2911019337	0.0287337191	0.0270904102	0.8281263205	0.1107512098	0.2723580429	0.0794698178	67.4202127113	14.5084133715
0.009000000000000001	0.004	0.7896	0.1974	70.6285031964	14.9861158908	0.0373538349	0.0317085122	0.8323950129	0.1266885998	0.2674820677	0.0447974932	71.7657341119	15.1893104960
0.009000000000000001	0.0045	0.7892	0.1973	68.1411892352	12.8627842227	0.0383116255	0.0249761241	0.8293459469	0.0510206325	0.2639992283	0.0430296318	69.2728460359	12.9818106111
0.009000000000000001	0.005	0.7888	0.1972	77.5314790326	17.0209511554	0.0478895319	0.0331788409	0.8159300566	0.0942827211	0.2765374502	0.0491759167	78.6718360713	17.1975886341
0.009000000000000001	0.0055	0.7884	0.1971	77.0319774584	17.8535268645	0.0498051131	0.0463713128	0.8201987490	0.1139551444	0.2932550794	0.0668705169	78.1952363999	18.0807238386
0.0005	0.009000000000000001	0.7924	0.1981	2.7421617031	0.7025174351	0.0718342978	0.0160269028	0.8531286616	0.1152143555	0.2660889319	0.0509209705	3.9332135944	.8846796639
0.009000000000000001	0.006	0.7879999999999999	0.19699999999999998	70.4755945512	17.8790003799	0.0603408101	0.0239256024	0.8025141663	0.0684948089	0.2605163889	0.0549185359	71.5989659165	18.0263393271
0.009000000000000001	0.0065	0.7876	0.1969	71.1195098458	14.7316671605	0.0603408101	0.0287975010	0.8287361337	0.1276477553	0.2751443144	0.1195989005	72.2837311040	15.0077113173
0.009000000000000001	0.006999999999999999	0.7872	0.1968	73.1209141124	14.3234672874	0.0651297633	0.0231460566	0.8488599692	0.0337552399	0.2563369815	0.0400390225	74.2912408264	14.4204076064
0.009000000000000001	0.0075	0.7868	0.1967	67.6518815707	9.6747751594	0.0823699948	0.0339441867	0.8580071671	0.0711785498	0.2486747348	0.0600181257	68.8409334674	9.8399160216
0.009000000000000001	0.008	0.7864	0.1966	75.3261965725	11.0548572999	0.0622563914	0.0249761241	0.8287361337	0.0893246243	0.2660889319	0.0463309288	76.4832780295	11.2154889771
0.009000000000000001	0.0085	0.7859999999999999	0.1965	82.9427460860	25.7764974726	0.0881167386	0.0523202724	0.8232478150	0.0810845197	0.2646957962	0.0311514628	84.1188064358	25.9410537275
0.009000000000000001	0.009000000000000001	0.7856	0.1964	71.8772571318	10.7390977099	0.0919479012	0.0417051564	0.8427618372	0.0594497499	0.2779305860	0.0632919228	73.0898974562	10.9035445390
0.009000000000000001	0.0095	0.7852	0.1963	69.3457695620	16.1622551048	0.0909901105	0.0538411254	0.8330048261	0.1621415197	0.2758408823	0.0625206056	70.5456053809	16.4407583555
0.009000000000000001	0.01	0.7848	0.1962	69.8231843319	14.1255884889	0.0852433667	0.0489879716	0.8055632323	0.1216818018	0.2918619437	0.0897897349	71.0058528746	14.3860479972
0.0095	0.0	0.7924	0.1981	75.9701118670	16.4116599009	0.0000000000	0.0000000000	0.8281263205	0.1039619724	0.2535507100	0.0318903354	77.0517888975	16.5475122087
0.0	0.002	0.7984	0.1996	0.0000000000	0.0000000000	0.0134090689	0.0153246502	0.8208085622	0.1340701737	0.2514610063	0.0518276465	1.0856786374	.2012224704
0.0005	0.0095	0.792	0.198	2.8101211009	0.4006723803	0.0842855761	0.0274937635	0.8567875408	0.0879485099	0.2688752035	0.0491364338	4.0200694213	.5652510875
0.0095	0.0005	0.792	0.198	71.8857520565	12.0114962639	0.0047889532	0.0085667399	0.8220281886	0.1518226675	0.2667854998	0.0400390225	72.9793546981	12.2119246938
0.0095	0.001	0.7916	0.1979	80.5726620862	25.8214734779	0.0076623251	0.0129921043	0.8275165073	0.0978441425	0.2848962648	0.0631384132	81.6927371834	25.9954481379
0.0095	0.0015	0.7912	0.1978	79.5889498023	7.3199007164	0.0162824408	0.0197221163	0.8549581012	0.0709692623	0.2695717714	0.0810656594	80.7297621157	7.4916577544
0.0095	0.002	0.7908	0.1977	85.3247229805	24.9427062808	0.0201136034	0.0305293418	0.8165398698	0.1137853252	0.2619095246	0.0269419635	86.4232859783	25.1139629113
0.0095	0.0025	0.7904	0.1976	77.8305003831	10.4933964773	0.0296915098	0.0153246502	0.8226380018	0.0921927844	0.2939516473	0.0867331915	78.9767815420	10.6876471034
0.0095	0.003	0.79	0.1975	74.3900558671	7.9852581657	0.0287337191	0.0135452051	0.7970258475	0.0633266855	0.2521575742	0.0362215300	75.4679730079	8.0983515863
0.0095	0.0035	0.7896	0.1974	74.8827615015	13.3277935082	0.0363960442	0.0254130574	0.8323950129	0.0969583805	0.2688752035	0.0648070229	76.0204277621	13.5149719690
0.0095	0.004	0.7892	0.1973	74.2864177854	7.9019159710	0.0363960442	0.0287975010	0.8262968809	0.0477059479	0.2577301173	0.0320723940	75.4068408278	8.0104918139
0.0095	0.0045	0.7888	0.1972	83.9315553247	25.6535281530	0.0450161599	0.0335089868	0.8476403428	0.0961108933	0.2702683392	0.0487796498	85.0944801666	25.8319276829
0.0095	0.005	0.7884	0.1971	72.3172942328	11.4977480362	0.0411849974	0.0223393245	0.8421520240	0.1426702252	0.2653923640	0.0421178837	73.4660236182	11.7048754696
0.0005	0.01	0.7916	0.1979	2.8237129805	0.4540582961	0.0986524356	0.0385978932	0.7830001440	0.1040906648	0.2528541421	0.0380507181	3.9582197022	.6347975722
0.0095	0.0055	0.7879999999999999	0.19699999999999998	77.4006571917	9.7668117621	0.0555518570	0.0239256024	0.7854393968	0.0684078865	0.2807168575	0.0259138233	78.5223653030	9.8850590743
0.0095	0.006	0.7876	0.1969	72.7012648307	9.5922072034	0.0545940663	0.0254130574	0.8647151123	0.0810478216	0.2458884633	0.0655810433	73.8664624726	9.7642491257
0.0095	0.0065	0.7872	0.1968	79.9015630324	10.8923640830	0.0565096476	0.0195351726	0.8049534191	0.0699559668	0.2855928327	0.0241298193	81.0486189318	11.0059850417
0.0095	0.006999999999999999	0.7868	0.1967	80.7748412948	22.4994405048	0.0622563914	0.0314762122	0.8366637053	0.0437368295	0.2542472779	0.0552005328	81.9280086694	22.6298540793
0.0095	0.0075	0.7864	0.1966	80.0238899486	6.7650107403	0.0708765072	0.0175565924	0.8366637053	0.0725241992	0.2591232531	0.0435229528	81.1905534142	6.8986144847
0.0095	0.008	0.7859999999999999	0.1965	69.6991584308	17.0786523494	0.0814122042	0.0617756399	0.8006847267	0.1466901809	0.2821099933	0.0442745474	70.8633653550	17.3313927176
0.0095	0.0085	0.7856	0.1964	76.8858647530	32.4330421673	0.0852433667	0.0237717385	0.7970258475	0.0942038036	0.2437987596	0.0486601405	78.0119327268	32.5996778499
0.0095	0.009000000000000001	0.7852	0.1963	73.4607111016	13.1235412902	0.0938634824	0.0223393245	0.8708132443	0.0908273716	0.2584266852	0.0473256238	74.6838145135	13.2840336101
0.0095	0.0095	0.7848	0.1962	73.4556141467	18.3166305527	0.0881167386	0.0215023465	0.7909277156	0.0754395861	0.2479781669	0.0611077055	74.5826367678	18.4746801908
0.0095	0.01	0.7844	0.1961	72.7046628005	5.9479965840	0.1005680169	0.0337272887	0.8293459469	0.0779988982	0.2577301173	0.1067363859	73.8923068816	6.1664591568
0.001	0.0	0.7992	0.1998	5.5828645330	0.5944408180	0.0000000000	0.0000000000	0.7921473419	0.0566043312	0.2465850312	0.0318903354	6.6215969061	.6829354846
0.01	0.0	0.792	0.198	81.0160971571	19.2433068208	0.0000000000	0.0000000000	0.8330048261	0.0931558271	0.2751443144	0.0630769047	82.1242462976	19.3995395526
0.01	0.0005	0.7916	0.1979	101.7165297410	53.3209922718	0.0076623251	0.0076623251	0.7799510780	0.0623561949	0.2598198210	0.0680500835	102.7639629651	53.4590608753
0.01	0.001	0.7912	0.1978	84.9475483225	22.7119489118	0.0114934876	0.0197221163	0.8555679144	0.1142549754	0.2709649071	0.0414209042	86.0855746316	22.8873469077
0.01	0.0015	0.7908	0.1977	95.4523722445	29.5811080360	0.0105356970	0.0093843934	0.8244674413	0.0772900638	0.2688752035	0.0497253853	96.5562505863	29.7175078785
0.01	0.002	0.7904	0.1976	93.1468496726	45.5752868561	0.0191558127	0.0121151997	0.7945865947	0.0838443250	0.2848962648	0.0421178837	94.2454883448	45.7133642645
0.01	0.0025	0.79	0.1975	96.0860936295	40.1417832488	0.0258603472	0.0215023465	0.8616660463	0.0433953971	0.2653923640	0.0358985976	97.2390123870	40.2425795900
0.01	0.003	0.7896	0.1974	75.8987544993	9.8156440558	0.0296915098	0.0111696623	0.8354440789	0.0695294020	0.2918619437	0.0596613545	77.0557520317	9.9560044746
0.01	0.0035	0.7892	0.1973	79.6399193507	9.3640245426	0.0268181378	0.0261250455	0.8519090352	0.1096714745	0.2619095246	0.0418868458	80.7805560483	9.5417079084
0.01	0.004	0.7888	0.1972	90.1736260169	19.7286407015	0.0373538349	0.0317085122	0.8269066941	0.1205148874	0.2855928327	0.0581123004	91.3234793786	19.9389764015
0.01	0.0045	0.7884	0.1971	83.0684709721	20.1630379698	0.0402272068	0.0143348977	0.8275165073	0.0934109617	0.2667854998	0.1028092667	84.2030001860	20.3735930959
0.001	0.0005	0.7988	0.1997	5.9498452814	0.7560463921	0.0038311625	0.0111696623	0.7848295836	0.1068548642	0.2570335494	0.0390078015	6.9955395769	.9130787201
0.01	0.005	0.7879999999999999	0.19699999999999998	95.5016428080	16.9427269870	0.0536362757	0.0153246502	0.8397127713	0.0586943221	0.2437987596	0.0769384376	96.6387906146	17.0936843969
0.01	0.0055	0.7876	0.1969	87.9921293460	14.1074748235	0.0411849974	0.0345867204	0.7823903308	0.0596994350	0.2786271539	0.0317683834	89.0943318281	14.2335293623
0.01	0.006	0.7872	0.1968	81.8927733893	7.3278022354	0.0612986008	0.0273599731	0.8330048261	0.0617569479	0.2626060925	0.0765083986	83.0496829087	7.4934275550
0.01	0.0065	0.7868	0.1967	85.5421930537	26.8085039265	0.0680031352	0.0539772599	0.8177594962	0.0695721762	0.2528541421	0.0334352585	86.6808098272	26.9654886211
0.01	0.006999999999999999	0.7864	0.1966	85.4691367010	16.1857522648	0.0565096476	0.0280225382	0.8604464199	0.0925952695	0.2514610063	0.0712272594	86.6375537748	16.3775973319
0.01	0.0075	0.7859999999999999	0.1965	88.5884730621	16.7460582004	0.0670453446	0.0135452051	0.8262968809	0.0159019826	0.2591232531	0.0816620016	89.7409385407	16.8571673897
0.01	0.008	0.7856	0.1964	85.0477884343	21.5638060779	0.0852433667	0.0245314098	0.8354440789	0.0670239911	0.2688752035	0.0516400685	86.2373510834	21.7070015473
0.01	0.0085	0.7852	0.1963	88.9197751266	28.4888065398	0.0737498791	0.0553864745	0.8323950129	0.0902028952	0.2758408823	0.0620532135	90.1017609009	28.6964491230
0.01	0.009000000000000001	0.7848	0.1962	84.4633376128	22.3347953593	0.0842855761	0.0376352006	0.7695842537	0.0648355042	0.2723580429	0.0504999706	85.5895654855	22.4877660347
0.01	0.0095	0.7844	0.1961	83.0786648817	13.2739613858	0.1043991795	0.0185722495	0.8049534191	0.0638413549	0.2653923640	0.0749450073	84.2534098443	13.4313199975
0.001	0.001	0.7984	0.1996	5.5301959997	0.3725390136	0.0076623251	0.0143348977	0.8000749135	0.0784362964	0.2507644385	0.0264328927	6.5886976768	.4917431004
0.01	0.01	0.784	0.196	88.7549735868	25.8675599592	0.0794966229	0.0692264676	0.8256870677	0.0984352596	0.2598198210	0.0222901723	89.9199770984	26.0575118587
0.001	0.0015	0.7979999999999999	0.1995	6.0110087395	0.7102976337	0.0162824408	0.0097675863	0.8025141663	0.0219532751	0.2633026604	0.0553059109	7.0931080070	.7973244060
0.001	0.002	0.7976	0.1994	5.4146650234	0.7559700291	0.0172402315	0.0197221163	0.8067828587	0.0716990961	0.2542472779	0.0703499079	6.4929353915	.9177411494
0.001	0.0025	0.7972	0.1993	5.7119873890	1.0480740551	0.0191558127	0.0171334798	0.7927571551	0.0461205877	0.2639992283	0.0534862543	6.7878995851	1.1648143769
0.001	0.003	0.7968	0.1992	5.8716919739	1.3822847969	0.0258603472	0.0129921043	0.8147104302	0.0900708748	0.2542472779	0.0595962575	6.9665100292	1.5449440335
0.001	0.0035	0.7964	0.1991	5.7629569373	0.7243018124	0.0354382536	0.0371444990	0.8037337927	0.0651787332	0.2549438458	0.0471201273	6.8570728294	.8737451719
0.0	0.0025	0.7979999999999999	0.1995	0.0000000000	0.0000000000	0.0162824408	0.0129921043	0.7872688364	0.1614059300	0.2549438458	0.0387582289	1.0584951230	.2131562632
0.001	0.004	0.7959999999999999	0.19899999999999998	5.4265579180	0.4329445702	0.0373538349	0.0153246502	0.7714136933	0.0794163170	0.2486747348	0.0367534458	6.4840001810	.5644389832
0.001	0.0045	0.7956	0.1989	5.7187833287	1.1003547849	0.0354382536	0.0166996504	0.8360538921	0.1335699724	0.2333502413	0.0524973783	6.8236257157	1.3031217860
0.001	0.005	0.7952	0.1988	5.7816457717	0.5524810649	0.0411849974	0.0114934876	0.8043436059	0.1293264131	0.2605163889	0.0447974932	6.8876907639	.7380984588
0.001	0.0055	0.7948	0.1987	5.8614980642	0.6265546897	0.0421427880	0.0273599731	0.8470305296	0.0741268012	0.2570335494	0.0725768917	7.0077049312	.8006183557
0.001	0.006	0.7944	0.1986	5.4401497976	0.6613046560	0.0555518570	0.0177643699	0.8506894088	0.0283415562	0.2570335494	0.0675922140	6.6034246128	.7750027961
0.001	0.0065	0.794	0.1985	5.4588386320	0.6518967823	0.0622563914	0.0148380287	0.8293459469	0.1228134104	0.2549438458	0.0520145481	6.6053848161	.8415627695
0.001	0.006999999999999999	0.7936	0.1984	5.7578599825	0.5206106842	0.0622563914	0.0406356153	0.8153202434	0.0913173628	0.2633026604	0.0199952599	6.8987392777	.6725589222
0.001	0.0075	0.7932	0.1983	5.5947574277	0.4520194071	0.0536362757	0.0370455788	0.7909277156	0.0524013725	0.2472815990	0.0424849310	6.6866030180	.5839512894
0.001	0.008	0.7928	0.1982	5.8733909588	1.5442118945	0.0574674382	0.0270904102	0.8019043531	0.0267206755	0.2465850312	0.0564864589	6.9793477813	1.6545094391
0.001	0.0085	0.7924	0.1981	5.5335939696	0.7586381580	0.0737498791	0.0197221163	0.7970258475	0.1542043831	0.2814134254	0.0728438176	6.6857831216	1.0054084750
0.0	0.003	0.7976	0.1994	0.0000000000	0.0000000000	0.0239447659	0.0249761241	0.7951964079	0.1269466455	0.2521575742	0.0300736680	1.0712987480	.1819964376
0.001	0.009000000000000001	0.792	0.198	5.3653944599	0.6663487403	0.0660875540	0.0350085253	0.8378833317	0.0821235230	0.2751443144	0.0478557852	6.5445096600	.8313365738
0.001	0.0095	0.7916	0.1979	5.5166041201	0.2896457919	0.0833277854	0.0598446721	0.7878786496	0.1111534066	0.2563369815	0.0533409109	6.6441475366	.5139847815
0.001	0.01	0.7912	0.1978	5.5896604728	0.2677721012	0.0756654603	0.0497313824	0.8433716504	0.1174013151	0.2521575742	0.0463309288	6.7608551577	.4812357275
0.0015	0.0	0.7988	0.1997	8.7854511565	2.0546734698	0.0000000000	0.0000000000	0.8177594962	0.0622368070	0.2723580429	0.0518276465	9.8755686956	2.1687379233
0.0015	0.0005	0.7984	0.1996	8.6801140899	1.4791671667	0.0019155813	0.0046921967	0.7872688364	0.0581596848	0.2667854998	0.0491759167	9.7360840074	1.5911949649
0.0015	0.001	0.7979999999999999	0.1995	8.6342414963	1.6525316622	0.0076623251	0.0129921043	0.8165398698	0.0304662575	0.2681786356	0.0406165383	9.7266223268	1.7366065623
0.0015	0.0015	0.7976	0.1994	8.5730780383	1.3398260349	0.0114934876	0.0197221163	0.8232478150	0.1232365935	0.2563369815	0.0758715605	9.6641563224	1.5586563052
0.0015	0.002	0.7972	0.1993	8.7395785630	0.8762810304	0.0095779064	0.0085667399	0.8689838047	0.1471154588	0.2563369815	0.0402806604	9.8744772556	1.0722438895
0.0015	0.0025	0.7968	0.1992	8.3284242060	0.7999747792	0.0220291847	0.0143348977	0.8366637053	0.1095357592	0.2424056238	0.0524233862	9.4295227198	.9762688223
0.0015	0.003	0.7964	0.1991	8.2791536426	1.6174693613	0.0191558127	0.0218409869	0.8177594962	0.0862750986	0.2709649071	0.0409496613	9.3870338586	1.7665351081
0.0	0.0035	0.7972	0.1993	0.0000000000	0.0000000000	0.0296915098	0.0266809598	0.7951964079	0.1044473118	0.2444953275	0.0538478964	1.0693832452	.1849761680
0.0015	0.0035	0.7959999999999999	0.19899999999999998	8.5985628125	1.0135637841	0.0249025566	0.0140765900	0.7951964079	0.0695721762	0.2605163889	0.0339536655	9.6791781659	1.1311662158
0.0015	0.004	0.7956	0.1989	8.7820531866	0.4541600003	0.0402272068	0.0361431152	0.8031239795	0.0620213299	0.2354399450	0.0307122460	9.8608443179	.5830366914
0.0015	0.0045	0.7952	0.1988	8.3471130404	1.3931096405	0.0411849974	0.0294277179	0.7921473419	0.1163705102	0.2333502413	0.0406165383	9.4137956210	1.5795244069
0.0015	0.005	0.7948	0.1987	8.3912866490	0.9415749433	0.0507629038	0.0274937635	0.8567875408	0.0830779562	0.2500678706	0.0178408428	9.5489049642	1.0699875058
0.0015	0.0055	0.7944	0.1986	8.3776947695	0.8170969548	0.0507629038	0.0097675863	0.8470305296	0.0576458966	0.2458884633	0.0459101124	9.5213766662	.9304205501
0.0015	0.006	0.794	0.1985	8.5119145802	0.7958797010	0.0402272068	0.0177643699	0.7909277156	0.0762242102	0.2695717714	0.0798596169	9.6126412740	.9697278980
0.0015	0.0065	0.7936	0.1984	8.2434749587	1.2635971386	0.0507629038	0.0239256024	0.7994651003	0.1143070396	0.2765374502	0.0833090531	9.3702404130	1.4851388337
0.0015	0.006999999999999999	0.7932	0.1983	8.6631242404	1.2711950241	0.0584252289	0.0127065287	0.8189791226	0.0804028929	0.2444953275	0.0387582289	9.7850239194	1.4030626746
0.0015	0.0075	0.7928	0.1982	8.8177318705	1.3202763808	0.0593830195	0.0361431152	0.7970258475	0.0855131198	0.2612129567	0.0476525750	9.9353536942	1.4895851908
0.0015	0.008	0.7924	0.1981	8.4983227006	1.2725204436	0.0766232510	0.0314762122	0.8323950129	0.1073686927	0.2563369815	0.0740592862	9.6636779460	1.4854246347
0.0	0.004	0.7968	0.1992	0.0000000000	0.0000000000	0.0344804629	0.0127065287	0.8281263205	0.0809560035	0.2681786356	0.0567606666	1.1307854190	.1504231988
0.0015	0.0085	0.792	0.198	8.8737983737	0.9981937800	0.0641719727	0.0143348977	0.7872688364	0.0921120764	0.2953447831	0.0416545265	10.0205839659	1.1462952806
0.0015	0.009000000000000001	0.7916	0.1979	8.6325425114	1.9338419545	0.0708765072	0.0305293418	0.8397127713	0.0915613750	0.2535507100	0.0428035156	9.7966824999	2.0987361869
0.0015	0.0095	0.7912	0.1978	8.2213881544	1.1491168552	0.0708765072	0.0360414466	0.8616660463	0.0840215484	0.2584266852	0.0508828417	9.4123573931	1.3200626919
0.0015	0.01	0.7908	0.1977	9.0029212296	1.2119087206	0.0651297633	0.0155622558	0.8311753865	0.1036036548	0.2444953275	0.0397471181	10.1437217069	1.3708217493
0.002	0.0	0.7984	0.1996	11.6669296252	0.4815775752	0.0000000000	0.0000000000	0.8256870677	0.1087042269	0.2723580429	0.0996262549	12.7649747358	.6899080570
0.002	0.0005	0.7979999999999999	0.1995	12.3006510101	1.3501105501	0.0028733719	0.0076623251	0.8116613642	0.0358495481	0.2403159202	0.0594332031	13.3555016664	1.4530556264
0.002	0.001	0.7976	0.1994	11.8232362403	1.3801949717	0.0057467438	0.0111696623	0.8732524970	0.0405606006	0.2619095246	0.0538478964	12.9641450057	1.4857731310
0.002	0.0015	0.7972	0.1993	10.4011858403	2.4647956401	0.0134090689	0.0111696623	0.8342244525	0.0735425613	0.2570335494	0.0704050627	11.5058529111	2.6199129264
0.002	0.002	0.7968	0.1992	11.4341686876	1.7849532933	0.0172402315	0.0097675863	0.8031239795	0.1393579935	0.2451918954	0.0454854028	12.4997247940	1.9795642759
0.002	0.0025	0.7964	0.1991	12.4926363090	1.0001005291	0.0134090689	0.0127065287	0.7744627593	0.1092910470	0.2410124881	0.0411859568	13.5215206253	1.1632840616
0.0	0.0045	0.7964	0.1991	0.0000000000	0.0000000000	0.0316070910	0.0177643699	0.8512992220	0.1316631741	0.2563369815	0.0370165376	1.1392432945	.1864440816
0.002	0.003	0.7959999999999999	0.19899999999999998	11.2693671478	2.0995659742	0.0316070910	0.0187687867	0.8226380018	0.1083615915	0.2465850312	0.0547415501	12.3701972718	2.2814379025
0.002	0.0035	0.7956	0.1989	11.4154798532	1.3674623124	0.0287337191	0.0135452051	0.8031239795	0.0673118867	0.2396193523	0.0681640704	12.4869569041	1.5164834746
0.002	0.004	0.7952	0.1988	11.3984900037	3.0867222840	0.0363960442	0.0166996504	0.8208085622	0.0920312976	0.2633026604	0.0409970294	12.5189972705	3.2364502614
0.002	0.0045	0.7948	0.1987	11.1368463220	0.5796502413	0.0469317412	0.0127065287	0.8391029581	0.0388370104	0.2744477465	0.0617396531	12.2973287678	.6929334335
0.002	0.005	0.7944	0.1986	12.4008911219	1.7366053101	0.0402272068	0.0097675863	0.8134908038	0.1518128697	0.2549438458	0.0379996775	13.5095529783	1.9361854436
0.002	0.0055	0.794	0.1985	11.8979915779	1.0700961969	0.0507629038	0.0300447183	0.8525188484	0.1098070220	0.2563369815	0.0419331552	13.0576103116	1.2518810924
0.002	0.006	0.7936	0.1984	11.8266342101	1.1672113136	0.0411849974	0.0143348977	0.8153202434	0.0873204801	0.2800202896	0.0505383883	12.9631597405	1.3194050797
0.002	0.0065	0.7932	0.1983	11.9642519908	1.9736501977	0.0593830195	0.0197221163	0.8208085622	0.0452085086	0.2646957962	0.0693776018	13.1091393687	2.1079584244
0.002	0.006999999999999999	0.7928	0.1982	11.9404662015	1.4584615623	0.0766232510	0.0495835919	0.8372735185	0.0596994350	0.2507644385	0.0552005328	13.1051274095	1.6229451220
0.002	0.0075	0.7924	0.1981	10.8412229414	0.9491473337	0.0612986008	0.0221744564	0.8141006170	0.2034986017	0.2730546108	0.0322534249	11.9896767700	1.2070738167
