# Supplementary material for: Multipressure Sampling for Improving the Performance of MOF-based Electronic Noses
Source: ACS Sens. 2024 Jul 12;9(7):3531–9. doi: 10.1021/acssensors.4c00199 (PMC11287752; doi:10.1021/acssensors.4c00199)
Supplement: Supplementary file 2 — se4c00199_si_002.zip [file se4c00199_si_002.zip › Multiplex_Adsorption_Data/Benzene_0.1bar/HKUST-1_v2_EQeq.csv]

benzene_comp	CO2_comp	N2_comp	O2_comp	benzene_mass	benzene_error	CO2_mass	CO2_error	N2_mass	N2_error	O2_mass	O2_error	total_mass	total_error
0.0	0.0	0.8	0.2	0.0000000000	0.0000000000	0.0000000000	0.0000000000	1.5173323237	0.1648592825	0.5733230669	0.1051901095	2.0906553906	.2700493920
0.0	0.0005	0.7996	0.1999	0.0000000000	0.0000000000	0.0800147643	0.0285223304	1.4999649182	0.1279071387	0.6295312107	0.0831837424	2.2095108932	.2396132115
0.0	0.005	0.7959999999999999	0.19899999999999998	0.0000000000	0.0000000000	0.8174235575	0.1219085000	1.4993860047	0.0814603523	0.5944837798	0.0872679001	2.9112933420	.2906367524
0.002	0.008	0.792	0.198	310.9357299102	17.1102827471	2.3731651670	0.2735644946	1.4733348965	0.2098830970	0.6473855623	0.0477583275	315.4296155360	17.6414886662
0.002	0.0085	0.7916	0.1979	313.6937823020	51.8616537448	2.6268483401	0.5391957666	1.4941757831	0.1147592923	0.6612722801	0.1143064177	318.4760787053	52.6299152214
0.002	0.009000000000000001	0.7912	0.1978	327.0017883165	20.5797851369	2.9041722389	0.1738943863	1.5115431885	0.0963434544	0.6301924830	0.0915903884	332.0476962269	20.9416133660
0.002	0.0095	0.7908	0.1977	310.5518606299	50.2589839861	2.9787314510	0.9030435733	1.4866499074	0.1900600491	0.5924999630	0.0789549134	315.6097419513	51.4310425219
0.002	0.01	0.7904	0.1976	322.9566448085	51.4820412256	3.1151202537	0.6294119538	1.5138588426	0.2110296596	0.6070479532	0.1102243897	328.1926718580	52.4327072287
0.0025	0.0	0.7979999999999999	0.1995	346.7775078347	48.7441085861	0.0000000000	0.0000000000	1.6973744270	0.1853102072	0.7154966071	0.0873880763	349.1903788688	49.0168068696
0.0025	0.0005	0.7976	0.1994	332.5275704770	12.2816108977	0.1736684088	0.0540684085	1.6198000159	0.1820625482	0.7406249538	0.1011552078	335.0616638555	12.6188970622
0.0025	0.001	0.7972	0.1993	361.1726058446	35.6920972040	0.4064386321	0.0559323442	1.6331150267	0.1167856685	0.7373185924	0.1562618720	363.9494780958	36.0210770887
0.0025	0.0015	0.7968	0.1992	350.4791044658	26.4492022773	0.4600848945	0.1249891740	1.6342728538	0.1370252949	0.7022711615	0.0712948433	353.2757333756	26.7825115895
0.0025	0.002	0.7964	0.1991	358.2177801242	27.9002359585	0.6883088243	0.0696280831	1.6099584861	0.2339956685	0.7002873447	0.0497318962	361.2163347793	28.2535916063
0.0	0.0055	0.7956	0.1989	0.0000000000	0.0000000000	0.9383549626	0.0424926460	1.5213847183	0.1070348312	0.5805970620	0.0914948524	3.0403367429	.2410223296
0.0025	0.0025	0.7959999999999999	0.19899999999999998	354.1839268892	17.1720803011	1.0047308466	0.2354962440	1.6423776430	0.0866902452	0.6771428149	0.0644392788	357.5081781937	17.5587060691
0.0025	0.003	0.7956	0.1989	347.7646002696	32.3193590983	1.0547400742	0.1569623853	1.6354306808	0.1386978200	0.6751589980	0.1323470018	351.1299300226	32.7473663054
0.0025	0.0035	0.7952	0.1988	359.6403545158	24.3931515052	1.2747806759	0.2186459933	1.6446932971	0.0735379690	0.6976422556	0.0870270499	363.2574707444	24.7723625174
0.0025	0.004	0.7948	0.1987	352.4339345821	36.6174755018	1.4620879650	0.2372172091	1.5781182428	0.2383099437	0.7254156913	0.1315649354	356.1995564812	37.2245675900
0.0025	0.0045	0.7944	0.1986	354.8823109159	40.6784090724	1.6057508372	0.0816107157	1.6533769998	0.0908285603	0.6976422556	0.0710983030	358.8390810085	40.9219466514
0.0025	0.005	0.794	0.1985	362.8887273328	53.7157942963	1.8348840257	0.5052271970	1.6116952267	0.1488787285	0.6936746219	0.0610952605	367.0289812071	54.4309954823
0.0025	0.0055	0.7936	0.1984	362.3000202433	28.7828328625	2.1794930672	0.3637307506	1.6939009459	0.0853499953	0.7016098892	0.0996219365	366.8750241456	29.3315355449
0.0025	0.006	0.7932	0.1983	372.4967496124	53.0244920597	2.2149541559	0.2080911555	1.6545348268	0.1929302576	0.6930133496	0.1115650805	377.0592519447	53.5370785533
0.0025	0.0065	0.7928	0.1982	369.9935348100	26.4513660177	2.2831485573	0.4361561417	1.5572773562	0.1212682187	0.6923520773	0.0877874755	374.5263128008	27.0965778536
0.0025	0.006999999999999999	0.7924	0.1981	352.3936121787	15.5118184279	2.3949873755	0.2746743922	1.6140108807	0.1288053300	0.6877231714	0.0877276815	357.0903336063	16.0030258316
0.0	0.006	0.7952	0.1988	0.0000000000	0.0000000000	0.9847271555	0.0992050812	1.4634933668	0.1566108188	0.5574525322	0.0989348197	3.0056730545	.3547507197
0.0025	0.0075	0.792	0.198	360.4193833493	40.7722704534	2.5495613519	0.2297673488	1.5763815022	0.0678688143	0.6394502949	0.0950577465	365.1847764983	41.1649643630
0.0025	0.008	0.7916	0.1979	357.9887488730	57.8387652261	2.8287037681	0.6861716914	1.5688556265	0.0931313342	0.6870618991	0.0406346301	363.0733701667	58.6587028818
0.0025	0.0085	0.7912	0.1978	348.8049182771	18.2862080698	2.9305407408	0.3251334116	1.6255891510	0.1811028022	0.6606110079	0.1409859796	354.0216591768	18.9334302632
0.0025	0.009000000000000001	0.7908	0.1977	358.1129418754	26.7766260481	3.1669479988	0.2607908617	1.5960645618	0.0963573678	0.6758202703	0.1136619141	363.5517747063	27.2474361917
0.0025	0.0095	0.7904	0.1976	359.6339029312	30.8503453324	3.3106108710	0.6200157565	1.5346997291	0.2522469084	0.7201255131	0.0877675487	365.1993390444	31.8103755460
0.0025	0.01	0.79	0.1975	368.2741875295	33.3152548285	3.3742589789	0.4231873954	1.5161744967	0.1088234229	0.6592884633	0.0916858249	373.8239094684	33.9389514717
0.003	0.0	0.7976	0.1994	389.0918379512	20.3928673513	0.0000000000	0.0000000000	1.7766855786	0.1249917047	0.7776562014	0.0504304121	391.6461797312	20.5682894681
0.003	0.0005	0.7972	0.1993	357.1161720636	21.3965529601	0.1854887717	0.0457890974	1.7147418324	0.1085273713	0.6943358942	0.0482320959	359.7107385619	21.5991015247
0.003	0.001	0.7968	0.1992	360.7129304459	23.2368678388	0.4218960297	0.0797663991	1.7373194595	0.1996504774	0.7207867854	0.1052233607	363.5929327205	23.6215080760
0.003	0.0015	0.7964	0.1991	381.1773566140	31.3450658252	0.6128403535	0.1102267568	1.6603239620	0.0702945006	0.7472376766	0.0877276815	384.1977586061	31.6133147641
0.0	0.0065	0.7948	0.1987	0.0000000000	0.0000000000	1.0220067616	0.2022073566	1.4212326801	0.0343467003	0.5673716164	0.0687977460	3.0106110581	.3053518029
0.003	0.002	0.7959999999999999	0.19899999999999998	376.8983431663	39.6990937929	0.7555939670	0.1466586624	1.6672709242	0.1530347777	0.7359960478	0.1318968856	380.0572041053	40.1306841186
0.003	0.0025	0.7956	0.1989	381.7789668725	34.6025391636	0.9210790476	0.1919892769	1.6470089511	0.0375178838	0.7485602211	0.1264120165	385.0956150923	34.9584583408
0.003	0.003	0.7952	0.1988	383.9547637594	21.2869457595	1.1529400122	0.1718089940	1.7153207459	0.2804380401	0.7498827657	0.1509324102	387.5729072832	21.8901252038
0.003	0.0035	0.7948	0.1987	373.8031954822	21.3789450303	1.3347917491	0.2254961538	1.6800070215	0.1488427065	0.7326896864	0.0995516812	377.5506839392	21.8528355718
0.003	0.004	0.7944	0.1986	387.2547492528	38.7302440811	1.6093878719	0.2677608589	1.6215367564	0.1159793666	0.7049162506	0.0743923968	391.1905901317	39.1883767034
0.003	0.0045	0.794	0.1985	398.6176025278	42.4870830360	1.9285376702	0.3626289614	1.6846383296	0.1672649361	0.7095451566	0.1165491221	402.9403236842	43.1335260556
0.003	0.005	0.7936	0.1984	376.4612483136	20.6166630109	1.9276284115	0.1537695964	1.6614817890	0.1778310754	0.6711913643	0.0715886419	380.7215498784	21.0198523246
0.003	0.0055	0.7932	0.1983	381.5628387904	25.4615157676	2.1103894072	0.3539060940	1.5769604158	0.1633480167	0.6890457159	0.0461187047	385.9392343293	26.0248885830
0.003	0.006	0.7928	0.1982	368.8209593194	30.9517348702	2.1494875306	0.3443390370	1.5914332536	0.1680804384	0.7135127903	0.0968622824	373.2753928939	31.5610166280
0.003	0.0065	0.7924	0.1981	403.4095169466	26.1648264541	2.7786945404	0.7254813168	1.6944798594	0.1590738048	0.7267382359	0.0619481905	408.6094295823	27.1113297662
0.0	0.006999999999999999	0.7944	0.1986	0.0000000000	0.0000000000	1.1665788925	0.2575369891	1.4715981560	0.0906216949	0.6063866809	0.0546260537	3.2445637294	.4027847377
0.003	0.006999999999999999	0.792	0.198	369.9661155757	15.3503757783	2.5068261937	0.3851480692	1.5914332536	0.1134079608	0.6824329931	0.0389196799	374.7468080161	15.8878514882
0.003	0.0075	0.7916	0.1979	390.3305421833	18.4051489731	2.8805315131	0.3332702869	1.6145897943	0.1352429203	0.6824329931	0.1151905184	395.5080964838	18.9888526987
0.003	0.008	0.7912	0.1978	370.1064375395	30.9922071458	2.8814407718	0.1570045172	1.6244313240	0.1501340520	0.7267382359	0.0871676267	375.3390478712	31.3865133417
0.003	0.0085	0.7908	0.1977	375.2306085621	26.5983882704	2.9932795900	0.1899110348	1.5538038751	0.1277498307	0.6447404731	0.1115964323	380.4224325003	27.0276455682
0.003	0.009000000000000001	0.7904	0.1976	375.9177023159	14.0455677770	3.2005905701	0.2705865851	1.5960645618	0.1293246666	0.6546595573	0.0585515436	381.3690170051	14.5040305723
0.003	0.0095	0.79	0.1975	396.2692257544	25.6931561934	3.8961734639	0.3055433899	1.5416466913	0.1020990757	0.6943358942	0.0663912100	402.4013818038	26.1671898690
0.003	0.01	0.7896	0.1974	379.3612355653	29.2092310653	3.9134493789	0.4809075974	1.5653821455	0.1561736569	0.6930133496	0.0483407676	385.5330804393	29.8946530872
0.0035	0.0	0.7972	0.1993	386.1499153999	38.8176171007	0.0000000000	0.0000000000	1.7413718541	0.1411694584	0.7340122310	0.0921045707	388.6252994850	39.0508911298
0.0035	0.0005	0.7968	0.1992	380.3563924810	29.5915739736	0.2054924627	0.0726041779	1.7934740705	0.2012621790	0.7908816471	0.0377331026	383.1462406613	29.9031734331
0.0035	0.001	0.7964	0.1991	380.3902632998	11.1553549658	0.4346256513	0.0737789328	1.7419507676	0.1654680258	0.7353347755	0.1020675425	383.3021744942	11.4966694669
0.0	0.0075	0.794	0.1985	0.0000000000	0.0000000000	1.2665973478	0.2031211453	1.4901233885	0.0844023346	0.6123381314	0.0695311373	3.3690588677	.3570546172
0.0035	0.0015	0.7959999999999999	0.19899999999999998	380.3257474544	19.3158749640	0.6092033187	0.1455950025	1.6886907242	0.1780796692	0.7227706022	0.0687977460	383.3464120995	19.7083473817
0.0035	0.002	0.7956	0.1989	407.7627236165	26.1279325153	0.8647050091	0.1960628242	1.7112683513	0.1425303416	0.7968330976	0.0693548218	411.1355300745	26.5358805029
0.0035	0.0025	0.7952	0.1988	364.3258177896	47.0614300341	0.9574493950	0.1727687210	1.6012747834	0.1405413164	0.6956584387	0.0781980684	367.5802004067	47.4529381399
0.0035	0.003	0.7948	0.1987	375.1757700935	38.7087424644	1.1502122361	0.2553058497	1.7043213891	0.0342294090	0.7154966071	0.1030057614	378.7458003258	39.1012834845
0.0035	0.0035	0.7944	0.1986	391.4579565821	59.8464549271	1.2775084520	0.2671426155	1.6626396160	0.2394659504	0.7373185924	0.0809889834	395.1354232425	60.4340524764
0.0035	0.004	0.794	0.1985	397.1901894478	18.3934222715	1.6048415785	0.1282022502	1.7072159567	0.1462441418	0.7320284141	0.0892693086	401.2342753971	18.7571379721
0.0035	0.0045	0.7936	0.1984	388.0450683592	13.7655649857	1.7739636938	0.2424432189	1.6776913674	0.1284405450	0.7062387952	0.0679020704	392.2029622156	14.2043508200
0.0035	0.005	0.7932	0.1983	373.9257755885	6.4266169849	1.7157711380	0.2254961538	1.5856441185	0.2213661124	0.7002873447	0.1058366233	377.9274781897	6.9793158744
0.0035	0.0055	0.7928	0.1982	394.2224605584	25.0290662881	2.1613078935	0.2550207220	1.6261680646	0.1753792673	0.6923520773	0.1011206189	398.7022885938	25.5605868963
0.0035	0.006	0.7924	0.1981	390.4031225094	37.3280026066	2.4986428655	0.4250276205	1.5810128104	0.2464948215	0.6910295328	0.0515622794	395.1738077181	38.0510873280
0.0	0.008	0.7936	0.1984	0.0000000000	0.0000000000	1.2984214017	0.2661255871	1.4814396857	0.0559363482	0.5329854578	0.0431400980	3.3128465452	.3652020333
0.0035	0.0065	0.792	0.198	399.1853419675	15.1624157979	2.4195373600	0.2195365506	1.6279048051	0.1654761272	0.7168191517	0.0918573608	403.9496032843	15.6392858365
0.0035	0.006999999999999999	0.7916	0.1979	391.2466671883	45.9567852855	2.6423057377	0.6933871043	1.6493246052	0.1174723796	0.7095451566	0.1023242735	396.2478426878	46.8699690429
0.0035	0.0075	0.7912	0.1978	383.1112190805	26.2707619464	2.8077908183	0.1802626841	1.5995380429	0.2125992397	0.6956584387	0.0725111515	388.2142063804	26.7361350217
0.0035	0.008	0.7908	0.1977	369.3790213823	14.1742736610	2.9350870342	0.1680136848	1.5231214588	0.1171295273	0.6903682605	0.1269505005	374.5275981358	14.5863673736
0.0035	0.0085	0.7904	0.1976	389.6257065720	18.6160005230	3.2833331104	0.3642213826	1.5358575562	0.0644234770	0.6573046465	0.0636197548	395.1022018851	19.1082651374
0.0035	0.009000000000000001	0.79	0.1975	379.9434910703	29.3026882599	3.6606754646	0.4816977564	1.5624875779	0.1240767120	0.7075613398	0.1071995589	385.8742154526	30.0156622872
0.0035	0.0095	0.7896	0.1974	387.1402336271	19.0897595279	3.5224681445	0.4673766535	1.4762294641	0.1713818684	0.6711913643	0.0654626159	392.8101226000	19.7939806657
0.0035	0.01	0.7892	0.1973	406.6901476863	12.5270784375	4.2035028993	0.6353265726	1.5595930103	0.1571150376	0.6910295328	0.0407635610	413.1442731287	13.3602836087
0.004	0.0	0.7968	0.1992	384.4160520542	24.0043130790	0.0000000000	0.0000000000	1.6724811458	0.0976563785	0.7478989488	0.1210254739	386.8364321488	24.2229949314
0.004	0.0005	0.7964	0.1991	404.8756395338	40.1081219287	0.2000369106	0.1259905791	1.7674229623	0.1028186911	0.7657533004	0.0786441534	407.6088527071	40.4155753523
0.0	0.0085	0.7932	0.1983	0.0000000000	0.0000000000	1.3793454247	0.2356085589	1.5219636318	0.1151674199	0.5739843392	0.0602592869	3.4752933957	.4110352657
0.004	0.001	0.7959999999999999	0.19899999999999998	394.9563283001	29.5070862873	0.4800885855	0.0938960939	1.7390562001	0.2672900814	0.7776562014	0.0910925068	397.9531292871	29.9593649694
0.004	0.0015	0.7956	0.1989	411.9546406728	37.0751486222	0.6664866159	0.1235521632	1.7002689945	0.1363387420	0.7088838843	0.0632336756	415.0302801675	37.3982732030
0.004	0.002	0.7952	0.1988	404.8949942874	25.4226291341	0.8547031636	0.0992717289	1.7176364000	0.1208030361	0.7928654639	0.0970426928	408.2601993149	25.7397465919
0.004	0.0025	0.7948	0.1987	403.7804830578	22.0744927197	1.0174604682	0.0617760816	1.7083737837	0.2432373872	0.7644307558	0.0506035345	407.2707480655	22.4301097230
0.004	0.003	0.7944	0.1986	409.5062643390	22.7343531879	1.2684158651	0.1705920506	1.7089526973	0.1610004178	0.7227706022	0.1087064051	413.2064035036	23.1746520614
0.004	0.0035	0.794	0.1985	396.6837400613	12.4826199049	1.3402473012	0.1100766454	1.6371674214	0.1613746735	0.7393024092	0.1246704330	400.4004571931	12.8787416568
0.004	0.004	0.7936	0.1984	402.0030715164	16.3991252457	1.6739452385	0.1458673126	1.7326881514	0.0563184968	0.7148353348	0.0880659771	406.1245402411	16.6893770322
0.004	0.0045	0.7932	0.1983	386.8482994266	14.5695671053	1.7294100183	0.2292053406	1.6967955134	0.0587418954	0.6692075475	0.0796387094	390.9437125058	14.9371530507
0.004	0.005	0.7928	0.1982	396.8353522980	31.1321668330	1.9676357937	0.2440745699	1.6470089511	0.1144434565	0.7359960478	0.0820190913	401.1859930906	31.5727039507
0.004	0.0055	0.7924	0.1981	397.2595439817	23.5062280924	2.1467597545	0.3723034049	1.6331150267	0.1335472048	0.7267382359	0.1468798721	401.7661569988	24.1589585742
0.0	0.009000000000000001	0.7928	0.1982	0.0000000000	0.0000000000	1.5330101424	0.1690732234	1.4519150965	0.1189579236	0.5772907006	0.0701821452	3.5622159395	.3582132922
0.004	0.006	0.792	0.198	397.5998650663	12.5694874059	2.3940781168	0.2343419127	1.6666920106	0.2705056643	0.6930133496	0.0855677132	402.3536485433	13.1599026961
0.004	0.0065	0.7916	0.1979	396.8321265057	13.8046143593	2.7486890038	0.4435691543	1.6336939403	0.1966807017	0.7095451566	0.0805124460	401.9240546064	14.5253766613
0.004	0.006999999999999999	0.7912	0.1978	391.6208590917	29.1167440413	2.7877871273	0.2144308826	1.6192211024	0.1074722966	0.7214480576	0.0668375866	396.7493153790	29.5054848071
0.004	0.0075	0.7908	0.1977	379.4967188407	28.1588115632	2.6350316682	0.3406311675	1.5676977995	0.1573793188	0.6731751812	0.0635096859	384.3726234896	28.7203317354
0.004	0.008	0.7904	0.1976	419.3739628964	14.6503844084	3.4088108089	0.4728984402	1.6817437620	0.1265690840	0.7194642408	0.0691780570	425.1839817081	15.3190299896
0.004	0.0085	0.79	0.1975	383.9337961096	45.5622312922	3.1296683927	0.5182487360	1.5144377561	0.1534022506	0.6467242900	0.0777494240	389.2246265484	46.3116317028
0.004	0.009000000000000001	0.7896	0.1974	413.2207641392	25.9195462128	3.4206311718	0.3856200278	1.6736389728	0.1253130482	0.7174804240	0.1425037928	419.0325147078	26.5729830816
0.004	0.0095	0.7892	0.1973	394.2353637275	14.0848360113	3.6333977040	0.4606057163	1.4901233885	0.1773177226	0.6209346711	0.1004959832	399.9798194911	14.8232554334
0.004	0.01	0.7888	0.1972	388.0547457360	13.4042246407	3.6306699280	0.2861262418	1.5451201724	0.2051478696	0.6652399138	0.0343352538	393.8957757502	13.9298340059
0.0045	0.0	0.7964	0.1991	404.2595132100	24.9612748080	0.0000000000	0.0000000000	1.7483188163	0.1567562685	0.7412862260	0.0701572181	406.7491182523	25.1881882946
0.0	0.0095	0.7924	0.1981	0.0000000000	0.0000000000	1.5184620034	0.2001195534	1.4391789991	0.2152873432	0.5594363490	0.0555468715	3.5170773515	.4709537681
0.0045	0.0005	0.7959999999999999	0.19899999999999998	403.7514509273	20.5378282529	0.2009461693	0.0636221238	1.7541079515	0.1229152142	0.7478989488	0.0550725087	406.4544039969	20.7794380996
0.0045	0.001	0.7956	0.1989	405.8595061765	15.7805329292	0.4309886165	0.0836122567	1.7378983730	0.1017044121	0.7961718253	0.0754430240	408.8245649913	16.0412926220
0.0045	0.0015	0.7952	0.1988	410.6707753489	21.1521833216	0.6846717896	0.0612923989	1.7512133839	0.2283004737	0.7280607804	0.0575572851	413.8347213028	21.4993334793
0.0045	0.002	0.7948	0.1987	389.0740960937	13.6306446921	0.7874180209	0.0851796331	1.7448453352	0.1238063096	0.7207867854	0.0704805823	392.3271462352	13.9101112171
0.0045	0.0025	0.7944	0.1986	410.9949674721	22.0156094667	1.0565585916	0.1148116876	1.7761066650	0.0858355208	0.7531891271	0.0648451569	414.5808218558	22.2811018320
0.0045	0.003	0.794	0.1985	394.2434282082	12.3324219692	1.2738714172	0.1410259927	1.7581603461	0.2035142448	0.7353347755	0.0784214281	398.0107947470	12.7553836348
0.0045	0.0035	0.7936	0.1984	392.2305338310	25.2600882657	1.4366287218	0.2390503163	1.6742178863	0.0901024536	0.7135127903	0.0077116937	396.0548932294	25.5969527293
0.0045	0.004	0.7932	0.1983	414.1175343906	26.1870849712	1.7212266901	0.4294782119	1.6840594161	0.2509147685	0.7485602211	0.0595291983	418.2713807179	26.9270071499
0.0045	0.0045	0.7928	0.1982	407.1772423193	8.3618260257	1.7994229370	0.2196118555	1.6910063783	0.1056354581	0.7697209341	0.0688993675	411.4373925687	8.7559727068
0.0045	0.005	0.7924	0.1981	399.8643712406	21.8409402198	2.0640172142	0.1311351524	1.6047482645	0.0857573961	0.6870618991	0.0949472784	404.2201986184	22.1527800467
0.0	0.001	0.7992	0.1998	0.0000000000	0.0000000000	0.1573017525	0.0347902858	1.4698614154	0.1690348160	0.5891936016	0.0563285997	2.2163567695	.2601537015
0.0	0.01	0.792	0.198	0.0000000000	0.0000000000	1.6312100803	0.1106758695	1.5202268913	0.1407319586	0.5640652550	0.0547859195	3.7155022266	.3061937476
0.0045	0.0055	0.792	0.198	404.2482229371	17.2164978966	2.1931319475	0.3074101283	1.6145897943	0.2066778005	0.6850780822	0.0827409922	408.7410227611	17.8133268176
0.0045	0.006	0.7916	0.1979	407.1853067999	5.8750914591	2.4086262557	0.2552022037	1.5925910807	0.1226641104	0.7049162506	0.1049237207	411.8914403869	6.3578814939
0.0045	0.0065	0.7912	0.1978	394.4014920295	10.7189053348	2.5304669195	0.5197779478	1.7037424756	0.0740104194	0.6864006268	0.0601139786	399.3221020514	11.3728076806
0.0045	0.006999999999999999	0.7908	0.1977	414.7401122989	8.8458788246	2.8978074281	0.3030219671	1.6690076647	0.1026229328	0.7386411369	0.0769580032	420.0455685286	9.3284817277
0.0045	0.0075	0.7904	0.1976	408.1127220779	31.0645393528	2.9696388642	0.4464599028	1.6134319672	0.2082994865	0.6996260724	0.1244598054	413.3954189817	31.8437585475
0.0045	0.008	0.79	0.1975	404.1175783501	24.5831857536	3.0969350800	0.3372062788	1.6082217456	0.1440831889	0.7016098892	0.0241703838	409.5243450649	25.0886456051
0.0045	0.0085	0.7896	0.1974	399.5659854555	14.6025869145	3.2778775583	0.5692569379	1.5758025887	0.1605418094	0.7035937061	0.0534609091	405.1232593086	15.3858465709
0.0045	0.009000000000000001	0.7892	0.1973	396.0321300225	24.8176688443	3.6170310477	0.9191629439	1.5659610590	0.2101065298	0.6778040871	0.0910540955	401.8929262163	26.0379924135
0.0045	0.0095	0.7888	0.1972	401.8159755646	13.2344259931	3.6697680514	0.1691709932	1.5543827887	0.0832509036	0.6824329931	0.0402453591	407.7225593978	13.5270932490
0.0045	0.01	0.7884	0.1971	391.9418254227	16.2485817617	3.8325253560	0.5703596439	1.4999649182	0.0406725371	0.6625948247	0.0813768019	397.9369105216	16.9409907446
0.0005	0.0	0.7996	0.1999	171.1573121138	27.7130620749	0.0000000000	0.0000000000	1.4322320369	0.1384753384	0.5918386907	0.1070362693	173.1813828414	27.9585736826
0.005	0.0	0.7959999999999999	0.19899999999999998	399.7869522261	20.3592305950	0.0000000000	0.0000000000	1.7842114543	0.0925247971	0.7280607804	0.1626998597	402.2992244608	20.6144552518
0.005	0.0005	0.7956	0.1989	398.8998593515	14.4715721381	0.2182220843	0.0650612553	1.7703175299	0.2054482423	0.7690596618	0.0796387094	401.6574586275	14.8217203451
0.005	0.001	0.7952	0.1988	403.5304841567	10.3717323307	0.4291700992	0.0698651559	1.7651073082	0.1551833803	0.7803012906	0.0794628092	406.5050628547	10.6762436761
0.005	0.0015	0.7948	0.1987	405.6466038866	33.8003535383	0.6473921835	0.1044025377	1.6996900810	0.1395842002	0.7194642408	0.1124240670	408.7131503919	34.1567643432
0.005	0.002	0.7944	0.1986	404.4933831497	20.2677573194	0.8947105457	0.1898065254	1.6597450485	0.2354861927	0.7690596618	0.0729919999	407.8168984057	20.7660420374
0.005	0.0025	0.794	0.1985	419.8610575293	14.4230796365	1.1302085451	0.2113395733	1.7147418324	0.1865718899	0.7518665825	0.1042715469	423.4578744893	14.9252626466
0.005	0.003	0.7936	0.1984	408.2901406528	15.9132664902	1.3002399191	0.1501791496	1.7616338272	0.1335572426	0.7227706022	0.1333476499	412.0747850013	16.3303505323
0.005	0.0035	0.7932	0.1983	410.7546459479	17.1051156744	1.5421027292	0.1666103344	1.7500555568	0.1476672096	0.7029324338	0.1239669491	414.7497366677	17.5433601675
0.005	0.004	0.7928	0.1982	394.3547180415	15.8907235579	1.6521230301	0.2707454195	1.6580083079	0.1263782922	0.7055775229	0.1078178040	398.3704269024	16.3956650736
0.005	0.0045	0.7924	0.1981	387.9837783060	9.9013453968	1.7394118638	0.3366762805	1.6742178863	0.1312283424	0.7346735032	0.0716374912	392.1320815593	10.4408875109
0.0005	0.0005	0.7992	0.1998	180.4153359319	24.8716294925	0.0981999379	0.0483192077	1.4322320369	0.1693517466	0.5812583342	0.0945781197	182.5270262409	25.1838785665
0.005	0.005	0.792	0.198	418.3239675121	26.7557517436	2.1940412062	0.3631848266	1.7593181731	0.1051903540	0.7009486170	0.0937048721	422.9782755084	27.3178317963
0.005	0.0055	0.7916	0.1979	397.9885730349	11.7503148689	2.1776745498	0.3024976695	1.6215367564	0.1644929553	0.7035937061	0.0777269238	402.4913780472	12.2950324175
0.005	0.006	0.7912	0.1978	404.5562860990	22.0315576073	2.4795484331	0.2850261308	1.6609028755	0.1976258461	0.7227706022	0.0303321493	409.4195080098	22.5445417335
0.005	0.0065	0.7908	0.1977	424.2755542524	20.4650668418	2.8414333897	0.4578909737	1.7118472648	0.0328708705	0.7359960478	0.0748845238	429.5648309547	21.0307132098
0.005	0.006999999999999999	0.7904	0.1976	418.1207425991	6.8400519604	2.9914610726	0.3246448257	1.6944798594	0.1199678666	0.6890457159	0.0666016423	423.4957292470	7.3512662950
0.005	0.0075	0.79	0.1975	401.2708166708	28.2310226732	2.9587277600	0.2657400869	1.7187942270	0.2061257321	0.7121902457	0.1277881948	406.6605289035	28.8306766870
0.005	0.008	0.7896	0.1974	396.9530937159	13.8687258088	3.0760221303	0.3587875320	1.5775393293	0.1326204820	0.7102064289	0.0863612484	402.3168616044	14.4464950712
0.005	0.0085	0.7892	0.1973	403.6062902751	16.2080400529	3.5497459050	0.5795167199	1.6562715674	0.1217866734	0.6923520773	0.0215700490	409.5046598248	16.9309134952
0.005	0.009000000000000001	0.7888	0.1972	408.9240088341	11.1474223968	3.8761697728	0.6084999336	1.6006958699	0.2231033847	0.7082226120	0.1049237207	415.1090970888	12.0839494358
0.005	0.0095	0.7884	0.1971	402.8901643909	15.6587565910	3.5724773721	0.2069757190	1.5844862915	0.1170837378	0.6381277503	0.0654626159	408.6852558048	16.0482786637
0.0005	0.001	0.7988	0.1997	175.0718110348	17.9226510710	0.2100387562	0.0428028154	1.4854920803	0.2311714098	0.6394502949	0.0431806242	177.4067921662	18.2398059204
0.005	0.01	0.7879999999999999	0.19699999999999998	400.6756579968	19.1980690247	3.9143586376	0.3027162372	1.5937489077	0.1099387098	0.6659011861	0.0751177369	406.8496667282	19.6858417086
0.0055	0.0	0.7956	0.1989	404.1143525578	19.2282076920	0.0000000000	0.0000000000	1.6979533405	0.1837482806	0.7617856667	0.0341308755	406.5740915650	19.4460868481
0.0055	0.0005	0.7952	0.1988	397.3434145807	16.9947564823	0.2000369106	0.0330350085	1.6800070215	0.1945218329	0.7591405776	0.1138925126	399.9825990904	17.3362058363
0.0055	0.001	0.7948	0.1987	403.1191956422	22.1732804578	0.4109849255	0.0573914401	1.7598970866	0.1089219279	0.7736885678	0.0817413856	406.0637662221	22.4213352114
0.0055	0.0015	0.7944	0.1986	408.8998153920	9.8368545282	0.6228421990	0.1731893160	1.7124261783	0.1516090387	0.7293833250	0.0581919607	411.9644670943	10.2198448436
0.0055	0.002	0.794	0.1985	397.3724467112	27.1534704552	0.8174235575	0.3070226092	1.7240044487	0.1348060751	0.7564954885	0.0736836566	400.6703702059	27.6689827961
0.0055	0.0025	0.7936	0.1984	409.7772308898	17.0024059486	1.0656511785	0.1212557055	1.6481667781	0.1662036405	0.7181416962	0.0581618951	413.2091905426	17.3480271897
0.0055	0.003	0.7932	0.1983	417.1304243718	12.4573924752	1.2793269694	0.1688970952	1.7691597029	0.1519534948	0.7710434786	0.0645748549	420.9499545227	12.8428179201
0.0055	0.0035	0.7928	0.1982	395.8563243437	11.8420174318	1.3929843049	0.1704562983	1.7147418324	0.0938197181	0.7108677012	0.0442608067	399.6749181822	12.1505542549
0.0055	0.004	0.7924	0.1981	413.6126979002	22.6316937354	1.8694358557	0.4676949505	1.6852172431	0.1236979831	0.7393024092	0.0555783518	417.9066534082	23.2786650208
0.0005	0.0015	0.7984	0.1996	175.1701976991	29.2694113519	0.3200590570	0.0483192077	1.4472837883	0.0893104273	0.5415819974	0.0810321660	177.4791225418	29.4880731529
0.0055	0.0045	0.792	0.198	404.0933849081	18.3120115693	1.8048784891	0.1265144507	1.6614817890	0.1388909925	0.7102064289	0.0974922583	408.2699516151	18.6749092708
0.0055	0.005	0.7916	0.1979	402.5579077870	21.9072233766	2.2131356385	0.5207250739	1.6024326104	0.2189058713	0.7095451566	0.0895627332	407.0830211925	22.7364170550
0.0055	0.0055	0.7912	0.1978	424.3674893321	25.2523116301	2.4713651050	0.3263516763	1.7130050919	0.2317505844	0.7128515180	0.0977788955	429.2647110470	25.9081927863
0.0055	0.006	0.7908	0.1977	400.2546921054	22.6932764469	2.2931504028	0.0759870480	1.7130050919	0.1861690817	0.7326896864	0.0963371815	404.9935372865	23.0517697581
0.0055	0.0065	0.7904	0.1976	400.9321084824	14.9603725250	2.6595816527	0.4669377555	1.6244313240	0.0824743527	0.6996260724	0.0536568569	405.9157475315	15.5634414901
0.0055	0.006999999999999999	0.79	0.1975	413.9078578930	8.9011025158	3.0178295745	0.7547263359	1.6400619889	0.1031441293	0.7538503994	0.0970967506	419.3195998558	9.8560697316
0.0055	0.0075	0.7896	0.1974	414.4868876056	10.0209671732	3.1869516898	0.3428761333	1.6776913674	0.1621205930	0.6718526366	0.0918573608	420.0233832994	10.6178212603
0.0055	0.008	0.7892	0.1973	406.3853103167	22.5760224232	3.3369793728	0.3557514547	1.6394830754	0.1183364932	0.7102064289	0.0517991930	412.0719791938	23.1019095641
0.0055	0.0085	0.7888	0.1972	403.8111280843	13.4857732645	3.4833700210	0.4842995484	1.5972223888	0.1396322118	0.7393024092	0.1036827700	409.6310229033	14.2133877947
0.0055	0.009000000000000001	0.7884	0.1971	401.8643624487	22.9555446885	3.8034290781	0.8044879137	1.5485936535	0.2747004107	0.6989648001	0.0520014027	407.9153499804	24.0867344156
0.0005	0.002	0.7979999999999999	0.1995	179.6056620719	34.3032597490	0.4355349100	0.0750675512	1.4403368261	0.1240875159	0.5647265272	0.0447325160	182.0462603352	34.5471473321
0.0055	0.0095	0.7879999999999999	0.19699999999999998	404.3353193284	10.6579581076	3.6634032406	0.4961054037	1.5786971563	0.1967488493	0.6903682605	0.1208808622	410.2677879858	11.4716932228
0.0055	0.01	0.7876	0.1969	423.8900720760	16.0791705274	4.2962472852	0.3223959994	1.6504824322	0.0809982558	0.6586271910	0.0599391436	430.4954289844	16.5425039262
0.006	0.0	0.7952	0.1988	410.9869029915	9.6042546418	0.0000000000	0.0000000000	1.7419507676	0.1443063144	0.7730272955	0.0712703054	413.5018810546	9.8198312616
0.006	0.0005	0.7948	0.1987	413.7497940717	11.6914986006	0.1982183933	0.0454992900	1.7998421192	0.1395842002	0.7558342162	0.0693043636	416.5036888004	11.9458864544
0.006	0.001	0.7944	0.1986	415.4239802604	6.3366368395	0.4500830489	0.1860761854	1.7604760001	0.1431872101	0.7591405776	0.1275827144	418.3936798870	6.7934829494
0.006	0.0015	0.794	0.1985	418.4949345025	16.6681016159	0.6783069788	0.1121599243	1.7384772865	0.1166248541	0.7849301965	0.0499424768	421.6966489643	16.9468288711
0.006	0.002	0.7936	0.1984	414.5062423593	5.8781246757	0.9283531171	0.0739580081	1.7483188163	0.1131476062	0.7683983895	0.1044391592	417.9513126822	6.1696694492
0.006	0.0025	0.7932	0.1983	407.5304665729	31.1638330358	1.0347363832	0.0930114304	1.7211098811	0.0619843109	0.7194642408	0.1310320659	411.0057770780	31.4498608430
0.006	0.003	0.7928	0.1982	408.8417511312	8.5071830164	1.2165881201	0.1260692986	1.7355827190	0.1221274283	0.7505440380	0.1363568456	412.5444660083	8.8917365889
0.006	0.0035	0.7924	0.1981	411.2981919456	15.3620729121	1.4657249997	0.1265928445	1.7187942270	0.1760277910	0.7393024092	0.0544657186	415.2220135815	15.7191592662
0.0005	0.0025	0.7976	0.1994	165.8653998930	24.8729222461	0.5128218982	0.0606959969	1.3708672043	0.0446326927	0.5726617946	0.0545940243	168.3217507901	25.0328449600
0.006	0.004	0.792	0.198	410.9498063803	15.4641769743	1.6303008216	0.3464550026	1.6962165999	0.1302233751	0.7393024092	0.1298924601	415.0156262110	16.0707478121
0.006	0.0045	0.7916	0.1979	412.6127022961	23.9036374597	1.8876210294	0.4403441336	1.6724811458	0.0912702644	0.7426087706	0.0847461127	416.9154132419	24.5199979704
0.006	0.005	0.7912	0.1978	420.5158933604	18.1405530946	2.0922042335	0.3014792481	1.6881118107	0.1437478513	0.7148353348	0.1141073175	425.0110447394	18.6998875115
0.006	0.0055	0.7908	0.1977	419.1191253070	14.9719893185	2.2531430207	0.2491169680	1.6765335404	0.1466103478	0.7664145727	0.0832678088	423.8152164408	15.4509844431
0.006	0.006	0.7904	0.1976	417.5723579130	23.1777886489	2.3977151515	0.3194902649	1.5978013023	0.2295594663	0.6949971664	0.1109204175	422.2628715332	23.8377587976
0.006	0.0065	0.79	0.1975	409.7933598511	13.6442532708	2.4277206881	0.1517127475	1.6504824322	0.1268547336	0.7412862260	0.0625103453	414.6128491974	13.9853310972
0.006	0.006999999999999999	0.7896	0.1974	401.9337169825	10.7697073923	2.9087185323	0.3697184904	1.6788491945	0.1635776455	0.7022711615	0.0348911218	407.2235558708	11.3378946500
0.006	0.0075	0.7892	0.1973	409.7917469550	8.2051791445	3.0060092116	0.3501956440	1.6661130971	0.1301512948	0.6936746219	0.0599391436	415.1575438856	8.7454652269
0.006	0.008	0.7888	0.1972	425.4981295231	13.4709371052	3.2442349870	0.3160560169	1.5989591293	0.1037919445	0.7386411369	0.1152664165	431.0799647763	14.0060514831
0.006	0.0085	0.7884	0.1971	400.0063061005	11.6984325158	3.3224312339	0.4109768789	1.5914332536	0.1674011290	0.6936746219	0.0864624570	405.6138452099	12.3632729807
0.0005	0.003	0.7972	0.1993	190.5040012599	12.2792637591	0.6401181140	0.0748469584	1.4218115937	0.0805002089	0.5865485125	0.0629564551	193.1524794801	12.4975673815
0.006	0.009000000000000001	0.7879999999999999	0.19699999999999998	411.0659349021	16.8234873928	3.6024829087	0.3929260174	1.6088006591	0.0543562490	0.7088838843	0.0580414769	416.9861023542	17.3288111361
0.006	0.0095	0.7876	0.1969	406.0272473746	18.9178803758	3.4997366774	0.2978929061	1.5943278212	0.0777901236	0.6811104485	0.0736361647	411.8024223217	19.3671995702
0.006	0.01	0.7872	0.1968	422.0707252351	7.8081632942	4.2144140035	0.5402251647	1.5966434753	0.1353519112	0.6916908050	0.1074765819	428.5734735189	8.5912169520
0.0065	0.0	0.7948	0.1987	428.6045674802	20.4898211526	0.0000000000	0.0000000000	1.8357347571	0.1432808027	0.7915429193	0.1285388127	431.2318451566	20.7616407680
0.0065	0.0005	0.7944	0.1986	411.0417414601	21.0118649834	0.2273146712	0.0418654138	1.7529501244	0.1911501947	0.7697209341	0.0696568036	413.7917271898	21.3145373955
0.0065	0.001	0.794	0.1985	424.7465199240	7.0599793114	0.4628126705	0.1927456846	1.7581603461	0.1401209907	0.7300445973	0.1103671162	427.6975375379	7.5032131029
0.0065	0.0015	0.7936	0.1984	417.9417111280	14.4938942643	0.6246607164	0.0949468103	1.7494766433	0.1909747857	0.8021232758	0.1075741843	421.1179717635	14.8873900446
0.0065	0.002	0.7932	0.1983	407.0965975125	7.2454798747	0.8001476425	0.0991050256	1.6510613457	0.1188451780	0.7353347755	0.1203152159	410.2831412762	7.5837452942
0.0065	0.0025	0.7928	0.1982	411.1546441896	22.2075277882	1.0301900898	0.1235521632	1.7054792162	0.1784105887	0.7293833250	0.1016382163	414.6196968206	22.6111287564
0.0065	0.003	0.7924	0.1981	418.0320333116	20.7757886860	1.3266084210	0.2125721574	1.7245833622	0.2192057383	0.7439313152	0.0794628092	421.8271564100	21.2870293909
0.0005	0.0035	0.7968	0.1992	195.3410767704	10.7083797868	0.7737791407	0.1123072512	1.3922870044	0.0816247528	0.5667103441	0.0589386163	198.0738532596	10.9612504071
0.0065	0.0035	0.792	0.198	400.5417876175	30.0134213653	1.4830009147	0.2737095191	1.6800070215	0.1712879777	0.7340122310	0.0720756451	404.4388077847	30.5304945072
0.0065	0.004	0.7916	0.1979	424.1932965495	18.2416582080	1.7494137093	0.3192728224	1.7182153135	0.2233916166	0.7650920281	0.0687977460	428.4260176004	18.8531203930
0.0065	0.0045	0.7912	0.1978	413.8159228132	22.4011975705	1.9267191529	0.2214114911	1.6788491945	0.3015244800	0.7591405776	0.0972407577	418.1806317382	23.0213742993
0.0065	0.005	0.7908	0.1977	421.1320196842	24.3815328474	2.2667819009	0.2665601593	1.7014268216	0.1659130180	0.7399636815	0.0636197548	425.8401920882	24.8776257795
0.0065	0.0055	0.7904	0.1976	404.7933818309	12.9492744134	2.2822392986	0.4150843077	1.6064850050	0.1264631241	0.7141740626	0.0592936714	409.3962801971	13.5501155166
0.0065	0.006	0.79	0.1975	419.8562188409	11.9656223797	2.4622725181	0.5023059682	1.6088006591	0.1178142342	0.7075613398	0.1206346245	424.6348533579	12.7063772066
0.0065	0.0065	0.7896	0.1974	416.9384897317	17.6873799570	2.8177926639	0.4800472538	1.7112683513	0.1296766274	0.6864006268	0.0885808714	422.1539513737	18.3856847096
0.0065	0.006999999999999999	0.7892	0.1973	414.6094677119	13.5593997706	2.8823500305	0.3608737640	1.6568504809	0.0959390876	0.7002873447	0.0883633977	419.8489555680	14.1045760199
0.0065	0.0075	0.7888	0.1972	413.3336668687	28.4449543032	2.9205388952	0.3899267640	1.6695865782	0.2376621545	0.7002873447	0.1089314371	418.6240796868	29.1814746588
0.0065	0.008	0.7884	0.1971	429.1545650625	11.8484127362	3.2069553809	0.2753477916	1.6603239620	0.1379515803	0.6817717208	0.0610952605	434.7036161262	12.3228073686
0.0005	0.004	0.7964	0.1991	186.9991779573	19.6279612435	0.9056216499	0.1313115618	1.5202268913	0.0606506889	0.5746456114	0.0862599211	189.9996721099	19.9061834153
0.0065	0.0085	0.7879999999999999	0.19699999999999998	417.3949393381	13.7255220879	3.7970642673	0.5759678307	1.6441143835	0.1428873020	0.7393024092	0.1048570178	423.5754203981	14.5492342384
0.0065	0.009000000000000001	0.7876	0.1969	406.6595026597	14.2063576659	3.5224681445	0.4329981125	1.6267469781	0.2182434851	0.7088838843	0.0812692602	412.5176016666	14.9388685237
0.0065	0.0095	0.7872	0.1968	417.5400999903	15.8981410601	4.1907732777	0.5826752138	1.5891175996	0.1035591979	0.6963197110	0.0586410949	424.0163105786	16.6430165667
0.0065	0.01	0.7868	0.1967	419.3562210389	14.0734281680	4.3162509762	0.3467412424	1.5387521238	0.1232202152	0.7055775229	0.0901467173	425.9168016618	14.6335363429
0.006999999999999999	0.0	0.7944	0.1986	409.2530396457	21.3399863645	0.0000000000	0.0000000000	1.7112683513	0.1115607051	0.7849301965	0.0886795468	411.7492381935	21.5402266164
0.006999999999999999	0.0005	0.794	0.1985	418.4610636837	14.4549065448	0.2082202388	0.0509184863	1.8536810761	0.3140166936	0.7677371172	0.1244457509	421.2907021158	14.9442874756
0.006999999999999999	0.001	0.7936	0.1984	413.7481811755	20.6757507287	0.4209867710	0.1256752080	1.7952108110	0.1117408064	0.7842689243	0.0795068208	416.7486476818	20.9926735639
0.006999999999999999	0.0015	0.7932	0.1983	412.3578647067	9.7834966523	0.6410273727	0.0330350085	1.7697386164	0.1657189865	0.7697209341	0.0721241646	415.5383516299	10.0543748119
0.006999999999999999	0.002	0.7928	0.1982	421.1513744378	14.1814501510	0.8965290631	0.2226031654	1.7981053786	0.1050628350	0.7478989488	0.0402018741	424.5939078283	14.5493180255
0.006999999999999999	0.0025	0.7924	0.1981	417.0191345385	10.3854561268	1.1884011009	0.3647294890	1.7911584164	0.2403265174	0.7908816471	0.0704060916	420.7895757029	11.0609182248
0.0	0.0015	0.7988	0.1997	0.0000000000	0.0000000000	0.2600479838	0.0698178057	1.4658090208	0.1343578326	0.5799357897	0.0821256512	2.3057927943	.2863012895
0.0005	0.0045	0.7959999999999999	0.19899999999999998	180.9201724223	22.2542576357	0.9865456729	0.1785484032	1.4171802855	0.2223992545	0.6341601167	0.0575572851	183.9580584974	22.7127625785
0.006999999999999999	0.003	0.792	0.198	409.5433609501	19.8971344013	1.3084232473	0.2542934998	1.6857961566	0.0681644545	0.7584793053	0.0970607154	413.2960596593	20.3166530710
0.006999999999999999	0.0035	0.7916	0.1979	423.4158806121	6.5581983235	1.4729990692	0.0892742016	1.8247354003	0.1939351636	0.7683983895	0.1585178760	427.4820134711	6.9999255647
0.006999999999999999	0.004	0.7912	0.1978	426.4578027238	16.8190934409	1.9740006045	0.4897655881	1.7529501244	0.1649487055	0.7717047509	0.0746505822	430.9564582036	17.5484583167
0.006999999999999999	0.0045	0.7908	0.1977	415.9755907388	8.1236401994	1.9130802726	0.2954964825	1.6921642053	0.0689466311	0.7207867854	0.0987047178	420.3016220021	8.5867880308
0.006999999999999999	0.005	0.7904	0.1976	420.3707327082	22.8191127074	2.5277391434	0.7294045739	1.6522191728	0.0995596606	0.6949971664	0.0923321771	425.2456881908	23.7404091190
0.006999999999999999	0.0055	0.79	0.1975	425.1045828661	24.4161800273	2.5341039542	0.3575872924	1.6481667781	0.0489310361	0.7604631222	0.0696065643	430.0473167206	24.8923049201
0.006999999999999999	0.006	0.7896	0.1974	418.5223537368	23.2997481862	2.4722743637	0.1588888901	1.6684287512	0.1084655922	0.7221093299	0.0894650320	423.3851661816	23.6565677005
0.006999999999999999	0.0065	0.7892	0.1973	402.5643593715	13.2423012162	2.6513983246	0.4047743528	1.6765335404	0.1221713275	0.7102064289	0.0732073513	407.6024976654	13.8424542478
0.006999999999999999	0.006999999999999999	0.7888	0.1972	415.9868810117	17.0661990500	2.9559999839	0.2107754987	1.6313782862	0.1322966220	0.7108677012	0.0638393232	421.2851269830	17.4731104939
0.006999999999999999	0.0075	0.7884	0.1971	426.0529657938	22.0827509029	3.5024644534	0.2730563024	1.6672709242	0.1223686788	0.6883844436	0.1135695435	431.9110856150	22.5917454276
0.0005	0.005	0.7956	0.1989	176.0347100277	37.2642841812	1.0865641282	0.2104300421	1.4113911504	0.1355498521	0.5924999630	0.1144134820	179.1251652693	37.7246775574
0.006999999999999999	0.008	0.7879999999999999	0.19699999999999998	421.6626625128	3.9665520201	3.4215404305	0.4928014308	1.5862230320	0.0536862308	0.6877231714	0.1059687539	427.3581491467	4.6190084356
0.006999999999999999	0.0085	0.7876	0.1969	425.8078055812	11.5468161436	3.4942811253	0.3428568429	1.5792760698	0.1271819106	0.7075613398	0.0657292672	431.5889241161	12.0825841643
0.006999999999999999	0.009000000000000001	0.7872	0.1968	417.5449386787	17.2517964303	3.5079200055	0.2853160449	1.6116952267	0.0840043208	0.7168191517	0.0699074586	423.3813730626	17.6910242546
0.006999999999999999	0.0095	0.7868	0.1967	415.3465612459	29.1955397322	3.7334161593	0.4656753951	1.6111163132	0.1478939923	0.7016098892	0.0701572181	421.3927036076	29.8792663377
0.006999999999999999	0.01	0.7864	0.1966	411.9707696342	13.0481546895	3.9298160352	0.7642014981	1.4634933668	0.1962371656	0.6665624584	0.0520014027	418.0306414946	14.0605947559
0.0075	0.0	0.794	0.1985	424.7287780665	7.1390988173	0.0000000000	0.0000000000	1.7952108110	0.1526576389	0.7690596618	0.0622580038	427.2930485393	7.3540144600
0.0075	0.0005	0.7936	0.1984	403.6982253548	22.8187136955	0.2173128256	0.0709920859	1.6956376864	0.3646952981	0.7478989488	0.0894454789	406.3590748156	23.3438465584
0.0075	0.001	0.7932	0.1983	426.3078033832	19.3351109499	0.4919089484	0.0678967272	1.7807379732	0.0715982861	0.7498827657	0.0629286659	429.3303330705	19.5375346291
0.0075	0.0015	0.7928	0.1982	425.3513559748	10.1990114561	0.7665050712	0.1616947274	1.8229986598	0.2481480218	0.7849301965	0.0499424768	428.7257899023	10.6587966821
0.0075	0.002	0.7924	0.1981	429.9787549877	40.1956403034	0.9001660978	0.1370539704	1.8183673517	0.1355399619	0.7578180330	0.0625103453	433.4551064702	40.5307445810
0.0005	0.0055	0.7952	0.1988	176.4540630230	24.2518199468	1.0774715414	0.1266450800	1.4056020152	0.1140680002	0.5574525322	0.0778618275	179.4945891118	24.5703948545
0.0075	0.0025	0.792	0.198	413.1143129943	10.2265531617	1.0856548695	0.0889773622	1.7506344704	0.2416060722	0.7941880085	0.0773886359	416.7447903427	10.6345252320
0.0075	0.003	0.7916	0.1979	416.3546213306	8.0196426778	1.2102233093	0.0830168615	1.6342728538	0.1020334044	0.6996260724	0.1347827995	419.8987435661	8.3394757432
0.0075	0.0035	0.7912	0.1978	408.3901402132	15.4878500697	1.3866194942	0.1969547502	1.6927431188	0.1307063135	0.7234318745	0.0694052434	412.1929347007	15.8849163768
0.0075	0.004	0.7908	0.1977	411.9885114916	14.8640972601	1.6366656324	0.2728988130	1.6979533405	0.2015616913	0.7584793053	0.0759283417	416.0816097698	15.4144861061
0.0075	0.0045	0.7904	0.1976	416.7949419756	13.1036089450	1.8739821491	0.1776571410	1.6111163132	0.0777211608	0.7254156913	0.0279304378	421.0054561292	13.3869176846
0.0075	0.005	0.79	0.1975	403.6320966133	20.5258700832	2.0594709208	0.2382882354	1.6724811458	0.2142887301	0.7267382359	0.1053396572	408.0907869158	21.0837867059
0.0075	0.0055	0.7896	0.1974	416.9046189128	18.8332505122	2.3931688581	0.2643801555	1.7315303244	0.1633890455	0.7095451566	0.0793085765	421.7388632519	19.3403282897
0.0075	0.006	0.7892	0.1973	412.4368966173	14.1615315413	2.6213927880	0.2895157326	1.6666920106	0.0587418954	0.7154966071	0.1489610302	417.4404780230	14.6587501995
0.0075	0.0065	0.7888	0.1972	405.8691835533	14.1600486597	2.7341408649	0.3101945031	1.7043213891	0.1269075612	0.7088838843	0.0525035199	411.0165296916	14.6496542439
0.0075	0.006999999999999999	0.7884	0.1971	413.3885053373	7.0721300419	2.8077908183	0.3049258344	1.6719022323	0.1528419392	0.7188029685	0.1377987350	418.5870013564	7.6676965505
0.0005	0.006	0.7948	0.1987	166.7702346250	30.6087584144	1.2493214328	0.2228258949	1.4438103072	0.1169577243	0.5713392500	0.0655160330	170.0347056150	31.0140580666
0.0075	0.0075	0.7879999999999999	0.19699999999999998	417.0288119153	12.2538945074	2.9469073971	0.1918858994	1.6788491945	0.1631262828	0.7333509587	0.0733267177	422.3879194656	12.6822334073
0.0075	0.008	0.7876	0.1969	410.0756166749	7.1424650103	3.1933165006	0.3813080125	1.5607508373	0.1568161204	0.6989648001	0.1316313924	415.5286488129	7.8122205356
0.0075	0.0085	0.7872	0.1968	414.5820484776	12.3215916360	3.7015921054	0.1147828803	1.5902754266	0.1709354281	0.6665624584	0.1328877611	420.5404784680	12.7401977055
0.0075	0.009000000000000001	0.7868	0.1967	416.2610733548	8.8770181244	3.7397809701	0.2337060152	1.6279048051	0.0523716792	0.6652399138	0.0360742060	422.2939990438	9.1991700248
0.0075	0.0095	0.7864	0.1966	424.7481328201	11.1687578065	3.8152494410	0.3863825213	1.6186421889	0.0915635501	0.6778040871	0.0357331863	430.8598285371	11.6824370642
0.0075	0.01	0.7859999999999999	0.1965	420.0175084545	22.7863207477	4.1071214787	0.5893960397	1.6001169564	0.2282828572	0.6645786415	0.1159774307	426.3893255311	23.7199770753
0.008	0.0	0.7936	0.1984	416.6191362968	21.0246613334	0.0000000000	0.0000000000	1.8195251787	0.1465280312	0.8054296372	0.0984030035	419.2440911127	21.2695923681
0.008	0.0005	0.7932	0.1983	409.2401364766	7.8238663930	0.2345887406	0.0836517990	1.8397871517	0.1187887650	0.7922041916	0.0771849515	412.1067165605	8.1034919085
0.008	0.001	0.7928	0.1982	418.3465480580	11.5965253584	0.4173497363	0.0832157999	1.7355827190	0.1487976668	0.7545116716	0.0367943211	421.2539921849	11.8653331462
0.008	0.0015	0.7924	0.1981	414.2901142771	5.4602992539	0.7101310327	0.2093586632	1.7251622757	0.0240092123	0.7650920281	0.1511177171	417.4904996136	5.8447848465
0.0005	0.0065	0.7944	0.1986	173.8266552181	31.4698820792	1.3184250928	0.1323900628	1.4333898640	0.2442274133	0.5594363490	0.1037502279	177.1379065239	31.9502497832
0.008	0.002	0.792	0.198	423.7416856315	18.8880189228	1.0101863987	0.1398485970	1.8160516976	0.1526225089	0.7631082113	0.1864459510	427.3310319391	19.3669359797
0.008	0.0025	0.7916	0.1979	413.4949564823	21.7957849035	1.1247529930	0.1892132149	1.7066370432	0.2325359470	0.7419474983	0.0892693086	417.0682940168	22.3068033740
0.008	0.003	0.7912	0.1978	434.1545430827	25.1869038381	1.2638695717	0.2601179174	1.7865271083	0.1069596575	0.7769949292	0.0863207317	437.9819346919	25.6403021447
0.008	0.0035	0.7908	0.1977	421.3062124668	6.4218338187	1.4657249997	0.1745776675	1.7263201027	0.1838212226	0.7300445973	0.0933682740	425.2283021665	6.8736009828
0.008	0.004	0.7904	0.1976	418.2659032513	17.6584518386	1.7521414854	0.2128209254	1.6591661349	0.1192842834	0.7406249538	0.0385584685	422.4178358254	18.0291155159
0.008	0.0045	0.79	0.1975	419.6820260583	6.6330117768	1.9094432378	0.1030314875	1.6834805026	0.2268454715	0.6883844436	0.1563961368	423.9633342423	7.1192848726
0.008	0.005	0.7896	0.1974	416.6626844925	13.7071979741	2.1267560635	0.3573930294	1.6892696377	0.0521150795	0.7485602211	0.0935741167	421.2272704148	14.2102801997
0.008	0.0055	0.7892	0.1973	412.1723816511	17.9805024598	2.2331393296	0.2208132422	1.7500555568	0.1926173242	0.7498827657	0.1114709725	416.9054593032	18.5054039987
0.008	0.006	0.7888	0.1972	418.5239666329	14.0133792475	2.5341039542	0.2854319281	1.7008479080	0.1337578393	0.7234318745	0.1214582759	423.4823503696	14.5540272908
0.008	0.0065	0.7884	0.1971	421.7013720200	19.5233396316	2.6095724251	0.2744093903	1.6684287512	0.2564946218	0.7353347755	0.0673849108	426.7147079718	20.1216285545
0.0005	0.006999999999999999	0.794	0.1985	168.4734529442	19.3292191534	1.4839101734	0.2094534171	1.4131278909	0.1281688898	0.5924999630	0.0433423499	171.9629909715	19.7101838102
0.008	0.006999999999999999	0.7879999999999999	0.19699999999999998	418.7465462997	14.0226173269	2.7314130888	0.1900676912	1.7077948702	0.1558557327	0.7135127903	0.0896408176	423.8992670490	14.4581815684
0.008	0.0075	0.7876	0.1969	415.6755920575	15.3619157626	3.1287591340	0.5163244476	1.6116952267	0.1621123238	0.6877231714	0.0613238685	421.1037695896	16.1016764025
0.008	0.008	0.7872	0.1968	417.4771970410	17.7441699403	3.4870070558	0.5282159099	1.6724811458	0.1270659120	0.6956584387	0.0918764005	423.3323436813	18.4913281627
0.008	0.0085	0.7868	0.1967	421.9933062205	27.8921157609	3.5170125924	0.3762441682	1.6354306808	0.1972727971	0.6996260724	0.1777137727	427.8453755661	28.6433464989
0.008	0.009000000000000001	0.7864	0.1966	412.1385108323	6.9682757964	3.5733866308	0.0792673344	1.6504824322	0.1892400897	0.6983035278	0.0580113333	418.0606834231	7.2947945538
0.008	0.0095	0.7859999999999999	0.1965	425.8755472188	23.3696737238	3.9243604831	0.3466363152	1.6371674214	0.0747314342	0.6692075475	0.0934806080	432.1062826708	23.8845220812
0.008	0.01	0.7856	0.1964	418.1917100290	13.8603626695	4.0425641121	0.2575241479	1.6371674214	0.2189058713	0.6870618991	0.0581618951	424.5585034616	14.3949545838
0.0085	0.0	0.7932	0.1983	429.1448876856	30.9986123211	0.0000000000	0.0000000000	1.8496286815	0.1375330871	0.8219614442	0.1112510774	431.8164778113	31.2473964856
0.0085	0.0005	0.7928	0.1982	414.3965654220	15.2354363619	0.2091294975	0.0452807173	1.7500555568	0.1269181240	0.7822851074	0.0423627353	417.1380355837	15.4499979385
0.0085	0.001	0.7924	0.1981	408.0756254668	17.1626718842	0.4200775123	0.1234182603	1.7442664217	0.0858355208	0.7941880085	0.0881652288	411.0341574093	17.4600908941
0.0005	0.0075	0.7936	0.1984	179.9863055599	18.5399295110	1.5430119879	0.2410204499	1.4501783559	0.2885754675	0.6090317700	0.0876678468	183.5885276737	19.1571932752
0.0085	0.0015	0.792	0.198	428.6465027797	19.6344587294	0.7192236196	0.0933308753	1.8160516976	0.0340723925	0.7895591025	0.0982072826	431.9713371994	19.8600692798
0.0085	0.002	0.7916	0.1979	410.7078719600	6.7201855086	0.8610679744	0.2125877139	1.7350038054	0.1214670373	0.7154966071	0.1347178971	414.0194403469	7.1889581569
0.0085	0.0025	0.7912	0.1978	409.1772335274	6.9738197123	1.0556493329	0.1197186765	1.6898485513	0.1434678046	0.7452538597	0.0306191203	412.6679852713	7.2676253137
0.0085	0.003	0.7908	0.1977	425.9642565063	32.2870246173	1.3666158031	0.1605659188	1.7593181731	0.1693517466	0.7240931468	0.0663912100	429.8142836293	32.6833334927
0.0085	0.0035	0.7904	0.1976	419.1094479302	18.7833299755	1.4602694476	0.2249675776	1.6967955134	0.1659937975	0.7201255131	0.0575572851	422.9866384043	19.2318486357
0.0085	0.004	0.79	0.1975	422.0545962737	26.5420669737	1.9685450524	0.4123265075	1.7801590596	0.1582457738	0.7300445973	0.0379641709	426.5333449830	27.1506034259
0.0085	0.0045	0.7896	0.1974	432.2416482659	9.3523467754	2.2367763643	0.5608880689	1.6915852918	0.2353153483	0.7128515180	0.0965185735	436.8828614400	10.2450687661
0.0085	0.005	0.7892	0.1973	412.5368961777	9.2108622017	2.0958412682	0.3022789437	1.7147418324	0.0870759828	0.7201255131	0.1269505005	417.0676047914	9.7271676287
0.0085	0.0055	0.7888	0.1972	410.9223871460	7.4763232056	2.2358671056	0.4622540950	1.6464300376	0.1515559760	0.6943358942	0.0659948410	415.4990201834	8.1561281176
0.0085	0.006	0.7884	0.1971	419.6481552394	12.4791457355	2.4859132439	0.5498241480	1.6435354700	0.1454168064	0.7353347755	0.0635096859	424.5129387288	13.2378963758
0.0005	0.008	0.7932	0.1983	180.9524303451	18.3832221355	1.6330285977	0.2782628703	1.3911291773	0.1164523065	0.6096930423	0.0544657186	184.5862811624	18.8324030309
0.0085	0.0065	0.7879999999999999	0.19699999999999998	426.5755441417	14.3125665810	3.0160110571	0.5823686531	1.6881118107	0.1110790072	0.7399636815	0.0749778961	432.0196306910	15.0809921374
0.0085	0.006999999999999999	0.7876	0.1969	422.8884635758	22.5854752921	3.0942073040	0.3916193094	1.6568504809	0.1808805991	0.6963197110	0.0968803385	428.3358410717	23.2548555391
0.0085	0.0075	0.7872	0.1968	419.9546055052	16.2015319674	3.1505813424	0.4400661741	1.6829015891	0.1331047945	0.6804491763	0.1263981790	425.4685376130	16.9011011150
0.0085	0.008	0.7868	0.1967	429.6190791495	11.4005404446	3.7052291401	0.4523322070	1.6742178863	0.0782369007	0.7260769636	0.0654091552	435.7246031395	11.9965187075
0.0085	0.0085	0.7864	0.1966	418.0723557150	16.1613364624	3.0551091806	0.2569842374	1.5792760698	0.0523716792	0.7042549784	0.0381021392	423.4109959438	16.5087945182
0.0085	0.009000000000000001	0.7859999999999999	0.1965	426.8287688350	22.5202051716	3.8734419968	0.6436369857	1.6325361132	0.1820036330	0.6930133496	0.0838121855	433.0277602946	23.4296579758
0.0085	0.0095	0.7856	0.1964	418.2062260942	13.4702125199	3.9379993634	0.1542420079	1.5601719238	0.1899683332	0.6778040871	0.0963734873	424.3822014685	13.9107963483
0.0085	0.01	0.7852	0.1963	415.5901085624	16.5073205373	3.9825530389	0.2337343141	1.5428045184	0.2487577297	0.6830942654	0.0728720853	421.7985603851	17.0626846664
0.009000000000000001	0.0	0.7928	0.1982	420.0723469231	21.3760901787	0.0000000000	0.0000000000	1.7928951570	0.2357706583	0.7736885678	0.1173269226	422.6389306479	21.7291877596
0.009000000000000001	0.0005	0.7924	0.1981	423.9965232209	13.8666278051	0.2236776364	0.0505927089	1.8148938706	0.1255054594	0.7836076520	0.1491018695	426.8187023799	14.1918278429
0.0005	0.0085	0.7928	0.1982	187.9959477691	28.8662100917	1.7712359178	0.2025505104	1.4258639883	0.0762409539	0.5349692746	0.0816771655	191.7280169498	29.2266787215
0.009000000000000001	0.001	0.792	0.198	406.2014401572	5.8651645682	0.4309886165	0.0774526167	1.7460031622	0.1515117429	0.7406249538	0.0901855151	409.1190568897	6.1843144429
0.009000000000000001	0.0015	0.7916	0.1979	436.4013073995	6.2457453079	0.6719421680	0.1128946363	1.8264721409	0.1302748366	0.8179938105	0.0664702002	439.7177155189	6.5553849810
0.009000000000000001	0.002	0.7912	0.1978	404.3320935361	15.6201862015	0.7792346928	0.0865660112	1.6487456917	0.1803238937	0.6983035278	0.0421142714	407.4583774484	15.9291903778
0.009000000000000001	0.0025	0.7908	0.1977	426.5707054533	19.6552793444	1.0547400742	0.1679546256	1.7807379732	0.2380848256	0.7736885678	0.0627337968	430.1798720685	20.1240525924
0.009000000000000001	0.003	0.7904	0.1976	413.3288281803	8.6250893286	1.3993491157	0.3681049310	1.6632185295	0.1418798806	0.7558342162	0.0794187733	417.1472300417	9.2144929135
0.009000000000000001	0.0035	0.79	0.1975	419.6529939278	17.8167413572	1.4693620345	0.0968093661	1.7141629189	0.2465763856	0.7399636815	0.0553892020	423.5764825627	18.2155163109
0.009000000000000001	0.004	0.7896	0.1974	432.3174543843	5.4414497582	1.9139895313	0.2486785101	1.7176364000	0.0736472651	0.7326896864	0.1536430247	436.6817700020	5.9174185581
0.009000000000000001	0.0045	0.7892	0.1973	418.7062238963	8.9884917389	1.8157895933	0.2114959937	1.6829015891	0.0900280318	0.7512053102	0.0884623156	422.9561203889	9.3784780800
0.009000000000000001	0.005	0.7888	0.1972	426.1142558469	18.2609977850	2.1540338240	0.2448186396	1.7187942270	0.1298316010	0.7181416962	0.1164590416	430.7052255941	18.7521070672
0.009000000000000001	0.0055	0.7884	0.1971	421.1449228532	22.1004921102	2.2013152756	0.2624845728	1.6869539837	0.1316770574	0.7611243944	0.0552310823	425.7943165069	22.5498848227
0.0005	0.009000000000000001	0.7924	0.1981	187.4362728100	30.5862699966	1.9767283805	0.2238623688	1.4009707071	0.2125487890	0.5614201658	0.0472057636	191.3753920634	31.0698869180
0.009000000000000001	0.006	0.7879999999999999	0.19699999999999998	421.0013750972	15.6151291350	2.4149910665	0.4156177586	1.6800070215	0.0959390876	0.7194642408	0.0574355994	425.8158374260	16.1841215806
0.009000000000000001	0.0065	0.7876	0.1969	421.1320196842	12.0030104931	2.7332316062	0.5280092662	1.6134319672	0.0846560814	0.6824329931	0.0506380879	426.1611162507	12.6663139286
0.009000000000000001	0.006999999999999999	0.7872	0.1968	401.8966203714	5.1391497749	2.7532352972	0.3013805086	1.6551137403	0.1382815852	0.6652399138	0.0962281823	406.9702093227	5.6750400510
0.009000000000000001	0.0075	0.7868	0.1967	419.6110586283	23.4093169180	3.1060276669	0.2329122516	1.7031635621	0.1405508547	0.6811104485	0.0585515436	425.1013603058	23.8413315679
0.009000000000000001	0.008	0.7864	0.1966	419.4820269375	6.9235752965	3.1787683617	0.3143669036	1.6255891510	0.1420687265	0.7135127903	0.0748611626	424.9998972405	7.4548720892
0.009000000000000001	0.0085	0.7859999999999999	0.1965	426.3303839291	13.9704642718	3.4924626079	0.3087947447	1.6255891510	0.1204140112	0.6870618991	0.1009301681	432.1354975871	14.5006031958
0.009000000000000001	0.009000000000000001	0.7856	0.1964	418.4852571257	15.6760779902	3.6433995495	0.6019429841	1.6290626321	0.1419176699	0.6903682605	0.0727279267	424.4480875678	16.4926665709
0.009000000000000001	0.0095	0.7852	0.1963	413.2756026078	8.2491752213	3.7152309856	0.6087661749	1.5711712806	0.1269075612	0.6440792009	0.0808160222	419.2060840749	9.0656649796
0.009000000000000001	0.01	0.7848	0.1962	426.5319959460	27.0998334485	4.0380178187	0.3175070917	1.6406409024	0.2533869473	0.6870618991	0.1065777275	432.8977165662	27.7773052150
0.0095	0.0	0.7924	0.1981	425.3271625328	14.3779659061	0.0000000000	0.0000000000	1.7454242487	0.1652491365	0.7346735032	0.0963190236	427.8072602847	14.6395340662
0.0	0.002	0.7984	0.1996	0.0000000000	0.0000000000	0.3391534894	0.0744482444	1.4750716371	0.2102851050	0.5627427104	0.0486653270	2.3769678369	.3333986764
0.0005	0.0095	0.792	0.198	179.3943726781	18.7230746847	1.9730913458	0.2614494255	1.3963393990	0.1571235698	0.5733230669	0.0660743051	183.3371264898	19.2077219851
0.0095	0.0005	0.792	0.198	424.2658768756	12.5727644638	0.2682313120	0.0811229979	1.8594702112	0.1441297019	0.7882365579	0.0866846999	427.1818149567	12.8847018635
0.0095	0.001	0.7916	0.1979	424.5884561027	16.4289236176	0.4591756358	0.0999357613	1.7216887946	0.0757824105	0.7531891271	0.0504304121	427.5225096602	16.6550722015
0.0095	0.0015	0.7912	0.1978	422.7691092618	19.0085529557	0.7137680675	0.1400376455	1.7714753569	0.1163025582	0.7750111123	0.0558921789	426.0293637985	19.3207853383
0.0095	0.002	0.7908	0.1977	420.8191178339	10.6492065544	0.9465382908	0.0962956033	1.7251622757	0.1556405514	0.7393024092	0.0965185735	424.2301208096	10.9976612826
0.0095	0.0025	0.7904	0.1976	415.3078517386	15.4071437125	1.1783992554	0.1355253043	1.7228466216	0.1483374807	0.7789787460	0.1969925572	418.9880763616	15.8879990547
0.0095	0.003	0.79	0.1975	424.8223260423	10.7007625414	1.3447935947	0.2157377907	1.7471609893	0.0887533139	0.7373185924	0.1252583063	428.6515992187	11.1305119523
0.0095	0.0035	0.7896	0.1974	429.6013372920	26.5292662991	1.4857286908	0.2056131254	1.7309514108	0.1510065694	0.7571567608	0.0756282742	433.5751741544	26.9615142681
0.0095	0.004	0.7892	0.1973	431.8319726475	30.7665162922	1.7275915009	0.3049475242	1.7020057351	0.1881602516	0.7571567608	0.0794628092	436.0187266443	31.3390868772
0.0095	0.0045	0.7888	0.1972	424.3320056171	8.8672717029	1.8912580642	0.1386134968	1.7558446920	0.2227606250	0.7353347755	0.0611238833	428.7144431488	9.2897697080
0.0095	0.005	0.7884	0.1971	423.8449109842	12.3248569325	2.0294653842	0.1514509479	1.6533769998	0.0766617903	0.7459151320	0.1232594502	428.2736685002	12.6762291209
0.0005	0.01	0.7916	0.1979	183.9604816379	14.0255593180	2.0621986969	0.2301412585	1.4137068044	0.2040405302	0.5567912599	0.0729919999	187.9931783991	14.5327331066
0.0095	0.0055	0.7879999999999999	0.19699999999999998	415.7917205793	10.6724819320	2.4349947576	0.2011579438	1.6857961566	0.1346568268	0.7161578794	0.0867855313	420.6286693729	11.0950822339
0.0095	0.006	0.7876	0.1969	408.6853002060	21.5524724573	2.4640910355	0.3647476226	1.6499035187	0.1300173253	0.6811104485	0.0956447548	413.4804052087	22.1428821600
0.0095	0.0065	0.7872	0.1968	419.5513814713	13.6693365224	2.7832408338	0.3209773309	1.5966434753	0.1368294884	0.7042549784	0.0859145143	424.6355207588	14.2130578560
0.0095	0.006999999999999999	0.7868	0.1967	429.3448868064	6.9733466961	3.3033368015	0.2313594385	1.6383252484	0.1152605033	0.7373185924	0.0524034814	435.0238674487	7.3723701193
0.0095	0.0075	0.7864	0.1966	415.1191428908	21.8291033795	3.0378332655	0.3126263557	1.6614817890	0.1508289145	0.6883844436	0.1085292669	420.5068423889	22.4010879166
0.0095	0.008	0.7859999999999999	0.1965	425.6110322526	24.0913453361	3.2851516278	0.3162129282	1.7002689945	0.1242494607	0.7227706022	0.0906304962	431.3192234771	24.6224382212
0.0095	0.0085	0.7856	0.1964	410.3433574334	15.2019628580	3.5679310787	0.2438712478	1.5144377561	0.1312691981	0.6844168099	0.0236583963	416.1101430781	15.6007617002
0.0095	0.009000000000000001	0.7852	0.1963	418.0013882850	14.9784848964	3.6461273256	0.5092822747	1.6157476213	0.1449551353	0.6943358942	0.0432615626	423.9575991261	15.6759838690
0.0095	0.0095	0.7848	0.1962	427.4932820428	8.5817024429	3.9770974868	0.3622183501	1.6070639186	0.1519534948	0.7022711615	0.0558921789	433.7797146097	9.1517664667
0.0095	0.01	0.7844	0.1961	418.5884824784	15.5467472649	4.1989566059	0.2766657686	1.5873808590	0.1949348893	0.6744977257	0.1159019982	425.0493176690	16.1342499210
0.001	0.0	0.7992	0.1998	224.5006260053	14.8734121184	0.0000000000	0.0000000000	1.5092275345	0.2714505658	0.6500306514	0.1189261014	226.6598841912	15.2637887856
0.01	0.0	0.792	0.198	418.6497725315	13.0487200956	0.0000000000	0.0000000000	1.7321092379	0.1280223751	0.7227706022	0.1043553867	421.1046523716	13.2810978574
0.01	0.0005	0.7916	0.1979	428.9223080189	23.2422499093	0.2254961538	0.0451344141	1.7778434056	0.1219516737	0.8001394590	0.0950945407	431.7257870373	23.5044305378
0.01	0.001	0.7912	0.1978	431.9239077272	14.2749614626	0.4773608095	0.0566374016	1.7772644921	0.1465005821	0.7677371172	0.0691527680	434.9462701460	14.5472522143
0.01	0.0015	0.7908	0.1977	415.3304322845	5.5003248779	0.6273884924	0.0798906782	1.7309514108	0.1142676150	0.7121902457	0.0601139786	418.4009624334	5.7545971497
0.01	0.002	0.7904	0.1976	431.0416535411	14.0332107988	0.8756161134	0.0983681751	1.7413718541	0.1352528322	0.7617856667	0.0554207718	434.4204271753	14.3222525779
0.01	0.0025	0.79	0.1975	417.2191336593	14.0869820327	1.0983844911	0.1045607954	1.8276299679	0.1734655205	0.7895591025	0.1125640044	420.9347072208	14.4775723530
0.01	0.003	0.7896	0.1974	416.5820396857	11.7055178925	1.3266084210	0.1330627936	1.6226945835	0.1166823132	0.7214480576	0.0833727727	420.2527907478	12.0386357720
0.01	0.0035	0.7892	0.1973	434.3851872301	10.6169493034	1.6666711690	0.1878097970	1.7500555568	0.1441297019	0.7340122310	0.0858126594	438.5359261869	11.0347014617
0.01	0.004	0.7888	0.1972	426.7045758325	30.4295152281	1.8130618173	0.2434640943	1.7083737837	0.1903701443	0.7135127903	0.1298116394	430.9395242238	30.9931611061
0.01	0.0045	0.7884	0.1971	433.0480963337	14.6739918258	2.2467782099	0.4684720994	1.7263201027	0.1436172308	0.7049162506	0.1049237207	437.7261108969	15.3910048767
0.001	0.0005	0.7988	0.1997	227.2909363198	25.3046912323	0.1182036290	0.0460052548	1.4397579126	0.1381457963	0.6249023047	0.0665228082	229.4738001661	25.5553650916
0.01	0.005	0.7879999999999999	0.19699999999999998	427.3319924293	13.8439549685	2.1122079245	0.4633687884	1.7940529840	0.1139974645	0.7307058696	0.0768897880	431.9689592074	14.4982110094
0.01	0.0055	0.7876	0.1969	427.5126367964	20.4510991641	2.4995521242	0.3808220264	1.6383252484	0.0396037778	0.7135127903	0.0942075143	432.3640269593	20.9657324826
0.01	0.006	0.7872	0.1968	425.0239380593	15.4368481757	2.3822577539	0.2155537664	1.6464300376	0.1331954071	0.6956584387	0.0988463823	429.7482842895	15.8844437315
0.01	0.0065	0.7868	0.1967	421.2336321407	13.1077813404	2.8187019225	0.2976485768	1.7130050919	0.3012665044	0.7280607804	0.1607531016	426.4933999355	13.8674495232
0.01	0.006999999999999999	0.7864	0.1966	412.6901213106	14.7951355497	2.7841500925	0.2865881831	1.6174843618	0.1244542884	0.6731751812	0.1066761524	417.7649309461	15.3128541736
0.01	0.0075	0.7859999999999999	0.1965	422.6271744018	15.6079284844	3.2078646396	0.6039996773	1.7170574865	0.1274872192	0.7320284141	0.1396271370	428.2841249420	16.4790425179
0.01	0.008	0.7856	0.1964	420.6884732469	10.7455038353	3.1269406166	0.2783816895	1.6041693510	0.0856635525	0.6725139089	0.0694304404	426.0920971234	11.1789795177
0.01	0.0085	0.7852	0.1963	422.4449171385	33.1612459022	3.5297422140	0.6799552927	1.5462779994	0.1119804909	0.7280607804	0.0455078340	428.2489981323	33.9986895198
0.01	0.009000000000000001	0.7848	0.1962	423.5191059648	18.0994935613	3.9207234484	0.4556683470	1.6360095943	0.1004977856	0.6837555377	0.0511193841	429.7595945452	18.7067790780
0.01	0.0095	0.7844	0.1961	425.5868388106	20.7052647750	3.8116124062	0.4930362467	1.6336939403	0.1837117987	0.6811104485	0.0730399106	431.7132556056	21.4550527310
0.001	0.001	0.7984	0.1996	215.5393750761	27.4422112936	0.2300424472	0.0417071319	1.4762294641	0.1732876825	0.5799357897	0.0558921789	217.8255827771	27.7130982869
0.01	0.01	0.784	0.196	432.3674541645	18.6990343963	4.2225973317	0.5886324712	1.5989591293	0.1413118286	0.6870618991	0.0817841709	438.8760725246	19.5107628670
0.001	0.0015	0.7979999999999999	0.1995	223.6232105075	22.0372038280	0.3709775434	0.0679454161	1.5237003724	0.2174311616	0.6176283097	0.1539728166	226.1355167330	22.4765532223
0.001	0.002	0.7976	0.1994	218.1232346853	18.6338626975	0.5019107939	0.0693902003	1.4854920803	0.1125179144	0.5958063244	0.0627895354	220.7064438839	18.8785603476
0.001	0.0025	0.7972	0.1993	217.2861415909	23.2658343812	0.5446459521	0.1111231670	1.4003917936	0.1173010787	0.6010965027	0.0479411002	219.8322758393	23.5421997271
0.001	0.003	0.7968	0.1992	226.0248128534	28.9044801186	0.7892365383	0.2244672239	1.4820185992	0.1659776447	0.5911774184	0.0657824677	228.8872454093	29.3607074549
0.001	0.0035	0.7964	0.1991	223.6506297418	16.0768334763	0.8337902139	0.0938960939	1.4710192425	0.1683195401	0.5852259679	0.0584019865	226.5406651661	16.3974510968
0.0	0.0025	0.7979999999999999	0.1995	0.0000000000	0.0000000000	0.4546293423	0.0747585391	1.4652301073	0.2263070600	0.5931612353	0.0745333361	2.5130206849	.3755989352
0.001	0.004	0.7959999999999999	0.19899999999999998	212.9716444283	27.2376023931	0.9265345997	0.1975750288	1.3726039449	0.1153418897	0.5944837798	0.0584618552	215.8652667527	27.6089811668
0.001	0.0045	0.7956	0.1989	228.9699611969	22.7396679503	1.0911104216	0.4082156333	1.4490205289	0.1199678666	0.5614201658	0.0894454789	232.0715123132	23.3572969291
0.001	0.005	0.7952	0.1988	215.7167936510	27.7325866065	1.1556677882	0.3346961334	1.4588620586	0.1206031229	0.6083704977	0.0663912100	218.9396939955	28.2542770728
0.001	0.0055	0.7948	0.1987	226.7425516337	25.9122020147	1.3047862125	0.1596778376	1.3610256745	0.1204028777	0.6116768591	0.0855063670	230.0200403798	26.2777890970
0.001	0.006	0.7944	0.1986	230.3038263010	20.3939332638	1.4257176176	0.1714235987	1.4530729235	0.1059901956	0.6249023047	0.0613238685	233.8075191468	20.7326709266
0.001	0.0065	0.794	0.1985	226.4377142641	17.9193024880	1.5248268142	0.2063516460	1.4814396857	0.1338980782	0.6407728395	0.0641672671	230.0847536035	18.3237194793
0.001	0.006999999999999999	0.7936	0.1984	214.6651853706	10.8813752991	1.5375564358	0.1180496542	1.4478627018	0.0931601184	0.6315150275	0.0986160741	218.2821195357	11.1912011458
0.001	0.0075	0.7932	0.1983	224.7280443604	34.8596426468	1.7594155549	0.1824871081	1.4414946532	0.0651888494	0.5944837798	0.1054226476	228.5234383483	35.2127412519
0.001	0.008	0.7928	0.1982	221.9490243188	27.3029224639	1.7776007286	0.2543975160	1.4276007288	0.1089465403	0.5772907006	0.0891712859	225.7315164768	27.7554378061
0.001	0.0085	0.7924	0.1981	223.6764360800	15.7631236508	2.0112802105	0.2385379117	1.4524940100	0.2048536007	0.5845646956	0.0367943211	227.7247749961	16.2433094843
0.0	0.003	0.7976	0.1994	0.0000000000	0.0000000000	0.5119126395	0.1084422025	1.5237003724	0.1820257284	0.6275473939	0.0652485103	2.6631604058	.3557164412
0.001	0.009000000000000001	0.792	0.198	254.9569437331	47.8823943911	2.3322485262	0.2538770090	1.5132799291	0.1680804384	0.5964675967	0.0675145721	259.3989397851	48.3718664106
0.001	0.0095	0.7916	0.1979	223.9603057999	6.2890822448	2.2140448972	0.2488114578	1.4391789991	0.2003877169	0.5753068837	0.0662593505	228.1888365799	6.8045407700
0.001	0.01	0.7912	0.1978	226.6038425661	15.1724788842	2.4359040163	0.2191596376	1.4316531234	0.1332557812	0.5706779778	0.1609271004	231.0420776836	15.6858214034
0.0015	0.0	0.7988	0.1997	264.4601277639	29.2462972588	0.0000000000	0.0000000000	1.4930179560	0.2017876946	0.6129994037	0.1012934453	266.5661451236	29.5493783987
0.0015	0.0005	0.7984	0.1996	283.6681078423	23.7392165896	0.1336610266	0.0413087739	1.5815917239	0.1825405289	0.6487081068	0.0507760666	286.0320686996	24.0138419590
0.0015	0.001	0.7979999999999999	0.1995	309.2679953060	18.1543811799	0.3418812654	0.1024521118	1.5781182428	0.2026495009	0.6791266317	0.0551042599	311.8671214459	18.5145870525
0.0015	0.0015	0.7976	0.1994	276.1665279158	46.6431931756	0.4664497052	0.1263313428	1.5543827887	0.1720454609	0.6473855623	0.1070689471	278.8347459720	47.0486389264
0.0015	0.002	0.7972	0.1993	281.8035999096	29.8381275911	0.5828348169	0.0895331288	1.5879597726	0.1793174685	0.6434179286	0.1038513326	284.6178124277	30.2108295210
0.0015	0.0025	0.7968	0.1992	260.7907890555	16.6804511237	0.6755792027	0.1291787497	1.5462779994	0.1162679735	0.6196121265	0.0862801960	263.6322583841	17.0121780429
0.0015	0.003	0.7964	0.1991	287.8551862102	56.5998842948	0.8883457349	0.2528720167	1.5265949399	0.2088779009	0.6334988444	0.0413176129	290.9036257294	57.1029518253
0.0	0.0035	0.7972	0.1993	0.0000000000	0.0000000000	0.5710144540	0.1211192638	1.4976492642	0.0961484552	0.6123381314	0.0423214259	2.6810018496	.2595891449
0.0015	0.0035	0.7959999999999999	0.19899999999999998	272.1600939151	24.8235415273	1.0020030705	0.1709406327	1.4878077344	0.1232419721	0.6328375721	0.0789770637	275.2827422921	25.1967011958
0.0015	0.004	0.7956	0.1989	266.2456037859	41.4881001322	1.0765622827	0.1263051628	1.4791240317	0.0701417693	0.6242410325	0.1467607384	269.4255311328	41.8313078027
0.0015	0.0045	0.7952	0.1988	269.7068788929	35.7655016084	1.2875102975	0.1662128855	1.4854920803	0.1666386238	0.6037415918	0.0393665336	273.0836228625	36.1377196513
0.0015	0.005	0.7948	0.1987	267.5020498756	20.0198593820	1.3411565599	0.2964796859	1.5184901507	0.0782369007	0.6110155869	0.0613808874	270.9727121731	20.4559568560
0.0015	0.0055	0.7944	0.1986	290.6842060320	59.7981332530	1.6002952851	0.3453747032	1.5208058048	0.1183364932	0.6354826612	0.0934618950	294.4407897831	60.3553063444
0.0015	0.006	0.794	0.1985	253.8359809189	24.9526602635	1.5611971616	0.1641306375	1.4687035884	0.1554078209	0.5997739581	0.0693043636	257.4656556270	25.3415030855
0.0015	0.0065	0.7936	0.1984	262.9988438651	34.9963481378	1.6957674469	0.2279321285	1.4976492642	0.2044671397	0.5905161462	0.0502914851	266.7827767224	35.4790388911
0.0015	0.006999999999999999	0.7932	0.1983	263.6746473459	27.2492917045	1.8985321336	0.2467159132	1.4582831451	0.0882838366	0.6123381314	0.0782874888	267.6438007560	27.6625789431
0.0015	0.0075	0.7928	0.1982	254.6053323756	35.5226822709	1.9767283805	0.3048065130	1.4646511938	0.0911673916	0.5984514135	0.1332426724	258.6451633634	36.0518988479
0.0015	0.008	0.7924	0.1981	281.6326329192	29.7346431085	2.2094986038	0.3413779007	1.4461259613	0.1075346464	0.6123381314	0.1077204223	285.9005956157	30.2912760779
0.0	0.004	0.7968	0.1992	0.0000000000	0.0000000000	0.6628495811	0.0737340960	1.4681246749	0.1891338009	0.6070479532	0.0853630544	2.7380222092	.3482309513
0.0015	0.0085	0.792	0.198	279.5471582159	31.1281382653	2.3304300089	0.5749391568	1.4565464046	0.0614194228	0.6090317700	0.0534609091	283.9431663994	31.8179577540
0.0015	0.009000000000000001	0.7916	0.1979	260.8682080700	26.9104079033	2.3668003562	0.3755403484	1.3957604855	0.1405413164	0.6176283097	0.0972227685	265.2483972214	27.5237123366
0.0015	0.0095	0.7912	0.1978	274.4116969203	50.9333583630	2.5586539387	0.3578091781	1.4854920803	0.1451861544	0.5997739581	0.1114081896	279.0556168974	51.5477618851
0.0015	0.01	0.7908	0.1977	279.0907086096	34.0331887015	2.7214112433	0.2431378805	1.4779662046	0.1234919010	0.5951450521	0.0879268365	283.8852311096	34.4877453195
0.002	0.0	0.7984	0.1996	323.2372887361	64.2332362312	0.0000000000	0.0000000000	1.6771124539	0.1629865178	0.7029324338	0.1123462487	325.6173336238	64.5085689977
0.002	0.0005	0.7979999999999999	0.1995	314.0873289590	30.7253809751	0.1527554590	0.0910349141	1.5364364697	0.1792352145	0.6645786415	0.1101767732	316.4410995292	31.1058278769
0.002	0.001	0.7976	0.1994	316.1002233362	33.9072470236	0.3318794199	0.1386134968	1.6157476213	0.2648970599	0.6890457159	0.1178920702	318.7368960933	34.4286496505
0.002	0.0015	0.7972	0.1993	336.9017447966	50.2308819384	0.5264607784	0.0893482573	1.6296415457	0.1580762550	0.6949971664	0.0779516335	339.7528442871	50.5562580842
0.002	0.002	0.7968	0.1992	302.6728630077	28.1101887108	0.6210236816	0.0290962779	1.5908543401	0.1659614904	0.6890457159	0.0698073046	305.5737867453	28.3750537837
0.002	0.0025	0.7964	0.1991	331.8356380348	58.0261189505	0.8728883373	0.2824854702	1.6093795726	0.2151191523	0.6949971664	0.0866645195	335.0129031111	58.6103880925
0.0	0.0045	0.7964	0.1991	0.0000000000	0.0000000000	0.8010569012	0.1283826897	1.4866499074	0.1328527687	0.5872097848	0.0320154140	2.8749165934	.2932508724
0.002	0.003	0.7959999999999999	0.19899999999999998	307.5212287912	29.2415025054	0.9519938429	0.2070715633	1.5717501941	0.1036885661	0.6632560970	0.1018101640	310.7082289252	29.6540727988
0.002	0.0035	0.7956	0.1989	308.2986447285	21.8764979314	1.0583771090	0.2423750076	1.5833284644	0.1698497132	0.6844168099	0.0321244958	311.6247671118	22.3208471480
0.002	0.004	0.7952	0.1988	320.2082697935	35.1848950103	1.3993491157	0.4107354071	1.5821706374	0.1613746735	0.6639173693	0.1096516263	323.8537069159	35.8666567172
0.002	0.0045	0.7948	0.1987	358.4468113755	73.2434541337	1.5566508682	0.3712003340	1.6059060915	0.1964692940	0.6645786415	0.0781309360	362.2739469767	73.8892546977
0.002	0.005	0.7944	0.1986	318.5534383584	21.7997323290	1.6666711690	0.1985934205	1.6053271780	0.0828149897	0.6672237307	0.0922374094	322.4926604361	22.1733781486
0.002	0.0055	0.794	0.1985	329.1598433459	19.7514078020	1.8758006665	0.2791053918	1.5410677778	0.1310238731	0.6672237307	0.0995341096	333.2439355209	20.2610711765
0.002	0.006	0.7936	0.1984	298.6712676953	21.9008005557	1.7494137093	0.1169237376	1.5231214588	0.0916367249	0.6374664781	0.0449275998	302.5812693415	22.1542886180
0.002	0.0065	0.7932	0.1983	321.2824586198	30.0184772524	2.0567431448	0.3392692599	1.5474358265	0.1599562243	0.6678850029	0.0994110217	325.5545225940	30.6171137583
0.002	0.006999999999999999	0.7928	0.1982	318.9969847957	16.1468300886	2.1603986348	0.2034302481	1.5856441185	0.0994249202	0.6368052058	0.0941332182	323.3798327548	16.5438184751
0.002	0.0075	0.7924	0.1981	322.3969698495	32.5106118885	2.5068261937	0.6348318855	1.5723291076	0.1753028127	0.6579659187	0.0484130800	327.1340910695	33.3691596667
