# Supplementary material for: Multipressure Sampling for Improving the Performance of MOF-based Electronic Noses
Source: ACS Sens. 2024 Jul 12;9(7):3531–9. doi: 10.1021/acssensors.4c00199 (PMC11287752; doi:10.1021/acssensors.4c00199)
Supplement: Supplementary file 2 — se4c00199_si_002.zip [file se4c00199_si_002.zip › Multiplex_Adsorption_Data/Benzene_0.1bar/ZIF-8_v2_EQeq.csv]

benzene_comp	CO2_comp	N2_comp	O2_comp	benzene_mass	benzene_error	CO2_mass	CO2_error	N2_mass	N2_error	O2_mass	O2_error	total_mass	total_error
0.0	0.0	0.8	0.2	0.0000000000	0.0000000000	0.0000000000	0.0000000000	0.8751616158	0.0481523802	0.2849911951	0.0361870167	1.1601528109	.0843393969
0.0	0.0005	0.7996	0.1999	0.0000000000	0.0000000000	0.0100685226	0.0098650972	0.8623406135	0.0984145346	0.2700533216	0.0373535846	1.1424624577	.1456332164
0.0	0.005	0.7959999999999999	0.19899999999999998	0.0000000000	0.0000000000	0.0978660401	0.0103779072	0.8225955064	0.0834937689	0.2729823164	0.0172388204	1.1934438629	.1111104965
0.002	0.008	0.792	0.198	276.0733667454	17.4320548808	0.0571892086	0.0406429233	0.0920547964	0.0654227996	0.0430562237	0.0505147594	276.2656669741	17.5886353631
0.002	0.0085	0.7916	0.1979	279.2653297579	13.1886123125	0.0624248404	0.0572402375	0.0941061568	0.0464566324	0.0512574092	0.0216824764	279.4731181643	13.3139916588
0.002	0.009000000000000001	0.7912	0.1978	276.4998667272	13.7179187958	0.0865892947	0.0614493411	0.0953882570	0.0822880652	0.0556509014	0.0427271981	276.7374951803	13.9043834002
0.002	0.0095	0.7908	0.1977	276.1748123022	15.2231893935	0.0761180312	0.0486233550	0.1025680183	0.0765661841	0.0536006050	0.0401004956	276.4070989567	15.3884794282
0.002	0.01	0.7904	0.1976	280.8220189710	12.6695566571	0.0728961039	0.0578266382	0.0789773741	0.0551535616	0.0559438009	0.0287817523	281.0298362499	12.8113186092
0.0025	0.0	0.7979999999999999	0.1995	285.3549207871	15.7340984001	0.0000000000	0.0000000000	0.0764131736	0.0628642388	0.0471568165	0.0221831478	285.4784907772	15.8191457867
0.0025	0.0005	0.7976	0.1994	282.1386679934	10.8673028115	0.0040274091	0.0056956165	0.1100041996	0.0515754996	0.0544793035	0.0157622380	282.3071789056	10.9403361656
0.0025	0.001	0.7972	0.1993	277.5579010203	14.7454045035	0.0076520772	0.0069290165	0.1112862998	0.0494405511	0.0597514942	0.0341275033	277.7365908915	14.8359015744
0.0025	0.0015	0.7968	0.1992	285.2756217955	10.9903196420	0.0096657817	0.0030138370	0.0776952738	0.0447847722	0.0483284144	0.0149350017	285.4113112654	11.0530532529
0.0025	0.002	0.7964	0.1991	275.1282084944	12.4854442939	0.0096657817	0.0086001923	0.0974396173	0.0524753459	0.0512574092	0.0245756454	275.2865713026	12.5710954775
0.0	0.0055	0.7956	0.1989	0.0000000000	0.0000000000	0.0982687810	0.0167803341	0.8446476304	0.0939687634	0.2779616076	0.0699140693	1.2208780190	.1806631668
0.0025	0.0025	0.7959999999999999	0.19899999999999998	280.6991412543	12.6513689447	0.0157068953	0.0125820281	0.0889777558	0.0711462820	0.0483284144	0.0334982774	280.8521543198	12.7685955322
0.0025	0.003	0.7956	0.1989	276.1262327398	21.4878181851	0.0273863816	0.0138580331	0.1074399991	0.0524352348	0.0694171770	0.0447896845	276.3304762975	21.5989011375
0.0025	0.0035	0.7952	0.1988	279.0067150286	7.2394445166	0.0302055679	0.0198939332	0.0938497367	0.0328938049	0.0538935045	0.0362722630	279.1846638377	7.3285045177
0.0025	0.004	0.7948	0.1987	285.1613169428	20.7296651481	0.0302055679	0.0371745346	0.1000038178	0.0544432355	0.0527219066	0.0394273601	285.3442482351	20.8607102783
0.0025	0.0045	0.7944	0.1986	286.4793947758	17.5565875889	0.0394686087	0.0267875689	0.0823108347	0.0485819566	0.0448136206	0.0231816571	286.6459878398	17.6551387715
0.0025	0.005	0.794	0.1985	277.2992862910	17.8593898991	0.0390658678	0.0212500696	0.0951318369	0.0606236860	0.0544793035	0.0252233905	277.4879632992	17.9664870452
0.0025	0.0055	0.7936	0.1984	279.7175483315	17.6357303812	0.0559809859	0.0138111360	0.1115427199	0.0488411198	0.0600443936	0.0215236282	279.9451164309	17.7199062652
0.0025	0.006	0.7932	0.1983	280.5033941940	14.3359526484	0.0487316496	0.0350546573	0.0900034360	0.0582790361	0.0480355149	0.0324788415	280.6901647945	14.4617651833
0.0025	0.0065	0.7928	0.1982	269.9316241272	18.6328937211	0.0575919495	0.0270286860	0.1289792830	0.0820640298	0.0650236848	0.0105768756	270.1832190445	18.7525633125
0.0025	0.006999999999999999	0.7924	0.1981	286.0464651461	12.4145530794	0.0362466815	0.0198939332	0.0900034360	0.0177948861	0.0436420227	0.0179028444	286.2163572863	12.4701447431
0.0	0.006	0.7952	0.1988	0.0000000000	0.0000000000	0.1171976035	0.0213718475	0.8728538354	0.0339560560	0.2776687081	0.0340872586	1.2677201470	.0894151621
0.0025	0.0075	0.792	0.198	276.1333767931	22.1265761682	0.0656467676	0.0434960178	0.1169275408	0.0925587572	0.0571153988	0.0289363342	276.3730665003	22.2915672774
0.0025	0.008	0.7916	0.1979	285.7092658306	22.0192533280	0.0692714358	0.0525480431	0.0884649157	0.0621785566	0.0565295999	0.0344875924	285.9235317820	22.1684675201
0.0025	0.0085	0.7912	0.1978	282.5265900874	11.5945897656	0.0479261678	0.0248788284	0.0756439135	0.0151266095	0.0401272289	0.0105768756	282.6902873976	11.6451720791
0.0025	0.009000000000000001	0.7908	0.1977	283.1209753216	6.8066800252	0.0628275813	0.0295294510	0.0679513121	0.0084268226	0.0389556310	0.0228836799	283.2907098460	6.8675199787
0.0025	0.0095	0.7904	0.1976	281.6993087157	5.5865575894	0.0700769176	0.0392460629	0.0871828155	0.0309408799	0.0483284144	0.0286383207	281.9048968632	5.6853828529
0.0025	0.01	0.79	0.1975	283.7846578727	12.8130897986	0.0716878812	0.0354411997	0.0935933167	0.0497745589	0.0541864040	0.0319246998	284.0041254746	12.9302302570
0.003	0.0	0.7976	0.1994	276.0162143191	17.4782113737	0.0000000000	0.0000000000	0.1243637221	0.0642791405	0.0711745739	0.0295581874	276.2117526151	17.5720487016
0.003	0.0005	0.7972	0.1993	279.9883079514	15.8275771847	0.0040274091	0.0067391443	0.0984652975	0.0612924370	0.0556509014	0.0333956790	280.1464515594	15.9290044450
0.003	0.001	0.7968	0.1992	276.6999002195	15.1888104061	0.0124849681	0.0096657817	0.1161582807	0.0424636551	0.0653165843	0.0216508000	276.8938600526	15.2625906429
0.003	0.0015	0.7964	0.1991	285.4599383705	11.1757096186	0.0140959317	0.0113912330	0.0876956556	0.0482069686	0.0486213139	0.0198999279	285.6103512717	11.2552077481
0.0	0.0065	0.7948	0.1987	0.0000000000	0.0000000000	0.1252524216	0.0325598027	0.8484939311	0.0484192752	0.2750326128	0.0352162146	1.2487789655	.1161952925
0.003	0.002	0.7959999999999999	0.19899999999999998	280.2955022431	10.8284578038	0.0144986726	0.0142731741	0.0856442952	0.0658235801	0.0547722030	0.0435465786	280.4504174139	10.9521011366
0.003	0.0025	0.7956	0.1989	283.4524593945	11.3128195100	0.0161096362	0.0146323037	0.0825672547	0.0497375577	0.0430562237	0.0163184708	283.5941925091	11.3935078422
0.003	0.003	0.7952	0.1988	280.0890391029	9.7354616375	0.0273863816	0.0262987036	0.0976960374	0.0563984218	0.0635591874	0.0531303835	280.2776807093	9.8712891464
0.003	0.0035	0.7948	0.1987	286.9916233971	5.6367194399	0.0245671952	0.0109260869	0.0912855363	0.0298770620	0.0500858113	0.0065231812	287.1575619399	5.6840457700
0.003	0.004	0.7944	0.1986	281.4571253090	12.5329529257	0.0346357179	0.0123215024	0.0933368966	0.0450424273	0.0477426154	0.0110528327	281.6328405389	12.6013696881
0.003	0.0045	0.794	0.1985	293.3098241318	8.7439184961	0.0326220134	0.0115045814	0.0797466342	0.0445433431	0.0439349222	0.0114193240	293.4661277016	8.8113857446
0.003	0.005	0.7936	0.1984	286.5465488768	11.0581440128	0.0314137906	0.0277394651	0.0805158943	0.0777659053	0.0380769325	0.0267165432	286.6965554942	11.1903659264
0.003	0.0055	0.7932	0.1983	282.6030314576	6.0171076319	0.0374549042	0.0158252067	0.0817979946	0.0164908195	0.0445207211	0.0100784664	282.7668050775	6.0595021245
0.003	0.006	0.7928	0.1982	281.3171018644	9.1052326674	0.0483289087	0.0192306147	0.0900034360	0.0272047047	0.0509645097	0.0249498098	281.5063987188	9.1766177966
0.003	0.0065	0.7924	0.1981	282.0579401912	6.3513132962	0.0463152041	0.0170868495	0.0792337941	0.0178686323	0.0462781180	0.0112069940	282.2297673074	6.3974757720
0.0	0.006999999999999999	0.7944	0.1986	0.0000000000	0.0000000000	0.1252524216	0.0522260394	0.8659304942	0.0830040837	0.3011006666	0.0192156347	1.2922835824	.1544457578
0.003	0.006999999999999999	0.792	0.198	284.0804216792	6.9058417522	0.0459124632	0.0251382602	0.0730797130	0.0256932374	0.0357337367	0.0086094513	284.2351475921	6.9652827011
0.003	0.0075	0.7916	0.1979	285.5192340129	5.8661543867	0.0575919495	0.0307352270	0.0874392356	0.0565846479	0.0483284144	0.0232850482	285.7125936124	5.9767593098
0.003	0.008	0.7912	0.1978	282.5944585937	6.2329142835	0.0455097223	0.0247742951	0.0669256319	0.0384253802	0.0386627315	0.0095540919	282.7455566794	6.3056680507
0.003	0.0085	0.7908	0.1977	278.9617074928	6.6131176642	0.0676604721	0.0461731515	0.0866699754	0.0435038353	0.0521361076	0.0223526638	279.1681740479	6.7251473148
0.003	0.009000000000000001	0.7904	0.1976	284.0382717647	5.6732502921	0.0519535768	0.0199590526	0.0728232930	0.0397707408	0.0401272289	0.0240534504	284.2031758634	5.7570335359
0.003	0.0095	0.79	0.1975	284.1032826497	12.9005047507	0.0761180312	0.0323599248	0.0910291162	0.0439070194	0.0509645097	0.0169173223	284.3213943068	12.9936890172
0.003	0.01	0.7896	0.1974	283.3095783286	11.8250718099	0.0696741767	0.0478296158	0.0794902142	0.0580665444	0.0430562237	0.0444049524	283.5017989432	11.9753729225
0.0035	0.0	0.7972	0.1993	282.1115205909	20.6523546861	0.0000000000	0.0000000000	0.0782081139	0.0625370590	0.0544793035	0.0468785597	282.2442080083	20.7617703048
0.0035	0.0005	0.7968	0.1992	281.2935264885	11.3498310155	0.0036246682	0.0016109636	0.0882084957	0.0738810187	0.0509645097	0.0248809446	281.4363241621	11.4502039424
0.0035	0.001	0.7964	0.1991	287.7939005822	18.7397309036	0.0056383727	0.0093241261	0.1035936984	0.0760906773	0.0497929118	0.0203770487	287.9529255651	18.8455227557
0.0	0.0075	0.794	0.1985	0.0000000000	0.0000000000	0.1409593170	0.0170868495	0.8569557926	0.1260752462	0.2981716718	0.0475400311	1.2960867814	.1907021268
0.0035	0.0015	0.7959999999999999	0.19899999999999998	286.8766041391	8.0140714910	0.0072493363	0.0054630434	0.0589766105	0.0265490733	0.0401272289	0.0239103590	286.9829573148	8.0699939667
0.0035	0.002	0.7956	0.1989	281.7350289822	10.3393201763	0.0225534907	0.0202815138	0.1000038178	0.0664518868	0.0568224993	0.0301216892	281.9144087900	10.4561752661
0.0035	0.0025	0.7952	0.1988	282.4465766905	10.9425288724	0.0161096362	0.0025471571	0.0756439135	0.0452928105	0.0462781180	0.0099067594	282.5846083582	11.0002755994
0.0035	0.003	0.7948	0.1987	275.4918408072	3.1598250292	0.0237617134	0.0133330964	0.1138505003	0.0273012098	0.0518432082	0.0166309140	275.6812962291	3.2170902494
0.0035	0.0035	0.7944	0.1986	283.7296486623	7.4929070600	0.0253726771	0.0316709057	0.0712847727	0.0508358803	0.0445207211	0.0197441192	283.8708268332	7.5951579652
0.0035	0.004	0.794	0.1985	281.4878447382	14.9259162515	0.0302055679	0.0174624295	0.0943625768	0.0357740427	0.0562367004	0.0171390001	281.6686495833	14.9962917238
0.0035	0.0045	0.7936	0.1984	280.7012844703	6.3121167976	0.0245671952	0.0059190583	0.0910291162	0.0273781689	0.0459852185	0.0243371094	280.8628660002	6.3697511342
0.0035	0.005	0.7932	0.1983	276.1069437959	12.9458469791	0.0358439406	0.0177205998	0.1092349394	0.0427660670	0.0550651025	0.0342880098	276.3070877784	13.0406216557
0.0035	0.0055	0.7928	0.1982	283.3988789948	13.9049792038	0.0471206860	0.0239757719	0.0861571353	0.0419589704	0.0436420227	0.0177101278	283.5757988388	13.9886240739
0.0035	0.006	0.7924	0.1981	285.1398847829	12.1289635445	0.0358439406	0.0332499145	0.0859007153	0.0882174401	0.0495000123	0.0145155262	285.3111294511	12.2649464253
0.0	0.008	0.7936	0.1984	0.0000000000	0.0000000000	0.1530415441	0.0245638939	0.8597764131	0.0497904082	0.2764971102	0.0178067468	1.2893150674	.0921610489
0.0035	0.0065	0.792	0.198	284.7641075796	10.4817209111	0.0495371314	0.0297701544	0.0879520757	0.0505765384	0.0474497159	0.0099067594	284.9490465026	10.5719743633
0.0035	0.006999999999999999	0.7916	0.1979	283.0445339513	6.9612637760	0.0563837268	0.0200563354	0.0894905959	0.0407506235	0.0515503087	0.0065231812	283.2419585827	7.0285939161
0.0035	0.0075	0.7912	0.1978	289.8606752007	15.0477184665	0.0447042405	0.0205989276	0.0817979946	0.0783890800	0.0433491232	0.0250321980	290.0305265590	15.1717386721
0.0035	0.008	0.7908	0.1977	282.2086797157	7.6190320587	0.0596056540	0.0225822396	0.1020551782	0.0434130572	0.0541864040	0.0152757680	282.4245269519	7.7003031235
0.0035	0.0085	0.7904	0.1976	274.0930351719	3.8457876831	0.0588001722	0.0221177737	0.1235944620	0.0105849002	0.0518432082	0.0181124644	274.3272730143	3.8966028214
0.0035	0.009000000000000001	0.79	0.1975	283.7760850088	8.5099427891	0.0632303222	0.0224381268	0.0910291162	0.0191200652	0.0521361076	0.0148889769	283.9824805548	8.5663899580
0.0035	0.0095	0.7896	0.1974	283.8153773019	17.0057948608	0.0708823994	0.0389140259	0.0800030542	0.0471031829	0.0571153988	0.0303260604	284.0233781543	17.1221381300
0.0035	0.01	0.7892	0.1973	278.8188264269	10.1119660939	0.1006852264	0.0409926147	0.0982088775	0.0343488027	0.0553580019	0.0188368755	279.0730785327	10.2061443868
0.004	0.0	0.7968	0.1992	287.7396057772	9.9708316973	0.0000000000	0.0000000000	0.0625664911	0.0285260818	0.0380769325	0.0239390457	287.8402492008	10.0232968248
0.004	0.0005	0.7964	0.1991	283.0573932472	7.5060516932	0.0064438545	0.0069290165	0.0902598561	0.0461726997	0.0410059274	0.0194287536	283.1951028852	7.5785821630
0.0	0.0085	0.7932	0.1983	0.0000000000	0.0000000000	0.1534442850	0.0421937176	0.8625970336	0.0697613343	0.2764971102	0.0425420742	1.2925384288	.1544971261
0.004	0.001	0.7959999999999999	0.19899999999999998	290.9137086564	6.9382012831	0.0100685226	0.0067391443	0.0792337941	0.0335273500	0.0509645097	0.0284821215	291.0539754828	7.0069498989
0.004	0.0015	0.7956	0.1989	280.4133791225	15.9849399231	0.0092630408	0.0090415109	0.0756439135	0.0353078392	0.0468639170	0.0414222419	280.5451499938	16.0707115151
0.004	0.002	0.7952	0.1988	280.3283648883	9.6434890890	0.0189288226	0.0173879626	0.0989781376	0.0694590741	0.0600443936	0.0215236282	280.5063162421	9.7518597539
0.004	0.0025	0.7948	0.1987	282.7909200593	9.9152535740	0.0233589725	0.0151978004	0.0884649157	0.0413782828	0.0536006050	0.0233292184	282.9563445525	9.9951588756
0.004	0.003	0.7944	0.1986	282.0036453861	9.2267437176	0.0217480089	0.0201209292	0.0759003335	0.0588180859	0.0445207211	0.0229585368	282.1458144496	9.3286412695
0.004	0.0035	0.794	0.1985	284.5933647058	12.5769717307	0.0177205998	0.0147207173	0.0682077321	0.0273012098	0.0404201284	0.0172388204	284.7197131661	12.6362324782
0.004	0.004	0.7936	0.1984	287.7181736173	2.6335449546	0.0213452680	0.0158252067	0.0556431499	0.0125200222	0.0339763398	0.0233879823	287.8291383750	2.6852781658
0.004	0.0045	0.7932	0.1983	281.8207576218	10.8729924527	0.0322192724	0.0248266168	0.0689769923	0.0243477551	0.0374911336	0.0195695435	281.9594450201	10.9417363681
0.004	0.005	0.7928	0.1982	278.3080266163	12.2363893747	0.0338302361	0.0182615357	0.1148761805	0.0227968814	0.0492071128	0.0191261343	278.5059401457	12.2965739261
0.004	0.0055	0.7924	0.1981	281.9507793917	8.2402534522	0.0414823133	0.0304169386	0.0907726962	0.0352854854	0.0433491232	0.0234026502	282.1263835244	8.3293585264
0.0	0.009000000000000001	0.7928	0.1982	0.0000000000	0.0000000000	0.1723731076	0.0282033679	0.8577250527	0.0379293702	0.2715178190	0.0126456616	1.3016159793	.0787783997
0.004	0.006	0.792	0.198	288.5525990422	10.7763504778	0.0390658678	0.0214021838	0.0610279709	0.0398434177	0.0360266362	0.0208432506	288.6887195171	10.8584393299
0.004	0.0065	0.7916	0.1979	285.8142834140	8.7259147959	0.0495371314	0.0246430048	0.0853878752	0.0372859788	0.0530148061	0.0225665697	286.0022232267	8.8104103492
0.004	0.006999999999999999	0.7912	0.1978	281.6071504282	13.1735516786	0.0640358040	0.0354228886	0.1107734597	0.0670743083	0.0574082983	0.0187455668	281.8393679902	13.2947944423
0.004	0.0075	0.7908	0.1977	280.6427032333	6.1194834619	0.0583974313	0.0248266168	0.1033372784	0.0443717830	0.0521361076	0.0157839940	280.8565740506	6.2044658557
0.004	0.008	0.7904	0.1976	285.2956251447	11.9242922215	0.0543700223	0.0523872886	0.0776952738	0.0637573890	0.0486213139	0.0220279105	285.4763117547	12.0624648096
0.004	0.0085	0.79	0.1975	284.4683437731	18.8491967636	0.0632303222	0.0243783032	0.0841057750	0.0509392474	0.0489142133	0.0305852140	284.6645940836	18.9550995282
0.004	0.009000000000000001	0.7896	0.1974	282.3365582697	8.6265134282	0.0680632130	0.0402257326	0.0935933167	0.0105100943	0.0465710175	0.0175152910	282.5447858169	8.6947645461
0.004	0.0095	0.7892	0.1973	284.9848588264	12.4699212685	0.0684659540	0.0471740103	0.0764131736	0.0169780280	0.0415917263	0.0291490173	285.1713296803	12.5632223241
0.004	0.01	0.7888	0.1972	286.1000455458	11.3968413854	0.0692714358	0.0468704599	0.0769260137	0.0439668790	0.0383698320	0.0232407940	286.2846128273	11.5109195183
0.0045	0.0	0.7964	0.1991	284.8712683790	14.7532312148	0.0000000000	0.0000000000	0.0774388538	0.0483975430	0.0483284144	0.0295233378	284.9970356472	14.8311520956
0.0	0.0095	0.7924	0.1981	0.0000000000	0.0000000000	0.1683456985	0.0189929810	0.8490067711	0.0469297723	0.2718107185	0.0258416367	1.2891631881	.0917643900
0.0045	0.0005	0.7959999999999999	0.19899999999999998	285.7792775529	8.9190183936	0.0040274091	0.0050943143	0.0928240565	0.0476030538	0.0512574092	0.0101463357	285.9273864277	8.9818620974
0.0045	0.001	0.7956	0.1989	277.4264504396	8.8041448525	0.0060411136	0.0080548181	0.0902598561	0.0401721101	0.0477426154	0.0236215759	277.5704940247	8.8759933566
0.0045	0.0015	0.7952	0.1988	280.5684050790	4.9350032206	0.0132904499	0.0145433527	0.0823108347	0.0384253802	0.0541864040	0.0262631387	280.7181927676	5.0142350922
0.0045	0.002	0.7948	0.1987	283.1409786708	10.0369401930	0.0132904499	0.0131370108	0.0715411927	0.0396382596	0.0389556310	0.0120907543	283.2647659444	10.1018062177
0.0045	0.0025	0.7944	0.1986	282.8716478615	11.3098982238	0.0128877090	0.0112767454	0.0764131736	0.0796901358	0.0407130279	0.0271244530	283.0016617720	11.4279895580
0.0045	0.003	0.794	0.1985	283.0052416582	9.8683220095	0.0249699361	0.0145433527	0.0789773741	0.0426798822	0.0453994196	0.0269085209	283.1545883880	9.9524537653
0.0045	0.0035	0.7936	0.1984	282.0579401912	2.8024328179	0.0229562316	0.0170107385	0.0992345577	0.0282108668	0.0512574092	0.0226121435	282.2313883897	2.8702665667
0.0045	0.004	0.7932	0.1983	282.5723120285	5.5038762119	0.0273863816	0.0158252067	0.0835929349	0.0334881045	0.0533077056	0.0157839940	282.7365990506	5.5689735171
0.0045	0.0045	0.7928	0.1982	285.1470288362	14.0948499149	0.0390658678	0.0412765223	0.0761567536	0.0590679591	0.0445207211	0.0210072441	285.3067721787	14.2162016404
0.0045	0.005	0.7924	0.1981	280.9048899893	8.6768571556	0.0471206860	0.0303100997	0.1005166579	0.0527901558	0.0515503087	0.0209090024	281.1040776419	8.7808664135
0.0	0.001	0.7992	0.1998	0.0000000000	0.0000000000	0.0225534907	0.0069290165	0.8749051958	0.0490453194	0.2811835019	0.0330340756	1.1786421884	.0890084115
0.0	0.01	0.792	0.198	0.0000000000	0.0000000000	0.1953293392	0.0387134368	0.8631098737	0.0625664911	0.2797190045	0.0302694290	1.3381582174	.1315493569
0.0045	0.0055	0.792	0.198	289.0633988529	12.8950936945	0.0459124632	0.0284096529	0.0928240565	0.0604977439	0.0538935045	0.0339763398	289.2560288771	13.0179774311
0.0045	0.006	0.7916	0.1979	289.3977405471	11.8854800305	0.0495371314	0.0388472780	0.1038501185	0.0660748237	0.0591656952	0.0339864383	289.6102934922	12.0243885705
0.0045	0.0065	0.7912	0.1978	286.0907582765	11.4185332742	0.0443014996	0.0185435839	0.0948754169	0.0369458487	0.0503787108	0.0165274226	286.2803139038	11.4905501294
0.0045	0.006999999999999999	0.7908	0.1977	284.6390866469	7.4177756362	0.0616193586	0.0348876852	0.0733361331	0.0455071538	0.0407130279	0.0197267311	284.8147551665	7.5178972063
0.0045	0.0075	0.7904	0.1976	286.3700907604	13.7391103111	0.0692714358	0.0453222219	0.1007730779	0.0175118184	0.0541864040	0.0141079072	286.5943216781	13.8160522586
0.0045	0.008	0.79	0.1975	288.5747456074	11.1995267138	0.0616193586	0.0572175636	0.0851314552	0.0456859645	0.0418846258	0.0178260078	288.7633810470	11.3202562497
0.0045	0.0085	0.7896	0.1974	281.4864159275	11.3747445173	0.0724933630	0.0157017311	0.0992345577	0.0578987151	0.0518432082	0.0334777829	281.7099870564	11.4818227464
0.0045	0.009000000000000001	0.7892	0.1973	284.8426921658	7.6713383184	0.0507453541	0.0355143498	0.0879520757	0.0308813209	0.0459852185	0.0213314491	285.0273748141	7.7590654382
0.0045	0.0095	0.7888	0.1972	284.5926503005	13.8205684399	0.0865892947	0.0431515784	0.0989781376	0.0391710471	0.0474497159	0.0156749119	284.8256674487	13.9185659773
0.0045	0.01	0.7884	0.1971	283.2417098223	13.9754486778	0.0616193586	0.0256745353	0.0674384720	0.0400409569	0.0407130279	0.0142771598	283.4114806808	14.0554413298
0.0005	0.0	0.7996	0.1999	265.2036896561	5.1862118971	0.0000000000	0.0000000000	0.1648780894	0.0413019390	0.0782041615	0.0095540919	265.4467719070	5.2370679280
0.005	0.0	0.7959999999999999	0.19899999999999998	284.4997776076	13.4521272298	0.0000000000	0.0000000000	0.0789773741	0.0673872661	0.0503787108	0.0220434834	284.6291336925	13.5415579793
0.005	0.0005	0.7956	0.1989	290.0557078556	12.2927449168	0.0024164454	0.0039460389	0.0733361331	0.0316717684	0.0465710175	0.0081592354	290.1780314516	12.3365219595
0.005	0.001	0.7952	0.1988	275.5368483429	10.1950908068	0.0080548181	0.0062392353	0.1017987581	0.0659273840	0.0527219066	0.0323518051	275.6994238257	10.2996092312
0.005	0.0015	0.7948	0.1987	287.1680815135	6.6123940210	0.0068465954	0.0082929428	0.0643614315	0.0380124880	0.0339763398	0.0116277774	287.2732658802	6.6703272292
0.005	0.002	0.7944	0.1986	281.4999896288	14.5655473074	0.0128877090	0.0115608389	0.0810287344	0.0529344390	0.0474497159	0.0209254080	281.6413557881	14.6509679933
0.005	0.0025	0.794	0.1985	288.2896978809	5.8419708576	0.0144986726	0.0182615357	0.0712847727	0.0443124703	0.0363195357	0.0263544436	288.4118008619	5.9308993072
0.005	0.003	0.7936	0.1984	286.3529450325	8.8518730736	0.0140959317	0.0141819707	0.0782081139	0.0494299107	0.0451065201	0.0296045896	286.4903555982	8.9450895446
0.005	0.0035	0.7932	0.1983	288.5626007168	14.2513123487	0.0205397862	0.0207558144	0.0846186151	0.0502216842	0.0459852185	0.0289718898	288.7137443366	14.3512617371
0.005	0.004	0.7928	0.1982	282.3015524086	9.9113850841	0.0318165315	0.0232615561	0.0923112164	0.0585851066	0.0577011978	0.0203433397	282.4833813543	10.0135750865
0.005	0.0045	0.7924	0.1981	285.2541896356	14.4783305279	0.0245671952	0.0128372677	0.0861571353	0.0612709784	0.0524290071	0.0410644655	285.4173429732	14.5935032395
0.0005	0.0005	0.7992	0.1998	269.2172187976	7.0893107133	0.0048328909	0.0097326738	0.1271843426	0.0326530566	0.0661952827	0.0171189662	269.4154313138	7.1488154099
0.005	0.005	0.792	0.198	283.3017198699	11.5770871752	0.0358439406	0.0240837715	0.0900034360	0.0349860698	0.0497929118	0.0213635990	283.4773601583	11.6575206155
0.005	0.0055	0.7916	0.1979	282.0243631407	7.2543006546	0.0443014996	0.0211582763	0.0723104529	0.0289470862	0.0492071128	0.0108964906	282.1901822060	7.3153025077
0.005	0.006	0.7912	0.1978	287.8953461390	6.8825965174	0.0571892086	0.0287727303	0.1010294980	0.0389015493	0.0565295999	0.0267550490	288.1100944455	6.9770258460
0.005	0.0065	0.7908	0.1977	280.8413079149	15.1395813301	0.0519535768	0.0234005983	0.0817979946	0.0553392243	0.0594585947	0.0299044489	281.0345180810	15.2482256016
0.005	0.006999999999999999	0.7904	0.1976	281.8636219415	9.6261452276	0.0475234269	0.0448907089	0.0884649157	0.0431212832	0.0468639170	0.0343080203	282.0464742011	9.7484652400
0.005	0.0075	0.79	0.1975	286.5265455276	15.2202092974	0.0620220995	0.0376428117	0.0905162761	0.0484518551	0.0518432082	0.0189458651	286.7309271114	15.3252498293
0.005	0.008	0.7896	0.1974	281.1692199612	3.5389347048	0.0515508359	0.0207870496	0.0735925531	0.0201644655	0.0451065201	0.0146332534	281.3394698703	3.5945194733
0.005	0.0085	0.7892	0.1973	284.8048286833	11.1887762485	0.0700769176	0.0266418512	0.0917983763	0.0576711428	0.0442278217	0.0179984288	285.0109317989	11.2910876713
0.005	0.009000000000000001	0.7888	0.1972	282.7430549022	9.8990436032	0.0616193586	0.0214021838	0.0810287344	0.0308301788	0.0442278217	0.0122037545	282.9299308169	9.9634797203
0.005	0.0095	0.7884	0.1971	291.8595813128	11.3788627586	0.0406768315	0.0186134281	0.0489762287	0.0178686323	0.0336834403	0.0090751585	291.9829178133	11.4244199775
0.0005	0.001	0.7988	0.1997	263.5662726408	14.5209159144	0.0108740045	0.0065437652	0.1600061085	0.0572546401	0.0773254630	0.0192869360	263.8144782168	14.6040012557
0.005	0.01	0.7879999999999999	0.19699999999999998	282.2322550916	14.2826227638	0.0636330631	0.0535872466	0.0835929349	0.0571626942	0.0459852185	0.0212508616	282.4254663081	14.4146235662
0.0055	0.0	0.7956	0.1989	285.4356485893	17.7146752870	0.0000000000	0.0000000000	0.0984652975	0.0567702631	0.0521361076	0.0263674614	285.5862499944	17.7978130115
0.0055	0.0005	0.7952	0.1988	287.0087691250	17.4431256945	0.0020137045	0.0044118056	0.0633357513	0.0571672951	0.0328047419	0.0157839940	287.1069233227	17.5204887892
0.0055	0.001	0.7948	0.1987	280.6834243371	8.8670801508	0.0124849681	0.0064438545	0.0935933167	0.0395917865	0.0521361076	0.0224292929	280.8416387295	8.9355450847
0.0055	0.0015	0.7944	0.1986	279.3660609094	7.4470587481	0.0072493363	0.0060276739	0.0835929349	0.0395718527	0.0515503087	0.0285422993	279.5084534893	7.5212005740
0.0055	0.002	0.794	0.1985	282.2008212571	11.4071683052	0.0096657817	0.0246166628	0.0830800948	0.0773419989	0.0483284144	0.0331377935	282.3418955480	11.5422647604
0.0055	0.0025	0.7936	0.1984	282.2951227606	3.4723321041	0.0225534907	0.0179027280	0.1005166579	0.0247335710	0.0471568165	0.0158707199	282.4653497257	3.5308391230
0.0055	0.003	0.7932	0.1983	290.3257530702	10.9972286474	0.0181233408	0.0154937520	0.0779516939	0.0454493229	0.0477426154	0.0249635600	290.4695707203	11.0831352823
0.0055	0.0035	0.7928	0.1982	281.6943078784	10.3025208732	0.0302055679	0.0174624295	0.0907726962	0.0259681481	0.0571153988	0.0180555366	281.8724015413	10.3640069874
0.0055	0.004	0.7924	0.1981	282.4587215811	16.3262951024	0.0322192724	0.0122157365	0.0874392356	0.0716215661	0.0477426154	0.0223526638	282.6261227045	16.4324850688
0.0005	0.0015	0.7984	0.1996	265.1393931765	8.8594413929	0.0185260817	0.0096657817	0.1502621468	0.0219025351	0.0708816744	0.0231816571	265.3790630794	8.9141913668
0.0055	0.0045	0.792	0.198	279.8025625657	6.7382422861	0.0289973452	0.0143185579	0.0943625768	0.0266775452	0.0527219066	0.0202926713	279.9786443943	6.7995310605
0.0055	0.005	0.7916	0.1979	282.8873647788	6.3720957165	0.0330247543	0.0166249573	0.0684641522	0.0301050675	0.0445207211	0.0182069484	283.0333744064	6.4370326897
0.0055	0.0055	0.7912	0.1978	282.2079653104	13.2557711577	0.0354411997	0.0385959451	0.0776952738	0.0649223958	0.0527219066	0.0205447639	282.3738236905	13.3798342625
0.0055	0.006	0.7908	0.1977	286.1429098656	12.2854925041	0.0523563177	0.0150691848	0.0976960374	0.0400343880	0.0453994196	0.0208761524	286.3383616403	12.3614722293
0.0055	0.0065	0.7904	0.1976	283.4538882051	19.0541672451	0.0507453541	0.0298572019	0.0971831973	0.0686401547	0.0477426154	0.0203433397	283.6495593719	19.1730079414
0.0055	0.006999999999999999	0.79	0.1975	283.7025012598	10.9253982525	0.0471206860	0.0210968588	0.0935933167	0.0446789396	0.0527219066	0.0235050693	283.8959371691	11.0146791202
0.0055	0.0075	0.7896	0.1974	286.8651736538	8.2992985857	0.0519535768	0.0187869028	0.0684641522	0.0209951497	0.0451065201	0.0132809811	287.0306979029	8.3523616193
0.0055	0.008	0.7892	0.1973	282.9395163678	25.6598993629	0.0692714358	0.0506621807	0.1041065385	0.0654629881	0.0568224993	0.0260927247	283.1697168414	25.8021172564
0.0055	0.0085	0.7888	0.1972	278.6552276065	10.0131572930	0.0515508359	0.0265442617	0.0956446770	0.0244662888	0.0515503087	0.0156530043	278.8539734281	10.0798208478
0.0055	0.009000000000000001	0.7884	0.1971	284.4969199863	17.3108925629	0.0632303222	0.0284324811	0.0828236747	0.0259782741	0.0565295999	0.0319031945	284.6995035831	17.3972065126
0.0005	0.002	0.7979999999999999	0.1995	264.4757106253	6.2192689626	0.0253726771	0.0103779072	0.1618010488	0.0309153687	0.0761538651	0.0282158144	264.7390382163	6.2887780529
0.0055	0.0095	0.7879999999999999	0.19699999999999998	288.7883528010	11.0760305615	0.0821591447	0.0384949525	0.0982088775	0.0319281572	0.0453994196	0.0137382034	289.0141202428	11.1601918746
0.0055	0.01	0.7876	0.1969	288.0110798024	12.9234250448	0.0596056540	0.0359862014	0.0684641522	0.0657276157	0.0392485305	0.0198135188	288.1783981391	13.0449523807
0.006	0.0	0.7952	0.1988	279.8361396162	21.5106616674	0.0000000000	0.0000000000	0.0966703572	0.0691212564	0.0538935045	0.0434203106	279.9867034779	21.6232032344
0.006	0.0005	0.7948	0.1987	280.5462585138	14.1148924020	0.0040274091	0.0044118056	0.0879520757	0.0327816757	0.0503787108	0.0234026502	280.6886167094	14.1754885335
0.006	0.001	0.7944	0.1986	284.4662005571	10.4830869222	0.0076520772	0.0106250348	0.0920547964	0.0556000026	0.0465710175	0.0363195357	284.6124784482	10.5856314953
0.006	0.0015	0.794	0.1985	283.0859694604	8.9490888622	0.0072493363	0.0097326738	0.0866699754	0.0439549136	0.0509645097	0.0318385913	283.2308532818	9.0346150409
0.006	0.002	0.7936	0.1984	285.6399685136	17.6684107873	0.0136931908	0.0086001923	0.0853878752	0.0685864907	0.0480355149	0.0323730125	285.7870850945	17.7779704828
0.006	0.0025	0.7932	0.1983	283.2402810116	6.1564780306	0.0237617134	0.0096657817	0.0953882570	0.0191612871	0.0512574092	0.0106415666	283.4106883912	6.1959466660
0.006	0.003	0.7928	0.1982	283.5910540284	4.1644362642	0.0205397862	0.0147207173	0.0748746533	0.0086729129	0.0427633242	0.0098720596	283.7292317921	4.1977019540
0.006	0.0035	0.7924	0.1981	283.8425247044	10.1997414008	0.0201370453	0.0223512132	0.0715411927	0.0406860322	0.0530148061	0.0255612489	283.9872177485	10.2883398951
0.0005	0.0025	0.7976	0.1994	268.3592179968	11.9349752581	0.0257754180	0.0089694658	0.1456465859	0.0777185428	0.0685384786	0.0241815087	268.5991784793	12.0458447754
0.006	0.004	0.792	0.198	286.5301175542	11.5946827320	0.0205397862	0.0179027280	0.0697462524	0.0444606036	0.0483284144	0.0126998189	286.6687320072	11.6697458825
0.006	0.0045	0.7916	0.1979	287.4802766425	15.8875862227	0.0225534907	0.0144986726	0.0733361331	0.0528349755	0.0374911336	0.0243371094	287.6136573999	15.9792569802
0.006	0.005	0.7912	0.1978	288.6890504602	15.9743994080	0.0370521633	0.0218521738	0.0800030542	0.0520122006	0.0538935045	0.0217929811	288.8599991822	16.0700567635
0.006	0.0055	0.7908	0.1977	284.9619978558	13.1985714699	0.0467179451	0.0196312955	0.0884649157	0.0491096271	0.0512574092	0.0276010170	285.1484381258	13.2949134095
0.006	0.006	0.7904	0.1976	287.4388411334	13.9685908434	0.0543700223	0.0464114118	0.0874392356	0.0513711180	0.0521361076	0.0166309140	287.6327864989	14.0830042872
0.006	0.0065	0.79	0.1975	274.7395719951	9.6519966233	0.0487316496	0.0253950417	0.1074399991	0.0521838418	0.0597514942	0.0244636829	274.9554951380	9.7540391897
0.006	0.006999999999999999	0.7896	0.1974	280.0361731085	10.0561080763	0.0422877951	0.0172756602	0.0812851545	0.0240324549	0.0456923191	0.0190181778	280.2054383772	10.1164343692
0.006	0.0075	0.7892	0.1973	283.0088136848	11.7206727457	0.0575919495	0.0231497210	0.0953882570	0.0395784984	0.0556509014	0.0327733448	283.2174447927	11.8161743099
0.006	0.008	0.7888	0.1972	284.9112750774	11.3507190015	0.0531617995	0.0196643171	0.0682077321	0.0411360415	0.0430562237	0.0198308307	285.0757008327	11.4313501908
0.006	0.0085	0.7884	0.1971	285.7757055262	12.4680497141	0.0430932769	0.0210968588	0.0538482096	0.0417579080	0.0392485305	0.0243230050	285.9118955432	12.5552274859
0.0005	0.003	0.7972	0.1993	266.9554115242	13.5937897626	0.0285946043	0.0228393512	0.1487236265	0.0478894899	0.0673668807	0.0232112444	267.2000966357	13.6877298481
0.006	0.009000000000000001	0.7879999999999999	0.19699999999999998	285.0484409007	16.8319289379	0.0648412858	0.0383260401	0.0810287344	0.0237462130	0.0433491232	0.0193933964	285.2376600441	16.9133945874
0.006	0.0095	0.7876	0.1969	285.1863211293	13.0949880328	0.0688686949	0.0510322154	0.0823108347	0.0666771012	0.0410059274	0.0192513183	285.3785065863	13.2319486677
0.006	0.01	0.7872	0.1968	293.5698676717	12.5228952839	0.0753125493	0.0282033679	0.0789773741	0.0348806672	0.0536006050	0.0283734798	293.7777582001	12.6143527988
0.0065	0.0	0.7948	0.1987	284.3747566749	5.3234800799	0.0000000000	0.0000000000	0.0907726962	0.0422712159	0.0524290071	0.0297779539	284.5179583782	5.3955292497
0.0065	0.0005	0.7944	0.1986	276.0883692573	9.4233939852	0.0040274091	0.0036022242	0.0928240565	0.0236463220	0.0571153988	0.0236506129	276.2423361217	9.4742931443
0.0065	0.001	0.794	0.1985	285.8950112162	7.8706646975	0.0064438545	0.0059190583	0.0707719326	0.0276838663	0.0395414300	0.0227633969	286.0117684333	7.9270310190
0.0065	0.0015	0.7936	0.1984	282.8902224001	1.9213067698	0.0096657817	0.0099957664	0.0776952738	0.0398103992	0.0533077056	0.0244075090	283.0308911612	1.9955204444
0.0065	0.002	0.7932	0.1983	285.0020045543	13.4835783135	0.0112767454	0.0128877090	0.0848750351	0.0270106601	0.0395414300	0.0179602561	285.1376977648	13.5414369387
0.0065	0.0025	0.7928	0.1982	281.0149084100	13.3094652397	0.0140959317	0.0119472260	0.0756439135	0.0488411198	0.0527219066	0.0243652936	281.1573701618	13.3946188791
0.0065	0.003	0.7924	0.1981	287.8296208487	19.2753772798	0.0116794863	0.0155772769	0.0766695936	0.0614424380	0.0369053346	0.0302920943	287.9548752632	19.3826890890
0.0005	0.0035	0.7968	0.1992	267.5805161876	11.2612362689	0.0414823133	0.0160288857	0.1505185668	0.0403680409	0.0659023833	0.0121473858	267.8384194510	11.3297805813
0.0065	0.0035	0.792	0.198	286.7930187155	17.9430441929	0.0277891225	0.0202815138	0.0843621950	0.0568165721	0.0456923191	0.0223373064	286.9508623521	18.0424795852
0.0065	0.004	0.7916	0.1979	283.4731771490	6.4123430550	0.0221507498	0.0174624295	0.0635921713	0.0222716715	0.0374911336	0.0226576255	283.5964112037	6.4747347815
0.0065	0.0045	0.7912	0.1978	291.4502270589	7.4334423474	0.0330247543	0.0166249573	0.0869263955	0.0430724620	0.0536006050	0.0325948565	291.6237788137	7.5257346232
0.0065	0.005	0.7908	0.1977	280.5662618630	5.6741030645	0.0350384588	0.0209425271	0.0894905959	0.0327736518	0.0410059274	0.0197788494	280.7317968451	5.7475980928
0.0065	0.0055	0.7904	0.1976	283.0816830284	13.8315429712	0.0362466815	0.0185435839	0.0930804766	0.0332990827	0.0483284144	0.0263934776	283.2593386009	13.9097791154
0.0065	0.006	0.79	0.1975	288.7969256649	10.7867725485	0.0314137906	0.0158252067	0.0797466342	0.0188708430	0.0445207211	0.0180174849	288.9526068108	10.8394860831
0.0065	0.0065	0.7896	0.1974	279.9947375994	11.8269318774	0.0438987587	0.0467873316	0.0887213358	0.0510630117	0.0489142133	0.0275138492	280.1762719072	11.9522960699
0.0065	0.006999999999999999	0.7892	0.1973	295.2022838498	17.1654498709	0.0310110497	0.0432716944	0.0610279709	0.0470473138	0.0392485305	0.0256282862	295.3335714009	17.2813971653
0.0065	0.0075	0.7888	0.1972	280.9327517971	8.6236518053	0.0499398723	0.0240837715	0.0974396173	0.0369102383	0.0533077056	0.0202588220	281.1334389923	8.7049046371
0.0065	0.008	0.7884	0.1971	286.2329249371	11.1964372949	0.0511480950	0.0232894309	0.0823108347	0.0359500538	0.0433491232	0.0107378723	286.4097329900	11.2664146519
0.0005	0.004	0.7964	0.1991	268.6749851525	18.1471410935	0.0555782450	0.0319767149	0.1674422898	0.0931987220	0.0793757594	0.0368355306	268.9773814467	18.3091520610
0.0065	0.0085	0.7879999999999999	0.19699999999999998	284.9162759147	11.7130046013	0.0664522494	0.0332108659	0.0871828155	0.0436968649	0.0477426154	0.0152307730	285.1176535950	11.8051431051
0.0065	0.009000000000000001	0.7876	0.1969	288.5047338851	11.9410096401	0.0547727632	0.0273626807	0.0812851545	0.0293082616	0.0412988268	0.0203264643	288.6820906296	12.0180070467
0.0065	0.0095	0.7872	0.1968	294.0956699943	11.7187545250	0.0535645404	0.0128877090	0.0592330305	0.0267169508	0.0307544455	0.0122878227	294.2392220107	11.7706470075
0.0065	0.01	0.7868	0.1967	280.5669762684	7.9694847331	0.0487316496	0.0419624329	0.0712847727	0.0310511865	0.0383698320	0.0226424750	280.7253625227	8.0651408275
0.006999999999999999	0.0	0.7944	0.1986	275.8318977440	4.2584478644	0.0000000000	0.0000000000	0.1153890205	0.0626630995	0.0618017905	0.0243230050	276.0090885550	4.3454339689
0.006999999999999999	0.0005	0.794	0.1985	282.1729594492	14.0235086875	0.0016109636	0.0030138370	0.0820544146	0.0605716038	0.0480355149	0.0278115731	282.3046603423	14.1149057014
0.006999999999999999	0.001	0.7936	0.1984	284.0118387675	24.4723584798	0.0076520772	0.0078094359	0.0982088775	0.0841839155	0.0477426154	0.0283734798	284.1654423376	24.5927253110
0.006999999999999999	0.0015	0.7932	0.1983	279.6268188547	16.5119640679	0.0124849681	0.0130875303	0.0751310734	0.0484518551	0.0351479377	0.0153876799	279.7495828339	16.5888911332
0.006999999999999999	0.002	0.7928	0.1982	282.2422567662	8.8902404151	0.0189288226	0.0070220276	0.0941061568	0.0399423094	0.0574082983	0.0339258023	282.4127000439	8.9711305544
0.006999999999999999	0.0025	0.7924	0.1981	288.2675513157	12.0316942997	0.0124849681	0.0120553479	0.0651306916	0.0540651192	0.0424704248	0.0182446050	288.3876374002	12.1160593718
0.0	0.0015	0.7988	0.1997	0.0000000000	0.0000000000	0.0285946043	0.0163891303	0.8502888714	0.0869018090	0.2794261050	0.0233145043	1.1583095807	.1266054436
0.0005	0.0045	0.7959999999999999	0.19899999999999998	265.7144894668	13.2128987395	0.0515508359	0.0266661928	0.1597496884	0.0812588611	0.0814260558	0.0331170759	266.0072160469	13.3539408693
0.006999999999999999	0.003	0.792	0.198	288.7247707266	3.7900252443	0.0173178589	0.0212500696	0.0789773741	0.0380885200	0.0521361076	0.0323305839	288.8732020672	3.8816944178
0.006999999999999999	0.0035	0.7916	0.1979	289.3677355233	17.9337917638	0.0277891225	0.0242180936	0.0948754169	0.0667086494	0.0553580019	0.0344278391	289.5457580646	18.0591463459
0.006999999999999999	0.004	0.7912	0.1978	285.4649392079	13.4132521189	0.0269836407	0.0258005770	0.0753874934	0.0405565410	0.0451065201	0.0105443813	285.6124168621	13.4901536182
0.006999999999999999	0.0045	0.7908	0.1977	280.0197417859	7.8990535747	0.0261781589	0.0208493797	0.0784645340	0.0421465953	0.0453994196	0.0263934776	280.1697838984	7.9884430273
0.006999999999999999	0.005	0.7904	0.1976	280.9163204745	9.5974495703	0.0398713497	0.0138111360	0.0807723144	0.0214536402	0.0451065201	0.0102137539	281.0820706587	9.6429281004
0.006999999999999999	0.0055	0.79	0.1975	287.6317305724	10.1686905733	0.0326220134	0.0205989276	0.0746182333	0.0248290883	0.0486213139	0.0146332534	287.7875921330	10.2287518426
0.006999999999999999	0.006	0.7896	0.1974	280.6712794465	14.3366981150	0.0499398723	0.0331522067	0.0956446770	0.0938034856	0.0527219066	0.0307195567	280.8695859024	14.4943733640
0.006999999999999999	0.0065	0.7892	0.1973	293.5963006689	6.7616679727	0.0410795724	0.0145433527	0.0582073504	0.0236463220	0.0357337367	0.0147732877	293.7313213284	6.8146309351
0.006999999999999999	0.006999999999999999	0.7888	0.1972	281.5842894577	11.6926435479	0.0467179451	0.0308195488	0.0820544146	0.0747586476	0.0495000123	0.0357001095	281.7625618297	11.8339218538
0.006999999999999999	0.0075	0.7884	0.1971	287.3302515233	6.1081012292	0.0346357179	0.0219706146	0.0600022907	0.0357666901	0.0374911336	0.0181124644	287.4623806655	6.1839509983
0.0005	0.005	0.7956	0.1989	267.3433336182	13.5518624458	0.0567864677	0.0406269567	0.1451337458	0.0713087504	0.0708816744	0.0246175001	267.6161355061	13.6884156530
0.006999999999999999	0.008	0.7879999999999999	0.19699999999999998	284.8148303580	8.2399863764	0.0503426132	0.0274337219	0.0830800948	0.0476803405	0.0418846258	0.0325421737	284.9901376918	8.3476426125
0.006999999999999999	0.0085	0.7876	0.1969	279.5646655910	7.9062266620	0.0640358040	0.0381563799	0.0894905959	0.0503367637	0.0483284144	0.0142290074	279.7665204053	8.0089488130
0.006999999999999999	0.009000000000000001	0.7872	0.1968	286.7715865556	18.9725674519	0.0547727632	0.0539372177	0.0723104529	0.0660867638	0.0500858113	0.0398343294	286.9487555830	19.1324257628
0.006999999999999999	0.0095	0.7868	0.1967	285.1441712149	10.1983046077	0.0567864677	0.0251382602	0.0746182333	0.0264199766	0.0550651025	0.0240534504	285.3306410184	10.2739162949
0.006999999999999999	0.01	0.7864	0.1966	283.6067709457	3.0836422031	0.0531617995	0.0247742951	0.0664127918	0.0257647922	0.0442278217	0.0154322174	283.7705733587	3.1496135078
0.0075	0.0	0.794	0.1985	286.6958595907	6.6004566817	0.0000000000	0.0000000000	0.0861571353	0.0307019507	0.0512574092	0.0203770487	286.8332741352	6.6515356811
0.0075	0.0005	0.7936	0.1984	286.3172247660	9.2121204077	0.0032219272	0.0048328909	0.0774388538	0.0305387555	0.0412988268	0.0296045896	286.4391843738	9.2770966437
0.0075	0.001	0.7932	0.1983	286.9323277548	10.8159254952	0.0104712635	0.0059190583	0.1010294980	0.0714929254	0.0512574092	0.0334470175	287.0950859255	10.9267844964
0.0075	0.0015	0.7928	0.1982	292.2796516465	12.3025539577	0.0088602999	0.0074697310	0.0782081139	0.0304265913	0.0439349222	0.0179602561	292.4106549825	12.3584105361
0.0075	0.002	0.7924	0.1981	290.9844347841	6.0951830164	0.0108740045	0.0138580331	0.0715411927	0.0348731262	0.0369053346	0.0135369002	291.1037553159	6.1574510759
0.0005	0.0055	0.7952	0.1988	263.5534133448	9.6937854762	0.0547727632	0.0140440553	0.1235944620	0.0501588022	0.0735177698	0.0235342500	263.8052983398	9.7815225837
0.0075	0.0025	0.792	0.198	287.0873537113	7.9721962865	0.0124849681	0.0123215024	0.0710283526	0.0447847722	0.0421775253	0.0254940354	287.2130445573	8.0547965965
0.0075	0.003	0.7916	0.1979	281.7821797340	9.5150469823	0.0205397862	0.0186134281	0.0805158943	0.0441876546	0.0544793035	0.0377556407	281.9377147180	9.6156037057
0.0075	0.0035	0.7912	0.1978	285.3370606539	6.0024215050	0.0253726771	0.0136219335	0.0792337941	0.0370311741	0.0448136206	0.0099067594	285.4864807457	6.0629813720
0.0075	0.004	0.7908	0.1977	283.9103932107	3.9308775546	0.0213452680	0.0082929428	0.0541046296	0.0153338330	0.0369053346	0.0165066464	284.0227484429	3.9710109768
0.0075	0.0045	0.7904	0.1976	285.7871360115	12.4482187997	0.0298028270	0.0221177737	0.0792337941	0.0443954859	0.0421775253	0.0301785978	285.9383501579	12.5449106571
0.0075	0.005	0.79	0.1975	287.8374793073	4.4461387465	0.0253726771	0.0297701544	0.0661563718	0.0418397061	0.0451065201	0.0154322174	287.9741148763	4.5331808244
0.0075	0.0055	0.7896	0.1974	283.8296654085	18.0967474790	0.0265808998	0.0165858856	0.0756439135	0.0491363972	0.0562367004	0.0331170759	283.9881269222	18.1955868377
0.0075	0.006	0.7892	0.1973	285.7128378572	8.7302545784	0.0467179451	0.0224091931	0.0879520757	0.0299737375	0.0453994196	0.0172785870	285.8929072976	8.7999160960
0.0075	0.0065	0.7888	0.1972	284.8426921658	10.2229586427	0.0342329770	0.0250865884	0.0717976128	0.0534683449	0.0442278217	0.0154322174	284.9929505773	10.3169457934
0.0075	0.006999999999999999	0.7884	0.1971	288.2746953690	14.4928665059	0.0362466815	0.0163097636	0.0638485914	0.0467332128	0.0410059274	0.0159354546	288.4157965693	14.5718449369
0.0005	0.006	0.7948	0.1987	258.9512142118	8.5571318881	0.0785344766	0.0387971416	0.1564162278	0.0388880254	0.0840621511	0.0306412617	259.2702270673	8.6654583168
0.0075	0.0075	0.7879999999999999	0.19699999999999998	285.6956921293	7.5222404672	0.0543700223	0.0374354117	0.0825672547	0.0493393748	0.0386627315	0.0125092427	285.8712921378	7.6215244964
0.0075	0.008	0.7876	0.1969	281.7778933020	6.8001535071	0.0523563177	0.0325199254	0.0689769923	0.0187309534	0.0407130279	0.0087674361	281.9399396399	6.8601718220
0.0075	0.0085	0.7872	0.1968	279.6782560384	10.6627386574	0.0567864677	0.0380712663	0.0912855363	0.0414544859	0.0480355149	0.0224904083	279.8743635573	10.7647548179
0.0075	0.009000000000000001	0.7868	0.1967	285.8900103789	2.3426500008	0.0527590586	0.0229809480	0.0712847727	0.0206796050	0.0439349222	0.0099757969	286.0579891324	2.3962863507
0.0075	0.0095	0.7864	0.1966	285.7049793986	10.8494373821	0.0777289948	0.0193315635	0.0879520757	0.0354045426	0.0533077056	0.0166309140	285.9239681747	10.9208044022
0.0075	0.01	0.7859999999999999	0.1965	282.0865164044	7.9417172997	0.0704796585	0.0311961764	0.0794902142	0.0370879487	0.0489142133	0.0171390001	282.2854004904	8.0271404249
0.008	0.0	0.7936	0.1984	284.0547030873	12.4457725089	0.0000000000	0.0000000000	0.0805158943	0.0603192391	0.0524290071	0.0297779539	284.1876479887	12.5358697019
0.008	0.0005	0.7932	0.1983	294.0706658078	4.9669638716	0.0028191863	0.0019730194	0.0771824337	0.0166495413	0.0474497159	0.0133067945	294.1981171437	4.9988932268
0.008	0.001	0.7928	0.1982	288.2811250170	10.3511099138	0.0048328909	0.0041071675	0.0712847727	0.0425873479	0.0366124351	0.0185245897	288.3938551157	10.4163290189
0.008	0.0015	0.7924	0.1981	289.3062966649	17.3780675149	0.0116794863	0.0073823627	0.0823108347	0.0562817175	0.0524290071	0.0232407940	289.4527159930	17.4649723891
0.0005	0.0065	0.7944	0.1986	269.8301785704	9.7476018320	0.0688686949	0.0282952358	0.1235944620	0.0305387555	0.0603372931	0.0268063039	270.0829790204	9.8332421272
0.008	0.002	0.792	0.198	279.6954017663	15.5659584256	0.0185260817	0.0144986726	0.1000038178	0.0669644275	0.0509645097	0.0439700561	279.8648961755	15.6913915818
0.008	0.0025	0.7916	0.1979	288.8612221446	7.8563509767	0.0201370453	0.0072044483	0.0789773741	0.0176613669	0.0448136206	0.0158923275	289.0051501846	7.8971091194
0.008	0.003	0.7912	0.1978	276.1912436248	10.0912918641	0.0241644543	0.0159069912	0.1123119800	0.0574197716	0.0509645097	0.0239676981	276.3786845688	10.1885863250
0.008	0.0035	0.7908	0.1977	282.9538044744	9.3739141910	0.0285946043	0.0186134281	0.0923112164	0.0421964877	0.0445207211	0.0214117334	283.1192310162	9.4561358402
0.008	0.004	0.7904	0.1976	283.2910037900	10.4156655381	0.0298028270	0.0157841555	0.0807723144	0.0256420046	0.0594585947	0.0267550490	283.4610375261	10.4838467472
0.008	0.0045	0.79	0.1975	287.8703419525	9.2841609911	0.0241644543	0.0157017311	0.0602587107	0.0331169244	0.0395414300	0.0167747294	287.9943065475	9.3497543760
0.008	0.005	0.7896	0.1974	284.6162256763	4.2258011871	0.0285946043	0.0039460389	0.0810287344	0.0325724117	0.0509645097	0.0126184958	284.7768135247	4.2749381335
0.008	0.0055	0.7892	0.1973	287.8939173284	14.3272469723	0.0261781589	0.0178301000	0.0605151308	0.0336448116	0.0392485305	0.0214757447	288.0198591486	14.4001976286
0.008	0.006	0.7888	0.1972	288.6161811166	11.6149414941	0.0326220134	0.0335413304	0.0710283526	0.0454840303	0.0410059274	0.0177681623	288.7608374100	11.7117350171
0.008	0.0065	0.7884	0.1971	276.7663399151	13.1039750399	0.0475234269	0.0291090027	0.0938497367	0.0534781818	0.0559438009	0.0325843268	276.9636568796	13.2191465512
0.0005	0.006999999999999999	0.794	0.1985	260.0056764782	7.3960663808	0.0857838129	0.0336571903	0.1641088292	0.0271853625	0.0840621511	0.0526763248	260.3396312714	7.5095852584
0.008	0.006999999999999999	0.7879999999999999	0.19699999999999998	286.3079374967	19.3291327882	0.0515508359	0.0204725527	0.0859007153	0.0442055070	0.0465710175	0.0331584981	286.4919600654	19.4269693460
0.008	0.0075	0.7876	0.1969	279.7768439739	12.8220202771	0.0563837268	0.0621318408	0.0912855363	0.0616987340	0.0471568165	0.0308533145	279.9716700535	12.9767041664
0.008	0.008	0.7872	0.1968	288.9948159412	21.5897749080	0.0495371314	0.0364341425	0.0997473978	0.0480922615	0.0512574092	0.0417933794	289.1953578796	21.7160946914
0.008	0.0085	0.7868	0.1967	281.4535532824	12.7547778784	0.0583974313	0.0390471795	0.0694898324	0.0370666684	0.0427633242	0.0212347074	281.6242038703	12.8521264337
0.008	0.009000000000000001	0.7864	0.1966	285.2670489316	2.7393792016	0.0616193586	0.0232894309	0.0820544146	0.0175418301	0.0544793035	0.0173182623	285.4652020083	2.7975287249
0.008	0.0095	0.7859999999999999	0.1965	287.1938001054	6.1521016511	0.0511480950	0.0172003847	0.0712847727	0.0225649640	0.0354408372	0.0123435501	287.3516738103	6.2042105499
0.008	0.01	0.7856	0.1964	282.2079653104	6.5688845544	0.0539672814	0.0142731741	0.0769260137	0.0325966261	0.0471568165	0.0243230050	282.3860154220	6.6400773596
0.0085	0.0	0.7932	0.1983	286.3600890858	12.4550217662	0.0000000000	0.0000000000	0.0674384720	0.0637986265	0.0369053346	0.0113288128	286.4644328924	12.5301492055
0.0085	0.0005	0.7928	0.1982	287.8389081180	15.8287399303	0.0020137045	0.0036022242	0.0802594743	0.0275982311	0.0456923191	0.0222603606	287.9668736159	15.8822007462
0.0085	0.001	0.7924	0.1981	287.0659215514	8.2702950233	0.0088602999	0.0070220276	0.0658999517	0.0329417435	0.0515503087	0.0323730125	287.1922321117	8.3426318069
0.0005	0.0075	0.7936	0.1984	263.6427140110	7.5023153827	0.0853810720	0.0217032138	0.1469286862	0.0369316087	0.0720532724	0.0173182623	263.9470770416	7.5782684675
0.0085	0.0015	0.792	0.198	282.8287835418	17.3529342195	0.0132904499	0.0198285999	0.0951318369	0.0722613345	0.0550651025	0.0459618926	282.9922709311	17.4909860465
0.0085	0.002	0.7916	0.1979	282.2922651393	14.2987162863	0.0104712635	0.0130875303	0.0697462524	0.0485602972	0.0448136206	0.0319031945	282.4172962758	14.3922673083
0.0085	0.0025	0.7912	0.1978	282.4194292879	7.6643998159	0.0132904499	0.0097326738	0.0648742715	0.0487225078	0.0436420227	0.0140347456	282.5412360320	7.7368897431
0.0085	0.003	0.7908	0.1977	280.8391646989	15.2922591138	0.0193315635	0.0193315635	0.0761567536	0.0431700491	0.0451065201	0.0378464214	280.9797595361	15.3926071478
0.0085	0.0035	0.7904	0.1976	282.5901721617	9.1202373327	0.0249699361	0.0215532243	0.0966703572	0.0427414605	0.0550651025	0.0164232790	282.7668775575	9.2009552965
0.0085	0.004	0.79	0.1975	286.9751920745	9.6238396566	0.0205397862	0.0093241261	0.0723104529	0.0274069729	0.0371982341	0.0273261246	287.1052405477	9.6878968802
0.0085	0.0045	0.7896	0.1974	286.5894131966	5.5148123203	0.0338302361	0.0232615561	0.0828236747	0.0545783306	0.0500858113	0.0216349444	286.7561529187	5.6142871514
0.0085	0.005	0.7892	0.1973	287.3702582218	19.0063600134	0.0302055679	0.0362914029	0.0710283526	0.0504202929	0.0424704248	0.0405007016	287.5139625671	19.1335724108
0.0085	0.0055	0.7888	0.1972	283.8911042668	13.2151410798	0.0523563177	0.0302458152	0.1023115982	0.0366384677	0.0509645097	0.0337228950	284.0967366924	13.3157482577
0.0085	0.006	0.7884	0.1971	279.6803992544	9.7630169171	0.0418850542	0.0182615357	0.0825672547	0.0728449590	0.0448136206	0.0272632624	279.8496651839	9.8813866742
0.0005	0.008	0.7932	0.1983	264.3571193406	10.0507934698	0.0833673675	0.0177571749	0.1538520274	0.0298153779	0.0741035687	0.0148889769	264.6684423042	10.1132549995
0.0085	0.0065	0.7879999999999999	0.19699999999999998	283.8425247044	10.9525141603	0.0535645404	0.0324799991	0.1015423381	0.0430724620	0.0629733884	0.0134861049	284.0606049713	11.0415527263
0.0085	0.006999999999999999	0.7876	0.1969	285.2877666861	11.8680090772	0.0438987587	0.0199590526	0.0746182333	0.0513711180	0.0374911336	0.0214917177	285.4437748117	11.9608309655
0.0085	0.0075	0.7872	0.1968	281.7107392010	4.2054279059	0.0583974313	0.0154937520	0.0974396173	0.0200598501	0.0527219066	0.0175739689	281.9192981562	4.2585554769
0.0085	0.008	0.7868	0.1967	280.8041588378	12.7202985511	0.0491343905	0.0367885686	0.0759003335	0.0332911835	0.0521361076	0.0150037741	280.9813296694	12.8053820773
0.0085	0.0085	0.7864	0.1966	282.5201604394	12.3240875482	0.0845755902	0.0405950047	0.0956446770	0.0345016006	0.0489142133	0.0210887626	282.7492949199	12.4202729161
0.0085	0.009000000000000001	0.7859999999999999	0.1965	286.4208135388	4.3125061002	0.0438987587	0.0298572019	0.0564124100	0.0274740647	0.0451065201	0.0342780001	286.5662312276	4.4041153669
0.0085	0.0095	0.7856	0.1964	284.9584258292	16.0127474166	0.0777289948	0.0558402844	0.0751310734	0.0576939404	0.0492071128	0.0292078211	285.1604930102	16.1554894625
0.0085	0.01	0.7852	0.1963	291.9560260323	15.3395724271	0.0495371314	0.0483691660	0.0705155126	0.0354193966	0.0533077056	0.0105768756	292.1293863819	15.4339378653
0.009000000000000001	0.0	0.7928	0.1982	293.0004866241	13.9480549235	0.0000000000	0.0000000000	0.0623100711	0.0390769343	0.0330976414	0.0183009446	293.0958943366	14.0054328024
0.009000000000000001	0.0005	0.7924	0.1981	282.5723120285	5.8411013514	0.0028191863	0.0060276739	0.0807723144	0.0244340184	0.0407130279	0.0114792684	282.6966165571	5.8830423121
0.0005	0.0085	0.7928	0.1982	272.6492220008	12.3022987376	0.0817564038	0.0603627876	0.1125684000	0.0289834063	0.0565295999	0.0158923275	272.9000764045	12.4075372590
0.009000000000000001	0.001	0.792	0.198	283.7196469877	9.1704540995	0.0112767454	0.0097326738	0.0882084957	0.0530832849	0.0553580019	0.0152082256	283.8744902307	9.2484782838
0.009000000000000001	0.0015	0.7916	0.1979	288.6147523059	14.9578233339	0.0116794863	0.0096657817	0.0671820520	0.0509908524	0.0386627315	0.0269467523	288.7322765757	15.0454267203
0.009000000000000001	0.002	0.7912	0.1978	286.2279240998	6.9488228856	0.0104712635	0.0078094359	0.0787209540	0.0244662888	0.0459852185	0.0359968577	286.3631015358	7.0170954680
0.009000000000000001	0.0025	0.7908	0.1977	287.1252171938	13.8825383311	0.0181233408	0.0111028006	0.0802594743	0.0532613508	0.0439349222	0.0160427653	287.2675349311	13.9629452478
0.009000000000000001	0.003	0.7904	0.1976	295.0779773224	11.7387617758	0.0165123771	0.0096657817	0.0684641522	0.0285813471	0.0407130279	0.0230182470	295.2036668796	11.8000271516
0.009000000000000001	0.0035	0.79	0.1975	278.4909143807	6.4435093162	0.0233589725	0.0173879626	0.0792337941	0.0508307065	0.0410059274	0.0186169823	278.6345130747	6.5303449676
0.009000000000000001	0.004	0.7896	0.1974	287.8517674139	8.8174694585	0.0269836407	0.0188214058	0.0666692119	0.0347068108	0.0439349222	0.0226878963	287.9893551887	8.8936855714
0.009000000000000001	0.0045	0.7892	0.1973	287.6338737884	5.2532007194	0.0346357179	0.0192979725	0.0728232930	0.0365666134	0.0392485305	0.0150949833	287.7805813298	5.3241602886
0.009000000000000001	0.005	0.7888	0.1972	278.3437468828	10.5919955511	0.0273863816	0.0217032138	0.0600022907	0.0357666901	0.0395414300	0.0245057288	278.4706769851	10.6739711838
0.009000000000000001	0.0055	0.7884	0.1971	285.8392876005	10.0542875125	0.0358439406	0.0151550498	0.0769260137	0.0460129321	0.0342692393	0.0196570251	285.9863267941	10.1351125195
0.0005	0.009000000000000001	0.7924	0.1981	264.2756771330	8.0336185177	0.0938386310	0.0554906235	0.1287228629	0.0544335730	0.0664881822	0.0421449683	264.5647268091	8.1856876825
0.009000000000000001	0.006	0.7879999999999999	0.19699999999999998	280.2597819767	18.1119014876	0.0483289087	0.0211582763	0.1120555599	0.0606280241	0.0647307853	0.0389633381	280.4848972306	18.2326511261
0.009000000000000001	0.0065	0.7876	0.1969	286.7258646145	7.5200497176	0.0394686087	0.0409609479	0.0784645340	0.0510114798	0.0430562237	0.0218872555	286.8868539809	7.6339094008
0.009000000000000001	0.006999999999999999	0.7872	0.1968	287.1730823508	10.5437165504	0.0459124632	0.0277160661	0.0841057750	0.0452230756	0.0468639170	0.0376464149	287.3499645060	10.6543021070
0.009000000000000001	0.0075	0.7868	0.1967	287.3395387926	14.1953396746	0.0563837268	0.0185435839	0.0825672547	0.0326208226	0.0471568165	0.0182821840	287.5256465906	14.2647862651
0.009000000000000001	0.008	0.7864	0.1966	295.5516280559	7.6791875169	0.0418850542	0.0165858856	0.0556431499	0.0103334415	0.0325118424	0.0130200326	295.6816681024	7.7191268766
0.009000000000000001	0.0085	0.7859999999999999	0.1965	281.7285993342	17.7164371562	0.0624248404	0.0373486551	0.0953882570	0.0604977439	0.0603372931	0.0281793048	281.9467497247	17.8424628600
0.009000000000000001	0.009000000000000001	0.7856	0.1964	284.6626620228	9.5787166077	0.0672577312	0.0363449959	0.0817979946	0.0421465953	0.0451065201	0.0198135188	284.8568242687	9.6770217177
0.009000000000000001	0.0095	0.7852	0.1963	279.1617409851	19.6313298725	0.0773262539	0.0599854154	0.0838493549	0.0633642936	0.0512574092	0.0400748148	279.3741740031	19.7947543963
0.009000000000000001	0.01	0.7848	0.1962	281.0549151085	13.3349409985	0.0825618857	0.0713658703	0.0856442952	0.0856519721	0.0445207211	0.0351772155	281.2676420105	13.5271360564
0.0095	0.0	0.7924	0.1981	286.3022222541	9.8004230161	0.0000000000	0.0000000000	0.0994909777	0.0288560860	0.0477426154	0.0141806914	286.4494558472	9.8434597935
0.0	0.002	0.7984	0.1996	0.0000000000	0.0000000000	0.0338302361	0.0167803341	0.8723409953	0.0447260072	0.2721036180	0.0383865974	1.1782748494	.0998929387
0.0005	0.0095	0.792	0.198	259.7842108261	22.2238895569	0.1288770898	0.0388806663	0.1835967527	0.0748360047	0.0902130402	0.0362344005	260.1868977088	22.3738406284
0.0095	0.0005	0.792	0.198	282.8109234085	6.8807379567	0.0060411136	0.0067391443	0.0684641522	0.0404006037	0.0357337367	0.0200031261	282.9211624110	6.9478808308
0.0095	0.001	0.7916	0.1979	286.1972046707	12.9420517995	0.0052356318	0.0065437652	0.0751310734	0.0308813209	0.0500858113	0.0330548452	286.3276571872	13.0125317308
0.0095	0.0015	0.7912	0.1978	285.2256134224	11.7848805534	0.0124849681	0.0082143349	0.0715411927	0.0631730738	0.0436420227	0.0315135886	285.3532816059	11.8877815507
0.0095	0.002	0.7908	0.1977	290.8808460113	9.9333923809	0.0076520772	0.0046967257	0.0653871116	0.0353450641	0.0369053346	0.0212347074	290.9907905347	9.9946688781
0.0095	0.0025	0.7904	0.1976	285.8264283046	9.6864458555	0.0153041544	0.0070220276	0.0658999517	0.0229119597	0.0453994196	0.0082844484	285.9530318303	9.7246642912
0.0095	0.003	0.79	0.1975	286.1872029960	11.7180167313	0.0128877090	0.0090415109	0.0766695936	0.0395718527	0.0453994196	0.0267165432	286.3221597182	11.7933466381
0.0095	0.0035	0.7896	0.1974	288.7619198038	10.6873092727	0.0237617134	0.0228393512	0.0792337941	0.0650801956	0.0442278217	0.0322668363	288.9091431330	10.8074956558
0.0095	0.004	0.7892	0.1973	282.8909368054	5.2287391957	0.0294000861	0.0143185579	0.0782081139	0.0427537655	0.0474497159	0.0181124644	283.0459947213	5.3039239835
0.0095	0.0045	0.7888	0.1972	291.3144900463	16.5067556300	0.0289973452	0.0090415109	0.0769260137	0.0395585580	0.0412988268	0.0175152910	291.4617122320	16.5728709899
0.0095	0.005	0.7884	0.1971	292.9326181178	10.3894035273	0.0310110497	0.0252926419	0.0587201905	0.0204751045	0.0424704248	0.0098022915	293.0648197828	10.4449735652
0.0005	0.01	0.7916	0.1979	274.2752085309	13.5413764640	0.1095455263	0.0201531485	0.1418002852	0.0588449088	0.0702958755	0.0357769253	274.5968502179	13.6561514466
0.0095	0.0055	0.7879999999999999	0.19699999999999998	289.6413527645	23.4358858115	0.0414823133	0.0404829741	0.0689769923	0.0720061092	0.0474497159	0.0397567216	289.7992617860	23.5881316164
0.0095	0.006	0.7876	0.1969	286.1093328151	9.6763330248	0.0338302361	0.0159883574	0.0692334123	0.0201905346	0.0453994196	0.0154987837	286.2577958831	9.7280107005
0.0095	0.0065	0.7872	0.1968	281.3592517789	12.6369160181	0.0507453541	0.0263972010	0.1035936984	0.0475145722	0.0527219066	0.0162552615	281.5663127380	12.7270830528
0.0095	0.006999999999999999	0.7868	0.1967	287.1345044630	12.5957981764	0.0507453541	0.0231216777	0.0876956556	0.0408537571	0.0538935045	0.0382073873	287.3268389772	12.6979809985
0.0095	0.0075	0.7864	0.1966	280.8520239949	12.7851049222	0.0588001722	0.0335413304	0.0771824337	0.0391710471	0.0486213139	0.0279346882	281.0366279147	12.8857519879
0.0095	0.008	0.7859999999999999	0.1965	285.4599383705	7.1012688968	0.0515508359	0.0362556302	0.0833365148	0.0484627103	0.0465710175	0.0258283539	285.6413967387	7.2118155912
0.0095	0.0085	0.7856	0.1964	283.4524593945	13.4886087609	0.0467179451	0.0529661713	0.0771824337	0.0537479904	0.0456923191	0.0107058667	283.6220520924	13.6060287893
0.0095	0.009000000000000001	0.7852	0.1963	281.5042760608	5.0177055645	0.0865892947	0.0301383697	0.1087220994	0.0218424128	0.0615088910	0.0160427653	281.7610963459	5.0857291123
0.0095	0.0095	0.7848	0.1962	296.2088809591	25.5315937799	0.0608138767	0.0474072408	0.0882084957	0.0569783574	0.0462781180	0.0309199764	296.4041814495	25.6668993545
0.0095	0.01	0.7844	0.1961	281.8957701814	11.7737098651	0.0624248404	0.0590259358	0.0738489731	0.0308813209	0.0456923191	0.0113288128	282.0777363140	11.8749459346
0.001	0.0	0.7992	0.1998	271.9848250443	12.8319273094	0.0000000000	0.0000000000	0.1264150825	0.0380885200	0.0705887750	0.0245337193	272.1818289018	12.8945495487
0.01	0.0	0.792	0.198	292.1553451192	11.8943972588	0.0000000000	0.0000000000	0.0582073504	0.0408537571	0.0354408372	0.0155430029	292.2489933068	11.9507940188
0.01	0.0005	0.7916	0.1979	282.9173698026	18.1668814644	0.0024164454	0.0046967257	0.0823108347	0.0736135462	0.0459852185	0.0274514169	283.0480823012	18.2726431532
0.01	0.001	0.7912	0.1978	291.7345603801	14.3419477510	0.0048328909	0.0065437652	0.0743618132	0.0256932374	0.0524290071	0.0238960027	291.8661840913	14.3980807563
0.01	0.0015	0.7908	0.1977	285.5535254687	18.9186329380	0.0096657817	0.0103152002	0.0787209540	0.0486684976	0.0427633242	0.0348242579	285.6846755286	19.0124408937
0.01	0.002	0.7904	0.1976	282.5494510579	13.5447064970	0.0108740045	0.0086753046	0.0782081139	0.0590323277	0.0497929118	0.0232112444	282.6883260881	13.6356253737
0.01	0.0025	0.79	0.1975	293.6963174151	12.9853189786	0.0181233408	0.0141819707	0.0705155126	0.0582248566	0.0453994196	0.0196919090	293.8303556881	13.0774177149
0.01	0.003	0.7896	0.1974	297.6391204289	21.5293553293	0.0140959317	0.0072044483	0.0789773741	0.0287647980	0.0445207211	0.0152307730	297.7767144558	21.5805553486
0.01	0.0035	0.7892	0.1973	286.5472632821	6.5764080401	0.0229562316	0.0126334886	0.0694898324	0.0289379991	0.0439349222	0.0192513183	286.6836442683	6.6372308461
0.01	0.004	0.7888	0.1972	283.8246645712	5.7527519216	0.0165123771	0.0167803341	0.0497454889	0.0456802074	0.0316331440	0.0157839940	283.9225555812	5.8309964571
0.01	0.0045	0.7884	0.1971	292.8897537980	16.7070926293	0.0265808998	0.0253950417	0.0805158943	0.0495468293	0.0412988268	0.0206613544	293.0381494189	16.8026958547
0.001	0.0005	0.7988	0.1997	277.0513876416	20.5329112812	0.0080548181	0.0101886285	0.1315434834	0.0757997780	0.0574082983	0.0309088761	277.2483942414	20.6498085638
0.01	0.005	0.7879999999999999	0.19699999999999998	286.2057775346	8.1626621172	0.0294000861	0.0354411997	0.0664127918	0.0257647922	0.0366124351	0.0231372051	286.3382028476	8.2470053142
0.01	0.0055	0.7876	0.1969	287.4909927225	6.2985386960	0.0269836407	0.0186482521	0.0569252501	0.0247866816	0.0310473450	0.0188368755	287.6059489583	6.3608105052
0.01	0.006	0.7872	0.1968	287.1202163564	11.8853168534	0.0330247543	0.0243783032	0.0807723144	0.0331169244	0.0456923191	0.0214757447	287.2797057442	11.9642878257
0.01	0.0065	0.7868	0.1967	294.5214555707	25.0343103336	0.0563837268	0.0626517816	0.0815415745	0.0970284779	0.0442278217	0.0422181862	294.7036086937	25.2362087793
0.01	0.006999999999999999	0.7864	0.1966	284.3668982163	11.3722527509	0.0386631269	0.0228393512	0.0861571353	0.0313378448	0.0404201284	0.0210072441	284.5321386069	11.4474371910
0.01	0.0075	0.7859999999999999	0.1965	277.1885534649	13.4624382792	0.0527590586	0.0275987738	0.0856442952	0.0322070110	0.0412988268	0.0107058667	277.3682556455	13.5329499307
0.01	0.008	0.7856	0.1964	288.9590956747	5.5327342024	0.0535645404	0.0255478718	0.0625664911	0.0336448116	0.0383698320	0.0271876360	289.1135965382	5.6191145218
0.01	0.0085	0.7852	0.1963	289.9728368374	9.3587506092	0.0600083949	0.0375565342	0.0692334123	0.0191887192	0.0395414300	0.0189820559	290.1416200746	9.4344779185
0.01	0.009000000000000001	0.7848	0.1962	295.0829781598	9.7016260589	0.0471206860	0.0189929810	0.0576945103	0.0152994906	0.0348550383	0.0208267803	295.2226483944	9.7567453108
0.01	0.0095	0.7844	0.1961	289.8370998248	11.8137754778	0.0430932769	0.0362556302	0.0602587107	0.0425069885	0.0392485305	0.0273135637	289.9797003429	11.9198516602
0.001	0.001	0.7984	0.1996	266.3381653195	10.8750761878	0.0104712635	0.0112190634	0.1300049631	0.0478235415	0.0708816744	0.0191261343	266.5495232205	10.9532449270
0.01	0.01	0.784	0.196	283.4881796610	8.6247875737	0.0491343905	0.0415897022	0.0610279709	0.0170553066	0.0398343294	0.0187455668	283.6381763518	8.7021781493
0.001	0.0015	0.7979999999999999	0.1995	271.5604682786	5.7853519293	0.0144986726	0.0093241261	0.1246201422	0.0442471346	0.0661952827	0.0260268837	271.7657823761	5.8649500737
0.001	0.002	0.7976	0.1994	272.3556014104	20.1933883750	0.0225534907	0.0125820281	0.1443644857	0.0710908102	0.0632662879	0.0255612489	272.5857856747	20.3026224622
0.001	0.0025	0.7972	0.1993	271.5240336068	3.6611248355	0.0298028270	0.0086001923	0.1292357030	0.0242394942	0.0694171770	0.0131772218	271.7524893138	3.7071417438
0.001	0.003	0.7968	0.1992	275.6847302461	12.2972416985	0.0237617134	0.0082143349	0.1133376602	0.0378460699	0.0623875895	0.0313060086	275.8842172092	12.3746081119
0.001	0.0035	0.7964	0.1991	267.8355588902	11.9791068129	0.0370521633	0.0198285999	0.1333384237	0.0382745036	0.0764467646	0.0281793048	268.0823962418	12.0653892212
0.0	0.0025	0.7979999999999999	0.1995	0.0000000000	0.0000000000	0.0471206860	0.0181188653	0.8502888714	0.0101795852	0.2896775868	0.0394012406	1.1870871442	.0676996911
0.001	0.004	0.7959999999999999	0.19899999999999998	273.8622822504	6.6233883173	0.0358439406	0.0069290165	0.1176968010	0.0544287411	0.0615088910	0.0188004052	274.0773318830	6.7035464801
0.001	0.0045	0.7956	0.1989	276.0540778015	14.5441390294	0.0386631269	0.0089694658	0.1138505003	0.0646137812	0.0568224993	0.0293133707	276.2634139280	14.6470356471
0.001	0.005	0.7952	0.1988	269.7787413867	13.5773093563	0.0519535768	0.0242180936	0.1353897841	0.0394120196	0.0644378858	0.0300988957	270.0305226334	13.6710383652
0.001	0.0055	0.7948	0.1987	275.8440426346	8.5908048555	0.0402740906	0.0234836285	0.1089785194	0.0341337365	0.0606301926	0.0261058729	276.0539254372	8.6745280934
0.001	0.006	0.7944	0.1986	272.0676960626	13.2569403378	0.0604111358	0.0386295506	0.1184660611	0.0366456453	0.0579940973	0.0313607681	272.3045673568	13.3635763018
0.001	0.0065	0.794	0.1985	274.8181565814	13.2311766118	0.0620220995	0.0474756200	0.1115427199	0.0458698122	0.0650236848	0.0354686638	275.0567450856	13.3599907078
0.001	0.006999999999999999	0.7936	0.1984	274.7945812055	9.5549351657	0.0511480950	0.0270286860	0.0861571353	0.0229004779	0.0582869967	0.0255612489	274.9901734325	9.6304255785
0.001	0.0075	0.7932	0.1983	277.9858298127	6.6535709948	0.0579946904	0.0290867055	0.1069271590	0.0404006037	0.0562367004	0.0156749119	278.2069883625	6.7387332159
0.001	0.008	0.7928	0.1982	280.7448631954	8.0791360559	0.0801454402	0.0311337215	0.1159018606	0.0408215558	0.0497929118	0.0134861049	280.9907034080	8.1645774381
0.001	0.0085	0.7924	0.1981	268.8464424316	7.3358019625	0.0793399584	0.0168189540	0.1192353212	0.0533452309	0.0571153988	0.0368634681	269.1021331100	7.4428296155
0.0	0.003	0.7976	0.1994	0.0000000000	0.0000000000	0.0616193586	0.0112767454	0.8792643365	0.0655031519	0.2741539143	0.0339763398	1.2150376094	.1107562371
0.001	0.009000000000000001	0.792	0.198	274.6095502252	15.7011075622	0.0926304083	0.0378662131	0.1276971827	0.0564729859	0.0577011978	0.0359491607	274.8875790140	15.8313959219
0.001	0.0095	0.7916	0.1979	270.5931634624	14.6522736445	0.1031016718	0.0733121208	0.1328255836	0.0665230896	0.0618017905	0.0249498098	270.8908925083	14.8170586647
0.001	0.01	0.7912	0.1978	270.4824306363	9.0242550119	0.0994770037	0.0507900834	0.1415438652	0.0538506516	0.0609230921	0.0363761817	270.7843745973	9.1652719286
0.0015	0.0	0.7988	0.1997	275.8261825014	8.5379472518	0.0000000000	0.0000000000	0.1243637221	0.0381023277	0.0600443936	0.0202926713	276.0105906171	8.5963422508
0.0015	0.0005	0.7984	0.1996	287.5324282316	13.7926931700	0.0024164454	0.0046967257	0.0864135554	0.0532119478	0.0474497159	0.0272002550	287.6687079483	13.8778020985
0.0015	0.001	0.7979999999999999	0.1995	275.6425803317	9.4836881008	0.0068465954	0.0054630434	0.1094913595	0.0461157034	0.0527219066	0.0147034373	275.8116401932	9.5499702849
0.0015	0.0015	0.7976	0.1994	276.5184412657	9.2572745151	0.0136931908	0.0030138370	0.1102606196	0.0314049136	0.0620946900	0.0206779566	276.7044897661	9.3123712223
0.0015	0.002	0.7972	0.1993	274.6238383317	8.7378745011	0.0169151180	0.0100604646	0.1117991399	0.0308728031	0.0536006050	0.0270738004	274.8061531946	8.8058815692
0.0015	0.0025	0.7968	0.1992	275.1939337847	15.6733955597	0.0189288226	0.0138580331	0.1212866816	0.0456283602	0.0541864040	0.0221521874	275.3883356929	15.7550341404
0.0015	0.003	0.7964	0.1991	282.9123689653	9.5752131960	0.0165123771	0.0109260869	0.0735925531	0.0424016733	0.0451065201	0.0200716302	283.0475804156	9.6486125864
0.0	0.0035	0.7972	0.1993	0.0000000000	0.0000000000	0.0732988448	0.0369645073	0.8774693962	0.0727003966	0.2928994811	0.0204610781	1.2436677221	.1301259820
0.0015	0.0035	0.7959999999999999	0.19899999999999998	278.4730542474	21.3180856345	0.0318165315	0.0242180936	0.0897470160	0.0671213450	0.0533077056	0.0300189819	278.6479255005	21.4394440550
0.0015	0.004	0.7956	0.1989	280.3433674002	11.3369350678	0.0398713497	0.0224091931	0.1107734597	0.0573968651	0.0647307853	0.0327419176	280.5587429949	11.4494830436
0.0015	0.0045	0.7952	0.1988	277.5036062152	12.3805961296	0.0322192724	0.0134782887	0.0930804766	0.0435340526	0.0509645097	0.0222603606	277.6798704739	12.4598688315
0.0015	0.005	0.7948	0.1987	274.9196021382	4.8609003798	0.0362466815	0.0232057059	0.1076964192	0.0295050236	0.0471568165	0.0195520002	275.1107020554	4.9331631095
0.0015	0.0055	0.7944	0.1986	279.8904344213	6.4099787192	0.0507453541	0.0224091931	0.1007730779	0.0460586366	0.0582869967	0.0224904083	280.1002398500	6.5009369572
0.0015	0.006	0.794	0.1985	283.5560481673	12.0489948380	0.0451069814	0.0215532243	0.0828236747	0.0217337734	0.0386627315	0.0129141769	283.7226415549	12.1051960126
0.0015	0.0065	0.7936	0.1984	286.9801929119	5.4926667104	0.0354411997	0.0115608389	0.0715411927	0.0358401482	0.0412988268	0.0172189026	287.1284741311	5.5572866001
0.0015	0.006999999999999999	0.7932	0.1983	276.7020434354	13.9854754988	0.0575919495	0.0172003847	0.0874392356	0.0442471346	0.0468639170	0.0178644674	276.8939385375	14.0647874855
0.0015	0.0075	0.7928	0.1982	277.0756774228	9.6774163397	0.0640358040	0.0248788284	0.0979524574	0.0275982311	0.0512574092	0.0186169823	277.2889230934	9.7485103815
0.0015	0.008	0.7924	0.1981	268.7242791202	12.5257413141	0.0865892947	0.0625999818	0.1359026242	0.0284152287	0.0708816744	0.0286742459	269.0176527135	12.6454307705
0.0	0.004	0.7968	0.1992	0.0000000000	0.0000000000	0.0805481811	0.0248266168	0.8797771766	0.1168937965	0.2721036180	0.0185616019	1.2324289757	.1602820152
0.0015	0.0085	0.792	0.198	280.4412409304	11.3479211697	0.0612166177	0.0380883042	0.0723104529	0.0704963950	0.0410059274	0.0223065599	280.6157739284	11.4788124288
0.0015	0.009000000000000001	0.7916	0.1979	276.2248206753	17.9011096731	0.0664522494	0.0632187776	0.1135940802	0.0901578131	0.0577011978	0.0353717812	276.4625682027	18.0898580450
0.0015	0.0095	0.7912	0.1978	277.1806950062	3.3469980420	0.0636330631	0.0162300088	0.1053886388	0.0217821245	0.0562367004	0.0281914800	277.4059534085	3.4132016553
0.0015	0.01	0.7908	0.1977	277.5214663484	4.7537713774	0.0765207721	0.0335026214	0.0920547964	0.0166495413	0.0483284144	0.0129672128	277.7383703313	4.8168907529
0.002	0.0	0.7984	0.1996	281.3435348616	7.5837428482	0.0000000000	0.0000000000	0.0976960374	0.0586165232	0.0541864040	0.0309975674	281.4954173030	7.6733569388
0.002	0.0005	0.7979999999999999	0.1995	280.5255407593	12.2560285154	0.0024164454	0.0039460389	0.0902598561	0.0397773533	0.0424704248	0.0191619846	280.6606874856	12.3189138922
0.002	0.001	0.7976	0.1994	281.9236319892	12.2800200855	0.0088602999	0.0136219335	0.0853878752	0.0390432676	0.0577011978	0.0256416726	282.0755813621	12.3583269592
0.002	0.0015	0.7972	0.1993	277.7257862727	9.6326642267	0.0136931908	0.0073823627	0.0920547964	0.0531822840	0.0489142133	0.0168359885	277.8804484732	9.7100648619
0.002	0.002	0.7968	0.1992	277.2821405630	13.1270901377	0.0149014135	0.0097326738	0.0974396173	0.0350836601	0.0486213139	0.0242523600	277.4431029077	13.1961588316
0.002	0.0025	0.7964	0.1991	275.0174756683	2.9769536676	0.0201370453	0.0084479645	0.1089785194	0.0179127343	0.0568224993	0.0110217417	275.2034137323	3.0143361081
0.0	0.0045	0.7964	0.1991	0.0000000000	0.0000000000	0.0741043266	0.0215231010	0.8600328331	0.0563050777	0.2753255123	0.0330859752	1.2094626720	.1109141539
0.002	0.003	0.7959999999999999	0.19899999999999998	280.7655809500	15.7724915644	0.0185260817	0.0209115241	0.0938497367	0.0497587046	0.0483284144	0.0338549231	280.9262851828	15.8770167162
0.002	0.0035	0.7956	0.1989	274.2573483977	14.2440967406	0.0277891225	0.0149394620	0.1079528392	0.0669133501	0.0524290071	0.0271876360	274.4455193665	14.3531371887
0.002	0.004	0.7952	0.1988	282.6959041505	4.5168467780	0.0277891225	0.0153676135	0.0759003335	0.0232989750	0.0456923191	0.0220279105	282.8452859256	4.5775412770
0.002	0.0045	0.7948	0.1987	278.9845684634	10.9948308755	0.0382603860	0.0248266168	0.0884649157	0.0877691019	0.0530148061	0.0459544258	279.1643085712	11.1533810200
0.002	0.005	0.7944	0.1986	277.1149697159	7.2121026479	0.0438987587	0.0287501723	0.0997473978	0.0498643047	0.0477426154	0.0349324844	277.3063584878	7.3256496093
0.002	0.0055	0.794	0.1985	276.2376799712	16.9450339710	0.0459124632	0.0175365803	0.0964139372	0.0837108364	0.0486213139	0.0506436670	276.4286276855	17.0969250547
0.002	0.006	0.7936	0.1984	285.6614006735	14.4739143198	0.0507453541	0.0252669771	0.0925676365	0.0453624382	0.0497929118	0.0160427653	285.8545065759	14.5605865004
0.002	0.0065	0.7932	0.1983	281.5357098953	14.1742420416	0.0547727632	0.0218224631	0.0928240565	0.0624444675	0.0500858113	0.0224904083	281.7333925263	14.2809993805
0.002	0.006999999999999999	0.7928	0.1982	277.8143725336	9.9620210131	0.0495371314	0.0156188718	0.0933368966	0.0432552573	0.0509645097	0.0400919372	278.0082110713	10.0609870794
0.002	0.0075	0.7924	0.1981	279.2460408140	14.5579157255	0.0571892086	0.0411978553	0.0894905959	0.0504411536	0.0635591874	0.0351284057	279.4562798059	14.6846831401
