# Supplementary material for: Multipressure Sampling for Improving the Performance of MOF-based Electronic Noses
Source: ACS Sens. 2024 Jul 12;9(7):3531–9. doi: 10.1021/acssensors.4c00199 (PMC11287752; doi:10.1021/acssensors.4c00199)
Supplement: Supplementary file 2 — se4c00199_si_002.zip [file se4c00199_si_002.zip › Multiplex_Adsorption_Data/Hydrogen_5bar/NU-125_v2_EQeq.csv]

H2_comp CO2_comp N2_comp O2_comp H2_mass H2_error CO2_mass CO2_error N2_mass N2_error O2_mass O2_error total_mass total_error
0.0 0.0 0.8 0.2 0.0000000000 0.0000000000 0.0000000000 0.0000000000 46.9063244019 2.7547059173 16.3303334683 1.0340470181 63.2366578702 3.7887529354
0.0 0.0005 0.7996 0.1999 0.0000000000 0.0000000000 0.5124850640 0.0768591536 47.3611567404 1.2922220810 16.0002883056 0.4311213368 63.8739301100 1.8002025714
0.0 0.005 0.7959999999999999 0.19899999999999998 0.0000000000 0.0000000000 5.3658509110 0.4970084681 46.4456327096 0.8794570921 15.9015675725 0.6285400383 67.7130511931 2.0050055985
0.002 0.008 0.792 0.198 0.0075369110 0.0007149345 8.6921147997 0.3562883910 45.9036424834 1.0569080956 15.7405189189 0.4008728388 70.3438131130 1.8147842599
0.002 0.0085 0.7916 0.1979 0.0070098543 0.0011832394 9.1079696833 0.4672498320 45.9878706942 0.9125767192 15.4878607716 0.6628251354 70.5907110034 2.0438349260
0.002 0.009000000000000001 0.7912 0.1978 0.0069571486 0.0036720386 9.4795357341 0.4021225659 46.1372842160 1.2424459743 15.5706857934 0.6715512976 71.1944628921 2.3197918764
0.002 0.0095 0.7908 0.1977 0.0076950280 0.0020989831 10.1795293625 0.6470972958 45.8992479680 1.1470943103 15.6250658582 0.5042833197 71.7115382167 2.3005739089
0.002 0.01 0.7904 0.1976 0.0064827976 0.0019958685 10.5660500841 0.3038995825 45.4301334547 1.1039941344 15.5547900821 0.6599784490 71.5574564185 2.0698680344
0.0025 0.0 0.7979999999999999 0.1995 0.0084856131 0.0009803822 0.0000000000 0.0000000000 47.2047852359 1.7175198022 15.9823010533 0.3245877496 63.1955719023 2.0430879340
0.0025 0.0005 0.7976 0.1994 0.0101985474 0.0027919085 0.5538979984 0.0600615354 47.5709948482 0.7519038733 16.0082361612 0.4893769631 64.1433275552 1.3041342803
0.0025 0.001 0.7972 0.1993 0.0090653754 0.0013165872 1.1515096499 0.1207384143 47.0290046220 1.4263314839 16.2395605908 0.1937015364 64.4291402381 1.7420880218
0.0025 0.0015 0.7968 0.1992 0.0095133737 0.0019250201 1.6789493846 0.1340748565 47.8156228692 1.3742405938 16.1153230581 0.7088466503 65.6194086856 2.2190871207
0.0025 0.002 0.7964 0.1991 0.0087491414 0.0019119886 2.1776301371 0.0532654861 47.2095459609 0.8685281513 16.0931527240 0.4787799938 65.4890779634 1.4024856198
0.0 0.0055 0.7956 0.1989 0.0000000000 0.0000000000 6.0480139703 0.4119185884 46.6415548522 1.2022312982 15.6961782507 0.6432192720 68.3857470732 2.2573691586
0.0025 0.0025 0.7959999999999999 0.19899999999999998 0.0083802017 0.0009219727 2.6285709790 0.0455809456 46.3676300622 2.0749127686 15.7166753521 0.6145720393 64.7212565950 2.7359877262
0.0025 0.003 0.7956 0.1989 0.0093289038 0.0030705295 3.2411373013 0.1845242282 47.3069577178 1.3347343176 16.0613613014 0.7729692488 66.6187852243 2.2952983241
0.0025 0.0035 0.7952 0.1988 0.0077740865 0.0022791775 3.7915842218 0.2356580569 46.7169940323 1.6234669785 15.6752628412 0.8990360764 66.1916151818 2.7604402893
0.0025 0.004 0.7948 0.1987 0.0092761981 0.0013499238 4.2310214708 0.2663622098 46.5965110699 1.3009856120 15.5104494139 0.2989706906 66.3472581527 1.8676684362
0.0025 0.0045 0.7944 0.1986 0.0090126698 0.0026066671 4.7912464453 0.3199570875 46.0984659971 1.8083043528 15.4623439719 0.9394661841 66.3610690841 3.0703342915
0.0025 0.005 0.794 0.1985 0.0091180811 0.0028500077 5.1858196820 0.3153201755 46.2259069422 1.1108547111 15.6459812678 0.4484419890 67.0668259731 1.8774668833
0.0025 0.0055 0.7936 0.1984 0.0086700829 0.0026321193 6.0842502880 0.2093084973 46.2317662960 1.5809662144 16.0429557410 0.3745631610 68.3676424079 2.1674699920
0.0025 0.006 0.7932 0.1983 0.0088545528 0.0022998040 6.4857256804 0.3011525497 46.0058149652 1.6320571718 15.7848595872 0.3904498604 68.2852547856 2.3259593859
0.0025 0.0065 0.7928 0.1982 0.0088545528 0.0026268371 6.8371604437 0.5529340473 46.1742713869 1.8998051141 15.6480728087 0.7093480806 68.6683591921 3.1647140791
0.0025 0.006999999999999999 0.7924 0.1981 0.0084592602 0.0023886778 7.6044500905 0.3683198237 46.5298609204 1.4932061212 15.5953659767 0.5018763983 69.7381362478 2.3657910210
0.0 0.006 0.7952 0.1988 0.0000000000 0.0000000000 6.3275512779 0.3812256671 45.6692683315 0.5429968627 15.8810704711 0.4663864328 67.8778900805 1.3906089626
0.0025 0.0075 0.792 0.198 0.0090126698 0.0015599454 7.7770039841 0.5261859587 45.6363094664 1.1572932969 15.3544204587 0.3632341306 68.7767465790 2.0482733316
0.0025 0.008 0.7916 0.1979 0.0093289038 0.0012845487 8.5500454273 0.1921823159 46.1068888182 1.2725361957 15.8099580787 0.6729381478 70.4762212280 2.1389412081
0.0025 0.0085 0.7912 0.1978 0.0087227886 0.0010852762 9.1217739948 0.3310437442 46.2376256498 2.3740914718 15.7154204275 0.4233345028 71.0835428607 3.1295549950
0.0025 0.009000000000000001 0.7908 0.1977 0.0085383187 0.0004830555 9.5819177110 0.3771424469 46.1387490545 0.8118033716 15.6978514835 0.2849240769 71.4270565677 1.4743529509
0.0025 0.0095 0.7904 0.1976 0.0086173772 0.0031955462 10.1179851404 0.3706835356 46.0354779438 1.3265537690 15.8015919148 0.6176926341 71.9636723762 2.3181254849
0.0025 0.01 0.79 0.1975 0.0085646716 0.0012247691 10.3290760703 0.6599554203 46.0274213324 2.2646816953 15.6924134770 0.4862706327 72.0574755513 3.4121325174
0.003 0.0 0.7976 0.1994 0.0114634835 0.0022546695 0.0000000000 0.0000000000 46.7067401632 1.9060179910 16.0914794912 0.8753126634 62.8096831379 2.7835853239
0.003 0.0005 0.7972 0.1993 0.0108046626 0.0021667096 0.5734541064 0.0624381283 47.0864995311 1.9711803120 16.0667993079 0.8928519602 63.7375576080 2.9286371101
0.003 0.001 0.7968 0.1992 0.0096978435 0.0029373661 1.0606312659 0.0889875596 46.5327905973 1.1002180138 15.9249928312 0.7058831427 63.5281125379 1.8980260822
0.003 0.0015 0.7964 0.1991 0.0106201928 0.0025959884 1.6202810608 0.1692084280 46.7624040243 0.9445669739 15.8404945766 0.7329428005 64.2337998545 1.8493141908
0.0 0.0065 0.7948 0.1987 0.0000000000 0.0000000000 6.9677262231 0.4146785965 46.7045429055 1.4209404869 15.6363601794 0.2226405804 69.3086293080 2.0582596638
0.003 0.002 0.7959999999999999 0.19899999999999998 0.0110154853 0.0025959884 2.1120596575 0.2937270746 47.4889638951 1.0594504212 15.8346382619 0.2764305104 65.4466772998 1.6322039946
0.003 0.0025 0.7956 0.1989 0.0114107778 0.0026854044 2.6348979551 0.2661136866 46.6693867827 1.2761202273 15.8580635206 0.3499417420 65.1737590362 1.8948610603
0.003 0.003 0.7952 0.1988 0.0110945438 0.0023476221 3.3866577515 0.1405887782 47.4318351955 1.5295316033 15.7129105783 0.6046520102 66.5424980691 2.2771200138
0.003 0.0035 0.7948 0.1987 0.0115425420 0.0008596035 3.8352978748 0.2586032248 47.2721678046 1.6446473281 15.8593184452 0.5562372854 66.9783266666 2.4603474418
0.003 0.004 0.7944 0.1986 0.0095397265 0.0011619180 4.3943724901 0.1370328537 46.6012717948 1.1978617337 15.9835559779 0.6496745040 66.9887399893 1.9857310094
0.003 0.0045 0.794 0.1985 0.0118851289 0.0017591381 4.9436690513 0.3764505739 46.6950214556 1.4306088067 15.7430287681 0.4787098176 67.3936044039 2.2875283363
0.003 0.005 0.7936 0.1984 0.0097769020 0.0004533913 5.3693019889 0.3033765942 46.0131391575 2.6570304036 15.6024772159 0.4004011393 66.9946952643 3.3612615284
0.003 0.0055 0.7932 0.1983 0.0109364268 0.0029814830 5.9404553766 0.6464425584 46.6529073502 0.7038483966 15.7304795224 0.4061684219 68.3347786760 1.7594408599
0.003 0.006 0.7928 0.1982 0.0107256041 0.0021705524 6.2038876542 0.3207502069 46.4837185093 2.2785473792 15.6936684016 0.3306445117 68.3920001692 2.9321126502
0.003 0.0065 0.7924 0.1981 0.0109100739 0.0028008490 6.9901582293 0.5185888070 46.6433859003 1.0741686417 15.6878120869 0.8943292165 69.3322662904 2.4898875142
0.0 0.006999999999999999 0.7944 0.1986 0.0000000000 0.0000000000 7.3899080828 0.3446012574 46.2314000864 1.6121919737 15.7995003739 0.6214150859 69.4208085431 2.5782083170
0.003 0.006999999999999999 0.792 0.198 0.0104884286 0.0022645045 7.4054379332 0.3146185341 46.5789330085 0.8587395992 15.5907645866 0.5815681477 69.5856239569 1.7571907855
0.003 0.0075 0.7916 0.1979 0.0106728984 0.0018028113 8.0605675492 0.2604084158 46.3581086123 1.1414804723 15.5501886920 0.4016229203 69.9795377519 1.8053146197
0.003 0.008 0.7912 0.1978 0.0104884286 0.0016882277 8.5885824636 0.4488111698 46.0263227035 1.5135148658 15.5932744357 0.4792110593 70.2186680314 2.4432253226
0.003 0.0085 0.7908 0.1977 0.0107256041 0.0034945092 9.1781416000 0.6691255442 45.7377495290 1.0121493100 15.4309708576 0.4139129429 70.3575875907 2.0986823063
0.003 0.009000000000000001 0.7904 0.1976 0.0118060704 0.0024072129 9.5905454057 0.8404348942 46.0178998824 1.0613459665 15.6756811493 0.3569558872 71.2959325078 2.2611439608
0.003 0.0095 0.79 0.1975 0.0099877247 0.0027254489 10.2974411898 0.4344125902 46.2647251611 1.6588954285 15.3703161699 0.2479463360 71.9424702455 2.3439798036
0.003 0.01 0.7896 0.1974 0.0101194889 0.0010724018 10.6851122707 0.5670536238 45.6941705852 0.7367474843 15.6907402442 0.3829747990 72.0801425890 1.6878483089
0.0035 0.0 0.7972 0.1993 0.0129655951 0.0026594177 0.0000000000 0.0000000000 47.2560545816 1.0132045175 15.7430287681 0.6990479333 63.0120489448 1.7149118685
0.0035 0.0005 0.7968 0.1992 0.0118324232 0.0016448899 0.5291652737 0.0249391951 47.0996830772 1.2265767703 15.7032894900 0.6697269597 63.3439702641 1.9228878150
0.0035 0.001 0.7964 0.1991 0.0132027706 0.0026635926 1.0824880925 0.1541910628 47.2285888607 0.5103937346 15.7852778954 0.5041500576 64.1095576192 1.1713984476
0.0 0.0075 0.794 0.1985 0.0000000000 0.0000000000 7.9656629077 0.1728374160 45.7937795997 0.5339160324 15.6455629596 0.3016764894 69.4050054670 1.0084299378
0.0035 0.0015 0.7959999999999999 0.19899999999999998 0.0130973593 0.0020790366 1.6524911209 0.1193605172 46.4668728671 0.8670971353 16.0203670987 1.0036384313 64.1528284460 1.9921751204
0.0035 0.002 0.7956 0.1989 0.0129392423 0.0016947967 2.2046635804 0.2014804299 46.8609144100 1.6322116479 16.0120009349 0.9094200940 65.0905181676 2.7448069685
0.0035 0.0025 0.7952 0.1988 0.0133345348 0.0013270949 2.6722846321 0.0639872814 47.5230213890 0.8980517039 15.8969661824 0.3513350549 66.1056067383 1.3147011351
0.0035 0.003 0.7948 0.1987 0.0129919480 0.0011619180 3.2560919720 0.1953715166 46.6591329136 1.1972520825 15.8952929496 0.6749498261 65.8235097832 2.0687353432
0.0035 0.0035 0.7944 0.1986 0.0118587760 0.0024889134 3.7777799103 0.2829883855 46.2050329943 1.9306581875 15.8852535530 0.4983874831 65.8799252336 2.7145229695
0.0035 0.004 0.794 0.1985 0.0118851289 0.0008563658 4.2166419797 0.3852484393 46.6195822755 1.9643008427 15.7534864729 0.7310035875 66.6015958570 3.0814092353
0.0035 0.0045 0.7936 0.1984 0.0127284196 0.0014395500 4.9154852487 0.2213776717 46.5749047028 1.6111781343 15.8580635206 0.1546043533 67.3611818917 1.9885997093
0.0035 0.005 0.7932 0.1983 0.0131500650 0.0018058904 5.2887768385 0.1583573084 46.4932399592 0.7120930609 15.8300368718 0.5093791589 67.6252037345 1.3816354186
0.0035 0.0055 0.7928 0.1982 0.0117797175 0.0015599454 5.9766916943 0.3534693027 46.6071311486 1.3667782672 15.6970148671 0.5711523117 68.2926174275 2.2929598270
0.0035 0.006 0.7924 0.1981 0.0127020668 0.0021187418 6.4943533751 0.5020550680 46.7755875703 1.6889838233 16.0216220233 0.6582177415 69.3042650355 2.8513753746
0.0 0.008 0.7936 0.1984 0.0000000000 0.0000000000 8.5437184513 0.5229316215 46.3628693372 1.2212606857 15.6840473132 0.4045401398 70.5906351017 2.1487324470
0.0035 0.0065 0.792 0.198 0.0124912441 0.0010192792 6.8383108029 0.7954000410 45.9944624672 1.6840409333 15.3682246290 0.7234356872 68.2134891432 3.2038959407
0.0035 0.006999999999999999 0.7916 0.1979 0.0125439497 0.0022136382 7.1736405362 0.3643317000 46.0482952803 1.2842937166 15.5209071187 0.1322647901 68.7553868849 1.7831038449
0.0035 0.0075 0.7912 0.1978 0.0125175969 0.0032232438 7.9104456618 0.3988380435 46.0054487556 0.9224976415 15.6965965589 0.7519287249 69.6250085732 2.0764876537
0.0035 0.008 0.7908 0.1977 0.0128865366 0.0018812307 8.2710832994 0.2851406320 46.0885783376 0.9618134166 15.4673636702 0.2969387145 69.8399118438 1.5457739938
0.0035 0.0085 0.7904 0.1976 0.0121486572 0.0031772385 9.1982728876 0.6798574746 46.4064482811 1.2423574605 15.6710797592 0.4729332543 71.2879495851 2.3983254279
0.0035 0.009000000000000001 0.79 0.1975 0.0120432459 0.0016296198 9.5922709446 0.8394754312 45.7051568735 1.5772974076 15.3247205771 0.5392445270 70.6341916411 2.9576469856
0.0035 0.0095 0.7896 0.1974 0.0118324232 0.0012179458 10.4768972391 0.6592873587 45.9018114353 1.3157898630 15.5978758258 0.5770809760 71.9884169234 2.5533761435
0.0035 0.01 0.7892 0.1973 0.0119641874 0.0026583729 10.4694199037 0.8798301017 45.8003713727 2.3405320117 15.4945537026 0.5394547583 71.7763091664 3.7624752446
0.004 0.0 0.7968 0.1992 0.0151265276 0.0015758908 0.0000000000 0.0000000000 46.2980502358 0.8288740182 15.7041261063 0.4106124794 62.0173028697 1.2410623884
0.004 0.0005 0.7964 0.1991 0.0151265276 0.0021692722 0.5142106029 0.1129111486 46.3844757044 2.0792818082 15.7417738435 0.9777164516 62.6555866784 3.1720786806
0.0 0.0085 0.7932 0.1983 0.0000000000 0.0000000000 8.8491388429 0.7031791705 45.4759096562 0.5410838419 15.4928804699 0.3557007152 69.8179289690 1.5999637276
0.004 0.001 0.7959999999999999 0.19899999999999998 0.0144413539 0.0027366376 1.1175740508 0.1102546017 47.0861333215 1.4203355661 15.9157900510 0.8012610140 64.1339387772 2.3345878194
0.004 0.0015 0.7956 0.1989 0.0140724142 0.0048201923 1.6306342944 0.1525690437 46.5478051914 1.3560175756 15.7129105783 0.4079875396 63.9054224783 1.9213943512
0.004 0.002 0.7952 0.1988 0.0145204124 0.0045929598 2.2086898379 0.1177082343 47.2381103106 0.8038233420 16.0232952561 0.3829016878 65.4846158170 1.3090262239
0.004 0.0025 0.7948 0.1987 0.0137825330 0.0022086129 2.7694899921 0.1669805058 46.2046667847 1.4644996662 15.8635015271 0.3888115568 64.8514408369 2.0225003417
0.004 0.003 0.7944 0.1986 0.0145204124 0.0019678352 3.2077768818 0.2512053888 47.3523677097 1.6370796877 15.8158143933 0.5776737674 66.3904793972 2.4679266791
0.004 0.0035 0.794 0.1985 0.0140197085 0.0018678937 3.8042381740 0.2864694912 46.1845252560 2.3368500796 15.6807008476 0.6224808195 65.6834839861 3.2476682840
0.004 0.004 0.7936 0.1984 0.0135717103 0.0023979632 4.2781862017 0.1863653059 46.1310586526 1.6034920174 15.7626892531 0.6496400278 66.1855058177 2.4418953143
0.004 0.0045 0.7932 0.1983 0.0152582918 0.0026531430 4.8200054276 0.0902134023 45.9486862657 1.4629868218 15.8128862360 0.3667930787 66.5968362211 1.9226464458
0.004 0.005 0.7928 0.1982 0.0153373503 0.0027417083 5.5798177390 0.2138987852 46.4130400541 0.7343809458 15.5916012030 0.4725557113 67.5997963464 1.4235771506
0.004 0.0055 0.7924 0.1981 0.0145204124 0.0020371952 5.9582859456 0.5207888814 46.9843270493 1.0035223237 15.8501156650 0.5494181507 68.8072490723 2.0757665510
0.0 0.009000000000000001 0.7928 0.1982 0.0000000000 0.0000000000 9.6141277711 0.3848291417 45.8538379761 0.7185648516 15.6359418712 0.5728922722 71.1039076184 1.6762862655
0.004 0.006 0.792 0.198 0.0138615915 0.0038744942 6.3430811283 0.3726631490 45.7062555024 1.1822285422 15.8932014087 0.2438187797 67.9563996309 1.8025849651
0.004 0.0065 0.7916 0.1979 0.0142305312 0.0020548454 7.0281200859 0.1062075095 46.4976344746 0.9066006935 15.5970392094 0.6351973724 69.1370243011 1.6500604208
0.004 0.006999999999999999 0.7912 0.1978 0.0144940596 0.0010929281 7.3956598792 0.6031833004 46.6858662153 0.8882237306 15.6087518388 0.4212876472 69.7047719929 1.9137876063
0.004 0.0075 0.7908 0.1977 0.0138088859 0.0027759432 8.0571164713 0.4005761822 46.3130648300 1.0910081958 15.6915768606 0.2918652290 70.0755670478 1.7862255502
0.004 0.008 0.7904 0.1976 0.0145204124 0.0024967139 8.5310644991 0.5847017251 46.5463403530 1.4308566416 15.4531411917 0.3461368214 70.5450664562 2.3641919020
0.004 0.0085 0.79 0.1975 0.0145994709 0.0003073242 9.0573538745 0.6842520404 45.8648242645 1.4990916508 15.6171180026 0.3587845717 70.5538956125 2.5424355871
0.004 0.009000000000000001 0.7896 0.1974 0.0140460614 0.0034984816 9.4450249554 0.6000025281 45.7121148562 2.7380305211 15.5091944893 0.5288011193 70.6803803623 3.8703326501
0.004 0.0095 0.7892 0.1973 0.0147048823 0.0027618979 10.0972786732 0.5622303802 45.6260555973 2.1366691188 15.5430774528 0.5140638358 71.2811166056 3.2157252327
0.004 0.01 0.7888 0.1972 0.0143095897 0.0028848833 10.6017112221 0.2583984554 46.6503438829 0.9259024723 15.6267390910 0.5443705359 72.8931037857 1.7315563469
0.0045 0.0 0.7964 0.1991 0.0155745258 0.0022385954 0.0000000000 0.0000000000 47.4977529258 1.9238680388 15.8685212254 0.4982821433 63.3818486770 2.4243887775
0.0 0.0095 0.7924 0.1981 0.0000000000 0.0000000000 10.0731211281 0.2838055507 46.1643837274 1.3940633641 15.8229256326 0.6244006093 72.0604304881 2.3022695241
0.0045 0.0005 0.7959999999999999 0.19899999999999998 0.0160752297 0.0027437339 0.5291652737 0.0465860006 46.5924827641 1.2506568155 15.7200218176 0.2745453250 62.8577450851 1.5745318750
0.0045 0.001 0.7956 0.1989 0.0174192243 0.0015311882 1.1031945597 0.0896690125 46.5441430953 2.6851677481 15.7091458046 0.8889551998 63.3739026839 3.6653231486
0.0045 0.0015 0.7952 0.1988 0.0164178166 0.0029562197 1.6570925581 0.1218729527 47.2216308781 1.7139088739 15.9224829820 0.5111335841 64.8176242348 2.3498716304
0.0045 0.002 0.7948 0.1987 0.0162596996 0.0039532767 2.2478020538 0.0909875297 45.7256646118 0.8368722186 15.6815374640 0.5533355705 63.6712638292 1.4851485955
0.0045 0.0025 0.7944 0.1986 0.0155481730 0.0023863508 2.7441820877 0.1681020941 46.7455583821 1.6652040337 15.8739592319 0.6459556206 65.3792478747 2.4816480992
0.0045 0.003 0.794 0.1985 0.0162860524 0.0033024214 3.2037506243 0.1439099013 46.7415300764 1.3037008707 15.7166753521 0.6674741305 65.6782421052 2.1183873239
0.0045 0.0035 0.7936 0.1984 0.0149947635 0.0018058904 3.7444194909 0.0967259962 46.8367445756 1.4312367466 15.9513462472 0.8237659843 66.5475050772 2.3535346175
0.0045 0.004 0.7932 0.1983 0.0162860524 0.0021121761 4.2540286566 0.1486324747 46.7737565222 1.4169603490 15.6802825394 0.5409486740 66.7243537706 2.1086536738
0.0045 0.0045 0.7928 0.1982 0.0153900560 0.0015311882 4.7423561755 0.5805041710 46.0761272108 3.0275763934 15.4979001682 1.0052508954 66.3317736105 4.6148626480
0.0045 0.005 0.7924 0.1981 0.0172347545 0.0018058904 5.3641253720 0.2080338188 46.1801307407 1.6836685164 15.9053323462 0.2566053968 67.4668232134 2.1501136224
0.0 0.001 0.7992 0.1998 0.0000000000 0.0000000000 1.0813377332 0.1351366185 47.0773442908 0.8247203083 16.1830889850 0.2978706806 64.3417710090 1.2577276074
0.0 0.01 0.792 0.198 0.0000000000 0.0000000000 10.6126396354 0.3286969251 45.9124315141 1.0574485024 15.4435201033 0.6125231863 71.9685912528 1.9986686138
0.0045 0.0055 0.792 0.198 0.0161542882 0.0031473716 5.9830186704 0.3619082251 46.4558865788 1.8345126424 15.5217437351 0.5303804759 67.9768032725 2.7299487150
0.0045 0.006 0.7916 0.1979 0.0153373503 0.0030258748 6.5461195431 0.2537943930 46.9290293979 1.7315893041 15.6317587893 0.7044160894 69.1222450806 2.6928256613
0.0045 0.0065 0.7912 0.1978 0.0140197085 0.0024754839 7.1074948769 0.4191887788 46.4273222290 1.1378447942 15.7208584340 0.4488943920 69.2696952484 2.0084034489
0.0045 0.006999999999999999 0.7908 0.1977 0.0148893521 0.0026874725 7.4071634721 0.3337747212 45.9680953752 1.5267706956 15.5869998129 0.7118155194 68.9771480123 2.5750484087
0.0045 0.0075 0.7904 0.1976 0.0152055861 0.0013395953 8.1681261429 0.5820454249 46.0691692282 0.8983174788 15.5259268170 0.5561479372 69.7784277742 2.0378504362
0.0045 0.008 0.79 0.1975 0.0161806411 0.0019250201 8.5069069540 0.7331408620 46.2112585577 1.0209267210 15.7614343285 0.3702667895 70.4957804813 2.1262593926
0.0045 0.0085 0.7896 0.1974 0.0160752297 0.0023154532 8.9848812392 0.6115909808 46.4932399592 2.3557095910 15.5911828948 0.2733265540 71.0853793229 3.2429425790
0.0045 0.009000000000000001 0.7892 0.1973 0.0171293431 0.0024267513 9.5025429200 0.7032111624 46.3723907871 1.8680403655 15.5744505671 0.8714940933 71.4665136173 3.4451723725
0.0045 0.0095 0.7888 0.1972 0.0158380542 0.0031065064 10.2105890633 0.7100298602 45.9743209386 1.4447262077 15.7204401258 0.2745376767 71.9211881819 2.4324002510
0.0045 0.01 0.7884 0.1971 0.0149947635 0.0023118512 10.6471504141 0.2030767022 46.3548127258 0.8849764239 15.5543717740 0.4105340607 72.5713296774 1.5008990380
0.0005 0.0 0.7996 0.1999 0.0016865815 0.0009916513 0.0000000000 0.0000000000 47.4131585053 1.2491216087 15.8517888978 0.7510699980 63.2666339846 2.0011832580
0.005 0.0 0.7959999999999999 0.19899999999999998 0.0186841604 0.0028548770 0.0000000000 0.0000000000 46.3123324107 1.0201456151 15.8886000186 0.2520229610 62.2196165897 1.2750234531
0.005 0.0005 0.7956 0.1989 0.0184996906 0.0024754839 0.5665519506 0.0354564546 46.6151877601 1.1719426258 16.1073752025 0.2263105304 63.3076146038 1.4361850947
0.005 0.001 0.7952 0.1988 0.0184996906 0.0030578375 1.1106718951 0.0685791686 47.0458502642 1.0824814207 16.0483937475 0.3217548729 64.2234155974 1.4758732997
0.005 0.0015 0.7948 0.1987 0.0187632190 0.0021959994 1.5679397131 0.1770731432 47.6541244302 0.9696704992 16.0893879502 0.7352834761 65.3302153125 1.8842231179
0.005 0.002 0.7944 0.1986 0.0175773414 0.0025364519 2.2161671733 0.1435231698 45.9647994886 0.9519618696 15.8844169367 0.7374269190 64.0829609400 1.8354484103
0.005 0.0025 0.794 0.1985 0.0178935754 0.0010724018 2.7867453815 0.1716696860 47.1648683882 0.9746339801 15.9622222602 0.7848754833 65.9317296053 1.9322515512
0.005 0.003 0.7936 0.1984 0.0181043981 0.0020989831 3.1939725703 0.1824906426 46.1951453348 0.7405674734 15.7283879814 0.5706864452 65.1356102846 1.4958435443
0.005 0.0035 0.7932 0.1983 0.0174192243 0.0036795958 3.6984051193 0.1698485138 46.3449250662 0.4028612008 15.7417738435 0.4074553690 65.8025232533 .9838446794
0.005 0.004 0.7928 0.1982 0.0176563999 0.0026458037 4.3506588370 0.1265081446 46.5836937334 1.1136433708 15.6865571623 0.6928527353 66.6385661326 1.9356500544
0.005 0.0045 0.7924 0.1981 0.0171556960 0.0005627426 4.6940410853 0.2718939342 46.5459741434 1.2995160557 15.7133288865 0.4713455415 66.9704998112 2.0433182740
0.0005 0.0005 0.7992 0.1998 0.0018710513 0.0012736901 0.5268645551 0.0868044992 46.6217795331 1.0609602520 15.9341956114 0.4944862864 63.0847107509 1.6435247277
0.005 0.005 0.792 0.198 0.0177354584 0.0023190495 5.3422685455 0.2652470105 46.1541298582 2.3825774120 15.9195548247 0.5104772382 67.4336886868 3.1606207102
0.005 0.0055 0.7916 0.1979 0.0175773414 0.0028848833 5.8760352564 0.6251797936 45.8183156437 0.9786118547 15.5606463968 0.4261605927 67.2725746383 2.0328371243
0.005 0.006 0.7912 0.1978 0.0182888679 0.0032762415 6.4086516079 0.2584240605 46.0497601187 2.5429544850 15.4610890474 0.5368079112 67.9377896419 3.3414626982
0.005 0.0065 0.7908 0.1977 0.0183942793 0.0033690428 7.0304208045 0.5133309967 46.2445836325 2.1581492761 15.5263451252 0.6320004150 68.8197438415 3.3068497306
0.005 0.006999999999999999 0.7904 0.1976 0.0171293431 0.0023094468 7.3778293102 0.4059904620 45.9450241696 1.7425304693 15.5966209012 0.3635288315 68.9366037241 2.5143592096
0.005 0.0075 0.79 0.1975 0.0173665187 0.0030065340 7.9990233272 0.4429346376 46.7766861991 0.3898410978 15.7551597056 0.3263597506 70.5482357506 1.1621420200
0.005 0.008 0.7896 0.1974 0.0180780452 0.0029031210 8.4010738992 0.3799391368 46.3738556256 1.9001453331 15.6819557722 0.3493952814 70.4749633422 2.6323828723
0.005 0.0085 0.7892 0.1973 0.0178408697 0.0031824800 9.0504517188 0.3809235493 46.5056910860 1.2214122173 15.8036834558 0.6044227679 71.3776671303 2.2099410145
0.005 0.009000000000000001 0.7888 0.1972 0.0181571037 0.0028597380 9.2460127982 0.1621965806 46.3167269261 0.9001024037 15.5091944893 0.1967276338 71.0900913173 1.2618863561
0.005 0.0095 0.7884 0.1971 0.0171556960 0.0034376059 9.9782164866 0.4479848249 45.9186570775 2.3486177913 15.3895583467 0.1421016999 71.3035876068 2.9421419220
0.0005 0.001 0.7988 0.1997 0.0017656400 0.0012758692 1.1008938411 0.0711364922 47.1264163789 1.4519915109 15.9655687257 0.5787099934 64.1946445857 2.1031138657
0.005 0.01 0.7879999999999999 0.19699999999999998 0.0167867563 0.0025309700 10.5775536770 0.4150071610 45.8875292605 1.1376085727 15.4669453620 0.1332559464 71.9488150558 1.6884026501
0.0055 0.0 0.7956 0.1989 0.0207923873 0.0026056012 0.0000000000 0.0000000000 46.0080122229 0.8578927395 15.8810704711 0.5536542394 61.9098750813 1.4141525801
0.0055 0.0005 0.7952 0.1988 0.0193956870 0.0026215443 0.5441199445 0.0798153729 46.0442669745 1.8207558917 15.6886487033 0.3190460458 62.2964313093 2.2222388547
0.0055 0.001 0.7948 0.1987 0.0204761533 0.0024415870 1.0985931225 0.1284596490 46.5210718897 1.6340671771 15.8923647923 0.3742360046 63.5325059578 2.1392044177
0.0055 0.0015 0.7944 0.1986 0.0195801569 0.0018678937 1.7157608819 0.0958049716 46.5518334972 1.5087313369 16.1036104287 0.6069339049 64.3907849647 2.2133381071
0.0055 0.002 0.794 0.1985 0.0200545079 0.0056653081 2.2190430716 0.1955813788 46.7162616131 1.3217328321 15.7810948135 0.6380888009 64.7364540061 2.1610683199
0.0055 0.0025 0.7936 0.1984 0.0192375700 0.0039158576 2.6515781648 0.2169578842 46.4324491636 0.6870646694 15.8296185636 0.5487629537 64.9328834620 1.4567013649
0.0055 0.003 0.7932 0.1983 0.0196328625 0.0025712590 3.3187865534 0.2984511795 46.9868905166 0.9697197343 15.7455386172 0.3037666411 66.0708485497 1.5745088139
0.0055 0.0035 0.7928 0.1982 0.0191321587 0.0011832394 3.8036629944 0.1647304864 46.2412877459 1.4945570178 15.7493033910 0.7619274427 65.8133862900 2.4223981863
0.0055 0.004 0.7924 0.1981 0.0204234476 0.0050580971 4.3845944361 0.4163061110 46.8733655368 1.3222579101 15.8823253957 0.5769172147 67.1607088162 2.3205393329
0.0005 0.0015 0.7984 0.1996 0.0015548173 0.0005374945 1.6559421988 0.0932713696 46.7239520150 1.6097961419 15.9701701158 0.3769567268 64.3516191469 2.0805617328
0.0055 0.0045 0.792 0.198 0.0186314548 0.0045601829 4.8424374338 0.3686430405 46.6298361446 1.2400798377 15.8442593503 0.1223749871 67.3351643835 1.7356580482
0.0055 0.005 0.7916 0.1979 0.0197382739 0.0015758908 5.4814620197 0.1501207855 46.1885535618 1.0055729199 15.6221377009 0.1401276248 67.3118915563 1.2973972210
0.0055 0.0055 0.7912 0.1978 0.0214248553 0.0025089228 5.7776795370 0.2939837641 45.9182908679 1.5743821020 15.4719650603 0.2960203659 67.1893603205 2.1668951548
0.0055 0.006 0.7908 0.1977 0.0197909795 0.0045136492 6.4351098716 0.3950374673 46.3427278085 1.1598514620 15.8350565701 0.4883289044 68.6326852297 2.0477314829
0.0055 0.0065 0.7904 0.1976 0.0193956870 0.0034897364 7.0741344575 0.3684635106 45.9505173138 1.3339451426 15.5296915907 0.8179139314 68.5737390490 2.5238123210
0.0055 0.006999999999999999 0.79 0.1975 0.0191848643 0.0011855848 7.4100393704 0.3232816627 45.7703421845 1.5711671062 15.6187912354 0.2794423955 68.8183576546 2.1750767492
0.0055 0.0075 0.7896 0.1974 0.0194483927 0.0027467696 7.8701830866 0.6069341841 45.9706588424 1.6082455263 15.6041504487 0.5258558242 69.4644407704 2.7437823042
0.0055 0.008 0.7892 0.1973 0.0196855682 0.0020923554 8.5874321043 0.1444605789 46.0515911668 1.3902324020 15.5384760627 0.5044415228 70.1971849020 2.0412268591
0.0055 0.0085 0.7888 0.1972 0.0201072136 0.0018303368 8.8077259084 0.5566193848 45.9197557063 2.0967201431 15.3845386484 0.3439765322 70.1321274767 2.9991463969
0.0055 0.009000000000000001 0.7884 0.1971 0.0202126249 0.0031911967 9.5502828305 0.5407104737 45.6751276853 0.7040579566 15.6530925070 0.2484201300 70.8987156477 1.4963797570
0.0005 0.002 0.7979999999999999 0.1995 0.0020291683 0.0013499238 2.2081146583 0.2131550890 47.0850346927 1.1896828652 16.0391909673 0.8316008920 65.3343694866 2.2357887700
0.0055 0.0095 0.7879999999999999 0.19699999999999998 0.0182625151 0.0028558499 10.1720520271 0.4410694145 46.3119662011 1.4417977065 15.7572512466 0.3670868291 72.2595319899 2.2528098000
0.0055 0.01 0.7876 0.1969 0.0193693342 0.0028333894 10.7201982291 0.4215183928 46.2460484709 1.5025783445 15.7212767422 0.6152891186 72.7068927764 2.5422192453
0.006 0.0 0.7952 0.1988 0.0223472046 0.0015864319 0.0000000000 0.0000000000 47.3194088446 1.5221750880 15.8133045442 0.3362802417 63.1550605934 1.8600417616
0.006 0.0005 0.7948 0.1987 0.0231641425 0.0028791001 0.5245638365 0.0568933793 47.0081306741 2.9453084189 15.8174876261 0.4284880899 63.3733462792 3.4335689882
0.006 0.001 0.7944 0.1986 0.0221363819 0.0030551110 1.0704093199 0.1112582404 46.6192160658 1.3242001847 15.9312674540 0.6166379214 63.6430292216 2.0551514575
0.006 0.0015 0.794 0.1985 0.0198700380 0.0047505326 1.6639947138 0.1504114018 46.8407728813 0.5755090960 15.8308734882 0.6304502588 64.3555111213 1.3611212892
0.006 0.002 0.7936 0.1984 0.0197909795 0.0008399902 2.2167423530 0.1201781402 46.4657742383 1.0768869226 15.8773056974 0.4668994053 64.5796132682 1.6648044583
0.006 0.0025 0.7932 0.1983 0.0217674422 0.0022694061 2.7390054709 0.2685195850 46.8964367424 1.3903188324 15.9923404499 0.8236249274 65.6495501054 2.4847327509
0.006 0.003 0.7928 0.1982 0.0212930912 0.0021769420 3.2813998764 0.1524388838 46.8554212658 1.5352642575 15.7614343285 0.3056273122 65.9195485619 1.9955073955
0.006 0.0035 0.7924 0.1981 0.0214775610 0.0025276752 3.7720281139 0.3505973546 46.1782996926 0.9691364981 15.5987124422 0.1837320816 65.5705178097 1.5059936095
0.0005 0.0025 0.7976 0.1994 0.0016602286 0.0010619898 2.7021939736 0.1359469671 47.0480475219 1.2323736454 16.0149290922 0.7609760700 65.7668308163 2.1303586723
0.006 0.004 0.792 0.198 0.0223472046 0.0035963656 4.2551790159 0.2794828614 47.4329338244 1.0698371173 15.8371481111 0.4054181181 67.5476081560 1.7583344624
0.006 0.0045 0.7916 0.1979 0.0216620309 0.0031911967 4.7964230621 0.2449860199 46.1845252560 0.9183059270 15.6355235630 0.2897955098 66.6381339120 1.4562786534
0.006 0.005 0.7912 0.1978 0.0207396816 0.0020317336 5.3762041446 0.5651601750 46.1837928368 1.3993589515 15.7831863544 0.2885950622 67.3639230174 2.2551459223
0.006 0.0055 0.7908 0.1977 0.0208187401 0.0027538398 5.9490830713 0.4200717738 46.1123819624 1.2009678829 15.8714493827 0.5439589388 67.9537331565 2.1677524353
0.006 0.006 0.7904 0.1976 0.0218465007 0.0041211656 6.4989548122 0.2554574777 46.6917255691 1.7142662722 15.7744018824 0.6648126690 68.9869287644 2.6386575845
0.006 0.0065 0.79 0.1975 0.0224262631 0.0020575473 6.9464445763 0.4106573213 46.5803978469 1.6860370092 15.7961539084 0.7041239024 69.3454225947 2.8028757802
0.006 0.006999999999999999 0.7896 0.1974 0.0223472046 0.0021769420 7.4572041013 0.3123389655 46.1497353429 2.1392798312 15.5602280886 0.4099471493 69.1895147374 2.8637428880
0.006 0.0075 0.7892 0.1973 0.0223735574 0.0010724018 8.0450376988 0.8369415282 46.1292276046 1.3441527145 15.5890913538 0.4846067444 69.7857302146 2.6667733889
0.006 0.008 0.7888 0.1972 0.0208977986 0.0025419219 8.4804486903 0.6102371422 45.3374824228 1.0812566868 15.4322257822 0.2844200407 69.2710546939 1.9784557916
0.006 0.0085 0.7884 0.1971 0.0220573234 0.0028944964 8.9595733348 0.2790089686 45.8886278893 1.0989329929 15.4021075924 0.4837856754 70.2723661399 1.8646221333
0.0005 0.003 0.7972 0.1993 0.0019237570 0.0004281829 3.2520657145 0.1462088104 47.1077396887 0.9499519696 15.9404702342 0.4273021754 66.3021993944 1.5238911383
0.006 0.009000000000000001 0.7879999999999999 0.19699999999999998 0.0211876798 0.0035801081 9.3719771405 0.6521269022 45.9527145714 1.1936626890 15.5301098989 0.7530960257 70.8759892906 2.6024657250
0.006 0.0095 0.7876 0.1969 0.0204761533 0.0029420908 9.9649873548 0.4431198322 45.2067455912 1.2576727924 15.3632049307 0.4223015420 70.5554140300 2.1260362574
0.006 0.01 0.7872 0.1968 0.0205815646 0.0021435080 10.6586540070 0.6487292086 46.1277627661 1.0185289399 15.2891643809 0.2800478835 72.0961627186 1.9494495400
0.0065 0.0 0.7948 0.1987 0.0245081371 0.0042361722 0.0000000000 0.0000000000 47.4695547856 1.5748553038 15.8053566886 0.3231484248 63.2994196113 1.9022399008
0.0065 0.0005 0.7944 0.1986 0.0228215556 0.0020097385 0.5182368604 0.0489950433 46.9297618171 0.6309952087 15.8589001370 0.5750762505 63.3297203701 1.2570762410
0.0065 0.001 0.794 0.1985 0.0233222595 0.0055703686 1.1008938411 0.1304225395 46.7067401632 0.4708686682 15.8957112578 0.4597052863 63.7266675216 1.0665668626
0.0065 0.0015 0.7936 0.1984 0.0234013180 0.0013395953 1.6553670192 0.1419470650 46.2548375016 1.8109716644 15.7057993391 0.2917788840 63.6394051779 2.2460372087
0.0065 0.002 0.7932 0.1983 0.0246135485 0.0022261518 2.2086898379 0.1665043246 46.6049338910 0.7491277494 15.7957356002 0.5668802964 64.6339728776 1.4847385222
0.0065 0.0025 0.7928 0.1982 0.0232959067 0.0057961862 2.6941414586 0.1189607228 46.6510763021 1.8230463292 15.6572755889 0.5479805370 65.0257892563 2.4957837752
0.0065 0.003 0.7924 0.1981 0.0229796727 0.0043704412 3.2210060137 0.1716696860 47.1652345978 0.7187029484 16.0609429933 0.3059775018 66.4701632775 1.2007205774
0.0005 0.0035 0.7968 0.1992 0.0019237570 0.0006368450 3.8749852704 0.2193117071 46.4928737496 1.8313096630 16.1935466898 0.8319627280 66.5633294668 2.8832209431
0.0065 0.0035 0.792 0.198 0.0242973144 0.0018303368 3.8910903004 0.2774727656 46.0999308356 1.1144942032 15.8551353633 0.4721630428 65.8704538137 1.8659603484
0.0065 0.004 0.7916 0.1979 0.0230587312 0.0024777272 4.3403056034 0.1837840731 45.4828676389 1.8326651151 15.6003856750 0.5885130947 65.4466176485 2.6074400101
0.0065 0.0045 0.7912 0.1978 0.0228479085 0.0028896939 4.7837691099 0.0785788867 46.2804721745 0.9734829658 15.5062663320 0.7151841945 66.5933555249 1.7701357409
0.0065 0.005 0.7908 0.1977 0.0228479085 0.0011254852 5.3301897730 0.1578802645 46.4837185093 1.5074685860 15.8279453309 0.5272050830 67.6647015217 2.1936794187
0.0065 0.0055 0.7904 0.1976 0.0233486123 0.0027909134 5.8691331006 0.3284754217 46.3511506296 0.4672409876 15.7363358370 0.2900345204 67.9799681795 1.0885418431
0.0065 0.006 0.79 0.1975 0.0241128446 0.0023333795 6.4903271175 0.3848704044 45.7392143675 1.4352341060 15.6518375825 0.5182404630 67.9054919121 2.3406783529
0.0065 0.0065 0.7896 0.1974 0.0226897915 0.0009916513 6.8452129587 0.4221740233 45.7487358174 0.9219206071 15.3878851139 0.1547491563 68.0045236815 1.4998354380
0.0065 0.006999999999999999 0.7892 0.1973 0.0238229634 0.0026479027 7.4393735323 0.3397242958 45.8622607972 0.5221846028 15.4422651788 0.4779445217 68.7677224717 1.3425013230
0.0065 0.0075 0.7888 0.1972 0.0227424971 0.0036954156 7.9489826980 0.6367319208 45.7575248481 1.6479260027 15.5786336490 0.2734673602 69.3078836922 2.5618206993
0.0065 0.008 0.7884 0.1971 0.0235067294 0.0042446885 8.3573602462 0.2277595195 45.7648490403 1.8180253337 15.7208584340 0.4455922837 69.8665744499 2.4956218254
0.0005 0.004 0.7964 0.1991 0.0016338758 0.0005676575 4.2770358424 0.1724541670 46.3690949006 1.0122192674 15.7509766237 0.5234732168 66.3987412425 1.7087143087
0.0065 0.0085 0.7879999999999999 0.19699999999999998 0.0239547276 0.0024461337 8.7668881536 0.7739669969 45.6623103489 2.0262406640 15.3355965901 0.4386726818 69.7887498202 3.2413264764
0.0065 0.009000000000000001 0.7876 0.1969 0.0238493162 0.0042980174 9.5422303155 0.5441454804 45.8710498279 2.0378719631 15.4288793167 0.5304662475 70.8660087763 3.1167817084
0.0065 0.0095 0.7872 0.1968 0.0237175520 0.0038043127 10.1651498713 0.1973327279 45.8421192685 0.4970747491 15.4493764180 0.9410301824 71.4803631098 1.6392419721
0.0065 0.01 0.7868 0.1967 0.0236121407 0.0038637247 10.5695011620 0.4695720970 45.9593063445 2.5356983996 15.3753358682 0.6172131334 71.9277555154 3.6263473547
0.006999999999999999 0.0 0.7944 0.1986 0.0254568392 0.0038565284 0.0000000000 0.0000000000 46.0834514030 1.3117368631 15.9848109025 0.5500814742 62.0937191447 1.8656748657
0.006999999999999999 0.0005 0.794 0.1985 0.0260629544 0.0038094207 0.5412440462 0.0353443095 47.3941156055 1.3324950277 16.0952442649 0.5061743446 64.0566668710 1.8778231025
0.006999999999999999 0.001 0.7936 0.1984 0.0252460165 0.0035103718 1.0807625535 0.0849554161 46.5888206680 1.2329955156 15.7476301582 0.6922483659 63.4424593962 2.0137096694
0.006999999999999999 0.0015 0.7932 0.1983 0.0252987222 0.0033166905 1.5943979768 0.1137402296 46.9271983498 1.9612767345 15.8668479926 0.7297788923 64.4137430414 2.8081125469
0.006999999999999999 0.002 0.7928 0.1982 0.0245344900 0.0038780774 2.1356420230 0.2265536173 46.5558618029 1.5046704042 15.6288306320 0.4434272028 64.3448689479 2.1785293017
0.006999999999999999 0.0025 0.7924 0.1981 0.0249824882 0.0040160200 2.7436069081 0.2379881806 46.3295442625 0.7464368879 15.7037077981 0.3434144653 64.8018414569 1.3318555538
0.0 0.0015 0.7988 0.1997 0.0000000000 0.0000000000 1.6323598334 0.0989308990 46.6525411406 1.2644928908 15.9889939844 0.5656826071 64.2738949584 1.9291063969
0.0005 0.0045 0.7959999999999999 0.19899999999999998 0.0013176418 0.0002886809 4.7521342294 0.2430663177 46.7785172472 2.3038730735 15.7890426691 0.4218820088 67.3210117875 2.9691100809
0.006999999999999999 0.003 0.792 0.198 0.0256676619 0.0053214460 3.3429440985 0.2525189312 46.7613053954 0.8848551835 15.7744018824 0.6381304821 65.9043190382 1.7808260428
0.006999999999999999 0.0035 0.7916 0.1979 0.0252196637 0.0041853746 3.7956104793 0.3192200395 46.5514672876 1.4663658456 15.8547170551 0.4922518842 66.2270144857 2.2820231439
0.006999999999999999 0.004 0.7912 0.1978 0.0232695538 0.0027669222 4.4392365024 0.3481352907 46.2416539556 0.8756052685 15.9007309561 0.7417707128 66.6048909679 1.9682781942
0.006999999999999999 0.0045 0.7908 0.1977 0.0254568392 0.0036110117 4.9356165363 0.4201001250 45.7560600096 1.7014683441 15.7785849643 0.3916937477 66.4957183494 2.5168732285
0.006999999999999999 0.005 0.7904 0.1976 0.0255358977 0.0025188679 5.2991300721 0.1819095995 46.6584004944 1.7855374267 15.6325954057 0.7325167670 67.6156618699 2.7024826611
0.006999999999999999 0.0055 0.79 0.1975 0.0234013180 0.0015951631 5.7241878300 0.3838754296 45.9490524753 1.0717438234 15.4021075924 0.4369909328 67.0987492157 1.8942053489
0.006999999999999999 0.006 0.7896 0.1974 0.0243763729 0.0034480951 6.3085703496 0.2097821394 46.5031276187 1.6433453865 15.8421678094 0.2816130773 68.6782421506 2.1381886983
0.006999999999999999 0.0065 0.7892 0.1973 0.0246926070 0.0017448682 6.8889266117 0.1846532711 46.0014204499 0.8956412079 15.7790032725 0.5554238130 68.6940429411 1.6374631602
0.006999999999999999 0.006999999999999999 0.7888 0.1972 0.0257730732 0.0017288746 7.5601612578 0.6163650413 46.5847923623 2.0317480910 15.6522558906 0.5909473437 69.8229825839 3.2407893506
0.006999999999999999 0.0075 0.7884 0.1971 0.0259575431 0.0041533942 7.8523525176 0.2899635707 46.3463899047 0.9534359916 15.4891156962 0.3948315267 69.7138156616 1.6423844832
0.0005 0.005 0.7956 0.1989 0.0020028155 0.0010461777 5.4210681569 0.3555336089 46.7730241030 2.0136848640 15.8639198353 0.2875502960 68.0600149107 2.6578149466
0.006999999999999999 0.008 0.7879999999999999 0.19699999999999998 0.0240074332 0.0043314956 8.5891576432 0.4342602513 45.6095761647 1.5620409049 15.5769604163 0.8068842972 69.7997016574 2.8075169490
0.006999999999999999 0.0085 0.7876 0.1969 0.0231114368 0.0029609144 9.1056689647 0.6942434998 45.7066217120 1.2039377019 15.7183485848 0.6999154852 70.5537506983 2.6010576013
0.006999999999999999 0.009000000000000001 0.7872 0.1968 0.0260629544 0.0030705295 9.5675382199 0.6090650023 45.9168260294 2.3374105881 15.7254598241 0.2868947752 71.2358870278 3.2364408951
0.006999999999999999 0.0095 0.7868 0.1967 0.0250351938 0.0024210211 10.1898825961 0.7130780229 45.4034001530 1.4027876098 15.5309465153 0.5201412996 71.1492644582 2.6384279534
0.006999999999999999 0.01 0.7864 0.1966 0.0248770768 0.0025078154 10.7518331095 0.2700430150 45.2719309022 1.1383043659 15.5301098989 0.5110514157 71.5787509874 1.9219066120
0.0075 0.0 0.794 0.1985 0.0276177717 0.0020656320 0.0000000000 0.0000000000 46.6287375158 1.4950856248 15.9291759131 0.3132343575 62.5855312006 1.8103856143
0.0075 0.0005 0.7936 0.1984 0.0274333019 0.0015846800 0.5331915312 0.0764448155 46.8781262617 1.4162181308 15.7656174104 0.7097860485 63.2043685052 2.2040336748
0.0075 0.001 0.7932 0.1983 0.0256676619 0.0022998040 1.0997434818 0.0486154412 46.6020042141 1.3556345826 15.6392883367 0.6528588885 63.3667036945 2.0594087163
0.0075 0.0015 0.7928 0.1982 0.0270907150 0.0032515598 1.6450137856 0.1278400651 46.4796902036 0.8992467739 15.9283392967 0.4345463125 64.0801340009 1.4648847113
0.0075 0.002 0.7924 0.1981 0.0261947186 0.0022816138 2.2092650176 0.3469892477 46.5349878550 1.5504168051 15.9831376697 0.6415238570 64.7535852609 2.5412115236
0.0005 0.0055 0.7952 0.1988 0.0020818740 0.0010593709 5.9554100474 0.3574897665 47.0432867969 1.0814685112 15.7451203090 0.6014567777 68.7458990273 2.0414744263
0.0075 0.0025 0.792 0.198 0.0252723693 0.0012292969 2.6820626860 0.1009173955 46.6737812981 2.2419427837 15.9567842537 0.3908655262 65.3379006071 2.7349550023
0.0075 0.003 0.7916 0.1979 0.0260893073 0.0051452182 3.2509153552 0.2239687795 46.5379175319 2.4717830441 15.8806521629 0.4685455090 65.6955743573 3.1694425508
0.0075 0.0035 0.7912 0.1978 0.0272224792 0.0040435934 3.8427752102 0.1972924874 46.6818379095 0.7649788346 16.0734922390 0.3005770673 66.6253278379 1.2668919827
0.0075 0.004 0.7908 0.1977 0.0269589508 0.0061951027 4.2850883575 0.2070327154 46.3665314333 1.8422834721 15.7794215807 0.8408498259 66.4580003223 2.8963611161
0.0075 0.0045 0.7904 0.1976 0.0266163640 0.0023094468 4.7992989604 0.4634877384 46.6331320311 1.3227722357 15.4953903190 0.4580472781 66.9544376745 2.2466166990
0.0075 0.005 0.79 0.1975 0.0273542434 0.0026384440 5.4607555525 0.3257243906 45.8725146663 1.8455883238 15.8568085960 0.2130104828 67.2174330582 2.3869616412
0.0075 0.0055 0.7896 0.1974 0.0269062452 0.0032549753 5.9807179518 0.5401252321 46.2855991090 0.8115502466 15.6547657398 0.4989938078 67.9479890458 1.8539242618
0.0075 0.006 0.7892 0.1973 0.0264318941 0.0029231460 6.3971480150 0.4525256702 46.2885287859 1.6227283053 15.6965965589 0.9413008823 68.4087052539 3.0194780038
0.0075 0.0065 0.7888 0.1972 0.0266954225 0.0033607874 6.9268884683 0.3021659064 45.9626022310 2.1343623648 15.6062419896 0.2596693371 68.5224281114 2.6995583957
0.0075 0.006999999999999999 0.7884 0.1971 0.0266690696 0.0042772852 7.4232685022 0.4543030859 46.0157026248 1.4776517469 15.5485154593 0.2977343629 69.0141556559 2.2339664809
0.0005 0.006 0.7948 0.1987 0.0021609325 0.0006992197 6.4563915185 0.5624421741 46.9367197997 0.8320533835 15.5740322589 0.7029489615 68.9693045096 2.0981437388
0.0075 0.0075 0.7879999999999999 0.19699999999999998 0.0264318941 0.0022086129 8.1065819208 0.8921360782 45.4843324773 0.7644141236 15.6003856750 0.4227223147 69.2177319672 2.0814811294
0.0075 0.008 0.7876 0.1969 0.0254304864 0.0025441066 8.1715772207 0.3991199700 45.1060379478 1.4342556337 15.4313891658 0.7105084993 68.7344348207 2.5464282096
0.0075 0.0085 0.7872 0.1968 0.0251669580 0.0022173997 9.0556283356 0.6369958116 45.5077698925 1.0506491870 15.4196765365 0.1191877418 70.0082417226 1.8090501401
0.0075 0.009000000000000001 0.7868 0.1967 0.0260366016 0.0032982129 9.4617051651 0.5959927000 45.6780573622 1.9032778497 15.7681272596 0.2313210256 70.9339263885 2.7338897882
0.0075 0.0095 0.7864 0.1966 0.0270116565 0.0026510481 10.1133837033 0.4918051686 46.1684120331 1.1244755812 15.7990820657 0.5687847087 72.1078894586 2.1877165066
0.0075 0.01 0.7859999999999999 0.1965 0.0259838959 0.0055563877 10.4837993948 0.5920115958 46.2346959729 2.4654210251 15.7794215807 0.3945832674 72.5239008443 3.4575722760
0.008 0.0 0.7936 0.1984 0.0271961263 0.0019972598 0.0000000000 0.0000000000 46.6891621018 2.1056315180 15.8183242425 0.6036869843 62.5346824706 2.7113157621
0.008 0.0005 0.7932 0.1983 0.0283820040 0.0029136275 0.5636760524 0.0542013360 46.6203146947 1.7295083991 15.9885756762 0.5241626974 63.2009484273 2.3107860600
0.008 0.001 0.7928 0.1982 0.0277495359 0.0020453604 1.1141229729 0.0729911808 47.3516352905 1.1915508646 15.7091458046 0.3587650629 64.2026536039 1.6253524687
0.008 0.0015 0.7924 0.1981 0.0296205872 0.0033969613 1.6657202528 0.1747410530 46.4269560194 1.8227420456 15.9500913226 0.4749373273 64.0723881820 2.4758173872
0.0005 0.0065 0.7944 0.1986 0.0016338758 0.0005676575 7.0355974213 0.4599941452 46.7301775784 1.4347623391 15.7693821841 0.7562688175 69.5367910596 2.6515929593
0.008 0.002 0.792 0.198 0.0286718851 0.0019192392 2.1436945380 0.1397390632 47.0165534952 1.3050276080 15.6886487033 0.6445367754 64.8775686216 2.0912226858
0.008 0.0025 0.7916 0.1979 0.0283029454 0.0025298722 2.7142727462 0.1339761196 46.5401147896 1.6805045884 15.6459812678 0.7863820175 64.9286717490 2.6033925977
0.008 0.003 0.7912 0.1978 0.0300422326 0.0017240475 3.2601182295 0.2259101806 45.8772753913 0.9812624659 15.5916012030 0.5940541885 64.7590370564 1.8029508825
0.008 0.0035 0.7908 0.1977 0.0292516475 0.0037119164 3.7553479041 0.2309158242 46.3090365242 0.6703456700 16.0383543509 0.7682917492 66.1319904267 1.6732651598
0.008 0.004 0.7904 0.1976 0.0280921228 0.0011714421 4.4076016219 0.2405489024 46.4361112597 0.7874531985 15.8358931865 0.9899530027 66.7076981909 2.0191265457
0.008 0.0045 0.79 0.1975 0.0276704774 0.0018409300 4.7975734214 0.4059057061 46.2453160517 1.4322596049 15.5907645866 0.7362433313 66.6613245371 2.5762495723
0.008 0.005 0.7896 0.1974 0.0290144720 0.0035955931 5.4262447737 0.3161165562 45.7527641231 1.9036608446 15.7083091882 0.3857572728 66.9163325570 2.6091302667
0.008 0.0055 0.7892 0.1973 0.0285928266 0.0059349488 5.8576295077 0.5290077010 45.6326473703 0.4125841727 15.6765177657 0.4088341477 67.1953874703 1.3563609702
0.008 0.006 0.7888 0.1972 0.0292516475 0.0042720865 6.3758663681 0.3650827917 46.2782749168 0.5772160547 15.7354992207 0.5344898433 68.4188921531 1.4810607762
0.008 0.0065 0.7884 0.1971 0.0274860075 0.0051656936 6.8383108029 0.4467987192 45.5583068190 1.1839393086 15.5196521941 0.5144979890 67.9437558235 2.1504017104
0.0005 0.006999999999999999 0.794 0.1985 0.0020818740 0.0011714421 7.4595048199 0.1915063199 46.1962439636 1.2523824769 15.6405432613 0.2247837361 69.2983739188 1.6698439750
0.008 0.006999999999999999 0.7879999999999999 0.19699999999999998 0.0291725890 0.0022460285 7.4152159872 0.5666567579 45.9116990949 1.1719394217 15.4481214934 0.6178116014 68.8042091645 2.3586538095
0.008 0.0075 0.7876 0.1969 0.0277231831 0.0020923554 7.9489826980 0.5297651211 45.8428516878 1.5224943429 15.5539534658 0.2824072920 69.3735110347 2.3367591114
0.008 0.008 0.7872 0.1968 0.0274596547 0.0033024214 8.3429807550 0.7921875566 45.9875044846 0.5489852194 15.5987124422 0.5832782377 69.9566573365 1.9277534351
0.008 0.0085 0.7868 0.1967 0.0293570589 0.0040360295 8.9670506702 0.3050513388 46.2383580690 0.6753548669 15.3991794351 0.4440738950 70.6339452332 1.4285161302
0.008 0.009000000000000001 0.7864 0.1966 0.0299631741 0.0046267054 9.5629367827 1.0280402556 45.2942696885 0.8279849513 15.6694065265 0.5090135228 70.5565761718 2.3696654351
0.008 0.0095 0.7859999999999999 0.1965 0.0278549472 0.0022211548 9.9707391512 0.4612926412 45.1298415726 1.0435573266 15.4451933361 0.6478598666 70.5736290071 2.1549309892
0.008 0.01 0.7856 0.1964 0.0273805962 0.0028255353 10.4912767302 0.5690617077 45.0338946542 0.8422394358 15.6045687569 0.6245070912 71.1571207375 2.0386337700
0.0085 0.0 0.7932 0.1983 0.0308328177 0.0026667195 0.0000000000 0.0000000000 47.0769780812 2.3524304440 15.8852535530 0.5562335104 62.9930644519 2.9113306739
0.0085 0.0005 0.7928 0.1982 0.0314916386 0.0033458762 0.5435447648 0.0264832597 46.6558370271 1.7907936117 15.7166753521 0.5133826062 62.9475487826 2.3340053538
0.0085 0.001 0.7924 0.1981 0.0294097645 0.0050865752 1.0824880925 0.0833196904 45.6341122087 1.8313682472 15.7313161387 0.4880177769 62.4773262044 2.4077922897
0.0005 0.0075 0.7936 0.1984 0.0016338758 0.0008913338 8.0099517404 0.5245613138 46.0699016474 0.7215002264 15.4799129160 0.2150185483 69.5614001796 1.4619714223
0.0085 0.0015 0.792 0.198 0.0307801120 0.0037587680 1.6202810608 0.0790824951 46.6254416293 2.0881712671 15.6928317852 0.4574004490 63.9693345873 2.6284129792
0.0085 0.002 0.7916 0.1979 0.0315179914 0.0016616920 2.1707279814 0.2290746362 46.1266641373 1.7960774236 16.0270600298 0.3480706237 64.3559701399 2.3748843755
0.0085 0.0025 0.7912 0.1978 0.0298314099 0.0048580793 2.7464828063 0.1527857304 46.6994159709 0.6911934559 15.7580878630 0.4434650839 65.2338180501 1.2923023495
0.0085 0.003 0.7908 0.1977 0.0291462362 0.0024118244 3.2474642774 0.2010793818 46.4057158619 1.8500312303 15.6392883367 0.5248899444 65.3216147122 2.5784123809
0.0085 0.0035 0.7904 0.1976 0.0326511633 0.0029879979 3.7294648201 0.2684407217 46.6748799269 1.8038585939 15.6748445330 0.4961537213 66.1118404433 2.5714410348
0.0085 0.004 0.79 0.1975 0.0304638780 0.0033057844 4.3621624299 0.1229001572 45.7652152499 1.4830485579 15.6727529920 0.6981091247 65.8305945498 2.3073636242
0.0085 0.0045 0.7896 0.1974 0.0303584666 0.0039321398 4.8228813258 0.2260682847 46.6426534810 1.0656722370 15.8358931865 0.6238410004 67.3317864599 1.9195136619
0.0085 0.005 0.7892 0.1973 0.0308064648 0.0043122130 5.3135095633 0.3267020385 46.6994159709 1.1398485818 15.7258781323 0.5063319568 67.7696101313 1.9771947901
0.0085 0.0055 0.7888 0.1972 0.0306747006 0.0030885703 5.9312525023 0.3052811686 46.7781510376 1.0485199632 15.6727529920 0.3881178724 68.4128312325 1.7450075745
0.0085 0.006 0.7884 0.1971 0.0289090607 0.0012087882 6.4569666981 0.4615708246 45.5575743998 0.4606538471 15.6334320221 0.3812768444 67.6768821807 1.3047103043
0.0005 0.008 0.7932 0.1983 0.0019237570 0.0011254852 8.5696015353 0.4689658025 46.4763943170 1.8057507454 15.7877877445 0.5352422897 70.8357073538 2.8110843228
0.0085 0.0065 0.7879999999999999 0.19699999999999998 0.0303057609 0.0035824351 6.7376543650 0.3413563994 46.0618450359 1.4837229992 15.4979001682 0.7560225944 68.3277053300 2.5846844281
0.0085 0.006999999999999999 0.7876 0.1969 0.0326248105 0.0032770893 7.5204738623 0.4698622772 45.6689021219 1.3584542483 15.5050114074 0.6381217074 68.7270122021 2.4697153222
0.0085 0.0075 0.7872 0.1968 0.0298050571 0.0043025393 7.9023931467 0.4728158611 45.6418026106 1.7742008765 15.6108433797 0.8444746250 69.1848441941 3.0957939019
0.0085 0.008 0.7868 0.1967 0.0301476439 0.0028008490 8.6984417758 0.3450425940 45.7762015383 1.0655202055 15.5234169678 0.5224466678 70.0282079258 1.9358103163
0.0085 0.0085 0.7864 0.1966 0.0291989419 0.0059573731 9.1643372885 0.4566303351 45.9673629559 1.0401013177 15.5543717740 0.4706917077 70.7152709603 1.9733807336
0.0085 0.009000000000000001 0.7859999999999999 0.1965 0.0290671777 0.0040709800 9.4565285483 0.3892636347 46.1083536567 1.3791837124 15.5041747910 0.4198814179 71.0981241737 2.1923997450
0.0085 0.0095 0.7856 0.1964 0.0316234027 0.0036094728 9.9195481628 0.4900503574 45.6048154398 0.2977047656 15.2904193054 0.3370183216 70.8464063107 1.1283829174
0.0085 0.01 0.7852 0.1963 0.0309382290 0.0043761579 10.5050810417 0.3052118043 45.4286686162 1.5092286773 15.3406162884 0.2754564996 71.3053041753 2.0942731391
0.009000000000000001 0.0 0.7928 0.1982 0.0329673973 0.0020235134 0.0000000000 0.0000000000 46.0618450359 0.3322714078 15.7810948135 0.7640208732 61.8759072467 1.0983157944
0.009000000000000001 0.0005 0.7924 0.1981 0.0325721048 0.0038276076 0.5579242559 0.0295532653 46.1116495432 1.5932187296 15.8459325831 0.4048514523 62.5480784870 2.0314510548
0.0005 0.0085 0.7928 0.1982 0.0017392872 0.0009775446 9.0124898622 0.3462256597 45.8509082992 1.3336153438 15.6028955241 0.3970447728 70.4680329727 2.0778633209
0.009000000000000001 0.001 0.792 0.198 0.0339424523 0.0044491829 1.0911157871 0.0994645107 46.4595486749 1.5701014945 15.8994760315 0.3365798269 63.4840829458 2.0105950150
0.009000000000000001 0.0015 0.7916 0.1979 0.0327302218 0.0043321369 1.6340853723 0.1240789284 46.4101103772 2.3230040222 15.8932014087 0.3874843664 63.9701273800 2.8388994539
0.009000000000000001 0.002 0.7912 0.1978 0.0318078726 0.0023606022 2.1925848079 0.1096528365 47.0059334164 1.7187923996 15.8756324646 0.8436047330 65.1059585615 2.6744105713
0.009000000000000001 0.0025 0.7908 0.1977 0.0328619860 0.0043640805 2.7395806506 0.1171786488 46.2866977379 1.6814747142 15.7074725719 0.8267784939 64.7666129464 2.6297959374
0.009000000000000001 0.003 0.7904 0.1976 0.0316497556 0.0015129374 3.2664452056 0.3087466614 46.5998069564 1.4711409083 15.9505096308 0.5050585955 65.8484115484 2.2864591026
0.009000000000000001 0.0035 0.79 0.1975 0.0319923424 0.0028008490 3.7300399998 0.4008139678 46.7949966797 1.1464866729 15.7990820657 0.4537315501 66.3561110876 2.0038330398
0.009000000000000001 0.004 0.7896 0.1974 0.0315970499 0.0026002652 4.2620811717 0.4201568216 46.1508339717 0.6633090323 15.7836046626 0.2943011432 66.2281168559 1.3803672623
0.009000000000000001 0.0045 0.7892 0.1973 0.0310699932 0.0030203615 4.8205806072 0.1720316069 45.9472214273 0.6807583552 15.6238109337 0.4394824769 66.4226829614 1.2952928005
0.009000000000000001 0.005 0.7888 0.1972 0.0320714009 0.0023010115 5.3629750128 0.5023449244 46.4232939233 1.5305083984 15.5849082719 0.5237285373 67.4032486089 2.5588828716
0.009000000000000001 0.0055 0.7884 0.1971 0.0329937502 0.0020857067 6.0054506766 0.6311940816 46.9337901228 0.9843599938 15.6351052548 0.6498231613 68.6073398044 2.2674629434
0.0005 0.009000000000000001 0.7924 0.1981 0.0017919928 0.0010220009 9.5888198668 0.7575480593 45.7494682366 1.2808787294 15.5890913538 0.5226516033 70.9291714500 2.5621003929
0.009000000000000001 0.006 0.7879999999999999 0.19699999999999998 0.0307274063 0.0026426521 6.3609116973 0.2019986367 45.9992231922 1.5715358034 15.7672906432 0.5753804458 68.1581529390 2.3515575380
0.009000000000000001 0.0065 0.7876 0.1969 0.0319396368 0.0058038493 6.9234373904 0.3681257575 46.1087198663 1.4578833643 15.5326197480 0.4824644162 68.5967166415 2.3142773873
0.009000000000000001 0.006999999999999999 0.7872 0.1968 0.0329410445 0.0020069722 7.4848127243 0.4961050312 45.9149949814 1.7882152988 15.4891156962 0.2864797320 68.9218644464 2.5728070342
0.009000000000000001 0.0075 0.7868 0.1967 0.0314916386 0.0030822680 7.9731402431 0.2943121799 45.7560600096 0.5026285295 15.5786336490 0.2418906675 69.3393255403 1.0419136449
0.009000000000000001 0.008 0.7864 0.1966 0.0322558708 0.0039595958 8.4597422230 0.3372260160 45.4715151409 0.9713563447 15.4251145429 0.5819086433 69.3886277776 1.8944505998
0.009000000000000001 0.0085 0.7859999999999999 0.1965 0.0315443442 0.0040709800 9.0539027966 0.6978368084 45.4605288525 1.5342086740 15.3364332064 0.5727529766 69.8824091997 2.8088694390
0.009000000000000001 0.009000000000000001 0.7856 0.1964 0.0322822236 0.0033665683 9.6538151667 0.1143667745 45.8413868493 1.4792504102 15.5355479054 0.3399113778 71.0630321450 1.9368951308
0.009000000000000001 0.0095 0.7852 0.1963 0.0323349293 0.0028314279 9.8367222939 0.5756235127 45.2180980892 1.9499393319 15.3205374952 0.3818583321 70.4076928076 2.9102526046
0.009000000000000001 0.01 0.7848 0.1962 0.0313071687 0.0019621805 10.6718831389 0.9224447036 45.5784483477 1.7716568545 15.2510983355 0.2369175880 71.5327369908 2.9329813266
0.0095 0.0 0.7924 0.1981 0.0348648015 0.0031693599 0.0000000000 0.0000000000 46.8693372310 0.7437968754 16.1174145990 0.6774165039 63.0216166315 1.4243827392
0.0 0.002 0.7984 0.1996 0.0000000000 0.0000000000 2.2069642990 0.1993011996 46.5745384931 0.9360449502 16.0170206332 0.4611190892 64.7985234253 1.5964652390
0.0005 0.0095 0.792 0.198 0.0016075230 0.0007710175 10.0253812175 0.3952451050 46.4463651288 0.7143171714 15.6551840480 0.2551062714 72.1285379173 1.3654395653
0.0095 0.0005 0.792 0.198 0.0339424523 0.0030532919 0.5406688666 0.0964519843 46.5723412355 1.4603774490 15.9969418400 0.3206173334 63.1438943944 1.8805000586
0.0095 0.001 0.7916 0.1979 0.0338106881 0.0020923554 1.1135477933 0.1095804026 46.9528330227 1.7653758722 15.7639441776 0.4123763533 63.8641356817 2.2894249835
0.0095 0.0015 0.7912 0.1978 0.0329410445 0.0030596539 1.6386868095 0.1335308999 46.7085712112 1.5776476711 15.8706127663 0.6277466716 64.2508118315 2.3419848965
0.0095 0.002 0.7908 0.1977 0.0334681012 0.0034034970 2.2224941494 0.1707188999 46.2185827500 1.0540670503 15.5736139507 0.8422653864 64.0481589513 2.0704548336
0.0095 0.0025 0.7904 0.1976 0.0340478636 0.0029796190 2.7407310098 0.3435320320 46.4192656175 0.8763401379 15.7221133585 0.4356273632 64.9161578494 1.6584791521
0.0095 0.003 0.79 0.1975 0.0343640976 0.0063452900 3.2733473614 0.2506991597 46.2628941131 1.0717958770 15.6999430244 0.3965826394 65.2705485965 1.7254229661
0.0095 0.0035 0.7896 0.1974 0.0324403406 0.0048460565 3.8974172765 0.1506663291 46.3745880448 1.3529418729 15.7480484664 0.3682119685 66.0524941283 1.8766662270
0.0095 0.004 0.7892 0.1973 0.0337316296 0.0034440646 4.3293771902 0.2237914534 46.0618450359 1.0779558936 15.7601794039 0.2867581214 66.1851332596 1.5919495330
0.0095 0.0045 0.7888 0.1972 0.0334944541 0.0053344805 4.9287143806 0.1907446951 45.3444404054 1.1610528921 15.5075212566 0.2834339746 65.8141704967 1.6405660423
0.0095 0.005 0.7884 0.1971 0.0351546827 0.0027254489 5.2899271978 0.2878335955 45.5550109325 1.2371109247 15.5142141876 0.4126868426 66.3943070006 1.9403568117
0.0005 0.01 0.7916 0.1979 0.0017392872 0.0009189548 10.6552029291 0.5295027715 46.2899936244 0.7496646195 15.7154204275 0.5968857738 72.6623562682 1.8769721196
0.0095 0.0055 0.7879999999999999 0.19699999999999998 0.0339688051 0.0024233148 5.9559852271 0.2648825606 46.2248083134 1.1424260885 15.6706614511 0.4659179651 67.8854237967 1.8756499290
0.0095 0.006 0.7876 0.1969 0.0331255144 0.0027315575 6.3816181646 0.2508996642 45.3396796804 0.8358267300 15.5836533473 0.5499974890 67.3380767067 1.6394554407
0.0095 0.0065 0.7872 0.1968 0.0349702129 0.0054737827 6.9585233488 0.5399537023 45.8886278893 0.6971523069 15.7401006108 0.1911920133 68.6222220618 1.4337718052
0.0095 0.006999999999999999 0.7868 0.1967 0.0332572785 0.0021512696 7.6217054798 0.2931588580 45.8003713727 0.6890169382 15.5217437351 0.4801653297 68.9770778661 1.4644923955
0.0095 0.0075 0.7864 0.1966 0.0331518672 0.0042837748 7.8719086255 0.3085751688 46.1083536567 0.6881802616 15.6706614511 0.7450377733 69.6840756005 1.7460769785
0.0095 0.008 0.7859999999999999 0.1965 0.0341269221 0.0011547234 8.5661504574 0.4736435873 45.5048402156 0.9561967904 15.5472605347 0.5779111981 69.6523781298 2.0089062992
0.0095 0.0085 0.7856 0.1964 0.0345485675 0.0024404490 9.1177477373 0.5027557071 45.8351612859 1.5556218807 15.5280183579 0.4952839641 70.5154759486 2.5561020009
0.0095 0.009000000000000001 0.7852 0.1963 0.0335735126 0.0013478645 9.5893950464 0.5579728773 45.2865792867 1.3377925350 15.3724077109 0.5933161639 70.2819555566 2.4904294407
0.0095 0.0095 0.7848 0.1962 0.0347593902 0.0036148560 10.0064002892 0.5199140413 45.5985898763 0.9894628622 15.5916012030 0.2130104828 71.2313507587 1.7260022423
0.0095 0.01 0.7844 0.1961 0.0348120958 0.0042733867 10.5643245452 0.6232314981 45.7655814596 0.6457279711 15.4882790798 0.3592037548 71.8529971804 1.6324366107
0.001 0.0 0.7992 0.1998 0.0035049271 0.0009067827 0.0000000000 0.0000000000 46.8561536850 0.8245277531 15.8530438223 0.4185306718 62.7127024344 1.2439652076
0.01 0.0 0.792 0.198 0.0356290337 0.0036462269 0.0000000000 0.0000000000 46.0215619786 2.3291311368 15.8292002554 0.5294757306 61.8863912677 2.8622530943
0.01 0.0005 0.7916 0.1979 0.0384487872 0.0024347510 0.5216879383 0.0958740103 46.1164102681 1.4295115935 15.7928074428 0.5640085188 62.4693544364 2.0918288736
0.01 0.001 0.7912 0.1978 0.0372102039 0.0015951631 1.0761611164 0.0928447565 48.0591522614 1.1298866895 16.0852048683 0.4264003160 65.2577284500 1.6507269251
0.01 0.0015 0.7908 0.1977 0.0339951579 0.0030139166 1.7209374987 0.1441212431 46.3537140969 1.0738190060 15.6003856750 0.6044771918 63.7090324285 1.8254313575
0.01 0.002 0.7904 0.1976 0.0361824433 0.0027919085 2.2109905565 0.1182354478 46.8404066717 0.6661327682 15.9471631653 0.2812773454 65.0347428368 1.0684374699
0.01 0.0025 0.79 0.1975 0.0361297376 0.0021820402 2.7275018780 0.1446253734 46.5595238990 1.6817873328 15.7651991022 0.6164937507 65.0883546168 2.4450884971
0.01 0.003 0.7896 0.1974 0.0373683209 0.0036232993 3.2520657145 0.1027239285 47.3728754480 1.7636907380 15.7267147486 0.6067251366 66.3890242320 2.4767631024
0.01 0.0035 0.7892 0.1973 0.0349965657 0.0048236488 3.7409684130 0.2002550528 46.1068888182 1.6951662182 15.7066359555 0.3558974349 65.5894897524 2.2561423547
0.01 0.004 0.7888 0.1972 0.0371838510 0.0066384043 4.3489332981 0.2740270767 46.6613301713 1.4647644730 15.7233682831 0.3908673169 66.7708156035 2.1362972709
0.01 0.0045 0.7884 0.1971 0.0349702129 0.0041720792 4.7596115648 0.2400091716 46.2801059648 1.9959376665 15.5050114074 0.7042819369 66.5796991499 2.9444008542
0.001 0.0005 0.7988 0.1997 0.0036893970 0.0016415088 0.5464206630 0.0510583313 47.5310780005 3.2028053724 16.1968931553 0.9857918671 64.2780812158 4.2412970796
0.01 0.005 0.7879999999999999 0.19699999999999998 0.0350492714 0.0036133188 5.4550037560 0.3277898284 46.2061316232 1.7272262291 15.5786336490 0.3875132667 67.2748182996 2.4461426430
0.01 0.0055 0.7876 0.1969 0.0364196188 0.0025473802 5.9053694183 0.3336160943 46.1845252560 1.6484900377 15.7810948135 0.4415353427 67.9074091066 2.4261888549
0.01 0.006 0.7872 0.1968 0.0363932660 0.0063299489 6.3425059487 0.3291032976 46.4709011729 0.8967593353 15.7777483479 0.2358694452 68.6275487355 1.4680620270
0.01 0.0065 0.7868 0.1967 0.0350229185 0.0014663169 6.9907334089 0.3362789653 46.4822536708 0.9789505602 15.7882060527 0.2743489506 69.2962160509 1.5910447930
0.01 0.006999999999999999 0.7864 0.1966 0.0344695090 0.0047918702 7.6148033241 0.1033660396 45.9171922390 1.4859972045 15.4669453620 0.5417502906 69.0334104341 2.1359054049
0.01 0.0075 0.7859999999999999 0.1965 0.0329673973 0.0035332461 7.9012427875 0.2638213040 46.0446331841 0.8054700296 15.6832106968 0.2988091095 69.6620540657 1.3716336892
0.01 0.008 0.7856 0.1964 0.0351283299 0.0030074578 8.4396109355 0.3445628535 45.8000051631 1.8587798517 15.6338503302 0.5673369514 69.9085947587 2.7736871144
0.01 0.0085 0.7852 0.1963 0.0350756242 0.0037134128 8.9555470773 0.3214837468 45.8040334688 1.0629984527 15.5376394463 0.5666024209 70.3322956166 1.9547980332
0.01 0.009000000000000001 0.7848 0.1962 0.0339688051 0.0030885703 9.5082947164 0.3736348559 45.5857725399 1.0854665417 15.4669453620 0.5672481176 70.5949814234 2.0294380855
0.01 0.0095 0.7844 0.1961 0.0345222146 0.0056446765 9.8925147195 0.7048558436 45.6436336587 1.4342679763 15.2632292730 0.3318383802 70.8338998658 2.4766068766
0.001 0.001 0.7984 0.1996 0.0036893970 0.0003726854 1.1216003083 0.1377552249 46.9652841495 1.1149037386 16.0007066137 0.4025629034 64.0912804685 1.6555945523
0.01 0.01 0.784 0.196 0.0356290337 0.0028607092 10.7547090078 0.4459567759 45.8824023259 1.4920460037 15.4456116443 0.2413373633 72.1183520117 2.1822008521
0.001 0.0015 0.7979999999999999 0.1995 0.0036103385 0.0012087882 1.5656389945 0.1055952133 47.2088135417 1.8720449123 15.9333589950 0.6389197188 64.7114218697 2.6177686326
0.001 0.002 0.7976 0.1994 0.0032677516 0.0005374945 2.1741790592 0.1909735015 46.8777600521 0.5166105385 16.0910611830 0.5645679263 65.1462680459 1.2726894608
0.001 0.0025 0.7972 0.1993 0.0039529253 0.0011426317 2.7769673275 0.2172504611 46.5130152783 0.1649423705 15.9860658271 0.7951042939 65.2800013582 1.1784397572
0.001 0.003 0.7968 0.1992 0.0038475140 0.0013683188 3.2089272411 0.2226888798 46.6034690525 0.9117292659 15.8296185636 0.4233444229 65.6458623712 1.5591308874
0.001 0.0035 0.7964 0.1991 0.0031096346 0.0011005267 3.7841068864 0.1849683304 46.6638936385 1.6472096963 15.8350565701 0.5640494699 66.2861667296 2.3973280233
0.0 0.0025 0.7979999999999999 0.1995 0.0000000000 0.0000000000 2.7982489744 0.1924231675 46.5880882488 1.5350825531 15.7091458046 0.5010165758 65.0954830278 2.2285222964
0.001 0.004 0.7959999999999999 0.19899999999999998 0.0040846895 0.0014043861 4.2315966505 0.3000563973 46.1519326005 1.4217885284 15.7614343285 0.3231159338 66.1490482690 2.0463652456
0.001 0.0045 0.7956 0.1989 0.0031886931 0.0006540602 4.9856571654 0.4789640783 46.7733903126 1.6224211695 15.9162083592 0.7738742234 67.6784445303 2.8759135314
0.001 0.005 0.7952 0.1988 0.0033995158 0.0009487021 5.3146599225 0.5274745454 46.3277132144 1.0575266229 15.7685455677 0.3643308255 67.4143182204 1.9502806959
0.001 0.0055 0.7948 0.1987 0.0037421027 0.0015330013 6.0531905871 0.4021883776 46.1662147754 1.0675270876 15.7283879814 0.3607650485 67.9515354466 1.8320135150
0.001 0.006 0.7944 0.1986 0.0037421027 0.0016381208 6.5426684653 0.4379682361 46.3859405428 2.0083130129 15.5522802330 0.4090480926 68.4846313438 2.8569674624
0.001 0.0065 0.794 0.1985 0.0036630441 0.0010461777 6.9291891869 0.3808818591 46.4342802116 0.8334744129 15.6819557722 0.3696803223 69.0490882148 1.5850827720
0.001 0.006999999999999999 0.7936 0.1984 0.0037421027 0.0006790651 7.6636935939 0.4191382658 46.0753947916 0.8559991256 15.7723103415 0.5433821791 69.5151408297 1.8191986356
0.001 0.0075 0.7932 0.1983 0.0039002197 0.0018227325 7.9029683264 0.9753866509 46.0816203550 0.3360232124 15.6769360739 0.7009956694 69.6654249750 2.0142282652
0.001 0.008 0.7928 0.1982 0.0035312800 0.0013478645 8.5069069540 0.6533797732 46.1050577702 1.9929470294 15.5652477869 0.7297002423 70.1807437911 3.3773749094
0.001 0.0085 0.7924 0.1981 0.0028988119 0.0009279791 9.0211175568 0.3128131304 46.4064482811 1.6038700070 15.6493277333 0.4615090214 71.0797923831 2.3791201379
0.0 0.003 0.7976 0.1994 0.0000000000 0.0000000000 3.3130347569 0.2149356369 47.0524420372 1.4638163678 16.0354261936 0.3598948258 66.4009029877 2.0386468305
0.001 0.009000000000000001 0.792 0.198 0.0035839856 0.0016616920 9.6141277711 0.2572795977 45.9860396462 0.7988797013 15.4677819784 0.8660721319 71.0715333813 1.9238931229
0.001 0.0095 0.7916 0.1979 0.0042164537 0.0016415088 9.9143715460 0.2751403562 45.9794478731 2.3786119177 15.5916012030 0.3239293931 71.4896370758 2.9793231758
0.001 0.01 0.7912 0.1978 0.0035839856 0.0014851407 10.4521645143 0.4522624055 46.0724651147 1.5362175037 15.2912559218 0.6012880147 71.8194695364 2.5912530646
0.0015 0.0 0.7988 0.1997 0.0051651558 0.0009775446 0.0000000000 0.0000000000 46.6419210618 1.6968280399 15.8162327015 0.4268137681 62.4633189191 2.1246193526
0.0015 0.0005 0.7984 0.1996 0.0055077426 0.0013683188 0.5165113215 0.1857251423 46.2991488647 2.1823470282 16.0111643185 0.5589223606 62.8323322473 2.9283628499
0.0015 0.001 0.7979999999999999 0.1995 0.0049016274 0.0009632313 1.0784618349 0.1166353137 46.9729745513 1.8284103313 16.0308248035 0.8471813941 64.0871628171 2.7931902704
0.0015 0.0015 0.7976 0.1994 0.0056395068 0.0017029724 1.6018753122 0.1344985993 46.9341563324 2.0363527978 16.0375177346 0.6162257533 64.5791888860 2.7887801228
0.0015 0.002 0.7972 0.1993 0.0054550370 0.0020857067 2.1517470531 0.1870315819 47.0304694605 1.4697867386 15.8099580787 0.8276246323 64.9976296293 2.4865286595
0.0015 0.0025 0.7968 0.1992 0.0059557408 0.0010979997 2.7298025966 0.2057632328 47.1934327379 2.2318521565 15.8881817104 0.6638728908 65.8173727857 3.1025862798
0.0015 0.003 0.7964 0.1991 0.0056131540 0.0017528103 3.2371110437 0.1888342019 46.8151382084 1.8190256282 15.8505339732 0.8533347659 65.9083963793 2.8629474063
0.0 0.0035 0.7972 0.1993 0.0000000000 0.0000000000 3.8519780846 0.2719717962 46.8990002096 1.4527058511 15.8455142749 0.2998193136 66.5964925691 2.0244969609
0.0015 0.0035 0.7959999999999999 0.19899999999999998 0.0054550370 0.0006790651 3.7346414369 0.2401635041 46.5419458376 1.2932569965 15.7229499749 0.7933338084 66.0049922864 2.3274333741
0.0015 0.004 0.7956 0.1989 0.0056395068 0.0009632313 4.3011933875 0.1660108359 46.9960457569 0.9048813508 15.8011736066 0.3811740288 67.1040522578 1.4530294468
0.0015 0.0045 0.7952 0.1988 0.0053759785 0.0014279249 4.8412870745 0.3603875725 46.6313009830 1.5557194668 15.8643381435 0.2111855738 67.3423021795 2.1287205380
0.0015 0.005 0.7948 0.1987 0.0054286841 0.0024175764 5.3336408508 0.4187149798 45.8882616797 1.3500185113 15.9396336179 0.6832702896 67.1669648325 2.4544213571
0.0015 0.0055 0.7944 0.1986 0.0054813898 0.0012649361 5.9272262448 0.3741940362 46.0988322068 1.5778210737 15.5999673668 0.4298824471 67.6315072082 2.3831624931
0.0015 0.006 0.794 0.1985 0.0055077426 0.0013884719 6.4581170574 0.5948992731 46.7283465303 0.4579524048 15.9040774216 0.6521745330 69.0960487519 1.7064146828
0.0015 0.0065 0.7936 0.1984 0.0058766823 0.0007564687 7.0603301460 0.4311469275 46.2416539556 1.4186497176 15.6217193927 0.7885658619 68.9295801766 2.6391189757
0.0015 0.006999999999999999 0.7932 0.1983 0.0056922125 0.0013984395 7.4376479933 0.5273792025 46.2387242787 0.9288525475 15.6413798777 0.3082973936 69.3234443622 1.7659275831
0.0015 0.0075 0.7928 0.1982 0.0054813898 0.0020723452 7.7862068584 0.3478881259 45.8571338626 1.5582232344 15.4916255453 0.3116370756 69.1404476561 2.2198207811
0.0015 0.008 0.7924 0.1981 0.0060347994 0.0011832394 8.4833245885 0.3483404941 45.9329392524 0.5534715248 15.8810704711 0.7036635116 70.3033691114 1.6066587699
0.0 0.004 0.7968 0.1992 0.0000000000 0.0000000000 4.2977423097 0.1679130559 46.2456822613 1.2034064659 15.9116069691 0.7357878178 66.4550315401 2.1071073396
0.0015 0.0085 0.792 0.198 0.0049806859 0.0022816138 9.0067380657 0.2508838407 46.8162368373 1.3938324640 15.6443080350 0.7866347538 71.4722636239 2.4336326723
0.0015 0.009000000000000001 0.7916 0.1979 0.0043745707 0.0014851407 9.6348342384 0.6538191277 45.4825014292 1.1992424921 15.5677576361 0.3677535710 70.6894678744 2.2223003315
0.0015 0.0095 0.7912 0.1978 0.0051915086 0.0018604430 10.0593168166 0.4107990850 45.8490772512 1.4564049006 15.5414042200 0.3548535777 71.4549897964 2.2239180063
0.0015 0.01 0.7908 0.1977 0.0055077426 0.0011230143 10.5919331682 1.0082293798 45.7329888041 0.8853418634 15.7434470763 0.5210206099 72.0738767912 2.4157148674
0.002 0.0 0.7984 0.1996 0.0078267922 0.0014298690 0.0000000000 0.0000000000 47.1776857246 1.5675629725 15.9906672172 0.3797685504 63.1761797340 1.9487613919
0.002 0.0005 0.7979999999999999 0.1995 0.0075632638 0.0011254852 0.5159361418 0.0530414190 47.0912602561 0.5622213319 15.9141168182 0.4061804845 63.5288764799 1.0225687206
0.002 0.001 0.7976 0.1994 0.0074842053 0.0010461777 1.1532351888 0.1352834264 46.7517839455 1.8780654283 15.8183242425 0.3226129888 63.7308275821 2.3370080212
0.002 0.0015 0.7972 0.1993 0.0070362071 0.0013904711 1.6662954324 0.0736229946 46.1841590464 0.3776429093 15.8710310745 0.9776298263 63.7285217604 1.4302862013
0.002 0.002 0.7968 0.1992 0.0072733826 0.0010192792 2.1989117840 0.1276121306 46.5646508336 0.7935977763 15.9266660639 0.1561001523 64.6975020641 1.0783293384
0.002 0.0025 0.7964 0.1991 0.0071152656 0.0006009371 2.8482896035 0.1477036243 46.7367693514 1.1012760287 15.8396579602 0.4848002446 65.4318321807 1.7343808347
0.0 0.0045 0.7964 0.1991 0.0000000000 0.0000000000 4.8228813258 0.3025466804 47.0996830772 1.6581709203 16.0157657086 0.2818118409 67.9383301116 2.2425294416
0.002 0.003 0.7959999999999999 0.19899999999999998 0.0068780901 0.0012292969 3.2486146366 0.1906475428 47.1103031559 2.0876589583 15.8643381435 0.4080510103 66.2301340261 2.6875868083
0.002 0.0035 0.7956 0.1989 0.0071943241 0.0004887723 3.8237942819 0.3480022238 46.8737317464 0.9741715350 15.9270843721 0.5336733866 66.6318047245 1.8563359177
0.002 0.004 0.7952 0.1988 0.0073524411 0.0021499780 4.2942912318 0.1958788617 46.0896769664 1.6650474637 15.6606220545 0.3897285622 66.0519426938 2.2528048656
0.002 0.0045 0.7948 0.1987 0.0071679713 0.0018303368 4.8919028833 0.2597877044 46.8367445756 1.0193275990 15.8120496196 0.6323458540 67.5478650498 1.9132914942
0.002 0.005 0.7944 0.1986 0.0066936202 0.0017512247 5.3819559410 0.4434870055 46.5291285012 2.2557482427 15.7480484664 0.4019382336 67.6658265288 3.1029247065
0.002 0.0055 0.794 0.1985 0.0073787940 0.0017873363 5.7679014830 0.3443131244 46.0358441534 1.5781406287 15.4765664504 0.5369069961 67.2876908808 2.4611480855
0.002 0.006 0.7936 0.1984 0.0073787940 0.0015986422 6.4408616680 0.1665678941 46.6448507387 0.9308169516 15.7350809125 0.3272592634 68.8281721132 1.4262427513
0.002 0.0065 0.7932 0.1983 0.0074051468 0.0012736901 6.7882701738 0.4012033672 46.7096698401 2.2799557557 15.6597854381 0.5887509094 69.1651305988 3.2711837224
0.002 0.006999999999999999 0.7928 0.1982 0.0070098543 0.0019888972 7.3956598792 0.3506917042 46.1654823562 1.0202197565 15.6518375825 0.3811758651 69.2199896722 1.7540762230
0.002 0.0075 0.7924 0.1981 0.0070889128 0.0007710175 7.9616366502 0.2941322714 45.9541794099 2.1899939850 15.8371481111 0.9031660368 69.7600530840 3.3880633107
