# Supplementary material for: Multipressure Sampling for Improving the Performance of MOF-based Electronic Noses
Source: ACS Sens. 2024 Jul 12;9(7):3531–9. doi: 10.1021/acssensors.4c00199 (PMC11287752; doi:10.1021/acssensors.4c00199)
Supplement: Supplementary file 2 — se4c00199_si_002.zip [file se4c00199_si_002.zip › Multiplex_Adsorption_Data/Hydrogen_5bar/NU-100_EQeq.csv]

H2_comp CO2_comp N2_comp O2_comp H2_mass H2_error CO2_mass CO2_error N2_mass N2_error O2_mass O2_error total_mass total_error
0.0 0.0 0.8 0.2 0.0000000000 0.0000000000 0.0000000000 0.0000000000 44.3820543484 1.1697153409 14.8182742294 0.3984237399 59.2003285778 1.5681390808
0.0 0.0005 0.7996 0.1999 0.0000000000 0.0000000000 0.2723105858 0.0346489647 44.3010260582 0.6255196716 14.9606807457 0.3068164243 59.5340173897 .9669850606
0.0 0.005 0.7959999999999999 0.19899999999999998 0.0000000000 0.0000000000 2.7303581158 0.1296766344 44.6873999271 1.0534844481 14.8322256444 0.0802912858 62.2499836873 1.2634523683
0.002 0.008 0.792 0.198 0.0072350104 0.0007992319 4.2114563278 0.1702082245 43.7588514696 0.5707244526 14.7517497995 0.4193873127 62.7292926073 1.1611192217
0.002 0.0085 0.7916 0.1979 0.0080174634 0.0012194658 4.4680926788 0.1123066710 43.4901473602 1.2552364461 14.6818225855 0.1921672445 62.6480800879 1.5609298274
0.002 0.009000000000000001 0.7912 0.1978 0.0075672850 0.0011085265 4.6901053471 0.1190183202 43.5918795701 1.1303868321 14.6961142789 0.3233658445 62.9856664811 1.5738795233
0.002 0.0095 0.7908 0.1977 0.0072028548 0.0007536585 4.9785580553 0.0798211317 43.5622387066 0.2501233984 14.5482633080 0.4898385480 63.0962629247 .8205367366
0.002 0.01 0.7904 0.1976 0.0074065070 0.0008003810 5.2499328659 0.1137688698 43.9162906290 0.7050509198 14.6956038612 0.3015189342 63.8692338631 1.1211391048
0.0025 0.0 0.7979999999999999 0.1995 0.0096573991 0.0003208407 0.0000000000 0.0000000000 44.2219341058 0.4002298735 14.8209964568 0.3356832325 59.0525879617 .7362339467
0.0025 0.0005 0.7976 0.1994 0.0102576370 0.0023292536 0.2695032602 0.0170377916 43.8723506554 0.9691086187 14.8359687070 0.2203217987 58.9880802596 1.2087974626
0.0025 0.001 0.7972 0.1993 0.0092500948 0.0013786552 0.5350294757 0.0463799119 43.9621669403 0.8409645619 14.7740380356 0.2443308012 59.2804845464 1.1330539302
0.0025 0.0015 0.7968 0.1992 0.0094108728 0.0015790842 0.8061703425 0.0538253800 44.5237049071 0.9127602458 14.8106179651 0.3671539436 60.1499040875 1.3353186536
0.0025 0.002 0.7964 0.1991 0.0094001543 0.0012693206 1.0782469845 0.0681158224 44.4040988097 0.6183359098 14.8369895422 0.3056507169 60.3287354907 .9933717697
0.0 0.0055 0.7956 0.1989 0.0000000000 0.0000000000 2.9514350089 0.1021389103 44.4982346174 0.7567337163 14.9118507933 0.2573751294 62.3615204196 1.1162477560
0.0025 0.0025 0.7959999999999999 0.19899999999999998 0.0090678797 0.0013849740 1.3847133654 0.1103203170 44.1763556926 1.1098740697 14.7272497537 0.2083020919 60.2973866914 1.4298814526
0.0025 0.003 0.7956 0.1989 0.0092072207 0.0007888142 1.5945609560 0.0221148055 44.1619076335 0.7163325748 14.8987500743 0.3774723031 60.6644258845 1.1167084976
0.0025 0.0035 0.7952 0.1988 0.0097217103 0.0009649062 1.8799723947 0.0870623047 44.2995365676 0.3988592257 14.9223994241 0.1746447260 61.1116300967 .6615311626
0.0025 0.004 0.7948 0.1987 0.0095287767 0.0009644298 2.0921594233 0.0399927597 44.0083411498 0.5043718787 14.8916042276 0.1185732347 61.0016335774 .6639023029
0.0025 0.0045 0.7944 0.1986 0.0092715319 0.0009610886 2.4290384986 0.0989070572 44.0780493112 1.0586712625 14.7706352515 0.4560949491 61.2869945932 1.6146343574
0.0025 0.005 0.794 0.1985 0.0093358431 0.0007090454 2.6884821752 0.1313973017 43.9070557871 0.5930166336 14.7180622365 0.2901986405 61.3229360419 1.0153216212
0.0025 0.0055 0.7936 0.1984 0.0094001543 0.0011274349 2.9509671213 0.0754359036 43.7658520755 0.5654977450 14.7869686154 0.3140668376 61.5131879665 .9561279211
0.0025 0.006 0.7932 0.1983 0.0091750651 0.0005847253 3.2129841798 0.1532387264 44.1651845129 0.9745707017 14.6551107300 0.2285252675 62.0424544878 1.3569194209
0.0025 0.0065 0.7928 0.1982 0.0098396142 0.0016833218 3.4282124779 0.0798622603 44.2201467171 1.5302416349 14.7657012145 0.2274027457 62.4239000237 1.8391899627
0.0025 0.006999999999999999 0.7924 0.1981 0.0092715319 0.0013266757 3.7091789844 0.1109199583 43.9484636265 0.6754320874 14.8364791246 0.3885446089 62.5033932674 1.1762233303
0.0 0.006 0.7952 0.1988 0.0000000000 0.0000000000 3.1923971252 0.1888516324 44.2325094893 0.4076715986 14.8783333695 0.2769782681 62.3032399840 .8735014991
0.0025 0.0075 0.792 0.198 0.0092393763 0.0008483230 3.9508429321 0.1128239919 44.0933910646 0.7838542609 14.7794824903 0.2243351092 62.8329558633 1.1218616850
0.0025 0.008 0.7916 0.1979 0.0093251245 0.0014944573 4.3022265230 0.0953963047 43.7205715604 1.3344704233 14.6486454401 0.5428487037 62.6807686480 1.9742098890
0.0025 0.0085 0.7912 0.1978 0.0089928500 0.0012153135 4.5087989004 0.2945894077 43.5531528138 1.1519827212 14.6930517731 0.2518023476 62.7639963373 1.6995897900
0.0025 0.009000000000000001 0.7908 0.1977 0.0094430284 0.0007917217 4.7415729836 0.1352073747 43.5226182559 0.1567821732 14.6753572956 0.3189608747 62.9489915635 .6117421443
0.0025 0.0095 0.7904 0.1976 0.0093465616 0.0009790898 5.0819612159 0.1832041384 43.8666905910 1.1719308476 14.7519199387 0.2599134645 63.7099183072 1.6160275403
0.0025 0.01 0.79 0.1975 0.0095073396 0.0017801804 5.2967216263 0.2240658976 43.3580295415 1.2076815732 14.7258886401 0.2306640925 63.3901471475 1.6641917437
0.003 0.0 0.7976 0.1994 0.0110508085 0.0012134214 0.0000000000 0.0000000000 44.6704197340 1.6648506299 14.9540453166 0.2455282662 59.6355158591 1.9115923175
0.003 0.0005 0.7972 0.1993 0.0117475132 0.0013394308 0.2493840932 0.0348694002 43.7144646488 0.9452910720 14.7857776409 0.3519182981 58.7613738961 1.3334182011
0.003 0.001 0.7968 0.1992 0.0113830831 0.0010688480 0.5378368013 0.0518363722 44.2643845887 0.4965262082 14.9254619298 0.3648270223 59.7390664029 .9142584507
0.003 0.0015 0.7964 0.1991 0.0114259572 0.0016513501 0.8038309045 0.0653938838 44.1656313601 0.7715084112 14.8041526753 0.4561997859 59.7850408971 1.2947534310
0.0 0.0065 0.7948 0.1987 0.0000000000 0.0000000000 3.4450564316 0.1142489175 44.3976940000 0.5656148023 14.8909236708 0.2210725769 62.7336741024 .9009362967
0.003 0.002 0.7959999999999999 0.19899999999999998 0.0108364378 0.0017394434 1.0780130407 0.0863325536 44.1410547647 0.2046670694 14.9339688902 0.3339256640 60.1638731334 .6266647304
0.003 0.0025 0.7956 0.1989 0.0111472753 0.0011780639 1.2726542841 0.0789053291 44.0162354501 0.7311991872 14.7093851370 0.5376668141 60.0094221465 1.3489493943
0.003 0.003 0.7952 0.1988 0.0112758977 0.0023567129 1.6060242023 0.0663180134 44.5248964996 0.8891730602 14.9497918364 0.2740236524 61.0919884360 1.2318714389
0.003 0.0035 0.7948 0.1987 0.0112866163 0.0012062042 1.8729540807 0.0397401598 43.9626137875 0.2285727107 14.6678711705 0.3219515761 60.5147256550 .5914706508
0.003 0.004 0.7944 0.1986 0.0108685934 0.0015300121 2.1712324285 0.0086780223 44.1824626042 0.8831358628 14.9084480091 0.2840030588 61.2730116352 1.1773469560
0.003 0.0045 0.794 0.1985 0.0112651792 0.0018582365 2.4171073646 0.0654975802 44.0734318902 0.7872599256 14.7252080832 0.2946280560 61.2270125172 1.1492437983
0.003 0.005 0.7936 0.1984 0.0110186529 0.0015363066 2.6999454215 0.1340185617 44.1590776013 0.5130385225 14.8245693801 0.1377417430 61.6946110558 .7863351338
0.003 0.0055 0.7932 0.1983 0.0113402089 0.0018732612 2.8934169460 0.1546055278 44.0075964045 0.9499519557 14.7165309837 0.2756477795 61.6288845431 1.3820785242
0.003 0.006 0.7928 0.1982 0.0111365568 0.0009003569 3.1933329004 0.1798478641 43.6271804980 0.3990545265 14.7685935810 0.5454712859 61.6002435362 1.1252740334
0.003 0.0065 0.7924 0.1981 0.0112223051 0.0011233515 3.4740654631 0.0673985557 44.1565454673 0.7699818903 14.7287810066 0.1690276293 62.3706142421 1.0075314268
0.0 0.006999999999999999 0.7944 0.1986 0.0000000000 0.0000000000 3.7332751960 0.0917417712 44.2751089213 1.2385112334 14.8167429766 0.3164688038 62.8251270939 1.6467218084
0.003 0.006999999999999999 0.792 0.198 0.0112651792 0.0014733989 3.7330412522 0.1111624540 43.8455398241 0.7629504250 14.6707635370 0.2162377623 62.2606097925 1.0918240402
0.003 0.0075 0.7916 0.1979 0.0112866163 0.0017291092 4.0619662381 0.0825738776 43.6837811419 0.8894696291 14.7750588709 0.3822939767 62.5320928672 1.3560665926
0.003 0.008 0.7912 0.1978 0.0107828452 0.0011846768 4.1843188467 0.1243595611 43.4603575477 1.1333690694 14.5600029133 0.2322299834 62.2154621529 1.4911432907
0.003 0.0085 0.7908 0.1977 0.0112008680 0.0012646053 4.5340648310 0.0803677832 44.2283389155 0.8650852831 14.7866283369 0.3108167183 63.5602329514 1.2575343899
0.003 0.009000000000000001 0.7904 0.1976 0.0114688313 0.0019694121 4.7942103391 0.1752962000 44.0811772415 1.4121535675 14.7349060180 0.4126358094 63.6217624299 2.0020549890
0.003 0.0095 0.79 0.1975 0.0111365568 0.0016004749 5.0244110405 0.1342323791 43.8215590250 1.3400916637 14.6411593150 0.5877105699 63.4982659373 2.0636350876
0.003 0.01 0.7896 0.1974 0.0116188908 0.0010918183 5.3425746115 0.1276364454 44.1067964803 0.6858026358 14.7071733273 0.1288420078 64.1681633099 .9433729073
0.0035 0.0 0.7972 0.1993 0.0131945153 0.0015729608 0.0000000000 0.0000000000 44.7669387267 1.0243181024 15.0323093518 0.1704166479 59.8124425938 1.1963077111
0.0035 0.0005 0.7968 0.1992 0.0135375084 0.0014067029 0.2596776205 0.0295918104 44.4803607298 0.7978163422 14.9601703280 0.1390502679 59.7137461867 .9678651234
0.0035 0.001 0.7964 0.1991 0.0139448127 0.0009451778 0.5142084773 0.0524493448 44.1552049257 0.7114141557 14.7209546031 0.2250514069 59.4043128188 .9898600852
0.0 0.0075 0.794 0.1985 0.0000000000 0.0000000000 4.0161132529 0.1139918634 44.2077839449 1.1841454616 14.7204441854 0.2689835754 62.9443413832 1.5671209004
0.0035 0.0015 0.7959999999999999 0.19899999999999998 0.0131087670 0.0011476342 0.8258216219 0.0567476493 44.1732277623 0.7967877775 14.7309928163 0.4828652608 59.7431509675 1.3375483218
0.0035 0.002 0.7956 0.1989 0.0132266709 0.0011532266 1.0801185349 0.0507954437 44.3604567343 0.9035238855 14.9838196778 0.3564659607 60.4376216179 1.3119385165
0.0035 0.0025 0.7952 0.1988 0.0127979295 0.0014919953 1.3713785687 0.0416288518 44.4146741931 1.0186437250 14.8878611651 0.4414925886 60.6867118564 1.5032571607
0.0035 0.003 0.7948 0.1987 0.0132052338 0.0015674001 1.6249736503 0.0494590617 44.1641418695 1.0752129286 14.9045348074 0.5543098807 60.7068555610 1.6805492711
0.0035 0.0035 0.7944 0.1986 0.0127872110 0.0018621891 1.8783347881 0.1296090892 44.4808075770 0.5148394999 14.8403923263 0.3934213024 61.2123219024 1.0397320806
0.0035 0.004 0.794 0.1985 0.0128943964 0.0014342023 2.1087694333 0.0484303225 43.8156010625 0.6608579700 14.7583852286 0.2716406581 60.6956501208 .9823631529
0.0035 0.0045 0.7936 0.1984 0.0132159524 0.0018952114 2.4290384986 0.0653637476 43.7149114960 0.9541139839 14.6719545115 0.2969774862 60.8291204585 1.3183504291
0.0035 0.005 0.7932 0.1983 0.0127550554 0.0010675574 2.6653217388 0.1292555915 44.1845478911 0.6104052537 14.7163608445 0.3493640315 61.5789855298 1.0900924341
0.0035 0.0055 0.7928 0.1982 0.0126264330 0.0012251055 2.8987976534 0.0993906052 43.8936503714 0.8451666457 14.8790139263 0.3640591027 61.6840883841 1.3098414591
0.0035 0.006 0.7924 0.1981 0.0127979295 0.0014718385 3.1767228905 0.1761856231 44.2241683418 0.6702989831 14.8067047634 0.1958348834 62.2203939252 1.0437913281
0.0 0.008 0.7936 0.1984 0.0000000000 0.0000000000 4.2278323939 0.0618355557 44.0689634183 1.0850067272 14.7298018418 0.1986596556 63.0265976540 1.3455019385
0.0035 0.0065 0.792 0.198 0.0129372705 0.0021720310 3.5283404252 0.0660799107 44.0851988662 0.9838799874 14.7173816797 0.4285584741 62.3438582416 1.4806904032
0.0035 0.006999999999999999 0.7916 0.1979 0.0133231377 0.0024078322 3.7749171928 0.2596013141 43.9000551811 0.7512596198 14.7646803793 0.3770524365 62.4529758909 1.3903212026
0.0035 0.0075 0.7912 0.1978 0.0123370326 0.0015118833 4.0126040959 0.1490102656 43.4785293333 0.7634406555 14.6818225855 0.2013102742 62.1852930473 1.1152730786
0.0035 0.008 0.7908 0.1977 0.0127336183 0.0015688653 4.1978875872 0.2773685707 43.5010206418 1.1293649940 14.6013467406 0.2453570183 62.3129885879 1.6536594483
0.0035 0.0085 0.7904 0.1976 0.0130444558 0.0015182530 4.4589688705 0.0964688480 43.6779721284 1.5548280062 14.6922010771 0.3505551457 62.8421865318 2.0033702529
0.0035 0.009000000000000001 0.79 0.1975 0.0122941585 0.0020568417 4.7930406201 0.1338158549 43.3995863301 1.2307821040 14.6522183635 0.1008992919 62.8571394722 1.4675540925
0.0035 0.0095 0.7896 0.1974 0.0132802636 0.0012488817 5.0209018835 0.1534471622 43.6340321549 0.9752610475 14.5724230754 0.4494290837 63.2406373774 1.5793861751
0.0035 0.01 0.7892 0.1973 0.0130015817 0.0014953795 5.2153091831 0.1659689074 43.8395818616 0.8477734738 14.6554510084 0.4547660280 63.7233436348 1.4700037887
0.004 0.0 0.7968 0.1992 0.0145986433 0.0015935688 0.0000000000 0.0000000000 44.5578142425 1.1479892243 14.9628925553 0.4964147766 59.5353054411 1.6459975697
0.004 0.0005 0.7964 0.1991 0.0149630734 0.0019452294 0.2783931247 0.0513824956 44.2275941702 0.8063301627 14.9657849219 0.4087005822 59.4867352902 1.2683584699
0.0 0.0085 0.7932 0.1983 0.0000000000 0.0000000000 4.5027163615 0.1699701142 43.8778617707 1.3045545656 14.5508153961 0.1730696289 62.9313935283 1.6475943087
0.004 0.001 0.7959999999999999 0.19899999999999998 0.0151131329 0.0027628048 0.5415799022 0.0515101542 44.5712196581 1.1070599790 15.0268648972 0.4487166690 60.1547775904 1.6100496070
0.004 0.0015 0.7956 0.1989 0.0148022954 0.0009230394 0.8157620384 0.0695029674 44.3460086752 1.5231427746 14.8206561783 0.6115754554 59.9972291873 2.2051442368
0.004 0.002 0.7952 0.1988 0.0153918148 0.0010854864 1.0775451531 0.0587827739 44.1392673760 1.3486215662 14.8771423950 0.2587937585 60.1093467389 1.6672835850
0.004 0.0025 0.7948 0.1987 0.0147594213 0.0012565853 1.3353512231 0.1283206813 44.1885695158 0.5117126789 14.7508991035 0.3649323778 60.2895792637 1.0062223233
0.004 0.003 0.7944 0.1986 0.0145986433 0.0016544084 1.6100012470 0.0512459759 44.4224195444 0.7409963031 14.7697845555 0.2759257210 60.8168039902 1.0698224084
0.004 0.0035 0.794 0.1985 0.0149952290 0.0007770752 1.8649999914 0.0865731159 44.0202570748 1.2239837555 14.8463471986 0.3158949506 60.7465994938 1.6272288972
0.004 0.004 0.7936 0.1984 0.0148451695 0.0004178854 2.1693608781 0.0419431944 44.0521321742 0.7325869131 14.8255902153 0.1468355571 61.0619284371 .9217835500
0.004 0.0045 0.7932 0.1983 0.0151452885 0.0019805809 2.4103229944 0.1485836006 44.2591713715 0.5832116484 14.7888401466 0.4539518102 61.4734798010 1.1877276401
0.004 0.005 0.7928 0.1982 0.0149523549 0.0017243186 2.7046242976 0.0984611629 43.9195675083 0.3692490227 14.6248259511 0.4710817607 61.2639701119 .9405162649
0.004 0.0055 0.7924 0.1981 0.0151667256 0.0010392004 2.9359947180 0.1920335221 43.5625366048 0.6670859008 14.7226559951 0.3653861377 61.2363540435 1.2255447610
0.0 0.009000000000000001 0.7928 0.1982 0.0000000000 0.0000000000 4.6332570032 0.1397332054 43.7645115339 0.7448779265 14.6323120762 0.1838971087 63.0300806133 1.0685082406
0.004 0.006 0.792 0.198 0.0152310368 0.0008665456 3.2200024939 0.1297863203 44.0248744957 1.1940294239 14.8009200303 0.4722343567 62.0610280567 1.7969166465
0.004 0.0065 0.7916 0.1979 0.0153918148 0.0009378564 3.3926530199 0.1753960796 43.6735036566 1.3686930598 14.7299719810 0.5147405863 61.8115204723 2.0597675821
0.004 0.006999999999999999 0.7912 0.1978 0.0149845105 0.0014548806 3.7402935101 0.1143178783 44.0737297883 0.6219557846 14.6736559035 0.2618928225 62.5026637124 .9996213660
0.004 0.0075 0.7908 0.1977 0.0154346889 0.0007206172 3.9365723601 0.0906012125 43.8760743820 0.7193196706 14.7524303564 0.1773585150 62.5805117874 .9880000153
0.004 0.008 0.7904 0.1976 0.0149416363 0.0013849740 4.2594148072 0.1057943434 43.6833342947 0.6456302580 14.7439233960 0.1704845793 62.7016141342 .9232941547
0.004 0.0085 0.79 0.1975 0.0153060665 0.0022160164 4.4585009829 0.0606740366 43.9454846453 0.3904495628 14.6236349767 0.2216317712 63.0429266714 .6749713870
0.004 0.009000000000000001 0.7896 0.1974 0.0148558881 0.0016443782 4.8557375591 0.2091954729 43.4375683411 0.8525751717 14.7359268533 0.2122922821 63.0440886416 1.2757073049
0.004 0.0095 0.7892 0.1973 0.0150166661 0.0019286214 5.0548237348 0.2625870942 43.5086170440 0.7610153818 14.5664682032 0.2371718576 63.1449256481 1.2627029550
0.004 0.01 0.7888 0.1972 0.0150059475 0.0004647446 5.3339186909 0.2225099507 43.7058256032 0.9121164852 14.6791003582 0.1888732188 63.7338505998 1.3239643993
0.0045 0.0 0.7964 0.1991 0.0169781578 0.0017966258 0.0000000000 0.0000000000 44.4833397111 0.6385038932 14.6884580145 0.3718677966 59.1887758834 1.0121683156
0.0 0.0095 0.7924 0.1981 0.0000000000 0.0000000000 5.0445302075 0.1004989464 43.9425056640 1.2312081600 14.6551107300 0.3215053026 63.6421466015 1.6532124090
0.0045 0.0005 0.7959999999999999 0.19899999999999998 0.0174604918 0.0012833626 0.2512556436 0.0397401598 44.1882716176 0.6736711711 14.8172533942 0.2333635217 59.2742411472 .9480582152
0.0045 0.001 0.7956 0.1989 0.0166566018 0.0012322119 0.5270753864 0.0430507450 44.2325094893 0.5007616985 14.8398819087 0.1844472229 59.6161233862 .7294918783
0.0045 0.0015 0.7952 0.1988 0.0164851052 0.0013500248 0.8337757112 0.0154756964 43.8153031644 0.6359427988 14.6855656480 0.2039429087 59.3511296288 .8567114287
0.0045 0.002 0.7948 0.1987 0.0169138466 0.0016792218 1.1009395333 0.0790909988 43.8479230091 0.8631392435 14.6964545573 0.3969233565 59.6622309463 1.3408328206
0.0045 0.0025 0.7944 0.1986 0.0177606108 0.0017291092 1.3823739274 0.0710419190 44.1610139392 0.9919973589 14.8167429766 0.1499327085 60.3778914540 1.2147010956
0.0045 0.003 0.794 0.1985 0.0166244462 0.0020766312 1.6184232238 0.1511472506 44.2438296181 1.0989643144 14.9705488197 0.3606164609 60.8494261078 1.6128046571
0.0045 0.0035 0.7936 0.1984 0.0170531875 0.0021601503 1.8395001169 0.0910952053 44.0221934126 1.6262961253 14.8793542047 0.2012032625 60.7581009217 1.9207547434
0.0045 0.004 0.7932 0.1983 0.0175569586 0.0018083536 2.1597691822 0.1559168311 43.8236443119 1.3263635629 14.7423921431 0.4916374272 60.7433625958 1.9757261748
0.0045 0.0045 0.7928 0.1982 0.0169781578 0.0018569995 2.3703186042 0.0974352766 44.1514811991 0.4705112052 14.9110000972 0.3266885441 61.4497780583 .8964920254
0.0045 0.005 0.7924 0.1981 0.0167745056 0.0019317165 2.6940968265 0.1075673501 43.8966293527 0.8431861074 14.8878611651 0.2726146199 61.4953618499 1.2252997939
0.0 0.001 0.7992 0.1998 0.0000000000 0.0000000000 0.5359652509 0.0224098137 44.3774369274 0.6481051520 14.9200174752 0.1883114393 59.8334196535 .8588264050
0.0 0.01 0.792 0.198 0.0000000000 0.0000000000 5.2391714510 0.1773843303 43.8471782638 0.5701980237 14.6047495247 0.3873991658 63.6910992395 1.1349815198
0.0045 0.0055 0.792 0.198 0.0166994759 0.0015137060 2.9591551544 0.1540508836 43.6754399944 0.9903665190 14.6253363688 0.2216134850 61.2766309935 1.3675445936
0.0045 0.006 0.7916 0.1979 0.0170424690 0.0019937626 3.2312317964 0.1166120098 43.7926629068 0.9963689907 14.6768885485 0.1217673835 61.7178257207 1.2367421466
0.0045 0.0065 0.7912 0.1978 0.0165065423 0.0019364686 3.4623682730 0.1812604068 43.9124179533 0.5545227778 14.8434548321 0.3591115952 62.2347476007 1.0968312484
0.0045 0.006999999999999999 0.7908 0.1977 0.0169460022 0.0015582846 3.7660273283 0.1495967724 44.0837093756 0.4647964992 14.8329062012 0.2095032046 62.6995889073 .8254547608
0.0045 0.0075 0.7904 0.1976 0.0162492975 0.0016190309 3.9686226610 0.1225061636 43.8932035242 1.1074109494 14.6785899405 0.3958615440 62.5566654232 1.6273976879
0.0045 0.008 0.79 0.1975 0.0167209130 0.0016632734 4.2802358056 0.2230033019 43.8158989606 0.5373694112 14.7709755299 0.3633682764 62.8838312091 1.1254042629
0.0045 0.0085 0.7896 0.1974 0.0166351647 0.0032109837 4.5261107418 0.2447307125 43.8964804036 1.1986199012 14.7165309837 0.5877905536 63.1557572938 2.0343521510
0.0045 0.009000000000000001 0.7892 0.1973 0.0170639061 0.0015197657 4.7539720051 0.1918761372 43.2999394070 0.2662292732 14.7005378982 0.3543483018 62.7715132164 .8139734779
0.0045 0.0095 0.7888 0.1972 0.0170424690 0.0014913791 5.0983372820 0.2383959662 43.4959563737 1.5427908954 14.7172115405 0.2461024666 63.3285476652 2.0287807073
0.0045 0.01 0.7884 0.1971 0.0166673203 0.0022554811 5.2665428758 0.1545205455 43.7211673567 0.4388620789 14.6197217749 0.4101640966 63.6240993277 1.0058022021
0.0005 0.0 0.7996 0.1999 0.0016292172 0.0002207081 0.0000000000 0.0000000000 44.9033760682 1.2987325158 14.9268230435 0.3105468875 59.8318283289 1.6095001114
0.005 0.0 0.7959999999999999 0.19899999999999998 0.0187038418 0.0023852050 0.0000000000 0.0000000000 43.9854029941 1.3877740133 14.8312048092 0.4258912992 58.8353116451 1.8160505175
0.005 0.0005 0.7956 0.1989 0.0176105513 0.0010271913 0.2519574750 0.0373021174 44.3169636079 0.5350331611 14.8407326048 0.3625276460 59.4272642390 .9358901158
0.005 0.001 0.7952 0.1988 0.0185001896 0.0024707558 0.5111672079 0.0392579728 44.3154741173 1.2045187187 14.8824167105 0.5565009766 59.7275582253 1.8027484239
0.005 0.0015 0.7948 0.1987 0.0192183314 0.0012100081 0.8042987921 0.0831945738 44.1255640622 0.7167080975 15.0386045024 0.1925416627 59.9876856881 .9936543421
0.005 0.002 0.7944 0.1986 0.0185966564 0.0014821062 1.0843295233 0.0894877091 44.2430848728 1.3414690316 14.8325659228 0.3407925265 60.1785769753 1.7732313734
0.005 0.0025 0.794 0.1985 0.0188967754 0.0012855093 1.3695070183 0.1112490720 44.3702873724 0.7924691515 14.8055137889 0.1511655976 60.5642049550 1.0561693304
0.005 0.003 0.7936 0.1984 0.0192183314 0.0019990569 1.6380745032 0.1053381167 44.1020301103 0.9775406139 14.8921146453 0.2066484781 60.6514375902 1.2915262656
0.005 0.0035 0.7932 0.1983 0.0189289310 0.0023846269 1.8823118327 0.0717776796 43.9347603127 1.0818091579 14.8014304480 0.1489758949 60.6374315244 1.3049473593
0.005 0.004 0.7928 0.1982 0.0197756952 0.0003650601 2.1431591722 0.0842509555 44.0627075577 1.1875791631 14.8082360162 0.2565830114 61.0338784413 1.5287781901
0.005 0.0045 0.7924 0.1981 0.0182429448 0.0018964234 2.3965203101 0.1286427167 43.7429139198 0.5726355195 14.8121492180 0.5350572665 60.9698263927 1.2382319261
0.0005 0.0005 0.7992 0.1998 0.0020901141 0.0006537427 0.2704390354 0.0409608809 44.7602360189 0.8769392233 14.9700384020 0.4910037112 60.0028035704 1.4095575581
0.005 0.005 0.792 0.198 0.0185752194 0.0007444560 2.6592392000 0.0681029656 43.7473823917 0.5780157181 14.6597044886 0.3610682689 61.0849012997 1.0079314086
0.005 0.0055 0.7916 0.1979 0.0190468348 0.0009930709 2.8962242716 0.0865275870 43.8086004565 0.5740757362 14.7670623281 0.3111071582 61.4909338910 .9727035523
0.005 0.006 0.7912 0.1978 0.0187252788 0.0016764829 3.2073695286 0.1063557001 43.9133116477 1.4593570979 14.6940726084 0.2530422489 61.8334790635 1.8204315298
0.005 0.0065 0.7908 0.1977 0.0186824047 0.0021677953 3.4969919557 0.2377384756 43.9915099057 1.2581865493 14.8570659686 0.2037117018 62.3642502347 1.7018045220
0.005 0.006999999999999999 0.7904 0.1976 0.0182215077 0.0018303289 3.6995872885 0.2197548090 43.9063110417 0.6350915565 14.6785899405 0.2866295787 62.3027097784 1.1433062731
0.005 0.0075 0.79 0.1975 0.0185752194 0.0012602371 3.9824253454 0.1220603890 43.8555194113 0.7561535864 14.6564718436 0.4124356865 62.5129918197 1.2919098990
0.005 0.008 0.7896 0.1974 0.0182107892 0.0025923789 4.1623281293 0.0910831886 43.4603575477 0.4688816187 14.6421801502 0.2386732298 62.2830766164 .8012304160
0.005 0.0085 0.7892 0.1973 0.0187574344 0.0018725251 4.4638816904 0.3036132724 43.2434877122 1.1976439806 14.6392877837 0.2087452068 62.3654146207 1.7118749849
0.005 0.009000000000000001 0.7888 0.1972 0.0191004275 0.0014643259 4.7839168118 0.0672750138 44.0555580027 1.1954805814 14.7075136057 0.5008794226 63.5660888477 1.7650993437
0.005 0.0095 0.7884 0.1971 0.0189289310 0.0025799402 5.0335348488 0.1053879828 44.0854967643 0.8265374478 14.6580030965 0.1868020022 63.7959636406 1.1213073730
0.0005 0.001 0.7988 0.1997 0.0017471210 0.0003810737 0.5369010261 0.0284220057 44.2625972000 0.9151105557 14.8677847387 0.3404338856 59.6690300858 1.2843475207
0.005 0.01 0.7879999999999999 0.19699999999999998 0.0188539012 0.0016485649 5.2375338443 0.2652126281 43.6450543856 0.8717366540 14.6440516815 0.2883814890 63.5454938126 1.4269793360
0.0055 0.0 0.7956 0.1989 0.0210833563 0.0019169102 0.0000000000 0.0000000000 44.3991834906 1.2209632240 14.8630208409 0.3056234400 59.2832876878 1.5285035742
0.0055 0.0005 0.7952 0.1988 0.0209225783 0.0025550611 0.2760536866 0.0176933292 44.6297566398 0.9076728575 14.9150834382 0.2176462871 59.8418163429 1.1455675349
0.0055 0.001 0.7948 0.1987 0.0208153930 0.0017197820 0.5270753864 0.0427189326 44.3046008357 1.0395259991 14.8101075475 0.2181144819 59.6625991626 1.3020791956
0.0055 0.0015 0.7944 0.1986 0.0216300015 0.0012437195 0.7991520284 0.0922984647 44.5752412828 0.6030410261 14.9188265007 0.3830307808 60.3148498134 1.0796139911
0.0055 0.002 0.794 0.1985 0.0200115029 0.0016362536 1.0597654241 0.0474392809 44.1413526629 0.8093194170 14.7015587335 0.3487802285 59.9226883234 1.2071751800
0.0055 0.0025 0.7936 0.1984 0.0206974891 0.0021686431 1.3386264364 0.0697544943 44.0284492732 0.5063307761 14.7663817713 0.4112444481 60.1541549700 .9894983616
0.0055 0.003 0.7932 0.1983 0.0210512007 0.0016218668 1.6298864701 0.1372642209 44.1322667700 1.7245192043 14.7332046260 0.3261617855 60.5164090668 2.1895670775
0.0055 0.0035 0.7928 0.1982 0.0204402443 0.0021867911 1.8851191584 0.0767478307 43.9356540071 0.3484356356 14.6947531652 0.3924420783 60.5359665750 .8198123357
0.0055 0.004 0.7924 0.1981 0.0207189261 0.0018793842 2.1562600252 0.0975924268 44.1011364159 0.3390999370 14.7674026066 0.3280456869 61.0455179738 .7666174349
0.0005 0.0015 0.7984 0.1996 0.0018650249 0.0004860119 0.8267573971 0.0474254347 44.8765652369 1.3484119674 14.9707189589 0.2791971426 60.6759066178 1.6755205566
0.0055 0.0045 0.792 0.198 0.0210404822 0.0015437666 2.3913735464 0.1204353964 43.9821261147 1.1847609575 14.7816942999 0.2841925783 61.1762344432 1.5909326988
0.0055 0.005 0.7916 0.1979 0.0200436585 0.0024768860 2.6732758281 0.1045558689 44.1254151131 0.6681888825 14.8157221413 0.5309357451 61.6344567410 1.3061573825
0.0055 0.0055 0.7912 0.1978 0.0202365921 0.0010316554 2.9926091181 0.0988738509 43.9885309244 0.7984116601 14.7389893590 0.3837872899 61.7403659936 1.2821044563
0.0055 0.006 0.7908 0.1977 0.0199686288 0.0008906063 3.1577734425 0.1544638646 44.5262370412 1.2643673129 14.7554928621 0.1850263680 62.4594719746 1.6047481518
0.0055 0.0065 0.7904 0.1976 0.0202044365 0.0027677903 3.4513729143 0.1805379351 44.0919015740 0.5856066472 14.7527706348 0.2489317429 62.3162495596 1.0178441155
0.0055 0.006999999999999999 0.79 0.1975 0.0205367111 0.0020543826 3.7049679959 0.1481187615 43.7231036945 0.4286715729 14.6164891300 0.1848573249 62.0650975315 .7637020419
0.0055 0.0075 0.7896 0.1974 0.0208046744 0.0011690575 3.9211320692 0.0569863285 43.7208694585 1.0483082870 14.6158085732 0.1661346413 62.2786147753 1.2725983143
0.0055 0.008 0.7892 0.1973 0.0205581481 0.0014999821 4.2465478981 0.1170149389 43.7987698184 0.8200592715 14.6479648833 0.2526447493 62.7138407479 1.1912189418
0.0055 0.0085 0.7888 0.1972 0.0203652145 0.0035717012 4.4428267482 0.2095718670 43.5062338590 0.5719889152 14.5213813133 0.3765592329 62.4908071350 1.1616917163
0.0055 0.009000000000000001 0.7884 0.1971 0.0212012602 0.0025818988 4.8061414730 0.2369119674 44.1112649522 0.5807210504 14.7864581977 0.3469381656 63.7250658831 1.1671530822
0.0005 0.002 0.7979999999999999 0.1995 0.0017578396 0.0003279241 1.0480682340 0.0703389303 44.5493241459 1.2170727726 14.9300556884 0.3876316318 60.5292059079 1.6753712588
0.0055 0.0095 0.7879999999999999 0.19699999999999998 0.0212977270 0.0015197657 5.0138835694 0.1992926594 43.7948971428 0.8865302071 14.7107462506 0.2709022255 63.5408246898 1.3582448577
0.0055 0.01 0.7876 0.1969 0.0205581481 0.0012081076 5.2854923238 0.1251772055 43.5816020848 1.1351589351 14.6986663670 0.2958790762 63.5863189237 1.5574233244
0.006 0.0 0.7952 0.1988 0.0223695804 0.0014325993 0.0000000000 0.0000000000 44.2698957041 0.6705930971 14.7981978030 0.3135229359 59.0904630875 .9855486323
0.006 0.0005 0.7948 0.1987 0.0222302394 0.0023221401 0.2662280469 0.0308451155 44.3005792110 0.7752230804 14.8238888233 0.2439836567 59.4129263206 1.0523739927
0.006 0.001 0.7944 0.1986 0.0220801800 0.0012808536 0.5530431485 0.0715638641 44.3649252061 1.0774928670 14.8592777783 0.2067297086 59.7993263129 1.3570672933
0.006 0.0015 0.794 0.1985 0.0224231730 0.0027873135 0.8230142962 0.0294286054 44.0610691180 0.7902180018 14.8366492638 0.4395622722 59.7431558510 1.2619961929
0.006 0.002 0.7936 0.1984 0.0232056260 0.0030730618 1.0511095034 0.0866110383 43.8109836415 1.1105182641 14.6862462048 0.3278991727 59.5715449757 1.5281015369
0.006 0.0025 0.7932 0.1983 0.0228947885 0.0023457677 1.3189751570 0.0767050321 44.2439785671 0.6302579609 14.8099374083 0.5028013996 60.3957859209 1.2121101603
0.006 0.003 0.7928 0.1982 0.0224553286 0.0013127469 1.6460285925 0.0306600289 44.1572902126 0.7661331693 14.7878193114 0.1676381528 60.6135934451 .9657440979
0.006 0.0035 0.7924 0.1981 0.0222945506 0.0015203703 1.8423074426 0.0903519919 43.8482209072 0.3723266587 14.8587673607 0.2355960548 60.5715902611 .6997950757
0.0005 0.0025 0.7976 0.1994 0.0016720913 0.0006551471 1.3339475603 0.0655977754 44.5499199422 0.5035403661 14.8422638576 0.2165555994 60.7278034514 .7863488880
0.006 0.004 0.792 0.198 0.0221016170 0.0023430235 2.1611728450 0.0719178407 44.2417443312 1.3669156692 14.8555347158 0.5797333634 61.2805535090 2.0209098968
0.006 0.0045 0.7916 0.1979 0.0219086834 0.0027472922 2.4802721912 0.1237702011 43.8330281028 0.8868370662 14.7639998224 0.4612277775 61.0992087998 1.4745823370
0.006 0.005 0.7912 0.1978 0.0231198778 0.0022934657 2.6695327273 0.1540295659 43.7554256411 1.3975611728 14.7765901237 0.2965463416 61.2246683699 1.8504305460
0.006 0.0055 0.7908 0.1977 0.0226911364 0.0015674001 2.9350589428 0.1020531405 43.5687924654 1.6405925134 14.7573643934 0.3217756599 61.2839069380 2.0659887139
0.006 0.006 0.7904 0.1976 0.0227340105 0.0028587759 3.2342730658 0.1883850534 43.9955315304 0.6383509900 14.7400101942 0.2134606387 61.9925488009 1.0430554580
0.006 0.0065 0.79 0.1975 0.0230984407 0.0005380661 3.4366344548 0.1905917055 44.2692999078 0.6426190810 14.6307808234 0.2751137824 62.3598136267 1.1088626350
0.006 0.006999999999999999 0.7896 0.1974 0.0219301205 0.0009548523 3.6656654372 0.1700718345 43.4606554458 1.1752519400 14.5741244675 0.3072546383 61.7223754710 1.6535332651
0.006 0.0075 0.7892 0.1973 0.0217264683 0.0013155445 4.0572873621 0.2143344039 43.9153969346 0.8499697060 14.6605551846 0.2871042530 62.6549659496 1.3527239074
0.006 0.008 0.7888 0.1972 0.0234092782 0.0020733092 4.1845527905 0.1027607305 43.5863684548 1.1557915191 14.6823330031 0.1493717592 62.4766635266 1.4099973180
0.006 0.0085 0.7884 0.1971 0.0222516765 0.0016596777 4.4779183185 0.1834358112 43.8765212292 0.3071478476 14.7063226313 0.2727976200 63.0830138555 .7650409565
0.0005 0.003 0.7972 0.1993 0.0015434689 0.0005397716 1.5723362948 0.0428928162 44.2253599343 1.4302670090 14.7202740462 0.3243951059 60.5195137442 1.7980947027
0.006 0.009000000000000001 0.7879999999999999 0.19699999999999998 0.0229805368 0.0016624443 4.8080130234 0.1062795133 43.6058807820 0.6029038577 14.6792704974 0.1024548864 63.1161448396 .8133007017
0.006 0.0095 0.7876 0.1969 0.0226911364 0.0018473231 4.9563333941 0.0905504562 43.5004248456 0.6671085157 14.6010064622 0.2826618047 63.0804558383 1.0421680997
0.006 0.01 0.7872 0.1968 0.0229376627 0.0010123200 5.1839607136 0.0947215315 43.2755117607 1.1226587988 14.3762525698 0.1907095827 62.8586627068 1.4091022330
0.0065 0.0 0.7948 0.1987 0.0239344863 0.0019276681 0.0000000000 0.0000000000 44.0683676221 1.0215810654 14.8431145537 0.3718114339 58.9354166621 1.3953201674
0.0065 0.0005 0.7944 0.1986 0.0244168204 0.0009861051 0.2755857990 0.0303081396 44.0424504852 1.3918502436 14.8024512832 0.1405996477 59.1449043878 1.5637441360
0.0065 0.001 0.794 0.1985 0.0246419096 0.0021150033 0.5207589038 0.0292345521 43.9909141094 0.9147037501 14.7253782224 0.4142397409 59.2616931452 1.3602930464
0.0065 0.0015 0.7936 0.1984 0.0243953833 0.0021876315 0.8101473871 0.0480491184 43.7642136358 0.7427192340 14.8713576620 0.4399519607 59.4701140682 1.2329079446
0.0065 0.002 0.7932 0.1983 0.0241595755 0.0019130707 1.0845634671 0.0797525367 43.9267170633 1.1893686286 14.8858194946 0.3634288159 59.9212596005 1.6344630519
0.0065 0.0025 0.7928 0.1982 0.0244382574 0.0021735115 1.3692730745 0.0555309856 44.0993490271 1.2733505454 14.8732291933 0.1947795967 60.3662895523 1.5258346392
0.0065 0.003 0.7924 0.1981 0.0243203536 0.0015918376 1.5807582717 0.0719178407 44.1644397676 0.7250252880 14.9028334153 0.3251904627 60.6723518082 1.1237254290
0.0005 0.0035 0.7968 0.1992 0.0020150844 0.0004211716 1.8635963286 0.0387358945 44.2806200366 1.3512609723 14.8647222329 0.3956292311 61.0109536825 1.7860472695
0.0065 0.0035 0.792 0.198 0.0247169393 0.0022168457 1.8862888774 0.0506875839 43.9502510153 0.6910410825 14.8226978488 0.2269797311 60.6839546808 .9709252432
0.0065 0.004 0.7916 0.1979 0.0241810126 0.0020887670 2.1202326796 0.0721609508 44.2191040737 0.9201910601 14.7008781766 0.2886415532 61.0643959425 1.2830823311
0.0065 0.0045 0.7912 0.1978 0.0245132872 0.0023213484 2.4051762307 0.1298622025 43.7734484777 0.5049426833 14.6244856727 0.2918200379 60.8276236683 .9289462721
0.0065 0.005 0.7908 0.1977 0.0240631087 0.0029734998 2.6491796165 0.0476786423 43.5416837360 0.8261845627 14.4890548640 0.4252159689 60.7039813252 1.3020526737
0.0065 0.0055 0.7904 0.1976 0.0245990354 0.0017845635 2.9692147379 0.0609081124 43.9918078038 0.8860186393 14.7498782682 0.3064916972 61.7354998453 1.2552030124
0.0065 0.006 0.79 0.1975 0.0235057450 0.0016585698 3.1764889467 0.1135685724 43.6989739463 1.0483760925 14.6365655564 0.2160341868 61.5355341944 1.3796374215
0.0065 0.0065 0.7896 0.1974 0.0245347242 0.0014193865 3.4324234663 0.2069237890 43.7268274211 0.8919685755 14.6466037696 0.5149474960 61.8303893812 1.6152592470
0.0065 0.006999999999999999 0.7892 0.1973 0.0237093971 0.0020635335 3.7016927827 0.1116046802 43.4530590436 0.8491483523 14.6974753925 0.4550808755 61.8759366159 1.4178974415
0.0065 0.0075 0.7888 0.1972 0.0242560424 0.0017436653 3.9456961684 0.1375653214 43.6949523216 1.1443662566 14.5560897115 0.1698101799 62.2209942439 1.4534854232
0.0065 0.008 0.7884 0.1971 0.0243632277 0.0019121096 4.2556717064 0.1798381259 43.8348154916 1.0041024768 14.5965828428 0.2435466531 62.7114332685 1.4293993654
0.0005 0.004 0.7964 0.1991 0.0018221508 0.0004547489 2.1155538036 0.0875287535 44.0865394077 0.8721582100 14.8671041818 0.1947052746 61.0710195439 1.1548469870
0.0065 0.0085 0.7879999999999999 0.19699999999999998 0.0246204725 0.0010204585 4.5062255186 0.1631687165 43.4712308293 0.4452461962 14.5195097820 0.2122186370 62.5215866024 .8216540082
0.0065 0.009000000000000001 0.7876 0.1969 0.0252207104 0.0026797192 4.6947842232 0.1195780123 43.4485905717 1.1653428188 14.4962007107 0.1206986289 62.6647962160 1.4082991792
0.0065 0.0095 0.7872 0.1968 0.0239987975 0.0008117830 4.9951680652 0.2483579843 43.6982292010 0.7488003456 14.7406907511 0.2962873537 63.4580868148 1.2942574666
0.0065 0.01 0.7868 0.1967 0.0242774794 0.0025661881 5.3465516562 0.1622389727 43.4923815962 0.5304962595 14.6486454401 0.3072651900 63.5118561719 1.0025666103
0.006999999999999999 0.0 0.7944 0.1986 0.0252099919 0.0025333862 0.0000000000 0.0000000000 43.7662989227 0.8641697557 14.8238888233 0.4383158465 58.6153977379 1.3050189884
0.006999999999999999 0.0005 0.794 0.1985 0.0266355569 0.0018774270 0.2734803048 0.0061718614 44.6966347690 0.7855133548 14.8703368268 0.3751180218 59.8670874575 1.1686806650
0.006999999999999999 0.001 0.7936 0.1984 0.0265926828 0.0021749910 0.5376028575 0.0650111264 44.0577922386 0.7726827350 14.9258022082 0.3582221912 59.5477899871 1.1980910436
0.006999999999999999 0.0015 0.7932 0.1983 0.0267963349 0.0011877761 0.8073400615 0.0742807492 43.9453356962 1.0011674829 14.9001111880 0.0789005782 59.6795832806 1.1555365864
0.006999999999999999 0.002 0.7928 0.1982 0.0262282526 0.0011395974 1.0918157250 0.0230929908 44.3682020855 0.7870917230 14.9235903985 0.2830318764 60.4098364616 1.0943561876
0.006999999999999999 0.0025 0.7924 0.1981 0.0261746599 0.0015076219 1.3035348660 0.0835097457 44.0773045659 0.4457631130 14.7291212850 0.1749520874 60.1361353768 .7057325680
0.0 0.0015 0.7988 0.1997 0.0000000000 0.0000000000 0.8159959822 0.0602031546 44.1340541588 0.9017084462 14.8870104690 0.5322137149 59.8370606100 1.4941253157
0.0005 0.0045 0.7959999999999999 0.19899999999999998 0.0018543064 0.0003496280 2.3878643894 0.0945156123 44.3393059673 0.5180939168 14.9375418135 0.1892309034 61.6665664766 .8021900605
0.006999999999999999 0.003 0.792 0.198 0.0260353190 0.0019357566 1.6149140668 0.0956895928 43.5820489320 0.8878541663 14.6088328657 0.3377533670 59.8318311835 1.3232328827
0.006999999999999999 0.0035 0.7916 0.1979 0.0260246005 0.0018448338 1.8563440707 0.1225204588 43.5699840579 0.9847776722 14.6319717978 0.3384718441 60.0843245269 1.4476148089
0.006999999999999999 0.004 0.7912 0.1978 0.0271393280 0.0028861332 2.1281867689 0.0570477610 43.7609367564 0.5357775431 14.7047913784 0.3264041645 60.6210542317 .9221156018
0.006999999999999999 0.0045 0.7908 0.1977 0.0264426233 0.0013431995 2.4068138373 0.1189999251 44.0229381579 1.4591662033 14.7902012603 0.2746639167 61.2463958788 1.8541732446
0.006999999999999999 0.005 0.7904 0.1976 0.0254779552 0.0029374259 2.6933949951 0.1252558800 44.0207039220 1.6122736993 14.6709336762 0.4063747800 61.4105105485 2.1468417852
0.006999999999999999 0.0055 0.79 0.1975 0.0273858543 0.0002143707 2.9172792138 0.0846217129 43.9703591388 0.6481132307 14.7226559951 0.5230175526 61.6376802020 1.2559668669
0.006999999999999999 0.006 0.7896 0.1974 0.0262389711 0.0019085011 3.1355487813 0.1078133255 43.8558173094 0.4895663633 14.4963708499 0.3100655297 61.5139759117 .9093537196
0.006999999999999999 0.0065 0.7892 0.1973 0.0257780742 0.0017922722 3.4015428844 0.1310419455 43.3584763887 0.3479488365 14.5880758824 0.5079509941 61.3738732297 .9887340483
0.006999999999999999 0.006999999999999999 0.7888 0.1972 0.0265176530 0.0024855908 3.6527985280 0.0879255303 43.6149666749 0.4037114255 14.6789302189 0.1786879680 61.9732130748 .6728105146
0.006999999999999999 0.0075 0.7884 0.1971 0.0261532229 0.0018478205 3.9073293849 0.1183542944 43.8257295988 0.3997961548 14.6546003124 0.2399616739 62.4138125190 .7599599436
0.0005 0.005 0.7956 0.1989 0.0018650249 0.0003416506 2.6664914578 0.1902214880 44.1176697619 1.1782643269 14.8803750400 0.2829205783 61.6664012846 1.6517480438
0.006999999999999999 0.008 0.7879999999999999 0.19699999999999998 0.0258959780 0.0032165604 4.1861903971 0.0647546979 43.8780107198 0.8429397921 14.6188710789 0.3694201379 62.7089681738 1.2803311883
0.006999999999999999 0.0085 0.7876 0.1969 0.0260138819 0.0020230505 4.4222396936 0.1100739773 43.3791803084 0.6890693386 14.6563017044 0.3096619570 62.4837355883 1.1108283234
0.006999999999999999 0.009000000000000001 0.7872 0.1968 0.0257673556 0.0018705608 4.6861283025 0.1444204651 43.2945772408 0.6530172893 14.4306971160 0.1858262880 62.4371700149 .9851346032
0.006999999999999999 0.0095 0.7868 0.1967 0.0260889117 0.0012689585 5.0066313115 0.2060693023 43.4046505982 0.6419779945 14.5501348393 0.4247247151 62.9875056607 1.2740409704
0.006999999999999999 0.01 0.7864 0.1966 0.0260031634 0.0016047761 5.2480613154 0.1790769133 43.8523914810 1.2320562286 14.5768466948 0.3095175895 63.7033026546 1.7222555075
0.0075 0.0 0.794 0.1985 0.0289614788 0.0019395512 0.0000000000 0.0000000000 44.2551497469 0.4918571405 14.9902849677 0.3223523347 59.2743961934 .8161490264
0.0075 0.0005 0.7936 0.1984 0.0287149525 0.0027119374 0.2755857990 0.0338564453 44.4009708793 0.7301664761 14.9360105607 0.2042538009 59.6412821915 .9709886597
0.0075 0.001 0.7932 0.1983 0.0291222568 0.0023390975 0.5488321600 0.0355840751 43.9451867471 0.9741373473 14.7461352057 0.3290272323 59.2692763696 1.3410877522
0.0075 0.0015 0.7928 0.1982 0.0282540555 0.0034965428 0.8199730268 0.0162754957 44.1619076335 1.0363853956 14.7485171546 0.3567620790 59.7586518704 1.4129195131
0.0075 0.002 0.7924 0.1981 0.0287471081 0.0019193061 1.0597654241 0.0226816932 44.1197550488 1.0554525126 14.6649788040 0.3915204452 59.8732463850 1.4715739571
0.0005 0.0055 0.7952 0.1988 0.0016292172 0.0001987992 2.9409075378 0.1211584991 44.4924256039 1.0017975137 14.6996872022 0.1189203684 62.1346495611 1.2420751804
0.0075 0.0025 0.792 0.198 0.0273965728 0.0027514708 1.3491539075 0.1165462848 43.9913609566 0.7038513851 14.6573225397 0.3002277815 60.0252339766 1.1233769222
0.0075 0.003 0.7916 0.1979 0.0287578266 0.0038243393 1.6486019743 0.1025261216 43.8343686444 1.3864344549 14.7971769678 0.4584617428 60.3089054131 1.9512466586
0.0075 0.0035 0.7912 0.1978 0.0281575887 0.0030108207 1.8446468806 0.1440683602 43.8987146395 0.1718864440 14.6404787582 0.2062687922 60.4119978670 .5252344171
0.0075 0.004 0.7908 0.1977 0.0270642983 0.0021458494 2.1050263325 0.1138092718 43.5723672429 0.9443194849 14.6076418912 0.1308838356 60.3120997649 1.1911584417
0.0075 0.0045 0.7904 0.1976 0.0289078861 0.0025703035 2.3417774603 0.1672264598 43.7996635128 0.6564417557 14.6386072269 0.1175581895 60.8089560861 .9437967085
0.0075 0.005 0.79 0.1975 0.0288114193 0.0024106934 2.6400558082 0.1363874309 43.7945992446 1.1986053897 14.8209964568 0.1722776883 61.2844629289 1.5096812023
0.0075 0.0055 0.7896 0.1974 0.0284791447 0.0020219144 2.9584533230 0.1136244601 43.6002207177 0.5622257140 14.6503468322 0.1980513914 61.2375000176 .8759234799
0.0075 0.006 0.7892 0.1973 0.0278038771 0.0015449569 3.1685348574 0.1821723858 43.9267170633 0.6656282809 14.6117252322 0.2067129049 61.7347810300 1.0560585285
0.0075 0.0065 0.7888 0.1972 0.0288650120 0.0016164743 3.4024786596 0.1321349719 44.1350968022 1.1700777034 14.7464754841 0.4215589502 62.3129159579 1.7253880998
0.0075 0.006999999999999999 0.7884 0.1971 0.0278253142 0.0024791114 3.6754910768 0.1123261622 43.9021404680 0.8348902031 14.6479648833 0.2814606478 62.2534217423 1.2311561245
0.0005 0.006 0.7948 0.1987 0.0018864620 0.0006373699 3.1938007881 0.1986655397 43.7417223273 1.7128943796 14.6433711247 0.2569622531 61.5807807021 2.1691595423
0.0075 0.0075 0.7879999999999999 0.19699999999999998 0.0278789068 0.0026371950 3.9943564793 0.1804457546 43.6676946431 0.4151150255 14.5967529820 0.3427375672 62.2866830112 .9409355423
0.0075 0.008 0.7876 0.1969 0.0287685452 0.0031008998 4.2030343509 0.1777566527 43.5603023688 1.0497227445 14.6164891300 0.3734149019 62.4085943949 1.6039951989
0.0075 0.0085 0.7872 0.1968 0.0267641793 0.0013836461 4.5265786294 0.2617637755 43.7579577752 0.8606624854 14.6231245591 0.2116263653 62.9344251430 1.3354362723
0.0075 0.009000000000000001 0.7868 0.1967 0.0274180099 0.0039993779 4.8229854268 0.1400415035 43.7771722043 1.3031865309 14.6719545115 0.3450681504 63.2995301525 1.7922955627
0.0075 0.0095 0.7864 0.1966 0.0276109435 0.0009572557 5.0623099365 0.1343204186 43.6328405624 0.4634988503 14.7281004498 0.1549929889 63.4508618922 .7537695135
0.0075 0.01 0.7859999999999999 0.1965 0.0276002249 0.0009417682 5.3605882843 0.3070084369 43.1124125369 0.7476183025 14.5817807318 0.4966817776 63.0823817779 1.5522502852
0.008 0.0 0.7936 0.1984 0.0296260279 0.0013011435 0.0000000000 0.0000000000 44.0177249407 0.8721053995 14.7805033255 0.3367580585 58.8278542941 1.2101646015
0.008 0.0005 0.7932 0.1983 0.0297117761 0.0021571699 0.2631867775 0.0190631903 43.9010978245 0.8821584920 14.7372879669 0.1948800352 58.9312843450 1.0982588874
0.008 0.001 0.7928 0.1982 0.0307407554 0.0020966724 0.5539789237 0.0432283584 44.4772327995 0.4877735915 14.8575763862 0.2718064224 59.9195288648 .8049050447
0.008 0.0015 0.7924 0.1981 0.0293366275 0.0020478852 0.8335417673 0.0403198597 44.0610691180 0.5507737573 14.8662534858 0.3625819391 59.7902009986 .9557234413
0.0005 0.0065 0.7944 0.1986 0.0018328693 0.0005311896 3.4740654631 0.1525988003 44.1179676600 1.1760129856 14.6877774577 0.2075240851 62.2816434501 1.5366670606
0.008 0.002 0.792 0.198 0.0307085998 0.0020949182 1.0847974109 0.0590651349 44.2347437252 0.9014258471 14.8499201219 0.3640110738 60.2001698578 1.3265969740
0.008 0.0025 0.7916 0.1979 0.0301726731 0.0023803835 1.3397961554 0.0579236540 43.9983615626 1.0650104223 14.7735276180 0.2380139874 60.1418580091 1.3633284472
0.008 0.003 0.7912 0.1978 0.0298832727 0.0015703292 1.6109370222 0.0785075805 43.7801511855 0.5353243408 14.7287810066 0.2455749495 60.1497524870 .8609772000
0.008 0.0035 0.7908 0.1977 0.0299154283 0.0029152836 1.8965824047 0.0930331881 44.2124013658 0.6083641358 14.8029617008 0.1673948462 60.9418608996 .8717074537
0.008 0.004 0.7904 0.1976 0.0299797395 0.0011850647 2.1766131360 0.1151554950 44.1115628503 0.8455824521 14.9166146911 0.5037311359 61.2347704169 1.4656541477
0.008 0.0045 0.79 0.1975 0.0292508792 0.0017261832 2.3827176257 0.1438250270 43.6635240694 0.8605541095 14.6350343036 0.3230272859 60.7105268779 1.3291326056
0.008 0.005 0.7896 0.1974 0.0306871627 0.0009456639 2.6182990346 0.1055872120 43.8945440658 0.9165517373 14.7998991951 0.3650865482 61.3434294582 1.3881711614
0.008 0.0055 0.7892 0.1973 0.0302798584 0.0021014888 2.9413754254 0.1384947309 44.0020852891 1.3104181321 14.7092149978 0.5153318575 61.6829555707 1.9663462093
0.008 0.006 0.7888 0.1972 0.0298939912 0.0019872983 3.1633880938 0.2178698923 43.8526893791 1.8056984736 14.6922010771 0.3468694070 61.7381725412 2.3724250712
0.008 0.0065 0.7884 0.1971 0.0308372222 0.0021464918 3.4497353077 0.1151269754 43.3319634555 1.1015109388 14.6096835617 0.2832016035 61.4222195471 1.5019860095
0.0005 0.006999999999999999 0.794 0.1985 0.0018435878 0.0008697217 3.6394637313 0.2086306579 43.9919567529 1.5584899678 14.6625968551 0.3209043748 62.2958609271 2.0888947222
0.008 0.006999999999999999 0.7879999999999999 0.19699999999999998 0.0289186046 0.0026084605 3.6913992554 0.0691999282 43.5184476822 0.6926615088 14.6537496163 0.1599475056 61.8925151585 .9244174031
0.008 0.0075 0.7876 0.1969 0.0305049477 0.0018681024 3.9875721090 0.1954684117 43.4859767865 0.7153120215 14.7350761572 0.3826088428 62.2391300004 1.2952573784
0.008 0.008 0.7872 0.1968 0.0288221378 0.0014996757 4.1314475474 0.0905093470 43.4590170061 1.0017518918 14.4247422438 0.5189938595 62.0440289351 1.6127547740
0.008 0.0085 0.7868 0.1967 0.0298082429 0.0021537586 4.5410831451 0.1408986636 43.5801125942 0.4926125410 14.6447322384 0.2195863826 62.7957362206 .8552513458
0.008 0.009000000000000001 0.7864 0.1966 0.0287792637 0.0020728658 4.7558435555 0.2858536718 43.4608043949 0.8564198601 14.6343537467 0.1475702389 62.8797809608 1.2919166366
0.008 0.0095 0.7859999999999999 0.1965 0.0315124898 0.0028382872 5.0078010305 0.2266450647 43.3622001153 0.4425180147 14.4667666279 0.3576768044 62.8682802635 1.0296781710
0.008 0.01 0.7856 0.1964 0.0285970486 0.0030817230 5.1944881847 0.2473280608 43.8491146016 0.9820260397 14.6488155793 0.3564656359 63.7210154142 1.5889014594
0.0085 0.0 0.7932 0.1983 0.0312445265 0.0014106177 0.0000000000 0.0000000000 44.3203894364 0.5384721018 14.8150415845 0.2253234141 59.1666755474 .7652061336
0.0085 0.0005 0.7928 0.1982 0.0321770390 0.0026659647 0.2753518552 0.0340498755 43.7074640429 0.8867984394 14.7531109132 0.2032963475 58.7681038503 1.1268106271
0.0085 0.001 0.7924 0.1981 0.0307836295 0.0034953598 0.5425156774 0.0623081550 44.0554090536 0.6921821768 14.8080658770 0.2819694856 59.4367742375 1.0399551772
0.0005 0.0075 0.7936 0.1984 0.0020365215 0.0004647446 3.9828932330 0.1378641763 44.0574943405 1.0347119068 14.8538333237 0.2494902210 62.8962574187 1.4225310487
0.0085 0.0015 0.792 0.198 0.0319412312 0.0015067072 0.7895603325 0.0554204918 44.0055111176 0.3820501360 14.6898191282 0.4391134391 59.5168318095 .8780907741
0.0085 0.002 0.7916 0.1979 0.0309015334 0.0016901330 1.0897102308 0.1152334125 44.2106139771 1.0534760243 14.7830554136 0.1856704462 60.1142811549 1.3560700160
0.0085 0.0025 0.7912 0.1978 0.0330130846 0.0013022026 1.3168696628 0.0363449598 44.2438296181 0.4536696023 14.8996007704 0.2329990439 60.4933131359 .7243158086
0.0085 0.003 0.7908 0.1977 0.0322520687 0.0031849741 1.6233360437 0.0517729844 43.6994207935 0.8251579120 14.7543018876 0.1308873742 60.1093107935 1.0110032447
0.0085 0.0035 0.7904 0.1976 0.0327987139 0.0028712870 1.8682752046 0.1273084255 43.8806918029 0.7004741078 14.7626387088 0.1479197741 60.5444044302 .9785735944
0.0085 0.004 0.79 0.1975 0.0314374601 0.0005277177 2.1087694333 0.1198870117 44.1030727537 0.7624137871 14.8194652039 0.4164993886 61.0627448510 1.2993279051
0.0085 0.0045 0.7896 0.1974 0.0326379359 0.0030149390 2.3728919860 0.0785521839 43.7289127079 0.7200775105 14.7360969925 0.1591055409 60.8705396223 .9607501743
0.0085 0.005 0.7892 0.1973 0.0322199131 0.0026179567 2.6842711868 0.1315954163 44.1592265504 0.5473496857 14.6728052075 0.3383281338 61.5485228578 1.0198911925
0.0085 0.0055 0.7888 0.1972 0.0322520687 0.0020171358 2.9048801923 0.1122013597 43.9694654444 0.6771222430 14.7503886859 0.2588407332 61.6569863913 1.0501814717
0.0085 0.006 0.7884 0.1971 0.0316518308 0.0013120466 3.2057319220 0.0885482700 43.5519612213 1.0526583403 14.6057703600 0.2667366065 61.3951153341 1.4092552634
0.0005 0.008 0.7932 0.1983 0.0019936473 0.0003858672 4.2236214055 0.1219958049 43.9693164953 0.2554423882 14.7389893590 0.3627221052 62.9339209071 .7405461655
0.0085 0.0065 0.7879999999999999 0.19699999999999998 0.0313088377 0.0047304571 3.4342950167 0.0932611620 44.1044132953 1.9063328070 14.6675308921 0.4319665260 62.2375480418 2.4362909521
0.0085 0.006999999999999999 0.7876 0.1969 0.0318983571 0.0007469211 3.7749171928 0.1702455197 43.3928836222 0.8167302924 14.5931800586 0.4726020058 61.7928792307 1.4603247390
0.0085 0.0075 0.7872 0.1968 0.0321341648 0.0036534953 3.9662832230 0.2749786239 43.1137530785 0.7290660887 14.4708499688 0.3479013560 61.5830204351 1.3555995639
0.0085 0.008 0.7868 0.1967 0.0322413502 0.0020999575 4.2084150583 0.1701104466 43.4491863680 1.4197991554 14.6525586419 0.2925571245 62.3424014184 1.8845666840
0.0085 0.0085 0.7864 0.1966 0.0311051856 0.0030092940 4.5057576310 0.1120002136 43.5635792482 0.9354919461 14.4963708499 0.2684009488 62.5968129147 1.3189024025
0.0085 0.009000000000000001 0.7859999999999999 0.1965 0.0323378170 0.0033476163 4.6882337967 0.3543735126 43.4904452584 0.5755809631 14.5792286437 0.2644337687 62.7902455158 1.1977358607
0.0085 0.0095 0.7856 0.1964 0.0326593730 0.0016221502 4.9902552454 0.2646747170 43.1651405052 1.1138548353 14.4657457926 0.3604857546 62.6538009162 1.7406374571
0.0085 0.01 0.7852 0.1963 0.0328737437 0.0024466448 5.3105243106 0.1094296986 43.2498925219 0.9064945493 14.5943710331 0.3514952485 63.1876616093 1.3698661412
0.009000000000000001 0.0 0.7928 0.1982 0.0347494871 0.0024597576 0.0000000000 0.0000000000 44.0841562227 0.5325995281 14.6823330031 0.3577690545 58.8012387129 .8928283402
0.009000000000000001 0.0005 0.7924 0.1981 0.0331952997 0.0028004721 0.2636546651 0.0331705583 43.9219506933 0.8120040639 14.7490275722 0.4887002241 58.9678282303 1.3366753184
0.0005 0.0085 0.7928 0.1982 0.0017471210 0.0006271945 4.5298538426 0.1453738157 43.8433055882 0.4254538020 14.6642982472 0.3156089168 63.0392047990 .8870637290
0.009000000000000001 0.001 0.792 0.198 0.0329702105 0.0029458619 0.5518734295 0.0531706453 43.9407182753 0.7095793281 14.7529407740 0.3369811339 59.2785026893 1.1026769692
0.009000000000000001 0.0015 0.7916 0.1979 0.0344922423 0.0022550736 0.7968125904 0.0345540619 44.3025155488 0.7316231198 14.7405206119 0.3080818446 59.8743409934 1.0765140999
0.009000000000000001 0.002 0.7912 0.1978 0.0329058993 0.0016784006 1.0763754341 0.0303009157 44.6126274976 1.5577586630 14.7318435123 0.2875998852 60.4537523433 1.8773378645
0.009000000000000001 0.0025 0.7908 0.1977 0.0344493682 0.0025431628 1.3484520761 0.0362242923 43.9651459216 0.4560745390 14.8002394735 0.1839216631 60.1482868394 .6787636572
0.009000000000000001 0.003 0.7904 0.1976 0.0340420639 0.0028947187 1.6128085726 0.1428659385 43.8379434219 1.2163509152 14.7386490806 0.0752284698 60.2234431390 1.4373400422
0.009000000000000001 0.0035 0.79 0.1975 0.0334739816 0.0016833218 1.8820778889 0.0684140641 43.9363987524 0.4824794682 14.7364372709 0.1641271121 60.5883878938 .7167039662
0.009000000000000001 0.004 0.7896 0.1974 0.0340742195 0.0025503805 2.2227000650 0.1696658777 43.8334749500 1.0637061516 14.7998991951 0.2955834666 60.8901484296 1.5315058764
0.009000000000000001 0.0045 0.7892 0.1973 0.0350281690 0.0021314526 2.4922033252 0.0852480430 43.9600816534 0.6854453970 14.8278020250 0.4032986882 61.3151151726 1.1761235808
0.009000000000000001 0.005 0.7888 0.1972 0.0340742195 0.0020409169 2.7006472530 0.1340022257 43.7208694585 0.7223482253 14.7320136515 0.4241439052 61.1876045825 1.2825352731
0.009000000000000001 0.0055 0.7884 0.1971 0.0329594919 0.0025164598 2.9586872668 0.0646057740 43.8038340865 1.2986818818 14.6857357872 0.3486590334 61.4812166324 1.7144631490
0.0005 0.009000000000000001 0.7924 0.1981 0.0018650249 0.0002387131 4.7626279258 0.0798512947 43.9709549350 0.4261636505 14.5644265327 0.4454263934 63.2998744184 .9516800517
0.009000000000000001 0.006 0.7879999999999999 0.19699999999999998 0.0351567914 0.0029680857 3.2284244708 0.1754297762 43.6125834899 0.9645155590 14.5797390613 0.3142938609 61.4559038134 1.4572072818
0.009000000000000001 0.0065 0.7876 0.1969 0.0330345217 0.0018939986 3.4249372647 0.2432025580 43.4301208879 1.5255666958 14.5662980639 0.4200948913 61.4543907382 2.1907581437
0.009000000000000001 0.006999999999999999 0.7872 0.1968 0.0341063751 0.0032458581 3.6932708058 0.0967023056 43.6079660689 0.8137022819 14.7221455775 0.3712264389 62.0574888273 1.2848768845
0.009000000000000001 0.0075 0.7868 0.1967 0.0339670341 0.0028507271 4.0561176431 0.1102131077 43.4482926736 0.8281618256 14.6202321925 0.1110236222 62.1586095433 1.0522492826
0.009000000000000001 0.008 0.7864 0.1966 0.0336990708 0.0021084749 4.2844467941 0.1966820517 43.5735588354 0.8279172574 14.6719545115 0.1816366523 62.5636592118 1.2083444363
0.009000000000000001 0.0085 0.7859999999999999 0.1965 0.0337419449 0.0009601318 4.5738352774 0.2494565043 43.4828488562 0.7500359009 14.7745484533 0.2582276008 62.8649745318 1.2586801378
0.009000000000000001 0.009000000000000001 0.7856 0.1964 0.0340635009 0.0035032393 4.7111602893 0.0482990563 43.5810062886 1.0939133941 14.5589820780 0.1994025699 62.8852121568 1.3451182596
0.009000000000000001 0.0095 0.7852 0.1963 0.0326486544 0.0026240933 4.9607783263 0.1083743244 43.2783417929 0.7621492854 14.5256347935 0.3261227325 62.7974035671 1.1992704356
0.009000000000000001 0.01 0.7848 0.1962 0.0339134415 0.0020341507 5.2429145518 0.1523575963 43.1839080871 0.5035266193 14.5659577855 0.3409270469 63.0266938659 .9988454132
0.0095 0.0 0.7924 0.1981 0.0365716379 0.0024391201 0.0000000000 0.0000000000 43.6551829218 0.5947449349 14.7560032797 0.1937299178 58.4477578394 .7909139728
0.0 0.002 0.7984 0.1996 0.0000000000 0.0000000000 1.0840955795 0.0655944380 44.5271307355 0.8717878582 14.8417534400 0.5259559622 60.4529797550 1.4633382584
0.0005 0.0095 0.792 0.198 0.0017899952 0.0006933160 5.0251128719 0.0707733169 43.9022894170 1.1743027733 14.7696144163 0.0616214050 63.6988067004 1.3073908112
0.0095 0.0005 0.792 0.198 0.0372040314 0.0031384629 0.2542969130 0.0190976108 44.5038946817 0.8768308350 14.8250797977 0.3261227325 59.6204754238 1.2251896412
0.0095 0.001 0.7916 0.1979 0.0359714000 0.0014014662 0.5563183617 0.0396629622 43.8859050201 0.8165254487 14.9285244355 0.2115278570 59.4067192173 1.0691177341
0.0095 0.0015 0.7912 0.1978 0.0347923612 0.0020555007 0.7944731524 0.0383953027 44.2334031837 1.0152274591 14.7372879669 0.1177746800 59.7999566642 1.1734529425
0.0095 0.002 0.7908 0.1977 0.0353925991 0.0006731376 1.0911138936 0.0709031139 43.9804876750 0.9648904194 14.7907116779 0.4374352797 59.8977058456 1.4739019506
0.0095 0.0025 0.7904 0.1976 0.0365502008 0.0013625614 1.3061082479 0.0891887543 44.1577370598 0.6568512488 14.6984962277 0.2308718198 60.1988917362 .9782743843
0.0095 0.003 0.79 0.1975 0.0349424207 0.0026420697 1.6006434949 0.0835883530 43.7074640429 0.9419972097 14.6494961361 0.4267294821 59.9925460946 1.4549571145
0.0095 0.0035 0.7896 0.1974 0.0364751711 0.0034503692 1.8837154956 0.0682153812 43.7391901933 1.4484291511 14.7177219581 0.3322682371 60.3771028181 1.8523631386
0.0095 0.004 0.7892 0.1973 0.0361857707 0.0025736983 2.1564939690 0.0771745111 43.8590941888 0.8656868275 14.7753991493 0.3082340221 60.8271730778 1.2536690590
0.0095 0.0045 0.7888 0.1972 0.0355212215 0.0031348001 2.4316118804 0.0849625144 43.5818999829 0.8732508441 14.6590239317 0.2476525631 60.7080570165 1.2090007217
0.0095 0.005 0.7884 0.1971 0.0359392444 0.0033075666 2.6234457982 0.0515398957 43.5264909316 0.5842528840 14.5280167424 0.1409319650 60.7138927166 .7800323113
0.0005 0.01 0.7916 0.1979 0.0017149654 0.0005294565 5.2169467897 0.2277368116 43.8863518673 1.2322886430 14.4970514067 0.3864559190 63.6020650291 1.8470108301
0.0095 0.0055 0.7879999999999999 0.19699999999999998 0.0356605625 0.0025252102 2.9062838551 0.1058667437 43.6107961011 1.1053887185 14.6367356956 0.4495406265 61.1894762143 1.6633212989
0.0095 0.006 0.7876 0.1969 0.0355426586 0.0017195148 3.1678330260 0.1891643604 43.7862580971 0.9002566132 14.6164891300 0.3681151950 61.6061229117 1.4592556834
0.0095 0.0065 0.7872 0.1968 0.0356069698 0.0031320136 3.3802539984 0.0943162072 43.4695923896 0.8195190972 14.6552808692 0.1640325497 61.5407342270 1.0809998677
0.0095 0.006999999999999999 0.7868 0.1967 0.0357999034 0.0017871368 3.7028625017 0.1161323049 43.7808959309 0.9750713968 14.5802494789 0.2939292558 62.0998078149 1.3869200943
0.0095 0.0075 0.7864 0.1966 0.0360464297 0.0028893160 3.9988014115 0.1920768373 43.6091576614 0.7931485987 14.7301421202 0.2637796476 62.3741476228 1.2518943996
0.0095 0.008 0.7859999999999999 0.1965 0.0350174505 0.0029755083 4.2692404469 0.2167052138 43.7104430241 0.9655136990 14.5972633996 0.3879388825 62.6119643211 1.5731333036
0.0095 0.0085 0.7856 0.1964 0.0352318211 0.0037411215 4.4037581332 0.1755881879 43.3304739649 0.4600096904 14.5642563935 0.1819633847 62.3337203127 .8213023845
0.0095 0.009000000000000001 0.7852 0.1963 0.0353068509 0.0028867700 4.7359583324 0.1293216285 43.0915596682 0.3479615886 14.3493705751 0.2241177069 62.2121954266 .7042876940
0.0095 0.0095 0.7848 0.1962 0.0357570293 0.0023181788 5.0681585315 0.1442915609 43.2753628117 0.8429946403 14.5843328199 0.3066680742 62.9636111924 1.2962724542
0.0095 0.01 0.7844 0.1961 0.0352854138 0.0013534245 5.1954239599 0.0979730277 43.0894743813 0.7587530172 14.4924576481 0.1654572078 62.8126414031 1.0235366772
0.001 0.0 0.7992 0.1998 0.0038801093 0.0013601984 0.0000000000 0.0000000000 45.1769954966 1.3944378655 15.0186982152 0.3257401208 60.1995738211 1.7215381847
0.01 0.0 0.792 0.198 0.0372576240 0.0021062942 0.0000000000 0.0000000000 43.8430076900 0.8149974428 14.7229962735 0.1922196588 58.6032615875 1.0093233958
0.01 0.0005 0.7916 0.1979 0.0382973218 0.0013753178 0.2634207213 0.0269350504 43.9855519432 0.9581078969 14.9150834382 0.3016321989 59.2023534245 1.2880504640
0.01 0.001 0.7912 0.1978 0.0375363059 0.0016079230 0.5383046889 0.0607065009 44.3944171206 1.1910622748 14.8963681254 0.0985069276 59.8666262408 1.3518836263
0.01 0.0015 0.7908 0.1977 0.0376006171 0.0029436771 0.7989180846 0.0583454154 44.0411099436 0.4799502148 14.8238888233 0.2950992815 59.7015174686 .8363385888
0.01 0.002 0.7904 0.1976 0.0379757658 0.0021271362 1.0826919167 0.0497943214 43.5512164760 0.7712380534 14.7153400092 0.3385505167 59.3872241677 1.1617100277
0.01 0.0025 0.79 0.1975 0.0366466676 0.0008718327 1.3447089752 0.1411951146 43.7418712764 0.8136502581 14.7418817255 0.4158912231 59.8651086447 1.3716084285
0.01 0.003 0.7896 0.1974 0.0376542098 0.0049060452 1.6179553362 0.0336879075 43.8498593469 0.8713415782 14.5647668111 0.2935815984 60.0702357040 1.2035171293
0.01 0.0035 0.7892 0.1973 0.0384580999 0.0017827600 1.8933071915 0.1169213583 43.6921222894 1.5633949069 14.7908818171 0.3221241611 60.4147693979 2.0042231863
0.01 0.004 0.7888 0.1972 0.0373755279 0.0015921263 2.1214023986 0.0732748439 43.8309428160 0.5785068084 14.6421801502 0.1750268588 60.6319008927 .8284006374
0.01 0.0045 0.7884 0.1971 0.0366895417 0.0020230505 2.3890341084 0.1017437707 43.5443648191 0.3725399191 14.4965409891 0.4245051975 60.4666294583 .9008119378
0.001 0.0005 0.7988 0.1997 0.0037407684 0.0007469211 0.2603794519 0.0321653587 44.8500523037 0.8999635003 15.0256739227 0.3280650995 60.1398464467 1.2609408796
0.01 0.005 0.7879999999999999 0.19699999999999998 0.0365073267 0.0011290641 2.6426291900 0.1929456384 43.5494290872 0.6462663483 14.6590239317 0.2044232307 60.8875895356 1.0447642815
0.01 0.0055 0.7876 0.1969 0.0387260632 0.0025023588 2.9577514916 0.1729197636 43.7634688905 0.6836615953 14.6607253238 0.2682689065 61.4206717691 1.1273526242
0.01 0.006 0.7872 0.1968 0.0376434913 0.0028460483 3.1849109236 0.1197134120 43.8628179154 1.1061886843 14.7619581519 0.2092737144 61.8473304822 1.4380218590
0.01 0.0065 0.7868 0.1967 0.0385974408 0.0031479661 3.4656434862 0.0675186293 43.3359850802 0.5853792919 14.6692322842 0.1694893954 61.5094582914 .8255352827
0.01 0.006999999999999999 0.7864 0.1966 0.0378149878 0.0037917562 3.7150275794 0.0646125508 43.0894743813 0.5918022000 14.6500065538 0.2484670944 61.4923235023 .9086736014
0.01 0.0075 0.7859999999999999 0.1965 0.0368503198 0.0017981599 3.9922509851 0.0943115649 43.4177581157 0.8781571897 14.5111729609 0.2197076297 61.9580323815 1.1939745442
0.01 0.008 0.7856 0.1964 0.0374612762 0.0019089826 4.2573093130 0.1100441408 43.5101065347 1.2088760995 14.4895652816 0.5720348346 62.2944424055 1.8928640575
0.01 0.0085 0.7852 0.1963 0.0374612762 0.0023861681 4.5076291814 0.2099590560 43.5610471141 1.0076883081 14.6231245591 0.4135672225 62.7292621308 1.6336007547
0.01 0.009000000000000001 0.7848 0.1962 0.0378257063 0.0023457677 4.7256648051 0.1855515058 43.3977989413 0.7997441235 14.5610237485 0.2512158253 62.7223132012 1.2388572223
0.01 0.0095 0.7844 0.1961 0.0358320590 0.0019097047 4.9937644024 0.2959713643 43.1713963658 0.4716725549 14.4489020111 0.1840601138 62.6498948383 .9536137377
0.001 0.001 0.7984 0.1996 0.0039122649 0.0006323027 0.5357313071 0.0262601267 44.3865228203 0.9173640129 14.8017707264 0.3568052424 59.7279371187 1.3010616847
0.01 0.01 0.784 0.196 0.0381151068 0.0017434018 5.3236251636 0.1321018321 43.4697413386 1.0752697116 14.5120236569 0.1461772065 63.3435052659 1.3552921520
0.001 0.0015 0.7979999999999999 0.1995 0.0038157981 0.0005565387 0.8038309045 0.0373548992 44.5500688912 1.5687009248 14.9603404672 0.2425232793 60.3180560610 1.8491356420
0.001 0.002 0.7976 0.1994 0.0037622054 0.0004667180 1.0920496688 0.0583191447 43.9356540071 0.7687546124 14.9157639950 0.1119076326 59.9472298763 .9394481077
0.001 0.0025 0.7972 0.1993 0.0038479537 0.0004465913 1.3149981123 0.0548327543 44.4309096410 0.5058897865 14.8228679880 0.4888471007 60.5726236950 1.0500162328
0.001 0.003 0.7968 0.1992 0.0038801093 0.0005490568 1.6034508205 0.1292284896 44.8035801961 0.9634287905 14.8582569431 0.1670832849 61.2691680690 1.2602896218
0.001 0.0035 0.7964 0.1991 0.0038157981 0.0007530485 1.8668715418 0.1181450945 44.0290450695 1.8223749772 14.7760797061 0.4590500842 60.6758121155 2.4003232044
0.0 0.0025 0.7979999999999999 0.1995 0.0000000000 0.0000000000 1.3468144694 0.1401055818 44.5598995294 1.0775781072 14.8284825819 0.2956586695 60.7351965807 1.5133423585
0.001 0.004 0.7959999999999999 0.19899999999999998 0.0035478347 0.0005311896 2.1307601507 0.0882634963 44.0378330642 0.4222379911 14.7350761572 0.2817176477 60.9072172068 .7927503247
0.001 0.0045 0.7956 0.1989 0.0038265166 0.0009976877 2.3906717150 0.0956758650 43.9711038841 0.6633505669 14.8364791246 0.2547197019 61.2020812403 1.0147438215
0.001 0.005 0.7952 0.1988 0.0037514869 0.0002248339 2.6866106248 0.1270846817 43.9465272887 0.8393262640 14.7483470154 0.5524662913 61.3852364158 1.5191020709
0.001 0.0055 0.7948 0.1987 0.0034406494 0.0005180502 2.9055820237 0.1331549265 43.8699674704 0.9403639298 14.6268676216 0.3465314239 61.4058577651 1.4205683304
0.001 0.006 0.7944 0.1986 0.0038372352 0.0006010030 3.2127502360 0.1214310314 43.7791085421 1.4546600655 14.7503886859 0.3654254307 61.7460846992 1.9421175306
0.001 0.0065 0.794 0.1985 0.0040837614 0.0008718327 3.5306798633 0.1054004457 44.0764108715 0.6278583045 14.7750588709 0.3305037193 62.3862333671 1.0646343022
0.001 0.006999999999999999 0.7936 0.1984 0.0034620865 0.0004372321 3.7648576093 0.1965662595 44.3680531365 0.8782930999 14.8077255986 0.1100504792 62.9440984309 1.1853470707
0.001 0.0075 0.7932 0.1983 0.0038372352 0.0008906063 3.9344668659 0.1040100569 43.7040382144 0.5449943421 14.5705515441 0.4284933549 62.2128938596 1.0783883602
0.001 0.008 0.7928 0.1982 0.0038586722 0.0011262114 4.1494612202 0.1314056319 44.0510895308 1.0677420191 14.5707216833 0.3833957827 62.7751311065 1.5836696451
0.001 0.0085 0.7924 0.1981 0.0032369973 0.0008179864 4.5459959649 0.0834572997 43.9854029941 0.6743251609 14.8240589625 0.5395772824 63.3586949188 1.2981777294
0.0 0.003 0.7976 0.1994 0.0000000000 0.0000000000 1.6123406850 0.0333679647 44.5107463386 0.5740757362 14.7828852744 0.4227493353 60.9059722980 1.0301930362
0.001 0.009000000000000001 0.792 0.198 0.0037943610 0.0011492348 4.7268345241 0.1899243333 43.5838363208 0.7445137516 14.5987946525 0.4117340686 62.9132598584 1.3473213883
0.001 0.0095 0.7916 0.1979 0.0038908278 0.0008957514 5.0347045678 0.3298670660 43.9153969346 0.9154337180 14.7202740462 0.4432750359 63.6742663764 1.6894715713
0.001 0.01 0.7912 0.1978 0.0034513679 0.0006731376 5.3264324892 0.1973609593 43.8126220812 1.2569454786 14.6823330031 0.3962357668 63.8248389414 1.8512153423
0.0015 0.0 0.7988 0.1997 0.0054771709 0.0011290641 0.0000000000 0.0000000000 44.5353229340 1.8377264143 15.0159759879 0.7807217891 59.5567760928 2.6195772675
0.0015 0.0005 0.7984 0.1996 0.0058416010 0.0010392004 0.2793288999 0.0315746142 44.8758204916 0.9343680966 15.0282260108 0.3377310828 60.1892170033 1.3047129940
0.0015 0.001 0.7979999999999999 0.1995 0.0058308825 0.0005565387 0.5369010261 0.0475314856 44.5499199422 0.7073208181 14.9159341342 0.5254965278 60.0085859850 1.2809053702
0.0015 0.0015 0.7976 0.1994 0.0055093265 0.0013749836 0.7970465342 0.0299082306 44.7629171020 1.1548411889 15.0392850593 0.0993612969 60.6047580220 1.2854857000
0.0015 0.002 0.7972 0.1993 0.0058523195 0.0005847253 1.0539168290 0.0641023094 44.4230153406 1.0050539747 14.9094688444 0.3569541647 60.3922533335 1.4266951741
0.0015 0.0025 0.7968 0.1992 0.0054342967 0.0008590890 1.3428374248 0.0510833850 43.9822750638 1.0939212632 14.9275036003 0.4977129887 60.2580503856 1.6435767259
0.0015 0.003 0.7964 0.1991 0.0055414821 0.0009720239 1.6345653462 0.1157073842 44.5323439527 0.5817414213 14.8742500285 0.1439438023 61.0467008095 .8423646317
0.0 0.0035 0.7972 0.1993 0.0000000000 0.0000000000 1.8895640906 0.0816540954 44.2255088834 1.2732664235 14.7663817713 0.4006668147 60.8814547453 1.7555873336
0.0015 0.0035 0.7959999999999999 0.19899999999999998 0.0058416010 0.0010675574 1.8476881500 0.1126686564 44.4173552763 0.4592300343 14.8543437413 0.2408983722 61.1252287686 .8138646203
0.0015 0.004 0.7956 0.1989 0.0054235782 0.0016415812 2.1464343855 0.1498190430 44.2225299021 1.0726395269 14.7369476885 0.3304112160 61.1113355543 1.5545113671
0.0015 0.0045 0.7952 0.1988 0.0059702234 0.0013311711 2.3979239729 0.0728914229 44.2362332159 0.8972152502 14.7708053907 0.2849034744 61.4109328029 1.2563413186
0.0015 0.005 0.7948 0.1987 0.0054235782 0.0015419795 2.6861427372 0.0545766373 43.8501572451 0.7661628219 14.7410310295 0.3075868418 61.2827545900 1.1298682805
0.0015 0.0055 0.7944 0.1986 0.0054878894 0.0006933160 2.9678110751 0.2070285014 43.7925139578 0.7490280948 14.6692322842 0.3404593939 61.4350452065 1.2972093061
0.0015 0.006 0.794 0.1985 0.0055522006 0.0007320060 3.2178969997 0.1557932236 44.2755557685 0.8582824989 14.8058540673 0.1782052056 62.3048590361 1.1930129341
0.0015 0.0065 0.7936 0.1984 0.0057665713 0.0004211716 3.3935887952 0.1283275052 43.9618690422 0.3024723842 14.8050033713 0.4993910050 62.1662277800 .9306120660
0.0015 0.006999999999999999 0.7932 0.1983 0.0054021411 0.0007407430 3.7328073084 0.1696529743 43.7703205474 0.3135544407 14.6986663670 0.2871687739 62.2071963639 .7711169319
0.0015 0.0075 0.7928 0.1982 0.0060023790 0.0016056350 3.8766827468 0.1095436702 43.9965741738 0.6367832873 14.8085762946 0.2305938042 62.6878355942 .9785263967
0.0015 0.008 0.7924 0.1981 0.0056701045 0.0003798658 4.1684106681 0.1451477545 43.7076129919 0.7030616660 14.6722947899 0.2044860936 62.5539885544 1.0530753799
0.0 0.004 0.7968 0.1992 0.0000000000 0.0000000000 2.1281867689 0.0407787602 44.5131295236 0.6577605455 14.8167429766 0.2400335606 61.4580592691 .9385728663
0.0015 0.0085 0.792 0.198 0.0055093265 0.0005886417 4.4435285796 0.1726334074 44.2149334999 0.8715001392 14.7269094753 0.4686173676 63.3908808813 1.5133395559
0.0015 0.009000000000000001 0.7916 0.1979 0.0055200450 0.0012986688 4.6444863057 0.1337094745 43.7969824296 0.6805228233 14.6353745820 0.3801490171 63.0823633623 1.1956799837
0.0015 0.0095 0.7912 0.1978 0.0059166307 0.0007980811 4.9759846734 0.1295381288 44.0311303564 0.9219076353 14.7349060180 0.2488782455 63.7479376785 1.3011220907
0.0015 0.01 0.7908 0.1977 0.0052413631 0.0006480947 5.1762405682 0.2870497127 43.5494290872 0.6695253580 14.5805897573 0.2301665930 63.3115007758 1.1873897584
0.002 0.0 0.7984 0.1996 0.0069563285 0.0011846768 0.0000000000 0.0000000000 44.5421745909 1.3491419672 14.9086181483 0.2730581089 59.4577490677 1.6233847529
0.002 0.0005 0.7979999999999999 0.1995 0.0071492622 0.0011315036 0.2631867775 0.0446581500 44.7018479862 1.2675580998 14.8863299122 0.4361580874 59.8585139381 1.7495058408
0.002 0.001 0.7976 0.1994 0.0072135734 0.0006799303 0.5483642724 0.0534375988 44.4331438769 1.7270116562 14.8790139263 0.4221271332 59.8677356490 2.2032563185
0.002 0.0015 0.7972 0.1993 0.0072993216 0.0012562195 0.8192711954 0.0367403509 44.4514646116 1.2700251349 14.9474098875 0.3390057748 60.2254450161 1.6470274801
0.002 0.002 0.7968 0.1992 0.0073314772 0.0019070558 1.0854992424 0.0636051855 44.3725216083 0.9875870569 14.9014723016 0.3354572230 60.3668246295 1.3885565212
0.002 0.0025 0.7964 0.1991 0.0075780035 0.0010709956 1.3526630645 0.0795629080 44.1772493870 0.7922116601 14.7621282911 0.2966615049 60.2996187461 1.1695070686
0.0 0.0045 0.7964 0.1991 0.0000000000 0.0000000000 2.4033046803 0.0640954787 43.8835218351 0.9622687713 14.7774408198 0.4912741244 61.0642673352 1.5176383744
0.002 0.003 0.7959999999999999 0.19899999999999998 0.0072671660 0.0006628181 1.6092994155 0.0950790900 44.4040988097 0.3710827882 14.7949651581 0.3531093219 60.8156305493 .8199340182
0.002 0.0035 0.7956 0.1989 0.0073314772 0.0014177667 1.9298024246 0.1468332392 44.4130357534 0.6066477185 14.8980695175 0.3160514261 61.2482391727 1.0709501505
0.002 0.004 0.7952 0.1988 0.0074065070 0.0006893276 2.1562600252 0.0517137524 44.0110222329 0.0950738496 14.8145311669 0.3136115594 60.9892199320 .4610884890
0.002 0.0045 0.7948 0.1987 0.0071171066 0.0008061022 2.4613227433 0.1327218262 44.0405141473 0.4683835850 14.7908818171 0.3827117236 61.2998358143 .9846232370
0.002 0.005 0.7944 0.1986 0.0075887220 0.0019060917 2.6669593454 0.0960139110 44.1209466413 0.3770877267 14.7549824445 0.4158998538 61.5504771532 .8909075832
0.002 0.0055 0.794 0.1985 0.0075994406 0.0013632357 2.8920132832 0.0795904184 43.9675291066 0.9604925775 14.7245275264 0.2509963333 61.5916693568 1.2924425649
0.002 0.006 0.7936 0.1984 0.0074065070 0.0019190666 3.1886540244 0.1814595775 43.9250786237 1.0111827051 14.7920727916 0.2873457287 61.9132119467 1.4819070779
0.002 0.0065 0.7932 0.1983 0.0072350104 0.0017468251 3.5351247955 0.0976126134 43.9597837553 0.0760813383 14.8431145537 0.4474931546 62.3452581149 .6229339314
0.002 0.006999999999999999 0.7928 0.1982 0.0075565664 0.0008439782 3.7344449150 0.1099247136 43.7709163436 0.4490205315 14.6336731899 0.2497166010 62.1465910149 .8095058243
0.002 0.0075 0.7924 0.1981 0.0075244108 0.0013137967 3.9323613717 0.1666980512 43.8793512614 0.8513053870 14.9906252461 0.2170794934 62.8098622900 1.2363967283
