# Supplementary material for: Multipressure Sampling for Improving the Performance of MOF-based Electronic Noses
Source: ACS Sens. 2024 Jul 12;9(7):3531–9. doi: 10.1021/acssensors.4c00199 (PMC11287752; doi:10.1021/acssensors.4c00199)
Supplement: Supplementary file 2 — se4c00199_si_002.zip [file se4c00199_si_002.zip › Multiplex_Adsorption_Data/Hydrogen_5bar/MOF-801_EQeq.csv]

H2_comp CO2_comp N2_comp O2_comp H2_mass H2_error CO2_mass CO2_error N2_mass N2_error O2_mass O2_error total_mass total_error
0.0 0.0 0.8 0.2 0.0000000000 0.0000000000 0.0000000000 0.0000000000 25.6071343804 0.4983861510 6.3292876027 0.2483953002 31.9364219831 .7467814512
0.0 0.0005 0.7996 0.1999 0.0000000000 0.0000000000 30.6361690273 2.7861252007 14.4960908288 0.7382408935 4.1661744670 0.2066945359 49.2984343231 3.7310606301
0.0 0.005 0.7959999999999999 0.19899999999999998 0.0000000000 0.0000000000 62.3999380691 3.4051594388 6.8857217095 0.3815811650 2.1587807203 0.1790969377 71.4444404989 3.9658375415
0.002 0.008 0.792 0.198 0.0011619282 0.0003431197 68.3204764092 2.2868977076 6.0398120816 0.3176180299 1.9766954887 0.1560757685 76.3381459077 2.7609346257
0.002 0.0085 0.7916 0.1979 0.0010449556 0.0004225431 69.6235565165 3.0267404012 5.7699792641 0.1205161250 1.9347329506 0.0802513003 77.3293136868 3.2279303696
0.002 0.009000000000000001 0.7912 0.1978 0.0010215611 0.0005039336 70.3588368279 2.8807271380 5.7142788351 0.3001526941 1.8865812476 0.1156016722 77.9607184717 3.2969854379
0.002 0.0095 0.7908 0.1977 0.0009279829 0.0003095787 71.2835539416 2.3713378880 5.4883344879 0.2826872149 1.7978286228 0.0407726476 78.5706450352 2.6951073292
0.002 0.01 0.7904 0.1976 0.0009669738 0.0003736620 71.9384980708 2.2143937453 5.3766085302 0.2627669795 1.7998091556 0.1041281703 79.1158827304 2.5816625571
0.0025 0.0 0.7979999999999999 0.1995 0.0028697288 0.0008747871 0.0000000000 0.0000000000 25.9288747961 0.5331226700 6.2137977855 0.1195964479 32.1455423104 .6535939050
0.0025 0.0005 0.7976 0.1994 0.0021756911 0.0003535938 29.8808046704 1.8065725420 14.4074469554 0.7476243870 4.0805164246 0.1099820003 48.3709437415 2.6645325231
0.0025 0.001 0.7972 0.1993 0.0021055075 0.0008058954 39.2585221040 3.7291713923 11.6444239242 0.2918925353 3.4675415320 0.1406814474 54.3725930677 4.1625512704
0.0025 0.0015 0.7968 0.1992 0.0019495440 0.0008296907 45.9836136923 3.2199597444 10.2190781216 0.2934053483 3.1366687760 0.0603727579 59.3413101339 3.5745675413
0.0025 0.002 0.7964 0.1991 0.0018091768 0.0003142578 50.5375859168 4.2172065709 9.5224976594 0.5934440405 2.8748671003 0.2126379458 62.9367598533 5.0236028150
0.0 0.0055 0.7956 0.1989 0.0000000000 0.0000000000 62.9369309816 3.2045292155 6.7318411469 0.3004061137 2.1460310406 0.1041564190 71.8148031691 3.6090917482
0.0025 0.0025 0.7959999999999999 0.19899999999999998 0.0015128461 0.0001247708 56.1577145927 1.4068626105 8.2068188493 0.7576102534 2.6287859035 0.2215611774 66.9948321916 2.3861588121
0.0025 0.003 0.7956 0.1989 0.0015206443 0.0005242787 56.9256740290 4.1556917643 8.1971742224 0.4639622267 2.5859568824 0.1549149831 67.7103257781 4.7750932528
0.0025 0.0035 0.7952 0.1988 0.0013568826 0.0005864726 57.9885966087 1.3976909392 7.7406257646 0.4089876405 2.4198396962 0.0891081565 68.1504189521 1.8963732088
0.0025 0.004 0.7948 0.1987 0.0014036717 0.0005172725 62.2547542483 1.9950843149 7.2413808689 0.5211712600 2.3032358293 0.1254764618 71.8007746182 2.6422493092
0.0025 0.0045 0.7944 0.1986 0.0014426626 0.0003556515 59.4099683401 1.6670479681 7.0772054799 0.3806322254 2.2930855988 0.0939579651 68.7817020814 2.1419938101
0.0025 0.005 0.794 0.1985 0.0016220206 0.0005527361 60.5506740453 5.5577946364 6.9026268980 0.3525727391 2.2032189244 0.0775851752 69.6581418883 5.9885052868
0.0025 0.0055 0.7936 0.1984 0.0013178917 0.0004310917 64.6100340974 2.4754713330 6.6563096313 0.2977486483 2.1533342552 0.0628224324 73.4209958756 2.8364735054
0.0025 0.006 0.7932 0.1983 0.0013802772 0.0004847431 65.3597817297 4.7495385312 6.2980496736 0.4830824726 2.0772075268 0.1068484352 73.7364192073 5.3399541821
0.0025 0.0065 0.7928 0.1982 0.0011853228 0.0003576975 66.2354801561 3.9950325676 6.3140879294 0.1917756840 2.0153158777 0.1246919981 74.5660692860 4.3118579472
0.0025 0.006999999999999999 0.7924 0.1981 0.0013880753 0.0004372545 68.0062802392 2.8729329725 6.1257467901 0.2473785036 2.0031851145 0.0491193589 76.1366002191 3.1698680895
0.0 0.006 0.7952 0.1988 0.0000000000 0.0000000000 65.7541438782 2.6092971369 6.4388178784 0.2298594157 2.0320266230 0.0765273160 74.2249883796 2.9156838686
0.0025 0.0075 0.792 0.198 0.0012633045 0.0003870913 68.9563577155 3.7308105475 5.9879044834 0.2926326640 1.9464923639 0.0793411353 76.8920178673 4.1031714381
0.0025 0.008 0.7916 0.1979 0.0014036717 0.0001635759 68.2260133137 1.4991613498 5.8980685775 0.1516971297 1.9466161472 0.0984194769 76.0721017101 1.7494415323
0.0025 0.0085 0.7912 0.1978 0.0012477082 0.0002092470 68.5853134843 2.8943000683 5.9149737660 0.0422524113 1.9453783143 0.0511415307 76.4469132728 2.9879032573
0.0025 0.009000000000000001 0.7908 0.1977 0.0012711027 0.0004344641 69.8946911313 3.3336861815 5.6766756272 0.2829222435 1.8379344114 0.0721842386 77.4105722726 3.6892271277
0.0025 0.0095 0.7904 0.1976 0.0013568826 0.0001146093 70.5848674421 1.6070851414 5.5820715912 0.2730041628 1.8188717835 0.1125690513 77.9871676994 1.9927729648
0.0025 0.01 0.79 0.1975 0.0011229373 0.0002385783 71.8947557004 2.2766060037 5.4955950497 0.3158915751 1.8534073237 0.0945192276 79.2448810111 2.6872553847
0.003 0.0 0.7976 0.1994 0.0031972522 0.0004730608 0.0000000000 0.0000000000 25.8554022458 0.5618924801 6.3159190065 0.1599774503 32.1745185045 .7223429912
0.003 0.0005 0.7972 0.1993 0.0025422054 0.0005500893 29.7483861329 1.1703523510 14.2508572280 0.2911763379 4.0993314859 0.2409124471 48.1011170522 1.7029912253
0.003 0.001 0.7968 0.1992 0.0022614710 0.0004155777 39.3041367159 2.3693239577 11.7677451075 0.4758755063 3.4585053512 0.1876972808 54.5326486456 3.0333123225
0.003 0.0015 0.7964 0.1991 0.0021444984 0.0007248529 45.8423445584 2.5407709520 10.2341410781 0.5582043063 3.1241666629 0.0972385370 59.2027967978 3.1969386482
0.0 0.0065 0.7948 0.1987 0.0000000000 0.0000000000 65.2973169440 2.9604878202 6.4840067478 0.1935481965 2.0987458207 0.0762931005 73.8800695125 3.2303291172
0.003 0.002 0.7959999999999999 0.19899999999999998 0.0020119294 0.0008320329 49.6189961389 2.8876675687 9.2735795944 0.5740694688 2.8519671901 0.0785414537 61.7465548528 3.5411105241
0.003 0.0025 0.7956 0.1989 0.0018325714 0.0002959200 52.6348368418 2.5726478118 8.7025960139 0.3604700993 2.7240990431 0.0573297104 64.0633644702 2.9907435415
0.003 0.003 0.7952 0.1988 0.0018559659 0.0005438634 57.1251528542 1.9943425356 7.8591788177 0.3383276548 2.4876729436 0.1128713645 67.4738605814 2.4460854183
0.003 0.0035 0.7948 0.1987 0.0018091768 0.0002495416 57.3047178376 4.4220490441 7.6969540274 0.4013911491 2.4637827670 0.0973991302 67.4672638088 4.9210888650
0.003 0.004 0.7944 0.1986 0.0017000024 0.0005233500 57.7537153981 1.4961790573 7.5072041224 0.2859271818 2.3698312437 0.1121807268 67.6324507666 1.8948103159
0.003 0.0045 0.794 0.1985 0.0018871586 0.0004344641 59.2751669497 3.0735818010 7.1887147045 0.4154830023 2.3293541052 0.1149589025 68.7951229180 3.6044581699
0.003 0.005 0.7936 0.1984 0.0017155987 0.0004327812 64.0846150416 3.6203098653 6.8236276515 0.3769030622 2.2170826538 0.0992566085 73.1270409456 4.0969023172
0.003 0.0055 0.7932 0.1983 0.0016610115 0.0003902206 66.0297037911 4.7248451660 6.6313853148 0.4287853442 2.1707877002 0.1112139032 74.8335378176 5.2652346340
0.003 0.006 0.7928 0.1982 0.0015440389 0.0003330469 63.9717699383 1.8751795449 6.4732784551 0.2633000493 2.0784453598 0.1168015948 72.5250377921 2.2556142359
0.003 0.0065 0.7924 0.1981 0.0019261495 0.0004259832 64.4616164050 1.8546625536 6.2783269536 0.1136360021 2.0561643661 0.0544556480 72.7980338742 2.0231801869
0.0 0.006999999999999999 0.7944 0.1986 0.0000000000 0.0000000000 64.6689246039 4.5545512724 6.0954041440 0.4676043492 1.9851127530 0.0965243079 72.7494415009 5.1186799295
0.003 0.006999999999999999 0.792 0.198 0.0014894516 0.0005182121 66.8808928738 2.4590296517 6.1452527769 0.2906008160 2.0068986134 0.0731164378 75.0345337157 2.8232651176
0.003 0.0075 0.7916 0.1979 0.0014972498 0.0003438279 66.8793610398 3.6854117254 6.1126344323 0.1467662988 1.9987289158 0.0777122548 74.9922216377 3.9102341069
0.003 0.008 0.7912 0.1978 0.0016610115 0.0004372545 68.8064081891 2.3244914541 5.9110725687 0.4320322617 1.9224784041 0.1472165959 76.6416201734 2.9041775662
0.003 0.0085 0.7908 0.1977 0.0015362407 0.0007174322 69.2998289350 2.5484803170 5.7286915920 0.1290980464 1.8853434146 0.1152831277 76.9154001823 2.7935789233
0.003 0.009000000000000001 0.7904 0.1976 0.0015128461 0.0002385783 69.9307743318 1.1299567045 5.6888126857 0.3802474899 1.8839817984 0.0961757195 77.5050816620 1.6066184922
0.003 0.0095 0.79 0.1975 0.0016142224 0.0003870913 71.7322110945 2.0282673141 5.5777369275 0.2631460433 1.8954936451 0.0650238272 79.2070558895 2.3568242759
0.003 0.01 0.7896 0.1974 0.0013880753 0.0003610817 70.4614697046 3.8216178784 5.5836970901 0.2968108569 1.8469705922 0.1104973783 77.8935254622 4.2292871953
0.0035 0.0 0.7972 0.1993 0.0040862442 0.0010100369 0.0000000000 0.0000000000 25.8319950617 0.4026354324 6.1599520508 0.1342450271 31.9960333567 .5378904964
0.0035 0.0005 0.7968 0.1992 0.0030022978 0.0009937704 31.1173351014 1.8620757934 13.9031088299 0.1076830283 4.0739559098 0.0705916517 49.0974021389 2.0413442438
0.0035 0.001 0.7964 0.1991 0.0026591780 0.0004966404 39.5293163113 1.3445674278 11.7211474723 0.7728252632 3.4580102181 0.1601325353 54.7111331797 2.2780218667
0.0 0.0075 0.794 0.1985 0.0000000000 0.0000000000 67.2972113093 2.8131300655 6.1307316534 0.1956722617 1.9658025585 0.0443372353 75.3937455212 3.0531395625
0.0035 0.0015 0.7959999999999999 0.19899999999999998 0.0023706455 0.0008317405 44.1811557069 2.5868099553 10.1100613287 0.2748950990 3.1408774081 0.2139316343 57.4344650892 3.0764684291
0.0035 0.002 0.7956 0.1989 0.0021990856 0.0005527361 49.9512339092 2.6949413367 9.4824020198 0.6283702490 2.8678114523 0.1898088428 62.3036464669 3.5136731646
0.0035 0.0025 0.7952 0.1988 0.0021912875 0.0006265775 52.5485435275 2.2028375769 8.5944461537 0.6262056778 2.6890683697 0.0467199558 63.8342493384 2.8763897880
0.0035 0.003 0.7948 0.1987 0.0023784437 0.0003234128 56.4171051470 1.8921805987 8.1886132616 0.6590778880 2.5454797438 0.0670553675 67.1535765961 2.6186372670
0.0035 0.0035 0.7944 0.1986 0.0020899112 0.0004746009 57.5263231537 0.9777989902 7.7580727861 0.2267513934 2.4671249161 0.1028441821 67.7536107671 1.3078691666
0.0035 0.004 0.794 0.1985 0.0021444984 0.0004547079 61.4248406377 2.4209121185 7.0536899292 0.4429134503 2.2695667722 0.1037182907 70.7502418375 2.9679985674
0.0035 0.0045 0.7936 0.1984 0.0021289021 0.0005806369 61.0451160139 1.6409601564 7.0302827450 0.3146515058 2.2535987267 0.0679361715 70.3311263877 2.0241284706
0.0035 0.005 0.7932 0.1983 0.0021522966 0.0005631989 62.2664983089 1.1043263787 6.8364149095 0.4219998294 2.1615039529 0.1126131439 71.2665694679 1.6395025509
0.0035 0.0055 0.7928 0.1982 0.0020743148 0.0007567044 66.3008384059 3.0157193946 6.5286537843 0.2685125636 2.1060490353 0.0650935397 74.9376155403 3.3500822023
0.0035 0.006 0.7924 0.1981 0.0016220206 0.0006479529 65.8666485740 2.1858784213 6.4711111232 0.4732318386 2.0517081674 0.1377614128 74.3910898852 2.7975196256
0.0 0.008 0.7936 0.1984 0.0000000000 0.0000000000 69.2899571160 4.4393710228 5.7567585397 0.3087216469 1.8855909812 0.0736800782 76.9323066369 4.8217727479
0.0035 0.0065 0.792 0.198 0.0018871586 0.0003142578 67.0802014952 2.2063996989 6.2636974635 0.3186975841 2.0352449887 0.0779602896 75.3810311060 2.6033718304
0.0035 0.006999999999999999 0.7916 0.1979 0.0018481677 0.0003870913 66.7723028648 3.0799336350 6.2134153642 0.3134666259 2.0122212953 0.1618854613 74.9997876920 3.5556728135
0.0035 0.0075 0.7912 0.1978 0.0019417458 0.0006108516 67.1664948095 2.7949965037 6.0026423401 0.2432066991 1.9589944771 0.0518733255 75.1300733725 3.0906873799
0.0035 0.008 0.7908 0.1977 0.0019963331 0.0001805408 68.2362255402 2.2148390214 5.8691346970 0.1742526734 1.9066341419 0.0716558837 76.0139907122 2.4609281193
0.0035 0.0085 0.7904 0.1976 0.0018325714 0.0004155777 70.0366410803 2.8751462629 5.7209975639 0.3451754815 1.8787828998 0.1043592314 77.6382541154 3.3250965535
0.0035 0.009000000000000001 0.79 0.1975 0.0018949568 0.0003508313 67.9703672425 1.6417149336 5.7432127155 0.2158009630 1.8631862043 0.0936201161 75.5786611191 1.9514868440
0.0035 0.0095 0.7896 0.1974 0.0016688097 0.0003670945 68.7221573201 3.4465227217 5.4630850717 0.2866771407 1.7910205414 0.0457388918 75.9779317429 3.7793058487
0.0035 0.01 0.7892 0.1973 0.0016688097 0.0004476995 72.8007503988 2.4278368209 5.4747886638 0.2125824454 1.7645309156 0.0482976987 80.0417387879 2.6891646645
0.004 0.0 0.7968 0.1992 0.0048504655 0.0007140336 0.0000000000 0.0000000000 25.3568075497 0.4564456485 6.3271832866 0.2659918462 31.6888413018 .7231515283
0.004 0.0005 0.7964 0.1991 0.0035637664 0.0005910174 30.1527903041 2.0668779029 14.2905194012 0.5033222192 4.0454857512 0.1523301227 48.4923592229 2.7231212622
0.0 0.0085 0.7932 0.1983 0.0000000000 0.0000000000 68.5492302839 1.7094756145 5.9602710021 0.2197287609 1.9307718851 0.1106835894 76.4402731711 2.0398879648
0.004 0.001 0.7959999999999999 0.19899999999999998 0.0031504631 0.0006964430 38.9111361977 1.4297607505 11.6947060235 0.4294619366 3.4976208735 0.1145845617 54.1066135578 1.9745036918
0.004 0.0015 0.7956 0.1989 0.0031426649 0.0004796988 45.7454986100 2.5066786487 10.1289171159 0.2477103885 3.1053516015 0.1523824186 58.9829099923 2.9072511546
0.004 0.002 0.7952 0.1988 0.0027761507 0.0007305355 48.9894123724 2.1943233182 9.5485056418 0.5361663655 2.9368825327 0.0538046002 61.4775766976 2.7850248194
0.004 0.0025 0.7948 0.1987 0.0025578017 0.0009339598 53.4826218489 1.5603261055 8.6334581274 0.4946881694 2.6830029881 0.0935493863 64.8016407661 2.1494976210
0.004 0.003 0.7944 0.1986 0.0024174346 0.0001559635 55.8676873588 0.5827942314 8.1083136159 0.3874487478 2.5683796540 0.1342107817 66.5467980633 1.1046097244
0.004 0.0035 0.794 0.1985 0.0023472510 0.0007469985 57.4892187306 2.2167026634 7.9061015526 0.2233515146 2.4693530155 0.0908451352 67.8670205497 2.5316463117
0.004 0.004 0.7936 0.1984 0.0021678929 0.0002901089 59.4921767638 0.7620576364 7.5212917796 0.3009560184 2.3560912976 0.1029662778 69.3717277339 1.1662700415
0.004 0.0045 0.7932 0.1983 0.0021912875 0.0005134967 63.5743441219 1.8170333327 6.8110571266 0.4542851676 2.2331744825 0.1239228471 72.6207670185 2.3957548441
0.004 0.005 0.7928 0.1982 0.0022302783 0.0007016625 62.8094483536 3.6074612179 6.7866746431 0.2896415042 2.2065610734 0.1018079815 71.8049143484 3.9996123661
0.004 0.0055 0.7924 0.1981 0.0021990856 0.0003743124 64.9097629466 2.1144754222 6.6118793280 0.0841790135 2.1195414148 0.1142422609 73.6433827750 2.3132710090
0.0 0.009000000000000001 0.7928 0.1982 0.0000000000 0.0000000000 70.1288915268 1.4840904150 5.7558916070 0.1701459048 1.8456089759 0.0882775412 77.7303921097 1.7425138610
0.004 0.006 0.792 0.198 0.0021133057 0.0004225431 65.1082205491 4.8850769661 6.4727366221 0.4125048075 2.0778264433 0.0904665389 73.6608969202 5.3884708556
0.004 0.0065 0.7916 0.1979 0.0021600948 0.0000935781 66.5874615643 2.0957661927 6.3819254169 0.2485038562 2.0457665691 0.0960915640 75.0173136451 2.4404551910
0.004 0.006999999999999999 0.7912 0.1978 0.0024798200 0.0005068215 65.8285229282 2.7769663996 6.1540304710 0.3480733630 1.9882073354 0.1672597741 73.9732405546 3.2928063582
0.004 0.0075 0.7908 0.1977 0.0018403695 0.0004663283 68.4030252405 1.9705388430 5.9627634337 0.2620091788 1.9690209242 0.0731332007 76.3366499679 2.3061475508
0.004 0.008 0.7904 0.1976 0.0022380765 0.0002344646 69.6867021173 2.2593863420 5.9013195753 0.2437324411 1.9503296462 0.0698971305 77.5405894153 2.5732503782
0.004 0.0085 0.79 0.1975 0.0019885349 0.0003158021 69.1578789860 3.5333174715 5.8833307208 0.2413053224 1.8886855637 0.0691087819 76.9318838054 3.8440473779
0.004 0.009000000000000001 0.7896 0.1974 0.0021600948 0.0004563099 70.8823836421 1.5777437967 5.7047425749 0.3384777071 1.8593489220 0.0671968896 78.4486352338 1.9838747033
0.004 0.0095 0.7892 0.1973 0.0021678929 0.0004642371 69.7944411074 6.0805542610 5.6102469055 0.3628461804 1.8813823491 0.1120752329 77.2882382549 6.5559399114
0.004 0.01 0.7888 0.1972 0.0019261495 0.0005325646 70.8500449247 2.9529640722 5.5336317240 0.2012393024 1.8399149442 0.0823411114 78.2255177424 3.2370770506
0.0045 0.0 0.7964 0.1991 0.0050142272 0.0003644344 0.0000000000 0.0000000000 25.6561160806 0.5996571367 6.2759370012 0.2029916265 31.9370673090 .8030131976
0.0 0.0095 0.7924 0.1981 0.0000000000 0.0000000000 70.0398749521 2.6142440947 5.5594229732 0.2384021707 1.7917632412 0.0840378295 77.3910611665 2.9366840949
0.0045 0.0005 0.7959999999999999 0.19899999999999998 0.0039614734 0.0010596341 30.0344986800 1.9584331918 14.2093528227 0.5206956061 4.0082269785 0.2471508305 48.2560399546 2.7273392625
0.0045 0.001 0.7956 0.1989 0.0036495464 0.0007713496 40.2327685165 1.7766525285 11.8148845756 0.6600187803 3.4922981916 0.1666963531 55.5436008301 2.6041390115
0.0045 0.0015 0.7952 0.1988 0.0032050503 0.0005158598 45.6558012201 2.9735258416 10.1087609295 0.1932496935 3.1282515117 0.0949074889 58.8960187116 3.2621988838
0.0045 0.002 0.7948 0.1987 0.0028463343 0.0008028714 50.6274535104 2.8641183375 9.2209134300 0.7470202205 2.8899686627 0.1900444134 62.7411819374 3.8019858428
0.0045 0.0025 0.7944 0.1986 0.0030178941 0.0005592983 53.4370072370 2.1338515724 8.8346948913 0.3391298908 2.7026845325 0.0541735451 64.9774045549 2.5277143066
0.0045 0.003 0.794 0.1985 0.0031192704 0.0004213902 54.0007221424 2.8450562621 8.1847120642 0.6766688464 2.5612002227 0.1773627639 64.7497536997 3.6995092626
0.0045 0.0035 0.7936 0.1984 0.0028073434 0.0008296907 57.4514334923 4.1108942748 7.7161349145 0.2290454529 2.4830929616 0.0944361919 67.6534687118 4.4352056103
0.0045 0.004 0.7932 0.1983 0.0029165178 0.0002763681 59.3286109353 2.5554890287 7.3447625990 0.4311441422 2.3521302321 0.1468439341 69.0284202842 3.1337534731
0.0045 0.0045 0.7928 0.1982 0.0027293616 0.0003000018 60.0800606053 2.5656545388 7.1748437806 0.5051331342 2.2570646591 0.0934589313 69.5146984066 3.1645466061
0.0045 0.005 0.7924 0.1981 0.0024720218 0.0005279774 62.8446805352 2.1452754516 6.8368483758 0.2669964620 2.2000005586 0.1755186061 71.8840014914 2.5883184971
0.0 0.001 0.7992 0.1998 0.0000000000 0.0000000000 38.5152422152 1.6480224027 11.7080351145 0.2688927863 3.5853832319 0.1268038910 53.8086605616 2.0437190800
0.0 0.01 0.792 0.198 0.0000000000 0.0000000000 71.6624275465 2.0678197865 5.5006882796 0.2833366802 1.8178815171 0.0565374032 78.9809973432 2.4076938699
0.0045 0.0055 0.792 0.198 0.0023784437 0.0002789960 62.6368617249 3.6303086320 6.5097979970 0.2727762594 2.0798069761 0.0721460205 71.2288451417 3.9755099079
0.0045 0.006 0.7916 0.1979 0.0024330309 0.0004872456 66.3995565959 4.4863583950 6.3152799619 0.2792231777 2.0217526092 0.1903038484 74.7390221979 4.9563726667
0.0045 0.0065 0.7912 0.1978 0.0025811963 0.0008302769 66.0974448939 2.9098203169 6.2914393114 0.1205114477 2.0585162488 0.0555675345 74.4499816504 3.0867295760
0.0045 0.006999999999999999 0.7908 0.1977 0.0024720218 0.0006809018 68.3422624925 2.2551214384 6.2918727778 0.1951121179 2.0484898016 0.0719622910 76.6850970937 2.5228767491
0.0045 0.0075 0.7904 0.1976 0.0023940400 0.0003438279 67.2744040034 1.0584247940 5.9785849563 0.3625713669 1.9432739982 0.0789710279 75.1986569979 1.5003110167
0.0045 0.008 0.79 0.1975 0.0022380765 0.0003473473 70.2150146373 2.4659154518 5.6593369723 0.3706761024 1.8764310172 0.1268435186 77.7530207033 2.9637824201
0.0045 0.0085 0.7896 0.1974 0.0023706455 0.0005111227 68.4265133615 2.5949981459 5.6753752281 0.2545010613 1.8691278026 0.0738520660 75.9733870377 2.9238623959
0.0045 0.009000000000000001 0.7892 0.1973 0.0025422054 0.0004917181 69.0673305773 2.1738588822 5.7346517547 0.1830611686 1.8768023671 0.1119608813 76.6813269045 2.4693726502
0.0045 0.0095 0.7888 0.1972 0.0023550492 0.0007174322 71.2917237229 2.3747020615 5.5357990558 0.2248426891 1.8139204516 0.0997032782 78.6437982795 2.6999654610
0.0045 0.01 0.7884 0.1971 0.0023940400 0.0007358438 70.8558318531 4.3121761282 5.6196747991 0.2115471341 1.8572446059 0.1180749929 78.3351452981 4.6425340990
0.0005 0.0 0.7996 0.1999 0.0006394504 0.0003024245 0.0000000000 0.0000000000 25.4740602038 0.3489913121 6.2838591323 0.2741435387 31.7585587865 .6234372753
0.005 0.0 0.7959999999999999 0.19899999999999998 0.0054743196 0.0009326566 0.0000000000 0.0000000000 25.3612505801 1.1443800824 6.2280328648 0.1639918957 31.5947577645 1.3093046347
0.005 0.0005 0.7956 0.1989 0.0043669786 0.0006179778 29.9362911013 1.5637390733 14.2310261414 0.4032988237 4.0824969574 0.0893279836 48.2541811787 2.0569838584
0.005 0.001 0.7952 0.1988 0.0040004643 0.0006308334 39.4202156910 2.1239078237 11.6754167699 0.3645430296 3.4800436451 0.1183238843 54.5796765703 2.6074055710
0.005 0.0015 0.7948 0.1987 0.0038289044 0.0009284743 45.7711993801 4.5855913251 10.2333825119 0.7044424060 3.0671025624 0.1921563377 59.0755133588 5.4831185431
0.005 0.002 0.7944 0.1986 0.0033610139 0.0006068564 50.5108639240 2.8627021499 9.5092769350 0.1863368536 2.9100215570 0.1219360363 62.9335234299 3.1715818962
0.005 0.0025 0.794 0.1985 0.0032362431 0.0010310121 52.9568623856 2.9416985025 8.5314851630 0.1764727265 2.6468582651 0.0992047264 64.1384420568 3.2184069675
0.005 0.003 0.7936 0.1984 0.0032128485 0.0006112497 55.6488053031 1.3309950066 7.9713382419 0.2778443377 2.5241890166 0.0719929451 66.1475454101 1.6814435391
0.005 0.0035 0.7932 0.1983 0.0029399124 0.0006422971 59.4787306655 4.8529972377 7.4816296064 0.7347098393 2.3567102141 0.2524298083 69.3200103984 5.8407791824
0.005 0.004 0.7928 0.1982 0.0030412887 0.0006392602 58.5102711814 2.6459505638 7.5159818165 0.3972090820 2.3756490587 0.0980394980 68.4049433453 3.1418384040
0.005 0.0045 0.7924 0.1981 0.0028853251 0.0005814742 59.7370999971 4.3846690696 7.1019130632 0.4461785212 2.2694429889 0.1369188766 69.1113413743 4.9683479416
0.0005 0.0005 0.7992 0.1998 0.0004522942 0.0001679779 29.6154569840 2.7773480596 14.6031570230 1.0046390019 4.1602328686 0.0924633895 48.3792991698 3.8746184289
0.005 0.005 0.792 0.198 0.0026513799 0.0009689842 63.2604883594 1.5476130579 6.7093008954 0.2298093429 2.1886124952 0.0987831049 72.1610531299 1.8771744899
0.005 0.0055 0.7916 0.1979 0.0028619306 0.0007931171 63.7838649699 1.7752275027 6.7239303856 0.6404146978 2.1450407742 0.1161253601 72.6556980603 2.5325606777
0.005 0.006 0.7912 0.1978 0.0026123890 0.0005101700 65.1974073276 2.0878027961 6.4422856094 0.2917903290 2.1004787869 0.0837543810 73.7427841129 2.4638576761
0.005 0.0065 0.7908 0.1977 0.0029399124 0.0003103635 65.4438623949 3.9540513286 6.3592767989 0.1976989236 2.0718848450 0.0335048257 73.8779639512 4.1855654414
0.005 0.006999999999999999 0.7904 0.1976 0.0026045908 0.0007486249 69.9430290037 1.6500536168 6.0857595172 0.1781731351 1.9940251504 0.0750841367 78.0254182621 1.9040595135
0.005 0.0075 0.79 0.1975 0.0027839488 0.0008083064 67.4813717947 2.2437181800 6.0326598864 0.3235779299 1.9452545310 0.0915092677 75.4620701609 2.6596136840
0.005 0.008 0.7896 0.1974 0.0024564254 0.0005579921 69.9154559920 1.2399585123 6.0112033009 0.2540510508 1.9539193618 0.1511515213 77.8830350801 1.6457190765
0.005 0.0085 0.7892 0.1973 0.0027059671 0.0007020091 70.4218122249 3.8758587662 5.7242485617 0.1838193874 1.8899233967 0.0785789012 78.0386901504 4.1389590639
0.005 0.009000000000000001 0.7888 0.1972 0.0025422054 0.0007958725 69.9026907088 2.9800794353 5.6152317688 0.2141885387 1.8626910711 0.0709164876 77.3831557541 3.2659803341
0.005 0.0095 0.7884 0.1971 0.0026279853 0.0007191255 71.5061804803 1.6278762489 5.5906325521 0.2658672283 1.8392960277 0.0691300630 78.9387370454 1.9635926657
0.0005 0.001 0.7988 0.1997 0.0004444960 0.0002728247 40.2274921995 3.7993276155 11.4924939603 0.7686296944 3.4247125108 0.2245984416 55.1451431666 4.7928285762
0.005 0.01 0.7879999999999999 0.19699999999999998 0.0025032145 0.0006304477 71.9247115649 2.2351002746 5.4866006224 0.2225840331 1.8055031873 0.0728636903 79.2193185891 2.5311784457
0.0055 0.0 0.7956 0.1989 0.0063243208 0.0014074790 0.0000000000 0.0000000000 25.5092793466 0.4127032409 6.1712163309 0.3357654763 31.6868199983 .7498761962
0.0055 0.0005 0.7952 0.1988 0.0046165202 0.0005571195 32.1451957033 3.8909858681 13.8948729688 0.4619531494 4.0827445240 0.2074788279 50.1274297163 4.5609749649
0.0055 0.001 0.7948 0.1987 0.0044137676 0.0009284743 40.9152856574 2.3845141999 11.5246788385 0.7024902007 3.4295400595 0.1410790783 55.8739183230 3.2290119532
0.0055 0.0015 0.7944 0.1986 0.0040940424 0.0005101700 47.0414301587 2.8305510381 10.1021505673 0.2481965016 3.1312223108 0.1499513960 60.2788970792 3.2292091057
0.0055 0.002 0.794 0.1985 0.0037197300 0.0009932807 48.7335960974 2.1797848117 9.3630904005 0.2370625179 2.8836557145 0.0277164045 60.9840619424 2.4455570148
0.0055 0.0025 0.7936 0.1984 0.0037509227 0.0007928103 53.8269440873 1.0414696579 8.5154469072 0.5318647417 2.6530474300 0.1569708884 64.9991893472 1.7310980983
0.0055 0.003 0.7932 0.1983 0.0034156011 0.0008393098 56.4036590487 2.3423177221 8.2205814066 0.6270111694 2.5520402586 0.1816362898 67.1796963150 3.1518044911
0.0055 0.0035 0.7928 0.1982 0.0032986285 0.0009834363 56.8126587219 2.0763492272 7.8559278199 0.2503079714 2.4455866222 0.0812893505 67.1174717925 2.4089299854
0.0055 0.004 0.7924 0.1981 0.0033376193 0.0003256614 59.0777305698 3.0479657623 7.4034972926 0.1594137047 2.3591858801 0.1094860299 68.8437513618 3.3171911583
0.0005 0.0015 0.7984 0.1996 0.0003977070 0.0001590522 43.5691029292 1.7993814378 10.6517859289 0.3210003614 3.1718232327 0.2170290841 57.3931097978 2.3375699355
0.0055 0.0045 0.792 0.198 0.0030646832 0.0007744967 61.3130167570 2.3238954636 7.0474046668 0.2845910593 2.2420868800 0.0966797483 70.6055729870 2.7059407679
0.0055 0.005 0.7916 0.1979 0.0031972522 0.0008149001 62.4695514134 1.9505503005 6.8589551609 0.5000445615 2.2278518007 0.1393067599 71.5595556272 2.5907165220
0.0055 0.0055 0.7912 0.1978 0.0031114722 0.0006207270 64.2149911339 2.3203419749 6.5283286845 0.1201894468 2.0888431568 0.0897851383 72.8352744474 2.5309372870
0.0055 0.006 0.7908 0.1977 0.0028151415 0.0002115592 65.2792753438 2.9375316556 6.3061771681 0.3662692106 2.0163061441 0.1443366336 73.6045737975 3.4483490590
0.0055 0.0065 0.7904 0.1976 0.0031426649 0.0003473473 67.3887809407 2.1752711096 6.2673819277 0.2221076368 2.0267039412 0.1394584630 75.6860094745 2.5371845567
0.0055 0.006999999999999999 0.79 0.1975 0.0028619306 0.0004847431 68.0622772814 3.1837822766 5.9858455181 0.4803726686 1.9509485627 0.0833031248 76.0019332928 3.7479428131
0.0055 0.0075 0.7896 0.1974 0.0029711051 0.0004867461 68.7303271013 0.8880727417 6.0452304113 0.3697483411 1.9525577455 0.0316498184 76.7310863632 1.2899576473
0.0055 0.008 0.7892 0.1973 0.0028463343 0.0007447156 69.3040840294 0.6969304060 5.9079299375 0.2621679737 1.9334951176 0.0858274508 77.1483554188 1.0456705461
0.0055 0.0085 0.7888 0.1972 0.0027761507 0.0002115592 71.1489227550 4.0951075988 5.7408286505 0.3143889503 1.8563781229 0.0431547706 78.7489056791 4.4528628789
0.0055 0.009000000000000001 0.7884 0.1971 0.0025500036 0.0003438279 69.9614110114 3.1234809005 5.7305338241 0.1133732108 1.8561305563 0.0774293966 77.5506253954 3.3146273358
0.0005 0.002 0.7979999999999999 0.1995 0.0004288997 0.0001394980 48.7271283539 3.5131597386 9.7173407943 0.6976053135 2.9569354270 0.1618801609 61.4018334749 4.3727847110
0.0055 0.0095 0.7879999999999999 0.19699999999999998 0.0023862419 0.0006108516 71.0663739237 1.4776811469 5.6071042743 0.1936394285 1.8204809664 0.0518804141 78.4963454063 1.7238118411
0.0055 0.01 0.7876 0.1969 0.0027293616 0.0006869480 71.9192650441 2.5594343984 5.3869033565 0.2252868240 1.7727006133 0.0446814843 79.0815983755 2.8300896547
0.006 0.0 0.7952 0.1988 0.0067142296 0.0009504822 0.0000000000 0.0000000000 25.6308666644 0.2665174968 6.2723472856 0.2470717112 31.9099281796 .5145396902
0.006 0.0005 0.7948 0.1987 0.0050298235 0.0010404064 30.5486842866 3.3519438460 14.0057319938 0.9604010720 4.0071129288 0.3808018494 48.5665590327 4.6941871738
0.006 0.001 0.7944 0.1986 0.0047334929 0.0006880095 38.8515648762 3.1736473708 11.9210838371 0.7094106616 3.5078948872 0.1883482370 54.2852770934 4.0720942789
0.006 0.0015 0.794 0.1985 0.0041642260 0.0005389211 45.2051016219 1.0027457766 10.2492040345 0.2152962504 3.1629108352 0.1021781455 58.6213807176 1.3207590936
0.006 0.002 0.7936 0.1984 0.0040004643 0.0011328579 49.5393407719 3.0385830222 9.0343061562 0.3232076839 2.8336472620 0.1555273968 61.4112946544 3.5184509608
0.006 0.0025 0.7932 0.1983 0.0040004643 0.0005889559 53.5137691399 4.5574459167 8.5732063014 0.3681700427 2.7046650653 0.1116330463 64.7956409709 5.0378379616
0.006 0.003 0.7928 0.1982 0.0037977117 0.0004427826 55.3591184768 4.0630600447 8.1531773855 0.4775329082 2.5389192290 0.1473414390 66.0550128030 4.6883771745
0.006 0.0035 0.7924 0.1981 0.0035871610 0.0005730466 58.0425512056 2.3310020973 7.5542352240 0.2465353098 2.4103083822 0.0810628458 68.0106819728 2.6591732995
0.0005 0.0025 0.7976 0.1994 0.0003275234 0.0001057796 53.6991210517 3.1139852080 8.7560207445 0.4436454747 2.7004564332 0.1427955029 65.1559257528 3.7005319652
0.006 0.004 0.792 0.198 0.0037587208 0.0003473473 59.9224519090 1.7487887916 7.3328422737 0.5595783107 2.3318297712 0.1409273801 69.5908826747 2.4496418297
0.006 0.0045 0.7916 0.1979 0.0036261519 0.0006140290 62.3606209969 2.4601714640 7.1355067072 0.2528881607 2.2788505196 0.0856666280 71.7786043756 2.7993402817
0.006 0.005 0.7912 0.1978 0.0033064266 0.0007016625 63.5258360458 2.3309717235 6.7919846062 0.2370306141 2.1799476643 0.0786015171 72.5010747429 2.6473055172
0.006 0.0055 0.7908 0.1977 0.0034701883 0.0008384399 65.0981785264 5.4011201164 6.7113598607 0.4487453173 2.1398418757 0.1781079505 73.9528504511 6.0288118241
0.006 0.006 0.7904 0.1976 0.0031426649 0.0009075415 67.5657928675 3.1725713522 6.4149772278 0.2159576282 2.0708945786 0.0800869330 76.0548073388 3.4695234549
0.006 0.0065 0.79 0.1975 0.0032596376 0.0006516961 66.2138642765 2.4999602430 6.3973134731 0.4006595368 2.0807972425 0.0858702860 74.6952346297 2.9871417619
0.006 0.006999999999999999 0.7896 0.1974 0.0032284449 0.0004966404 66.3503677047 3.4792305313 6.2293452534 0.3966178234 2.0165537107 0.1424732319 74.5994951137 4.0188182270
0.006 0.0075 0.7892 0.1973 0.0035325737 0.0010328978 68.9267422585 2.2716430173 6.0851093176 0.1474894417 1.9875884189 0.0917921389 77.0029725687 2.5119574957
0.006 0.008 0.7888 0.1972 0.0031816558 0.0006211187 69.8958825578 3.5859847327 5.8604653696 0.2603253392 1.9483491134 0.0572355553 77.7078786966 3.9041667459
0.006 0.0085 0.7884 0.1971 0.0031504631 0.0007255238 68.4357043654 2.6902338804 5.8786709573 0.2493360600 1.9279248692 0.0562472179 76.2454506550 2.9965426821
0.0005 0.003 0.7972 0.1993 0.0003431197 0.0002674217 56.0775486143 3.0608489623 8.0756952713 0.5919858213 2.5426327280 0.1346552929 66.6962197333 3.7877574982
0.006 0.009000000000000001 0.7879999999999999 0.19699999999999998 0.0029633069 0.0007430807 68.7047965349 2.1625796242 5.7089688720 0.1743491527 1.8577397391 0.0300117706 76.2744684529 2.3676836282
0.006 0.0095 0.7876 0.1969 0.0028619306 0.0003710490 70.9855271302 2.8087675829 5.4770643622 0.2758568217 1.8244420319 0.1042881450 78.2898954549 3.1892835986
0.006 0.01 0.7872 0.1968 0.0029399124 0.0003064197 71.1128395545 1.5370872965 5.6060206083 0.1599082656 1.8217187994 0.0988736480 78.5435188746 1.7961756298
0.0065 0.0 0.7948 0.1987 0.0077513870 0.0006715493 0.0000000000 0.0000000000 25.7955838863 0.6636588182 6.1790146787 0.2627212367 31.9823499520 .9270516042
0.0065 0.0005 0.7944 0.1986 0.0056146867 0.0006080577 29.4775919256 1.6862338121 14.1474754979 0.6148642966 4.1601090853 0.0733591250 47.7907911955 2.3750652914
0.0065 0.001 0.794 0.1985 0.0049752363 0.0009532931 39.9495494337 1.8951526343 11.8916081237 0.8062524069 3.5481244591 0.2000721055 55.3942572528 2.9024304398
0.0065 0.0015 0.7936 0.1984 0.0044917494 0.0006128394 45.3719013221 1.9813975302 10.4056853954 0.4499349637 3.1346882432 0.1553357590 58.9167667101 2.5872810923
0.0065 0.002 0.7932 0.1983 0.0043903731 0.0003219051 50.3343626085 5.1849567066 9.2574329720 0.5022323863 2.8809324819 0.1747764064 62.4771184355 5.8622874044
0.0065 0.0025 0.7928 0.1982 0.0041720242 0.0006060543 54.9644159208 3.8465989460 8.6829816605 0.3779558336 2.6977332006 0.1468163847 66.3493028061 4.3719772186
0.0065 0.003 0.7924 0.1981 0.0042967950 0.0004531002 53.8849835748 0.9242703815 8.3802053987 0.3353623751 2.5974687291 0.1093768163 64.8669544976 1.3694626731
0.0005 0.0035 0.7968 0.1992 0.0004522942 0.0001446346 57.5504920898 3.0420401568 7.9719884414 0.3671481933 2.4511568706 0.0556149419 67.9740896960 3.4649479266
0.0065 0.0035 0.792 0.198 0.0042967950 0.0007469985 57.3428434834 2.4960404550 7.8654640801 0.3501744355 2.4912626592 0.0128018504 67.7038670177 2.8597637394
0.0065 0.004 0.7916 0.1979 0.0040784461 0.0007191255 60.0579341145 3.1384245976 7.3497474623 0.2113727558 2.3032358293 0.0885395896 69.7149958522 3.4390560685
0.0065 0.0045 0.7912 0.1978 0.0035481701 0.0007113031 63.2718920123 3.3583874111 6.9826014439 0.4996275839 2.2256237013 0.0901258025 72.4836653276 3.9488521006
0.0065 0.005 0.7908 0.1977 0.0035247756 0.0008113102 62.0447227890 4.0481224809 6.8727177183 0.3652197933 2.1962870597 0.0893732557 71.1172523426 4.5035268401
0.0065 0.0055 0.7904 0.1976 0.0037899136 0.0007469985 64.5417823834 1.3727559075 6.6878443100 0.3761878823 2.1357570269 0.1731274823 73.3691736339 1.9228182706
0.0065 0.006 0.79 0.1975 0.0038289044 0.0007119867 65.5643666682 1.2287111365 6.3718473237 0.3392226805 2.0616108312 0.1777538506 74.0016537275 1.7463996543
0.0065 0.0065 0.7896 0.1974 0.0036495464 0.0005115984 67.4124392655 1.2005838949 6.3770489202 0.3478851887 2.0503465511 0.0742840064 75.8434842832 1.6232646884
0.0065 0.006999999999999999 0.7892 0.1973 0.0036729409 0.0004766466 66.7956207821 1.7483853453 6.0373196499 0.1756175518 1.9739722561 0.1278043222 74.8105856290 2.0522838659
0.0065 0.0075 0.7888 0.1972 0.0034779865 0.0003249136 69.7842288809 2.5502447741 5.9229928939 0.4119701676 1.9766954887 0.1295116439 77.6873952500 3.0920514992
0.0065 0.008 0.7884 0.1971 0.0035169774 0.0001590522 67.9113065323 2.8985897903 5.8957928790 0.1449820287 1.8973503946 0.0440821506 75.7079667833 3.0878130218
0.0005 0.004 0.7964 0.1991 0.0003977070 0.0003016191 59.0256482144 3.1683935329 7.3926606333 0.5707002536 2.3503972659 0.1101813209 68.7691038206 3.8495767265
0.0065 0.0085 0.7879999999999999 0.19699999999999998 0.0032518394 0.0009234832 71.3148714364 4.5017591224 5.6839361890 0.2820525756 1.8786591165 0.0468260945 78.8807185813 4.8315612757
0.0065 0.009000000000000001 0.7876 0.1969 0.0033376193 0.0008436459 69.9978346195 1.1707785140 5.5945337494 0.1915955695 1.8171388173 0.0668796475 77.4128448055 1.4300973769
0.0065 0.0095 0.7872 0.1968 0.0032128485 0.0005256688 70.2817345174 4.8312534801 5.6493672457 0.1708657697 1.8386771112 0.0482558039 77.7729917228 5.0509007225
0.0065 0.01 0.7868 0.1967 0.0034156011 0.0004694476 72.1153397938 2.6986681123 5.5691759666 0.2313555454 1.8037702211 0.0821555634 79.4917015826 3.0126486687
0.006999999999999999 0.0 0.7944 0.1986 0.0081880848 0.0006411599 0.0000000000 0.0000000000 25.5593447127 0.8636919467 6.2591024726 0.2076211618 31.8266352701 1.0719542684
0.006999999999999999 0.0005 0.794 0.1985 0.0061137700 0.0006787550 31.3736619877 3.2630135139 13.9972793995 1.0134155974 4.0142923601 0.1652551073 49.3913475173 4.4423629736
0.006999999999999999 0.001 0.7936 0.1984 0.0056146867 0.0006468257 37.8592768634 1.7542099855 11.6861450627 0.3896591470 3.6013512773 0.0341821252 53.1523878901 2.1786980834
0.006999999999999999 0.0015 0.7932 0.1983 0.0050064290 0.0007106188 45.9368076539 2.5820442576 10.1905777075 0.6533075272 3.0839370909 0.1744394363 59.2163288813 3.4105018399
0.006999999999999999 0.002 0.7928 0.1982 0.0044683549 0.0002728247 49.2008054619 2.2230560078 9.2835493210 0.6175186816 2.8839032811 0.2206478175 61.3727264189 3.0614953316
0.006999999999999999 0.0025 0.7924 0.1981 0.0047568874 0.0008655624 54.2752608327 1.5476147051 8.5085114452 0.5598304218 2.7387054723 0.0917400438 65.5272346376 2.2000507331
0.0 0.0015 0.7988 0.1997 0.0000000000 0.0000000000 47.5506798558 3.3619169221 10.1975131695 0.5275806647 3.0897549060 0.0672060098 60.8379479313 3.9567035966
0.0005 0.0045 0.7959999999999999 0.19899999999999998 0.0002495416 0.0001267054 62.3849601368 1.5077139656 7.1858971731 0.2357628746 2.2445625460 0.0635074672 71.8156693975 1.8071110128
0.006999999999999999 0.003 0.792 0.198 0.0043747768 0.0007271982 55.3160569215 2.4054676050 8.0462195579 0.2904054869 2.5230749669 0.1350624973 65.8897262231 2.8316627874
0.006999999999999999 0.0035 0.7916 0.1979 0.0042578041 0.0003466462 56.9769053655 1.7127201288 7.7109333180 0.2907549815 2.4759135303 0.1261487246 67.1680100179 2.1299704811
0.006999999999999999 0.004 0.7912 0.1978 0.0043591804 0.0001247708 60.3013255138 2.1094818391 7.4535626587 0.4656856367 2.3560912976 0.1237000878 70.1153386505 2.6989923344
0.006999999999999999 0.0045 0.7908 0.1977 0.0038522990 0.0003637663 62.7044326239 2.4232873618 6.9672133877 0.1870667313 2.2396112140 0.1138203413 71.9151095246 2.7245382007
0.006999999999999999 0.005 0.7904 0.1976 0.0037899136 0.0005015143 62.5541426899 2.9549789210 6.7349837781 0.3069197524 2.1929449106 0.0833693149 71.4858612922 3.3457695026
0.006999999999999999 0.0055 0.79 0.1975 0.0037587208 0.0005971590 64.0350857429 1.0350446365 6.4184449588 0.1780135625 2.0841393915 0.0251081842 72.5414288140 1.2387635422
0.006999999999999999 0.006 0.7896 0.1974 0.0037587208 0.0004642371 64.9468673697 1.8081783306 6.3128958969 0.1466644861 2.0543076167 0.1320493398 73.3178296041 2.0873563936
0.006999999999999999 0.0065 0.7892 0.1973 0.0034233993 0.0005298171 67.6806804161 2.4503697969 6.1698519936 0.2315142643 1.9936538005 0.0509133210 75.8476096095 2.7333271993
0.006999999999999999 0.006999999999999999 0.7888 0.1972 0.0039536752 0.0004344641 67.3632503743 2.9544634046 6.1382089484 0.1959256021 2.0113548122 0.1470478896 75.5167678101 3.2978713604
0.006999999999999999 0.0075 0.7884 0.1971 0.0038756935 0.0005785385 68.3012433826 3.0328859867 6.0258327911 0.1595727433 1.9560236779 0.1325293153 76.2869755451 3.3255665838
0.0005 0.005 0.7956 0.1989 0.0003587161 0.0002172320 62.1330585487 2.8694162639 6.7294570818 0.3277779739 2.1251116632 0.1517213658 70.9879860098 3.3491328356
0.006999999999999999 0.008 0.7879999999999999 0.19699999999999998 0.0035403719 0.0008619013 69.5042436697 3.1583458409 5.7065848070 0.2976662854 1.8895520468 0.1155316677 77.1039208954 3.5724056953
0.006999999999999999 0.0085 0.7876 0.1969 0.0038522990 0.0005500893 68.5684633105 2.8628626014 5.8677259313 0.2759879072 1.9264394696 0.1447822287 76.3664810104 3.2841828266
0.006999999999999999 0.009000000000000001 0.7872 0.1968 0.0038522990 0.0007788813 70.5738041967 3.9241524340 5.7970709124 0.3117305905 1.9200027381 0.0819045191 78.2947301462 4.3185664249
0.006999999999999999 0.0095 0.7868 0.1967 0.0037197300 0.0005256688 71.0806710409 1.8573468295 5.5023137785 0.2004459781 1.8597202719 0.0857288486 78.4464248213 2.1440473250
0.006999999999999999 0.01 0.7864 0.1966 0.0030412887 0.0008513951 72.4868946363 2.8303850293 5.4695870673 0.1547186556 1.7918870245 0.0998752505 79.7514100168 3.0858303305
0.0075 0.0 0.794 0.1985 0.0087339572 0.0008296907 0.0000000000 0.0000000000 25.4077398486 0.3403755884 6.2064945709 0.1795617436 31.6229683767 .5207670227
0.0075 0.0005 0.7936 0.1984 0.0066206514 0.0012996544 29.9516094411 3.2818314066 14.3984525282 1.0529456314 4.1495875050 0.3348237312 48.5062701257 4.6709004236
0.0075 0.001 0.7932 0.1983 0.0056146867 0.0006851753 40.0926908091 2.4324192168 11.5260876042 0.5050867291 3.4198849622 0.0951332429 55.0442780622 3.0333243641
0.0075 0.0015 0.7928 0.1982 0.0053885396 0.0004167467 46.1207979355 2.9119368876 10.1831004126 0.4167071892 3.1770221312 0.0707252315 59.4863090189 3.3997860550
0.0075 0.002 0.7924 0.1981 0.0049986308 0.0013510438 49.2913538706 3.3308444230 9.4244258924 0.3690232412 2.9024707758 0.0952587881 61.6232491696 3.7964774961
0.0005 0.0055 0.7952 0.1988 0.0002807343 0.0001805408 64.4915722695 2.5579688936 6.5532530010 0.2217346805 2.0824064253 0.0798170986 73.1275124301 2.8597012135
0.0075 0.0025 0.792 0.198 0.0044995476 0.0006479529 54.4679315069 1.8122466188 8.3327408308 0.2842457190 2.6154173073 0.1523598933 65.4205891926 2.2495001840
0.0075 0.003 0.7916 0.1979 0.0044449603 0.0005219538 55.9745753300 2.4578935321 7.9440298603 0.3050257626 2.5230749669 0.1423639241 66.4461251175 2.9058051726
0.0075 0.0035 0.7912 0.1978 0.0044761530 0.0013292631 57.7945643043 2.2919937472 7.7725939096 0.4261511290 2.4684865324 0.2103363450 68.0401208993 2.9298104843
0.0075 0.004 0.7908 0.1977 0.0047178965 0.0004547079 59.9823636380 2.6670437449 7.3310000416 0.2910469286 2.3318297712 0.0742311833 69.6499113473 3.0327765647
0.0075 0.0045 0.7904 0.1976 0.0044137676 0.0004990833 62.7508982547 2.6343063395 6.9549679626 0.3584815392 2.2669673229 0.1310242557 71.9772473078 3.1243112177
0.0075 0.005 0.79 0.1975 0.0044137676 0.0005987862 63.6240436244 2.9678706031 6.8524531653 0.3369245480 2.1962870597 0.0842185029 72.6771976170 3.3896124402
0.0075 0.0055 0.7896 0.1974 0.0043513822 0.0012492668 64.8369157305 2.5812578731 6.5079557650 0.3427798254 2.1040685025 0.0831197243 73.4532913802 3.0084066896
0.0075 0.006 0.7892 0.1973 0.0040160607 0.0005242787 64.8202357605 1.5551411601 6.4660178933 0.2205760415 2.0708945786 0.1322339380 73.3611642931 1.9084754183
0.0075 0.0065 0.7888 0.1972 0.0042110151 0.0010010866 66.1372725774 1.2891097795 6.2869962811 0.2645800060 2.0357401219 0.0443786861 74.4642199955 1.5990695582
0.0075 0.006999999999999999 0.7884 0.1971 0.0038211063 0.0006060543 67.4027376503 4.3069912070 6.0622439664 0.2924907302 1.9624604094 0.1535459842 75.4312631324 4.7536339757
0.0005 0.006 0.7948 0.1987 0.0003041289 0.0002485649 63.7116985689 1.7841400505 6.5160832595 0.2983637561 2.1482591400 0.0810756980 72.3763450973 2.1638280695
0.0075 0.0075 0.7879999999999999 0.19699999999999998 0.0040082625 0.0014807502 68.9442732474 1.7716476273 6.0403539146 0.2365987962 1.9377037498 0.0391859683 76.9263391743 2.0489131420
0.0075 0.008 0.7876 0.1969 0.0037665190 0.0004482425 67.9810900804 1.3934178864 5.7910023832 0.3373320986 1.8597202719 0.0872102312 75.6355792545 1.8184084587
0.0075 0.0085 0.7872 0.1968 0.0039302807 0.0004966404 70.9696981791 2.7293701292 5.6641051024 0.2900709557 1.8572446059 0.0384916302 78.4949781681 3.0584293555
0.0075 0.009000000000000001 0.7868 0.1967 0.0036261519 0.0003158021 70.1023397378 2.6179338374 5.6876206531 0.2975336995 1.8657856535 0.0874950928 77.6593721963 3.0032784318
0.0075 0.0095 0.7864 0.1966 0.0036729409 0.0006381176 70.5196793960 1.2153827243 5.6001688123 0.1772535643 1.8525408406 0.0620666787 77.9760619898 1.4553410849
0.0075 0.01 0.7859999999999999 0.1965 0.0038834917 0.0003142578 71.0250144062 5.7849934765 5.5121751385 0.3301689494 1.8427619601 0.0610973094 78.3838349965 6.1765739931
0.008 0.0 0.7936 0.1984 0.0096073529 0.0010968572 0.0000000000 0.0000000000 25.5750578688 0.4167080910 6.2093415868 0.3087847255 31.7940068085 .7265896737
0.008 0.0005 0.7932 0.1983 0.0074550563 0.0006787550 30.3360997706 1.8033355989 14.2820668069 0.2910125496 4.1208697798 0.2179533909 48.7464914136 2.3129802944
0.008 0.001 0.7928 0.1982 0.0063321189 0.0006737191 39.9415498562 3.5764846787 11.6238342715 0.8121179045 3.4916792752 0.1587181867 55.0633955218 4.5479944890
0.008 0.0015 0.7924 0.1981 0.0053651451 0.0010515689 44.5887937498 2.7588264018 10.5036487958 0.3885063130 3.1365449927 0.1240661911 58.2343526834 3.2724504748
0.0005 0.0065 0.7944 0.1986 0.0002963307 0.0001267054 68.1712076979 2.6895300134 6.3245994890 0.2556685576 2.0415579369 0.0910210501 76.5376614545 3.0363463265
0.008 0.002 0.792 0.198 0.0053261542 0.0003402722 50.1319903191 2.5650623598 9.2299078573 0.6740048775 2.8487488244 0.1485510979 62.2159731550 3.3879586074
0.008 0.0025 0.7916 0.1979 0.0051389980 0.0002850337 54.2298164246 1.3978763053 8.4825034628 0.4568468251 2.6289096868 0.0930059961 65.3463685722 1.9480141602
0.008 0.003 0.7912 0.1978 0.0045229421 0.0004213902 55.4847288633 1.3361367155 8.2207981398 0.5050573402 2.5225798337 0.1293293207 66.2326297789 1.9709447666
0.008 0.0035 0.7908 0.1977 0.0047958783 0.0005730466 58.5126540343 2.0614652435 7.5792679070 0.1568591372 2.3804766074 0.0976128436 68.4771944270 2.3165102709
0.008 0.004 0.7904 0.1976 0.0049128509 0.0005772757 59.8444985797 2.8394975066 7.3981873295 0.3575059738 2.2914764160 0.0932560728 69.5390751761 3.2908368289
0.008 0.0045 0.79 0.1975 0.0048738600 0.0009986538 61.9454939878 2.8961442371 7.1513282298 0.4100678952 2.2368879815 0.1347008008 71.3385840591 3.4419115869
0.008 0.005 0.7896 0.1974 0.0043747768 0.0006304477 62.2174796214 3.9378881418 6.8283957816 0.4932233088 2.2454290290 0.0945626625 71.2956792088 4.5263045608
0.008 0.0055 0.7892 0.1973 0.0045307403 0.0006605934 63.3469518775 4.4983563647 6.6732148199 0.2878955933 2.1621228694 0.1446784781 72.1868203071 4.9315910295
0.008 0.006 0.7888 0.1972 0.0043201895 0.0010003574 64.8585316101 1.3894423000 6.4218043232 0.3122703307 2.0557930162 0.0317097925 73.3404491390 1.7344227806
0.008 0.0065 0.7884 0.1971 0.0040160607 0.0008863889 67.1484532093 3.0549525944 6.1449276772 0.4639229425 1.9844938365 0.1403040958 75.2818907837 3.6600660216
0.0005 0.006999999999999999 0.794 0.1985 0.0002495416 0.0001267054 67.9438154535 1.6628340608 6.1760288895 0.0958259750 1.9963770331 0.0578935425 76.1164709177 1.8166802837
0.008 0.006999999999999999 0.7879999999999999 0.19699999999999998 0.0044449603 0.0009383769 66.0183001382 1.6532377691 6.2706329255 0.1186641412 1.9966245997 0.0813888129 74.2900026237 1.8542291001
0.008 0.0075 0.7876 0.1969 0.0041564278 0.0007823090 68.5260825704 5.4224015208 6.0695045282 0.3201182184 1.9724868566 0.0825292129 76.5722303830 5.8258312611
0.008 0.008 0.7872 0.1968 0.0042188132 0.0013769026 68.4750214376 4.0446351756 5.9336128201 0.2842272098 1.9617177096 0.0703786159 76.3745707805 4.4006179039
0.008 0.0085 0.7868 0.1967 0.0042422078 0.0009856598 69.4863722733 2.3615486288 5.6658389679 0.2047301651 1.8610818882 0.0444311351 77.0175353372 2.6116955888
0.008 0.009000000000000001 0.7864 0.1966 0.0040472534 0.0009126198 70.6500554882 2.7848440745 5.6267186277 0.3608425967 1.8675186197 0.0582839282 78.1483399890 3.2048832192
0.008 0.0095 0.7859999999999999 0.1965 0.0041096388 0.0004084934 71.0745437050 4.0666945967 5.6152317688 0.4085766064 1.8615770214 0.1221469602 78.5554621340 4.5978266567
0.008 0.01 0.7856 0.1964 0.0038990880 0.0006904799 71.5620073188 1.9845857764 5.4873591886 0.3350470756 1.8038940044 0.1195636455 78.8571595998 2.4398869774
0.0085 0.0 0.7932 0.1983 0.0098335000 0.0007694552 0.0000000000 0.0000000000 25.6539487488 0.7682977791 6.2139215688 0.2942816123 31.8777038176 1.0633488466
0.0085 0.0005 0.7928 0.1982 0.0071587256 0.0010538796 30.6079152005 2.3805903620 14.1479089643 0.9202807067 4.0945039373 0.2170999552 48.8574868277 3.5190249035
0.0085 0.001 0.7924 0.1981 0.0067220277 0.0009313517 39.9669102188 3.8322320476 11.5216445739 0.7525272748 3.3520517148 0.2381379624 54.8473285352 4.8238286365
0.0005 0.0075 0.7936 0.1984 0.0001949544 0.0001479600 69.1912389261 2.4699860284 5.9456415120 0.3960821373 1.9581279940 0.1638666472 77.0952033865 3.0300827729
0.0085 0.0015 0.792 0.198 0.0061917518 0.0015839322 44.8303129076 4.8840022066 10.3072885286 0.7761557063 3.1306033944 0.2873814216 58.2743965824 5.9491232667
0.0085 0.002 0.7916 0.1979 0.0058096411 0.0007998359 47.9673386989 2.1200293169 9.5740801578 0.5254621804 2.8723914343 0.1433258795 60.4196199321 2.7896172127
0.0085 0.0025 0.7912 0.1978 0.0051935852 0.0004422329 54.2027540242 3.7556050868 8.6593577432 0.2944562631 2.6614646942 0.1408203542 65.5287700468 4.1913239370
0.0085 0.003 0.7908 0.1977 0.0054743196 0.0005092155 56.1670758004 1.8255506350 7.9529159210 0.1932506658 2.4925004922 0.0857717330 66.6179665332 2.1050822493
0.0085 0.0035 0.7904 0.1976 0.0051234017 0.0013073055 57.8481784937 2.5168412565 7.8463915597 0.2334613832 2.4715811148 0.1152889756 68.1712745699 2.8668989208
0.0085 0.004 0.79 0.1975 0.0051935852 0.0005182121 60.0560618729 1.5969506925 7.2648964197 0.3620268230 2.2963039646 0.1723593421 69.6224558424 2.1318550697
0.0085 0.0045 0.7896 0.1974 0.0050220254 0.0016691740 60.8755930533 3.1872394862 7.1572883924 0.3583554623 2.2644916570 0.0940994087 70.3023951281 3.6413635312
0.0085 0.005 0.7892 0.1973 0.0049596400 0.0006841094 62.6576265856 2.2681142371 6.7872164761 0.3118485549 2.1390991759 0.1096845754 71.5889018776 2.6903314768
0.0085 0.0055 0.7888 0.1972 0.0048114746 0.0005371126 63.5785992163 1.1943621840 6.5829454476 0.3442447648 2.1342716273 0.0761950301 72.3006277658 1.6153390915
0.0085 0.006 0.7884 0.1971 0.0049284473 0.0010234345 63.9804503309 2.6327541251 6.5164083592 0.3828146197 2.1018404032 0.0483927792 72.6036275406 3.0649849585
0.0005 0.008 0.7932 0.1983 0.0001637617 0.0000311927 69.8441406099 2.4591917501 6.0303841880 0.1968261931 1.9851127530 0.0767400545 77.8598013126 2.7327891904
0.0085 0.0065 0.7879999999999999 0.19699999999999998 0.0046477129 0.0011131469 64.6794772380 1.9100875903 6.2959907083 0.1312165075 2.0675524296 0.0895342659 73.0476680888 2.1319515106
0.0085 0.006999999999999999 0.7876 0.1969 0.0046555111 0.0008522518 67.6512351629 3.1354434186 5.9850869519 0.4625540165 1.9931586673 0.0896710681 75.6341362932 3.6885207550
0.0085 0.0075 0.7872 0.1968 0.0043357859 0.0003323158 67.7319117526 1.8087168216 5.8780207577 0.3071756940 1.9169081557 0.0552877793 75.5311764519 2.1715126107
0.0085 0.008 0.7868 0.1967 0.0043357859 0.0006419183 68.4193648030 2.8973082400 5.9816192210 0.1362019357 1.9063865753 0.0947226162 76.3117063852 3.1288747102
0.0085 0.0085 0.7864 0.1966 0.0042889968 0.0007397999 69.4845000317 1.8983527188 5.8252462267 0.3436331844 1.9096049411 0.0991676511 77.2236401963 2.3418933542
0.0085 0.009000000000000001 0.7859999999999999 0.1965 0.0044215658 0.0006308334 71.1696876156 2.3050252893 5.8007553766 0.2224134506 1.9082433248 0.0748675116 78.8831078828 2.6029370849
0.0085 0.0095 0.7856 0.1964 0.0044215658 0.0009494580 71.6578320445 4.7644874661 5.6159903349 0.2705793836 1.8243182486 0.1174274941 79.1025621938 5.1534438018
0.0085 0.01 0.7852 0.1963 0.0040628497 0.0008519663 71.6978299318 1.8713022682 5.5005799130 0.2019197383 1.8173863839 0.0565547453 79.0198590784 2.1306287181
0.009000000000000001 0.0 0.7928 0.1982 0.0101376288 0.0007528371 0.0000000000 0.0000000000 25.4100155471 0.4713189929 6.1814903447 0.1829358014 31.6016435206 .6550076314
0.009000000000000001 0.0005 0.7924 0.1981 0.0081490940 0.0015455347 30.2273395579 3.1825839639 14.1642723199 0.6390636656 4.0798975081 0.1309882324 48.4796584799 3.9541813966
0.0005 0.0085 0.7928 0.1982 0.0002651380 0.0000909416 68.9827393008 2.3973038380 5.8312063894 0.3966294298 1.9120806070 0.0769832604 76.7262914352 2.8710074698
0.009000000000000001 0.001 0.792 0.198 0.0073692763 0.0016941975 39.6716066678 4.1373625349 11.7174630081 0.3146892731 3.5145791853 0.1990004302 54.9110181375 4.6527464357
0.009000000000000001 0.0015 0.7916 0.1979 0.0065036788 0.0005610353 46.0784171954 1.6774091151 10.2149601910 0.4415161962 3.1094364504 0.1335391753 59.4093175156 2.2530255219
0.009000000000000001 0.002 0.7912 0.1978 0.0057628521 0.0006858849 49.2025074996 1.2087732675 9.2150616340 0.5363265794 2.8260964808 0.1943616952 61.2494284665 1.9401474270
0.009000000000000001 0.0025 0.7908 0.1977 0.0057160630 0.0005371126 53.8808986842 2.7825440069 8.6126517414 0.5686810375 2.7078834311 0.1333448937 65.2071499197 3.4851070507
0.009000000000000001 0.003 0.7904 0.1976 0.0057004667 0.0006048490 53.5107054719 1.9810364257 8.2121288123 0.3380116472 2.5801390673 0.1040292395 64.3086738182 2.4236821614
0.009000000000000001 0.0035 0.79 0.1975 0.0052481725 0.0009155470 57.5841924374 1.8523091667 7.6075515879 0.5810214542 2.3895127881 0.1218228911 67.5865049859 2.5560690590
0.009000000000000001 0.004 0.7896 0.1974 0.0053807415 0.0007640621 60.0928258885 2.3064432663 7.6657444486 0.2480429655 2.4334558590 0.1007884935 70.1974069376 2.6560387874
0.009000000000000001 0.0045 0.7892 0.1973 0.0054197323 0.0007688226 62.6145650303 3.1150042007 7.0488134325 0.6155258371 2.2134929381 0.1277659520 71.8822911332 3.8590648124
0.009000000000000001 0.005 0.7888 0.1972 0.0049986308 0.0003670945 64.3800887964 1.5252593113 6.7797391811 0.6144539123 2.1416986252 0.2151018954 73.3065252335 2.3551822135
0.009000000000000001 0.0055 0.7884 0.1971 0.0050532181 0.0006880095 65.3379956464 2.3372000234 6.4588656982 0.2897987735 2.0972604211 0.1426735552 73.8991749838 2.7703603616
0.0005 0.009000000000000001 0.7924 0.1981 0.0002417435 0.0000583562 70.4470023837 2.0115098436 5.7056095076 0.2530153656 1.8838580151 0.0611113517 78.0367116499 2.3256949171
0.009000000000000001 0.006 0.7879999999999999 0.19699999999999998 0.0048036764 0.0011717003 65.7670793651 1.0796843212 6.2483094072 0.3202209180 2.0243520585 0.0796856845 74.0445445072 1.4807626240
0.009000000000000001 0.0065 0.7876 0.1969 0.0049128509 0.0006140290 65.0025240044 2.9336792043 6.2994584393 0.3732038492 2.0106121124 0.1540226382 73.3175074070 3.4615197207
0.009000000000000001 0.006999999999999999 0.7872 0.1968 0.0049362454 0.0003775477 67.2349167274 1.8478271979 5.9366470847 0.2450548002 1.9742198227 0.1005419124 75.1507198802 2.1938014582
0.009000000000000001 0.0075 0.7868 0.1967 0.0045775293 0.0004616099 67.5523467692 1.5527314249 6.0086025027 0.3545615831 1.9580042107 0.0919955607 75.5235310119 1.9997501786
0.009000000000000001 0.008 0.7864 0.1966 0.0047568874 0.0004547079 69.3997385514 4.7333198169 5.8951426794 0.2399384190 1.9274297360 0.1057616553 77.2270678542 5.0794745991
0.009000000000000001 0.0085 0.7859999999999999 0.1965 0.0045931257 0.0005823102 69.4942016469 3.7631576771 5.8252462267 0.3408131946 1.8677661863 0.1230244084 77.1918071856 4.2275775903
0.009000000000000001 0.009000000000000001 0.7856 0.1964 0.0044839512 0.0005125484 70.3814739300 0.8718651491 5.7161210672 0.3430822681 1.8713559019 0.0958328983 77.9734348503 1.3112928639
0.009000000000000001 0.0095 0.7852 0.1963 0.0045853275 0.0003473473 70.9828038698 3.3039886458 5.5924747842 0.1194091684 1.8370679283 0.0640111669 78.4169319098 3.4877563284
0.009000000000000001 0.01 0.7848 0.1962 0.0045151439 0.0006642655 72.0363652418 1.0281319085 5.4942946506 0.1695975616 1.7884210922 0.0511547116 79.3235961285 1.2495484472
0.0095 0.0 0.7924 0.1981 0.0111981808 0.0005987862 0.0000000000 0.0000000000 25.8073958450 0.7257505498 6.1188559958 0.3274835416 31.9374500216 1.0538328776
0.0 0.002 0.7984 0.1996 0.0000000000 0.0000000000 49.8763442479 4.2271879652 9.3827047539 0.4690521782 2.8681828022 0.1169955836 62.1272318040 4.8132357270
0.0005 0.0095 0.792 0.198 0.0002963307 0.0002495416 69.6494274904 3.3091488195 5.6412397512 0.3078424657 1.8461041091 0.0930646269 77.1370676814 3.7103054537
0.0095 0.0005 0.792 0.198 0.0081880848 0.0003914653 29.8729752967 1.5911089575 14.3212955137 0.8318408881 4.0938850208 0.0857045379 48.2963439160 2.5090458488
0.0095 0.001 0.7916 0.1979 0.0072289092 0.0007157349 39.5247208093 3.4951352607 11.7356685958 0.8618534631 3.5314137139 0.1576056474 54.7990320282 4.5153101061
0.0095 0.0015 0.7912 0.1978 0.0072756982 0.0015817808 45.8825126495 3.8487468035 10.3283116477 0.4991424109 3.1791264472 0.2428293908 59.3972264426 4.5923003860
0.0095 0.002 0.7908 0.1977 0.0061527609 0.0008964850 49.2447180360 2.0862175001 9.3723015610 0.6792957464 2.9040799587 0.0824266653 61.5272523166 2.8488363968
0.0095 0.0025 0.7904 0.1976 0.0060903755 0.0007170931 52.4214013070 2.0517268775 8.6494963832 0.3236905609 2.6847359543 0.1705631442 63.7617240200 2.5466976757
0.0095 0.003 0.79 0.1975 0.0060201919 0.0005302760 56.8473802921 2.3878354488 8.0468697574 0.4641377502 2.5563726741 0.1439096767 67.4566429155 2.9964131517
0.0095 0.0035 0.7896 0.1974 0.0055445032 0.0013786681 57.0092440829 1.4115132016 7.5643133172 0.4401997750 2.4309801930 0.0704865186 67.0100820963 1.9235781633
0.0095 0.004 0.7892 0.1973 0.0058642284 0.0005527361 60.5219096072 1.9239162057 7.3454127985 0.3503789431 2.2683289392 0.0932541011 70.1415155733 2.3681019860
0.0095 0.0045 0.7888 0.1972 0.0057940448 0.0010352501 63.3021882844 4.4196853487 7.0553154281 0.3065456296 2.2533511601 0.1234719630 72.6166489174 4.8507381914
0.0095 0.005 0.7884 0.1971 0.0053651451 0.0004720313 62.4273408770 4.3925110704 6.7249056849 0.2665823483 2.1669504180 0.1213894532 71.3245621250 4.7809549032
0.0005 0.01 0.7916 0.1979 0.0003197252 0.0002485649 71.5102653709 2.1080456018 5.5470691815 0.2948468415 1.8281555309 0.0538899655 78.8858098085 2.4570309737
0.0095 0.0055 0.7879999999999999 0.19699999999999998 0.0051935852 0.0006108516 64.4495319369 2.9675779545 6.5024290687 0.2915415042 2.0692853957 0.0404496849 73.0264399865 3.3001799952
0.0095 0.006 0.7876 0.1969 0.0050454199 0.0009391543 65.1448143609 1.7092423494 6.3642616622 0.4930674759 2.0629724475 0.1146914882 73.5770938905 2.3179404678
0.0095 0.0065 0.7872 0.1968 0.0056302831 0.0004897354 67.1508360621 1.9569546077 6.1136097317 0.1105602701 2.0208861261 0.0766593473 75.2909622030 2.1446639605
0.0095 0.006999999999999999 0.7868 0.1967 0.0051311998 0.0009182000 68.1873770566 2.4929164558 6.0610519339 0.1501155446 1.9847414031 0.0670507973 76.2383015934 2.7110009977
0.0095 0.0075 0.7864 0.1966 0.0047256947 0.0005802178 68.1092535235 1.4503733167 5.9076048377 0.2742861020 1.9160416726 0.1038198792 75.9376257285 1.8290595157
0.0095 0.008 0.7859999999999999 0.1965 0.0049440436 0.0013600162 68.6833508592 1.2589375829 5.9420654144 0.4297910354 1.8891806969 0.0403282870 76.5195410141 1.7304169215
0.0095 0.0085 0.7856 0.1964 0.0047412910 0.0007020091 68.5597829180 3.3126617066 5.7645609344 0.3337634781 1.9041584760 0.0995470179 76.2332436194 3.7466742117
0.0095 0.009000000000000001 0.7852 0.1963 0.0048426673 0.0005631989 70.8452792190 3.1036290707 5.6493672457 0.3210648882 1.8430095267 0.0619678527 78.3424986587 3.4872250105
0.0095 0.0095 0.7848 0.1962 0.0044449603 0.0007688226 69.0966056267 2.9771880598 5.6296445257 0.4694377786 1.8770499337 0.1454470082 76.6077450464 3.5928416692
0.0095 0.01 0.7844 0.1961 0.0048582637 0.0007838622 71.6231104743 1.7213816497 5.5471775481 0.3391617468 1.8425143935 0.0790703060 79.0176606796 2.1403975647
0.001 0.0 0.7992 0.1998 0.0011307355 0.0005334773 0.0000000000 0.0000000000 25.3749047708 0.3002850621 6.2964850287 0.1181040573 31.6725205350 .4189225967
0.01 0.0 0.792 0.198 0.0114633188 0.0007528371 0.0000000000 0.0000000000 25.1873221977 0.2754060593 6.2635586714 0.1848070962 31.4623441879 .4609659926
0.01 0.0005 0.7916 0.1979 0.0086871681 0.0013033923 30.2050428633 2.8060377781 13.8591119930 0.6928846427 4.0368209204 0.2211070480 48.1096629448 3.7213328611
0.01 0.001 0.7912 0.1978 0.0076656070 0.0010387686 39.4268536383 3.2068787128 11.8041562828 0.9616651033 3.4849949771 0.2282537167 54.7236705052 4.3978363014
0.01 0.0015 0.7908 0.1977 0.0071743219 0.0012359555 45.6695877260 2.0664178471 10.1575258965 0.5435081522 3.1459525233 0.1162746273 58.9802404677 2.7274365821
0.01 0.002 0.7904 0.1976 0.0067532204 0.0007371648 50.4557179006 1.3633135872 9.2309915232 0.2501213659 2.8477585580 0.1862375565 62.5412212022 1.8004096744
0.01 0.0025 0.79 0.1975 0.0068312022 0.0006715493 52.7127901711 2.5689354710 8.8021849132 0.1883739332 2.7005802165 0.1229501560 64.2223865030 2.8809311095
0.01 0.003 0.7896 0.1974 0.0061917518 0.0006187645 57.4039466389 3.1701646286 7.9464139254 0.3449711571 2.4825978284 0.1045991575 67.8391501445 3.6203537077
0.01 0.0035 0.7892 0.1973 0.0062151463 0.0009571129 56.9750331240 2.2392955734 7.5859866358 0.4248897004 2.3973111359 0.1674227566 66.9645460420 2.8325651433
0.01 0.004 0.7888 0.1972 0.0054509250 0.0010478613 60.4466795383 3.3832799155 7.4161761840 0.1695476999 2.2825640185 0.0940036153 70.1508706658 3.6478790920
0.01 0.0045 0.7884 0.1971 0.0060279901 0.0006479529 62.2416485576 5.0576005889 7.1018046966 0.8089343725 2.2876391337 0.1729698752 71.6371203780 6.0401527895
0.001 0.0005 0.7988 0.1997 0.0008811939 0.0004482425 30.0219036005 2.5693610666 14.4616302521 0.9251672866 4.1045303845 0.1259123806 48.5889454310 3.6208889763
0.01 0.005 0.7879999999999999 0.19699999999999998 0.0058174393 0.0012054679 65.5817274533 2.1819379499 6.6222825210 0.5012261289 2.1549434381 0.1270414710 74.3647708517 2.8114110177
0.01 0.0055 0.7876 0.1969 0.0056224849 0.0008505376 62.6533714912 1.9366971821 6.5943239399 0.3504788067 2.1402132256 0.1323729122 71.3935311416 2.4203994386
0.01 0.006 0.7872 0.1968 0.0056848703 0.0005389211 65.8532024757 1.7956198589 6.2116814987 0.1988429840 2.0218763925 0.0975311850 74.0924452372 2.0925329490
0.01 0.0065 0.7868 0.1967 0.0055055123 0.0010326623 65.5478569019 3.5255585299 6.4288481518 0.3547764050 2.0552978830 0.0283612362 74.0375084490 3.9097288334
0.01 0.006999999999999999 0.7864 0.1966 0.0054197323 0.0009187297 66.7110295056 2.5907655045 6.0184638627 0.4949849107 1.9861030194 0.0780836191 74.7210161200 3.1647527640
0.01 0.0075 0.7859999999999999 0.1965 0.0054587232 0.0008223287 67.6832334728 1.5017074410 5.9061960720 0.4051267955 1.9305243185 0.1025876068 75.5254125865 2.0102441720
0.01 0.008 0.7856 0.1964 0.0056068886 0.0007119867 70.6354179635 1.3398140255 5.8863649854 0.2817918187 1.9051487423 0.1225902191 78.4325385798 1.7449080500
0.01 0.0085 0.7852 0.1963 0.0052481725 0.0011155481 70.0260884462 4.2015001142 5.7938199146 0.2586127372 1.8988357941 0.1292548969 77.7239923274 4.5904832964
0.01 0.009000000000000001 0.7848 0.1962 0.0052949615 0.0013429175 69.7867819375 4.7876261120 5.6643218356 0.2881426759 1.8193669167 0.0565222245 77.2757656513 5.1336339299
0.01 0.0095 0.7844 0.1961 0.0054977141 0.0004466116 71.2910429078 3.3972279001 5.6028779771 0.2087474776 1.8437522264 0.0673271913 78.7431708254 3.6737491806
0.001 0.001 0.7984 0.1996 0.0007408267 0.0001845385 40.6787024091 3.4664814308 11.5371409968 0.7525110452 3.4671701821 0.1965388783 55.6837544147 4.4157158928
0.01 0.01 0.784 0.196 0.0046945020 0.0007391420 70.4442791233 3.1857279643 5.4149703042 0.2326703188 1.8072361535 0.1336997150 77.6711800830 3.5528371401
0.001 0.0015 0.7979999999999999 0.1995 0.0007642213 0.0003024245 44.5280310019 3.4199104258 10.5429858692 0.5675918997 3.1762794314 0.1063355450 58.2480605238 4.0941402950
0.001 0.002 0.7976 0.1994 0.0006550468 0.0001341649 49.1485529027 1.8187280061 9.5554411038 0.4825644101 2.9159631553 0.1125369237 61.6206122086 2.4139635048
0.001 0.0025 0.7972 0.1993 0.0006472486 0.0004259832 53.1539583579 2.0651309974 8.6232716676 0.4538596825 2.7132061129 0.1246182476 64.4910833870 2.6440349107
0.001 0.003 0.7968 0.1992 0.0005926614 0.0002581656 57.1877878437 0.9374532258 8.2356443631 0.4608272532 2.5786536678 0.0548101486 68.0026785360 1.4533487932
0.001 0.0035 0.7964 0.1991 0.0005458723 0.0002833218 59.0076066142 2.1656699536 7.4930080987 0.1723580802 2.3464362004 0.0876588536 68.8475967856 2.4259702092
0.0 0.0025 0.7979999999999999 0.1995 0.0000000000 0.0000000000 52.9883500841 1.7376988976 8.6139521406 0.5451386407 2.6665398095 0.1900685994 64.2688420342 2.4729061377
0.001 0.004 0.7959999999999999 0.19899999999999998 0.0007174322 0.0003743124 60.5140802335 1.2304696655 7.3295912759 0.4359929461 2.3319535545 0.0983447203 70.1763424961 1.7651816443
0.001 0.0045 0.7956 0.1989 0.0005224778 0.0002238498 61.5267926994 1.7836025203 7.1163258202 0.3424030426 2.2579311422 0.1705092355 70.9015721396 2.2967386482
0.001 0.005 0.7952 0.1988 0.0005302760 0.0002238498 63.2560630612 1.7564298692 6.8412914062 0.2134501716 2.1723968831 0.1121588709 72.2702816265 2.0822627615
0.001 0.0055 0.7948 0.1987 0.0006004596 0.0003064197 64.7649195334 2.4592449952 6.5959494388 0.2744321449 2.1069155184 0.0894445470 73.4683849502 2.8234281068
0.001 0.006 0.7944 0.1986 0.0005848632 0.0001208088 65.0047366535 1.6729854062 6.5203095566 0.4008775437 2.0876053239 0.1222462696 73.6132363972 2.1962300283
0.001 0.0065 0.794 0.1985 0.0004444960 0.0001267054 65.6780627904 3.1267348823 6.3977469395 0.1148350518 2.0866150575 0.0353040730 74.1628692834 3.2770007125
0.001 0.006999999999999999 0.7936 0.1984 0.0006004596 0.0003677566 68.1480599844 5.0999144788 6.1001722741 0.5772889312 1.9731057730 0.1456798479 76.2219384911 5.8232510145
0.001 0.0075 0.7932 0.1983 0.0004912851 0.0001446346 68.5448049857 3.3179081729 5.8733609942 0.1524227660 1.9171557223 0.0845163498 76.3358129873 3.5549919233
0.001 0.008 0.7928 0.1982 0.0005068814 0.0002562742 69.2739579611 2.1666523231 5.9711076614 0.2820467466 1.9563950278 0.1018880171 77.2019675317 2.5508433610
0.001 0.0085 0.7924 0.1981 0.0006004596 0.0002983758 68.4934034454 3.7870767720 5.7047425749 0.1746775368 1.8725937349 0.1550616929 76.0713402148 4.1171143775
0.0 0.003 0.7976 0.1994 0.0000000000 0.0000000000 56.0406143950 3.2997499376 7.9231151078 0.2651023428 2.4790081127 0.1416691060 66.4427376155 3.7065213864
0.001 0.009000000000000001 0.792 0.198 0.0004444960 0.0001267054 70.8975317782 4.3015653824 5.7240318285 0.1590626696 1.8338495626 0.0738022557 78.4558576653 4.5345570131
0.001 0.0095 0.7916 0.1979 0.0004600924 0.0001341649 72.8741082262 3.1340078560 5.6002771789 0.2839894569 1.8261749981 0.0348585724 80.3010204956 3.4529900502
0.001 0.01 0.7912 0.1978 0.0005146796 0.0003988521 70.5896331478 2.8945251440 5.6961816140 0.1710234971 1.8248133818 0.0791462316 78.1111428232 3.1450937248
0.0015 0.0 0.7988 0.1997 0.0017545896 0.0005149159 0.0000000000 0.0000000000 25.7046643145 0.3468972918 6.2563792401 0.4001893929 31.9627981442 .7476016006
0.0015 0.0005 0.7984 0.1996 0.0013568826 0.0001736736 29.8072766393 1.9079002399 14.2250659788 0.4059711699 4.1300297439 0.1370097157 48.1637292446 2.4510547991
0.0015 0.001 0.7979999999999999 0.1995 0.0010917446 0.0003945600 40.8494167962 4.3157795977 11.6688064077 0.5541941750 3.4941549411 0.2288734104 56.0134698896 5.0992417431
0.0015 0.0015 0.7976 0.1994 0.0010137629 0.0003158021 45.8161331769 2.8811895679 10.2318653796 0.5678721348 3.1101791502 0.0846388158 59.1591914696 3.5340163206
0.0015 0.002 0.7972 0.1993 0.0012321118 0.0004771566 49.4465797141 3.4252393107 9.3892067495 0.7251102145 2.8784568160 0.2615297086 61.7154753914 4.4123563904
0.0015 0.0025 0.7968 0.1992 0.0009903684 0.0003293749 52.7258958618 3.1271321420 8.8797753941 0.3696311905 2.6935245685 0.0782365283 64.3001861928 3.5753292357
0.0015 0.003 0.7964 0.1991 0.0010059647 0.0004196549 54.7508101822 3.2923986448 8.0910833275 0.5165172465 2.5870709320 0.1599498639 65.4299704064 3.9692854101
0.0 0.0035 0.7972 0.1993 0.0000000000 0.0000000000 58.1673105732 3.0073677691 7.6286830736 0.2985570252 2.4512806539 0.2025052387 68.2472743007 3.5084300330
0.0015 0.0035 0.7959999999999999 0.19899999999999998 0.0010059647 0.0002436228 59.2198507226 3.1156900881 7.5971483949 0.5132283049 2.3678507110 0.1365445926 69.1858557932 3.7657066084
0.0015 0.004 0.7956 0.1989 0.0008032121 0.0003103635 61.3899488637 3.2469823865 7.2557936258 0.1611311765 2.3293541052 0.1257545712 70.9758998068 3.5341784977
0.0015 0.0045 0.7952 0.1988 0.0008110103 0.0003056248 60.9401002843 3.3095626976 6.9479241341 0.4025541090 2.1919546442 0.0996024138 70.0807900729 3.8120248452
0.0015 0.005 0.7948 0.1987 0.0007954140 0.0002983758 61.8820079794 2.2189654702 7.0298492786 0.4658338907 2.2386209476 0.0855449170 71.1512736196 2.7706426537
0.0015 0.0055 0.7944 0.1986 0.0008577994 0.0003000018 65.2316182866 4.1283714230 6.6093868964 0.2724288741 2.0994885205 0.1076314107 73.9413515029 4.5087317096
0.0015 0.006 0.794 0.1985 0.0007408267 0.0002260126 64.5536966477 1.9046745831 6.3806250178 0.2434242721 2.0963939380 0.1165520819 73.0314564302 2.2648769497
0.0015 0.0065 0.7936 0.1984 0.0008266067 0.0001146093 68.0806592892 2.2086441006 6.1463364429 0.1851941645 2.0047942974 0.1097906917 76.2326166362 2.5037435661
0.0015 0.006999999999999999 0.7932 0.1983 0.0008967902 0.0003119270 66.8293211297 1.4544649507 6.1715858591 0.2595224031 1.9701349739 0.1045903680 74.9719387529 1.8188896488
0.0015 0.0075 0.7928 0.1982 0.0008266067 0.0002485649 68.0370871226 1.3459201470 5.8826805212 0.4405221316 1.9379513164 0.1150116713 75.8585455669 1.9017025148
0.0015 0.008 0.7924 0.1981 0.0008967902 0.0002562742 68.9362736700 1.5234173928 5.8416095823 0.3325681591 1.9252016366 0.0448949583 76.7039816791 1.9011367844
0.0 0.004 0.7968 0.1992 0.0000000000 0.0000000000 60.0463602577 5.1506145686 7.4270128434 0.5136459470 2.3367811031 0.1017875111 69.8101542042 5.7660480267
0.0015 0.0085 0.792 0.198 0.0007720194 0.0002281550 70.7433271573 1.4637862745 5.7688955982 0.2242240729 1.8551402899 0.0731164378 78.3681350648 1.7613549402
0.0015 0.009000000000000001 0.7916 0.1979 0.0007720194 0.0004394741 69.9898350420 1.8676145049 5.7179632993 0.2264431405 1.8465992423 0.1290973754 77.5551696030 2.2235944949
0.0015 0.0095 0.7912 0.1978 0.0006706431 0.0003604074 71.6467687991 2.5649851541 5.4196300677 0.3999397409 1.8165199008 0.1085008447 78.8835894107 3.0737861471
0.0015 0.01 0.7908 0.1977 0.0007018358 0.0002701367 72.8838098414 1.9415036599 5.4975456484 0.3627076341 1.8286506641 0.1354295637 80.2107079897 2.4399109944
0.002 0.0 0.7984 0.1996 0.0025967926 0.0007776310 0.0000000000 0.0000000000 25.6511312173 0.5388483934 6.3091109251 0.2434693815 31.9628389350 .7830954059
0.002 0.0005 0.7979999999999999 0.1995 0.0019027550 0.0003323158 29.4362324081 1.4705242175 14.5123458178 0.3860190246 4.2083845716 0.1499947148 48.1588655525 2.0068702727
0.002 0.001 0.7976 0.1994 0.0014972498 0.0004720313 39.9406988373 3.7181270024 11.7132367110 0.7561181965 3.4965068238 0.1003014469 55.1519396219 4.5750186771
0.002 0.0015 0.7972 0.1993 0.0015596352 0.0003234128 45.9553598655 1.8753498450 10.1191641225 0.4848992274 3.1386493087 0.2330749772 59.2147329319 2.5936474624
0.002 0.002 0.7968 0.1992 0.0013802772 0.0004946773 49.4927049373 1.4768765126 9.2550489069 0.5719937417 2.8570423054 0.1591939841 61.6061764268 2.2085589157
0.002 0.0025 0.7964 0.1991 0.0014192680 0.0005092155 53.6715480400 2.9506379691 8.6640175067 0.3600142433 2.7530643349 0.1527696537 65.0900491496 3.4639310816
0.0 0.0045 0.7964 0.1991 0.0000000000 0.0000000000 61.9882151355 3.2820771462 7.1173011195 0.2076328815 2.1974011094 0.0368250631 71.3029173644 3.5265350908
0.002 0.003 0.7959999999999999 0.19899999999999998 0.0012165155 0.0003864624 54.3845316567 1.9158303333 8.1658562770 0.1841204230 2.6135605578 0.0464502496 65.1651650070 2.1467874683
0.002 0.0035 0.7956 0.1989 0.0011463319 0.0003902206 58.8825068390 1.7083757833 7.9318928019 0.3997602357 2.4665059996 0.1453416238 69.2820519724 2.2538678634
0.002 0.004 0.7952 0.1988 0.0012009191 0.0004138180 60.2363076715 1.4478528423 7.1908820364 0.5087852990 2.3440843177 0.1479520616 69.7724749447 2.1050040209
0.002 0.0045 0.7948 0.1987 0.0011697264 0.0004271237 60.8851244647 1.2836314252 7.0634429226 0.2365247309 2.2250047848 0.1179285242 70.1747418985 1.6385118040
0.002 0.005 0.7944 0.1986 0.0012165155 0.0004584373 63.0756470589 2.8462829695 6.8536451978 0.4688194834 2.2074275565 0.1295996354 72.1379363287 3.4451605256
0.002 0.0055 0.794 0.1985 0.0011541301 0.0003775477 63.7319528182 3.2118369789 6.6031016339 0.4370990959 2.1325386611 0.0985880935 72.4687472433 3.7479017160
0.002 0.006 0.7936 0.1984 0.0012087173 0.0005005433 64.0589142715 1.0990375034 6.6454729720 0.2855268699 2.1313008281 0.0943602282 72.8368967889 1.4794251448
0.002 0.0065 0.7932 0.1983 0.0011229373 0.0001341649 67.1668352171 2.6163287715 6.2932815435 0.4616622413 2.0626010976 0.1383664745 75.5238407955 3.2164916522
0.002 0.006999999999999999 0.7928 0.1982 0.0010761483 0.0003366790 69.0652881320 1.7580806006 6.2524273378 0.2156082395 2.0210099094 0.1406923385 77.3398015275 2.1147178576
0.002 0.0075 0.7924 0.1981 0.0008344048 0.0003508313 67.8752233318 3.6070287715 6.0635443655 0.0464203833 1.9593658269 0.0465491039 75.8989679290 3.7003490900
