# Supplementary material for: Multipressure Sampling for Improving the Performance of MOF-based Electronic Noses
Source: ACS Sens. 2024 Jul 12;9(7):3531–9. doi: 10.1021/acssensors.4c00199 (PMC11287752; doi:10.1021/acssensors.4c00199)
Supplement: Supplementary file 2 — se4c00199_si_002.zip [file se4c00199_si_002.zip › Multiplex_Adsorption_Data/Hydrogen_5bar/IRMOF-1_v2_EQeq.csv]

H2_comp CO2_comp N2_comp O2_comp H2_mass H2_error CO2_mass CO2_error N2_mass N2_error O2_mass O2_error total_mass total_error
0.0 0.0 0.8 0.2 0.0000000000 0.0000000000 0.0000000000 0.0000000000 29.0238057933 1.4163451475 9.2435282947 0.5927146520 38.2673340880 2.0090597995
0.0 0.0005 0.7996 0.1999 0.0000000000 0.0000000000 0.1871425832 0.0437058176 29.3466967697 1.3371590639 9.4087211685 0.6903313095 38.9425605214 2.0711961910
0.0 0.005 0.7959999999999999 0.19899999999999998 0.0000000000 0.0000000000 1.8285687522 0.1080436727 28.9856046074 0.7345126956 9.3214494616 0.4143622037 40.1356228212 1.2569185720
0.002 0.008 0.792 0.198 0.0041234973 0.0022137990 2.7985673325 0.1878772361 28.2543247623 1.1558599427 8.8424940222 0.2581448278 39.8995096143 1.6040958056
0.002 0.0085 0.7916 0.1979 0.0048434731 0.0027892221 3.0442812585 0.5339410482 29.1538717359 0.6079891111 9.0482059029 0.6810117808 41.2512023704 1.8257311622
0.002 0.009000000000000001 0.7912 0.1978 0.0052361871 0.0021509833 3.5385662494 0.2210546608 28.1360829963 0.4560621302 9.0419722095 0.4470426980 40.7218576423 1.1263104723
0.002 0.0095 0.7908 0.1977 0.0047125684 0.0015817272 3.4271378410 0.2611431001 28.5044515750 0.9975493148 8.9536615537 0.2865390155 40.8899635381 1.5468131576
0.002 0.01 0.7904 0.1976 0.0048434731 0.0024629568 3.6242804096 0.2551666387 28.5417432088 0.7834406368 8.9328825759 0.5106980731 41.1037496674 1.5517683054
0.0025 0.0 0.7979999999999999 0.1995 0.0053016394 0.0028197730 0.0000000000 0.0000000000 28.6990957128 0.4706033186 9.2196324701 0.4802327026 37.9240298223 .9536557942
0.0025 0.0005 0.7976 0.1994 0.0062834245 0.0024975021 0.1771425979 0.0354561585 29.3530636340 1.5984388059 9.0700238296 0.5624927256 38.6065134860 2.1988851921
0.0025 0.001 0.7972 0.1993 0.0051052824 0.0024699045 0.3799994438 0.1019802410 29.5222403146 1.5266239753 9.2352167035 0.6946334908 39.1425617443 2.3257076116
0.0025 0.0015 0.7968 0.1992 0.0054979964 0.0029388027 0.5271420856 0.0608778416 28.6045023000 0.9166804679 9.1323607632 0.2137307520 38.2695031452 1.1942278642
0.0025 0.002 0.7964 0.1991 0.0053016394 0.0022824010 0.7028561141 0.2362285298 28.6281506532 1.1642550423 9.1988534923 0.4609187601 38.5351618990 1.8636847332
0.0 0.0055 0.7956 0.1989 0.0000000000 0.0000000000 1.9642828393 0.2462780617 29.1029368213 0.9351964424 8.9027530580 0.4927466363 39.9699727186 1.6742211404
0.0025 0.0025 0.7959999999999999 0.19899999999999998 0.0051052824 0.0027333699 0.9157129454 0.2686925883 28.7618548040 0.4025361282 9.1521007921 0.4863523844 38.8347738239 1.1603144708
0.0025 0.003 0.7956 0.1989 0.0059561628 0.0010472374 1.1242840687 0.1123404256 29.2493747008 0.5697194718 9.2830083526 0.6192344579 39.6626232849 1.3023415927
0.0025 0.0035 0.7952 0.1988 0.0053670918 0.0035271463 1.1857125503 0.1912362976 28.9273932764 2.0286999215 9.3598905706 0.3633886199 39.4783634891 2.5868519853
0.0025 0.004 0.7948 0.1987 0.0053016394 0.0029678143 1.5057120819 0.1104349703 29.1675150166 1.3366343130 9.2622293747 0.4151117666 39.9407581126 1.8651488642
0.0025 0.0045 0.7944 0.1986 0.0054979964 0.0024279201 1.6499975850 0.2579349094 28.9055640273 1.1485305212 9.1365165587 0.4651150360 39.6975761674 1.8740083867
0.0025 0.005 0.794 0.1985 0.0050398301 0.0030588028 1.9514257152 0.3771423051 28.6918192965 0.5594151779 9.1053480920 0.1829730293 39.7536329338 1.1225893151
0.0025 0.0055 0.7936 0.1984 0.0053670918 0.0016865888 1.9314257445 0.2100725662 28.2770635634 1.1771079474 8.8767793357 0.7706564046 39.0906357354 2.1595235070
0.0025 0.006 0.7932 0.1983 0.0056289011 0.0018232912 2.2628538308 0.4326843867 28.1842892547 0.7619766499 8.9474278603 0.4675316191 39.4001998469 1.6640159469
0.0025 0.0065 0.7928 0.1982 0.0053670918 0.0025718688 2.3399965751 0.1550771073 29.1056654775 1.3783600311 8.8923635691 0.4807269404 40.3433927135 2.0167359476
0.0025 0.006999999999999999 0.7924 0.1981 0.0052361871 0.0020697847 2.4557106914 0.2268503336 28.9974287840 2.0527394777 9.0741796252 0.3300130842 40.5325552877 2.6116726802
0.0 0.006 0.7952 0.1988 0.0000000000 0.0000000000 2.1085683424 0.1932321563 28.7036434731 1.3668070750 9.0263879762 0.4661443093 39.8385997917 2.0261835406
0.0025 0.0075 0.792 0.198 0.0058907105 0.0021904542 2.7671388070 0.3529000013 28.0005597414 1.8587202909 8.9370383714 0.5975031120 39.7106276303 2.8113138584
0.0025 0.008 0.7916 0.1979 0.0062179722 0.0017067882 2.9357099889 0.3653340896 28.9947001278 0.5100827560 9.1479449966 0.3826943953 41.0845730855 1.2598180291
0.0025 0.0085 0.7912 0.1978 0.0053016394 0.0021269493 3.0771383533 0.5253873286 28.5126375434 1.3871142856 9.2902809948 0.6820950704 40.8853585309 2.5967236339
0.0025 0.009000000000000001 0.7908 0.1977 0.0057598058 0.0021349907 3.4085664396 0.4109117732 28.7209249619 1.4437155487 8.8840519779 0.2488624190 41.0193031852 2.1056247316
0.0025 0.0095 0.7904 0.1976 0.0063488768 0.0029446279 3.4714234905 0.3298727148 28.4908082943 0.9165180073 9.1905419011 0.4532675761 41.1591225627 1.7026029261
0.0025 0.01 0.79 0.1975 0.0051707348 0.0028197730 3.9771370360 0.5188205106 28.6090500603 1.4723779528 9.1396334054 0.5795286350 41.7309912365 2.5735468714
0.003 0.0 0.7976 0.1994 0.0055634488 0.0020697847 0.0000000000 0.0000000000 28.9474034214 1.3109595490 9.2102819301 0.4289236047 38.1632488003 1.7419529384
0.003 0.0005 0.7972 0.1993 0.0075924713 0.0029388027 0.1757140285 0.0775122292 29.5222403146 1.7861212369 9.1884640034 0.1534552485 38.8940108178 2.0200275173
0.003 0.001 0.7968 0.1992 0.0071343049 0.0027892221 0.3428566410 0.0578526488 28.7809553970 0.4695121406 9.0669069830 0.6591424542 38.1978533259 1.1892964657
0.003 0.0015 0.7964 0.1991 0.0071343049 0.0016244843 0.5228563776 0.1220235729 28.9010162671 0.4647446053 9.0222321806 0.4582412440 38.4532391302 1.0466339065
0.0 0.0065 0.7948 0.1987 0.0000000000 0.0000000000 2.3185680350 0.5163127071 28.7118294415 0.7653781839 9.1604123833 0.4446215742 40.1908098598 1.7263124652
0.003 0.002 0.7959999999999999 0.19899999999999998 0.0068070432 0.0016244843 0.6899989901 0.1475235629 28.6217837889 1.0554817547 9.3224884105 0.6319542750 38.6410782327 1.8365840769
0.003 0.0025 0.7956 0.1989 0.0054325441 0.0011412005 0.8685701573 0.1610169392 28.3543754873 0.9685324295 9.0845691141 0.5441315670 38.3129473028 1.6748221362
0.003 0.003 0.7952 0.1988 0.0076579236 0.0026376562 0.9942842590 0.1745896429 27.8923230479 1.4874599593 9.0793743697 0.3939466238 37.9736396002 2.0586338822
0.003 0.0035 0.7948 0.1987 0.0063488768 0.0037622287 1.2342839077 0.1885278576 28.6563467667 2.0540609418 9.1666460766 0.6027551338 39.0636256278 2.8491061619
0.003 0.004 0.7944 0.1986 0.0064797815 0.0027892221 1.5171406366 0.2934101974 28.9101117875 1.7929298864 9.2456061924 0.6303055560 39.6793383980 2.7194348619
0.003 0.0045 0.794 0.1985 0.0057598058 0.0031143210 1.6328547529 0.2184543643 28.8546291127 1.2775551334 9.1697629233 0.4430553668 39.6630065947 1.9421791855
0.003 0.005 0.7936 0.1984 0.0076579236 0.0014694014 1.7728545480 0.1144283148 28.7736789806 1.0274959511 9.2643072725 0.7771893282 39.8184987247 1.9205829955
0.003 0.0055 0.7932 0.1983 0.0067415909 0.0019679288 2.0485684302 0.3149857713 29.1820678494 1.1769392606 9.1552176388 0.3542556738 40.3925955093 1.8481486345
0.003 0.006 0.7928 0.1982 0.0081160900 0.0019149703 2.2571395535 0.2796495176 28.8673628414 0.9232128009 9.2497619880 0.3123488872 40.3823804729 1.5171261760
0.003 0.0065 0.7924 0.1981 0.0072652096 0.0013976795 2.2342824441 0.1684016053 28.9137499957 1.0292078770 9.3526179283 0.7942246149 40.5079155777 1.9932317767
0.0 0.006999999999999999 0.7944 0.1986 0.0000000000 0.0000000000 2.6071390412 0.2222332345 28.8364380718 1.0479902725 9.2840473014 0.2399409674 40.7276244144 1.5101644744
0.003 0.006999999999999999 0.792 0.198 0.0066761385 0.0030588028 2.7157103109 0.2965649388 29.0156198249 1.1726013273 9.0991143986 0.3843043725 40.8371206729 1.8565294414
0.003 0.0075 0.7916 0.1979 0.0075924713 0.0037804038 2.7557102523 0.3345903356 28.6936384006 2.0203573133 9.0856080630 0.4950457922 40.5425491872 2.8537738449
0.003 0.008 0.7912 0.1978 0.0068070432 0.0032699978 2.8228530112 0.4261257349 29.2084448587 0.5350021938 9.2154766746 0.3764953541 41.2535815877 1.3408932806
0.003 0.0085 0.7908 0.1977 0.0068724956 0.0035368496 3.1114240174 0.1028569923 28.3580136955 0.9216522794 9.0211932317 0.2290028137 40.4975034402 1.2570489350
0.003 0.009000000000000001 0.7904 0.1976 0.0068070432 0.0035945194 3.1785667763 0.2601408682 28.3170838534 1.4998576673 9.0700238296 0.3828635918 40.5724815025 2.1464566467
0.003 0.0095 0.79 0.1975 0.0078542806 0.0038164944 3.5957090229 0.5113080964 28.1415403085 0.4577857765 9.0824912163 0.4872038920 40.8275948283 1.4601142593
0.003 0.01 0.7896 0.1974 0.0068070432 0.0022445476 3.5571376508 0.3576562496 28.5435623129 1.5947599099 9.0284658739 0.8375758278 41.1359728808 2.7922365349
0.0035 0.0 0.7972 0.1993 0.0081160900 0.0032171672 0.0000000000 0.0000000000 29.2548320130 0.7132048091 9.2539177836 0.6636468524 38.5168658866 1.3800688287
0.0035 0.0005 0.7968 0.1992 0.0094905891 0.0010952271 0.1914282912 0.1179413556 28.7891413654 0.8100958885 9.1645681788 0.2825788196 38.1546284245 1.2117112908
0.0035 0.001 0.7964 0.1991 0.0077233760 0.0014694014 0.3542851957 0.0811145645 28.9865141594 1.8544461399 8.8362603289 0.3614586664 38.1847830600 2.2984887722
0.0 0.0075 0.794 0.1985 0.0000000000 0.0000000000 2.8157101645 0.5673704802 28.8146088227 1.0594309808 9.1032701942 0.5897570303 40.7335891814 2.2165584913
0.0035 0.0015 0.7959999999999999 0.19899999999999998 0.0075924713 0.0027583327 0.5942848445 0.0552544323 28.8055133022 1.1108159212 8.9910637138 0.4049715634 38.3984543318 1.5738002496
0.0035 0.002 0.7956 0.1989 0.0075924713 0.0028799029 0.7414274862 0.0914284376 28.3616519037 1.2050737406 9.1739187189 0.7353233724 38.2845905801 2.0347054535
0.0035 0.0025 0.7952 0.1988 0.0077233760 0.0050462013 0.8714272960 0.1490101226 29.0692833956 1.6594876163 8.9152204447 0.3056276152 38.8636545123 2.1191715554
0.0035 0.003 0.7948 0.1987 0.0085088040 0.0019852677 1.1385697621 0.0967216349 28.4271396510 0.9034997606 9.2040482367 0.5621625634 38.7782664538 1.5643692266
0.0035 0.0035 0.7944 0.1986 0.0081815423 0.0024137630 1.2928552506 0.1238825809 28.7845936052 0.8962591284 9.0398943118 0.4126288563 39.1255247099 1.4351843286
0.0035 0.004 0.794 0.1985 0.0077888283 0.0010472374 1.4928549579 0.1379142940 29.0929317488 0.9653497123 9.2674241192 1.0549501582 39.8609996542 2.1592614019
0.0035 0.0045 0.7936 0.1984 0.0085088040 0.0043416170 1.6057119355 0.2548144858 29.0756502600 1.6488410068 8.9193762403 0.2043324852 39.6092472398 2.1123295948
0.0035 0.005 0.7932 0.1983 0.0092287797 0.0023923703 1.8114259201 0.2850846041 28.8446240402 0.8070879216 9.3037873304 0.4047369395 39.9690660704 1.4993018355
0.0035 0.0055 0.7928 0.1982 0.0075270189 0.0037713272 2.0728541089 0.3512537981 28.6781760158 1.3407796767 9.1292439165 0.6782864395 39.8878010601 2.3740912415
0.0035 0.006 0.7924 0.1981 0.0075924713 0.0026311514 2.2371395828 0.2757397876 28.8355285198 0.9026789700 8.8113255555 0.6051429151 39.8915861294 1.7861928241
0.0 0.008 0.7936 0.1984 0.0000000000 0.0000000000 2.9242814342 0.3419745553 28.4153154744 1.6934032081 9.0482059029 0.3004987930 40.3878028115 2.3358765564
0.0035 0.0065 0.792 0.198 0.0075270189 0.0024137630 2.2899966483 0.1647754257 28.6927288485 0.8197965711 9.1095038875 0.3841358105 40.0997564032 1.3711215703
0.0035 0.006999999999999999 0.7916 0.1979 0.0081815423 0.0033630020 2.5685676691 0.3181061781 28.7245631701 1.6902834880 8.8892467224 0.3643971613 40.1905591039 2.3761498294
0.0035 0.0075 0.7912 0.1978 0.0073961143 0.0029446279 2.8014244711 0.2634771431 29.1829774014 0.6921924133 9.1458670988 0.6372272573 41.1376650856 1.5958414416
0.0035 0.008 0.7908 0.1977 0.0071997572 0.0028379458 2.9085671715 0.2999859552 28.5744870825 0.4417614793 9.1022312453 0.2442215065 40.5924852565 .9888068868
0.0035 0.0085 0.7904 0.1976 0.0092942321 0.0026376562 3.0157098718 0.2261294855 28.3643805598 1.2818166964 9.1853471567 0.6202933840 40.5747318204 2.1308772221
0.0035 0.009000000000000001 0.79 0.1975 0.0071997572 0.0007169944 3.3371379728 0.4346608554 28.6881810883 1.1567471088 9.0949586031 0.4231163211 41.1274774214 2.0152412797
0.0035 0.0095 0.7896 0.1974 0.0080506377 0.0023635455 3.4585663665 0.2027159522 28.7263822742 1.1607480705 9.0534006474 0.2210203525 41.2463999258 1.5868479207
0.0035 0.01 0.7892 0.1973 0.0079851853 0.0031417123 3.7271374019 0.1913216519 27.7376992000 0.9397992457 9.0949586031 0.6004513420 40.5677803903 1.7347139519
0.004 0.0 0.7968 0.1992 0.0078542806 0.0029850859 0.0000000000 0.0000000000 29.1702436728 0.6242840851 9.1895029523 0.4864234003 38.3676009057 1.1136925713
0.004 0.0005 0.7964 0.1991 0.0095560414 0.0037804038 0.1871425832 0.0291372117 28.8046037502 1.0055121525 8.9837910716 0.6588476194 37.9850934464 1.6972773874
0.0 0.0085 0.7932 0.1983 0.0000000000 0.0000000000 3.1499953895 0.2273176591 28.8528100086 1.6216432995 9.1053480920 0.5339186560 41.1081534901 2.3828796146
0.004 0.001 0.7959999999999999 0.19899999999999998 0.0082469947 0.0033476808 0.3714280278 0.0486553184 28.6872715362 1.8603485817 9.1074259898 0.5059755773 38.1743725485 2.4183271582
0.004 0.0015 0.7956 0.1989 0.0087706134 0.0026954923 0.5871419978 0.0602036476 28.6172360287 1.8889414324 9.0035311005 0.5077644155 38.2166797404 2.4596049878
0.004 0.002 0.7952 0.1988 0.0083124470 0.0022898966 0.7357132089 0.1215543786 28.3507372792 1.5064224943 9.1791134633 0.3448934778 38.2738763984 1.9751602473
0.004 0.0025 0.7948 0.1987 0.0078542806 0.0033116555 0.8957129747 0.0924053598 28.5935876755 0.8512279855 9.0398943118 0.6017442741 38.5370492426 1.5486892749
0.004 0.003 0.7944 0.1986 0.0096214938 0.0033782538 1.0928555433 0.1087965994 29.4503857030 1.2405222941 9.1759966167 0.3927501657 39.7288593568 1.7454473130
0.004 0.0035 0.794 0.1985 0.0085088040 0.0025851602 1.2128553677 0.2702073855 28.5744870825 0.7961235853 8.9515836559 0.4868847511 38.7474349101 1.5558008821
0.004 0.004 0.7936 0.1984 0.0075924713 0.0028499966 1.4542835857 0.1787938851 28.5899494673 2.4298056024 9.0128816406 0.4322327078 39.0647071649 3.0436821919
0.004 0.0045 0.7932 0.1983 0.0089669704 0.0027333699 1.6657118477 0.0719409136 29.0520019067 0.4616512029 9.2622293747 0.4695773158 39.9889100995 1.0059028022
0.004 0.005 0.7928 0.1982 0.0094905891 0.0010952271 1.7685688400 0.1924278125 28.8646341852 0.9577198660 9.2508009369 0.5109009390 39.8934945512 1.6621438446
0.004 0.0055 0.7924 0.1981 0.0093596844 0.0045835334 1.9757113940 0.1887874784 28.9637753583 1.3313480887 9.1572955366 0.3868128256 40.1061419733 1.9115319261
0.0 0.009000000000000001 0.7928 0.1982 0.0000000000 0.0000000000 3.2628523672 0.4244942766 28.4980847106 1.2586386342 9.0939196542 0.5947508284 40.8548567320 2.2778837392
0.004 0.006 0.792 0.198 0.0096869461 0.0038299407 2.2357110134 0.1562308926 28.8810061221 1.4049161255 9.0700238296 0.3339537950 40.1964279112 1.8989307538
0.004 0.0065 0.7916 0.1979 0.0085742564 0.0011997612 2.3257108817 0.2750283529 28.9301219326 1.0326296238 9.1043091431 0.4444273145 40.3687162138 1.7532850524
0.004 0.006999999999999999 0.7912 0.1978 0.0089015181 0.0021668580 2.4599963994 0.0561338684 28.6399748298 1.1087674476 9.0658680341 0.4850634192 40.1747407814 1.6521315932
0.004 0.0075 0.7908 0.1977 0.0094251368 0.0028499966 2.8199958725 0.4812731156 28.5153661995 1.3334839533 8.9671678893 0.1991315699 40.3119550981 2.0167386354
0.004 0.008 0.7904 0.1976 0.0096214938 0.0040262499 2.9299957115 0.4094190996 29.2930331990 1.4953810177 9.1188544276 0.5843143154 41.3515048319 2.4931406826
0.004 0.0085 0.79 0.1975 0.0096869461 0.0032752340 3.2342809805 0.2546542553 29.0538210108 0.7925659294 9.1635292299 0.3378741028 41.4613181673 1.3883695215
0.004 0.009000000000000001 0.7896 0.1974 0.0085088040 0.0030136520 3.3028523087 0.2217920033 28.3525563832 1.8223809856 9.0575564429 0.5808681400 40.7214739388 2.6280547809
0.004 0.0095 0.7892 0.1973 0.0095560414 0.0029678143 3.6957088765 0.5820854731 28.3789333926 0.6456000167 9.1188544276 0.6861028438 41.2030527381 1.9167561479
0.004 0.01 0.7888 0.1972 0.0096869461 0.0026699420 3.7071374312 0.5517311593 28.5672106661 1.4989969623 9.0908028075 0.5239022767 41.3748378509 2.5773003403
0.0045 0.0 0.7964 0.1991 0.0111923499 0.0043297600 0.0000000000 0.0000000000 29.0856553325 0.9508469445 9.1417113032 0.4885225632 38.2385589856 1.4436992677
0.0 0.0095 0.7924 0.1981 0.0000000000 0.0000000000 3.4957091692 0.5499973397 28.7709503245 0.9530022273 9.1333997121 0.5644619945 41.4000592058 2.0674615615
0.0045 0.0005 0.7959999999999999 0.19899999999999998 0.0102760172 0.0021349907 0.1957139993 0.0546602813 28.7636739081 1.0597963680 9.3443063372 0.4769397839 38.3139702618 1.5935314239
0.0045 0.001 0.7956 0.1989 0.0102760172 0.0034535026 0.3671423198 0.1286029825 28.6463416942 0.9267081173 8.9692457871 0.6439337848 37.9930058183 1.7026983872
0.0045 0.0015 0.7952 0.1988 0.0094251368 0.0042699814 0.5614277497 0.0499795145 29.4276469018 1.7049518533 9.2154766746 0.7099298267 39.2139764629 2.4691311759
0.0045 0.002 0.7948 0.1987 0.0099487555 0.0028858470 0.7171418075 0.1450121025 29.1929824739 0.6136720087 8.9526226048 0.3576520258 38.8726956417 1.1192219840
0.0045 0.0025 0.7944 0.1986 0.0107996359 0.0028379458 0.8999986827 0.0866613068 28.6763569117 1.9824278912 9.1417113032 0.2778018009 38.7288665335 2.3497289447
0.0045 0.003 0.794 0.1985 0.0104069218 0.0036886327 1.1014269593 0.2403055757 28.6417939339 1.0526154309 8.9547005026 0.2768676967 38.7083283176 1.5734773360
0.0045 0.0035 0.7936 0.1984 0.0106032789 0.0016349989 1.2842838346 0.3528768687 28.3898480171 1.1029772810 9.0897638586 0.2091773371 38.7744989892 1.6666664857
0.0045 0.004 0.7932 0.1983 0.0089669704 0.0018788356 1.4742835565 0.1210833662 28.7773171888 0.7235233552 9.1915808500 0.3505802146 39.4521485657 1.1970657716
0.0045 0.0045 0.7928 0.1982 0.0107341835 0.0037348001 1.5128549286 0.2394548134 28.5908590193 1.7859063112 8.9630120937 0.4045555459 39.0774602251 2.4336514706
0.0045 0.005 0.7924 0.1981 0.0100796601 0.0023196368 1.8457115843 0.2681147214 28.8146088227 0.9705563902 8.9131425469 0.3089296668 39.5835426140 1.5499204152
0.0 0.001 0.7992 0.1998 0.0000000000 0.0000000000 0.3571423344 0.0921399537 28.9610467021 0.7778536746 9.1437892010 0.3450436710 38.4619782375 1.2150372993
0.0 0.01 0.792 0.198 0.0000000000 0.0000000000 3.8057087155 0.5327931651 29.1938920260 1.5467370466 9.1136596831 0.2214302100 42.1132604246 2.3009604217
0.0045 0.0055 0.792 0.198 0.0092942321 0.0037622287 1.9714256860 0.2375036803 28.2861590839 0.8120094344 9.1261270698 0.3039986473 39.3930060718 1.3572739907
0.0045 0.006 0.7916 0.1979 0.0099487555 0.0021349907 2.2028539187 0.3148820893 28.9101117875 0.2050026199 9.3058652282 0.4832441574 40.4287796899 1.0052638573
0.0045 0.0065 0.7912 0.1978 0.0113232546 0.0019238980 2.3742822392 0.2217920033 28.4089486101 1.2486715294 8.8882077735 0.8496290027 39.6827618774 2.3220164334
0.0045 0.006999999999999999 0.7908 0.1977 0.0101451125 0.0009256358 2.5799962238 0.2636320113 28.7891413654 0.9842277779 9.0876859608 0.3298953135 40.4669686625 1.5786807385
0.0045 0.0075 0.7904 0.1976 0.0090324227 0.0025718688 2.7942816245 0.4846535962 29.1374997991 1.1944188155 9.2269051124 0.1774626897 41.1677189587 1.8591069702
0.0045 0.008 0.79 0.1975 0.0107341835 0.0035945194 3.0285669958 0.4966821473 28.4344160674 0.8423964458 9.3359947461 0.5750335750 40.8097119928 1.9177066875
0.0045 0.0085 0.7896 0.1974 0.0104723742 0.0032856813 3.0271384265 0.3390738740 27.8295639567 1.3766976886 9.0367774651 0.3494700391 39.9039522225 2.0685272830
0.0045 0.009000000000000001 0.7892 0.1973 0.0107996359 0.0036324574 3.1857096230 0.3101015702 28.9283028285 0.9215337872 9.1614513322 0.3057829748 41.2862634196 1.5410507896
0.0045 0.0095 0.7888 0.1972 0.0089015181 0.0030811302 3.5699947748 0.3097591638 28.5353763445 1.1520919182 9.1282049676 0.1779486235 41.2424776050 1.6428808357
0.0045 0.01 0.7884 0.1971 0.0098178508 0.0020697847 3.7599944967 0.5584664729 28.7145580976 1.4018082705 9.0918417564 0.4949760134 41.5762122015 2.4573205415
0.0005 0.0 0.7996 0.1999 0.0011781421 0.0011412005 0.0000000000 0.0000000000 28.8719106016 1.1816421875 9.3474231839 0.4484890987 38.2205119276 1.6312724867
0.005 0.0 0.7959999999999999 0.19899999999999998 0.0117814210 0.0029850859 0.0000000000 0.0000000000 28.4526071083 1.9804405044 9.1292439165 0.3610762209 37.5936324458 2.3445018112
0.005 0.0005 0.7956 0.1989 0.0109959929 0.0064476368 0.1799997365 0.0794880422 28.8673628414 0.7304920474 9.1427502521 0.2507291726 38.2011088229 1.0671568990
0.005 0.001 0.7952 0.1988 0.0124359443 0.0033883836 0.3757137358 0.0655275895 29.7841913039 1.0445269720 9.3100210238 0.6416432620 39.4823620078 1.7550862071
0.005 0.0015 0.7948 0.1987 0.0114541593 0.0047560031 0.5428563483 0.1171078373 28.1424498606 0.7748486640 9.2632683236 0.2747543512 37.9600286918 1.1714668556
0.005 0.002 0.7944 0.1986 0.0131559201 0.0062834245 0.7314275009 0.1841912900 28.9792377431 1.9855535751 9.0440501073 0.2132251191 38.7678712714 2.3892534087
0.005 0.0025 0.794 0.1985 0.0117814210 0.0018969890 0.8999986827 0.0912496917 28.8282521034 0.6003043505 9.0876859608 0.3115876840 38.8277181679 1.0050387152
0.005 0.003 0.7936 0.1984 0.0109305405 0.0050121280 1.0785698499 0.1330948303 28.5271903761 1.1028242607 9.1448281499 0.4187672936 38.7615189164 1.6596985126
0.005 0.0035 0.7932 0.1983 0.0126977537 0.0049915723 1.2142839370 0.2200182301 29.0074338565 0.5550384396 9.0928807053 0.4144143005 39.3272962525 1.1944625425
0.005 0.004 0.7928 0.1982 0.0113232546 0.0023995224 1.5042835126 0.1815126506 29.3439681136 1.0839876287 9.0970365008 0.2631147044 39.9566113816 1.5310145061
0.005 0.0045 0.7924 0.1981 0.0119123256 0.0020944748 1.7228546212 0.3770340647 29.3885361638 0.6132944274 9.1178154787 0.4910349891 40.2411185893 1.4834579560
0.0005 0.0005 0.7992 0.1998 0.0009163327 0.0012691679 0.1671426125 0.0780370303 28.9192073080 0.7066932597 9.1396334054 0.3255476352 38.2268996586 1.1115470931
0.005 0.005 0.792 0.198 0.0107996359 0.0028679778 1.8128544895 0.1326032503 29.0047052003 2.0289608907 9.1510618432 0.9093883511 39.9794211689 3.0738204699
0.005 0.0055 0.7916 0.1979 0.0109305405 0.0044507590 1.8985686497 0.2744043345 28.3743856324 0.8124168570 9.2944367904 0.4116860386 39.5783216130 1.5029579891
0.005 0.006 0.7912 0.1978 0.0105378265 0.0024629568 2.2385681521 0.3182344622 29.0920221968 0.7406904014 9.1344386610 0.7308353778 40.4755668364 1.7922231982
0.005 0.0065 0.7908 0.1977 0.0093596844 0.0031143210 2.5542819757 0.4364600801 28.8819156741 0.7012026904 9.0326216695 0.6761761632 40.4781790037 1.8169532547
0.005 0.006999999999999999 0.7904 0.1976 0.0105378265 0.0030811302 2.6414247053 0.3281856291 28.9492225255 1.1276479395 9.3359947461 0.4235752714 40.9371798034 1.8824899702
0.005 0.0075 0.79 0.1975 0.0125668490 0.0029153856 2.8599958140 0.3468335702 28.6745378076 1.1265880687 9.0482059029 0.5551682489 40.5953063735 2.0315052734
0.005 0.008 0.7896 0.1974 0.0113887069 0.0023923703 2.8328529966 0.3661821997 28.7955082297 1.1310585983 9.0159984872 0.5301124097 40.6557484204 2.0297455780
0.005 0.0085 0.7892 0.1973 0.0123704920 0.0036418801 3.0957097547 0.4267191851 28.4635217329 1.3141613881 9.0139205895 0.2759304303 40.5855225691 2.0204528836
0.005 0.009000000000000001 0.7888 0.1972 0.0117814210 0.0051036039 3.2371381191 0.5495370349 28.7136485456 0.6444713804 9.1043091431 0.3823331924 41.0668772288 1.5814452116
0.005 0.0095 0.7884 0.1971 0.0104069218 0.0018696928 3.6957088765 0.3898293243 28.8810061221 0.8348597836 9.1344386610 0.3658870608 41.7215605814 1.5924458615
0.0005 0.001 0.7988 0.1997 0.0009817851 0.0013729398 0.3671423198 0.0821147819 29.1311329348 0.4760216907 9.2320998568 0.5143542068 38.7313568965 1.0738636192
0.005 0.01 0.7879999999999999 0.19699999999999998 0.0116505163 0.0034035216 3.6057090082 0.4312670777 28.6427034860 1.2248042849 9.1988534923 0.5347670892 41.4589165028 2.1942419734
0.0055 0.0 0.7956 0.1989 0.0123704920 0.0024629568 0.0000000000 0.0000000000 29.2602893253 0.8324662370 9.2892420459 0.7231382833 38.5619018632 1.5580674771
0.0055 0.0005 0.7952 0.1988 0.0128941107 0.0022137990 0.1814283059 0.0515869819 28.8318903116 0.9934606946 9.2404114480 0.4647435680 38.2666241762 1.5120050435
0.0055 0.001 0.7948 0.1987 0.0132213724 0.0034286032 0.3585709038 0.0844669935 28.3871193610 1.5110941951 9.2082040323 0.6744242926 37.9671156695 2.2734140844
0.0055 0.0015 0.7944 0.1986 0.0122395873 0.0039618944 0.5228563776 0.0974782694 28.5089993352 1.9784327226 8.9484668092 0.4503624748 37.9925621093 2.5302353612
0.0055 0.002 0.794 0.1985 0.0126323014 0.0023635455 0.7557131796 0.1151394982 28.7391160029 0.6626284857 9.1645681788 0.4787018326 38.6720296627 1.2588333620
0.0055 0.0025 0.7936 0.1984 0.0115850639 0.0019238980 0.8771415733 0.2129287270 28.9128404437 0.8870179872 9.3598905706 0.2296429609 39.1614576515 1.3315135731
0.0055 0.003 0.7932 0.1983 0.0113887069 0.0042093538 1.1071412367 0.0818160006 29.1447762155 1.5302288055 9.2175545723 0.4686385100 39.4808607314 2.0848926699
0.0055 0.0035 0.7928 0.1982 0.0121086826 0.0028379458 1.2499981704 0.2424362559 28.7673121163 1.3249348219 9.0398943118 0.5752587870 39.0693132811 2.1454678106
0.0055 0.004 0.7924 0.1981 0.0116505163 0.0045648021 1.5128549286 0.3088354135 28.3871193610 1.5113569598 8.9962584583 0.3867570108 38.9078832642 2.2115141862
0.0005 0.0015 0.7984 0.1996 0.0017672131 0.0010634746 0.5657134577 0.1151394982 29.3112242399 1.8868187509 9.0980754497 0.5164150834 38.9767803604 2.5194368071
0.0055 0.0045 0.792 0.198 0.0117814210 0.0029271176 1.6514261543 0.2123528798 28.5890399152 0.9845135208 9.2289830102 0.2963172583 39.4812305007 1.4961107765
0.0055 0.005 0.7916 0.1979 0.0127632060 0.0029562438 1.6885689571 0.1657632969 27.8259257485 0.8474487314 9.0710627785 0.4521708017 38.5983206901 1.4683390738
0.0055 0.0055 0.7912 0.1978 0.0126977537 0.0028799029 1.9042829271 0.3571537628 28.8036941981 0.8850198473 9.0066479472 0.2724662040 39.7273228261 1.5175197170
0.0055 0.006 0.7908 0.1977 0.0113887069 0.0024975021 2.1814253786 0.2265262358 28.0496755519 0.5376491321 9.0409332607 0.5606320713 39.2834228981 1.3273049413
0.0055 0.0065 0.7904 0.1976 0.0123704920 0.0047089307 2.3142823270 0.3228693123 29.0501828027 1.0047220022 9.0980754497 0.4191280023 40.4749110714 1.7514282475
0.0055 0.006999999999999999 0.79 0.1975 0.0130250154 0.0055135583 2.5328534357 0.2154441706 28.8136992707 1.2977290210 9.0450890562 0.2850887876 40.4046667780 1.8037755375
0.0055 0.0075 0.7896 0.1974 0.0141377051 0.0033984831 2.8128530258 0.2237706925 28.8946494028 1.0990851698 9.0118426917 0.3106022814 40.7334828254 1.6368566268
0.0055 0.008 0.7892 0.1973 0.0124359443 0.0019852677 2.9314242809 0.4051297715 28.7436637631 1.6433629710 9.0253490273 0.2791352324 40.7128730156 2.3296132426
0.0055 0.0085 0.7888 0.1972 0.0128941107 0.0029446279 3.2328524111 0.5419985289 29.0292631056 1.4294663022 9.2798915059 0.3144841836 41.5549011333 2.2888936426
0.0055 0.009000000000000001 0.7884 0.1971 0.0116505163 0.0026376562 3.3857093302 0.2385325819 28.5371954486 0.8641223137 9.2466451413 0.3856166269 41.1812004364 1.4909091787
0.0005 0.002 0.7979999999999999 0.1995 0.0005890710 0.0007632989 0.7799988584 0.1537023768 29.1857060575 0.6583196714 9.1105428364 0.4602156609 39.0768368233 1.2730010080
0.0055 0.0095 0.7879999999999999 0.19699999999999998 0.0130904677 0.0025518019 3.4214235637 0.6245315641 28.6872715362 0.4645309460 9.1936587478 0.4553109805 41.3154443154 1.5469252925
0.0055 0.01 0.7876 0.1969 0.0113887069 0.0053398840 3.6799946138 0.3306636591 28.4562453165 0.6210422437 9.1063870409 0.3070792683 41.2540156781 1.2641250551
0.006 0.0 0.7952 0.1988 0.0153812996 0.0035609922 0.0000000000 0.0000000000 29.1511430798 1.6899369320 8.8695066934 0.2810620799 38.0360310728 1.9745600041
0.006 0.0005 0.7948 0.1987 0.0130904677 0.0041807601 0.1828568752 0.0561338684 28.5008133668 2.4712179264 9.0066479472 0.6488366843 37.7034086569 3.1803692392
0.006 0.001 0.7944 0.1986 0.0143340622 0.0029095019 0.3985708452 0.0931970432 28.8509909045 2.2636482831 9.1313218143 0.3875376855 38.3952176262 2.7472925137
0.006 0.0015 0.794 0.1985 0.0122395873 0.0038075038 0.5371420710 0.1246708131 28.2488674500 1.6024396984 8.7489886219 0.6113187995 37.5472377302 2.3422368148
0.006 0.002 0.7936 0.1984 0.0147267762 0.0014339889 0.7357132089 0.1838363931 29.3303248329 1.6668156082 9.3349557972 0.2579440411 39.4157206152 2.1100300313
0.006 0.0025 0.7932 0.1983 0.0132213724 0.0038522469 0.9285700695 0.1730869607 28.7018243690 0.9720792548 9.0274269251 0.3191721342 38.6710427360 1.4681905966
0.006 0.003 0.7928 0.1982 0.0133522771 0.0044852764 1.0928555433 0.2274971440 28.5235521679 0.5734363189 9.2009313901 0.5258107924 38.8306913784 1.3312295317
0.006 0.0035 0.7924 0.1981 0.0146613239 0.0046540249 1.3085695133 0.0522161147 29.3285057288 1.4953544625 9.0824912163 0.7364850678 39.7342277823 2.2887096699
0.0005 0.0025 0.7976 0.1994 0.0005890710 0.0004898005 0.8928558360 0.2157092396 28.5280999282 0.9762506464 9.1801524122 0.7657102675 38.6016972474 1.9581599540
0.006 0.004 0.792 0.198 0.0135486341 0.0047847405 1.4557121551 0.1669410260 29.3366916972 1.6459967139 9.0845691141 0.4480460322 39.8905216005 2.2657685126
0.006 0.0045 0.7916 0.1979 0.0130904677 0.0023048147 1.7442831613 0.3197443282 28.6690804953 1.1611670725 9.1240491720 0.5075177607 39.5505032963 1.9907339761
0.006 0.005 0.7912 0.1978 0.0122395873 0.0017853018 1.8328544602 0.1127031660 28.9683231185 1.0890251665 9.1354776099 0.3714500202 39.9488947759 1.5749636545
0.006 0.0055 0.7908 0.1977 0.0151194902 0.0025315760 1.9442828686 0.2451817892 29.0301726576 1.9873793382 9.0689848807 0.5843438717 40.0585598971 2.8194365751
0.006 0.006 0.7904 0.1976 0.0145958715 0.0020109958 2.2128539040 0.2804365663 28.7218345140 1.7178411663 9.0513227496 0.2448571332 40.0006070391 2.2451458616
0.006 0.0065 0.79 0.1975 0.0138104434 0.0040854005 2.3142823270 0.2393866218 28.7500306274 1.2747027149 9.0430111584 0.4377120166 40.1211345562 1.9558867538
0.006 0.006999999999999999 0.7896 0.1974 0.0132213724 0.0040049130 2.5871390705 0.3269395709 28.2270382009 0.6753606157 9.1645681788 0.5646914226 39.9919668226 1.5709965222
0.006 0.0075 0.7892 0.1973 0.0136795388 0.0029388027 2.8757100767 0.3370454976 28.3243602698 1.5906336057 9.1115817853 0.1546603763 40.3253316706 2.0852782823
0.006 0.008 0.7888 0.1972 0.0146613239 0.0035465264 2.9185671568 0.4947554516 28.8136992707 1.2067860318 8.8913246202 0.2506086007 40.6382523716 1.9556966105
0.006 0.0085 0.7884 0.1971 0.0140068005 0.0043691581 3.0385669812 0.2478639846 28.2497770020 2.1150744481 9.0191153339 0.3484678571 40.3214661176 2.7157754479
0.0005 0.003 0.7972 0.1993 0.0012435944 0.0011260846 0.9999985364 0.1454056232 28.5472005211 1.2041232477 8.8632730001 0.2994192307 38.4117156520 1.6500741862
0.006 0.009000000000000001 0.7879999999999999 0.19699999999999998 0.0119777780 0.0030588028 3.2428523965 0.2747907987 28.8055133022 1.2889222220 8.9432720648 0.5433851693 41.0036155415 2.1101569928
0.006 0.0095 0.7876 0.1969 0.0125013967 0.0027583327 3.4214235637 0.6635085600 28.7773171888 0.3937593573 8.9817131738 0.5291096510 41.1929553230 1.5891359010
0.006 0.01 0.7872 0.1968 0.0136795388 0.0052263600 3.4871377532 0.4462444520 29.0483636986 0.9898099586 9.1282049676 0.4245933847 41.6773859582 1.8658741553
0.0065 0.0 0.7948 0.1987 0.0148576809 0.0032752340 0.0000000000 0.0000000000 28.5799443948 1.3770822236 9.2944367904 0.4397786106 37.8892388661 1.8201360682
0.0065 0.0005 0.7944 0.1986 0.0161012753 0.0034485371 0.2242853860 0.0465985216 28.0041979496 0.5954169736 9.0980754497 0.2463514111 37.3426600606 .8918154434
0.0065 0.001 0.794 0.1985 0.0147267762 0.0026180935 0.3442852104 0.0417963355 28.7145580976 0.7485121525 8.9183372914 0.3298167764 37.9919073756 1.1227433579
0.0065 0.0015 0.7936 0.1984 0.0154467519 0.0029095019 0.5271420856 0.1282215590 29.1684245687 1.0356982523 9.1853471567 0.5321366001 38.8963605629 1.6989659133
0.0065 0.002 0.7932 0.1983 0.0140722528 0.0054447534 0.7971416904 0.2067431547 28.7109198894 1.2755072238 9.1656071277 0.5062400415 38.6877409603 1.9939351734
0.0065 0.0025 0.7928 0.1982 0.0147922285 0.0049224336 0.8842844200 0.1344374073 28.6499799023 0.7143869826 9.1448281499 0.3436770070 38.6938847007 1.1974238305
0.0065 0.003 0.7924 0.1981 0.0145304192 0.0022898966 1.0842841273 0.0999590290 28.3707474242 1.3383043844 8.8591172045 0.2892385948 38.3286791752 1.7297919048
0.0005 0.0035 0.7968 0.1992 0.0009817851 0.0009256358 1.1914268276 0.1182869214 29.3075860317 1.1878429356 9.1510618432 0.6800664550 39.6510564876 1.9871219478
0.0065 0.0035 0.792 0.198 0.0159703706 0.0053559053 1.2171410757 0.1052110039 29.4221895895 0.8464524151 9.1011922964 0.5881221631 39.7564933322 1.5451414874
0.0065 0.004 0.7916 0.1979 0.0140722528 0.0014925430 1.4257121990 0.1464126769 28.4171345785 0.6204611801 9.0814522675 0.4995777943 38.9383712978 1.2679441943
0.0065 0.0045 0.7912 0.1978 0.0140722528 0.0023048147 1.6814261104 0.2293910507 28.8064228543 1.2523497901 9.0689848807 0.5110276893 39.5709060982 1.9950733448
0.0065 0.005 0.7908 0.1977 0.0150540379 0.0068646992 1.9057114964 0.2055154764 28.9710517746 1.4752541652 9.0388553629 0.7265217392 39.9306726718 2.4141560800
0.0065 0.0055 0.7904 0.1976 0.0154467519 0.0054979964 1.9542828539 0.2299242296 28.5335572404 0.7428184098 8.9972974072 0.6157733603 39.5005842534 1.5940139961
0.0065 0.006 0.79 0.1975 0.0136140864 0.0033782538 2.3228537430 0.1441085915 29.1229469664 0.6499931553 9.0866470119 0.2300186859 40.5460618077 1.0274986865
0.0065 0.0065 0.7896 0.1974 0.0139413481 0.0019679288 2.3185680350 0.1720462535 28.3953053294 1.7311850818 9.0669069830 0.6642971297 39.7947216955 2.5694963938
0.0065 0.006999999999999999 0.7892 0.1973 0.0155122043 0.0041725545 2.4728535235 0.2339366803 28.5026324709 0.8199015144 9.0346995673 0.5791858200 40.0256977660 1.6371965692
0.0065 0.0075 0.7888 0.1972 0.0136140864 0.0016865888 2.7157103109 0.2184169929 28.3598327996 0.8849712382 9.0721017274 0.8570566432 40.1612589243 1.9621314631
0.0065 0.008 0.7884 0.1971 0.0157740136 0.0036886327 2.7599959604 0.4016897182 28.9510416296 1.2085616127 9.0450890562 0.3756572552 40.7719006598 1.9895972188
0.0005 0.004 0.7964 0.1991 0.0016363085 0.0014925430 1.4585692937 0.3191054267 28.4571548686 1.2399779970 9.0180763850 0.5218792413 38.9354368558 2.0824552080
0.0065 0.0085 0.7879999999999999 0.19699999999999998 0.0150540379 0.0048097450 3.0542812439 0.2517850925 28.5326476884 0.9157161130 9.0949586031 0.2804315330 40.6969415733 1.4527424835
0.0065 0.009000000000000001 0.7876 0.1969 0.0164285370 0.0009619490 3.2828523379 0.2427054800 28.5981354357 0.8118912436 8.9110646491 0.4954206849 40.8084809597 1.5509793575
0.0065 0.0095 0.7872 0.1968 0.0152503949 0.0031143210 3.5514233734 0.5542701753 28.7545783877 1.0132491441 9.0513227496 0.5572718868 41.3725749056 2.1279055272
0.0065 0.01 0.7868 0.1967 0.0138758958 0.0042939927 3.6871374605 0.2778043993 28.7063721292 1.3456870936 9.2175545723 0.3918697069 41.6249400578 2.0196551925
0.006999999999999999 0.0 0.7944 0.1986 0.0161667276 0.0044699683 0.0000000000 0.0000000000 28.9765090869 1.6704942921 9.3027483815 0.4945833241 38.2954241960 2.1695475845
0.006999999999999999 0.0005 0.794 0.1985 0.0156431089 0.0043887245 0.1628569045 0.0595218176 28.8327998636 1.6441320011 9.2320998568 0.4564475076 38.2433997338 2.1644900508
0.006999999999999999 0.001 0.7936 0.1984 0.0141377051 0.0040643742 0.3999994145 0.0372525306 28.3825716008 0.9391053302 9.0336606184 0.3885724416 37.8303693388 1.3689946766
0.006999999999999999 0.0015 0.7932 0.1983 0.0172139651 0.0030866868 0.5614277497 0.1187002724 28.9919714717 2.3844700979 9.3297610527 0.9576832294 38.9003742392 3.4639402865
0.006999999999999999 0.002 0.7928 0.1982 0.0161012753 0.0034485371 0.7414274862 0.1560740605 29.3103146879 1.2478709341 9.0388553629 0.3498651718 39.1066988123 1.7572587035
0.006999999999999999 0.0025 0.7924 0.1981 0.0151194902 0.0015708561 0.9428557629 0.2174055376 28.9983383360 0.5663113835 9.1209323254 0.1915050842 39.0772459145 .9767928614
0.0 0.0015 0.7988 0.1997 0.0000000000 0.0000000000 0.5157135309 0.1362468751 28.6345175176 1.4266647852 9.2518398858 0.6174189267 38.4020709343 2.1803305870
0.0005 0.0045 0.7959999999999999 0.19899999999999998 0.0009163327 0.0008683234 1.5571405780 0.1668431995 29.2830281265 1.7246123775 9.1531397410 0.1817418304 39.9942247782 2.0740657308
0.006999999999999999 0.003 0.792 0.198 0.0159049183 0.0022137990 1.0685698646 0.0897159742 29.1620577043 2.1528126645 9.1988534923 0.3521040562 39.4453859795 2.5968464939
0.006999999999999999 0.0035 0.7916 0.1979 0.0183266548 0.0035125411 1.2571410171 0.2179680367 28.3416417587 1.2661016756 9.2767746592 0.5150253154 38.8938840898 2.0026075688
0.006999999999999999 0.004 0.7912 0.1978 0.0162976323 0.0053398840 1.5042835126 0.1739338169 28.8218852391 1.1584365658 8.9869079183 0.3526921627 39.3293743023 1.6904024294
0.006999999999999999 0.0045 0.7908 0.1977 0.0157085613 0.0058101625 1.6528547237 0.2553265476 28.6636231830 2.3763543786 8.9100257002 0.2117417606 39.2422121682 2.8492328493
0.006999999999999999 0.005 0.7904 0.1976 0.0155122043 0.0031417123 1.8114259201 0.2192004538 28.6900001924 1.3203563273 9.0450890562 0.2875768495 39.5620273730 1.8302753429
0.006999999999999999 0.0055 0.79 0.1975 0.0159703706 0.0060471727 2.0885683717 0.3820027532 29.0256248974 0.6111377596 9.0170374361 0.2672664473 40.1472010758 1.2664541328
0.006999999999999999 0.006 0.7896 0.1974 0.0151849426 0.0015265978 2.2128539040 0.1418246341 28.9983383360 1.3974177194 9.1874250545 0.3157857770 40.4138022371 1.8565547283
0.006999999999999999 0.0065 0.7892 0.1973 0.0168212510 0.0030022582 2.4971392022 0.2708410739 28.5235521679 1.0824051507 8.9453499626 0.4255380441 39.9828625837 1.7817865269
0.006999999999999999 0.006999999999999999 0.7888 0.1972 0.0148576809 0.0041930384 2.7657102377 0.2712627104 28.8791870180 1.6194052478 8.9515836559 0.5097587679 40.6113385925 2.4046197645
0.006999999999999999 0.0075 0.7884 0.1971 0.0185230118 0.0058630099 2.7257102962 0.2501587669 28.8491718005 2.0435316952 9.0284658739 0.3096695188 40.6218709824 2.6092229908
0.0005 0.005 0.7956 0.1989 0.0012435944 0.0017756774 1.8128544895 0.1196592054 28.9164786519 1.7131054832 9.2746967614 0.4066844642 40.0052734972 2.2412248302
0.006999999999999999 0.008 0.7879999999999999 0.19699999999999998 0.0150540379 0.0023780016 2.8999957554 0.4510299058 28.3671092160 1.0625436677 8.9785963271 0.2951492708 40.2607553364 1.8111008459
0.006999999999999999 0.0085 0.7876 0.1969 0.0168867034 0.0054541870 3.2785666299 0.3120696557 28.6208742369 1.1443104621 8.8902856713 0.3487898590 40.8066132415 1.8106241638
0.006999999999999999 0.009000000000000001 0.7872 0.1968 0.0152503949 0.0038075038 3.2114238711 0.5426758674 28.4080390581 1.2476799878 8.9183372914 0.4599341203 40.5530506155 2.2540974793
0.006999999999999999 0.0095 0.7868 0.1967 0.0166903463 0.0054761355 3.3399951114 0.6212289440 28.6763569117 0.7623022930 8.7915855265 0.2284364882 40.8246278959 1.6174438607
0.006999999999999999 0.01 0.7864 0.1966 0.0157740136 0.0026635162 3.5671376361 0.2162006483 28.0533137601 1.3168429063 9.1541786899 0.4217364737 40.7904040997 1.9574435445
0.0075 0.0 0.794 0.1985 0.0176721314 0.0051036039 0.0000000000 0.0000000000 28.9746899828 0.8852404242 8.9172983425 0.4260754615 37.9096604567 1.3164194896
0.0075 0.0005 0.7936 0.1984 0.0165594417 0.0039402090 0.1885711526 0.0835926710 28.2406814816 1.2974484966 9.0097647939 0.3808055961 37.4555768698 1.7657869727
0.0075 0.001 0.7932 0.1983 0.0178030361 0.0052132284 0.3599994731 0.1000406616 29.0601878752 0.8323867311 8.9110646491 0.6740400636 38.3490550335 1.6116806847
0.0075 0.0015 0.7928 0.1982 0.0181957501 0.0021349907 0.5042849762 0.1012572526 28.8318903116 0.7086898960 9.1043091431 0.4692829907 38.4586801810 1.2813651300
0.0075 0.002 0.7924 0.1981 0.0161012753 0.0019149703 0.7271417929 0.0918737809 28.6217837889 1.1392094899 9.1375555076 0.3824122346 38.5025823647 1.6154104757
0.0005 0.0055 0.7952 0.1988 0.0010472374 0.0009619490 2.1185683277 0.3275881127 29.3339630411 1.3838995040 9.1022312453 0.6075284185 40.5558098515 2.3199779842
0.0075 0.0025 0.792 0.198 0.0174103221 0.0039358576 0.8828558507 0.1295516281 28.3671092160 2.0970301859 9.0804133186 0.2584457155 38.3477887074 2.4889633871
0.0075 0.003 0.7916 0.1979 0.0170830604 0.0032171672 1.0571413099 0.2118910752 28.9783281910 1.0527411726 8.9869079183 0.5687521670 39.0394604796 1.8366015820
0.0075 0.0035 0.7912 0.1978 0.0178030361 0.0023635455 1.3028552359 0.1607632492 28.7127389935 1.0250873498 9.0024921516 0.3983932132 39.0358894171 1.5866073577
0.0075 0.004 0.7908 0.1977 0.0164939893 0.0025383359 1.4799978338 0.2465099776 27.9914642209 1.7140652501 9.1313218143 0.4186022947 38.6192778583 2.3817158583
0.0075 0.0045 0.7904 0.1976 0.0166903463 0.0041602157 1.6828546798 0.1341943015 28.5353763445 1.4105342985 9.2746967614 0.3599384420 39.5096181320 1.9088272577
0.0075 0.005 0.79 0.1975 0.0169521557 0.0041889497 1.8142830588 0.2591977562 28.6872715362 1.1414642636 9.2019703390 0.5089619647 39.7204770897 1.9138129342
0.0075 0.0055 0.7896 0.1974 0.0173448697 0.0021509833 1.9528542846 0.1686922036 28.2452292418 1.6219677238 9.1884640034 0.2399409674 39.4038923995 2.0327518781
0.0075 0.006 0.7892 0.1973 0.0160358230 0.0035368496 2.3042823416 0.2806111663 28.6481607982 1.3791952496 9.1022312453 0.6448651243 40.0707102081 2.3082083898
0.0075 0.0065 0.7888 0.1972 0.0170830604 0.0047632037 2.3271394510 0.2300662020 28.2488674500 1.1430228779 9.0648290852 0.4720076428 39.6579190466 1.8498599264
0.0075 0.006999999999999999 0.7884 0.1971 0.0172794174 0.0033984831 2.6028533332 0.1997137890 28.6408843819 0.9189158903 9.1437892010 0.4503528876 40.4048063335 1.5723810500
0.0005 0.006 0.7948 0.1987 0.0009817851 0.0017067882 2.0485684302 0.2575231508 28.5017229188 0.8218324945 9.0357385162 0.4610217912 39.5870116503 1.5420842247
0.0075 0.0075 0.7879999999999999 0.19699999999999998 0.0182612025 0.0044469072 2.7142817415 0.3898712032 28.4034912978 1.3879013198 9.1167765298 0.3964920826 40.2528107716 2.1787115128
0.0075 0.008 0.7876 0.1969 0.0164939893 0.0027018421 2.9699956530 0.3761670196 28.3534659353 0.7808301691 9.0565174940 0.3180337789 40.3964730716 1.4777328097
0.0075 0.0085 0.7872 0.1968 0.0161012753 0.0027892221 3.0699955066 0.3496231927 28.9319410367 1.0733854878 8.8560003578 0.3266598071 40.8740381764 1.7524577097
0.0075 0.009000000000000001 0.7868 0.1967 0.0180648455 0.0059615548 3.2442809658 0.5623847661 28.5499291773 0.9948586980 9.0461280051 0.6024685374 40.8584029937 2.1656735563
0.0075 0.0095 0.7864 0.1966 0.0159703706 0.0031362531 3.4514235198 0.1313662527 27.9623585554 0.7224752311 8.9245709847 0.3085520790 40.3543234305 1.1655298159
0.0075 0.01 0.7859999999999999 0.1965 0.0172794174 0.0045610466 3.6799946138 0.4274646134 28.4153154744 0.6909100072 8.9526226048 0.2812924147 41.0652121104 1.4042280819
0.008 0.0 0.7936 0.1984 0.0168212510 0.0034535026 0.0000000000 0.0000000000 28.6799951199 1.1604201744 9.1261270698 0.7422895402 37.8229434407 1.9061632172
0.008 0.0005 0.7932 0.1983 0.0162976323 0.0026635162 0.1928568606 0.0519025015 28.1888370149 1.3824544826 9.2040482367 0.3992268426 37.6020397445 1.8362473429
0.008 0.001 0.7928 0.1982 0.0162321800 0.0030866868 0.3528566264 0.0928460173 28.6408843819 0.6408412231 9.0606732896 0.4401220995 38.0706464779 1.1768960267
0.008 0.0015 0.7924 0.1981 0.0180648455 0.0040854005 0.5257135163 0.0850448816 28.8946494028 1.2505411203 9.0700238296 0.6772480618 38.5084515942 2.0169194642
0.0005 0.0065 0.7944 0.1986 0.0016363085 0.0010952271 2.2885680789 0.4095387137 28.2861590839 1.3736994394 9.0939196542 0.5834269285 39.6702831255 2.3677603087
0.008 0.002 0.792 0.198 0.0184575595 0.0030306624 0.6928561288 0.1251935442 28.4307778592 0.3162626385 9.0159984872 0.4211832689 38.1580900347 .8656701140
0.008 0.0025 0.7916 0.1979 0.0185884642 0.0052263600 0.8799987120 0.0567125834 28.8000559900 0.6395489843 9.4263832997 0.5026880967 39.1250264659 1.2041760244
0.008 0.003 0.7912 0.1978 0.0183921072 0.0024629568 1.1414269008 0.2100337034 28.4953560545 1.5139208973 9.0326216695 0.2145775332 38.6877967320 1.9409950907
0.008 0.0035 0.7908 0.1977 0.0162976323 0.0029095019 1.2599981558 0.1329721057 28.9665040144 1.3470045106 8.8123645044 0.5469096442 39.0551643069 2.0297957624
0.008 0.004 0.7904 0.1976 0.0167557987 0.0055290764 1.4228550603 0.2090597869 28.3007119166 1.2180392820 8.8445719200 0.5133963612 38.5848946956 1.9460245065
0.008 0.0045 0.79 0.1975 0.0183266548 0.0041188195 1.6599975704 0.1295516281 28.7554879397 1.1910756820 9.0388553629 0.6328895988 39.4726675278 1.9576357284
0.008 0.005 0.7896 0.1974 0.0174757744 0.0030588028 1.7428545919 0.2054360195 29.1093036857 0.8758452547 9.0409332607 0.2181891619 39.9105673127 1.3025292389
0.008 0.0055 0.7892 0.1973 0.0171485127 0.0034782237 1.9699971166 0.1609662332 29.2111735148 1.7179837093 9.2705409658 0.4856060904 40.4688601099 2.3680342566
0.008 0.006 0.7888 0.1972 0.0178684884 0.0046943520 2.2157110427 0.3283099748 28.7054625772 1.3907761634 9.2559956814 0.4050781657 40.1950377897 2.1288586559
0.008 0.0065 0.7884 0.1971 0.0178030361 0.0066439766 2.3499965604 0.3179008158 28.1688268699 1.4127190958 9.0024921516 0.3053873586 39.5391186180 2.0426512468
0.0005 0.006999999999999999 0.794 0.1985 0.0009817851 0.0010139833 2.6942817708 0.3465745722 28.7909604695 1.3598140746 9.2456061924 0.4548840508 40.7318302178 2.1622866809
0.008 0.006999999999999999 0.7879999999999999 0.19699999999999998 0.0171485127 0.0032752340 2.5542819757 0.2699353493 28.5299190322 0.9729503364 8.9297657292 0.3034015396 40.0311152498 1.5495624593
0.008 0.0075 0.7876 0.1969 0.0182612025 0.0051270534 2.7499959750 0.4923074623 28.4771650136 1.3607871359 9.1074259898 0.5362184228 40.3528481809 2.3944400744
0.008 0.008 0.7872 0.1968 0.0193738922 0.0032436901 3.0071384558 0.4282849921 28.8482622484 1.3811852549 8.8663898468 0.5672851232 40.7411644432 2.3799990603
0.008 0.0085 0.7868 0.1967 0.0164285370 0.0039358576 2.9428528356 0.1623800165 28.4926273984 1.2939879570 9.0274269251 0.4757160807 40.4793356961 1.9360199118
0.008 0.009000000000000001 0.7864 0.1966 0.0181302978 0.0051470680 3.3742807755 0.3120173345 28.9210264121 2.5977201339 9.1126207342 0.5742822308 41.4260582196 3.4891667672
0.008 0.0095 0.7859999999999999 0.1965 0.0161667276 0.0068597049 3.3942807463 0.3191054267 27.6840356293 1.0819250623 9.1146986320 0.3328919361 40.2091817352 1.7407821300
0.008 0.01 0.7856 0.1964 0.0157085613 0.0037256124 3.6828517525 0.2162006483 28.6754473596 1.4549603471 8.9827521227 0.3956417783 41.3567597961 2.0705283861
0.0085 0.0 0.7932 0.1983 0.0176066791 0.0016763978 0.0000000000 0.0000000000 28.6454321421 0.8418030718 8.9380773203 0.3190503618 37.6011161415 1.1625298314
0.0085 0.0005 0.7928 0.1982 0.0185884642 0.0056060224 0.1957139993 0.0320713021 28.7627643561 0.9113620729 9.0326216695 0.5566827388 38.0096884891 1.5057221362
0.0085 0.001 0.7924 0.1981 0.0194393446 0.0034782237 0.3642851811 0.0693996573 28.7391160029 1.4413068348 9.2113208790 0.4604501466 38.3341614076 1.9746348624
0.0005 0.0075 0.7936 0.1984 0.0007854281 0.0007854281 2.7299960043 0.3914801326 28.5535673854 0.7595625517 9.0887249097 0.2547099275 40.3730737275 1.4065380399
0.0085 0.0015 0.792 0.198 0.0168212510 0.0035513549 0.5728563044 0.1341334562 28.6290602053 1.3137458422 9.1759966167 0.2812924147 38.3947343774 1.7327230680
0.0085 0.002 0.7916 0.1979 0.0191120829 0.0054226779 0.7257132235 0.1086464315 28.8600864250 1.1529733734 9.0648290852 0.3636617953 38.6697408166 1.6307042781
0.0085 0.0025 0.7912 0.1978 0.0188502735 0.0057150050 0.8857129893 0.1462453161 29.0983890611 1.3912828721 9.2123598279 0.3068401483 39.2153121518 1.8500833415
0.0085 0.003 0.7908 0.1977 0.0198975109 0.0060471727 1.0957126820 0.1781077093 28.5426527609 1.2268154524 9.1313218143 0.5037091675 38.7895847681 1.9146795019
0.0085 0.0035 0.7904 0.1976 0.0196357016 0.0024837416 1.2471410318 0.1193860105 28.8910111946 1.4285168584 9.2071650834 0.8575854465 39.3649530114 2.4079720570
0.0085 0.004 0.79 0.1975 0.0192429876 0.0030531955 1.4314264763 0.1067515106 28.2279477529 1.6928129563 9.1292439165 0.2261570050 38.8078611333 2.0287746674
0.0085 0.0045 0.7896 0.1974 0.0194393446 0.0063133522 1.5985690888 0.1403782916 28.5699393223 0.9618124762 9.2123598279 0.4027907176 39.4003075836 1.5112948376
0.0085 0.005 0.7892 0.1973 0.0202902250 0.0050360035 1.8399973069 0.2238071699 28.7254727222 1.4419610264 9.2154766746 0.7296646876 39.8012369287 2.4004688874
0.0085 0.0055 0.7888 0.1972 0.0179339408 0.0087950020 2.1099969117 0.1924278125 28.4780745656 1.5087820855 8.8518445623 0.5805112409 39.4578499804 2.2905161409
0.0085 0.006 0.7884 0.1971 0.0196357016 0.0040770030 2.2471395681 0.1227572549 29.0092529606 0.8953873527 9.2310609079 0.3427586715 40.5070891382 1.3649802821
0.0005 0.008 0.7932 0.1983 0.0013744991 0.0013349710 2.9242814342 0.5139356371 27.9605394513 0.8628461543 9.0897638586 0.4803675452 39.9759592432 1.8584843076
0.0085 0.0065 0.7879999999999999 0.19699999999999998 0.0185884642 0.0031362531 2.3414251444 0.1406687498 28.4144059224 1.3186434492 9.2435282947 0.5181678832 40.0179478257 1.9806163353
0.0085 0.006999999999999999 0.7876 0.1969 0.0183921072 0.0023196368 2.5814247931 0.5007415732 28.6208742369 0.9807755005 9.1749576678 0.5676655503 40.3956488050 2.0515022608
0.0085 0.0075 0.7872 0.1968 0.0181957501 0.0022521692 2.6928532015 0.2076100061 28.5526578334 0.6433973421 9.1354776099 0.1778515429 40.3991843949 1.0311110603
0.0085 0.008 0.7868 0.1967 0.0182612025 0.0057716940 2.9928527624 0.3743832996 28.7409351070 1.5865507996 8.8341824311 0.2467891827 40.5862315030 2.2134949759
0.0085 0.0085 0.7864 0.1966 0.0190466305 0.0044082041 2.9971384704 0.2061500298 28.7600356999 1.6469975972 9.2726188636 0.6035926470 41.0488396644 2.4611484781
0.0085 0.009000000000000001 0.7859999999999999 0.1965 0.0178030361 0.0019679288 3.3214237101 0.4166919063 27.9887355648 1.4969204089 8.9931416116 0.6408352655 40.3211039226 2.5564155095
0.0085 0.0095 0.7856 0.1964 0.0198975109 0.0047089307 3.4114235783 0.3150116864 28.6354270696 0.5857854131 8.9505447070 0.6129974555 41.0172928658 1.5185034857
0.0085 0.01 0.7852 0.1963 0.0189811782 0.0042417963 3.7785658981 0.4694757907 28.2397719295 1.0686458557 9.1739187189 0.5833677214 41.2112377247 2.1257311641
0.009000000000000001 0.0 0.7928 0.1982 0.0214029147 0.0026699420 0.0000000000 0.0000000000 28.8537195607 1.5189856845 9.1718408211 0.3174902703 38.0469632965 1.8391458968
0.009000000000000001 0.0005 0.7924 0.1981 0.0196357016 0.0031253063 0.1685711818 0.0539083847 28.4416924838 1.7767162757 8.9931416116 0.5791112682 37.6230409788 2.4128612349
0.0005 0.0085 0.7928 0.1982 0.0011781421 0.0010634746 3.0685669373 0.3687369644 28.3661996639 0.9244843778 9.1458670988 0.4864056473 40.5818118421 1.7806904641
0.009000000000000001 0.001 0.792 0.198 0.0203556773 0.0057716940 0.3942851372 0.1119035849 28.5981354357 0.4894235244 8.9588562982 0.3357975398 37.9716325484 .9428963431
0.009000000000000001 0.0015 0.7916 0.1979 0.0185884642 0.0055445510 0.5185706696 0.1701377502 28.3334557903 1.1963206363 9.1209323254 0.4961087030 37.9915472495 1.8681116405
0.009000000000000001 0.002 0.7912 0.1978 0.0199629633 0.0045723038 0.7028561141 0.1966242897 28.8600864250 1.1112775730 9.1292439165 0.5090891978 38.7121494189 1.8215633643
0.009000000000000001 0.0025 0.7908 0.1977 0.0195702492 0.0054667398 0.8942844054 0.2119681125 28.3498277271 0.3962725265 9.0627511874 0.6504052414 38.3264335691 1.2641126202
0.009000000000000001 0.003 0.7904 0.1976 0.0212720101 0.0069638335 1.1257126381 0.1610169392 28.0960627062 0.7040661381 8.9806742249 0.7627441718 38.2237215793 1.6347910826
0.009000000000000001 0.0035 0.79 0.1975 0.0204211296 0.0023635455 1.2757124185 0.2443814112 28.6536181105 1.4310650370 9.1521007921 0.6390811018 39.1018524507 2.3168910955
0.009000000000000001 0.004 0.7896 0.1974 0.0200284156 0.0034978749 1.4314264763 0.1477999797 28.0878767378 1.0431479491 9.0201542828 0.7455165985 38.5594859125 1.9399624022
0.009000000000000001 0.0045 0.7892 0.1973 0.0228428662 0.0031362531 1.6057119355 0.1944954002 28.5062706790 1.1835841099 9.0617122385 0.3256802358 39.1965377192 1.7068959990
0.009000000000000001 0.005 0.7888 0.1972 0.0232355802 0.0047739843 1.7471403000 0.1101388975 28.5990449878 0.9707370784 9.0523616985 0.5112050870 39.4217825665 1.5968550472
0.009000000000000001 0.0055 0.7884 0.1971 0.0211411054 0.0062038322 1.8957115111 0.1556026157 28.6072309562 0.9169728245 9.0139205895 0.2322602723 39.5380041622 1.3110395447
0.0005 0.009000000000000001 0.7924 0.1981 0.0013090468 0.0008279139 3.2057095937 0.1984426279 28.5663011141 0.8419249244 8.9827521227 0.5036234429 40.7560718773 1.5448189091
0.009000000000000001 0.006 0.7879999999999999 0.19699999999999998 0.0190466305 0.0052263600 2.2357110134 0.3502763457 28.1115250910 1.8895457236 9.1427502521 0.4877530339 39.5090329870 2.7328014632
0.009000000000000001 0.0065 0.7876 0.1969 0.0214683671 0.0057746622 2.3742822392 0.1413056563 28.3425513107 0.8430208054 9.0014532027 0.4734872083 39.7397551197 1.4635883322
0.009000000000000001 0.006999999999999999 0.7872 0.1968 0.0207483913 0.0062313926 2.4542821221 0.2514606688 28.5308285843 0.7981825791 9.0772964719 0.4670696403 40.0831555696 1.5229442808
0.009000000000000001 0.0075 0.7868 0.1967 0.0203556773 0.0040219916 2.7628530990 0.2370564360 28.5453814170 1.1242651982 9.1708018722 0.3315272729 40.4993920655 1.6968708987
0.009000000000000001 0.008 0.7864 0.1966 0.0189157259 0.0030811302 2.9571385290 0.1840582838 28.8873729864 1.1347623236 8.9567784004 0.6908939829 40.8202056417 2.0127957205
0.009000000000000001 0.0085 0.7859999999999999 0.1965 0.0190466305 0.0015153312 3.1399954042 0.4222963081 28.5353763445 1.0973978194 9.1136596831 0.3050761573 40.8080780623 1.8262856160
0.009000000000000001 0.009000000000000001 0.7856 0.1964 0.0216647241 0.0049224336 3.2871380459 0.4793185436 28.2952546043 0.9943596367 9.1302828654 0.3724367323 40.7343402397 1.8510373462
0.009000000000000001 0.0095 0.7852 0.1963 0.0195047969 0.0037164020 3.4599949358 0.2594495879 28.1033391226 0.9421238267 8.9370383714 0.3312015243 40.5198772267 1.5364913409
0.009000000000000001 0.01 0.7848 0.1962 0.0214029147 0.0034035216 3.6371375337 0.3266897889 28.5499291773 0.7511468267 9.1323607632 0.5893322546 41.3408303889 1.6705723918
0.0095 0.0 0.7924 0.1981 0.0193084399 0.0030136520 0.0000000000 0.0000000000 28.6427034860 1.5277268951 9.2040482367 0.3970579405 37.8660601626 1.9277984876
0.0 0.002 0.7984 0.1996 0.0000000000 0.0000000000 0.7085703915 0.1230229636 28.7582165958 0.5936971654 9.2279440613 0.2188806673 38.6947310486 .9356007963
0.0005 0.0095 0.792 0.198 0.0009163327 0.0013349710 3.3957093156 0.2045599557 28.4635217329 0.8832757282 9.1811913611 0.2899840179 41.0413387423 1.3791546728
0.0095 0.0005 0.792 0.198 0.0206829390 0.0066155447 0.1799997365 0.0417963355 28.5008133668 1.8856310412 9.0295048228 0.6199452527 37.7310008651 2.5539881741
0.0095 0.001 0.7916 0.1979 0.0221883428 0.0052427282 0.3714280278 0.0657762719 28.2606916266 1.2985702308 9.1115817853 0.2593629318 37.7658897825 1.6289521627
0.0095 0.0015 0.7912 0.1978 0.0197666063 0.0047125684 0.5785705818 0.1522616354 28.5872208112 1.3584579257 9.0087258450 0.4976294062 38.1942838443 2.0130615357
0.0095 0.002 0.7908 0.1977 0.0231046755 0.0063539356 0.7042846835 0.1548136841 28.3607423517 1.3243952333 8.9879468671 0.6883583308 38.0760785778 2.1739211838
0.0095 0.0025 0.7904 0.1976 0.0219265334 0.0032331070 0.8799987120 0.1027775967 28.4626121808 0.7935673503 9.0856080630 0.4564285887 38.4501454892 1.3560066427
0.0095 0.003 0.79 0.1975 0.0198320586 0.0040474744 1.0842841273 0.0918737809 28.5444718650 1.0361007543 8.9630120937 0.6634841835 38.6116001446 1.7955061931
0.0095 0.0035 0.7896 0.1974 0.0229737709 0.0058160581 1.2614267252 0.2139231903 28.8901016425 0.6930905955 8.9796352760 0.5564189706 39.1541374146 1.4692488145
0.0095 0.004 0.7892 0.1973 0.0212065577 0.0031634545 1.4128550749 0.1700897632 28.7600356999 0.6780647976 8.8404161244 0.5653791484 39.0345134569 1.4166971637
0.0095 0.0045 0.7888 0.1972 0.0221228905 0.0033782538 1.6914260958 0.1140710603 28.8901016425 1.7185826457 9.1708018722 0.4633572289 39.7744525010 2.2993891887
0.0095 0.005 0.7884 0.1971 0.0203556773 0.0064049720 1.8142830588 0.1049779782 28.2288573050 1.5451187890 9.0700238296 0.2469116197 39.1335198707 1.9034133589
0.0005 0.01 0.7916 0.1979 0.0009817851 0.0010952271 3.7985658688 0.4765001538 28.7118294415 0.9449120790 9.3048262793 0.1608727735 41.8162033747 1.5833802334
0.0095 0.0055 0.7879999999999999 0.19699999999999998 0.0236282942 0.0041478402 1.9757113940 0.3499965723 28.4089486101 1.2317416960 9.0315827206 0.3367605034 39.4398710189 1.9226466119
0.0095 0.006 0.7876 0.1969 0.0202902250 0.0037256124 2.2285681667 0.1833918063 28.7664025643 1.7971201759 9.1344386610 0.2008801705 40.1496996170 2.1851177651
0.0095 0.0065 0.7872 0.1968 0.0193084399 0.0036793297 2.3714251005 0.1942013782 28.4735268054 1.2299753640 9.1053480920 0.4144038817 39.9696084378 1.8422599536
0.0095 0.006999999999999999 0.7868 0.1967 0.0219919858 0.0061594789 2.5457105597 0.2772455250 28.1942943272 1.8384978698 9.0108037428 0.6573057780 39.7728006155 2.7792086517
0.0095 0.0075 0.7864 0.1966 0.0185230118 0.0025043539 2.7371388510 0.0489897232 28.7791362929 1.4108251748 8.9089867513 0.5634130852 40.4437849070 2.0257323371
0.0095 0.008 0.7859999999999999 0.1965 0.0210756530 0.0020531596 2.8628529527 0.2297111066 28.0078361577 1.4529005708 9.1178154787 0.2784227960 40.0095802421 1.9630876330
0.0095 0.0085 0.7856 0.1964 0.0214029147 0.0029735827 2.9414242662 0.1679161571 28.2579629704 0.9071038755 9.0409332607 0.9592958938 40.2617234120 2.0372895091
0.0095 0.009000000000000001 0.7852 0.1963 0.0223192475 0.0064316706 3.2285667031 0.2459463739 28.1515453810 0.6880062348 9.0700238296 0.1978918113 40.4724551612 1.1382760906
0.0095 0.0095 0.7848 0.1962 0.0170830604 0.0036182773 3.6442803804 0.4913447888 28.4462402440 1.0202238974 8.9598952471 0.3207913488 41.0674989319 1.8359783123
0.0095 0.01 0.7844 0.1961 0.0212720101 0.0027769075 3.7042802925 0.2653603595 28.7473019713 1.4742758501 8.8289876866 0.4402790338 41.3018419605 2.1826921509
0.001 0.0 0.7992 0.1998 0.0028144506 0.0028560029 0.0000000000 0.0000000000 28.9355792448 1.2456759414 9.1146986320 0.7096743446 38.0530923274 1.9582062889
0.01 0.0 0.792 0.198 0.0208138437 0.0027333699 0.0000000000 0.0000000000 28.3061692289 0.9473044601 9.3879421907 0.3634480233 37.7149252633 1.3134858533
0.01 0.0005 0.7916 0.1979 0.0220574381 0.0043534416 0.1928568606 0.1069043403 28.4380542756 0.5884007409 9.1344386610 0.4433573648 37.7874072353 1.1430158876
0.01 0.001 0.7912 0.1978 0.0231701279 0.0044469072 0.3271423783 0.1027775967 28.9928810237 1.0057753979 9.1136596831 0.9516136667 38.4568532130 2.0646135685
0.01 0.0015 0.7908 0.1977 0.0226465092 0.0025315760 0.5699991657 0.1223576101 28.6900001924 1.6206328833 9.1043091431 0.4848942664 38.3869550104 2.2304163358
0.01 0.002 0.7904 0.1976 0.0223846998 0.0037622287 0.6928561288 0.2130437097 28.8155183747 1.7607987969 8.9921026627 0.6993908858 38.5228618660 2.6769956211
0.01 0.0025 0.79 0.1975 0.0215992717 0.0042820038 0.8571416026 0.1448431235 28.7982368859 0.9986301590 9.1541786899 0.3545480645 38.8311564501 1.5023033508
0.01 0.003 0.7896 0.1974 0.0220574381 0.0064873801 1.0485698938 0.1821411900 28.8691819455 0.9739089854 9.0014532027 0.4773469878 38.9412624801 1.6398845433
0.01 0.0035 0.7892 0.1973 0.0226465092 0.0037576711 1.2599981558 0.1123404256 28.7045530251 1.0935130848 9.0440501073 0.6337077264 39.0312477974 1.8433189079
0.01 0.004 0.7888 0.1972 0.0222537951 0.0047016470 1.4742835565 0.2765084430 28.4298683072 2.0160368318 9.0170374361 0.6551608749 38.9434430949 2.9524077967
0.01 0.0045 0.7884 0.1971 0.0214683671 0.0032752340 1.5885691035 0.2186411254 28.1815605986 0.9970184104 9.0928807053 0.2761025007 38.8844787745 1.4950372705
0.001 0.0005 0.7988 0.1997 0.0026835459 0.0023562842 0.1828568752 0.0714855868 29.0056147524 2.0006589178 9.0211932317 0.4092245470 38.2123484052 2.4837253358
0.01 0.005 0.7879999999999999 0.19699999999999998 0.0213374624 0.0050257850 1.7614259933 0.1760331344 28.2306764091 0.7327535540 9.0502838007 0.4092139960 39.0637236655 1.3230264694
0.01 0.0055 0.7876 0.1969 0.0219919858 0.0031088138 2.1014254957 0.2965649388 28.5608438018 0.6722174220 9.1032701942 0.5762411810 39.7875314775 1.5481323556
0.01 0.006 0.7872 0.1968 0.0236282942 0.0051270534 2.1928539333 0.3824725952 28.9546798378 0.8543671759 9.1718408211 0.2969722325 40.3430028864 1.5389390570
0.01 0.0065 0.7868 0.1967 0.0234319372 0.0033782538 2.5285677277 0.4218514700 28.3652901119 1.5243441049 8.8549614089 0.8931480525 39.7722511857 2.8427218812
0.01 0.006999999999999999 0.7864 0.1966 0.0229737709 0.0043691581 2.6228533039 0.2841955498 28.4689790452 1.7237199171 9.1230102231 0.5087413520 40.2378163431 2.5210259770
0.01 0.0075 0.7859999999999999 0.1965 0.0220574381 0.0026376562 2.7399959896 0.3347366899 29.1884347137 1.4392941949 9.3318389505 0.7956639355 41.2823270919 2.5723324765
0.01 0.008 0.7856 0.1964 0.0243482700 0.0030022582 2.9071386021 0.2166532670 29.0156198249 1.1195458851 9.2632683236 0.5706998373 41.2103750206 1.9099012476
0.01 0.0085 0.7852 0.1963 0.0231701279 0.0038699992 3.1771382069 0.3271891622 28.8446240402 1.3791352651 9.3089820749 0.3530592318 41.3539144499 2.0632536583
0.01 0.009000000000000001 0.7848 0.1962 0.0244791746 0.0049224336 3.2885666153 0.3279616880 28.4153154744 1.9731653629 8.9723626338 0.3421534913 40.7007238981 2.6482029758
0.01 0.0095 0.7844 0.1961 0.0217956288 0.0042739926 3.3928521769 0.2301726238 28.2042993997 1.2788883973 9.0274269251 0.1772192231 40.6463741305 1.6905542368
0.001 0.001 0.7984 0.1996 0.0017672131 0.0012139600 0.3614280424 0.0523722170 28.8109706145 1.0480218480 9.1469060477 0.4568257216 38.3210719177 1.5584337466
0.01 0.01 0.784 0.196 0.0242173653 0.0050529884 3.6771374751 0.4490709474 28.9110213396 2.6154858241 9.1988534923 0.3969491844 41.8112296723 3.4665589443
0.001 0.0015 0.7979999999999999 0.1995 0.0019635702 0.0012418708 0.5499991950 0.1373211115 28.9619562542 0.9813489135 9.1510618432 0.2984225841 38.6649808626 1.4183344799
0.001 0.002 0.7976 0.1994 0.0018981178 0.0008683234 0.7071418221 0.1181488164 29.1638768084 1.9293003272 9.2383335502 0.8885679872 39.1112502985 2.9368854542
0.001 0.0025 0.7972 0.1993 0.0027489982 0.0027018421 0.9942842590 0.1338288147 28.8282521034 1.8521034807 9.2528788347 0.5585797388 39.0781641953 2.5472138763
0.001 0.003 0.7968 0.1992 0.0026180935 0.0009256358 1.0857126966 0.1318624442 29.3858075077 1.4980142719 9.1614513322 0.4397884283 39.6355896300 2.0705907802
0.001 0.0035 0.7964 0.1991 0.0023562842 0.0006412993 1.2985695279 0.0758084557 28.6008640918 0.9947189861 9.1801524122 0.6912063812 39.0819423161 1.7623751223
0.0 0.0025 0.7979999999999999 0.1995 0.0000000000 0.0000000000 0.9385700548 0.1846339517 29.0301726576 1.7480217901 9.0440501073 0.3724019517 39.0127928197 2.3050576935
0.001 0.004 0.7959999999999999 0.19899999999999998 0.0018981178 0.0019592018 1.4957120965 0.2053565317 28.8928302987 1.0192730964 9.2902809948 0.4117489603 39.6807215078 1.6383377902
0.001 0.0045 0.7956 0.1989 0.0023562842 0.0022060448 1.6257119063 0.1214199901 28.9846950553 1.0341986738 9.2830083526 0.4843329686 39.8957715984 1.6421576773
0.001 0.005 0.7952 0.1988 0.0021599272 0.0003206497 1.8599972776 0.1602546644 28.5499291773 1.1290380596 9.2414503969 0.3582792320 39.6535367790 1.6478926057
0.001 0.0055 0.7948 0.1987 0.0026180935 0.0021904542 1.9957113647 0.3386161379 28.6026831959 2.1810716698 8.9983363561 0.5433772234 39.5993490102 3.0652554853
0.001 0.006 0.7944 0.1986 0.0020944748 0.0012139600 2.2085681960 0.2572059649 28.9301219326 0.9528806879 9.1718408211 0.3490373505 40.3126254245 1.5603379633
0.001 0.0065 0.794 0.1985 0.0018981178 0.0009619490 2.2842823709 0.1722359407 28.9583180460 1.7031575183 9.3744358551 0.5406768295 40.6189343898 2.4170322375
0.001 0.006999999999999999 0.7936 0.1984 0.0021599272 0.0012139600 2.5885676398 0.2730922436 29.0201675851 2.0834373169 8.9630120937 0.6630610575 40.5739072458 3.0208045780
0.001 0.0075 0.7932 0.1983 0.0020944748 0.0015265978 2.7228531576 0.4035954894 28.4917178463 1.6766673636 9.0274269251 0.5938354130 40.2440924038 2.6756248638
0.001 0.008 0.7928 0.1982 0.0022908319 0.0016558277 2.8057101792 0.2839081642 28.7027339210 0.9764133357 8.8653508979 0.3432370158 40.3760858300 1.6052143434
0.001 0.0085 0.7924 0.1981 0.0018981178 0.0011260846 3.2299952724 0.2202777949 28.9692326705 1.0403462507 8.9744405315 0.4661906194 41.1755665922 1.7279407496
0.0 0.003 0.7976 0.1994 0.0000000000 0.0000000000 1.0685698646 0.0971427150 29.1056654775 0.7508956740 9.2591125280 0.5095554473 39.4333478701 1.3575938363
0.001 0.009000000000000001 0.792 0.198 0.0026180935 0.0020697847 3.2471381045 0.5768732090 28.6381557257 1.8707201621 9.0991143986 0.3941767168 40.9870263223 2.8438398726
0.001 0.0095 0.7916 0.1979 0.0026835459 0.0009619490 3.4042807316 0.2485217989 28.7100103374 2.0966940423 8.9910637138 0.3440411449 41.1080383287 2.6902189351
0.001 0.01 0.7912 0.1978 0.0018326655 0.0011412005 3.5885661762 0.3445903503 28.8455335923 2.0258923789 9.3058652282 0.3481703603 41.7417976622 2.7197942900
0.0015 0.0 0.7988 0.1997 0.0031417123 0.0015265978 0.0000000000 0.0000000000 28.7845936052 1.6260043384 9.2798915059 0.5259832042 38.0676268234 2.1535141404
0.0015 0.0005 0.7984 0.1996 0.0032726169 0.0011708470 0.1714283205 0.0797955406 28.9173882039 1.5367780175 9.1292439165 0.3551685956 38.2213330578 1.9729130007
0.0015 0.001 0.7979999999999999 0.1995 0.0037962356 0.0019679288 0.3785708745 0.0571427735 29.4312851100 1.4640522231 9.3609295195 0.2131238485 39.1745817396 1.7362867739
0.0015 0.0015 0.7976 0.1994 0.0026835459 0.0008683234 0.5742848737 0.1401454917 28.7982368859 1.1630549813 9.1188544276 0.4857838834 38.4940597331 1.7898526798
0.0015 0.002 0.7972 0.1993 0.0030762599 0.0019238980 0.7114275302 0.1857359906 28.9746899828 1.3457977472 8.8404161244 0.2609727117 38.5296098973 1.7944303475
0.0015 0.0025 0.7968 0.1992 0.0035998786 0.0024490023 0.9157129454 0.0608778416 28.7391160029 1.2366376122 9.0232711295 0.4443495869 38.6816999564 1.7443140430
0.0015 0.003 0.7964 0.1991 0.0034689739 0.0015265978 1.0585698792 0.1885278576 29.0028860963 1.1260180862 9.0669069830 0.8894421989 39.1318319324 2.2055147405
0.0 0.0035 0.7972 0.1993 0.0000000000 0.0000000000 1.2342839077 0.2365393342 28.9292123805 0.7861266280 9.0128816406 0.6212879628 39.1763779288 1.6439539250
0.0015 0.0035 0.7959999999999999 0.19899999999999998 0.0031417123 0.0023270124 1.2685695718 0.1048223399 28.7045530251 2.0579478850 8.9453499626 0.5665844701 38.9216142718 2.7316817074
0.0015 0.004 0.7956 0.1989 0.0037307833 0.0020109958 1.4357121843 0.2725536586 28.9601371501 0.6459740831 9.5375508312 0.5889291670 39.9371309489 1.5094679045
0.0015 0.0045 0.7952 0.1988 0.0034035216 0.0015265978 1.6342833223 0.2270301880 28.5544769375 1.0275668015 9.2071650834 0.4445244550 39.3993288648 1.7006480423
0.0015 0.005 0.7948 0.1987 0.0024217365 0.0008878387 1.9628542699 0.2396252075 28.0060170537 0.9278393876 9.0461280051 0.5619782025 39.0174210652 1.7303306363
0.0015 0.0055 0.7944 0.1986 0.0032071646 0.0013349710 2.0314255981 0.1739338169 28.5117279913 1.1704432952 9.1115817853 0.6244765642 39.6579425393 1.9701886473
0.0015 0.006 0.794 0.1985 0.0032726169 0.0017067882 2.3242823124 0.1372021672 28.1542740372 1.2641713344 9.2061261345 0.6115306486 39.6879551010 2.0146109384
0.0015 0.0065 0.7936 0.1984 0.0037962356 0.0015817272 2.3371394364 0.2975267885 28.0651379367 1.9360378824 8.8882077735 0.2739359724 39.2942813822 2.5090823705
0.0015 0.006999999999999999 0.7932 0.1983 0.0030762599 0.0008878387 2.5671390998 0.1348012440 28.3189029575 0.7150953486 8.8850909268 0.2050286078 39.7742092440 1.0558130391
0.0015 0.0075 0.7928 0.1982 0.0037307833 0.0012825987 2.6442818440 0.1612196038 28.6699900474 1.8966496063 9.1552176388 0.4704316530 40.4732203135 2.5295834618
0.0015 0.008 0.7924 0.1981 0.0037307833 0.0010634746 2.9542813903 0.2125834059 28.5735775305 1.3081243173 9.1302828654 0.5556036018 40.6618725695 2.0773747996
0.0 0.004 0.7968 0.1992 0.0000000000 0.0000000000 1.3914265349 0.1794319484 28.8291616554 1.0648582280 9.1822303100 0.3616139193 39.4028185003 1.6059040957
0.0015 0.0085 0.792 0.198 0.0031417123 0.0026699420 2.9657099450 0.2937994463 28.1206206115 0.9128676869 9.0056089983 0.2257748537 40.0950812671 1.4351119289
0.0015 0.009000000000000001 0.7916 0.1979 0.0031417123 0.0018788356 3.1671382216 0.5437278280 28.2379528254 1.8130673841 9.1822303100 0.2572400532 40.5904630693 2.6159141009
0.0015 0.0095 0.7912 0.1978 0.0034035216 0.0015265978 3.4157092863 0.3941816041 28.1751937342 1.0326136008 9.2611904258 0.4944523584 40.8554969679 1.9227741611
0.0015 0.01 0.7908 0.1977 0.0039925927 0.0023923703 3.7228516939 0.2255873377 28.6708995994 0.8909265419 9.2653462214 0.2737467683 41.6630901074 1.3926530182
0.002 0.0 0.7984 0.1996 0.0046471160 0.0013349710 0.0000000000 0.0000000000 28.7109198894 1.1216867840 9.0513227496 0.5306415575 37.7668897550 1.6536633125
0.002 0.0005 0.7979999999999999 0.1995 0.0043198543 0.0006412993 0.1685711818 0.0642697452 28.9610467021 0.9221691582 9.1531397410 0.4011473027 38.2870774792 1.3882275054
0.002 0.001 0.7976 0.1994 0.0037962356 0.0022137990 0.3442852104 0.0810138636 29.0956604050 0.7554518310 9.3723579573 0.4947578912 38.8160998083 1.3334373848
0.002 0.0015 0.7972 0.1993 0.0054325441 0.0031143210 0.5357135016 0.1228901811 28.5799443948 1.0605642076 9.0398943118 0.5530253810 38.1609847523 1.7395940907
0.002 0.002 0.7968 0.1992 0.0038616880 0.0007632989 0.6857132821 0.0599318465 28.9446747653 2.0712287562 9.0887249097 0.1326603894 38.7229746451 2.2645842910
0.002 0.0025 0.7964 0.1991 0.0043198543 0.0013976795 0.8585701719 0.1179413556 28.9519511817 0.5644325605 9.2892420459 0.3253353619 39.1040832538 1.0091069575
0.0 0.0045 0.7964 0.1991 0.0000000000 0.0000000000 1.7442831613 0.1757546742 28.9728708787 0.8688274243 9.0014532027 0.5026365592 39.7186072427 1.5472186577
0.002 0.003 0.7959999999999999 0.19899999999999998 0.0040580450 0.0012139600 1.0671412952 0.2662816458 28.7754980847 1.3749418831 9.1583344855 0.8112587703 39.0050319104 2.4536962592
0.002 0.0035 0.7956 0.1989 0.0037962356 0.0016865888 1.3757122722 0.3224392076 28.8382571759 1.1101215932 9.2289830102 0.6726935338 39.4467486939 2.1069409234
0.002 0.004 0.7952 0.1988 0.0043853067 0.0015817272 1.4871406805 0.2074920124 29.4103654129 1.8748689674 9.1687239744 0.4590226237 40.0706153745 2.5429653307
0.002 0.0045 0.7948 0.1987 0.0046471160 0.0015153312 1.5385691767 0.2118140099 28.8055133022 1.5341314898 9.0824912163 0.4718978608 39.4312208112 2.2193586917
0.002 0.005 0.7944 0.1986 0.0043198543 0.0026311514 1.8528544309 0.0915176796 28.8282521034 1.1569130192 9.1053480920 0.4021899854 39.7907744806 1.6532518356
0.002 0.0055 0.794 0.1985 0.0046471160 0.0032960956 1.9799971020 0.3052461915 28.5899494673 1.4784135504 9.1708018722 0.5194993803 39.7453955575 2.3064552178
0.002 0.006 0.7936 0.1984 0.0044507590 0.0022898966 2.1528539918 0.0737341087 28.8946494028 0.9647702203 9.1926197989 0.4972909093 40.2445739525 1.5380851349
0.002 0.0065 0.7932 0.1983 0.0039925927 0.0017756774 2.5128534649 0.2273894701 28.6699900474 1.2907873502 9.2954757393 0.5286851484 40.4823118443 2.0486376461
0.002 0.006999999999999999 0.7928 0.1982 0.0041234973 0.0018788356 2.5771390851 0.1872243537 28.5517482814 1.3605317747 9.1874250545 0.5090891978 40.3204359183 2.0587241618
0.002 0.0075 0.7924 0.1981 0.0037307833 0.0014098865 2.7457102670 0.4450721470 28.2288573050 1.5693545007 9.0326216695 0.2350321932 40.0109200248 2.2508687274
