# Supplementary material for: Multipressure Sampling for Improving the Performance of MOF-based Electronic Noses
Source: ACS Sens. 2024 Jul 12;9(7):3531–9. doi: 10.1021/acssensors.4c00199 (PMC11287752; doi:10.1021/acssensors.4c00199)
Supplement: Supplementary file 2 — se4c00199_si_002.zip [file se4c00199_si_002.zip › Multiplex_Adsorption_Data/Hydrogen_5bar/MgMOF-74_EQeq.csv]

H2_comp CO2_comp N2_comp O2_comp H2_mass H2_error CO2_mass CO2_error N2_mass N2_error O2_mass O2_error total_mass total_error
0.0 0.0 0.8 0.2 0.0000000000 0.0000000000 0.0000000000 0.0000000000 44.9956662637 1.3818101031 13.2717672657 0.1712244102 58.2674335294 1.5530345133
0.0 0.0005 0.7996 0.1999 0.0000000000 0.0000000000 1.9399759571 0.1229559886 44.6078859088 1.1413767031 13.3580129697 0.2697481279 59.9058748356 1.5340808196
0.0 0.005 0.7959999999999999 0.19899999999999998 0.0000000000 0.0000000000 18.0406433848 1.3638139270 44.2531286019 0.4639683829 12.9721962003 0.3909695888 75.2659681870 2.2187518987
0.002 0.008 0.792 0.198 0.0059524705 0.0007200407 30.3854871457 1.6008125038 43.1008486552 1.0614272682 12.9892256069 0.2386599305 86.4815138783 2.9016197432
0.002 0.0085 0.7916 0.1979 0.0055487176 0.0008797510 31.8631923880 1.1087379532 43.2480096167 0.3134520889 12.9485747655 0.3910498529 88.0653254878 1.8141196460
0.002 0.009000000000000001 0.7912 0.1978 0.0056525398 0.0018500481 33.4380852643 0.1933733875 42.8562216104 0.3492803784 12.9145159524 0.3842638849 89.2144753669 .9287676989
0.002 0.0095 0.7908 0.1977 0.0051795722 0.0011026193 35.9017666064 1.5674217606 42.8793056828 0.5437050267 12.8804571394 0.2377765638 91.6667090008 2.3500059704
0.002 0.01 0.7904 0.1976 0.0053410733 0.0007672822 36.9005835592 1.2599708550 42.7829617417 0.5976313052 12.7872531832 0.4554057331 92.4761395574 2.3137751755
0.0025 0.0 0.7979999999999999 0.1995 0.0070137637 0.0010982659 0.0000000000 0.0000000000 45.3765534580 0.4470229792 13.3852966426 0.3261868001 58.7688638643 .7743080452
0.0025 0.0005 0.7976 0.1994 0.0072790870 0.0005381173 1.8674629038 0.1033788940 44.8145204178 0.6901851815 13.1873526807 0.3374282796 59.8766150893 1.1315304724
0.0025 0.001 0.7972 0.1993 0.0067484404 0.0015900997 3.7641324541 0.2724223933 44.6503670142 0.8947942416 13.3880433210 0.1512260405 61.8092912297 1.3200327751
0.0025 0.0015 0.7968 0.1992 0.0072214080 0.0009095007 5.5714195950 0.1461165569 44.8270242904 0.9725817039 13.2897122317 0.1228166324 63.6953775251 1.2424243939
0.0025 0.002 0.7964 0.1991 0.0066676898 0.0010512142 7.5365736956 0.2457345530 44.5682903124 0.7201400633 13.3428146822 0.2106554167 65.4543463800 1.1775812472
0.0 0.0055 0.7956 0.1989 0.0000000000 0.0000000000 21.0141821328 1.1469008905 43.9766006514 1.1806831870 13.1584210008 0.2730394279 78.1492037850 2.6006235054
0.0025 0.0025 0.7959999999999999 0.19899999999999998 0.0068984057 0.0004532848 9.5105401464 0.2000013274 44.5589925610 0.9333495046 13.0657663803 0.1262617286 67.1421974934 1.2600658454
0.0025 0.003 0.7956 0.1989 0.0073713733 0.0011885789 11.0997845645 0.5262123569 44.2532889079 0.9192251871 13.2225101651 0.4338322396 68.5829550108 1.8804583625
0.0025 0.0035 0.7952 0.1988 0.0072560154 0.0008170080 13.3235181990 0.3493456297 43.8919590527 1.1320742555 13.1756335192 0.3822478308 70.3983667863 1.8644847240
0.0025 0.004 0.7948 0.1987 0.0065754034 0.0005311479 14.6463778588 1.0895504070 43.9610509638 1.1561175118 13.1337008945 0.2356700637 71.7477051205 2.4818691304
0.0025 0.0045 0.7944 0.1986 0.0071983364 0.0014544255 16.9670473457 1.3011158353 44.0949065224 1.2239493418 13.1800282047 0.3479908539 74.2491804092 2.8745104565
0.0025 0.005 0.794 0.1985 0.0071752648 0.0018204640 18.9379924193 0.9379558348 43.8390580534 0.7659324823 13.0838944582 0.3889179468 75.8681201957 2.0946267279
0.0025 0.0055 0.7936 0.1984 0.0073829091 0.0008414017 20.4083960001 0.7136809509 43.8485161109 0.9450196456 13.1635481339 0.3083499976 77.4278431540 1.9678919958
0.0025 0.006 0.7932 0.1983 0.0062870086 0.0006060411 22.2335596228 0.6244281113 43.5493850062 0.6622052145 13.0133963774 0.2329269716 78.8026280150 1.5201663385
0.0025 0.0065 0.7928 0.1982 0.0070714426 0.0007096155 23.8595641304 0.6696034367 43.8653482470 1.8559058220 12.9786051168 0.2632881672 80.7105889368 2.7895070414
0.0025 0.006999999999999999 0.7924 0.1981 0.0070829784 0.0007769339 25.8798583653 1.6498671661 43.2997884735 1.4003424120 12.9284324567 0.1442168664 82.1151622739 3.1952033784
0.0 0.006 0.7952 0.1988 0.0000000000 0.0000000000 22.4840821507 1.2380971575 43.1882154570 1.1336045601 12.9819011309 0.2276410118 78.6541987386 2.5993427294
0.0025 0.0075 0.792 0.198 0.0068868699 0.0007810338 28.7050978481 2.7136556878 43.5745530573 0.9975300774 13.0183403987 0.1792140760 85.3048781740 3.8911808750
0.0025 0.008 0.7916 0.1979 0.0072560154 0.0014653639 29.1955680836 1.4714805005 43.0734363193 0.5609438606 12.9200093094 0.2221641657 85.1962697277 2.2560538907
0.0025 0.0085 0.7912 0.1978 0.0070599068 0.0010637980 31.4477530202 1.2087621564 42.9508021847 0.5271286370 12.8467645501 0.0911198365 87.2523796618 1.8280744279
0.0025 0.009000000000000001 0.7908 0.1977 0.0068291909 0.0009529433 32.9597005377 1.7673832941 42.8315344774 0.2283366091 12.7932958759 0.3333912049 88.5913600819 2.3300640514
0.0025 0.0095 0.7904 0.1976 0.0073713733 0.0014304386 34.7717715258 2.2893961858 42.4879985946 0.7971706782 12.8376089552 0.1170461795 90.1047504489 3.2050434821
0.0025 0.01 0.79 0.1975 0.0068522625 0.0012708238 36.6394862111 0.6208389029 42.5724798873 1.0484305442 12.6799496109 0.2682588683 91.8987679718 1.9387991392
0.003 0.0 0.7976 0.1994 0.0085249529 0.0013908170 0.0000000000 0.0000000000 44.8281464328 1.6212516248 13.2867824414 0.2980629760 58.1234538271 1.9207054178
0.003 0.0005 0.7972 0.1993 0.0085710961 0.0013464799 1.8865982929 0.0864985583 44.8776810048 1.1581022686 13.2144532416 0.4403396101 59.9873036354 1.6862869169
0.003 0.001 0.7968 0.1992 0.0088825625 0.0009923467 3.7658949242 0.3821859730 44.9107040528 0.9817734582 13.3158972332 0.1932502976 62.0013787727 1.5582020755
0.003 0.0015 0.7964 0.1991 0.0091017427 0.0016611546 5.5490110472 0.3291599089 44.0888148922 0.6445231814 13.1461525036 0.1887904094 62.7930801857 1.1641346543
0.0 0.0065 0.7948 0.1987 0.0000000000 0.0000000000 24.0421056708 1.4326391090 43.7223552430 0.9368067691 13.0624703661 0.1785820790 80.8269312799 2.5480279571
0.003 0.002 0.7959999999999999 0.19899999999999998 0.0086633824 0.0008977191 7.5896995784 0.4060584359 44.4729082077 1.0665965723 13.2448498167 0.2747108141 65.3161209852 1.7482635414
0.003 0.0025 0.7956 0.1989 0.0088018120 0.0027527802 9.6593429746 0.4883765496 44.2148154540 0.9040084894 13.1673934838 0.4358161655 67.0503537244 1.8309539847
0.003 0.003 0.7952 0.1988 0.0084903455 0.0006936841 10.9859793559 0.7743195722 44.1619144547 1.0549434644 13.1840566665 0.2841410522 68.3404408226 2.1140977729
0.003 0.0035 0.7948 0.1987 0.0084211307 0.0011466372 13.2477319870 0.8144814594 44.3970834422 1.2879306773 13.0079030205 0.2228242335 70.6611395804 2.3263830074
0.003 0.004 0.7944 0.1986 0.0089171699 0.0017243603 15.2461212371 0.8884276247 44.3183731676 1.1367973432 13.0892047033 0.3793707339 72.6626162779 2.4063200621
0.003 0.0045 0.794 0.1985 0.0087441330 0.0008773274 16.3494274855 1.6426626818 44.0479368473 0.4685078870 13.1673934838 0.2618369529 73.5735019496 2.3738848491
0.003 0.005 0.7936 0.1984 0.0081327358 0.0010846102 18.0514699865 0.5161949272 44.1885252604 0.7676604383 12.9817180190 0.2275131254 75.2298460017 1.5124531011
0.003 0.0055 0.7932 0.1983 0.0088710267 0.0015310917 20.0634554340 0.1925191387 43.7617905334 0.6085057494 12.9566316890 0.4189424157 76.7907486831 1.2214983955
0.003 0.006 0.7928 0.1982 0.0078328051 0.0005023041 22.1753981113 1.0326334806 43.7871188906 0.8728617618 12.9784220049 0.3279791219 78.9487718119 2.2339766684
0.003 0.0065 0.7924 0.1981 0.0081904148 0.0011604804 24.0118918986 1.2763035139 43.2108186112 1.1504394621 13.0124808179 0.3408255026 80.2433817425 2.7687289590
0.0 0.006999999999999999 0.7944 0.1986 0.0000000000 0.0000000000 25.9609319874 1.3568822741 43.7294087096 0.6845332230 12.9643223887 0.2034438290 82.6546630857 2.2448593261
0.003 0.006999999999999999 0.792 0.198 0.0081904148 0.0009314753 25.6804474687 2.1928680006 43.5412093972 0.9682149375 12.9417996252 0.2586343909 82.1716469059 3.4206488043
0.003 0.0075 0.7916 0.1979 0.0087325972 0.0009858888 28.1411074336 1.3253805353 43.5293467489 0.7114695668 12.8216782201 0.2151152567 84.5008649998 2.2529512476
0.003 0.008 0.7912 0.1978 0.0085364887 0.0015321343 29.5825561493 1.0128057744 43.1191235459 0.8657482991 12.9504058845 0.3878764730 85.6606220684 2.2679626808
0.003 0.0085 0.7908 0.1977 0.0087095256 0.0012824983 31.4263515982 0.7043536032 42.8929316977 1.0046448071 12.8095928348 0.1380037007 87.1375856563 1.8482846093
0.003 0.009000000000000001 0.7904 0.1976 0.0081558074 0.0013225476 32.9858858070 2.7137180144 43.2694906285 0.8634296805 12.9450956394 0.1297125189 89.2086278823 3.7081827614
0.003 0.0095 0.79 0.1975 0.0083403802 0.0012961225 35.2395814322 0.6005510296 42.7896945962 0.4088401660 12.6790340514 0.4043110711 90.7166504600 1.4149983892
0.003 0.01 0.7896 0.1974 0.0087095256 0.0010030174 36.8532486494 1.5055494024 42.7930610234 1.0476716065 12.7174875500 0.1891027345 92.3725067484 2.7433267608
0.0035 0.0 0.7972 0.1993 0.0102207148 0.0011840920 0.0000000000 0.0000000000 45.0830330654 1.1787436034 13.3224892615 0.2493292918 58.4157430417 1.4292569872
0.0035 0.0005 0.7968 0.1992 0.0101168927 0.0008558285 1.8415294160 0.1061359546 44.5844812243 1.2698451520 13.2662739088 0.4574872588 59.7024014418 1.8343241939
0.0035 0.001 0.7964 0.1991 0.0105091097 0.0016156704 3.8245599985 0.1228115408 44.4188850661 0.6971102802 13.3182776878 0.3444092885 61.5722318621 1.1659467799
0.0 0.0075 0.794 0.1985 0.0000000000 0.0000000000 27.4844614509 1.6886919096 43.8740047741 1.3288586725 12.8780766847 0.2558156448 84.2365429097 3.2733662269
0.0035 0.0015 0.7959999999999999 0.19899999999999998 0.0098977125 0.0014747783 5.7768732460 0.2672130642 44.7133672951 0.5773804968 13.1141079214 0.2345908552 63.6142461750 1.0806591945
0.0035 0.002 0.7956 0.1989 0.0099092483 0.0013850643 7.4189917654 0.6265329958 44.1510136428 0.5337056479 13.2280035220 0.3774628713 64.8079181785 1.5390865793
0.0035 0.0025 0.7952 0.1988 0.0101284285 0.0009858888 9.2713477831 0.6998411621 44.1380288521 0.6346868100 13.0765699823 0.1637786229 66.4960750460 1.4992924838
0.0035 0.003 0.7948 0.1987 0.0100476779 0.0013341685 11.1289912110 0.6460368187 44.1649602699 1.2554907669 13.2496107260 0.1943078687 68.5536098848 2.0971696228
0.0035 0.0035 0.7944 0.1986 0.0103591444 0.0017150745 12.7378745810 0.5443288693 44.6784205744 1.5562343703 13.1576885532 0.2342183709 70.5843428530 2.3364966850
0.0035 0.004 0.794 0.1985 0.0099323199 0.0013754229 14.7750381721 1.0527988335 44.0368757293 0.5774997658 13.2247075079 0.2228001558 72.0465537292 1.8544741780
0.0035 0.0045 0.7936 0.1984 0.0098284978 0.0006086704 16.9401067321 1.0458546214 44.2297239174 1.3198306876 13.0181572868 0.2575087200 74.1978164341 2.6238026994
0.0035 0.005 0.7932 0.1983 0.0106590750 0.0012518331 18.2992229186 0.9152778453 43.6547060865 0.4309787755 13.0401307146 0.3305469524 75.0047187947 1.6780554063
0.0035 0.0055 0.7928 0.1982 0.0099553915 0.0013345674 20.0093224255 1.0302746188 43.6266525263 0.4808298914 13.0031421111 0.2386070994 76.6490724544 1.7510461770
0.0035 0.006 0.7924 0.1981 0.0105091097 0.0008299362 22.0855121390 1.4886349039 43.3034755129 0.9476547919 13.0229181961 0.1659078681 78.4224149577 2.6030275001
0.0 0.008 0.7936 0.1984 0.0000000000 0.0000000000 30.0815869536 1.9263152418 43.4727587104 0.7729993368 12.9368556040 0.1863067956 86.4912012680 2.8856213742
0.0035 0.0065 0.792 0.198 0.0092632438 0.0009188172 24.5416400380 1.6138523008 43.7941723571 1.1860661215 12.9079239241 0.3674679425 81.2529995630 3.1683051820
0.0035 0.006999999999999999 0.7916 0.1979 0.0099092483 0.0011098371 25.1892218889 1.0629201913 43.0134818535 1.0930820498 12.8209457725 0.4701015610 81.0335587632 2.6272136392
0.0035 0.0075 0.7912 0.1978 0.0100246063 0.0012085638 27.6516443238 1.9178999595 43.5723087725 0.9777758131 12.8967540983 0.2679507133 84.1307318009 3.1648350497
0.0035 0.008 0.7908 0.1977 0.0099092483 0.0003213501 29.9569551432 1.1327646483 43.0455430651 0.6239027761 12.8656250756 0.1524714182 85.8780325322 1.9094601927
0.0035 0.0085 0.7904 0.1976 0.0099092483 0.0009065697 30.8089835194 1.1923199114 43.1255357882 1.2810594633 12.8691042017 0.2119768377 86.8135327576 2.6862627821
0.0035 0.009000000000000001 0.79 0.1975 0.0098631052 0.0023854285 34.1161326689 1.6585731238 42.9716419723 1.2497010383 12.8414543051 0.1975382777 89.9390920515 3.1081978683
0.0035 0.0095 0.7896 0.1974 0.0093324586 0.0008234974 34.6249829492 1.2672187391 43.1372381305 0.4526443600 12.7299391591 0.2971652808 90.5014926974 2.0178518773
0.0035 0.01 0.7892 0.1973 0.0096669966 0.0007638056 37.2178281674 3.1647636807 42.9892756387 0.7498986499 12.7918309807 0.3080736743 93.0086017834 4.2234998105
0.004 0.0 0.7968 0.1992 0.0109243983 0.0008527130 0.0000000000 0.0000000000 45.0551398113 1.0747698604 13.3384199966 0.4462622921 58.4044842062 1.5218848655
0.004 0.0005 0.7964 0.1991 0.0110166847 0.0009733915 1.9022087419 0.1735868206 44.4781983077 1.0461665231 13.3065585264 0.3574002777 59.6979822607 1.5781270129
0.0 0.0085 0.7932 0.1983 0.0000000000 0.0000000000 32.0832493623 2.0083303199 42.8591071194 0.5503282464 12.9029799028 0.2943149969 87.8453363845 2.8529735632
0.004 0.001 0.7959999999999999 0.19899999999999998 0.0118241904 0.0009112548 3.7540611967 0.3280162307 44.7893523667 1.7032321869 13.1893669115 0.3256106462 61.7446046653 2.3577703186
0.004 0.0015 0.7956 0.1989 0.0112474006 0.0017616183 5.5739374093 0.4299129481 44.5437634855 0.7901391781 13.0915851579 0.5854577361 63.2205334533 1.8072714806
0.004 0.002 0.7952 0.1988 0.0117665114 0.0013112298 7.0876473969 0.3250068261 44.9200018042 0.7693551202 13.2124390107 0.1064193673 65.2318547232 1.2020925434
0.004 0.0025 0.7948 0.1987 0.0107513614 0.0016994854 9.2773905376 0.5041506885 44.1673648607 0.6897091728 13.1302217684 0.1296266703 66.5857285281 1.3251860170
0.004 0.003 0.7944 0.1986 0.0117895830 0.0015709026 10.9925256732 0.1477886249 44.1967008694 0.9307301820 13.1728868407 0.2916470747 68.3739029663 1.3717367842
0.004 0.0035 0.794 0.1985 0.0109705415 0.0011498822 12.8894470049 0.3901640733 43.4881480920 1.8079975347 13.0677806112 0.3613740102 69.4563462496 2.5606855004
0.004 0.004 0.7936 0.1984 0.0108321120 0.0010806769 14.5635417666 1.2713278165 44.2082429056 1.3811359700 13.0086354681 0.5890998626 71.7912522523 3.2426443260
0.004 0.0045 0.7932 0.1983 0.0118818694 0.0019206320 16.7308763596 0.8415197006 43.7513706396 1.0634339016 13.0236506437 0.3123556229 73.5177795123 2.2192298571
0.004 0.005 0.7928 0.1982 0.0118011188 0.0008620258 18.3118119903 0.7873288811 43.6598358803 0.6151406140 12.9540681224 0.3658031298 74.9375171118 1.7691346507
0.004 0.0055 0.7924 0.1981 0.0103130012 0.0011521944 20.3895123924 0.9361928533 43.7156223886 1.1048888037 13.0172417273 0.4252604221 77.1326895095 2.4674942735
0.0 0.009000000000000001 0.7928 0.1982 0.0000000000 0.0000000000 34.2772727874 0.9400797263 43.1813222965 1.1323857468 12.8848518249 0.4430859969 90.3434469088 2.5155514700
0.004 0.006 0.792 0.198 0.0113050796 0.0015093829 22.4528612527 1.6184391570 43.4381326018 1.3366076502 12.9428982966 0.2564314608 78.8451972307 3.2129876509
0.004 0.0065 0.7916 0.1979 0.0114781165 0.0016540899 24.1712695470 0.6167759236 43.4103996537 0.8371590638 12.9762246621 0.3081202532 80.5693719793 1.7637093305
0.004 0.006999999999999999 0.7912 0.1978 0.0109590057 0.0009923467 25.0945520694 1.2886582161 43.1401236395 1.2227102870 12.8072123801 0.4308986759 81.0528470947 2.9432595257
0.004 0.0075 0.7908 0.1977 0.0115011881 0.0013622011 26.9741004821 2.6535209963 42.9633060573 0.8639991516 12.9769571097 0.2638143644 82.9258648372 3.7826967134
0.004 0.008 0.7904 0.1976 0.0118357262 0.0033761866 28.8911643286 1.4898089422 43.1122303854 0.5021635315 12.8474969977 0.3766636225 84.8627274379 2.3720122828
0.004 0.0085 0.79 0.1975 0.0114089018 0.0011636868 31.7065843354 1.2650541662 42.7433661454 0.4367313714 12.7581383914 0.4611809023 87.2194977740 2.1641301267
0.004 0.009000000000000001 0.7896 0.1974 0.0109936131 0.0013425208 33.2099712842 0.4247844579 42.9342906607 1.2490155151 12.8376089552 0.2094262235 88.9928645132 1.8845687173
0.004 0.0095 0.7892 0.1973 0.0115819387 0.0021795023 34.7581753283 1.8034613313 42.7808777630 0.6723848383 12.7035710458 0.3121816748 90.2542060758 2.7902073467
0.004 0.01 0.7888 0.1972 0.0116742251 0.0008432974 36.9572343821 0.9001735276 42.8326566198 0.4133069476 12.7509970274 0.1723237656 92.5525622544 1.4866475382
0.0045 0.0 0.7964 0.1991 0.0131738785 0.0009966286 0.0000000000 0.0000000000 45.1207049891 1.0870913483 13.3880433210 0.4430920508 58.5219221886 1.5311800277
0.0 0.0095 0.7924 0.1981 0.0000000000 0.0000000000 35.5590920732 3.2067538321 43.1147952823 1.0568829492 12.8119732895 0.1083279837 91.4858606450 4.3719647650
0.0045 0.0005 0.7959999999999999 0.19899999999999998 0.0128970194 0.0009245924 1.8913821402 0.1313768410 44.6075652967 1.1726906980 13.2931913578 0.1383211328 59.8050358141 1.4433132642
0.0045 0.001 0.7956 0.1989 0.0136583819 0.0011098371 3.7701752086 0.2319638189 44.8018562392 0.6693637770 13.2181154795 0.4156670741 61.8038053092 1.3181045071
0.0045 0.0015 0.7952 0.1988 0.0130239131 0.0009439637 5.5545502388 0.2090022511 44.7042298498 1.2046509536 13.2009029611 0.2773080828 63.4727069628 1.6919052512
0.0045 0.002 0.7948 0.1987 0.0124009802 0.0009112548 7.3719086371 0.6556794655 44.5697330669 1.1126738995 13.1241790758 0.4062074050 65.0782217600 2.1754720248
0.0045 0.0025 0.7944 0.1986 0.0127239824 0.0019948589 9.2499463612 0.6093081597 44.2156169843 1.2160589775 13.0260310984 0.1440270240 66.5043184263 1.9713890201
0.0045 0.003 0.794 0.1985 0.0130469847 0.0014415591 11.0519460919 0.4357783152 43.8696765106 0.3952051234 13.0723584086 0.1054508337 68.0070279958 .9378758314
0.0045 0.0035 0.7936 0.1984 0.0132892364 0.0014196061 12.9234374987 0.4826581155 43.9390890338 0.6342717398 13.0373840361 0.3280891051 69.9131998050 1.4464385665
0.0045 0.004 0.7932 0.1983 0.0124932665 0.0011800391 14.5209907041 0.5703026804 44.0698987773 0.8969644115 13.0851762415 0.2740714757 71.6885589894 1.7425186067
0.0045 0.0045 0.7928 0.1982 0.0131392711 0.0016173169 16.5425438462 0.6123531554 43.8493176412 0.4641850080 13.0511174284 0.3309220595 73.4561181869 1.4090775398
0.0045 0.005 0.7924 0.1981 0.0132430932 0.0011079169 18.3795411964 1.2309703281 43.6303395656 0.3018004125 13.1016563123 0.2152449013 75.1247801675 1.7491235588
0.0 0.001 0.7992 0.1998 0.0000000000 0.0000000000 3.7308973047 0.1993663848 44.5729391881 1.1663912862 13.3091220929 0.3287000876 61.6129585857 1.6944577586
0.0 0.01 0.792 0.198 0.0000000000 0.0000000000 36.6372201782 1.1617606857 42.7738242964 0.6486161408 12.8357778362 0.1370166515 92.2468223108 1.9473934780
0.0045 0.0055 0.792 0.198 0.0124355876 0.0009912733 19.5571229681 0.6735329868 43.7773402210 1.0933105402 13.1750841835 0.3793650773 76.5219829602 2.1471998776
0.0045 0.006 0.7916 0.1979 0.0129777699 0.0013610283 21.3910989411 0.8132819412 43.5362399094 1.0898589137 12.9353907088 0.2509196979 77.8757073292 2.1554215811
0.0045 0.0065 0.7912 0.1978 0.0126086245 0.0007354013 24.1400486491 0.9797897184 42.9552907544 0.8468479750 12.9699988576 0.4240065033 80.0779468856 2.2513795980
0.0045 0.006999999999999999 0.7908 0.1977 0.0130354489 0.0012969436 25.8206897281 0.9150204319 43.1303449700 0.4809000064 12.8381582909 0.0649301468 81.8022284379 1.4621475287
0.0045 0.0075 0.7904 0.1976 0.0124471234 0.0012895348 28.2748033756 2.3381175108 43.0594896922 1.1997306256 12.8713015445 0.3888455207 84.2180417357 3.9279831919
0.0045 0.008 0.79 0.1975 0.0126663035 0.0012670484 29.8504515962 1.8342450178 43.2927350070 0.5063810331 12.9983812018 0.1331685607 86.1542341085 2.4750616600
0.0045 0.0085 0.7896 0.1974 0.0127816614 0.0013911997 31.7803562959 2.7064031311 42.6614497496 0.8545097857 12.8057474849 0.2630430301 87.2603351918 3.8253471466
0.0045 0.009000000000000001 0.7892 0.1973 0.0122971580 0.0007454659 33.0407741598 1.7072909794 43.1705817906 0.9403643558 12.8332142696 0.3432464645 89.0568673780 2.9916472656
0.0045 0.0095 0.7888 0.1972 0.0124009802 0.0015698857 35.9236715912 0.9549928772 43.0517950014 1.1171204609 12.8883309510 0.2652229041 91.8761985238 2.3389061279
0.0045 0.01 0.7884 0.1971 0.0124355876 0.0016274878 36.2026454213 3.1677496393 42.5526019361 0.6412814597 12.7491659084 0.3405940373 91.5168488534 4.1512526241
0.0005 0.0 0.7996 0.1999 0.0014419744 0.0005459735 0.0000000000 0.0000000000 44.9443683250 1.1017043154 13.2693868110 0.2552093792 58.2151971104 1.3574596681
0.005 0.0 0.7959999999999999 0.19899999999999998 0.0142813148 0.0014602695 0.0000000000 0.0000000000 44.8097112361 0.5696045788 13.2746970561 0.4330013723 58.0986896070 1.0040662206
0.005 0.0005 0.7956 0.1989 0.0139467768 0.0021363346 1.8760234726 0.0745102906 44.6393058962 0.5987817328 13.1758166311 0.3136979921 59.7050927767 .9891263501
0.005 0.001 0.7952 0.1988 0.0143736012 0.0013160922 3.8006407622 0.1787258062 44.8049020544 0.9105222672 13.2041989753 0.2887878407 61.8241153931 1.3793520063
0.005 0.0015 0.7948 0.1987 0.0151003563 0.0005075750 5.6202651934 0.4221244726 44.8481846901 1.1436447665 13.2750632799 0.1487139197 63.7586135197 1.7149907338
0.005 0.002 0.7944 0.1986 0.0135776313 0.0014120869 7.4864691900 0.2954047616 44.7194589253 1.1329783514 13.1417578180 0.2774937420 65.3612635646 1.7072889419
0.005 0.0025 0.794 0.1985 0.0136353103 0.0007497380 9.2247682177 0.7588286450 43.9176080220 0.9740734307 13.2071287657 0.3229242571 66.3631403157 2.0565760708
0.005 0.003 0.7936 0.1984 0.0143043864 0.0019095139 11.0068772150 0.5884609932 44.0194023690 0.9415862051 13.1344333421 0.3273094319 68.1750173125 1.8592661441
0.005 0.0035 0.7932 0.1983 0.0143620654 0.0018643787 13.2469766427 0.8275770434 44.1038836617 0.7608582852 13.1064172217 0.1741947635 70.4716395915 1.7644944708
0.005 0.004 0.7928 0.1982 0.0141313495 0.0028190803 14.8143160759 0.2476618237 43.8138900023 0.6737520026 13.0502018689 0.2632876578 71.6925392966 1.1875205644
0.005 0.0045 0.7924 0.1981 0.0149965342 0.0007958863 17.0186625399 1.0663621215 44.1755404697 1.0016294028 13.0633859256 0.1260118557 74.2725854694 2.1947992663
0.0005 0.0005 0.7992 0.1998 0.0011420438 0.0003888094 1.9102657478 0.1078682916 44.9591164824 1.1200934745 13.3644218862 0.3399357850 60.2349461602 1.5682863605
0.005 0.005 0.792 0.198 0.0143851370 0.0013265663 18.2544058231 1.4672593318 43.5945913146 0.3545068353 12.9132341691 0.1066799295 74.7766164438 1.9297726629
0.005 0.0055 0.7916 0.1979 0.0139121694 0.0016627560 20.3348758210 0.6316441017 43.0285506230 1.6330975415 13.0635690375 0.3702531636 76.4409076509 2.6366575628
0.005 0.006 0.7912 0.1978 0.0143736012 0.0019072825 22.0399396992 0.5034581181 43.2273301352 0.7803266854 12.8116070657 0.2300847452 78.0932505013 1.5157768312
0.005 0.0065 0.7908 0.1977 0.0143851370 0.0023670598 24.5912409807 0.8629184169 43.7771799150 1.5013368865 12.9604770389 0.1921973746 81.3432830716 2.5588197378
0.005 0.006999999999999999 0.7904 0.1976 0.0133238438 0.0017585941 26.1427181835 1.2681582794 43.3831476238 1.3457403240 12.9601108151 0.1579252809 82.4993004662 2.7735824784
0.005 0.0075 0.79 0.1975 0.0143043864 0.0020007207 28.2123615797 1.9913383352 43.2677272619 0.5842698196 12.9324609184 0.1621110225 84.4268541464 2.7397198980
0.005 0.008 0.7896 0.1974 0.0136929893 0.0007020742 29.3831452527 1.4954599825 43.0548408165 1.1321972826 12.7700406648 0.0692095152 85.2217197233 2.6975688545
0.005 0.0085 0.7892 0.1973 0.0143620654 0.0016117121 31.8098147238 3.1297720224 42.5670294813 0.6646161578 12.8216782201 0.1671136607 87.2128844906 3.9631135530
0.005 0.009000000000000001 0.7888 0.1972 0.0142467074 0.0009083294 32.7562611382 1.2553738526 42.6611291375 0.5505430053 12.8583005997 0.2464155530 88.2899375828 2.0532407403
0.005 0.0095 0.7884 0.1971 0.0136007029 0.0015806987 34.9867928714 1.7306354771 42.6027777323 0.2749712018 12.7925634283 0.2762347222 90.3957347349 2.2834220998
0.0005 0.001 0.7988 0.1997 0.0014073671 0.0002260545 3.6971585924 0.1667728460 45.1493997735 1.0706774306 13.3869446496 0.4640036711 62.2349103826 1.7016800022
0.005 0.01 0.7879999999999999 0.19699999999999998 0.0137506682 0.0019881769 38.0655762593 2.0585518327 42.4754947220 1.0096690995 12.6949647865 0.2595552863 93.2497864360 3.3297643954
0.0055 0.0 0.7956 0.1989 0.0156656103 0.0021527167 0.0000000000 0.0000000000 44.4937479953 0.3891193060 13.3334759754 0.2278912726 57.8428895810 .6191632953
0.0055 0.0005 0.7952 0.1988 0.0160808989 0.0017742639 1.8893678887 0.1580609973 44.7183367829 0.5954643140 13.2763450632 0.4013007435 59.9001306337 1.1566003187
0.0055 0.001 0.7948 0.1987 0.0160232200 0.0013018594 3.8293438458 0.1995812214 44.5706949033 1.1603824645 13.2497938379 0.2936726678 61.6658558070 1.6549382131
0.0055 0.0015 0.7944 0.1986 0.0162770075 0.0014060426 5.6008780229 0.4094433746 44.3100372526 1.1436146559 13.2210452699 0.3528934477 63.1482375529 1.9073575208
0.0055 0.002 0.794 0.1985 0.0159886126 0.0011050305 7.3701461670 0.5737426601 44.5945805059 0.8840499921 13.2684712515 0.4177863990 65.2491865370 1.8766840817
0.0055 0.0025 0.7936 0.1984 0.0153656796 0.0012221412 9.2343359122 0.4651171200 44.4366790386 0.5966361490 13.1349826778 0.3386384135 66.8213633082 1.4016138237
0.0055 0.003 0.7932 0.1983 0.0160924347 0.0015023132 11.0942453730 0.7324868505 44.1353036491 1.0445542755 13.2529067402 0.1770244160 68.4985481970 1.9555678552
0.0055 0.0035 0.7928 0.1982 0.0164385086 0.0014916457 13.1462640687 0.8464659683 44.4256179206 0.5003162094 13.1829579951 0.2666159542 70.7712784930 1.6148897776
0.0055 0.004 0.7924 0.1981 0.0153887512 0.0018434187 14.9248481259 1.0432500489 43.9206538371 0.9298044347 13.0029589992 0.2269122169 71.8638497134 2.2018101192
0.0005 0.0015 0.7984 0.1996 0.0015111892 0.0003677007 5.6212723191 0.3455534860 44.6287256963 1.6542605326 13.1673934838 0.1386794307 63.4189026884 2.1388611500
0.0055 0.0045 0.792 0.198 0.0162539359 0.0008675655 16.5742683070 0.5958355394 43.8666306955 1.0476623837 12.9837322499 0.3573702552 73.4408851883 2.0017357438
0.0055 0.005 0.7916 0.1979 0.0156194671 0.0015432118 18.4626290699 0.7517598324 43.8457909079 0.6819522970 13.0016772159 0.3814839219 75.3257166608 1.8167392631
0.0055 0.0055 0.7912 0.1978 0.0159424694 0.0018057850 20.3376454168 0.7640079364 43.5392857245 0.7906553514 13.0461734072 0.1424916506 76.9390470179 1.6989607234
0.0055 0.006 0.7908 0.1977 0.0155733239 0.0025399716 22.4400203995 0.5897751036 43.6212021203 0.4174076714 12.9211079808 0.1829888056 78.9979038245 1.1927115522
0.0055 0.0065 0.7904 0.1976 0.0153310722 0.0013520031 23.5821009890 1.8251611046 43.2507348197 0.9268005163 12.7929296521 0.1566539144 79.6410965330 2.9099675384
0.0055 0.006999999999999999 0.79 0.1975 0.0152272501 0.0022475567 25.8312645483 1.7870050731 42.9498403484 1.0622738253 12.9136003929 0.1746223265 81.7099325397 3.0261487816
0.0055 0.0075 0.7896 0.1974 0.0164846518 0.0008977191 26.7867750944 1.1622329224 42.8950156765 0.4669488467 12.8540890260 0.4289301530 82.5523644487 2.0590096412
0.0055 0.008 0.7892 0.1973 0.0153656796 0.0014456152 28.9052640890 1.6273564228 43.2755822587 0.5511362382 12.6940492271 0.1944382811 84.8902612544 2.3743765573
0.0055 0.0085 0.7888 0.1972 0.0162193285 0.0022680677 31.1743183817 2.0237953061 43.0242223594 0.9682658962 12.8269884651 0.1955957377 87.0417485347 3.1899250077
0.0055 0.009000000000000001 0.7884 0.1971 0.0157809683 0.0014158515 32.8227314370 1.1098639895 42.6720299494 0.8265647743 12.7444049990 0.2982429104 88.2549473537 2.2360875257
0.0005 0.002 0.7979999999999999 0.1995 0.0012804733 0.0004750731 7.3776996101 0.4312497837 44.5973057089 0.5847057940 13.1954096042 0.4508475238 65.1716953965 1.4672781746
0.0055 0.0095 0.7879999999999999 0.19699999999999998 0.0152964648 0.0007803520 34.6242276049 1.5836236456 42.8451604923 1.1397097402 12.7570397200 0.1965042366 90.2417242820 2.9206179744
0.0055 0.01 0.7876 0.1969 0.0155502523 0.0015452800 36.2310967234 1.3207268555 42.5880295749 0.5697806828 12.7088812908 0.3620118058 91.5435578414 2.2540646241
0.006 0.0 0.7952 0.1988 0.0173383006 0.0015104405 0.0000000000 0.0000000000 44.6412295689 1.2230929936 13.3618583196 0.2326930785 58.0204261891 1.4572965126
0.006 0.0005 0.7948 0.1987 0.0176843745 0.0006301544 1.8873536372 0.1702414918 44.7427033038 0.7275017441 13.2869655533 0.4834772768 59.9347068688 1.3818506671
0.006 0.001 0.7944 0.1986 0.0171191205 0.0022832717 3.7427310321 0.2354607427 43.7297293217 0.8666883846 13.2679219158 0.2782905688 60.7575013901 1.3827229678
0.006 0.0015 0.794 0.1985 0.0174190512 0.0014500270 5.4971440716 0.2184070073 44.5888094878 0.9787026074 13.2704854824 0.3369867917 63.3738580930 1.5355464334
0.006 0.002 0.7936 0.1984 0.0170499058 0.0016932096 7.4650677680 0.6832392536 44.7454285067 0.6346678607 13.1802113166 0.1758232780 65.4077574971 1.4954236019
0.006 0.0025 0.7932 0.1983 0.0178112683 0.0018720716 9.3849012104 0.5356436856 44.3746405940 0.8947471404 13.1315035517 0.2642415723 66.9088566244 1.6965044699
0.006 0.003 0.7928 0.1982 0.0177881967 0.0018865170 11.2495945184 0.4687464414 44.1510136428 0.7839039025 13.1888175758 0.4550121025 68.6072139337 1.7095489634
0.006 0.0035 0.7924 0.1981 0.0174075154 0.0014322980 13.1102593235 0.5368887099 43.9007758859 0.8890704061 13.1412084823 0.2111730374 70.1696512071 1.6385644514
0.0005 0.0025 0.7976 0.1994 0.0011189722 0.0004817490 9.2680746245 0.5027716548 44.3558847852 1.2804787957 13.1179532713 0.2750762493 66.7430316532 2.0588084488
0.006 0.004 0.792 0.198 0.0176728387 0.0009274665 14.9933326763 0.8712312925 43.5553163304 0.7047360631 13.0513005403 0.0864629487 71.6176223857 1.6633577708
0.006 0.0045 0.7916 0.1979 0.0175228734 0.0015083246 16.9806435432 1.1038490940 43.5120336946 1.5060893319 13.0097341395 0.3848376120 73.5199342507 2.9962843625
0.006 0.005 0.7912 0.1978 0.0169806910 0.0020213663 18.4301492648 0.8505076998 43.8496382533 0.7906028261 13.0002123208 0.2485642680 75.2969805299 1.8916961602
0.006 0.0055 0.7908 0.1977 0.0167269035 0.0016637161 20.8125052033 0.6215002238 43.6091791659 1.0506917414 12.8284533603 0.3500409882 77.2668646330 2.0238966695
0.006 0.006 0.7904 0.1976 0.0166576887 0.0014041485 22.7069087207 1.0100107999 43.6910955617 0.7182359761 12.9705481933 0.2274022717 79.3852101644 1.9570531962
0.006 0.0065 0.79 0.1975 0.0167269035 0.0018557937 23.9429037854 0.6903246394 43.0723141769 1.0946035731 12.8793584680 0.3316244946 79.9113033338 2.1184085008
0.006 0.006999999999999999 0.7896 0.1974 0.0179843052 0.0011170082 25.7088987709 1.5908591156 43.0312758260 0.8587867101 12.9520538915 0.1599127854 81.7102127936 2.6106756193
0.006 0.0075 0.7892 0.1973 0.0171537279 0.0008953442 27.9145041420 0.8955389605 43.0780851950 1.3263035440 12.8749637824 0.2512829040 83.8847068473 2.4740207527
0.006 0.008 0.7888 0.1972 0.0172921575 0.0016818541 29.5770169577 2.0629117835 42.9985733901 0.8925864355 12.6599904140 0.4520952296 85.2528729193 3.4092753027
0.006 0.0085 0.7884 0.1971 0.0173613722 0.0017172457 31.7569406224 0.8132460842 42.9940848205 0.6512736218 12.8407218575 0.0656960987 87.6091086726 1.5319330504
0.0005 0.003 0.7972 0.1993 0.0012920091 0.0007878197 10.9597940866 0.7912227490 44.1975023997 0.7882336095 13.1880851283 0.2564053082 68.3466736237 1.8366494864
0.006 0.009000000000000001 0.7879999999999999 0.19699999999999998 0.0164039012 0.0017700587 33.3184890827 1.8368517142 42.8741758889 0.9885660646 12.8907114057 0.3212924591 89.0997802785 3.1484802966
0.006 0.0095 0.7876 0.1969 0.0171652637 0.0007878197 35.1992964025 1.2930268875 42.7186790124 0.6101894653 12.7806611549 0.1618883168 90.7158018335 2.0658924893
0.006 0.01 0.7872 0.1968 0.0172575501 0.0018040155 37.0030586033 1.9534663477 42.7356714546 0.8778226258 12.7550254891 0.1881107380 92.5110130971 3.0212037270
0.0065 0.0 0.7948 0.1987 0.0188610257 0.0018913077 0.0000000000 0.0000000000 44.5918553029 0.9973859047 13.2397226835 0.2055341130 57.8504390121 1.2048113254
0.0065 0.0005 0.7944 0.1986 0.0188956330 0.0024499379 1.9273868854 0.0883462272 44.9520630158 1.0865910265 13.2479627189 0.1829704812 60.1463082531 1.3603576728
0.0065 0.001 0.794 0.1985 0.0184803444 0.0022387767 3.6885980236 0.2289688797 44.4427706688 0.9968709794 13.1055016622 0.3712169121 61.2553506990 1.5992955479
0.0065 0.0015 0.7936 0.1984 0.0188725614 0.0020342289 5.7214813303 0.2585460670 44.2927241983 1.1313385380 13.1827748832 0.2212931343 63.2158529732 1.6132119682
0.0065 0.002 0.7932 0.1983 0.0187110603 0.0008527130 7.3600749096 0.3117806572 44.2823043045 0.7175807716 13.2364266694 0.1685043404 64.8975169438 1.1987184822
0.0065 0.0025 0.7928 0.1982 0.0192647785 0.0025566821 9.2990437410 0.3684022732 44.0062572722 1.3212461497 13.1399266990 0.2259259503 66.4644924907 1.9181310553
0.0065 0.003 0.7924 0.1981 0.0186187739 0.0015823815 11.1221931123 0.8572636908 44.3889078332 0.7643949604 13.0773024299 0.3428930543 68.6070221493 1.9661340870
0.0005 0.0035 0.7968 0.1992 0.0014650460 0.0005909211 12.9108484269 0.7464469898 44.6522906869 0.6760700803 13.2197634866 0.2232914268 70.7843676464 1.6463994180
0.0065 0.0035 0.792 0.198 0.0177420535 0.0011340338 12.8108911972 0.7944051815 44.0136313509 0.2440340551 13.1465187274 0.4823836119 69.9887833290 1.5219568823
0.0065 0.004 0.7916 0.1979 0.0189187046 0.0008965325 14.9235892188 1.1751744134 43.9174477159 0.6832371333 12.9943527400 0.2068091427 71.8543083793 2.0661172219
0.0065 0.0045 0.7912 0.1978 0.0188494899 0.0027995643 17.3489997827 0.9730210750 43.7302102399 0.9148432897 12.9802531239 0.2481706037 74.0783126364 2.1388345327
0.0065 0.005 0.7908 0.1977 0.0189879194 0.0004637332 18.4676646986 0.5835305138 43.9430966852 0.7557678377 13.0029589992 0.1437277938 75.4327083024 1.4834898785
0.0065 0.0055 0.7904 0.1976 0.0194262796 0.0023237113 20.5342867176 0.5991898802 43.5266215459 0.9160503673 13.0234675318 0.2072082459 77.1038020749 1.7247722047
0.0065 0.006 0.79 0.1975 0.0184918802 0.0015675104 22.3055691132 0.9438323890 43.5312704216 0.8643802554 12.9861127046 0.1069122618 78.8414441196 1.9166924166
0.0065 0.0065 0.7896 0.1974 0.0177766609 0.0018187088 23.4846615736 1.4601703060 43.4802930951 0.4194233934 12.9610263746 0.1563162258 79.9437577042 2.0377286340
0.0065 0.006999999999999999 0.7892 0.1973 0.0180304484 0.0011549630 26.2819533171 1.4297562591 42.9498403484 0.9071025074 12.9011487839 0.2071739377 82.1509728978 2.5451876672
0.0065 0.0075 0.7888 0.1972 0.0181458063 0.0022399652 28.0643140959 1.7182828417 43.1691390361 0.6677455291 12.8819220346 0.3734387481 84.1335209729 2.7617070841
0.0065 0.008 0.7884 0.1971 0.0185149518 0.0021972587 29.2245229486 1.1751925386 42.9762908480 0.5597858173 12.8745975586 0.3299450810 85.0939263070 2.0671206956
0.0005 0.004 0.7964 0.1991 0.0014535102 0.0002463372 14.9762115387 0.9425553621 44.7181764768 1.1452114906 13.1549418747 0.3048016216 72.8507834004 2.3928148115
0.0065 0.0085 0.7879999999999999 0.19699999999999998 0.0183765222 0.0015104405 30.0080667745 1.0744922526 42.9676343208 0.6678828286 12.7755340217 0.1740407070 85.7696116392 1.9179262287
0.0065 0.009000000000000001 0.7876 0.1969 0.0179496978 0.0009124224 33.6319569693 0.9869002368 42.9249929094 1.5057104911 12.7636317484 0.3167749044 89.3385313249 2.8102980547
0.0065 0.0095 0.7872 0.1968 0.0180881274 0.0020707958 34.9021943092 1.2496421704 42.6149609927 0.6775172029 12.8192977654 0.1400900566 90.3545411947 2.0693202257
0.0065 0.01 0.7868 0.1967 0.0179843052 0.0013889021 36.8250491287 2.1602545458 42.6773200494 0.9038796501 12.7748015741 0.2289147745 92.2951550574 3.2944378725
0.006999999999999999 0.0 0.7944 0.1986 0.0202683927 0.0018146067 0.0000000000 0.0000000000 44.9145513982 0.6334544145 13.2312995362 0.3786948849 58.1661193271 1.0139639061
0.006999999999999999 0.0005 0.794 0.1985 0.0206260024 0.0024531948 1.8845840414 0.1243708544 44.7167337223 1.3629776532 13.3041780717 0.2736831374 59.9261218378 1.7634848398
0.006999999999999999 0.001 0.7936 0.1984 0.0201299632 0.0018239694 3.7641324541 0.1425803387 44.4485416869 0.9118603149 13.3197425830 0.1757011859 61.5525466872 1.2319658089
0.006999999999999999 0.0015 0.7932 0.1983 0.0201991779 0.0012687277 5.6572770643 0.4875970955 44.9377957766 0.5639593558 13.1131923619 0.3846127572 63.7284643807 1.4374379362
0.006999999999999999 0.002 0.7928 0.1982 0.0200146052 0.0011040666 7.4635570794 0.4539741463 43.9463028064 1.1393076858 13.1789295333 0.1831616978 64.6088040243 1.7775475965
0.006999999999999999 0.0025 0.7924 0.1981 0.0192301711 0.0019145251 9.3723121386 0.4898282121 44.1399525248 1.4955400917 13.1166714880 0.1876181343 66.6481663225 2.1749009632
0.0 0.0015 0.7988 0.1997 0.0000000000 0.0000000000 5.4994101045 0.3838576227 44.4317095508 1.2942418992 13.1673934838 0.2796266777 63.0985131391 1.9577261996
0.0005 0.0045 0.7959999999999999 0.19899999999999998 0.0016842261 0.0004461833 16.9693133786 0.7910836460 43.8587756986 1.2216370945 13.1888175758 0.2555008812 74.0185908791 2.2686678050
0.006999999999999999 0.003 0.792 0.198 0.0208567183 0.0014783832 10.9326016917 0.7652671297 44.0934637679 0.5079791162 13.1754504073 0.1754307552 68.2223725852 1.4501553843
0.006999999999999999 0.0035 0.7916 0.1979 0.0196569955 0.0023499070 12.9561690852 0.7737954239 44.1675251668 0.7566670102 13.0177910630 0.3008024134 70.1611423105 1.8336147545
0.006999999999999999 0.004 0.7912 0.1978 0.0211912563 0.0025258914 14.9072234255 0.8988965375 43.8305618324 0.9836344203 13.0957967316 0.1546947696 71.8547732458 2.0397516188
0.006999999999999999 0.0045 0.7908 0.1977 0.0199684620 0.0029450414 16.6973894287 0.3661445762 44.1034027435 0.8610479957 13.1954096042 0.2706009763 74.0161702384 1.5007385896
0.006999999999999999 0.005 0.7904 0.1976 0.0200492126 0.0012264889 18.5839877216 0.6060855594 43.5279039944 1.2064924050 12.9483916536 0.2231189738 75.0803325822 2.0369234271
0.006999999999999999 0.0055 0.79 0.1975 0.0200607484 0.0016627560 20.5843912232 0.8870942807 43.4644227953 0.8939390260 12.9934371805 0.2008042178 77.0623119474 1.9835002805
0.006999999999999999 0.006 0.7896 0.1974 0.0206144666 0.0020797731 21.7002865433 1.7194224805 43.1027723279 0.7636847362 12.8253404580 0.1708833355 77.6490137958 2.6560703253
0.006999999999999999 0.0065 0.7892 0.1973 0.0192763143 0.0012411572 24.5194832717 1.2769031869 43.2515363500 0.9702818131 12.9769571097 0.1580687410 80.7672530457 2.4064948982
0.006999999999999999 0.006999999999999999 0.7888 0.1972 0.0198646399 0.0025945027 26.2106991710 1.8330424434 43.0753599920 1.0755605211 12.8734988872 0.1573799628 82.1794226901 3.0685774300
0.006999999999999999 0.0075 0.7884 0.1971 0.0201184274 0.0014452469 27.4167322449 1.1321739636 42.9080004672 0.4029605832 12.8996838887 0.1779772294 83.2445350282 1.7145570231
0.0005 0.005 0.7956 0.1989 0.0013496881 0.0004229092 18.3483202984 0.5209026269 44.0557918442 0.4220631717 13.0804153321 0.2945800959 75.4858771628 1.2379688037
0.006999999999999999 0.008 0.7879999999999999 0.19699999999999998 0.0209028615 0.0018379241 29.5530977214 0.6447874305 43.4382929078 1.0466944176 12.9163470714 0.3652200663 85.9286405621 2.0585398385
0.006999999999999999 0.0085 0.7876 0.1969 0.0199684620 0.0019785150 30.9230405095 3.0052329173 42.9246722972 0.5551291169 12.7834078334 0.3999502565 86.6510891021 3.9622908057
0.006999999999999999 0.009000000000000001 0.7872 0.1968 0.0196569955 0.0015790140 33.3255389628 1.9929707922 42.5615790753 0.8140849878 12.8090434991 0.3468075542 88.7158185327 3.1554423482
0.006999999999999999 0.0095 0.7868 0.1967 0.0192301711 0.0024466767 34.6269972007 1.6170082010 42.5418614302 1.0878059646 12.5926052355 0.2888923171 89.7806940375 2.9961531594
0.006999999999999999 0.01 0.7864 0.1966 0.0195762450 0.0013305729 37.2898376578 2.4840473108 42.4211509683 0.8654504678 12.8637939566 0.3115430340 92.5943588277 3.6623713855
0.0075 0.0 0.794 0.1985 0.0215834734 0.0012518331 0.0000000000 0.0000000000 45.0549795052 1.2951973188 13.2878811127 0.2850120077 58.3644440913 1.5814611596
0.0075 0.0005 0.7936 0.1984 0.0217449745 0.0017280606 1.8566363021 0.1201649155 45.0714910292 0.6801197960 13.2417369144 0.0818409815 60.1916092202 .8838537536
0.0075 0.001 0.7932 0.1983 0.0207759677 0.0009607316 3.7810018103 0.1008710716 44.4002895634 0.8422978839 13.2265386269 0.1214936060 61.4286059683 1.0656232931
0.0075 0.0015 0.7928 0.1982 0.0212604711 0.0022846701 5.6847212407 0.2525537232 44.4684196381 0.7678339571 13.1212492854 0.1778679269 63.2956506353 1.2005402773
0.0075 0.002 0.7924 0.1981 0.0217680461 0.0010333394 7.4149632625 0.5821217271 44.0379978717 0.4865827329 13.0939656126 0.3495732269 64.5686947929 1.4193110263
0.0005 0.0055 0.7952 0.1988 0.0014304386 0.0004969773 20.6752843212 0.5178511873 43.8204625507 0.5510146206 13.0472720786 0.1283487710 77.5444493891 1.1977115562
0.0075 0.0025 0.792 0.198 0.0218026535 0.0016859635 9.3854047732 0.4984926521 44.1109371282 1.4202406040 13.1673934838 0.2362112257 66.6855380387 2.1566304453
0.0075 0.003 0.7916 0.1979 0.0211566490 0.0019919216 11.0997845645 0.2095934892 44.2959303194 0.8541225929 13.1759997430 0.2367131921 68.5928712759 1.3024211958
0.0075 0.0035 0.7912 0.1978 0.0217103671 0.0014675418 12.7189909734 0.4760318072 43.6046905963 1.1512579772 12.9969163066 0.3593933824 69.3423082434 1.9881507086
0.0075 0.004 0.7908 0.1977 0.0214565796 0.0021606148 15.1207340824 0.7059656910 43.6173547749 0.5802119164 13.0095510276 0.2005642935 71.7690964645 1.4889025157
0.0075 0.0045 0.7904 0.1976 0.0207528961 0.0018010624 16.6014607020 0.7828004267 43.7816684846 1.4069475978 13.0137626012 0.3085921752 73.4176446839 2.5001412621
0.0075 0.005 0.79 0.1975 0.0213066143 0.0028524922 18.8284674951 1.8764291817 43.5222932824 0.7335294135 13.0626534780 0.1561316461 75.4347208698 2.7689427335
0.0075 0.0055 0.7896 0.1974 0.0215373302 0.0010587824 20.4844339935 0.7726131492 43.4600945318 1.1969058795 12.9610263746 0.2751401141 76.9270922301 2.2457179252
0.0075 0.006 0.7892 0.1973 0.0215834734 0.0014211051 22.6225619400 1.5263280500 43.3153381612 0.6094518412 12.9119523858 0.2371801702 78.8714359604 2.3743811665
0.0075 0.0065 0.7888 0.1972 0.0212258637 0.0036428281 23.9217541449 1.1893969512 43.6707366923 1.0761556667 12.8879647272 0.2101039676 80.5016814281 2.4792994136
0.0075 0.006999999999999999 0.7884 0.1971 0.0202683927 0.0017026146 25.6812028131 1.4708256852 42.7702975631 0.6115312849 12.7489827965 0.0998347832 81.2207515654 2.1838943679
0.0005 0.006 0.7948 0.1987 0.0013150807 0.0003375083 21.6816547172 0.6826474044 43.9427760731 0.2778036925 12.8960216507 0.2504354964 78.5217675217 1.2112241016
0.0075 0.0075 0.7879999999999999 0.19699999999999998 0.0212950785 0.0020329201 27.3129982937 0.9531321160 42.7549081816 0.9739205085 12.7912816450 0.1361101668 82.8804831988 2.0651957114
0.0075 0.008 0.7876 0.1969 0.0210643626 0.0018477449 30.0304753222 1.3574009567 43.2164293232 0.7007869500 12.8216782201 0.3045088654 86.0896472281 2.3645445170
0.0075 0.0085 0.7872 0.1968 0.0213412217 0.0014296942 30.9353777998 2.5162127127 42.8987027158 0.8139873775 12.9009656720 0.2942247541 86.7563874093 3.6258545385
0.0075 0.009000000000000001 0.7868 0.1967 0.0212027921 0.0005863998 33.0964178569 1.4634748210 42.6569611800 0.7120856458 12.7487996846 0.2493943719 88.5233815136 2.4255412385
0.0075 0.0095 0.7864 0.1966 0.0205452518 0.0023099260 35.8841419059 1.6360318247 42.6532741406 0.7290718119 12.6645682115 0.1746069647 91.2225295098 2.5420205273
0.0075 0.01 0.7859999999999999 0.1965 0.0204298938 0.0013480602 37.3804789745 1.8849330216 42.5298384758 1.0347973482 12.7687588815 0.1865679316 92.6995062256 3.1076463616
0.008 0.0 0.7936 0.1984 0.0233715217 0.0014415591 0.0000000000 0.0000000000 44.9145513982 1.3472741438 13.3025300646 0.2906686687 58.2404529845 1.6393843716
0.008 0.0005 0.7932 0.1983 0.0235791660 0.0017455302 1.8309545957 0.1146930075 44.2867928741 0.4602167769 13.2833033153 0.2663497104 59.4246299511 .8430050250
0.008 0.001 0.7928 0.1982 0.0230600552 0.0016434359 3.8416811361 0.2127789996 44.6041988694 1.0341956968 13.1558574342 0.5086035074 61.6247974949 1.7572216397
0.008 0.0015 0.7924 0.1981 0.0230139120 0.0022380633 5.5950870499 0.5453788142 44.2936860346 1.0887487098 13.2003536254 0.1772099393 63.1121406219 1.8135755266
0.0005 0.0065 0.7944 0.1986 0.0016034756 0.0006121585 24.0383289493 1.7323159971 43.5384841942 0.9939427560 13.0617379185 0.2293175156 80.6401545376 2.9561884272
0.008 0.002 0.792 0.198 0.0226447666 0.0013144734 7.2528160183 0.3429754842 44.4594424988 1.1059823413 13.2248906198 0.2364699991 64.9597939035 1.6867422980
0.008 0.0025 0.7916 0.1979 0.0222756211 0.0018216332 9.4581696080 0.4678963551 44.0085015570 0.8514896483 13.0756544228 0.1228275522 66.5646012089 1.4440351888
0.008 0.003 0.7912 0.1978 0.0238790967 0.0024838151 11.1534140102 0.4233571376 43.9984022753 1.2015338487 13.1133754738 0.2031185599 68.2890708560 1.8304933613
0.008 0.0035 0.7908 0.1977 0.0232100206 0.0014308107 13.2812189179 0.7613903901 43.8866689527 0.6452454057 13.0925007174 0.2718998973 70.2835986086 1.6799665038
0.008 0.004 0.7904 0.1976 0.0235214870 0.0030208810 15.1078932292 1.1573079913 43.5674995908 1.1908582812 13.2373422289 0.2954824678 71.9362565359 2.6466696213
0.008 0.0045 0.79 0.1975 0.0219180115 0.0014934289 16.8273086492 0.7899770020 43.5666980605 0.8666843521 13.0238337556 0.3080092358 73.4397584768 1.9661640188
0.008 0.005 0.7896 0.1974 0.0229793046 0.0026149386 18.8707667762 0.9664752962 43.7223552430 1.3815319329 12.9862958165 0.3368203877 75.6023971403 2.6874425554
0.008 0.0055 0.7892 0.1973 0.0230946626 0.0030777883 20.2875409112 1.1708929356 43.1244136458 0.3070128460 12.9247702187 0.2253731840 76.3598194383 1.7063567539
0.008 0.006 0.7888 0.1972 0.0221717990 0.0019159147 22.3395596070 1.7975836062 43.4487128016 0.7861755590 12.8685548660 0.2469462021 78.6789990736 2.8326212820
0.008 0.0065 0.7884 0.1971 0.0236945240 0.0017194141 23.3816829667 1.2202597056 43.1649710785 0.7285633642 12.8632446209 0.2983085594 79.4335931901 2.2488510433
0.0005 0.006999999999999999 0.794 0.1985 0.0018111199 0.0004817490 25.7313073186 0.7621230647 43.9873411573 1.1314007746 13.0789504370 0.2363900139 82.7994100328 2.1303956022
0.008 0.006999999999999999 0.7879999999999999 0.19699999999999998 0.0239944547 0.0021383270 26.4153974777 1.1969355757 43.1390014971 1.0401565288 12.8365102838 0.1451494187 82.4149037133 2.3843798502
0.008 0.0075 0.7876 0.1969 0.0232446279 0.0031760121 27.7803046371 1.7509946163 43.6367518079 0.5109931563 12.8370596195 0.1476931125 84.2773606924 2.4128568972
0.008 0.008 0.7872 0.1968 0.0231754132 0.0017302155 29.7668601597 2.0297669236 42.9783748267 0.9808591021 12.8235093390 0.3919217494 85.5919197386 3.4042779906
0.008 0.0085 0.7868 0.1967 0.0228754825 0.0027614680 30.9454490572 1.0333416841 42.8812293555 0.7806265761 12.9024305671 0.2465439704 86.7519844623 2.0632736986
0.008 0.009000000000000001 0.7864 0.1966 0.0223563717 0.0011890266 33.2933109392 2.3435100762 42.3783492507 0.4288651771 12.7389116421 0.2155139139 88.4329282037 2.9890781938
0.008 0.0095 0.7859999999999999 0.1965 0.0223448359 0.0012372914 35.4379852030 1.4676377645 42.5073956276 0.3189557235 12.7912816450 0.2926125841 90.7590073115 2.0804433635
0.008 0.01 0.7856 0.1964 0.0230831268 0.0030445760 38.0610441934 2.2319128919 42.3701736418 0.5907417235 12.6587086307 0.1715374435 93.1130095927 2.9972366349
0.0085 0.0 0.7932 0.1983 0.0240636694 0.0015957804 0.0000000000 0.0000000000 44.6689625170 1.1720772159 13.2032834158 0.4464461850 57.8963096022 1.6201191813
0.0085 0.0005 0.7928 0.1982 0.0243174569 0.0026921690 1.8961659874 0.1137026674 44.0775934681 0.4706170891 13.0476383024 0.2494841654 59.0457152148 .8364960909
0.0085 0.001 0.7924 0.1981 0.0247673530 0.0018087303 3.7638806727 0.1583094669 44.8502686688 1.2432692999 13.2410044668 0.2727578189 61.8799211613 1.6761453160
0.0005 0.0075 0.7936 0.1984 0.0014304386 0.0003375083 27.5738438604 1.3083984041 43.3937278237 1.1086193061 12.9546174581 0.3221970275 83.9236195808 2.7395522460
0.0085 0.0015 0.792 0.198 0.0250557478 0.0006750166 5.6346167352 0.1169025297 44.4220911873 0.6747141641 13.2547378592 0.4806419104 63.3365015295 1.2729336208
0.0085 0.002 0.7916 0.1979 0.0245135655 0.0023505864 7.4655713309 0.3104145501 44.2460751353 0.4915800371 13.2992340504 0.1950959100 65.0353940821 .9994410836
0.0085 0.0025 0.7912 0.1978 0.0242251706 0.0026416720 9.1482266614 0.2513399269 44.2925638922 0.9117303303 13.1496316296 0.2647739795 66.6146473538 1.4304859087
0.0085 0.003 0.7908 0.1977 0.0240059904 0.0009326175 11.0781313611 0.9539551683 43.6428434382 0.6964228027 13.0578925687 0.3579683529 67.8028733584 2.0092789414
0.0085 0.0035 0.7904 0.1976 0.0238560251 0.0019503343 13.1857937540 0.9852294741 43.7651569606 0.8739582849 13.1044029908 0.2370319690 70.0792097305 2.0981700623
0.0085 0.004 0.79 0.1975 0.0243289927 0.0016976051 14.8092804472 1.0312527445 44.0477765413 1.1961142192 13.0415956097 0.2331054020 71.9229815909 2.4621699708
0.0085 0.0045 0.7896 0.1974 0.0238098819 0.0020498690 16.5367528732 0.5688330523 43.7505691093 0.5196749567 13.0348204695 0.2849023424 73.3459523339 1.3754602204
0.0085 0.005 0.7892 0.1973 0.0248942467 0.0024951475 19.0183106971 0.5731487905 43.5380032761 0.5997225969 12.9800700120 0.3978990789 75.5612782319 1.5732656138
0.0085 0.0055 0.7888 0.1972 0.0246289234 0.0015390671 20.2223295196 0.5923868744 43.4315600534 0.3263091146 12.8978527697 0.3295843258 76.5763712661 1.2498193819
0.0085 0.006 0.7884 0.1971 0.0235214870 0.0007525725 22.3231938137 0.6671902084 43.4501555562 1.0826274124 12.8810064751 0.2326429279 78.6778773320 1.9832131212
0.0005 0.008 0.7932 0.1983 0.0014189028 0.0002690587 29.1361476649 1.3909177657 43.2161087111 1.4735104062 12.8363271719 0.2913042698 85.1900024507 3.1560015004
0.0085 0.0065 0.7879999999999999 0.19699999999999998 0.0240405978 0.0022972169 24.0204524674 1.7262063208 43.1236121155 0.7497283838 12.7942114353 0.2091371965 79.9623166160 2.6873691180
0.0085 0.006999999999999999 0.7876 0.1969 0.0251249626 0.0022280516 25.1089036112 0.5309496793 42.7964274506 1.1394329089 12.9016981196 0.4703240421 80.8321541440 2.1429346819
0.0085 0.0075 0.7872 0.1968 0.0246981382 0.0013792876 28.1043473440 1.1874858125 43.0460239833 1.3818870941 12.8751468943 0.1270147336 84.0502163598 2.6977669278
0.0085 0.008 0.7868 0.1967 0.0235676302 0.0023399189 29.1061856741 1.0673007608 42.7654883814 1.5831362073 12.8610472782 0.2350415081 84.7562889639 2.8878183951
0.0085 0.0085 0.7864 0.1966 0.0245251012 0.0026641445 30.8361759144 0.7740837494 42.8924507795 0.8043348445 12.6737238064 0.2840480493 86.4268756015 1.8651307877
0.0085 0.009000000000000001 0.7859999999999999 0.1965 0.0245251012 0.0015586563 32.7197528301 1.1229752331 42.5870677386 0.8444611538 12.7819429382 0.2954575022 88.1132886081 2.2644525454
0.0085 0.0095 0.7856 0.1964 0.0241674916 0.0028096235 35.2096194414 2.4465484795 42.6601673011 1.0720305570 12.6180577893 0.1463722800 90.5120120234 3.6677609400
0.0085 0.01 0.7852 0.1963 0.0248019603 0.0008477044 37.1513578686 2.6532934537 42.5360904121 0.9369225230 12.6755549253 0.2462445887 92.3878051663 3.8373082698
0.009000000000000001 0.0 0.7928 0.1982 0.0264746507 0.0013273686 0.0000000000 0.0000000000 44.3837780394 0.2753503765 13.1155728166 0.1525549611 57.5258255067 .4292327062
0.009000000000000001 0.0005 0.7924 0.1981 0.0254825723 0.0013160922 1.8782895055 0.0465080591 44.7111230103 1.4142117961 13.1631819101 0.3538741541 59.7780769982 1.8159101015
0.0005 0.0085 0.7928 0.1982 0.0013842955 0.0005158965 31.5678527647 1.0932030975 43.0522759196 0.8236715591 12.8192977654 0.4132987658 87.4408107452 2.3306893189
0.009000000000000001 0.001 0.792 0.198 0.0262439348 0.0025242050 3.7711823343 0.3301183968 44.2512049292 0.5444722525 13.1754504073 0.3441969892 61.2240816056 1.2213118435
0.009000000000000001 0.0015 0.7916 0.1979 0.0258286461 0.0016320603 5.6441844297 0.4679196582 44.4964731983 1.1736105387 13.2162843606 0.1786721794 63.3827706347 1.8218344366
0.009000000000000001 0.002 0.7912 0.1978 0.0254710365 0.0014233508 7.4373718102 0.3886657296 44.1078913131 1.0943988343 13.1959589399 0.3007029672 64.7666930997 1.7851908819
0.009000000000000001 0.0025 0.7908 0.1977 0.0252633922 0.0019806662 9.3091149984 0.4872256373 44.0949065224 0.7960835652 13.1117274667 0.1395355918 66.5410123797 1.4248254605
0.009000000000000001 0.003 0.7904 0.1976 0.0263246853 0.0011957229 10.8807347160 0.2819457459 43.5389651124 1.2489146131 13.1668441481 0.3440582422 67.6128686618 1.8761143241
0.009000000000000001 0.0035 0.79 0.1975 0.0250903552 0.0014969889 13.0178555368 1.1007561835 44.0561124563 1.3210911643 13.0903033746 0.4338238924 70.1893617229 2.8571682291
0.009000000000000001 0.004 0.7896 0.1974 0.0254825723 0.0016304287 14.9442352964 0.6259418138 44.0290207325 0.6240790409 12.9791544525 0.3696128973 71.9778930537 1.6212641807
0.009000000000000001 0.0045 0.7892 0.1973 0.0255863944 0.0023421926 16.4919357777 0.9413479897 43.9235393461 0.4288450431 12.9954514114 0.3897712139 73.4365129296 1.7623064393
0.009000000000000001 0.005 0.7888 0.1972 0.0258517177 0.0030129413 18.0139545527 0.5845807550 43.7026375979 0.5556976618 13.0236506437 0.1910986510 74.7660945120 1.3343900091
0.009000000000000001 0.0055 0.7884 0.1971 0.0261401126 0.0028354601 20.5357974062 0.9418397400 43.5763164240 0.7101211705 12.9280662329 0.3677178715 77.0663201757 2.0225142421
0.0005 0.009000000000000001 0.7924 0.1981 0.0012689375 0.0001787118 32.6565556899 2.0434148186 43.0279093987 0.7795889143 12.8432854240 0.0672237671 88.5290194501 2.8904062118
0.009000000000000001 0.006 0.7879999999999999 0.19699999999999998 0.0247096740 0.0016947807 22.2479111646 1.3644924072 43.2693303225 0.5616970561 12.9612094865 0.1786541629 78.5031606476 2.1065384069
0.009000000000000001 0.0065 0.7876 0.1969 0.0249403899 0.0027959494 23.7540677091 0.7126765029 43.0625355073 0.5163842090 12.8095928348 0.2004151151 79.6511364411 1.4322717764
0.009000000000000001 0.006999999999999999 0.7872 0.1968 0.0246404592 0.0019432252 26.1396968063 1.2129965155 43.3198267308 0.6863605303 12.8333973815 0.2528429883 82.3175613778 2.1541432593
0.009000000000000001 0.0075 0.7868 0.1967 0.0249519257 0.0037774050 28.1811406817 1.5659806199 43.0878638645 1.0988575135 12.8187484297 0.2091262941 84.1127049016 2.8777418325
0.009000000000000001 0.008 0.7864 0.1966 0.0256556092 0.0024853148 29.0641381745 0.9657823871 42.7198011548 0.3162093786 12.8037332540 0.1909694695 84.6133281925 1.4754465500
0.009000000000000001 0.0085 0.7859999999999999 0.1965 0.0264746507 0.0015407954 31.6008361327 2.0143379655 42.8946950643 0.5858610746 12.7090644027 0.1977316856 87.2310702504 2.7994715211
0.009000000000000001 0.009000000000000001 0.7856 0.1964 0.0261285768 0.0020047075 33.7190733458 1.4160852266 42.6396481257 1.1741441679 12.7066839480 0.2801279309 89.0915339963 2.8723620329
0.009000000000000001 0.0095 0.7852 0.1963 0.0254018217 0.0016421398 35.5666455163 0.9583755309 42.3400361028 0.5544346730 12.6030426137 0.2412122407 90.5351260545 1.7556645844
0.009000000000000001 0.01 0.7848 0.1962 0.0251134268 0.0019961927 36.4677712724 0.9824270265 42.6301900682 0.4691761513 12.7438556634 0.2267880593 91.8669304308 1.6803874298
0.0095 0.0 0.7924 0.1981 0.0275705513 0.0015040837 0.0000000000 0.0000000000 44.6941305681 1.1106921827 13.2322150957 0.3499471027 57.9539162151 1.4621433691
0.0 0.002 0.7984 0.1996 0.0000000000 0.0000000000 7.3885262118 0.5014004603 44.4945495256 1.1901249593 13.2961211482 0.3213696760 65.1791968856 2.0128950956
0.0005 0.0095 0.792 0.198 0.0012574017 0.0005527560 35.3395386619 1.6947816678 42.6446176135 0.3287095171 12.8383414028 0.2645104451 90.8237550799 2.2885543860
0.0095 0.0005 0.792 0.198 0.0268553319 0.0023124595 1.8130781139 0.1520676494 44.5668475579 0.8149638374 13.1869864569 0.2180997231 59.5937674606 1.1874436694
0.0095 0.001 0.7916 0.1979 0.0274436575 0.0029468483 3.7107547899 0.2204409372 44.7318024918 0.7336639295 13.1547587628 0.1909498038 61.6247597020 1.1480015188
0.0095 0.0015 0.7912 0.1978 0.0277781956 0.0012437278 5.7524504468 0.2596676028 44.6021148907 0.6519696068 13.1743517359 0.2727755202 63.5566952690 1.1856564576
0.0095 0.002 0.7908 0.1977 0.0271206552 0.0022832717 7.4638088609 0.2447719609 44.1893267907 0.8176290400 12.9634068292 0.2447953379 64.6436631360 1.3094796105
0.0095 0.0025 0.7904 0.1976 0.0267861172 0.0018393717 9.2413857924 0.5202035994 44.2077619874 0.4040099419 13.0025927754 0.3385171986 66.4785266724 1.2645701116
0.0095 0.003 0.79 0.1975 0.0272244774 0.0019833518 11.3548391582 0.5590672822 44.3161288828 0.5926665651 13.2124390107 0.1822308414 68.9106315291 1.3359480405
0.0095 0.0035 0.7896 0.1974 0.0273282996 0.0017561710 12.9015325138 0.5493462416 44.1466853792 0.8685352056 13.2532729640 0.3161799036 70.3288191566 1.7358175218
0.0095 0.004 0.7892 0.1973 0.0265438655 0.0021512326 14.7355084868 0.8614737767 43.5697438756 0.7516610045 12.9678015148 0.2875903964 71.2995977427 1.9028764102
0.0095 0.0045 0.7888 0.1972 0.0259555399 0.0021679931 16.7598312246 0.8491718506 44.0315856294 1.0215703266 12.9820842428 0.2812269707 73.7994566367 2.1541371410
0.0095 0.005 0.7884 0.1971 0.0271206552 0.0019609495 18.4563345341 1.3380686002 43.1500626151 0.9644322625 13.0025927754 0.2659611915 74.6361105798 2.5704230037
0.0005 0.01 0.7916 0.1979 0.0013612239 0.0002972567 36.2011347326 2.9720022925 42.5938005930 0.4577265454 12.8469476620 0.2155761375 91.6432442115 3.6456022321
0.0095 0.0055 0.7879999999999999 0.19699999999999998 0.0262670064 0.0012733345 19.9869138778 0.8900074503 43.4785297285 0.7089926484 13.0721752967 0.2253374751 76.5638859094 1.8256109083
0.0095 0.006 0.7876 0.1969 0.0272129416 0.0008977191 22.3717876306 1.5383309143 43.2741395042 0.5519890457 12.8857673844 0.1824235686 78.5589074608 2.2736412477
0.0095 0.0065 0.7872 0.1968 0.0270629763 0.0026440889 23.5664905400 1.4707875835 43.4240256687 0.6764608714 12.9306297995 0.2563524720 79.9482089845 2.4062450158
0.0095 0.006999999999999999 0.7868 0.1967 0.0273052280 0.0016534461 25.7703334411 0.8684110691 43.1971925962 0.6670578370 12.8897958462 0.1260714448 81.8846271115 1.6631937970
0.0095 0.0075 0.7864 0.1966 0.0272129416 0.0018563672 27.5829079920 1.4003226013 43.1636886301 0.9598687709 12.9293480162 0.2342040548 83.7031575799 2.5962517942
0.0095 0.008 0.7859999999999999 0.1965 0.0265207939 0.0007200407 29.1437011080 1.4985137570 42.6893430037 1.0355559935 12.7676602101 0.1485867023 84.6272251157 2.6833764935
0.0095 0.0085 0.7856 0.1964 0.0262208632 0.0027157919 32.0253396322 1.6150471038 42.6412511863 0.7449423734 12.7442218871 0.2526163858 87.4370335688 2.6153216549
0.0095 0.009000000000000001 0.7852 0.1963 0.0267515098 0.0033285518 33.4675436922 1.5230030699 42.6899842280 0.8093227857 12.8399894099 0.3548336296 89.0242688399 2.6904880370
0.0095 0.0095 0.7848 0.1962 0.0266246160 0.0016710586 35.2690398601 1.6545359480 42.3632804813 0.5393845077 12.6616384211 0.3120123581 90.3205833785 2.5076038724
0.0095 0.01 0.7844 0.1961 0.0270629763 0.0020948192 36.8162367785 1.4495952659 42.6385259833 0.8152256431 12.7068670599 0.1404619849 92.1886927980 2.4073777131
0.001 0.0 0.7992 0.1998 0.0027455193 0.0006086704 0.0000000000 0.0000000000 45.6362492724 0.9547867586 13.4514000378 0.5263936817 59.0903948295 1.4817891107
0.01 0.0 0.792 0.198 0.0284818791 0.0021275960 0.0000000000 0.0000000000 44.7351689190 1.4612997326 13.2283697458 0.2238661094 57.9920205439 1.6872934380
0.01 0.0005 0.7916 0.1979 0.0285280223 0.0033975611 1.8604130236 0.1295478488 44.3252663281 1.0603716354 13.2516249569 0.2758260904 59.4658323309 1.4691431357
0.01 0.001 0.7912 0.1978 0.0289894541 0.0016453781 3.6933818709 0.1048499643 44.3861826302 0.5347502553 13.1217986211 0.0683672249 61.2303525763 .7096128226
0.01 0.0015 0.7908 0.1977 0.0290125257 0.0022640744 5.6112010617 0.3029523956 44.1433189520 0.7833095340 13.0531316593 0.3215728555 62.8366641987 1.4100988595
0.01 0.002 0.7904 0.1976 0.0291394194 0.0035295764 7.4668302381 0.2041660244 44.3202968403 1.0548701881 13.0718090729 0.1137099824 64.8880755707 1.3762757713
0.01 0.0025 0.79 0.1975 0.0283780569 0.0004062173 9.2894760465 0.2332806289 43.6606374106 1.2788479873 13.0701610658 0.4073778430 66.0486525798 1.9199126765
0.01 0.003 0.7896 0.1974 0.0297162092 0.0024069763 11.0411194902 0.3461957194 44.0003259480 1.1716223989 13.0459902953 0.3277128016 68.1171519427 1.8479378962
0.01 0.0035 0.7892 0.1973 0.0275128723 0.0031372274 13.1530621674 0.7672635939 43.8624627379 0.8408908339 13.0681468350 0.2540405544 70.1111846126 1.8653322096
0.01 0.004 0.7888 0.1972 0.0277781956 0.0014326696 14.7042875888 0.7933846762 43.5503468426 0.8777912427 13.0225519723 0.2157881851 71.3049645993 1.8883967736
0.01 0.0045 0.7884 0.1971 0.0277320524 0.0036019771 16.6893324228 0.3616934742 43.6014844751 0.9748492810 13.0137626012 0.1205482800 73.3323115515 1.4606930123
0.001 0.0005 0.7988 0.1997 0.0031608080 0.0005623035 1.8775341612 0.1410569396 44.9828417790 0.6138205842 13.4457235689 0.3772609959 60.3092603171 1.1327008232
0.01 0.005 0.7879999999999999 0.19699999999999998 0.0285280223 0.0018652350 18.1932229344 0.8369975362 43.5137970613 0.5384991411 13.0628365899 0.1853490436 74.7983846079 1.5627109559
0.01 0.0055 0.7876 0.1969 0.0285972371 0.0024885254 20.4796501462 0.8810010507 43.4009415963 0.8325455278 12.8302844793 0.2283680682 76.7394734589 1.9444031721
0.01 0.006 0.7872 0.1968 0.0278128030 0.0008363253 22.2499254161 0.7920325225 43.3946896600 0.3917499613 12.8427360884 0.3015523299 78.5151639675 1.4861711390
0.01 0.0065 0.7868 0.1967 0.0280550547 0.0030272178 24.2460486332 2.1746003251 43.1878948449 1.1205952579 12.7588708390 0.3783352382 80.2208693718 3.6765580390
0.01 0.006999999999999999 0.7864 0.1966 0.0284242001 0.0031746710 26.4342810853 0.8569323347 43.2146659566 0.9244634532 12.8462152144 0.3310853517 82.5235864564 2.1156558106
0.01 0.0075 0.7859999999999999 0.1965 0.0279166251 0.0013512155 27.1576491482 1.7956917796 43.2616356317 0.6571777310 12.8945567555 0.2468641783 83.3417581605 2.7010849044
0.01 0.008 0.7856 0.1964 0.0286433802 0.0026129022 29.2194873199 2.3038171363 42.8863591493 1.0705965899 12.8158186393 0.4169122966 84.9503084887 3.7939389250
0.01 0.0085 0.7852 0.1963 0.0280089115 0.0007317733 31.1957198037 2.9214949733 42.9004660824 0.7000772413 12.7414752087 0.2105089296 86.8656700063 3.8328129175
0.01 0.009000000000000001 0.7848 0.1962 0.0281934842 0.0019294803 33.4891968956 1.2538507163 42.8102137717 0.6939075817 12.6654837709 0.1801828521 88.9930879224 2.1298706304
0.01 0.0095 0.7844 0.1961 0.0270975836 0.0015941117 35.2700469858 1.5750997421 42.3623186449 0.7413439588 12.6339885245 0.0775703152 90.2934517388 2.3956081278
0.001 0.001 0.7984 0.1996 0.0028262699 0.0006566290 3.7414721250 0.1045666215 45.3284616406 1.4398863271 13.3852966426 0.2983058617 62.4580566781 1.8434154393
0.01 0.01 0.784 0.196 0.0282165558 0.0013539702 36.9471631247 1.7308911385 42.4397464711 0.7045027959 12.7608850699 0.2381564357 92.1760112215 2.6749043403
0.001 0.0015 0.7979999999999999 0.1995 0.0030108426 0.0006702684 5.4681892066 0.1540820099 44.9424446523 1.0386914237 13.2298346410 0.3150759347 63.6434793425 1.5085196367
0.001 0.002 0.7976 0.1994 0.0029531636 0.0005716915 7.3852530531 0.3899105220 44.7691538034 0.9957396839 13.2981353790 0.2494212596 65.4554953991 1.6356431570
0.001 0.0025 0.7972 0.1993 0.0030569858 0.0003928950 9.1245592065 0.4558036808 44.2875944044 0.7452700197 13.1461525036 0.2939082298 66.5613631003 1.4953748253
0.001 0.003 0.7968 0.1992 0.0028493415 0.0010662970 11.2558890543 0.5128065316 44.7114436224 1.3527204624 13.2470471595 0.3028504728 69.2172291777 2.1694437638
0.001 0.0035 0.7964 0.1991 0.0030223784 0.0004872423 13.0664493538 0.2832441549 44.3191746979 0.7186371655 13.1558574342 0.2520577680 70.5445038643 1.2544263307
0.0 0.0025 0.7979999999999999 0.1995 0.0000000000 0.0000000000 9.2690817502 0.3739319673 44.6562983384 1.2349491806 13.2175661439 0.4245489539 67.1429462325 2.0334301018
0.001 0.004 0.7959999999999999 0.19899999999999998 0.0031723438 0.0006318415 14.7644633518 1.1418236724 44.1551816003 0.6161565996 13.1613507911 0.1806207447 72.0841680870 1.9392328582
0.001 0.0045 0.7956 0.1989 0.0024917318 0.0008977191 16.9451423608 0.8691258816 44.3515565216 0.8725036843 13.0767530942 0.1830034638 74.3759437084 1.9255307488
0.001 0.005 0.7952 0.1988 0.0028262699 0.0005604070 18.5487383207 1.1555851765 43.8794551801 0.8757721699 13.0804153321 0.2658855382 75.5114351028 2.2978032916
0.001 0.0055 0.7948 0.1987 0.0026647688 0.0006207930 20.2039494748 1.7706321720 43.7983403147 0.4441080801 12.9573641366 0.3646154720 76.9623186949 2.5799765171
0.001 0.006 0.7944 0.1986 0.0026763046 0.0000922864 22.2413648473 1.6374703142 43.8908369103 0.8744223950 13.0544134426 0.2193390109 79.1892915048 2.7313240065
0.001 0.0065 0.794 0.1985 0.0028839489 0.0009540598 23.4713171575 1.5871478882 43.6907749496 0.9351406332 12.9804362358 0.1747835441 80.1454122918 2.6980261253
0.001 0.006999999999999999 0.7936 0.1984 0.0025378750 0.0001263683 26.1253452645 0.7656070250 43.7799051180 1.7380816049 12.9172626309 0.1078067315 82.8250508884 2.6116217297
0.001 0.0075 0.7932 0.1983 0.0028839489 0.0006921477 27.2533260936 1.3535106758 43.3534910030 1.1316311565 12.8604979425 0.2101901272 83.4701989880 2.6960241072
0.001 0.008 0.7928 0.1982 0.0030108426 0.0006781635 29.7285893816 1.5944001275 43.3025136765 0.9824103539 12.8863167201 0.0978674426 85.9204306208 2.6753560875
0.001 0.0085 0.7924 0.1981 0.0026763046 0.0008464476 30.5634966203 1.7603677835 43.0075505293 0.7138134831 12.7976905614 0.2867768513 86.3714140156 2.7618045655
0.0 0.003 0.7976 0.1994 0.0000000000 0.0000000000 10.8930720064 0.4633692391 43.9673029000 0.6469992230 13.1512796367 0.2481673611 68.0116545431 1.3585358232
0.001 0.009000000000000001 0.792 0.198 0.0030685216 0.0008038720 33.2552919425 0.7982686622 42.7100224852 0.7850720425 12.7839571690 0.2789365849 88.7523401183 1.8630811616
0.001 0.0095 0.7916 0.1979 0.0023533023 0.0008489593 34.2835673232 3.0931090136 43.3188648945 1.0682968920 12.9498565488 0.2446100824 90.5546420688 4.4068649473
0.001 0.01 0.7912 0.1978 0.0028724131 0.0006335242 37.0972248600 2.2106360674 42.9229089306 0.6450978706 12.8295520317 0.2443549896 92.8525582354 3.1007224518
0.0015 0.0 0.7988 0.1997 0.0045797108 0.0008464476 0.0000000000 0.0000000000 45.1048346893 0.8552658579 13.2968535958 0.3063794222 58.4062679959 1.1624917277
0.0015 0.0005 0.7984 0.1996 0.0043720665 0.0007700522 1.8667075595 0.1639048796 44.7834210425 1.0618916271 13.1719712812 0.1431340158 59.8264719497 1.3697005747
0.0015 0.001 0.7979999999999999 0.1995 0.0044528171 0.0004279143 3.7193153587 0.3350816464 44.3751215122 1.2562301176 13.2424693620 0.1983073959 61.3413590500 1.7900470742
0.0015 0.0015 0.7976 0.1994 0.0043951381 0.0006077952 5.7015905969 0.4142336451 45.0309335965 0.7146798625 13.4164256652 0.2780610698 64.1533449967 1.4075823726
0.0015 0.002 0.7972 0.1993 0.0044297455 0.0004340894 7.4842031571 0.2731196143 44.6726495563 1.2501465254 13.2133545702 0.3349256276 65.3746370291 1.8586258567
0.0015 0.0025 0.7968 0.1992 0.0044182097 0.0014927159 9.4647159253 0.2624495090 44.6785808805 0.8673340578 13.2816553082 0.3976785740 67.4293703237 1.5289548567
0.0015 0.003 0.7964 0.1991 0.0043489949 0.0012155904 11.3190861945 0.7749363023 44.5133053344 0.6269558256 13.2781761821 0.3230239207 69.1149167059 1.7261316390
0.0 0.0035 0.7972 0.1993 0.0000000000 0.0000000000 12.9803401030 0.6414339484 44.4868548348 1.3102451093 13.1917473662 0.3074243185 70.6589423040 2.2591033762
0.0015 0.0035 0.7959999999999999 0.19899999999999998 0.0044297455 0.0005127917 13.1923400713 0.6038649009 44.3167701070 0.7355686061 13.0996420814 0.2610983046 70.6131820052 1.6010446033
0.0015 0.004 0.7956 0.1989 0.0043028517 0.0009858888 14.9618599969 0.5014115863 43.9907075845 0.8110406785 13.1642805815 0.2095638676 72.1211510146 1.5230020212
0.0015 0.0045 0.7952 0.1988 0.0043605307 0.0009159160 16.5964250733 1.2208210645 43.9009361919 1.1365835642 13.1082483407 0.3046651838 73.6099701366 2.6629857285
0.0015 0.005 0.7948 0.1987 0.0042336370 0.0005189826 18.7030803404 1.3200712151 43.9589669850 0.5802958856 13.1527445319 0.3298056249 75.8190254943 2.2306917082
0.0015 0.0055 0.7944 0.1986 0.0038875631 0.0004926744 20.6294601000 0.9635993613 43.3116511218 0.8958670181 13.0331724624 0.3012252503 76.9781712473 2.1611843041
0.0015 0.006 0.794 0.1985 0.0044182097 0.0007532795 21.8035169317 1.3077330925 43.7117750432 0.8071460814 12.9630406054 0.2658255046 78.4827507900 2.3814579580
0.0015 0.0065 0.7936 0.1984 0.0046143182 0.0003928950 24.1332505503 2.0245976745 43.9570433123 1.0869027852 13.0000292089 0.1252303329 81.0949373897 3.2371236876
0.0015 0.006999999999999999 0.7932 0.1983 0.0044874245 0.0004694374 26.6493024308 0.9073562964 43.0646194861 0.8525811058 13.0025927754 0.2547359643 82.7210021168 2.0151428039
0.0015 0.0075 0.7928 0.1982 0.0040606000 0.0011732534 28.0162238418 1.0350055863 43.0296727654 1.0396520102 12.9637730530 0.3240668828 84.0137302602 2.3998977327
0.0015 0.008 0.7924 0.1981 0.0040259926 0.0010855913 29.5087841888 1.5095030939 43.1003677371 0.9912161088 12.7865207356 0.1406528249 85.3996986541 2.6424576189
0.0 0.004 0.7968 0.1992 0.0000000000 0.0000000000 14.5927484131 0.9351321131 43.9459821943 1.0409612355 13.1060509979 0.2669276600 71.6447816053 2.2430210086
0.0015 0.0085 0.792 0.198 0.0040952074 0.0014090680 31.4610974362 0.9699598672 43.3692009967 0.7559432705 12.9787882287 0.3123985582 87.8131818690 2.0397107639
0.0015 0.009000000000000001 0.7916 0.1979 0.0043374591 0.0007837552 33.0563846088 2.6636329175 43.3127732642 1.0634852272 12.8174666464 0.3035100564 89.1909619785 4.0314119563
0.0015 0.0095 0.7912 0.1978 0.0044643529 0.0008241436 34.4517573219 1.2484973884 43.0764821344 1.3715913748 12.7764495812 0.1519780218 90.3091533904 2.7728909286
0.0015 0.01 0.7908 0.1977 0.0043605307 0.0012090042 37.2510633168 2.0058597492 42.1590505631 1.0943841818 12.7757171336 0.2152355545 92.1901915442 3.3166884897
0.002 0.0 0.7984 0.1996 0.0053180017 0.0009987628 0.0000000000 0.0000000000 44.9645668884 0.9184530483 13.4460897927 0.4555732763 58.4159746828 1.3750250874
0.002 0.0005 0.7979999999999999 0.1995 0.0059293989 0.0010172453 1.8888643258 0.1577816041 44.8675817231 0.8679785402 13.3367719895 0.3546162247 60.0991474373 1.3813936143
0.002 0.001 0.7976 0.1994 0.0062870086 0.0006959824 3.6785267662 0.1807994081 44.9522233219 1.1893391569 13.3752254882 0.4010399728 62.0122625849 1.7718745202
0.002 0.0015 0.7972 0.1993 0.0054910387 0.0012812525 5.6912675581 0.3336361487 44.6987794438 1.0277028230 13.2397226835 0.2585145737 63.6352607241 1.6211347979
0.002 0.002 0.7968 0.1992 0.0056525398 0.0002188763 7.3714050742 0.2540203919 44.2638691078 1.2214692179 13.2735983847 0.2454420845 64.9145251065 1.7211505706
0.002 0.0025 0.7964 0.1991 0.0056756114 0.0005291398 9.3718085757 0.6024295848 44.0700590834 0.8703792890 13.2573014258 0.5893632169 66.7048446963 2.0627012305
0.0 0.0045 0.7964 0.1991 0.0000000000 0.0000000000 16.4272279489 0.7809161031 44.4620073958 0.6790543435 13.1163052642 0.1130083799 74.0055406089 1.5729788265
0.002 0.003 0.7959999999999999 0.19899999999999998 0.0055717892 0.0011480290 11.0391052387 0.3950494846 44.4586409686 0.4481721628 13.2481458308 0.2376930685 68.7514638273 1.0820627449
0.002 0.0035 0.7956 0.1989 0.0058025051 0.0010072540 13.1117700121 1.0602556589 44.0482574595 1.0243100026 13.0683299469 0.4946687183 70.2341599236 2.5802416338
0.002 0.004 0.7952 0.1988 0.0059063273 0.0018523485 15.1761259981 1.2802406368 44.0828835680 1.0510927794 13.1470680631 0.1572699900 72.4119839565 2.4904557547
0.002 0.0045 0.7948 0.1987 0.0054564313 0.0004413855 16.8487100712 0.9607837043 44.3865032423 1.2762526587 13.1214323973 0.2470710867 74.3621021421 2.4845488352
0.002 0.005 0.7944 0.1986 0.0056410040 0.0009717496 17.7460591058 1.0017099633 43.8432260110 0.6566591687 13.0452578477 0.1780864648 74.6401839685 1.8374273464
0.002 0.0055 0.794 0.1985 0.0055141103 0.0010934084 20.2933318842 1.8864209824 43.4447051502 1.0545621186 12.9624912697 0.2368734835 76.7060424144 3.1789499929
0.002 0.006 0.7936 0.1984 0.0058947915 0.0005809278 22.9385476410 1.3697483969 43.4272317898 0.9408540507 13.0467227429 0.1690907261 79.4183969652 2.4802741015
0.002 0.0065 0.7932 0.1983 0.0056871472 0.0009445274 24.1931745319 1.0738643205 43.4163309779 0.8225849796 13.0236506437 0.2692539516 80.6388433007 2.1666477791
0.002 0.006999999999999999 0.7928 0.1982 0.0058140409 0.0007051004 25.4870793266 0.6085752603 43.3749720148 1.4144770718 12.8561032569 0.1458628510 81.7239686392 2.1696202835
0.002 0.0075 0.7924 0.1981 0.0053295375 0.0010229851 28.4903282840 0.4970550711 43.4661861620 0.9342254180 12.9207417570 0.3450415158 84.8825857405 1.7773449900
