# Supplementary material for: Multipressure Sampling for Improving the Performance of MOF-based Electronic Noses
Source: ACS Sens. 2024 Jul 12;9(7):3531–9. doi: 10.1021/acssensors.4c00199 (PMC11287752; doi:10.1021/acssensors.4c00199)
Supplement: Supplementary file 2 — se4c00199_si_002.zip [file se4c00199_si_002.zip › Multiplex_Adsorption_Data/Hydrogen_5bar/UIO-66_v2_EQeq.csv]

H2_comp CO2_comp N2_comp O2_comp H2_mass H2_error CO2_mass CO2_error N2_mass N2_error O2_mass O2_error total_mass total_error
0.0 0.0 0.8 0.2 0.0000000000 0.0000000000 0.0000000000 0.0000000000 26.0553492469 0.4661822154 8.8825749309 0.6413149873 34.9379241778 1.1074972027
0.0 0.0005 0.7996 0.1999 0.0000000000 0.0000000000 1.6097730412 0.1125042955 25.4530897478 0.8564335898 8.7527381052 0.1940438440 35.8156008942 1.1629817293
0.0 0.005 0.7959999999999999 0.19899999999999998 0.0000000000 0.0000000000 13.8352058339 0.4936374429 22.9324191481 0.1811317001 8.0777577708 0.2032917170 44.8453827528 .8780608600
0.002 0.008 0.792 0.198 0.0034042906 0.0006933525 20.7034699468 0.4114165357 21.5465908213 0.3278403612 7.7482754304 0.0738196829 50.0017404891 .8137699323
0.002 0.0085 0.7916 0.1979 0.0035737349 0.0004807440 21.8528035186 0.6310553402 21.5431658517 0.7329412450 7.6491250861 0.1656197913 51.0486681913 1.5300971205
0.002 0.009000000000000001 0.7912 0.1978 0.0034736087 0.0005322755 22.9296838550 1.0097567435 21.1853635582 0.9561875448 7.6736987226 0.1309749738 51.7922197445 2.0974515376
0.002 0.0095 0.7908 0.1977 0.0032502503 0.0004610928 23.8630025607 0.7749814148 21.0053385932 0.3170384194 7.6904479176 0.1538133659 52.5620393218 1.2462942929
0.002 0.01 0.7904 0.1976 0.0032425483 0.0004832055 24.9805642960 0.5479472718 20.8615969001 0.4296141321 7.6755325761 0.1765223656 53.5209363205 1.1545669750
0.0025 0.0 0.7979999999999999 0.1995 0.0049138855 0.0006528111 0.0000000000 0.0000000000 25.9532423405 0.7001342726 8.7985844419 0.2581695186 34.7567406679 .9589566023
0.0025 0.0005 0.7976 0.1994 0.0046597190 0.0003677662 1.6164972394 0.1118392039 25.2764897525 0.4293943596 8.6972334734 0.1798820712 35.5948801843 .7214834009
0.0025 0.001 0.7972 0.1993 0.0048522694 0.0009595116 3.2161839834 0.2067119574 24.9601081851 0.4373093038 8.6639795971 0.2763098940 36.8451240350 .9212906668
0.0025 0.0015 0.7968 0.1992 0.0048137593 0.0009306380 4.6618865893 0.1262493947 24.7799761899 0.5474637414 8.5281521834 0.2698898491 37.9748287219 .9445336232
0.0025 0.002 0.7964 0.1991 0.0045287848 0.0004712727 6.1396972415 0.4239253656 24.3957374122 0.3424164108 8.4492964841 0.2177977044 38.9892599226 .9846107535
0.0 0.0055 0.7956 0.1989 0.0000000000 0.0000000000 15.2615763701 0.5694282316 22.5859620664 0.3047537397 8.0819145053 0.1488171307 45.9294529418 1.0229991020
0.0025 0.0025 0.7959999999999999 0.19899999999999998 0.0044979767 0.0007248083 7.5788437542 0.3229565249 24.1909884480 0.6620264892 8.3165254928 0.1312221508 40.0908556717 1.1169299732
0.0025 0.003 0.7956 0.1989 0.0046520170 0.0005583828 8.9934469437 0.4347733630 23.9591608178 0.4550353405 8.3551586726 0.2273023712 41.3124184511 1.1176694575
0.0025 0.0035 0.7952 0.1988 0.0047290372 0.0013056222 10.1012585917 0.5924314336 23.6322902810 0.4873643259 8.2193312588 0.2237307916 41.9576091687 1.3048321733
0.0025 0.004 0.7948 0.1987 0.0045749969 0.0009013661 11.4155031235 0.3927107315 23.3593630155 0.3862165803 8.1758078031 0.1176678027 42.9552489390 .8974964806
0.0025 0.0045 0.7944 0.1986 0.0046520170 0.0010576187 13.0604101001 0.7848550812 23.1399509001 0.4089644437 8.0627201723 0.1190568784 44.2677331895 1.3139340220
0.0025 0.005 0.794 0.1985 0.0044671687 0.0007499089 13.8580681077 0.6648644234 22.9356300571 0.2015348437 8.1415758716 0.2429086740 44.9397412051 1.1100578500
0.0025 0.0055 0.7936 0.1984 0.0042438102 0.0003847925 14.8105507781 0.6093424080 22.6357311560 0.3826236080 8.0163848079 0.1071098817 45.4669105522 1.0994606902
0.0025 0.006 0.7932 0.1983 0.0044440626 0.0006795255 16.6948392095 0.6536119505 22.4319454644 0.4229086668 8.0519615653 0.1588820469 47.1831903018 1.2360821897
0.0025 0.0065 0.7928 0.1982 0.0043670425 0.0008963504 17.2800125550 0.9102727891 22.2693664384 0.8425857039 7.9037862048 0.2012370825 47.4575322407 1.9549919259
0.0025 0.006999999999999999 0.7924 0.1981 0.0044132546 0.0006812692 18.5485325392 1.2257382388 22.1366488662 0.3584926501 7.8565950421 0.1159614251 48.5461897021 1.7008735832
0.0 0.006 0.7952 0.1988 0.0000000000 0.0000000000 16.1785888952 0.8240911560 22.3870997686 0.6242755100 7.9290933827 0.1216524328 46.4947820465 1.5700190988
0.0025 0.0075 0.792 0.198 0.0043978505 0.0009208982 19.6973617961 1.0592696410 21.8341812379 0.4760497922 7.8168615503 0.1337461409 49.3528024348 1.6699864723
0.0025 0.008 0.7916 0.1979 0.0041821941 0.0007461023 20.8196304702 1.0237894791 21.7209431803 0.4066208304 7.8228521383 0.1731402864 50.3676079829 1.6042966982
0.0025 0.0085 0.7912 0.1978 0.0043593405 0.0005751296 21.8038849769 0.7043853544 21.5895099717 0.2879010828 7.7502315408 0.0658082888 51.1479858299 1.0586698556
0.0025 0.009000000000000001 0.7908 0.1977 0.0044748707 0.0006302489 22.9532185486 1.5896374237 21.3509394325 0.4719893044 7.8079367967 0.2303120083 52.1165696485 2.2925689853
0.0025 0.0095 0.7904 0.1976 0.0042284062 0.0008960857 23.9594948044 0.5740970993 21.0605662281 0.4166966569 7.6732096950 0.2491625577 52.6974991337 1.2408523996
0.0025 0.01 0.79 0.1975 0.0041359820 0.0007680419 25.0432674439 0.8727826609 20.7862475688 0.3922197747 7.6524260223 0.1098669898 53.4860770170 1.3756374673
0.003 0.0 0.7976 0.1994 0.0056301729 0.0003423717 0.0000000000 0.0000000000 25.8340105861 0.5205183584 8.6788949387 0.1651806069 34.5185356977 .6860413370
0.003 0.0005 0.7972 0.1993 0.0053991125 0.0012259518 1.6154886097 0.0511768470 25.2679273284 0.4172082288 8.7133713840 0.2487059911 35.6021864346 .7183170187
0.003 0.001 0.7968 0.1992 0.0056532790 0.0003134256 3.2405592017 0.1908790117 24.9856884268 0.2309574010 8.5603057476 0.1588989794 36.7922066551 .5810488177
0.003 0.0015 0.7964 0.1991 0.0058227233 0.0003209070 4.6536494466 0.3556118759 24.7994557045 0.3774860214 8.5607947751 0.2813827966 38.0197226495 1.0148016009
0.0 0.0065 0.7948 0.1987 0.0000000000 0.0000000000 17.7350726659 1.4279254767 22.2098575915 0.4428675338 7.8943724236 0.2080762123 47.8393026810 2.0788692228
0.003 0.002 0.7959999999999999 0.19899999999999998 0.0052296681 0.0004553969 6.1894563079 0.1038632892 24.5387298933 0.3502612321 8.5371991938 0.2383564331 39.2706150631 .6929363513
0.003 0.0025 0.7956 0.1989 0.0053297943 0.0006509911 7.6891206042 0.6320737335 24.2163546291 0.2779481074 8.4357259684 0.1321754828 40.3465309960 1.0428483148
0.003 0.003 0.7952 0.1988 0.0052219661 0.0003430640 8.7581000078 0.4193892154 24.0234860282 0.3880417446 8.3271618429 0.1537923748 41.1139698450 .9615663988
0.003 0.0035 0.7948 0.1987 0.0053683044 0.0005651411 10.0846162012 0.2544444938 23.7916583980 0.3518373638 8.3541806174 0.2058315335 42.2358235210 .8126785322
0.003 0.004 0.7944 0.1986 0.0057148951 0.0009749668 11.4481154846 0.6223447926 23.2877597447 0.1943057206 8.1997701551 0.1956461826 42.9413602795 1.0132716626
0.003 0.0045 0.794 0.1985 0.0056070669 0.0002512321 12.8459081786 0.6144105223 23.0750905382 0.7647724708 8.2018485223 0.4152738410 44.1284543060 1.7947080662
0.003 0.005 0.7936 0.1984 0.0055454508 0.0005085663 13.9310256578 0.6379802496 23.0186855700 0.3230504258 8.1324066042 0.1377339942 45.0876632828 1.0992732359
0.003 0.0055 0.7932 0.1983 0.0051603500 0.0004967650 15.0445528743 0.8177707352 22.8066585454 0.7078558445 8.0423032703 0.2003470906 45.8986750400 1.7264704353
0.003 0.006 0.7928 0.1982 0.0054915367 0.0006192343 16.1779164754 0.5359755399 22.4384743127 0.3313865510 7.9820306196 0.1656955818 46.6039129444 1.0336769070
0.003 0.0065 0.7924 0.1981 0.0051603500 0.0009280848 17.7671807122 0.6546874580 22.0393583233 0.4557920740 7.9002407548 0.3748221839 47.7119401403 1.4862298007
0.0 0.006999999999999999 0.7944 0.1986 0.0000000000 0.0000000000 19.0209074605 0.8882633965 21.7866597846 0.5018593140 7.9355729983 0.0741945275 48.7431402434 1.4643172380
0.003 0.006999999999999999 0.792 0.198 0.0058150213 0.0004943710 18.7339523037 0.5487854138 21.9801705673 0.4398871900 7.9193128309 0.1781520874 48.6392507232 1.1673190622
0.003 0.0075 0.7916 0.1979 0.0047829513 0.0005626162 19.7029092596 1.0436474372 21.7944729965 0.4252718841 7.8262753314 0.2288575986 49.3284405388 1.6983395361
0.003 0.008 0.7912 0.1978 0.0051603500 0.0008266670 20.6296718720 0.6834093082 21.7292915437 0.2596052971 7.8195512020 0.1711980766 50.1836749677 1.1150393489
0.003 0.0085 0.7908 0.1977 0.0048753755 0.0008159775 21.6512456785 1.0232074503 21.5035646406 0.3390563145 7.6961939918 0.0973134191 50.8558796864 1.4603931614
0.003 0.009000000000000001 0.7904 0.1976 0.0049600976 0.0007015179 22.9510331842 0.7281468370 21.1643856193 0.4818891614 7.6331094324 0.1530214926 51.7534883335 1.3637590089
0.003 0.0095 0.79 0.1975 0.0053914105 0.0013384675 23.7734026201 0.5863282955 20.8754038088 0.2245480393 7.6232066237 0.1348807782 52.2774044631 .9470955805
0.003 0.01 0.7896 0.1974 0.0053991125 0.0006614771 24.8326319364 1.0582253732 20.8101153257 0.3485939908 7.6382442221 0.2016054431 53.2863905967 1.6090862842
0.0035 0.0 0.7972 0.1993 0.0065082026 0.0003709782 0.0000000000 0.0000000000 25.6939079232 0.4112853444 8.7468697740 0.2952892602 34.4472858998 .7069455828
0.0035 0.0005 0.7968 0.1992 0.0064696926 0.0005638801 1.5889280269 0.1039405316 25.2744561767 0.6664688703 8.6799952508 0.0687192528 35.5498491470 .8396925348
0.0035 0.001 0.7964 0.1991 0.0066699449 0.0009170251 3.1975243334 0.2246284798 24.6654537687 0.5082082676 8.6769388283 0.1903435860 36.5465868753 .9240973585
0.0 0.0075 0.794 0.1985 0.0000000000 0.0000000000 20.1314087878 0.6285210216 21.7647185731 0.3408953874 7.8801906235 0.2596609881 49.7763179844 1.2290773971
0.0035 0.0015 0.7959999999999999 0.19899999999999998 0.0063002482 0.0008072064 4.7708185996 0.4153859471 24.6747654048 0.4449696396 8.6543213022 0.2307614416 38.1062055548 1.0919242347
0.0035 0.002 0.7956 0.1989 0.0068393893 0.0001923963 6.1768484364 0.2351725224 24.3798969278 0.5508503412 8.5211835402 0.2236297568 39.0847682937 1.0098450167
0.0035 0.0025 0.7952 0.1988 0.0063079502 0.0009144339 7.6546590886 0.3901411416 24.0243422706 0.4271861261 8.4610331463 0.3067343466 40.1463424557 1.1249760482
0.0035 0.003 0.7948 0.1987 0.0063926724 0.0008194596 8.9552871191 0.4761468298 23.7638305199 0.5821847828 8.3457448914 0.2313123774 41.0712552028 1.2904634496
0.0035 0.0035 0.7944 0.1986 0.0058535314 0.0008423061 10.3024802218 0.7715533210 23.4838392546 0.2533392510 8.2255663606 0.1553892389 42.0177393684 1.1811241170
0.0035 0.004 0.794 0.1985 0.0062309301 0.0007875663 11.4360119279 0.5739954922 23.4616839825 0.4941951393 8.2141964691 0.1288302331 43.1181233096 1.1978084309
0.0035 0.0045 0.7936 0.1984 0.0067007530 0.0006219109 12.7341183841 0.7145598829 23.1395227789 0.5888586515 8.2545412454 0.2357239814 44.1348831614 1.5397644267
0.0035 0.005 0.7932 0.1983 0.0060922938 0.0007784752 14.2159635551 0.9731748975 22.9298504209 0.3743984155 8.0903502313 0.2233496679 45.2422565011 1.5717014561
0.0035 0.0055 0.7928 0.1982 0.0061770160 0.0012212977 15.1751704237 0.9471687732 22.7001633967 0.5282950566 8.0083158527 0.3130420284 45.8898266891 1.7897271559
0.0035 0.006 0.7924 0.1981 0.0062001220 0.0004329601 16.4186427698 0.6591870055 22.5928120056 0.5786421120 7.9188238033 0.1828835704 46.9364787007 1.4211456480
0.0 0.008 0.7936 0.1984 0.0000000000 0.0000000000 20.9958044622 0.7448082314 21.4760578535 0.3657414386 7.7814070498 0.1408632923 50.2532693655 1.2514129623
0.0035 0.0065 0.792 0.198 0.0060306777 0.0009930523 17.6859860193 0.5457532969 22.2801764988 0.3756129839 7.9709052418 0.1919777457 47.9430984376 1.1143370788
0.0035 0.006999999999999999 0.7916 0.1979 0.0062001220 0.0005701572 18.3805956900 0.9861896873 21.9275116596 0.2628186502 7.8440025816 0.1603645182 48.1583100532 1.4099430129
0.0035 0.0075 0.7912 0.1978 0.0061616120 0.0008741024 19.4198205167 0.7918293679 21.8851276608 0.3942723154 7.7990120431 0.2059128479 49.1101218326 1.3928886336
0.0035 0.008 0.7908 0.1977 0.0059228495 0.0011334268 20.9657136754 1.0011372522 21.4466245209 0.4508409983 7.8035355484 0.3588054799 50.2217965942 1.8119171572
0.0035 0.0085 0.7904 0.1976 0.0061539099 0.0007723550 21.8707907487 0.8386423081 21.4588259751 0.4946424053 7.7860528119 0.1964884021 51.1218234456 1.5305454705
0.0035 0.009000000000000001 0.79 0.1975 0.0061847180 0.0006742673 22.9508650793 0.6485223331 21.3994241585 0.5713102981 7.6997394419 0.2567755784 52.0562133977 1.4772824769
0.0035 0.0095 0.7896 0.1974 0.0063772684 0.0013782949 23.8887226186 0.5371098238 21.0353070773 0.5840671626 7.6946046522 0.0795124879 52.6250116165 1.2020677692
0.0035 0.01 0.7892 0.1973 0.0060075717 0.0011639985 24.9772021970 0.7258711967 20.8128981135 0.7862025354 7.6315200927 0.2421632345 53.4276279749 1.7554009651
0.004 0.0 0.7968 0.1992 0.0072398940 0.0010749762 0.0000000000 0.0000000000 25.5773519263 0.4497079528 8.7631299415 0.2119859876 34.3477217618 .6627689166
0.004 0.0005 0.7964 0.1991 0.0073631263 0.0010082288 1.6696184049 0.1182321712 25.2623617528 0.5828481399 8.6907538578 0.1173931082 35.6300971418 .8194816481
0.0 0.0085 0.7932 0.1983 0.0000000000 0.0000000000 21.9000410107 1.0754100545 21.5911154262 0.5935944835 7.7279807853 0.1146282137 51.2191372222 1.7836327517
0.004 0.001 0.7959999999999999 0.19899999999999998 0.0073092122 0.0011985484 3.1886147709 0.1629581368 25.0009937598 0.2998794196 8.6347601985 0.1757824629 36.8316779414 .6398185677
0.004 0.0015 0.7956 0.1989 0.0072552981 0.0011220649 4.7649349262 0.2449722386 24.6421211633 0.5754397269 8.4980769864 0.2941623934 37.9123883740 1.1156964238
0.004 0.002 0.7952 0.1988 0.0073246162 0.0011058763 6.0845588165 0.1828994262 24.3976639576 0.3880077346 8.4732588361 0.1832379276 38.9628062264 .7552509647
0.004 0.0025 0.7948 0.1987 0.0071320658 0.0010199283 7.5695979818 0.2561279652 24.1673347516 0.6399582860 8.3521022501 0.0408521018 40.0961670493 .9379582813
0.004 0.003 0.7944 0.1986 0.0070627477 0.0008529438 9.0026927161 0.4840972045 23.7833100346 0.5416965801 8.2946415080 0.2730009401 41.0877070064 1.2996476685
0.004 0.0035 0.794 0.1985 0.0076018887 0.0006436599 10.2838205719 0.3915539335 23.4957196180 0.1720738356 8.3813216487 0.1882676841 42.1684637273 .7525391131
0.004 0.004 0.7936 0.1984 0.0076789089 0.0010985568 11.2426912306 0.1556960461 23.3886893178 0.3670839100 8.2343688572 0.1519817981 42.8734283145 .6758603110
0.004 0.0045 0.7932 0.1983 0.0073015102 0.0010037472 12.8585160501 0.4686884301 23.0823685986 0.4329042103 8.2066165414 0.1319704180 44.1548027003 1.0345668056
0.004 0.005 0.7928 0.1982 0.0071936820 0.0004229802 14.0179359191 0.3444118941 22.9908576920 0.3861641365 8.1222592817 0.1005466180 45.1382465748 .8315456288
0.004 0.0055 0.7924 0.1981 0.0072167880 0.0005393611 14.9909273939 0.5016589834 22.8110467877 0.2207395568 8.0542844463 0.1500705292 45.8634754159 .8730084305
0.0 0.009000000000000001 0.7928 0.1982 0.0000000000 0.0000000000 22.7583849067 1.2031987352 21.3707400381 0.3677091347 7.7939995103 0.1951174132 51.9231244551 1.7660252831
0.004 0.006 0.792 0.198 0.0074170404 0.0013202611 16.4253669679 0.8724277218 22.3793935870 0.5880846634 7.9021968651 0.2543406604 46.7143744604 1.7161733067
0.004 0.0065 0.7916 0.1979 0.0068547933 0.0010560471 17.5397347092 1.2808580896 22.4265939494 0.5527030608 8.0056262009 0.2857848547 47.9788096528 2.1204020522
0.004 0.006999999999999999 0.7912 0.1978 0.0068933034 0.0013393536 18.7684138193 0.3380683833 21.9559817195 0.3221328268 7.9198018584 0.2600884411 48.6510907006 .9216290048
0.004 0.0075 0.7908 0.1977 0.0065929248 0.0011176152 19.8663072750 0.8970220231 21.8700363884 0.6272377398 7.8707768423 0.1077038171 49.6137134305 1.6330811952
0.004 0.008 0.7904 0.1976 0.0071012578 0.0011564313 20.7517160687 1.0574948090 21.7146283926 0.5577844226 7.8430245264 0.1373410290 50.3164702455 1.7537766919
0.004 0.0085 0.79 0.1975 0.0066622429 0.0010470209 21.6280471948 1.0055108146 21.5542970029 0.4189658686 7.8435135540 0.2376736987 51.0325199946 1.6631974028
0.004 0.009000000000000001 0.7896 0.1974 0.0069626215 0.0013056222 22.8945499196 1.1377060140 21.1613887709 0.3389785969 7.7279807853 0.1944759504 51.7908820973 1.6724661835
0.004 0.0095 0.7892 0.1973 0.0066314349 0.0013901230 24.0608620917 0.6698597480 20.9725873214 0.3059966146 7.5879966370 0.1396800978 52.6280774850 1.1169265834
0.004 0.01 0.7888 0.1972 0.0070011316 0.0010598599 24.8877703613 1.0642556702 20.9062285353 0.3197659861 7.5782160852 0.1556218424 53.3792161134 1.5407033586
0.0045 0.0 0.7964 0.1991 0.0076789089 0.0014206825 0.0000000000 0.0000000000 25.7514902247 0.4815293086 8.7329324877 0.0950948073 34.4921016213 .5780447984
0.0 0.0095 0.7924 0.1981 0.0000000000 0.0000000000 23.8893950385 1.4392010903 21.0819722882 0.3577679545 7.6911814590 0.1606904040 52.6625487857 1.9576594488
0.0045 0.0005 0.7959999999999999 0.19899999999999998 0.0086493628 0.0005122853 1.6262473267 0.1674764114 25.2707101162 0.5649401941 8.7017569786 0.1605310819 35.6073637843 .8934599727
0.0045 0.001 0.7956 0.1989 0.0084645144 0.0016813694 3.1897915056 0.2560741172 24.9601081851 0.2609673523 8.6081081947 0.2747469128 36.7664723998 .7934697517
0.0045 0.0015 0.7952 0.1988 0.0083104741 0.0012706224 4.6417139948 0.2228455476 24.7430507363 0.3285175418 8.5732649788 0.1959423782 37.9663401840 .7485760900
0.0045 0.002 0.7948 0.1987 0.0080794137 0.0016898158 6.1092702448 0.2198684276 24.4296660174 0.3312410555 8.4216664251 0.1495037413 38.9686821010 .7023030402
0.0045 0.0025 0.7944 0.1986 0.0085492366 0.0011761660 7.5258906937 0.4191357826 24.2146421443 0.5215341295 8.5325534317 0.1710384054 40.2816355063 1.1128844835
0.0045 0.003 0.794 0.1985 0.0082026459 0.0006044978 8.9433516673 0.3197220115 23.9980128167 0.5699713106 8.3232496222 0.1447699265 41.2728167521 1.0350677464
0.0045 0.0035 0.7936 0.1984 0.0079792875 0.0009247551 10.0664608662 0.4414701113 23.8320088211 0.3043452460 8.2421932987 0.1913616895 42.1486422735 .9381018019
0.0045 0.004 0.7932 0.1983 0.0081795399 0.0013713913 11.5842804975 0.4017763267 23.4246514986 0.4889970669 8.1738516927 0.1767457621 43.1909632287 1.0688905470
0.0045 0.0045 0.7928 0.1982 0.0082796661 0.0010367725 12.7855585000 0.3278841345 23.1129792645 0.8211021434 8.1119897022 0.1289624269 44.0188071328 1.2789854773
0.0045 0.005 0.7924 0.1981 0.0079253734 0.0016629219 14.2574854788 0.4665857102 22.8995608459 0.5464956647 8.0964630762 0.1903237967 45.2614347743 1.2050680935
0.0 0.001 0.7992 0.1998 0.0000000000 0.0000000000 3.2336668986 0.1628984713 25.3041035699 0.6528227155 8.6671582765 0.2234106914 37.2049287450 1.0391318782
0.0 0.01 0.792 0.198 0.0000000000 0.0000000000 24.8141403914 0.6584887138 20.8312002948 0.4119247953 7.6706423001 0.1815498059 53.3159829863 1.2519633150
0.0045 0.0055 0.792 0.198 0.0077867371 0.0003318130 15.2200544465 1.1750232790 22.8520393926 0.7191400835 8.0485383721 0.1734611270 46.1284189483 2.0679563025
0.0045 0.006 0.7916 0.1979 0.0079330754 0.0002531140 16.5922951874 1.1035122156 22.4653389181 0.5590464605 7.9657704521 0.1405845887 47.0313376330 1.8033963788
0.0045 0.0065 0.7912 0.1978 0.0078637573 0.0009500678 17.8698928392 0.5991979356 22.0388231718 0.5031756573 7.8993849565 0.0993448451 47.8159647248 1.2026685058
0.0045 0.006999999999999999 0.7908 0.1977 0.0080640096 0.0014372876 18.6421669987 1.0849923504 22.0723236558 0.5326488462 7.8279869280 0.1719410166 48.5505415921 1.7910195008
0.0045 0.0075 0.7904 0.1976 0.0075325706 0.0009798222 19.6376845373 0.9431917023 21.6875497266 0.3539121593 7.8513379955 0.2101624171 49.1841048300 1.5082461009
0.0045 0.008 0.79 0.1975 0.0078406512 0.0006455005 20.6083225428 0.7743087183 21.5313925187 0.6102973958 7.8279869280 0.1759470036 49.9755426407 1.5611986182
0.0045 0.0085 0.7896 0.1974 0.0076943129 0.0011510841 21.7724493505 0.3726467875 21.3719173714 0.4307420568 7.7679587910 0.2460574295 50.9200198258 1.0505973579
0.0045 0.009000000000000001 0.7892 0.1973 0.0077328230 0.0010187644 22.7047594264 0.4189094508 21.1818315582 0.2730837786 7.6921595142 0.3292781149 51.5864833218 1.0222901087
0.0045 0.0095 0.7888 0.1972 0.0079792875 0.0010337929 23.5084692123 1.2119583303 21.0633490159 0.4738412107 7.6201502012 0.1714639811 52.1999477169 1.8582973150
0.0045 0.01 0.7884 0.1971 0.0077867371 0.0011144259 24.5530733976 0.8920305930 20.8168582346 0.5190336166 7.5633007436 0.2483920811 52.9410191129 1.6605707166
0.0005 0.0 0.7996 0.1999 0.0009473478 0.0003026412 0.0000000000 0.0000000000 25.5029658676 0.6249171383 8.9336783143 0.0825305602 34.4375915297 .7077503397
0.005 0.0 0.7959999999999999 0.19899999999999998 0.0092809280 0.0009331842 0.0000000000 0.0000000000 25.6273350765 0.3672951811 8.7455249482 0.1814045201 34.3821409527 .5496328854
0.005 0.0005 0.7956 0.1989 0.0093579482 0.0015037679 1.6358293091 0.0430085939 25.2927583581 0.5522595059 8.7204622841 0.1541666756 35.6584078995 .7509385433
0.005 0.001 0.7952 0.1988 0.0092655240 0.0006134596 3.1850845668 0.1494739493 24.8635668543 0.3894723062 8.6304812071 0.1775658447 36.6883981522 .7171255598
0.005 0.0015 0.7948 0.1987 0.0090113575 0.0004646811 4.7408959178 0.0950743127 24.4708726830 0.6448910880 8.5279076696 0.2511995798 37.7486876279 .9916296616
0.005 0.002 0.7944 0.1986 0.0091345897 0.0010474740 6.1914735674 0.2243364235 24.3361215350 0.3223445608 8.5772994564 0.1878282983 39.1140291485 .7355567566
0.005 0.0025 0.794 0.1985 0.0095504985 0.0009766689 7.7731730813 0.2711715809 23.9068230010 0.6123528896 8.4815723052 0.2672134205 40.1711188860 1.1517145599
0.005 0.003 0.7936 0.1984 0.0089959535 0.0007772550 8.8327386075 0.3466560570 23.9759645749 0.5287398225 8.2807042216 0.2824982078 41.0984033575 1.1586713423
0.005 0.0035 0.7932 0.1983 0.0094580743 0.0007664956 10.1732075121 0.3414552199 23.5075999813 0.1179976901 8.2796039095 0.2254578967 41.9698694772 .6856773023
0.005 0.004 0.7928 0.1982 0.0090344635 0.0008626257 11.4440809657 0.5323431371 23.3613965912 0.1686159031 8.3011211236 0.2655755280 43.1156331440 .9673971939
0.005 0.0045 0.7924 0.1981 0.0091962058 0.0009324211 12.9808964568 0.5340421091 23.0990653255 0.6703777213 8.1392529905 0.1380691270 44.2284109786 1.3434213785
0.0005 0.0005 0.7992 0.1998 0.0009550499 0.0002549821 1.6464199212 0.1088686931 25.4728903533 0.8852490557 8.7605625466 0.2024355694 35.8808278710 1.1968083003
0.005 0.005 0.792 0.198 0.0094811804 0.0005498181 13.8975727719 0.9676969244 22.6959892150 0.7719307215 8.0897389468 0.2196218507 44.6927821141 1.9597993147
0.005 0.0055 0.7916 0.1979 0.0088034031 0.0007035444 15.1625625521 0.7436303491 22.4822497055 0.1439547590 7.9677265625 0.0806436007 45.6213422232 .9689322532
0.005 0.006 0.7912 0.1978 0.0091653978 0.0005659802 16.4724363551 0.5200118558 22.4459664337 0.5855852207 7.9481654588 0.1360441890 46.8757336454 1.2422072457
0.005 0.0065 0.7908 0.1977 0.0086724688 0.0004807440 17.5410795488 0.5270720602 21.9741768705 0.1905483252 7.9867986386 0.1374780858 47.5107275267 .8555792152
0.005 0.006999999999999999 0.7904 0.1976 0.0088496152 0.0012919197 18.6376281649 0.7543499989 21.9198054780 0.4058980731 7.8224853676 0.1024842467 48.3887686257 1.2640242384
0.005 0.0075 0.79 0.1975 0.0091191857 0.0009183179 19.2996254745 0.7601263634 21.8581560251 0.3426269777 7.9180902619 0.2112001980 49.0849909472 1.3148718570
0.005 0.008 0.7896 0.1974 0.0086878729 0.0007218559 21.1771897077 1.1716099595 21.5550462150 0.2085345805 7.8015794380 0.0964965572 50.5425032336 1.4773629531
0.005 0.0085 0.7892 0.1973 0.0085877467 0.0008165589 21.6821769901 1.1022999611 21.3276068271 0.4576786841 7.6670968501 0.1785965324 50.6854684140 1.7393917365
0.005 0.009000000000000001 0.7888 0.1972 0.0087879990 0.0016355859 22.5850686990 0.7983314008 21.2809416162 0.3392056174 7.5964323630 0.1345025921 51.4712306772 1.2736751962
0.005 0.0095 0.7884 0.1971 0.0083951963 0.0007671145 23.5331806406 0.8209853570 20.8315213857 0.5193705724 7.5871408387 0.1404037309 51.9602380613 1.4815267748
0.0005 0.001 0.7988 0.1997 0.0011167922 0.0003194248 3.1301142468 0.1911346676 25.0048468506 0.4106457905 8.7529826189 0.2437938658 36.8890605085 .8458937487
0.005 0.01 0.7879999999999999 0.19699999999999998 0.0088265091 0.0018538672 24.6443543877 0.6582225848 20.7561720544 0.5764225500 7.6146486408 0.1785141624 53.0240015920 1.4150131644
0.0055 0.0 0.7956 0.1989 0.0103207000 0.0010018542 0.0000000000 0.0000000000 25.5980087742 1.1400218061 8.7599512621 0.2421064438 34.3682807363 1.3831301041
0.0055 0.0005 0.7952 0.1988 0.0104054222 0.0009624746 1.6272559565 0.0329588616 25.2195496328 0.3863731575 8.6394059606 0.1881809693 35.4966169721 .6084754630
0.0055 0.001 0.7948 0.1987 0.0102436799 0.0011578667 3.1970200186 0.0895896897 25.1419526651 0.4470726232 8.5942931652 0.2244572723 36.9435095288 .7622774519
0.0055 0.0015 0.7944 0.1986 0.0102898920 0.0007708174 4.6876066473 0.2869094093 24.7003456466 0.6144081444 8.5836568151 0.2540061757 37.9818990010 1.1560945468
0.0055 0.002 0.794 0.1985 0.0103361041 0.0011461261 6.2363575902 0.2933758490 24.3735821401 0.2292262219 8.4484406858 0.1365000320 39.0687165202 .6602482290
0.0055 0.0025 0.7936 0.1984 0.0102744879 0.0008609737 7.6591979223 0.4388905830 24.2788603244 0.5671294738 8.3489235708 0.0821362568 40.2972563054 1.0890172873
0.0055 0.003 0.7932 0.1983 0.0100280235 0.0009906600 8.9628518420 0.5192692104 23.9227705157 0.2985070275 8.3870677230 0.1732611026 41.2827181042 .9920280005
0.0055 0.0035 0.7928 0.1982 0.0098739832 0.0012367431 10.2451564325 0.1157119043 23.3607544094 0.3955001170 8.3066226840 0.1713227053 41.9224075091 .6837714697
0.0055 0.004 0.7924 0.1981 0.0098816852 0.0014602175 11.4970340262 0.4362439840 23.1797661718 0.3338141744 8.2073500828 0.0721568457 42.8940319660 .8436752216
0.0005 0.0015 0.7984 0.1996 0.0009858579 0.0004427151 4.6412096799 0.0818199814 24.6971347375 0.4897421176 8.7144716960 0.2743898043 38.0538019713 .8463946184
0.0055 0.0045 0.792 0.198 0.0099047912 0.0007708174 12.8153130769 0.5248013745 23.0207191457 0.5345245355 8.1316730628 0.1774479594 43.9776100766 1.2375446868
0.0055 0.005 0.7916 0.1979 0.0102744879 0.0004313128 13.7706535315 0.6060183365 22.9254621786 0.4031070873 8.1770303720 0.0392473207 44.8834205700 1.0488040573
0.0055 0.0055 0.7912 0.1978 0.0097199429 0.0008639999 15.3335252905 0.6898838895 22.7099031540 0.4546435505 8.0811809639 0.2128997785 46.1343293513 1.3582912184
0.0055 0.006 0.7908 0.1977 0.0094965844 0.0008950258 16.4603327984 0.5765079444 22.3036161345 0.3550344612 7.9432751829 0.1751623521 46.7167207002 1.1075997835
0.0055 0.0065 0.7904 0.1976 0.0093040340 0.0009314026 17.6365631628 0.8969305325 22.2184200155 0.4290412080 7.9975572456 0.3345601062 47.8618444579 1.6614632493
0.0055 0.006999999999999999 0.79 0.1975 0.0096737308 0.0007599668 18.7080641407 0.5110397243 21.8541959040 0.3538335607 7.8024352363 0.1960338944 48.3743690118 1.0616671462
0.0055 0.0075 0.7896 0.1974 0.0098970892 0.0005424319 20.3491047034 0.2620863523 21.6341416068 0.3651038082 7.8674759061 0.2100750636 49.8606193055 .8378076560
0.0055 0.008 0.7892 0.1973 0.0096121146 0.0015803964 20.8846870875 0.9683635655 21.5685320328 0.3130592187 7.8174728347 0.1300863952 50.2803040696 1.4130895758
0.0055 0.0085 0.7888 0.1972 0.0100357255 0.0011188883 22.4198215290 1.4359987654 21.3060937368 0.6115660778 7.7721155255 0.0838885464 51.5080665168 2.1325722779
0.0055 0.009000000000000001 0.7884 0.1971 0.0095427965 0.0015213381 22.5806979702 1.2740825192 21.2953907067 0.7586249692 7.6957049642 0.1294552195 51.5813364376 2.1636840460
0.0005 0.002 0.7979999999999999 0.1995 0.0007624995 0.0002857022 6.2134953164 0.3224910299 24.3626650495 0.2844521476 8.5522367923 0.2633886905 39.1291596577 .8706175702
0.0055 0.0095 0.7879999999999999 0.19699999999999998 0.0091653978 0.0009923352 23.7533981305 0.8545992941 21.0139010173 0.4226048540 7.6016894096 0.1225831333 52.3781539552 1.4007796166
0.0055 0.01 0.7876 0.1969 0.0099510033 0.0006115225 24.8457441228 1.0849345276 20.5823548469 0.5554719559 7.4482570025 0.0753665933 52.8863069755 1.7163845993
0.006 0.0 0.7952 0.1988 0.0118225929 0.0017448081 0.0000000000 0.0000000000 25.7650830728 1.0198442346 8.8000515247 0.0766112880 34.5769571904 1.0982003307
0.006 0.0005 0.7948 0.1987 0.0115376184 0.0002865315 1.6825624864 0.1256831606 25.3387813872 0.3572557911 8.6781613973 0.2253478200 35.7110428893 .7085733032
0.006 0.001 0.7944 0.1986 0.0112295378 0.0009415379 3.1472609521 0.0602332038 24.8624965513 0.5078009251 8.6611676885 0.0454256359 36.6821547297 .6144013027
0.006 0.0015 0.794 0.1985 0.0101974678 0.0008746451 4.6566753357 0.3501774283 24.5867864981 0.3534182650 8.5172713194 0.1754096370 37.7709306210 .8798799754
0.006 0.002 0.7936 0.1984 0.0116916587 0.0005957995 6.1324687285 0.2174553082 24.3148225053 0.2254827430 8.5145816677 0.2133121878 38.9735645602 .6568460385
0.006 0.0025 0.7932 0.1983 0.0110061794 0.0012724885 7.5477443377 0.4387319023 23.9539163331 0.4801179326 8.4915973708 0.1327477988 40.0042642210 1.0528701222
0.006 0.003 0.7928 0.1982 0.0108521391 0.0011836070 9.0073996548 0.2432835898 23.8010770644 0.4163038977 8.3084565375 0.2003960250 41.1277853958 .8611671195
0.006 0.0035 0.7924 0.1981 0.0114683002 0.0012771418 10.2712127004 0.5546943866 23.3496232582 0.3885352626 8.2041714034 0.2142049711 41.8364756622 1.1587117621
0.0005 0.0025 0.7976 0.1994 0.0010166660 0.0005480892 7.5260587986 0.1272366842 24.3645915949 0.5839825055 8.3523467639 0.1974554504 40.2440138234 .9092227293
0.006 0.004 0.792 0.198 0.0107674169 0.0012902657 11.6535397386 0.4692189615 23.2001019289 0.7396441472 8.1784974548 0.1613761417 43.0429065392 1.3715295161
0.006 0.0045 0.7916 0.1979 0.0105055484 0.0008484810 12.6709109213 0.3526712132 23.1065574465 0.5708517425 8.1560021856 0.2931378811 43.9439761018 1.2175093178
0.006 0.005 0.7912 0.1978 0.0113450680 0.0016042393 13.6936614625 0.2725631975 23.0163309034 0.7673775460 8.1434097251 0.2288555087 44.8647471590 1.2704004915
0.006 0.0055 0.7908 0.1977 0.0108752451 0.0014650844 15.1667651760 0.4646617984 22.4150346770 0.3949111187 8.0577076395 0.1549580984 45.6503827376 1.0159960999
0.006 0.006 0.7904 0.1976 0.0109830733 0.0013101578 16.2520507602 0.8008535543 22.5319117648 0.1986424703 7.9507328537 0.1993133928 46.7456784520 1.2001195752
0.006 0.0065 0.79 0.1975 0.0112988559 0.0017795488 17.2517709227 1.3398603927 22.2261261972 0.3292726607 7.9211466843 0.2820192912 47.4103426601 1.9529318934
0.006 0.006999999999999999 0.7896 0.1974 0.0105055484 0.0011866103 18.4831397120 0.6770143979 22.1442480175 0.5942410943 7.9618582314 0.0964649537 48.5997515093 1.3689070562
0.006 0.0075 0.7892 0.1973 0.0102590839 0.0010108143 19.9320363121 0.4594138321 21.8342882682 0.1992298244 7.8365449108 0.1515894827 49.6131285750 .8112439535
0.006 0.008 0.7888 0.1972 0.0103129980 0.0016721711 20.9527695939 0.8171238585 21.7661099670 0.5198365491 7.7435074114 0.2012685724 50.4726999703 1.5399011511
0.006 0.0085 0.7884 0.1971 0.0105979726 0.0013952344 21.8660838100 0.9188552210 21.2850087676 0.4517832013 7.8551279594 0.2490159040 51.0168185096 1.6210495607
0.0005 0.003 0.7972 0.1993 0.0008549237 0.0004340548 9.0445508497 0.4928860190 23.7845943982 0.3709501595 8.3594376640 0.1544591928 41.1894378356 1.0187294261
0.006 0.009000000000000001 0.7879999999999999 0.19699999999999998 0.0105055484 0.0012621908 22.4526019951 1.6038934467 21.3025617369 0.4346561503 7.7049964885 0.2095707193 51.4706657689 2.2493825071
0.006 0.0095 0.7876 0.1969 0.0102898920 0.0012240147 23.4260977847 0.4457088484 21.0455819861 0.3377321407 7.6921595142 0.0391115084 52.1741291770 .8237765122
0.006 0.01 0.7872 0.1968 0.0108906491 0.0012771418 24.9217275621 0.3120951665 20.9358759284 0.3846006023 7.5637897712 0.2224962690 53.4322839108 .9204691796
0.0065 0.0 0.7948 0.1987 0.0120151433 0.0014458469 0.0000000000 0.0000000000 25.4987916859 0.2203924114 8.7779230262 0.1912973183 34.2887298554 .4131355766
0.0065 0.0005 0.7944 0.1986 0.0120074413 0.0014445334 1.6765107080 0.0974579682 25.2192285419 0.6156397753 8.6584780367 0.1688484173 35.5662247279 .8833906942
0.0065 0.001 0.794 0.1985 0.0118534010 0.0006469693 3.1775198439 0.1530645226 24.9592519427 0.2748279690 8.5512587371 0.1565785862 36.6998839247 .5851180471
0.0065 0.0015 0.7936 0.1984 0.0125003703 0.0015975695 4.7862842554 0.2843441509 24.6779763138 0.5625148467 8.5874467789 0.2085494849 38.0642077184 1.0570060520
0.0065 0.002 0.7932 0.1983 0.0121691836 0.0013665380 6.1045633061 0.2785401188 24.3516409285 0.4453939113 8.4825503604 0.1370446932 38.9509237786 .8623452613
0.0065 0.0025 0.7928 0.1982 0.0116993607 0.0010417954 7.7153449770 0.3184342710 24.1015111170 0.6847260924 8.4046727163 0.1656071562 40.2332281710 1.1698093150
0.0065 0.003 0.7924 0.1981 0.0124618602 0.0005259974 8.9833606464 0.5126262936 23.7375010661 0.3424960241 8.3528357915 0.2300946278 41.0861593642 1.0857429429
0.0005 0.0035 0.7968 0.1992 0.0008626257 0.0001044752 10.1081508948 0.6460280169 23.5808087066 0.5345078189 8.2830271027 0.0947105181 41.9728493298 1.2753508291
0.0065 0.0035 0.792 0.198 0.0123617340 0.0007274226 10.1473193491 0.3694587415 23.6742461587 0.4098120731 8.3058891426 0.1846048394 42.1398163844 .9646030766
0.0065 0.004 0.7916 0.1979 0.0114837043 0.0008301043 11.4044081965 0.3755712988 23.1857598686 0.4042933267 8.2190867450 0.0434492141 42.8207385144 .8241439439
0.0065 0.0045 0.7912 0.1978 0.0117301688 0.0009352162 12.8475892281 0.5091437016 23.1371681123 0.4367263299 8.1242153921 0.2449847652 44.1207029013 1.1917900129
0.0065 0.005 0.7908 0.1977 0.0116069365 0.0008681097 13.9143832674 0.6347217451 22.7199640022 0.9381508092 8.1319175766 0.2056417720 44.7778717827 1.7793824360
0.0065 0.0055 0.7904 0.1976 0.0115684264 0.0011777789 15.5202898946 0.6004703316 22.5155361289 0.2794933116 8.0042813750 0.2591989253 46.0516758249 1.1403403474
0.0065 0.006 0.79 0.1975 0.0118456990 0.0010386018 16.2217918684 0.5729204276 22.4712255846 0.2503123651 7.9468206329 0.0764096811 46.6516837849 .9006810756
0.0065 0.0065 0.7896 0.1974 0.0114760023 0.0003866381 17.4935058468 0.6613895818 22.1452112902 0.4040551327 8.0216418546 0.2000633935 47.6718349939 1.2658947461
0.0065 0.006999999999999999 0.7892 0.1973 0.0109907753 0.0012614386 18.5838345796 0.6158190877 22.0033961425 0.4319949758 7.9151560963 0.1691579595 48.5133775937 1.2182334616
0.0065 0.0075 0.7888 0.1972 0.0114837043 0.0014445334 19.7166938658 1.1097812912 21.9389639018 0.2235241658 7.7933882258 0.1856718051 49.4605296977 1.5204217955
0.0065 0.008 0.7884 0.1971 0.0117840829 0.0015993508 21.2319919228 0.6208401589 21.6901184538 0.4183186690 7.7713819842 0.1439964146 50.7052764437 1.1847545933
0.0005 0.004 0.7964 0.1991 0.0008164136 0.0003559631 11.6005866780 0.7484191148 23.2837996236 0.3887622213 8.2240992778 0.0761274768 43.1093019930 1.2136647760
0.0065 0.0085 0.7879999999999999 0.19699999999999998 0.0112757499 0.0010665553 21.5226453886 0.7896370520 21.3863664619 0.5068091650 7.7973004466 0.1397554104 50.7175880470 1.4372681827
0.0065 0.009000000000000001 0.7876 0.1969 0.0115992345 0.0010798214 23.0298744077 1.0407532892 21.2345974962 0.4576126014 7.6338429738 0.1267171370 51.9099141122 1.6261628490
0.0065 0.0095 0.7872 0.1968 0.0113681741 0.0011785845 24.2319929351 0.6537779540 20.8970239295 0.5336854897 7.5633007436 0.1578589855 52.7036857823 1.3465010137
0.0065 0.01 0.7868 0.1967 0.0110600935 0.0011925943 24.7067213257 1.0547294401 20.8379432038 0.2270078100 7.6034010062 0.0693212784 53.1591256292 1.3522511228
0.006999999999999999 0.0 0.7944 0.1986 0.0128084508 0.0015214940 0.0000000000 0.0000000000 25.6238030766 0.3926081497 8.7988289557 0.1399059141 34.4354404831 .5340355578
0.006999999999999999 0.0005 0.794 0.1985 0.0126159005 0.0012396177 1.6501182302 0.0826926023 25.2959692671 0.1370445989 8.6295031519 0.2377675087 35.5882065497 .4587443276
0.006999999999999999 0.001 0.7936 0.1984 0.0134631221 0.0010386018 3.2642620003 0.1958421995 24.6024129219 0.7820200652 8.6188668017 0.2139469169 36.4990048460 1.1928477834
0.006999999999999999 0.0015 0.7932 0.1983 0.0128238549 0.0008451185 4.7074430319 0.1939631065 24.5867864981 0.5565491631 8.6938102803 0.1558636887 38.0008636652 .9072210768
0.006999999999999999 0.002 0.7928 0.1982 0.0130549153 0.0006732107 6.1951718764 0.6364095677 24.5421548629 0.1026473590 8.5507697095 0.1957934203 39.3011513641 .9355235577
0.006999999999999999 0.0025 0.7924 0.1981 0.0127776428 0.0010721028 7.4636918606 0.4044821786 24.1218468741 0.4596471787 8.3623718295 0.2188569219 39.9606882070 1.0840583820
0.0 0.0015 0.7988 0.1997 0.0000000000 0.0000000000 4.7461071714 0.2468009743 24.6166479518 0.3457139004 8.6532209901 0.1948199634 38.0159761133 .7873348381
0.0005 0.0045 0.7959999999999999 0.19899999999999998 0.0007547975 0.0003465051 12.4580900493 1.1040579511 23.0392353877 0.3946347521 8.1975695309 0.1316397425 43.6956497654 1.6306789508
0.006999999999999999 0.003 0.792 0.198 0.0130626173 0.0007875663 8.7891994243 0.4295723357 23.6819523403 0.5858410417 8.2719017250 0.1977722146 40.7561161069 1.2139731583
0.006999999999999999 0.0035 0.7916 0.1979 0.0127006226 0.0008372200 10.2660014468 0.3877440526 23.4699253156 0.2511247442 8.2456164919 0.1962579289 41.9942438769 .8359639457
0.006999999999999999 0.004 0.7912 0.1978 0.0127391327 0.0018287380 11.7019539654 0.8896379734 23.1027043557 0.3904301046 8.2011149810 0.1836580218 43.0185124348 1.4655548378
0.006999999999999999 0.0045 0.7908 0.1977 0.0127237287 0.0026926667 12.6816696384 0.4502243612 23.0290675092 0.2763914463 8.1792309962 0.1770296771 43.9026918725 .9063381513
0.006999999999999999 0.005 0.7904 0.1976 0.0127160267 0.0015506893 13.7180366809 1.0587726719 22.6714792762 0.0746381153 7.9984130439 0.1560959682 44.4006450277 1.2910574447
0.006999999999999999 0.0055 0.79 0.1975 0.0125773904 0.0006725054 14.9589874526 0.2597956421 22.6055486113 0.3118419956 7.9970682180 0.2415365646 45.5741816723 .8138467077
0.006999999999999999 0.006 0.7896 0.1974 0.0123001179 0.0007863603 16.4135996211 0.2532051262 22.2255910457 0.3147015540 8.0030588060 0.2054707494 46.6545495907 .7741637899
0.006999999999999999 0.0065 0.7892 0.1973 0.0122307997 0.0020217459 17.6446322006 0.7097753486 22.1229489878 0.4377377552 7.8935166254 0.1895809931 47.6733286135 1.3391158428
0.006999999999999999 0.006999999999999999 0.7888 0.1972 0.0118688050 0.0010349399 18.4164020452 0.7711277505 22.0659018378 0.3756229872 7.8805573942 0.2171681736 48.3747300822 1.3649538512
0.006999999999999999 0.0075 0.7884 0.1971 0.0122539058 0.0009118353 19.9192603356 0.3700670876 21.8523763889 0.3403240420 7.7503537977 0.2031016430 49.5342444280 .9144046079
0.0005 0.005 0.7956 0.1989 0.0010551760 0.0003915170 13.7862872923 0.6898212962 22.9611032685 0.4892117938 8.0979301590 0.2843555634 44.8463758958 1.4637801704
0.006999999999999999 0.008 0.7879999999999999 0.19699999999999998 0.0118765070 0.0016480152 20.8132424819 0.5602253909 21.4967147014 0.5618377587 7.7437519252 0.1580531580 50.0655856155 1.2817643228
0.006999999999999999 0.0085 0.7876 0.1969 0.0120844614 0.0006451328 22.0765512126 0.6659115729 21.2984945855 0.5705841418 7.6245514496 0.1900094040 51.0116817091 1.4271502515
0.006999999999999999 0.009000000000000001 0.7872 0.1968 0.0115376184 0.0011676620 23.1537677590 0.4205936234 21.2155461028 0.4212509209 7.6269965875 0.1596283744 52.0078480677 1.0026405807
0.006999999999999999 0.0095 0.7868 0.1967 0.0122924158 0.0016493106 24.1792079795 1.1164722645 20.9551413825 0.4172263503 7.6801783382 0.1695716839 52.8268201160 1.7049196093
0.006999999999999999 0.01 0.7864 0.1966 0.0117455728 0.0020603430 24.8704555511 0.6706240752 20.8101153257 0.3525160210 7.5782160852 0.1766236060 53.2705325348 1.2018240452
0.0075 0.0 0.794 0.1985 0.0140022632 0.0007664956 0.0000000000 0.0000000000 25.7506339823 0.3198688578 8.8137442973 0.0954124039 34.5783805428 .4160477573
0.0075 0.0005 0.7936 0.1984 0.0137172886 0.0022672723 1.6365017289 0.0834180078 25.2207269661 0.3086479218 8.7166723202 0.1727842515 35.5876183038 .5671174534
0.0075 0.001 0.7932 0.1983 0.0136710765 0.0014942703 3.1403686490 0.2205326858 24.9654597001 0.3631236350 8.5881803203 0.1122198458 36.7076797459 .6973704369
0.0075 0.0015 0.7928 0.1982 0.0138020108 0.0014190113 4.8002369666 0.3815041845 24.4580290469 0.2964503607 8.5614060596 0.2513259292 37.8334740839 .9306994857
0.0075 0.002 0.7924 0.1981 0.0138174148 0.0012123275 6.2624138581 0.4527857558 24.1473200855 0.5792400740 8.4953873347 0.1411685532 38.9189386931 1.1744067105
0.0005 0.0055 0.7952 0.1988 0.0009550499 0.0002938902 15.2847748538 0.5139762171 22.6272757623 0.4508118277 8.1086887660 0.3472138954 46.0216944320 1.3122958304
0.0075 0.0025 0.792 0.198 0.0131011274 0.0009387616 7.6301157653 0.5219981222 24.1016181473 0.1883879228 8.4424500978 0.2112307687 40.1872851378 .9225555753
0.0075 0.003 0.7916 0.1979 0.0140022632 0.0011294421 8.8268549341 0.2838945795 23.8108168217 0.2783113816 8.3121242444 0.2228812662 40.9637982634 .7862166694
0.0075 0.0035 0.7912 0.1978 0.0139945611 0.0009749668 10.3483728743 0.5430309403 23.4542988918 0.4185963661 8.2110177897 0.1690271365 42.0276841169 1.1316294097
0.0075 0.004 0.7908 0.1977 0.0137326926 0.0008762713 11.8026488329 0.7157750238 23.4670354975 0.3415547344 8.1744629772 0.1594589931 43.4578800002 1.2176650226
0.0075 0.0045 0.7904 0.1976 0.0132397637 0.0013703527 12.6747773352 0.4996384669 23.0075544188 0.6532597156 8.1552686442 0.2224059641 43.8508401619 1.3766744993
0.0075 0.005 0.79 0.1975 0.0135555463 0.0011941849 13.8681544050 0.5860232254 22.7072273965 0.6206585872 8.0614976033 0.0993261871 44.6504349511 1.3072021846
0.0075 0.0055 0.7896 0.1974 0.0135786523 0.0011409385 15.5920707101 0.2917802295 22.5370492192 0.4271271266 8.0429145548 0.1677008170 46.1856131364 .8877491116
0.0075 0.006 0.7892 0.1973 0.0131088294 0.0015370104 16.3972934406 0.6453011224 22.2707578323 0.3740707613 7.9541560468 0.1162621319 46.6353161491 1.1371710260
0.0075 0.0065 0.7888 0.1972 0.0131165314 0.0012367431 17.4847643892 0.6280698055 22.1632994110 0.3611672419 7.9572124693 0.2064765187 47.6183928009 1.1969503092
0.0075 0.006999999999999999 0.7884 0.1971 0.0131935516 0.0011262864 18.7260513708 1.0601594613 21.8584771160 0.6629130891 7.9267705016 0.1546568607 48.5244925400 1.8788556975
0.0005 0.006 0.7948 0.1987 0.0009088378 0.0004585125 16.0356996841 0.4519008872 22.4759349178 0.5287788192 8.0412029583 0.2235832334 46.5537463980 1.2047214523
0.0075 0.0075 0.7879999999999999 0.19699999999999998 0.0129932992 0.0009894616 19.4351180676 0.7668627417 21.5929349413 0.5282642646 7.8375229660 0.2338382988 48.8785692741 1.5299547667
0.0075 0.008 0.7876 0.1969 0.0121922897 0.0013851641 21.1427281921 1.1340068651 21.4923264591 0.1203496593 7.7464415769 0.2019476731 50.3936885178 1.4576893616
0.0075 0.0085 0.7872 0.1968 0.0129008750 0.0014678351 22.3556054365 0.8928113464 21.1886814975 0.2576452096 7.6692974743 0.1049029729 51.2264852833 1.2568273640
0.0075 0.009000000000000001 0.7868 0.1967 0.0127622388 0.0011398982 23.0446676437 0.5592202762 21.2873634342 0.2547855340 7.6590278948 0.1567400187 52.0038212115 .9718857271
0.0075 0.0095 0.7864 0.1966 0.0121460776 0.0009858579 24.2731786489 1.0107286290 21.0113322901 0.2050903877 7.5889746922 0.1966389618 52.8856317088 1.4134438364
0.0075 0.01 0.7859999999999999 0.1965 0.0133938040 0.0007845477 25.2972740297 0.8628386965 20.6319098759 0.3361791572 7.5947207664 0.1284416798 53.5372984760 1.3282440812
0.008 0.0 0.7936 0.1984 0.0147262526 0.0017513237 0.0000000000 0.0000000000 25.6579457423 0.7478633452 8.7127600995 0.2704563552 34.3854320944 1.0200710241
0.008 0.0005 0.7932 0.1983 0.0151806715 0.0023409058 1.6074195719 0.1039840232 25.2228675721 0.6482684535 8.7005344097 0.2616793455 35.5460022252 1.0162727280
0.008 0.001 0.7928 0.1982 0.0142487276 0.0012869512 3.2565291724 0.2494591427 24.6508976479 0.4177965023 8.6148323241 0.3408815232 36.5365078720 1.0094241194
0.008 0.0015 0.7924 0.1981 0.0147570606 0.0010140954 4.7457709614 0.2764606464 24.7262469792 0.2268026358 8.5393998180 0.1662255070 38.0261748192 .6705028846
0.0005 0.0065 0.7944 0.1986 0.0006623733 0.0003388887 17.1566235186 0.6217442123 22.0584097168 0.3133791627 7.9264037309 0.1158861265 47.1420993396 1.0513483902
0.008 0.002 0.792 0.198 0.0146492324 0.0011304921 6.1844131593 0.5280009359 24.3003734148 0.5054358354 8.4862180673 0.1377300874 38.9856538738 1.1722973508
0.008 0.0025 0.7916 0.1979 0.0151036513 0.0007935692 7.5859041623 0.4855799989 24.0741113602 0.3976014167 8.3485568001 0.1121212407 40.0236759739 .9960962255
0.008 0.003 0.7912 0.1978 0.0153193077 0.0018925028 8.8525749921 0.3603040978 23.8237674880 0.1780611094 8.3550364157 0.2074119894 41.0466982035 .7476696994
0.008 0.0035 0.7908 0.1977 0.0142102176 0.0011670522 10.2180915349 0.6476588015 23.5469871318 0.4208099302 8.2318014624 0.1524217499 42.0110903467 1.2220575338
0.008 0.004 0.7904 0.1976 0.0146800405 0.0008582132 11.6841348403 0.4139807635 23.1686350206 0.4954532365 8.2140742122 0.2494503337 43.0815241136 1.1597425469
0.008 0.0045 0.79 0.1975 0.0144797881 0.0015686416 12.6683893470 0.8863241845 22.9555376929 0.2424113199 8.1781306841 0.1928322674 43.8165375121 1.3231364134
0.008 0.005 0.7896 0.1974 0.0146646364 0.0019974222 13.9448102641 0.6279745913 22.8142576967 0.6027593022 8.1037984901 0.1563493181 44.8775310873 1.3890806338
0.008 0.0055 0.7892 0.1973 0.0143411518 0.0008789751 15.2625849999 0.4520736988 22.4440398883 0.2373164675 8.0876605795 0.1452226700 45.8086266195 .8354918114
0.008 0.006 0.7888 0.1972 0.0142256216 0.0019850291 16.7003866730 0.9056492736 22.0508105655 0.7558908090 8.0468267756 0.1975656342 46.8122496357 1.8610907459
0.008 0.0065 0.7884 0.1971 0.0136402685 0.0012191587 17.3822203671 0.5281101080 22.0889133523 0.2376226937 7.8633191715 0.3836924015 47.3480931594 1.1506443619
0.0005 0.006999999999999999 0.794 0.1985 0.0010243680 0.0002210894 18.4970924232 0.7224380376 21.8738894793 0.6479601998 7.8442470954 0.2625543100 48.2162533659 1.6331736368
0.008 0.006999999999999999 0.7879999999999999 0.19699999999999998 0.0137403947 0.0013994796 18.5520627433 0.6756472512 21.8919776000 0.3398565128 7.8366671677 0.1129801919 48.2944479057 1.1298834355
0.008 0.0075 0.7876 0.1969 0.0146338284 0.0015549680 19.8913549132 0.3149958508 21.5564376089 0.3766998280 7.8614853181 0.1175259574 49.3239116686 .8107766042
0.008 0.008 0.7872 0.1968 0.0132859758 0.0007899730 20.8693895366 0.9442549698 21.4649267022 0.1572653568 7.6678303915 0.1554430955 50.0154326061 1.2577533951
0.008 0.0085 0.7868 0.1967 0.0142872377 0.0012860289 21.5623181578 0.9402833665 21.2899321614 0.5970429898 7.7212566559 0.1118029808 50.5877942128 1.6504153660
0.008 0.009000000000000001 0.7864 0.1966 0.0141100914 0.0008529438 23.0520642617 0.8292175561 21.3004211309 0.2337886737 7.5653791109 0.2503639791 51.9319745949 1.3142231527
0.008 0.0095 0.7859999999999999 0.1965 0.0131858496 0.0007001636 24.1953460551 0.4810481218 20.7990912048 0.4207559174 7.4948368807 0.2345541206 52.5024599902 1.1370583234
0.008 0.01 0.7856 0.1964 0.0136556725 0.0016233538 24.7608511209 1.3771723383 20.6311606638 0.5370852556 7.5189214896 0.1968000394 52.9245889468 2.1126809871
0.0085 0.0 0.7932 0.1983 0.0157506206 0.0014654083 0.0000000000 0.0000000000 25.4009659916 0.3233576501 8.7775562555 0.2467583998 34.1942728677 .5715814582
0.0085 0.0005 0.7928 0.1982 0.0165901402 0.0012900818 1.6333077348 0.1066977916 25.0826578788 0.6062404061 8.6336598864 0.2527158616 35.3662156402 .9669441411
0.0085 0.001 0.7924 0.1981 0.0157737266 0.0012538918 3.1916406601 0.2629999725 25.0070944869 0.2972692166 8.5061459417 0.1295747796 36.7206548153 .6910978605
0.0005 0.0075 0.7936 0.1984 0.0009319438 0.0003785758 19.6528139832 0.8623752036 21.9159523872 0.5085308612 7.8699210440 0.1295983093 49.4396193582 1.5008829499
0.0085 0.0015 0.792 0.198 0.0159508729 0.0014842324 4.6521365020 0.2402463882 24.8035228559 0.2852052056 8.5682524459 0.1043630026 38.0398626767 .6312988288
0.0085 0.002 0.7916 0.1979 0.0156042823 0.0009475670 6.1780251711 0.3364777610 24.1438951159 0.5605433406 8.3959924765 0.0739628973 38.7335170458 .9719315659
0.0085 0.0025 0.7912 0.1978 0.0151267573 0.0009374969 7.4929421226 0.1880540766 24.0803191176 0.3561774135 8.4683685602 0.1129817794 40.0567565577 .6581507664
0.0085 0.003 0.7908 0.1977 0.0158815548 0.0009627211 8.9299032710 0.4650238826 23.9420359697 0.3182595243 8.3091900789 0.0910235243 41.1970108744 .8752696523
0.0085 0.0035 0.7904 0.1976 0.0148032727 0.0007332707 10.2106949169 0.2832994944 23.4523723464 0.3095514644 8.2352246555 0.2258359919 41.9130951915 .8194202214
0.0085 0.004 0.79 0.1975 0.0155118581 0.0010199283 11.4948486618 0.3905804205 23.0606414477 0.6550731443 8.1171244920 0.1654030559 42.6881264596 1.2120765490
0.0085 0.0045 0.7896 0.1974 0.0154502420 0.0009234713 12.7953085874 0.6380259603 22.9102638759 0.3808181999 8.1634598563 0.1308516671 43.8844825616 1.1506192986
0.0085 0.005 0.7892 0.1973 0.0155195601 0.0017650894 14.1498983082 0.4175689164 22.6540333373 0.4016954252 8.0476825739 0.2093677847 44.8671337795 1.0303972157
0.0085 0.0055 0.7888 0.1972 0.0152345856 0.0010248022 15.1452477419 1.1125101027 22.5889589148 0.4108784910 7.8896044046 0.2103623114 45.6390456469 1.7347757073
0.0085 0.006 0.7884 0.1971 0.0150882473 0.0010929265 16.3305557738 0.6276544649 22.2819960139 0.3355384718 7.9367955673 0.0455701825 46.5644356023 1.0098560457
0.0005 0.008 0.7932 0.1983 0.0009935599 0.0003847925 20.7823111704 0.5016817409 21.8277594199 0.4428996072 7.8464477196 0.1885627872 50.4575118698 1.1335289278
0.0085 0.0065 0.7879999999999999 0.19699999999999998 0.0149342070 0.0015734747 17.4970360508 0.7743297398 22.0645104439 0.3889891655 7.8469367472 0.2187112693 47.4234174489 1.3836036493
0.0085 0.006999999999999999 0.7876 0.1969 0.0156890044 0.0011533494 18.5567696820 0.6181634042 21.9782440219 0.2811467394 7.8789680545 0.2807540160 48.4296707628 1.1812175090
0.0085 0.0075 0.7872 0.1968 0.0147724647 0.0013416547 19.5043773087 0.8037716494 21.8762441459 0.4315721839 7.7631907720 0.2032546577 49.1585846913 1.4399401457
0.0085 0.008 0.7868 0.1967 0.0148648888 0.0010914057 20.9243598566 1.5715522866 21.4431995513 0.6491073490 7.7115983610 0.1756446606 50.0940226577 2.3973957019
0.0085 0.0085 0.7864 0.1966 0.0153501158 0.0008883733 21.5145763508 1.3422468889 21.3558628264 0.4568699160 7.6986391298 0.1766151433 50.5844284228 1.9766203215
0.0085 0.009000000000000001 0.7859999999999999 0.1965 0.0142025156 0.0018157163 23.1974750471 0.9000467978 20.8515360519 0.2783531978 7.6990059005 0.1710485421 51.7622195151 1.3512642540
0.0085 0.0095 0.7856 0.1964 0.0143180458 0.0014180077 24.0759915376 1.3758439036 20.9308455043 0.4390658961 7.5760154610 0.0827259230 52.5971705487 1.8990537304
0.0085 0.01 0.7852 0.1963 0.0147570606 0.0013485346 24.6300654666 0.9854686929 20.7854983567 0.3357092679 7.6557269586 0.1802035160 53.0860478425 1.5027300114
0.009000000000000001 0.0 0.7928 0.1982 0.0160278931 0.0008787051 0.0000000000 0.0000000000 25.4957948375 0.4345711726 8.7650860519 0.2147081756 34.2769087825 .6501580533
0.009000000000000001 0.0005 0.7924 0.1981 0.0168057966 0.0014675118 1.6418810875 0.1019808396 25.2398853898 0.5007636527 8.6817068474 0.1437662110 35.5802791213 .7479782151
0.0005 0.0085 0.7928 0.1982 0.0008164136 0.0003209070 21.6409912763 0.7681737936 21.7823785726 0.3115632735 7.7640465703 0.2405889021 51.1882328328 1.3206468762
0.009000000000000001 0.001 0.792 0.198 0.0175914021 0.0017218095 3.2262702806 0.1926532648 24.9223264891 0.5517038134 8.5076130245 0.1814773423 36.6738011963 .9275562300
0.009000000000000001 0.0015 0.7916 0.1979 0.0170830691 0.0021557938 4.7077792418 0.2182569489 24.5984528008 0.5827233609 8.6129984706 0.1704157668 37.9363135823 .9735518704
0.009000000000000001 0.002 0.7912 0.1978 0.0172833215 0.0011674588 6.3247807961 0.3999024301 24.3938108668 0.3582302708 8.4062620560 0.0973441330 39.1421370404 .8566442927
0.009000000000000001 0.0025 0.7908 0.1977 0.0165362261 0.0020445042 7.5773308096 0.4811127372 24.0138533012 0.5292520101 8.4072401111 0.1831220613 40.0149604480 1.1955313128
0.009000000000000001 0.003 0.7904 0.1976 0.0164129938 0.0015899765 8.8507258376 0.2942576267 23.6806679767 0.5856099471 8.2209205984 0.1027033624 40.7687274065 .9841609127
0.009000000000000001 0.0035 0.79 0.1975 0.0154425400 0.0015911699 10.1716945675 0.7011525241 23.5044961026 0.5186111862 8.2586979800 0.2013873576 41.9503311901 1.4227422378
0.009000000000000001 0.004 0.7896 0.1974 0.0167056704 0.0020057206 11.3319549612 0.3031487495 23.3224375620 0.1674509484 8.1453658354 0.2156384345 42.8164640290 .6882438530
0.009000000000000001 0.0045 0.7892 0.1973 0.0159277669 0.0010963947 12.7295795503 0.5229446569 23.1158690826 0.2343909814 8.2377920504 0.2469981501 44.0991684502 1.0054301831
0.009000000000000001 0.005 0.7888 0.1972 0.0158661508 0.0009923352 14.0360912542 0.5695165617 22.7635253344 0.4614198265 8.1048988022 0.1567167491 44.9203815416 1.1886454725
0.009000000000000001 0.0055 0.7884 0.1971 0.0160818072 0.0003532866 15.0105956736 1.3225903816 22.5768644909 0.4879339416 8.0443816376 0.1000458907 45.6479236093 1.9109235005
0.0005 0.009000000000000001 0.7924 0.1981 0.0008857317 0.0003645259 22.4472226366 2.0352653346 21.2794431920 0.1385165619 7.6299307531 0.2100705100 51.3574823134 2.3842169324
0.009000000000000001 0.006 0.7879999999999999 0.19699999999999998 0.0150420352 0.0011262864 16.4374705246 0.7280317955 22.2993349225 0.6267398284 8.0053816871 0.2174345033 46.7572291694 1.5733324136
0.009000000000000001 0.0065 0.7876 0.1969 0.0161665294 0.0024352987 17.4229017660 0.7834070354 22.1218786848 0.4492206418 7.9422971277 0.1460617442 47.5032441079 1.3811247201
0.009000000000000001 0.006999999999999999 0.7872 0.1968 0.0163821858 0.0009211558 18.7215125371 0.6782576399 21.9435662047 0.5183408375 7.8929053409 0.2253257982 48.5743662685 1.4228454314
0.009000000000000001 0.0075 0.7868 0.1967 0.0160201911 0.0012050639 19.9918816758 0.7275274788 21.6856231812 0.1736776958 7.8300652952 0.2331761816 49.5235903433 1.1355864201
0.009000000000000001 0.008 0.7864 0.1966 0.0157891306 0.0011852097 20.7929017825 0.6118669334 21.4566853691 0.1994714031 7.7295701250 0.0762843858 49.9949464072 .8888079320
0.009000000000000001 0.0085 0.7859999999999999 0.1965 0.0153732218 0.0020257324 22.0775598423 0.2914972867 21.3749142198 0.2308595691 7.7371500527 0.2176837542 51.2049973366 .7420663424
0.009000000000000001 0.009000000000000001 0.7856 0.1964 0.0162435495 0.0008554439 22.6502934212 0.6156703896 21.4541166419 0.6208367823 7.6986391298 0.2388555643 51.8192927424 1.4762181801
0.009000000000000001 0.0095 0.7852 0.1963 0.0156658984 0.0018736012 23.7381005797 0.7829483504 20.9577101097 0.3712420599 7.6331094324 0.1692540676 52.3445860202 1.3253180791
0.009000000000000001 0.01 0.7848 0.1962 0.0156658984 0.0028988240 24.9608960164 0.7229681069 20.8897458690 0.1390280342 7.5914198302 0.1657749441 53.4577276140 1.0306699092
0.0095 0.0 0.7924 0.1981 0.0177069324 0.0012873199 0.0000000000 0.0000000000 25.6613707119 0.4417464006 8.6647131385 0.1328445952 34.3437907828 .5758783157
0.0 0.002 0.7984 0.1996 0.0000000000 0.0000000000 6.0622008576 0.2860069535 24.5892481950 0.8167009176 8.5625063717 0.1894983498 39.2139554243 1.2922062209
0.0005 0.0095 0.792 0.198 0.0007239894 0.0001972678 23.5494868211 2.1447624579 21.2162953149 0.3365142934 7.5943539957 0.2050311969 52.3608601211 2.6865052160
0.0095 0.0005 0.792 0.198 0.0176607203 0.0014038811 1.6504544401 0.1849784018 25.1543681799 0.3360017813 8.7572616104 0.2580970237 35.5797449507 .7804810879
0.0095 0.001 0.7916 0.1979 0.0176761243 0.0015618197 3.1771836340 0.1247832556 24.9628909729 0.8581519938 8.5544374164 0.1291981838 36.7121881476 1.1136952529
0.0095 0.0015 0.7912 0.1978 0.0175451900 0.0003915170 4.7430812822 0.2685241838 24.4250637145 0.2839589506 8.5192274298 0.1845416750 37.7049176165 .7374163264
0.0095 0.002 0.7908 0.1977 0.0177146344 0.0006219109 6.1159944430 0.3046191649 24.2199936593 0.2164272295 8.5038230606 0.3215320161 38.8575257973 .8432003214
0.0095 0.0025 0.7904 0.1976 0.0174989779 0.0011199482 7.4848730848 0.3563016130 24.0087158468 0.4899157405 8.4447729789 0.2745579645 39.9558608884 1.1218952662
0.0095 0.003 0.79 0.1975 0.0175220840 0.0009533091 8.8224842053 0.6954147409 23.8250518516 0.2622459901 8.2442716660 0.2122112121 40.9093298069 1.1708252522
0.0095 0.0035 0.7896 0.1974 0.0175220840 0.0014159982 10.2308675114 0.1989271948 23.4815916183 0.2311394604 8.2299676089 0.1425131623 41.9599488226 .5739958157
0.0095 0.004 0.7892 0.1973 0.0177454424 0.0015150864 11.3793605583 0.2046234379 23.2281438675 0.5414719480 8.2199425433 0.0488844173 42.8451924115 .7964948896
0.0095 0.0045 0.7888 0.1972 0.0168520087 0.0016248149 13.1858163959 0.2625680998 23.0224316305 0.3851090010 8.1407200733 0.3481962311 44.3658201084 .9974981468
0.0095 0.005 0.7884 0.1971 0.0174065538 0.0008507154 14.2228558583 0.3215555576 22.7483270318 0.5537257447 7.9827641610 0.1703069747 44.9713536049 1.0464389924
0.0005 0.01 0.7916 0.1979 0.0007162874 0.0002210894 24.8163257558 1.0112864311 21.1287445294 0.1463983592 7.6692974743 0.2164650132 53.6150840469 1.3743708929
0.0095 0.0055 0.7879999999999999 0.19699999999999998 0.0166363523 0.0014276802 15.3333571856 0.5387364878 22.5250618256 0.4893029212 7.9968237042 0.1033544516 45.8718790677 1.1328215408
0.0095 0.006 0.7876 0.1969 0.0164900140 0.0013083454 16.3450127998 1.0821924823 22.2755741958 0.0866942789 7.9806857937 0.1989486018 46.6177628033 1.3691437084
0.0095 0.0065 0.7872 0.1968 0.0166979684 0.0010723241 17.6713608883 0.5968870771 22.0406426869 0.3445134955 7.7902095465 0.0918897030 47.5189110901 1.0343625997
0.0095 0.006999999999999999 0.7868 0.1967 0.0166363523 0.0014268489 18.5421445510 1.3358294516 21.9163805084 0.5436682455 7.8458364351 0.1897842938 48.3209978468 2.0707088398
0.0095 0.0075 0.7864 0.1966 0.0162204435 0.0011165531 19.4362948022 0.5285996065 21.7010355445 0.5895624552 7.8224853676 0.1950898338 48.9760361578 1.3143684486
0.0095 0.008 0.7859999999999999 0.1965 0.0165978422 0.0007355323 20.4923301244 1.3782103302 21.6272916676 0.3594494995 7.7958333638 0.2507779554 49.9320529980 1.9891733174
0.0095 0.0085 0.7856 0.1964 0.0165285241 0.0022457153 22.0560424082 0.8847403185 21.3141210093 0.3595946678 7.6853131279 0.0617444542 51.0720050695 1.3083251558
0.0095 0.009000000000000001 0.7852 0.1963 0.0161126153 0.0014715485 23.2611868247 0.6534009269 21.0538233192 0.6225776567 7.7364165113 0.1635064322 52.0675392705 1.4409565643
0.0095 0.0095 0.7848 0.1962 0.0163821858 0.0009198670 23.6399272865 0.6487887823 21.0023417448 0.2392299361 7.5806612231 0.1890115368 52.2393124402 1.0779501222
0.0095 0.01 0.7844 0.1961 0.0165054180 0.0009942463 25.2715539717 1.0437466441 20.7620587209 0.4699240138 7.5872630956 0.2352319303 53.6373812062 1.7498968345
0.001 0.0 0.7992 0.1998 0.0018561856 0.0003388887 0.0000000000 0.0000000000 25.6297967734 0.3605530407 8.7785343106 0.1396779577 34.4101872696 .5005698871
0.01 0.0 0.792 0.198 0.0190855930 0.0009725300 0.0000000000 0.0000000000 25.4299712029 0.3430159319 8.7982176712 0.2346937622 34.2472744671 .5786822241
0.01 0.0005 0.7916 0.1979 0.0195400119 0.0002946964 1.6161610295 0.0985181088 25.0580409098 0.3324088885 8.6308479778 0.2567376230 35.3245899290 .6879593167
0.01 0.001 0.7912 0.1978 0.0179302908 0.0018210665 3.1396962292 0.2337725300 24.7979572803 0.4089473006 8.6104310758 0.2176741412 36.5660148761 .8622150383
0.01 0.0015 0.7908 0.1977 0.0181690532 0.0017933625 4.6719728866 0.2045792399 24.4588852893 0.3654125427 8.5216725678 0.2565817844 37.6706997969 .8283669295
0.01 0.002 0.7904 0.1976 0.0187544064 0.0009216709 6.0329505956 0.3889246807 24.2694416580 0.9281371418 8.3898796316 0.2141039090 38.7110262916 1.5320874024
0.01 0.0025 0.79 0.1975 0.0184848359 0.0016497421 7.6692842196 0.1456087812 24.0106423922 0.4112900237 8.4669014774 0.1568017999 40.1653129251 .7153503469
0.01 0.003 0.7896 0.1974 0.0182460734 0.0011705036 8.9203212886 0.1741210309 23.6722125830 0.8199528638 8.3084565375 0.1790058098 40.9192364825 1.1742502081
0.01 0.0035 0.7892 0.1973 0.0179688009 0.0011367715 10.1849748589 0.2578591915 23.3883682269 0.3338696260 8.1809425928 0.2512459867 41.7722544795 .8441115757
0.01 0.004 0.7888 0.1972 0.0184694318 0.0016350055 11.7196049856 0.2480932986 23.0621398719 0.2592189906 8.1593031218 0.1676790685 42.9595174111 .6766263632
0.01 0.0045 0.7884 0.1971 0.0176992303 0.0008057353 12.6899067811 0.8779409623 22.9172208455 0.4151172090 8.1007420676 0.1007384971 43.7255689245 1.3946024037
0.001 0.0005 0.7988 0.1997 0.0016867413 0.0006596811 1.6193550236 0.0959500904 25.5239438065 0.1285458412 8.7172836047 0.2154728492 35.8622691761 .4406284619
0.01 0.005 0.7879999999999999 0.19699999999999998 0.0179302908 0.0015370104 14.2206704939 0.7423278756 22.6536052161 0.5391631161 8.0442593807 0.1119531456 44.9364653815 1.3949811477
0.01 0.0055 0.7876 0.1969 0.0179765029 0.0012044730 15.3387365441 1.1110880383 22.5248477650 0.7276066228 8.0191967166 0.2362193103 45.9007575286 2.0761184444
0.01 0.006 0.7872 0.1968 0.0182614774 0.0014802303 16.1750586912 0.5246479943 22.3795006173 0.7516956749 7.9602688917 0.1168980542 46.5330896776 1.3947219537
0.01 0.0065 0.7868 0.1967 0.0178609727 0.0009807904 17.9243588444 0.7460219833 22.0209491117 0.6443839199 7.8942501667 0.1839816434 47.8574190955 1.5753683370
0.01 0.006999999999999999 0.7864 0.1966 0.0181228412 0.0010305745 18.5700499734 0.6542394296 21.9025735997 0.1710214255 7.8446138661 0.1439665172 48.3353602804 .9702579468
0.01 0.0075 0.7859999999999999 0.1965 0.0171985994 0.0009577789 19.7814142732 0.6713410624 21.5521563969 0.6138360809 7.7304259233 0.0336364255 49.0811951928 1.3197713477
0.01 0.008 0.7856 0.1964 0.0176915283 0.0014504348 20.7338969436 0.4178514346 21.4395605211 0.4181412888 7.7600120926 0.1852611183 49.9511610856 1.0227042765
0.01 0.0085 0.7852 0.1963 0.0167056704 0.0006488005 21.7739622951 0.9507255307 21.4001733706 0.3171573463 7.6470467188 0.2443589699 50.8378880549 1.5128906474
0.01 0.009000000000000001 0.7848 0.1962 0.0180073109 0.0006654113 22.6008705647 0.5583099349 21.2703456165 0.2789897062 7.6433790119 0.2104742602 51.5326025040 1.0484393126
0.01 0.0095 0.7844 0.1961 0.0174142558 0.0011396900 23.9058693240 0.7227688878 20.9315947164 0.4128970968 7.6167270081 0.1795826911 52.4716053043 1.3163883657
0.001 0.001 0.7984 0.1996 0.0019409078 0.0004034562 3.1825629925 0.1423903540 25.0672455156 0.5590989153 8.6637350833 0.1096174738 36.9154844992 .8115101993
0.01 0.01 0.784 0.196 0.0166748623 0.0012841825 24.6789840082 0.9084343196 20.8381572644 0.4656683570 7.6459464067 0.1193693214 53.1797625416 1.4947561805
0.001 0.0015 0.7979999999999999 0.1995 0.0017945695 0.0003141818 4.8078016895 0.2634371444 24.8998501261 0.4544222703 8.5479578008 0.1946068699 38.2574041859 .9127804664
0.001 0.002 0.7976 0.1994 0.0018561856 0.0003658254 6.0827096620 0.2243817675 24.2743650518 0.3210583617 8.6244906191 0.1790442151 38.9834215185 .7248501697
0.001 0.0025 0.7972 0.1993 0.0019023977 0.0004934101 7.6262493513 0.4046260755 24.2386169316 0.3363088918 8.4390269046 0.2815399847 40.3057955852 1.0229683621
0.001 0.003 0.7968 0.1992 0.0017021453 0.0002685784 8.8914072365 0.6037702804 23.9728606962 0.3361028193 8.3595599209 0.2352187135 41.2255299989 1.1753603916
0.001 0.0035 0.7964 0.1991 0.0019178017 0.0004929290 10.3937612120 0.2520215659 23.7873771860 0.3504868277 8.3596821778 0.2049772439 42.5427383775 .8079785665
0.0 0.0025 0.7979999999999999 0.1995 0.0000000000 0.0000000000 7.4325924441 0.3129379266 24.1350116010 0.4190411078 8.4750926896 0.2119930383 40.0426967347 .9439720727
0.001 0.004 0.7959999999999999 0.19899999999999998 0.0019717158 0.0002685784 11.2882476732 0.9194145435 23.3578645913 0.3094204328 8.2898734890 0.2838336536 42.9379574693 1.5129372083
0.001 0.0045 0.7956 0.1989 0.0017560594 0.0005122853 12.9504694601 0.7299632015 23.1852247171 0.4490920994 8.1816761342 0.1018205476 44.3191263708 1.2813881338
0.001 0.005 0.7952 0.1988 0.0016328272 0.0007741962 13.9797760945 0.5500854418 22.8348075143 0.3304456476 8.1822874187 0.3004671647 44.9985038547 1.1817724503
0.001 0.0055 0.7948 0.1987 0.0015172969 0.0004427151 15.3464693720 0.8920475732 22.5663755215 0.3198307504 8.1068549125 0.2153096357 46.0212171029 1.4276306744
0.001 0.006 0.7944 0.1986 0.0018330796 0.0005775998 16.0989071469 0.8431596199 22.4709044937 0.6135431650 8.1128455005 0.2476773891 46.6844902207 1.7049577738
0.001 0.0065 0.794 0.1985 0.0017868675 0.0003325273 17.3912980346 0.5042016592 22.2694734687 0.3496793750 7.9834977024 0.2316274945 47.6460560732 1.0858410560
0.001 0.006999999999999999 0.7936 0.1984 0.0017406554 0.0005389209 18.9383679280 1.4038394701 21.8493795405 0.1769008509 7.8321436625 0.1669325610 48.6216317864 1.7482118029
0.001 0.0075 0.7932 0.1983 0.0016251252 0.0003423717 19.8740401029 1.1488147438 22.0218053541 0.3880190716 7.8772564579 0.1188135786 49.7747270401 1.6559897657
0.001 0.008 0.7928 0.1982 0.0019178017 0.0002200136 20.8076950184 1.0058081152 21.6937574840 0.3799057655 7.7732158376 0.1401821286 50.2765861417 1.5261160229
0.001 0.0085 0.7924 0.1981 0.0016944433 0.0002963024 21.6991555905 0.6573676688 21.5245425794 0.5236701107 7.8597737215 0.1207571431 51.0851663347 1.3020912250
0.0 0.003 0.7976 0.1994 0.0000000000 0.0000000000 8.9137651954 0.3103055355 23.8330791241 0.2191079385 8.2925631407 0.1203604105 41.0394074602 .6497738845
0.001 0.009000000000000001 0.792 0.198 0.0017791655 0.0004807440 22.8636186081 0.5555125820 21.3195795546 0.3857783012 7.7424070993 0.0924326834 51.9273844275 1.0342043106
0.001 0.0095 0.7916 0.1979 0.0017945695 0.0003566291 23.9611758539 1.1349689610 20.9455086554 0.4709019891 7.6309088083 0.0692392959 52.5393878871 1.6754668751
0.001 0.01 0.7912 0.1978 0.0018176755 0.0004707689 25.0975653441 0.5882535936 20.8825748389 0.4653750315 7.5582882108 0.0705565309 53.5402460693 1.1246559249
0.0015 0.0 0.7988 0.1997 0.0027111093 0.0006418140 0.0000000000 0.0000000000 25.5005041707 0.3360928669 8.7120265581 0.3029880153 34.2152418381 .6397226962
0.0015 0.0005 0.7984 0.1996 0.0029806798 0.0008303901 1.6321310001 0.1307307602 25.4292219908 0.5936955990 8.6506535952 0.1236152066 35.7149872659 .8488719559
0.0015 0.001 0.7979999999999999 0.1995 0.0026957052 0.0003896946 3.2422402513 0.1962285321 25.1729914522 0.6233737245 8.6666692489 0.2854884699 37.0845966576 1.1054804211
0.0015 0.0015 0.7976 0.1994 0.0025878770 0.0004285533 4.6161620418 0.1590702844 24.9005993382 0.4210164436 8.5354875972 0.3007682698 38.0548368542 .8812835511
0.0015 0.002 0.7972 0.1993 0.0027727254 0.0004646811 6.1970210309 0.5080079426 24.6322743756 0.6532411273 8.5063904555 0.1760730247 39.3384585874 1.3377867757
0.0015 0.0025 0.7968 0.1992 0.0028497455 0.0004943710 7.6472624706 0.2063556615 24.0210243313 0.2024232464 8.4321805184 0.0919462912 40.1033170658 .5012195701
0.0015 0.003 0.7964 0.1991 0.0027419173 0.0002502859 9.0754821613 0.2713353524 24.0079666347 0.6464573426 8.3612715175 0.2310731702 41.4474622308 1.1491161511
0.0 0.0035 0.7972 0.1993 0.0000000000 0.0000000000 10.3046655863 0.8348860411 23.6733899163 0.7411943417 8.3712965831 0.2226090986 42.3493520857 1.7986894814
0.0015 0.0035 0.7959999999999999 0.19899999999999998 0.0028805536 0.0009600060 10.1839662292 0.3444164890 23.8006489432 0.2329787821 8.3000208115 0.2580020316 42.2875165375 .8363573087
0.0015 0.004 0.7956 0.1989 0.0024646448 0.0005743039 11.3097651073 0.6513849844 23.5014992542 0.2587430445 8.2628547145 0.2228718774 43.0765837208 1.1335742102
0.0015 0.0045 0.7952 0.1988 0.0026340891 0.0004836963 12.5796299312 0.4846318596 23.1575038694 0.5696817404 8.1453658354 0.2226673715 43.8851337251 1.2774646678
0.0015 0.005 0.7948 0.1987 0.0024954528 0.0004527842 13.9342196519 1.2580725890 22.9992060554 0.1872840647 8.0321559478 0.2614393375 44.9680771079 1.7072487754
0.0015 0.0055 0.7944 0.1986 0.0025801750 0.0002577587 15.1743298989 0.7584619824 22.5130744320 0.3609258510 8.0721339535 0.1564494732 45.7621184594 1.2760950653
0.0015 0.006 0.794 0.1985 0.0024338367 0.0005893929 16.4100694171 0.4555074775 22.4044386773 0.6579662263 7.9502438261 0.2476025467 46.7671857572 1.3616656434
0.0015 0.0065 0.7936 0.1984 0.0025339629 0.0005792407 17.3053964031 0.5718449233 22.2817819533 0.5155868971 8.0101497061 0.1767877020 47.5998620254 1.2647987631
0.0015 0.006999999999999999 0.7932 0.1983 0.0026109831 0.0006542634 18.5357565627 0.6944404059 22.0696478983 0.5651966038 7.9365510535 0.1426263875 48.5445664976 1.4029176606
0.0015 0.0075 0.7928 0.1982 0.0026417911 0.0005304894 19.8409234270 1.0147517954 21.7266157862 0.5075990270 7.9163786653 0.1537184943 49.4865596696 1.6765998061
0.0015 0.008 0.7924 0.1981 0.0026648972 0.0006614771 20.8372814904 0.6093468602 21.6666788181 0.3411087739 7.7990120431 0.1826594978 50.3056372488 1.1337766090
0.0 0.004 0.7968 0.1992 0.0000000000 0.0000000000 11.5820951331 0.7748851427 23.3933986510 0.5143527465 8.2700678715 0.1708449932 43.2455616556 1.4600828824
0.0015 0.0085 0.792 0.198 0.0029421697 0.0008159775 21.2797337298 0.7806526200 21.5626453663 0.5449684403 7.7658804237 0.1809375658 50.6112016895 1.5073746036
0.0015 0.009000000000000001 0.7916 0.1979 0.0025262609 0.0005630378 23.0255036789 0.9970494023 21.2623183440 0.1997663711 7.6617175466 0.1225484998 51.9520658304 1.3199273110
0.0015 0.0095 0.7912 0.1978 0.0027650234 0.0002729601 24.0408576022 0.7134897089 20.9388727768 0.2942418490 7.6333539462 0.0877651268 52.6158493486 1.0957696448
0.0015 0.01 0.7908 0.1977 0.0022643924 0.0008286738 25.3206406183 0.9189868425 20.8408330219 0.2564740800 7.6073132269 0.1965401225 53.7710512595 1.3728297188
0.002 0.0 0.7984 0.1996 0.0036661591 0.0005300419 0.0000000000 0.0000000000 25.4729973836 0.3678857958 8.8313492906 0.1891885897 34.3080128333 .5576044274
0.002 0.0005 0.7979999999999999 0.1995 0.0038356034 0.0007923723 1.6353249943 0.0754759420 25.2182652692 0.4957980851 8.7325657170 0.2323120418 35.5899915839 .8043784412
0.002 0.001 0.7976 0.1994 0.0038433055 0.0008200386 3.2217314469 0.1696378070 24.9271428526 0.4673269918 8.6279138122 0.2680640779 36.7806314172 .9058489153
0.002 0.0015 0.7972 0.1993 0.0037739873 0.0005575323 4.8217544007 0.0766057061 24.6318462544 0.4580103555 8.5694750149 0.2236083679 38.0268496573 .7587819618
0.002 0.002 0.7968 0.1992 0.0036892652 0.0005277988 6.0645543270 0.1942856963 24.5781170437 0.1933212558 8.6497977970 0.1002100947 39.2961584329 .4883448456
0.002 0.0025 0.7964 0.1991 0.0036507551 0.0007015179 7.6072534915 0.4735234586 24.1019392382 0.4737469157 8.4459955478 0.2885474147 40.1588390326 1.2365193069
0.0 0.0045 0.7964 0.1991 0.0000000000 0.0000000000 12.7243682967 0.7052707872 23.4526934373 0.4508736225 8.2121181018 0.3527846882 44.3891798358 1.5089290979
0.002 0.003 0.7959999999999999 0.19899999999999998 0.0038356034 0.0003026412 8.9043513179 0.1958041016 24.2133577807 0.7441189234 8.3261837877 0.2485484843 41.4477284897 1.1887741505
0.002 0.0035 0.7956 0.1989 0.0036276490 0.0001848484 10.3618212707 0.4008284883 23.4750627700 0.3255884953 8.2979424442 0.1013497150 42.1384541339 .8279515470
0.002 0.004 0.7952 0.1988 0.0033888866 0.0004161940 11.4968659213 0.3088750016 23.3911510147 0.1653146652 8.2540522178 0.3498456708 43.1454580404 .8244515316
0.002 0.0045 0.7948 0.1987 0.0034736087 0.0006703851 12.7939637477 0.6329678143 23.0611765992 0.2575278025 8.2049049448 0.1968990518 44.0635189004 1.0880650537
0.002 0.005 0.7944 0.1986 0.0033657805 0.0005349436 14.3398569064 0.3028215601 22.6662347915 0.3723647980 8.0899834606 0.3311845272 45.0994409390 1.0069058289
0.002 0.0055 0.794 0.1985 0.0037431793 0.0005071647 15.1134759055 0.7673014320 22.6602410947 0.3160875681 8.1518454510 0.0795200068 45.9293056305 1.1634161716
0.002 0.006 0.7936 0.1984 0.0033580785 0.0009144339 16.1353859220 0.6015859800 22.4704763725 0.5139599027 8.0261653598 0.1421716842 46.6353857328 1.2586320008
0.002 0.0065 0.7932 0.1983 0.0035352249 0.0004394875 17.4432424655 0.3832666137 22.2290160153 0.7072972982 8.0243315063 0.4014191266 47.7001252120 1.4924225260
0.002 0.006999999999999999 0.7928 0.1982 0.0031424221 0.0005502495 18.6045114890 0.8770907841 22.1518471688 0.4027813994 7.9376513656 0.1761796136 48.6971524455 1.4566020466
0.002 0.0075 0.7924 0.1981 0.0036738611 0.0003103826 19.6719779480 1.0438067485 21.8183407535 0.6698385456 7.8197957158 0.1655316865 49.3137882784 1.8794873632
