# Supplementary material for: Multipressure Sampling for Improving the Performance of MOF-based Electronic Noses
Source: ACS Sens. 2024 Jul 12;9(7):3531–9. doi: 10.1021/acssensors.4c00199 (PMC11287752; doi:10.1021/acssensors.4c00199)
Supplement: Supplementary file 2 — se4c00199_si_002.zip [file se4c00199_si_002.zip › Multiplex_Adsorption_Data/Hydrogen_5bar/MOF-177_EQeq.csv]

H2_comp CO2_comp N2_comp O2_comp H2_mass H2_error CO2_mass CO2_error N2_mass N2_error O2_mass O2_error total_mass total_error
0.0 0.0 0.8 0.2 0.0000000000 0.0000000000 0.0000000000 0.0000000000 38.8371730305 2.1528274919 12.3807975813 0.2551150755 51.2179706118 2.4079425674
0.0 0.0005 0.7996 0.1999 0.0000000000 0.0000000000 0.1810224304 0.0286697953 39.2341614212 1.2863479987 12.4413989873 0.5020201037 51.8565828389 1.8170378977
0.0 0.005 0.7959999999999999 0.19899999999999998 0.0000000000 0.0000000000 2.1847204435 0.2335438478 38.2371168453 1.1404035045 12.4706548385 0.4449231601 52.8924921273 1.8188705124
0.002 0.008 0.792 0.198 0.0056608825 0.0018283919 3.4691176880 0.4602022052 38.8310748985 1.3080377920 12.2630776088 0.5995989024 54.5689310778 2.3696672915
0.002 0.0085 0.7916 0.1979 0.0052659372 0.0028708884 3.4576242003 0.1889543973 39.5171147443 1.0985686141 12.3201961754 0.0949583251 55.3002010572 1.3853522249
0.002 0.009000000000000001 0.7912 0.1978 0.0066701872 0.0015846495 3.8062599923 0.3448259130 39.1756193544 0.4923364521 12.4713514063 0.4219706829 55.4599009402 1.2607176975
0.002 0.0095 0.7908 0.1977 0.0070212496 0.0018199466 3.9432240534 0.5744380787 38.9158389328 0.5324252441 12.5026969611 0.3628416695 55.3687811969 1.4715249389
0.002 0.01 0.7904 0.1976 0.0062313590 0.0009452647 4.1501068310 0.5491941781 38.6267874777 1.3471246937 12.3828872850 0.5765226060 55.1660129527 2.4737867425
0.0025 0.0 0.7979999999999999 0.1995 0.0081622027 0.0015302459 0.0000000000 0.0000000000 39.2719698394 1.5139833096 12.3564177054 0.7175988120 51.6365497475 2.2331123675
0.0025 0.0005 0.7976 0.1994 0.0080744371 0.0012535438 0.1915581274 0.0436819739 39.1737899148 1.3182993524 12.3975152106 0.1432696382 51.7709376899 1.5065045083
0.0025 0.001 0.7972 0.1993 0.0078111402 0.0032791942 0.3965253238 0.0237717385 39.5787058771 1.5379174470 12.4574200486 0.3767241078 52.4404623897 1.9416924875
0.0025 0.0015 0.7968 0.1992 0.0067579528 0.0021923845 0.5938301951 0.0432599159 38.7213085232 1.9670029193 12.1746134875 0.4665569884 51.4965101586 2.4790122081
0.0025 0.002 0.7964 0.1991 0.0084693824 0.0019348289 0.9108588960 0.2006702820 38.7993646123 1.8225642382 12.4302539011 1.0049328647 52.1489467918 3.0301022138
0.0 0.0055 0.7956 0.1989 0.0000000000 0.0000000000 2.2996553199 0.2014003927 38.7914370407 1.5087946787 12.2045659065 0.6665452228 53.2956582671 2.3767402942
0.0025 0.0025 0.7959999999999999 0.19899999999999998 0.0077672574 0.0016325349 1.0286671444 0.1010730098 38.4944580141 2.4127742879 12.4699582706 0.3747664691 52.0008506865 2.8902463017
0.0025 0.003 0.7956 0.1989 0.0089959761 0.0010749049 1.3274978232 0.2114440790 39.5628507340 1.3017282232 12.2672570161 0.1953571792 53.1666015494 1.7096043863
0.0025 0.0035 0.7952 0.1988 0.0081622027 0.0019897842 1.4510528154 0.1967554690 38.6341052361 2.0222288290 12.3633833842 0.5511502877 52.4567036384 2.7721243699
0.0025 0.004 0.7948 0.1987 0.0086449136 0.0014580720 1.6320752458 0.2720799827 38.6853295446 1.2592109459 12.2254629431 0.7325086148 52.5515126471 2.2652576154
0.0025 0.0045 0.7944 0.1986 0.0089520933 0.0027390749 1.9069611587 0.2562443507 39.3183156423 1.2246615931 12.6134512548 0.5633438667 53.8476801491 2.0469888854
0.0025 0.005 0.794 0.1985 0.0083816167 0.0039387114 2.0353051041 0.3129499380 38.8957150973 0.7593347297 12.0561969471 0.4360448194 52.9955987652 1.5122681985
0.0025 0.0055 0.7936 0.1984 0.0075917262 0.0015352713 2.4308726372 0.3661517231 39.1506170133 0.9295313560 12.5437944663 0.5256498981 54.1328758430 1.8228682485
0.0025 0.006 0.7932 0.1983 0.0085132652 0.0018493364 2.5400607699 0.2262170910 39.2018413218 1.2494297080 12.5751400211 0.5466988536 54.3255553780 2.0241949890
0.0025 0.0065 0.7928 0.1982 0.0075917262 0.0018741608 2.7210832003 0.1417271257 39.0969534521 2.0224502231 12.5228974298 0.7606010977 54.3485258084 2.9266526073
0.0025 0.006999999999999999 0.7924 0.1981 0.0082499683 0.0030352189 3.0132093447 0.3989930940 39.2366006740 2.5269899518 12.4678685669 0.6076755384 54.7259285539 3.5366938031
0.0 0.006 0.7952 0.1988 0.0000000000 0.0000000000 2.4960024006 0.1659384372 39.3420983570 1.5876097448 12.7715721646 0.7217061832 54.6096729222 2.4752543652
0.0025 0.0075 0.792 0.198 0.0075478434 0.0015099768 3.1128195709 0.1673257776 37.9187943569 0.4929071442 12.2268560788 0.5583433722 53.2660178500 1.2200862708
0.0025 0.008 0.7916 0.1979 0.0087326792 0.0014527795 3.3053354890 0.1497832674 39.0414604512 1.6394954518 12.3369138046 0.2737573821 54.6924424240 2.0644888808
0.0025 0.0085 0.7912 0.1978 0.0073284293 0.0007130113 3.6166174461 0.3927829221 37.9017195874 1.1517213002 12.4588131844 0.4815576868 53.9844786472 2.0267749204
0.0025 0.009000000000000001 0.7908 0.1977 0.0080305543 0.0037090711 3.9211948688 0.5497551393 38.3761542541 1.0484630914 12.1565027225 0.4472942210 54.4618823997 2.0492215228
0.0025 0.0095 0.7904 0.1976 0.0079427886 0.0038296395 4.0763569520 0.4279684663 38.7438716114 1.6015436099 12.4469715304 0.7001307728 55.2751428824 2.7334724885
0.0025 0.01 0.79 0.1975 0.0069334840 0.0021063749 4.2688728701 0.3687979036 38.2840724614 1.5692378799 11.9719122331 0.3146328588 54.5317910486 2.2547750172
0.003 0.0 0.7976 0.1994 0.0099613979 0.0012596736 0.0000000000 0.0000000000 39.1872058051 0.7086375698 12.8878990013 0.5206228706 52.0850662043 1.2305201140
0.003 0.0005 0.7972 0.1993 0.0105318744 0.0007342999 0.2049671964 0.0504638427 39.1640329036 0.9103724723 12.4163225435 0.6654611623 51.7958545179 1.6270317772
0.003 0.001 0.7968 0.1992 0.0094786870 0.0035150104 0.3946097425 0.0399985113 39.7000587032 2.1339719030 12.4511509377 0.9596572037 52.5552980704 3.1371426284
0.003 0.0015 0.7964 0.1991 0.0095664526 0.0032199339 0.5890412419 0.0884077595 38.7335047871 1.3234750384 12.5451876021 0.6462408315 51.8773000837 2.0613435633
0.0 0.0065 0.7948 0.1987 0.0000000000 0.0000000000 2.6980962250 0.3226261995 38.4206706174 1.2706575593 12.4469715304 0.5306073570 53.5657383728 2.1238911158
0.003 0.002 0.7959999999999999 0.19899999999999998 0.0091276245 0.0009452647 0.8591382016 0.2149039741 39.1561053321 1.3944175814 12.4992141217 0.4226829943 52.5235852799 2.0329498145
0.003 0.0025 0.7956 0.1989 0.0084254996 0.0031104215 1.0238781912 0.1255253968 39.3695399508 2.5684648456 12.6845011790 0.4202793000 53.0863448206 3.1173799639
0.003 0.003 0.7952 0.1988 0.0093909214 0.0035585685 1.2077739935 0.1791247748 39.0658529790 1.7952453075 12.6399208344 0.3731523975 52.9229387283 2.3510810483
0.003 0.0035 0.7948 0.1987 0.0081622027 0.0016973063 1.5113936255 0.1336246668 38.8396122832 1.5714279082 12.4901587392 0.5866805533 52.8493268506 2.2934304346
0.003 0.004 0.7944 0.1986 0.0107512885 0.0020205163 1.6588933837 0.2022367616 39.0670726054 1.7625074147 12.5528498488 0.2320898966 53.2895671264 2.1988545892
0.003 0.0045 0.794 0.1985 0.0082060855 0.0017684283 1.8906787179 0.2934280368 39.5390680193 1.6876059902 12.4755308136 0.5184075157 53.9134836363 2.5012099710
0.003 0.005 0.7936 0.1984 0.0086010308 0.0029685026 2.2287788128 0.4433484470 39.1317128042 2.0067802487 12.5110557758 0.4355504802 53.8801484236 2.8886476785
0.003 0.0055 0.7932 0.1983 0.0096542182 0.0019228484 2.3216845046 0.3976573249 38.5780024220 1.2201909489 12.3104442250 0.6911498051 53.2197853698 2.3109209273
0.003 0.006 0.7928 0.1982 0.0085132652 0.0009370804 2.4816355410 0.2695734035 39.0701216714 2.1580268041 12.2777055344 0.3775732067 53.8379760120 2.8061104947
0.003 0.0065 0.7924 0.1981 0.0097858667 0.0034508746 2.6913916906 0.2156199249 39.2091590802 1.5464198966 12.5410081948 0.4823429572 54.4513448323 2.2478336533
0.0 0.006999999999999999 0.7944 0.1986 0.0000000000 0.0000000000 3.0045892289 0.4698683072 39.8427549911 1.5240421340 12.4504543698 0.3539058450 55.2977985898 2.3478162862
0.003 0.006999999999999999 0.792 0.198 0.0100930463 0.0030148481 2.8350602862 0.2654307275 38.4438435189 1.7627065783 12.3877632602 0.5887280335 53.6767601116 2.6198801874
0.003 0.0075 0.7916 0.1979 0.0096981011 0.0028493430 3.0026736477 0.2397922160 38.7328949739 2.0465112815 12.3397000761 0.8437504675 54.0849667988 3.1329033080
0.003 0.008 0.7912 0.1978 0.0091715073 0.0018283919 3.3398159520 0.1942780980 39.2811170373 1.4574560906 12.2066556102 0.6302057187 54.8367601068 2.2837682992
0.003 0.0085 0.7908 0.1977 0.0080744371 0.0009370804 3.5237117543 0.4563508050 38.8292454589 1.2536454200 12.3369138046 0.4871873668 54.6979454549 2.1981206722
0.003 0.009000000000000001 0.7904 0.1976 0.0083816167 0.0013709428 3.6989874409 0.2767070246 38.3859112652 1.2866833011 12.2853677811 0.4070388936 54.3786481039 1.9718001621
0.003 0.0095 0.79 0.1975 0.0090837417 0.0023319905 4.0773147426 0.7515477429 38.8749814486 1.5258808138 12.2352148935 0.6828781506 55.1965948264 2.9626386978
0.003 0.01 0.7896 0.1974 0.0088643277 0.0022306975 4.1376555528 0.3693646047 39.0085305386 1.4563309484 12.3550245696 0.6881808683 55.5100749887 2.5161071189
0.0035 0.0 0.7972 0.1993 0.0109268197 0.0059745121 0.0000000000 0.0000000000 39.3109978839 1.8528625811 12.6726595250 0.5190921836 51.9945842286 2.3779292768
0.0035 0.0005 0.7968 0.1992 0.0100491635 0.0031814281 0.1829380117 0.0689076947 40.0391148403 0.9626059212 12.5772297248 0.3868404658 52.8093317403 1.4215355098
0.0035 0.001 0.7964 0.1991 0.0113217650 0.0030980145 0.4252590429 0.1107729489 39.1219557931 1.0421805650 12.2721329913 0.2507876563 51.8306695923 1.4068391847
0.0 0.0075 0.794 0.1985 0.0000000000 0.0000000000 3.1109039897 0.4180446182 39.5110166123 2.0163806917 12.3501485944 0.3343816070 54.9720691964 2.7688069169
0.0035 0.0015 0.7959999999999999 0.19899999999999998 0.0113656478 0.0020843180 0.6149015891 0.0767667851 39.0841473749 3.0207430143 12.5807125642 0.2330079443 52.2911271760 3.3326020617
0.0035 0.002 0.7956 0.1989 0.0113656478 0.0010531874 0.8093330884 0.2106268503 39.6842035601 1.5527879748 12.6232032052 0.6502616968 53.1281055015 2.4147297093
0.0035 0.0025 0.7952 0.1988 0.0106196401 0.0017243208 1.0487807477 0.0775751291 38.3115140553 1.5062213125 12.5068763685 0.7767528397 51.8777908116 2.3622736021
0.0035 0.003 0.7948 0.1987 0.0114095307 0.0034886144 1.1522221366 0.1084631822 39.1951333767 1.4170641661 12.5047866648 0.5056257640 52.8635517088 2.0346417267
0.0035 0.0035 0.7944 0.1986 0.0110584682 0.0027278029 1.4979845566 0.0572755598 39.6732269225 0.6784960409 12.3104442250 0.4455987824 53.4927141723 1.1840981860
0.0035 0.004 0.794 0.1985 0.0123749525 0.0041962615 1.6895426840 0.2115308324 39.4427175343 1.3090574547 12.6252929088 0.6150185582 53.7699280796 2.1398031068
0.0035 0.0045 0.7936 0.1984 0.0111901166 0.0013876963 1.8073509324 0.0781876358 39.7470143193 1.1914782354 12.6740526608 0.4417141220 54.2396080291 1.7127676895
0.0035 0.005 0.7932 0.1983 0.0108390541 0.0024290632 2.0563764981 0.2349692939 38.7213085232 1.3815174962 12.4734411100 0.9360649149 53.2619651854 2.5549807682
0.0035 0.0055 0.7928 0.1982 0.0115850619 0.0036861561 2.2661326476 0.2682087425 38.6584977639 1.3507294846 12.4393092836 0.4454027395 53.3755247570 2.0680271227
0.0035 0.006 0.7924 0.1981 0.0104441088 0.0022649652 2.4682264721 0.2953103235 38.7475304906 1.4105969186 12.4246813581 0.4590081103 53.6508824296 2.1671803176
0.0 0.008 0.7936 0.1984 0.0000000000 0.0000000000 3.2842640950 0.3336852408 39.0249954949 1.7410652675 12.4622960238 0.6761719039 54.7715556137 2.7509224122
0.0035 0.0065 0.792 0.198 0.0111901166 0.0017771184 2.7210832003 0.1437834845 39.0359721324 1.4312023408 12.4615994560 0.6434266588 54.2298449053 2.2201896025
0.0035 0.006999999999999999 0.7916 0.1979 0.0110584682 0.0011307809 2.9327549311 0.2985235368 39.1298833647 1.0547378121 12.5347390838 0.2978509939 54.6084358478 1.6522431237
0.0035 0.0075 0.7912 0.1978 0.0105318744 0.0024353971 3.3091666516 0.7174868414 39.4579628642 1.5224972947 12.4713514063 0.6669818455 55.2490127965 2.9094013787
0.0035 0.008 0.7908 0.1977 0.0110145854 0.0030326800 3.2536147946 0.4675195773 38.9945048351 1.6419451040 12.2846712133 0.3570180531 54.5438054284 2.4695154144
0.0035 0.0085 0.7904 0.1976 0.0114972963 0.0016325349 3.4384683876 0.1481327806 38.5786122352 1.2388282664 12.2568084979 0.7067662118 54.2853864170 2.0953597937
0.0035 0.009000000000000001 0.79 0.1975 0.0098736323 0.0022028996 3.6242797712 0.1298362844 39.0499978359 0.9501461036 12.3020854104 0.4961871650 54.9862366498 1.5783724526
0.0035 0.0095 0.7896 0.1974 0.0121116556 0.0020657574 3.7995554578 0.3462171379 38.3865210784 1.8511285123 12.3390035083 0.7439188474 54.5371917001 2.9433302550
0.0035 0.01 0.7892 0.1973 0.0115411791 0.0012898859 3.9336461470 0.2345785508 39.1750095412 0.8793362505 12.2686501519 0.6304859066 55.3888470192 1.7456905938
0.004 0.0 0.7968 0.1992 0.0137353196 0.0053429011 0.0000000000 0.0000000000 39.4683296886 2.0715726768 12.4741376779 0.8698300640 51.9562026861 2.9467456419
0.004 0.0005 0.7964 0.1991 0.0129015462 0.0048660477 0.2030516151 0.0361431152 39.0121894178 1.0094455026 12.7917726333 0.3132356651 52.0199152124 1.3636903306
0.0 0.0085 0.7932 0.1983 0.0000000000 0.0000000000 3.5687279143 0.2969089182 39.2396497400 1.0970578383 12.3257687185 0.2738849650 55.1341463728 1.6678517215
0.004 0.001 0.7959999999999999 0.19899999999999998 0.0118922416 0.0048183246 0.4051454395 0.0540451986 39.1103693424 1.7754886884 12.5166283188 0.5331980327 52.0440353423 2.3675502443
0.004 0.0015 0.7956 0.1989 0.0142619133 0.0014685997 0.6158593797 0.1614779341 38.5560491470 0.9305469640 12.6266860446 0.7394073837 51.8128564846 1.8329008815
0.004 0.002 0.7952 0.1988 0.0137353196 0.0034841956 0.8026285540 0.1439365271 38.9603552961 3.3500173273 12.3738319025 0.5091410941 52.1505510722 4.0065791441
0.004 0.0025 0.7948 0.1987 0.0120238900 0.0034149737 1.0650631886 0.0989078259 39.2762385318 1.7368636038 12.4574200486 0.5722956975 52.8107456590 2.4114821009
0.004 0.003 0.7944 0.1986 0.0114095307 0.0031277086 1.2508745722 0.0969972884 38.9255959439 1.6509687446 12.3752250383 1.0132455642 52.5631050851 2.7643393058
0.004 0.0035 0.794 0.1985 0.0121994212 0.0034172286 1.4060366554 0.1902703594 39.2426988060 2.7551373705 12.2686501519 0.7521849526 52.9295850345 3.7010099111
0.004 0.004 0.7936 0.1984 0.0124188353 0.0030478815 1.6110038518 0.1094734168 38.6530094452 0.8774107889 12.4511509377 0.4808639736 52.7275830700 1.4707960608
0.004 0.0045 0.7932 0.1983 0.0123749525 0.0039892347 1.8868475553 0.2413176272 39.2286731025 0.8957439740 12.5152351831 0.2202564834 53.6431307934 1.3613073193
0.004 0.005 0.7928 0.1982 0.0115850619 0.0018072047 2.0257271977 0.2297100657 38.7670445129 2.5438336833 12.6608178710 0.5500222815 53.4651746435 3.3253732352
0.004 0.0055 0.7924 0.1981 0.0131648431 0.0028439311 2.3197689233 0.0855816886 39.3896637863 0.8140638447 12.4817999246 0.2233105817 54.2043974773 1.1258000461
0.0 0.009000000000000001 0.7928 0.1982 0.0000000000 0.0000000000 3.7420880196 0.4765371789 38.9713319336 2.1821928144 12.3689559273 0.4769247246 55.0823758805 3.1356547179
0.004 0.006 0.792 0.198 0.0137792024 0.0021027148 2.5946548362 0.4584366609 39.2914838617 0.9532891991 12.5855885394 0.5820673960 54.4855064397 1.9958959708
0.004 0.0065 0.7916 0.1979 0.0115411791 0.0024448673 2.7249143629 0.2587807799 38.7981449859 1.6682001468 12.3215893111 0.3441468341 53.8561898390 2.2735726281
0.004 0.006999999999999999 0.7912 0.1978 0.0129015462 0.0014260225 2.8264401704 0.1526947792 39.1676917828 1.6943038256 12.3982117785 0.3471508730 54.4052452779 2.1955755003
0.004 0.0075 0.7908 0.1977 0.0118483588 0.0045435135 3.2047674721 0.3231262545 39.3475866757 1.2479191979 12.3710456310 0.5082559491 54.9352481376 2.0838449150
0.004 0.008 0.7904 0.1976 0.0114534135 0.0031326303 3.3656762992 0.3378924647 38.3352967699 0.8174172289 12.2972094352 0.2220030805 54.0096359178 1.3804454044
0.004 0.0085 0.79 0.1975 0.0118483588 0.0022203141 3.6941984877 0.4368869366 38.8475398548 1.2630077820 12.2505393869 0.3777582110 54.8041260882 2.0798732437
0.004 0.009000000000000001 0.7896 0.1974 0.0140424993 0.0027334447 3.6961140690 0.2768263492 39.0945141993 1.4976018886 12.6357414271 0.4484945244 55.4404121947 2.2256562069
0.004 0.0095 0.7892 0.1973 0.0123749525 0.0028789264 3.9336461470 0.4531311452 39.3408787306 1.8481811269 12.4316470369 0.2525613373 55.7185468670 2.5567525358
0.004 0.01 0.7888 0.1972 0.0123310697 0.0026533682 4.0964705554 0.1573344229 38.6371543021 0.6466481676 12.2999957067 0.7670297359 55.0459516339 1.5736656946
0.0045 0.0 0.7964 0.1991 0.0126382493 0.0033604034 0.0000000000 0.0000000000 38.9329137023 1.7718002522 12.7778412756 0.5913430585 51.7233932272 2.3665037141
0.0 0.0095 0.7924 0.1981 0.0000000000 0.0000000000 3.8598962680 0.3562157169 38.8505889208 1.6663435428 12.4685651348 0.4530155358 55.1790503236 2.4755747955
0.0045 0.0005 0.7959999999999999 0.19899999999999998 0.0144374446 0.0039484776 0.2078405683 0.0681580938 39.1896450579 0.9225326914 12.5848919715 0.8538865417 51.9968150423 1.8485258045
0.0045 0.001 0.7956 0.1989 0.0133403743 0.0040543537 0.4290902055 0.0897670082 38.6920374897 0.7638737320 12.3814941492 0.6489829938 51.5159622187 1.5066780877
0.0045 0.0015 0.7952 0.1988 0.0157978117 0.0039053236 0.5631808947 0.0816316369 39.4799161393 1.2875142429 12.5563326883 0.3450198543 52.6152275340 1.7180710577
0.0045 0.002 0.7948 0.1987 0.0142619133 0.0022203141 0.8351934357 0.1626101730 39.0969534521 1.9858296846 12.5974301935 1.0011888238 52.5438389946 3.1518489955
0.0045 0.0025 0.7944 0.1986 0.0125943665 0.0034841956 1.0593164448 0.1651626572 38.8085118102 1.3223866301 12.4581166165 0.5629716631 52.3385392380 2.0540051460
0.0045 0.003 0.794 0.1985 0.0132964915 0.0020694828 1.1704201587 0.1774990468 39.2701403998 2.2358403124 12.5117523436 0.2814203220 52.9656093936 2.6968291640
0.0045 0.0035 0.7936 0.1984 0.0152273351 0.0010604760 1.4587151405 0.1854852511 38.8249767665 1.4341769241 12.4246813581 0.2723072653 52.7236006002 1.8930299165
0.0045 0.004 0.7932 0.1983 0.0125943665 0.0030604918 1.6531466398 0.0907427652 39.2445282456 1.6590371198 12.5026969611 0.1778854908 53.4129662130 1.9307258676
0.0045 0.0045 0.7928 0.1982 0.0147007414 0.0033188868 1.8370424422 0.1769814652 38.7835094692 1.6279677982 12.5988233292 0.3512968017 53.2340759820 2.1595649519
0.0045 0.005 0.7924 0.1981 0.0136036712 0.0027334447 2.1808892809 0.3381747021 39.3585633133 3.1880287372 12.7492819923 0.4485724113 54.3023382577 3.9775092953
0.0 0.001 0.7992 0.1998 0.0000000000 0.0000000000 0.4204700897 0.0986849765 39.2396497400 1.7115300104 12.5166283188 0.3258984989 52.1767481485 2.1361134858
0.0 0.01 0.792 0.198 0.0000000000 0.0000000000 4.1175419494 0.3618066017 38.7365538531 0.5871661973 12.1690409444 0.5870046625 55.0231367469 1.5359774615
0.0045 0.0055 0.792 0.198 0.0143496789 0.0024448673 2.4720576346 0.4594361054 39.2780679713 1.6478998600 12.4372195800 0.4673757690 54.2016948648 2.5771566017
0.0045 0.006 0.7916 0.1979 0.0132526087 0.0053284647 2.4567329845 0.1765039497 38.8944954709 1.2692754469 12.3529348660 0.4133037279 53.7174159301 1.8644115892
0.0045 0.0065 0.7912 0.1978 0.0144813274 0.0028167159 2.8427226112 0.3316556674 39.2768483450 0.5324140688 12.5786228606 0.7979348541 54.7126751442 1.6648213062
0.0045 0.006999999999999999 0.7908 0.1977 0.0137792024 0.0039776324 3.0390696919 0.6035631524 39.4256427648 1.3025564193 12.3522382981 0.5731293505 54.8307299572 2.4832265546
0.0045 0.0075 0.7904 0.1976 0.0139547336 0.0022306975 3.1971051470 0.1907518866 39.2823366637 1.4192783474 12.3996049142 0.5654724187 54.8930014585 2.1777333502
0.0045 0.008 0.79 0.1975 0.0137792024 0.0018905293 3.3206601392 0.3841492761 39.1182969139 0.5642087131 12.4044808894 0.7568408007 54.8572171449 1.7070893192
0.0045 0.0085 0.7896 0.1974 0.0143935617 0.0014314140 3.4930624539 0.6487177571 38.2560210544 1.6423273623 12.5208077261 0.9246896035 54.2842847961 3.2171661369
0.0045 0.009000000000000001 0.7892 0.1973 0.0139108508 0.0038316504 3.8924611496 0.3765664461 39.3396591042 1.6905948806 12.3069613856 0.5910344637 55.5529924902 2.6620274408
0.0045 0.0095 0.7888 0.1972 0.0150079211 0.0023319905 3.9930291665 0.4125576855 38.8798599542 1.2734067709 12.1850620058 0.3545414208 55.0729590476 2.0428378677
0.0045 0.01 0.7884 0.1971 0.0143496789 0.0049227047 4.0370875359 0.3204808119 38.8030234915 2.1763972406 12.4894621713 0.5005217120 55.3439228776 3.0023224692
0.0005 0.0 0.7996 0.1999 0.0018430780 0.0014314140 0.0000000000 0.0000000000 39.2183062781 1.7310129504 12.4567234808 0.7594519638 51.6768728369 2.4918963282
0.005 0.0 0.7959999999999999 0.19899999999999998 0.0161049913 0.0025827560 0.0000000000 0.0000000000 40.0738741925 1.1180056431 12.5591189598 0.6547441697 52.6490981436 1.7753325688
0.005 0.0005 0.7956 0.1989 0.0164999366 0.0031935110 0.1867691743 0.0551873613 38.8829090202 1.3212646772 12.5709606138 0.3926221426 51.6571387449 1.7722676921
0.005 0.001 0.7952 0.1988 0.0148762727 0.0034149737 0.4329213680 0.0947390028 39.2884347957 0.9479926158 12.6914668579 0.6038886026 52.4276992943 1.6500351949
0.005 0.0015 0.7948 0.1987 0.0158855773 0.0021426319 0.6694956554 0.1294116579 39.2262338497 1.6702069867 12.4198053829 0.7046568308 52.3314204653 2.5064181073
0.005 0.002 0.7944 0.1986 0.0160611085 0.0019506884 0.7959240195 0.1005269604 38.7152103912 0.4330893148 12.3640799521 0.3753201878 51.8912754713 .9108871514
0.005 0.0025 0.794 0.1985 0.0164999366 0.0012224336 1.0085535410 0.2061008781 38.4956776405 1.2003416480 12.6399208344 0.7365908139 52.1606519525 2.1442557736
0.005 0.003 0.7936 0.1984 0.0167632335 0.0026994171 1.2001116684 0.1510275182 39.1615936509 1.0811656058 12.5598155277 0.3463672862 52.9382840805 1.5812598273
0.005 0.0035 0.7932 0.1983 0.0154906320 0.0021245807 1.4165723524 0.2100511515 38.7835094692 0.7395040472 12.4894621713 0.2554799819 52.7050346249 1.2071597613
0.005 0.004 0.7928 0.1982 0.0153151008 0.0032413924 1.7268965189 0.1821918202 38.4035958479 1.5334851087 12.3835838529 0.6985933455 52.5293913205 2.4175116668
0.005 0.0045 0.7924 0.1981 0.0155783976 0.0047425930 1.7824483759 0.2883824743 38.8633949979 1.5945279967 12.5061798006 0.3082074788 53.1676015720 2.1958605428
0.0005 0.0005 0.7992 0.1998 0.0015358984 0.0011443237 0.2087983589 0.0530169778 39.3067291916 1.2026010998 12.4699582706 0.4798862373 51.9870217195 1.7366486386
0.005 0.005 0.792 0.198 0.0154028664 0.0025647992 2.1262952146 0.1775403881 39.0286543741 1.5853003921 12.2986025710 0.2020479172 53.4689550261 1.9674534966
0.005 0.0055 0.7916 0.1979 0.0148762727 0.0023777843 2.3542493863 0.3833364834 38.8707127562 1.7871859337 12.4525440735 0.8083861622 53.6923824887 2.9812863636
0.005 0.006 0.7912 0.1978 0.0167632335 0.0031104215 2.3417981080 0.1612960383 38.5084837177 2.5955546633 12.2303389183 0.4025800816 53.0973839775 3.1625412047
0.005 0.0065 0.7908 0.1977 0.0150518039 0.0024761729 2.6597845995 0.2004141148 38.2328481530 1.6218985954 12.4107500004 0.6314855629 53.3184345568 2.4562744460
0.005 0.006999999999999999 0.7904 0.1976 0.0154906320 0.0036250495 2.9270081873 0.1168975527 38.6737430939 1.0022064208 12.4205019508 0.2254729020 54.0367438640 1.3482019250
0.005 0.0075 0.79 0.1975 0.0156222804 0.0030071734 3.1798649155 0.4416235428 38.5487313886 1.7963585620 12.2839746454 0.7046706021 54.0281932299 2.9456598803
0.005 0.008 0.7896 0.1974 0.0149201555 0.0035433841 3.2009363096 0.1025507111 38.7078926328 1.3660632286 12.4267710617 0.4676663610 54.3505201596 1.9398236848
0.005 0.0085 0.7892 0.1973 0.0150079211 0.0033258423 3.4672021067 0.3802320262 38.5188505420 0.6772496515 12.4727445421 0.4010053650 54.4738051119 1.4618128850
0.005 0.009000000000000001 0.7888 0.1972 0.0167193507 0.0020657574 3.7449613915 0.5665394365 38.2377266585 0.7755078597 12.5138420473 0.7796085353 54.5132494480 2.1237215889
0.005 0.0095 0.7884 0.1971 0.0161927570 0.0011577080 4.0054804448 0.4800662229 38.6950865557 1.2455210237 12.3842804208 0.4729157323 55.1010401783 2.1996606869
0.0005 0.001 0.7988 0.1997 0.0014920155 0.0010891427 0.4338791587 0.0748303626 39.3238039611 0.8500192246 12.3682593594 0.7223566815 52.1274344947 1.6482954114
0.005 0.01 0.7879999999999999 0.19699999999999998 0.0160172257 0.0043794957 4.1491490404 0.5287351332 38.5414136303 1.3480850012 12.1021704275 0.7191927636 54.8087503239 2.6003923937
0.0055 0.0 0.7956 0.1989 0.0179919522 0.0020013641 0.0000000000 0.0000000000 38.8755912618 1.6701179242 12.7506751281 0.4524582418 51.6442583421 2.1245775301
0.0055 0.0005 0.7952 0.1988 0.0175092413 0.0024099615 0.2059249870 0.0424031991 39.2475773115 1.5347388130 12.6071821438 0.3264043079 52.0781936836 1.9059562815
0.0055 0.001 0.7948 0.1987 0.0157539289 0.0022615618 0.3744961392 0.1005269604 38.8640048111 1.7328929740 12.3431829156 0.6588663262 51.5974377948 2.4945478224
0.0055 0.0015 0.7944 0.1986 0.0163244054 0.0008599239 0.6225639142 0.2088774276 39.0786590562 1.7461651350 12.4560269129 0.4457729703 52.1735742887 2.4016754568
0.0055 0.002 0.794 0.1985 0.0173775928 0.0042309948 0.8428557607 0.0719300131 38.9341333287 2.3036589223 12.4992141217 0.7090828416 52.2935808039 3.0889027718
0.0055 0.0025 0.7936 0.1984 0.0172459444 0.0040846388 1.0286671444 0.0769577476 38.4956776405 3.0241216205 12.2595947694 0.3343816070 51.8011854987 3.4395456139
0.0055 0.003 0.7932 0.1983 0.0173775928 0.0028357940 1.1943649246 0.2147331578 38.8987641633 1.3387842855 12.4671719990 0.5518400528 52.5776786797 2.1081932901
0.0055 0.0035 0.7928 0.1982 0.0188257256 0.0022615618 1.4242346775 0.1635103192 38.2230911418 1.6013606290 12.5124489115 0.4660783552 52.1786004564 2.2332108652
0.0055 0.004 0.7924 0.1981 0.0176847725 0.0045401216 1.5784389701 0.1314094339 38.9615749225 0.6019372126 12.3961220748 0.3733343939 52.9538207399 1.1112211620
0.0005 0.0015 0.7984 0.1996 0.0012726015 0.0007549884 0.6177749610 0.0551873613 39.5549231625 2.2493640680 12.4776205173 0.4968165145 52.6515912423 2.8021229322
0.0055 0.0045 0.792 0.198 0.0164999366 0.0037380325 1.8724806958 0.2553549594 39.2536754435 2.1695127574 12.4671719990 0.2231888724 53.6098280749 2.6517946217
0.0055 0.005 0.7916 0.1979 0.0164999366 0.0041109552 2.0649966138 0.3188392819 37.8870840707 1.8913664725 12.4302539011 0.3122302898 52.3988345222 2.5265469994
0.0055 0.0055 0.7912 0.1978 0.0168071163 0.0013194066 2.3743629897 0.3653390661 39.2152572121 1.5335830761 12.4581166165 0.3456829980 54.0645439346 2.2459245468
0.0055 0.006 0.7908 0.1977 0.0176847725 0.0020319210 2.5074958882 0.4396081653 38.3377360227 1.5183471802 12.2937265958 0.3679144700 53.1566432792 2.3279017365
0.0055 0.0065 0.7904 0.1976 0.0168071163 0.0035498997 2.8388914487 0.2951114446 39.3128273235 1.3044963344 12.3752250383 0.6324191958 54.5437509268 2.2355768745
0.0055 0.006999999999999999 0.79 0.1975 0.0169826476 0.0018945994 2.9739399285 0.5632265019 38.7902174143 0.4849299567 12.5730503175 0.3745696243 54.3541903079 1.4246206823
0.0055 0.0075 0.7896 0.1974 0.0164560538 0.0031277086 3.0189560885 0.1626101730 38.3163925608 1.0280922405 12.3348241010 0.4087043430 53.6866288041 1.6025344651
0.0055 0.008 0.7892 0.1973 0.0149201555 0.0031765820 3.2095564253 0.1858607477 38.4237196834 1.5140393110 12.1342125502 0.7651474018 53.7824088144 2.4682240425
0.0055 0.0085 0.7888 0.1972 0.0181236006 0.0048991772 3.5716012862 0.4375499615 38.4712851127 2.1454736257 12.3215893111 0.3895652034 54.3825993106 2.9774879678
0.0055 0.009000000000000001 0.7884 0.1971 0.0175531241 0.0033072620 3.7238899975 0.4462358811 38.0120957759 0.7098016044 12.2310354861 0.4958350066 53.9845743836 1.6551797541
0.0005 0.002 0.7979999999999999 0.1995 0.0016236640 0.0008139049 0.7442033251 0.0974125345 39.1847665523 1.1067099831 12.3626868163 0.4113786270 52.2932803577 1.6163150495
0.0055 0.0095 0.7879999999999999 0.19699999999999998 0.0178603038 0.0038316504 3.9528019598 0.2860957669 37.8090279815 0.9241951866 12.5674777744 0.2118116220 54.3471680195 1.4259342259
0.0055 0.01 0.7876 0.1969 0.0167193507 0.0027947528 4.1462756685 0.4759516007 39.0524370887 1.3968369945 12.1996899313 0.2722288532 55.4151220392 2.1478122012
0.006 0.0 0.7952 0.1988 0.0172898272 0.0010531874 0.0000000000 0.0000000000 38.9445001530 2.8141689087 12.4866758998 0.4185068892 51.4484658800 3.2337289853
0.006 0.0005 0.7948 0.1987 0.0172898272 0.0037891987 0.2250807997 0.0860946704 39.7482339457 0.8476570138 12.4058740252 0.3915925979 52.3964785978 1.3291334808
0.006 0.001 0.7944 0.1986 0.0186940771 0.0049054623 0.4463304369 0.1640480362 39.3457572361 1.6298672045 12.2909403242 0.3673495885 52.1017220743 2.1661702915
0.006 0.0015 0.794 0.1985 0.0182552490 0.0053988342 0.6398041457 0.1327982849 39.0682922318 2.1042227970 12.4407024194 0.7307126595 52.1670540459 2.9731325756
0.006 0.002 0.7936 0.1984 0.0199666786 0.0034441717 0.8524336671 0.2733313648 38.8944954709 1.8717605889 12.5598155277 0.3907342274 52.3267113443 2.5392703528
0.006 0.0025 0.7932 0.1983 0.0187379600 0.0031104215 1.0133424942 0.1959706117 39.1591543981 1.6748361514 12.4239847902 0.3757956301 52.6152196425 2.2497128147
0.006 0.003 0.7928 0.1982 0.0178164209 0.0013987538 1.2508745722 0.1019765948 38.9408412738 2.7103890984 12.3257687185 0.4382292306 52.5353009854 3.2519936776
0.006 0.0035 0.7924 0.1981 0.0195278505 0.0024353971 1.4625463030 0.2743765103 38.9286450099 1.4302666398 12.5054832327 0.9029046085 52.9162023961 2.6099831557
0.0005 0.0025 0.7976 0.1994 0.0016236640 0.0010604760 1.0784722575 0.1481823150 39.2841661033 1.1295808039 12.5535464167 0.3619365656 52.9178084415 1.6407601605
0.006 0.004 0.792 0.198 0.0177286553 0.0043742160 1.7795750039 0.2840362007 39.2268436629 0.6943349227 12.3877632602 0.3262258767 53.4119105823 1.3089712161
0.006 0.0045 0.7916 0.1979 0.0195278505 0.0029762770 1.8954676710 0.1419857993 39.0932945729 2.4648453262 12.3738319025 0.4883810262 53.3821219969 3.0981884287
0.006 0.005 0.7912 0.1978 0.0182991319 0.0021605322 2.0582920794 0.2027622646 39.2756287186 1.0220178085 12.4539372092 0.3445695394 53.8061571391 1.5715101447
0.006 0.0055 0.7908 0.1977 0.0182552490 0.0060002422 2.2910352042 0.2959929507 38.5664159713 1.2436159001 12.3989083463 0.4954551779 53.2746147708 2.0410642709
0.006 0.006 0.7904 0.1976 0.0168071163 0.0035607325 2.3676584552 0.2348130746 39.0469487700 1.8129753504 12.3229824469 0.6983682756 53.7543967884 2.7497174331
0.006 0.0065 0.79 0.1975 0.0179919522 0.0025887139 2.7833395917 0.1920746380 38.7505795566 0.8945525185 12.5089660721 0.5812999853 54.0608771726 1.6705158557
0.006 0.006999999999999999 0.7896 0.1974 0.0190451396 0.0044872185 2.8752874929 0.2440092662 38.2017476799 2.1030016153 12.4894621713 0.2598861078 53.5855424837 2.6113842078
0.006 0.0075 0.7892 0.1973 0.0190012568 0.0017243208 3.0371541106 0.3122691264 38.1419859867 1.4604006265 12.4107500004 0.5625854141 53.6088913545 2.3369794878
0.006 0.008 0.7888 0.1972 0.0187379600 0.0028922734 3.4269749000 0.2667133088 39.0615842867 1.4160960143 12.2171041285 0.3080500099 54.7244012752 1.9937516064
0.006 0.0085 0.7884 0.1971 0.0188257256 0.0029814486 3.4758222224 0.2195326344 39.2219651573 1.5702641255 12.6350448592 0.6798502554 55.3516579645 2.4726284639
0.0005 0.003 0.7972 0.1993 0.0013603671 0.0006449430 1.3820918895 0.1965315439 39.1701310356 0.7192239316 12.5967336256 0.7908226951 53.1503169178 1.7072231136
0.006 0.009000000000000001 0.7879999999999999 0.19699999999999998 0.0187379600 0.0040180938 3.8857566152 0.5200935450 39.1140282216 0.7949344818 12.3515417302 0.3694726336 55.3700645270 1.6885187542
0.006 0.0095 0.7876 0.1969 0.0179919522 0.0027334447 3.9029968466 0.3383048862 38.2560210544 1.0567371219 12.1913311167 0.7204088127 54.3683409699 2.1181842655
0.006 0.01 0.7872 0.1968 0.0182552490 0.0032413924 4.2870708922 0.3615022129 38.6426426208 1.7504192538 12.2951197315 0.7073838070 55.2430884935 2.8225466661
0.0065 0.0 0.7948 0.1987 0.0206688036 0.0041109552 0.0000000000 0.0000000000 38.6591075771 0.8998247805 12.5263802692 0.5166374080 51.2061566499 1.4205731437
0.0065 0.0005 0.7944 0.1986 0.0211515145 0.0037810586 0.2068827776 0.0421427880 39.0054814726 1.1384583599 12.7081844871 0.3732824040 51.9417002518 1.5576646105
0.0065 0.001 0.794 0.1985 0.0199666786 0.0030402903 0.3668338141 0.0807276042 38.5017757725 1.3619825184 12.3013888425 0.5042689651 51.1899651077 1.9500193780
0.0065 0.0015 0.7936 0.1984 0.0194400849 0.0023647909 0.5871256606 0.1135860550 39.1018319576 2.4957185993 12.5152351831 0.6238480019 52.2236328862 3.2355174471
0.0065 0.002 0.7932 0.1983 0.0198350302 0.0010604760 0.8409401795 0.1192593580 38.3340771435 1.4529513178 12.5626017992 0.4876174208 51.7574541524 2.0608885726
0.0065 0.0025 0.7928 0.1982 0.0190012568 0.0045570561 0.9903555189 0.0710058204 38.9762104392 1.5297489473 12.3759216061 0.2836870523 52.3614888210 1.8889988761
0.0065 0.003 0.7924 0.1981 0.0200983271 0.0044975064 1.1503065553 0.2158240460 39.2835562901 1.5408008974 12.3487554586 0.2407586910 52.8027166311 2.0018811408
0.0005 0.0035 0.7968 0.1992 0.0015797812 0.0013987538 1.4587151405 0.0543836189 38.6956963689 2.3045356255 12.6092718475 0.3756199933 52.7652631381 2.7359379915
0.0065 0.0035 0.792 0.198 0.0188696084 0.0036819744 1.5094780442 0.1835762612 38.6212991590 1.1558210849 12.3410932119 0.5097163756 52.4907400235 1.8527956961
0.0065 0.004 0.7916 0.1979 0.0200105615 0.0035477291 1.7201919844 0.2772899010 38.2169930098 0.9247229507 12.4407024194 0.4547473428 52.3978979751 1.6603079236
0.0065 0.0045 0.7912 0.1978 0.0204932724 0.0047717386 1.8552404643 0.2239346463 39.5933413938 1.7404226736 12.6259894767 0.2245240467 54.0950646072 2.1936531052
0.0065 0.005 0.7908 0.1977 0.0221608192 0.0025587856 2.1157595176 0.1777882343 38.9573062301 0.3299850162 12.4400058515 0.4108546107 53.5352324184 .9211866468
0.0065 0.0055 0.7904 0.1976 0.0216781082 0.0027670539 2.2939085761 0.2933404856 37.8748878067 0.8251869956 12.1286400071 0.5256129743 52.3191144981 1.6469075094
0.0065 0.006 0.79 0.1975 0.0202299755 0.0038596921 2.4452394968 0.1760459837 39.3725890168 2.5799754275 12.3167133360 0.4518916709 54.1547718251 3.2117727742
0.0065 0.0065 0.7896 0.1974 0.0207126864 0.0024761729 2.8743297023 0.4378852874 38.6578879507 2.1958647540 12.4657788633 0.7315010882 54.0187092027 3.3677273025
0.0065 0.006999999999999999 0.7892 0.1973 0.0199666786 0.0047749660 2.9241348154 0.4607998344 39.0987828916 0.9406822689 12.6622110067 0.7808100329 54.7050953923 2.1870671022
0.0065 0.0075 0.7888 0.1972 0.0204932724 0.0039112362 3.2267966568 0.5733767072 38.5200701684 0.9677841094 12.4225916544 0.4548412274 54.1899517520 1.9999132802
0.0065 0.008 0.7884 0.1971 0.0192206709 0.0052556879 3.2928842107 0.1791452591 38.3084649893 0.7819793238 12.1982967956 0.7842946080 53.8188666665 1.7506748788
0.0005 0.004 0.7964 0.1991 0.0016675468 0.0010604760 1.6531466398 0.0815866732 39.5854138223 1.6570113659 12.2393943008 0.5369702625 53.4796223097 2.2766287776
0.0065 0.0085 0.7879999999999999 0.19699999999999998 0.0204055067 0.0059201148 3.5514876828 0.3481196765 38.4999463329 1.1060901962 12.3877632602 0.6343190561 54.4596027826 2.0944490436
0.0065 0.009000000000000001 0.7876 0.1969 0.0216342254 0.0028655173 3.7449613915 0.2756707149 38.6139814006 0.9935232601 12.3647765200 0.1507808034 54.7453535375 1.4228402957
0.0065 0.0095 0.7872 0.1968 0.0208443348 0.0059525540 4.0706102082 0.5935520617 38.3987173423 1.2843864635 12.2296423504 0.3478266936 54.7198142357 2.2317177728
0.0065 0.01 0.7868 0.1967 0.0186501943 0.0033877984 4.0524121861 0.2980806963 38.1669883278 1.3345945356 12.1760066233 0.5236967651 54.4140573315 2.1597597954
0.006999999999999999 0.0 0.7944 0.1986 0.0210198661 0.0017640671 0.0000000000 0.0000000000 39.4658904358 1.4615307778 12.6928599936 0.6965483805 52.1797702955 2.1598432254
0.006999999999999999 0.0005 0.794 0.1985 0.0228190613 0.0022203141 0.2030516151 0.0960850679 39.9653274435 2.5198573361 12.7040050798 0.5589687103 52.8952031997 3.1771314284
0.006999999999999999 0.001 0.7936 0.1984 0.0225118816 0.0009036024 0.4185545085 0.0678883733 39.0115796046 2.1404064441 12.5479738736 0.6626758950 52.0006198683 2.8718743148
0.006999999999999999 0.0015 0.7932 0.1983 0.0227751785 0.0043299683 0.6235217048 0.0895214071 38.9560866037 0.7918710235 12.5389184911 0.5612694876 52.1413019781 1.4469918865
0.006999999999999999 0.002 0.7928 0.1982 0.0220291707 0.0022478967 0.8974498271 0.1660710642 38.5310468059 2.2460770243 12.4915518750 0.6188973316 51.9420776787 3.0332933168
0.006999999999999999 0.0025 0.7924 0.1981 0.0210198661 0.0041760207 1.0257937725 0.0889044363 38.7054533801 1.1699478737 12.4302539011 0.4029752074 52.1825209198 1.6660035381
0.0 0.0015 0.7988 0.1997 0.0000000000 0.0000000000 0.6024503108 0.0861798705 39.0079207254 2.2355874868 12.4065705931 0.7279904244 52.0169416293 3.0497577817
0.0005 0.0045 0.7959999999999999 0.19899999999999998 0.0013603671 0.0007021250 1.8418313954 0.2468499819 39.0890258805 0.7765965667 12.5556361204 0.3666091769 53.4878537634 1.3907578505
0.006999999999999999 0.003 0.792 0.198 0.0214586942 0.0033466218 1.2891861977 0.1924563448 37.9925817536 1.5406715284 12.3752250383 0.3217329354 51.6784516838 2.0582074304
0.006999999999999999 0.0035 0.7916 0.1979 0.0240477800 0.0046324953 1.4433904903 0.2343437922 39.1695212224 0.6612647392 12.5117523436 0.5683345137 53.1487118363 1.4685755404
0.006999999999999999 0.004 0.7912 0.1978 0.0221608192 0.0017332321 1.6263285020 0.1905594218 38.4920187614 2.8120956174 12.4281641975 0.5624646569 52.5686722801 3.5668529282
0.006999999999999999 0.0045 0.7908 0.1977 0.0212831630 0.0018617900 1.7939418635 0.1904631164 39.1146380348 1.0513476624 12.4539372092 0.4133976349 53.3838002705 1.6570702037
0.006999999999999999 0.005 0.7904 0.1976 0.0226435301 0.0035693750 2.0496719636 0.3824931843 38.6237384118 0.3255877118 12.4086602967 0.9938771570 53.1047142022 1.7055274281
0.006999999999999999 0.0055 0.79 0.1975 0.0217219911 0.0031029833 2.4749310066 0.3180326468 39.0810983090 0.9741036202 12.1857585736 0.1784301840 53.7635098803 1.4736694343
0.006999999999999999 0.006 0.7896 0.1974 0.0209321005 0.0013194066 2.4816355410 0.3648365223 38.8816893938 1.6377543560 12.4016946179 0.5865647566 53.7859516532 2.5904750415
0.006999999999999999 0.0065 0.7892 0.1973 0.0231701238 0.0039504280 2.7613104071 0.3683000795 38.6365444889 1.7769609147 12.3355206688 0.7691497409 53.7565456886 2.9183611631
0.006999999999999999 0.006999999999999999 0.7888 0.1972 0.0195717334 0.0041296499 2.8628362146 0.2003042286 38.3474930339 1.3421122603 12.3403966440 0.2766488435 53.5702976259 1.8231949823
0.006999999999999999 0.0075 0.7884 0.1971 0.0215025770 0.0057216184 3.1616668934 0.5275470487 38.4883598822 1.1181719412 12.2839746454 0.2504546614 53.9555039980 1.9018952697
0.0005 0.005 0.7956 0.1989 0.0013164843 0.0009204936 1.9998668505 0.2978467095 38.6999650613 1.3269210062 12.2867609169 0.4859708075 52.9879093130 2.1116590168
0.006999999999999999 0.008 0.7879999999999999 0.19699999999999998 0.0215903426 0.0037090711 3.3024621171 0.2406781321 38.7786309636 0.9835619555 12.3557211375 0.9987394119 54.4584045608 2.2266885706
0.006999999999999999 0.0085 0.7876 0.1969 0.0210637489 0.0044492928 3.4480462940 0.1952577843 37.9212336097 1.3317292643 12.3870666923 0.4054623470 53.7774103449 1.9368986884
0.006999999999999999 0.009000000000000001 0.7872 0.1968 0.0227751785 0.0017857662 3.7363412758 0.5049800697 38.5865398068 0.6731122370 12.1648615371 0.5865316677 54.5105177982 1.7664097406
0.006999999999999999 0.0095 0.7868 0.1967 0.0220730535 0.0047474630 3.9269416126 0.3023949972 38.4157921118 1.7805434267 12.3710456310 0.8731750027 54.7358524089 2.9608608896
0.006999999999999999 0.01 0.7864 0.1966 0.0236528347 0.0057310345 3.9815356789 0.3355604154 38.4688458599 1.7689822103 12.0798802552 0.5252251185 54.5539146287 2.6354987787
0.0075 0.0 0.794 0.1985 0.0233456550 0.0040372185 0.0000000000 0.0000000000 39.5390680193 2.5422894936 12.3501485944 0.7412608238 51.9125622687 3.2875875359
0.0075 0.0005 0.7936 0.1984 0.0228629441 0.0029814486 0.2087983589 0.0463713128 39.2201357177 0.9304718310 12.6280791804 0.2654426365 52.0798762011 1.2452672289
0.0075 0.001 0.7932 0.1983 0.0233017722 0.0047620432 0.4424992744 0.1067582162 38.4267687494 0.7956639187 12.3794044456 0.6343986034 51.2719742416 1.5415827815
0.0075 0.0015 0.7928 0.1982 0.0249693190 0.0033923428 0.6263950767 0.0971862566 39.4103974349 1.0796662990 12.5953404898 0.7410722837 52.6571023204 1.9213171821
0.0075 0.002 0.7924 0.1981 0.0226435301 0.0030071734 0.8811673862 0.2474735289 38.7444814246 1.7306580162 12.4330401727 0.4422498473 52.0813325136 2.4233885658
0.0005 0.0055 0.7952 0.1988 0.0014481327 0.0009851666 2.4232103122 0.3868810302 39.2091590802 0.8746481606 12.3605971127 0.2618576474 53.9944146378 1.5243720048
0.0075 0.0025 0.792 0.198 0.0231262410 0.0022649652 1.0411184227 0.1464636957 38.9243763175 2.0579654973 12.4553303450 0.3507106892 52.4439513262 2.5574048474
0.0075 0.003 0.7916 0.1979 0.0233456550 0.0054216142 1.2345921314 0.1897682750 39.0390211984 1.8730205593 12.4511509377 0.4608942882 52.7481099225 2.5291047367
0.0075 0.0035 0.7912 0.1978 0.0230823582 0.0041944254 1.4357281652 0.1261086964 38.9609651093 1.5986599249 12.2442702760 0.5783879611 52.6640459087 2.3073510078
0.0075 0.004 0.7908 0.1977 0.0213270458 0.0046639810 1.6157928050 0.2155858859 38.7993646123 1.4440757616 12.4476680983 0.6094391807 52.8841525614 2.2737648092
0.0075 0.0045 0.7904 0.1976 0.0243110769 0.0028762496 1.9107923212 0.1824333472 38.7164300176 1.8833235230 12.2992991388 0.6849440948 52.9508325545 2.7535772146
0.0075 0.005 0.79 0.1975 0.0225557644 0.0037380325 2.0506297543 0.2704567407 38.6853295446 1.1710547520 12.4553303450 0.5399439117 53.2138454083 1.9851934369
0.0075 0.0055 0.7896 0.1974 0.0217219911 0.0020953755 2.2220742783 0.2047074437 39.1762291676 0.8225979945 12.3306446936 0.4021700903 53.7506701306 1.4315709040
0.0075 0.006 0.7892 0.1973 0.0226435301 0.0031571235 2.5841191392 0.2862239977 39.3756380828 1.3430628614 12.3167133360 0.5409530226 54.2991140881 2.1733970052
0.0075 0.0065 0.7888 0.1972 0.0227312957 0.0033026006 2.6856449467 0.3235801794 38.5706846637 1.6864041877 12.2010830671 0.7807702614 53.4801439732 2.7940572291
0.0075 0.006999999999999999 0.7884 0.1971 0.0239600144 0.0037277149 2.9739399285 0.1514399968 39.1396403758 1.5191894681 12.4609028881 0.1611708168 54.5984432068 1.8355279966
0.0005 0.006 0.7948 0.1987 0.0017553124 0.0004807121 2.4509862406 0.1989255294 39.5530937229 0.9846502444 12.4198053829 0.4634140024 54.4256406588 1.6474704883
0.0075 0.0075 0.7879999999999999 0.19699999999999998 0.0240477800 0.0045654997 3.1109039897 0.2492906589 39.1737899148 1.6092201899 12.2317320540 0.2905948977 54.5404737385 2.1536712462
0.0075 0.008 0.7876 0.1969 0.0241355456 0.0044837840 3.3187445579 0.2465822648 38.5889790596 0.8854353215 12.4441852588 0.0579450704 54.3760444219 1.1944464407
0.0075 0.0085 0.7872 0.1968 0.0242671940 0.0034059394 3.6022505866 0.2736935976 37.9974602592 0.6470115139 12.3633833842 0.6392413762 53.9873614240 1.5633524271
0.0075 0.009000000000000001 0.7868 0.1967 0.0223363504 0.0043477214 3.7191010443 0.3994618544 38.6383739285 1.3147402804 12.3668662236 0.6167265875 54.7466775468 2.3352764437
0.0075 0.0095 0.7864 0.1966 0.0213270458 0.0049833563 3.8416982459 0.3643332854 38.6682547751 0.8934959977 12.2658638804 0.4676124076 54.7971439472 1.7304250470
0.0075 0.01 0.7859999999999999 0.1965 0.0232578894 0.0033072620 4.1548957842 0.3768197180 38.5664159713 1.6717407885 12.1244605998 0.6682609597 54.8690302447 2.7201287282
0.008 0.0 0.7936 0.1984 0.0240038972 0.0034620172 0.0000000000 0.0000000000 38.6719136543 1.2681674995 12.2171041285 0.4353722024 50.9130216800 1.7070017191
0.008 0.0005 0.7932 0.1983 0.0240916628 0.0046557159 0.2193340559 0.0855388013 38.1529626242 2.4333762543 12.3696524952 0.3296937551 50.7660408381 2.8532645266
0.008 0.001 0.7928 0.1982 0.0249254362 0.0027418856 0.3792850923 0.0425759216 39.1920843107 1.9247675252 12.3452726192 0.5406479743 51.9415674584 2.5107333067
0.008 0.0015 0.7924 0.1981 0.0264174517 0.0046656323 0.6311840299 0.1408180264 38.8310748985 1.4666158238 12.4309504690 0.5074801809 51.9196268491 2.1195796634
0.0005 0.0065 0.7944 0.1986 0.0015358984 0.0003924998 2.6760670404 0.4413492605 38.7688739525 1.0494670732 12.4093568646 0.4047293191 53.8558337559 1.8959381526
0.008 0.002 0.792 0.198 0.0240477800 0.0023971424 0.8304044825 0.0651297633 39.2634324546 0.9992484704 12.3543280017 0.4313414721 52.4722127188 1.4981168482
0.008 0.0025 0.7916 0.1979 0.0242233112 0.0042600242 1.0478229571 0.2141170907 39.3250235875 1.2037014309 12.3870666923 0.2130450341 52.7841365481 1.6351235799
0.008 0.003 0.7912 0.1978 0.0231701238 0.0065124219 1.2930173602 0.1504676593 38.7438716114 0.9500678235 12.5723537496 0.5874739728 52.6324128450 1.6945218775
0.008 0.0035 0.7908 0.1977 0.0247499050 0.0037891987 1.4625463030 0.1036186057 39.0676824186 2.3823271741 12.5437944663 0.4213769379 53.0987730929 2.9111119164
0.008 0.004 0.7904 0.1976 0.0244427253 0.0038517010 1.6454843147 0.1646285809 39.0804884958 2.3040011215 12.4483646661 0.5800097881 53.1987802019 3.0524911915
0.008 0.0045 0.79 0.1975 0.0265929830 0.0038895125 1.8092665137 0.1755032105 38.9042524820 1.0578077813 12.5674777744 0.2667263850 53.3075897531 1.5039268893
0.008 0.005 0.7896 0.1974 0.0249254362 0.0055341078 2.0218960352 0.2023093259 38.9213272515 2.1073188900 12.3996049142 0.9305208402 53.3677536371 3.2456831639
0.008 0.0055 0.7892 0.1973 0.0238722488 0.0036965896 2.2929507855 0.3065169477 38.7292360947 1.4019975403 12.1836688700 0.6100185047 53.2297279990 2.3222295823
0.008 0.006 0.7888 0.1972 0.0251448502 0.0046573701 2.6138106490 0.3740733458 38.7847290956 1.4313519962 12.1592889940 0.2050040822 53.5829735888 2.0150867943
0.008 0.0065 0.7884 0.1971 0.0230823582 0.0062270311 2.6856449467 0.2010356688 38.7438716114 1.6550577306 12.3578108411 0.4469643323 53.8104097574 2.3092847628
0.0005 0.006999999999999999 0.794 0.1985 0.0014920155 0.0006449430 2.8973166776 0.2545633823 39.0646333527 1.3048691521 12.4560269129 0.6823891294 54.4194689587 2.2424666068
0.008 0.006999999999999999 0.7879999999999999 0.19699999999999998 0.0255397955 0.0017018385 2.9806444630 0.2090179202 38.7176496440 1.4484643704 12.5667812065 0.3556564024 54.2906151090 2.0148405315
0.008 0.0075 0.7876 0.1969 0.0233456550 0.0019546332 3.2660660729 0.4389984044 38.5987360707 1.9832017715 12.3828872850 0.6650614798 54.2710350836 3.0892162889
0.008 0.008 0.7872 0.1968 0.0254959127 0.0026822414 3.3580139741 0.3307027911 38.3383458359 0.9151701322 12.6183272300 0.3498130350 54.3401829527 1.5983681997
0.008 0.0085 0.7868 0.1967 0.0269440455 0.0058901129 3.5074293135 0.4068344685 38.7097220724 2.2256280302 12.2999957067 0.3821511336 54.5440911381 3.0205037452
0.008 0.009000000000000001 0.7864 0.1966 0.0236528347 0.0040065751 3.7803996451 0.4118098785 38.2980981650 0.8990690024 12.1140120815 0.3105286817 54.2161627263 1.6254141377
0.008 0.0095 0.7859999999999999 0.1965 0.0259786236 0.0039112362 4.2784507764 0.9493749119 38.0992990630 0.4844020714 12.3299481258 0.7503610829 54.7336765888 2.1880493024
0.008 0.01 0.7856 0.1964 0.0236089519 0.0040467470 4.3387915866 0.2765345760 38.9780398788 1.1901928978 12.4887656035 0.5065231686 55.8292060208 1.9772973894
0.0085 0.0 0.7932 0.1983 0.0267246314 0.0061648711 0.0000000000 0.0000000000 39.0756099902 2.0629092639 12.5744434533 0.4714195239 51.6767780749 2.5404936589
0.0085 0.0005 0.7928 0.1982 0.0297964281 0.0059227164 0.2155028934 0.0814966713 38.6139814006 1.5328738836 12.4058740252 0.5739144503 51.2651547473 2.1942077216
0.0085 0.001 0.7924 0.1981 0.0274706392 0.0047132671 0.4214278804 0.0209841415 39.4250329516 2.6544080610 12.4622960238 0.3481836221 52.3362274950 3.0282890917
0.0005 0.0075 0.7936 0.1984 0.0020624921 0.0019546332 3.2239232849 0.2945513777 39.4457666003 2.0148102498 12.3731353346 0.5193912085 55.0448877119 2.8307074692
0.0085 0.0015 0.792 0.198 0.0268562798 0.0010235142 0.6149015891 0.1548661867 39.3829558411 1.4650886096 12.7012188083 0.5687407462 52.7259325183 2.1897190567
0.0085 0.002 0.7916 0.1979 0.0261102721 0.0029762770 0.8380668076 0.2148527434 39.2731894658 1.3425400033 12.3557211375 0.5740767507 52.4930876830 2.1344457744
0.0085 0.0025 0.7912 0.1978 0.0246182565 0.0047458402 1.1234884175 0.2755109366 38.7213085232 1.7200952735 12.4476680983 0.5460132573 52.3170832955 2.5463653076
0.0085 0.003 0.7908 0.1977 0.0275145220 0.0054851757 1.2585368973 0.1617957597 38.6944767425 1.2203433221 12.4727445421 0.5490156998 52.4532727039 1.9366399573
0.0085 0.0035 0.7904 0.1976 0.0257153268 0.0046886888 1.4663774656 0.2633767518 38.7243575891 0.9296449672 12.3661696558 0.5317984456 52.5826200373 1.7295088534
0.0085 0.004 0.79 0.1975 0.0272073423 0.0026764917 1.6818803589 0.0969972884 38.5712944769 1.1284701533 12.4023911858 0.3262139778 52.6827733639 1.5543579112
0.0085 0.0045 0.7896 0.1974 0.0272073423 0.0040789774 1.9184546463 0.2362929873 39.2109885198 2.2289752609 12.6510659206 0.5680441698 53.8077164290 3.0373913954
0.0085 0.005 0.7892 0.1973 0.0260225065 0.0025224029 2.2124963720 0.2255185124 38.8847384598 1.6373410506 12.3905495317 0.3752839882 53.5138068700 2.2406659541
0.0085 0.0055 0.7888 0.1972 0.0267246314 0.0033581104 2.4050122900 0.2156539585 39.3335609722 1.2155912915 12.4734411100 0.8511204473 54.2387390036 2.2857238077
0.0085 0.006 0.7884 0.1971 0.0264174517 0.0051670029 2.5927392549 0.2756440916 38.8749814486 1.1795332143 12.4950347144 0.6460696232 53.9891728696 2.1064139320
0.0005 0.008 0.7932 0.1983 0.0009215390 0.0007021250 3.2871374669 0.5611901234 38.1249112172 1.6131761827 12.0067406273 0.3560981474 53.4197108504 2.5311665785
0.0085 0.0065 0.7879999999999999 0.19699999999999998 0.0261102721 0.0051550630 2.7517325007 0.4704926550 39.1615936509 1.3260396015 12.4546337771 0.6025211541 54.3940702008 2.4042084736
0.0085 0.006999999999999999 0.7876 0.1969 0.0278655845 0.0051699836 2.7373656412 0.1919026223 38.7633856337 1.6661516085 12.4692617027 0.3404329004 53.9978785621 2.2036571148
0.0085 0.0075 0.7872 0.1968 0.0243549597 0.0047263233 3.0821702706 0.2212973143 38.3944486500 1.1298401935 12.7423163135 0.5677536774 54.2432901938 1.9236175085
0.0085 0.008 0.7868 0.1967 0.0251009674 0.0033489226 3.2124297972 0.2083849574 38.5432430699 0.9935202658 12.4211985186 0.3211956015 54.2019723531 1.5264497473
0.0085 0.0085 0.7864 0.1966 0.0269440455 0.0048660477 3.5744746581 0.1405833078 38.2657780656 1.1591777346 12.2310354861 0.5211780310 54.0982322553 1.8258051211
0.0085 0.009000000000000001 0.7859999999999999 0.1965 0.0251448502 0.0038517010 3.7372990664 0.3889431995 39.0603646603 1.4719157515 12.3487554586 0.3238733560 55.1715640355 2.1885840080
0.0085 0.0095 0.7856 0.1964 0.0270756939 0.0060271406 3.9365195189 0.2858648064 38.2712663843 0.9955274671 12.4497578019 0.4158131050 54.6846193990 1.7032325191
0.0085 0.01 0.7852 0.1963 0.0258030924 0.0032199339 4.1223309026 0.2093512124 38.6011753235 1.6441993242 12.3536314338 0.1492672003 55.1029407523 2.0060376708
0.009000000000000001 0.0 0.7928 0.1982 0.0286993579 0.0019107928 0.0000000000 0.0000000000 39.2811170373 0.6213155601 12.5061798006 0.3428189823 51.8159961958 .9660453352
0.009000000000000001 0.0005 0.7924 0.1981 0.0272951079 0.0016790552 0.2317853342 0.0795831232 39.4103974349 1.8267813112 12.2763123986 0.5935216197 51.9457902756 2.5015651093
0.0005 0.0085 0.7928 0.1982 0.0014042499 0.0007130113 3.4068612966 0.3966964862 39.1408600022 1.6464640097 12.5890713788 0.4710076455 55.1381969275 2.5148811527
0.009000000000000001 0.001 0.792 0.198 0.0276461704 0.0036819744 0.3783273017 0.0347982619 38.8133903158 0.6234021015 12.5368287875 0.5510305466 51.7561925754 1.2129128844
0.009000000000000001 0.0015 0.7916 0.1979 0.0285677094 0.0046639810 0.6771579805 0.0990931508 38.7164300176 2.5053138940 12.3194996075 0.7538962936 51.7416553150 3.3629673194
0.009000000000000001 0.002 0.7912 0.1978 0.0272951079 0.0043935438 0.8102908791 0.0956640598 38.9182781856 1.2606949482 12.6350448592 0.3945895678 52.3909090318 1.7553421196
0.009000000000000001 0.0025 0.7908 0.1977 0.0279533501 0.0026562697 1.0315405163 0.1568672769 38.7322851607 1.1569106214 12.3807975813 0.1821441775 52.1725766084 1.4985783455
0.009000000000000001 0.003 0.7904 0.1976 0.0292698344 0.0074915039 1.2863128258 0.1425274856 39.1719604752 1.9085668392 12.5730503175 0.2297618371 53.0605934529 2.2883476658
0.009000000000000001 0.0035 0.79 0.1975 0.0306740843 0.0042127498 1.4817021158 0.2349692939 39.7378671213 1.2023400871 12.7102741908 0.5232815269 53.9605175122 1.9648036577
0.009000000000000001 0.004 0.7896 0.1974 0.0269440455 0.0022444674 1.5774811795 0.0651297633 38.6841099182 1.2281970834 12.1801860306 0.6053555653 52.4687211738 1.9009268794
0.009000000000000001 0.0045 0.7892 0.1973 0.0276900532 0.0041389656 1.9050455774 0.2497906230 39.4366194024 1.1910199699 12.4748342458 0.5952032974 53.8441892788 2.0401528559
0.009000000000000001 0.005 0.7888 0.1972 0.0283921782 0.0036250495 2.1071394019 0.2702938803 39.5652899868 1.2756639094 12.3877632602 0.3346252958 54.0885848271 1.8842081350
0.009000000000000001 0.0055 0.7884 0.1971 0.0259347408 0.0015552108 2.2239898596 0.1411043744 38.9548669773 0.8351368902 12.4441852588 0.3070592595 53.6489768365 1.2848557349
0.0005 0.009000000000000001 0.7924 0.1981 0.0017114296 0.0012839003 4.0265518388 0.4639662809 39.5171147443 2.0044684989 12.4804067888 0.6349031903 56.0257848015 3.1046218704
0.009000000000000001 0.006 0.7879999999999999 0.19699999999999998 0.0285238266 0.0044057992 2.5592165826 0.2078736690 38.2950490990 1.3410933284 12.4128397040 0.2179712174 53.2956292122 1.7713440140
0.009000000000000001 0.0065 0.7876 0.1969 0.0269879283 0.0039445740 2.6722358778 0.3599050460 39.2597735755 0.5126204493 12.2923334600 0.3084340927 54.2513308416 1.1849041620
0.009000000000000001 0.006999999999999999 0.7872 0.1968 0.0268123970 0.0025193473 3.0065048102 0.5683630036 38.8572968659 0.6328674139 12.2505393869 0.6375419141 54.1411534600 1.8412916789
0.009000000000000001 0.0075 0.7868 0.1967 0.0276022876 0.0056973342 3.1607091028 0.3848840889 38.3700561221 1.3349834611 12.2616844731 0.0967803307 53.8200519856 1.8223452149
0.009000000000000001 0.008 0.7864 0.1966 0.0287432407 0.0071462991 3.2766017699 0.1514884498 39.7000587032 1.3427948113 12.4044808894 0.3040293401 55.4098846032 1.8054589003
0.009000000000000001 0.0085 0.7859999999999999 0.1965 0.0273828736 0.0030199537 3.5055137322 0.1472632305 38.3249299456 0.8652525098 12.2965128673 0.4929141942 54.1543394187 1.5084498882
0.009000000000000001 0.009000000000000001 0.7856 0.1964 0.0270756939 0.0034952321 3.7286789507 0.2338735680 39.3567338737 2.5874005267 12.2616844731 0.8477846426 55.3741729914 3.6725539694
0.009000000000000001 0.0095 0.7852 0.1963 0.0273828736 0.0037483216 3.8608540586 0.1966062139 38.0523434469 2.0795434716 12.2198904000 0.7071670239 54.1604707791 2.9870650310
0.009000000000000001 0.01 0.7848 0.1962 0.0264174517 0.0047312101 4.0380453265 0.6107190355 39.4988203484 1.0518003137 12.1571992904 0.5974522479 55.7204824170 2.2647028072
0.0095 0.0 0.7924 0.1981 0.0312006781 0.0030955271 0.0000000000 0.0000000000 39.0591450339 1.1255466728 12.4539372092 0.4496484629 51.5442829212 1.5782906628
0.0 0.002 0.7984 0.1996 0.0000000000 0.0000000000 0.7882616944 0.0570187174 39.4463764135 0.8061850387 12.6789286360 0.5033559744 52.9135667439 1.3665597305
0.0005 0.0095 0.792 0.198 0.0010093046 0.0005952554 3.9987759104 0.4392490935 38.6645958959 0.3416347473 12.2749192629 0.4083480328 54.9393003738 1.1898271290
0.0095 0.0005 0.792 0.198 0.0292259516 0.0083141424 0.1915581274 0.0440999927 39.0682922318 0.6464296016 12.4776205173 0.3970216967 51.7666968281 1.0958654334
0.0095 0.001 0.7916 0.1979 0.0306740843 0.0035693750 0.4137655553 0.0676175770 38.8585164923 1.8111661359 12.5159317510 0.3340796508 51.8188878829 2.2164327387
0.0095 0.0015 0.7912 0.1978 0.0297086625 0.0065946973 0.6350151925 0.0825257669 39.1006123312 0.3417435808 12.4205019508 0.3022623082 52.1858381370 .7331263532
0.0095 0.002 0.7908 0.1977 0.0272073423 0.0044665717 0.8447713420 0.1684840578 38.7011846877 1.9359063303 12.4107500004 0.5413116830 51.9839133724 2.6501686428
0.0095 0.0025 0.7904 0.1976 0.0302352562 0.0071430648 0.9970600533 0.2097014740 39.8939792996 2.3592221671 12.5389184911 0.6839913575 53.4601931002 3.2600580634
0.0095 0.003 0.79 0.1975 0.0303230219 0.0033923428 1.2843972445 0.2967234776 39.0756099902 1.2320556917 12.4281641975 0.3386380371 52.8184944541 1.8708095492
0.0095 0.0035 0.7896 0.1974 0.0300158422 0.0027530999 1.5659876918 0.1509546109 38.9109604272 2.1268430988 12.4016946179 0.2342954514 52.9086585791 2.5148462610
0.0095 0.004 0.7892 0.1973 0.0301474906 0.0038616873 1.6866693121 0.3004105410 39.1731801016 1.4825841837 12.6092718475 0.5226134887 53.4992687518 2.3094699007
0.0095 0.0045 0.7888 0.1972 0.0305424359 0.0098454094 1.8533248830 0.2515180827 38.8609557451 2.5225235213 12.2561119300 0.6422794069 53.0009349940 3.4261664203
0.0095 0.005 0.7884 0.1971 0.0298841938 0.0046308322 2.1358731210 0.1665564596 39.3122175103 1.1072125487 12.5208077261 0.5543385084 53.9987825512 1.8327383489
0.0005 0.01 0.7916 0.1979 0.0017114296 0.0013425558 4.1999119442 0.3557518606 38.5353154983 1.2743701033 12.4274676296 0.8487776141 55.1644065017 2.4802421338
0.0095 0.0055 0.7879999999999999 0.19699999999999998 0.0291381860 0.0030453532 2.2642170664 0.1242029573 38.9469394058 0.8416270501 12.4379161479 0.3865644254 53.6782108061 1.3554397860
0.0095 0.006 0.7876 0.1969 0.0306302015 0.0042509738 2.5084536789 0.2310956487 38.7908272275 1.5581432432 12.1613786977 0.5544155286 53.4912898056 2.3479053943
0.0095 0.0065 0.7872 0.1968 0.0292698344 0.0023319905 2.8369758674 0.7811157004 38.3566402318 1.1377970377 12.3348241010 0.4318406294 53.5577100346 2.3530853580
0.0095 0.006999999999999999 0.7868 0.1967 0.0303230219 0.0056770179 2.9854334162 0.3878094172 38.8188786346 0.9145620424 12.1202811925 0.5758556656 53.9549162652 1.8839041431
0.0095 0.0075 0.7864 0.1966 0.0293576000 0.0024885848 3.0745079455 0.3631024603 38.0871027990 1.2875153982 12.1976002277 0.2948515165 53.3885685722 1.9479579598
0.0095 0.008 0.7859999999999999 0.1965 0.0304985531 0.0053241261 3.4135658310 0.3164132076 39.0518272755 0.7183941105 12.2561119300 0.4077868078 54.7520035896 1.4479182520
0.0095 0.0085 0.7856 0.1964 0.0314639749 0.0032079505 3.4346372250 0.5160847569 38.3279790116 0.7512601585 12.4009980500 0.8222640897 54.1950782615 2.0928169556
0.0095 0.009000000000000001 0.7852 0.1963 0.0283482954 0.0049133073 3.7344256945 0.3994067346 38.9621847357 1.9815104512 12.2456634117 0.2588009837 54.9706221373 2.6446314768
0.0095 0.0095 0.7848 0.1962 0.0301913734 0.0032791942 3.9930291665 0.7201006083 38.1889416028 0.5532508168 12.5688709102 0.6322657325 54.7810330529 1.9088963518
0.0095 0.01 0.7844 0.1961 0.0312006781 0.0054767435 4.1625581093 0.5561919177 38.6097127082 1.5402794934 12.1648615371 0.2991643508 54.9683330327 2.4011125054
0.001 0.0 0.7992 0.1998 0.0031595623 0.0010604760 0.0000000000 0.0000000000 39.0975632653 1.7143340332 12.4365230121 0.6854227985 51.5372458397 2.4008173077
0.01 0.0 0.792 0.198 0.0290065375 0.0046225078 0.0000000000 0.0000000000 38.8920562181 0.6896294368 12.3529348660 0.2568588762 51.2739976216 .9511108208
0.01 0.0005 0.7916 0.1979 0.0297525453 0.0023971424 0.2097561495 0.0344804629 39.0152384838 1.2542088953 12.2811883738 0.4601862959 51.5359355524 1.7512727965
0.01 0.001 0.7912 0.1978 0.0326049280 0.0038013761 0.4329213680 0.0760464052 38.0974696234 2.2322575010 12.1982967956 0.1493062023 50.7612927150 2.4614114846
0.01 0.0015 0.7908 0.1977 0.0315517405 0.0023777843 0.6426775176 0.0929402448 38.6444720604 2.1021823828 12.2066556102 0.4228666218 51.5253569287 2.6203670337
0.01 0.002 0.7904 0.1976 0.0300597250 0.0032007389 0.8438135514 0.1811617379 38.7469206774 2.0697832465 12.2386977329 0.7632171965 51.8594916867 3.0173629198
0.01 0.0025 0.79 0.1975 0.0303230219 0.0017640671 0.9922711002 0.2014003927 38.1968691744 1.1048603500 12.4720479742 0.5789983546 51.6915112707 1.8870231644
0.01 0.003 0.7896 0.1974 0.0322538655 0.0035758432 1.2202252718 0.1536530238 38.5761729824 2.3705201480 12.2491462511 0.7148157775 52.0777983708 3.2425647925
0.01 0.0035 0.7892 0.1973 0.0305424359 0.0034374557 1.4663774656 0.2837001089 38.9170585592 2.4137500188 12.4295573333 0.7376177007 52.8435357940 3.4385052841
0.01 0.004 0.7888 0.1972 0.0288748891 0.0048991772 1.8667339519 0.2753643918 38.6639860827 2.1077233134 12.3243755827 0.2416036445 52.8839705064 2.6295905269
0.01 0.0045 0.7884 0.1971 0.0308057328 0.0042237062 1.8648183707 0.1897876105 39.2225749705 2.5729359322 12.7437094492 0.3578488275 53.8619085232 3.1247960764
0.001 0.0005 0.7988 0.1997 0.0029840311 0.0007651229 0.2260385904 0.0901341549 39.1439090682 1.0229023350 12.6879840185 0.3368681798 52.0609157082 1.4506697926
0.01 0.005 0.7879999999999999 0.19699999999999998 0.0316395062 0.0037380325 2.0075291756 0.0559795649 38.3639579901 1.5618905295 12.1996899313 0.4801247946 52.6028166032 2.1017329215
0.01 0.0055 0.7876 0.1969 0.0315956233 0.0073272467 2.2421878817 0.1727637678 38.6804510390 1.3526695920 12.2108350175 0.6771413759 53.1650695615 2.2099019824
0.01 0.006 0.7872 0.1968 0.0302352562 0.0022785280 2.5094114695 0.1832361381 38.8109510630 1.7120331446 12.2742226950 0.4275224760 53.6248204837 2.3250702867
0.01 0.0065 0.7868 0.1967 0.0299719594 0.0035281343 2.7488591288 0.2997746990 39.0390211984 0.7710759323 12.4894621713 0.5386771625 54.3073144579 1.6130559281
0.01 0.006999999999999999 0.7864 0.1966 0.0300158422 0.0040353101 3.0333229481 0.2946261148 38.4237196834 1.6766221363 12.3383069404 0.5629992422 53.8253654141 2.5382828034
0.01 0.0075 0.7859999999999999 0.1965 0.0320344515 0.0058809515 3.1405954994 0.2257949530 38.2474836697 1.9298983584 12.4971244181 0.3208872856 53.9172380387 2.4824615485
0.01 0.008 0.7856 0.1964 0.0319466858 0.0049694255 3.4001567621 0.3433649378 38.5987360707 1.2294801956 12.3174099038 0.6464750431 54.3482494224 2.2242896020
0.01 0.0085 0.7852 0.1963 0.0312445609 0.0038716478 3.4078190872 0.4366348913 38.6444720604 1.2724064696 12.0840596625 0.3897445153 54.1675953710 2.1026575240
0.01 0.009000000000000001 0.7848 0.1962 0.0297964281 0.0069351502 3.8014710391 0.1793295123 38.7475304906 1.9179841702 12.0847562304 0.5067530164 54.6635541882 2.6110018491
0.01 0.0095 0.7844 0.1961 0.0332631701 0.0030980145 4.0983861366 0.3841397238 38.5218996080 1.4655169990 12.0694317369 0.7591068844 54.7229806516 2.6118616217
0.001 0.001 0.7984 0.1996 0.0028084999 0.0005821713 0.3831162549 0.0677260255 39.0390211984 1.0318471763 12.5270768371 0.3025190393 51.9520227903 1.4026744124
0.01 0.01 0.784 0.196 0.0308934984 0.0029685026 4.3454961210 0.5458431951 37.9431868847 1.1877520590 12.2937265958 0.2188775465 54.6133030999 1.9554413032
0.001 0.0015 0.7979999999999999 0.1995 0.0025013202 0.0018326000 0.6991871652 0.0953951782 39.4567432379 0.8620489826 12.4992141217 0.4292893112 52.6576458450 1.3885660720
0.001 0.002 0.7976 0.1994 0.0031156795 0.0010159605 0.8351934357 0.1030860412 39.5780960639 2.1056085841 12.7283849558 0.8725034818 53.1447901349 3.0822140676
0.001 0.0025 0.7972 0.1993 0.0027207342 0.0009851666 0.9941866814 0.1043244626 38.6072734555 0.7490035393 12.4762273815 0.3705950634 52.0804082526 1.2249082319
0.001 0.003 0.7968 0.1992 0.0030717967 0.0012411933 1.2805660820 0.1563987356 39.3292922798 1.0427869847 12.6183272300 0.4326353916 53.2312573885 1.6330623052
0.001 0.0035 0.7964 0.1991 0.0027646170 0.0014042499 1.4539261873 0.1349907283 39.7427456269 1.2135595169 12.4964278502 0.3564086768 53.6958642814 1.7063631719
0.0 0.0025 0.7979999999999999 0.1995 0.0000000000 0.0000000000 1.0344138882 0.1713347978 38.7389931059 1.0064423204 12.3292515579 0.4025897235 52.1026585520 1.5803668417
0.001 0.004 0.7959999999999999 0.19899999999999998 0.0031156795 0.0019506884 1.6914582653 0.1427590077 39.0829277485 1.1381865585 12.6754457965 0.8211421603 53.4529474898 2.1040384149
0.001 0.0045 0.7956 0.1989 0.0041688670 0.0013876963 1.9213280183 0.1455589697 39.7872619902 2.0904375021 12.7778412756 0.6293428196 54.4906001511 2.8667269877
0.001 0.005 0.7952 0.1988 0.0027207342 0.0021958951 2.0257271977 0.1462631291 39.5116264255 1.1724257791 12.6190237979 0.4841502586 54.1590981553 1.8050350619
0.001 0.0055 0.7948 0.1987 0.0028523827 0.0015943417 2.3216845046 0.2295023062 39.6951801976 1.4020845378 12.7416197456 0.3430793067 54.7613368305 1.9762604924
0.001 0.006 0.7944 0.1986 0.0030279139 0.0023120869 2.5525120482 0.3865014559 39.0475585832 1.0440500587 12.3334309652 0.5281693545 53.9365295105 1.9610329560
0.001 0.0065 0.794 0.1985 0.0030717967 0.0014421363 2.7747194760 0.1172423378 39.3006310596 1.5700888679 12.3585074090 0.2422854962 54.4369297413 1.9310588382
0.001 0.006999999999999999 0.7936 0.1984 0.0028962655 0.0015302459 2.9586152784 0.3673923085 38.7511893698 0.5861621382 12.4156259756 0.4391008363 54.1283268893 1.3941855289
0.001 0.0075 0.7932 0.1983 0.0022380233 0.0006449430 2.9691509754 0.2087016788 38.7999744255 1.0034820328 12.4483646661 0.6420890066 54.2197280903 1.8549176612
0.001 0.008 0.7928 0.1982 0.0034667420 0.0024730601 3.3838743213 0.1515126705 38.8335141513 1.4465272899 12.3801010135 0.3050490196 54.6009562281 1.9055620401
0.001 0.0085 0.7924 0.1981 0.0029401483 0.0005265937 3.5093448948 0.5363422324 38.8390024700 1.3907538316 12.6580315994 0.5006884214 55.0093191125 2.4283110791
0.0 0.003 0.7976 0.1994 0.0000000000 0.0000000000 1.2489589909 0.0811356654 39.0298740005 0.8196451964 12.4567234808 0.5928868966 52.7355564722 1.4936677584
0.001 0.009000000000000001 0.792 0.198 0.0028962655 0.0011905108 3.9489707972 0.4668126539 38.3578598582 1.3349277481 12.2804918060 0.3689048770 54.5902187269 2.1718357898
0.001 0.0095 0.7916 0.1979 0.0024135546 0.0014945947 3.9125747530 0.4505079012 39.0091403518 1.9260036317 12.4163225435 0.4930795395 55.3404512029 2.8710856671
0.001 0.01 0.7912 0.1978 0.0030279139 0.0016513003 4.0054804448 0.4179568324 39.1231754195 2.2607524609 12.2602913373 0.7196378980 55.3919751155 3.3999984916
0.0015 0.0 0.7988 0.1997 0.0048709919 0.0016039752 0.0000000000 0.0000000000 39.7238414178 1.3410533980 12.7207227090 0.3921769983 52.4494351187 1.7348343715
0.0015 0.0005 0.7984 0.1996 0.0046515779 0.0020090469 0.2231652185 0.0645638989 40.1190003690 1.2967238497 12.7924692012 0.9839819617 53.1392863666 2.3472787572
0.0015 0.001 0.7979999999999999 0.1995 0.0037300389 0.0013017745 0.4089766021 0.0645638989 39.7677479679 2.1398816879 12.7625167821 0.5558699008 52.9429713910 2.7616172621
0.0015 0.0015 0.7976 0.1994 0.0053975857 0.0018945994 0.5737165917 0.1068956142 39.7207923518 2.1419966080 12.5465807379 0.3836464218 52.8464872671 2.6344332434
0.0015 0.002 0.7972 0.1993 0.0051781716 0.0013765500 0.7940084383 0.1156351231 39.3018506860 2.4152987901 12.5424013306 0.1516791564 52.6434386265 2.6839896196
0.0015 0.0025 0.7968 0.1992 0.0046954607 0.0031717286 0.9826931938 0.1249393740 38.6670351487 1.1990273543 12.4595097523 0.5462016156 52.1139335555 1.8733400725
0.0015 0.003 0.7964 0.1991 0.0050904060 0.0012839003 1.2326765501 0.1889155537 39.3664908848 0.7810085944 12.6329551556 0.1562176754 53.2372129965 1.1274257238
0.0 0.0035 0.7972 0.1993 0.0000000000 0.0000000000 1.5066046723 0.1366119721 39.3445376097 0.9083015564 12.4762273815 0.6930958962 53.3273696635 1.7380094247
0.0015 0.0035 0.7959999999999999 0.19899999999999998 0.0048271091 0.0015943417 1.4903222315 0.1567268616 39.0109697914 1.1378048817 12.4030877536 0.3719802945 52.9092068856 1.6681063795
0.0015 0.004 0.7956 0.1989 0.0048271091 0.0004807121 1.5851435046 0.2510069407 39.2689207734 1.7502892311 12.4992141217 0.5855381293 53.3581055088 2.5873150132
0.0015 0.0045 0.7952 0.1988 0.0038616873 0.0013765500 1.8130976762 0.2239346463 40.2446218874 2.2478114776 12.6566384636 0.4020108045 54.7182197145 2.8751334784
0.0015 0.005 0.7948 0.1987 0.0057925309 0.0011643425 2.1109705644 0.1322167444 38.7146005780 0.9192569353 12.3557211375 0.2669445899 53.1870848108 1.3195826121
0.0015 0.0055 0.7944 0.1986 0.0045199295 0.0016087704 2.2967819480 0.5130969459 39.2622128282 2.6440768854 12.5235939977 0.3377427750 54.0871087034 3.4965253767
0.0015 0.006 0.794 0.1985 0.0045199295 0.0015099768 2.5218627478 0.2187959456 38.5243388608 1.4875112685 12.5270768371 0.5013430911 53.5777983752 2.2091602820
0.0015 0.0065 0.7936 0.1984 0.0046954607 0.0015099768 2.8139888921 0.3091513171 38.3810327596 2.0034062920 12.4957312823 0.3389187532 53.6954483947 2.6529863391
0.0015 0.006999999999999999 0.7932 0.1983 0.0047393435 0.0020319210 2.9097679559 0.1379484545 39.1365913098 1.8470580351 12.3968186427 0.6187248306 54.4479172519 2.6057632412
0.0015 0.0075 0.7928 0.1982 0.0044760466 0.0010604760 3.1243130586 0.1143908409 38.4432337057 1.3827056690 12.2428771402 0.1899166502 53.8148999511 1.6880736361
0.0015 0.008 0.7924 0.1981 0.0052220544 0.0019897842 3.2967153733 0.1692446139 39.1176871007 1.7818971160 12.5382219233 0.6883416026 54.9578464517 2.6414731167
0.0 0.004 0.7968 0.1992 0.0000000000 0.0000000000 1.7517990755 0.2344064175 39.3439277965 1.8894158265 12.3801010135 0.6542489522 53.4758278855 2.7780711962
0.0015 0.0085 0.792 0.198 0.0048709919 0.0021747464 3.4633709442 0.2016735028 38.8987641633 1.3199130179 12.5911610825 0.6349154177 54.9581671819 2.1586766848
0.0015 0.009000000000000001 0.7916 0.1979 0.0048709919 0.0019107928 3.7842308076 0.4282684552 38.1615000090 0.7080075650 12.3250721506 0.4975933062 54.2756739591 1.6357801192
0.0015 0.0095 0.7912 0.1978 0.0054853513 0.0012097656 4.0160161418 0.3298806712 38.8786403278 1.7546054117 12.4720479742 0.3947272645 55.3721897951 2.4804231130
0.0015 0.01 0.7908 0.1977 0.0046515779 0.0008509193 4.3062267049 0.1503944805 38.6322757965 1.4994283493 12.4295573333 0.5989738596 55.3727114126 2.2496476087
0.002 0.0 0.7984 0.1996 0.0061435934 0.0024353971 0.0000000000 0.0000000000 38.3663972429 1.5347921187 12.6287757483 0.8405816894 51.0013165846 2.3778092052
0.002 0.0005 0.7979999999999999 0.1995 0.0056608825 0.0021390338 0.1934737087 0.0925842264 38.2822430219 2.2465226815 12.2303389183 0.2613977141 50.7117165314 2.6026436558
0.002 0.001 0.7976 0.1994 0.0061435934 0.0011774994 0.4108921834 0.1058607824 38.9609651093 0.9919019827 12.6434036738 0.4063660266 52.0214045599 1.5053062911
0.002 0.0015 0.7972 0.1993 0.0053098200 0.0018700463 0.6599177490 0.0425759216 39.2408693664 1.2935539438 12.6030027365 0.6770639839 52.5090996719 2.0150638956
0.002 0.002 0.7968 0.1992 0.0064946559 0.0016325349 0.7968818102 0.0818560850 39.7012783296 1.8149475037 12.5911610825 0.6356791653 53.0958158782 2.5341152889
0.002 0.0025 0.7964 0.1991 0.0057047653 0.0029762770 1.0602742354 0.1131004348 39.2963623672 0.5893458861 12.4845861961 0.4171412349 52.8469275640 1.1225638328
0.0 0.0045 0.7964 0.1991 0.0000000000 0.0000000000 1.8839741834 0.1418823864 39.5463857777 1.4913941413 12.5110557758 0.9416134482 53.9414157369 2.5748899759
0.002 0.003 0.7959999999999999 0.19899999999999998 0.0057047653 0.0008776562 1.2451278284 0.1248806205 38.7950959199 1.0817652968 12.3592039769 0.8440563438 52.4051324905 2.0515799173
0.002 0.0035 0.7956 0.1989 0.0057925309 0.0011643425 1.4318970026 0.1300621850 39.5768764375 1.6422485628 12.5981267613 0.7141149270 53.6126927323 2.4875900173
0.002 0.004 0.7952 0.1988 0.0062752419 0.0026271111 1.7029517530 0.2694508670 39.4366194024 0.7154644857 12.6162375263 0.3674710849 53.7620839236 1.3550135487
0.002 0.0045 0.7948 0.1987 0.0057925309 0.0023971424 2.0084869662 0.2818965134 39.4530843587 1.1267037732 12.6085752796 0.3568005382 54.0759391354 1.7677979672
0.002 0.005 0.7944 0.1986 0.0060997106 0.0024417146 1.9998668505 0.3336962374 38.8329043381 1.8475307024 12.5347390838 0.5262477015 53.3736099830 2.7099163559
0.002 0.0055 0.794 0.1985 0.0070212496 0.0029502828 2.3571227582 0.4254747068 39.5079675463 1.6027515028 12.6050924402 0.5949913089 54.4772039943 2.6261678013
0.002 0.006 0.7936 0.1984 0.0069334840 0.0009036024 2.4835511223 0.2379950739 39.2853857297 1.2317538241 12.4567234808 0.4702240825 54.2325938168 1.9408765829
0.002 0.0065 0.7932 0.1983 0.0063191247 0.0035259503 2.7325766880 0.1572177665 38.3987173423 2.3526514079 12.4407024194 1.0084320827 53.5783155744 3.5218272074
0.002 0.006999999999999999 0.7928 0.1982 0.0063630075 0.0019624989 2.8427226112 0.2065455023 39.3603927528 0.8700305551 12.5326493802 0.3376048316 54.7421277517 1.4161433879
0.002 0.0075 0.7924 0.1981 0.0071528981 0.0033258423 3.1204818960 0.3103359908 38.7115515120 1.7501464500 12.3933358033 0.7161801924 54.2325221094 2.7799884755
