# Supplementary material for: Multipressure Sampling for Improving the Performance of MOF-based Electronic Noses
Source: ACS Sens. 2024 Jul 12;9(7):3531–9. doi: 10.1021/acssensors.4c00199 (PMC11287752; doi:10.1021/acssensors.4c00199)
Supplement: Supplementary file 2 — se4c00199_si_002.zip [file se4c00199_si_002.zip › Multiplex_Adsorption_Data/Hydrogen_5bar/HKUST-1_v2_EQeq.csv]

H2_comp CO2_comp N2_comp O2_comp H2_mass H2_error CO2_mass CO2_error N2_mass N2_error O2_mass O2_error total_mass total_error
0.0 0.0 0.8 0.2 0.0000000000 0.0000000000 0.0000000000 0.0000000000 40.4753173379 2.5773952684 14.7800967335 0.8129443772 55.2554140714 3.3903396456
0.0 0.0005 0.7996 0.1999 0.0000000000 0.0000000000 1.4384472392 0.1003650264 39.6474710110 1.3495138373 14.4825242074 0.7223006617 55.5684424576 2.1721795254
0.0 0.005 0.7959999999999999 0.19899999999999998 0.0000000000 0.0000000000 14.1417003230 1.3040253182 37.3086604090 2.1761124179 13.5851777233 0.3535772856 65.0355384553 3.8337150217
0.002 0.008 0.792 0.198 0.0050824268 0.0024090424 19.0144176142 1.0612353833 35.5834981333 1.3870622857 12.9040672747 0.9554173946 67.5070654490 3.4061241060
0.002 0.0085 0.7916 0.1979 0.0051657453 0.0016113026 21.1811810598 1.7927205806 35.4885563168 1.7163886584 12.8280209625 0.5541035573 69.5029240844 4.0648240989
0.002 0.009000000000000001 0.7912 0.1978 0.0051240860 0.0010734834 21.7731084636 1.1798716713 35.5325537440 1.5403042579 12.7698290019 0.6565924283 70.0806152955 3.3778418409
0.002 0.0095 0.7908 0.1977 0.0062072262 0.0010339550 22.6660004919 2.6882128063 35.4532425924 1.5908282172 12.8326498685 0.4641999527 70.9581001790 4.7442749312
0.002 0.01 0.7904 0.1976 0.0059989300 0.0011604920 24.1808254606 1.3062019238 35.0676861912 1.0239734806 12.7076694075 0.5244118495 71.9621799893 2.8557477459
0.0025 0.0 0.7979999999999999 0.1995 0.0073736848 0.0014574780 0.0000000000 0.0000000000 39.3597509938 2.7024446832 14.9374795362 0.7840514437 54.3046042148 3.4879536049
0.0025 0.0005 0.7976 0.1994 0.0079985733 0.0025761446 1.5020953471 0.2427976084 39.4575873779 0.9053629928 14.8005961742 0.4178612973 55.7682774725 1.5685980431
0.0025 0.001 0.7972 0.1993 0.0077069587 0.0030839092 2.9960073660 0.4751518286 38.9562482737 2.0765962681 14.4534282271 0.5095591018 56.4133908255 3.0643911077
0.0025 0.0015 0.7968 0.1992 0.0080402326 0.0016369483 4.5472026821 0.3500539657 38.6540554187 1.8499960150 14.4666536727 0.9542651622 57.6759520061 3.1559520912
0.0025 0.002 0.7964 0.1991 0.0070404109 0.0020134819 5.6765019685 0.3555933905 39.4419567130 1.3909035442 14.3661402861 0.5652234243 59.4916393785 2.3137338409
0.0 0.0055 0.7956 0.1989 0.0000000000 0.0000000000 14.9409387068 1.8768614622 36.5774926392 0.9399573285 13.4912770595 0.7065730672 65.0097084055 3.5233918579
0.0025 0.0025 0.7959999999999999 0.19899999999999998 0.0073320256 0.0027808905 7.0467548063 0.8126962059 38.2661833634 2.0349052992 14.3403506672 0.4519620676 59.6606208625 3.3023444632
0.0025 0.003 0.7956 0.1989 0.0079152549 0.0024575419 8.5315742384 1.4082371192 38.1266652062 1.5797335320 14.1108891860 0.8880116107 60.7770438855 3.8784398038
0.0025 0.0035 0.7952 0.1988 0.0080402326 0.0019822093 9.3071718965 0.7811246562 38.2163968011 0.9081261889 13.9482162051 0.9433053132 61.4798251353 2.6345383676
0.0025 0.004 0.7948 0.1987 0.0069987517 0.0019822093 11.0020300847 1.0525587331 37.7052161670 0.8567403683 13.6863523821 0.9409567631 62.4005973855 2.8522380738
0.0025 0.0045 0.7944 0.1986 0.0064988408 0.0017752897 11.7639888625 0.3823905749 37.7567394699 0.6989191007 13.6975940109 0.3624689072 63.2248211841 1.4455538725
0.0025 0.005 0.794 0.1985 0.0068321147 0.0024912084 13.3215489894 1.3269246607 37.3323958632 1.3929414681 13.3920862175 0.5414620831 64.0528631848 3.2638194203
0.0025 0.0055 0.7936 0.1984 0.0075819810 0.0013588832 13.4688488963 1.0622476605 37.3028712739 1.6264663559 13.1097229539 0.4007550076 63.8890251051 3.0908279072
0.0025 0.006 0.7932 0.1983 0.0072903663 0.0019539914 15.4810383655 1.6738007683 37.3960763498 2.1131742172 13.4026665740 0.6133042835 66.2870716556 4.4022332604
0.0025 0.0065 0.7928 0.1982 0.0071237294 0.0030202228 16.6912616748 0.7955384779 36.5138121525 1.5017940500 13.4350689157 0.7031983232 66.6472664724 3.0035510739
0.0025 0.006999999999999999 0.7924 0.1981 0.0063322039 0.0019468730 17.5414185450 2.3800745326 35.4798726141 2.3104048922 13.1606409194 0.6047457023 66.1882642824 5.2971720001
0.0 0.006 0.7952 0.1988 0.0000000000 0.0000000000 15.3810199102 1.5302950624 36.1722531784 2.5043844173 13.3114109993 0.4036036778 64.8646840879 4.4382831575
0.0025 0.0075 0.792 0.198 0.0059989300 0.0019961687 18.2979217707 1.1040272717 36.3789253034 0.7074976892 13.2175103355 0.3695464982 67.9003563396 2.1830676278
0.0025 0.008 0.7916 0.1979 0.0060405892 0.0010539046 20.5165129613 1.8195118265 35.2998305108 1.0840031521 13.1222871272 0.3092718918 68.9446711885 3.2138407750
0.0025 0.0085 0.7912 0.1978 0.0074570033 0.0027177663 21.5348826882 2.0651776949 35.7583300150 1.0450734318 12.9120025421 0.5870131574 70.2126722486 3.6999820504
0.0025 0.009000000000000001 0.7908 0.1977 0.0065405001 0.0022756775 21.3166606038 1.2901916166 35.3762470949 1.8898298092 12.7433781107 0.4073651939 69.4428263095 3.5896622972
0.0025 0.0095 0.7904 0.1976 0.0067487962 0.0026426539 22.0940767792 2.1601001202 35.7027543175 1.4569936363 12.8597620320 0.4462799193 70.6633419249 4.0660163297
0.0025 0.01 0.79 0.1975 0.0062072262 0.0011900258 23.0251576724 1.6769510945 34.9026958393 1.0846682811 12.5416900652 0.8523530356 70.4757508031 3.6151624370
0.003 0.0 0.7976 0.1994 0.0081652103 0.0018518456 0.0000000000 0.0000000000 40.2645928183 1.5581125755 14.8720135804 1.0686290991 55.1447716090 2.6285935202
0.003 0.0005 0.7972 0.1993 0.0082068695 0.0020169267 1.5211897795 0.2674271850 39.5079528538 1.6343211471 14.4481380489 0.4644259801 55.4854875517 2.3681912389
0.003 0.001 0.7968 0.1992 0.0088317581 0.0012525513 3.0187388332 0.3687153278 38.4688030938 0.9009278227 14.4521056826 0.5076228565 55.9484793677 1.7785185583
0.003 0.0015 0.7964 0.1991 0.0084984842 0.0028547978 4.3780805668 0.1914200096 38.6899480566 0.6545420577 14.0097145271 0.6935154318 57.0862416347 1.5423322969
0.0 0.0065 0.7948 0.1987 0.0000000000 0.0000000000 16.8767504465 2.5324472046 35.8092744043 1.6561476255 13.3160399053 0.2214067578 66.0020647561 4.4100015879
0.003 0.002 0.7959999999999999 0.19899999999999998 0.0082901880 0.0016746806 5.6728649338 0.6564671391 38.6592656403 0.2741239549 14.0705515769 0.4670773536 58.4109723390 1.3993431282
0.003 0.0025 0.7956 0.1989 0.0079152549 0.0021242126 7.1895084198 0.7963279047 38.2939712121 0.9990417061 13.9898763587 0.9829131241 59.4812712455 2.7804069475
0.003 0.003 0.7952 0.1988 0.0086651211 0.0015939762 8.0314819619 1.0436230200 38.6106369050 0.6413253986 14.2021447607 0.7041677347 60.8529287487 2.3907101295
0.003 0.0035 0.7948 0.1987 0.0094149874 0.0031988217 9.4281033015 1.1567743221 37.9796211733 1.6895906086 13.7280125358 0.7040484945 61.1451519980 3.5536122469
0.003 0.004 0.7944 0.1986 0.0095399651 0.0016327019 11.3211798831 0.6994652316 37.8910474055 0.8488427872 13.6837072930 0.4131888288 62.9054745467 1.9631295495
0.003 0.0045 0.794 0.1985 0.0087900988 0.0008895978 11.9722091013 1.2317633133 37.2490323170 0.8136122301 13.7564472438 0.3961368690 62.9864787609 2.4424020102
0.003 0.005 0.7936 0.1984 0.0086651211 0.0024800370 12.6532438561 2.0463645948 37.1540905004 1.8775206889 13.6294829661 0.8709073923 63.4454824437 4.7972727130
0.003 0.0055 0.7932 0.1983 0.0084568249 0.0027203194 14.5590500592 2.1264417454 36.9335244511 0.6536812924 13.2148652464 0.2994154427 64.7158965816 3.0822587999
0.003 0.006 0.7928 0.1982 0.0092066912 0.0023916901 14.5472296963 1.1756317469 36.8131104399 2.3208728750 13.2737184793 0.6594393382 64.6432653067 4.1583356502
0.003 0.0065 0.7924 0.1981 0.0076236402 0.0027330491 17.0449633032 1.8865608058 36.4015029305 0.8894146605 13.3014919151 0.2968221380 66.7555817890 3.0755306534
0.0 0.006999999999999999 0.7944 0.1986 0.0000000000 0.0000000000 17.1531650867 0.6771871543 36.4136601143 1.1547547128 13.2452837713 0.5206359226 66.8121089723 2.3525777897
0.003 0.006999999999999999 0.792 0.198 0.0092483504 0.0034914317 17.4577667460 1.8964703761 36.2324601840 0.8576880678 12.9569690571 0.4861929959 66.6564443375 3.2438428715
0.003 0.0075 0.7916 0.1979 0.0082068695 0.0037595008 18.5779734456 1.1485718851 36.0888896322 1.7460300347 13.1844467215 0.7464308399 67.8595166688 3.6447922605
0.003 0.008 0.7912 0.1978 0.0083735065 0.0025463303 19.3372044473 1.7367136027 35.6506521011 1.3632576233 12.8862129232 0.7048132683 67.8824429781 3.8073308246
0.003 0.0085 0.7908 0.1977 0.0083735065 0.0012469967 20.1728131785 1.4277318728 35.4914508844 1.4044809366 12.9106799975 0.4229538032 68.5833175669 3.2564136093
0.003 0.009000000000000001 0.7904 0.1976 0.0085401434 0.0035152102 21.8876750578 3.1518929998 35.0069002721 1.3003021302 12.8359562299 0.3545159574 69.7390717032 4.8102262976
0.003 0.0095 0.79 0.1975 0.0092483504 0.0037870972 23.1633649924 4.0488667465 34.8031227147 1.8817043943 12.6051722041 0.7431194176 70.5809082616 6.6774776556
0.003 0.01 0.7896 0.1974 0.0075403217 0.0024490529 24.4490567726 0.9007702307 34.4783522326 0.2949756095 12.6098011101 0.3204926902 71.5447504370 1.5186875833
0.0035 0.0 0.7972 0.1993 0.0095816243 0.0019361463 0.0000000000 0.0000000000 41.0640723830 2.4009731582 14.8475465061 0.7470164395 55.9212005134 3.1499257440
0.0035 0.0005 0.7968 0.1992 0.0106231052 0.0023858780 1.4329916871 0.2634277924 39.7117304112 1.2940891372 14.7906770900 0.3382354384 55.9460222935 1.8981382460
0.0035 0.001 0.7964 0.1991 0.0097482612 0.0029622031 2.9505444318 0.1451400170 38.9238291168 0.6670671500 14.5671670593 0.2182559189 56.4512888691 1.0334252890
0.0 0.0075 0.794 0.1985 0.0000000000 0.0000000000 18.3442939636 1.8325205938 36.0483656862 1.3592386356 13.2558641278 0.6789872158 67.6485237776 3.8707464452
0.0035 0.0015 0.7959999999999999 0.19899999999999998 0.0098315797 0.0026921022 4.2235065904 0.4376926138 39.0824514200 1.4310713996 14.1849516814 0.8273401574 57.5007412715 2.6987962730
0.0035 0.002 0.7956 0.1989 0.0113313122 0.0035309735 5.7847037520 0.3529329487 38.9174610681 1.6633062811 14.1122117306 0.6835316661 58.8257078629 2.7033018694
0.0035 0.0025 0.7952 0.1988 0.0106647644 0.0018330064 6.7357883362 0.7220361327 38.7055787215 1.1651583372 13.9230878584 0.4437329169 59.3751196805 2.3327603932
0.0035 0.003 0.7948 0.1987 0.0102065128 0.0029220918 8.3770002620 1.1068274169 38.2951290392 1.1756363806 14.1446140723 0.2587932811 60.8269498863 2.5441791704
0.0035 0.0035 0.7944 0.1986 0.0101231944 0.0012525513 9.7363419956 1.9386503978 38.3142331852 1.4958506879 13.7901721301 0.3164835592 61.8508705053 3.7522371962
0.0035 0.004 0.794 0.1985 0.0109980383 0.0035486236 11.2320725320 0.4864865364 37.0863576191 0.4788227247 13.7280125358 0.3836975067 62.0574407252 1.3525553914
0.0035 0.0045 0.7936 0.1984 0.0082901880 0.0016327019 11.7967221752 1.9649869082 37.3775511174 1.1640337151 13.9892150865 0.5027235256 63.1717785671 3.6333768508
0.0035 0.005 0.7932 0.1983 0.0098732390 0.0029878706 13.0451343492 1.6943527524 37.5460149503 0.8458193920 13.0310315525 0.4359865984 63.6320540910 2.9791466134
0.0035 0.0055 0.7928 0.1982 0.0092900097 0.0009716520 14.5926926306 2.0243651716 37.4493363933 1.7141722057 13.6149349759 0.4831615680 65.6662540095 4.2226705973
0.0035 0.006 0.7924 0.1981 0.0101231944 0.0013330956 15.2519051770 1.8626394410 36.4460792712 1.0693045081 13.5031799605 0.5322646266 65.2112876031 3.4655416713
0.0 0.008 0.7936 0.1984 0.0000000000 0.0000000000 18.9444046955 1.4378252223 36.1126250864 1.6756841455 13.0283864634 0.6251398278 68.0854162453 3.7386491956
0.0035 0.0065 0.792 0.198 0.0089150765 0.0026531407 16.2575452822 0.8023763554 36.7378516829 0.5139760988 13.1877530829 0.7266127698 66.1920651245 2.0456183647
0.0035 0.006999999999999999 0.7916 0.1979 0.0105397867 0.0026557559 18.2542773538 1.1610403862 35.9192679722 1.9365306948 13.1216258549 1.0916289530 67.3057109676 4.1918557899
0.0035 0.0075 0.7912 0.1978 0.0095399651 0.0033885122 17.9778627137 1.5152800754 35.9233203668 1.6813889034 12.8967932797 0.5134744126 66.8075163253 3.7135319036
0.0035 0.008 0.7908 0.1977 0.0098315797 0.0027049647 18.6370752601 1.1919212648 36.0917841998 0.8053550536 13.0845946072 0.9390587930 67.8232856468 2.9390400761
0.0035 0.0085 0.7904 0.1976 0.0106231052 0.0012358127 20.6365351077 0.8597068512 34.9883750396 2.0725511348 13.0144997455 0.8482698123 68.6500329980 3.7817636110
0.0035 0.009000000000000001 0.79 0.1975 0.0103314906 0.0017985986 21.7258270120 1.2932893569 35.3316707542 1.4603150512 12.7017179570 0.7108919987 69.7695472138 3.4662950054
0.0035 0.0095 0.7896 0.1974 0.0086234619 0.0029173365 22.9751484447 1.5298001077 34.6335010547 0.2405383915 12.5284646196 0.5574709659 70.1457375809 2.3307268016
0.0035 0.01 0.7892 0.1973 0.0090817135 0.0032226051 24.7672973122 2.8155817316 34.2276826804 1.4117249716 12.7341202987 0.2159274239 71.7381820048 4.4464567322
0.004 0.0 0.7968 0.1992 0.0134142740 0.0028082157 0.0000000000 0.0000000000 40.1441788071 1.9425956914 14.7827418226 1.4387680169 54.9403349037 3.3841719240
0.004 0.0005 0.7964 0.1991 0.0123311339 0.0026661911 1.4339009458 0.1088986751 39.6179464217 1.3017240817 14.7086793273 0.7184059130 55.7728578287 2.1316948609
0.0 0.0085 0.7932 0.1983 0.0000000000 0.0000000000 19.9864151481 1.3402411326 35.7577511015 0.9446094772 12.9153089035 0.4534881681 68.6594751531 2.7383387779
0.004 0.001 0.7959999999999999 0.19899999999999998 0.0102898313 0.0021501978 2.9296314821 0.3343105671 38.8867786518 0.8828125513 14.3079483255 1.0110643405 56.1346482907 2.2303376567
0.004 0.0015 0.7956 0.1989 0.0113729715 0.0023654230 4.4144509142 0.6655376070 39.6688908110 1.1007799595 14.2352083747 0.7719356234 58.3299230714 2.5406186129
0.004 0.002 0.7952 0.1988 0.0124977708 0.0033741410 5.8701740683 1.1637715535 38.2980236067 1.0463323298 14.2014834884 0.8208240457 58.3821789342 3.0343020700
0.004 0.0025 0.7948 0.1987 0.0121644969 0.0033803075 7.2095121109 0.8381254380 38.5874803644 2.7863126136 14.0355041461 0.3458902852 59.8446611183 3.9737086443
0.004 0.003 0.7944 0.1986 0.0109147199 0.0033597083 8.2315188725 0.6679332853 38.0276709951 1.1370462741 13.8920080613 0.7174923085 60.1621126488 2.5258315762
0.004 0.0035 0.794 0.1985 0.0108314014 0.0037999070 9.8509085899 0.7000559703 37.5923280315 1.7213675786 13.8364611897 0.2810025961 61.2905292125 2.7062260520
0.004 0.004 0.7936 0.1984 0.0121228377 0.0021469668 11.2211614277 1.7133618625 37.6114321775 1.9989990145 13.9336682149 0.2838514632 62.7783846578 3.9983593070
0.004 0.0045 0.7932 0.1983 0.0127060670 0.0012907642 12.1613349077 1.4348205762 37.2519268845 1.4943263917 13.7068518228 0.5236775471 63.1328196820 3.4541152792
0.004 0.005 0.7928 0.1982 0.0111230160 0.0035603417 13.4052007884 1.2288737927 37.2606105873 0.7740192773 13.5058250497 0.6027002582 64.1827594414 2.6091536699
0.004 0.0055 0.7924 0.1981 0.0110813568 0.0020979055 13.5261321934 1.8558270462 37.2247179493 1.2348723306 13.5170666784 0.6313180000 64.2789981779 3.7241152823
0.0 0.009000000000000001 0.7928 0.1982 0.0000000000 0.0000000000 22.2768377749 1.9143642128 35.3750892678 1.6721138992 12.9893713989 0.2696045283 70.6412984416 3.8560826403
0.004 0.006 0.792 0.198 0.0106647644 0.0020979055 15.1982589146 0.7586727185 36.2463541084 1.8838610779 13.5038412328 0.6137290796 64.9591190202 3.2583607815
0.004 0.0065 0.7916 0.1979 0.0124561116 0.0014764071 16.0193195068 1.6113603196 36.2434595408 1.6825477714 13.4066342076 0.8489396947 65.6818693668 4.1443241928
0.004 0.006999999999999999 0.7912 0.1978 0.0114146307 0.0025463303 17.5450555798 2.1872568717 36.3447694060 0.6771793675 13.4112631136 0.1600442861 67.3125027301 3.0270268556
0.004 0.0075 0.7908 0.1977 0.0116645861 0.0033223078 18.4361290907 1.0429383403 35.0908427318 1.2083077567 13.0151610178 0.3285292264 66.5537974264 2.5830976312
0.004 0.008 0.7904 0.1976 0.0112896530 0.0019610839 19.7490986314 3.3017234932 35.4845039222 1.5491318954 12.9920164880 0.9704323355 68.2369086946 5.8232488080
0.004 0.0085 0.79 0.1975 0.0112479937 0.0031944785 20.3337519657 2.1756840910 35.6442840525 0.7463216887 12.7962798931 0.4818383963 68.7855639050 3.4070386545
0.004 0.009000000000000001 0.7896 0.1974 0.0117479046 0.0026557559 22.1213545398 2.3690221592 34.8633297203 1.5067178218 12.8928256460 1.0495922276 69.8892578107 4.9279879645
0.004 0.0095 0.7892 0.1973 0.0104981275 0.0014574780 21.9022231968 2.3350683594 35.3484592461 1.0158967292 12.5952531199 0.4194280712 69.8564336903 3.7718506378
0.004 0.01 0.7888 0.1972 0.0111230160 0.0019108833 23.2588371543 2.5240929375 34.7087598117 1.0615386079 12.5859953080 0.3734777792 70.5647152900 3.9610202079
0.0045 0.0 0.7964 0.1991 0.0139141849 0.0028180864 0.0000000000 0.0000000000 39.9357699416 0.9496257041 14.6855347974 0.5279024044 54.6352189239 1.4803461949
0.0 0.0095 0.7924 0.1981 0.0000000000 0.0000000000 23.1815501661 2.3919967605 35.4694521708 1.5212913139 12.9708557750 0.4823934827 71.6218581119 4.3956815571
0.0045 0.0005 0.7959999999999999 0.19899999999999998 0.0133309556 0.0016241760 1.5020953471 0.1881616328 40.1638618666 1.1253554607 14.8343210605 0.5839689478 56.5136092298 1.8991102173
0.0045 0.001 0.7956 0.1989 0.0136642294 0.0028934431 3.0532906632 0.4037190474 39.2497574259 1.9073013686 14.5995694010 0.5747000173 56.9162817195 2.8886138764
0.0045 0.0015 0.7952 0.1988 0.0133309556 0.0024856290 4.4344546052 0.3129012664 38.4265424071 0.9011033874 14.4521056826 0.5345272902 57.3264336505 1.7510175730
0.0045 0.002 0.7948 0.1987 0.0139975033 0.0030996263 5.7265111962 0.8940486859 38.8780949491 1.2594933763 14.0930348344 0.9004828991 58.7116384830 3.0571245876
0.0045 0.0025 0.7944 0.1986 0.0138308664 0.0033389819 6.8367160502 0.4653912474 38.3478101690 1.1279481762 14.1922256765 0.5379782251 59.3905827621 2.1346566306
0.0045 0.003 0.794 0.1985 0.0136225702 0.0045832733 8.4015502465 1.0004655573 37.8493656323 1.8097506876 14.1875967705 0.3273932279 60.4521352195 3.1421927461
0.0045 0.0035 0.7936 0.1984 0.0135809110 0.0019961687 10.1391435930 1.5283164457 37.6322730641 1.1355798469 14.0890672008 0.4465502721 61.8740647689 3.1124427334
0.0045 0.004 0.7932 0.1983 0.0134975925 0.0050364621 11.0265800692 2.5220915056 37.5587510477 1.8643697420 13.5977418966 0.3710580194 62.1965706060 4.7625557291
0.0045 0.0045 0.7928 0.1982 0.0127477262 0.0014764071 12.3413681273 1.4230825074 36.8003743426 1.4376538274 13.5058250497 0.6162177784 62.6603152458 3.4784305203
0.0045 0.005 0.7924 0.1981 0.0129560224 0.0035191577 13.3433711978 1.3955625044 36.5554939256 0.6182080791 13.6519662236 0.6001496793 63.5637873694 2.6174394205
0.0 0.001 0.7992 0.1998 0.0000000000 0.0000000000 2.9378148102 0.1685835241 39.7111514977 1.4613199112 14.5122814600 0.4935483974 57.1612477679 2.1234518327
0.0 0.01 0.792 0.198 0.0000000000 0.0000000000 24.3508568346 3.4420570878 35.0358459478 1.1440596634 12.7129595858 0.5461484552 72.0996623682 5.1322652064
0.0045 0.0055 0.792 0.198 0.0140808218 0.0025761446 14.3453742683 1.9655691281 36.1334659729 1.1826929668 13.5865002678 0.3837749951 64.0794213308 3.5346132346
0.0045 0.006 0.7916 0.1979 0.0120811785 0.0034554572 14.6681611014 1.1503268761 36.6510146556 1.9646792935 13.2102363404 0.8018002068 64.5414932759 3.9202618336
0.0045 0.0065 0.7912 0.1978 0.0127477262 0.0022878470 17.0440540445 3.7031685105 35.8706392369 1.8168648918 13.0508697209 0.7863014034 65.9783107285 6.3086226527
0.0045 0.006999999999999999 0.7908 0.1977 0.0122894746 0.0026739908 18.3561143265 2.6176835863 35.5256067818 1.4098530333 13.3537324252 0.9546115276 67.2477430081 4.9848221380
0.0045 0.0075 0.7904 0.1976 0.0120395192 0.0026268453 18.9125806415 1.8345496692 35.6321268686 1.7226933272 12.9000996411 0.5376855292 67.4568466704 4.0975553709
0.0045 0.008 0.79 0.1975 0.0117479046 0.0034007820 19.0707916527 2.1990785497 35.9800538913 1.5166712111 12.7261850314 0.1825398980 67.7887784800 3.9016904408
0.0045 0.0085 0.7896 0.1974 0.0122894746 0.0010863400 20.0509725148 2.8481755817 35.5713409495 1.4327612449 12.9510176066 0.7258589158 68.5856205455 5.0078820824
0.0045 0.009000000000000001 0.7892 0.1973 0.0115396084 0.0034211340 21.4748716150 1.7325479861 35.3009883379 1.2406839241 12.8346336853 0.6443846444 69.6220332466 3.6210376886
0.0045 0.0095 0.7888 0.1972 0.0127060670 0.0021566452 22.4850580137 1.7035091889 34.8459623148 0.7192855407 12.8994383688 0.4645050637 70.2431647643 2.8894564385
0.0045 0.01 0.7884 0.1971 0.0129560224 0.0026135983 24.5599863321 2.7389878130 34.7267061307 1.1355526948 12.7413942938 0.6087240319 72.0410427790 4.4858781380
0.0005 0.0 0.7996 0.1999 0.0015830510 0.0010406474 0.0000000000 0.0000000000 40.1661775207 1.6717979925 15.0842819824 0.5594597979 55.2520425541 2.2322984378
0.005 0.0 0.7959999999999999 0.19899999999999998 0.0142891180 0.0024800370 0.0000000000 0.0000000000 40.4434770945 1.4587995714 14.9368182639 0.5105878501 55.3945844764 1.9718674585
0.005 0.0005 0.7956 0.1989 0.0154972358 0.0015939762 1.5093694166 0.2695457459 39.8020409196 1.3451020335 14.6187462972 0.3411447230 55.9456538692 1.9573864786
0.005 0.001 0.7952 0.1988 0.0147057103 0.0020340631 2.7468704864 0.2826844160 39.3973803723 0.9080597581 14.5539416137 0.4458838899 56.7128981827 1.6386621271
0.005 0.0015 0.7948 0.1987 0.0142057995 0.0015896151 4.3526213236 0.2473183622 38.4965909425 0.7961658477 14.3502697514 0.5070436458 57.2136878170 1.5521174708
0.005 0.002 0.7944 0.1986 0.0154555766 0.0041442042 5.9501888326 0.4812169445 38.9261447709 0.7291553041 14.3879622714 0.5819737081 59.2797514515 1.7964901609
0.005 0.0025 0.794 0.1985 0.0147057103 0.0016156051 7.2777065122 0.7127428225 38.3755980178 2.1462828016 14.0262463341 0.7979274240 59.6942565744 3.6585686532
0.005 0.003 0.7936 0.1984 0.0143724365 0.0019892013 8.6006778985 1.1342272292 38.0531431897 1.3704613180 14.1875967705 0.7920926838 60.8557902952 3.2987704323
0.005 0.0035 0.7932 0.1983 0.0157055320 0.0034413656 9.5763124671 0.8192133132 37.8956787136 2.3497414266 13.8966369672 0.4214955946 61.3843336799 3.5938917000
0.005 0.004 0.7928 0.1982 0.0140808218 0.0024939934 11.6566963377 0.6933537180 37.1604585491 1.4821180967 13.6843685653 0.3573171778 62.5156042739 2.5352829859
0.005 0.0045 0.7924 0.1981 0.0149556658 0.0024348389 11.7148888935 1.3874274556 37.0973569759 0.8370008403 13.5706297331 0.8902463877 62.3978312683 3.1171095225
0.0005 0.0005 0.7992 0.1998 0.0016663694 0.0011484659 1.4775453626 0.1982100513 39.8159348439 1.9750866309 15.1226357746 0.6581357009 56.4177823505 2.8325808490
0.005 0.005 0.792 0.198 0.0137475479 0.0032053256 12.7896326588 2.1292143838 37.0232560460 1.5064864757 13.4635036237 0.9214349332 63.2901398764 4.5603411183
0.005 0.0055 0.7916 0.1979 0.0134142740 0.0018555905 14.9845831237 1.9895943031 36.7552190884 2.4101526151 13.4668099851 0.7979230398 65.2200264712 5.1995255485
0.005 0.006 0.7912 0.1978 0.0155388951 0.0015939762 16.5503265787 2.7635816463 36.4148179414 1.4537789803 13.3755544105 0.6220263248 66.3562378257 4.8409809276
0.005 0.0065 0.7908 0.1977 0.0142891180 0.0022294504 16.6694394664 2.2908310168 36.1572014270 1.3979705408 13.4562296287 0.8077857062 66.2971596401 4.4988167142
0.005 0.006999999999999999 0.7904 0.1976 0.0129976817 0.0035505793 17.3450186691 1.6232282029 35.8330098585 0.9708888820 13.2869439249 0.6972281323 66.4779701342 3.2948957965
0.005 0.0075 0.79 0.1975 0.0142057995 0.0013537649 17.4386723136 2.0760699568 35.8289574638 0.5411773214 13.3887798561 0.5166157683 66.6706154330 3.1352168114
0.005 0.008 0.7896 0.1974 0.0127060670 0.0033741410 19.8954892797 1.2882549551 36.1548857730 1.8406631464 13.1262547609 0.3794804189 69.1893358806 3.5117726614
0.005 0.0085 0.7892 0.1973 0.0138725256 0.0026687935 21.0620681721 1.9489586082 35.4677154303 1.7548258102 12.7929735317 0.6694009352 69.3366296597 4.3758541471
0.005 0.009000000000000001 0.7888 0.1972 0.0150806435 0.0039836338 22.7587448778 1.7149206957 34.8888019149 1.1161260403 12.7559422840 0.6602531355 70.4185697202 3.4952835053
0.005 0.0095 0.7884 0.1971 0.0132892963 0.0031988217 22.6150820056 0.8145374577 34.8251214283 1.8904851411 12.7744579078 0.5343571045 70.2279506380 3.2425785250
0.0005 0.001 0.7988 0.1997 0.0018746656 0.0011178346 2.8350685789 0.7253947028 40.0943922448 2.0148938322 14.7622423819 0.3024957502 57.6935778712 3.0439021198
0.005 0.01 0.7879999999999999 0.19699999999999998 0.0131226594 0.0021566452 23.7180127901 1.9648657309 34.7903866173 1.5187425078 12.3929038022 0.2271313862 70.9144258690 3.7128962701
0.0055 0.0 0.7956 0.1989 0.0163720798 0.0033389819 0.0000000000 0.0000000000 40.3398515753 1.7672650956 15.0062518533 0.5176642821 55.3624755084 2.2882683596
0.0055 0.0005 0.7952 0.1988 0.0158305097 0.0022665075 1.4166250307 0.2111830370 39.8043565736 0.8433051280 14.8382886942 0.4182545865 56.0751008082 1.4750092590
0.0055 0.001 0.7948 0.1987 0.0152472804 0.0023916901 3.0832961998 0.1065657385 39.3342787992 2.4053226088 14.5433612572 0.8773326399 56.9761835366 3.3916126773
0.0055 0.0015 0.7944 0.1986 0.0171219460 0.0018518456 4.1598584825 0.3439354358 39.0187709333 1.7633861523 14.2814974343 0.2735653932 57.4772487961 2.3827388269
0.0055 0.002 0.794 0.1985 0.0167053537 0.0067811205 5.6464964319 0.9951627575 38.4427519856 1.4260274520 14.1571782456 0.6459300050 58.2631320168 3.0739013350
0.0055 0.0025 0.7936 0.1984 0.0165803760 0.0021176665 6.8558104826 0.8425055750 38.9562482737 1.3609743322 14.1141955474 0.7798461128 59.9428346797 2.9854436865
0.0055 0.003 0.7932 0.1983 0.0134559333 0.0043501499 7.7868913757 0.6662428205 38.1903456929 1.1351158116 13.9495387496 0.2534666225 59.9402317515 2.0591754045
0.0055 0.0035 0.7928 0.1982 0.0156222135 0.0028007898 9.5044810311 1.5465696409 37.8094205998 1.7500447369 13.8430739125 0.4994142608 61.1725977569 3.7988294284
0.0055 0.004 0.7924 0.1981 0.0159971467 0.0026268453 10.4164674918 0.4872269258 37.1824572627 1.3052701292 13.3497647916 0.7589677516 60.9646866928 2.5540916519
0.0005 0.0015 0.7984 0.1996 0.0019163249 0.0008078026 4.1935010538 0.3440604106 39.2428104638 2.4987870936 14.3456408455 0.5866256683 57.7838686880 3.4302809751
0.0055 0.0045 0.792 0.198 0.0163304206 0.0013067992 12.2558978109 1.2216782904 37.5454360368 1.7258692601 13.6327893275 0.3808698718 63.4504535958 3.3297242215
0.0055 0.005 0.7916 0.1979 0.0148723473 0.0023358910 13.0569547121 1.0754343339 36.9011052942 0.5743989118 13.3127335439 0.4032698397 63.2856658975 2.0554389764
0.0055 0.0055 0.7912 0.1978 0.0154972358 0.0013588832 13.8116394204 1.8149222439 37.0799895705 1.2234643787 13.3305878954 0.9420045870 64.2377141221 3.9817500928
0.0055 0.006 0.7908 0.1977 0.0157055320 0.0015498132 15.3537421497 0.9422026129 36.6093328825 1.4740716044 13.4211821978 0.4215453893 65.3999627620 2.8393694198
0.0055 0.0065 0.7904 0.1976 0.0134142740 0.0030225204 17.2513650246 2.0693145589 35.7577511015 1.6457345431 13.2922341032 0.7971817670 66.3147645033 4.5152533894
0.0055 0.006999999999999999 0.79 0.1975 0.0152472804 0.0026002840 18.6407122948 2.4539771724 35.5910240090 1.2994585288 13.2869439249 0.4076055729 67.5339275091 4.1636415581
0.0055 0.0075 0.7896 0.1974 0.0147890288 0.0052364848 18.7079974375 1.2222682601 35.3473014191 1.8952663022 13.1698987314 0.5281972100 67.2399866168 3.6509682571
0.0055 0.008 0.7892 0.1973 0.0174552199 0.0023916901 20.2546464601 2.1314963026 35.3594586029 0.7822267765 12.8967932797 0.3904889803 68.5283535626 3.3066037495
0.0055 0.0085 0.7888 0.1972 0.0164970575 0.0028057426 21.4385012676 1.3955814615 35.3281972731 0.9483373821 12.7222173977 0.5362000812 69.5054129959 2.8829246674
0.0055 0.009000000000000001 0.7884 0.1971 0.0150806435 0.0027203194 21.4412290436 1.5124052594 35.1290510238 0.6510489294 12.5734311347 0.3494722337 69.1587918456 2.5156467419
0.0005 0.002 0.7979999999999999 0.1995 0.0016663694 0.0008738515 5.5946686869 0.4306700665 38.5973218942 1.0764342251 14.5354259899 0.8217611229 58.7290829404 2.3297392660
0.0055 0.0095 0.7879999999999999 0.19699999999999998 0.0163304206 0.0011664586 22.3695821607 1.8664810834 35.9736858427 1.5792438133 12.3955488913 0.2495372086 70.7551473153 3.6964285639
0.0055 0.01 0.7876 0.1969 0.0151639619 0.0029268393 23.2824778801 1.1397825092 34.2809427238 1.0358663742 12.5311097087 0.8627614143 70.1096942745 3.0413371370
0.006 0.0 0.7952 0.1988 0.0176635161 0.0050708036 0.0000000000 0.0000000000 41.1271739562 1.2872495775 14.8224181594 0.6326824270 55.9672556317 1.9250028081
0.006 0.0005 0.7948 0.1987 0.0172052645 0.0042369716 1.4402657565 0.1989095595 38.4861704992 1.4449477237 14.6022144901 0.8956722494 54.5458560103 2.5437665042
0.006 0.001 0.7944 0.1986 0.0182050862 0.0039221679 2.8114278531 0.3257938705 39.3632244749 1.1731936276 14.4170582517 0.5669629910 56.6099156659 2.0698726570
0.006 0.0015 0.794 0.1985 0.0195798410 0.0034654876 4.7172340562 0.3196454904 38.7837320461 1.8641497016 14.4521056826 0.7955630463 57.9726516259 2.9828237259
0.006 0.002 0.7936 0.1984 0.0178718123 0.0030658481 5.8701740683 0.8830282932 38.9996667873 0.6053409388 14.4745889401 0.8117709130 59.3623016080 2.3032059931
0.006 0.0025 0.7932 0.1983 0.0167886721 0.0028082157 6.8976363820 0.4065677792 38.3171277527 1.7905135247 14.2841425234 0.4435831017 59.5156953302 2.6434726213
0.006 0.003 0.7928 0.1982 0.0177468346 0.0039026500 8.4188261615 1.1765596576 37.3271856415 1.0244878584 14.1141955474 0.9263893629 59.8779541850 3.1313395289
0.006 0.0035 0.7924 0.1981 0.0175801976 0.0059652768 9.9354696476 0.9808806908 38.0722473358 0.4777071417 13.7048680060 0.2325949459 61.7301651870 1.6971480552
0.0005 0.0025 0.7976 0.1994 0.0013747548 0.0008163510 7.4359175234 0.8258471834 38.5099059533 0.4559457575 14.0156659777 0.8022407480 59.9628642092 2.0848500399
0.006 0.004 0.792 0.198 0.0169553091 0.0023059808 11.0875004011 2.3549020556 36.8426350292 1.2883675737 13.6215476987 0.6657984085 61.5686384381 4.3113740186
0.006 0.0045 0.7916 0.1979 0.0158305097 0.0030040902 13.1396972524 1.6168286473 37.3630782795 1.2896498883 13.6023708026 0.7243633423 64.1209768442 3.6338459681
0.006 0.005 0.7912 0.1978 0.0165387167 0.0026817678 13.4188396686 1.0047798055 37.1755103005 0.4421231914 13.7167709070 0.3366025306 64.3276595928 1.7861872953
0.006 0.0055 0.7908 0.1977 0.0155805543 0.0034089374 14.3390094575 0.3424901201 36.0535759078 1.2241720034 13.3471197024 0.5907704554 63.7552856220 2.1608415163
0.006 0.006 0.7904 0.1976 0.0176218569 0.0027457198 16.0338676458 2.0064057414 36.2915093626 1.5922011975 13.1765114542 0.6278869966 65.5195103195 4.2292396553
0.006 0.0065 0.79 0.1975 0.0184133824 0.0044370509 17.2459094725 3.4429802584 36.7008012179 0.8710784528 13.3947313066 0.5466350418 67.3598553794 4.8651308039
0.006 0.006999999999999999 0.7896 0.1974 0.0161221244 0.0026946796 17.7778258030 1.1255520776 35.9134788371 1.4691515676 13.1976721671 0.7881366951 66.9050989316 3.3855350199
0.006 0.0075 0.7892 0.1973 0.0171219460 0.0027558144 18.6761733835 2.8706550947 35.6975440959 1.3891540970 12.9556465126 0.3787329826 67.3464859380 4.6412979887
0.006 0.008 0.7888 0.1972 0.0166220352 0.0017752897 19.7236393883 2.2605246186 35.5771300847 0.8363086511 12.8293435071 0.0956813232 68.1467350153 3.1942898826
0.006 0.0085 0.7884 0.1971 0.0180384492 0.0023059808 21.3339365188 2.3451161720 35.1070523102 0.6363900191 12.8690198439 0.4775173463 69.3280471221 3.4613295182
0.0005 0.003 0.7972 0.1993 0.0016663694 0.0011178346 8.2106059227 1.1853051016 38.0392492654 1.3246553279 13.7842206796 0.7449108228 60.0357422371 3.2559890869
0.006 0.009000000000000001 0.7879999999999999 0.19699999999999998 0.0160388059 0.0021242126 22.0595249492 2.1505719058 34.8534881905 0.4071371618 12.7737966355 0.5178331984 69.7028485811 3.0776664786
0.006 0.0095 0.7876 0.1969 0.0162054428 0.0022878470 22.3277562612 2.1498182845 34.7324952658 1.2767918878 12.7420555661 0.3701329452 69.8185125359 3.7990309645
0.006 0.01 0.7872 0.1968 0.0174135607 0.0052997360 23.5079740339 2.4190341572 35.1990995592 0.7654769195 12.6170751052 0.3019053785 71.3415622590 3.4917161912
0.0065 0.0 0.7948 0.1987 0.0193715448 0.0024575419 0.0000000000 0.0000000000 39.7742530708 2.1540686564 14.6266815645 0.5226544837 54.4203061801 2.6791806820
0.0065 0.0005 0.7944 0.1986 0.0194548633 0.0028205487 1.5430119879 0.2463134618 39.2480206854 2.0494565416 14.8534979566 0.5730083613 55.6639854932 2.8715989134
0.0065 0.001 0.794 0.1985 0.0194965225 0.0054419146 2.9496351731 0.2563658046 39.2746507071 0.6897637318 14.3324153998 1.0644093004 56.5761978025 2.0159807514
0.0065 0.0015 0.7936 0.1984 0.0188299747 0.0035112583 4.3944472231 0.6437551488 39.2271797988 1.3779260528 14.3760593703 0.7562017896 58.0165163669 2.7813942495
0.0065 0.002 0.7932 0.1983 0.0200797518 0.0045146005 5.8010704083 0.6991010881 38.6372669267 1.1112087719 14.0791481166 0.6103424932 58.5375652034 2.4251669537
0.0065 0.0025 0.7928 0.1982 0.0190799301 0.0027457198 6.7976179267 0.8417476699 38.5909538455 2.1425037812 13.9865699973 0.6604968143 59.3942216996 3.6474939852
0.0065 0.003 0.7924 0.1981 0.0180384492 0.0014574780 8.6716000759 0.4615811211 37.6571663453 1.4528519508 13.9449098437 0.4700636689 60.2917147141 2.3859542188
0.0005 0.0035 0.7968 0.1992 0.0015830510 0.0014090432 9.4690199423 1.0192201781 37.9072569839 1.4219134184 13.9323456704 0.2447386487 61.3102056476 2.6872812884
0.0065 0.0035 0.792 0.198 0.0200797518 0.0048910143 10.1409621103 0.7583370062 37.3283434686 0.7391707775 13.7128032734 0.3596154064 61.2021886041 1.8620142044
0.0065 0.004 0.7916 0.1979 0.0196215002 0.0045968848 10.7974468807 0.8344002946 37.3451319605 1.6627839350 13.8523317245 0.6149562002 62.0145320659 3.1167373146
0.0065 0.0045 0.7912 0.1978 0.0187883155 0.0033160333 12.2158904288 1.4645896788 36.6637507530 1.2817338722 13.5964193520 0.4889195209 62.4948488493 3.2385591052
0.0065 0.005 0.7908 0.1977 0.0196631594 0.0023945909 12.5941420416 1.1458016018 36.7401673370 0.8296733537 13.6413858671 0.5872068061 62.9953584051 2.5650763525
0.0065 0.0055 0.7904 0.1976 0.0192049078 0.0011900258 14.7590869699 1.5831507136 36.4536051469 0.5633087314 13.7491732488 0.4495212035 64.9810702734 2.5971706743
0.0065 0.006 0.79 0.1975 0.0188299747 0.0027457198 14.7581777112 1.3370048389 36.9688381755 1.2621238738 13.3213300835 0.5184475890 65.0671759449 3.1203220215
0.0065 0.0065 0.7896 0.1974 0.0180801085 0.0040166072 16.1802582940 1.0319345019 36.1323081459 1.6889374936 13.2426386822 0.4086298868 65.5732852306 3.1335184895
0.0065 0.006999999999999999 0.7892 0.1973 0.0196631594 0.0057519926 18.3915754152 1.4989878840 35.9800538913 0.7312610410 13.2552028555 0.5843641850 67.6464953214 2.8203651026
0.0065 0.0075 0.7888 0.1972 0.0175801976 0.0041542426 18.7161807656 1.2547559004 35.7073856256 1.1458042557 13.1341900282 0.8822730348 67.5753366170 3.2869874335
0.0065 0.008 0.7884 0.1971 0.0174135607 0.0013588832 19.9636836810 1.0712657233 35.3889831922 1.3378890488 13.0462408150 0.5865660318 68.4163212489 2.9970796871
0.0005 0.004 0.7964 0.1991 0.0011247994 0.0005650934 10.5219414992 1.2608188921 38.4913807209 1.4806855941 14.0143434331 0.7133972575 63.0287904526 3.4554668371
0.0065 0.0085 0.7879999999999999 0.19699999999999998 0.0197464779 0.0049879868 20.9547756473 2.4943363887 35.1817321537 0.8136204684 12.7929735317 0.5314325695 68.9492278106 3.8443774134
0.0065 0.009000000000000001 0.7876 0.1969 0.0180384492 0.0042696144 22.1586341459 1.1327042394 34.8789603852 0.9795271423 12.8438914972 0.3779701855 69.8995244775 2.4944711816
0.0065 0.0095 0.7872 0.1968 0.0169553091 0.0029173365 22.6041709014 2.8450470317 34.8974856177 1.3578472962 12.6269941894 0.3945308035 70.1456060176 4.6003424679
0.0065 0.01 0.7868 0.1967 0.0176635161 0.0037484054 24.0999014377 3.6210101229 34.5455062004 1.1336102285 12.4993686393 0.2555832333 71.1624397935 5.0139519901
0.006999999999999999 0.0 0.7944 0.1986 0.0221627136 0.0016993701 0.0000000000 0.0000000000 40.3236419969 0.8768153086 15.0717178090 0.9376421216 55.4175225195 1.8161568003
0.006999999999999999 0.0005 0.794 0.1985 0.0211628919 0.0038416954 1.3811639420 0.3469224054 39.2080756528 1.2036089529 14.4487993212 0.3576498937 55.0592018079 1.9120229474
0.006999999999999999 0.001 0.7936 0.1984 0.0219960767 0.0036279431 2.8814407718 0.3639943204 39.0459798685 1.4976956974 14.4025102615 0.8910162423 56.3519269785 2.7563342032
0.006999999999999999 0.0015 0.7932 0.1983 0.0227459429 0.0060047132 4.2144140035 0.3240840820 39.0141396252 1.0911781125 14.6881798866 0.4037683273 57.9394794582 1.8250352350
0.006999999999999999 0.002 0.7928 0.1982 0.0206629811 0.0042271297 5.7465148872 0.8212171551 38.5672183914 0.9453783555 14.0936961067 0.8324322818 58.4280923664 2.6032549221
0.006999999999999999 0.0025 0.7924 0.1981 0.0201630703 0.0018889604 6.7385161122 0.7465318358 38.2684990174 2.3991377458 14.1247759039 0.5546966945 59.1519541038 3.7022552365
0.0 0.0015 0.7988 0.1997 0.0000000000 0.0000000000 4.4144509142 0.6622499975 39.5253202592 1.3500283037 14.2186765677 0.5722905677 58.1584477411 2.5845688689
0.0005 0.0045 0.7959999999999999 0.19899999999999998 0.0015413917 0.0005650934 11.2939021225 1.2351522050 37.6542717777 1.4513009674 13.9197814970 0.7147983247 62.8694967889 3.4018165905
0.006999999999999999 0.003 0.792 0.198 0.0216211435 0.0050639539 8.7161537514 0.6878324097 37.0857787056 0.9602316863 13.8186068382 0.4888157615 59.6421604387 2.1419438114
0.006999999999999999 0.0035 0.7916 0.1979 0.0198714556 0.0040010221 9.8963715242 1.8678962041 37.4447050851 1.2999381493 13.8728311651 0.5150695592 61.2337792300 3.6869049347
0.006999999999999999 0.004 0.7912 0.1978 0.0207879588 0.0018889604 10.6328710587 0.9068258909 37.3462897875 1.7644478616 13.6413858671 0.4328056121 61.6413346721 3.1059683250
0.006999999999999999 0.0045 0.7908 0.1977 0.0214128474 0.0029149560 12.3168181428 1.4888471691 36.7054325261 1.5112876335 13.2558641278 0.8948008492 62.2995276441 3.8978506078
0.006999999999999999 0.005 0.7904 0.1976 0.0197464779 0.0027049647 12.6741568059 1.4814991249 37.2930297441 0.6336117845 13.4912770595 0.5238111332 63.4782100874 2.6416270073
0.006999999999999999 0.0055 0.79 0.1975 0.0194132040 0.0018889604 14.9636701739 2.1360156702 37.0788317434 1.5778485132 13.5970806243 0.9925747589 65.6589957456 4.7083279027
0.006999999999999999 0.006 0.7896 0.1974 0.0202880480 0.0030567775 15.7392678320 1.7782831230 36.2457751949 1.8578885207 13.2618155783 0.4217237720 65.2671466532 4.0609521932
0.006999999999999999 0.0065 0.7892 0.1973 0.0187049970 0.0051590217 17.2486372485 1.9038148580 36.5149699795 1.9761465329 13.3431520688 0.2559935235 67.1254642938 4.1411139361
0.006999999999999999 0.006999999999999999 0.7888 0.1972 0.0187883155 0.0042106752 17.1377076890 1.4968684732 35.0474242181 1.0777746586 13.2948791923 0.5546336249 65.4987994149 3.1334874319
0.006999999999999999 0.0075 0.7884 0.1971 0.0190799301 0.0025354018 19.0471509269 1.8444249105 35.4746623925 1.2083332739 12.8438914972 0.4662152477 67.3847847467 3.5215088339
0.0005 0.005 0.7956 0.1989 0.0011664586 0.0003332739 13.6734321003 1.3875251778 37.4447050851 1.0498203548 13.6605627632 0.5222895752 64.7798664072 2.9599683817
0.006999999999999999 0.008 0.7879999999999999 0.19699999999999998 0.0187466562 0.0042402472 18.8862121397 1.8201205950 35.8266418098 2.3340925700 12.8676972993 0.5259738267 67.5992979050 4.6844272389
0.006999999999999999 0.0085 0.7876 0.1969 0.0187466562 0.0013690622 19.8854874341 0.9865519581 35.8347465990 1.0017780151 12.7103144967 0.2129419957 68.4492951860 2.2026410311
0.006999999999999999 0.009000000000000001 0.7872 0.1968 0.0186216785 0.0033181261 21.8503954518 2.6400049937 35.5667096414 1.9634595877 12.6243491002 0.5160195349 70.0600758719 5.1228022424
0.006999999999999999 0.0095 0.7868 0.1967 0.0181634269 0.0015227006 22.0995323314 3.1126250299 35.0549500938 0.8062717056 12.6964277788 0.6183938915 69.8690736309 4.5388133276
0.006999999999999999 0.01 0.7864 0.1966 0.0188716340 0.0032760162 22.9187744063 2.3780923450 35.0746331534 1.6555898227 12.7592486454 0.3331919980 70.7715278391 4.3701501819
0.0075 0.0 0.794 0.1985 0.0232875130 0.0027808905 0.0000000000 0.0000000000 40.0249226230 1.4025180874 14.5235230888 0.4440796633 54.5717332248 1.8493786412
0.0075 0.0005 0.7936 0.1984 0.0213295289 0.0027330491 1.5393749532 0.2054683217 40.4365301324 0.7013546198 14.3919299051 0.4974139146 56.3891645196 1.4069699052
0.0075 0.001 0.7932 0.1983 0.0209129365 0.0035797867 3.0851147171 0.4012541165 38.8647799382 1.3658600413 14.1095666414 0.4211344069 56.0803742332 2.1918283514
0.0075 0.0015 0.7928 0.1982 0.0233708315 0.0065201695 4.4444564508 0.5726048896 38.9122508465 2.0494925172 14.1988383993 0.9676978204 57.5789165281 3.5963153967
0.0075 0.002 0.7924 0.1981 0.0216211435 0.0031108043 5.5773927719 0.4292394438 38.7976259705 1.2622630076 14.2775298006 0.4003488967 58.6741696865 2.0949621524
0.0005 0.0055 0.7952 0.1988 0.0014164140 0.0004081755 14.2926372646 2.0122977310 36.6718555422 1.3297450643 13.5150828616 0.5932699630 64.4809920824 3.9357209338
0.0075 0.0025 0.792 0.198 0.0219960767 0.0056546179 6.9412807989 0.8963907271 38.3715456232 1.5062239439 14.0169885222 0.8393376692 59.3518110210 3.2476069581
0.0075 0.003 0.7916 0.1979 0.0223293505 0.0059466280 8.1969670425 0.5190903600 38.5214842236 0.4188454286 13.7167709070 0.3657403666 60.4575515236 1.3096227832
0.0075 0.0035 0.7912 0.1978 0.0214961658 0.0054342553 9.6490531619 0.9686673787 37.3833402525 1.0495368346 13.8371224620 0.3972480051 60.8910120422 2.4208864737
0.0075 0.004 0.7908 0.1977 0.0223293505 0.0063639170 10.9620227026 1.2413216081 37.2160342466 2.4519414317 13.8648958978 0.3955403336 62.0652821975 4.0951672904
0.0075 0.0045 0.7904 0.1976 0.0195381817 0.0035681324 11.9431128234 1.3957283706 36.6950120828 2.3979305014 13.7114807288 0.6044043110 62.3691438167 4.4016313154
0.0075 0.005 0.79 0.1975 0.0204546849 0.0036260291 12.9460251526 1.1026215333 37.5014386096 1.1967888498 13.3385231628 0.3621551084 63.8064416099 2.6651915206
0.0075 0.0055 0.7896 0.1974 0.0206629811 0.0019610839 15.0418664208 1.4952880018 36.4084498927 0.7434331539 13.0640951665 0.2418991486 64.5350744611 2.4825813882
0.0075 0.006 0.7892 0.1973 0.0223710098 0.0026162531 15.8038251986 1.4737218087 36.7992165155 1.3928490749 13.4449879999 0.5950509971 66.0704007238 3.4642381338
0.0075 0.0065 0.7888 0.1972 0.0206213219 0.0053154312 17.0440540445 1.4455440209 35.8671657559 1.8701519539 13.1784952710 0.6235822145 66.1103363933 3.9445936205
0.0075 0.006999999999999999 0.7884 0.1971 0.0219127582 0.0022106889 17.6023388769 2.4716079635 35.8034852692 2.7093780904 13.0270639188 0.1836861567 66.4548008231 5.3668828995
0.0005 0.006 0.7948 0.1987 0.0014164140 0.0010990461 15.0091331082 0.8364112440 36.5994913527 1.3202345789 13.4661487129 0.7404289078 65.0761895878 2.8981737768
0.0075 0.0075 0.7879999999999999 0.19699999999999998 0.0223710098 0.0040183351 19.7145468014 1.9047578380 35.3310918407 0.9281339647 13.0991425974 0.2840978407 68.1671522493 3.1210079785
0.0075 0.008 0.7876 0.1969 0.0206629811 0.0043245417 19.6872690409 1.5664139030 35.3241448785 1.2020932489 13.1156744044 0.8975138577 68.1477513049 3.6703455513
0.0075 0.0085 0.7872 0.1968 0.0194965225 0.0019822093 20.9284071455 1.7516825493 35.4902930574 1.3278463974 13.0845946072 0.4361109488 69.5227913326 3.5176221048
0.0075 0.009000000000000001 0.7868 0.1967 0.0207046403 0.0037870972 21.1229885040 2.3894474006 35.3067774730 1.2574268085 12.5826889466 0.5601503176 69.0331595639 4.2108116239
0.0075 0.0095 0.7864 0.1966 0.0203297072 0.0026946796 21.6203530045 1.2638839628 35.1249986292 0.8825528472 12.6554288974 0.6597442984 69.4211102383 2.8088757880
0.0075 0.01 0.7859999999999999 0.1965 0.0207879588 0.0024772363 24.9155064778 3.1988314977 34.5987662438 1.4966050880 12.5165617186 0.3693097642 72.0516223990 5.0672235862
0.008 0.0 0.7936 0.1984 0.0228292614 0.0038053837 0.0000000000 0.0000000000 39.6775745138 1.6569050945 14.6551162726 0.9146865807 54.3555200478 2.5753970589
0.008 0.0005 0.7932 0.1983 0.0240790385 0.0047323132 1.5711990071 0.2779180071 39.7939361303 1.1207526434 14.3826720931 0.4677584157 55.7718862690 1.8711613794
0.008 0.001 0.7928 0.1982 0.0231625353 0.0048539714 3.0541999219 0.4697058226 39.3273318370 1.3899403669 14.2034673052 0.5093840080 56.6081615994 2.3738841689
0.008 0.0015 0.7924 0.1981 0.0243706531 0.0057904840 4.2589676791 0.7402817684 39.2150226150 0.9229297739 14.6200688417 0.3579041148 58.1184297889 2.0269061411
0.0005 0.0065 0.7944 0.1986 0.0017496879 0.0010067409 16.8694763770 1.0910437406 36.6869072936 1.6461947099 13.2730572071 0.8112126533 66.8311905656 3.5494578447
0.008 0.002 0.792 0.198 0.0249122232 0.0028205487 5.7356037830 0.5750829369 38.4722765748 1.6143630078 14.2497563648 1.1173537109 58.4825489458 3.3096202043
0.008 0.0025 0.7916 0.1979 0.0220793951 0.0090161213 7.1976917480 0.7789837309 37.3468687010 1.4692574109 13.9528451110 0.6148481071 58.5194849551 2.8721053702
0.008 0.003 0.7912 0.1978 0.0228709206 0.0026531407 8.0014764253 1.3499720547 38.1457693522 0.8144685672 13.7094969120 0.6032253179 59.8796136101 2.7703190805
0.008 0.0035 0.7908 0.1977 0.0236207869 0.0053712958 9.9636566668 1.4158719784 37.1552483275 1.1192564849 13.8853953385 0.7362975096 61.0279211197 3.2767972687
0.008 0.004 0.7904 0.1976 0.0225376467 0.0016113026 11.3330002460 2.1970474627 37.1865096573 0.6204699885 13.5501302924 0.5494118172 62.0921778424 3.3685405710
0.008 0.0045 0.79 0.1975 0.0230792168 0.0012188442 12.6077809219 1.4086339311 36.5763348121 2.2425181782 13.5607106489 0.3867758899 62.7679055997 4.0391468434
0.008 0.005 0.7896 0.1974 0.0223293505 0.0028057426 13.0978713529 0.8508834804 36.8663704833 1.6718741684 13.6777558425 0.4164524611 63.6643270292 2.9420158525
0.008 0.0055 0.7892 0.1973 0.0229125799 0.0011178346 14.4108408936 1.2141160674 36.7395884235 1.6024744389 13.5130990447 0.3617346748 64.6864409417 3.1794430157
0.008 0.006 0.7888 0.1972 0.0224126690 0.0043421636 15.5746920100 1.1206022163 36.2295656165 0.8075841464 13.3028144597 0.3715055684 65.1294847552 2.3040340947
0.008 0.0065 0.7884 0.1971 0.0234541499 0.0034211340 16.9567652108 1.6773631991 36.6319105096 1.5166986113 13.3299266231 0.7015048631 66.9420564934 3.8989878075
0.0005 0.006999999999999999 0.794 0.1985 0.0019996433 0.0008578162 17.7087221430 2.6139591585 35.8613766207 1.3478141082 13.2023010731 0.5008411816 66.7743994801 4.4634722645
0.008 0.006999999999999999 0.7879999999999999 0.19699999999999998 0.0241206977 0.0033264841 16.6094283932 1.0812244258 36.2706684760 1.5368015737 13.2492514050 0.7188902609 66.1534689719 3.3402427445
0.008 0.0075 0.7876 0.1969 0.0223293505 0.0054022248 18.6998141093 1.1819999192 35.9053740479 0.8511296677 12.8300047794 0.2976930002 67.4575222871 2.3362248119
0.008 0.008 0.7872 0.1968 0.0226209652 0.0021980923 20.1237132095 1.5491868246 35.3588796894 0.5346929970 12.9060510916 0.5175122103 68.4112649557 2.6035901242
0.008 0.0085 0.7868 0.1967 0.0232875130 0.0030316935 20.9311349215 1.9581387687 35.1724695375 0.3452849089 12.6501387192 0.7262202853 68.7770306912 3.0326756564
0.008 0.009000000000000001 0.7864 0.1966 0.0220793951 0.0032908160 21.6321733674 2.8514004419 35.1579966996 0.6254345420 12.6917988728 0.5658976387 69.5040483349 4.0460234386
0.008 0.0095 0.7859999999999999 0.1965 0.0207046403 0.0050994717 22.0513416211 1.5669943741 34.8343840445 1.0912886761 12.6084785655 0.9002594920 69.5149088714 3.5636420139
0.008 0.01 0.7856 0.1964 0.0212878696 0.0031770460 23.8371256778 1.4022573167 34.9223788988 2.2693155786 12.4815142877 0.2565531922 71.2623067339 3.9313031335
0.0085 0.0 0.7932 0.1983 0.0274534366 0.0049037717 0.0000000000 0.0000000000 40.2946963211 2.2527083326 14.3238188602 0.8384598740 54.6459686179 3.0960719783
0.0085 0.0005 0.7928 0.1982 0.0253288155 0.0038053837 1.5875656635 0.3625833609 39.1675517068 1.5943601930 14.9844298681 0.7044955410 55.7648760539 2.6652444786
0.0085 0.001 0.7924 0.1981 0.0261620003 0.0034614789 3.0987535974 0.3430014940 39.1941817285 1.7733533709 14.4719438510 0.4052255814 56.7910411772 2.5250419252
0.0005 0.0075 0.7936 0.1984 0.0011664586 0.0006768825 18.4497679710 2.8633097373 36.5942811311 1.2157768235 12.7625550068 0.4721132129 67.8077705675 4.5518766562
0.0085 0.0015 0.792 0.198 0.0254954525 0.0027583322 4.4444564508 0.5391405648 38.8022572786 0.6789883113 14.3191899542 0.6115735490 57.5913991361 1.8324607573
0.0085 0.002 0.7916 0.1979 0.0251621786 0.0046194815 5.4610076602 1.1453108438 38.8126777219 2.3183195818 14.1135342751 0.7550629169 58.4123818358 4.2233128240
0.0085 0.0025 0.7912 0.1978 0.0252038378 0.0043132904 7.0340251848 0.4048968842 38.4867494127 1.0066931512 13.9495387496 0.5307178686 59.4955171849 1.9466211944
0.0085 0.003 0.7908 0.1977 0.0250788601 0.0049474618 8.4224631963 0.6556404555 37.9697796435 0.5518670529 13.8093490263 0.6959098276 60.2266707262 1.9083647978
0.0085 0.0035 0.7904 0.1976 0.0252871563 0.0020679101 9.8881881960 0.5415396947 37.5749606261 0.8238197654 13.5256632181 0.4039805395 61.0140991965 1.7714079097
0.0085 0.004 0.79 0.1975 0.0245372901 0.0020812948 10.2937175694 0.7752388816 37.6646922210 1.7299051780 13.8007524866 0.6514522114 61.7836995671 3.1586775658
0.0085 0.0045 0.7896 0.1974 0.0245372901 0.0055417746 11.9740276187 0.8938970177 37.4939127339 1.2116614238 13.3881185838 0.3695654304 62.8805962265 2.4806656465
0.0085 0.005 0.7892 0.1973 0.0247872455 0.0051697752 13.9252967560 1.5235985221 37.0753582624 2.0361519958 13.3960538512 0.4514238075 64.4214961151 4.0163441006
0.0085 0.0055 0.7888 0.1972 0.0252871563 0.0063047369 14.7963665759 1.1911580284 36.7795334560 1.4919606548 13.3755544105 0.6376475477 64.9767415987 3.3270709678
0.0085 0.006 0.7884 0.1971 0.0252871563 0.0053648298 16.3239211662 1.9705932837 35.8665868423 0.7242390865 13.1487380184 0.5835015041 65.3645331832 3.2836987041
0.0005 0.008 0.7932 0.1983 0.0011247994 0.0006234984 18.5006864574 1.8100287219 35.5331326575 1.4815725878 12.9100187253 0.5120417055 66.9449626396 3.8042665136
0.0085 0.0065 0.7879999999999999 0.19699999999999998 0.0254121340 0.0025680478 16.3530174441 2.2233857034 35.8086954908 1.7122848691 13.2228005138 0.7545623810 65.4099255827 4.6928010013
0.0085 0.006999999999999999 0.7876 0.1969 0.0240790385 0.0054355326 17.1231595501 1.0436863936 36.2828256599 0.9195392009 13.0845946072 0.5455812911 66.5146588557 2.5142424182
0.0085 0.0075 0.7872 0.1968 0.0242456754 0.0059126770 19.5099635974 1.5522577083 35.7426993501 2.0894380264 13.1996559840 0.4318345960 68.4765646069 4.0794430077
0.0085 0.008 0.7868 0.1967 0.0221627136 0.0019996433 20.3055649465 1.4307883872 35.2737794026 0.4166954980 12.9820974038 0.7738931395 68.5836044665 2.6233766680
0.0085 0.0085 0.7864 0.1966 0.0235374684 0.0043453599 20.6283517795 2.3413903714 35.6541255822 2.5475210109 12.6997341402 1.0630658917 69.0057489703 5.9563226339
0.0085 0.009000000000000001 0.7859999999999999 0.1965 0.0244123124 0.0043405646 21.3348457775 3.6305796386 35.6176540307 1.3926594571 12.6256716448 0.8775419518 69.6025837654 5.9051216121
0.0085 0.0095 0.7856 0.1964 0.0242873346 0.0021980923 23.0660743132 3.1887980786 35.2222560998 1.1626543687 12.7737966355 0.5314687730 71.0864143831 4.8851193126
0.0085 0.01 0.7852 0.1963 0.0215794843 0.0029410359 23.8907719402 1.5347683286 35.3849307976 0.4901808110 12.4517570351 0.5698156801 71.7490392572 2.5977058556
0.009000000000000001 0.0 0.7928 0.1982 0.0261203410 0.0028934431 0.0000000000 0.0000000000 39.4402199725 1.4572006416 14.8409337833 0.8664796813 54.3072740968 2.3265737660
0.009000000000000001 0.0005 0.7924 0.1981 0.0264952742 0.0028547978 1.4493583434 0.0301018186 39.9189814497 1.8488543698 14.2960454244 0.7007664315 55.6908804917 2.5825774177
0.0005 0.0085 0.7928 0.1982 0.0012497771 0.0008738515 20.4737778031 2.5010571243 35.8660079288 0.5150105217 12.7513133780 0.3851444140 69.0923488870 3.4020859115
0.009000000000000001 0.001 0.792 0.198 0.0264119557 0.0023916901 3.0314684548 0.3998836583 38.7704170352 0.7407505525 14.3939137219 1.0898970883 56.2222111676 2.2329229892
0.009000000000000001 0.0015 0.7916 0.1979 0.0242040162 0.0014764071 4.1371270153 0.6528705300 39.4407988860 0.9097411768 14.4157357071 0.7729251847 58.0178656246 2.3370132986
0.009000000000000001 0.002 0.7912 0.1978 0.0278700290 0.0054597445 5.6019427564 0.4848455151 38.9278815114 1.4056306268 14.2953841522 0.9154320607 58.8530784490 2.8113679471
0.009000000000000001 0.0025 0.7908 0.1977 0.0281616436 0.0029622031 7.0722140495 0.5538751349 37.9738320381 1.4665285992 13.8860566108 0.1461037668 58.9602643420 2.1694697040
0.009000000000000001 0.003 0.7904 0.1976 0.0262036595 0.0018518456 8.1424115214 0.4287229425 37.9819368274 0.5705796982 14.0116983440 0.9077165866 60.1622503523 1.9088710729
0.009000000000000001 0.0035 0.79 0.1975 0.0251205194 0.0043501499 9.7299771849 0.9273796732 37.2883984360 0.9724878649 13.6182413373 0.1856468194 60.6617374776 2.0898645074
0.009000000000000001 0.004 0.7896 0.1974 0.0251621786 0.0022418708 10.9865726871 0.5078061193 37.4695983663 1.3779474561 13.6546113127 0.4654981114 62.1359445447 2.3534935576
0.009000000000000001 0.0045 0.7892 0.1973 0.0257037487 0.0047978709 11.8012684686 0.4253698329 37.0163090838 1.6713320415 13.6625465801 0.5988279645 62.5058278812 2.7003277098
0.009000000000000001 0.005 0.7888 0.1972 0.0254537933 0.0052853078 12.9887603108 0.9528059239 36.8171628345 0.3214216258 13.3279428063 0.4683750061 63.1593197449 1.7478878636
0.009000000000000001 0.0055 0.7884 0.1971 0.0249955417 0.0020408774 14.8072776802 2.8948717488 36.2602480328 2.0212224644 13.1606409194 0.5906401680 64.2531621741 5.5087752586
0.0005 0.009000000000000001 0.7924 0.1981 0.0015830510 0.0006234984 21.5294271361 1.9339023798 35.9545816967 1.2182277258 12.8280209625 0.6926573826 70.3136128463 3.8454109866
0.009000000000000001 0.006 0.7879999999999999 0.19699999999999998 0.0218294397 0.0021630733 16.2220841935 2.0276052770 36.3528741952 0.6358041390 13.1970108948 0.1562954490 65.7937987232 2.8218679383
0.009000000000000001 0.0065 0.7876 0.1969 0.0238707423 0.0031792303 16.4148470347 1.3258301190 35.5834981333 1.1467246571 13.1427865679 0.5588591967 65.1650024782 3.0345932031
0.009000000000000001 0.006999999999999999 0.7872 0.1968 0.0254121340 0.0042809806 18.0460571150 2.7185016094 35.7195428094 1.7031214516 13.0905460577 0.2679711577 66.8815581161 4.6938751993
0.009000000000000001 0.0075 0.7868 0.1967 0.0244539716 0.0057640487 18.3833920870 1.8213030229 35.7878546043 0.9892979873 12.9278730768 0.9331767953 67.1235737397 3.7495418542
0.009000000000000001 0.008 0.7864 0.1966 0.0245789493 0.0045406656 19.6572635043 2.5406021889 35.1487340833 0.6469445953 12.7208948531 0.4655018689 67.5514713900 3.6575893187
0.009000000000000001 0.0085 0.7859999999999999 0.1965 0.0259537041 0.0028205487 20.0591558429 2.9603340349 35.0792644615 1.4030312721 12.9305181659 0.2709570733 68.0948921744 4.6371429290
0.009000000000000001 0.009000000000000001 0.7856 0.1964 0.0255787710 0.0038848215 20.8383905357 1.3087843103 35.0080580991 0.9093815557 12.6832023332 0.6619728577 68.5552297390 2.8840235452
0.009000000000000001 0.0095 0.7852 0.1963 0.0241623569 0.0023858780 22.9169558889 1.5066216115 34.6010818978 1.2733644613 12.5952531199 0.4513850591 70.1374532635 3.2337570099
0.009000000000000001 0.01 0.7848 0.1962 0.0256204302 0.0053414874 22.9060447847 1.1320705161 35.0810012020 0.9603238234 12.3618240050 0.3807320735 70.3744904219 2.4784679004
0.0095 0.0 0.7924 0.1981 0.0280783251 0.0049249605 0.0000000000 0.0000000000 39.9606632228 1.3679156752 14.9910425909 0.7362309907 54.9797841388 2.1090716264
0.0 0.002 0.7984 0.1996 0.0000000000 0.0000000000 5.8756296205 0.5752266810 38.5423251102 1.3482178636 14.3132385037 0.7119541256 58.7311932344 2.6353986702
0.0005 0.0095 0.792 0.198 0.0017080287 0.0009644810 22.6250838511 1.7055579591 34.8899597420 1.0744584938 12.5853340357 0.7436605851 70.1020856575 3.5246415190
0.0095 0.0005 0.792 0.198 0.0290364876 0.0029054144 1.5175527447 0.3213891837 39.4957956700 1.2853569731 14.6041983070 0.7726535778 55.6465832093 2.3823051490
0.0095 0.001 0.7916 0.1979 0.0278700290 0.0013278779 3.1733128096 0.2445212834 39.1779721500 1.4388440938 14.4296224250 1.2082543009 56.8087774136 2.8929475560
0.0095 0.0015 0.7912 0.1978 0.0302446054 0.0043644885 4.2735158180 0.5175271676 38.7825742191 1.2559013366 14.1690811467 0.6407260915 57.2554157892 2.4185190842
0.0095 0.002 0.7908 0.1977 0.0264952742 0.0037944224 5.4691909884 0.8421129632 38.2968657797 1.6042803874 13.8503479076 0.4809954746 57.6428999499 2.9311832476
0.0095 0.0025 0.7904 0.1976 0.0298696723 0.0031901293 6.9330974708 0.4448124711 38.2378166011 1.4379605760 13.8159617491 0.5168527154 59.0167454933 2.4028158918
0.0095 0.003 0.79 0.1975 0.0290364876 0.0040010221 7.9205524023 1.6606698228 37.7318461887 1.1896445962 13.8801051602 0.3527501800 59.5615402388 3.2070656211
0.0095 0.0035 0.7896 0.1974 0.0259120449 0.0023945909 9.4772032705 0.8868997022 37.6467459020 2.1846296953 13.7623986944 0.4260071849 60.9122599118 3.4999311733
0.0095 0.004 0.7892 0.1973 0.0283282805 0.0046464524 10.4573841326 1.0242370274 37.6079586965 1.0786735694 13.5871615401 0.5182046205 61.6808326497 2.6257616697
0.0095 0.0045 0.7888 0.1972 0.0282449621 0.0041792333 12.4259291850 1.8533217045 36.5126543254 1.5865204896 13.8682022592 0.5422206892 62.8350307317 3.9862421166
0.0095 0.005 0.7884 0.1971 0.0264952742 0.0018889604 13.6443358224 1.0264302293 36.5867552554 0.6655582149 13.4787128862 0.9696299280 63.7362992382 2.6635073326
0.0005 0.01 0.7916 0.1979 0.0014997325 0.0011604920 21.5203345492 1.6080938413 35.8191159341 0.9337040511 12.8227307843 0.5077503320 70.1636810001 3.0507087164
0.0095 0.0055 0.7879999999999999 0.19699999999999998 0.0271618219 0.0013588832 14.8936572552 1.4780306872 36.4952869200 1.1851500745 13.2082525236 0.3390308865 64.6243585207 3.0035705314
0.0095 0.006 0.7876 0.1969 0.0274534366 0.0061475257 15.8847492215 2.0901877581 36.4229227306 1.9605926513 13.0799657013 0.6139655836 65.4150910900 4.6708935187
0.0095 0.0065 0.7872 0.1968 0.0269535258 0.0056114852 16.9504004000 0.8085472614 35.6489153606 1.0799950872 13.0515309932 0.3998067737 65.6778002796 2.2939606075
0.0095 0.006999999999999999 0.7868 0.1967 0.0282866213 0.0023029684 18.0005941808 0.9938093437 35.5290802629 1.5481866292 13.2862826527 0.4005716537 66.8442437177 2.9448705950
0.0095 0.0075 0.7864 0.1966 0.0269535258 0.0049193190 19.0480601855 0.4973370724 35.4868195763 1.0634022007 13.1037715033 0.6429307950 67.6656047909 2.2085893871
0.0095 0.008 0.7859999999999999 0.1965 0.0264536149 0.0050749089 19.4199469876 1.4322437766 35.3473014191 0.5731021588 12.8710036607 0.2447386487 67.6647056823 2.2551594930
0.0095 0.0085 0.7856 0.1964 0.0272451404 0.0028180864 21.1548125580 2.2043956238 34.5391381517 1.2883061819 12.7156046749 0.5084044323 68.4368005250 4.0039243244
0.0095 0.009000000000000001 0.7852 0.1963 0.0271201627 0.0032312102 20.6883628527 1.2962164237 34.5588212112 0.6026753842 12.8994383688 0.7502756941 68.1737425954 2.6523987122
0.0095 0.0095 0.7848 0.1962 0.0279950067 0.0045452499 22.8096633641 1.5632946733 34.8708555960 1.8569574851 12.6071560210 0.6412772961 70.3156699878 4.0660747044
0.0095 0.01 0.7844 0.1961 0.0252454971 0.0021630733 23.4697851692 2.2458991369 34.6323432277 1.1898643137 12.5357386147 0.3120924950 70.6631125087 3.7500190189
0.001 0.0 0.7992 0.1998 0.0029578058 0.0009644810 0.0000000000 0.0000000000 40.4220572945 1.0074585592 15.0591536357 0.8208048670 55.4841687360 1.8292279072
0.01 0.0 0.792 0.198 0.0304529016 0.0052457564 0.0000000000 0.0000000000 39.4014327670 2.6661802712 14.4990560144 0.7130882608 53.9309416830 3.3845142884
0.01 0.0005 0.7916 0.1979 0.0307861755 0.0033160333 1.4857286908 0.1251213957 39.6387873082 0.2452134422 14.7490169363 0.7408067813 55.9043191108 1.1144576525
0.01 0.001 0.7912 0.1978 0.0319526341 0.0043819497 3.0187388332 0.4265964233 39.2497574259 1.7466671742 14.7331464016 0.7309975491 57.0335952948 2.9086430963
0.01 0.0015 0.7908 0.1977 0.0289948283 0.0025463303 4.3744435320 0.6611855071 38.2308696390 1.4777810450 14.5678283316 0.3187030550 57.2021363309 2.4602159374
0.01 0.002 0.7904 0.1976 0.0272867996 0.0055705113 5.8183463233 0.8786168129 38.0919303953 1.5521033028 14.1578395179 0.8108503334 58.0954030361 3.2471409604
0.01 0.0025 0.79 0.1975 0.0303279239 0.0029173365 6.8576289999 0.6268901789 38.0502486222 1.2677946926 14.2418210975 0.9528435639 59.1800266435 2.8504457719
0.01 0.003 0.7896 0.1974 0.0305362201 0.0045983947 8.3124428954 1.1517346861 37.8337349674 2.3262430721 13.5831939064 0.9529426860 59.7599079893 4.4355188389
0.01 0.0035 0.7892 0.1973 0.0289115099 0.0040595851 9.5099365832 0.9578840653 38.1174025899 0.8993536516 13.5898066292 0.7552806391 61.2460573122 2.6165779411
0.01 0.004 0.7888 0.1972 0.0292864430 0.0069838575 10.5264877926 1.2288468815 36.9983627648 1.8697849057 13.4800354307 0.8709335011 61.0341724311 3.9765491458
0.01 0.0045 0.7884 0.1971 0.0269118665 0.0037852637 12.4559347215 1.4705881219 36.4101866332 1.0980779308 13.6182413373 0.9375096653 62.5112745585 3.5099609817
0.001 0.0005 0.7988 0.1997 0.0027078503 0.0023119938 1.4984583124 0.3799178315 40.9853401449 1.2596743057 14.8601106794 0.7250222572 57.3466169870 2.3669263882
0.01 0.005 0.7879999999999999 0.19699999999999998 0.0267452296 0.0084419335 13.7179857759 1.1721272008 36.6255424609 1.7556697495 13.2809924744 0.7227848197 63.6512659408 3.6590237035
0.01 0.0055 0.7876 0.1969 0.0298696723 0.0070235051 14.4381186542 2.1263079955 36.7436408181 1.3273920099 13.3583613312 0.1552173816 64.5699904758 3.6159408921
0.01 0.006 0.7872 0.1968 0.0282033028 0.0035211297 14.7536314178 0.6385404659 36.4831297362 0.4376371758 13.2995080983 0.6412718409 64.5644725551 1.7209706123
0.01 0.0065 0.7868 0.1967 0.0302446054 0.0062649729 16.4357599844 2.1240983490 36.2179873461 1.1627984872 13.2942179200 0.6788841648 65.9782098559 3.9720459739
0.01 0.006999999999999999 0.7864 0.1966 0.0276617328 0.0052325062 17.1858983993 2.0139897192 36.3395591844 1.1897403754 13.1818016324 0.5425399546 66.7349209489 3.7515025554
0.01 0.0075 0.7859999999999999 0.1965 0.0278700290 0.0056102479 19.0544249963 2.3161187220 35.3936145003 1.1369873232 13.0687240725 0.7160159024 67.5446335981 4.1747321955
0.01 0.008 0.7856 0.1964 0.0266619111 0.0060599513 20.3455723286 1.5092313782 34.8436466607 1.9382889040 12.8061989773 0.5066122558 68.0220798777 3.9601924893
0.01 0.0085 0.7852 0.1963 0.0272867996 0.0013434700 21.4757808737 1.2638028474 34.9281680340 0.9874737425 12.4312575944 0.4525615306 68.8624933017 2.7051815905
0.01 0.009000000000000001 0.7848 0.1962 0.0272451404 0.0044276537 20.9393182497 2.0654178786 35.3791416624 0.7780959459 12.9450661561 0.5621576738 69.2907712086 3.4100991520
0.01 0.0095 0.7844 0.1961 0.0272867996 0.0030271104 22.6032616427 2.4648753560 34.9316415151 1.1764172182 12.4868044660 0.6952811849 70.0489944234 4.3396008695
0.001 0.001 0.7984 0.1996 0.0024995542 0.0011178346 2.9514536905 0.4467560915 39.0482955226 0.7185657758 14.2801748897 1.3035419452 56.2824236570 2.4699816471
0.01 0.01 0.784 0.196 0.0254537933 0.0032204503 23.6898257709 3.5570143962 34.7927022714 0.5104428556 12.7189110363 0.5492526126 71.2268928719 4.6199303147
0.001 0.0015 0.7979999999999999 0.1995 0.0024578949 0.0006665478 4.4299083118 0.8834438985 39.5212678646 0.9150687269 14.3734142812 0.8705458066 58.3270483525 2.6697249798
0.001 0.002 0.7976 0.1994 0.0027911688 0.0010067409 5.4391854518 0.7793275229 38.8717269004 1.5432596532 14.3595275633 0.6718994968 58.6732310843 2.9954934138
0.001 0.0025 0.7972 0.1993 0.0024995542 0.0011484659 7.1022195861 1.1787499974 38.0560377573 1.8373171872 14.3727530089 0.7000497084 59.5335099065 3.7172653589
0.001 0.003 0.7968 0.1992 0.0032494204 0.0019468730 8.5515779295 1.5545930538 38.0994562710 0.7213327447 14.0619550373 0.6865522312 60.7162386582 2.9644249027
0.001 0.0035 0.7964 0.1991 0.0027078503 0.0012635872 9.9582011147 0.9721944208 37.8985732812 1.6254547254 13.8159617491 0.4360708396 61.6754439953 3.0349835730
0.0 0.0025 0.7979999999999999 0.1995 0.0000000000 0.0000000000 6.8248956873 0.4036289325 38.4143852233 1.1489028422 14.2457887311 0.9094030278 59.4850696417 2.4619348025
0.001 0.004 0.7959999999999999 0.19899999999999998 0.0031244427 0.0005891506 10.6565117846 1.4593417770 37.7966845025 1.3003608938 13.6638691246 0.6999322657 62.1201898544 3.4602240871
0.001 0.0045 0.7956 0.1989 0.0032910797 0.0004858260 11.4848464463 1.1370228045 36.9393135862 0.6844471747 13.6718043920 0.6471420142 62.0992555042 2.4690978194
0.001 0.005 0.7952 0.1988 0.0030827835 0.0011301867 13.1033269050 1.4676730835 37.2478744899 1.6252006883 13.7094969120 0.7412104207 64.0637810904 3.8352143792
0.001 0.0055 0.7948 0.1987 0.0027078503 0.0017674517 14.6090592869 1.5849148308 36.7789545425 0.7057561234 13.6050158917 0.6349921946 64.9957375714 2.9274306005
0.001 0.006 0.7944 0.1986 0.0028744873 0.0009998217 15.4001143426 2.4307979577 36.6458044340 1.0591959630 13.1110454984 0.4291978043 65.1598387623 3.9201915467
0.001 0.0065 0.794 0.1985 0.0032077612 0.0013588832 16.0275028350 1.1804489176 36.0645752646 0.7481175516 13.0998038697 0.6208779779 65.1950897305 2.5508033303
0.001 0.006999999999999999 0.7936 0.1984 0.0029578058 0.0006122632 17.8805720344 0.9696637468 36.4518684063 1.3286659212 13.1242709440 0.5745173758 67.4596691905 2.8734593070
0.001 0.0075 0.7932 0.1983 0.0026661911 0.0011301867 18.0997033774 0.3180794302 35.9337408101 2.0397396441 12.8915031014 0.4031483755 66.9276134800 2.7620976365
0.001 0.008 0.7928 0.1982 0.0028744873 0.0020134819 19.3653914665 2.3477657891 35.6987019229 0.9067862994 13.1315449391 0.7237787477 68.1985128158 3.9803443181
0.001 0.0085 0.7924 0.1981 0.0031244427 0.0008331847 20.7929276015 3.0335497082 35.8990059992 1.9975029780 12.8273596902 1.0118511766 69.5224177336 6.0437370475
0.0 0.003 0.7976 0.1994 0.0000000000 0.0000000000 8.2687984786 1.1490439822 37.8082627728 2.0484227922 14.0156659777 1.2161011182 60.0927272291 4.4135678926
0.001 0.009000000000000001 0.792 0.198 0.0031244427 0.0013941847 22.3523062457 3.6638526518 35.3067774730 0.8232272321 13.1269160331 0.5466510405 70.7891241945 5.0351251091
0.001 0.0095 0.7916 0.1979 0.0032077612 0.0013067992 21.6876381472 2.3638109790 34.9437986989 0.7689871899 12.8908418291 0.5849535500 69.5254864364 3.7190585181
0.001 0.01 0.7912 0.1978 0.0027078503 0.0016241760 23.4506907368 2.6316239804 34.6167125627 0.8999630945 12.4854819214 0.3184944330 70.5555930712 3.8517056839
0.0015 0.0 0.7988 0.1997 0.0053740415 0.0014041079 0.0000000000 0.0000000000 40.1094439962 1.0775283530 14.7834030949 0.5424109811 54.8982211326 1.6213434420
0.0015 0.0005 0.7984 0.1996 0.0042075828 0.0007167326 1.5020953471 0.2501767068 39.8471961738 1.0515810632 15.0333640168 1.6741784378 56.3868631205 2.9766529404
0.0015 0.001 0.7979999999999999 0.1995 0.0051657453 0.0023771331 2.8650741155 0.4418435901 39.3412257614 2.0921155924 14.3555599297 0.5429589070 56.5670255519 3.0792952226
0.0015 0.0015 0.7976 0.1994 0.0049157899 0.0019996433 4.3671694626 0.4022419015 38.3947021638 1.9167811631 14.3965588110 0.5844449961 57.1633462273 2.9054677040
0.0015 0.002 0.7972 0.1993 0.0045408567 0.0013537649 5.7610630262 0.6019924271 38.7982048840 0.9335446695 14.4078004398 0.5519243238 58.9716092067 2.0888151853
0.0015 0.0025 0.7968 0.1992 0.0051240860 0.0014334652 6.7985271854 0.9722284361 38.6378458402 1.7444676752 14.1029539186 0.4588600705 59.5444510302 3.1769896470
0.0015 0.003 0.7964 0.1991 0.0049574491 0.0015676277 8.5461223774 1.9253401820 38.0658792871 1.2944299076 14.2457887311 0.4610466973 60.8627478447 3.6823844146
0.0 0.0035 0.7972 0.1993 0.0000000000 0.0000000000 9.6645105596 0.8333969684 37.5795919342 1.1807474418 13.7875270410 0.5887477606 61.0316295348 2.6028921708
0.0015 0.0035 0.7959999999999999 0.19899999999999998 0.0044158790 0.0013791661 9.8236308294 0.6957439268 37.8250512647 1.0815406014 13.7518183379 0.8684335557 61.4049163110 2.6470972500
0.0015 0.004 0.7956 0.1989 0.0041242644 0.0020306474 10.5837710898 1.3821090921 37.7555816429 1.2140113185 13.9237491307 0.3057739040 62.2672261278 2.9039249620
0.0015 0.0045 0.7952 0.1988 0.0042909013 0.0011958450 12.3031792625 1.5288248594 36.9595755593 1.3965217976 13.9019271455 0.6162206169 63.1689728686 3.5427631189
0.0015 0.005 0.7948 0.1987 0.0043742198 0.0017674517 13.0760491445 0.7188183048 36.8403193751 1.1051736482 13.8794438879 0.8342876933 63.8001866273 2.6600470980
0.0015 0.0055 0.7944 0.1986 0.0046658344 0.0017985986 14.6545222211 1.4607868295 36.9034209483 0.6873378512 13.5395499360 0.2958777820 65.1021589398 2.4458010613
0.0015 0.006 0.794 0.1985 0.0045825160 0.0013690622 14.9373016721 1.5996814177 36.9092100835 2.0457509472 13.7590923330 0.4804424136 65.6101866046 4.1272438407
0.0015 0.0065 0.7936 0.1984 0.0042492421 0.0014090432 16.6012450650 1.5431338784 36.7094849207 1.0916866124 13.3352168014 0.2777154635 66.6501960292 2.9139449975
0.0015 0.006999999999999999 0.7932 0.1983 0.0046241752 0.0016538245 17.8432924283 0.7893789899 35.7826443826 0.5462072793 13.2571866723 0.3659077130 66.8877476584 1.7031478067
0.0015 0.0075 0.7928 0.1982 0.0040826051 0.0013588832 18.0678793234 1.4604336258 36.4107655468 1.1165259304 13.0515309932 0.4673768438 67.5342584685 3.0456952832
0.0015 0.008 0.7924 0.1981 0.0046658344 0.0016788207 20.0818873100 3.1558397645 35.8005907016 2.0498685875 12.8551331260 0.8705216955 68.7422769720 6.0779088682
0.0 0.004 0.7968 0.1992 0.0000000000 0.0000000000 10.6774247343 1.6571134134 38.1938191740 1.8374609189 13.6460147731 0.5733867499 62.5172586814 4.0679610822
0.0015 0.0085 0.792 0.198 0.0053323822 0.0012799627 21.2248254767 3.0545386757 35.9291095020 1.4419414401 12.9444048838 0.8536920132 70.1036722447 5.3514520917
0.0015 0.009000000000000001 0.7916 0.1979 0.0040826051 0.0011958450 21.9367750268 2.2829774538 35.2766739702 1.2342805430 13.0197899238 0.7756518077 70.2373215259 4.2941056495
0.0015 0.0095 0.7912 0.1978 0.0044575383 0.0010406474 22.1850026477 1.0644681752 35.1817321537 0.6426680570 12.7460231998 0.7265694384 70.1172155395 2.4347463180
0.0015 0.01 0.7908 0.1977 0.0043742198 0.0018999535 23.9016830444 1.4397972744 35.1093679643 1.0386205402 12.6898150560 0.5401262917 71.7052402845 3.0204440598
0.002 0.0 0.7984 0.1996 0.0058322931 0.0018063014 0.0000000000 0.0000000000 40.3879013971 0.8345435401 15.0862657992 0.4011781477 55.4799994894 1.2375279892
0.002 0.0005 0.7979999999999999 0.1995 0.0054157007 0.0028377249 1.5302823663 0.3221702534 40.5656278463 0.5049453462 14.6901637034 0.4110965481 56.7914896167 1.2410498726
0.002 0.001 0.7976 0.1994 0.0068321147 0.0008895978 3.0278314200 0.6844248082 39.6243144704 1.5452302467 14.4805403906 0.3931451404 57.1395183957 2.6236897931
0.002 0.0015 0.7972 0.1993 0.0052490637 0.0021949318 4.3371639260 0.6645679606 39.1999708636 0.7930278438 14.2504176371 0.7116592494 57.7928014904 2.1714499856
0.002 0.002 0.7968 0.1992 0.0059989300 0.0018330064 5.9129092265 0.7452948898 38.9423543493 1.4937027756 14.0870833839 1.0803141105 58.9483458897 3.3211447823
0.002 0.0025 0.7964 0.1991 0.0054990192 0.0015043542 7.9314635065 0.9401682038 39.2682826584 1.4953568068 14.4726051232 0.5106015528 61.6778503073 2.9476309176
0.0 0.0045 0.7964 0.1991 0.0000000000 0.0000000000 12.1840663748 2.4576170642 37.4690194528 2.0042939029 13.7670276003 0.6408461962 63.4201134279 5.1027571633
0.002 0.003 0.7959999999999999 0.19899999999999998 0.0056656561 0.0013791661 8.5779464314 1.2365570449 37.8221566971 1.3386583628 13.9462323882 0.5779686179 60.3520011728 3.1545631917
0.002 0.0035 0.7956 0.1989 0.0053740415 0.0022878470 9.9372881650 0.4629332343 37.8395241026 1.1837534323 13.9343294872 0.7466768477 61.7165157963 2.3956513613
0.002 0.004 0.7952 0.1988 0.0069154332 0.0024205414 10.2809879478 0.5033253991 38.6882113161 1.5692781124 13.6665142137 0.2528655396 62.6426289108 2.3278895925
0.002 0.0045 0.7948 0.1987 0.0057489746 0.0013330956 12.3659181118 1.1291221061 37.5599088747 1.2833195193 13.7068518228 0.2625708972 63.6384277839 2.6763456182
0.002 0.005 0.7944 0.1986 0.0058739523 0.0022573002 13.3561008194 1.0923432861 37.3978130904 1.9098426186 13.6889974713 0.5004638632 64.4487853334 3.5049070681
0.002 0.0055 0.794 0.1985 0.0066654778 0.0026869400 14.3208242838 2.3755712184 37.2808725603 1.7912920069 13.4965672377 0.8859370540 65.1049295596 5.0554872193
0.002 0.006 0.7936 0.1984 0.0058322931 0.0018815960 16.2502712128 2.5466749943 36.4779195145 1.2634826928 13.6797396593 0.6172274514 66.4137626797 4.4292667345
0.002 0.0065 0.7932 0.1983 0.0054157007 0.0006970924 16.5294136290 1.9182160493 36.0547337348 1.8260881460 13.2862826527 0.8987135504 65.8758457172 4.6437148381
0.002 0.006999999999999999 0.7928 0.1982 0.0060405892 0.0012358127 18.3724809828 3.0067764554 35.5690252955 1.5959267043 13.1566732858 0.3913346556 67.1042201533 4.9952736280
0.002 0.0075 0.7924 0.1981 0.0054157007 0.0014188625 19.2217285943 1.4861971578 36.1467809838 1.8874015398 13.2228005138 0.6134725266 68.5967257926 3.9884900867
