# Supplementary material for: Multipressure Sampling for Improving the Performance of MOF-based Electronic Noses
Source: ACS Sens. 2024 Jul 12;9(7):3531–9. doi: 10.1021/acssensors.4c00199 (PMC11287752; doi:10.1021/acssensors.4c00199)
Supplement: Supplementary file 2 — se4c00199_si_002.zip [file se4c00199_si_002.zip › Multiplex_Adsorption_Data/Hydrogen_5bar/ZIF-8_v2_EQeq.csv]

H2_comp CO2_comp N2_comp O2_comp H2_mass H2_error CO2_mass CO2_error N2_mass N2_error O2_mass O2_error total_mass total_error
0.0 0.0 0.8 0.2 0.0000000000 0.0000000000 0.0000000000 0.0000000000 33.9448856430 0.7370102729 11.4110708854 0.2315158727 45.3559565284 .9685261456
0.0 0.0005 0.7996 0.1999 0.0000000000 0.0000000000 0.4333492144 0.0650099175 33.7571861696 0.6933601828 11.3975975093 0.4446310598 45.5881328933 1.2030011601
0.0 0.005 0.7959999999999999 0.19899999999999998 0.0000000000 0.0000000000 4.1196367235 0.2245604705 34.2441278363 1.3382774185 11.4646714905 0.2471669025 49.8284360503 1.8100047915
0.002 0.008 0.792 0.198 0.0049636582 0.0013326570 6.6174358201 0.3897100475 33.8933452138 0.9236610250 11.3750442493 0.2151517656 51.8907889414 1.5298554951
0.002 0.0085 0.7916 0.1979 0.0047422311 0.0014321617 7.1120016522 0.3502169705 33.5261517085 0.5729771187 11.2511477687 0.4072149790 51.8940433605 1.3318412299
0.002 0.009000000000000001 0.7912 0.1978 0.0047606833 0.0004303770 7.5115206305 0.3371054453 33.2117807325 0.8769436600 11.1023548323 0.2396268636 51.8304168786 1.4541063459
0.002 0.0095 0.7908 0.1977 0.0046130652 0.0006601682 8.0906620528 0.5071299666 33.6676955737 1.3678113430 11.2921536961 0.3176715991 53.0551243878 2.1932730769
0.002 0.01 0.7904 0.1976 0.0051297285 0.0010147066 8.3862738775 0.4295914740 33.2163962933 1.0180262050 11.3003548816 0.3537779566 52.9081547809 1.8024103422
0.0025 0.0 0.7979999999999999 0.1995 0.0058678190 0.0015017919 0.0000000000 0.0000000000 33.5484602524 1.1192168387 11.4069702927 0.5720830008 44.9612983641 1.6928016314
0.0025 0.0005 0.7976 0.1994 0.0064213868 0.0014972506 0.4059628329 0.0474209246 34.3410546135 0.8838379036 11.3618637726 0.3330430677 46.1153026058 1.2657991465
0.0025 0.001 0.7972 0.1993 0.0059785325 0.0007231780 0.8348818973 0.0619016833 33.9389879820 0.5535362279 11.3337454224 0.2879307675 46.1135938342 .9040918567
0.0025 0.0015 0.7968 0.1992 0.0054618692 0.0006744547 1.2476913256 0.1081447451 33.4138397285 1.1182106284 11.4219081662 0.3996265392 46.0889010895 1.6266563674
0.0025 0.002 0.7964 0.1991 0.0060892461 0.0014245337 1.6838597264 0.1402648921 34.3146433488 0.7407914320 11.2971329873 0.5638204698 47.3017253086 1.4463013276
0.0 0.0055 0.7956 0.1989 0.0000000000 0.0000000000 4.6097724056 0.1775973234 33.6428228292 1.1931361117 11.5244229846 0.3356551378 49.7770182194 1.7063885729
0.0025 0.0025 0.7959999999999999 0.19899999999999998 0.0069011456 0.0022308165 2.0946554501 0.0680334180 33.9066790562 0.7544092150 11.2511477687 0.3584046162 47.2593834206 1.1830780657
0.0025 0.003 0.7956 0.1989 0.0058309144 0.0009998333 2.5622376415 0.1373009845 33.5310236893 0.7858634787 11.3510264918 0.4053771145 47.4501187370 1.3295414110
0.0025 0.0035 0.7952 0.1988 0.0059600803 0.0003974739 2.9677977334 0.1372962591 33.8253939017 0.5299238975 11.4412395320 0.3680272365 48.2403912474 1.0356448670
0.0025 0.004 0.7948 0.1987 0.0058678190 0.0012383653 3.3548317437 0.1310486974 33.8069316584 0.9146450910 11.2675501397 0.1832567918 48.4351813608 1.2301889455
0.0025 0.0045 0.7944 0.1986 0.0065690049 0.0011576496 3.8304687533 0.1460212120 33.4848680811 0.6730279364 11.1600560301 0.2891414905 48.4819618694 1.1093482885
0.0025 0.005 0.794 0.1985 0.0064213868 0.0010542040 4.1768259321 0.1932887834 33.6974402990 1.1647737686 11.2444110807 0.3691974432 49.1250986986 1.7283141992
0.0025 0.0055 0.7936 0.1984 0.0060154371 0.0005271020 4.5787613559 0.2486761218 34.2477177169 0.5374221600 11.2505619698 0.3339228792 50.0830564797 1.1205482630
0.0025 0.006 0.7932 0.1983 0.0059785325 0.0007325338 5.1228643194 0.3555543063 33.6235913258 0.5849538700 11.4365531403 0.1345859570 50.1889873180 1.0758266671
0.0025 0.0065 0.7928 0.1982 0.0059416280 0.0009943697 5.5034544752 0.1095869771 33.8379584840 0.8959135857 11.4842957557 0.2746478936 50.8316503429 1.2811428261
0.0025 0.006999999999999999 0.7924 0.1981 0.0061815074 0.0015081267 5.9589544394 0.1817856636 34.1264310353 0.9087731899 11.4837099568 0.3393065718 51.5752769389 1.4313735520
0.0 0.006 0.7952 0.1988 0.0000000000 0.0000000000 5.0298311702 0.1285343042 34.0025801533 0.9941322827 11.3636211695 0.4038046138 50.3960324930 1.5264712007
0.0025 0.0075 0.792 0.198 0.0060154371 0.0006642814 6.2755087912 0.3672908738 33.5976929012 0.9552042853 11.4119495839 0.4113568574 51.2911667134 1.7345162979
0.0025 0.008 0.7916 0.1979 0.0060154371 0.0012858459 6.7410772781 0.3109890065 33.3628121394 0.4358084801 11.2107276403 0.2194284374 51.3206324949 .9675117699
0.0025 0.0085 0.7912 0.1978 0.0067535275 0.0009998333 7.0882399387 0.2301480163 33.2876810660 0.9893330046 11.4705294801 0.1748450444 51.8532040123 1.3953258986
0.0025 0.009000000000000001 0.7908 0.1977 0.0062922210 0.0013326570 7.5912633298 0.2283565795 33.1617788236 1.0690648355 11.4219081662 0.3433171763 52.1812425406 1.6420712483
0.0025 0.0095 0.7904 0.1976 0.0064029345 0.0023705231 7.8502257322 0.2526389560 33.4081984875 0.7502319449 11.3152927551 0.4333273357 52.5801199093 1.4385687597
0.0025 0.01 0.79 0.1975 0.0059785325 0.0015674650 8.3419723779 0.5366383155 33.6266683664 0.8344231365 11.2693075366 0.2692764335 53.2439268134 1.6419053505
0.003 0.0 0.7976 0.1994 0.0075100702 0.0018875499 0.0000000000 0.0000000000 33.8228297013 1.4603930010 11.4435827278 0.2591523232 45.2739224993 1.7214328741
0.003 0.0005 0.7972 0.1993 0.0077499496 0.0015700695 0.4232806918 0.0606736894 34.2631029197 0.6161542669 11.6527129574 0.5962138553 46.3468465185 1.2746118811
0.003 0.001 0.7968 0.1992 0.0074178089 0.0011350765 0.8473668654 0.0424237414 33.8446254052 0.4754096799 11.4664288874 0.1755110784 46.1658389669 .6944795762
0.003 0.0015 0.7964 0.1991 0.0072332863 0.0014416401 1.2323871712 0.1338166887 33.9992466927 0.6376741216 11.6005768497 0.4967713358 46.8394439999 1.2697037862
0.0 0.0065 0.7948 0.1987 0.0000000000 0.0000000000 5.5082873660 0.3681730394 33.8648825888 0.5256813566 11.3809022389 0.4850344658 50.7540721937 1.3788888618
0.003 0.002 0.7959999999999999 0.19899999999999998 0.0078422109 0.0020745463 1.6270732587 0.0704048240 33.6264119463 1.4943042671 11.3205649458 0.2376062983 46.5818923617 1.8043899357
0.003 0.0025 0.7956 0.1989 0.0071041204 0.0019942105 2.1244582771 0.0921564128 34.0225809168 0.4805084512 11.4804880625 0.3146912898 47.6346313768 .8893503643
0.003 0.003 0.7952 0.1988 0.0080636380 0.0016528942 2.4969936148 0.2477167610 34.0574540430 1.0584718833 11.3504406928 0.5191600132 47.9129519886 1.8270015517
0.003 0.0035 0.7948 0.1987 0.0081374471 0.0010910265 2.9980033014 0.1105419244 33.8248810616 0.9263936368 11.4069702927 0.2908714537 48.2379921028 1.3288980414
0.003 0.004 0.7944 0.1986 0.0072886431 0.0021423703 3.3117384668 0.1678922452 33.7902643555 0.8315992653 11.3536625871 0.2585796512 48.4629540525 1.2602135320
0.003 0.0045 0.794 0.1985 0.0074731657 0.0010885270 3.7656274675 0.2954702279 33.7679558115 0.8634619033 11.4620353952 0.3172500272 49.0030918399 1.4772706854
0.003 0.005 0.7936 0.1984 0.0079344722 0.0015349797 4.1820615639 0.0981366459 33.4689700383 0.9714596529 11.4233726636 0.0887905828 49.0823387380 1.1599218613
0.003 0.0055 0.7932 0.1983 0.0074547134 0.0009861176 4.5924545467 0.1815034902 33.5389727107 0.4665227132 11.2985974847 0.1388355899 49.4374794555 .7878479109
0.003 0.006 0.7928 0.1982 0.0067904320 0.0017056119 4.9456583209 0.3141792104 33.5546143335 1.1272390864 11.1726507078 0.1681355279 49.6797137942 1.6112594366
0.003 0.0065 0.7924 0.1981 0.0076392360 0.0013377571 5.5473532339 0.2608617232 34.1023275510 0.7200581703 11.4383105372 0.3763255697 51.0956305581 1.3585832203
0.0 0.006999999999999999 0.7944 0.1986 0.0000000000 0.0000000000 5.8562555085 0.2456574269 34.3213102700 1.1866654291 11.4432898284 0.4005742820 51.6208556069 1.8328971380
0.003 0.006999999999999999 0.792 0.198 0.0073070953 0.0016602934 5.8240362360 0.2288957662 33.5264081285 0.1605001051 11.4315738491 0.1657655809 50.7893253089 .5568217456
0.003 0.0075 0.7916 0.1979 0.0082112561 0.0016709233 6.1627413376 0.3781957983 33.3553759581 0.6172865112 11.1764584010 0.2910460068 50.7027869528 1.2881992396
0.003 0.008 0.7912 0.1978 0.0072148340 0.0008607540 6.5932713657 0.2011028550 33.2202425940 0.8943001915 11.1524406436 0.2882190426 50.9731694373 1.3844828431
0.003 0.0085 0.7908 0.1977 0.0073809044 0.0013458771 7.1796621243 0.1818784351 33.3892234041 0.9195447363 11.3785590430 0.4110063374 51.9548254758 1.5137753859
0.003 0.009000000000000001 0.7904 0.1976 0.0081005425 0.0015411781 7.4801068399 0.3894119290 33.5538450734 0.9366585893 11.1606418291 0.3432172074 52.2026942849 1.6708289038
0.003 0.0095 0.79 0.1975 0.0073624521 0.0009722083 7.9541328858 0.1986619281 33.3225541922 0.3733764678 11.3735797518 0.5719342202 52.6576292819 1.1449448244
0.003 0.01 0.7896 0.1974 0.0077314973 0.0023928250 8.2489392287 0.4075260378 33.1804974869 0.6472793695 11.1559554374 0.3853942835 52.5931236503 1.4425925158
0.0035 0.0 0.7972 0.1993 0.0081928038 0.0018430105 0.0000000000 0.0000000000 34.1366878371 0.7347704663 11.5422898530 0.3193576945 45.6871704939 1.0559711713
0.0035 0.0005 0.7968 0.1992 0.0086541104 0.0002952362 0.4325437326 0.0623091075 34.1887411064 1.2705704082 11.3908608212 0.2607496402 46.0207997706 1.5939243921
0.0035 0.001 0.7964 0.1991 0.0090231556 0.0012698588 0.8344791564 0.0607912017 33.8697545696 1.4875250188 11.4233726636 0.4543980285 46.1366295452 2.0039841078
0.0 0.0075 0.794 0.1985 0.0000000000 0.0000000000 6.2867855366 0.2084937973 33.7469293678 1.1498906428 11.4380176377 0.4392179831 51.4717325421 1.7976024232
0.0035 0.0015 0.7959999999999999 0.19899999999999998 0.0078053064 0.0012921854 1.2811188207 0.1659839856 33.9961696521 1.0335630136 11.5745087959 0.5902069176 46.8596025751 1.7910461022
0.0035 0.002 0.7956 0.1989 0.0085249445 0.0007156052 1.6129773270 0.0986838499 33.7651351910 0.9943616274 11.2854170080 0.4563031748 46.6720544705 1.5500642573
0.0035 0.0025 0.7952 0.1988 0.0084511355 0.0016774313 2.0600197322 0.0874606379 33.7066714206 0.8560795881 11.3478045975 0.1704121300 47.1229468858 1.1156297873
0.0035 0.003 0.7948 0.1987 0.0084142310 0.0010529113 2.5062566556 0.1876029217 33.9959132321 0.7999769554 11.5042129204 0.4064178465 48.0147970391 1.3950506349
0.0035 0.0035 0.7944 0.1986 0.0085433968 0.0020960989 2.9077893385 0.1067681257 33.4833295608 0.6916766160 11.3419466079 0.2752108213 47.7416089040 1.0757516619
0.0035 0.004 0.794 0.1985 0.0091338691 0.0016709233 3.3516098165 0.1159614093 33.8784728512 0.5706308806 11.4002336046 0.4065740219 48.6394501414 1.0948372351
0.0035 0.0045 0.7936 0.1984 0.0084142310 0.0011517522 3.6975642544 0.1400102562 33.5964108010 0.9760337264 11.3401892110 0.4478531720 48.6425784974 1.5650489068
0.0035 0.005 0.7932 0.1983 0.0083404219 0.0013234272 4.1341353961 0.2242800426 33.6648749532 1.0267368581 11.2531980651 0.0813607066 49.0605488363 1.3337010345
0.0035 0.0055 0.7928 0.1982 0.0091523214 0.0015804445 4.5835942468 0.1972262965 33.7964184366 1.1622142323 11.3612779736 0.3401540428 49.7504429784 1.7011750161
0.0035 0.006 0.7924 0.1981 0.0089862511 0.0010734078 5.0024447886 0.2512328630 33.6158987244 1.4265627752 11.2159998310 0.2511882453 49.8433295951 1.9300572913
0.0 0.008 0.7936 0.1984 0.0000000000 0.0000000000 6.6758332514 0.1860540937 33.8069316584 1.0977983934 11.4456330242 0.2547626150 51.9283979340 1.5386151021
0.0035 0.0065 0.792 0.198 0.0081743516 0.0013589686 5.4595557165 0.1098648845 33.6028213021 0.2711823532 11.1960826663 0.2649404929 50.2666340365 .6473466992
0.0035 0.006999999999999999 0.7916 0.1979 0.0088017284 0.0017988825 5.8183978634 0.1186439437 33.3787101822 0.5083603554 11.2865886060 0.4288968618 50.4924983800 1.0577000434
0.0035 0.0075 0.7912 0.1978 0.0080267335 0.0011071357 6.3967338038 0.4589380619 33.5989750014 1.5053934980 11.3041625748 0.3767165593 51.3078981135 2.3421552549
0.0035 0.008 0.7908 0.1977 0.0083773264 0.0007863348 6.6822771059 0.0609510806 33.7171846425 0.8105787668 11.2778016215 0.2426608123 51.6856406963 1.1149769945
0.0035 0.0085 0.7904 0.1976 0.0081743516 0.0018584642 7.0733385252 0.1461366895 33.1240850769 0.9824862459 11.3521980897 0.4268887099 51.5577960434 1.5573701095
0.0035 0.009000000000000001 0.79 0.1975 0.0085803013 0.0018817688 7.5135343351 0.1703056006 32.9527964864 0.8227630257 11.0923962500 0.4518420470 51.5673073728 1.4467924421
0.0035 0.0095 0.7896 0.1974 0.0082666129 0.0010542040 7.8776121137 0.2859290253 33.5453832119 0.8534907226 11.2485116734 0.3823584812 52.6797736119 1.5228324331
0.0035 0.01 0.7892 0.1973 0.0078053064 0.0015376392 8.5989210757 0.1783082771 33.5533322333 0.7267517714 11.2218578206 0.2736414872 53.3819164360 1.1802391749
0.004 0.0 0.7968 0.1992 0.0103332661 0.0028466762 0.0000000000 0.0000000000 34.6885037754 1.1501803967 11.5378963608 0.1812534313 46.2367334023 1.3342805042
0.004 0.0005 0.7964 0.1991 0.0094475576 0.0011529341 0.4168368373 0.0433016713 34.0728392458 0.8210414503 11.5135857038 0.3887843164 46.0127093445 1.2542803721
0.0 0.0085 0.7932 0.1983 0.0000000000 0.0000000000 7.1224729157 0.1946368089 33.5110229258 1.0310746647 11.2490974724 0.6700357161 51.8825933139 1.8957471897
0.004 0.001 0.7959999999999999 0.19899999999999998 0.0097058892 0.0013828120 0.8429367154 0.0557821598 33.8197526607 0.8269832306 11.4128282823 0.1565629238 46.0852235476 1.0407111262
0.004 0.0015 0.7956 0.1989 0.0089862511 0.0015898955 1.2710502981 0.1360143751 34.3072071675 0.7461384494 11.5367247628 0.5560543718 47.1239684795 1.4397970918
0.004 0.002 0.7952 0.1988 0.0098350551 0.0019548949 1.6794295764 0.1024261262 34.1736123237 1.0754350869 11.5873963731 0.2858158701 47.4502733283 1.4656319781
0.004 0.0025 0.7948 0.1987 0.0100749345 0.0007688196 2.1345267997 0.1124794136 33.8559078872 0.7827972742 11.4684791837 0.1516755578 47.4689888051 1.0477210652
0.004 0.003 0.7944 0.1986 0.0102410048 0.0019104997 2.5380731872 0.0927738831 33.7933413960 0.2673830400 11.2461684776 0.4162611748 47.5878240656 .7783285976
0.004 0.0035 0.794 0.1985 0.0090969646 0.0017016146 2.9484661700 0.0533323856 34.1064302718 1.1363927756 11.4189791714 0.1484095976 48.4829725778 1.3398363734
0.004 0.004 0.7936 0.1984 0.0099826731 0.0010133635 3.2617985945 0.3457140695 33.6538488912 0.6832042531 11.3161714535 0.2335494582 48.2418016123 1.2634811443
0.004 0.0045 0.7932 0.1983 0.0095398189 0.0015420615 3.7475041267 0.1574505771 33.8494973860 1.4933993276 11.2511477687 0.4671305059 48.8576891003 2.1195224721
0.004 0.005 0.7928 0.1982 0.0098535073 0.0017905350 4.1587025913 0.1950763205 33.7884694152 0.9115146553 11.4541271092 0.3888813958 49.4111526230 1.4972629066
0.004 0.0055 0.7924 0.1981 0.0095767234 0.0015278650 4.5243913336 0.1705530466 33.6751317550 1.2661113083 11.3914466202 0.5535741303 49.6005464322 1.9917663502
0.0 0.009000000000000001 0.7928 0.1982 0.0000000000 0.0000000000 7.5638769483 0.4412937795 33.7679558115 1.1907181717 11.3964259114 0.4958863473 52.7282586712 2.1278982985
0.004 0.006 0.792 0.198 0.0097058892 0.0017442999 5.0290256884 0.1600782379 33.9307825405 1.2151215418 11.2476329750 0.1889726075 50.2171470931 1.5659166871
0.004 0.0065 0.7916 0.1979 0.0091892259 0.0009159461 5.3532321174 0.2760182968 33.2146013530 0.8167348383 11.2640353459 0.2298288743 49.8410580422 1.3234979555
0.004 0.006999999999999999 0.7912 0.1978 0.0095213666 0.0014641378 5.9521078440 0.1557394447 33.6938504183 0.8205880568 11.3592276773 0.4213218285 51.0147073062 1.3991134678
0.004 0.0075 0.7908 0.1977 0.0097796983 0.0025753963 6.2569827096 0.2368910915 33.3312724738 0.5962316925 11.2540767635 0.5543732242 50.8521116452 1.3900714045
0.004 0.008 0.7904 0.1976 0.0096874370 0.0012071784 6.6601263561 0.1742635280 33.6448741896 1.6711467051 11.2435323822 0.3439971919 51.5582203649 2.1906146034
0.004 0.0085 0.79 0.1975 0.0088201807 0.0016692923 7.1575113745 0.2157067658 33.6407714689 0.8096791733 11.1498045483 0.1812818281 51.9569075724 1.2083370595
0.004 0.009000000000000001 0.7896 0.1974 0.0101302912 0.0018094509 7.4386245266 0.3871595060 33.5230746679 0.8930444268 11.1785086974 0.3789218298 52.1503381831 1.6609352135
0.004 0.0095 0.7892 0.1973 0.0100011254 0.0007793760 8.0467632941 0.4229891695 33.5764100374 0.3542815755 11.3852957311 0.3883029743 53.0184701880 1.1663530953
0.004 0.01 0.7888 0.1972 0.0099642209 0.0012730723 8.3721779458 0.1995027393 33.4720470788 0.5633949300 11.2965471883 0.3222884673 53.1507364338 1.0864592089
0.0045 0.0 0.7964 0.1991 0.0116618289 0.0019126371 0.0000000000 0.0000000000 34.4636233953 1.2033818696 11.3896892233 0.5934071202 45.8649744475 1.7987016269
0.0 0.0095 0.7924 0.1981 0.0000000000 0.0000000000 7.9956151991 0.4645165488 33.3815308027 1.7618282289 11.2977187862 0.3067909199 52.6748647880 2.5331356976
0.0045 0.0005 0.7959999999999999 0.19899999999999998 0.0120862309 0.0016709233 0.4087820192 0.0522632949 34.3297721315 0.7006480562 11.5496123400 0.3118277812 46.3002527216 1.0664100556
0.0045 0.001 0.7956 0.1989 0.0109606430 0.0016847227 0.8397147882 0.0998927354 34.1061738517 1.9987250262 11.5566419276 0.5192485785 46.5134912105 2.6195510628
0.0045 0.0015 0.7952 0.1988 0.0111267133 0.0017912955 1.2932010479 0.0754491850 34.3469522746 1.0315056573 11.3088489665 0.5490408391 46.9601290023 1.6577869769
0.0045 0.002 0.7948 0.1987 0.0116433766 0.0012698588 1.6850679491 0.0409451053 34.2797702226 1.1720594247 11.4541271092 0.1918382040 47.4306086575 1.4061125928
0.0045 0.0025 0.7944 0.1986 0.0103517184 0.0018577313 2.0914335228 0.1215076721 33.8828319920 0.8957021971 11.3747513498 0.6119706929 47.3593685830 1.6310382934
0.0045 0.003 0.794 0.1985 0.0108314771 0.0022099616 2.5594184552 0.1373340583 34.3318234919 0.4165303512 11.5478549431 0.4253658871 48.4499283673 .9814402582
0.0045 0.0035 0.7936 0.1984 0.0110344520 0.0021726705 3.0165293830 0.1346143027 33.5394855508 1.5622218668 11.4555916066 0.5811184758 48.0226409924 2.2801273158
0.0045 0.004 0.7932 0.1983 0.0105915978 0.0019680874 3.4313525158 0.1381113604 33.7812896539 0.8161276048 11.4678933848 0.4562565457 48.6911271523 1.4124635983
0.0045 0.0045 0.7928 0.1982 0.0111636178 0.0019907929 3.8131508943 0.1379374373 34.2082290299 0.5523613953 11.5188578945 0.3771817546 49.5514014365 1.0694713801
0.0045 0.005 0.7924 0.1981 0.0105362410 0.0012963944 4.1429956960 0.1698325497 33.7964184366 0.5092153487 11.3850028316 0.3661360672 49.3349532052 1.0464803600
0.0 0.001 0.7992 0.1998 0.0000000000 0.0000000000 0.8022598840 0.0918249265 33.5789742379 1.0267394197 11.4977691318 0.7146915395 45.8790032537 1.8332558857
0.0 0.01 0.792 0.198 0.0000000000 0.0000000000 8.3391531916 0.1968311455 33.4592260765 1.2784944048 11.2693075366 0.4314201558 53.0676868047 1.9067457061
0.0045 0.0055 0.792 0.198 0.0098904118 0.0016643898 4.6057449966 0.1767734394 33.9025763355 0.8591885414 11.2901033997 0.2719609142 49.8083151436 1.3095872848
0.0045 0.006 0.7916 0.1979 0.0110898088 0.0021531504 5.0797710425 0.3223195629 34.0154011556 1.2867902908 11.5405324561 0.2756394213 50.6467944630 1.8869024254
0.0045 0.0065 0.7912 0.1978 0.0113481405 0.0014435283 5.4418351166 0.2412495344 33.5753843572 1.0116820801 11.3026980774 0.4277832770 50.3312656917 1.6821584198
0.0045 0.006999999999999999 0.7908 0.1977 0.0107761204 0.0011517522 5.9597599212 0.2587916666 33.7171846425 1.1703934498 11.3548341851 0.1767871002 51.0425548692 1.6071239688
0.0045 0.0075 0.7904 0.1976 0.0104993365 0.0013529421 6.3866652812 0.1652435678 33.6625671727 1.4045653710 11.4084347901 0.5415488836 51.4681665805 2.1127107645
0.0045 0.008 0.79 0.1975 0.0120124218 0.0016145465 6.6061590747 0.3153705601 33.4397381531 0.8987937764 11.3211507447 0.2283233650 51.3790603943 1.4441022480
0.0045 0.0085 0.7896 0.1974 0.0103701706 0.0006349294 7.1381798110 0.1357039650 33.7225694634 0.7995349723 11.3718223550 0.1271467168 52.2429418000 1.0630205835
0.0045 0.009000000000000001 0.7892 0.1973 0.0108868339 0.0024838690 7.6770471427 0.5209767686 33.4810217804 1.4654744582 11.4034554989 0.3569799469 52.5724112559 2.3459150427
0.0045 0.0095 0.7888 0.1972 0.0114773063 0.0014178254 8.0451523305 0.4242251787 33.6933375782 0.6402113796 11.3729939529 0.3439064013 53.1229611679 1.4097607850
0.0045 0.01 0.7884 0.1971 0.0113665927 0.0021180752 8.5602579487 0.3830487364 33.8282145222 1.4762821563 11.3773874451 0.2747415869 53.7772265087 2.1361905548
0.0005 0.0 0.7996 0.1999 0.0013839196 0.0006804858 0.0000000000 0.0000000000 34.0820703674 0.8203486025 11.5267661805 0.4643039766 45.6102204675 1.2853330649
0.005 0.0 0.7959999999999999 0.19899999999999998 0.0127136078 0.0014734104 0.0000000000 0.0000000000 33.7628274106 0.4636879923 11.3387247136 0.2040448030 45.1142657320 .6692062057
0.005 0.0005 0.7956 0.1989 0.0117540902 0.0022946186 0.4244889145 0.0300737181 34.0384789597 1.6330861057 11.3961330119 0.2748364967 45.8708549763 1.9402909391
0.005 0.001 0.7952 0.1988 0.0118463515 0.0016363317 0.8280353019 0.0881404706 34.0869423483 0.4475287237 11.4391892356 0.3480158619 46.3660132373 .8853213879
0.005 0.0015 0.7948 0.1987 0.0129719394 0.0015420615 1.2766886708 0.1148200125 33.7092356211 0.5067924082 11.4725797765 0.2863676295 46.4714760078 .9095221117
0.005 0.002 0.7944 0.1986 0.0119755173 0.0022791343 1.6774158719 0.1044645009 34.1805356650 0.8968653908 11.3475116980 0.2594805083 47.2174387522 1.2630895343
0.005 0.0025 0.794 0.1985 0.0123445625 0.0028856410 2.0789485548 0.1207846767 34.0651466444 0.6563740136 11.3917395197 0.4944871966 47.5481792814 1.2745315279
0.005 0.003 0.7936 0.1984 0.0127874168 0.0018766956 2.4522893743 0.1887544841 33.9300132804 1.0355962198 11.3384318141 0.5119608120 47.7335218856 1.7381882115
0.005 0.0035 0.7932 0.1983 0.0119939696 0.0031227419 2.9102057839 0.1894749368 33.5053816848 0.8778803813 11.3533696877 0.3353083786 47.7809511260 1.4057864386
0.005 0.004 0.7928 0.1982 0.0124368238 0.0022551048 3.3121412077 0.1067802784 33.7353904657 1.2748709561 11.4942543381 0.3826240441 48.5542228353 1.7665303834
0.005 0.0045 0.7924 0.1981 0.0124737284 0.0025975121 3.7253533769 0.1663861066 33.7715456921 0.7271475724 11.2599347532 0.2826781982 48.7693075506 1.1788093893
0.0005 0.0005 0.7992 0.1998 0.0012732060 0.0008118995 0.4269053599 0.0431515784 34.1551500804 0.9554501313 11.4561774055 0.4368175244 46.0395060518 1.4362311336
0.005 0.005 0.792 0.198 0.0116249244 0.0016043920 4.2416672179 0.1344358554 33.8825755719 0.7535130683 11.5548845307 0.3027112949 49.6907522449 1.1922646106
0.005 0.0055 0.7916 0.1979 0.0119017083 0.0030026767 4.5670818696 0.1914947247 33.7671865514 0.2499883725 11.4696507817 0.3888196208 49.8158209110 .8333053947
0.005 0.006 0.7912 0.1978 0.0125106329 0.0017644839 5.1164204649 0.1147465313 33.3910183444 1.4083843871 11.4514910138 0.1888926898 49.9714404560 1.7137880921
0.005 0.0065 0.7908 0.1977 0.0128796781 0.0015242952 5.4764708345 0.1683938664 33.4625595371 0.7634557961 11.4210294678 0.1275724354 50.3729395175 1.0609463931
0.005 0.006999999999999999 0.7904 0.1976 0.0116064721 0.0024407257 5.8296746087 0.2398929847 33.6425664092 1.0839981452 11.3346241209 0.2461931215 50.8184716109 1.5725249771
0.005 0.0075 0.79 0.1975 0.0114588540 0.0018430105 6.2602046368 0.2143005514 33.4810217804 1.3840673334 11.3038696753 0.3612085993 51.0565549465 1.9614194946
0.005 0.008 0.7896 0.1974 0.0120124218 0.0009437750 6.6883182195 0.2212451951 33.5430754315 0.4267051456 11.2148282331 0.2220046683 51.4582343059 .8708987840
0.005 0.0085 0.7892 0.1973 0.0116987334 0.0009069807 7.2167142876 0.3048448048 33.5287159089 0.9883515657 11.2036980528 0.1989078630 51.9608269827 1.4930112142
0.005 0.009000000000000001 0.7888 0.1972 0.0128243213 0.0014761809 7.4080162178 0.3702098155 33.6158987244 0.8335230881 11.3108992629 0.3871178325 52.3476385264 1.5923269170
0.005 0.0095 0.7884 0.1971 0.0114588540 0.0007508959 7.9940042355 0.5134932332 33.2920402068 0.5941566196 11.2860028070 0.3423873413 52.5835061033 1.4507880900
0.0005 0.001 0.7988 0.1997 0.0012547537 0.0006560291 0.8195777429 0.0923673777 33.9402700822 0.5947565536 11.5358460644 0.5731467345 46.2969486432 1.2609266949
0.005 0.01 0.7879999999999999 0.19699999999999998 0.0120493264 0.0014033427 8.2952544329 0.4015276335 33.3902490843 0.7258845249 11.1741152052 0.5524987998 52.8716680488 1.6813143009
0.0055 0.0 0.7956 0.1989 0.0136362208 0.0031776486 0.0000000000 0.0000000000 34.0130933751 1.5433959824 11.2684288381 0.3772727238 45.2951584340 1.9238463548
0.0055 0.0005 0.7952 0.1988 0.0134147937 0.0008857085 0.3975052738 0.0430462020 33.8002647373 0.9104166909 11.2760442246 0.1995898820 45.4872290294 1.1539384834
0.0055 0.001 0.7948 0.1987 0.0135808640 0.0015008847 0.8131338884 0.0818822875 33.5525629732 0.4979701053 11.4986478303 0.3663684311 45.8779255559 .9477217086
0.0055 0.0015 0.7944 0.1986 0.0135993163 0.0015198212 1.2460803620 0.0691214162 33.7607760502 1.1576092546 11.3653785664 0.2528223083 46.3858342949 1.4810728003
0.0055 0.002 0.794 0.1985 0.0136546731 0.0018562644 1.6653336447 0.1166698071 33.6707726142 0.6070094560 11.4435827278 0.4238124930 46.7933436598 1.1493480205
0.0055 0.0025 0.7936 0.1984 0.0135255072 0.0005904723 2.0825732229 0.1231465524 33.7879565751 0.9335501333 11.3398963115 0.6105627210 47.2239516167 1.6678498790
0.0055 0.003 0.7932 0.1983 0.0142082409 0.0015526237 2.5034374693 0.1201599613 34.0971991501 1.5435621200 11.5955975585 0.3605848385 48.2104424188 2.0258595435
0.0055 0.0035 0.7928 0.1982 0.0126951555 0.0015596254 2.9629648426 0.1889468734 33.7238515637 1.2823274988 11.2570057584 0.5231863638 47.9565173202 1.9960203614
0.0055 0.004 0.7924 0.1981 0.0137653866 0.0017442999 3.3455687029 0.3086750914 33.8923195336 1.3442163931 11.4263016585 0.3231274722 48.6779552816 1.9777632566
0.0005 0.0015 0.7984 0.1996 0.0014392764 0.0008463938 1.2646064436 0.1018544411 34.3000274062 0.9957236440 11.5033342220 0.3588390428 47.0694073482 1.4572635217
0.0055 0.0045 0.792 0.198 0.0133040801 0.0011278544 3.7728768038 0.0807332294 33.8636004885 1.4347086294 11.3270087343 0.2331568180 48.9767901067 1.7497265312
0.0055 0.005 0.7916 0.1979 0.0133040801 0.0016561868 4.1474258460 0.0644687434 33.6220528055 0.9174971526 11.3460472006 0.3459419392 49.1288299322 1.3295640220
0.0055 0.0055 0.7912 0.1978 0.0130272962 0.0029808255 4.6282984873 0.1077540801 33.5297415891 0.9607787768 11.3715294555 0.3005519774 49.5425968281 1.3720656598
0.0055 0.006 0.7908 0.1977 0.0132118188 0.0017127833 5.0672860744 0.2558035739 33.5953851208 0.8747353348 11.3759229477 0.1557982973 50.0518059617 1.2880499893
0.0055 0.0065 0.7904 0.1976 0.0130088439 0.0015126353 5.4571392710 0.2272686593 33.6171808247 0.7834689479 11.3149998556 0.5081359454 50.4023287952 1.5203861879
0.0055 0.006999999999999999 0.79 0.1975 0.0132856278 0.0020179722 5.7889977772 0.2407892189 33.3974288455 0.6651300714 11.3589347778 0.4247886751 50.5586470283 1.3327259376
0.0055 0.0075 0.7896 0.1974 0.0134701505 0.0020580683 6.3484048951 0.1835296979 33.8033417778 0.4766561047 11.5229584872 0.3781167811 51.6881753106 1.0403606520
0.0055 0.008 0.7892 0.1973 0.0135808640 0.0015975865 6.6508633152 0.3646386890 33.3564016382 0.8439094969 11.2587631552 0.3852598075 51.2796089726 1.5954055799
0.0055 0.0085 0.7888 0.1972 0.0136546731 0.0016790544 7.0950865341 0.2517256312 33.3248619726 1.9318541249 11.3975975093 0.2150177465 51.8312006891 2.4002765570
0.0055 0.009000000000000001 0.7884 0.1971 0.0140790751 0.0019161942 7.4603725355 0.3610445869 33.2281916154 0.7989679948 11.1776299990 0.4436382051 51.8802732250 1.6055669810
0.0005 0.002 0.7979999999999999 0.1995 0.0013285628 0.0005296795 1.7434653804 0.1314046743 34.2154087912 0.9494067760 11.5525413348 0.1468779195 47.5127440692 1.2282190493
0.0055 0.0095 0.7879999999999999 0.19699999999999998 0.0131380098 0.0025262756 7.9545356267 0.3040563144 33.4412766733 0.8884211192 11.2798519179 0.2006427721 52.6888022277 1.3956464813
0.0055 0.01 0.7876 0.1969 0.0131011052 0.0015171305 8.3838574321 0.2912972379 33.4323019717 0.8226095743 11.1714791099 0.4779035394 53.0007396189 1.5933274821
0.006 0.0 0.7952 0.1988 0.0147433565 0.0024435141 0.0000000000 0.0000000000 34.1356621570 0.7499651176 11.3196862473 0.5656695117 45.4700917608 1.3180781434
0.006 0.0005 0.7948 0.1987 0.0148540700 0.0022659497 0.4240861736 0.0598771579 33.9674506070 1.1409483048 11.4602779983 0.3072491823 45.8666688489 1.5103405947
0.006 0.001 0.7944 0.1986 0.0147987132 0.0029835657 0.8248133747 0.0927039231 34.0448894608 1.1657093305 11.4758016708 0.3463157060 46.3603032195 1.6077125253
0.006 0.0015 0.794 0.1985 0.0147249042 0.0014273990 1.2734667435 0.0960720682 34.2736161415 0.9474262312 11.4758016708 0.4597831529 47.0376094600 1.5047088513
0.006 0.002 0.7936 0.1984 0.0143374067 0.0012762777 1.7031912898 0.0765589170 33.9661685068 1.5868374645 11.3431182058 0.6115404491 47.0268154091 2.2762131083
0.006 0.0025 0.7932 0.1983 0.0146510952 0.0021148577 2.1365405043 0.0887127697 33.8800113715 0.9743456979 11.3735797518 0.3643810812 47.4047827228 1.4295544065
0.006 0.003 0.7928 0.1982 0.0153522811 0.0028071705 2.4683990105 0.1529440074 33.9010378152 1.0198742986 11.4476833206 0.1812988640 47.8324724274 1.3569243405
0.006 0.0035 0.7924 0.1981 0.0155552559 0.0030445671 3.0338472420 0.2550542606 33.5956415408 0.2826563187 11.2839525106 0.1812666837 47.9289965493 .7220218301
0.0005 0.0025 0.7976 0.1994 0.0010886834 0.0005881613 2.1135842726 0.0765673910 34.0789933269 0.8599574481 11.3457543011 0.1845257433 47.5394205840 1.1216387437
0.006 0.004 0.792 0.198 0.0150570449 0.0023058682 3.3491933711 0.2249213310 33.3461448364 1.2106643744 11.3264229354 0.3959585011 48.0368181878 1.8338500747
0.006 0.0045 0.7916 0.1979 0.0155737082 0.0028524116 3.7068272952 0.0800796389 34.0505307018 1.5709009420 11.2757513252 0.3183999238 49.0486830304 1.9722329163
0.006 0.005 0.7912 0.1978 0.0144665725 0.0025632044 4.1808533411 0.2471188792 33.9053969560 0.6512875327 11.2775087220 0.3603430314 49.3782255916 1.2613126477
0.006 0.0055 0.7908 0.1977 0.0149832358 0.0017215079 4.6057449966 0.1631453649 33.3322981539 0.8283254974 11.3059199717 0.2267579281 49.2589463580 1.2199502983
0.006 0.006 0.7904 0.1976 0.0151308539 0.0021167888 4.9617679571 0.2008865824 33.9607836858 1.3816673494 11.4960117350 0.1922224116 50.4336942318 1.7768931322
0.006 0.0065 0.79 0.1975 0.0148540700 0.0025806791 5.4321693349 0.1857260111 33.4089677476 1.2768307370 11.1225648965 0.2373707705 49.9785560490 1.7025081977
0.006 0.006999999999999999 0.7896 0.1974 0.0142635977 0.0027950151 5.8780035174 0.1523404408 33.0130551971 1.0845899885 11.2467542765 0.1324035250 50.1520765887 1.3721289694
0.006 0.0075 0.7892 0.1973 0.0141897886 0.0031883457 6.2030154282 0.3354771308 33.8805242115 1.4100513829 11.0736506832 0.2922579144 51.1713801115 2.0409747738
0.006 0.008 0.7888 0.1972 0.0138576479 0.0022821202 6.6959702967 0.2781001047 33.3684533804 0.7097929190 11.3047483738 0.3626819472 51.3830296988 1.3528570911
0.006 0.0085 0.7884 0.1971 0.0147249042 0.0023299587 7.0544097027 0.1679270211 33.4671750980 0.8204056676 11.1852453855 0.3163455419 51.7215550904 1.3070081893
0.0005 0.003 0.7972 0.1993 0.0010333266 0.0002952362 2.5267964418 0.0589379358 33.5464088921 0.9158861716 11.3331596235 0.4208287764 47.4073982840 1.3959481200
0.006 0.009000000000000001 0.7879999999999999 0.19699999999999998 0.0143189545 0.0017559728 7.5670988755 0.1559267993 33.4461486542 0.5852042528 11.2139495346 0.2365017763 52.2415160188 .9793888012
0.006 0.0095 0.7876 0.1969 0.0149647836 0.0023555379 7.9505082177 0.4324574760 33.4761497996 0.4915849822 11.1594702311 0.2478628870 52.6010930320 1.1742608831
0.006 0.01 0.7872 0.1968 0.0146695474 0.0026765321 8.3560683096 0.4465639397 33.4392253130 0.9945893326 11.2016477564 0.4607464316 53.0116109264 1.9045762360
0.0065 0.0 0.7948 0.1987 0.0162195373 0.0014168645 0.0000000000 0.0000000000 34.1402777178 1.3768248409 11.5982336539 0.6953006781 45.7547309090 2.0735423835
0.0065 0.0005 0.7944 0.1986 0.0156659695 0.0013275373 0.4317382508 0.0695051930 34.2207936121 1.0553526393 11.3642069685 0.5615621747 46.0324048009 1.6877475443
0.0065 0.001 0.794 0.1985 0.0162195373 0.0026468545 0.8256188565 0.0600610795 33.9595015856 0.9545366303 11.4637927920 0.3929938335 46.2651327714 1.4102383978
0.0065 0.0015 0.7936 0.1984 0.0160534670 0.0021739238 1.2267487985 0.1227772016 33.9143716576 1.2484927447 11.3911537207 0.1955147368 46.5483276438 1.5689586069
0.0065 0.002 0.7932 0.1983 0.0161088238 0.0014081868 1.6725829810 0.0973134042 33.9597580056 1.0591589451 11.4388963361 0.4678968139 47.0873461465 1.6257773500
0.0065 0.0025 0.7928 0.1982 0.0153153765 0.0015700695 2.1059321954 0.0677945862 33.9182179583 0.9302944700 11.5103638095 0.3465366038 47.5498293397 1.3461957295
0.0065 0.003 0.7924 0.1981 0.0150016881 0.0009009542 2.5300183690 0.1715241318 33.6638492730 1.1033613631 11.4219081662 0.4652195402 47.6307774963 1.7410059893
0.0005 0.0035 0.7968 0.1992 0.0011255879 0.0004272007 2.9843101106 0.0290420597 33.8743701304 1.2023623163 11.1893459782 0.6923653073 48.0491518071 1.9241968840
0.0065 0.0035 0.792 0.198 0.0160350147 0.0021907738 2.9287318656 0.1249302030 33.9905284111 1.3897054308 11.3850028316 0.4203531064 48.3202981230 1.9371795140
0.0065 0.004 0.7916 0.1979 0.0152784720 0.0033287797 3.3109329850 0.1605800264 33.4338404920 0.5916996871 11.2936181935 0.2978118040 48.0536701425 1.0534202972
0.0065 0.0045 0.7912 0.1978 0.0158873966 0.0009722083 3.7422684949 0.1249042337 33.8420612047 1.2541476909 11.2426536838 0.4430259329 48.8428707800 1.8230500658
0.0065 0.005 0.7908 0.1977 0.0165701303 0.0011410601 4.1522587368 0.0762447145 33.7453908475 1.1542315925 11.2772158226 0.3372930518 49.1914355372 1.5689104189
0.0065 0.0055 0.7904 0.1976 0.0159058489 0.0043078818 4.6540739052 0.2439878731 33.6115395837 1.0141949296 11.3026980774 0.4026548729 49.5842174152 1.6651455574
0.0065 0.006 0.79 0.1975 0.0168653665 0.0019012098 4.9794885570 0.2540960007 33.5851283190 1.2431423644 11.2183430268 0.2139842705 49.7998252693 1.7131238454
0.0065 0.0065 0.7896 0.1974 0.0165516780 0.0021913954 5.3161799541 0.1134557659 33.2238324746 0.6826835914 11.2019406559 0.4280062257 49.7585047626 1.2263369784
0.0065 0.006999999999999999 0.7892 0.1973 0.0149832358 0.0016363317 5.8534363221 0.1331702862 33.6517975308 0.8621383435 11.3489761954 0.2543109760 50.8691932841 1.2512559374
0.0065 0.0075 0.7888 0.1972 0.0156475172 0.0028505011 6.2477196687 0.2076456496 33.2548593002 0.6573209712 11.2652069438 0.3114467822 50.7834334299 1.1792639041
0.0065 0.008 0.7884 0.1971 0.0159796579 0.0023088196 6.6528770198 0.3240940924 33.3130666505 0.6720835433 11.2297661066 0.4221371539 51.2116894348 1.4206236092
0.0005 0.004 0.7964 0.1991 0.0015130854 0.0004459190 3.3383193666 0.2333590769 33.8979607746 0.5347611619 11.3141211572 0.3388511551 48.5519143838 1.1074173129
0.0065 0.0085 0.7879999999999999 0.19699999999999998 0.0157028740 0.0013975075 7.0971002387 0.1329557469 33.4158910888 0.8751441478 11.2827809127 0.2788021527 51.8114751142 1.2882995549
0.0065 0.009000000000000001 0.7876 0.1969 0.0152600198 0.0024440714 7.4249313358 0.2433754995 33.2133192528 1.1220275517 11.1723578083 0.1975402351 51.8258684167 1.5653873577
0.0065 0.0095 0.7872 0.1968 0.0145588338 0.0030597387 7.8445873595 0.1661832156 33.0704932873 1.1646574762 11.1544909400 0.5415095950 52.0841304206 1.8754100255
0.0065 0.01 0.7868 0.1967 0.0153153765 0.0020712611 8.5018605174 0.6036601201 33.3297339535 0.9559226498 11.2921536961 0.3022154957 53.1390635435 1.8638695267
0.006999999999999999 0.0 0.7944 0.1986 0.0177326227 0.0024849654 0.0000000000 0.0000000000 33.9741175282 1.2451092059 11.4892750469 0.4799992515 45.4811251978 1.7275934228
0.006999999999999999 0.0005 0.794 0.1985 0.0173266730 0.0023264489 0.4099902419 0.0203134784 34.0046315136 0.7064278717 11.4667217868 0.4412602376 45.8986702153 1.1703280366
0.006999999999999999 0.001 0.7936 0.1984 0.0185076177 0.0020699456 0.8264243383 0.0718912258 33.6979531390 1.0677727270 11.3366744172 0.4927923877 45.8795595122 1.6345262861
0.006999999999999999 0.0015 0.7932 0.1983 0.0170498891 0.0020986963 1.2062090123 0.0905943265 34.2536153780 1.4188612520 11.5144644023 0.3261622150 46.9913386817 1.8377164898
0.006999999999999999 0.002 0.7928 0.1982 0.0169391755 0.0021187181 1.6435856358 0.0999381899 34.1407905579 1.0390669277 11.4227868647 0.1524923703 47.2241022339 1.2936162060
0.006999999999999999 0.0025 0.7924 0.1981 0.0164225122 0.0015700695 2.1099596045 0.1062930840 33.8012904174 0.5377538589 11.2780945210 0.3467959542 47.2057670551 .9924129666
0.0 0.0015 0.7988 0.1997 0.0000000000 0.0000000000 1.2501077710 0.1036664792 34.0010416330 0.9699179660 11.3940827155 0.2273579278 46.6452321195 1.3009423730
0.0005 0.0045 0.7959999999999999 0.19899999999999998 0.0010702311 0.0001476181 3.7716685810 0.1197705680 33.8002647373 0.7011321212 11.3686004607 0.3284206534 48.9416040101 1.1494709607
0.006999999999999999 0.003 0.792 0.198 0.0172344117 0.0028832802 2.4828976831 0.1551258430 33.5882053595 0.8974004108 11.3724081539 0.1926432642 47.4607456082 1.2480527982
0.006999999999999999 0.0035 0.7916 0.1979 0.0170683413 0.0027984239 2.9863238151 0.1613579315 33.6238477458 1.2701534468 11.4025768005 0.4629257536 48.0298167027 1.8972355558
0.006999999999999999 0.004 0.7912 0.1978 0.0180094066 0.0015455903 3.2597848900 0.1494250174 33.3287082733 0.8294300273 11.1981329627 0.1091002405 47.8046355326 1.0895008755
0.006999999999999999 0.0045 0.7908 0.1977 0.0175296479 0.0004668094 3.7479068676 0.1887201082 33.5294851691 0.6078723694 11.3770945456 0.3604287296 48.6720162302 1.1574880166
0.006999999999999999 0.005 0.7904 0.1976 0.0174004820 0.0020501118 4.2332096589 0.2783099934 33.5448703718 1.3536967695 11.3357957188 0.2923166170 49.1312762315 1.9263734917
0.006999999999999999 0.0055 0.79 0.1975 0.0164225122 0.0018154624 4.6146052965 0.2438176279 33.8025725177 1.1310687923 11.2930323945 0.3620521944 49.7266327209 1.7387540770
0.006999999999999999 0.006 0.7896 0.1974 0.0180094066 0.0025764537 5.0286229475 0.2317549087 33.7446215873 0.4632834004 11.1260796903 0.1484673927 49.9173336317 .8460821555
0.006999999999999999 0.0065 0.7892 0.1973 0.0178617885 0.0018657782 5.4051856942 0.3581125391 33.3640942396 0.7951535588 11.2373814931 0.3124093931 50.0245232154 1.4675412692
0.006999999999999999 0.006999999999999999 0.7888 0.1972 0.0170683413 0.0016709233 5.8618938812 0.4425094509 33.6182065048 1.0203796178 11.3331596235 0.5733041790 50.8303283508 2.0378641710
0.006999999999999999 0.0075 0.7884 0.1971 0.0175481001 0.0007040934 6.3133664363 0.3915702176 33.5384598706 0.6349014182 11.3349170203 0.2779268834 51.2042914273 1.3051026126
0.0005 0.005 0.7956 0.1989 0.0010886834 0.0002952362 4.1103736827 0.0979381091 33.8764214908 1.4215392650 11.3088489665 0.1024394737 49.2967328234 1.6222120840
0.006999999999999999 0.008 0.7879999999999999 0.19699999999999998 0.0177695272 0.0017721857 6.7056360784 0.2892902250 33.3179386314 0.5924424092 11.2013548569 0.1643852511 51.2426990939 1.0478900710
0.006999999999999999 0.0085 0.7876 0.1969 0.0171606026 0.0017032146 7.2747089780 0.2648994439 33.3602479389 0.8573131102 11.0853666624 0.4107891989 51.7374841819 1.5347049676
0.006999999999999999 0.009000000000000001 0.7872 0.1968 0.0177510750 0.0018911542 7.6021373343 0.3715131504 33.2730651234 0.3669477469 11.2025264549 0.1199901611 52.0954799876 .8603422126
0.006999999999999999 0.0095 0.7868 0.1967 0.0165885825 0.0025658597 7.9037902726 0.1879208227 33.0233119989 0.6548556315 11.1363311721 0.3352152347 52.0800220261 1.1805575486
0.006999999999999999 0.01 0.7864 0.1966 0.0174558388 0.0018832157 8.2465227833 0.2558263998 33.1669072245 0.5859350098 11.0932749484 0.3509732732 52.5241607950 1.1946178985
0.0075 0.0 0.794 0.1985 0.0187290448 0.0022173446 0.0000000000 0.0000000000 33.9979645925 0.8192106398 11.3850028316 0.3385086836 45.4016964689 1.1599366680
0.0075 0.0005 0.7936 0.1984 0.0178433363 0.0015508683 0.4055600919 0.0587284074 34.6718364724 0.6649877054 11.4119495839 0.4138353540 46.5071894845 1.1391023351
0.0075 0.001 0.7932 0.1983 0.0183046428 0.0006455655 0.8332709337 0.0706990983 34.3487472149 1.1090787997 11.4166359756 0.4594568810 46.6169587670 1.6398803445
0.0075 0.0015 0.7928 0.1982 0.0182492860 0.0039839794 1.2545379210 0.0750006948 34.2233578126 1.1221034952 11.3398963115 0.3459459070 46.8360413311 1.5470340764
0.0075 0.002 0.7924 0.1981 0.0173820298 0.0024216791 1.6262677769 0.0872229323 34.1518166198 0.9121616123 11.3486832960 0.3339588455 47.1441497225 1.3357650692
0.0005 0.0055 0.7952 0.1988 0.0013285628 0.0002998138 4.7519399453 0.3060131305 33.5351264101 0.4649217179 11.5214939898 0.4122351832 49.8098889080 1.1834698454
0.0075 0.0025 0.792 0.198 0.0184707132 0.0020889394 2.1059321954 0.1014203640 34.0036058335 0.6337724244 11.3932040171 0.4342094283 47.5212127592 1.1714911561
0.0075 0.003 0.7916 0.1979 0.0179909544 0.0020213439 2.5296156281 0.1110396921 33.6438485094 0.4041440236 11.2827809127 0.3469908343 47.4742360046 .8641958939
0.0075 0.0035 0.7912 0.1978 0.0184891654 0.0003799553 2.9871292969 0.1502088605 33.9125767172 0.8222530089 11.4075560917 0.3095136879 48.3257512712 1.2823555126
0.0075 0.004 0.7908 0.1977 0.0184153564 0.0018177116 3.3592618937 0.1118837142 33.8530872667 1.6042475826 11.5370176623 0.3012704321 48.7677821791 2.0192194405
0.0075 0.0045 0.7904 0.1976 0.0189873765 0.0036222874 3.7809316219 0.1575247316 33.6905169577 1.1348046927 11.4693578822 0.4445500148 48.9597938383 1.7405017265
0.0075 0.005 0.79 0.1975 0.0182123815 0.0028120180 4.2324041771 0.1212082863 33.6066676028 0.6527013981 11.1855382850 0.1332406146 49.0428224464 .9099623170
0.0075 0.0055 0.7896 0.1974 0.0170314368 0.0017489784 4.5988984012 0.1993693590 33.7189795828 0.9095062505 11.4119495839 0.2491994569 49.7468590047 1.3598240448
0.0075 0.006 0.7892 0.1973 0.0184153564 0.0025018980 4.9678090707 0.1995092433 34.1900232066 0.7726892066 11.3237868401 0.3299426526 50.5000344738 1.3046430005
0.0075 0.0065 0.7888 0.1972 0.0196701101 0.0012206418 5.5397011567 0.2709102495 33.5471781522 0.9816935540 11.3425324068 0.3320141911 50.4490818258 1.5858386364
0.0075 0.006999999999999999 0.7884 0.1971 0.0177141705 0.0025859512 5.7640278411 0.1474845775 32.9720279898 0.5498076318 11.1902246767 0.4122501669 49.9439946781 1.1121283274
0.0005 0.006 0.7948 0.1987 0.0012547537 0.0004459190 5.0378859883 0.1636020609 33.6153858843 0.6804597643 11.4139998802 0.3886651404 50.0685265065 1.2331728846
0.0075 0.0075 0.7879999999999999 0.19699999999999998 0.0194302307 0.0020098570 6.2477196687 0.0778697224 33.4217887499 1.0300977615 11.3691862596 0.1696735119 51.0581249089 1.2796508528
0.0075 0.008 0.7876 0.1969 0.0175296479 0.0016749938 6.5972987748 0.1941762558 33.6161551445 0.8704387598 11.2452897791 0.3346886383 51.4762733463 1.4009786477
0.0075 0.0085 0.7872 0.1968 0.0181201202 0.0021283385 7.0668946707 0.2996089184 33.5035867444 1.5397774151 11.2783874205 0.3260506716 51.8669889558 2.1675653436
0.0075 0.009000000000000001 0.7868 0.1967 0.0187844016 0.0024104049 7.6275100114 0.4751755604 33.2171655535 1.0235067713 11.1439465586 0.3363965524 52.0074065251 1.8374892890
0.0075 0.0095 0.7864 0.1966 0.0180094066 0.0017714170 7.7716912556 0.6082406444 33.0792115689 0.7781871438 11.1041122292 0.2549632362 51.9730244603 1.6431624414
0.0075 0.01 0.7859999999999999 0.1965 0.0180094066 0.0018940327 8.3274737053 0.3768553202 33.5892310397 1.2163336693 11.1720649088 0.2927682328 53.1067790604 1.8878512550
0.008 0.0 0.7936 0.1984 0.0200391553 0.0013679586 0.0000000000 0.0000000000 33.9723225879 0.4709637039 11.3545412856 0.3689110533 45.3469030288 .8412427158
0.008 0.0005 0.7932 0.1983 0.0194302307 0.0014697084 0.4172395782 0.0275987738 34.1202769542 0.5703819392 11.4031625994 0.2271178160 45.9601093625 .8265682374
0.008 0.001 0.7928 0.1982 0.0197992759 0.0019825664 0.8308544883 0.0862505169 33.7689814917 0.9592308908 11.3267158349 0.3456829408 45.9463510908 1.3931469149
0.008 0.0015 0.7924 0.1981 0.0198177282 0.0021212878 1.2444693983 0.0546304344 33.5140999663 0.9576483711 11.3393105126 0.1164458716 46.1176976054 1.1308459649
0.0005 0.0065 0.7944 0.1986 0.0010702311 0.0005166633 5.3612869355 0.3692727828 34.0230937569 1.6655203439 11.3803164399 0.3256241399 50.7657673634 2.3609339299
0.008 0.002 0.792 0.198 0.0198546327 0.0013579661 1.6609034947 0.0692620691 34.0423252603 0.8983927977 11.2795590184 0.4058618815 47.0026424061 1.3748747144
0.008 0.0025 0.7916 0.1979 0.0193195172 0.0025477488 2.0676718094 0.0531495939 33.6284633067 1.1160411409 11.4766803692 0.4142083348 47.1921350025 1.5859468184
0.008 0.003 0.7912 0.1978 0.0179171453 0.0011095932 2.4752456059 0.1246390384 33.2910145266 1.2219247907 11.4116566844 0.2558835313 47.1958339622 1.6035569536
0.008 0.0035 0.7908 0.1977 0.0194486830 0.0023670734 2.9033591885 0.0834519585 33.9869385305 1.2235739095 11.3188075489 0.3344670975 48.2285539509 1.6438600389
0.008 0.004 0.7904 0.1976 0.0189873765 0.0024041816 3.4087990251 0.1861586792 33.5307672693 1.3185397006 11.2871744049 0.3080177513 48.2457280758 1.8151203127
0.008 0.0045 0.79 0.1975 0.0189873765 0.0031904808 3.7084382589 0.1518199673 33.3948646451 1.3177944814 11.3193933478 0.3693015300 48.4416836283 1.8421064595
0.008 0.005 0.7896 0.1974 0.0200022508 0.0031323222 4.2005876455 0.3279112397 33.5410240711 0.5775157824 11.2792661189 0.2831257956 49.0408800863 1.1916851399
0.008 0.0055 0.7892 0.1973 0.0198177282 0.0021689061 4.5106981428 0.2058790080 33.5682045959 1.1570852205 11.2546625625 0.3480848784 49.3533830294 1.7132180130
0.008 0.006 0.7888 0.1972 0.0199837986 0.0014273990 5.1276972102 0.1538153938 33.8407791045 1.3077617407 11.2906891987 0.3838552465 50.2791493120 1.8468597800
0.008 0.0065 0.7884 0.1971 0.0203343915 0.0031994326 5.4659995709 0.2328469455 33.5753843572 0.8103983438 11.3378460152 0.2014364942 50.3995643348 1.2478812161
0.0005 0.006999999999999999 0.794 0.1985 0.0013285628 0.0005423835 5.7885950363 0.2179360507 34.1584835410 0.3556781740 11.2423607843 0.1658504355 51.1907679244 .7400070437
0.008 0.006999999999999999 0.7879999999999999 0.19699999999999998 0.0188213061 0.0025434686 5.9190830898 0.2822590322 33.5315365294 1.5995650982 11.3176359510 0.2486921857 50.7870768763 2.1330597847
0.008 0.0075 0.7876 0.1969 0.0191165423 0.0027003420 6.2348319598 0.2296456755 33.3535810177 0.5394736506 11.1949110684 0.1737306304 50.8024405882 .9455502985
0.008 0.008 0.7872 0.1968 0.0192826126 0.0007652685 6.5131259255 0.1026665486 33.1707535252 0.5065692062 11.2821951137 0.3128594260 50.9853571770 .9228604493
0.008 0.0085 0.7868 0.1967 0.0193195172 0.0006764711 7.2155060649 0.3178378562 32.9499758659 0.7472609847 11.2110205398 0.2842024660 51.3958219878 1.3499777780
0.008 0.009000000000000001 0.7864 0.1966 0.0199653463 0.0032375174 7.5940825162 0.2838154910 33.1710099452 0.7879543929 11.1943252694 0.6885901724 51.9793830771 1.7635975737
0.008 0.0095 0.7859999999999999 0.1965 0.0192826126 0.0015958806 7.9605767403 0.3620226329 33.3374265549 0.8467662381 11.3147069561 0.4706777100 52.6319928639 1.6810624616
0.008 0.01 0.7856 0.1964 0.0207034367 0.0010797332 8.3919122502 0.3262211280 33.5058945249 0.7579727972 11.2288874082 0.2908690942 53.1473976200 1.3761427526
0.0085 0.0 0.7932 0.1983 0.0196885624 0.0018177116 0.0000000000 0.0000000000 34.1187384340 1.0482990888 11.4488549185 0.4068144992 45.5872819149 1.4569312996
0.0085 0.0005 0.7928 0.1982 0.0204820096 0.0027393996 0.4224752100 0.0348690834 33.3910183444 1.1377481965 11.3858815301 0.1540729227 45.2198570941 1.3294296022
0.0085 0.001 0.7924 0.1981 0.0219581905 0.0034481544 0.8336736746 0.0632700707 34.2118189105 1.3135609834 11.4388963361 0.4015966992 46.5063471117 1.7818759077
0.0005 0.0075 0.7936 0.1984 0.0014023718 0.0006434523 6.4100242537 0.3156255579 33.4705085586 0.7397796087 11.3565915819 0.3694139478 51.2385267660 1.4254625667
0.0085 0.0015 0.792 0.198 0.0217183111 0.0035485957 1.2529269574 0.0899979502 33.9310389605 0.8201841175 11.3267158349 0.5174445497 46.5324000639 1.4311752131
0.0085 0.002 0.7916 0.1979 0.0212016478 0.0031712131 1.6411691904 0.0705429179 33.8551386270 0.9012732364 11.4034554989 0.4117362507 46.9209649641 1.3867236181
0.0085 0.0025 0.7912 0.1978 0.0209064116 0.0024937191 2.0592142504 0.0850765736 33.9669377669 0.5858631872 11.5903253679 0.2536813887 47.6373837968 .9271148686
0.0085 0.003 0.7908 0.1977 0.0206849845 0.0040852489 2.5739171278 0.1897828650 33.7556476493 1.1636279516 11.4368460398 0.5312314910 47.7870958014 1.8887275565
0.0085 0.0035 0.7904 0.1976 0.0209248639 0.0025922636 2.9243017156 0.0893104633 33.8387277441 0.3354083978 11.2786803200 0.3794810922 48.0626346436 .8067922169
0.0085 0.004 0.79 0.1975 0.0216445020 0.0019338815 3.2920041625 0.2917846049 33.8830884120 0.7903736023 11.4216152668 0.3208820426 48.6183523433 1.4049741313
0.0085 0.0045 0.7896 0.1974 0.0209617684 0.0020023892 3.7499205721 0.1196730217 33.4776883198 0.7914945424 11.1433607597 0.3869156692 48.3919314200 1.3000856225
0.0085 0.005 0.7892 0.1973 0.0211462910 0.0021019385 4.1546751823 0.2445589226 33.5976929012 0.8093754039 11.2994761831 0.5267652019 49.0729905576 1.5828014669
0.0085 0.0055 0.7888 0.1972 0.0225671151 0.0050930914 4.5815805422 0.1762220434 33.5853847390 1.3711426031 11.2789732194 0.2565344685 49.4685056157 1.8089922064
0.0085 0.006 0.7884 0.1971 0.0191903513 0.0026535352 5.0801737834 0.2418377817 33.4820474606 0.6088494066 11.2116063388 0.2955969658 49.7930179341 1.1489376893
0.0005 0.008 0.7932 0.1983 0.0014946331 0.0004109514 6.6967757785 0.3420747635 33.9769381487 1.1650085761 11.4591064003 0.4371277232 52.1343149606 1.9446220142
0.0085 0.0065 0.7879999999999999 0.19699999999999998 0.0209433161 0.0024171757 5.5739341336 0.1672417677 33.4076856474 0.3277244806 11.2751655262 0.3679171930 50.2777286233 .8653006170
0.0085 0.006999999999999999 0.7876 0.1969 0.0204635573 0.0019083599 5.7020057416 0.2169813117 33.3440934760 0.4465232442 11.2288874082 0.1724339819 50.2954501831 .8378468977
0.0085 0.0075 0.7872 0.1968 0.0205742709 0.0030543927 6.2561772278 0.3884009574 33.3964031654 1.2435366584 11.1298873835 0.2827073318 50.8030420476 1.9176993403
0.0085 0.008 0.7868 0.1967 0.0212939091 0.0031017367 6.7628252870 0.4721291630 33.1617788236 0.7620248102 11.2283016092 0.2378805455 51.1741996289 1.4751362554
0.0085 0.0085 0.7864 0.1966 0.0208879593 0.0029212907 7.0560206663 0.1823131169 33.5594863144 0.8979368694 11.1486329503 0.5135743302 51.7850278903 1.5967456072
0.0085 0.009000000000000001 0.7859999999999999 0.1965 0.0204266528 0.0037591925 7.6017345934 0.1558976700 32.9540785866 0.7072498101 11.0815589692 0.1851476908 51.6577988020 1.0520543634
0.0085 0.0095 0.7856 0.1964 0.0207587935 0.0024975392 7.9984343854 0.4067882518 33.4782011599 0.9959402107 11.2057483492 0.4406929423 52.7031426880 1.8459189440
0.0085 0.01 0.7852 0.1963 0.0210355774 0.0027666087 8.3395559325 0.1935604804 33.2335764364 1.1676800169 11.3097276650 0.4643601438 52.9038956113 1.8283672498
0.009000000000000001 0.0 0.7928 0.1982 0.0224379493 0.0029967744 0.0000000000 0.0000000000 34.2223321324 1.1733783530 11.2950826909 0.4194075116 45.5398527726 1.5957826390
0.009000000000000001 0.0005 0.7924 0.1981 0.0222718789 0.0014416401 0.3898531966 0.0762276937 34.2582309388 0.7537207175 11.3665501643 0.1930614219 46.0369061786 1.0244514732
0.0005 0.0085 0.7928 0.1982 0.0014761809 0.0006804858 7.0560206663 0.2647941058 33.2833219252 0.4668647876 11.3779732441 0.4545339438 51.7187920165 1.1868733230
0.009000000000000001 0.001 0.792 0.198 0.0215522407 0.0019722351 0.8417284927 0.0450638100 33.9882206307 0.7063623434 11.4532484107 0.2497634098 46.3047497748 1.0031617983
0.009000000000000001 0.0015 0.7916 0.1979 0.0217552156 0.0028139547 1.2686338527 0.0524491756 33.8769343309 0.7714195817 11.2268371118 0.3700747564 46.3941605110 1.1967574684
0.009000000000000001 0.002 0.7912 0.1978 0.0224010447 0.0056566338 1.6971501762 0.1061098094 33.9787330890 1.0678207567 11.6975265780 0.5748941599 47.3958108879 1.7544813598
0.009000000000000001 0.0025 0.7908 0.1977 0.0212016478 0.0021499854 2.0813650002 0.0786160151 33.7079535208 0.6302831845 11.3331596235 0.3311220538 47.1436797923 1.0421712388
0.009000000000000001 0.003 0.7904 0.1976 0.0223825925 0.0014416401 2.4965908739 0.1909756437 33.7241079837 0.8191701869 11.2013548569 0.3167899831 47.4444363070 1.3283774538
0.009000000000000001 0.0035 0.79 0.1975 0.0222903312 0.0010213956 2.8977208159 0.0482617385 33.5974364811 0.8297667098 11.3683075612 0.2145864038 47.8857551894 1.0936362477
0.009000000000000001 0.004 0.7896 0.1974 0.0227147332 0.0030374013 3.4112154705 0.1507564168 33.7035943800 0.6823421731 11.3521980897 0.3658106975 48.4897226734 1.2019466887
0.009000000000000001 0.0045 0.7892 0.1973 0.0214046226 0.0040527819 3.7253533769 0.0369995946 33.3530681776 0.3339160081 11.2634495469 0.2909422311 48.3632757240 .6659106157
0.009000000000000001 0.005 0.7888 0.1972 0.0228438990 0.0028624209 4.1848807502 0.0674588011 33.5202540474 1.1975836278 11.2874673044 0.2052939129 49.0154460010 1.4731987627
0.009000000000000001 0.0055 0.7884 0.1971 0.0229177080 0.0028457191 4.7120685956 0.2311466160 33.3394779152 0.8449535042 11.3466329996 0.6489965156 49.4210972184 1.7279423549
0.0005 0.009000000000000001 0.7924 0.1981 0.0011993970 0.0002858612 7.3983504361 0.4986251211 33.4471743344 1.3945228257 11.3709436565 0.2692547682 52.2176678240 2.1626885762
0.009000000000000001 0.006 0.7879999999999999 0.19699999999999998 0.0222349744 0.0021296180 4.9778775933 0.1344937561 33.2266530951 0.6956735855 11.2036980528 0.3329090916 49.4304637156 1.1652060512
0.009000000000000001 0.0065 0.7876 0.1969 0.0215891453 0.0016871462 5.5227860386 0.1492773170 33.7651351910 1.1745867600 11.3302306286 0.3769269242 50.6397410035 1.7024781474
0.009000000000000001 0.006999999999999999 0.7872 0.1968 0.0208695071 0.0020824094 5.7930251863 0.1197543158 32.7897133374 0.7820348982 11.2233223180 0.2781502770 49.8269303488 1.1820219004
0.009000000000000001 0.0075 0.7868 0.1967 0.0228069945 0.0027651315 6.2348319598 0.3487503705 33.3107588701 0.9579512470 11.2780945210 0.4343453405 50.8464923454 1.7438120895
0.009000000000000001 0.008 0.7864 0.1966 0.0220319995 0.0016847227 6.7012059285 0.2284701982 33.3340930943 1.1158799386 11.2581773563 0.3202161672 51.3155083786 1.6662510267
0.009000000000000001 0.0085 0.7859999999999999 0.1965 0.0217552156 0.0031539875 7.0552151845 0.3114788895 33.2925530469 1.1938575868 11.2268371118 0.2391968594 51.5963605588 1.7476873232
0.009000000000000001 0.009000000000000001 0.7856 0.1964 0.0207956980 0.0028766595 7.5054795170 0.4055054963 33.0835707097 0.7240938879 11.1301802830 0.0910724297 51.7400262077 1.2235484734
0.009000000000000001 0.0095 0.7852 0.1963 0.0228438990 0.0024855134 7.9158724998 0.3047021754 33.2428075580 0.9373050271 11.1811447927 0.1913904813 52.3626687495 1.4358831972
0.009000000000000001 0.01 0.7848 0.1962 0.0217367633 0.0012816022 8.3705669822 0.2276736765 33.4012751462 1.0657404453 11.1123134147 0.2934870340 52.9058923064 1.5881827580
0.0095 0.0 0.7924 0.1981 0.0228992558 0.0030035837 0.0000000000 0.0000000000 34.1569450208 0.7515611610 11.5138786033 0.3598255522 45.6937228799 1.1143902969
0.0 0.002 0.7984 0.1996 0.0000000000 0.0000000000 1.6713747583 0.1112615032 34.2274605333 0.9742525677 11.4119495839 0.4462988505 47.3107848755 1.5318129214
0.0005 0.0095 0.792 0.198 0.0012178492 0.0003578026 7.7942447463 0.3513008983 33.6217963855 0.3128913007 11.2326951014 0.4962792557 52.6499540824 1.1608292573
0.0095 0.0005 0.792 0.198 0.0232129442 0.0034983462 0.4317382508 0.0260508309 33.9548860248 1.1927599960 11.3580560793 0.1884015436 45.7678932991 1.4107107167
0.0095 0.001 0.7916 0.1979 0.0229915171 0.0020725758 0.8393120473 0.0775691949 33.8035981978 1.0445992473 11.0918104510 0.2857438230 45.7577122132 1.4099848410
0.0095 0.0015 0.7912 0.1978 0.0235635372 0.0016935919 1.2807160798 0.0812299553 33.7564169094 0.8661594348 11.3571773809 0.2796538229 46.4178739073 1.2287368049
0.0095 0.002 0.7908 0.1977 0.0227885422 0.0022142713 1.6242540723 0.1509843373 33.8894989131 0.6204504660 11.3316951260 0.5069263369 46.8682366536 1.2805754115
0.0095 0.0025 0.7904 0.1976 0.0248182909 0.0035455240 2.0467292823 0.0788220647 33.7430830671 0.5957219903 11.2874673044 0.1863595822 47.1020979447 .8644491612
0.0095 0.003 0.79 0.1975 0.0234159191 0.0014641378 2.5485444507 0.0656652960 33.6292325668 0.7206332175 11.4031625994 0.3187338560 47.6043555360 1.1064965073
0.0095 0.0035 0.7896 0.1974 0.0226409241 0.0014604122 2.9500771336 0.1391176922 33.6215399654 1.0850239633 11.3548341851 0.5533199131 47.9490922082 1.7789219808
0.0095 0.004 0.7892 0.1973 0.0237480598 0.0024244895 3.3508043347 0.0553970079 33.7259029240 0.5941389132 11.3108992629 0.3796845027 48.4113545814 1.0316449133
0.0095 0.0045 0.7888 0.1972 0.0221980699 0.0014510565 3.7990549626 0.2017342021 33.3784537622 1.0811544907 11.2329880009 0.3137411492 48.4326947956 1.5980808985
0.0095 0.005 0.7884 0.1971 0.0227331854 0.0020863298 4.1599108140 0.0750179940 32.9163848399 0.4159869769 11.2909820982 0.3724290328 48.3900109375 .8655203335
0.0005 0.01 0.7916 0.1979 0.0013470150 0.0004609373 8.3645258686 0.3311637352 33.6030777222 0.8018900567 11.2751655262 0.5644470149 53.2441161320 1.6979617441
0.0095 0.0055 0.7879999999999999 0.19699999999999998 0.0227516377 0.0016528942 4.6238683373 0.2419986958 33.5282030688 0.4106116890 11.2778016215 0.1758802242 49.4526246653 .8301435032
0.0095 0.006 0.7876 0.1969 0.0234528236 0.0009861176 4.9633789207 0.2214620935 33.2643468418 0.6944078301 11.3015264795 0.3091720171 49.5527050656 1.2260280583
0.0095 0.0065 0.7872 0.1968 0.0231022306 0.0016069366 5.4817064663 0.4409849242 32.9281801620 0.5417616121 11.3557128835 0.4858424619 49.7887017424 1.4701959348
0.0095 0.006999999999999999 0.7868 0.1967 0.0228808035 0.0031531237 5.8788089992 0.3961758829 33.6894912775 1.2170846123 11.2417749853 0.1494464889 50.8329560655 1.7658601078
0.0095 0.0075 0.7864 0.1966 0.0241909140 0.0006744547 6.3097417682 0.2695248541 33.4610210169 1.7194707667 11.2728223303 0.1579877103 51.0677760294 2.1476577858
0.0095 0.008 0.7859999999999999 0.1965 0.0234528236 0.0028332484 6.6093810020 0.2593901570 33.6258991062 0.9913683140 11.1747010042 0.3309199026 51.4334339360 1.5845116220
0.0095 0.0085 0.7856 0.1964 0.0244123412 0.0011230138 7.0628672617 0.3756655255 33.2502437393 1.0801542168 11.1802660943 0.3911602114 51.5177894365 1.8481029675
0.0095 0.009000000000000001 0.7852 0.1963 0.0217183111 0.0016528942 7.4362080812 0.2647009815 32.9299751023 1.8021645926 11.2145353336 0.4708912811 51.6024368282 2.5394097494
0.0095 0.0095 0.7848 0.1962 0.0247629341 0.0030624083 8.1031470209 0.2442217664 32.8717677520 0.9577897984 11.1301802830 0.4685183332 52.1298579900 1.6735923063
0.0095 0.01 0.7844 0.1961 0.0230653261 0.0017072081 8.3310983735 0.3008169933 32.9481809256 0.3975804178 11.1246151929 0.4135815350 52.4269598181 1.1136861542
0.001 0.0 0.7992 0.1998 0.0023249849 0.0003578026 0.0000000000 0.0000000000 34.0828396276 0.9619772905 11.5045058199 0.2919348392 45.5896704324 1.2542699323
0.01 0.0 0.792 0.198 0.0243569844 0.0034756929 0.0000000000 0.0000000000 33.7123126616 0.8766334973 11.3319880255 0.4091687290 45.0686576715 1.2892779192
0.01 0.0005 0.7916 0.1979 0.0240432960 0.0015464712 0.4168368373 0.0442648717 34.1154049734 0.3482218208 11.4421182304 0.2509859738 45.9984033371 .6450191375
0.01 0.001 0.7912 0.1978 0.0245968638 0.0032375174 0.8513942745 0.0332499145 33.9777074088 0.8599008668 11.2895176008 0.1964602391 46.1432161479 1.0928485378
0.01 0.0015 0.7908 0.1977 0.0249659090 0.0021663929 1.2638009618 0.1253190957 33.2787063644 0.2358484616 11.4069702927 0.1379304677 45.9744435279 .5012644179
0.01 0.002 0.7904 0.1976 0.0233421100 0.0015171305 1.6903035808 0.0960382959 33.9759124685 0.7394798463 11.3633282700 0.2705693736 47.0528864293 1.1076046463
0.01 0.0025 0.79 0.1975 0.0241540095 0.0033324599 2.1325130952 0.0861903177 33.4689700383 0.7460288175 11.1911033751 0.4295093012 46.8167405181 1.2650608963
0.01 0.003 0.7896 0.1974 0.0240986527 0.0022369133 2.5163251783 0.1476604370 33.5099972456 0.9239926897 11.3091418660 0.4024801248 47.3595629426 1.4763701648
0.01 0.0035 0.7892 0.1973 0.0243938889 0.0021025863 2.9214825293 0.1537478902 34.0164268357 0.7181105526 11.3527838887 0.2589999995 48.3150871426 1.1329610286
0.01 0.004 0.7888 0.1972 0.0244123412 0.0030445671 3.3995359843 0.1032902841 33.6182065048 0.5971436558 11.2344524983 0.3560212170 48.2766073286 1.0594997240
0.01 0.0045 0.7884 0.1971 0.0247075773 0.0018540620 3.7104519634 0.1521614624 33.5984621613 1.0246711863 11.2408962869 0.3441218652 48.5745179889 1.5228085759
0.001 0.0005 0.7988 0.1997 0.0025279597 0.0005296795 0.4043518692 0.0229809480 34.0664287446 0.4226947374 11.4210294678 0.3544088563 45.8943380413 .8006142212
0.01 0.005 0.7879999999999999 0.19699999999999998 0.0254825723 0.0030396425 4.1498422914 0.3058010397 33.4040957667 1.2722935294 11.2432394827 0.2290796034 48.8226601131 1.8102138150
0.01 0.0055 0.7876 0.1969 0.0235266326 0.0015260812 4.4889501339 0.1893036491 33.3043483690 0.8354235921 11.2209791222 0.2969370967 49.0378042577 1.3231904191
0.01 0.006 0.7872 0.1968 0.0241909140 0.0021876632 5.0346640610 0.1923634926 33.4371739526 0.6515632855 11.2473400755 0.1548549335 49.7433690031 1.0009693748
0.01 0.0065 0.7868 0.1967 0.0260361401 0.0025391813 5.4112268078 0.4255536580 33.4682007781 0.1953806331 11.3126566598 0.4124315919 50.2181203858 1.0359050643
0.01 0.006999999999999999 0.7864 0.1966 0.0244676980 0.0008528059 5.9134447171 0.3010239745 33.5543579135 0.8915229022 11.2921536961 0.4273787856 50.7844240247 1.6207784682
0.01 0.0075 0.7859999999999999 0.1965 0.0237849643 0.0016847227 6.3053116182 0.2410315998 33.0117730969 0.9111054191 11.2400175885 0.4064068697 50.5808872679 1.5602286113
0.01 0.008 0.7856 0.1964 0.0236373462 0.0020091792 6.6560989470 0.3361822868 33.0215170586 1.2389683801 11.2830738122 0.5218104341 50.9843271640 2.0989702802
0.01 0.0085 0.7852 0.1963 0.0230837784 0.0020921967 7.1103906886 0.2918357423 33.3807615426 0.4864552519 11.1468755535 0.4237258464 51.6611115631 1.2041090373
0.01 0.009000000000000001 0.7848 0.1962 0.0239510346 0.0017683390 7.6476470566 0.3355042052 33.7533398689 1.0653018244 11.2382601916 0.2843050808 52.6631981517 1.6868794494
0.01 0.0095 0.7844 0.1961 0.0230468739 0.0029578922 7.9194971679 0.5581088088 33.0551080846 1.0030200398 11.1468755535 0.1801615161 52.1445276799 1.7442482569
0.001 0.001 0.7984 0.1996 0.0024172462 0.0005005973 0.8477696063 0.0628069245 33.9207821587 1.1828102774 11.4693578822 0.3540213399 46.2403268934 1.6001391391
0.01 0.01 0.784 0.196 0.0249474567 0.0033916039 8.2888105784 0.4283194501 33.0843399698 1.1897640327 11.1530264426 0.2425915087 52.5511244475 1.8640665954
0.001 0.0015 0.7979999999999999 0.1995 0.0020112964 0.0006943544 1.2307762075 0.0660003755 33.9571938052 0.8631063694 11.5598638218 0.3239558302 46.7498451309 1.2537569295
0.001 0.002 0.7976 0.1994 0.0025833165 0.0008000710 1.6673473492 0.1890567223 34.1071995319 1.0115861474 11.2942039925 0.7275236342 47.0713341901 1.9289665749
0.001 0.0025 0.7972 0.1993 0.0023434371 0.0002998138 2.0708937366 0.1603212349 33.8838576721 1.2671547044 11.4986478303 0.4600017823 47.4557426761 1.8877775354
0.001 0.003 0.7968 0.1992 0.0022880804 0.0007040934 2.5859993549 0.1126926340 34.0248886972 0.9133458862 11.2912749977 0.2726452110 47.9044511302 1.2993878246
0.001 0.0035 0.7964 0.1991 0.0024541507 0.0007966591 2.8957071113 0.2749396270 33.6366687481 0.3972462128 11.3727010534 0.2165919873 47.9075310635 .8895744862
0.0 0.0025 0.7979999999999999 0.1995 0.0000000000 0.0000000000 2.1228473135 0.1540640577 34.4213140878 0.5951301004 11.5370176623 0.5497510253 48.0811790636 1.2989451834
0.001 0.004 0.7959999999999999 0.19899999999999998 0.0023987939 0.0006704039 3.3910784252 0.1830589221 33.9033455956 1.0515318053 11.3706507570 0.2488466821 48.6674735717 1.4841078134
0.001 0.0045 0.7956 0.1989 0.0021589145 0.0008779864 3.7962357763 0.1298400702 33.6043598224 1.0607754832 11.3809022389 0.2578540378 48.7836567521 1.4493475776
0.001 0.005 0.7952 0.1988 0.0020297487 0.0005717224 4.1655491867 0.1519481179 33.8018032575 0.8947415121 11.3817809373 0.2560779141 49.3511631302 1.3033392665
0.001 0.0055 0.7948 0.1987 0.0022880804 0.0005996275 4.5988984012 0.2061215207 33.8587285077 0.6065391652 11.2531980651 0.1833372945 49.7131130544 .9965976079
0.001 0.006 0.7944 0.1986 0.0026940301 0.0005271020 5.0157352385 0.2591023530 33.8187269805 1.2227161807 11.2947897914 0.3579639107 50.1319460405 1.8403095464
0.001 0.0065 0.794 0.1985 0.0025833165 0.0007563176 5.4313638531 0.1588127453 33.4846116611 0.6391744782 11.2537838641 0.2731645321 50.1723426948 1.0719080732
0.001 0.006999999999999999 0.7936 0.1984 0.0026202210 0.0008463938 5.7338222732 0.0950878016 33.3356316145 1.1404120023 11.3820738368 0.4270671304 50.4541479455 1.6634133281
0.001 0.0075 0.7932 0.1983 0.0025095075 0.0003578026 6.1675742285 0.1060486475 33.4305070314 1.2390596560 11.3630353705 0.4594957173 50.9636261379 1.8049618234
0.001 0.008 0.7928 0.1982 0.0024726030 0.0003578026 6.7366471281 0.3357574386 33.7079535208 0.4172274852 11.3047483738 0.4715932696 51.7518216257 1.2249359960
0.001 0.0085 0.7924 0.1981 0.0023434371 0.0007343907 7.1599278199 0.3062801559 33.6710290342 1.0692385074 11.4438756273 0.2926498244 52.2771759185 1.6689028784
0.0 0.003 0.7976 0.1994 0.0000000000 0.0000000000 2.5545855643 0.1607052287 33.7197488429 0.8428002264 11.4892750469 0.3450619437 47.7636094541 1.3485673988
0.001 0.009000000000000001 0.792 0.198 0.0020666532 0.0009009542 7.4414437130 0.3413722764 33.5066637850 0.7270499084 11.1609347285 0.3364597930 52.1111088797 1.4057829320
0.001 0.0095 0.7916 0.1979 0.0028970050 0.0010011946 7.8840559682 0.3141523634 33.4920478424 0.5986678295 11.3598134762 0.3509243828 52.7388142918 1.2647457703
0.001 0.01 0.7912 0.1978 0.0023065326 0.0004042688 8.4325890817 0.2790805594 33.2863989658 1.0618769890 11.2458755781 0.3282722468 52.9671701582 1.6696340640
0.0015 0.0 0.7988 0.1997 0.0038011657 0.0009144580 0.0000000000 0.0000000000 34.4213140878 1.6688856718 11.6304525968 0.1744717415 46.0555678503 1.8442718713
0.0015 0.0005 0.7984 0.1996 0.0035797386 0.0006943544 0.3999217193 0.0576693477 34.2551538982 1.7081170703 11.4277661559 0.3641172923 46.0864215120 2.1305980647
0.0015 0.001 0.7979999999999999 0.1995 0.0032291457 0.0013458771 0.8493805699 0.0595403089 34.5631143731 1.0896004352 11.3832454347 0.2800241589 46.7989695234 1.4305107801
0.0015 0.0015 0.7976 0.1994 0.0035981909 0.0010173875 1.2629954800 0.0434810989 34.2489998171 0.9459646533 11.4661359879 0.2639841781 46.9817294759 1.2544473178
0.0015 0.002 0.7972 0.1993 0.0038380703 0.0013285628 1.7031912898 0.0420396692 34.1297644959 0.5785563617 11.5203223919 0.3437477096 47.3571162479 .9656723033
0.0015 0.0025 0.7968 0.1992 0.0030999798 0.0010734078 2.1184171635 0.0794533399 33.9146280776 1.1491710879 11.2927394951 0.2732486873 47.3288847160 1.5029465229
0.0015 0.003 0.7964 0.1991 0.0037458090 0.0006663285 2.4478592243 0.0968120783 33.5535886533 0.5930423034 11.1998903595 0.4668512692 47.2050840461 1.1573719794
0.0 0.0035 0.7972 0.1993 0.0000000000 0.0000000000 2.9452442427 0.2195082031 34.5543960915 0.7300177374 11.5343815670 0.2017990276 49.0340219012 1.1513249681
0.0015 0.0035 0.7959999999999999 0.19899999999999998 0.0035428341 0.0005296795 2.9263154202 0.0822775127 33.8420612047 0.9857653702 11.4292306533 0.3744048268 48.2011501123 1.4429773892
0.0015 0.004 0.7956 0.1989 0.0039303316 0.0006864638 3.2807274171 0.1613056516 33.7620581505 0.7899229164 11.3577631799 0.5236158052 48.4044790791 1.4755308370
0.0015 0.0045 0.7952 0.1988 0.0033767637 0.0004895938 3.7144793724 0.2242597920 34.0107855947 0.3322895124 11.5083135132 0.4523240532 49.2369552440 1.0093629514
0.0015 0.005 0.7948 0.1987 0.0038749748 0.0008169164 4.2150863181 0.1296150136 34.2292554736 0.9130172673 11.5171004976 0.3347440006 49.9653172641 1.3781931979
0.0015 0.0055 0.7944 0.1986 0.0034505728 0.0005033106 4.6713917642 0.2827046091 33.7730842124 0.6057572856 11.2039909523 0.3942065771 49.6519175017 1.2831717824
0.0015 0.006 0.794 0.1985 0.0038196180 0.0006455655 4.9915707841 0.2708551613 33.4979455034 0.9609829662 11.0455323330 0.3342669693 49.5388682385 1.5667506623
0.0015 0.0065 0.7936 0.1984 0.0030077185 0.0008135752 5.4829146890 0.2233001300 34.0592489834 1.1990300042 11.3750442493 0.3911207314 50.9202156402 1.8142644408
0.0015 0.006999999999999999 0.7932 0.1983 0.0035059296 0.0008085376 5.8655185493 0.2640137895 34.1687403429 0.8570609015 11.4763874697 0.4419370801 51.5141522915 1.5638203087
0.0015 0.0075 0.7928 0.1982 0.0039118793 0.0014178254 6.2908129456 0.3695046299 33.7200052630 0.5010912219 11.3097276650 0.1275589851 51.3244577529 .9995726623
0.0015 0.008 0.7924 0.1981 0.0032291457 0.0011611737 6.6911374058 0.2684007535 33.3789666023 1.1135535818 11.1451181566 0.2515691119 51.2184513104 1.6346846209
0.0 0.004 0.7968 0.1992 0.0000000000 0.0000000000 3.3346946985 0.1592940836 33.8964222544 1.1008652205 11.4116566844 0.2844498857 48.6427736373 1.5446091898
0.0015 0.0085 0.792 0.198 0.0033952160 0.0008366834 6.9782916715 0.2574343055 33.7794947136 0.4667661922 11.3006477810 0.4302556796 52.0618293821 1.1552928607
0.0015 0.009000000000000001 0.7916 0.1979 0.0034505728 0.0006663285 7.6246908250 0.2149535027 33.6284633067 0.7046195171 11.2819022143 0.5678341250 52.5385069188 1.4880734733
0.0015 0.0095 0.7912 0.1978 0.0041333064 0.0013778786 7.8381435050 0.1434255307 33.6874399172 0.8094875032 11.1905175761 0.3936176731 52.7202343047 1.3479085856
0.0015 0.01 0.7908 0.1977 0.0033214070 0.0012890195 8.2759228694 0.3111850522 33.5910259800 1.2688165495 11.3108992629 0.2423863106 53.1811695193 1.8236769318
0.002 0.0 0.7984 0.1996 0.0050559195 0.0011635171 0.0000000000 0.0000000000 34.2241270727 1.1440695795 11.4298164522 0.4812137916 45.6589994444 1.6264468882
0.002 0.0005 0.7979999999999999 0.1995 0.0050374672 0.0018064377 0.4176423191 0.0196643171 34.1751508440 0.5966836610 11.4913253433 0.5254182386 46.0891559736 1.1435726544
0.002 0.001 0.7976 0.1994 0.0048344924 0.0006864638 0.8123284066 0.0682809169 34.2074597697 0.6822130370 11.5150502012 0.6762449621 46.5396728699 1.4274253798
0.002 0.0015 0.7972 0.1993 0.0048344924 0.0015332041 1.2597735527 0.1228353160 34.2418200559 0.9759895335 11.5115354075 0.4372729305 47.0179635085 1.5376309841
0.002 0.002 0.7968 0.1992 0.0049821104 0.0009623522 1.6947337308 0.0738499883 33.6869270771 1.0267494097 11.3442898037 0.3490860508 46.7309327220 1.4506478010
0.002 0.0025 0.7964 0.1991 0.0050928240 0.0006108785 2.0942527092 0.1427317406 34.0161704157 0.7922883152 11.4022839010 0.5336348822 47.5177998499 1.4692658165
0.0 0.0045 0.7964 0.1991 0.0000000000 0.0000000000 3.8719510665 0.1974564362 33.7712892721 0.6012218425 11.2947897914 0.3928768079 48.9380301300 1.1915550866
0.002 0.003 0.7959999999999999 0.19899999999999998 0.0047237788 0.0014734104 2.5437115598 0.0601366484 33.5392291308 0.8761113122 11.4052128958 0.2903069776 47.4928773652 1.2280283486
0.002 0.0035 0.7956 0.1989 0.0045023517 0.0008994413 2.8795974751 0.1011513270 33.8802677915 0.6968034395 11.5384821597 0.3629515068 48.3028497780 1.1618057146
0.002 0.004 0.7952 0.1988 0.0052404421 0.0011981188 3.3588591528 0.1782464093 33.7923157158 0.4801700715 11.5135857038 0.2889800371 48.6700010145 .9485946367
0.002 0.0045 0.7948 0.1987 0.0048898491 0.0013047719 3.7986522217 0.1659488025 34.2651542800 0.4403693094 11.4755087713 0.3533363363 49.5442051221 .9609592201
0.002 0.005 0.7944 0.1986 0.0049083014 0.0008202440 4.0539899559 0.1046940458 33.9628350462 0.7582215444 11.3006477810 0.4814989528 49.3223810845 1.3452347870
0.002 0.0055 0.794 0.1985 0.0049267537 0.0017489784 4.6121888510 0.1977224063 33.6076932830 0.7366943895 11.3331596235 0.4104131109 49.5579685112 1.3465788851
0.002 0.006 0.7936 0.1984 0.0047053265 0.0008334214 5.0185544248 0.2402497192 33.7866744748 0.8978651063 11.5299880748 0.4859695829 50.3399223009 1.6249178298
0.002 0.0065 0.7932 0.1983 0.0045208039 0.0009262961 5.4587502346 0.2441207945 33.7100048812 1.2379766478 11.2335737999 0.1774555141 50.4068497196 1.6604792525
0.002 0.006999999999999999 0.7928 0.1982 0.0047422311 0.0010011946 6.0028531981 0.0432266900 34.0961734699 0.4307795714 11.3583489788 0.1545932230 51.4621178779 .6296006790
0.002 0.0075 0.7924 0.1981 0.0044100904 0.0011398659 6.1711988967 0.1756726100 33.5720508966 1.3213048028 11.2722365314 0.3486512829 51.0198964151 1.8467685616
