# Supplementary material for: Multipressure Sampling for Improving the Performance of MOF-based Electronic Noses
Source: ACS Sens. 2024 Jul 12;9(7):3531–9. doi: 10.1021/acssensors.4c00199 (PMC11287752; doi:10.1021/acssensors.4c00199)
Supplement: Supplementary file 2 — se4c00199_si_002.zip [file se4c00199_si_002.zip › Multiplex_Adsorption_Data/Hydrogen_0.1bar/NU-125_v2_EQeq.csv]

H2_comp CO2_comp N2_comp O2_comp H2_mass H2_error CO2_mass CO2_error N2_mass N2_error O2_mass O2_error total_mass total_error
0.0 0.0 0.8 0.2 0.0000000000 0.0000000000 0.0000000000 0.0000000000 1.1689410825 0.1003601435 0.3856801521 0.0596642990 1.5546212346 .1600244425
0.0 0.0005 0.7996 0.1999 0.0000000000 0.0000000000 0.0184057486 0.0106679932 1.1048544003 0.0707685271 0.3756407555 0.0447100820 1.4989009044 .1261466023
0.0 0.005 0.7959999999999999 0.19899999999999998 0.0000000000 0.0000000000 0.1357423963 0.0303049268 1.0938681120 0.1625343712 0.3526338050 0.0688164652 1.5822443133 .2616557632
0.002 0.008 0.792 0.198 0.0001054113 0.0001972066 0.2214441634 0.0607624961 1.0759238410 0.0749648161 0.3714576736 0.0704250134 1.6689310893 .2063495322
0.002 0.0085 0.7916 0.1979 0.0000790585 0.0003162340 0.2427258103 0.0466711411 1.1264607675 0.0621219317 0.3710393654 0.0233054356 1.7403050017 .1324147424
0.002 0.009000000000000001 0.7912 0.1978 0.0001054113 0.0002582040 0.2312222174 0.0176721547 1.1059530292 0.1286433436 0.3672745917 0.0262702873 1.7045552496 .1728439896
0.002 0.0095 0.7908 0.1977 0.0001844698 0.0001291020 0.2657329961 0.0382570138 1.1118123830 0.1245198846 0.3714576736 0.0356520319 1.7491875225 .1985580323
0.002 0.01 0.7904 0.1976 0.0001844698 0.0003162340 0.2749358705 0.0849709913 1.1099813349 0.1278989365 0.3752224473 0.0559095148 1.7603241225 .2690956766
0.0025 0.0 0.7979999999999999 0.1995 0.0002635284 0.0002357069 0.0000000000 0.0000000000 1.1107137541 0.1007868467 0.3718759818 0.0740015447 1.4828532643 .1750240983
0.0025 0.0005 0.7976 0.1994 0.0000790585 0.0001291020 0.0126539522 0.0086085007 1.1451374577 0.1161202117 0.3760590637 0.0581674048 1.5339295321 .1830252192
0.0025 0.001 0.7972 0.1993 0.0001054113 0.0001972066 0.0270334433 0.0123897487 1.1227986713 0.0753858298 0.3576535033 0.0556208343 1.5075910292 .1435936194
0.0025 0.0015 0.7968 0.1992 0.0001054113 0.0001972066 0.0488902699 0.0215212517 1.1531940692 0.0746708494 0.3446859494 0.0271610572 1.5468756998 .1235503649
0.0025 0.002 0.7964 0.1991 0.0002371755 0.0003873060 0.0592435035 0.0391122159 1.0634727141 0.1127402328 0.3898632340 0.0231547848 1.5128166271 .1753945395
0.0 0.0055 0.7956 0.1989 0.0000000000 0.0000000000 0.1645013786 0.0336172698 1.1140096406 0.0794463880 0.3756407555 0.0642943908 1.6541517747 .1773580486
0.0025 0.0025 0.7959999999999999 0.19899999999999998 0.0001844698 0.0002687472 0.0667208389 0.0117314089 1.0997274658 0.1091427527 0.3685295163 0.0364096372 1.5351622908 .1575525460
0.0025 0.003 0.7956 0.1989 0.0001581170 0.0003073242 0.0776492521 0.0372759014 1.1191365752 0.0548288073 0.3764773719 0.0379716942 1.5734213162 .1303837271
0.0025 0.0035 0.7952 0.1988 0.0002108227 0.0002687472 0.1052578751 0.0351942268 1.0949667408 0.0757266226 0.3831703030 0.0749414039 1.5836057416 .1861310005
0.0025 0.004 0.7948 0.1987 0.0001581170 0.0001054113 0.1144607494 0.0392473189 1.0971639985 0.0722983478 0.3710393654 0.0365247971 1.5828222303 .1481758751
0.0025 0.0045 0.7944 0.1986 0.0001844698 0.0002687472 0.1173366476 0.0481779480 1.1341511693 0.1058744860 0.3777322965 0.0439203681 1.6294045832 .1982415493
0.0025 0.005 0.794 0.1985 0.0001317642 0.0002886809 0.1242388034 0.0410599313 1.0946005312 0.1177897720 0.3597450443 0.0583835966 1.5787161431 .2175219808
0.0025 0.0055 0.7936 0.1984 0.0002371755 0.0003873060 0.1495467078 0.0425788363 1.1019247234 0.1272682465 0.3685295163 0.0763294969 1.6202381230 .2465638857
0.0025 0.006 0.7932 0.1983 0.0001844698 0.0002687472 0.1610503007 0.0451433584 1.1026571427 0.0625950683 0.3886083094 0.0435040519 1.6525002226 .1515112258
0.0025 0.0065 0.7928 0.1982 0.0001581170 0.0003073242 0.1915348219 0.0406062165 1.1374470558 0.1217535441 0.3668562835 0.0475180430 1.6959962782 .2101851278
0.0025 0.006999999999999999 0.7924 0.1981 0.0001054113 0.0001972066 0.2174179059 0.0686948491 1.1158406887 0.0600226380 0.3768956801 0.0414441888 1.7102596860 .1703588825
0.0 0.006 0.7952 0.1988 0.0000000000 0.0000000000 0.1708283547 0.0377345904 1.0828818236 0.0755706167 0.3848435357 0.0455168522 1.6385537140 .1588220593
0.0025 0.0075 0.792 0.198 0.0001317642 0.0001666700 0.2053391334 0.0422042352 1.1107137541 0.1022138197 0.3559802705 0.0509168882 1.6721649222 .1955016131
0.0025 0.008 0.7916 0.1979 0.0001581170 0.0003073242 0.2116661095 0.0728096556 1.1063192388 0.0634462777 0.3509605722 0.0553938610 1.6691040375 .1919571185
0.0025 0.0085 0.7912 0.1978 0.0001581170 0.0001054113 0.2363988342 0.0394155465 1.1473347154 0.1173380402 0.3589084279 0.0494666018 1.7428000945 .2063255998
0.0025 0.009000000000000001 0.7908 0.1977 0.0004743510 0.0004887723 0.2709096129 0.0465007043 1.1198689944 0.0759953331 0.3781506047 0.0208986705 1.7694035630 .1438834802
0.0025 0.0095 0.7904 0.1976 0.0001317642 0.0002357069 0.2697592536 0.0345873843 1.1070516580 0.0954845480 0.3764773719 0.0686331444 1.7534200477 .1989407836
0.0025 0.01 0.79 0.1975 0.0002108227 0.0002687472 0.2910409005 0.0547358310 1.1110799637 0.0989552313 0.3572351951 0.0241606932 1.7595668820 .1781205027
0.003 0.0 0.7976 0.1994 0.0004216454 0.0002582040 0.0000000000 0.0000000000 1.1235310906 0.0514051865 0.3990660142 0.0733841816 1.5230187502 .1250475721
0.003 0.0005 0.7972 0.1993 0.0000527057 0.0001291020 0.0115035929 0.0072755110 1.1762652747 0.0391416236 0.3714576736 0.0322504493 1.5592792469 .0787966859
0.003 0.001 0.7968 0.1992 0.0002898812 0.0003073242 0.0281838026 0.0179691866 1.1414753616 0.0609098076 0.3957195487 0.0641199737 1.5656685941 .1433062921
0.003 0.0015 0.7964 0.1991 0.0002108227 0.0002687472 0.0425632938 0.0228339799 1.1378132654 0.0491649191 0.3823336866 0.0646093217 1.5629210685 .1368769679
0.0 0.0065 0.7948 0.1987 0.0000000000 0.0000000000 0.1846326661 0.0216438809 1.1176717368 0.0613048454 0.3710393654 0.0330013086 1.6733437683 .1159500349
0.003 0.002 0.7959999999999999 0.19899999999999998 0.0001317642 0.0003333399 0.0672960185 0.0340475258 1.1140096406 0.0298050532 0.3756407555 0.0861593027 1.5570781788 .1503452216
0.003 0.0025 0.7956 0.1989 0.0001581170 0.0001972066 0.0695967371 0.0268307587 1.1367146366 0.0744550164 0.3727125982 0.0568283648 1.5791820889 .1583113465
0.003 0.003 0.7952 0.1988 0.0002108227 0.0001291020 0.0782244318 0.0151742812 1.1107137541 0.0678269239 0.3589084279 0.0783298144 1.5480574365 .1614601215
0.003 0.0035 0.7948 0.1987 0.0002108227 0.0004887723 0.0966301804 0.0242941066 1.1136434310 0.1150014804 0.3953012405 0.1105790404 1.6057856746 .2503633997
0.003 0.004 0.7944 0.1986 0.0003425869 0.0003162340 0.1098593123 0.0255680130 1.1019247234 0.0845746016 0.3953012405 0.0784369688 1.6074278631 .1888958174
0.003 0.0045 0.794 0.1985 0.0003162340 0.0003574673 0.1294154202 0.0288737890 1.1557575364 0.0568934655 0.3973927814 0.0253758313 1.6828819720 .1115005531
0.003 0.005 0.7936 0.1984 0.0002635284 0.0002357069 0.1374679352 0.0260804490 1.1220662521 0.0950001662 0.3848435357 0.0500573527 1.6446412514 .1713736748
0.003 0.0055 0.7932 0.1983 0.0002898812 0.0001054113 0.1426445520 0.0201230691 1.1044881907 0.1719298554 0.3844252275 0.0723274096 1.6318478514 .2644857454
0.003 0.006 0.7928 0.1982 0.0001844698 0.0003574673 0.1737042529 0.0213979197 1.1202352040 0.0993069722 0.3806604538 0.0489259669 1.6747843805 .1699883261
0.003 0.0065 0.7924 0.1981 0.0002371755 0.0001972066 0.1714035343 0.0426719728 1.1586872133 0.0614272279 0.3869350767 0.0592759090 1.7172629998 .1635723163
0.0 0.006999999999999999 0.7944 0.1986 0.0000000000 0.0000000000 0.1898092829 0.0286437153 1.0788535179 0.1274367357 0.3764773719 0.0496361052 1.6451401727 .2057165562
0.003 0.006999999999999999 0.792 0.198 0.0001844698 0.0003944131 0.1972866183 0.0488868863 1.0880087582 0.1314360940 0.3827519948 0.0867825685 1.6682318411 .2674999619
0.003 0.0075 0.7916 0.1979 0.0002108227 0.0001291020 0.2007376962 0.0294186256 1.1407429423 0.1305268875 0.3534704214 0.0436325722 1.6951618826 .2037071873
0.003 0.008 0.7912 0.1978 0.0002108227 0.0003574673 0.2179930856 0.0245110226 1.1070516580 0.1195123260 0.3681112081 0.0644248938 1.6933667744 .2088057097
0.003 0.0085 0.7908 0.1977 0.0001054113 0.0001972066 0.2433009900 0.0231790974 1.1403767327 0.0522230829 0.3777322965 0.0569636852 1.7615154305 .1325630721
0.003 0.009000000000000001 0.7904 0.1976 0.0003162340 0.0003162340 0.2375491935 0.0440453930 1.1008260946 0.1016559890 0.3823336866 0.0702658157 1.7210252087 .2162834317
0.003 0.0095 0.79 0.1975 0.0002108227 0.0004281829 0.2582556607 0.0525148781 1.1015585138 0.0859961230 0.3748041391 0.0312361681 1.7348291363 .1701753521
0.003 0.01 0.7896 0.1974 0.0002108227 0.0004281829 0.2720599722 0.0152612406 1.1502643923 0.0450542017 0.3814970702 0.0281978197 1.8040322574 .0889414449
0.0035 0.0 0.7972 0.1993 0.0002898812 0.0006540602 0.0000000000 0.0000000000 1.1147420599 0.0637415156 0.3986477060 0.0741999026 1.5136796471 .1385954784
0.0035 0.0005 0.7968 0.1992 0.0003425869 0.0002108227 0.0132291318 0.0112711731 1.1590534230 0.1068679715 0.4091054108 0.0295314918 1.5817305525 .1478814591
0.0035 0.001 0.7964 0.1991 0.0003162340 0.0003944131 0.0224320062 0.0193861994 1.1070516580 0.0528459631 0.3722942900 0.0908798011 1.5020941882 .1635063767
0.0 0.0075 0.794 0.1985 0.0000000000 0.0000000000 0.1972866183 0.0283184720 1.0975302081 0.1151226966 0.3651830507 0.0392942604 1.6599998771 .1827354290
0.0035 0.0015 0.7959999999999999 0.19899999999999998 0.0001317642 0.0001666700 0.0460143716 0.0199248074 1.1231648809 0.0667506807 0.3986477060 0.0690702702 1.5679587227 .1559124283
0.0035 0.002 0.7956 0.1989 0.0004743510 0.0004887723 0.0500406291 0.0228918608 1.0850790813 0.0336115793 0.4078504862 0.0402098409 1.5434445476 .0972020533
0.0035 0.0025 0.7952 0.1988 0.0001054113 0.0001972066 0.0609690424 0.0345873843 1.1224324617 0.0915084474 0.3865167685 0.0480162414 1.5700236839 .1743092797
0.0035 0.003 0.7948 0.1987 0.0002898812 0.0001972066 0.0834010486 0.0297763119 1.1041219811 0.0799310680 0.3810787620 0.0307847546 1.5688916729 .1406893411
0.0035 0.0035 0.7944 0.1986 0.0002371755 0.0003496099 0.1006564379 0.0235753500 1.0975302081 0.0655750438 0.3576535033 0.0745481063 1.5560773248 .1640481100
0.0035 0.004 0.794 0.1985 0.0002371755 0.0001972066 0.1133103901 0.0382570138 1.0931356927 0.0667667516 0.3576535033 0.0423298127 1.5643367616 .1475507847
0.0035 0.0045 0.7936 0.1984 0.0004479982 0.0005426381 0.1202125459 0.0441654079 1.1165731079 0.0892650484 0.3860984603 0.0146348096 1.6233321123 .1486079040
0.0035 0.005 0.7932 0.1983 0.0002898812 0.0003073242 0.1391934742 0.0353817307 1.1162068983 0.1810809331 0.3781506047 0.0133334711 1.6338408584 .2301034591
0.0035 0.0055 0.7928 0.1982 0.0003162340 0.0003574673 0.1564488635 0.0357537886 1.1227986713 0.0215286405 0.3781506047 0.0537912455 1.6577143735 .1114311419
0.0035 0.006 0.7924 0.1981 0.0003952925 0.0005527817 0.1650765582 0.0194543409 1.1557575364 0.0601476295 0.3748041391 0.0443801137 1.6960335262 .1245348658
0.0 0.008 0.7936 0.1984 0.0000000000 0.0000000000 0.2231697024 0.0412528529 1.1286580251 0.1156109304 0.3597450443 0.0256501726 1.7115727718 .1825139559
0.0035 0.0065 0.792 0.198 0.0003952925 0.0003333399 0.1760049715 0.0487242007 1.1400105231 0.1334249933 0.3814970702 0.0546432837 1.6979078573 .2371258176
0.0035 0.006999999999999999 0.7916 0.1979 0.0001054113 0.0001054113 0.1898092829 0.0272224694 1.1436726192 0.1667536988 0.3739675227 0.0491685647 1.7075548361 .2432501442
0.0035 0.0075 0.7912 0.1978 0.0002898812 0.0002582040 0.2064894927 0.0343955504 1.1290242347 0.0497614051 0.3647647425 0.0460974867 1.7005683511 .1305126462
0.0035 0.008 0.7908 0.1977 0.0002108227 0.0002108227 0.2179930856 0.0489950433 1.0682334391 0.0673507168 0.3768956801 0.0210654622 1.6633330275 .1376220450
0.0035 0.0085 0.7904 0.1976 0.0003162340 0.0002687472 0.2490527864 0.0853594499 1.1260945578 0.0621909753 0.3589084279 0.0446317394 1.7343720061 .1924509118
0.0035 0.009000000000000001 0.79 0.1975 0.0002371755 0.0001972066 0.2502031457 0.0625863119 1.0711631160 0.0897026689 0.3768956801 0.0501551347 1.6984991173 .2026413221
0.0035 0.0095 0.7896 0.1974 0.0001844698 0.0001291020 0.2496279661 0.0408984681 1.0978964177 0.0669112164 0.3656013589 0.0369818510 1.7133102125 .1449206375
0.0035 0.01 0.7892 0.1973 0.0003162340 0.0002108227 0.2737855112 0.0691556358 1.0869101293 0.0916431781 0.3739675227 0.0451617891 1.7349793972 .2061714257
0.004 0.0 0.7968 0.1992 0.0003162340 0.0002687472 0.0000000000 0.0000000000 1.1209676233 0.0317062244 0.3722942900 0.0443485602 1.4935781473 .0763235318
0.004 0.0005 0.7964 0.1991 0.0002635284 0.0002357069 0.0103532336 0.0058657045 1.1184041560 0.0791351773 0.3953012405 0.0412410298 1.5243221585 .1264776185
0.0 0.0085 0.7932 0.1983 0.0000000000 0.0000000000 0.2294966785 0.0324148305 1.1356160078 0.0997381813 0.3794055292 0.0633623003 1.7445182155 .1955153121
0.004 0.001 0.7959999999999999 0.19899999999999998 0.0001844698 0.0002687472 0.0258830840 0.0109132665 1.1517292307 0.1538603439 0.3718759818 0.0520722295 1.5496727663 .2171145871
0.004 0.0015 0.7956 0.1989 0.0003689397 0.0002582040 0.0431384734 0.0178212895 1.1378132654 0.0746061651 0.3689478245 0.0351578018 1.5502685030 .1278434604
0.004 0.002 0.7952 0.1988 0.0002898812 0.0005110004 0.0529165274 0.0086085007 1.1326863309 0.1045488358 0.3953012405 0.0520453396 1.5811939800 .1657136765
0.004 0.0025 0.7948 0.1987 0.0003689397 0.0003873060 0.0684463778 0.0378746079 1.1253621386 0.0918478238 0.3656013589 0.0498050317 1.5597788150 .1799147694
0.004 0.003 0.7944 0.1986 0.0003162340 0.0003944131 0.0799499707 0.0084533798 1.1517292307 0.0471259270 0.3764773719 0.0338803812 1.6084728073 .0898541011
0.004 0.0035 0.794 0.1985 0.0003689397 0.0004533913 0.0897280247 0.0043042503 1.1627155191 0.0671672756 0.3760590637 0.0861917912 1.6288715472 .1581167084
0.004 0.004 0.7936 0.1984 0.0003162340 0.0003162340 0.1092841326 0.0269783167 1.1081502868 0.1055395517 0.3840069193 0.0326816242 1.6017575727 .1655157266
0.004 0.0045 0.7932 0.1983 0.0003425869 0.0004281829 0.1213629052 0.0420156822 1.0982626273 0.1202907996 0.3802421456 0.0743318472 1.6002102650 .2370665119
0.004 0.005 0.7928 0.1982 0.0004743510 0.0003944131 0.1271147016 0.0142755834 1.1473347154 0.1033100618 0.3643464344 0.0456243664 1.6392702024 .1636044247
0.004 0.0055 0.7924 0.1981 0.0003162340 0.0003944131 0.1483963485 0.0217049357 1.1151082695 0.0570629317 0.3873533849 0.0238692387 1.6511742369 .1030315192
0.0 0.009000000000000001 0.7928 0.1982 0.0000000000 0.0000000000 0.2128164688 0.0619487437 1.1125448022 0.0811829803 0.3860984603 0.0230031474 1.7114597313 .1661348714
0.004 0.006 0.792 0.198 0.0004216454 0.0002582040 0.1673772768 0.0438647550 1.1030233523 0.1006003867 0.3584901197 0.0342502205 1.6293123942 .1789735662
0.004 0.0065 0.7916 0.1979 0.0003952925 0.0006666799 0.1777305104 0.0263329278 1.1444050385 0.0978814654 0.3810787620 0.0419477819 1.7036096034 .1668288550
0.004 0.006999999999999999 0.7912 0.1978 0.0004216454 0.0006101123 0.1794560493 0.0446422413 1.1165731079 0.0967902466 0.3593267361 0.0332969116 1.6557775387 .1753395118
0.004 0.0075 0.7908 0.1977 0.0003162340 0.0004281829 0.2041887741 0.0361952101 1.1572223749 0.0711239031 0.3906998504 0.0492396895 1.7524272334 .1569869856
0.004 0.008 0.7904 0.1976 0.0004479982 0.0004281829 0.2179930856 0.0270762420 1.1433064096 0.0383104966 0.3639281262 0.0704448878 1.7256756196 .1362598093
0.004 0.0085 0.79 0.1975 0.0003689397 0.0005374945 0.2490527864 0.0483424720 1.1191365752 0.0802124455 0.3630915098 0.0427084264 1.7316498111 .1718008384
0.004 0.009000000000000001 0.7896 0.1974 0.0003162340 0.0001291020 0.2599811997 0.0502221097 1.1227986713 0.0849543159 0.3706210572 0.0553306477 1.7537171622 .1906361753
0.004 0.0095 0.7892 0.1973 0.0005534095 0.0003873060 0.2726351519 0.0682891102 1.1162068983 0.0897803776 0.3819153784 0.0704250134 1.7713108381 .2288818072
0.004 0.01 0.7888 0.1972 0.0001844698 0.0002108227 0.2732103315 0.0471507001 1.0975302081 0.0375324657 0.3651830507 0.0475180430 1.7361080601 .1324120315
0.0045 0.0 0.7964 0.1991 0.0003162340 0.0005426381 0.0000000000 0.0000000000 1.0667686006 0.0883347383 0.3626732016 0.0157852463 1.4297580362 .1046626227
0.0 0.0095 0.7924 0.1981 0.0000000000 0.0000000000 0.2864394634 0.0444937798 1.0737265833 0.1118133363 0.3798238374 0.0354551666 1.7399898841 .1917622827
0.0045 0.0005 0.7959999999999999 0.19899999999999998 0.0002108227 0.0003944131 0.0086276947 0.0036377555 1.1176717368 0.1246533626 0.3894449258 0.0457010074 1.5159551800 .1743865386
0.0045 0.001 0.7956 0.1989 0.0003425869 0.0002687472 0.0264582637 0.0190418345 1.1345173789 0.0455397519 0.3635098180 0.0385570342 1.5248280475 .1034073678
0.0045 0.0015 0.7952 0.1988 0.0003952925 0.0004714139 0.0310597008 0.0203844186 1.1444050385 0.0934803387 0.3978110896 0.0673151336 1.5736711214 .1816513048
0.0045 0.002 0.7948 0.1987 0.0003689397 0.0002582040 0.0667208389 0.0369908042 1.0839804524 0.0332424746 0.3672745917 0.0836867329 1.5183448227 .1541782157
0.0045 0.0025 0.7944 0.1986 0.0004743510 0.0003574673 0.0736229946 0.0415723996 1.1081502868 0.0943485604 0.3802421456 0.0245913990 1.5624897780 .1608698263
0.0045 0.003 0.794 0.1985 0.0002635284 0.0003726854 0.0770740725 0.0156042326 1.1656451960 0.1154716457 0.3965561651 0.0691209194 1.6395389620 .2005694831
0.0045 0.0035 0.7936 0.1984 0.0004216454 0.0003073242 0.0914535636 0.0387382530 1.0938681120 0.1373671733 0.3844252275 0.0492396895 1.5701685485 .2256524400
0.0045 0.004 0.7932 0.1983 0.0004216454 0.0004216454 0.1115848512 0.0203844186 1.1275593963 0.0463454144 0.3693661326 0.0516809570 1.6089320255 .1188324354
0.0045 0.0045 0.7928 0.1982 0.0004743510 0.0004281829 0.1202125459 0.0213359864 1.0913046447 0.0980730948 0.3785689129 0.0637148054 1.5905604545 .1835520695
0.0045 0.005 0.7924 0.1981 0.0005007039 0.0006952356 0.1558736839 0.0614554621 1.1041219811 0.1010366945 0.3798238374 0.0452546828 1.6403202063 .2084420750
0.0 0.001 0.7992 0.1998 0.0000000000 0.0000000000 0.0299093416 0.0138998442 1.1462360865 0.0224555482 0.3467774903 0.0337147060 1.5229229184 .0700700984
0.0 0.01 0.792 0.198 0.0000000000 0.0000000000 0.2818380262 0.0758714061 1.1099813349 0.0488804102 0.3881900012 0.0431972835 1.7800093623 .1679490998
0.0045 0.0055 0.792 0.198 0.0002371755 0.0002582040 0.1466708096 0.0475698256 1.1341511693 0.1080063842 0.4015758634 0.0437127056 1.6826350178 .1995471194
0.0045 0.006 0.7916 0.1979 0.0003162340 0.0002108227 0.1783056900 0.0458703513 1.1279256059 0.0443703411 0.3802421456 0.0429372524 1.6867896755 .1333887675
0.0045 0.0065 0.7912 0.1978 0.0003689397 0.0003073242 0.1777305104 0.0387382530 1.1484333442 0.0696145112 0.3668562835 0.0362362111 1.6933890778 .1448962995
0.0045 0.006999999999999999 0.7908 0.1977 0.0005270567 0.0003726854 0.1737042529 0.0469538278 1.1249959290 0.0874497513 0.3760590637 0.0312361681 1.6752863023 .1660124326
0.0045 0.0075 0.7904 0.1976 0.0002898812 0.0001972066 0.1967114387 0.0380836690 1.1059530292 0.1103986846 0.3660196671 0.0761734507 1.6689740162 .2248530109
0.0045 0.008 0.79 0.1975 0.0003689397 0.0003073242 0.2208689838 0.0618846256 1.1374470558 0.1227627262 0.3668562835 0.0285677239 1.7255412628 .2135223999
0.0045 0.0085 0.7896 0.1974 0.0003952925 0.0001666700 0.2133916484 0.0392473189 1.1231648809 0.0560480193 0.3752224473 0.0372834409 1.7121742691 .1327454491
0.0045 0.009000000000000001 0.7892 0.1973 0.0003689397 0.0003873060 0.2484776068 0.0705011654 1.0982626273 0.2074880451 0.3409211757 0.0554948527 1.6880303495 .3338713692
0.0045 0.0095 0.7888 0.1972 0.0004216454 0.0005110004 0.2611315590 0.0645022365 1.1352497982 0.1208602688 0.3743858309 0.0781688074 1.7711888335 .2640423131
0.0045 0.01 0.7884 0.1971 0.0004216454 0.0001054113 0.2755110501 0.0369908042 1.1436726192 0.1226578082 0.3806604538 0.0311913207 1.8002657685 .1909453444
0.0005 0.0 0.7996 0.1999 0.0000263528 0.0001054113 0.0000000000 0.0000000000 1.0953329504 0.0965405222 0.3919547750 0.0770686724 1.4873140782 .1737146059
0.005 0.0 0.7959999999999999 0.19899999999999998 0.0004479982 0.0003574673 0.0000000000 0.0000000000 1.1253621386 0.0731173052 0.3702027490 0.0260562691 1.4960128858 .0995310416
0.005 0.0005 0.7956 0.1989 0.0003689397 0.0002582040 0.0115035929 0.0109132665 1.0982626273 0.0827471668 0.3731309064 0.0409514960 1.4832660663 .1348701333
0.005 0.001 0.7952 0.1988 0.0005270567 0.0004409673 0.0270334433 0.0100285998 1.1070516580 0.0798168951 0.3781506047 0.0404181834 1.5127627627 .1307046456
0.005 0.0015 0.7948 0.1987 0.0005007039 0.0005374945 0.0442888327 0.0172936922 1.0935019023 0.0646606306 0.3886083094 0.0662143681 1.5268997483 .1487061854
0.005 0.002 0.7944 0.1986 0.0004216454 0.0005110004 0.0603938628 0.0181887774 1.1055868196 0.0989552313 0.3756407555 0.0320326855 1.5420430833 .1496876946
0.005 0.0025 0.794 0.1985 0.0004216454 0.0001054113 0.0707470964 0.0253601395 1.1381794750 0.0908790307 0.3781506047 0.0560845059 1.5874988215 .1724290874
0.005 0.003 0.7936 0.1984 0.0002898812 0.0003073242 0.0845514079 0.0359383731 1.1326863309 0.0892410072 0.3948829323 0.0527400207 1.6124105523 .1782267252
0.005 0.0035 0.7932 0.1983 0.0002635284 0.0004409673 0.0920287432 0.0341251713 1.1213338329 0.0669913401 0.3773139883 0.0488973469 1.5909400928 .1504548256
0.005 0.004 0.7928 0.1982 0.0002371755 0.0003873060 0.1052578751 0.0570095595 1.1447712481 0.0819000596 0.3735492146 0.0513412599 1.6238155133 .1906381850
0.005 0.0045 0.7924 0.1981 0.0002898812 0.0001972066 0.1138855698 0.0266327431 1.1030233523 0.1213165726 0.3961378569 0.0330013086 1.6133366602 .1811478309
0.0005 0.0005 0.7992 0.1998 0.0000000000 0.0000000000 0.0115035929 0.0131161139 1.1440388288 0.0824223867 0.3718759818 0.0541801967 1.5274184035 .1497186973
0.005 0.005 0.792 0.198 0.0004216454 0.0003873060 0.1391934742 0.0271250720 1.0938681120 0.0981715014 0.3727125982 0.0081112968 1.6061958298 .1337951762
0.005 0.0055 0.7916 0.1979 0.0003162340 0.0002687472 0.1426445520 0.0197915296 1.1275593963 0.0905774892 0.3760590637 0.0435040519 1.6465792460 .1541418179
0.005 0.006 0.7912 0.1978 0.0006588209 0.0002886809 0.1748546122 0.0402461381 1.0506553777 0.1173334683 0.3764773719 0.0689891542 1.6026461827 .2268574415
0.005 0.0065 0.7908 0.1977 0.0003952925 0.0004409673 0.1719787139 0.0368114973 1.0711631160 0.0818214229 0.3434310248 0.0468355754 1.5869681472 .1659094629
0.005 0.006999999999999999 0.7904 0.1976 0.0002898812 0.0001054113 0.1967114387 0.0256197179 1.1081502868 0.1061730025 0.3497056477 0.0349381258 1.6548572544 .1668362575
0.005 0.0075 0.79 0.1975 0.0003425869 0.0001291020 0.2070646723 0.0490760046 1.1209676233 0.0671433115 0.3865167685 0.0515317662 1.7148916510 .1678801843
0.005 0.008 0.7896 0.1974 0.0004216454 0.0005110004 0.2162675466 0.0518810765 1.0927694831 0.1304117626 0.4036674043 0.0267193845 1.7131260794 .2095232240
0.005 0.0085 0.7892 0.1973 0.0003162340 0.0002687472 0.2283463192 0.0348161898 1.0946005312 0.1120481731 0.3906998504 0.0329800927 1.7139629348 .1801132028
0.005 0.009000000000000001 0.7888 0.1972 0.0004216454 0.0003873060 0.2467520678 0.0683859331 1.1081502868 0.0600583764 0.3609999688 0.0258675508 1.7163239688 .1546991663
0.005 0.0095 0.7884 0.1971 0.0004216454 0.0001054113 0.2651578165 0.0347781601 1.1096151253 0.0602634609 0.3752224473 0.0541931137 1.7504170345 .1493401460
0.0005 0.001 0.7988 0.1997 0.0000790585 0.0001291020 0.0287589823 0.0149988501 1.1290242347 0.0744982330 0.3827519948 0.0874654320 1.5406142703 .1770916171
0.005 0.01 0.7879999999999999 0.19699999999999998 0.0005797624 0.0004281829 0.2818380262 0.0403446600 1.0971639985 0.0380153095 0.3501239559 0.0551532648 1.7297057430 .1339414172
0.0055 0.0 0.7956 0.1989 0.0005534095 0.0001972066 0.0000000000 0.0000000000 1.1227986713 0.0747067609 0.3781506047 0.0416967456 1.5015026855 .1166007131
0.0055 0.0005 0.7952 0.1988 0.0004743510 0.0004887723 0.0109284133 0.0076306203 1.0953329504 0.0715899986 0.3530521132 0.0286655588 1.4597878279 .1083749500
0.0055 0.001 0.7948 0.1987 0.0006061152 0.0003162340 0.0207064672 0.0098957648 1.1297566540 0.0932792746 0.3831703030 0.0414441888 1.5342395394 .1449354622
0.0055 0.0015 0.7944 0.1986 0.0005270567 0.0002357069 0.0460143716 0.0221276028 1.1359822174 0.0721200532 0.3777322965 0.0318134311 1.5602559422 .1262967940
0.0055 0.002 0.794 0.1985 0.0003425869 0.0002687472 0.0523413477 0.0203844186 1.1370808462 0.0882861427 0.3886083094 0.0597697855 1.5783730902 .1687090940
0.0055 0.0025 0.7936 0.1984 0.0004743510 0.0003162340 0.0667208389 0.0186911261 1.1238973002 0.1033048692 0.4045040207 0.0635828450 1.5955965108 .1858950743
0.0055 0.003 0.7932 0.1983 0.0005007039 0.0005110004 0.0880024857 0.0443448213 1.0931356927 0.0962511449 0.3656013589 0.0495937836 1.5472402412 .1907007502
0.0055 0.0035 0.7928 0.1982 0.0002898812 0.0003073242 0.1064082344 0.0523381873 1.1242635098 0.1144309820 0.3923730832 0.0447882875 1.6233347086 .2118647810
0.0055 0.004 0.7924 0.1981 0.0006324681 0.0005110004 0.1098593123 0.0383951262 1.1462360865 0.0717247493 0.3630915098 0.0501690880 1.6198193767 .1607999639
0.0005 0.0015 0.7984 0.1996 0.0001054113 0.0001972066 0.0356611380 0.0338526328 1.1103475445 0.0410808191 0.3739675227 0.0553306477 1.5200816165 .1304613062
0.0055 0.0045 0.792 0.198 0.0004216454 0.0002582040 0.1397686538 0.0287819803 1.1041219811 0.1475965581 0.3614182770 0.0397194586 1.6057305573 .2163562010
0.0055 0.005 0.7916 0.1979 0.0003952925 0.0002886809 0.1409190131 0.0317132171 1.1121785926 0.0603790701 0.3555619623 0.0571109419 1.6090548605 .1494919100
0.0055 0.0055 0.7912 0.1978 0.0002898812 0.0003496099 0.1575992228 0.0650131128 1.0876425486 0.0787818935 0.3794055292 0.0501690880 1.6249371818 .1943137042
0.0055 0.006 0.7908 0.1977 0.0004743510 0.0003574673 0.1748546122 0.0565199979 1.1257283482 0.0583825877 0.3501239559 0.0484660181 1.6511812673 .1637260710
0.0055 0.0065 0.7904 0.1976 0.0005007039 0.0003873060 0.1662269175 0.0511101409 1.0960653696 0.0976510137 0.3463591821 0.0378424442 1.6091521731 .1869909048
0.0055 0.006999999999999999 0.79 0.1975 0.0005270567 0.0003726854 0.1978617980 0.0550972865 1.1206014137 0.1092508294 0.3940463159 0.0587183128 1.7130365843 .2234391141
0.0055 0.0075 0.7896 0.1974 0.0005007039 0.0005110004 0.1990121573 0.0550972865 1.1202352040 0.1228937477 0.3802421456 0.0376384403 1.6999902108 .2161404749
0.0055 0.008 0.7892 0.1973 0.0005270567 0.0005270567 0.2312222174 0.0479301033 1.1385456847 0.0829414245 0.3727125982 0.0422801784 1.7430075570 .1736787629
0.0055 0.0085 0.7888 0.1972 0.0005007039 0.0003073242 0.2640074572 0.0595970496 1.1184041560 0.0801455405 0.3593267361 0.0672110755 1.7422390532 .2072609898
0.0055 0.009000000000000001 0.7884 0.1971 0.0004743510 0.0003162340 0.2576804811 0.0231790974 1.1136434310 0.1148848058 0.3743858309 0.0433912843 1.7461840940 .1817714215
0.0005 0.002 0.7979999999999999 0.1995 0.0000527057 0.0001291020 0.0580931442 0.0076306203 1.1367146366 0.1500726813 0.3768956801 0.0486677806 1.5717561666 .2065001842
0.0055 0.0095 0.7879999999999999 0.19699999999999998 0.0004479982 0.0002687472 0.2525038643 0.0523887312 1.1169393175 0.1180081710 0.3601633524 0.0935889209 1.7300545324 .2642545703
0.0055 0.01 0.7876 0.1969 0.0002898812 0.0003873060 0.2824132058 0.0469256358 1.0715293256 0.0575496978 0.3605816606 0.0312585676 1.7148140732 .1361212072
0.006 0.0 0.7952 0.1988 0.0003952925 0.0006236219 0.0000000000 0.0000000000 1.1099813349 0.0714399774 0.3768956801 0.0388283749 1.4872723075 .1108919742
0.006 0.0005 0.7948 0.1987 0.0005270567 0.0003333399 0.0155298504 0.0134153794 1.1297566540 0.0928180640 0.3810787620 0.0693130487 1.5268923231 .1758798320
0.006 0.001 0.7944 0.1986 0.0003689397 0.0003496099 0.0270334433 0.0180426805 1.0781210986 0.1130016295 0.3605816606 0.0712156642 1.4661051422 .2026095841
0.006 0.0015 0.794 0.1985 0.0006588209 0.0006009371 0.0339355991 0.0151742812 1.1063192388 0.0952539290 0.3973927814 0.0628855101 1.5383064402 .1739146574
0.006 0.002 0.7936 0.1984 0.0004479982 0.0002687472 0.0546420663 0.0181887774 1.1363484270 0.1051882529 0.3823336866 0.0489545702 1.5737721781 .1726003477
0.006 0.0025 0.7932 0.1983 0.0003425869 0.0004887723 0.0741981742 0.0280366892 1.1502643923 0.1150947349 0.3827519948 0.0726460554 1.6075571482 .2162662518
0.006 0.003 0.7928 0.1982 0.0006061152 0.0002108227 0.0949046415 0.0299977002 1.0839804524 0.0786796899 0.3798238374 0.0436806699 1.5593150465 .1525688827
0.006 0.0035 0.7924 0.1981 0.0003952925 0.0005000099 0.0931791025 0.0112711731 1.1271931867 0.0795138814 0.3773139883 0.0479578985 1.5980815700 .1392429629
0.0005 0.0025 0.7976 0.1994 0.0000527057 0.0001291020 0.0690215574 0.0158566085 1.1411091519 0.0995228103 0.3789872210 0.0550770686 1.5891706360 .1705855894
0.006 0.004 0.792 0.198 0.0006851737 0.0006540602 0.1115848512 0.0424854957 1.1253621386 0.1300451533 0.3685295163 0.0709596690 1.6061616798 .2441443782
0.006 0.0045 0.7916 0.1979 0.0005270567 0.0005270567 0.1213629052 0.0200571996 1.1227986713 0.0739852184 0.3906998504 0.0471335147 1.6353884836 .1417029894
0.006 0.005 0.7912 0.1978 0.0004479982 0.0002687472 0.1391934742 0.0278472499 1.1227986713 0.0790673607 0.3526338050 0.0522198763 1.6150739487 .1594032341
0.006 0.0055 0.7908 0.1977 0.0005270567 0.0005000099 0.1460956299 0.0420156822 1.1520954403 0.0405419016 0.3944646241 0.0301181898 1.6931827510 .1131757835
0.006 0.006 0.7904 0.1976 0.0006061152 0.0005916197 0.1679524564 0.0404429419 1.1312214924 0.0289653052 0.3434310248 0.0432620471 1.6432110888 .1132619139
0.006 0.0065 0.79 0.1975 0.0004743510 0.0004594774 0.1662269175 0.0467844208 1.1015585138 0.0380998821 0.3488690313 0.0719879107 1.6171288136 .1573316910
0.006 0.006999999999999999 0.7896 0.1974 0.0005534095 0.0007888263 0.1955610794 0.0528414507 1.1037557715 0.0681346737 0.3706210572 0.0176286010 1.6704913176 .1393935517
0.006 0.0075 0.7892 0.1973 0.0006324681 0.0003873060 0.2156923670 0.0931720013 1.1140096406 0.0680243596 0.3651830507 0.0323587816 1.6955175264 .1939424485
0.006 0.008 0.7888 0.1972 0.0004743510 0.0002108227 0.2145420077 0.0330615742 1.1209676233 0.1082246994 0.3488690313 0.0526736225 1.6848530133 .1941707188
0.006 0.0085 0.7884 0.1971 0.0005270567 0.0003726854 0.2266207802 0.0397498659 1.1217000425 0.0225271009 0.3635098180 0.0475033110 1.7123576974 .1101529632
0.0005 0.003 0.7972 0.1993 0.0000527057 0.0002108227 0.0891528450 0.0238543580 1.1520954403 0.1048767044 0.3961378569 0.0676366963 1.6374388479 .1965785814
0.006 0.009000000000000001 0.7879999999999999 0.19699999999999998 0.0005007039 0.0006540602 0.2548045829 0.0404429419 1.1319539116 0.0941208575 0.3660196671 0.0181374110 1.7532788655 .1533552706
0.006 0.0095 0.7876 0.1969 0.0002635284 0.0001666700 0.2456017085 0.0486154412 1.0869101293 0.0495453320 0.3764773719 0.0432296774 1.7092527381 .1415571206
0.006 0.01 0.7872 0.1968 0.0003689397 0.0004533913 0.2559549422 0.0335384484 1.0693320679 0.0411721244 0.3722942900 0.0482779123 1.6979502398 .1234418764
0.0065 0.0 0.7948 0.1987 0.0005797624 0.0004887723 0.0000000000 0.0000000000 1.1422077808 0.0574564092 0.3923730832 0.0328950923 1.5351606264 .0908402738
0.0065 0.0005 0.7944 0.1986 0.0007642322 0.0005627426 0.0120787726 0.0151742812 1.1337849597 0.0524792558 0.3626732016 0.0405219530 1.5093011661 .1087382326
0.0065 0.001 0.794 0.1985 0.0005534095 0.0007149345 0.0230071858 0.0096245963 1.0883749678 0.0477815842 0.3994843224 0.0310789192 1.5114198855 .0892000342
0.0065 0.0015 0.7936 0.1984 0.0005534095 0.0006749619 0.0437136530 0.0236873476 1.1026571427 0.1127164394 0.3580718115 0.0431810774 1.5049960167 .1802598263
0.0065 0.002 0.7932 0.1983 0.0006588209 0.0003726854 0.0557924256 0.0106679932 1.1041219811 0.1207048215 0.3794055292 0.0560345642 1.5399787568 .1877800643
0.0065 0.0025 0.7928 0.1982 0.0005797624 0.0005916197 0.0724726353 0.0111531471 1.1092489157 0.0837459812 0.3748041391 0.0850061530 1.5571054525 .1804969010
0.0065 0.003 0.7924 0.1981 0.0005797624 0.0004594774 0.0943294618 0.0253079044 1.1209676233 0.1130965330 0.3710393654 0.0376570318 1.5869162129 .1765209466
0.0005 0.0035 0.7968 0.1992 0.0000527057 0.0001291020 0.1144607494 0.0441654079 1.0839804524 0.0605299182 0.3768956801 0.0166063610 1.5753895876 .1214307891
0.0065 0.0035 0.792 0.198 0.0005007039 0.0007710175 0.0851265875 0.0273679155 1.1070516580 0.0660234393 0.3643464344 0.0502944935 1.5570253838 .1444568658
0.0065 0.004 0.7916 0.1979 0.0005797624 0.0008096799 0.1133103901 0.0201230691 1.0927694831 0.0604145977 0.3605816606 0.0547072913 1.5672412962 .1360546380
0.0065 0.0045 0.7912 0.1978 0.0005534095 0.0003496099 0.1282650609 0.0248328441 1.0942343216 0.0425560151 0.3593267361 0.0491685647 1.5823795281 .1169070338
0.0065 0.005 0.7908 0.1977 0.0006588209 0.0005270567 0.1311409591 0.0287819803 1.1037557715 0.0735853543 0.3672745917 0.0302341632 1.6028301432 .1331285545
0.0065 0.0055 0.7904 0.1976 0.0004743510 0.0002687472 0.1426445520 0.0452312145 1.1447712481 0.0483840375 0.3735492146 0.0560345642 1.6614393657 .1499185634
0.0065 0.006 0.79 0.1975 0.0004743510 0.0006582936 0.1754297918 0.0323330780 1.1066854484 0.0834315196 0.3572351951 0.0331916413 1.6398247863 .1496145325
0.0065 0.0065 0.7896 0.1974 0.0006061152 0.0002108227 0.1921100015 0.0640906034 1.1242635098 0.0745845911 0.3618365852 0.0667198286 1.6788162117 .2056058458
0.0065 0.006999999999999999 0.7892 0.1973 0.0005534095 0.0003496099 0.2070646723 0.0529665194 1.1227986713 0.0529878861 0.3681112081 0.0662988791 1.6985279612 .1726028945
0.0065 0.0075 0.7888 0.1972 0.0007378794 0.0004594774 0.2105157502 0.0459280136 1.0982626273 0.1039261329 0.3802421456 0.0621803553 1.6897584025 .2124939792
0.0065 0.008 0.7884 0.1971 0.0004743510 0.0004281829 0.2179930856 0.0692512471 1.0938681120 0.0917894002 0.3906998504 0.0726653223 1.7030353990 .2341341525
0.0005 0.004 0.7964 0.1991 0.0000527057 0.0002108227 0.1041075158 0.0213359864 1.1403767327 0.1032529285 0.3563985787 0.0570250884 1.6009355329 .1818248260
0.0065 0.0085 0.7879999999999999 0.19699999999999998 0.0005534095 0.0003073242 0.2329477563 0.0348921249 1.1301228636 0.1036418493 0.3672745917 0.0360425368 1.7308986211 .1748838352
0.0065 0.009000000000000001 0.7876 0.1969 0.0006588209 0.0005773617 0.2456017085 0.0775618608 1.1136434310 0.1291926061 0.3748041391 0.0407630547 1.7347080995 .2480948833
0.0065 0.0095 0.7872 0.1968 0.0005534095 0.0003073242 0.2461768882 0.0535380724 1.0832480332 0.1049585115 0.3760590637 0.0627406510 1.7060373946 .2215445591
0.0065 0.01 0.7868 0.1967 0.0002635284 0.0003726854 0.2898905412 0.0410599313 1.0902060158 0.1374647671 0.3568168869 0.0202523383 1.7371769723 .1991497221
0.006999999999999999 0.0 0.7944 0.1986 0.0003952925 0.0005270567 0.0000000000 0.0000000000 1.1480671346 0.1282674979 0.3735492146 0.0406943143 1.5220116417 .1694888689
0.006999999999999999 0.0005 0.794 0.1985 0.0005797624 0.0003944131 0.0132291318 0.0100285998 1.1191365752 0.0880244814 0.4003209388 0.0540638052 1.5332664082 .1525112995
0.006999999999999999 0.001 0.7936 0.1984 0.0005007039 0.0004830555 0.0253079044 0.0122824762 1.0825156140 0.0468061157 0.3622548934 0.0317914225 1.4705791157 .0913630699
0.006999999999999999 0.0015 0.7932 0.1983 0.0004743510 0.0003574673 0.0419881141 0.0287819803 1.0788535179 0.1264648574 0.3898632340 0.0257319046 1.5111792170 .1813362096
0.006999999999999999 0.002 0.7928 0.1982 0.0005270567 0.0006871979 0.0511909884 0.0307384957 1.0565147315 0.0828961384 0.3693661326 0.0513412599 1.4775989092 .1656630919
0.006999999999999999 0.0025 0.7924 0.1981 0.0003689397 0.0001972066 0.0707470964 0.0204492340 1.0455284431 0.0891929053 0.3777322965 0.0642399363 1.4943767757 .1740792822
0.0 0.0015 0.7988 0.1997 0.0000000000 0.0000000000 0.0408377548 0.0183337102 1.1590534230 0.0454454177 0.3702027490 0.0474738333 1.5700939268 .1112529612
0.0005 0.0045 0.7959999999999999 0.19899999999999998 0.0000000000 0.0000000000 0.1311409591 0.0303485624 1.1334187501 0.0327547835 0.3806604538 0.0450531710 1.6452201630 .1081565169
0.006999999999999999 0.003 0.792 0.198 0.0006588209 0.0006455100 0.0857017671 0.0247794975 1.1129110118 0.0477703560 0.3865167685 0.0549498403 1.5857883683 .1281452038
0.006999999999999999 0.0035 0.7916 0.1979 0.0007115266 0.0002108227 0.0931791025 0.0278472499 1.1348835885 0.0729263021 0.3969744733 0.0298614628 1.6257486909 .1308458375
0.006999999999999999 0.004 0.7912 0.1978 0.0005007039 0.0001054113 0.1000812583 0.0247794975 1.1550251172 0.0244456917 0.3609999688 0.0486102196 1.6166070482 .0979408201
0.006999999999999999 0.0045 0.7908 0.1977 0.0006324681 0.0007710175 0.1202125459 0.0268307587 1.0843466620 0.0869514580 0.3944646241 0.0471483622 1.5996563001 .1617015964
0.006999999999999999 0.005 0.7904 0.1976 0.0008169379 0.0005374945 0.1340168574 0.0384295768 1.0832480332 0.0623030079 0.3693661326 0.0518837077 1.5874479611 .1531537869
0.006999999999999999 0.0055 0.79 0.1975 0.0007115266 0.0004887723 0.1478211688 0.0248328441 1.1059530292 0.0907136026 0.3773139883 0.0376570318 1.6317997129 .1536922508
0.006999999999999999 0.006 0.7896 0.1974 0.0004743510 0.0004887723 0.1817567679 0.0590393258 1.1125448022 0.0831416805 0.3877716931 0.0545792010 1.6825476142 .1972489796
0.006999999999999999 0.0065 0.7892 0.1973 0.0003952925 0.0004714139 0.1903844626 0.0197245530 1.1319539116 0.0623804511 0.3651830507 0.0361395037 1.6879167174 .1187159217
0.006999999999999999 0.006999999999999999 0.7888 0.1972 0.0005534095 0.0003073242 0.2047639537 0.0407363649 1.1319539116 0.0889037475 0.3869350767 0.0520453396 1.7242063515 .1819927762
0.006999999999999999 0.0075 0.7884 0.1971 0.0005797624 0.0002108227 0.1978617980 0.0328205388 1.0971639985 0.0808120984 0.3965561651 0.0296497601 1.6921617240 .1434932200
0.0005 0.005 0.7956 0.1989 0.0001054113 0.0002582040 0.1276898813 0.0586119065 1.1253621386 0.1074087237 0.3702027490 0.0137470099 1.6233601802 .1800258441
0.006999999999999999 0.008 0.7879999999999999 0.19699999999999998 0.0007905851 0.0001666700 0.2191434449 0.0190418345 1.1154744791 0.0544360457 0.3802421456 0.0410198054 1.7156506547 .1146643556
0.006999999999999999 0.0085 0.7876 0.1969 0.0006061152 0.0002687472 0.2415754510 0.0343185166 1.1026571427 0.0220213506 0.3651830507 0.0288116884 1.7100217596 .0854203028
0.006999999999999999 0.009000000000000001 0.7872 0.1968 0.0004479982 0.0004887723 0.2191434449 0.0263329278 1.1165731079 0.0387836554 0.3605816606 0.0331071841 1.6967462116 .0987125396
0.006999999999999999 0.0095 0.7868 0.1967 0.0005007039 0.0004533913 0.2519286846 0.0334594414 1.1114461734 0.0964181993 0.3630915098 0.0380269526 1.7269670717 .1683579846
0.006999999999999999 0.01 0.7864 0.1966 0.0006061152 0.0004887723 0.2893153616 0.0860542566 1.1195027848 0.1363677270 0.3835886111 0.0583596148 1.7930128727 .2812703707
0.0075 0.0 0.794 0.1985 0.0005007039 0.0003873060 0.0000000000 0.0000000000 1.0887411774 0.0516654149 0.4128701845 0.0472965813 1.5021120658 .0993493022
0.0075 0.0005 0.7936 0.1984 0.0006061152 0.0005426381 0.0143794911 0.0181887774 1.1103475445 0.0968788824 0.3501239559 0.0401750121 1.4754571067 .1557853100
0.0075 0.001 0.7932 0.1983 0.0005007039 0.0001972066 0.0212816469 0.0148213427 1.1370808462 0.0638088067 0.3953012405 0.0594527645 1.5541644375 .1382801205
0.0075 0.0015 0.7928 0.1982 0.0006061152 0.0003944131 0.0534917070 0.0194543409 1.1359822174 0.0620873811 0.3706210572 0.0526071406 1.5607010968 .1345432757
0.0075 0.002 0.7924 0.1981 0.0005534095 0.0004830555 0.0609690424 0.0317965634 1.1191365752 0.0504466203 0.3672745917 0.0431161922 1.5479336188 .1258424314
0.0005 0.0055 0.7952 0.1988 0.0000263528 0.0001054113 0.1622006600 0.0361220144 1.0935019023 0.0977827669 0.3764773719 0.0353958935 1.6322062870 .1694060861
0.0075 0.0025 0.792 0.198 0.0007905851 0.0003333399 0.0598186831 0.0265830087 1.0858115005 0.0963625467 0.3547253460 0.0411220569 1.5011461147 .1644009522
0.0075 0.003 0.7916 0.1979 0.0008432907 0.0005676575 0.0822506893 0.0303485624 1.1528278595 0.0919937206 0.3848435357 0.0566803740 1.6207653752 .1795903145
0.0075 0.0035 0.7912 0.1978 0.0005797624 0.0004594774 0.0954798211 0.0359015321 1.1389118943 0.1405596265 0.3743858309 0.0658220932 1.6093573087 .2427427292
0.0075 0.004 0.7908 0.1977 0.0006851737 0.0006101123 0.1052578751 0.0253601395 1.1081502868 0.0525303404 0.3509605722 0.0760078760 1.5650539078 .1545084682
0.0075 0.0045 0.7904 0.1976 0.0003952925 0.0004409673 0.1196373662 0.0530414190 1.0946005312 0.1090148875 0.3827519948 0.0599802020 1.5973851847 .2224774758
0.0075 0.005 0.79 0.1975 0.0007378794 0.0008432907 0.1472459892 0.0541280414 1.0718955352 0.0344003205 0.3689478245 0.0359453083 1.5888272283 .1253169609
0.0075 0.0055 0.7896 0.1974 0.0005270567 0.0005270567 0.1501218874 0.0505896575 1.1224324617 0.0776847901 0.3618365852 0.0268500425 1.6349179910 .1556515468
0.0075 0.006 0.7892 0.1973 0.0005007039 0.0004216454 0.1547233246 0.0183337102 1.1517292307 0.1108109381 0.3852618439 0.0480890706 1.6922151031 .1776553643
0.0075 0.0065 0.7888 0.1972 0.0005534095 0.0003873060 0.1892341033 0.0133163715 1.0634727141 0.0829090798 0.3756407555 0.0616830853 1.6289009824 .1582958426
0.0075 0.006999999999999999 0.7884 0.1971 0.0006061152 0.0003574673 0.1834823068 0.0330215238 1.0971639985 0.0981387101 0.3823336866 0.0769232254 1.6635861071 .2084409266
0.0005 0.006 0.7948 0.1987 0.0000790585 0.0001291020 0.1639261989 0.0696893697 1.1066854484 0.0937839866 0.3768956801 0.0684493327 1.6475863859 .2320517910
0.0075 0.0075 0.7879999999999999 0.19699999999999998 0.0005534095 0.0004216454 0.1990121573 0.0614554621 1.1074178676 0.0488804102 0.3835886111 0.0349581534 1.6905720455 .1457156711
0.0075 0.008 0.7876 0.1969 0.0005270567 0.0002886809 0.2076398520 0.0614554621 1.1381794750 0.1503797758 0.3718759818 0.0252929486 1.7182223655 .2374168674
0.0075 0.0085 0.7872 0.1968 0.0007115266 0.0005426381 0.2484776068 0.0394491060 1.1081502868 0.0538415316 0.3814970702 0.0665412505 1.7388364904 .1603745262
0.0075 0.009000000000000001 0.7868 0.1967 0.0003425869 0.0003162340 0.2323725767 0.0616704172 1.1195027848 0.1854424152 0.3660196671 0.0436325722 1.7182376155 .2910616386
0.0075 0.0095 0.7864 0.1966 0.0007378794 0.0002108227 0.2559549422 0.0331415297 1.0821494044 0.1087340414 0.3609999688 0.0742941727 1.6998421948 .2163805665
0.0075 0.01 0.7859999999999999 0.1965 0.0004743510 0.0004594774 0.2772365890 0.0423607216 1.1008260946 0.0745630110 0.3488690313 0.0569513967 1.7274060659 .1743346067
0.008 0.0 0.7936 0.1984 0.0005797624 0.0006368450 0.0000000000 0.0000000000 1.1147420599 0.0554611128 0.3844252275 0.0783208783 1.4997470498 .1344188361
0.008 0.0005 0.7932 0.1983 0.0007905851 0.0004409673 0.0143794911 0.0081342686 1.1323201213 0.1163740166 0.3831703030 0.0475033110 1.5306605005 .1724525635
0.008 0.001 0.7928 0.1982 0.0007905851 0.0003726854 0.0276086230 0.0152612406 1.1392781039 0.0681346737 0.3798238374 0.0570864255 1.5475011494 .1408550252
0.008 0.0015 0.7924 0.1981 0.0006588209 0.0006871979 0.0373866769 0.0254642884 1.1187703656 0.0650576298 0.3710393654 0.0237516555 1.5278552288 .1149607716
0.0005 0.0065 0.7944 0.1986 0.0000790585 0.0002108227 0.1656517378 0.0412528529 1.0956991600 0.0817427106 0.3681112081 0.0671381389 1.6295411644 .1903445251
0.008 0.002 0.792 0.198 0.0005270567 0.0003726854 0.0540668867 0.0190418345 1.0997274658 0.0342440257 0.3664379753 0.0522064711 1.5207593845 .1058650167
0.008 0.0025 0.7916 0.1979 0.0006588209 0.0006009371 0.0580931442 0.0305224811 1.1099813349 0.0781460766 0.3777322965 0.0665412505 1.5464655965 .1758107453
0.008 0.003 0.7912 0.1978 0.0008432907 0.0004281829 0.0718974557 0.0174460624 1.1099813349 0.1221713907 0.3760590637 0.0599451839 1.5587811450 .1999908199
0.008 0.0035 0.7908 0.1977 0.0005007039 0.0004533913 0.0920287432 0.0238543580 1.0927694831 0.0540900399 0.4007392470 0.0455629608 1.5860381772 .1239607500
0.008 0.004 0.7904 0.1976 0.0007378794 0.0002687472 0.1161862884 0.0248328441 1.1195027848 0.0634969874 0.3589084279 0.0443169841 1.5953353805 .1329155628
0.008 0.0045 0.79 0.1975 0.0007378794 0.0007564687 0.1207877255 0.0403446600 1.1033895619 0.0846126497 0.3681112081 0.0353958935 1.5930263749 .1611096719
0.008 0.005 0.7896 0.1974 0.0006851737 0.0005374945 0.1466708096 0.0458703513 1.0993612561 0.0715600195 0.3953012405 0.0655557137 1.6420184799 .1835235790
0.008 0.0055 0.7892 0.1973 0.0007642322 0.0003873060 0.1455204503 0.0392810221 1.0902060158 0.0710710874 0.3768956801 0.0519376409 1.6133863784 .1626770564
0.008 0.006 0.7888 0.1972 0.0007115266 0.0006368450 0.1598999414 0.0226009741 1.1238973002 0.1034605348 0.3735492146 0.0412919133 1.6580579828 .1679902672
0.008 0.0065 0.7884 0.1971 0.0006324681 0.0001972066 0.1702531750 0.0320039796 1.1092489157 0.1165076184 0.3835886111 0.0306936753 1.6637231699 .1794024799
0.0005 0.006999999999999999 0.794 0.1985 0.0000527057 0.0001291020 0.1708283547 0.0226009741 1.1085164965 0.0957930429 0.3814970702 0.0460215060 1.6608946271 .1645446250
0.008 0.006999999999999999 0.7879999999999999 0.19699999999999998 0.0004479982 0.0003162340 0.1921100015 0.0549770654 1.0953329504 0.1090148875 0.3777322965 0.0378424442 1.6656232466 .2021506311
0.008 0.0075 0.7876 0.1969 0.0008169379 0.0006101123 0.2007376962 0.0289653068 1.1411091519 0.1164845945 0.3572351951 0.0366013691 1.6998989811 .1826613827
0.008 0.008 0.7872 0.1968 0.0006588209 0.0006455100 0.2116661095 0.0515227421 1.1312214924 0.1162771747 0.3597450443 0.0286166832 1.7032914671 .1970621100
0.008 0.0085 0.7868 0.1967 0.0006061152 0.0004594774 0.2398499121 0.0294635738 1.0993612561 0.0629880533 0.3798238374 0.0553432961 1.7196411208 .1482544006
0.008 0.009000000000000001 0.7864 0.1966 0.0007115266 0.0007923400 0.2352484749 0.0275606497 1.0817831948 0.0770050958 0.3760590637 0.0595351172 1.6938022600 .1648932027
0.008 0.0095 0.7859999999999999 0.1965 0.0008696436 0.0006368450 0.2703344333 0.0664824075 1.0964315792 0.0884803651 0.3831703030 0.0481617896 1.7508059591 .2037614072
0.008 0.01 0.7856 0.1964 0.0006588209 0.0006455100 0.2858642837 0.0299093416 1.1147420599 0.0809447513 0.3810787620 0.0499453674 1.7823439265 .1614449703
0.0085 0.0 0.7932 0.1983 0.0006324681 0.0006952356 0.0000000000 0.0000000000 1.1019247234 0.1055903677 0.3764773719 0.0637148054 1.4790345634 .1700004087
0.0085 0.0005 0.7928 0.1982 0.0006851737 0.0005627426 0.0138043115 0.0147317869 1.1312214924 0.0647020984 0.4187264992 0.0480890706 1.5644374768 .1280856985
0.0085 0.001 0.7924 0.1981 0.0007378794 0.0004887723 0.0258830840 0.0051445631 1.1140096406 0.0654522210 0.3961378569 0.0923542639 1.5367684609 .1634398203
0.0005 0.0075 0.7936 0.1984 0.0000263528 0.0001054113 0.1921100015 0.0343955504 1.0971639985 0.1067524575 0.3814970702 0.0557841851 1.6707974230 .1970376043
0.0085 0.0015 0.792 0.198 0.0005534095 0.0003873060 0.0368114973 0.0156042326 1.1271931867 0.1044718428 0.3848435357 0.0386114549 1.5494016292 .1590748363
0.0085 0.002 0.7916 0.1979 0.0007642322 0.0005110004 0.0425632938 0.0277996884 1.0891073870 0.0837780028 0.4045040207 0.0552800249 1.5369389337 .1673687165
0.0085 0.0025 0.7912 0.1978 0.0010014078 0.0003574673 0.0644201203 0.0172936922 1.1480671346 0.0670073533 0.3576535033 0.0351975956 1.5711421660 .1198561084
0.0085 0.003 0.7908 0.1977 0.0006588209 0.0004714139 0.0580931442 0.0160226509 1.0956991600 0.1332238156 0.3806604538 0.0411560842 1.5351115789 .1908739646
0.0085 0.0035 0.7904 0.1976 0.0008696436 0.0006992197 0.0977805397 0.0354564546 1.1074178676 0.1419533517 0.3681112081 0.0618756861 1.5741792590 .2399847121
0.0085 0.004 0.79 0.1975 0.0007905851 0.0009279791 0.1121600308 0.0422668992 1.1392781039 0.1596001824 0.3794055292 0.0174690629 1.6316342490 .2202641236
0.0085 0.0045 0.7896 0.1974 0.0008432907 0.0005916197 0.1259643423 0.0373468356 1.0887411774 0.0639180037 0.3835886111 0.0427084264 1.5991374215 .1445648854
0.0085 0.005 0.7892 0.1973 0.0008169379 0.0004533913 0.1271147016 0.0375235845 1.1015585138 0.0664688101 0.3856801521 0.0411220569 1.6151703054 .1455678428
0.0085 0.0055 0.7888 0.1972 0.0006851737 0.0008882118 0.1414941927 0.0400813968 1.1132772214 0.0908022623 0.3743858309 0.0563086954 1.6298424187 .1880805663
0.0085 0.006 0.7884 0.1971 0.0008432907 0.0005916197 0.1765801511 0.0447902107 1.1195027848 0.0797160185 0.3831703030 0.0483068993 1.6800965296 .1734047482
0.0005 0.008 0.7932 0.1983 0.0000263528 0.0001054113 0.2151171873 0.0526407227 1.1341511693 0.1376597471 0.3714576736 0.0335273428 1.7207523830 .2239332239
0.0085 0.0065 0.7879999999999999 0.19699999999999998 0.0007115266 0.0005676575 0.1875085644 0.0463581949 1.0938681120 0.0830448427 0.3622548934 0.0656304089 1.6443430964 .1956011040
0.0085 0.006999999999999999 0.7876 0.1969 0.0004743510 0.0004281829 0.1800312290 0.0372048319 1.1015585138 0.1027634026 0.3844252275 0.0729057296 1.6664893213 .2133021470
0.0085 0.0075 0.7872 0.1968 0.0007378794 0.0004594774 0.2243200617 0.0347019756 1.1315877020 0.1160832484 0.3831703030 0.0848825555 1.7398159461 .2361272569
0.0085 0.008 0.7868 0.1967 0.0006851737 0.0005110004 0.2283463192 0.0287819803 1.1147420599 0.0710635391 0.3672745917 0.0296497601 1.7110481445 .1300062799
0.0085 0.0085 0.7864 0.1966 0.0007642322 0.0003873060 0.2536542236 0.0390783671 1.1575885845 0.0614272279 0.3718759818 0.0176286010 1.7838830221 .1185215020
0.0085 0.009000000000000001 0.7859999999999999 0.1965 0.0006061152 0.0005676575 0.2766614094 0.0801462839 1.1048544003 0.0755706167 0.3660196671 0.0516403114 1.7481415920 .2079248695
0.0085 0.0095 0.7856 0.1964 0.0007642322 0.0003073242 0.2271959599 0.0269783167 1.0986288369 0.0568746047 0.3681112081 0.0403835343 1.6947002371 .1245437799
0.0085 0.01 0.7852 0.1963 0.0005534095 0.0007710175 0.2864394634 0.0686948491 1.1217000425 0.0994203456 0.3589084279 0.0380269526 1.7676013433 .2069131648
0.009000000000000001 0.0 0.7928 0.1982 0.0007115266 0.0009369165 0.0000000000 0.0000000000 1.1114461734 0.0819524421 0.3681112081 0.0533732402 1.4802689081 .1362625988
0.009000000000000001 0.0005 0.7924 0.1981 0.0006851737 0.0007710175 0.0132291318 0.0093455631 1.1806597901 0.0939497182 0.3768956801 0.0348378152 1.5714697757 .1389041140
0.0005 0.0085 0.7928 0.1982 0.0000790585 0.0003162340 0.2294966785 0.0548565808 1.1246297194 0.0964015069 0.3672745917 0.0619661146 1.7214800481 .2135404363
0.009000000000000001 0.001 0.792 0.198 0.0006851737 0.0004533913 0.0241575451 0.0112711731 1.1118123830 0.1086205120 0.3714576736 0.0507930193 1.5081127754 .1711380957
0.009000000000000001 0.0015 0.7916 0.1979 0.0006061152 0.0002687472 0.0414129345 0.0305658062 1.1151082695 0.0707457829 0.3743858309 0.0513685184 1.5315131501 .1529488547
0.009000000000000001 0.002 0.7912 0.1978 0.0008432907 0.0006146485 0.0534917070 0.0180426805 1.0913046447 0.0884075817 0.3714576736 0.0385751829 1.5170973160 .1456400936
0.009000000000000001 0.0025 0.7908 0.1977 0.0009487021 0.0004216454 0.0724726353 0.0359015321 1.1308552828 0.0737019022 0.3777322965 0.0770686724 1.5820089167 .1870937521
0.009000000000000001 0.003 0.7904 0.1976 0.0010014078 0.0004281829 0.0926039229 0.0289653068 1.1264607675 0.0869822995 0.3898632340 0.0562216168 1.6099293322 .1725974060
0.009000000000000001 0.0035 0.79 0.1975 0.0009223492 0.0002357069 0.0839762282 0.0122824762 1.0876425486 0.0808651857 0.3526338050 0.0545792010 1.5251749310 .1479625698
0.009000000000000001 0.004 0.7896 0.1974 0.0005270567 0.0005773617 0.1018067972 0.0392810221 1.1055868196 0.0708367158 0.3743858309 0.0621578384 1.5823065044 .1728529380
0.009000000000000001 0.0045 0.7892 0.1973 0.0006324681 0.0003073242 0.1127352105 0.0138043115 1.0825156140 0.0723725076 0.3890266176 0.0662988791 1.5849099102 .1527830224
0.009000000000000001 0.005 0.7888 0.1972 0.0005797624 0.0003944131 0.1386182945 0.0280366892 1.1052206099 0.0787682740 0.3689478245 0.0353563229 1.6133664913 .1425556992
0.009000000000000001 0.0055 0.7884 0.1971 0.0006324681 0.0006101123 0.1547233246 0.0383951262 1.1293904444 0.0965960723 0.3940463159 0.0408659486 1.6787925530 .1764672594
0.0005 0.009000000000000001 0.7924 0.1981 0.0000000000 0.0000000000 0.2300718581 0.0383261322 1.1041219811 0.0665252797 0.3672745917 0.0351578018 1.7014684309 .1400092137
0.009000000000000001 0.006 0.7879999999999999 0.19699999999999998 0.0004743510 0.0003574673 0.1742794325 0.0425166320 1.1378132654 0.1060516735 0.3681112081 0.0560595407 1.6806782570 .2049853135
0.009000000000000001 0.0065 0.7876 0.1969 0.0006061152 0.0003574673 0.1800312290 0.0326588603 1.1231648809 0.0717097895 0.3973927814 0.0347976100 1.7011950065 .1395237271
0.009000000000000001 0.006999999999999999 0.7872 0.1968 0.0006324681 0.0005110004 0.1921100015 0.0476254304 1.1140096406 0.0980074355 0.3848435357 0.0590392777 1.6915956459 .2051831440
0.009000000000000001 0.0075 0.7868 0.1967 0.0005534095 0.0003496099 0.2105157502 0.0467844208 1.1385456847 0.1065764352 0.3881900012 0.0318134311 1.7378048456 .1855238970
0.009000000000000001 0.008 0.7864 0.1966 0.0008696436 0.0005676575 0.2133916484 0.0303049268 1.1176717368 0.0386589711 0.3927913913 0.0658433570 1.7247244201 .1353749124
0.009000000000000001 0.0085 0.7859999999999999 0.1965 0.0004743510 0.0002687472 0.2300718581 0.0288737890 1.0660361814 0.0627234861 0.3902815422 0.0675849348 1.6868639327 .1594509571
0.009000000000000001 0.009000000000000001 0.7856 0.1964 0.0007642322 0.0006324681 0.2433009900 0.0491568325 1.1227986713 0.0616016384 0.3522154968 0.0406082251 1.7190793903 .1519991641
0.009000000000000001 0.0095 0.7852 0.1963 0.0005534095 0.0003873060 0.2686088944 0.0292381415 1.1356160078 0.0634462777 0.3819153784 0.0359453083 1.7866936901 .1290170335
0.009000000000000001 0.01 0.7848 0.1962 0.0006588209 0.0004409673 0.2496279661 0.0371692462 1.1063192388 0.0776985995 0.3806604538 0.0588611799 1.7372664796 .1741699929
0.0095 0.0 0.7924 0.1981 0.0009750549 0.0006790651 0.0000000000 0.0000000000 1.1000936754 0.0903402818 0.3752224473 0.0536087693 1.4762911776 .1446281162
0.0 0.002 0.7984 0.1996 0.0000000000 0.0000000000 0.0661456592 0.0102891263 1.1444050385 0.0575776549 0.3455225658 0.0367921019 1.5560732635 .1046588831
0.0005 0.0095 0.792 0.198 0.0000263528 0.0001054113 0.2479024271 0.0862692774 1.1337849597 0.1720702025 0.3911181586 0.0531103162 1.7728318982 .3115552074
0.0095 0.0005 0.792 0.198 0.0004743510 0.0006368450 0.0120787726 0.0111531471 1.1213338329 0.0694293249 0.3748041391 0.0490260055 1.5086910956 .1302453225
0.0095 0.001 0.7916 0.1979 0.0004479982 0.0006582936 0.0258830840 0.0102891263 1.1433064096 0.0757478712 0.3802421456 0.0476504259 1.5498796374 .1343457170
0.0095 0.0015 0.7912 0.1978 0.0006588209 0.0006236219 0.0517661681 0.0174460624 1.1363484270 0.0386589711 0.3676928999 0.0649335050 1.5564663159 .1216621604
0.0095 0.002 0.7908 0.1977 0.0006061152 0.0003574673 0.0529165274 0.0172936922 1.1154744791 0.0889339120 0.3647647425 0.0389363817 1.5337618642 .1455214532
0.0095 0.0025 0.7904 0.1976 0.0008696436 0.0005426381 0.0736229946 0.0292381415 1.1367146366 0.0760588360 0.3898632340 0.0436806699 1.6010705088 .1495202855
0.0095 0.003 0.79 0.1975 0.0007642322 0.0001972066 0.0667208389 0.0287359659 1.1033895619 0.0646274373 0.3601633524 0.0235741811 1.5310379854 .1171347909
0.0095 0.0035 0.7896 0.1974 0.0009223492 0.0002886809 0.0920287432 0.0221276028 1.1268269771 0.0650411365 0.3756407555 0.0777918285 1.5954188250 .1652492487
0.0095 0.004 0.7892 0.1973 0.0006851737 0.0008399902 0.1196373662 0.0348161898 1.0949667408 0.0797967300 0.3605816606 0.0582996172 1.5758709413 .1737525272
0.0095 0.0045 0.7888 0.1972 0.0006588209 0.0007071208 0.1156111087 0.0277996884 1.0664023910 0.0991501958 0.3488690313 0.0522064711 1.5315413519 .1798634761
0.0095 0.005 0.7884 0.1971 0.0008432907 0.0007923400 0.1455204503 0.0207702778 1.0946005312 0.1162079525 0.3911181586 0.0433105562 1.6320824308 .1810811265
0.0005 0.01 0.7916 0.1979 0.0000000000 0.0000000000 0.2576804811 0.0535380724 1.1249959290 0.1009198214 0.3756407555 0.0231547848 1.7583171656 .1776126786
0.0095 0.0055 0.7879999999999999 0.19699999999999998 0.0008169379 0.0003873060 0.1495467078 0.0249391951 1.0927694831 0.0973704463 0.3877716931 0.0535434484 1.6309048219 .1762403958
0.0095 0.006 0.7876 0.1969 0.0005007039 0.0007527876 0.1616254803 0.0210235832 1.1469685057 0.0936695181 0.3923730832 0.0496078948 1.7014677731 .1650537837
0.0095 0.0065 0.7872 0.1968 0.0007378794 0.0006368450 0.1633510193 0.0307384957 1.1158406887 0.0617408120 0.3773139883 0.0462490737 1.6572435757 .1393652264
0.0095 0.006999999999999999 0.7868 0.1967 0.0009223492 0.0003726854 0.1909596422 0.0312084652 1.1044881907 0.0430448206 0.3794055292 0.0511363585 1.6757757113 .1257623297
0.0095 0.0075 0.7864 0.1966 0.0011068191 0.0007923400 0.2133916484 0.0440153381 1.0946005312 0.0993339776 0.3848435357 0.0307392487 1.6939425344 .1748809044
0.0095 0.008 0.7859999999999999 0.1965 0.0011331719 0.0008913338 0.2162675466 0.0492643968 1.1180379464 0.1157036937 0.3869350767 0.0464303249 1.7223737416 .2122897492
0.0095 0.0085 0.7856 0.1964 0.0008696436 0.0009219727 0.2571053014 0.0540301606 1.1359822174 0.1001728893 0.3873533849 0.0730974862 1.7813105473 .2282225088
0.0095 0.009000000000000001 0.7852 0.1963 0.0007642322 0.0003073242 0.2622819183 0.0583630226 1.1246297194 0.0802792948 0.3777322965 0.0596642990 1.7654081664 .1986139406
0.0095 0.0095 0.7848 0.1962 0.0009487021 0.0006101123 0.2640074572 0.0273195195 1.1140096406 0.1087981579 0.3781506047 0.0184055604 1.7571164046 .1551333501
0.0095 0.01 0.7844 0.1961 0.0009223492 0.0010138138 0.2703344333 0.0619487437 1.0799521467 0.0881158468 0.3994843224 0.0921797886 1.7506932516 .2432581929
0.001 0.0 0.7992 0.1998 0.0001317642 0.0002357069 0.0000000000 0.0000000000 1.1033895619 0.0187590852 0.3697844408 0.0500153876 1.4733057669 .0690101797
0.01 0.0 0.792 0.198 0.0008959964 0.0005110004 0.0000000000 0.0000000000 1.1195027848 0.0795138814 0.3848435357 0.0500573527 1.5052423169 .1300822345
0.01 0.0005 0.7916 0.1979 0.0008169379 0.0006952356 0.0178305690 0.0098957648 1.1191365752 0.0521716974 0.3689478245 0.0497487866 1.5067319066 .1125114844
0.01 0.001 0.7912 0.1978 0.0008959964 0.0006101123 0.0316348805 0.0195899128 1.1381794750 0.0668711186 0.3844252275 0.0584075685 1.5551355794 .1454787122
0.01 0.0015 0.7908 0.1977 0.0008432907 0.0007923400 0.0448640123 0.0253601395 1.1528278595 0.1317662693 0.3906998504 0.0279234426 1.5892350129 .1858421914
0.01 0.002 0.7904 0.1976 0.0005534095 0.0005374945 0.0465895513 0.0186911261 1.1187703656 0.1094715632 0.3789872210 0.0371706314 1.5449005474 .1658708152
0.01 0.0025 0.79 0.1975 0.0009750549 0.0010083189 0.0678711981 0.0197915296 1.1531940692 0.0284985440 0.3927913913 0.0996030365 1.6148317135 .1489014290
0.01 0.003 0.7896 0.1974 0.0006061152 0.0003574673 0.0770740725 0.0432571805 1.1162068983 0.1218019997 0.3819153784 0.0220714560 1.5758024644 .1874881035
0.01 0.0035 0.7892 0.1973 0.0008959964 0.0008232889 0.0885776654 0.0275606497 1.1418415712 0.1097554096 0.3982293978 0.0410368650 1.6295446308 .1791762132
0.01 0.004 0.7888 0.1972 0.0007378794 0.0007188095 0.1087089530 0.0397498659 1.1063192388 0.0647849542 0.3693661326 0.0302341632 1.5851322038 .1354877928
0.01 0.0045 0.7884 0.1971 0.0008169379 0.0001972066 0.1386182945 0.0273195195 1.1217000425 0.1178853713 0.3940463159 0.0638574548 1.6551815908 .2092595522
0.001 0.0005 0.7988 0.1997 0.0001317642 0.0002886809 0.0120787726 0.0043042503 1.1231648809 0.0400225390 0.3534704214 0.0208315799 1.4888458391 .0654470501
0.01 0.005 0.7879999999999999 0.19699999999999998 0.0008959964 0.0007341051 0.1357423963 0.0210235832 1.1257283482 0.1243690114 0.3873533849 0.0248743933 1.6497201258 .1710010930
0.01 0.0055 0.7876 0.1969 0.0005797624 0.0003574673 0.1506970671 0.0278472499 1.0964315792 0.0989823327 0.3777322965 0.0646201540 1.6254407052 .1918072039
0.01 0.006 0.7872 0.1968 0.0009750549 0.0007564687 0.1639261989 0.0504062186 1.1282918155 0.0541396047 0.3860984603 0.0349581534 1.6792915296 .1402604454
0.01 0.0065 0.7868 0.1967 0.0008169379 0.0002582040 0.1880837440 0.0469538278 1.1348835885 0.0780430404 0.3693661326 0.0408659486 1.6931504030 .1661210208
0.01 0.006999999999999999 0.7864 0.1966 0.0007642322 0.0008062417 0.2087902112 0.0462438712 1.1403767327 0.0372311105 0.3517971886 0.0411900835 1.7017283647 .1254713069
0.01 0.0075 0.7859999999999999 0.1965 0.0009487021 0.0006540602 0.2168427263 0.0287819803 1.1081502868 0.0788635610 0.3898632340 0.0324667525 1.7158049492 .1407663540
0.01 0.008 0.7856 0.1964 0.0009750549 0.0006790651 0.2300718581 0.0369191860 1.1374470558 0.0523257025 0.3697844408 0.0266406822 1.7382784096 .1165646358
0.01 0.0085 0.7852 0.1963 0.0008169379 0.0004533913 0.2375491935 0.0314197640 1.0887411774 0.0383804446 0.3927913913 0.0413596605 1.7198987001 .1116132604
0.01 0.009000000000000001 0.7848 0.1962 0.0009223492 0.0007993211 0.2358236546 0.0557657356 1.0810507755 0.1012382483 0.3735492146 0.0562216168 1.6913459939 .2140249218
0.01 0.0095 0.7844 0.1961 0.0008959964 0.0002582040 0.2582556607 0.0485882133 1.1037557715 0.0756344762 0.3568168869 0.0199037350 1.7197243155 .1443846285
0.001 0.001 0.7984 0.1996 0.0000527057 0.0001291020 0.0212816469 0.0093455631 1.1619830998 0.0843904606 0.3806604538 0.0536348753 1.5639779062 .1475000010
0.01 0.01 0.784 0.196 0.0008959964 0.0003873060 0.3002437748 0.0775618608 1.1019247234 0.1026798466 0.3442676412 0.0507930193 1.7473321358 .2314220327
0.001 0.0015 0.7979999999999999 0.1995 0.0001054113 0.0001972066 0.0465895513 0.0092028743 1.1286580251 0.0581155156 0.3810787620 0.0687554126 1.5564317497 .1362710091
0.001 0.002 0.7976 0.1994 0.0000790585 0.0002108227 0.0552172459 0.0190418345 1.0517540065 0.0686523384 0.3697844408 0.0391872399 1.4768347517 .1270922355
0.001 0.0025 0.7972 0.1993 0.0001054113 0.0003073242 0.0730478150 0.0278472499 1.1066854484 0.0433676302 0.3534704214 0.0158736798 1.5333090961 .0873958841
0.001 0.003 0.7968 0.1992 0.0000527057 0.0001291020 0.0960550008 0.0197915296 1.1249959290 0.0530485941 0.3710393654 0.0656943658 1.5921430009 .1386635915
0.001 0.0035 0.7964 0.1991 0.0000790585 0.0001291020 0.0960550008 0.0309957261 1.1553913268 0.1022243156 0.3873533849 0.0526071406 1.6388787710 .1859562843
0.0 0.0025 0.7979999999999999 0.1995 0.0000000000 0.0000000000 0.0816755096 0.0368474285 1.0836142428 0.0642027179 0.3781506047 0.0255681793 1.5434403571 .1266183257
0.001 0.004 0.7959999999999999 0.19899999999999998 0.0001317642 0.0001666700 0.1207877255 0.0329412770 1.1652789864 0.1096331521 0.3727125982 0.0550134913 1.6589110743 .1977545904
0.001 0.0045 0.7956 0.1989 0.0000000000 0.0000000000 0.1202125459 0.0234063489 1.0861777101 0.1137350606 0.3455225658 0.0662143681 1.5519128218 .2033557776
0.001 0.005 0.7952 0.1988 0.0002108227 0.0003944131 0.1334416777 0.0314197640 1.1184041560 0.1199111422 0.3865167685 0.0364096372 1.6385734249 .1881349565
0.001 0.0055 0.7948 0.1987 0.0000790585 0.0002108227 0.1449452706 0.0248328441 1.0788535179 0.0783859678 0.3802421456 0.0581072087 1.6041199926 .1615368433
0.001 0.006 0.7944 0.1986 0.0000790585 0.0001291020 0.1817567679 0.0175971134 1.1180379464 0.1322944579 0.3940463159 0.0908258734 1.6939200887 .2408465467
0.001 0.0065 0.794 0.1985 0.0000527057 0.0001291020 0.1817567679 0.0326183155 1.0894735966 0.0384083882 0.3563985787 0.0681007791 1.6276816489 .1392565848
0.001 0.006999999999999999 0.7936 0.1984 0.0000527057 0.0002108227 0.2053391334 0.0657418006 1.0975302081 0.0516654149 0.3660196671 0.0703454596 1.6689417143 .1879634978
0.001 0.0075 0.7932 0.1983 0.0000790585 0.0001291020 0.1949858998 0.0265830087 1.0978964177 0.0463569877 0.3894449258 0.0567050659 1.6824063018 .1297741643
0.001 0.008 0.7928 0.1982 0.0000527057 0.0001291020 0.2076398520 0.0122824762 1.0759238410 0.0486714481 0.3760590637 0.0550134913 1.6596754624 .1160965176
0.001 0.0085 0.7924 0.1981 0.0000527057 0.0001291020 0.2519286846 0.0258766924 1.0865439197 0.1160277814 0.3647647425 0.0568406799 1.7032900525 .1988742557
0.0 0.003 0.7976 0.1994 0.0000000000 0.0000000000 0.0891528450 0.0315038866 1.1301228636 0.1200676171 0.3748041391 0.0513276253 1.5940798477 .2028991290
0.001 0.009000000000000001 0.792 0.198 0.0000790585 0.0002108227 0.2473272475 0.0463010683 1.1227986713 0.0783517426 0.3442676412 0.0359453083 1.7144726185 .1608089419
0.001 0.0095 0.7916 0.1979 0.0000000000 0.0000000000 0.2502031457 0.0483971890 1.1220662521 0.0918127741 0.3643464344 0.0377313061 1.7366158322 .1779412692
0.001 0.01 0.7912 0.1978 0.0000527057 0.0002108227 0.2801124873 0.0595081650 1.1132772214 0.0741156145 0.3635098180 0.0397194586 1.7569522324 .1735540608
0.0015 0.0 0.7988 0.1997 0.0002108227 0.0004887723 0.0000000000 0.0000000000 1.1008260946 0.0444548906 0.3722942900 0.0309661097 1.4733312073 .0759097726
0.0015 0.0005 0.7984 0.1996 0.0001054113 0.0001054113 0.0132291318 0.0086085007 1.1011923042 0.0701977118 0.3748041391 0.0603524644 1.4893309864 .1392640882
0.0015 0.001 0.7979999999999999 0.1995 0.0001054113 0.0003073242 0.0235823655 0.0092028743 1.1176717368 0.1151226966 0.3685295163 0.0879999546 1.5098890299 .2126328497
0.0015 0.0015 0.7976 0.1994 0.0000263528 0.0001054113 0.0304845212 0.0058657045 1.1162068983 0.0694679461 0.3639281262 0.0326173113 1.5106458985 .1080563732
0.0015 0.002 0.7972 0.1993 0.0000527057 0.0001291020 0.0494654495 0.0236873476 1.1282918155 0.1518670865 0.3831703030 0.0826261924 1.5609802737 .2583097285
0.0015 0.0025 0.7968 0.1992 0.0001054113 0.0001972066 0.0655704796 0.0359015321 1.1213338329 0.1343465306 0.3827519948 0.0655023078 1.5697617186 .2359475771
0.0015 0.003 0.7964 0.1991 0.0000263528 0.0001054113 0.0793747911 0.0161050301 1.1403767327 0.0674223623 0.3756407555 0.0588373928 1.5954186321 .1424701965
0.0 0.0035 0.7972 0.1993 0.0000000000 0.0000000000 0.0937542822 0.0359383731 1.1195027848 0.0909675292 0.3484507231 0.0398250488 1.5617077901 .1667309511
0.0015 0.0035 0.7959999999999999 0.19899999999999998 0.0000000000 0.0000000000 0.0897280247 0.0343955504 1.1487995538 0.1210731292 0.3710393654 0.0199037350 1.6095669439 .1753724146
0.0015 0.004 0.7956 0.1989 0.0001054113 0.0001972066 0.1236636237 0.0365589902 1.1682086633 0.1379400342 0.3806604538 0.0661403324 1.6726381521 .2408365634
0.0015 0.0045 0.7952 0.1988 0.0001317642 0.0002357069 0.1282650609 0.0330615742 1.0858115005 0.1504404064 0.3597450443 0.0437127056 1.5739533699 .2274503931
0.0015 0.005 0.7948 0.1987 0.0000527057 0.0001291020 0.1322913184 0.0224246309 1.1000936754 0.0349264918 0.3656013589 0.0628521107 1.5980390584 .1203323354
0.0015 0.0055 0.7944 0.1986 0.0000790585 0.0001291020 0.1449452706 0.0231790974 1.0946005312 0.0764808413 0.3735492146 0.0176682605 1.6131740749 .1174573012
0.0015 0.006 0.794 0.1985 0.0000790585 0.0001291020 0.1524226060 0.0444044647 1.1055868196 0.1300616523 0.3685295163 0.0645008985 1.6266180004 .2390961175
0.0015 0.0065 0.7936 0.1984 0.0001317642 0.0002886809 0.1909596422 0.0401143992 1.1184041560 0.1099702527 0.3517971886 0.0439840670 1.6612927510 .1943573998
0.0015 0.006999999999999999 0.7932 0.1983 0.0001844698 0.0003162340 0.1840574865 0.0562383350 1.0913046447 0.0810639533 0.3743858309 0.0360813548 1.6499324319 .1736998771
0.0015 0.0075 0.7928 0.1982 0.0002371755 0.0002582040 0.1944107201 0.0328608342 1.1165731079 0.0855834293 0.3693661326 0.0353563229 1.6805871361 .1540587904
0.0015 0.008 0.7924 0.1981 0.0001844698 0.0002687472 0.2375491935 0.0242941066 1.1019247234 0.1091869788 0.3660196671 0.0580228294 1.7056780538 .1917726620
0.0 0.004 0.7968 0.1992 0.0000000000 0.0000000000 0.1006564379 0.0350812435 1.1249959290 0.1198932463 0.3860984603 0.0700762986 1.6117508272 .2250507884
0.0015 0.0085 0.792 0.198 0.0000527057 0.0001291020 0.2392747324 0.0324148305 1.1502643923 0.0967625313 0.3898632340 0.0421309245 1.7794550644 .1714373883
0.0015 0.009000000000000001 0.7916 0.1979 0.0000790585 0.0002108227 0.2496279661 0.0513684050 1.1011923042 0.1228326217 0.3693661326 0.0566556713 1.7202654614 .2310675207
0.0015 0.0095 0.7912 0.1978 0.0001317642 0.0001666700 0.2663081758 0.0755743155 1.1059530292 0.1408265242 0.3601633524 0.0523403684 1.7325563216 .2689078781
0.0015 0.01 0.7908 0.1977 0.0002371755 0.0003496099 0.2847139244 0.0492106441 1.1066854484 0.0717471831 0.3568168869 0.0545150430 1.7484534352 .1758224801
0.002 0.0 0.7984 0.1996 0.0001581170 0.0001972066 0.0000000000 0.0000000000 1.1260945578 0.1108835296 0.3760590637 0.0394542467 1.5023117385 .1505349829
0.002 0.0005 0.7979999999999999 0.1995 0.0001317642 0.0002357069 0.0109284133 0.0084533798 1.1359822174 0.1216477557 0.3886083094 0.0376384403 1.5356507043 .1679752827
0.002 0.001 0.7976 0.1994 0.0001317642 0.0002357069 0.0276086230 0.0169067597 1.0927694831 0.0543374117 0.3727125982 0.0427739302 1.4932224685 .1142538085
0.002 0.0015 0.7972 0.1993 0.0001844698 0.0002687472 0.0442888327 0.0350057186 1.1173055271 0.0971498264 0.3731309064 0.0222294499 1.5349097360 .1546537421
0.002 0.002 0.7968 0.1992 0.0001054113 0.0001972066 0.0592435035 0.0152612406 1.1173055271 0.0882375202 0.3530521132 0.0589443592 1.5297065551 .1626403266
0.002 0.0025 0.7964 0.1991 0.0001581170 0.0002582040 0.0690215574 0.0238543580 1.0883749678 0.1037504859 0.3718759818 0.0583476202 1.5294306240 .1862106681
0.0 0.0045 0.7964 0.1991 0.0000000000 0.0000000000 0.1345920370 0.0390783671 1.1392781039 0.0647849542 0.3618365852 0.0624387158 1.6357067261 .1663020371
0.002 0.003 0.7959999999999999 0.19899999999999998 0.0001317642 0.0003333399 0.0851265875 0.0440453930 1.1238973002 0.1201569399 0.3764773719 0.0400353939 1.5856330238 .2045710667
0.002 0.0035 0.7956 0.1989 0.0002108227 0.0004594774 0.0920287432 0.0063007773 1.0898398062 0.1184709321 0.3689478245 0.0578778929 1.5510271966 .1831090797
0.002 0.004 0.7952 0.1988 0.0000790585 0.0001291020 0.1156111087 0.0296426853 1.1330525405 0.0722983478 0.3898632340 0.0585989908 1.6386059417 .1606691259
0.002 0.0045 0.7948 0.1987 0.0001581170 0.0001972066 0.1121600308 0.0335384484 1.1498981826 0.0760094494 0.3689478245 0.0441587652 1.6311641549 .1539038696
0.002 0.005 0.7944 0.1986 0.0001581170 0.0003073242 0.1357423963 0.0322100601 1.1619830998 0.1560001369 0.3781506047 0.0530047815 1.6760342178 .2415223027
0.002 0.0055 0.794 0.1985 0.0001317642 0.0002357069 0.1593247617 0.0305658062 1.0832480332 0.0782558324 0.3869350767 0.0276210137 1.6296396358 .1366783592
0.002 0.006 0.7936 0.1984 0.0001844698 0.0003944131 0.1811815883 0.0120650700 1.1531940692 0.0603701850 0.3605816606 0.0492539022 1.6951417879 .1220835703
0.002 0.0065 0.7932 0.1983 0.0002108227 0.0002108227 0.1668020971 0.0199248074 1.0887411774 0.0752148543 0.3865167685 0.0760539051 1.6422708657 .1714043895
0.002 0.006999999999999999 0.7928 0.1982 0.0002108227 0.0002687472 0.2018880555 0.0452019481 1.1132772214 0.1112939872 0.3953012405 0.0618756861 1.7106773401 .2186403686
0.002 0.0075 0.7924 0.1981 0.0002371755 0.0001972066 0.2214441634 0.0585441340 1.1173055271 0.0938640315 0.3660196671 0.0396841994 1.7050065331 .1922895715
