# Supplementary material for: Multipressure Sampling for Improving the Performance of MOF-based Electronic Noses
Source: ACS Sens. 2024 Jul 12;9(7):3531–9. doi: 10.1021/acssensors.4c00199 (PMC11287752; doi:10.1021/acssensors.4c00199)
Supplement: Supplementary file 2 — se4c00199_si_002.zip [file se4c00199_si_002.zip › Multiplex_Adsorption_Data/Hydrogen_0.1bar/NU-100_EQeq.csv]

H2_comp CO2_comp N2_comp O2_comp H2_mass H2_error CO2_mass CO2_error N2_mass N2_error O2_mass O2_error total_mass total_error
0.0 0.0 0.8 0.2 0.0000000000 0.0000000000 0.0000000000 0.0000000000 1.0240248068 0.0825505753 0.3317714536 0.0310940747 1.3557962604 .1136446500
0.0 0.0005 0.7996 0.1999 0.0000000000 0.0000000000 0.0056146513 0.0045363386 0.9900644205 0.0406780954 0.3202019875 0.0437836646 1.3158810593 .0889980986
0.0 0.005 0.7959999999999999 0.19899999999999998 0.0000000000 0.0000000000 0.0685455341 0.0151323850 1.0149389140 0.0653979684 0.3365353514 0.0323282402 1.4200197995 .1128585936
0.002 0.008 0.792 0.198 0.0001714965 0.0001575296 0.1085499242 0.0255159664 0.9522313586 0.0421460052 0.3244554677 0.0363094767 1.3854082470 .1041289779
0.002 0.0085 0.7916 0.1979 0.0001500595 0.0001249985 0.1115911937 0.0198838470 0.9918518093 0.1340058221 0.3360249337 0.0351328193 1.4396179962 .1891474869
0.002 0.009000000000000001 0.7912 0.1978 0.0001179039 0.0000802102 0.1209489458 0.0258229878 0.9705520933 0.0559652195 0.3156082289 0.0412705956 1.4072271719 .1231390131
0.002 0.0095 0.7908 0.1977 0.0001500595 0.0001249985 0.1106554185 0.0227587764 1.0217905709 0.0809110174 0.3348339593 0.0210752968 1.4674300082 .1248700891
0.002 0.01 0.7904 0.1976 0.0001071853 0.0001515830 0.1455130450 0.0157699641 0.9961713321 0.0521840655 0.3324520104 0.0153465187 1.4742435728 .0834521313
0.0025 0.0 0.7979999999999999 0.1995 0.0002358077 0.0001604203 0.0000000000 0.0000000000 1.0097256968 0.0390280654 0.3239450500 0.0216658769 1.3339065545 .0608543626
0.0025 0.0005 0.7976 0.1994 0.0001929336 0.0000525099 0.0074862017 0.0045843436 1.0113641365 0.1021838338 0.3361950729 0.0305758664 1.3552383447 .1373965537
0.0025 0.001 0.7972 0.1993 0.0002143707 0.0001793554 0.0128669091 0.0033084650 0.9678710102 0.0729309127 0.3297297831 0.0354216590 1.3106820731 .1118403921
0.0025 0.0015 0.7968 0.1992 0.0002143707 0.0002248339 0.0196512794 0.0045363386 0.9730842274 0.1060182557 0.3316013143 0.0524117134 1.3245511918 .1631911416
0.0025 0.002 0.7964 0.1991 0.0001714965 0.0001421974 0.0245640992 0.0087533756 0.9855959486 0.0495944464 0.3322818712 0.0273834283 1.3426134155 .0858734477
0.0 0.0055 0.7956 0.1989 0.0000000000 0.0000000000 0.0648024332 0.0194384636 0.9695094499 0.0391642577 0.3280283910 0.0397062773 1.3623402741 .0983089986
0.0025 0.0025 0.7959999999999999 0.19899999999999998 0.0002250892 0.0001714965 0.0299448067 0.0043390111 0.9966181793 0.0688099533 0.3280283910 0.0310866261 1.3548164662 .1044070870
0.0025 0.003 0.7956 0.1989 0.0002250892 0.0001844086 0.0397704464 0.0122010160 0.9870854393 0.0255151092 0.3373860474 0.0384017420 1.3644670223 .0763022758
0.0025 0.0035 0.7952 0.1988 0.0002143707 0.0000677900 0.0395365026 0.0119654880 1.0003419059 0.0998709853 0.3280283910 0.0192670915 1.3681211702 .1311713548
0.0025 0.004 0.7948 0.1987 0.0002143707 0.0000677900 0.0463208728 0.0087032125 1.0110662384 0.0453999089 0.3305804791 0.0195948373 1.3881819610 .0737657487
0.0025 0.0045 0.7944 0.1986 0.0002143707 0.0001515830 0.0549767935 0.0205551284 0.9768079539 0.0976388090 0.3258165813 0.0320115008 1.3578156994 .1503570212
0.0025 0.005 0.794 0.1985 0.0001607780 0.0001174157 0.0641006018 0.0113070149 0.9992992624 0.0418268488 0.3327922888 0.0339665361 1.3963529310 .0872178155
0.0025 0.0055 0.7936 0.1984 0.0001929336 0.0001604203 0.0739262415 0.0208931594 0.9903623186 0.0271626902 0.3445318941 0.0378918005 1.4090133878 .0861080704
0.0025 0.006 0.7932 0.1983 0.0001714965 0.0000428741 0.0830500498 0.0302864626 1.0076404099 0.0689941320 0.3414693884 0.0341060156 1.4323313446 .1334294843
0.0025 0.0065 0.7928 0.1982 0.0001929336 0.0002207081 0.0860913192 0.0142379359 0.9744247689 0.0775828757 0.3256464421 0.0442021529 1.3863554638 .1362436726
0.0025 0.006999999999999999 0.7924 0.1981 0.0001607780 0.0002143707 0.0935775209 0.0188901472 0.9692115517 0.0352553339 0.3222436580 0.0388484109 1.3851935086 .0932082627
0.0 0.006 0.7952 0.1988 0.0000000000 0.0000000000 0.0860913192 0.0203194704 0.9987034662 0.0224117612 0.3399381355 0.0331068339 1.4247329209 .0758380655
0.0025 0.0075 0.792 0.198 0.0002465263 0.0001604203 0.1012976664 0.0161132774 1.0098746459 0.0284800579 0.3327922888 0.0527969127 1.4442111274 .0975506683
0.0025 0.008 0.7916 0.1979 0.0001393409 0.0000525099 0.1076141490 0.0166083624 0.9561040342 0.0562262490 0.3225839364 0.0349245691 1.3864414605 .1078116904
0.0025 0.0085 0.7912 0.1978 0.0001607780 0.0000677900 0.1104214747 0.0179146581 0.9975118737 0.0500397918 0.3317714536 0.0340448511 1.4398655800 .1020670910
0.0025 0.009000000000000001 0.7908 0.1977 0.0001607780 0.0002248339 0.1127609127 0.0193820711 0.9799358842 0.0900835263 0.3317714536 0.0246085058 1.4246290285 .1342989371
0.0025 0.0095 0.7904 0.1976 0.0001714965 0.0000802102 0.1158021821 0.0259245202 1.0097256968 0.0497266842 0.3338131240 0.0528539028 1.4595124994 .1285853174
0.0025 0.01 0.79 0.1975 0.0002358077 0.0001868840 0.1298388102 0.0277989820 0.9471670904 0.0553593794 0.3264971381 0.0286602512 1.4037388464 .1120054966
0.003 0.0 0.7976 0.1994 0.0003215560 0.0001515830 0.0000000000 0.0000000000 1.0007887530 0.0794187687 0.3343235417 0.0199288143 1.3354338507 .0994991660
0.003 0.0005 0.7972 0.1993 0.0002786819 0.0001844086 0.0081880331 0.0053347395 1.0001929568 0.1069616070 0.3174797602 0.0509895594 1.3261394320 .1634703145
0.003 0.001 0.7968 0.1992 0.0002679633 0.0002795052 0.0119311339 0.0061718614 0.9839575089 0.0807100533 0.3373860474 0.0454956184 1.3335426535 .1326570383
0.003 0.0015 0.7964 0.1991 0.0002572448 0.0001714965 0.0233943802 0.0067803356 0.9735310745 0.0610029611 0.3292193655 0.0519412456 1.3264020650 .1198960388
0.0 0.0065 0.7948 0.1987 0.0000000000 0.0000000000 0.1008297788 0.0137530307 0.9966181793 0.0563917296 0.3275179734 0.0425552135 1.4249659315 .1126999738
0.003 0.002 0.7959999999999999 0.19899999999999998 0.0002143707 0.0002711598 0.0285411439 0.0067154505 0.9908091658 0.0563539483 0.3181603170 0.0199288143 1.3377249974 .0832693729
0.003 0.0025 0.7956 0.1989 0.0003001190 0.0002761973 0.0311145257 0.0111313991 1.0141941687 0.0758172677 0.3346638201 0.0295003919 1.3802726335 .1167252560
0.003 0.003 0.7952 0.1988 0.0002358077 0.0001604203 0.0383667836 0.0123259748 0.9899154715 0.0390507971 0.3256464421 0.0389525902 1.3541645049 .0904897824
0.003 0.0035 0.7948 0.1987 0.0001929336 0.0002308843 0.0474905919 0.0157004006 1.0182157934 0.0410343179 0.3387471610 0.0495265851 1.4046464799 .1064921879
0.003 0.004 0.7944 0.1986 0.0001929336 0.0001093080 0.0535731307 0.0101866342 1.0152368121 0.0616037190 0.3397679963 0.0298903162 1.4087708727 .1017899774
0.003 0.0045 0.794 0.1985 0.0002786819 0.0001575296 0.0608253886 0.0242219407 0.9781484955 0.1169325090 0.3147575329 0.0300718341 1.3540100989 .1713838134
0.003 0.005 0.7936 0.1984 0.0002679633 0.0000958695 0.0612932762 0.0159768374 0.9915539111 0.0518428334 0.3343235417 0.0394634947 1.3874386923 .1073790350
0.003 0.0055 0.7932 0.1983 0.0002679633 0.0002954896 0.0783711737 0.0215431631 1.0046614287 0.0707594277 0.3506569055 0.0160111751 1.4339574712 .1086092555
0.003 0.006 0.7928 0.1982 0.0002358077 0.0001286224 0.0849216002 0.0176685660 1.0024271927 0.0890959459 0.3309207575 0.0219472982 1.4185053581 .1288404325
0.003 0.0065 0.7924 0.1981 0.0002250892 0.0000802102 0.0825821622 0.0104203517 0.9979587208 0.0536795560 0.3523582976 0.0505791556 1.4331242698 .1147592735
0.0 0.006999999999999999 0.7944 0.1986 0.0000000000 0.0000000000 0.0926417457 0.0165687715 1.0159815574 0.0218787871 0.3377263258 0.0317208114 1.4463496289 .0701683700
0.003 0.006999999999999999 0.792 0.198 0.0002036521 0.0002288853 0.0860913192 0.0197734417 0.9793400880 0.0412564706 0.3251360245 0.0348581978 1.3907710838 .0961169954
0.003 0.0075 0.7916 0.1979 0.0002572448 0.0002288853 0.0984903407 0.0222627983 0.9812764258 0.0453216534 0.3370457690 0.0440972467 1.4170697803 .1119105837
0.003 0.008 0.7912 0.1978 0.0002894004 0.0001453933 0.1048068234 0.0162485718 1.0028740399 0.0557364129 0.3368756298 0.0159604724 1.4448458935 .0880908504
0.003 0.0085 0.7908 0.1977 0.0003322746 0.0001249985 0.1209489458 0.0288652904 0.9952776377 0.0581977365 0.3205422659 0.0245708349 1.4371011240 .1117588603
0.003 0.009000000000000001 0.7904 0.1976 0.0002679633 0.0002625494 0.1253938780 0.0303009157 0.9695094499 0.0765685113 0.3261568597 0.0261284193 1.4213281509 .1332603957
0.003 0.0095 0.79 0.1975 0.0002143707 0.0001515830 0.1310085292 0.0227780065 0.9723394820 0.0349773504 0.3316013143 0.0354183900 1.4351636962 .0933253299
0.003 0.01 0.7896 0.1974 0.0002894004 0.0001453933 0.1391965623 0.0155884534 0.9803827314 0.0613308505 0.3341534025 0.0224274196 1.4540220966 .0994921168
0.0035 0.0 0.7972 0.1993 0.0002143707 0.0000958695 0.0000000000 0.0000000000 0.9872343883 0.0723628825 0.3356846553 0.0210478084 1.3231334143 .0935065604
0.0035 0.0005 0.7968 0.1992 0.0003001190 0.0000525099 0.0074862017 0.0043390111 0.9841064580 0.0399294629 0.3353443769 0.0199404312 1.3272371556 .0642614151
0.0035 0.001 0.7964 0.1991 0.0002786819 0.0000802102 0.0123990215 0.0068765153 0.9936391980 0.1060592636 0.3361950729 0.0484869875 1.3425119743 .1615029766
0.0 0.0075 0.794 0.1985 0.0000000000 0.0000000000 0.0970866779 0.0178779603 0.9774037502 0.0447006039 0.3292193655 0.0184190917 1.4037097936 .0809976559
0.0035 0.0015 0.7959999999999999 0.19899999999999998 0.0003751487 0.0002444202 0.0215228298 0.0084479306 0.9995971605 0.0237647284 0.3268374166 0.0427506710 1.3483325556 .0752077502
0.0035 0.002 0.7956 0.1989 0.0003215560 0.0001515830 0.0217567736 0.0068765153 0.9952776377 0.0966246703 0.3324520104 0.0210698020 1.3498079777 .1247225706
0.0035 0.0025 0.7952 0.1988 0.0002679633 0.0003106526 0.0381328398 0.0132833942 1.0080872571 0.0397401012 0.3190110130 0.0100942890 1.3654990732 .0634284370
0.0035 0.003 0.7948 0.1987 0.0002572448 0.0002572448 0.0421098844 0.0082380114 1.0061509193 0.0371597315 0.3387471610 0.0278405143 1.3872652095 .0734955020
0.0035 0.0035 0.7944 0.1986 0.0002465263 0.0001453933 0.0477245357 0.0120566202 1.0141941687 0.0483421750 0.3287089478 0.0203769670 1.3908741785 .0809211555
0.0035 0.004 0.794 0.1985 0.0003751487 0.0001355799 0.0509997489 0.0117065441 1.0019803455 0.0378060773 0.3452124509 0.0372507739 1.3985676940 .0868989752
0.0035 0.0045 0.7936 0.1984 0.0002036521 0.0002660270 0.0589538382 0.0074862017 0.9863406940 0.0465388957 0.3363652121 0.0333854572 1.3818633964 .0876765816
0.0035 0.005 0.7932 0.1983 0.0003644302 0.0002745284 0.0636327142 0.0136090159 1.0022782437 0.0334310191 0.3387471610 0.0348913992 1.4050225491 .0822059626
0.0035 0.0055 0.7928 0.1982 0.0003429931 0.0002761973 0.0711189159 0.0077449179 1.0076404099 0.0814085324 0.3326221496 0.0401470850 1.4117244685 .1295767326
0.0035 0.006 0.7924 0.1981 0.0002572448 0.0002387131 0.0748620167 0.0128987711 0.9718926349 0.0423078270 0.3281985302 0.0333125442 1.3752104266 .0887578554
0.0 0.008 0.7936 0.1984 0.0000000000 0.0000000000 0.1146324631 0.0176933292 0.9899154715 0.0611700271 0.3220735188 0.0312352601 1.4266214534 .1100986164
0.0035 0.0065 0.792 0.198 0.0003215560 0.0003031659 0.0842197688 0.0316991694 0.9979587208 0.0816643036 0.3310908967 0.0339494871 1.4135909423 .1476161260
0.0035 0.006999999999999999 0.7916 0.1979 0.0003322746 0.0003135973 0.0917059705 0.0169088133 0.9709989405 0.0924607831 0.3091429390 0.0311424470 1.3721801246 .1408256407
0.0035 0.0075 0.7912 0.1978 0.0002465263 0.0002100395 0.1012976664 0.0140833392 0.9988524152 0.0699483576 0.3350040985 0.0198822787 1.4354007064 .1041240150
0.0035 0.008 0.7908 0.1977 0.0002894004 0.0001093080 0.1071462614 0.0237933613 0.9613172514 0.0287344323 0.3317714536 0.0323711918 1.4005243668 .0850082934
0.0035 0.0085 0.7904 0.1976 0.0002572448 0.0001421974 0.1228204962 0.0178166292 1.0103214931 0.0446211220 0.3321117320 0.0254322548 1.4655109661 .0880122034
0.0035 0.009000000000000001 0.79 0.1975 0.0002679633 0.0001660508 0.1158021821 0.0261766284 0.9774037502 0.1160488139 0.3287089478 0.0190859490 1.4221828434 .1614774421
0.0035 0.0095 0.7896 0.1974 0.0002679633 0.0001515830 0.1256278218 0.0119837698 0.9620619967 0.0710810148 0.3275179734 0.0463953115 1.4154757552 .1296116791
0.0035 0.01 0.7892 0.1973 0.0003001190 0.0001741556 0.1427057194 0.0087533756 1.0019803455 0.0923657146 0.3300700615 0.0293113858 1.4750562454 .1306046316
0.004 0.0 0.7968 0.1992 0.0003429931 0.0001453933 0.0000000000 0.0000000000 0.9791911389 0.0712057534 0.3475943998 0.0471331668 1.3271285318 .1184843135
0.004 0.0005 0.7964 0.1991 0.0002036521 0.0001575296 0.0074862017 0.0028073256 0.9869364902 0.0629080155 0.3290492262 0.0173308309 1.3236755702 .0832037016
0.0 0.0085 0.7932 0.1983 0.0000000000 0.0000000000 0.1179076763 0.0138323910 0.9741268708 0.0798122396 0.3220735188 0.0341229863 1.4141080659 .1277676169
0.004 0.001 0.7959999999999999 0.19899999999999998 0.0002250892 0.0001575296 0.0175457852 0.0049072466 0.9870854393 0.0517657462 0.3360249337 0.0364907946 1.3408812474 .0933213170
0.004 0.0015 0.7956 0.1989 0.0003537116 0.0003150593 0.0201191670 0.0037431008 0.9990013643 0.0900450983 0.3288790870 0.0274889363 1.3483533299 .1215921947
0.004 0.002 0.7952 0.1988 0.0003537116 0.0002761973 0.0266695935 0.0112097902 0.9632535892 0.0602726758 0.3324520104 0.0626555966 1.3227289047 .1344142599
0.004 0.0025 0.7948 0.1987 0.0003965858 0.0002677489 0.0343897389 0.0126934725 0.9821701202 0.0312920676 0.3310908967 0.0324140865 1.3480473416 .0766673755
0.004 0.003 0.7944 0.1986 0.0003215560 0.0001174157 0.0381328398 0.0060283101 1.0229821634 0.0778056071 0.3256464421 0.0286602512 1.3870830013 .1126115841
0.004 0.0035 0.794 0.1985 0.0002036521 0.0001844086 0.0481924233 0.0049956726 0.9979587208 0.0485948457 0.3212228227 0.0071862419 1.3675776189 .0609611688
0.004 0.004 0.7936 0.1984 0.0002679633 0.0003179631 0.0573162315 0.0277201195 0.9625088439 0.0432681004 0.3185005954 0.0512748875 1.3385936341 .1225810705
0.004 0.0045 0.7932 0.1983 0.0002679633 0.0001355799 0.0645684894 0.0082909895 0.9835106618 0.0691649909 0.3384068826 0.0499804011 1.3867539971 .1275719614
0.004 0.005 0.7928 0.1982 0.0001822151 0.0001453933 0.0699491969 0.0061718614 0.9896175733 0.0732090326 0.3137366976 0.0241189954 1.3734856829 .1036452827
0.004 0.0055 0.7924 0.1981 0.0002143707 0.0000677900 0.0715868035 0.0088032527 0.9730842274 0.0434420864 0.3292193655 0.0415083878 1.3741047671 .0938215169
0.0 0.009000000000000001 0.7928 0.1982 0.0000000000 0.0000000000 0.1179076763 0.0352440822 0.9918518093 0.0290569044 0.3154380897 0.0072504060 1.4251975753 .0715513926
0.004 0.006 0.792 0.198 0.0002572448 0.0002481520 0.0839858250 0.0258991744 0.9832127636 0.0844235089 0.3280283910 0.0521259440 1.3954842244 .1626967793
0.004 0.0065 0.7916 0.1979 0.0003644302 0.0003061826 0.0942793523 0.0247847974 0.9872343883 0.0777257257 0.3275179734 0.0244905918 1.4093961442 .1273072975
0.004 0.006999999999999999 0.7912 0.1978 0.0003429931 0.0001987992 0.0954490713 0.0308451155 0.9721905330 0.0537753564 0.3222436580 0.0336755308 1.3902262554 .1184948019
0.004 0.0075 0.7908 0.1977 0.0002679633 0.0002348313 0.1015316102 0.0266079581 0.9838085599 0.0468183654 0.3239450500 0.0326986133 1.4095531834 .1063597681
0.004 0.008 0.7904 0.1976 0.0003108375 0.0001964740 0.1136966879 0.0139112986 1.0061509193 0.0561362124 0.3264971381 0.0340176315 1.4466555828 .1042616165
0.004 0.0085 0.79 0.1975 0.0002250892 0.0002481520 0.1209489458 0.0128647822 0.9717436858 0.0611264887 0.3183304562 0.0510576393 1.4112481770 .1252970622
0.004 0.009000000000000001 0.7896 0.1974 0.0004180228 0.0002572448 0.1251599342 0.0186569266 0.9884259808 0.0282202465 0.3329624280 0.0361496771 1.4469663658 .0832840950
0.004 0.0095 0.7892 0.1973 0.0003001190 0.0003429931 0.1258617656 0.0227587764 0.9991503134 0.0727603594 0.3367054906 0.0197654606 1.4620176886 .1156275895
0.004 0.01 0.7888 0.1972 0.0003537116 0.0003001190 0.1204810581 0.0288425290 0.9768079539 0.0575691500 0.3273478342 0.0328223181 1.4249905578 .1195341161
0.0045 0.0 0.7964 0.1991 0.0002894004 0.0002100395 0.0000000000 0.0000000000 0.9890217771 0.0647680127 0.3309207575 0.0355098093 1.3202319350 .1004878615
0.0 0.0095 0.7924 0.1981 0.0000000000 0.0000000000 0.1335819111 0.0367045823 0.9988524152 0.0820242893 0.3302402007 0.0164393570 1.4626745270 .1351682286
0.0045 0.0005 0.7959999999999999 0.19899999999999998 0.0003751487 0.0001515830 0.0044449322 0.0037431008 1.0115130856 0.0626110712 0.3200318483 0.0390268338 1.3363650148 .1055325888
0.0045 0.001 0.7956 0.1989 0.0003751487 0.0001174157 0.0135687405 0.0067154505 0.9781484955 0.0667092286 0.3271776950 0.0365003127 1.3192700797 .1100424075
0.0045 0.0015 0.7952 0.1988 0.0004608970 0.0002207081 0.0245640992 0.0083698279 1.0052572249 0.0721713160 0.3521881584 0.0217085894 1.3824703795 .1024704414
0.0045 0.002 0.7948 0.1987 0.0004394599 0.0002186161 0.0287750877 0.0040789496 1.0074914609 0.0582343216 0.3394277179 0.0410455327 1.3761337264 .1035774200
0.0045 0.0025 0.7944 0.1986 0.0004180228 0.0002660270 0.0327521323 0.0049072466 0.9939370962 0.0527759131 0.3382367434 0.0178313681 1.3653439947 .0757805548
0.0045 0.003 0.794 0.1985 0.0003858672 0.0003348577 0.0364952331 0.0103993217 0.9970650265 0.0792509800 0.3343235417 0.0327092349 1.3682696685 .1226943943
0.0045 0.0035 0.7936 0.1984 0.0003858672 0.0003737681 0.0491281985 0.0039146286 0.9869364902 0.0631895224 0.3409589707 0.0235604410 1.3774095266 .0910383601
0.0045 0.004 0.7932 0.1983 0.0004394599 0.0003858672 0.0552107373 0.0125895679 0.9635514873 0.0599389980 0.3193512914 0.0433183910 1.3385529759 .1162328241
0.0045 0.0045 0.7928 0.1982 0.0003537116 0.0003076798 0.0594217258 0.0156864509 0.9838085599 0.0511223042 0.3492957919 0.0511392155 1.3928797892 .1182556504
0.0045 0.005 0.7924 0.1981 0.0003644302 0.0002288853 0.0638666580 0.0140833392 0.9998950587 0.0684945468 0.3469138430 0.0286804444 1.4110399899 .1114872157
0.0 0.001 0.7992 0.1998 0.0000000000 0.0000000000 0.0119311339 0.0074569014 1.0194073859 0.0213657553 0.3264971381 0.0378214520 1.3578356579 .0666441087
0.0 0.01 0.792 0.198 0.0000000000 0.0000000000 0.1382607871 0.0133491540 0.9934902490 0.0141932123 0.3411291099 0.0214132207 1.4728801460 .0489555870
0.0045 0.0055 0.792 0.198 0.0003858672 0.0002907865 0.0652703208 0.0152620318 0.9954265868 0.0794757362 0.3259867205 0.0162978797 1.3870694953 .1113264342
0.0045 0.006 0.7916 0.1979 0.0004394599 0.0001964740 0.0753299043 0.0152763691 0.9861917449 0.0668739824 0.3312610359 0.0367532193 1.3932221450 .1191000448
0.0045 0.0065 0.7912 0.1978 0.0003644302 0.0002907865 0.0919399143 0.0158392221 0.9955755358 0.0322418817 0.3316013143 0.0403542080 1.4194811946 .0887260983
0.0045 0.006999999999999999 0.7908 0.1977 0.0003644302 0.0003975984 0.0933435771 0.0147514507 0.9656367742 0.0545454641 0.3278582518 0.0275940408 1.3872030333 .0972885540
0.0045 0.0075 0.7904 0.1976 0.0004716155 0.0004667180 0.1057425986 0.0132833942 1.0052572249 0.0511864923 0.3346638201 0.0185942772 1.4461352591 .0835308817
0.0045 0.008 0.79 0.1975 0.0003858672 0.0001714965 0.1172058449 0.0175940671 0.9793400880 0.0497141903 0.3304103399 0.0132052578 1.4273421400 .0806850117
0.0045 0.0085 0.7896 0.1974 0.0003001190 0.0003625337 0.1097196432 0.0175940671 0.9785953427 0.0898250534 0.3360249337 0.0367280070 1.4246400386 .1445096612
0.0045 0.009000000000000001 0.7892 0.1973 0.0002679633 0.0002795052 0.1146324631 0.0181815127 0.9878301846 0.0620215026 0.3219033796 0.0272562797 1.4246339906 .1077388002
0.0045 0.0095 0.7888 0.1972 0.0004073043 0.0001286224 0.1307745854 0.0287817438 0.9604235570 0.0338949948 0.3430006412 0.0172638904 1.4346060879 .0800692514
0.0045 0.01 0.7884 0.1971 0.0004608970 0.0003625337 0.1317103607 0.0351881342 0.9848512033 0.0299916992 0.3249658853 0.0076845685 1.4419883463 .0732269356
0.0005 0.0 0.7996 0.1999 0.0000428741 0.0000802102 0.0000000000 0.0000000000 0.9858938468 0.0608135511 0.3343235417 0.0215748322 1.3202602626 .0824685935
0.005 0.0 0.7959999999999999 0.19899999999999998 0.0005359267 0.0004178854 0.0000000000 0.0000000000 0.9787442917 0.0688357422 0.3365353514 0.0386871267 1.3158155698 .1079407543
0.005 0.0005 0.7956 0.1989 0.0004394599 0.0002288853 0.0065504265 0.0050393037 0.9954265868 0.0244494340 0.3356846553 0.0392221615 1.3381011285 .0689397845
0.005 0.001 0.7952 0.1988 0.0004287414 0.0002954896 0.0142705719 0.0052101759 0.9793400880 0.0672682728 0.3333027064 0.0416948682 1.3273421077 .1144688065
0.005 0.0015 0.7948 0.1987 0.0003322746 0.0003675691 0.0180136728 0.0143908719 0.9666794177 0.0893495756 0.3440214765 0.0414748998 1.3290468416 .1455829164
0.005 0.002 0.7944 0.1986 0.0004394599 0.0002481520 0.0283072001 0.0099694102 0.9823190693 0.1208673692 0.3300700615 0.0326915303 1.3411357908 .1637764617
0.005 0.0025 0.794 0.1985 0.0003108375 0.0002660270 0.0315824133 0.0102509038 1.0290890750 0.0603741834 0.3397679963 0.0305985797 1.4007503221 .1014896939
0.005 0.003 0.7936 0.1984 0.0004930526 0.0002827743 0.0390686150 0.0090726773 1.0025761418 0.0517468852 0.3346638201 0.0313831902 1.3768016295 .0924855270
0.005 0.0035 0.7932 0.1983 0.0004180228 0.0004033360 0.0460869290 0.0154898359 0.9973629246 0.0326521351 0.3481048174 0.0493626591 1.3919726938 .0979079661
0.005 0.004 0.7928 0.1982 0.0004394599 0.0001714965 0.0577841192 0.0117065441 0.9933412999 0.0710997395 0.3401082747 0.0364495208 1.3916731537 .1194273009
0.005 0.0045 0.7924 0.1981 0.0003751487 0.0004647446 0.0605914448 0.0209976781 0.9958734340 0.0732211535 0.3280283910 0.0236389433 1.3848684185 .1183225195
0.0005 0.0005 0.7992 0.1998 0.0000321556 0.0000525099 0.0077201455 0.0067154505 0.9784463936 0.0639711515 0.3193512914 0.0322026374 1.3055499861 .1029417493
0.005 0.005 0.792 0.198 0.0004501784 0.0002677489 0.0671418712 0.0116126649 0.9827659164 0.0698289982 0.3251360245 0.0226073972 1.3754939905 .1043168092
0.005 0.0055 0.7916 0.1979 0.0003965858 0.0002590251 0.0762656795 0.0202547242 0.9912560130 0.0865802863 0.3319415928 0.0645937706 1.3998598711 .1716878062
0.005 0.006 0.7912 0.1978 0.0003001190 0.0002207081 0.0793069490 0.0177180579 0.9662325705 0.0742991608 0.3455527293 0.0309709441 1.3913923678 .1232088709
0.005 0.0065 0.7908 0.1977 0.0004716155 0.0002387131 0.0853894878 0.0339661910 0.9876812355 0.0758874645 0.3389173002 0.0410398903 1.4124596390 .1511322589
0.005 0.006999999999999999 0.7904 0.1976 0.0004608970 0.0002308843 0.0989582283 0.0068765153 0.9925965546 0.0715724658 0.3435110588 0.0303668697 1.4355267387 .1090467351
0.005 0.0075 0.79 0.1975 0.0003537116 0.0002308843 0.1059765424 0.0233287840 0.9963202812 0.1074805538 0.3237749108 0.0326667277 1.4264254460 .1637069498
0.005 0.008 0.7896 0.1974 0.0003001190 0.0001987992 0.1120590813 0.0201463514 0.9637004364 0.0650755711 0.3266672773 0.0333923930 1.4027269140 .1188131147
0.005 0.0085 0.7892 0.1973 0.0004501784 0.0004527233 0.1127609127 0.0108323812 0.9826169674 0.0655213366 0.3280283910 0.0500984133 1.4238564495 .1269048544
0.005 0.009000000000000001 0.7888 0.1972 0.0004180228 0.0002827743 0.1260957094 0.0370015978 0.9850001524 0.1336251588 0.3249658853 0.0286521699 1.4364797699 .1995617008
0.005 0.0095 0.7884 0.1971 0.0005144896 0.0003150593 0.1296048664 0.0221642462 0.9707010424 0.0484448669 0.3259867205 0.0199984145 1.4268071189 .0909225869
0.0005 0.001 0.7988 0.1997 0.0000428741 0.0000802102 0.0145045157 0.0081846903 0.9565508814 0.0290294043 0.3293895047 0.0195593500 1.3004877759 .0568536548
0.005 0.01 0.7879999999999999 0.19699999999999998 0.0003429931 0.0002590251 0.1310085292 0.0167396558 0.9909581149 0.0645800264 0.3329624280 0.0291450001 1.4552720652 .1107237074
0.0055 0.0 0.7956 0.1989 0.0004823340 0.0001174157 0.0000000000 0.0000000000 0.9900644205 0.0951111788 0.3385770218 0.0291529448 1.3291237763 .1243815393
0.0055 0.0005 0.7952 0.1988 0.0003644302 0.0002186161 0.0081880331 0.0051254519 0.9808295786 0.0849662692 0.3154380897 0.0503497081 1.3048201316 .1406600453
0.0055 0.001 0.7948 0.1987 0.0005252082 0.0001844086 0.0142705719 0.0112097902 0.9995971605 0.0546819579 0.3224137972 0.0318483145 1.3368067378 .0979244712
0.0055 0.0015 0.7944 0.1986 0.0004501784 0.0001453933 0.0189494480 0.0131008529 0.9799358842 0.0634837611 0.3215631011 0.0306439558 1.3208986117 .1073739631
0.0055 0.002 0.794 0.1985 0.0005573638 0.0003076798 0.0283072001 0.0131841395 0.9897665224 0.0774993296 0.3385770218 0.0385431964 1.3572081081 .1295343453
0.0055 0.0025 0.7936 0.1984 0.0003537116 0.0002100395 0.0350915703 0.0108727254 0.9824680183 0.0609010443 0.3293895047 0.0183055871 1.3473028049 .0902893963
0.0055 0.003 0.7932 0.1983 0.0004394599 0.0001575296 0.0364952331 0.0150453332 1.0012356002 0.0573606689 0.3283686694 0.0325673286 1.3665389626 .1051308603
0.0055 0.0035 0.7928 0.1982 0.0002786819 0.0002186161 0.0521694679 0.0168439538 0.9788932408 0.0604050432 0.3222436580 0.0337270671 1.3535850486 .1111946802
0.0055 0.004 0.7924 0.1981 0.0002894004 0.0002406305 0.0500639737 0.0092873038 0.9537208492 0.0607346995 0.3372159082 0.0418500950 1.3412901315 .1121127288
0.0005 0.0015 0.7984 0.1996 0.0000321556 0.0001286224 0.0231604364 0.0058063325 1.0052572249 0.0320209308 0.3412992491 0.0417087512 1.3697490660 .0796646369
0.0055 0.0045 0.792 0.198 0.0004501784 0.0003625337 0.0631648266 0.0097023239 0.9812764258 0.0410472918 0.3259867205 0.0200850757 1.3708781513 .0711972251
0.0055 0.005 0.7916 0.1979 0.0004716155 0.0001575296 0.0692473655 0.0191434085 1.0045124796 0.0278403291 0.3154380897 0.0430206666 1.3896695503 .0901619338
0.0055 0.0055 0.7912 0.1978 0.0003858672 0.0003416506 0.0685455341 0.0215228298 0.9882770318 0.0743373720 0.3310908967 0.0438206731 1.3882993298 .1400225255
0.0055 0.006 0.7908 0.1977 0.0004608970 0.0001093080 0.0793069490 0.0275775987 0.9872343883 0.0742692947 0.3176498994 0.0397208554 1.3846521337 .1416770568
0.0055 0.0065 0.7904 0.1976 0.0004823340 0.0003031659 0.0753299043 0.0223707041 0.9672752139 0.0374381032 0.3157783681 0.0185568767 1.3588658203 .0786688499
0.0055 0.006999999999999999 0.79 0.1975 0.0003322746 0.0002660270 0.1005958350 0.0398391940 1.0080872571 0.0431448643 0.3217332403 0.0299638282 1.4307486070 .1132139135
0.0055 0.0075 0.7896 0.1974 0.0002894004 0.0003496280 0.0959169589 0.0200155295 0.9687647045 0.0729114411 0.3302402007 0.0266070740 1.3952112645 .1198836726
0.0055 0.008 0.7892 0.1973 0.0003001190 0.0001093080 0.1019994978 0.0177797290 0.9727863292 0.0490166902 0.3348339593 0.0128497347 1.4099199053 .0797554619
0.0055 0.0085 0.7888 0.1972 0.0004394599 0.0004907169 0.0987242845 0.0279403736 0.9543166454 0.0604270763 0.3292193655 0.0314826501 1.3826997553 .1203408169
0.0055 0.009000000000000001 0.7884 0.1971 0.0004930526 0.0001844086 0.1314764169 0.0159768374 0.9754674124 0.0583104668 0.3266672773 0.0154442922 1.4341041592 .0899160050
0.0005 0.002 0.7979999999999999 0.1995 0.0000428741 0.0000802102 0.0283072001 0.0040249214 1.0018313965 0.0378037299 0.3236047716 0.0276987465 1.3537862423 .0696076080
0.0055 0.0095 0.7879999999999999 0.19699999999999998 0.0003858672 0.0004716155 0.1328800797 0.0246075076 0.9760632086 0.0453510150 0.3334728456 0.0466938367 1.4428020011 .1171239748
0.0055 0.01 0.7876 0.1969 0.0004394599 0.0003208407 0.1333479673 0.0361214079 0.9766590049 0.0562357182 0.3205422659 0.0325388731 1.4309886980 .1252168399
0.006 0.0 0.7952 0.1988 0.0004716155 0.0001249985 0.0000000000 0.0000000000 1.0062998684 0.0285329804 0.3217332403 0.0300410149 1.3285047242 .0586989938
0.006 0.0005 0.7948 0.1987 0.0005359267 0.0002625494 0.0067843703 0.0045363386 0.9878301846 0.0514821056 0.3358547945 0.0234619437 1.3310052761 .0797429373
0.006 0.001 0.7944 0.1986 0.0003644302 0.0002387131 0.0116971901 0.0067803356 0.9984055680 0.0645456633 0.3426603628 0.0066680679 1.3531275511 .0782327799
0.006 0.0015 0.794 0.1985 0.0004287414 0.0003587108 0.0198852232 0.0083698279 0.9882770318 0.0752450803 0.3310908967 0.0328751920 1.3396818931 .1168488110
0.006 0.002 0.7936 0.1984 0.0003537116 0.0003076798 0.0252659306 0.0060283101 0.9637004364 0.0625302287 0.3253061637 0.0332290191 1.3146262423 .1020952377
0.006 0.0025 0.7932 0.1983 0.0003751487 0.0004010508 0.0313484695 0.0111117149 0.9890217771 0.0536878214 0.3253061637 0.0162694366 1.3460515590 .0814700237
0.006 0.003 0.7928 0.1982 0.0005359267 0.0004123502 0.0381328398 0.0076310159 0.9881280827 0.1139724125 0.3232644932 0.0104880851 1.3500613424 .1325038637
0.006 0.0035 0.7924 0.1981 0.0005144896 0.0002406305 0.0479584795 0.0099253949 0.9858938468 0.0873933796 0.3312610359 0.0274467818 1.3656278518 .1250061868
0.0005 0.0025 0.7976 0.1994 0.0000857483 0.0001453933 0.0353255141 0.0133491540 0.9738289727 0.0560697771 0.3191811522 0.0488912707 1.3284213873 .1184555951
0.006 0.004 0.792 0.198 0.0005466452 0.0002572448 0.0538070745 0.0067803356 1.0119599328 0.0873883022 0.3264971381 0.0234372547 1.3928107906 .1178631373
0.006 0.0045 0.7916 0.1979 0.0004394599 0.0004716155 0.0596556696 0.0144212645 0.9976608227 0.0466531672 0.3253061637 0.0482859745 1.3830621159 .1098320217
0.006 0.005 0.7912 0.1978 0.0005037711 0.0003625337 0.0727565225 0.0385943466 0.9763611067 0.0490492679 0.3247957461 0.0381263703 1.3744171464 .1261325185
0.006 0.0055 0.7908 0.1977 0.0005144896 0.0002761973 0.0720546911 0.0176685660 0.9800848333 0.0589055410 0.3161186465 0.0189336732 1.3687726605 .0957839775
0.006 0.006 0.7904 0.1976 0.0006216750 0.0003429931 0.0786051175 0.0116878286 0.9948307905 0.0782537041 0.3309207575 0.0318301310 1.4049783405 .1221146568
0.006 0.0065 0.79 0.1975 0.0005144896 0.0002590251 0.0888986448 0.0299959382 0.9978097718 0.0626252433 0.3409589707 0.0311015215 1.4281818769 .1239817281
0.006 0.006999999999999999 0.7896 0.1974 0.0004716155 0.0003675691 0.1005958350 0.0388374897 0.9738289727 0.0508664866 0.3329624280 0.0288454957 1.4078588512 .1189170411
0.006 0.0075 0.7892 0.1973 0.0003644302 0.0002288853 0.1043389358 0.0142993066 1.0085341043 0.0652893203 0.3372159082 0.0359408755 1.4504533785 .1157583877
0.006 0.008 0.7888 0.1972 0.0006323935 0.0003061826 0.1034031606 0.0165819789 0.9753184633 0.0496838348 0.3261568597 0.0301410621 1.4055108771 .0967130584
0.006 0.0085 0.7884 0.1971 0.0005037711 0.0004211716 0.1113572499 0.0251704398 1.0000440077 0.0463363274 0.3367054906 0.0356789665 1.4486105193 .1076069053
0.0005 0.003 0.7972 0.1993 0.0000750297 0.0001093080 0.0397704464 0.0176313559 0.9888728280 0.0867154785 0.3333027064 0.0375911402 1.3620210105 .1420472826
0.006 0.009000000000000001 0.7879999999999999 0.19699999999999998 0.0003751487 0.0002444202 0.1162700697 0.0189826332 0.9841064580 0.0520478412 0.3317714536 0.0043042193 1.4325231300 .0755791139
0.006 0.0095 0.7876 0.1969 0.0004180228 0.0002078401 0.1293709226 0.0071878258 0.9970650265 0.0403803080 0.3202019875 0.0361816935 1.4470559594 .0839576674
0.006 0.01 0.7872 0.1968 0.0004394599 0.0002907865 0.1244581028 0.0189826332 0.9714457877 0.0666093814 0.3246256069 0.0385071298 1.4209689573 .1243899309
0.0065 0.0 0.7948 0.1987 0.0004287414 0.0003031659 0.0000000000 0.0000000000 0.9818722221 0.0654874674 0.3297297831 0.0295592085 1.3120307466 .0953498418
0.0065 0.0005 0.7944 0.1986 0.0005144896 0.0001987992 0.0070183141 0.0066169300 1.0137473215 0.0891576791 0.3441916157 0.0148947134 1.3654717409 .1108681217
0.0065 0.001 0.794 0.1985 0.0006431120 0.0002348313 0.0135687405 0.0063811362 0.9721905330 0.0343630362 0.3208825443 0.0171966894 1.3072849298 .0581756931
0.0065 0.0015 0.7936 0.1984 0.0005573638 0.0003749955 0.0163760662 0.0107715816 0.9791911389 0.0653164993 0.3229242148 0.0458505434 1.3190487837 .1223136198
0.0065 0.002 0.7932 0.1983 0.0005252082 0.0002078401 0.0266695935 0.0058063325 1.0054061740 0.0511743547 0.3433409196 0.0238825999 1.3759418953 .0810711272
0.0065 0.0025 0.7928 0.1982 0.0005252082 0.0003798658 0.0325181885 0.0059918849 0.9802337824 0.0533012926 0.3360249337 0.0182612560 1.3493021128 .0779342993
0.0065 0.003 0.7924 0.1981 0.0005466452 0.0002907865 0.0437474910 0.0239309759 0.9769569030 0.0856290013 0.3196915699 0.0347417428 1.3409426091 .1445925065
0.0005 0.0035 0.7968 0.1992 0.0000428741 0.0000802102 0.0505318613 0.0131841395 1.0039166834 0.0663985452 0.3470839822 0.0244905918 1.4015754010 .1041534867
0.0065 0.0035 0.792 0.198 0.0005466452 0.0002660270 0.0479584795 0.0184207534 0.9766590049 0.1209503076 0.3220735188 0.0335066264 1.3472376484 .1731437144
0.0065 0.004 0.7916 0.1979 0.0005680823 0.0001741556 0.0547428497 0.0135121533 0.9794890371 0.0977559860 0.3344936809 0.0388335053 1.3692936500 .1502758002
0.0065 0.0045 0.7912 0.1978 0.0005144896 0.0003293225 0.0678437026 0.0176313559 0.9985545171 0.1180082732 0.3327922888 0.0420956169 1.3997049981 .1780645685
0.0065 0.005 0.7908 0.1977 0.0005144896 0.0002406305 0.0701831407 0.0097023239 0.9827659164 0.0598070830 0.3268374166 0.0358085437 1.3803009633 .1055585811
0.0065 0.0055 0.7904 0.1976 0.0006431120 0.0003251092 0.0711189159 0.0108121526 0.9505929189 0.0629940085 0.3236047716 0.0185319011 1.3459597184 .0926631714
0.0065 0.006 0.79 0.1975 0.0004823340 0.0003389498 0.0755638481 0.0143908719 0.9580403720 0.0622214988 0.3227540756 0.0293429714 1.3568406297 .1062942919
0.0065 0.0065 0.7896 0.1974 0.0005788008 0.0003483111 0.0914720267 0.0189710971 0.9768079539 0.0782151370 0.3259867205 0.0450968403 1.3948455019 .1426313855
0.0065 0.006999999999999999 0.7892 0.1973 0.0004716155 0.0002481520 0.0893665325 0.0170377916 0.9815743239 0.0600469816 0.3338131240 0.0316037870 1.4052255959 .1089367122
0.0065 0.0075 0.7888 0.1972 0.0006109564 0.0003870563 0.0907701953 0.0127794144 0.9589340664 0.0608879284 0.3033582060 0.0267416403 1.3536734241 .1007960394
0.0065 0.008 0.7884 0.1971 0.0004501784 0.0001604203 0.0975545655 0.0212154914 0.9747226671 0.0779981264 0.3176498994 0.0484176845 1.3903773104 .1477917226
0.0005 0.004 0.7964 0.1991 0.0000321556 0.0000525099 0.0467887604 0.0094740019 0.9994482115 0.0244022027 0.3310908967 0.0288214009 1.3773600242 .0627501154
0.0065 0.0085 0.7879999999999999 0.19699999999999998 0.0004716155 0.0002387131 0.1181416201 0.0255416925 0.9772548011 0.0293304873 0.3407888315 0.0410116667 1.4366568682 .0961225596
0.0065 0.009000000000000001 0.7876 0.1969 0.0004608970 0.0000857483 0.1263296532 0.0251094837 0.9918518093 0.1514406955 0.3256464421 0.0271882240 1.4442888016 .2038241515
0.0065 0.0095 0.7872 0.1968 0.0005252082 0.0003279241 0.1305406416 0.0243391516 1.0004908549 0.0557443733 0.3343235417 0.0152936126 1.4658802464 .0957050616
0.0065 0.01 0.7868 0.1967 0.0006967047 0.0003456623 0.1438754384 0.0310361526 0.9678710102 0.0769050422 0.3387471610 0.0321630610 1.4511903143 .1404499181
0.006999999999999999 0.0 0.7944 0.1986 0.0005037711 0.0005009123 0.0000000000 0.0000000000 1.0146410159 0.0760229947 0.3212228227 0.0214294367 1.3363676097 .0979533437
0.006999999999999999 0.0005 0.794 0.1985 0.0006538306 0.0005768125 0.0072522579 0.0056146513 0.9653388761 0.0381890990 0.3431707804 0.0440736084 1.3164157450 .0884541712
0.006999999999999999 0.001 0.7936 0.1984 0.0005466452 0.0001249985 0.0145045157 0.0052520253 0.9766590049 0.0880015467 0.3239450500 0.0218256177 1.3156552158 .1152041882
0.006999999999999999 0.0015 0.7932 0.1983 0.0005037711 0.0005695971 0.0198852232 0.0107715816 0.9930434018 0.1347658986 0.3307506183 0.0209042864 1.3441830144 .1670113637
0.006999999999999999 0.002 0.7928 0.1982 0.0006752676 0.0003222698 0.0269035373 0.0073979526 1.0012356002 0.0557045599 0.3492957919 0.0220683079 1.3781101970 .0854930902
0.006999999999999999 0.0025 0.7924 0.1981 0.0006109564 0.0001093080 0.0341557951 0.0073086380 1.0185136915 0.0857750049 0.3397679963 0.0166909944 1.3930484393 .1098839453
0.0 0.0015 0.7988 0.1997 0.0000000000 0.0000000000 0.0219907174 0.0089267266 1.0006398040 0.0869821718 0.3253061637 0.0191767341 1.3479366851 .1150856325
0.0005 0.0045 0.7959999999999999 0.19899999999999998 0.0000428741 0.0000428741 0.0552107373 0.0227009885 0.9954265868 0.0556168700 0.3174797602 0.0249449841 1.3681599584 .1033057167
0.006999999999999999 0.003 0.792 0.198 0.0005037711 0.0003150593 0.0421098844 0.0203947478 0.9681689083 0.0556120829 0.3293895047 0.0160111751 1.3401720685 .0923330651
0.006999999999999999 0.0035 0.7916 0.1979 0.0005037711 0.0001286224 0.0477245357 0.0126762142 0.9990013643 0.1265649908 0.3395978571 0.0366712160 1.3868275282 .1760410434
0.006999999999999999 0.004 0.7912 0.1978 0.0005680823 0.0003362273 0.0542749621 0.0065504265 0.9981076699 0.0422700540 0.3234346324 0.0217725010 1.3763853467 .0709292088
0.006999999999999999 0.0045 0.7908 0.1977 0.0004823340 0.0002444202 0.0598896134 0.0202006105 0.9768079539 0.0872266874 0.3319415928 0.0215587256 1.3691214941 .1292304437
0.006999999999999999 0.005 0.7904 0.1976 0.0005144896 0.0002308843 0.0631648266 0.0093577521 0.9429965167 0.1058079459 0.3135665584 0.0162694366 1.3202423913 .1316660189
0.006999999999999999 0.0055 0.79 0.1975 0.0005895194 0.0003650601 0.0788390614 0.0156305276 0.9614662005 0.0334787663 0.3312610359 0.0220157767 1.3721558172 .0714901307
0.006999999999999999 0.006 0.7896 0.1974 0.0005573638 0.0003429931 0.0800087804 0.0104203517 0.9529761039 0.0796931774 0.3358547945 0.0452634248 1.3693970426 .1357199470
0.006999999999999999 0.0065 0.7892 0.1973 0.0006216750 0.0004319449 0.0825821622 0.0225655745 0.9572956267 0.0564247675 0.3401082747 0.0377601729 1.3806077386 .1171824598
0.006999999999999999 0.006999999999999999 0.7888 0.1972 0.0005252082 0.0004033360 0.0975545655 0.0315815468 0.9900644205 0.1107948771 0.3319415928 0.0416670883 1.4200857870 .1844468482
0.006999999999999999 0.0075 0.7884 0.1971 0.0006645491 0.0002406305 0.1097196432 0.0179634720 0.9803827314 0.0831322603 0.3341534025 0.0413322730 1.4249203262 .1426686358
0.0005 0.005 0.7956 0.1989 0.0000428741 0.0000802102 0.0643345456 0.0209245698 0.9922986565 0.0919854230 0.3426603628 0.0520347894 1.3993364390 .1650249924
0.006999999999999999 0.008 0.7879999999999999 0.19699999999999998 0.0005788008 0.0001844086 0.1108893623 0.0140677861 0.9754674124 0.0769154269 0.3353443769 0.0264543215 1.4222799524 .1176219431
0.006999999999999999 0.0085 0.7876 0.1969 0.0005359267 0.0002625494 0.1165040135 0.0244289312 0.9955755358 0.0692726847 0.3416395276 0.0225355786 1.4542550036 .1164997439
0.006999999999999999 0.009000000000000001 0.7872 0.1968 0.0005573638 0.0002308843 0.1272654284 0.0258991744 0.9845533052 0.1041152884 0.3440214765 0.0265896610 1.4563975739 .1568350081
0.006999999999999999 0.0095 0.7868 0.1967 0.0005037711 0.0004963040 0.1314764169 0.0259498412 0.9927455037 0.0391710549 0.3285388086 0.0239019852 1.4532645003 .0895191853
0.006999999999999999 0.01 0.7864 0.1966 0.0006538306 0.0002481520 0.1429396632 0.0285909573 0.9976608227 0.0847654970 0.3353443769 0.0188662824 1.4765986934 .1324708887
0.0075 0.0 0.794 0.1985 0.0006431120 0.0005465401 0.0000000000 0.0000000000 1.0052572249 0.0712057534 0.3618860932 0.0477797425 1.3677864301 .1195320360
0.0075 0.0005 0.7936 0.1984 0.0004930526 0.0000802102 0.0051467636 0.0045843436 0.9802337824 0.0323243489 0.3275179734 0.0526057662 1.3133915720 .0895946689
0.0075 0.001 0.7932 0.1983 0.0005466452 0.0002660270 0.0154402909 0.0027282301 1.0062998684 0.0502415588 0.3237749108 0.0422082420 1.3460617153 .0954440579
0.0075 0.0015 0.7928 0.1982 0.0005895194 0.0002143707 0.0184815604 0.0052101759 0.9823190693 0.0313147472 0.3375561866 0.0309896317 1.3389463357 .0677289255
0.0075 0.002 0.7924 0.1981 0.0005359267 0.0004178854 0.0238622678 0.0091925329 0.9894686243 0.0354686471 0.3394277179 0.0345847436 1.3532945367 .0796638090
0.0005 0.0055 0.7952 0.1988 0.0000535927 0.0001174157 0.0722886349 0.0157560760 1.0159815574 0.0563681193 0.3353443769 0.0219314651 1.4236681619 .0941730761
0.0075 0.0025 0.792 0.198 0.0006002379 0.0003798658 0.0371970646 0.0071573041 0.9708499914 0.0604417605 0.3382367434 0.0159459562 1.3468840373 .0839248866
0.0075 0.003 0.7916 0.1979 0.0006109564 0.0003625337 0.0395365026 0.0077449179 0.9657857233 0.0396708150 0.3373860474 0.0204902992 1.3433192297 .0682685658
0.0075 0.0035 0.7912 0.1978 0.0006002379 0.0002288853 0.0465548166 0.0103993217 0.9680199592 0.0499581463 0.3304103399 0.0316769779 1.3455853536 .0922633312
0.0075 0.004 0.7908 0.1977 0.0005573638 0.0002677489 0.0568483439 0.0149138027 0.9990013643 0.0573374576 0.3346638201 0.0196243609 1.3910708921 .0921433701
0.0075 0.0045 0.7904 0.1976 0.0006859862 0.0003737681 0.0617611638 0.0114989983 0.9777016483 0.0658038012 0.3314311751 0.0302177961 1.3715799734 .1078943637
0.0075 0.005 0.79 0.1975 0.0006431120 0.0001174157 0.0795408928 0.0143451623 0.9870854393 0.0671996371 0.3312610359 0.0150108684 1.3985304800 .0966730835
0.0075 0.0055 0.7896 0.1974 0.0006431120 0.0002444202 0.0727565225 0.0068446056 0.9852980505 0.0695258742 0.3350040985 0.0181148325 1.3937017835 .0947297325
0.0075 0.006 0.7892 0.1973 0.0005144896 0.0004156802 0.0767335671 0.0148402265 0.9476139376 0.0596138736 0.3249658853 0.0241573709 1.3498278796 .0990271512
0.0075 0.0065 0.7888 0.1972 0.0004180228 0.0002660270 0.0905362515 0.0119837698 0.9553592889 0.0491974042 0.3360249337 0.0236732062 1.3823384969 .0851204072
0.0075 0.006999999999999999 0.7884 0.1971 0.0005573638 0.0003001190 0.0963848465 0.0130338405 0.9684668064 0.1157156884 0.3300700615 0.0165656535 1.3954790782 .1456153014
0.0005 0.006 0.7948 0.1987 0.0000321556 0.0000857483 0.0867931506 0.0209454839 0.9784463936 0.0640196865 0.3244554677 0.0417947230 1.3897271675 .1268456417
0.0075 0.0075 0.7879999999999999 0.19699999999999998 0.0006216750 0.0001604203 0.1015316102 0.0107104368 0.9675731120 0.0636373432 0.3288790870 0.0318592196 1.3986054842 .1063674199
0.0075 0.008 0.7876 0.1969 0.0004073043 0.0001987992 0.0942793523 0.0134471907 0.9450818036 0.0738222571 0.3196915699 0.0445543876 1.3594600301 .1320226346
0.0075 0.0085 0.7872 0.1968 0.0005359267 0.0004647446 0.1151003507 0.0291670790 0.9550613908 0.0704993396 0.3409589707 0.0202572858 1.4116566389 .1203884490
0.0075 0.009000000000000001 0.7868 0.1967 0.0006538306 0.0002660270 0.1312424731 0.0182055782 0.9995971605 0.0914037669 0.3298999223 0.0251529974 1.4613933865 .1350283695
0.0075 0.0095 0.7864 0.1966 0.0004823340 0.0003587108 0.1242241590 0.0249081494 0.9726373802 0.0681659654 0.3188408738 0.0452122334 1.4161847470 .1386450590
0.0075 0.01 0.7859999999999999 0.1965 0.0006323935 0.0005523946 0.1394305061 0.0240587060 1.0046614287 0.0425796369 0.3365353514 0.0225869009 1.4812596797 .0897776384
0.008 0.0 0.7936 0.1984 0.0007074232 0.0005886417 0.0000000000 0.0000000000 0.9568487795 0.0266181602 0.3191811522 0.0315083847 1.2767373549 .0587151866
0.008 0.0005 0.7932 0.1983 0.0006967047 0.0004178854 0.0060825389 0.0037431008 0.9887238790 0.0741556937 0.3401082747 0.0312500847 1.3356113973 .1095667646
0.008 0.001 0.7928 0.1982 0.0006323935 0.0005045687 0.0154402909 0.0099694102 0.9852980505 0.0917748656 0.3321117320 0.0307495729 1.3334824669 .1329984174
0.008 0.0015 0.7924 0.1981 0.0006109564 0.0003496280 0.0203531108 0.0091925329 0.9544655945 0.0897687222 0.3220735188 0.0189947300 1.2975031805 .1183056131
0.0005 0.0065 0.7944 0.1986 0.0000535927 0.0000677900 0.0879628696 0.0129326707 0.9660836214 0.0298255389 0.3230943540 0.0204846475 1.3771944377 .0633106471
0.008 0.002 0.792 0.198 0.0006967047 0.0004067398 0.0238622678 0.0068765153 0.9742758199 0.0679795429 0.3280283910 0.0195059982 1.3268631834 .0947687962
0.008 0.0025 0.7916 0.1979 0.0005680823 0.0005363553 0.0357934017 0.0132007338 0.9878301846 0.0406780954 0.3239450500 0.0285387917 1.3481367186 .0829539762
0.008 0.003 0.7912 0.1978 0.0007288603 0.0006662757 0.0383667836 0.0089267266 0.9702541952 0.0382123298 0.3263269989 0.0091052298 1.3356768380 .0569105619
0.008 0.0035 0.7908 0.1977 0.0006216750 0.0001286224 0.0446832662 0.0110127663 0.9884259808 0.0902410082 0.3307506183 0.0315083847 1.3644815403 .1328907816
0.008 0.004 0.7904 0.1976 0.0006645491 0.0003749955 0.0549767935 0.0194609748 0.9821701202 0.0828103209 0.3395978571 0.0311015215 1.3774093199 .1337478127
0.008 0.0045 0.79 0.1975 0.0005252082 0.0004414162 0.0591877820 0.0107308571 0.9808295786 0.0601577219 0.3241151892 0.0314826501 1.3646577580 .1028126453
0.008 0.005 0.7896 0.1974 0.0008038900 0.0004123502 0.0673758150 0.0131175526 0.9994482115 0.0479976655 0.3322818712 0.0265460785 1.3999097877 .0880736468
0.008 0.0055 0.7892 0.1973 0.0007395788 0.0005728151 0.0830500498 0.0240859886 0.9899154715 0.0410235032 0.3334728456 0.0192791071 1.4071779457 .0849614140
0.008 0.006 0.7888 0.1972 0.0006002379 0.0003675691 0.0704170845 0.0125023210 0.9879791336 0.0374286204 0.3219033796 0.0199462371 1.3808998356 .0702447476
0.008 0.0065 0.7884 0.1971 0.0004823340 0.0001515830 0.0963848465 0.0266983079 1.0070446137 0.0774042292 0.3232644932 0.0353136210 1.4271762874 .1395677411
0.0005 0.006999999999999999 0.794 0.1985 0.0000750297 0.0000857483 0.0975545655 0.0290919254 0.9829148655 0.0568540739 0.3360249337 0.0213047986 1.4165693944 .1073365462
0.008 0.006999999999999999 0.7879999999999999 0.19699999999999998 0.0005788008 0.0003737681 0.0949811837 0.0228930477 0.9787442917 0.0809789906 0.3271776950 0.0306363978 1.4014819712 .1348822042
0.008 0.0075 0.7876 0.1969 0.0005573638 0.0005655487 0.0956830151 0.0237380921 0.9826169674 0.0314927777 0.3167992033 0.0520592612 1.3956565496 .1078556797
0.008 0.008 0.7872 0.1968 0.0007717344 0.0001093080 0.1031692168 0.0268943814 0.9629556911 0.0662647580 0.3307506183 0.0388484109 1.3976472606 .1321168583
0.008 0.0085 0.7868 0.1967 0.0006859862 0.0003348577 0.1143985193 0.0157560760 0.9625088439 0.0390984906 0.3361950729 0.0369386285 1.4137884223 .0921280528
0.008 0.009000000000000001 0.7864 0.1966 0.0007074232 0.0000802102 0.1099535870 0.0256272595 0.9662325705 0.0893028823 0.3329624280 0.0262830659 1.4098560087 .1412934179
0.008 0.0095 0.7859999999999999 0.1965 0.0006645491 0.0004963040 0.1289030350 0.0144515932 0.9902133696 0.0692675602 0.3300700615 0.0307194336 1.4498510152 .1149348910
0.008 0.01 0.7856 0.1964 0.0005466452 0.0002745284 0.1284351474 0.0063467363 0.9653388761 0.0581885866 0.3298999223 0.0385792293 1.4242205910 .1033890806
0.0085 0.0 0.7932 0.1983 0.0007824530 0.0002923626 0.0000000000 0.0000000000 0.9665304686 0.0760334998 0.3256464421 0.0183371867 1.2929593637 .0946630491
0.0085 0.0005 0.7928 0.1982 0.0007181418 0.0005933074 0.0081880331 0.0061005080 0.9851491014 0.0688615214 0.3280283910 0.0306552893 1.3220836673 .1062106261
0.0085 0.001 0.7924 0.1981 0.0006323935 0.0002481520 0.0116971901 0.0107715816 0.9800848333 0.0802889334 0.3339832632 0.0380381957 1.3263976801 .1293468627
0.0005 0.0075 0.7936 0.1984 0.0000428741 0.0001050198 0.0982563969 0.0141917337 0.9826169674 0.0967715080 0.3227540756 0.0209374942 1.4036703140 .1320057557
0.0085 0.0015 0.792 0.198 0.0006431120 0.0001174157 0.0208209984 0.0120566202 1.0054061740 0.0433439214 0.3378964650 0.0248752598 1.3647667494 .0803932171
0.0085 0.002 0.7916 0.1979 0.0006752676 0.0005189365 0.0259677620 0.0074569014 0.9696583989 0.0657201345 0.3360249337 0.0321558600 1.3323263622 .1058518324
0.0085 0.0025 0.7912 0.1978 0.0005252082 0.0003416506 0.0329860761 0.0106077457 0.9942349943 0.0676038431 0.3312610359 0.0399243894 1.3590073145 .1184776288
0.0085 0.003 0.7908 0.1977 0.0006431120 0.0004445285 0.0453850976 0.0123259748 0.9680199592 0.1069425228 0.3280283910 0.0268280991 1.3420765598 .1465411252
0.0085 0.0035 0.7904 0.1976 0.0006752676 0.0002590251 0.0416419968 0.0149138027 1.0054061740 0.0798955886 0.3290492262 0.0326099653 1.3767726646 .1276783817
0.0085 0.004 0.79 0.1975 0.0007717344 0.0001741556 0.0601235572 0.0154898359 1.0045124796 0.1075919613 0.3533791328 0.0316586961 1.4187869040 .1549146489
0.0085 0.0045 0.7896 0.1974 0.0007181418 0.0001453933 0.0596556696 0.0230645336 0.9817232730 0.0567212425 0.3251360245 0.0122877734 1.3672331089 .0922189428
0.0085 0.005 0.7892 0.1973 0.0006323935 0.0003548466 0.0722886349 0.0197069016 0.9952776377 0.0408522505 0.3111846095 0.0389377245 1.3793832756 .0998517232
0.0085 0.0055 0.7888 0.1972 0.0005895194 0.0002625494 0.0655042646 0.0110722416 0.9702541952 0.0539138000 0.3302402007 0.0133708202 1.3665881799 .0786194112
0.0085 0.006 0.7884 0.1971 0.0006645491 0.0004774262 0.0846876564 0.0084479306 0.9762121577 0.0851874055 0.3164589249 0.0274973594 1.3780232881 .1216101217
0.0005 0.008 0.7932 0.1983 0.0000321556 0.0000525099 0.1160361259 0.0096343954 0.9890217771 0.0775222279 0.3373860474 0.0325779930 1.4424761060 .1197871262
0.0085 0.0065 0.7879999999999999 0.19699999999999998 0.0006323935 0.0002572448 0.0886647010 0.0138323910 0.9906602168 0.0526395345 0.3343235417 0.0307194336 1.4142808530 .0974486039
0.0085 0.006999999999999999 0.7876 0.1969 0.0007824530 0.0002308843 0.0900683639 0.0084996004 0.9625088439 0.0681503411 0.3125457232 0.0261948082 1.3659053840 .1030756340
0.0085 0.0075 0.7872 0.1968 0.0008146086 0.0002481520 0.0961509027 0.0125023210 0.9909581149 0.1053843830 0.3263269989 0.0388364869 1.4142506251 .1569713429
0.0085 0.008 0.7868 0.1967 0.0006859862 0.0002660270 0.1050407672 0.0113070149 0.9969160774 0.0268042105 0.3355145161 0.0352742524 1.4381573469 .0736515048
0.0085 0.0085 0.7864 0.1966 0.0005359267 0.0002033699 0.1188434515 0.0146919688 0.9729352783 0.0258262384 0.3208825443 0.0217990755 1.4131972008 .0625206526
0.0085 0.009000000000000001 0.7859999999999999 0.1965 0.0006109564 0.0002761973 0.1183755639 0.0142993066 0.9760632086 0.0434318713 0.3176498994 0.0318955429 1.4126996283 .0899029181
0.0085 0.0095 0.7856 0.1964 0.0007610159 0.0004255136 0.1244581028 0.0254816246 0.9829148655 0.0443698233 0.3263269989 0.0146596427 1.4344609831 .0849366042
0.0085 0.01 0.7852 0.1963 0.0006967047 0.0002348313 0.1249259904 0.0264428947 0.9628067420 0.0392208649 0.3281985302 0.0160111751 1.4166279673 .0819097660
0.009000000000000001 0.0 0.7928 0.1982 0.0007181418 0.0003625337 0.0000000000 0.0000000000 0.9987034662 0.0944952389 0.3341534025 0.0433557966 1.3335750105 .1382135692
0.009000000000000001 0.0005 0.7924 0.1981 0.0006538306 0.0004145732 0.0084219769 0.0049956726 0.9723394820 0.0881174397 0.3445318941 0.0217085894 1.3259471836 .1152362749
0.0005 0.0085 0.7928 0.1982 0.0000964668 0.0002078401 0.1162700697 0.0118920794 0.9511887151 0.0329497413 0.3147575329 0.0186688535 1.3823127845 .0637185143
0.009000000000000001 0.001 0.792 0.198 0.0008146086 0.0003612639 0.0126329653 0.0078849821 0.9757653105 0.0052787682 0.3343235417 0.0640953031 1.3235364261 .0776203173
0.009000000000000001 0.0015 0.7916 0.1979 0.0008360456 0.0004319449 0.0182476166 0.0087032125 0.9721905330 0.0523538476 0.3275179734 0.0127320524 1.3187921686 .0742210574
0.009000000000000001 0.002 0.7912 0.1978 0.0008682013 0.0002745284 0.0292429753 0.0075444609 0.9915539111 0.0541453916 0.3270075558 0.0177010201 1.3486726435 .0796654010
0.009000000000000001 0.0025 0.7908 0.1977 0.0008574827 0.0002876084 0.0346236827 0.0131175526 0.9707010424 0.0634222241 0.3249658853 0.0295278542 1.3311480931 .1063552393
0.009000000000000001 0.003 0.7904 0.1976 0.0008467642 0.0004033360 0.0393025588 0.0073385303 0.9494013264 0.0835889613 0.3264971381 0.0415557829 1.3160477875 .1328866105
0.009000000000000001 0.0035 0.79 0.1975 0.0007502974 0.0004841172 0.0446832662 0.0102935273 0.9641472836 0.0326955916 0.3346638201 0.0287852208 1.3442446673 .0722584569
0.009000000000000001 0.004 0.7896 0.1974 0.0008360456 0.0005815731 0.0502979175 0.0033084650 0.9736800236 0.0413488608 0.3181603170 0.0462453262 1.3429743037 .0914842251
0.009000000000000001 0.0045 0.7892 0.1973 0.0005895194 0.0003522470 0.0594217258 0.0229884756 0.9669773158 0.0270185553 0.3174797602 0.0186191692 1.3444683212 .0689784471
0.009000000000000001 0.005 0.7888 0.1972 0.0007502974 0.0003389498 0.0680776464 0.0168309519 0.9771058521 0.0452471853 0.3356846553 0.0320404246 1.3816184512 .0944575116
0.009000000000000001 0.0055 0.7884 0.1971 0.0006323935 0.0001249985 0.0704170845 0.0071573041 0.9745737180 0.0818791844 0.3333027064 0.0448264345 1.3789259024 .1339879215
0.0005 0.009000000000000001 0.7924 0.1981 0.0000214371 0.0000857483 0.1228204962 0.0170634703 0.9709989405 0.0569398584 0.3385770218 0.0539424471 1.4324178956 .1280315241
0.009000000000000001 0.006 0.7879999999999999 0.19699999999999998 0.0006752676 0.0004156802 0.0818803308 0.0239492648 0.9707010424 0.0710010670 0.3251360245 0.0273368758 1.3783926653 .1227028878
0.009000000000000001 0.0065 0.7876 0.1969 0.0008682013 0.0005180502 0.0860913192 0.0161810660 0.9333148276 0.0606674488 0.3322818712 0.0260173947 1.3525562193 .1033839597
0.009000000000000001 0.006999999999999999 0.7872 0.1968 0.0006645491 0.0004476191 0.0867931506 0.0090485156 0.9939370962 0.0743767566 0.3285388086 0.0254959151 1.4099336045 .1093688064
0.009000000000000001 0.0075 0.7868 0.1967 0.0007931715 0.0005354978 0.1001279474 0.0124320827 0.9495502754 0.0555562034 0.3244554677 0.0395309212 1.3749268620 .1080547051
0.009000000000000001 0.008 0.7864 0.1966 0.0006538306 0.0002078401 0.1057425986 0.0167788435 0.9516355623 0.0700117637 0.3162887857 0.0165096410 1.3743207772 .1035080883
0.009000000000000001 0.0085 0.7859999999999999 0.1965 0.0007824530 0.0002923626 0.1158021821 0.0190631903 0.9729352783 0.0981012496 0.3281985302 0.0175631136 1.4177184436 .1350199161
0.009000000000000001 0.009000000000000001 0.7856 0.1964 0.0005895194 0.0003106526 0.1211828896 0.0256528740 0.9605725061 0.0621130094 0.3237749108 0.0328963178 1.4061198259 .1209728538
0.009000000000000001 0.0095 0.7852 0.1963 0.0007824530 0.0003362273 0.1396644499 0.0300178251 0.9660836214 0.0576446344 0.3365353514 0.0453043363 1.4430658757 .1333030231
0.009000000000000001 0.01 0.7848 0.1962 0.0009110754 0.0002348313 0.1289030350 0.0280888482 0.9355490635 0.0791052753 0.3264971381 0.0174639422 1.3918603120 .1248928970
0.0095 0.0 0.7924 0.1981 0.0010075422 0.0005647355 0.0000000000 0.0000000000 0.9882770318 0.0699838721 0.3414693884 0.0427939848 1.3307539624 .1133425924
0.0 0.002 0.7984 0.1996 0.0000000000 0.0000000000 0.0271374811 0.0074569014 1.0200031821 0.0720741106 0.3418096668 0.0353856830 1.3889503300 .1149166950
0.0005 0.0095 0.792 0.198 0.0000535927 0.0000958695 0.1242241590 0.0219159273 0.9893196752 0.0957389147 0.3305804791 0.0326135159 1.4441779060 .1503642274
0.0095 0.0005 0.792 0.198 0.0008682013 0.0002985838 0.0074862017 0.0040789496 0.9678710102 0.0698226436 0.3380666042 0.0148557933 1.3142920174 .0890559703
0.0095 0.001 0.7916 0.1979 0.0009646681 0.0002033699 0.0147384595 0.0045843436 0.9794890371 0.0625898070 0.3110144703 0.0390298006 1.3062066350 .1064073211
0.0095 0.0015 0.7912 0.1978 0.0009003569 0.0003135973 0.0201191670 0.0115937979 1.0097256968 0.0761909036 0.3360249337 0.0268582940 1.3667701544 .1149565928
0.0095 0.002 0.7908 0.1977 0.0008038900 0.0003031659 0.0292429753 0.0126416269 0.9933412999 0.0789649211 0.3460631469 0.0233134176 1.3694513121 .1152231315
0.0095 0.0025 0.7904 0.1976 0.0007610159 0.0002186161 0.0339218513 0.0133163147 0.9771058521 0.0493289074 0.3329624280 0.0398372878 1.3447511473 .1027011260
0.0095 0.003 0.79 0.1975 0.0007395788 0.0003548466 0.0432796034 0.0082380114 0.9793400880 0.0514251897 0.3316013143 0.0053153187 1.3549605845 .0653333664
0.0095 0.0035 0.7896 0.1974 0.0005895194 0.0004445285 0.0418759406 0.0122368487 0.9711478895 0.0843109589 0.3290492262 0.0185568767 1.3426625757 .1155492128
0.0095 0.004 0.7892 0.1973 0.0008038900 0.0006175959 0.0552107373 0.0135929201 0.9861917449 0.0650373764 0.3341534025 0.0291807341 1.3763597747 .1084286265
0.0095 0.0045 0.7888 0.1972 0.0008360456 0.0002843948 0.0519355241 0.0149870177 0.9817232730 0.0709372941 0.3213929619 0.0692481203 1.3558878046 .1554568269
0.0095 0.005 0.7884 0.1971 0.0007931715 0.0002186161 0.0741601853 0.0127794144 0.9855959486 0.0680004268 0.3239450500 0.0352052514 1.3844943554 .1162037087
0.0005 0.01 0.7916 0.1979 0.0000535927 0.0000958695 0.1408341689 0.0190976108 0.9978097718 0.1023244287 0.3292193655 0.0226483341 1.4679168989 .1441662431
0.0095 0.0055 0.7879999999999999 0.19699999999999998 0.0005895194 0.0002625494 0.0760317357 0.0208196841 0.9607214551 0.0491035159 0.3183304562 0.0362104840 1.3556731664 .1063962334
0.0095 0.006 0.7876 0.1969 0.0006323935 0.0001714965 0.0708849721 0.0132007338 0.9718926349 0.0809767988 0.3416395276 0.0331068339 1.3850495281 .1274558630
0.0095 0.0065 0.7872 0.1968 0.0005788008 0.0002745284 0.0814124432 0.0111313991 1.0042145815 0.0603830021 0.3261568597 0.0221990919 1.4123626852 .0939880215
0.0095 0.006999999999999999 0.7868 0.1967 0.0009432310 0.0002677489 0.0879628696 0.0139112986 0.9708499914 0.0160588919 0.3200318483 0.0408107181 1.3797879403 .0710486575
0.0095 0.0075 0.7864 0.1966 0.0006109564 0.0003496280 0.1027013292 0.0266490642 0.9918518093 0.0645580361 0.3275179734 0.0159604724 1.4226820683 .1075172007
0.0095 0.008 0.7859999999999999 0.1965 0.0006859862 0.0002985838 0.1062104862 0.0131841395 0.9611683023 0.0769050422 0.3145873937 0.0511029755 1.3826521684 .1414907410
0.0095 0.0085 0.7856 0.1964 0.0009539495 0.0001714965 0.1134627441 0.0202330960 1.0144920668 0.0209674575 0.3225839364 0.0156083598 1.4514926968 .0569804098
0.0095 0.009000000000000001 0.7852 0.1963 0.0008682013 0.0002907865 0.1204810581 0.0125547419 0.9696583989 0.0912025706 0.3324520104 0.0219841978 1.4234596687 .1260322968
0.0095 0.0095 0.7848 0.1962 0.0007931715 0.0005606521 0.1356874053 0.0126416269 0.9610193533 0.0889094910 0.3186707346 0.0338675329 1.4161706647 .1359793029
0.0095 0.01 0.7844 0.1961 0.0007610159 0.0001964740 0.1260957094 0.0242851246 0.9887238790 0.0587969704 0.3249658853 0.0374924433 1.4405464896 .1207710123
0.001 0.0 0.7992 0.1998 0.0000857483 0.0001987992 0.0000000000 0.0000000000 0.9782974446 0.0573529329 0.3404485531 0.0410934617 1.3188317460 .0986451938
0.01 0.0 0.792 0.198 0.0008574827 0.0004123502 0.0000000000 0.0000000000 0.9841064580 0.0299027996 0.3283686694 0.0327269299 1.3133326101 .0630420797
0.01 0.0005 0.7916 0.1979 0.0009110754 0.0002444202 0.0077201455 0.0038011369 0.9809785277 0.0555913343 0.3264971381 0.0416253837 1.3161068867 .1012622751
0.01 0.001 0.7912 0.1978 0.0007502974 0.0001793554 0.0121650777 0.0060283101 0.9721905330 0.0218219273 0.3200318483 0.0212612750 1.3051377564 .0492908678
0.01 0.0015 0.7908 0.1977 0.0008038900 0.0004340675 0.0210549422 0.0094740019 1.0101725440 0.1208732428 0.3225839364 0.0354837135 1.3546153126 .1662650257
0.01 0.002 0.7904 0.1976 0.0006323935 0.0001844086 0.0238622678 0.0112293025 0.9778505974 0.0455793867 0.3290492262 0.0219841978 1.3313944849 .0789772956
0.01 0.0025 0.79 0.1975 0.0007610159 0.0003279241 0.0304126943 0.0112682257 0.9850001524 0.0436357205 0.3258165813 0.0369009936 1.3419904439 .0921328639
0.01 0.003 0.7896 0.1974 0.0008896383 0.0004424561 0.0465548166 0.0172167381 0.9540187473 0.0438730217 0.3380666042 0.0373780001 1.3395298064 .0989102160
0.01 0.0035 0.7892 0.1973 0.0007610159 0.0003061826 0.0493621423 0.0180849303 0.9781484955 0.0359285394 0.3275179734 0.0234026464 1.3557896271 .0777222987
0.01 0.004 0.7888 0.1972 0.0006752676 0.0001093080 0.0484263671 0.0235622177 1.0057040721 0.0583652298 0.3453825901 0.0286723688 1.4001882969 .1107091243
0.01 0.0045 0.7884 0.1971 0.0009432310 0.0004101153 0.0573162315 0.0142686542 0.9921497074 0.0963017607 0.3378964650 0.0266939686 1.3883056349 .1376744988
0.001 0.0005 0.7988 0.1997 0.0000857483 0.0000525099 0.0077201455 0.0028073256 0.9991503134 0.1004654528 0.3333027064 0.0187431330 1.3402589136 .1220684213
0.01 0.005 0.7879999999999999 0.19699999999999998 0.0006967047 0.0003522470 0.0664400398 0.0131008529 0.9872343883 0.0346971399 0.3283686694 0.0170818408 1.3827398022 .0652320806
0.01 0.0055 0.7876 0.1969 0.0007181418 0.0003987525 0.0711189159 0.0226043470 0.9611683023 0.0751837270 0.3261568597 0.0267199819 1.3591622197 .1249068084
0.01 0.006 0.7872 0.1968 0.0007181418 0.0004156802 0.0821142746 0.0100786074 0.9852980505 0.0898349325 0.3088026606 0.0235506098 1.3769331275 .1238798299
0.01 0.0065 0.7868 0.1967 0.0009646681 0.0004287414 0.0966187903 0.0220751732 0.9704031442 0.0430769342 0.3559312209 0.0289856495 1.4239178235 .0945664983
0.01 0.006999999999999999 0.7864 0.1966 0.0008146086 0.0002827743 0.0872610382 0.0136090159 0.9638493855 0.0635326684 0.3326221496 0.0116393126 1.3845471819 .0890637712
0.01 0.0075 0.7859999999999999 0.1965 0.0008467642 0.0003737681 0.1143985193 0.0308025019 0.9945328924 0.0489369647 0.3438513372 0.0210698020 1.4536295131 .1011830367
0.01 0.008 0.7856 0.1964 0.0009432310 0.0002406305 0.1034031606 0.0073385303 0.9745737180 0.0331805560 0.3317714536 0.0184818486 1.4106915632 .0592415654
0.01 0.0085 0.7852 0.1963 0.0006002379 0.0004617686 0.1216507772 0.0202330960 0.9839575089 0.0612062855 0.3273478342 0.0430341219 1.4335563582 .1249352720
0.01 0.009000000000000001 0.7848 0.1962 0.0007181418 0.0003987525 0.1258617656 0.0170377916 0.9566998305 0.0383074287 0.3351742377 0.0333576996 1.4184539756 .0891016724
0.01 0.0095 0.7844 0.1961 0.0007074232 0.0003135973 0.1228204962 0.0187155042 0.9815743239 0.0577261696 0.3464034254 0.0101742677 1.4515056687 .0869295388
0.001 0.001 0.7984 0.1996 0.0000214371 0.0000857483 0.0131008529 0.0052101759 0.9954265868 0.0605297911 0.3484450958 0.0322565271 1.3569939726 .0980822424
0.01 0.01 0.784 0.196 0.0007931715 0.0004999940 0.1305406416 0.0219757798 0.9619130476 0.0751364981 0.3161186465 0.0207709244 1.4093655072 .1183831963
0.001 0.0015 0.7979999999999999 0.1995 0.0001286224 0.0001093080 0.0180136728 0.0018715504 1.0057040721 0.0769223493 0.3344936809 0.0203996838 1.3583400482 .0993028915
0.001 0.002 0.7976 0.1994 0.0000750297 0.0001093080 0.0264356497 0.0099913451 0.9917028602 0.0532113100 0.3361950729 0.0319825507 1.3544086125 .0952945138
0.001 0.0025 0.7972 0.1993 0.0001286224 0.0001093080 0.0308805819 0.0132833942 0.9845533052 0.0431386933 0.3287089478 0.0324355126 1.3442714573 .0889669081
0.001 0.003 0.7968 0.1992 0.0000964668 0.0001050198 0.0425777720 0.0103147730 0.9899154715 0.0529505015 0.3297297831 0.0149722502 1.3623194934 .0783425445
0.001 0.0035 0.7964 0.1991 0.0000964668 0.0001050198 0.0456190414 0.0112682257 0.9890217771 0.0584594237 0.3423200844 0.0285022529 1.3770573697 .0983349221
0.0 0.0025 0.7979999999999999 0.1995 0.0000000000 0.0000000000 0.0271374811 0.0092873038 0.9815743239 0.0797232379 0.3324520104 0.0226073972 1.3411638154 .1116179389
0.001 0.004 0.7959999999999999 0.19899999999999998 0.0001393409 0.0001868840 0.0568483439 0.0118920794 0.9799358842 0.0834827275 0.3229242148 0.0149335321 1.3598477838 .1104952230
0.001 0.0045 0.7956 0.1989 0.0000643112 0.0000428741 0.0535731307 0.0168309519 1.0162794556 0.0324367151 0.3491256527 0.0479732227 1.4190425502 .0972837638
0.001 0.005 0.7952 0.1988 0.0000750297 0.0001093080 0.0591877820 0.0118920794 0.9948307905 0.0755064509 0.3217332403 0.0388185940 1.3758268425 .1263264323
0.001 0.0055 0.7948 0.1987 0.0000428741 0.0001249985 0.0722886349 0.0221642462 0.9851491014 0.0347839914 0.3298999223 0.0393076804 1.3873805327 .0963809165
0.001 0.006 0.7944 0.1986 0.0000428741 0.0000802102 0.0809445556 0.0205764180 0.9954265868 0.0400847361 0.3336429848 0.0287006234 1.4100570013 .0894419877
0.001 0.0065 0.794 0.1985 0.0000750297 0.0001093080 0.0910041391 0.0189133111 0.9769569030 0.0829441684 0.3319415928 0.0360341827 1.3999776646 .1380009702
0.001 0.006999999999999999 0.7936 0.1984 0.0000643112 0.0001050198 0.0963848465 0.0193255140 0.9998950587 0.1096839701 0.3370457690 0.0354020403 1.4333899854 .1645165442
0.001 0.0075 0.7932 0.1983 0.0000428741 0.0000802102 0.1066783738 0.0191434085 0.9690626027 0.0638044656 0.3234346324 0.0269099777 1.3992184830 .1099380620
0.001 0.008 0.7928 0.1982 0.0000321556 0.0000525099 0.1094856994 0.0220751732 0.9467202432 0.0657160834 0.3164589249 0.0379376097 1.3726970231 .1257813762
0.001 0.0085 0.7924 0.1981 0.0000643112 0.0000802102 0.1172058449 0.0230360412 0.9879791336 0.0402614579 0.3322818712 0.0373780001 1.4375311609 .1007557094
0.0 0.003 0.7976 0.1994 0.0000000000 0.0000000000 0.0371970646 0.0115937979 1.0001929568 0.0335449692 0.3363652121 0.0108995378 1.3737552335 .0560383049
0.001 0.009000000000000001 0.792 0.198 0.0001393409 0.0000525099 0.1232883838 0.0264097582 0.9714457877 0.0482429436 0.3412992491 0.0423287746 1.4361727615 .1170339863
0.001 0.0095 0.7916 0.1979 0.0001286224 0.0001604203 0.1321782483 0.0266736974 0.9955755358 0.0573900565 0.3304103399 0.0278238732 1.4582927464 .1120480474
0.001 0.01 0.7912 0.1978 0.0000750297 0.0001093080 0.1345176863 0.0298496157 0.9912560130 0.0896717893 0.3290492262 0.0208488226 1.4548979552 .1404795356
0.0015 0.0 0.7988 0.1997 0.0001286224 0.0000857483 0.0000000000 0.0000000000 1.0270037881 0.0776080364 0.3402784139 0.0324069414 1.3674108244 .1101007261
0.0015 0.0005 0.7984 0.1996 0.0001607780 0.0001793554 0.0077201455 0.0067154505 0.9678710102 0.0788985871 0.3402784139 0.0600569711 1.3160303476 .1458503641
0.0015 0.001 0.7979999999999999 0.1995 0.0000750297 0.0000525099 0.0133347967 0.0073385303 1.0073425118 0.0489006828 0.3239450500 0.0338812057 1.3446973882 .0901729287
0.0015 0.0015 0.7976 0.1994 0.0001714965 0.0001575296 0.0201191670 0.0090485156 1.0016824474 0.0562388742 0.3331325672 0.0429425426 1.3551056781 .1083874620
0.0015 0.002 0.7972 0.1993 0.0001607780 0.0002444202 0.0262017058 0.0089512169 0.9976608227 0.0427833983 0.3319415928 0.0164041020 1.3559648993 .0683831374
0.0015 0.0025 0.7968 0.1992 0.0001286224 0.0000525099 0.0346236827 0.0103147730 1.0192584368 0.1055946960 0.3501464879 0.0203200639 1.4041572298 .1362820428
0.0015 0.003 0.7964 0.1991 0.0001393409 0.0001093080 0.0442153786 0.0198728341 1.0058530212 0.0360518276 0.3246256069 0.0440078798 1.3748333476 .1000418495
0.0 0.0035 0.7972 0.1993 0.0000000000 0.0000000000 0.0479584795 0.0131508882 0.9885749299 0.0450072707 0.3467437038 0.0266114254 1.3832771132 .0847695843
0.0015 0.0035 0.7959999999999999 0.19899999999999998 0.0000857483 0.0001093080 0.0479584795 0.0066169300 0.9884259808 0.0529253560 0.3430006412 0.0434891256 1.3794708498 .1031407196
0.0015 0.004 0.7956 0.1989 0.0001179039 0.0001714965 0.0556786249 0.0221741211 1.0077893590 0.0523351985 0.3336429848 0.0452762136 1.3972288726 .1199570297
0.0015 0.0045 0.7952 0.1988 0.0001071853 0.0001174157 0.0652703208 0.0108121526 1.0128536271 0.0607157014 0.3353443769 0.0427912790 1.4135755101 .1144365487
0.0015 0.005 0.7948 0.1987 0.0001607780 0.0001515830 0.0619951076 0.0153050033 0.9504439698 0.0559731474 0.3295596439 0.0381294072 1.3421594993 .1095591409
0.0015 0.0055 0.7944 0.1986 0.0001929336 0.0001741556 0.0708849721 0.0125198190 1.0034698362 0.0548051595 0.3196915699 0.0221677741 1.3942393118 .0896669082
0.0015 0.006 0.794 0.1985 0.0000964668 0.0001249985 0.0818803308 0.0170634703 0.9753184633 0.0402614579 0.3281985302 0.0123347992 1.3854937911 .0697847259
0.0015 0.0065 0.7936 0.1984 0.0001500595 0.0001249985 0.0938114647 0.0189133111 0.9520824095 0.0518513916 0.3098234959 0.0400084073 1.3558674296 .1108981085
0.0015 0.006999999999999999 0.7932 0.1983 0.0001179039 0.0001844086 0.0956830151 0.0146022916 0.9978097718 0.0471902977 0.3270075558 0.0269142802 1.4206182466 .0888912781
0.0015 0.0075 0.7928 0.1982 0.0001071853 0.0001515830 0.1055086548 0.0097473465 0.9879791336 0.0685851806 0.3309207575 0.0215210965 1.4245157312 .1000052066
0.0015 0.008 0.7924 0.1981 0.0001286224 0.0001093080 0.1148664069 0.0085509580 0.9718926349 0.0410083578 0.3307506183 0.0365446977 1.4176382825 .0862133215
0.0 0.004 0.7968 0.1992 0.0000000000 0.0000000000 0.0514676365 0.0137211580 0.9832127636 0.0419327988 0.3453825901 0.0521636931 1.3800629902 .1078176499
0.0015 0.0085 0.792 0.198 0.0000857483 0.0001286224 0.1155682383 0.0232724115 0.9850001524 0.0257746444 0.3190110130 0.0199868313 1.4196651520 .0691625096
0.0015 0.009000000000000001 0.7916 0.1979 0.0001071853 0.0001174157 0.1193113391 0.0235343279 0.9781484955 0.0974841746 0.3452124509 0.0492452350 1.4427794708 .1703811532
0.0015 0.0095 0.7912 0.1978 0.0001179039 0.0001575296 0.1310085292 0.0150889219 1.0031719380 0.0363631004 0.3283686694 0.0307194336 1.4626670405 .0823289855
0.0015 0.01 0.7908 0.1977 0.0000750297 0.0001093080 0.1256278218 0.0218759347 0.9668283667 0.0590364641 0.3293895047 0.0322349820 1.4219207229 .1132566888
0.002 0.0 0.7984 0.1996 0.0001393409 0.0002207081 0.0000000000 0.0000000000 0.9712968386 0.0412177341 0.3258165813 0.0414246170 1.2972527608 .0828630592
0.002 0.0005 0.7979999999999999 0.1995 0.0002465263 0.0002100395 0.0067843703 0.0049956726 0.9921497074 0.0623554220 0.3409589707 0.0230386329 1.3401395747 .0905997670
0.002 0.001 0.7976 0.1994 0.0001393409 0.0001604203 0.0161421224 0.0115937979 1.0004908549 0.0936964195 0.3554208033 0.0245708349 1.3721931215 .1300214726
0.002 0.0015 0.7972 0.1993 0.0001286224 0.0001987992 0.0233943802 0.0049072466 0.9744247689 0.0495854987 0.3316013143 0.0260574181 1.3295490858 .0807489626
0.002 0.002 0.7968 0.1992 0.0001607780 0.0001355799 0.0287750877 0.0073385303 0.9827659164 0.0908301106 0.3333027064 0.0371106334 1.3450044885 .1354148542
0.002 0.0025 0.7964 0.1991 0.0001714965 0.0001714965 0.0283072001 0.0056146513 1.0149389140 0.0620772806 0.3331325672 0.0271285352 1.3765501778 .0949919636
0.0 0.0045 0.7964 0.1991 0.0000000000 0.0000000000 0.0666739836 0.0162081021 0.9693605008 0.0322858905 0.3360249337 0.0316477219 1.3720594181 .0801417145
0.002 0.003 0.7959999999999999 0.19899999999999998 0.0002143707 0.0001917390 0.0346236827 0.0118920794 0.9864896430 0.0483898805 0.3344936809 0.0125211360 1.3558213773 .0729948349
0.002 0.0035 0.7956 0.1989 0.0001822151 0.0001987992 0.0479584795 0.0134797111 0.9998950587 0.0461174779 0.3111846095 0.0286602512 1.3592203628 .0884562394
0.002 0.004 0.7952 0.1988 0.0001286224 0.0002100395 0.0528712993 0.0154756964 0.9964692302 0.0400670210 0.3292193655 0.0234520712 1.3786885174 .0792048281
0.002 0.0045 0.7948 0.1987 0.0000964668 0.0001249985 0.0610593324 0.0200919458 0.9860427958 0.0600248091 0.3355145161 0.0218043865 1.3827131111 .1020461399
0.002 0.005 0.7944 0.1986 0.0001500595 0.0001421974 0.0680776464 0.0229884756 0.9914049621 0.0255984468 0.3220735188 0.0215640958 1.3817061868 .0702932156
0.002 0.0055 0.794 0.1985 0.0001500595 0.0001964740 0.0811784994 0.0152763691 1.0027250909 0.0691842342 0.3237749108 0.0279484398 1.4078285606 .1126055171
0.002 0.006 0.7936 0.1984 0.0001286224 0.0001286224 0.0816463870 0.0168309519 0.9933412999 0.0751825466 0.3336429848 0.0366712160 1.4087592941 .1288133369
0.002 0.0065 0.7932 0.1983 0.0001393409 0.0002207081 0.0888986448 0.0179999955 0.9876812355 0.0291636027 0.3316013143 0.0540218105 1.4083205355 .1014061168
0.002 0.006999999999999999 0.7928 0.1982 0.0002143707 0.0002248339 0.0956830151 0.0119654880 1.0049593268 0.0999118516 0.3239450500 0.0157192423 1.4248017626 .1278214158
0.002 0.0075 0.7924 0.1981 0.0001929336 0.0000857483 0.0933435771 0.0168309519 0.9976608227 0.0687467296 0.3356846553 0.0215640958 1.4268819887 .1072275256
