# Supplementary material for: Multipressure Sampling for Improving the Performance of MOF-based Electronic Noses
Source: ACS Sens. 2024 Jul 12;9(7):3531–9. doi: 10.1021/acssensors.4c00199 (PMC11287752; doi:10.1021/acssensors.4c00199)
Supplement: Supplementary file 2 — se4c00199_si_002.zip [file se4c00199_si_002.zip › Multiplex_Adsorption_Data/Hydrogen_0.1bar/MOF-801_EQeq.csv]

H2_comp CO2_comp N2_comp O2_comp H2_mass H2_error CO2_mass CO2_error N2_mass N2_error O2_mass O2_error total_mass total_error
0.0 0.0 0.8 0.2 0.0000000000 0.0000000000 0.0000000000 0.0000000000 2.3605495034 0.3552762694 0.4700051832 0.0264166435 2.8305546866 .3816929129
0.0 0.0005 0.7996 0.1999 0.0000000000 0.0000000000 7.8368626516 1.8391383620 1.8461332847 0.2917388099 0.3918979220 0.0150058853 10.0748938583 2.1458830572
0.0 0.005 0.7959999999999999 0.19899999999999998 0.0000000000 0.0000000000 25.4129555565 1.7351255774 0.9702061105 0.0881137027 0.2426152644 0.0336453843 26.6257769314 1.8568846644
0.002 0.008 0.792 0.198 0.0000701836 0.0001247708 29.2224564658 2.2279437340 0.8596721852 0.0728836037 0.2049851418 0.0230037198 30.2871839764 2.3239558283
0.002 0.0085 0.7916 0.1979 0.0000389909 0.0000493200 30.8118193239 2.3808181542 0.7777470406 0.0618643233 0.2030046090 0.0107911778 31.7926099644 2.4535229753
0.002 0.009000000000000001 0.7912 0.1978 0.0000935781 0.0000623854 31.0899322935 1.8381855230 0.7974697606 0.0541676896 0.2006527264 0.0244251768 32.0881483586 1.9168407748
0.002 0.0095 0.7908 0.1977 0.0000779818 0.0000986400 31.0698482480 1.8697304269 0.7822984376 0.1220178969 0.1864176471 0.0241982893 32.0386423145 2.0160452531
0.002 0.01 0.7904 0.1976 0.0000857799 0.0000764062 31.0793796594 2.3473178825 0.7830570037 0.0755569316 0.1954538278 0.0191027750 32.0579762708 2.4420539953
0.0025 0.0 0.7979999999999999 0.1995 0.0001871562 0.0001034545 0.0000000000 0.0000000000 2.3212124300 0.1325709265 0.4800316304 0.0142560532 2.8014312166 .1469304342
0.0025 0.0005 0.7976 0.1994 0.0001169726 0.0000986400 8.1079972664 1.5355394131 1.9702130341 0.3002989840 0.3824903914 0.0369944357 10.4608176645 1.8729314728
0.0025 0.001 0.7972 0.1993 0.0001637617 0.0001341649 13.0148019180 2.2187396015 1.6504232171 0.1108585483 0.3421370362 0.0275611790 15.0075259330 2.3572934937
0.0025 0.0015 0.7968 0.1992 0.0001091745 0.0001146093 16.7037985541 1.7947915118 1.3221808057 0.1778142255 0.3066112296 0.0381654241 18.3326997639 2.0108857707
0.0025 0.002 0.7964 0.1991 0.0001169726 0.0001479600 17.0212285959 1.4898483963 1.2459990906 0.1299524669 0.3010409812 0.0324453947 18.5683856403 1.6523942179
0.0 0.0055 0.7956 0.1989 0.0000000000 0.0000000000 26.6974834522 1.6348755856 0.9046443215 0.0583475366 0.2299893680 0.0361701491 27.8321171417 1.7293932713
0.0025 0.0025 0.7959999999999999 0.19899999999999998 0.0001247708 0.0000909416 19.7101078455 1.2382857981 1.2234588392 0.1474295542 0.2757891884 0.0396230318 21.2094806439 1.4254293257
0.0025 0.003 0.7956 0.1989 0.0000857799 0.0000311927 21.5506914767 1.2500405858 1.1483607900 0.0431761666 0.2704665065 0.0104448461 22.9696045531 1.3036927912
0.0025 0.0035 0.7952 0.1988 0.0001247708 0.0001247708 21.9676907273 1.1623886649 1.1145504128 0.1743065791 0.2593260097 0.0140044815 23.3416919206 1.3508244963
0.0025 0.004 0.7948 0.1987 0.0000935781 0.0000935781 23.4379109424 1.4397497050 1.0512643223 0.1597624985 0.2512800953 0.0142646489 24.7405489381 1.6138704305
0.0025 0.0045 0.7944 0.1986 0.0000545872 0.0001057796 24.1994026352 0.7702674500 1.0198380102 0.1273303322 0.2436055308 0.0224809009 25.4629007634 .9201844627
0.0025 0.005 0.794 0.1985 0.0001247708 0.0001997308 25.6932811752 1.6497006213 0.9387797984 0.1390636872 0.2329601672 0.0204538557 26.8651459116 1.8094178950
0.0025 0.0055 0.7936 0.1984 0.0000701836 0.0000764062 26.3531612138 2.9405996742 0.9200323777 0.0726525074 0.2277612687 0.0359355514 27.5010250438 3.0492641392
0.0025 0.006 0.7932 0.1983 0.0000779818 0.0001304884 26.6722932934 1.5300997963 0.8724594432 0.0642693387 0.2340742169 0.0267944382 27.7789049353 1.6212940616
0.0025 0.0065 0.7928 0.1982 0.0000389909 0.0000697490 28.7212063461 2.4501123854 0.8761439074 0.0410307464 0.2178586048 0.0251983395 29.8152478492 2.5164112203
0.0025 0.006999999999999999 0.7924 0.1981 0.0000623854 0.0000382031 28.7479283389 2.1778615924 0.8487271593 0.0534703218 0.2228099367 0.0345264438 29.8195278203 2.2658965611
0.0 0.006 0.7952 0.1988 0.0000000000 0.0000000000 26.3429489873 1.8338989188 0.9323861694 0.0541546803 0.2301131513 0.0259461132 27.5054483080 1.9139997123
0.0025 0.0075 0.792 0.198 0.0001091745 0.0000909416 29.8850597648 1.0613377945 0.8217438775 0.0357616326 0.2031283923 0.0213883785 30.9100412091 1.1185787472
0.0025 0.008 0.7916 0.1979 0.0000623854 0.0000623854 29.4920592466 1.2572468009 0.8426586301 0.0575849922 0.2103078236 0.0264954094 30.5450880857 1.3413895879
0.0025 0.0085 0.7912 0.1978 0.0000857799 0.0000909416 29.5279722433 2.8755570834 0.8301964718 0.0374101822 0.2047375752 0.0128972455 30.5629920702 2.9259554527
0.0025 0.009000000000000001 0.7908 0.1977 0.0001091745 0.0001512122 30.8574339358 1.6770863371 0.7730872771 0.0985180482 0.2011478595 0.0211085913 31.8317782469 1.7968641888
0.0025 0.0095 0.7904 0.1976 0.0001403672 0.0001679779 31.0220209870 1.2063139745 0.7616004182 0.0727578182 0.1882743965 0.0173896811 31.9720361689 1.2966294517
0.0025 0.01 0.79 0.1975 0.0000857799 0.0001146093 31.7979800007 1.5117516610 0.7384099672 0.0361262433 0.1902549293 0.0200758041 32.7267306771 1.5680683177
0.003 0.0 0.7976 0.1994 0.0002261471 0.0000909416 0.0000000000 0.0000000000 2.3410435166 0.0762722238 0.4644349348 0.0195342438 2.8057045985 .0958974092
0.003 0.0005 0.7972 0.1993 0.0001793580 0.0001267054 8.3903653304 1.5893472922 1.8488424495 0.0711413274 0.3765487931 0.0168381688 10.6159359310 1.6774534938
0.003 0.001 0.7968 0.1992 0.0001403672 0.0000795261 11.9820054067 1.0950639514 1.6577921454 0.1860848473 0.3566196821 0.0280352092 13.9965576014 1.3092635340
0.003 0.0015 0.7964 0.1991 0.0001403672 0.0001167124 15.5709222226 1.4391976375 1.4459354554 0.0504369373 0.3132955277 0.0330146556 17.3302935729 1.5227659428
0.0 0.0065 0.7948 0.1987 0.0000000000 0.0000000000 26.6261680702 1.8561620661 0.9208993105 0.1338186588 0.2293704515 0.0079684146 27.7764378322 1.9979491395
0.003 0.002 0.7959999999999999 0.19899999999999998 0.0001715599 0.0001818832 18.0897679002 2.6991164839 1.2704899407 0.1800026202 0.2954707328 0.0274184895 19.6559001336 2.9067194768
0.003 0.0025 0.7956 0.1989 0.0001403672 0.0001267054 19.7771681332 0.9969575420 1.1684086097 0.0898792290 0.2796264706 0.0204208680 21.2253435807 1.1073843444
0.003 0.003 0.7952 0.1988 0.0001637617 0.0002281550 20.9088530383 1.5003261156 1.1060978185 0.1247347976 0.2782648543 0.0310752787 22.2933794728 1.6563643469
0.003 0.0035 0.7948 0.1987 0.0001403672 0.0000795261 22.4027315782 2.2529885050 1.0835575671 0.0936412783 0.2527654949 0.0253631948 23.7391950074 2.3720725042
0.003 0.004 0.7944 0.1986 0.0001403672 0.0002344646 23.2035403432 1.4342790932 1.0660021790 0.0651231836 0.2452147137 0.0349709178 24.5148976031 1.5346076592
0.003 0.0045 0.794 0.1985 0.0001247708 0.0001247708 24.8958764857 1.4261627776 0.9879782318 0.1035830459 0.2401395985 0.0318101401 26.1241190868 1.5616807344
0.003 0.005 0.7936 0.1984 0.0001247708 0.0001341649 25.6340502612 1.2161917199 0.9436562951 0.0315166124 0.2317223342 0.0251569569 26.8095536613 1.2729994541
0.003 0.0055 0.7932 0.1983 0.0001091745 0.0000583562 25.3675111483 2.6922300619 0.9394299979 0.1008389437 0.2348169167 0.0199071870 26.5418672374 2.8130345488
0.003 0.006 0.7928 0.1982 0.0001247708 0.0001247708 26.6006375038 1.4086649366 0.9276180393 0.1167083559 0.2330839505 0.0462929676 27.7614642644 1.5717910309
0.003 0.0065 0.7924 0.1981 0.0001481653 0.0000909416 28.2230198944 1.9136537857 0.8779861395 0.1041866884 0.2150115889 0.0405707195 29.3161657881 2.0585021352
0.0 0.006999999999999999 0.7944 0.1986 0.0000000000 0.0000000000 28.1094939760 1.0671180061 0.8575048534 0.0845637238 0.2104316069 0.0236293206 29.1774304363 1.1753110505
0.003 0.006999999999999999 0.792 0.198 0.0000779818 0.0000493200 28.1726395768 1.1659883419 0.8394076323 0.1119178782 0.2125359230 0.0297347992 29.2246611139 1.3076903393
0.003 0.0075 0.7916 0.1979 0.0000935781 0.0000623854 29.1131856417 1.9593553504 0.8244530424 0.0589880688 0.2126597063 0.0129257268 30.1503919685 2.0313315314
0.003 0.008 0.7912 0.1978 0.0001325690 0.0001167124 29.8986760669 1.6933855497 0.8152418819 0.0823260946 0.2205818374 0.0267165539 30.9346323552 1.8025449106
0.003 0.0085 0.7908 0.1977 0.0000779818 0.0000697490 30.1211324018 2.5453839857 0.8107988516 0.0646090318 0.2042424420 0.0259531987 31.1362516772 2.6360159652
0.003 0.009000000000000001 0.7904 0.1976 0.0000311927 0.0000909416 30.7527586137 2.4479008809 0.7831653703 0.0942418103 0.1973105773 0.0209395100 31.7332657540 2.5631731428
0.003 0.0095 0.79 0.1975 0.0001325690 0.0000795261 30.9101971063 1.8143385918 0.7816482380 0.1149760874 0.1957013944 0.0262163558 31.8876793077 1.9556105611
0.003 0.01 0.7896 0.1974 0.0000779818 0.0001208088 32.1632373035 2.0373895029 0.7579159540 0.0591423528 0.1938446450 0.0384597715 33.1150758843 2.1351124360
0.0035 0.0 0.7972 0.1993 0.0002885325 0.0002009449 0.0000000000 0.0000000000 2.3915423491 0.1511166608 0.4666630342 0.0417426941 2.8584939158 .1930602998
0.0035 0.0005 0.7968 0.1992 0.0002729362 0.0001479600 8.2943704008 0.6528344153 1.8067962113 0.1289782818 0.3842233576 0.0213883785 10.4856629059 .8033490356
0.0035 0.001 0.7964 0.1991 0.0001793580 0.0002238498 12.5421460327 1.3144992643 1.6056678140 0.1126503967 0.3472121514 0.0452376728 14.4952053561 1.4726111836
0.0 0.0075 0.794 0.1985 0.0000000000 0.0000000000 28.9528536849 2.0594450372 0.8269454740 0.0777295981 0.2042424420 0.0235903818 29.9840416009 2.1607650171
0.0035 0.0015 0.7959999999999999 0.19899999999999998 0.0001013763 0.0000935781 16.3414347155 1.2519259560 1.3485138879 0.1219543602 0.2978226154 0.0332643288 17.9878725951 1.4072382231
0.0035 0.002 0.7956 0.1989 0.0001403672 0.0001359658 17.6177928300 1.2675979193 1.2914046932 0.1239243898 0.3087155457 0.0339392044 19.2180534361 1.4255974793
0.0035 0.0025 0.7952 0.1988 0.0001559635 0.0000854247 20.1262560773 1.0612931388 1.1774030370 0.1061793556 0.2799978205 0.0115483913 21.5838128983 1.1791063104
0.0035 0.003 0.7948 0.1987 0.0001403672 0.0001167124 20.0220913665 2.8211250727 1.1213775082 0.1014408561 0.2757891884 0.0325679480 21.4193984303 2.9552505892
0.0035 0.0035 0.7944 0.1986 0.0001325690 0.0001446346 21.5724775600 0.7943211636 1.0519145219 0.0470495751 0.2557362940 0.0242488922 22.8802609449 .8657642655
0.0035 0.004 0.794 0.1985 0.0000779818 0.0000493200 23.6831745833 2.8362992112 1.0010905896 0.1098424660 0.2532606281 0.0372700801 24.9376037828 2.9834610773
0.0035 0.0045 0.7936 0.1984 0.0002027526 0.0002057300 23.8658032347 1.9881845099 1.0218969755 0.0990947172 0.2505373955 0.0266798238 25.1384403583 2.1141647809
0.0035 0.005 0.7932 0.1983 0.0000935781 0.0001267054 24.6518042712 0.8353899548 0.9218746098 0.1136591483 0.2265234357 0.0256204516 25.8002958948 .9747962601
0.0035 0.0055 0.7928 0.1982 0.0001871562 0.0001512122 26.4180088524 2.5711393621 0.9039941219 0.0781610910 0.2270185689 0.0148209501 27.5492086994 2.6642726154
0.0035 0.006 0.7924 0.1981 0.0000545872 0.0000623854 27.1556720166 1.9598598133 0.8901231980 0.0858723034 0.2308558511 0.0221430295 28.2767056529 2.0679375316
0.0 0.008 0.7936 0.1984 0.0000000000 0.0000000000 29.2226266695 1.8746066766 0.8730012762 0.0897060728 0.2085748574 0.0288178578 30.3042028031 1.9931306072
0.0035 0.0065 0.792 0.198 0.0001559635 0.0001102829 27.2676661010 3.3812691519 0.9175399461 0.0565362133 0.2240477697 0.0081734478 28.4094097803 3.4460890959
0.0035 0.006999999999999999 0.7916 0.1979 0.0001559635 0.0000493200 27.6208389358 0.9125839512 0.8630315496 0.0513451852 0.2247904695 0.0207926467 28.7088169184 .9847711031
0.0035 0.0075 0.7912 0.1978 0.0001403672 0.0001884514 28.5520237930 1.8153033735 0.8540371224 0.1112020788 0.2172396883 0.0299443030 29.6234409709 1.9566382067
0.0035 0.008 0.7908 0.1977 0.0001559635 0.0001208088 29.6860915509 1.6953218833 0.8161088147 0.1141618274 0.2057278416 0.0305882531 30.7080841707 1.8401927726
0.0035 0.0085 0.7904 0.1976 0.0000857799 0.0001146093 30.1538115268 1.6802978798 0.7561820886 0.0471791858 0.1875316967 0.0327218989 31.0976110920 1.7603135738
0.0035 0.009000000000000001 0.79 0.1975 0.0001169726 0.0001102829 30.7062929829 0.8676816881 0.7813231382 0.0236626590 0.2086986407 0.0073189328 31.6964317344 .8987735628
0.0035 0.0095 0.7896 0.1974 0.0001559635 0.0001708495 30.6708905976 1.6672477292 0.7574824877 0.0957116918 0.2034997422 0.0095690174 31.6320287910 1.7726992879
0.0035 0.01 0.7892 0.1973 0.0001481653 0.0001146093 31.6822414332 1.5788613064 0.7428529976 0.0289563973 0.1865414304 0.0217041227 32.6117840265 1.6296364357
0.004 0.0 0.7968 0.1992 0.0002417435 0.0003056248 0.0000000000 0.0000000000 2.4232937610 0.1889493297 0.4631971018 0.0269449828 2.8867326063 .2161999373
0.004 0.0005 0.7964 0.1991 0.0002885325 0.0001057796 7.9633240570 1.1880879961 1.9094193752 0.1884519673 0.3888033396 0.0266568418 10.2618353043 1.4033025848
0.0 0.0085 0.7932 0.1983 0.0000000000 0.0000000000 31.0693376366 1.5367648300 0.7972530274 0.0225089701 0.1997862433 0.0305561773 32.0663769073 1.5898299774
0.004 0.001 0.7959999999999999 0.19899999999999998 0.0002183489 0.0001167124 12.5401035874 0.7721705435 1.5782510659 0.1557064672 0.3558769823 0.0385997530 14.4744499845 .9665934761
0.004 0.0015 0.7956 0.1989 0.0002651380 0.0001034545 15.6005376795 0.8849094492 1.3831911978 0.1313667743 0.3105722951 0.0267486514 17.2945663104 1.0431283294
0.004 0.002 0.7952 0.1988 0.0002105508 0.0002344646 18.2230374566 1.4193151518 1.2531512858 0.1174093904 0.2848253691 0.0404254345 19.7612246623 1.5773844413
0.004 0.0025 0.7948 0.1987 0.0002417435 0.0001341649 20.4654722024 1.3496742595 1.1762110045 0.1667471390 0.2703427232 0.0311028784 21.9122676736 1.5476584418
0.004 0.003 0.7944 0.1986 0.0002261471 0.0000583562 20.1373193227 2.2523992662 1.1624484471 0.1197116884 0.2740562222 0.0336763377 21.5740501391 2.4058456485
0.004 0.0035 0.794 0.1985 0.0001637617 0.0001665235 21.5622653334 2.5833143103 1.1438093930 0.1676372007 0.2595735763 0.0266936035 22.9658120644 2.7778116380
0.004 0.004 0.7936 0.1984 0.0001715599 0.0001446346 23.1849881316 1.8610782877 1.0174539452 0.0530283706 0.2515276619 0.0196904953 24.4541412986 1.9339417882
0.004 0.0045 0.7932 0.1983 0.0001637617 0.0000583562 24.3330125992 2.4201644453 0.9874363988 0.1037461718 0.2341980002 0.0259011930 25.5548107599 2.5498701663
0.004 0.005 0.7928 0.1982 0.0001247708 0.0001341649 25.8073177049 1.9077531936 0.9512419566 0.0975843430 0.2358071830 0.0275122130 26.9944916153 2.0329839145
0.004 0.0055 0.7924 0.1981 0.0001637617 0.0001590522 26.4729846720 2.7031413227 0.9300021043 0.1277652706 0.2376639325 0.0311874961 27.6408144705 2.8622531416
0.0 0.009000000000000001 0.7928 0.1982 0.0000000000 0.0000000000 31.9986502523 0.8557250044 0.7724370776 0.0764997539 0.1945873447 0.0230596025 32.9656746746 .9552843608
0.004 0.006 0.792 0.198 0.0001637617 0.0001512122 26.9071745039 2.0510933796 0.9330363689 0.0547439028 0.2413774315 0.0120012360 28.0817520660 2.1179897306
0.004 0.0065 0.7916 0.1979 0.0001247708 0.0001146093 27.2361784025 2.6476013094 0.8750602415 0.0812330325 0.2192202211 0.0271466679 28.3305836359 2.7560956191
0.004 0.006999999999999999 0.7912 0.1978 0.0001325690 0.0001359658 28.0791977039 1.1617274394 0.8694251786 0.0605093285 0.2093175572 0.0241475803 29.1580730087 1.2465203140
0.004 0.0075 0.7908 0.1977 0.0001169726 0.0001102829 28.3668420850 2.1489013389 0.8407080314 0.0866894818 0.2120407898 0.0156692251 29.4197078788 2.2513703287
0.004 0.008 0.7904 0.1976 0.0001169726 0.0000493200 30.0612206727 4.1952451998 0.8138331162 0.0476418788 0.2073370245 0.0162905593 31.0825077860 4.2592269579
0.004 0.0085 0.79 0.1975 0.0000935781 0.0001057796 29.9083776821 2.6014457343 0.8040801228 0.0848282729 0.1992911101 0.0331406520 30.9118424931 2.7195204388
0.004 0.009000000000000001 0.7896 0.1974 0.0001559635 0.0001394980 30.4540509872 1.5551494310 0.7923765307 0.0457281344 0.2010240762 0.0138371790 31.4476075576 1.6148542424
0.004 0.0095 0.7892 0.1973 0.0001091745 0.0001429429 31.0032985716 1.9312062945 0.7808896718 0.0416071274 0.1963203109 0.0202702474 31.9806177288 1.9932266122
0.004 0.01 0.7888 0.1972 0.0001013763 0.0001528124 31.8830818886 2.9519558377 0.7540147567 0.0600495659 0.1955776111 0.0382888774 32.8327756327 3.0504470934
0.0045 0.0 0.7964 0.1991 0.0002651380 0.0001590522 0.0000000000 0.0000000000 2.4232937610 0.2398401212 0.4707478830 0.0387234044 2.8943067820 .2787225778
0.0 0.0095 0.7924 0.1981 0.0000000000 0.0000000000 31.0145320208 1.7676682733 0.7478378609 0.0884988243 0.1862938638 0.0194461946 31.9486637455 1.8756132922
0.0045 0.0005 0.7959999999999999 0.19899999999999998 0.0001715599 0.0001818832 7.9863015667 1.9055766026 1.8561030113 0.1369671434 0.3862038903 0.0342680821 10.2287800282 2.0769937113
0.0045 0.001 0.7956 0.1989 0.0001871562 0.0000583562 12.8966804977 2.9426742599 1.5425984567 0.0998926056 0.3478310679 0.0436588448 14.7872971785 3.0862840665
0.0045 0.0015 0.7952 0.1988 0.0002807343 0.0000311927 14.7539440989 1.8943239513 1.4358573622 0.0941705073 0.3119339114 0.0364520271 16.5020161068 2.0249776784
0.0045 0.002 0.7948 0.1987 0.0001403672 0.0001446346 17.8164206363 1.6032673855 1.2663720101 0.1401300315 0.2897767010 0.0646068186 19.3727097146 1.8081488702
0.0045 0.0025 0.7944 0.1986 0.0001949544 0.0002205657 19.4154851097 1.1849423069 1.1357902651 0.1202398530 0.2614303258 0.0188638599 20.8129006550 1.3242665855
0.0045 0.003 0.794 0.1985 0.0002027526 0.0001512122 21.1105445125 0.5623007279 1.1531289201 0.1484304314 0.2736848723 0.0432880653 22.5375610575 .7541704368
0.0045 0.0035 0.7936 0.1984 0.0001871562 0.0000909416 22.9121514791 1.5155513824 1.0703368427 0.0866650948 0.2605638427 0.0328154169 24.2432393207 1.6351228357
0.0045 0.004 0.7932 0.1983 0.0002027526 0.0003056248 23.4632713050 1.1190182602 1.0775974045 0.0702610083 0.2547460277 0.0312620840 24.7958174898 1.2208469773
0.0045 0.0045 0.7928 0.1982 0.0002027526 0.0000909416 24.0337943614 1.9136041317 1.0640515803 0.0824395609 0.2389017655 0.0284540084 25.3369504598 2.0245886426
0.0045 0.005 0.7924 0.1981 0.0001481653 0.0001805408 24.9894885623 1.0742840584 0.9191654450 0.0737899319 0.2320936841 0.0117691816 26.1408958567 1.1600237127
0.0 0.001 0.7992 0.1998 0.0000000000 0.0000000000 13.8011433621 0.7166524115 1.5501841182 0.2049464127 0.3302538396 0.0202430166 15.6815813199 .9418418408
0.0 0.01 0.792 0.198 0.0000000000 0.0000000000 31.5188458084 3.1715303362 0.7629008173 0.0896997890 0.1853035974 0.0120165470 32.4670502231 3.2732466722
0.0045 0.0055 0.792 0.198 0.0002261471 0.0001512122 26.7834363590 1.4120117548 0.9374793993 0.1015375897 0.2335790837 0.0145328129 27.9547209891 1.5282333696
0.0045 0.006 0.7916 0.1979 0.0002027526 0.0001429429 26.4500071622 1.4987490029 0.8990092586 0.1858408406 0.2254093860 0.0281551908 27.5746285594 1.7128879772
0.0045 0.0065 0.7912 0.1978 0.0001481653 0.0000583562 27.9626081175 2.8613864649 0.8364817342 0.0817012250 0.2240477697 0.0269722642 29.0232857867 2.9701183103
0.0045 0.006999999999999999 0.7908 0.1977 0.0001169726 0.0001394980 28.1295780215 1.6032664460 0.8461263610 0.1400465388 0.2135261894 0.0242817276 29.1893475445 1.7677342104
0.0045 0.0075 0.7904 0.1976 0.0001871562 0.0001429429 29.0939526150 2.9962454178 0.8350729685 0.0708767228 0.2130310562 0.0142732395 30.1422437959 3.0815383230
0.0045 0.008 0.79 0.1975 0.0002105508 0.0001947984 29.8620822551 1.6877897305 0.7932434635 0.0953626022 0.2025094758 0.0371795247 30.8580457452 1.8205266558
0.0045 0.0085 0.7896 0.1974 0.0001013763 0.0002292186 29.4639756236 1.3331222010 0.7975781272 0.1174365927 0.2053564917 0.0176346676 30.4670116188 1.4684226799
0.0045 0.009000000000000001 0.7892 0.1973 0.0002027526 0.0001341649 31.4477006302 1.0689144025 0.7870665677 0.0706982193 0.2062229748 0.0290867047 32.4411929253 1.1688334914
0.0045 0.0095 0.7888 0.1972 0.0002183489 0.0000382031 31.2197977744 2.6103771718 0.7645263162 0.0709714323 0.1898835794 0.0380431812 32.1744260189 2.7194299884
0.0045 0.01 0.7884 0.1971 0.0001559635 0.0000697490 32.5524933387 2.5483866033 0.7643095831 0.1184573270 0.1916165456 0.0309270038 33.5085754309 2.6978406831
0.0005 0.0 0.7996 0.1999 0.0000233945 0.0000623854 0.0000000000 0.0000000000 2.3936013144 0.4125831448 0.4716143661 0.0275567311 2.8652390750 .4402022613
0.005 0.0 0.7959999999999999 0.19899999999999998 0.0003821106 0.0002334248 0.0000000000 0.0000000000 2.4615471684 0.1309882738 0.4660441177 0.0299033395 2.9279733967 .1611250381
0.005 0.0005 0.7956 0.1989 0.0002729362 0.0001635759 8.8625106044 1.0817587484 1.8835197594 0.1102603328 0.3763012265 0.0280963547 11.1226045265 1.2202790118
0.005 0.001 0.7952 0.1988 0.0001637617 0.0000909416 13.5143499999 0.9021900914 1.5326287301 0.2234272137 0.3371857043 0.0427824877 15.3843281960 1.1684907344
0.005 0.0015 0.7948 0.1987 0.0001871562 0.0001034545 15.9387325820 0.9796217267 1.3967370220 0.1680561484 0.3007934146 0.0265139086 17.6364501748 1.1742952382
0.005 0.002 0.7944 0.1986 0.0001793580 0.0001528124 18.2662692157 1.6367083940 1.2478413227 0.0550391357 0.2851967190 0.0377683108 19.7994866154 1.7296686529
0.005 0.0025 0.794 0.1985 0.0002105508 0.0001057796 19.5405848848 1.1607361428 1.1837966660 0.0519951904 0.2765318881 0.0191027750 21.0011239897 1.2319398878
0.005 0.003 0.7936 0.1984 0.0002417435 0.0001247708 21.4904393401 1.8286285581 1.1189934432 0.1385235374 0.2689811070 0.0298068537 22.8786556338 1.9970837200
0.005 0.0035 0.7932 0.1983 0.0001559635 0.0001635759 21.9407985308 1.1841263470 1.0951527926 0.0722453348 0.2719519061 0.0165814185 23.3080591930 1.2731166762
0.005 0.004 0.7928 0.1982 0.0002417435 0.0001935456 23.7922752036 1.3008417927 1.0142029474 0.1358286092 0.2382828490 0.0255245843 25.0450027435 1.4623885318
0.005 0.0045 0.7924 0.1981 0.0001637617 0.0000909416 24.6598038487 1.4196151585 1.0129025482 0.0817793794 0.2433579642 0.0220792766 25.9162281228 1.5235647561
0.0005 0.0005 0.7992 0.1998 0.0000233945 0.0000623854 8.0179594690 1.9058444499 1.8001858491 0.1818785337 0.3691217952 0.0285035067 10.1872905078 2.1162888757
0.005 0.005 0.792 0.198 0.0001637617 0.0001736736 24.3418631955 1.5900904230 1.0053168867 0.0765703350 0.2390255488 0.0265300848 25.5863693927 1.6933645164
0.005 0.0055 0.7916 0.1979 0.0001793580 0.0001057796 26.9844470181 1.1763317727 0.9342284015 0.0911759192 0.2223148035 0.0377683108 28.1411695811 1.3053817823
0.005 0.006 0.7912 0.1978 0.0001793580 0.0001605743 26.4869413816 1.9015945228 0.8796116384 0.0714877916 0.2215721037 0.0087877424 27.5883044817 1.9820306311
0.005 0.0065 0.7908 0.1977 0.0001637617 0.0002281550 27.7753839642 3.5982730924 0.9097375514 0.0324086780 0.2209531873 0.0303508974 28.9062384646 3.6612608228
0.005 0.006999999999999999 0.7904 0.1976 0.0002339453 0.0002092470 27.3561720644 1.7101400524 0.8732180094 0.1321354538 0.2209531873 0.0144354891 28.4505772064 1.8569202423
0.005 0.0075 0.79 0.1975 0.0001637617 0.0001247708 28.5479389024 2.7827734580 0.8697502784 0.0950082747 0.1944635614 0.0358022728 29.6123165039 2.9137087763
0.005 0.008 0.7896 0.1974 0.0001559635 0.0001394980 29.5757995042 0.9994307742 0.8192514459 0.0651462610 0.2011478595 0.0321741343 30.5963547731 1.0968906675
0.005 0.0085 0.7892 0.1973 0.0001481653 0.0000909416 30.1015589676 2.7811868606 0.7919430644 0.0667615615 0.2034997422 0.0240713166 31.0971499395 2.8721106803
0.005 0.009000000000000001 0.7888 0.1972 0.0001247708 0.0001146093 30.6336159707 1.0089415675 0.8156753483 0.0894233880 0.2037473088 0.0156065166 31.6531633986 1.1140860814
0.005 0.0095 0.7884 0.1971 0.0001247708 0.0001247708 31.3734917839 1.2646424133 0.7714617782 0.0849179323 0.1901311460 0.0207336101 32.3352094789 1.3704187265
0.0005 0.001 0.7988 0.1997 0.0000233945 0.0000623854 13.2983614085 1.3845294534 1.6023084496 0.1553470551 0.3426321694 0.0561305053 15.2433254220 1.5960693992
0.005 0.01 0.7879999999999999 0.19699999999999998 0.0002105508 0.0001446346 31.2340948916 1.8532498046 0.7790474398 0.0988393633 0.2001575932 0.0338415478 32.2135104754 1.9860753503
0.0055 0.0 0.7956 0.1989 0.0004522942 0.0001947984 0.0000000000 0.0000000000 2.4931902137 0.1623309866 0.4685197836 0.0236811393 2.9621622915 .1862069243
0.0055 0.0005 0.7952 0.1988 0.0003353216 0.0002009449 8.2807540988 1.0956939154 1.8762591976 0.1785260610 0.3873179400 0.0411541771 10.5446665580 1.3155750984
0.0055 0.001 0.7948 0.1987 0.0003509179 0.0002313313 12.6951592271 1.1610355968 1.6569252127 0.1579046665 0.3546391493 0.0395487153 14.7070745070 1.3587203099
0.0055 0.0015 0.7944 0.1986 0.0003119270 0.0002466000 15.1037128581 1.3952833410 1.4406254923 0.1530087180 0.3202273924 0.0209277988 16.8648776698 1.5694664578
0.0055 0.002 0.794 0.1985 0.0001481653 0.0001512122 17.9679019967 1.2341088820 1.3191465411 0.1351529107 0.2864345520 0.0579612568 19.5736312551 1.4273742617
0.0055 0.0025 0.7936 0.1984 0.0002885325 0.0001267054 19.0595890145 1.6729545142 1.2052532515 0.1563810671 0.2882913015 0.0244251768 20.5534221000 1.8538874635
0.0055 0.003 0.7932 0.1983 0.0002105508 0.0000935781 20.9018746835 1.4916847677 1.1497695557 0.2225133248 0.2728183892 0.0395905355 22.3246731792 1.7538822061
0.0055 0.0035 0.7928 0.1982 0.0002261471 0.0000909416 23.3112793333 2.7718633400 1.0153949799 0.0765562240 0.2561076439 0.0059827171 24.5830081042 2.8544932227
0.0055 0.004 0.7924 0.1981 0.0002417435 0.0001935456 22.6992265556 1.9276621720 1.0009822230 0.0561694484 0.2636584251 0.0200207766 23.9641089472 2.0040459426
0.0005 0.0015 0.7984 0.1996 0.0000155964 0.0000382031 15.4749272930 1.9012281348 1.4235035705 0.1684442185 0.3305014061 0.0350199555 17.2289478660 2.1047305119
0.0055 0.0045 0.792 0.198 0.0001949544 0.0001102829 23.6149228692 1.6985473843 1.0031495548 0.0708442408 0.2418725647 0.0295673710 24.8601399431 1.7990692790
0.0055 0.005 0.7916 0.1979 0.0002417435 0.0001429429 25.1586711155 2.0623037431 0.9674969456 0.1024980713 0.2372925826 0.0223578817 26.3637023872 2.1873026390
0.0055 0.0055 0.7912 0.1978 0.0002573398 0.0001818832 26.2913772432 3.0039817888 0.9335782019 0.0788771841 0.2343217835 0.0349551410 27.4595345684 3.1179959971
0.0055 0.006 0.7908 0.1977 0.0001871562 0.0002115592 27.0981431404 1.1109741657 0.8904482977 0.1322935537 0.2273899188 0.0286215253 28.2161685131 1.2721008039
0.0055 0.0065 0.7904 0.1976 0.0002339453 0.0000697490 27.2077543720 1.5758213057 0.8981423259 0.0837600164 0.2157542887 0.0255077705 28.3218849319 1.6851588416
0.0055 0.006999999999999999 0.79 0.1975 0.0002105508 0.0001167124 28.6626562472 1.9872145029 0.8731096428 0.0933579303 0.2079559409 0.0229316703 29.7439323817 2.1036208159
0.0055 0.0075 0.7896 0.1974 0.0002027526 0.0001590522 28.5261528191 1.5254250737 0.8411414978 0.1172216022 0.2108029568 0.0200910627 29.5783000263 1.6628967908
0.0055 0.008 0.7892 0.1973 0.0001871562 0.0001590522 30.2426578977 0.5011303269 0.7843574028 0.0375555526 0.1985484103 0.0299279243 31.2257508670 .5687728560
0.0055 0.0085 0.7888 0.1972 0.0002651380 0.0001512122 29.7477053178 1.6155064579 0.7757964420 0.0947681813 0.2002813765 0.0099212140 30.7240482743 1.7203470654
0.0055 0.009000000000000001 0.7884 0.1971 0.0001403672 0.0001167124 30.3936286468 1.3073912962 0.8132912833 0.0772768552 0.2039948754 0.0191700329 31.4110551727 1.4039548967
0.0005 0.002 0.7979999999999999 0.1995 0.0000311927 0.0000909416 18.3969857154 1.0441901629 1.2903210273 0.1014709506 0.2949755996 0.0183533526 19.9823135350 1.1641054077
0.0055 0.0095 0.7879999999999999 0.19699999999999998 0.0002261471 0.0000909416 31.4298292337 0.8230411204 0.7754713422 0.1172232051 0.2005289431 0.0287006465 32.4060556661 .9690559136
0.0055 0.01 0.7876 0.1969 0.0002495416 0.0001359658 32.5947038751 1.4965159217 0.7431780973 0.0290907289 0.1833230646 0.0210562631 33.5214545786 1.5467988795
0.006 0.0 0.7952 0.1988 0.0004600924 0.0001871562 0.0000000000 0.0000000000 2.4107232362 0.2297835869 0.4620830521 0.0658201320 2.8732663807 .2957908751
0.006 0.0005 0.7948 0.1987 0.0003821106 0.0002975594 7.7800145905 1.3793719750 1.8956568179 0.0740916909 0.4094751504 0.0282659914 10.0855286694 1.4820272167
0.006 0.001 0.7944 0.1986 0.0003509179 0.0001910155 13.3272960504 1.0263372922 1.5239594026 0.2042112025 0.3364430045 0.0322464401 15.1880493754 1.2629859503
0.006 0.0015 0.794 0.1985 0.0003275234 0.0001446346 15.6148347967 2.2222347795 1.4166764752 0.2318625773 0.3231981916 0.0302132692 17.3550369869 2.4844552606
0.006 0.002 0.7936 0.1984 0.0003119270 0.0002149809 19.1882630690 1.8851623296 1.2300692014 0.1829032923 0.2709616397 0.0414361702 20.6896058371 2.1097167730
0.006 0.0025 0.7932 0.1983 0.0003119270 0.0001394980 19.2132830240 2.0666891830 1.1945249587 0.1226652398 0.2679908406 0.0199748046 20.6761107503 2.2094687254
0.006 0.003 0.7928 0.1982 0.0002339453 0.0002205657 20.8833224719 1.2445690206 1.1244117728 0.0855983598 0.2689811070 0.0139078675 22.2769492970 1.3442958136
0.006 0.0035 0.7924 0.1981 0.0002339453 0.0001394980 22.9475538644 2.6140501641 1.0734794739 0.0764837874 0.2501660456 0.0222452053 24.2714333292 2.7129186548
0.0005 0.0025 0.7976 0.1994 0.0000155964 0.0000623854 20.4819819686 1.4346430119 1.1772946704 0.1438876593 0.2773983712 0.0302943027 21.9366906066 1.6088873593
0.006 0.004 0.792 0.198 0.0002573398 0.0001528124 22.4425592617 1.5655767041 1.0181041447 0.0402739017 0.2447195805 0.0228325667 23.7056403267 1.6288359849
0.006 0.0045 0.7916 0.1979 0.0002573398 0.0002127059 24.7460971630 2.9385760309 0.9711814098 0.0534351705 0.2457098469 0.0216815201 25.9632457595 3.0139054274
0.006 0.005 0.7912 0.1978 0.0002027526 0.0000909416 24.1391504986 0.9011932315 0.9905790300 0.1571538300 0.2400158152 0.0198424279 25.3699480964 1.0782804310
0.006 0.0055 0.7908 0.1977 0.0002807343 0.0001590522 25.6306461857 1.7094379932 0.9220913430 0.1349438675 0.2240477697 0.0360887229 26.7770660327 1.8806296358
0.006 0.006 0.7904 0.1976 0.0002495416 0.0001057796 26.5963824094 1.7825939950 0.9095208182 0.1065009326 0.2229337200 0.0132257111 27.7290864892 1.9024264183
0.006 0.0065 0.79 0.1975 0.0001793580 0.0001267054 28.9419606433 1.1860399972 0.8589136191 0.0390083612 0.2069656746 0.0242387801 30.0080192950 1.2494138439
0.006 0.006999999999999999 0.7896 0.1974 0.0002573398 0.0001446346 28.4175628101 2.3705720374 0.8531701896 0.0561359873 0.2104316069 0.0176277152 29.4814219464 2.4444803745
0.006 0.0075 0.7892 0.1973 0.0001715599 0.0001818832 29.0406788332 2.2599084353 0.8209853114 0.1479692561 0.2131548395 0.0371316884 30.0749905440 2.4451912630
0.006 0.008 0.7888 0.1972 0.0001481653 0.0000909416 29.6738368791 0.9826909819 0.8221773439 0.0494826120 0.2054802750 0.0310101251 30.7016426633 1.0632746606
0.006 0.0085 0.7884 0.1971 0.0002027526 0.0001590522 30.1223238282 0.9930783427 0.7901008323 0.0876990427 0.2060991915 0.0103860015 31.1187266046 1.0913224391
0.0005 0.003 0.7972 0.1993 0.0000155964 0.0000382031 20.2801202906 2.6862462554 1.1738269394 0.1512055352 0.2822259199 0.0383927823 21.7361887463 2.8758827760
0.006 0.009000000000000001 0.7879999999999999 0.19699999999999998 0.0001949544 0.0001708495 30.4017984281 1.2765160635 0.7846825026 0.0603336300 0.2059754082 0.0228164553 31.3926512933 1.3598369983
0.006 0.0095 0.7876 0.1969 0.0001793580 0.0002127059 30.9990434772 1.6368182704 0.8080896868 0.0212420637 0.1997862433 0.0202702474 32.0070987653 1.6785432874
0.006 0.01 0.7872 0.1968 0.0002573398 0.0002127059 32.2049372286 1.3700841103 0.7746044094 0.0694514049 0.1898835794 0.0163168738 33.1696825572 1.4560650949
0.0065 0.0 0.7948 0.1987 0.0004600924 0.0003431197 0.0000000000 0.0000000000 2.3481957118 0.1003954349 0.4708716663 0.0168345286 2.8195274705 .1175730832
0.0065 0.0005 0.7944 0.1986 0.0003821106 0.0003134828 8.1416976140 2.0564589029 1.8074464109 0.1079265987 0.3932595383 0.0633141588 10.3427856738 2.2280131432
0.0065 0.001 0.794 0.1985 0.0003431197 0.0001935456 13.2660226911 1.4446611742 1.5681729727 0.1155563956 0.3321105890 0.0485483082 15.1666493725 1.6089594236
0.0065 0.0015 0.7936 0.1984 0.0003899088 0.0001102829 15.4698211797 1.1482815108 1.3843832303 0.2185569092 0.3000507148 0.0236345076 17.1546450336 1.3905832105
0.0065 0.002 0.7932 0.1983 0.0004288997 0.0002609769 17.4748216583 1.1982848678 1.3125361789 0.1073137911 0.2927475002 0.0242058865 19.0805342371 1.3300655223
0.0065 0.0025 0.7928 0.1982 0.0002963307 0.0003256614 19.1455419213 1.7587041423 1.1323225341 0.0473273030 0.2684859738 0.0210125567 20.5466467599 1.8273696634
0.0065 0.003 0.7924 0.1981 0.0002651380 0.0001146093 20.8416225468 1.8783531383 1.1377408638 0.0750954690 0.2668767909 0.0256968880 22.2465053395 1.9792601046
0.0005 0.0035 0.7968 0.1992 0.0000233945 0.0000623854 21.7530637661 2.6434614443 1.0629679144 0.0970383968 0.2610589759 0.0179105493 23.0771140509 2.7584727758
0.0065 0.0035 0.792 0.198 0.0003041289 0.0001146093 22.6296132113 1.1282255614 1.0364180990 0.0544789809 0.2457098469 0.0169542455 23.9120452861 1.1997733971
0.0065 0.004 0.7916 0.1979 0.0003353216 0.0003181044 24.0707285807 0.9725698126 0.9851607003 0.0919403534 0.2416249981 0.0323034093 25.2978496007 1.0971316797
0.0065 0.0045 0.7912 0.1978 0.0001871562 0.0000583562 25.4813774743 3.7159845359 0.9751909738 0.1291289706 0.2403871651 0.0214341781 26.6971427694 3.8666060408
0.0065 0.005 0.7908 0.1977 0.0002729362 0.0001778258 25.1336511604 1.7666786590 0.9669551127 0.0928205261 0.2408822983 0.0270675328 26.3417615076 1.8867445437
0.0065 0.0055 0.7904 0.1976 0.0002885325 0.0002009449 26.8373909559 1.8046004439 0.9085455188 0.0806917185 0.2224385868 0.0267623956 27.9686635940 1.9122555029
0.0065 0.006 0.79 0.1975 0.0002495416 0.0001446346 26.6806332784 2.2919144212 0.9130969158 0.0636745726 0.2251618194 0.0489493693 27.8191415552 2.4046829977
0.0065 0.0065 0.7896 0.1974 0.0003119270 0.0002655963 27.4429759901 1.5549079188 0.8873056665 0.0649968337 0.2098126904 0.0297492240 28.5404062740 1.6499195728
0.0065 0.006999999999999999 0.7892 0.1973 0.0002105508 0.0001267054 27.2354975874 0.9120468068 0.8874140331 0.0550066949 0.2121645731 0.0166514993 28.3352867444 .9838317064
0.0065 0.0075 0.7888 0.1972 0.0002183489 0.0001267054 28.8234988153 2.2557985787 0.8210936780 0.0696000422 0.2104316069 0.0216249103 29.8552424491 2.3471502366
0.0065 0.008 0.7884 0.1971 0.0002261471 0.0001805408 29.9609706488 1.0297443778 0.8231526433 0.0343602426 0.2101840403 0.0205286306 30.9945334795 1.0848137918
0.0005 0.004 0.7964 0.1991 0.0000233945 0.0000382031 23.2380917097 1.0575249163 1.0390188973 0.0973674897 0.2483092962 0.0261929671 24.5254432977 1.1811235762
0.0065 0.0085 0.7879999999999999 0.19699999999999998 0.0001793580 0.0001605743 31.0523172591 2.0663197110 0.7829486371 0.0573504025 0.1989197602 0.0311639050 32.0343650144 2.1549945928
0.0065 0.009000000000000001 0.7876 0.1969 0.0002027526 0.0001146093 31.3115376096 1.6562914128 0.7850076024 0.0526594747 0.1907500625 0.0102493767 32.2874980271 1.7193148735
0.0065 0.0095 0.7872 0.1968 0.0002183489 0.0001057796 30.7510565759 1.8114232522 0.7672354811 0.0561920234 0.1890170963 0.0200299584 31.7075275022 1.8877510136
0.0065 0.01 0.7868 0.1967 0.0002027526 0.0001512122 30.9855973790 1.4146041187 0.7828402705 0.0595539260 0.2041186587 0.0101592837 31.9727590608 1.4844685406
0.006999999999999999 0.0 0.7944 0.1986 0.0006082577 0.0002069090 0.0000000000 0.0000000000 2.4888555500 0.2688422957 0.4615879189 0.0248973727 2.9510517266 .2939465774
0.006999999999999999 0.0005 0.794 0.1985 0.0004522942 0.0002344646 8.5672070534 1.4589360931 1.8805938614 0.1340007153 0.4016768026 0.0239385506 10.8499300116 1.6171098236
0.006999999999999999 0.001 0.7936 0.1984 0.0003821106 0.0001665235 12.2750963085 1.0395536112 1.5398892918 0.1346539411 0.3510494336 0.0189740053 14.1664171445 1.1933480811
0.006999999999999999 0.0015 0.7932 0.1983 0.0003899088 0.0002746021 15.5227545540 2.3678739008 1.4157011758 0.0644189952 0.3020312476 0.0331036440 17.2408768862 2.4656711421
0.006999999999999999 0.002 0.7928 0.1982 0.0003509179 0.0000854247 18.3215854428 1.3601537389 1.2904293939 0.0830023026 0.2932426334 0.0282854993 19.9056083880 1.4715269655
0.006999999999999999 0.0025 0.7924 0.1981 0.0002963307 0.0002728247 19.5235645073 1.5820180843 1.1931161930 0.1174945767 0.2829686196 0.0209248700 20.9999456506 1.7207103557
0.0 0.0015 0.7988 0.1997 0.0000000000 0.0000000000 15.8287809428 0.7415920508 1.3927274580 0.1380874471 0.3128003945 0.0283633971 17.5343087953 .9080428950
0.0005 0.0045 0.7959999999999999 0.19899999999999998 0.0000311927 0.0000909416 25.4129555565 3.2732120664 0.9374793993 0.1638084280 0.2415012148 0.0519618637 26.5919673633 3.4890732997
0.006999999999999999 0.003 0.792 0.198 0.0003509179 0.0002205657 22.0921096874 1.6088247909 1.0689280770 0.0860635450 0.2551173776 0.0311127295 23.4165060599 1.7262216311
0.006999999999999999 0.0035 0.7916 0.1979 0.0002105508 0.0001528124 22.3807752911 1.0268157795 1.0291575373 0.1195074731 0.2551173776 0.0190545883 23.6652607568 1.1655306533
0.006999999999999999 0.004 0.7912 0.1978 0.0002495416 0.0001605743 23.2534100495 1.2461336207 1.0456292594 0.0947037230 0.2554887275 0.0310140777 24.5547775780 1.3720119957
0.006999999999999999 0.0045 0.7908 0.1977 0.0003119270 0.0001910155 24.6689948526 2.1829212795 1.0334922010 0.1339589940 0.2441006640 0.0167286155 25.9468996446 2.3337999045
0.006999999999999999 0.005 0.7904 0.1976 0.0003197252 0.0002281550 25.1799465874 2.9466396142 0.9687973447 0.0503362535 0.2390255488 0.0186152961 26.3880892061 3.0158193188
0.006999999999999999 0.0055 0.79 0.1975 0.0002807343 0.0002115592 26.9624907311 1.9477040902 0.9100626511 0.1343756245 0.2229337200 0.0129446795 28.0957678365 2.0952359534
0.006999999999999999 0.006 0.7896 0.1974 0.0002261471 0.0001665235 27.2942178901 3.5356122878 0.8910984973 0.0936919292 0.2166207718 0.0390182549 28.4021633063 3.6684889954
0.006999999999999999 0.0065 0.7892 0.1973 0.0002495416 0.0002983758 28.2066803320 2.9155281013 0.8733263760 0.1098591427 0.2130310562 0.0131560160 29.2932873058 3.0388416358
0.006999999999999999 0.006999999999999999 0.7888 0.1972 0.0003275234 0.0001446346 28.0471993941 1.0327526412 0.8370235672 0.1062443678 0.2115456566 0.0194051788 29.0960961413 1.1585468224
0.006999999999999999 0.0075 0.7884 0.1971 0.0002417435 0.0001247708 28.8311579853 2.4264121809 0.8456928947 0.0335719636 0.2060991915 0.0268241577 29.8831918150 2.4869330730
0.0005 0.005 0.7956 0.1989 0.0000233945 0.0000623854 25.8248486938 1.1727079181 0.9496164577 0.1011324520 0.2297418014 0.0057741957 27.0042303474 1.2796769512
0.006999999999999999 0.008 0.7879999999999999 0.19699999999999998 0.0002417435 0.0001341649 29.3844904603 2.5992869770 0.7992036261 0.1148992547 0.2110505234 0.0259650037 30.3949863533 2.7402854003
0.006999999999999999 0.0085 0.7876 0.1969 0.0001793580 0.0000795261 30.1856396328 1.3495238319 0.8332307364 0.0349968735 0.1997862433 0.0226005389 31.2188359705 1.4072007704
0.006999999999999999 0.009000000000000001 0.7872 0.1968 0.0002495416 0.0001446346 30.3560136124 1.0206065580 0.7854410688 0.0763553201 0.1939684283 0.0095754202 31.3356726511 1.1066819329
0.006999999999999999 0.0095 0.7868 0.1967 0.0001949544 0.0000986400 30.4921766330 2.4414461510 0.7673438477 0.0619470311 0.2033759589 0.0130202143 31.4630913940 2.5165120364
0.006999999999999999 0.01 0.7864 0.1966 0.0002885325 0.0001057796 32.9987676388 2.7683472460 0.7721119778 0.0734434550 0.1887695297 0.0219763293 33.9599376788 2.8638728099
0.0075 0.0 0.794 0.1985 0.0004912851 0.0004482425 0.0000000000 0.0000000000 2.2729892960 0.2776478166 0.4596073862 0.0484155708 2.7330879673 .3265116299
0.0075 0.0005 0.7936 0.1984 0.0004756887 0.0001871562 8.6097579973 1.5433175162 1.8347547924 0.1623538450 0.3723401609 0.0271037375 10.8173286393 1.7329622549
0.0075 0.001 0.7932 0.1983 0.0002807343 0.0003095787 13.0748838509 0.7911201859 1.5528932830 0.1863829800 0.3417656863 0.0326694119 14.9698235545 1.0104821565
0.0075 0.0015 0.7928 0.1982 0.0003899088 0.0002416176 14.9694220790 0.6684541754 1.4432262905 0.2052013514 0.3124290446 0.0347246902 16.7254673229 .9086218346
0.0075 0.002 0.7924 0.1981 0.0003509179 0.0001778258 17.7655297073 2.0249916810 1.2378715961 0.1550658931 0.2801216038 0.0186021218 19.2838738251 2.1988375217
0.0005 0.0055 0.7952 0.1988 0.0000155964 0.0000382031 26.3540122327 0.3435951811 0.9274013061 0.0749583562 0.2259045192 0.0182260136 27.5073336544 .4368177540
0.0075 0.0025 0.792 0.198 0.0003821106 0.0001512122 19.2078365032 2.3492752116 1.2119719803 0.0520042238 0.2760367549 0.0143289527 20.6962273490 2.4157596003
0.0075 0.003 0.7916 0.1979 0.0003665143 0.0001528124 19.6503663202 0.6256368532 1.1437010264 0.1183279838 0.2703427232 0.0431249357 21.0647765841 .7872425851
0.0075 0.0035 0.7912 0.1978 0.0003275234 0.0001750686 22.0248791960 1.8793224224 1.0121439821 0.1106931732 0.2575930435 0.0179105493 23.2949437450 2.0081012135
0.0075 0.004 0.7908 0.1977 0.0002963307 0.0001446346 22.9058539394 1.6419431835 1.0248228735 0.0948231842 0.2441006640 0.0391170891 24.1750738076 1.7760280914
0.0075 0.0045 0.7904 0.1976 0.0003353216 0.0001167124 24.4579421706 1.3549989187 0.9860276331 0.0482999036 0.2427390477 0.0190545883 25.6870441730 1.4224701230
0.0075 0.005 0.79 0.1975 0.0003353216 0.0001446346 25.6059666382 1.0062395402 0.9354204340 0.0718548148 0.2332077338 0.0195937661 26.7749301276 1.0978327557
0.0075 0.0055 0.7896 0.1974 0.0003119270 0.0001635759 26.2971641716 2.5486841926 0.9150475144 0.0668698278 0.2244191196 0.0176033603 27.4369427326 2.6333209566
0.0075 0.006 0.7892 0.1973 0.0002729362 0.0000986400 27.7598954206 1.1626418472 0.8758188076 0.0444202584 0.2298655847 0.0114951972 28.8658527491 1.2186559428
0.0075 0.0065 0.7888 0.1972 0.0002261471 0.0001665235 27.4387208957 1.6679884576 0.8829710028 0.0704519552 0.2260283025 0.0303549358 28.5479463481 1.7689618721
0.0075 0.006999999999999999 0.7884 0.1971 0.0002417435 0.0002281550 27.7124085671 1.0828649400 0.8790698054 0.0719952284 0.2172396883 0.0242691038 28.8089598043 1.1793574272
0.0005 0.006 0.7948 0.1987 0.0000155964 0.0000382031 28.1697461126 2.1354312426 0.8978172261 0.0788116492 0.2103078236 0.0186317509 29.2778867587 2.2329128458
0.0075 0.0075 0.7879999999999999 0.19699999999999998 0.0002495416 0.0003219051 28.8897080841 2.6011401485 0.8300881052 0.0897626076 0.2057278416 0.0262420592 29.9257735725 2.7174667204
0.0075 0.008 0.7876 0.1969 0.0002885325 0.0002238498 29.2731771909 0.6478747199 0.7901008323 0.0705811846 0.2084510741 0.0179958950 30.2720176298 .7366756493
0.0075 0.0085 0.7872 0.1968 0.0002963307 0.0002395957 29.0469763729 1.4977762063 0.8070060208 0.0734421758 0.1975581439 0.0168708961 30.0518368683 1.5883288739
0.0075 0.009000000000000001 0.7868 0.1967 0.0002651380 0.0002172320 30.6969317752 2.6812173083 0.7872833008 0.0944146083 0.2023856925 0.0147504824 31.6868659065 2.7905996310
0.0075 0.0095 0.7864 0.1966 0.0002339453 0.0000854247 31.2701780920 2.5446673750 0.7707032121 0.1173057236 0.1945873447 0.0162453495 32.2357025941 2.6783038728
0.0075 0.01 0.7859999999999999 0.1965 0.0002495416 0.0001267054 31.6344141722 1.2144320765 0.7728705439 0.0572626962 0.2074608078 0.0225054240 32.6149950655 1.2943269021
0.008 0.0 0.7936 0.1984 0.0005068814 0.0002789960 0.0000000000 0.0000000000 2.4356475526 0.1406102380 0.4758229982 0.0690191517 2.9119774322 .2099083857
0.008 0.0005 0.7932 0.1983 0.0004912851 0.0002344646 9.0405437538 1.0951278635 1.8024615476 0.1254070734 0.3738255605 0.0491468020 11.2173221470 1.2699162035
0.008 0.001 0.7928 0.1982 0.0005380741 0.0003604074 12.2674371386 2.2080865858 1.6250654342 0.2809462400 0.3306251894 0.0567969787 14.2236658363 2.5461902119
0.008 0.0015 0.7924 0.1981 0.0004444960 0.0002772468 14.9141058519 1.4574981729 1.4313059653 0.1549249691 0.3125528279 0.0230782001 16.6584091411 1.6357785889
0.0005 0.0065 0.7944 0.1986 0.0000077982 0.0000311927 27.4346360051 1.4861191780 0.8874140331 0.1129082140 0.2152591555 0.0218560787 28.5373169919 1.6209146634
0.008 0.002 0.792 0.198 0.0003665143 0.0002344646 17.4062295367 0.4212185491 1.3196883741 0.1172776898 0.3026501641 0.0292820112 19.0289345892 .5680127147
0.008 0.0025 0.7916 0.1979 0.0003821106 0.0002172320 19.7625306084 1.3937356895 1.1176930440 0.1642966218 0.2647724748 0.0147587901 21.1453782378 1.5730083334
0.008 0.003 0.7912 0.1978 0.0003587161 0.0000909416 20.6065711325 1.2331443859 1.1271209377 0.0676867146 0.2546222444 0.0142129964 21.9886730307 1.3151350385
0.008 0.0035 0.7908 0.1977 0.0003821106 0.0002172320 22.4514098581 2.6011577451 1.0653519794 0.2187496117 0.2641535583 0.0360496410 23.7812975064 2.8561742298
0.008 0.004 0.7904 0.1976 0.0002729362 0.0000986400 23.5461605438 2.5093690280 1.0301328366 0.1183974341 0.2499184790 0.0230569445 24.8264847956 2.6509220466
0.008 0.0045 0.79 0.1975 0.0002651380 0.0002385783 24.4494319818 2.4243819129 0.9664132797 0.0721874446 0.2339504336 0.0305922602 25.6500608331 2.5274001960
0.008 0.005 0.7896 0.1974 0.0003743124 0.0001679779 24.9755318527 1.7420884514 0.9500499241 0.0636125749 0.2272661355 0.0286514888 26.1532222247 1.8345204930
0.008 0.0055 0.7892 0.1973 0.0003041289 0.0001429429 26.4003076597 2.0748235403 0.9449566942 0.0916245795 0.2293704515 0.0156104432 27.5749389343 2.1822015059
0.008 0.006 0.7888 0.1972 0.0002729362 0.0001479600 27.5726712672 2.7123986002 0.8815622371 0.1059645765 0.2124121397 0.0258158667 28.6669185802 2.8443270034
0.008 0.0065 0.7884 0.1971 0.0002105508 0.0001605743 27.4965901794 1.9000839061 0.8957582608 0.0804351724 0.2234288532 0.0153211524 28.6159878442 1.9960008052
0.0005 0.006999999999999999 0.794 0.1985 0.0000545872 0.0000382031 27.8155520552 1.5804947025 0.9151558810 0.0828448254 0.2169921217 0.0268994522 28.9477546451 1.6902771832
0.008 0.006999999999999999 0.7879999999999999 0.19699999999999998 0.0003119270 0.0001778258 28.4715174071 1.2404534318 0.8481853263 0.0520908645 0.2115456566 0.0162980820 29.5315603170 1.3090202041
0.008 0.0075 0.7876 0.1969 0.0002183489 0.0000935781 30.4610293420 0.9630740278 0.8088482529 0.0425945506 0.2023856925 0.0167542420 31.4724816363 1.0225163985
0.008 0.008 0.7872 0.1968 0.0002885325 0.0000795261 29.7751081257 2.1475720253 0.8093900859 0.0936788930 0.2078321576 0.0158403935 30.7926189017 2.2571708379
0.008 0.0085 0.7868 0.1967 0.0004133033 0.0001884514 29.1892667295 1.4005640038 0.8047303224 0.0411359360 0.1968154441 0.0346946721 30.1912257993 1.4765830633
0.008 0.009000000000000001 0.7864 0.1966 0.0003041289 0.0000909416 30.4790709423 2.8155179172 0.7884753334 0.0415280242 0.2021381259 0.0141698089 31.4699885305 2.8713066919
0.008 0.0095 0.7859999999999999 0.1965 0.0002261471 0.0000909416 32.2022139682 1.6712265668 0.7547733228 0.0562797289 0.1990435435 0.0302457087 33.1562569816 1.7578429460
0.008 0.01 0.7856 0.1964 0.0002417435 0.0002172320 31.9605246066 2.0401904531 0.7536896569 0.0785639118 0.1929781619 0.0342269213 32.9074341689 2.1531985182
0.0085 0.0 0.7932 0.1983 0.0006082577 0.0003103635 0.0000000000 0.0000000000 2.3816809891 0.2243775784 0.4893153777 0.0352432593 2.8716046245 .2599312012
0.0085 0.0005 0.7928 0.1982 0.0005536705 0.0002534107 8.3995563343 1.0781906095 1.8216424346 0.1663672515 0.3819952582 0.0352762855 10.6037476976 1.2800875572
0.0085 0.001 0.7924 0.1981 0.0004444960 0.0001605743 12.7775378546 0.9491650362 1.5545187819 0.1392888059 0.3504305172 0.0452403824 14.6829316497 1.1338547988
0.0005 0.0075 0.7936 0.1984 0.0000233945 0.0000382031 28.7780544072 1.5694741102 0.8640068490 0.1007998068 0.2098126904 0.0186087101 29.8518973411 1.6889208302
0.0085 0.0015 0.792 0.198 0.0003977070 0.0003249136 14.8809161156 2.6116822966 1.4523290844 0.1473157647 0.3079728459 0.0257588255 16.6416157529 2.7850818004
0.0085 0.002 0.7916 0.1979 0.0003587161 0.0001341649 17.8172716552 1.0698011253 1.2741744049 0.1379734429 0.3014123311 0.0375616538 19.3932171073 1.2454703869
0.0085 0.0025 0.7912 0.1978 0.0003509179 0.0001778258 19.7729130388 0.5891073063 1.1459767249 0.0259627904 0.2747989220 0.0224863528 21.1940396036 .6377342753
0.0085 0.003 0.7908 0.1977 0.0004133033 0.0002183489 20.9364260499 2.5425353358 1.0946109597 0.0805227231 0.2535081947 0.0064841657 22.2849585076 2.6297605735
0.0085 0.0035 0.7904 0.1976 0.0003041289 0.0001512122 21.4598026604 2.1289765921 1.0941774933 0.1397426614 0.2698475900 0.0343127660 22.8241318726 2.3031832317
0.0085 0.004 0.79 0.1975 0.0003119270 0.0000986400 23.4467615388 1.9690482224 1.0463878256 0.0499587625 0.2415012148 0.0184499411 24.7349625062 2.0375555660
0.0085 0.0045 0.7896 0.1974 0.0003587161 0.0002581656 24.7294171930 2.0041214102 0.9630539153 0.0755575533 0.2403871651 0.0150710931 25.9332169895 2.0950082222
0.0085 0.005 0.7892 0.1973 0.0003119270 0.0001972800 25.9261199404 1.4364603353 0.9239335751 0.0623061737 0.2212007539 0.0359832746 27.0715661964 1.5349470636
0.0085 0.0055 0.7888 0.1972 0.0003509179 0.0001635759 25.9570970276 1.9059088371 0.9769248392 0.0357314091 0.2299893680 0.0179481514 27.1643621527 1.9597519735
0.0085 0.006 0.7884 0.1971 0.0002573398 0.0002009449 27.3822132421 1.9246067381 0.8889311654 0.0984708338 0.2235526365 0.0147380119 28.4949543838 2.0380165287
0.0005 0.008 0.7932 0.1983 0.0000077982 0.0000311927 31.0419348287 2.0806422433 0.8068976542 0.0347747030 0.1914927623 0.0191220157 32.0403330434 2.1345701547
0.0085 0.0065 0.7879999999999999 0.19699999999999998 0.0003509179 0.0001102829 27.0909945818 1.9927522032 0.8666076472 0.0536807459 0.2263996524 0.0402354750 28.1843527993 2.0867787070
0.0085 0.006999999999999999 0.7876 0.1969 0.0002651380 0.0002334248 28.2810593820 1.6563851591 0.8327972701 0.0576159812 0.2121645731 0.0173367336 29.3262863632 1.7315712987
0.0085 0.0075 0.7872 0.1968 0.0002963307 0.0001605743 28.9926813685 2.7405195722 0.8599972850 0.1235063530 0.2148878056 0.0193893804 30.0678627898 2.8835758799
0.0085 0.008 0.7868 0.1967 0.0003197252 0.0001665235 30.1647045684 1.1983692863 0.8188179795 0.0767321190 0.2145164558 0.0303569548 31.1983587289 1.3056248836
0.0085 0.0085 0.7864 0.1966 0.0002963307 0.0001267054 30.8941979514 1.1296103394 0.7918346978 0.0830334228 0.1942159948 0.0171590621 31.8805449747 1.2299295297
0.0085 0.009000000000000001 0.7859999999999999 0.1965 0.0003743124 0.0003402722 31.1113779692 2.4489933740 0.7523892578 0.0832509383 0.1963203109 0.0290234222 32.0604618503 2.5616080067
0.0085 0.0095 0.7856 0.1964 0.0003197252 0.0001429429 31.7949163327 1.6519845553 0.7675605809 0.0573978881 0.1945873447 0.0127346486 32.7573839835 1.7222600349
0.0085 0.01 0.7852 0.1963 0.0002573398 0.0001267054 31.7852147175 2.9894839639 0.7409023989 0.0578015666 0.1898835794 0.0141438330 32.7162580356 3.0615560689
0.009000000000000001 0.0 0.7928 0.1982 0.0006550468 0.0001997308 0.0000000000 0.0000000000 2.4394403834 0.2222475983 0.4719857160 0.0391014178 2.9120811462 .2615487469
0.009000000000000001 0.0005 0.7924 0.1981 0.0006394504 0.0001884514 8.9544206433 0.6816800399 1.7354909929 0.1915006656 0.3744444770 0.0125504301 11.0649955636 .8859195870
0.0005 0.0085 0.7928 0.1982 0.0000155964 0.0000382031 29.2597310926 1.3224616514 0.7830570037 0.0648622720 0.2062229748 0.0165592261 30.2490266675 1.4039213526
0.009000000000000001 0.001 0.792 0.198 0.0005146796 0.0003286355 12.3331357961 1.5010380510 1.5519179837 0.0908352548 0.3525348332 0.0279388529 14.2381032926 1.6201407942
0.009000000000000001 0.0015 0.7916 0.1979 0.0003821106 0.0001590522 16.2718213712 1.5565574430 1.3318254325 0.1746915198 0.2932426334 0.0201337254 17.8972715477 1.7515417404
0.009000000000000001 0.002 0.7912 0.1978 0.0005224778 0.0002901089 18.2846512234 1.2958098028 1.2321281666 0.0529335036 0.2905194008 0.0133226717 19.8078212686 1.3623560870
0.009000000000000001 0.0025 0.7908 0.1977 0.0004444960 0.0001167124 18.9149158051 1.6688114893 1.1985345227 0.0796151595 0.2886626514 0.0283849975 20.4025574752 1.7769283587
0.009000000000000001 0.003 0.7904 0.1976 0.0004444960 0.0002238498 21.3758921990 0.7338976817 1.1342731328 0.1128149846 0.2686097571 0.0274006011 22.7792195849 .8743371172
0.009000000000000001 0.0035 0.79 0.1975 0.0003275234 0.0001446346 22.9613403703 1.8032419738 1.0657854458 0.0836629404 0.2655151746 0.0359866810 24.2929685141 1.9230362298
0.009000000000000001 0.004 0.7896 0.1974 0.0003899088 0.0001559635 24.4016047208 1.4493055290 1.0168037456 0.0874071803 0.2464525467 0.0438647211 25.6652509219 1.5807333939
0.009000000000000001 0.0045 0.7892 0.1973 0.0003353216 0.0001605743 24.6337626710 2.7043063857 0.9485327918 0.1276015602 0.2449671471 0.0123634669 25.8275979315 2.8444319871
0.009000000000000001 0.005 0.7888 0.1972 0.0003509179 0.0002562742 25.1503311305 3.1584900263 1.0002236568 0.0618506544 0.2314747676 0.0227303348 26.3823804728 3.2433272897
0.009000000000000001 0.0055 0.7884 0.1971 0.0004055052 0.0002127059 26.6739953311 2.8294108878 0.9128801826 0.0531787458 0.2280088353 0.0168199595 27.8152898542 2.8996222990
0.0005 0.009000000000000001 0.7924 0.1981 0.0000233945 0.0000623854 31.4117876335 2.2855793987 0.7668020147 0.0901031569 0.2030046090 0.0185922349 32.3816176517 2.3943371759
0.009000000000000001 0.006 0.7879999999999999 0.19699999999999998 0.0003977070 0.0003927061 26.7900743062 2.5441052459 0.9200323777 0.1086868852 0.2236764198 0.0291098738 27.9341808107 2.6822947110
0.009000000000000001 0.0065 0.7876 0.1969 0.0003353216 0.0001679779 26.5555335032 2.3937670084 0.9308690371 0.0588780743 0.2278850520 0.0194524971 27.7146229139 2.4722655577
0.009000000000000001 0.006999999999999999 0.7872 0.1968 0.0003509179 0.0001635759 28.3390988695 1.8896272465 0.8682331461 0.0778147601 0.2181061714 0.0126380262 29.4257891049 1.9802436087
0.009000000000000001 0.0075 0.7868 0.1967 0.0002729362 0.0001708495 29.3072179461 2.0308286015 0.8234777430 0.1128874105 0.2085748574 0.0300668587 30.3395434827 2.1739537202
0.009000000000000001 0.008 0.7864 0.1966 0.0003665143 0.0001884514 31.9409511724 2.8527697610 0.8154586151 0.0904870788 0.2082035075 0.0285786658 32.9649798093 2.9720239570
0.009000000000000001 0.0085 0.7859999999999999 0.1965 0.0003275234 0.0001167124 29.8004684883 1.2974260391 0.8032131901 0.0875441119 0.2084510741 0.0313873050 30.8124602759 1.4164741684
0.009000000000000001 0.009000000000000001 0.7856 0.1964 0.0003587161 0.0001429429 30.8302013317 1.7920230415 0.7972530274 0.0348637411 0.1996624600 0.0309863989 31.8274755352 1.8580161244
0.009000000000000001 0.0095 0.7852 0.1963 0.0003197252 0.0001341649 31.7959375554 2.8853694674 0.7467541949 0.0978386514 0.1999100266 0.0181417505 32.7429215021 3.0014840342
0.009000000000000001 0.01 0.7848 0.1962 0.0003119270 0.0001778258 31.8393395182 0.6730533082 0.7649597826 0.0384443377 0.1985484103 0.0255653719 32.8031596381 .7372408436
0.0095 0.0 0.7924 0.1981 0.0007876158 0.0004049048 0.0000000000 0.0000000000 2.2361446542 0.2686119104 0.4722332826 0.0299954287 2.7091655526 .2990122439
0.0 0.002 0.7984 0.1996 0.0000000000 0.0000000000 17.5844328899 1.4993286836 1.2704899407 0.2890747889 0.2900242676 0.0292149563 19.1449470982 1.8176184288
0.0005 0.0095 0.792 0.198 0.0000155964 0.0000382031 30.8671355510 2.2887573037 0.7782888736 0.0398022694 0.2001575932 0.0202127172 31.8455976142 2.3488104934
0.0095 0.0005 0.792 0.198 0.0005224778 0.0000795261 8.9976524023 0.5248830568 1.7544551467 0.1682190235 0.3720925943 0.0280679823 11.1247226211 .7212495887
0.0095 0.001 0.7916 0.1979 0.0004133033 0.0003064197 12.6364389245 1.8135560460 1.5423817235 0.2302320643 0.3322343723 0.0517017217 14.5114683236 2.0957962517
0.0095 0.0015 0.7912 0.1978 0.0005068814 0.0001635759 16.2348871518 1.8254756057 1.3450461569 0.0748737096 0.3126766112 0.0180129156 17.8931168013 1.9185258068
0.0095 0.002 0.7908 0.1977 0.0003821106 0.0001247708 17.1095643555 1.3075875137 1.2433982924 0.1058168572 0.2926237169 0.0176346676 18.6459684754 1.4311638093
0.0095 0.0025 0.7904 0.1976 0.0003899088 0.0001102829 19.8188680582 1.2156508924 1.1266874713 0.0947711553 0.2750464886 0.0195342438 21.2209919269 1.3300665744
0.0095 0.003 0.79 0.1975 0.0004133033 0.0001679779 20.5703177283 2.5411011263 1.1188850766 0.1778414330 0.2645249082 0.0283741994 21.9541410164 2.7474847366
0.0095 0.0035 0.7896 0.1974 0.0003665143 0.0002344646 21.9132255191 2.3709574373 1.0940691267 0.1040170282 0.2485568628 0.0262887284 23.2562180229 2.5014976585
0.0095 0.004 0.7892 0.1973 0.0004133033 0.0001057796 23.5541601213 2.4274960146 1.0093264507 0.1414744864 0.2450909304 0.0332882726 24.8089908057 2.6023645532
0.0095 0.0045 0.7888 0.1972 0.0004211015 0.0002385783 22.8878123391 0.6319935498 0.9497248243 0.0864148673 0.2495471291 0.0227895776 24.0875053940 .7414365730
0.0095 0.005 0.7884 0.1971 0.0003743124 0.0003366790 25.3123651250 2.3236087314 0.9512419566 0.1294581269 0.2289991016 0.0181586344 26.4929804956 2.4715621717
0.0005 0.01 0.7916 0.1979 0.0000077982 0.0000311927 32.2553175462 1.0651183116 0.7604083857 0.1026263107 0.1963203109 0.0291813711 33.2120540410 1.1969571861
0.0095 0.0055 0.7879999999999999 0.19699999999999998 0.0003977070 0.0001997308 26.0360715796 2.1185006277 0.9065949202 0.0515187140 0.2308558511 0.0189028080 27.1739200579 2.1891218805
0.0095 0.006 0.7876 0.1969 0.0003665143 0.0001750686 27.5141211683 1.5926626400 0.8647654151 0.0983190221 0.2238002031 0.0166919379 28.6030533008 1.7078486686
0.0095 0.0065 0.7872 0.1968 0.0003977070 0.0001341649 27.2412845158 1.5959231799 0.8684498793 0.0449605147 0.2148878056 0.0297224294 28.3250199077 1.6707402889
0.0095 0.006999999999999999 0.7868 0.1967 0.0003431197 0.0001997308 28.9664699870 1.8568967035 0.8199016455 0.0551175974 0.2145164558 0.0140612596 30.0012312080 1.9262752913
0.0095 0.0075 0.7864 0.1966 0.0003353216 0.0002009449 28.7911600979 2.1810264346 0.8398410986 0.1001133734 0.2150115889 0.0244025830 29.8463481070 2.3057433359
0.0095 0.008 0.7859999999999999 0.1965 0.0003665143 0.0001884514 28.4114354742 1.5113744143 0.8394076323 0.0491721702 0.2032521756 0.0095754202 29.4544617964 1.5703104561
0.0095 0.0085 0.7856 0.1964 0.0003509179 0.0001708495 29.4493380989 1.6229154130 0.8376737668 0.0382581655 0.2068418913 0.0253123982 30.4942046749 1.6866568262
0.0095 0.009000000000000001 0.7852 0.1963 0.0003275234 0.0001884514 30.4470726324 1.6345126481 0.7960609949 0.0858504200 0.2095651238 0.0213338638 31.4530262745 1.7418853833
0.0095 0.0095 0.7848 0.1962 0.0002261471 0.0001512122 30.9886610469 1.1997430300 0.7799143725 0.1014107527 0.1952062612 0.0150914128 31.9640078277 1.3163964077
0.0095 0.01 0.7844 0.1961 0.0002495416 0.0001359658 32.6690829251 2.4279071718 0.7472960279 0.0737542748 0.1907500625 0.0135913836 33.6073785571 2.5153887960
0.001 0.0 0.7992 0.1998 0.0000467891 0.0000764062 0.0000000000 0.0000000000 2.5176810638 0.3863189868 0.4775559644 0.0199533148 2.9952838173 .4063487078
0.01 0.0 0.792 0.198 0.0007798176 0.0003345045 0.0000000000 0.0000000000 2.3439694146 0.1313231431 0.4513139052 0.0397064716 2.7960631374 .1713641192
0.01 0.0005 0.7916 0.1979 0.0006160559 0.0001590522 8.9939079192 1.7467892028 1.7868567581 0.1820912216 0.3802622920 0.0312914776 11.1616430252 1.9603309542
0.01 0.001 0.7912 0.1978 0.0005068814 0.0002833218 12.1993556283 1.3273995948 1.5600454782 0.0976848956 0.3321105890 0.0305682097 14.0920185769 1.4559360219
0.01 0.0015 0.7908 0.1977 0.0004600924 0.0001805408 14.9386151956 1.6690128445 1.4073569481 0.1529337923 0.3170090266 0.0411169288 16.6634412627 1.8632441064
0.01 0.002 0.7904 0.1976 0.0004366979 0.0003466462 18.0567483677 0.8658769109 1.2992070879 0.1631345960 0.2962134326 0.0424026007 19.6526055861 1.0717607538
0.01 0.0025 0.79 0.1975 0.0004678906 0.0001845385 19.5160755411 1.8793967202 1.2121887135 0.1147302872 0.2803691704 0.0387661149 21.0091013156 2.0330776608
0.01 0.003 0.7896 0.1974 0.0004990833 0.0003431197 21.6790251236 2.1023652508 1.0753217060 0.0851532527 0.2656389579 0.0266568418 23.0204848708 2.2145184650
0.01 0.0035 0.7892 0.1973 0.0005536705 0.0000909416 22.9460220305 2.7211292654 1.0706619425 0.0821187144 0.2592022264 0.0260051005 24.2764398699 2.8293440219
0.01 0.004 0.7888 0.1972 0.0004444960 0.0002683298 24.0145613347 1.6142205776 1.0013073228 0.1014232583 0.2397682486 0.0266936035 25.2560814021 1.7426057692
0.01 0.0045 0.7884 0.1971 0.0005302760 0.0002238498 24.5134286015 2.2092912709 0.9531925553 0.1103752987 0.2382828490 0.0379593145 25.7054342818 2.3578497339
0.001 0.0005 0.7988 0.1997 0.0000545872 0.0000623854 8.6306930618 1.2218500286 1.8849285251 0.1813998511 0.3813763417 0.0539751958 10.8970525158 1.4572874609
0.01 0.005 0.7879999999999999 0.19699999999999998 0.0003275234 0.0001057796 25.2931320983 2.0529028065 0.9685806116 0.0918999827 0.2402633818 0.0207336101 26.5023036151 2.1656421789
0.01 0.0055 0.7876 0.1969 0.0004288997 0.0002033516 25.6646869408 0.7439113077 0.9296770045 0.0564064514 0.2224385868 0.0268766580 26.8172314318 .8273977687
0.01 0.006 0.7872 0.1968 0.0003977070 0.0001736736 27.0933774346 1.7081122476 0.9194905448 0.0921689571 0.2142688892 0.0280679823 28.2275345756 1.8285228606
0.01 0.0065 0.7868 0.1967 0.0004288997 0.0002466000 26.9609588971 2.6368939697 0.8704004780 0.0722589875 0.2254093860 0.0102792322 28.0571976608 2.7196787894
0.01 0.006999999999999999 0.7864 0.1966 0.0003275234 0.0001267054 28.0300088127 2.5556548934 0.8286793395 0.0740346100 0.2168683384 0.0199379507 29.0758840140 2.6497541595
0.01 0.0075 0.7859999999999999 0.1965 0.0003275234 0.0001057796 28.1661718333 0.8597262118 0.8695335452 0.0958769416 0.2150115889 0.0206477072 29.2510444908 .9763566402
0.01 0.008 0.7856 0.1964 0.0003275234 0.0001359658 30.9937671602 2.6851520717 0.8070060208 0.0901114977 0.2109267401 0.0434435292 32.0120274445 2.8188430644
0.01 0.0085 0.7852 0.1963 0.0003665143 0.0002344646 29.4328283326 1.5234006587 0.7827319039 0.0661998383 0.2013954261 0.0107798126 30.4173221769 1.6006147742
0.01 0.009000000000000001 0.7848 0.1962 0.0002963307 0.0002009449 30.8165850296 2.0294190944 0.8120992507 0.0752329562 0.2046137919 0.0350951301 31.8335944029 2.1399481256
0.01 0.0095 0.7844 0.1961 0.0003899088 0.0001910155 32.1518336505 1.0133039157 0.7554235224 0.0854747988 0.1932257285 0.0230303475 33.1008728102 1.1220000775
0.001 0.001 0.7984 0.1996 0.0000389909 0.0000697490 12.6936273932 2.1500814107 1.5098717455 0.1286208753 0.3212176588 0.0226492995 14.5247557884 2.3014213345
0.01 0.01 0.784 0.196 0.0003353216 0.0001267054 31.8548280618 1.6735788915 0.7562904551 0.0379029104 0.2036235255 0.0076705704 32.8150773640 1.7192790777
0.001 0.0015 0.7979999999999999 0.1995 0.0000545872 0.0000382031 15.0494178536 2.0743758605 1.3944613235 0.1644669331 0.3197322592 0.0502602873 16.7636660235 2.2891412840
0.001 0.002 0.7976 0.1994 0.0000467891 0.0000583562 17.7468072920 1.8547165970 1.2379799627 0.2212212104 0.2865583353 0.0313833994 19.2713923791 2.1073795630
0.001 0.0025 0.7972 0.1993 0.0000623854 0.0000623854 19.3727639619 2.1611749743 1.1599560155 0.1069428397 0.2798740372 0.0182159226 20.8126564000 2.2863961220
0.001 0.003 0.7968 0.1992 0.0000545872 0.0000795261 21.3289159569 1.9256170693 1.1026300876 0.1672795540 0.2610589759 0.0188118036 22.6926596076 2.1117879530
0.001 0.0035 0.7964 0.1991 0.0000623854 0.0000795261 22.0631750455 1.4429886148 1.1417504278 0.1090910946 0.2583357433 0.0243900218 23.4633236020 1.5765492573
0.0 0.0025 0.7979999999999999 0.1995 0.0000000000 0.0000000000 18.8972146124 2.2534960886 1.2879369622 0.1816425826 0.2899004843 0.0222479603 20.4750520589 2.4573866315
0.001 0.004 0.7959999999999999 0.19899999999999998 0.0000311927 0.0000311927 23.7420650897 2.1679989070 1.0104101166 0.1102624629 0.2514038786 0.0270901664 25.0039102776 2.3053827290
0.001 0.0045 0.7956 0.1989 0.0000155964 0.0000382031 23.9640108133 1.5371568023 0.9660881799 0.0383868677 0.2408822983 0.0232158867 25.1709968879 1.5987977598
0.001 0.005 0.7952 0.1988 0.0000311927 0.0000311927 26.1410873092 3.6340567806 0.9123383496 0.1499715351 0.2306082845 0.0338596536 27.2840651360 3.8179191620
0.001 0.0055 0.7948 0.1987 0.0000623854 0.0000795261 27.0535497511 2.1928074759 0.9321694362 0.0792858461 0.2309796344 0.0121635594 28.2167612071 2.2843364075
0.001 0.006 0.7944 0.1986 0.0000233945 0.0000623854 27.5445876442 2.7558121338 0.8829710028 0.0494018566 0.2286277517 0.0272390766 28.6562097932 2.8325154524
0.001 0.0065 0.794 0.1985 0.0000389909 0.0000854247 27.8172540930 1.1763989528 0.8816706037 0.0719260355 0.2158780720 0.0310338331 28.9148417596 1.2794442461
0.001 0.006999999999999999 0.7936 0.1984 0.0000467891 0.0000583562 29.5744378740 2.0022040078 0.8256450749 0.0489999177 0.2223148035 0.0192147407 30.6224445415 2.0704770224
0.001 0.0075 0.7932 0.1983 0.0000311927 0.0000909416 29.2530931454 0.4357926671 0.8264036411 0.0753171992 0.2157542887 0.0126380262 30.2952822679 .5238388341
0.001 0.008 0.7928 0.1982 0.0000311927 0.0000909416 29.5749484854 1.1408781308 0.8305215716 0.0829366291 0.2105553902 0.0265762482 30.6160566399 1.2504819497
0.001 0.0085 0.7924 0.1981 0.0000389909 0.0000493200 29.5198024620 1.6793935400 0.8129661835 0.0663061881 0.2101840403 0.0326055640 30.5429916767 1.7783546121
0.0 0.003 0.7976 0.1994 0.0000000000 0.0000000000 20.6831628316 1.5082674599 1.1293966361 0.0741518954 0.2721994727 0.0173896811 22.0847589404 1.5998090364
0.001 0.009000000000000001 0.792 0.198 0.0000233945 0.0000623854 30.9459398992 3.6670218592 0.7821900710 0.1123372243 0.1966916608 0.0210998789 31.9248450255 3.8005213478
0.001 0.0095 0.7916 0.1979 0.0000467891 0.0000764062 32.0003522901 2.3800181571 0.7427446310 0.0766770037 0.1895122295 0.0285657955 32.9326559397 2.4853373625
0.001 0.01 0.7912 0.1978 0.0000311927 0.0000583562 31.6058199379 1.4327633743 0.7710283118 0.0965034784 0.1986721936 0.0232106062 32.5755516360 1.5525358151
0.0015 0.0 0.7988 0.1997 0.0000701836 0.0000909416 0.0000000000 0.0000000000 2.4036794076 0.2424356153 0.4807743301 0.0410049808 2.8845239213 .2835315377
0.0015 0.0005 0.7984 0.1996 0.0001013763 0.0001057796 8.3137736313 1.3148364070 1.8350798922 0.2394066998 0.3818714749 0.0414997238 10.5308263747 1.5958486102
0.0015 0.001 0.7979999999999999 0.1995 0.0000935781 0.0001057796 12.6936273932 1.2457755598 1.5468247538 0.1071052342 0.3519159167 0.0317870111 14.5924616418 1.3847735847
0.0015 0.0015 0.7976 0.1994 0.0000467891 0.0000764062 14.9301050068 1.9293468203 1.4168932083 0.0956159420 0.3318630224 0.0108591187 16.6789080266 2.0358982872
0.0015 0.002 0.7972 0.1993 0.0000779818 0.0001304884 17.9942835820 2.9532933252 1.2778588690 0.1509863622 0.2988128818 0.0336672367 19.5710333146 3.1380774125
0.0015 0.0025 0.7968 0.1992 0.0000779818 0.0001394980 19.4457813817 2.0132492300 1.2015687873 0.1705851276 0.2792551207 0.0232817924 20.9266832715 2.2072556480
0.0015 0.003 0.7964 0.1991 0.0001169726 0.0001910155 20.8971089777 2.5876011458 1.0606922159 0.1134854371 0.2575930435 0.0313580012 22.2155112097 2.7326355996
0.0 0.0035 0.7972 0.1993 0.0000000000 0.0000000000 22.0589199511 2.0890372404 1.1225695407 0.0339338009 0.2662578744 0.0386505296 23.4477473662 2.1616215709
0.0015 0.0035 0.7959999999999999 0.19899999999999998 0.0001013763 0.0001267054 22.1453834692 1.6376941148 1.0459543592 0.1037914391 0.2502898289 0.0306283006 23.4417290336 1.7722405599
0.0015 0.004 0.7956 0.1989 0.0000623854 0.0000623854 22.9489154946 0.6656535412 1.0190794441 0.1023026558 0.2418725647 0.0148622457 24.2099298888 .7828808281
0.0015 0.0045 0.7952 0.1988 0.0000545872 0.0001057796 24.9185135879 1.7299977295 0.9946969606 0.0969294201 0.2424914811 0.0285443319 26.1557566168 1.8555772611
0.0015 0.005 0.7948 0.1987 0.0000467891 0.0000764062 25.4718460629 0.9619142846 0.9434395619 0.0771137775 0.2437293141 0.0273042500 26.6590617280 1.0664087183
0.0015 0.0055 0.7944 0.1986 0.0000623854 0.0000795261 26.1695113398 1.0894522322 0.9038857553 0.0552155177 0.2296180181 0.0157550417 27.3030774986 1.1605023177
0.0015 0.006 0.794 0.1985 0.0000389909 0.0000697490 27.1606079261 2.6093886630 0.9199240111 0.1332290472 0.2153829388 0.0252954433 28.2959538669 2.7679829025
0.0015 0.0065 0.7936 0.1984 0.0000545872 0.0000623854 28.7143981951 1.0396129106 0.8921821632 0.0917516339 0.2188488712 0.0117326718 29.8254838167 1.1431596017
0.0015 0.006999999999999999 0.7932 0.1983 0.0000779818 0.0000697490 28.6167012278 0.9602531998 0.8303048384 0.0726835350 0.2202104875 0.0208515161 29.6672945355 1.0538579999
0.0015 0.0075 0.7928 0.1982 0.0000155964 0.0000382031 28.8275837060 1.5993991483 0.8532785562 0.0455005504 0.2098126904 0.0208456366 29.8906905490 1.6657835384
0.0015 0.008 0.7924 0.1981 0.0000311927 0.0000583562 28.9906389232 2.8661938640 0.8202267452 0.0652053598 0.2017667760 0.0144990353 30.0126636371 2.9459566153
0.0 0.004 0.7968 0.1992 0.0000000000 0.0000000000 23.6731325605 1.1353153732 1.0062921861 0.1082330034 0.2398920319 0.0102851929 24.9193167785 1.2538335695
0.0015 0.0085 0.792 0.198 0.0000467891 0.0000583562 29.2287540055 1.5776017478 0.8022378907 0.0706483703 0.2086986407 0.0188118036 30.2397373260 1.6671202779
0.0015 0.009000000000000001 0.7916 0.1979 0.0000779818 0.0000493200 30.6325947480 2.4327647634 0.8101486520 0.0604308715 0.2018905593 0.0337581361 31.6447119411 2.5270030910
0.0015 0.0095 0.7912 0.1978 0.0000623854 0.0001167124 30.6475726803 2.5832273778 0.7920514310 0.1195267314 0.1945873447 0.0135958923 31.6342738414 2.7164667139
0.0015 0.01 0.7908 0.1977 0.0000545872 0.0000623854 31.4844646457 3.0057528809 0.7536896569 0.0357970798 0.1949586946 0.0130999929 32.4331675844 3.0547123390
0.002 0.0 0.7984 0.1996 0.0001793580 0.0001528124 0.0000000000 0.0000000000 2.4729256608 0.1395145714 0.4836213460 0.0251569569 2.9567263648 .1648243407
0.002 0.0005 0.7979999999999999 0.1995 0.0001481653 0.0000764062 8.6557130168 0.8961476904 1.8425571871 0.0827784595 0.3915265722 0.0321131190 10.8899449414 1.0111156751
0.002 0.001 0.7976 0.1994 0.0001013763 0.0001267054 12.9154029130 0.8930912437 1.6239817683 0.1445228504 0.3389186704 0.0324453947 14.8784047280 1.0701861942
0.002 0.0015 0.7972 0.1993 0.0000701836 0.0000583562 16.3405836966 2.2296833387 1.3795067336 0.1312497957 0.3083441958 0.0249096780 18.0285048096 2.3859011686
0.002 0.002 0.7968 0.1992 0.0000623854 0.0001446346 17.4874167377 1.5800893535 1.3372437622 0.1379758261 0.2967085657 0.0324642792 19.1214314510 1.7506740934
0.002 0.0025 0.7964 0.1991 0.0000935781 0.0000795261 20.1900824932 1.7307535141 1.2212915073 0.0683345681 0.2736848723 0.0274050743 21.6851524509 1.8265726826
0.0 0.0045 0.7964 0.1991 0.0000000000 0.0000000000 24.6242312595 1.9535126037 1.0027160885 0.0816212692 0.2439768807 0.0255893342 25.8709242287 2.0607232071
0.002 0.003 0.7959999999999999 0.19899999999999998 0.0001091745 0.0001034545 21.4232088486 1.3441226559 1.1080484172 0.1866713262 0.2542508945 0.0385234625 22.7856173348 1.5694208991
0.002 0.0035 0.7956 0.1989 0.0000467891 0.0000909416 22.8030508588 2.7486074897 1.0634013808 0.1201347186 0.2608114093 0.0266476434 24.1273104380 2.8954807933
0.002 0.004 0.7952 0.1988 0.0000389909 0.0000854247 24.2414429678 1.3829374247 0.9911208630 0.0720988933 0.2457098469 0.0186744654 25.4783126686 1.4737962081
0.002 0.0045 0.7948 0.1987 0.0000545872 0.0000623854 24.9617453469 3.8930617918 0.9746491408 0.0574911077 0.2397682486 0.0242892986 26.1762173235 3.9749045835
0.002 0.005 0.7944 0.1986 0.0000857799 0.0001146093 25.0922916429 2.0308088019 1.0020658889 0.0913745676 0.2427390477 0.0188280866 26.3371823594 2.1411260654
0.002 0.0055 0.794 0.1985 0.0000779818 0.0000493200 25.6512408425 1.6412235313 0.9781168718 0.0999311576 0.2393968987 0.0379140786 26.8688325948 1.7791180875
0.002 0.006 0.7936 0.1984 0.0000389909 0.0000493200 27.2140519117 1.6829900135 0.8759271742 0.0679367797 0.2150115889 0.0280701658 28.3050296657 1.7790462790
0.002 0.0065 0.7932 0.1983 0.0000701836 0.0000311927 26.3700113876 2.4136269959 0.8851383347 0.0559096012 0.2276374854 0.0176520365 27.4828573913 2.4872198263
0.002 0.006999999999999999 0.7928 0.1982 0.0000701836 0.0000583562 29.1412692647 2.2857778779 0.8360482679 0.0946729658 0.2183537380 0.0200268982 30.1957414542 2.4005360981
0.002 0.0075 0.7924 0.1981 0.0000857799 0.0001341649 27.7585337904 2.6619885766 0.8546873219 0.0736561286 0.2174872549 0.0320558116 28.8307941471 2.7678346817
