# Supplementary material for: Multipressure Sampling for Improving the Performance of MOF-based Electronic Noses
Source: ACS Sens. 2024 Jul 12;9(7):3531–9. doi: 10.1021/acssensors.4c00199 (PMC11287752; doi:10.1021/acssensors.4c00199)
Supplement: Supplementary file 2 — se4c00199_si_002.zip [file se4c00199_si_002.zip › Multiplex_Adsorption_Data/Hydrogen_0.1bar/IRMOF-1_v2_EQeq.csv]

H2_comp CO2_comp N2_comp O2_comp H2_mass H2_error CO2_mass CO2_error N2_mass N2_error O2_mass O2_error total_mass total_error
0.0 0.0 0.8 0.2 0.0000000000 0.0000000000 0.0000000000 0.0000000000 0.5993947984 0.0519002863 0.1651928739 0.0178747526 .7645876723 .0697750389
0.0 0.0005 0.7996 0.1999 0.0000000000 0.0000000000 0.0042857080 0.0114285547 0.6093998709 0.0683072981 0.1745434139 0.0338894873 .7882289928 .1136253401
0.0 0.005 0.7959999999999999 0.19899999999999998 0.0000000000 0.0000000000 0.0442856495 0.0330737713 0.5957565902 0.0680646426 0.1818160561 0.0399691619 .8218582958 .1411075758
0.002 0.008 0.792 0.198 0.0000000000 0.0000000000 0.0642856202 0.0526830341 0.5993947984 0.0604424539 0.2046729318 0.0267718402 .8683533504 .1398973282
0.002 0.0085 0.7916 0.1979 0.0001309047 0.0003206497 0.0642856202 0.0372525306 0.5884801739 0.0867848026 0.2015560851 0.0362293858 .8544527839 .1605873687
0.002 0.009000000000000001 0.7912 0.1978 0.0002618094 0.0002618094 0.0771427442 0.0635030807 0.5802942055 0.0722163705 0.2036339829 0.0303970240 .8613327420 .1663782846
0.002 0.0095 0.7908 0.1977 0.0000654523 0.0002618094 0.0899998683 0.0691640041 0.6021234546 0.0631729568 0.1953223917 0.0423809654 .8875111669 .1749797357
0.002 0.01 0.7904 0.1976 0.0000000000 0.0000000000 0.0714284669 0.0433306534 0.5866610698 0.0881843427 0.1911665962 0.0555230463 .8492561329 .1870380424
0.0025 0.0 0.7979999999999999 0.1995 0.0001309047 0.0003206497 0.0000000000 0.0000000000 0.5930279341 0.0942780421 0.1994781873 0.0519889860 .7926370261 .1465876778
0.0025 0.0005 0.7976 0.1994 0.0002618094 0.0004898005 0.0042857080 0.0114285547 0.5666509248 0.1274152242 0.2077897785 0.0647157587 .7789882207 .2040493381
0.0025 0.001 0.7972 0.1993 0.0000000000 0.0000000000 0.0099999854 0.0145686059 0.6257718078 0.0983999124 0.1953223917 0.0507279497 .8310941849 .1636964680
0.0025 0.0015 0.7968 0.1992 0.0001963570 0.0005236187 0.0085714160 0.0106904340 0.6048521107 0.1071574298 0.1953223917 0.0498695468 .8089422754 .1682410293
0.0025 0.002 0.7964 0.1991 0.0000654523 0.0002618094 0.0085714160 0.0106904340 0.6103094230 0.1384671637 0.1735044650 0.0275664292 .7924507563 .1769858363
0.0 0.0055 0.7956 0.1989 0.0000000000 0.0000000000 0.0428570801 0.0312983860 0.5848419657 0.0703595977 0.1766213117 0.0388739080 .8043203575 .1405318917
0.0025 0.0025 0.7959999999999999 0.19899999999999998 0.0000654523 0.0002618094 0.0128571240 0.0106904340 0.6075807668 0.1061646354 0.1683097205 0.0476559413 .7888130636 .1647728201
0.0025 0.003 0.7956 0.1989 0.0001309047 0.0003206497 0.0228571094 0.0228571094 0.5957565902 0.1177509887 0.1870108006 0.0254489465 .8057554049 .1663776943
0.0025 0.0035 0.7952 0.1988 0.0001963570 0.0003206497 0.0342856641 0.0277009872 0.6039425587 0.0582113310 0.1797381584 0.0481068117 .8181627382 .1343397796
0.0025 0.004 0.7948 0.1987 0.0002618094 0.0004898005 0.0299999561 0.0245780362 0.5775655493 0.0627524999 0.1953223917 0.0567536234 .8031497065 .1445739600
0.0025 0.0045 0.7944 0.1986 0.0001309047 0.0003206497 0.0399999415 0.0171428321 0.5757464452 0.0602230613 0.2015560851 0.0489079053 .8174333765 .1265944484
0.0025 0.005 0.794 0.1985 0.0000654523 0.0002618094 0.0428570801 0.0221313010 0.5930279341 0.0990702193 0.1745434139 0.0168809214 .8104938804 .1383442511
0.0025 0.0055 0.7936 0.1984 0.0000654523 0.0002618094 0.0457142188 0.0264960141 0.6021234546 0.0907001725 0.1807771073 0.0356285252 .8286802330 .1530865212
0.0025 0.006 0.7932 0.1983 0.0001309047 0.0003206497 0.0514284962 0.0228571094 0.6012139025 0.0804118087 0.1807771073 0.0497828925 .8335504107 .1533724603
0.0025 0.0065 0.7928 0.1982 0.0001963570 0.0003206497 0.0685713282 0.0249079575 0.5966661423 0.0876951576 0.1870108006 0.0173849402 .8524446281 .1303087050
0.0025 0.006999999999999999 0.7924 0.1981 0.0001963570 0.0003206497 0.0757141749 0.0368116568 0.5948470382 0.1127844537 0.1838939539 0.0589918072 .8546515240 .2089085674
0.0 0.006 0.7952 0.1988 0.0000000000 0.0000000000 0.0428570801 0.0299659232 0.6012139025 0.1021617669 0.1786992095 0.0312376532 .8227701921 .1633653433
0.0025 0.0075 0.792 0.198 0.0001309047 0.0003206497 0.0657141895 0.0342856641 0.6075807668 0.1368082386 0.1797381584 0.0635714481 .8531640194 .2349860005
0.0025 0.008 0.7916 0.1979 0.0000654523 0.0002618094 0.0628570509 0.0529920281 0.6130380791 0.0951167069 0.1807771073 0.0655114742 .8567376896 .2138820186
0.0025 0.0085 0.7912 0.1978 0.0003272617 0.0007169944 0.0599999122 0.0531458515 0.6121285271 0.0417205882 0.1807771073 0.0368204426 .8532328083 .1324038767
0.0025 0.009000000000000001 0.7908 0.1977 0.0002618094 0.0002618094 0.0728570362 0.0437058176 0.5957565902 0.0592257383 0.1870108006 0.0425842326 .8558862364 .1457775979
0.0025 0.0095 0.7904 0.1976 0.0001309047 0.0003206497 0.0799998829 0.0514284962 0.5921183821 0.0519002863 0.1776602606 0.0437840232 .8499094303 .1474334554
0.0025 0.01 0.79 0.1975 0.0001963570 0.0003206497 0.0657141895 0.0376882476 0.5602840604 0.0596155687 0.1880497495 0.0648490560 .8142443564 .1624735220
0.003 0.0 0.7976 0.1994 0.0001309047 0.0003206497 0.0000000000 0.0000000000 0.6093998709 0.0860957196 0.1589591805 0.0438825250 .7684899561 .1302988943
0.003 0.0005 0.7972 0.1993 0.0000000000 0.0000000000 0.0042857080 0.0069985319 0.5921183821 0.0848178619 0.1703876183 0.0274093543 .7667917084 .1192257481
0.003 0.001 0.7968 0.1992 0.0002618094 0.0004898005 0.0014285693 0.0057142774 0.5793846534 0.0871652726 0.1786992095 0.0559876824 .7597742416 .1493570329
0.003 0.0015 0.7964 0.1991 0.0002618094 0.0007632989 0.0185714014 0.0145686059 0.6030330066 0.1159955258 0.2046729318 0.0739334603 .8265391492 .2052608909
0.0 0.0065 0.7948 0.1987 0.0000000000 0.0000000000 0.0428570801 0.0239045372 0.6139476312 0.1278559741 0.1735044650 0.0290905690 .8303091763 .1808510803
0.003 0.002 0.7959999999999999 0.19899999999999998 0.0001309047 0.0005236187 0.0214285401 0.0156491930 0.5902992780 0.1670607202 0.2181792674 0.0445659425 .8300379902 .2277994744
0.003 0.0025 0.7956 0.1989 0.0001309047 0.0003206497 0.0214285401 0.0255550252 0.5857515177 0.1246318649 0.1641539250 0.0827514803 .7714648875 .2332590201
0.003 0.003 0.7952 0.1988 0.0000654523 0.0002618094 0.0199999707 0.0277009872 0.5966661423 0.0861725564 0.1890886984 0.0397525253 .8058202637 .1538878783
0.003 0.0035 0.7948 0.1987 0.0000654523 0.0002618094 0.0242856787 0.0114285547 0.6184953914 0.0687900412 0.2025950340 0.0315128802 .8454415564 .1119932855
0.003 0.004 0.7944 0.1986 0.0000654523 0.0002618094 0.0257142481 0.0145686059 0.6239527037 0.0930058663 0.1922055451 0.0278779242 .8419379492 .1357142058
0.003 0.0045 0.794 0.1985 0.0001309047 0.0005236187 0.0399999415 0.0307723253 0.6066712148 0.1349819365 0.1942834429 0.0632309451 .8410855039 .2295088256
0.003 0.005 0.7936 0.1984 0.0001963570 0.0003206497 0.0385713721 0.0410076545 0.5921183821 0.0818394694 0.1838939539 0.0223796440 .8147800651 .1455474176
0.003 0.0055 0.7932 0.1983 0.0000000000 0.0000000000 0.0414285108 0.0245780362 0.5966661423 0.1076811288 0.1838939539 0.0357495052 .8219886070 .1680086702
0.003 0.006 0.7928 0.1982 0.0000654523 0.0002618094 0.0471427881 0.0193780573 0.5948470382 0.1179475447 0.1870108006 0.0440788684 .8290660792 .1816662798
0.003 0.0065 0.7924 0.1981 0.0001309047 0.0003206497 0.0528570655 0.0294160431 0.5930279341 0.1537761759 0.1641539250 0.0448556483 .8101698293 .2283685170
0.0 0.006999999999999999 0.7944 0.1986 0.0000000000 0.0000000000 0.0499999268 0.0383325378 0.5975756943 0.0899675258 0.1818160561 0.0584033455 .8293916772 .1867034091
0.003 0.006999999999999999 0.792 0.198 0.0000654523 0.0002618094 0.0628570509 0.0318157498 0.6348673282 0.1203361763 0.1786992095 0.0192696313 .8764890409 .1716833668
0.003 0.0075 0.7916 0.1979 0.0000654523 0.0002618094 0.0728570362 0.0397953368 0.6130380791 0.0726276027 0.1828550050 0.0401846307 .8688155726 .1528693796
0.003 0.008 0.7912 0.1978 0.0001963570 0.0005236187 0.0557142042 0.0305058932 0.6021234546 0.0816775712 0.1724655161 0.0401846307 .8304995319 .1528917138
0.003 0.0085 0.7908 0.1977 0.0002618094 0.0004898005 0.0599999122 0.0333196763 0.5793846534 0.0834808254 0.1714265672 0.0410351933 .8110729422 .1583254955
0.003 0.009000000000000001 0.7904 0.1976 0.0001309047 0.0003206497 0.0714284669 0.0271051974 0.5830228616 0.0981979281 0.1818160561 0.0529762068 .8363982893 .1785999820
0.003 0.0095 0.79 0.1975 0.0001309047 0.0003206497 0.0842855909 0.0245780362 0.5893897259 0.1033212692 0.1735044650 0.0418684802 .8473106865 .1700884353
0.003 0.01 0.7896 0.1974 0.0001309047 0.0003206497 0.0785713136 0.0221313010 0.5975756943 0.0862109492 0.1766213117 0.0217931758 .8528992243 .1304560757
0.0035 0.0 0.7972 0.1993 0.0000654523 0.0002618094 0.0000000000 0.0000000000 0.6130380791 0.1024851668 0.1984392384 0.0714990105 .8115427698 .1742459867
0.0035 0.0005 0.7968 0.1992 0.0001309047 0.0005236187 0.0028571387 0.0069985319 0.6021234546 0.0925064066 0.2025950340 0.0704649422 .8077065320 .1704934994
0.0035 0.001 0.7964 0.1991 0.0000000000 0.0000000000 0.0142856934 0.0180701316 0.6021234546 0.0903345919 0.1963613406 0.0379749677 .8127704886 .1463796912
0.0 0.0075 0.794 0.1985 0.0000000000 0.0000000000 0.0514284962 0.0417963355 0.6048521107 0.1147622586 0.1786992095 0.0628885986 .8349798164 .2194471927
0.0035 0.0015 0.7959999999999999 0.19899999999999998 0.0001963570 0.0005236187 0.0199999707 0.0245780362 0.6021234546 0.0509998412 0.2077897785 0.0185852828 .8301095608 .0946867789
0.0035 0.002 0.7956 0.1989 0.0001963570 0.0007854281 0.0185714014 0.0307723253 0.5957565902 0.0320286326 0.2015560851 0.0231384905 .8160804337 .0867248765
0.0035 0.0025 0.7952 0.1988 0.0003272617 0.0005854235 0.0199999707 0.0189521139 0.6112189750 0.0846616595 0.1953223917 0.0192696313 .8268685991 .1234688282
0.0035 0.003 0.7948 0.1987 0.0002618094 0.0004898005 0.0199999707 0.0330737713 0.5884801739 0.0652346047 0.1786992095 0.0453343775 .7874411635 .1441325540
0.0035 0.0035 0.7944 0.1986 0.0001309047 0.0003206497 0.0242856787 0.0232115043 0.5857515177 0.0664408937 0.1901276473 0.0351404401 .8002957484 .1251134878
0.0035 0.004 0.794 0.1985 0.0001309047 0.0003206497 0.0285713868 0.0239045372 0.5893897259 0.0455139698 0.2057118807 0.0338894873 .8238038981 .1036286440
0.0035 0.0045 0.7936 0.1984 0.0001963570 0.0005236187 0.0385713721 0.0320713021 0.5948470382 0.0681618085 0.1984392384 0.0596468875 .8320540057 .1604036168
0.0035 0.005 0.7932 0.1983 0.0001963570 0.0005236187 0.0428570801 0.0239045372 0.5948470382 0.0707816184 0.1974002895 0.0478367994 .8353007648 .1430465737
0.0035 0.0055 0.7928 0.1982 0.0001963570 0.0005236187 0.0428570801 0.0325763930 0.5775655493 0.1020969640 0.1849329028 0.0259529350 .8055518892 .1611499107
0.0035 0.006 0.7924 0.1981 0.0001309047 0.0003206497 0.0428570801 0.0255550252 0.5657413727 0.0814747460 0.1724655161 0.0412450934 .7811948736 .1485955143
0.0 0.008 0.7936 0.1984 0.0000000000 0.0000000000 0.0657141895 0.0595218176 0.5675604768 0.1129310604 0.1620760272 0.0535436804 .7953506935 .2259965584
0.0035 0.0065 0.792 0.198 0.0001309047 0.0003206497 0.0542856348 0.0389661764 0.5730177891 0.0539633481 0.1932444940 0.0240534059 .8206788226 .1173035801
0.0035 0.006999999999999999 0.7916 0.1979 0.0001963570 0.0005236187 0.0628570509 0.0455352975 0.5739273411 0.0735332188 0.1724655161 0.0506427642 .8094462651 .1702348992
0.0035 0.0075 0.7912 0.1978 0.0002618094 0.0004898005 0.0742856056 0.0379042278 0.5693795809 0.0854010767 0.1568812827 0.0535436804 .8008082786 .1773387854
0.0035 0.008 0.7908 0.1977 0.0000654523 0.0002618094 0.0714284669 0.0404060426 0.5821133095 0.0982989721 0.1755823628 0.0510672709 .8291895915 .1900340950
0.0035 0.0085 0.7904 0.1976 0.0001309047 0.0003206497 0.0771427442 0.0354561585 0.6203144955 0.0933964252 0.1641539250 0.0532201507 .8617420694 .1823933841
0.0035 0.009000000000000001 0.79 0.1975 0.0001963570 0.0003206497 0.0728570362 0.0305058932 0.5848419657 0.1223812334 0.1776602606 0.0514882778 .8355556195 .2046960541
0.0035 0.0095 0.7896 0.1974 0.0001963570 0.0003206497 0.0899998683 0.0232115043 0.5930279341 0.1139810618 0.1776602606 0.0514882778 .8608844200 .1890014936
0.0035 0.01 0.7892 0.1973 0.0001309047 0.0003206497 0.0771427442 0.0166598382 0.5812037575 0.1120485431 0.1766213117 0.0473833598 .8350987181 .1764123908
0.004 0.0 0.7968 0.1992 0.0004581664 0.0003206497 0.0000000000 0.0000000000 0.5766559973 0.0439606368 0.1662318228 0.0513202895 .7433459865 .0956015760
0.004 0.0005 0.7964 0.1991 0.0003927140 0.0004898005 0.0071428467 0.0180701316 0.5830228616 0.0897465655 0.1703876183 0.0422789653 .7609460406 .1505854629
0.0 0.0085 0.7932 0.1983 0.0000000000 0.0000000000 0.0528570655 0.0294160431 0.5702891329 0.0908824113 0.1942834429 0.0338894873 .8174296413 .1541879417
0.004 0.001 0.7959999999999999 0.19899999999999998 0.0000000000 0.0000000000 0.0057142774 0.0166598382 0.5993947984 0.1543989715 0.1776602606 0.0523201293 .7827693364 .2233789390
0.004 0.0015 0.7956 0.1989 0.0000000000 0.0000000000 0.0099999854 0.0145686059 0.5975756943 0.1579166767 0.1735044650 0.0181146929 .7810801447 .1905999755
0.004 0.002 0.7952 0.1988 0.0004581664 0.0008878387 0.0171428321 0.0145686059 0.6194049434 0.1024851668 0.1735044650 0.0515720668 .8105104069 .1695136782
0.004 0.0025 0.7948 0.1987 0.0001309047 0.0003206497 0.0199999707 0.0166598382 0.5939374861 0.0792093989 0.1984392384 0.0289417671 .8125075999 .1251316539
0.004 0.003 0.7944 0.1986 0.0004581664 0.0007854281 0.0214285401 0.0221313010 0.6139476312 0.0491494861 0.1818160561 0.0545819096 .8176503938 .1266481248
0.004 0.0035 0.794 0.1985 0.0000000000 0.0000000000 0.0199999707 0.0245780362 0.6103094230 0.0893770845 0.1859718517 0.0624753065 .8162812454 .1764304272
0.004 0.004 0.7936 0.1984 0.0003272617 0.0008279139 0.0242856787 0.0145686059 0.6003043505 0.0738923575 0.1859718517 0.0331162413 .8108891426 .1224051186
0.004 0.0045 0.7932 0.1983 0.0000000000 0.0000000000 0.0357142334 0.0460699768 0.5921183821 0.0721705334 0.1838939539 0.0727561007 .8117265694 .1909966109
0.004 0.005 0.7928 0.1982 0.0000654523 0.0002618094 0.0357142334 0.0325763930 0.5984852464 0.0428938419 0.2005171362 0.0563719538 .8347820683 .1321039981
0.004 0.0055 0.7924 0.1981 0.0000654523 0.0002618094 0.0314285254 0.0333196763 0.6075807668 0.0352737371 0.1984392384 0.0531389605 .8375139829 .1219941833
0.0 0.009000000000000001 0.7928 0.1982 0.0000000000 0.0000000000 0.0642856202 0.0361402632 0.5993947984 0.0582113310 0.1724655161 0.0379749677 .8361459347 .1323265619
0.004 0.006 0.792 0.198 0.0000654523 0.0002618094 0.0385713721 0.0410076545 0.6139476312 0.0660913338 0.1880497495 0.0543440787 .8406342051 .1617048764
0.004 0.0065 0.7916 0.1979 0.0001963570 0.0003206497 0.0571427735 0.0571427735 0.5857515177 0.0461636867 0.1745434139 0.0375174213 .8176340621 .1411445312
0.004 0.006999999999999999 0.7912 0.1978 0.0000000000 0.0000000000 0.0514284962 0.0506286263 0.5875706218 0.0688861839 0.1870108006 0.0450477505 .8260099186 .1645625607
0.004 0.0075 0.7908 0.1977 0.0001963570 0.0003206497 0.0499999268 0.0239045372 0.5739273411 0.0748711069 0.1880497495 0.0379749677 .8121733744 .1370712615
0.004 0.008 0.7904 0.1976 0.0001309047 0.0003206497 0.0614284815 0.0465985216 0.5721082370 0.0842306091 0.2005171362 0.0589918072 .8341847594 .1901415876
0.004 0.0085 0.79 0.1975 0.0000654523 0.0002618094 0.0557142042 0.0209955956 0.5775655493 0.1103523180 0.1901276473 0.0298234437 .8234728531 .1614331667
0.004 0.009000000000000001 0.7896 0.1974 0.0001963570 0.0005236187 0.0728570362 0.0472940604 0.6112189750 0.0432778589 0.2088287273 0.0648490560 .8931010955 .1559445940
0.004 0.0095 0.7892 0.1973 0.0001309047 0.0005236187 0.0557142042 0.0166598382 0.5893897259 0.1239929959 0.1974002895 0.0595019373 .8426351243 .2006783901
0.004 0.01 0.7888 0.1972 0.0002618094 0.0002618094 0.0685713282 0.0345229380 0.5984852464 0.0348015105 0.1724655161 0.0407183145 .8397839001 .1103045724
0.0045 0.0 0.7964 0.1991 0.0000000000 0.0000000000 0.0000000000 0.0000000000 0.5730177891 0.0711546466 0.1683097205 0.0582553013 .7413275096 .1294099479
0.0 0.0095 0.7924 0.1981 0.0000000000 0.0000000000 0.0671427589 0.0589706778 0.6257718078 0.0147784715 0.1620760272 0.0274093543 .8549905939 .1011585036
0.0045 0.0005 0.7959999999999999 0.19899999999999998 0.0004581664 0.0005236187 0.0057142774 0.0139970638 0.5775655493 0.0819606832 0.1724655161 0.0664927291 .7562035092 .1629740948
0.0045 0.001 0.7956 0.1989 0.0001309047 0.0003206497 0.0042857080 0.0114285547 0.5830228616 0.1511499272 0.1724655161 0.0566774951 .7599049904 .2195766267
0.0045 0.0015 0.7952 0.1988 0.0001963570 0.0003206497 0.0042857080 0.0069985319 0.6039425587 0.1152514067 0.1849329028 0.0472007643 .7933575265 .1697713526
0.0045 0.002 0.7948 0.1987 0.0000654523 0.0002618094 0.0114285547 0.0145686059 0.5921183821 0.0664408937 0.1974002895 0.0598636546 .8010126786 .1411349636
0.0045 0.0025 0.7944 0.1986 0.0000654523 0.0002618094 0.0099999854 0.0145686059 0.5993947984 0.0435826363 0.1974002895 0.0487310226 .8068605256 .1071440742
0.0045 0.003 0.794 0.1985 0.0004581664 0.0003206497 0.0199999707 0.0166598382 0.5857515177 0.0593373798 0.1807771073 0.0655114742 .7869867621 .1418293419
0.0045 0.0035 0.7936 0.1984 0.0003272617 0.0005854235 0.0185714014 0.0213808681 0.5748368932 0.1072500331 0.1880497495 0.0152693679 .7817853058 .1444856926
0.0045 0.004 0.7932 0.1983 0.0002618094 0.0004898005 0.0271428174 0.0166598382 0.5966661423 0.0804118087 0.1922055451 0.0881577368 .8162763142 .1857191842
0.0045 0.0045 0.7928 0.1982 0.0002618094 0.0002618094 0.0299999561 0.0376882476 0.5957565902 0.1020969640 0.1766213117 0.0576593235 .8026396674 .1977063445
0.0045 0.005 0.7924 0.1981 0.0003927140 0.0002618094 0.0314285254 0.0307723253 0.6039425587 0.0770493129 0.1994781873 0.0544234712 .8352419854 .1625069188
0.0 0.001 0.7992 0.1998 0.0000000000 0.0000000000 0.0028571387 0.0069985319 0.5984852464 0.0701240443 0.1786992095 0.0556007553 .7800415946 .1327233315
0.0 0.01 0.792 0.198 0.0000000000 0.0000000000 0.0799998829 0.0672490575 0.6021234546 0.0261090555 0.1641539250 0.0433877795 .8462772625 .1367458925
0.0045 0.0055 0.792 0.198 0.0001963570 0.0003206497 0.0542856348 0.0333196763 0.5702891329 0.1414463100 0.1766213117 0.0459962282 .8013924364 .2210828642
0.0045 0.006 0.7916 0.1979 0.0001309047 0.0005236187 0.0257142481 0.0145686059 0.5630127166 0.0620631824 0.1974002895 0.0838915043 .7862581589 .1610469113
0.0045 0.0065 0.7912 0.1978 0.0001309047 0.0005236187 0.0371428028 0.0106904340 0.5539171961 0.1082940030 0.1932444940 0.0690412613 .7844353976 .1885493170
0.0045 0.006999999999999999 0.7908 0.1977 0.0000000000 0.0000000000 0.0385713721 0.0345229380 0.5775655493 0.1588985082 0.1901276473 0.0397525253 .8062645687 .2331739715
0.0045 0.0075 0.7904 0.1976 0.0000000000 0.0000000000 0.0442856495 0.0529920281 0.5812037575 0.1215401153 0.1880497495 0.0281859769 .8135391565 .2027181203
0.0045 0.008 0.79 0.1975 0.0001309047 0.0003206497 0.0542856348 0.0742856056 0.5812037575 0.1219478323 0.1849329028 0.0192696313 .8205531998 .2158237189
0.0045 0.0085 0.7896 0.1974 0.0001963570 0.0005236187 0.0614284815 0.0691640041 0.5784751014 0.1099617955 0.1755823628 0.0249347734 .8156823027 .2045841917
0.0045 0.009000000000000001 0.7892 0.1973 0.0002618094 0.0004898005 0.0585713428 0.0595218176 0.5575554043 0.0674787094 0.1838939539 0.0325905533 .8002825104 .1600808808
0.0045 0.0095 0.7888 0.1972 0.0001963570 0.0003206497 0.0785713136 0.0486553184 0.5775655493 0.1052882614 0.2223350629 0.0480169763 .8786682828 .2022812058
0.0045 0.01 0.7884 0.1971 0.0002618094 0.0006412993 0.0771427442 0.0397953368 0.5739273411 0.0671838265 0.1828550050 0.0750348426 .8341868997 .1826553052
0.0005 0.0 0.7996 0.1999 0.0001309047 0.0005236187 0.0000000000 0.0000000000 0.5975756943 0.0556538836 0.1620760272 0.0221858772 .7597826262 .0783633795
0.005 0.0 0.7959999999999999 0.19899999999999998 0.0001309047 0.0003206497 0.0000000000 0.0000000000 0.5812037575 0.1140971322 0.2067508296 0.0221858772 .7880854918 .1366036591
0.005 0.0005 0.7956 0.1989 0.0001963570 0.0003206497 0.0057142774 0.0106904340 0.5721082370 0.1011853657 0.1838939539 0.0155495632 .7619128253 .1277460126
0.005 0.001 0.7952 0.1988 0.0001309047 0.0003206497 0.0071428467 0.0127775126 0.5793846534 0.0493510569 0.1870108006 0.0365851658 .7736692054 .0990343850
0.005 0.0015 0.7948 0.1987 0.0002618094 0.0006412993 0.0071428467 0.0156491930 0.6103094230 0.0878836279 0.1932444940 0.0211904827 .8109585731 .1253646029
0.005 0.002 0.7944 0.1986 0.0002618094 0.0002618094 0.0171428321 0.0145686059 0.5639222686 0.0470863419 0.1984392384 0.0310991264 .7797661485 .0930158836
0.005 0.0025 0.794 0.1985 0.0001309047 0.0003206497 0.0099999854 0.0145686059 0.6021234546 0.0626469447 0.1942834429 0.0519889860 .8065377876 .1295251863
0.005 0.003 0.7936 0.1984 0.0003272617 0.0004139569 0.0214285401 0.0361402632 0.5921183821 0.1130774770 0.1828550050 0.0396437631 .7967291889 .1892754602
0.005 0.0035 0.7932 0.1983 0.0002618094 0.0002618094 0.0257142481 0.0264960141 0.5857515177 0.0993703822 0.1859718517 0.0574342374 .7976994269 .1835624431
0.005 0.004 0.7928 0.1982 0.0001963570 0.0003206497 0.0271428174 0.0209955956 0.5984852464 0.1030004945 0.1994781873 0.0453343775 .8253026081 .1696511173
0.005 0.0045 0.7924 0.1981 0.0001963570 0.0005236187 0.0328570948 0.0213808681 0.6121285271 0.1072500331 0.1974002895 0.0529762068 .8425822684 .1821307267
0.0005 0.0005 0.7992 0.1998 0.0000654523 0.0002618094 0.0014285693 0.0057142774 0.5875706218 0.0332453404 0.1735044650 0.0363483661 .7625691084 .0755697933
0.005 0.005 0.792 0.198 0.0002618094 0.0004898005 0.0342856641 0.0228571094 0.5893897259 0.0724451210 0.1870108006 0.0445659425 .8109480000 .1403579734
0.005 0.0055 0.7916 0.1979 0.0003927140 0.0004898005 0.0299999561 0.0189521139 0.5766559973 0.0824437562 0.1599981294 0.0562953094 .7670467968 .1581809800
0.005 0.006 0.7912 0.1978 0.0002618094 0.0004898005 0.0414285108 0.0305058932 0.5721082370 0.0676745842 0.1724655161 0.0457137513 .7862640733 .1443840292
0.005 0.0065 0.7908 0.1977 0.0001963570 0.0005236187 0.0585713428 0.0472940604 0.5775655493 0.0702183605 0.1703876183 0.0655114742 .8067208674 .1835475138
0.005 0.006999999999999999 0.7904 0.1976 0.0002618094 0.0006412993 0.0599999122 0.0389661764 0.5875706218 0.0820413929 0.1651928739 0.0274093543 .8130252173 .1490582229
0.005 0.0075 0.79 0.1975 0.0001309047 0.0003206497 0.0685713282 0.0389661764 0.5830228616 0.0808222851 0.1724655161 0.0729930918 .8241906106 .1931022030
0.005 0.008 0.7896 0.1974 0.0001963570 0.0003206497 0.0757141749 0.0345229380 0.5893897259 0.0816775712 0.1828550050 0.0641798012 .8481552628 .1807009601
0.005 0.0085 0.7892 0.1973 0.0002618094 0.0004898005 0.0742856056 0.0145686059 0.6248622557 0.0972157548 0.1911665962 0.0578088940 .8905762669 .1700830552
0.005 0.009000000000000001 0.7888 0.1972 0.0002618094 0.0002618094 0.0742856056 0.0368116568 0.6103094230 0.1453463031 0.1870108006 0.0774696476 .8718676386 .2598894169
0.005 0.0095 0.7884 0.1971 0.0003272617 0.0004139569 0.0771427442 0.0330737713 0.5975756943 0.1546345481 0.1901276473 0.0476559413 .8651733475 .2357782176
0.0005 0.001 0.7988 0.1997 0.0001309047 0.0005236187 0.0042857080 0.0069985319 0.5939374861 0.0604971777 0.1755823628 0.0674597124 .7739364616 .1354790407
0.005 0.01 0.7879999999999999 0.19699999999999998 0.0003272617 0.0004139569 0.0814284522 0.0379042278 0.5993947984 0.1345891181 0.1797381584 0.0338894873 .8608886707 .2067967901
0.0055 0.0 0.7956 0.1989 0.0001963570 0.0005236187 0.0000000000 0.0000000000 0.6103094230 0.0850127114 0.1974002895 0.0569055744 .8079060695 .1424419045
0.0055 0.0005 0.7952 0.1988 0.0001309047 0.0003206497 0.0014285693 0.0057142774 0.5984852464 0.1026787178 0.2109066251 0.0615001582 .8109513455 .1702138031
0.0055 0.001 0.7948 0.1987 0.0001309047 0.0003206497 0.0114285547 0.0193780573 0.5912088300 0.0786644217 0.1849329028 0.0485534955 .7877011922 .1469166242
0.0055 0.0015 0.7944 0.1986 0.0000654523 0.0002618094 0.0157142627 0.0277009872 0.5784751014 0.0596155687 0.1911665962 0.0240534059 .7854214126 .1116317712
0.0055 0.002 0.794 0.1985 0.0001309047 0.0005236187 0.0185714014 0.0213808681 0.5702891329 0.0724451210 0.1828550050 0.0289417671 .7718464440 .1232913749
0.0055 0.0025 0.7936 0.1984 0.0002618094 0.0002618094 0.0185714014 0.0232115043 0.5757464452 0.0644692133 0.1859718517 0.0442743411 .7805515077 .1322168681
0.0055 0.003 0.7932 0.1983 0.0003272617 0.0004139569 0.0228571094 0.0397953368 0.5993947984 0.1222188881 0.1807771073 0.0337618428 .8033562768 .1961900246
0.0055 0.0035 0.7928 0.1982 0.0001963570 0.0003206497 0.0271428174 0.0305058932 0.5857515177 0.0871273004 0.1828550050 0.0607229854 .7959456971 .1786768287
0.0055 0.004 0.7924 0.1981 0.0001963570 0.0003206497 0.0314285254 0.0320713021 0.5912088300 0.1048157612 0.1922055451 0.0569055744 .8150392575 .1941132874
0.0005 0.0015 0.7984 0.1996 0.0000654523 0.0002618094 0.0142856934 0.0090350658 0.6093998709 0.1048157612 0.2057118807 0.0865763038 .8294628973 .2006889402
0.0055 0.0045 0.792 0.198 0.0004581664 0.0006674855 0.0342856641 0.0106904340 0.6075807668 0.0884840354 0.1838939539 0.0503005795 .8262185512 .1501425344
0.0055 0.005 0.7916 0.1979 0.0000654523 0.0002618094 0.0428570801 0.0202030213 0.6221335996 0.0365635397 0.1672707717 0.0121161220 .8323269037 .0691444924
0.0055 0.0055 0.7912 0.1978 0.0000654523 0.0002618094 0.0457142188 0.0307723253 0.6194049434 0.0712475985 0.1714265672 0.0270924725 .8366111817 .1293742057
0.0055 0.006 0.7908 0.1977 0.0000000000 0.0000000000 0.0457142188 0.0389661764 0.6239527037 0.0938911506 0.1641539250 0.0223796440 .8338208475 .1552369710
0.0055 0.0065 0.7904 0.1976 0.0000000000 0.0000000000 0.0514284962 0.0318157498 0.6030330066 0.0781579931 0.1672707717 0.0539453641 .8217322745 .1639191070
0.0055 0.006999999999999999 0.79 0.1975 0.0003272617 0.0004139569 0.0471427881 0.0294160431 0.6312291200 0.0584948754 0.1994781873 0.0105952414 .8781773571 .0989201168
0.0055 0.0075 0.7896 0.1974 0.0000654523 0.0002618094 0.0528570655 0.0642697452 0.6075807668 0.0409197347 0.1766213117 0.0746309612 .8371245963 .1800822505
0.0055 0.008 0.7892 0.1973 0.0003927140 0.0007632989 0.0614284815 0.0483185994 0.5693795809 0.0435826363 0.1963613406 0.0266100753 .8275621170 .1192746099
0.0055 0.0085 0.7888 0.1972 0.0000654523 0.0002618094 0.0614284815 0.0399999415 0.6048521107 0.0745610803 0.1662318228 0.0388739080 .8325778673 .1536967392
0.0055 0.009000000000000001 0.7884 0.1971 0.0000654523 0.0002618094 0.0642856202 0.0469475791 0.5839324136 0.0884840354 0.1610370783 0.0584033455 .8093205644 .1940967694
0.0005 0.002 0.7979999999999999 0.1995 0.0000654523 0.0002618094 0.0157142627 0.0057142774 0.6084903189 0.0891917700 0.1994781873 0.0709534399 .8237482212 .1661212967
0.0055 0.0095 0.7879999999999999 0.19699999999999998 0.0001309047 0.0003206497 0.0814284522 0.0389661764 0.5984852464 0.0946283891 0.1672707717 0.0624753065 .8473153750 .1963905217
0.0055 0.01 0.7876 0.1969 0.0001309047 0.0003206497 0.0842855909 0.0261861085 0.5957565902 0.0650822465 0.1589591805 0.0559876824 .8391322663 .1475766871
0.006 0.0 0.7952 0.1988 0.0002618094 0.0002618094 0.0000000000 0.0000000000 0.6021234546 0.0764456716 0.1724655161 0.0274093543 .7748507801 .1041168353
0.006 0.0005 0.7948 0.1987 0.0003272617 0.0004139569 0.0014285693 0.0057142774 0.5793846534 0.0312970502 0.2005171362 0.0736408851 .7816576206 .1110661696
0.006 0.001 0.7944 0.1986 0.0004581664 0.0006674855 0.0028571387 0.0114285547 0.5757464452 0.0503468073 0.1963613406 0.0857746541 .7754230909 .1482175016
0.006 0.0015 0.794 0.1985 0.0000654523 0.0002618094 0.0085714160 0.0106904340 0.5893897259 0.0503468073 0.1776602606 0.0658401841 .7756868548 .1271392348
0.006 0.002 0.7936 0.1984 0.0000654523 0.0002618094 0.0171428321 0.0114285547 0.5902992780 0.0400202900 0.1651928739 0.0257860334 .7727004363 .0774966875
0.006 0.0025 0.7932 0.1983 0.0001309047 0.0003206497 0.0157142627 0.0139970638 0.6030330066 0.1064758781 0.1662318228 0.0478367994 .7851099968 .1686303910
0.006 0.003 0.7928 0.1982 0.0001309047 0.0003206497 0.0314285254 0.0333196763 0.5966661423 0.0735332188 0.1693486694 0.0467411549 .7975742418 .1539146997
0.006 0.0035 0.7924 0.1981 0.0001309047 0.0003206497 0.0314285254 0.0145686059 0.6148571832 0.1073733799 0.1589591805 0.0251073345 .8053757938 .1473699700
0.0005 0.0025 0.7976 0.1994 0.0000000000 0.0000000000 0.0171428321 0.0145686059 0.5921183821 0.1040870951 0.1870108006 0.0496091297 .7962720148 .1682648307
0.006 0.004 0.792 0.198 0.0001963570 0.0005236187 0.0285713868 0.0271051974 0.6030330066 0.1089338100 0.1735044650 0.0338894873 .8053052154 .1704521134
0.006 0.0045 0.7916 0.1979 0.0001309047 0.0005236187 0.0285713868 0.0090350658 0.6439628487 0.0541470015 0.1683097205 0.0423809654 .8409748607 .1060866514
0.006 0.005 0.7912 0.1978 0.0000654523 0.0002618094 0.0399999415 0.0193780573 0.6239527037 0.0531601853 0.1766213117 0.0293859123 .8406394092 .1021859643
0.006 0.0055 0.7908 0.1977 0.0000654523 0.0002618094 0.0428570801 0.0285713868 0.6303195680 0.0642120554 0.1766213117 0.0450477505 .8498634121 .1380930021
0.006 0.006 0.7904 0.1976 0.0002618094 0.0004898005 0.0471427881 0.0368116568 0.6548774732 0.0972838092 0.1963613406 0.0350173559 .8986434113 .1696026224
0.006 0.0065 0.79 0.1975 0.0003272617 0.0007169944 0.0485713575 0.0581341719 0.5766559973 0.0908459928 0.1818160561 0.0478367994 .8073706726 .1975339585
0.006 0.006999999999999999 0.7896 0.1974 0.0003927140 0.0007632989 0.0585713428 0.0277009872 0.6294100160 0.0960169943 0.2077897785 0.0478367994 .8961638513 .1723180798
0.006 0.0075 0.7892 0.1973 0.0003272617 0.0004139569 0.0671427589 0.0379042278 0.6103094230 0.0570630657 0.2119455740 0.0562953094 .8897250176 .1516765598
0.006 0.008 0.7888 0.1972 0.0002618094 0.0007632989 0.0614284815 0.0249079575 0.6157667353 0.0751358258 0.2098676762 0.0380884955 .8873247024 .1388955777
0.006 0.0085 0.7884 0.1971 0.0003272617 0.0005854235 0.0628570509 0.0628570509 0.5757464452 0.0783694027 0.1974002895 0.0315128802 .8363310473 .1733247573
0.0005 0.003 0.7972 0.1993 0.0000000000 0.0000000000 0.0242856787 0.0213808681 0.5939374861 0.1453690686 0.1859718517 0.0471092011 .8041950165 .2138591378
0.006 0.009000000000000001 0.7879999999999999 0.19699999999999998 0.0005236187 0.0006674855 0.0671427589 0.0465985216 0.5921183821 0.0499508892 0.1786992095 0.0503005795 .8384839692 .1475174758
0.006 0.0095 0.7876 0.1969 0.0001963570 0.0003206497 0.0728570362 0.0506286263 0.5784751014 0.0961547519 0.1963613406 0.0732882531 .8478898352 .2203922810
0.006 0.01 0.7872 0.1968 0.0003272617 0.0000000000 0.0814284522 0.0264960141 0.5866610698 0.0972838092 0.2036339829 0.0781355880 .8720507666 .2019154113
0.0065 0.0 0.7948 0.1987 0.0003927140 0.0004898005 0.0000000000 0.0000000000 0.6030330066 0.1152801155 0.1942834429 0.0904780739 .7977091635 .2062479899
0.0065 0.0005 0.7944 0.1986 0.0001963570 0.0005236187 0.0028571387 0.0069985319 0.6421437446 0.0812306873 0.1963613406 0.0310991264 .8415585809 .1198519643
0.0065 0.001 0.794 0.1985 0.0002618094 0.0004898005 0.0071428467 0.0127775126 0.6212240475 0.0958445189 0.1838939539 0.0458081038 .8125226575 .1549199358
0.0065 0.0015 0.7936 0.1984 0.0003927140 0.0004898005 0.0228571094 0.0166598382 0.5730177891 0.1033853047 0.1901276473 0.0363483661 .7863952598 .1568833095
0.0065 0.002 0.7932 0.1983 0.0003927140 0.0004898005 0.0228571094 0.0228571094 0.6221335996 0.1212675423 0.1922055451 0.0609359247 .8375889681 .2055503769
0.0065 0.0025 0.7928 0.1982 0.0003927140 0.0004898005 0.0357142334 0.0180701316 0.6239527037 0.1443181391 0.1849329028 0.0745151645 .8449925539 .2373932357
0.0065 0.003 0.7924 0.1981 0.0000654523 0.0002618094 0.0299999561 0.0209955956 0.5857515177 0.0968406005 0.1994781873 0.0392056970 .8152951134 .1573037025
0.0005 0.0035 0.7968 0.1992 0.0000000000 0.0000000000 0.0228571094 0.0305058932 0.5975756943 0.1092371629 0.2015560851 0.0702808802 .8219888888 .2100239363
0.0065 0.0035 0.792 0.198 0.0001963570 0.0005236187 0.0214285401 0.0156491930 0.5884801739 0.0895989560 0.1786992095 0.0298234437 .7888042805 .1355952114
0.0065 0.004 0.7916 0.1979 0.0003272617 0.0005854235 0.0442856495 0.0245780362 0.5902992780 0.0958099866 0.1890886984 0.0213932671 .8240008876 .1423667134
0.0065 0.0045 0.7912 0.1978 0.0002618094 0.0006412993 0.0357142334 0.0090350658 0.5784751014 0.1148199136 0.1579202316 0.0458081038 .7723713758 .1703043825
0.0065 0.005 0.7908 0.1977 0.0003927140 0.0007632989 0.0442856495 0.0106904340 0.5766559973 0.0908459928 0.1828550050 0.0401846307 .8041893658 .1424843564
0.0065 0.0055 0.7904 0.1976 0.0003272617 0.0005854235 0.0499999268 0.0180701316 0.5711986850 0.0968747655 0.1755823628 0.0412450934 .7971082363 .1567754140
0.0065 0.006 0.79 0.1975 0.0002618094 0.0004898005 0.0542856348 0.0333196763 0.6348673282 0.0770922493 0.1942834429 0.0332463646 .8836982153 .1441480907
0.0065 0.0065 0.7896 0.1974 0.0001963570 0.0005236187 0.0542856348 0.0145686059 0.6657920978 0.1077118554 0.2025950340 0.0580325269 .9228691236 .1808366069
0.0065 0.006999999999999999 0.7892 0.1973 0.0002618094 0.0007632989 0.0557142042 0.0387561146 0.6375959844 0.0525340129 0.2025950340 0.0496091297 .8961670320 .1416625561
0.0065 0.0075 0.7888 0.1972 0.0001309047 0.0003206497 0.0485713575 0.0209955956 0.5621031645 0.0729004688 0.1745434139 0.0700347118 .7853488406 .1642514259
0.0065 0.008 0.7884 0.1971 0.0001963570 0.0005236187 0.0514284962 0.0305058932 0.5721082370 0.0761855041 0.1974002895 0.0785764129 .8211333797 .1857914289
0.0005 0.004 0.7964 0.1991 0.0000654523 0.0002618094 0.0342856641 0.0166598382 0.6075807668 0.1230553667 0.1880497495 0.0350173559 .8299816327 .1749943702
0.0065 0.0085 0.7879999999999999 0.19699999999999998 0.0004581664 0.0006674855 0.0671427589 0.0193780573 0.5966661423 0.0830436459 0.2036339829 0.0331162413 .8679010505 .1362054300
0.0065 0.009000000000000001 0.7876 0.1969 0.0004581664 0.0009796009 0.0671427589 0.0232115043 0.5802942055 0.0248092721 0.2140234718 0.0578088940 .8619186026 .1068092713
0.0065 0.0095 0.7872 0.1968 0.0002618094 0.0010472374 0.0671427589 0.0232115043 0.5584649563 0.0919322728 0.2098676762 0.0589918072 .8357372008 .1751828217
0.0065 0.01 0.7868 0.1967 0.0000654523 0.0002618094 0.0699998975 0.0529920281 0.5602840604 0.0774776059 0.1953223917 0.0916633231 .8256718019 .2223947665
0.006999999999999999 0.0 0.7944 0.1986 0.0001963570 0.0005236187 0.0000000000 0.0000000000 0.5802942055 0.0479912620 0.1849329028 0.0105952414 .7654234653 .0591101221
0.006999999999999999 0.0005 0.794 0.1985 0.0002618094 0.0004898005 0.0000000000 0.0000000000 0.6030330066 0.0440358475 0.1766213117 0.0278779242 .7799161277 .0724035722
0.006999999999999999 0.001 0.7936 0.1984 0.0005236187 0.0003206497 0.0085714160 0.0139970638 0.5875706218 0.1136612572 0.1766213117 0.0487310226 .7732869682 .1767099933
0.006999999999999999 0.0015 0.7932 0.1983 0.0003927140 0.0004898005 0.0128571240 0.0106904340 0.5748368932 0.0652346047 0.1683097205 0.0481068117 .7563964517 .1245216509
0.006999999999999999 0.002 0.7928 0.1982 0.0003272617 0.0004139569 0.0142856934 0.0202030213 0.5866610698 0.0763156987 0.1828550050 0.0621287963 .7841290299 .1590614732
0.006999999999999999 0.0025 0.7924 0.1981 0.0003272617 0.0004139569 0.0185714014 0.0145686059 0.6012139025 0.0857876838 0.1838939539 0.0290905690 .8040065195 .1298608156
0.0 0.0015 0.7988 0.1997 0.0000000000 0.0000000000 0.0142856934 0.0312983860 0.6130380791 0.0712475985 0.1849329028 0.0721602176 .8122566753 .1747062021
0.0005 0.0045 0.7959999999999999 0.19899999999999998 0.0001309047 0.0003206497 0.0428570801 0.0127775126 0.6275909119 0.1188697881 0.2005171362 0.0604378994 .8710960329 .1924058498
0.006999999999999999 0.003 0.792 0.198 0.0000654523 0.0002618094 0.0199999707 0.0166598382 0.5984852464 0.0810675733 0.1828550050 0.0221858772 .8014056744 .1201750981
0.006999999999999999 0.0035 0.7916 0.1979 0.0003272617 0.0004139569 0.0199999707 0.0166598382 0.6003043505 0.0891175363 0.1807771073 0.0610774717 .8014086902 .1672688031
0.006999999999999999 0.004 0.7912 0.1978 0.0003272617 0.0005854235 0.0214285401 0.0202030213 0.5884801739 0.1044362219 0.1911665962 0.0655114742 .8014025719 .1907361409
0.006999999999999999 0.0045 0.7908 0.1977 0.0003272617 0.0005854235 0.0285713868 0.0202030213 0.5975756943 0.1069410436 0.1953223917 0.0458081038 .8217967345 .1735375922
0.006999999999999999 0.005 0.7904 0.1976 0.0001963570 0.0005236187 0.0399999415 0.0193780573 0.5830228616 0.0871273004 0.1911665962 0.0274093543 .8143857563 .1344383307
0.006999999999999999 0.0055 0.79 0.1975 0.0001963570 0.0005236187 0.0399999415 0.0307723253 0.5530076441 0.0490146450 0.1911665962 0.0655114742 .7843705388 .1458220632
0.006999999999999999 0.006 0.7896 0.1974 0.0001963570 0.0003206497 0.0385713721 0.0213808681 0.5593745084 0.0418789212 0.1849329028 0.0678426467 .7830751403 .1314230857
0.006999999999999999 0.0065 0.7892 0.1973 0.0001309047 0.0003206497 0.0471427881 0.0264960141 0.5539171961 0.0628578778 0.1849329028 0.0662324826 .7861237917 .1559070242
0.006999999999999999 0.006999999999999999 0.7888 0.1972 0.0001309047 0.0003206497 0.0514284962 0.0228571094 0.5593745084 0.0381578494 0.1818160561 0.0728746926 .7927499654 .1342103011
0.006999999999999999 0.0075 0.7884 0.1971 0.0001309047 0.0003206497 0.0485713575 0.0209955956 0.5611936125 0.0703595977 0.1745434139 0.0700347118 .7844392886 .1617105548
0.0005 0.005 0.7956 0.1989 0.0001309047 0.0003206497 0.0428570801 0.0090350658 0.6093998709 0.1256367636 0.1922055451 0.0609359247 .8445934008 .1959284038
0.006999999999999999 0.008 0.7879999999999999 0.19699999999999998 0.0001963570 0.0005236187 0.0528570655 0.0264960141 0.5730177891 0.0640572652 0.1953223917 0.0750923626 .8213936033 .1661692606
0.006999999999999999 0.0085 0.7876 0.1969 0.0000654523 0.0002618094 0.0571427735 0.0271051974 0.5630127166 0.0730818136 0.1932444940 0.0819124069 .8134654364 .1823612273
0.006999999999999999 0.009000000000000001 0.7872 0.1968 0.0003927140 0.0007632989 0.0628570509 0.0702182157 0.6030330066 0.1050680258 0.1651928739 0.0514882778 .8314756454 .2275378182
0.006999999999999999 0.0095 0.7868 0.1967 0.0007199757 0.0009619490 0.0771427442 0.0277009872 0.5984852464 0.1125200804 0.1849329028 0.0563719538 .8612808691 .1975549704
0.006999999999999999 0.01 0.7864 0.1966 0.0005236187 0.0010634746 0.0928570069 0.0451753290 0.6021234546 0.1025174506 0.1922055451 0.0869247008 .8877096253 .2356809550
0.0075 0.0 0.794 0.1985 0.0005236187 0.0007854281 0.0000000000 0.0000000000 0.5848419657 0.1020321199 0.1974002895 0.0478367994 .7827658739 .1506543474
0.0075 0.0005 0.7936 0.1984 0.0001963570 0.0003206497 0.0057142774 0.0106904340 0.5884801739 0.0836787882 0.1849329028 0.0593566332 .7793237111 .1540465051
0.0075 0.001 0.7932 0.1983 0.0003272617 0.0004139569 0.0142856934 0.0127775126 0.6139476312 0.0723079575 0.1911665962 0.0617803426 .8197271825 .1472797696
0.0075 0.0015 0.7928 0.1982 0.0005236187 0.0005236187 0.0099999854 0.0114285547 0.6093998709 0.0920401957 0.2036339829 0.0607229854 .8235574579 .1647153545
0.0075 0.002 0.7924 0.1981 0.0003927140 0.0004898005 0.0185714014 0.0232115043 0.5693795809 0.0882593613 0.2067508296 0.0484644881 .7950945259 .1604251542
0.0005 0.0055 0.7952 0.1988 0.0001309047 0.0003206497 0.0485713575 0.0417963355 0.6275909119 0.0868610299 0.2088287273 0.0442743411 .8851219014 .1732523562
0.0075 0.0025 0.792 0.198 0.0001963570 0.0005236187 0.0299999561 0.0387561146 0.5839324136 0.0535323732 0.1942834429 0.0438825250 .8084121696 .1366946315
0.0075 0.003 0.7916 0.1979 0.0002618094 0.0004898005 0.0342856641 0.0305058932 0.5902992780 0.0884466294 0.1922055451 0.0598636546 .8170522966 .1793059777
0.0075 0.0035 0.7912 0.1978 0.0002618094 0.0007632989 0.0314285254 0.0264960141 0.5966661423 0.0772637562 0.2025950340 0.0464632070 .8309515111 .1509862762
0.0075 0.004 0.7908 0.1977 0.0002618094 0.0004898005 0.0371428028 0.0245780362 0.6030330066 0.1038005725 0.2005171362 0.0511517495 .8409547550 .1800201587
0.0075 0.0045 0.7904 0.1976 0.0002618094 0.0004898005 0.0385713721 0.0279941275 0.6121285271 0.1571815415 0.2057118807 0.0801001971 .8566735893 .2657656666
0.0075 0.005 0.79 0.1975 0.0003272617 0.0005854235 0.0414285108 0.0291372117 0.5875706218 0.1394198214 0.1932444940 0.0461835863 .8225708883 .2153260429
0.0075 0.0055 0.7896 0.1974 0.0002618094 0.0004898005 0.0399999415 0.0264960141 0.6030330066 0.1633753984 0.1953223917 0.0380884955 .8386171492 .2284497085
0.0075 0.006 0.7892 0.1973 0.0003272617 0.0007169944 0.0442856495 0.0397953368 0.5948470382 0.1867042517 0.1818160561 0.0640451110 .8212760055 .2912616939
0.0075 0.0065 0.7888 0.1972 0.0002618094 0.0004898005 0.0571427735 0.0299659232 0.6066712148 0.1263721021 0.2036339829 0.0932510892 .8677097806 .2500789150
0.0075 0.006999999999999999 0.7884 0.1971 0.0003272617 0.0005854235 0.0614284815 0.0507896080 0.6048521107 0.1176103904 0.1818160561 0.0804766351 .8484239100 .2494620570
0.0005 0.006 0.7948 0.1987 0.0000654523 0.0002618094 0.0599999122 0.0279941275 0.5948470382 0.1178071810 0.2005171362 0.0618501904 .8554295389 .2079133083
0.0075 0.0075 0.7879999999999999 0.19699999999999998 0.0002618094 0.0002618094 0.0471427881 0.0368116568 0.5957565902 0.1059149828 0.1558423338 0.0262835590 .7990035215 .1692720080
0.0075 0.008 0.7876 0.1969 0.0005890710 0.0004898005 0.0742856056 0.0264960141 0.5593745084 0.1105021515 0.2046729318 0.0642470404 .8389221168 .2017350065
0.0075 0.0085 0.7872 0.1968 0.0001963570 0.0007854281 0.0914284376 0.0537567434 0.5902992780 0.0976911403 0.1994781873 0.0665576317 .8814022599 .2187909435
0.0075 0.009000000000000001 0.7868 0.1967 0.0001963570 0.0005236187 0.0728570362 0.0446299328 0.5939374861 0.1200608701 0.1849329028 0.0659057293 .8519237821 .2311201509
0.0075 0.0095 0.7864 0.1966 0.0002618094 0.0006412993 0.0785713136 0.0180701316 0.5966661423 0.0546942619 0.1745434139 0.0528129515 .8500426792 .1262186443
0.0075 0.01 0.7859999999999999 0.1965 0.0005236187 0.0007854281 0.0885712989 0.0307723253 0.5957565902 0.1004633071 0.1932444940 0.0829599227 .8780960018 .2149809832
0.008 0.0 0.7936 0.1984 0.0001963570 0.0003206497 0.0000000000 0.0000000000 0.6248622557 0.1363236170 0.2015560851 0.0461835863 .8266146978 .1828278530
0.008 0.0005 0.7932 0.1983 0.0001963570 0.0005236187 0.0014285693 0.0057142774 0.6257718078 0.1215673389 0.1932444940 0.0852697959 .8206412281 .2130750309
0.008 0.001 0.7928 0.1982 0.0004581664 0.0009796009 0.0085714160 0.0057142774 0.6266813598 0.1055080374 0.1953223917 0.0675236856 .8310333339 .1797256013
0.008 0.0015 0.7924 0.1981 0.0001309047 0.0003206497 0.0071428467 0.0180701316 0.6366864323 0.0859033266 0.1568812827 0.0484644881 .8008414664 .1527585960
0.0005 0.0065 0.7944 0.1986 0.0000000000 0.0000000000 0.0457142188 0.0389661764 0.5739273411 0.0289917485 0.1818160561 0.0478367994 .8014576160 .1157947243
0.008 0.002 0.792 0.198 0.0002618094 0.0004898005 0.0128571240 0.0106904340 0.5966661423 0.1211310259 0.1786992095 0.0578835343 .7884842852 .1901947947
0.008 0.0025 0.7916 0.1979 0.0001963570 0.0005236187 0.0157142627 0.0277009872 0.5621031645 0.1268947350 0.1568812827 0.0506427642 .7348950669 .2057621051
0.008 0.003 0.7912 0.1978 0.0005236187 0.0007854281 0.0328570948 0.0069985319 0.6057616627 0.0322346066 0.1994781873 0.0801001971 .8386205635 .1201187637
0.008 0.0035 0.7908 0.1977 0.0002618094 0.0004898005 0.0299999561 0.0277009872 0.5621031645 0.0701240443 0.2057118807 0.0467411549 .7980768107 .1450559869
0.008 0.004 0.7904 0.1976 0.0002618094 0.0004898005 0.0185714014 0.0193780573 0.5757464452 0.0985679165 0.2067508296 0.0648490560 .8013304856 .1832848303
0.008 0.0045 0.79 0.1975 0.0003272617 0.0005854235 0.0228571094 0.0166598382 0.5611936125 0.0746941064 0.2109066251 0.0827514803 .7952846087 .1746908484
0.008 0.005 0.7896 0.1974 0.0001309047 0.0003206497 0.0414285108 0.0277009872 0.5430025716 0.0483347973 0.1828550050 0.0687278631 .7674169921 .1450842973
0.008 0.0055 0.7892 0.1973 0.0001963570 0.0005236187 0.0285713868 0.0325763930 0.5802942055 0.0547547310 0.1911665962 0.0842510043 .8002285455 .1721057470
0.008 0.006 0.7888 0.1972 0.0002618094 0.0004898005 0.0328570948 0.0320713021 0.5621031645 0.0975555522 0.1807771073 0.0547398894 .7759991760 .1848565442
0.008 0.0065 0.7884 0.1971 0.0002618094 0.0004898005 0.0528570655 0.0307723253 0.6003043505 0.0600579909 0.1974002895 0.0328544487 .8508235149 .1241745654
0.0005 0.006999999999999999 0.794 0.1985 0.0001963570 0.0003206497 0.0571427735 0.0312983860 0.6121285271 0.0541470015 0.2025950340 0.0740501667 .8720626916 .1598162039
0.008 0.006999999999999999 0.7879999999999999 0.19699999999999998 0.0001963570 0.0003206497 0.0357142334 0.0271051974 0.5930279341 0.1099918849 0.1766213117 0.0504719618 .8055598362 .1878896938
0.008 0.0075 0.7876 0.1969 0.0005236187 0.0003206497 0.0457142188 0.0399999415 0.5575554043 0.1077118554 0.1838939539 0.0443717545 .7876871957 .1924042011
0.008 0.008 0.7872 0.1968 0.0003272617 0.0004139569 0.0557142042 0.0277009872 0.5912088300 0.0230100489 0.1911665962 0.0624753065 .8384168921 .1136002995
0.008 0.0085 0.7868 0.1967 0.0005236187 0.0006674855 0.0557142042 0.0417963355 0.5411834675 0.1006278663 0.1828550050 0.0628199054 .7802762954 .2059115927
0.008 0.009000000000000001 0.7864 0.1966 0.0003272617 0.0004139569 0.0514284962 0.0481493568 0.5984852464 0.1212948272 0.2067508296 0.0589185709 .8569918339 .2287767118
0.008 0.0095 0.7859999999999999 0.1965 0.0005236187 0.0006674855 0.0671427589 0.0379042278 0.6003043505 0.1080798924 0.2005171362 0.0402919329 .8684878643 .1869435386
0.008 0.01 0.7856 0.1964 0.0003272617 0.0004139569 0.0714284669 0.0180701316 0.5639222686 0.0152197168 0.1735044650 0.0494347561 .8091824622 .0831385614
0.0085 0.0 0.7932 0.1983 0.0004581664 0.0006674855 0.0000000000 0.0000000000 0.5593745084 0.0616888211 0.2098676762 0.0776366682 .7697003510 .1399929748
0.0085 0.0005 0.7928 0.1982 0.0001309047 0.0005236187 0.0028571387 0.0069985319 0.5684700289 0.0566556750 0.1776602606 0.0570571208 .7491183329 .1212349464
0.0085 0.001 0.7924 0.1981 0.0003927140 0.0007632989 0.0085714160 0.0057142774 0.6294100160 0.1179755974 0.1994781873 0.0625443781 .8378523333 .1869975518
0.0005 0.0075 0.7936 0.1984 0.0000000000 0.0000000000 0.0471427881 0.0356856506 0.6048521107 0.1295273650 0.1828550050 0.0452390369 .8348499038 .2104520525
0.0085 0.0015 0.792 0.198 0.0001963570 0.0005236187 0.0128571240 0.0166598382 0.6294100160 0.1564429519 0.1880497495 0.0514882778 .8305132465 .2251146866
0.0085 0.002 0.7916 0.1979 0.0002618094 0.0004898005 0.0128571240 0.0166598382 0.6194049434 0.1747097724 0.1797381584 0.0375174213 .8122620352 .2293768324
0.0085 0.0025 0.7912 0.1978 0.0000654523 0.0002618094 0.0114285547 0.0145686059 0.6248622557 0.1596879160 0.1828550050 0.0401846307 .8192112677 .2147029620
0.0085 0.003 0.7908 0.1977 0.0000654523 0.0002618094 0.0128571240 0.0166598382 0.6057616627 0.1013487525 0.1818160561 0.0301115996 .8005002951 .1483819997
0.0085 0.0035 0.7904 0.1976 0.0000654523 0.0002618094 0.0185714014 0.0345229380 0.6003043505 0.1128724406 0.1901276473 0.0448556483 .8090688515 .1925128363
0.0085 0.004 0.79 0.1975 0.0003272617 0.0005854235 0.0228571094 0.0106904340 0.5812037575 0.1332299716 0.2098676762 0.0275664292 .8142558048 .1720722583
0.0085 0.0045 0.7896 0.1974 0.0004581664 0.0007854281 0.0242856787 0.0193780573 0.6175858394 0.1768745508 0.1932444940 0.0281859769 .8355741785 .2252240131
0.0085 0.005 0.7892 0.1973 0.0003927140 0.0004898005 0.0371428028 0.0245780362 0.6121285271 0.0978941702 0.1942834429 0.0428873270 .8439474868 .1658493339
0.0085 0.0055 0.7888 0.1972 0.0003272617 0.0005854235 0.0371428028 0.0291372117 0.5975756943 0.1754846262 0.2098676762 0.0408242140 .8449134350 .2460314754
0.0085 0.006 0.7884 0.1971 0.0002618094 0.0010472374 0.0414285108 0.0446299328 0.5966661423 0.1859939419 0.2005171362 0.0687906570 .8388735987 .3004617691
0.0005 0.008 0.7932 0.1983 0.0000000000 0.0000000000 0.0471427881 0.0410076545 0.5848419657 0.1401536773 0.1870108006 0.0647157587 .8189955544 .2458770905
0.0085 0.0065 0.7879999999999999 0.19699999999999998 0.0003272617 0.0010139833 0.0585713428 0.0522161147 0.6184953914 0.1619922153 0.2067508296 0.0855225975 .8841448255 .3007449108
0.0085 0.006999999999999999 0.7876 0.1969 0.0003272617 0.0005854235 0.0628570509 0.0481493568 0.6366864323 0.1339236244 0.1870108006 0.0425842326 .8868815455 .2252426373
0.0085 0.0075 0.7872 0.1968 0.0001963570 0.0003206497 0.0614284815 0.0483185994 0.6257718078 0.1419134391 0.1932444940 0.0457137513 .8806411403 .2362664395
0.0085 0.008 0.7868 0.1967 0.0003927140 0.0007632989 0.0614284815 0.0438921972 0.6485106089 0.2010583263 0.1849329028 0.0290905690 .8952647072 .2748043914
0.0085 0.0085 0.7864 0.1966 0.0006545234 0.0008279139 0.0585713428 0.0464230087 0.6294100160 0.1720568620 0.1651928739 0.0412450934 .8538287561 .2605528780
0.0085 0.009000000000000001 0.7859999999999999 0.1965 0.0003927140 0.0007632989 0.0671427589 0.0345229380 0.6385055364 0.1571815415 0.1776602606 0.0607229854 .8837012699 .2531907638
0.0085 0.0095 0.7856 0.1964 0.0003272617 0.0008279139 0.0642856202 0.0372525306 0.6576061294 0.1533451881 0.1911665962 0.0551328584 .9133856075 .2465584910
0.0085 0.01 0.7852 0.1963 0.0002618094 0.0004898005 0.0685713282 0.0531458515 0.6676112019 0.1303423309 0.1911665962 0.0432881519 .9276109357 .2272661348
0.009000000000000001 0.0 0.7928 0.1982 0.0000654523 0.0002618094 0.0000000000 0.0000000000 0.6257718078 0.0946283891 0.1859718517 0.0514882778 .8118091118 .1463784763
0.009000000000000001 0.0005 0.7924 0.1981 0.0001963570 0.0003206497 0.0014285693 0.0057142774 0.6512392651 0.1344661270 0.1838939539 0.0548187085 .8367581453 .1953197626
0.0005 0.0085 0.7928 0.1982 0.0000000000 0.0000000000 0.0657141895 0.0537567434 0.5812037575 0.1361778942 0.1766213117 0.0716799446 .8235392587 .2616145822
0.009000000000000001 0.001 0.792 0.198 0.0001309047 0.0003206497 0.0114285547 0.0232115043 0.6394150885 0.0888572300 0.1859718517 0.0249347734 .8369463996 .1373241574
0.009000000000000001 0.0015 0.7916 0.1979 0.0001309047 0.0005236187 0.0114285547 0.0114285547 0.6230431516 0.1463220211 0.1828550050 0.0539453641 .8174576160 .2122195586
0.009000000000000001 0.002 0.7912 0.1978 0.0001309047 0.0003206497 0.0128571240 0.0106904340 0.6248622557 0.1441116260 0.1797381584 0.0213932671 .8175884428 .1765159768
0.009000000000000001 0.0025 0.7908 0.1977 0.0000654523 0.0002618094 0.0114285547 0.0145686059 0.6239527037 0.1646666047 0.1870108006 0.0278779242 .8224575113 .2073749442
0.009000000000000001 0.003 0.7904 0.1976 0.0004581664 0.0006674855 0.0171428321 0.0069985319 0.5821133095 0.1229746658 0.1922055451 0.0521548205 .7919198531 .1827955037
0.009000000000000001 0.0035 0.79 0.1975 0.0004581664 0.0006674855 0.0185714014 0.0069985319 0.5711986850 0.1221105380 0.1849329028 0.0494347561 .7751611556 .1792113115
0.009000000000000001 0.004 0.7896 0.1974 0.0005236187 0.0009796009 0.0285713868 0.0271051974 0.5912088300 0.1710344846 0.1901276473 0.0397525253 .8104314828 .2388718082
0.009000000000000001 0.0045 0.7892 0.1973 0.0003927140 0.0009619490 0.0271428174 0.0291372117 0.5857515177 0.1119007802 0.1932444940 0.0592838476 .8065315431 .2012837885
0.009000000000000001 0.005 0.7888 0.1972 0.0004581664 0.0012139600 0.0399999415 0.0320713021 0.5875706218 0.0787485098 0.1859718517 0.0480169763 .8140005814 .1600507482
0.009000000000000001 0.0055 0.7884 0.1971 0.0005890710 0.0011260846 0.0442856495 0.0330737713 0.5821133095 0.0760985839 0.1859718517 0.0240534059 .8129598817 .1343518457
0.0005 0.009000000000000001 0.7924 0.1981 0.0000000000 0.0000000000 0.0628570509 0.0672490575 0.5657413727 0.1304945703 0.1880497495 0.0770224886 .8166481731 .2747661164
0.009000000000000001 0.006 0.7879999999999999 0.19699999999999998 0.0005236187 0.0010634746 0.0457142188 0.0448124691 0.5821133095 0.1160525681 0.1859718517 0.0343953285 .8143229987 .1963238403
0.009000000000000001 0.0065 0.7876 0.1969 0.0005890710 0.0009619490 0.0371428028 0.0397953368 0.5602840604 0.1410714930 0.1714265672 0.0785764129 .7694425014 .2604051917
0.009000000000000001 0.006999999999999999 0.7872 0.1968 0.0004581664 0.0009796009 0.0614284815 0.0667617391 0.5702891329 0.0798335961 0.1942834429 0.0840457641 .8264592237 .2316207002
0.009000000000000001 0.0075 0.7868 0.1967 0.0003272617 0.0010139833 0.0642856202 0.0651527861 0.5675604768 0.0826442033 0.2067508296 0.0747465786 .8389241883 .2235575513
0.009000000000000001 0.008 0.7864 0.1966 0.0003272617 0.0008279139 0.0657141895 0.0608778416 0.5748368932 0.0652346047 0.2046729318 0.0481068117 .8455512762 .1750471719
0.009000000000000001 0.0085 0.7859999999999999 0.1965 0.0003272617 0.0005854235 0.0685713282 0.0389661764 0.6084903189 0.0863643496 0.1880497495 0.0735822305 .8654386583 .1994981800
0.009000000000000001 0.009000000000000001 0.7856 0.1964 0.0006545234 0.0013729398 0.0528570655 0.0531458515 0.5884801739 0.1742546007 0.2077897785 0.0710750397 .8497815413 .2998484317
0.009000000000000001 0.0095 0.7852 0.1963 0.0005236187 0.0008878387 0.0699998975 0.0417963355 0.6066712148 0.0912457971 0.1953223917 0.0397525253 .8725171227 .1736824966
0.009000000000000001 0.01 0.7848 0.1962 0.0003927140 0.0007632989 0.0828570216 0.0785583255 0.6030330066 0.0682103395 0.1859718517 0.0535436804 .8722545939 .2010756443
0.0095 0.0 0.7924 0.1981 0.0006545234 0.0004139569 0.0000000000 0.0000000000 0.6221335996 0.0795845047 0.1890886984 0.0519889860 .8118768214 .1319874476
0.0 0.002 0.7984 0.1996 0.0000000000 0.0000000000 0.0199999707 0.0277009872 0.5948470382 0.0824437562 0.1963613406 0.0274093543 .8112083495 .1375540977
0.0005 0.0095 0.792 0.198 0.0000000000 0.0000000000 0.0757141749 0.0691640041 0.5766559973 0.1344661270 0.1828550050 0.0687278631 .8352251772 .2723579942
0.0095 0.0005 0.792 0.198 0.0002618094 0.0002618094 0.0014285693 0.0057142774 0.6157667353 0.0735782070 0.2244129607 0.0824378286 .8418700747 .1619921224
0.0095 0.001 0.7916 0.1979 0.0003927140 0.0006412993 0.0071428467 0.0127775126 0.6285004639 0.0584948754 0.2067508296 0.0714990105 .8427868542 .1434126978
0.0095 0.0015 0.7912 0.1978 0.0004581664 0.0006674855 0.0128571240 0.0166598382 0.5912088300 0.0635385744 0.1849329028 0.0806374278 .7894570232 .1615033259
0.0095 0.002 0.7908 0.1977 0.0004581664 0.0007854281 0.0142856934 0.0202030213 0.6139476312 0.0896727911 0.1870108006 0.0891318851 .8157022916 .1997931256
0.0095 0.0025 0.7904 0.1976 0.0003272617 0.0007169944 0.0157142627 0.0106904340 0.5839324136 0.1253202977 0.1838939539 0.0507279497 .7838678919 .1874556758
0.0095 0.003 0.79 0.1975 0.0004581664 0.0006674855 0.0157142627 0.0057142774 0.5984852464 0.1090855919 0.1911665962 0.0519058700 .8058242717 .1673732248
0.0095 0.0035 0.7896 0.1974 0.0004581664 0.0006674855 0.0171428321 0.0069985319 0.5848419657 0.1347365592 0.1859718517 0.0578088940 .7884148159 .2002114706
0.0095 0.004 0.7892 0.1973 0.0005890710 0.0009619490 0.0285713868 0.0271051974 0.5875706218 0.1788282026 0.1932444940 0.0585510154 .8099755736 .2654463644
0.0095 0.0045 0.7888 0.1972 0.0005236187 0.0006674855 0.0185714014 0.0193780573 0.6048521107 0.1169048628 0.1714265672 0.0653795275 .7953736980 .2023299331
0.0095 0.005 0.7884 0.1971 0.0007854281 0.0009796009 0.0214285401 0.0271051974 0.6003043505 0.1557433594 0.1755823628 0.0617803426 .7981006815 .2456085003
0.0005 0.01 0.7916 0.1979 0.0000654523 0.0002618094 0.0685713282 0.0499795145 0.6221335996 0.0646742034 0.1901276473 0.0481068117 .8808980274 .1630223390
0.0095 0.0055 0.7879999999999999 0.19699999999999998 0.0003272617 0.0005854235 0.0385713721 0.0294160431 0.5857515177 0.0795845047 0.1724655161 0.0539453641 .7971156676 .1635313354
0.0095 0.006 0.7876 0.1969 0.0006545234 0.0007169944 0.0371428028 0.0277009872 0.5939374861 0.0899675258 0.1870108006 0.0630257603 .8187456129 .1814112677
0.0095 0.0065 0.7872 0.1968 0.0005890710 0.0010472374 0.0428570801 0.0372525306 0.6230431516 0.0881843427 0.1890886984 0.0790147784 .8555780011 .2054988891
0.0095 0.006999999999999999 0.7868 0.1967 0.0002618094 0.0002618094 0.0514284962 0.0376882476 0.5930279341 0.0901512457 0.1589591805 0.0397525253 .8036774202 .1678538280
0.0095 0.0075 0.7864 0.1966 0.0006545234 0.0012418708 0.0528570655 0.0307723253 0.6357768803 0.1124906672 0.1672707717 0.0668166118 .8565592409 .2113214751
0.0095 0.008 0.7859999999999999 0.1965 0.0007199757 0.0008683234 0.0557142042 0.0277009872 0.6175858394 0.1087513921 0.1807771073 0.0687278631 .8547971266 .2060485658
0.0095 0.0085 0.7856 0.1964 0.0002618094 0.0004898005 0.0428570801 0.0372525306 0.5757464452 0.0834808254 0.1693486694 0.0494347561 .7882140041 .1706579126
0.0095 0.009000000000000001 0.7852 0.1963 0.0002618094 0.0004898005 0.0599999122 0.0320713021 0.5675604768 0.0828441654 0.1745434139 0.0375174213 .8023656123 .1529226893
0.0095 0.0095 0.7848 0.1962 0.0005236187 0.0012825987 0.0699998975 0.0228571094 0.5766559973 0.0975216258 0.1974002895 0.0440788684 .8445798030 .1657402023
0.0095 0.01 0.7844 0.1961 0.0004581664 0.0011412005 0.0842855909 0.0209955956 0.5793846534 0.0496851911 0.1828550050 0.0442743411 .8469834157 .1160963283
0.001 0.0 0.7992 0.1998 0.0000000000 0.0000000000 0.0000000000 0.0000000000 0.6003043505 0.1783278792 0.2088287273 0.0726967321 .8091330778 .2510246113
0.01 0.0 0.792 0.198 0.0005236187 0.0008878387 0.0000000000 0.0000000000 0.5784751014 0.1084466804 0.1797381584 0.1052573680 .7587368785 .2145918871
0.01 0.0005 0.7916 0.1979 0.0005236187 0.0006674855 0.0057142774 0.0057142774 0.5675604768 0.1153948792 0.1870108006 0.1015834903 .7608091735 .2233601324
0.01 0.001 0.7912 0.1978 0.0004581664 0.0005236187 0.0114285547 0.0145686059 0.5575554043 0.1136903675 0.1942834429 0.0312376532 .7637255683 .1600202453
0.01 0.0015 0.7908 0.1977 0.0003927140 0.0007632989 0.0185714014 0.0114285547 0.5493694359 0.0759680172 0.1974002895 0.0131417795 .7657338408 .1013016503
0.01 0.002 0.7904 0.1976 0.0005890710 0.0007632989 0.0185714014 0.0193780573 0.6021234546 0.0925064066 0.2098676762 0.0632309451 .8311516032 .1758787079
0.01 0.0025 0.79 0.1975 0.0004581664 0.0007854281 0.0114285547 0.0232115043 0.5739273411 0.0739818698 0.1974002895 0.0846599922 .7832143517 .1826387944
0.01 0.003 0.7896 0.1974 0.0005236187 0.0008878387 0.0085714160 0.0106904340 0.6148571832 0.1045628881 0.1651928739 0.0221858772 .7891450918 .1383270380
0.01 0.0035 0.7892 0.1973 0.0003927140 0.0010472374 0.0171428321 0.0171428321 0.6066712148 0.1105919542 0.1683097205 0.0325905533 .7925164814 .1613725770
0.01 0.004 0.7888 0.1972 0.0007199757 0.0007632989 0.0128571240 0.0139970638 0.6084903189 0.1081411101 0.1620760272 0.0502146689 .7841434458 .1731161417
0.01 0.0045 0.7884 0.1971 0.0005236187 0.0006674855 0.0199999707 0.0209955956 0.6039425587 0.1152514067 0.1745434139 0.0582553013 .7990095620 .1951697891
0.001 0.0005 0.7988 0.1997 0.0000654523 0.0002618094 0.0014285693 0.0057142774 0.6112189750 0.1430745896 0.1880497495 0.0693532433 .8007627461 .2184039197
0.01 0.005 0.7879999999999999 0.19699999999999998 0.0009163327 0.0010472374 0.0171428321 0.0232115043 0.5957565902 0.1060710845 0.1818160561 0.0513202895 .7956318111 .1816501157
0.01 0.0055 0.7876 0.1969 0.0005236187 0.0005236187 0.0257142481 0.0145686059 0.5921183821 0.1339730336 0.1880497495 0.0770224886 .8064059984 .2260877468
0.01 0.006 0.7872 0.1968 0.0004581664 0.0006674855 0.0528570655 0.0249079575 0.6112189750 0.1535608332 0.1901276473 0.0715593727 .8546618542 .2506956489
0.01 0.0065 0.7868 0.1967 0.0005236187 0.0008878387 0.0542856348 0.0368116568 0.6121285271 0.1302407390 0.1922055451 0.0985633462 .8591433257 .2665035807
0.01 0.006999999999999999 0.7864 0.1966 0.0004581664 0.0008878387 0.0457142188 0.0171428321 0.6075807668 0.1050680258 0.1880497495 0.0585510154 .8418029015 .1816497120
0.01 0.0075 0.7859999999999999 0.1965 0.0005236187 0.0008878387 0.0557142042 0.0277009872 0.6103094230 0.0878836279 0.1818160561 0.0679698120 .8483633020 .1844422658
0.01 0.008 0.7856 0.1964 0.0005236187 0.0008878387 0.0642856202 0.0372525306 0.6066712148 0.0970454099 0.1922055451 0.0459962282 .8636859988 .1811820074
0.01 0.0085 0.7852 0.1963 0.0005236187 0.0012139600 0.0685713282 0.0345229380 0.5939374861 0.1102923276 0.1994781873 0.0453343775 .8625106203 .1913636031
0.01 0.009000000000000001 0.7848 0.1962 0.0004581664 0.0012139600 0.0671427589 0.0294160431 0.5793846534 0.0436584982 0.1818160561 0.0541849449 .8288016348 .1284734462
0.01 0.0095 0.7844 0.1961 0.0003927140 0.0009619490 0.0642856202 0.0299659232 0.5530076441 0.0826842344 0.1828550050 0.0603664175 .8005409833 .1739785241
0.001 0.001 0.7984 0.1996 0.0000000000 0.0000000000 0.0085714160 0.0166598382 0.6093998709 0.1339236244 0.1880497495 0.0596468875 .8060210364 .2102303501
0.01 0.01 0.784 0.196 0.0004581664 0.0006674855 0.0642856202 0.0180701316 0.5802942055 0.0703595977 0.1984392384 0.0447592881 .8434772305 .1338565029
0.001 0.0015 0.7979999999999999 0.1995 0.0001309047 0.0005236187 0.0171428321 0.0114285547 0.6075807668 0.1083245557 0.1994781873 0.0678426467 .8243326909 .1881193758
0.001 0.002 0.7976 0.1994 0.0000654523 0.0002618094 0.0142856934 0.0090350658 0.6066712148 0.0783694027 0.1922055451 0.0647157587 .8132279056 .1523820366
0.001 0.0025 0.7972 0.1993 0.0000654523 0.0002618094 0.0185714014 0.0171428321 0.5993947984 0.0931835960 0.1859718517 0.0562953094 .8040035038 .1668835469
0.001 0.003 0.7968 0.1992 0.0000654523 0.0002618094 0.0185714014 0.0264960141 0.5857515177 0.0757499059 0.1838939539 0.0375174213 .7882823253 .1400251507
0.001 0.0035 0.7964 0.1991 0.0000000000 0.0000000000 0.0171428321 0.0145686059 0.6075807668 0.0742497592 0.1714265672 0.0633673659 .7961501661 .1521857310
0.0 0.0025 0.7979999999999999 0.1995 0.0000000000 0.0000000000 0.0242856787 0.0213808681 0.5948470382 0.0757499059 0.1880497495 0.0489079053 .8071824664 .1460386793
0.001 0.004 0.7959999999999999 0.19899999999999998 0.0000654523 0.0002618094 0.0171428321 0.0193780573 0.6285004639 0.1240997025 0.1922055451 0.0561417066 .8379142934 .1998812758
0.001 0.0045 0.7956 0.1989 0.0000000000 0.0000000000 0.0242856787 0.0193780573 0.5975756943 0.0585514195 0.2015560851 0.0489079053 .8234174581 .1268373821
0.001 0.005 0.7952 0.1988 0.0001963570 0.0003206497 0.0371428028 0.0209955956 0.5557363002 0.1311017605 0.1859718517 0.0684130293 .7790473117 .2208310351
0.001 0.0055 0.7948 0.1987 0.0000000000 0.0000000000 0.0314285254 0.0232115043 0.6339577762 0.0476452499 0.2150624207 0.0476559413 .8804487223 .1185126955
0.001 0.006 0.7944 0.1986 0.0001963570 0.0003206497 0.0399999415 0.0333196763 0.5457312277 0.1260312285 0.2057118807 0.0575093640 .7916394069 .2171809185
0.001 0.0065 0.794 0.1985 0.0000000000 0.0000000000 0.0442856495 0.0261861085 0.6166762873 0.0944533781 0.2077897785 0.0359902454 .8687517153 .1566297320
0.001 0.006999999999999999 0.7936 0.1984 0.0000000000 0.0000000000 0.0557142042 0.0354561585 0.6194049434 0.0639021000 0.1953223917 0.0397525253 .8704415393 .1391107838
0.001 0.0075 0.7932 0.1983 0.0000000000 0.0000000000 0.0485713575 0.0261861085 0.6021234546 0.0838762839 0.1838939539 0.0319212715 .8345887660 .1419836639
0.001 0.008 0.7928 0.1982 0.0000654523 0.0002618094 0.0699998975 0.0498159150 0.5639222686 0.1188697881 0.1953223917 0.0312376532 .8293100101 .2001851657
0.001 0.0085 0.7924 0.1981 0.0000654523 0.0002618094 0.0657141895 0.0397953368 0.6003043505 0.1305452774 0.1818160561 0.0598636546 .8479000484 .2304660782
0.0 0.003 0.7976 0.1994 0.0000000000 0.0000000000 0.0299999561 0.0139970638 0.5830228616 0.0770493129 0.1880497495 0.0523201293 .8010725672 .1433665060
0.001 0.009000000000000001 0.792 0.198 0.0000000000 0.0000000000 0.0628570509 0.0277009872 0.6366864323 0.0817585604 0.1932444940 0.0401846307 .8927879772 .1496441783
0.001 0.0095 0.7916 0.1979 0.0001963570 0.0005236187 0.0771427442 0.0318157498 0.6048521107 0.0514520336 0.1880497495 0.0555230463 .8702409614 .1393144484
0.001 0.01 0.7912 0.1978 0.0001309047 0.0003206497 0.0742856056 0.0294160431 0.6021234546 0.0873548862 0.1984392384 0.0514882778 .8749792033 .1685798568
0.0015 0.0 0.7988 0.1997 0.0002618094 0.0002618094 0.0000000000 0.0000000000 0.5621031645 0.0923273733 0.1735044650 0.0363483661 .7358694389 .1289375488
0.0015 0.0005 0.7984 0.1996 0.0000000000 0.0000000000 0.0028571387 0.0069985319 0.6612443376 0.1080186400 0.2181792674 0.0508978931 .8822807437 .1659150650
0.0015 0.001 0.7979999999999999 0.1995 0.0003272617 0.0007169944 0.0114285547 0.0114285547 0.6030330066 0.0755749636 0.1890886984 0.0375174213 .8038775214 .1252379340
0.0015 0.0015 0.7976 0.1994 0.0002618094 0.0004898005 0.0128571240 0.0106904340 0.6057616627 0.1192033803 0.1932444940 0.0442743411 .8121250901 .1746579559
0.0015 0.002 0.7972 0.1993 0.0000000000 0.0000000000 0.0071428467 0.0127775126 0.5975756943 0.0921479922 0.1735044650 0.0739334603 .7782230060 .1788589651
0.0015 0.0025 0.7968 0.1992 0.0001309047 0.0005236187 0.0099999854 0.0145686059 0.6066712148 0.0509998412 0.1724655161 0.0497828925 .7892676210 .1158749583
0.0015 0.003 0.7964 0.1991 0.0001309047 0.0005236187 0.0185714014 0.0193780573 0.5957565902 0.0548754693 0.1828550050 0.0401846307 .7973139013 .1149617760
0.0 0.0035 0.7972 0.1993 0.0000000000 0.0000000000 0.0357142334 0.0127775126 0.5966661423 0.0428166252 0.1755823628 0.0610774717 .8079627385 .1166716095
0.0015 0.0035 0.7959999999999999 0.19899999999999998 0.0000000000 0.0000000000 0.0171428321 0.0171428321 0.6221335996 0.0669370985 0.2025950340 0.0525671180 .8418714657 .1366470486
0.0015 0.004 0.7956 0.1989 0.0000654523 0.0002618094 0.0342856641 0.0228571094 0.5930279341 0.0516446183 0.1818160561 0.0347698803 .8091951066 .1095334174
0.0015 0.0045 0.7952 0.1988 0.0000654523 0.0002618094 0.0314285254 0.0294160431 0.5848419657 0.0465917980 0.1662318228 0.0236916799 .7825677662 .0999613304
0.0015 0.005 0.7948 0.1987 0.0001309047 0.0003206497 0.0314285254 0.0145686059 0.5739273411 0.0609874825 0.1641539250 0.0251073345 .7696406962 .1009840726
0.0015 0.0055 0.7944 0.1986 0.0001309047 0.0003206497 0.0285713868 0.0372525306 0.6039425587 0.1124906672 0.1786992095 0.0408242140 .8113440597 .1908880615
0.0015 0.006 0.794 0.1985 0.0001963570 0.0005236187 0.0299999561 0.0261861085 0.5821133095 0.1056020870 0.1838939539 0.0181146929 .7962035765 .1504265071
0.0015 0.0065 0.7936 0.1984 0.0000654523 0.0002618094 0.0485713575 0.0387561146 0.5966661423 0.0676745842 0.1890886984 0.0665576317 .8343916505 .1732501399
0.0015 0.006999999999999999 0.7932 0.1983 0.0001309047 0.0003206497 0.0414285108 0.0365892278 0.5975756943 0.0708283544 0.1766213117 0.0647157587 .8157564215 .1724539906
0.0015 0.0075 0.7928 0.1982 0.0001309047 0.0003206497 0.0514284962 0.0387561146 0.6075807668 0.0770922493 0.1776602606 0.0350173559 .8368004283 .1511863695
0.0015 0.008 0.7924 0.1981 0.0001309047 0.0003206497 0.0557142042 0.0545107317 0.6066712148 0.0912457971 0.1683097205 0.0528129515 .8308260442 .1988901300
0.0 0.004 0.7968 0.1992 0.0000000000 0.0000000000 0.0385713721 0.0145686059 0.5948470382 0.0322346066 0.1766213117 0.0508978931 .8100397220 .0977011056
0.0015 0.0085 0.792 0.198 0.0001309047 0.0003206497 0.0628570509 0.0522161147 0.5884801739 0.1010544661 0.1932444940 0.0331162413 .8447126235 .1867074718
0.0015 0.009000000000000001 0.7916 0.1979 0.0000654523 0.0002618094 0.0599999122 0.0145686059 0.5730177891 0.1357641636 0.1974002895 0.0557558484 .8304834431 .2063504273
0.0015 0.0095 0.7912 0.1978 0.0000654523 0.0002618094 0.0557142042 0.0318157498 0.5666509248 0.1550619523 0.1890886984 0.0485534955 .8115192797 .2356930070
0.0015 0.01 0.7908 0.1977 0.0001309047 0.0003206497 0.0585713428 0.0209955956 0.6039425587 0.0910279397 0.1994781873 0.0312376532 .8621229935 .1435818382
0.002 0.0 0.7984 0.1996 0.0001309047 0.0005236187 0.0000000000 0.0000000000 0.6048521107 0.0835600668 0.1797381584 0.0652473139 .7847211738 .1493309994
0.002 0.0005 0.7979999999999999 0.1995 0.0000654523 0.0002618094 0.0000000000 0.0000000000 0.5984852464 0.0490146450 0.1890886984 0.0781908270 .7876393971 .1274672814
0.002 0.001 0.7976 0.1994 0.0000000000 0.0000000000 0.0071428467 0.0156491930 0.5884801739 0.0834808254 0.2015560851 0.0674597124 .7971791057 .1665897308
0.002 0.0015 0.7972 0.1993 0.0000654523 0.0002618094 0.0085714160 0.0106904340 0.6066712148 0.0333447288 0.1880497495 0.0535436804 .8033578326 .0978406526
0.002 0.002 0.7968 0.1992 0.0000654523 0.0002618094 0.0114285547 0.0193780573 0.5966661423 0.0515805033 0.1953223917 0.0567536234 .8034825410 .1279739934
0.002 0.0025 0.7964 0.1991 0.0000654523 0.0002618094 0.0157142627 0.0228571094 0.6239527037 0.0804118087 0.1880497495 0.0471092011 .8277821682 .1506399286
0.0 0.0045 0.7964 0.1991 0.0000000000 0.0000000000 0.0428570801 0.0202030213 0.5857515177 0.0472266890 0.1818160561 0.0517392376 .8104246539 .1191689479
0.002 0.003 0.7959999999999999 0.19899999999999998 0.0001963570 0.0005236187 0.0214285401 0.0372525306 0.5921183821 0.1082940030 0.1724655161 0.0201459665 .7862087953 .1662161188
0.002 0.0035 0.7956 0.1989 0.0001309047 0.0003206497 0.0214285401 0.0180701316 0.6157667353 0.0634343273 0.1786992095 0.0192696313 .8160253896 .1010947399
0.002 0.004 0.7952 0.1988 0.0000654523 0.0002618094 0.0285713868 0.0299659232 0.5866610698 0.0932900713 0.1641539250 0.0325905533 .7794518339 .1561083572
0.002 0.0045 0.7948 0.1987 0.0000654523 0.0002618094 0.0328570948 0.0345229380 0.5848419657 0.0493510569 0.1672707717 0.0266100753 .7850352845 .1107458796
0.002 0.005 0.7944 0.1986 0.0001309047 0.0003206497 0.0299999561 0.0166598382 0.5884801739 0.1108907711 0.1693486694 0.0223796440 .7879597041 .1502509030
0.002 0.0055 0.794 0.1985 0.0001309047 0.0003206497 0.0271428174 0.0354561585 0.6021234546 0.1192311375 0.1797381584 0.0481068117 .8091353351 .2031147574
0.002 0.006 0.7936 0.1984 0.0000654523 0.0002618094 0.0485713575 0.0166598382 0.6093998709 0.0929346793 0.1776602606 0.0585510154 .8356969413 .1684073423
0.002 0.0065 0.7932 0.1983 0.0000654523 0.0002618094 0.0599999122 0.0232115043 0.5939374861 0.0691738101 0.1953223917 0.0489961072 .8493252423 .1416432310
0.002 0.006999999999999999 0.7928 0.1982 0.0001309047 0.0003206497 0.0714284669 0.0534521701 0.6075807668 0.1122256018 0.1859718517 0.0514882778 .8651119901 .2174866994
0.002 0.0075 0.7924 0.1981 0.0001309047 0.0003206497 0.0628570509 0.0330737713 0.5666509248 0.0733529901 0.1890886984 0.0567536234 .8187275788 .1635010345
