# Supplementary material for: Multipressure Sampling for Improving the Performance of MOF-based Electronic Noses
Source: ACS Sens. 2024 Jul 12;9(7):3531–9. doi: 10.1021/acssensors.4c00199 (PMC11287752; doi:10.1021/acssensors.4c00199)
Supplement: Supplementary file 2 — se4c00199_si_002.zip [file se4c00199_si_002.zip › Multiplex_Adsorption_Data/Hydrogen_0.1bar/MgMOF-74_EQeq.csv]

H2_comp CO2_comp N2_comp O2_comp H2_mass H2_error CO2_mass CO2_error N2_mass N2_error O2_mass O2_error total_mass total_error
0.0 0.0 0.8 0.2 0.0000000000 0.0000000000 0.0000000000 0.0000000000 1.0855926264 0.0710617066 0.3189809266 0.0255990172 1.4045735530 .0966607238
0.0 0.0005 0.7996 0.1999 0.0000000000 0.0000000000 0.0407885925 0.0170469234 1.0492031512 0.0929443411 0.3052475342 0.0293116339 1.3952392779 .1393028984
0.0 0.005 0.7959999999999999 0.19899999999999998 0.0000000000 0.0000000000 0.4255106252 0.1136424370 1.0831880355 0.0769709501 0.3052475342 0.0286872710 1.8139461949 .2193006581
0.002 0.008 0.792 0.198 0.0000922864 0.0001176425 0.6500996653 0.0943370977 1.0798216083 0.0878114388 0.2915141418 0.0388024439 2.0215277018 .2210686229
0.002 0.0085 0.7916 0.1979 0.0002076443 0.0002787751 0.7732207871 0.1322022775 1.0785391599 0.0585027071 0.2960919393 0.0209613141 2.1480595306 .2119450738
0.002 0.009000000000000001 0.7912 0.1978 0.0001268938 0.0001695409 0.7336911018 0.0833453598 1.0750124266 0.1031723614 0.3129382339 0.0447842441 2.1217686561 .2314715062
0.002 0.0095 0.7908 0.1977 0.0001038222 0.0000863260 0.7817813559 0.1967184965 1.0589818207 0.0529582898 0.2955426036 0.0304516793 2.1364096024 .2802147916
0.002 0.01 0.7904 0.1976 0.0001615011 0.0001845727 0.8779618640 0.0966866937 1.0568978420 0.0736473319 0.2984723940 0.0242372652 2.2334936011 .1947558635
0.0025 0.0 0.7979999999999999 0.1995 0.0001268938 0.0001530396 0.0000000000 0.0000000000 1.0851117082 0.0541008603 0.3025008557 0.0241984989 1.3877394577 .0784523988
0.0025 0.0005 0.7976 0.1994 0.0001845727 0.0001984693 0.0420474997 0.0116583233 1.0669971237 0.0628710469 0.3030501914 0.0423618206 1.4122793875 .1170896601
0.0025 0.001 0.7972 0.1993 0.0002191801 0.0001345293 0.0818289664 0.0153566036 1.0921651748 0.0433905593 0.3054306461 0.0550262679 1.4796439674 .1139079601
0.0025 0.0015 0.7968 0.1992 0.0000807506 0.0001176425 0.1304227834 0.0359474766 1.0466382543 0.1283185662 0.2894999110 0.0331306053 1.4666416993 .1975142906
0.0025 0.002 0.7964 0.1991 0.0001384295 0.0001176425 0.1681899986 0.0364031029 1.0700429388 0.0639860181 0.3004866249 0.0292841671 1.5388579918 .1297909306
0.0 0.0055 0.7956 0.1989 0.0000000000 0.0000000000 0.4831685739 0.0645346811 1.0544932511 0.0674017874 0.2911479181 0.0170991612 1.8288097431 .1490356297
0.0025 0.0025 0.7959999999999999 0.19899999999999998 0.0001499653 0.0001726520 0.2114964054 0.0586169676 1.0602642692 0.1069826474 0.3032333033 0.0315972832 1.5751439432 .1973695502
0.0025 0.003 0.7956 0.1989 0.0001153580 0.0002188763 0.2359192046 0.0842712125 1.0762948750 0.0464434069 0.2973737226 0.0522995278 1.6097031602 .1832330235
0.0025 0.0035 0.7952 0.1988 0.0000692148 0.0001345293 0.3127125423 0.0523705385 1.0944094596 0.0468861651 0.3096422198 0.0207620148 1.7168334365 .1201532477
0.0025 0.004 0.7948 0.1987 0.0000346074 0.0000922864 0.3270640841 0.0657221893 1.0501649875 0.0793953685 0.2960919393 0.0380520447 1.6733556183 .1832618889
0.0025 0.0045 0.7944 0.1986 0.0000692148 0.0000863260 0.3746507754 0.0412675840 1.0713253872 0.1057709042 0.3046981985 0.0280920150 1.7507435759 .1752168292
0.0025 0.005 0.794 0.1985 0.0001038222 0.0001130273 0.4270213139 0.0591423819 1.0722872236 0.0407745006 0.3063462056 0.0250428534 1.8057585653 .1250727632
0.0025 0.0055 0.7936 0.1984 0.0001499653 0.0001384295 0.4612635890 0.0472544857 1.0687604903 0.0524727546 0.3079942127 0.0412485716 1.8381682573 .1411142414
0.0025 0.006 0.7932 0.1983 0.0001384295 0.0001564791 0.4922327055 0.0543987760 1.0495237633 0.0551844147 0.3255729549 0.0269267899 1.8674678532 .1366664597
0.0025 0.0065 0.7928 0.1982 0.0001961085 0.0003544325 0.5378051453 0.0766077859 1.0686001842 0.1010380994 0.2926128132 0.0198775535 1.8992142512 .1978778713
0.0025 0.006999999999999999 0.7924 0.1981 0.0002191801 0.0003129583 0.5828740222 0.0823906418 1.0754933447 0.0606236735 0.2995710654 0.0224384934 1.9581576124 .1657657670
0.0 0.006 0.7952 0.1988 0.0000000000 0.0000000000 0.5453585883 0.1044137338 1.0847910961 0.0923819210 0.2968243869 0.0489481086 1.9269740713 .2457437634
0.0025 0.0075 0.792 0.198 0.0001384295 0.0001564791 0.6438051294 0.1472919243 1.0886384415 0.0648033151 0.2990217297 0.0138294950 2.0316037301 .2260812135
0.0025 0.008 0.7916 0.1979 0.0001615011 0.0001695409 0.6808170004 0.1525837044 1.0705238569 0.0391960606 0.3056137580 0.0318088084 2.0571161164 .2237581143
0.0025 0.0085 0.7912 0.1978 0.0001038222 0.0001695409 0.7324321946 0.1078189138 1.0549741693 0.1097149466 0.3092759960 0.0480214226 2.0967861821 .2657248239
0.0025 0.009000000000000001 0.7908 0.1977 0.0001730369 0.0002918351 0.7805224487 0.0581609665 1.0501649875 0.0559686282 0.3025008557 0.0101358680 2.1333613288 .1245572978
0.0025 0.0095 0.7904 0.1976 0.0001961085 0.0001176425 0.8381803973 0.1318277198 1.0495237633 0.1000011754 0.3030501914 0.0207813854 2.1909504605 .2527279231
0.0025 0.01 0.79 0.1975 0.0002537875 0.0002484886 0.8041899036 0.1148454587 1.0562566178 0.0247391256 0.2962750512 0.0276395871 2.1569753601 .1674726600
0.003 0.0 0.7976 0.1994 0.0002076443 0.0000922864 0.0000000000 0.0000000000 1.0464779482 0.0482262866 0.3019515200 0.0228530692 1.3486371125 .0711716422
0.003 0.0005 0.7972 0.1993 0.0002191801 0.0000863260 0.0428028440 0.0170766478 1.0855926264 0.0903625784 0.2946270441 0.0412778247 1.4232416946 .1488033769
0.003 0.001 0.7968 0.1992 0.0001961085 0.0001176425 0.0833396550 0.0128778266 1.0557756996 0.1265155074 0.3070786532 0.0350619840 1.4463901163 .1745729605
0.003 0.0015 0.7964 0.1991 0.0001961085 0.0001384295 0.1251353732 0.0413289850 1.0886384415 0.0988525719 0.3034164152 0.0155202862 1.5173863384 .1558402726
0.0 0.0065 0.7948 0.1987 0.0000000000 0.0000000000 0.5380569267 0.0493028940 1.0588215147 0.0959107275 0.3003035130 0.0143716595 1.8971819544 .1595852810
0.003 0.002 0.7959999999999999 0.19899999999999998 0.0001268938 0.0001345293 0.1747363159 0.0336069273 1.0963331323 0.0665175496 0.3012190724 0.0208136296 1.5724154144 .1210726358
0.003 0.0025 0.7956 0.1989 0.0002422517 0.0001845727 0.2147695641 0.0054235381 1.0673177358 0.1083962966 0.3134875696 0.0175099406 1.5958171212 .1315143480
0.003 0.003 0.7952 0.1988 0.0002076443 0.0000565136 0.2444797734 0.0364309553 1.0714856933 0.0584570059 0.2916972537 0.0350237108 1.6078703647 .1299681856
0.003 0.0035 0.7948 0.1987 0.0002191801 0.0002670730 0.2960949676 0.0774963461 1.0746918145 0.0589995988 0.3079942127 0.0181493360 1.6790001749 .1549123539
0.003 0.004 0.7944 0.1986 0.0001384295 0.0002139571 0.3399049373 0.0367635384 1.0601039632 0.0602085312 0.3096422198 0.0498172064 1.7097895498 .1470032331
0.003 0.0045 0.794 0.1985 0.0001499653 0.0001726520 0.3743989939 0.0561105534 1.0734093660 0.0804755572 0.3068955413 0.0238861031 1.7548538665 .1606448657
0.003 0.005 0.7936 0.1984 0.0002076443 0.0001176425 0.4516958945 0.0581260769 1.0703635509 0.0352760757 0.3037826390 0.0161885831 1.8260497287 .1097083782
0.003 0.0055 0.7932 0.1983 0.0002422517 0.0002463372 0.4461567029 0.0363333784 1.0995392535 0.0541198571 0.3156849124 0.0174254809 1.8616231205 .1081250536
0.003 0.006 0.7928 0.1982 0.0002191801 0.0003129583 0.4834203553 0.0586602114 1.0615467177 0.0353343063 0.3003035130 0.0235923177 1.8454897661 .1178997937
0.003 0.0065 0.7924 0.1981 0.0002307159 0.0001631408 0.5355391124 0.0472544857 1.0804628325 0.0516275112 0.3012190724 0.0132043868 1.9174517332 .1122495245
0.0 0.006999999999999999 0.7944 0.1986 0.0000000000 0.0000000000 0.5942041867 0.0655986076 1.0541726390 0.0710096128 0.3028670795 0.0422889387 1.9512439052 .1788971591
0.003 0.006999999999999999 0.792 0.198 0.0002191801 0.0001695409 0.6485889767 0.0813125406 1.0567375359 0.1050786341 0.3057968699 0.0475245052 2.0113425626 .2340852208
0.003 0.0075 0.7916 0.1979 0.0001384295 0.0000565136 0.5843847108 0.0432126192 1.0224320395 0.0663953557 0.3028670795 0.0418585949 1.9098222593 .1515230834
0.003 0.008 0.7912 0.1978 0.0001384295 0.0002011335 0.6571495455 0.1202134410 1.0676383479 0.0678380691 0.2937114846 0.0316184994 2.0186378075 .2198711430
0.003 0.0085 0.7908 0.1977 0.0001615011 0.0001695409 0.7382231676 0.1216560372 1.0549741693 0.0858642107 0.2927959251 0.0229409321 2.0861547631 .2306307209
0.003 0.009000000000000001 0.7904 0.1976 0.0002307159 0.0000729588 0.7372160418 0.1019587359 1.0536917208 0.0661394122 0.2926128132 0.0177760066 2.0837512917 .1859471135
0.003 0.0095 0.79 0.1975 0.0001845727 0.0001345293 0.7875723289 0.0841507647 1.0964934384 0.0950061938 0.2878519039 0.0464628175 2.1721022439 .2257543053
0.003 0.01 0.7896 0.1974 0.0001153580 0.0001631408 0.8001614006 0.0554971063 1.0493634573 0.0766685406 0.3059799818 0.0433538446 2.1556201977 .1756826323
0.0035 0.0 0.7972 0.1993 0.0002307159 0.0001631408 0.0000000000 0.0000000000 1.0379817271 0.0234068804 0.2986555059 0.0227353904 1.3368679489 .0463054116
0.0035 0.0005 0.7968 0.1992 0.0001615011 0.0001984693 0.0387743410 0.0132657997 1.1083560867 0.0834663631 0.2992048416 0.0360204888 1.4464967704 .1329511209
0.0035 0.001 0.7964 0.1991 0.0002537875 0.0001564791 0.0770451191 0.0193331421 1.0655543691 0.0781833535 0.2913310299 0.0198708051 1.4341843056 .1175437798
0.0 0.0075 0.794 0.1985 0.0000000000 0.0000000000 0.6314678391 0.0644403091 1.0511268239 0.0581148707 0.3112902268 0.0400676282 1.9938848898 .1626228080
0.0035 0.0015 0.7959999999999999 0.19899999999999998 0.0001845727 0.0001345293 0.1228693403 0.0313101123 1.0536917208 0.0276842575 0.3090928841 0.0355934865 1.4858385179 .0947223856
0.0035 0.002 0.7956 0.1989 0.0002999307 0.0001984693 0.1629025885 0.0362285401 1.0326916272 0.0550818708 0.3144031291 0.0168860546 1.5102972755 .1083949348
0.0035 0.0025 0.7952 0.1988 0.0002076443 0.0001176425 0.2092303725 0.0285924399 1.0694017145 0.0801940570 0.3043319747 0.0272486256 1.5831717060 .1361527650
0.0035 0.003 0.7948 0.1987 0.0001730369 0.0001930308 0.2349120789 0.0478940973 1.0572184541 0.1170563575 0.3180653671 0.0464483822 1.6103689370 .2115918678
0.0035 0.0035 0.7944 0.1986 0.0002191801 0.0002569144 0.3011305963 0.0249454291 1.0551344753 0.0764685103 0.2900492467 0.0532399222 1.6465334984 .1549107760
0.0035 0.004 0.794 0.1985 0.0002191801 0.0001130273 0.3341139643 0.0611077226 1.0928063990 0.0400649709 0.3176991433 0.0298870930 1.7448386867 .1311728138
0.0035 0.0045 0.7936 0.1984 0.0001730369 0.0001263683 0.3882469729 0.0598922360 1.0333328514 0.0798150325 0.3006697368 0.0325218278 1.7224225980 .1723554646
0.0035 0.005 0.7932 0.1983 0.0003345381 0.0001130273 0.4549690531 0.1391292358 1.0512871299 0.0527268046 0.2979230583 0.0333565351 1.8045137794 .2253256028
0.0035 0.0055 0.7928 0.1982 0.0002191801 0.0002670730 0.4708312836 0.0511556431 1.0604245753 0.0925342335 0.2975568345 0.0204233394 1.8290318735 .1643802890
0.0035 0.006 0.7924 0.1981 0.0002422517 0.0002236874 0.5103609689 0.0667785884 1.0581802905 0.0462993203 0.3048813104 0.0302661313 1.8736648215 .1435677274
0.0 0.008 0.7936 0.1984 0.0000000000 0.0000000000 0.6845937219 0.0777087414 1.0948903778 0.0854898847 0.3114733387 0.0394842925 2.0909574384 .2026829186
0.0035 0.0065 0.792 0.198 0.0002537875 0.0001176425 0.5468692769 0.0638671788 1.0846307901 0.0437303644 0.2884012396 0.0255570687 1.9201550941 .1332722544
0.0035 0.006999999999999999 0.7916 0.1979 0.0002537875 0.0001874345 0.6405319708 0.1722553078 1.0484016209 0.0732933604 0.3166004719 0.0392970250 2.0057878511 .2850331277
0.0035 0.0075 0.7912 0.1978 0.0001730369 0.0001263683 0.5838811479 0.0237476747 1.0775773235 0.0696960893 0.3061630937 0.0342688426 1.9677946020 .1278389749
0.0035 0.008 0.7908 0.1977 0.0002653233 0.0001384295 0.6556388569 0.0943881554 1.0407069301 0.0355951652 0.2999372892 0.0443357734 1.9965483995 .1744575235
0.0035 0.0085 0.7904 0.1976 0.0001730369 0.0002063586 0.7472872993 0.0892685033 1.0360580544 0.0016348074 0.2913310299 0.0274643431 2.0748494205 .1185740124
0.0035 0.009000000000000001 0.79 0.1975 0.0001038222 0.0001130273 0.7641566554 0.1441720812 1.0554550875 0.0697904166 0.3008528487 0.0421173288 2.1205684138 .2561928539
0.0035 0.0095 0.7896 0.1974 0.0002307159 0.0003791049 0.7898383618 0.0532349557 1.0442336634 0.0408248893 0.3056137580 0.0340686564 2.1399164991 .1285076063
0.0035 0.01 0.7892 0.1973 0.0002653233 0.0001564791 0.8283609213 0.1083889104 1.0634703904 0.1038278468 0.3028670795 0.0344600830 2.1949637145 .2468333193
0.004 0.0 0.7968 0.1992 0.0004037528 0.0002630566 0.0000000000 0.0000000000 1.0862338506 0.0830589608 0.2997541773 0.0506343304 1.3863917807 .1339563478
0.004 0.0005 0.7964 0.1991 0.0002422517 0.0002236874 0.0402850296 0.0109169829 1.0945697657 0.0764819515 0.2993879535 0.0401512245 1.4344850005 .1277738463
0.0 0.0085 0.7932 0.1983 0.0000000000 0.0000000000 0.7354535718 0.1190625396 1.0621879419 0.0932556985 0.2995710654 0.0131738799 2.0972125791 .2254921180
0.004 0.001 0.7959999999999999 0.19899999999999998 0.0003230023 0.0002787751 0.0818289664 0.0184334277 1.0625085540 0.0280531022 0.3003035130 0.0213229068 1.4449640357 .0680882118
0.004 0.0015 0.7956 0.1989 0.0002653233 0.0002589780 0.1168265859 0.0199781866 1.0819055871 0.0642617382 0.3105577793 0.0277316305 1.5095552756 .1122305333
0.004 0.002 0.7952 0.1988 0.0002191801 0.0003677007 0.1631543699 0.0349459571 1.0711650812 0.0409907324 0.2955426036 0.0137224012 1.5300812348 .0900267914
0.004 0.0025 0.7948 0.1987 0.0002768591 0.0002670730 0.2014251480 0.0377839970 1.0908827263 0.0728361297 0.3037826390 0.0191489875 1.5963673724 .1300361872
0.004 0.003 0.7944 0.1986 0.0002537875 0.0002011335 0.2318907017 0.0490657356 1.0690811024 0.1061773233 0.2951763798 0.0191909656 1.5964019714 .1746351580
0.004 0.0035 0.794 0.1985 0.0001384295 0.0002260545 0.2827505516 0.0623605232 1.0740505902 0.0864880526 0.2990217297 0.0237509614 1.6559613010 .1728255917
0.004 0.004 0.7936 0.1984 0.0003230023 0.0001874345 0.3527457905 0.0901700998 1.0721269175 0.0834614368 0.3112902268 0.0318214552 1.7364859371 .2056404263
0.004 0.0045 0.7932 0.1983 0.0002883949 0.0001787118 0.4000807003 0.0811877036 1.0461573361 0.0680604475 0.2966412750 0.0189235317 1.7431677063 .1683503946
0.004 0.005 0.7928 0.1982 0.0001730369 0.0001031793 0.4083894877 0.0373995028 1.0484016209 0.0640983729 0.2988386178 0.0093081381 1.7558027633 .1109091931
0.004 0.0055 0.7924 0.1981 0.0003460739 0.0001263683 0.4637814034 0.0981314711 1.0597833510 0.1127506709 0.3059799818 0.0429185540 1.8298908101 .2539270643
0.0 0.009000000000000001 0.7928 0.1982 0.0000000000 0.0000000000 0.6939096350 0.1218414044 1.0618673298 0.0582103062 0.2929790370 0.0328990477 2.0487560018 .2129507583
0.004 0.006 0.792 0.198 0.0002883949 0.0000729588 0.4899666726 0.0723695357 1.0424702967 0.0916109501 0.3081773246 0.0252827074 1.8409026888 .1893361520
0.004 0.0065 0.7916 0.1979 0.0002883949 0.0002630566 0.5516531242 0.0653934119 1.0479207027 0.0435914590 0.3081773246 0.0374480620 1.9080395464 .1466959895
0.004 0.006999999999999999 0.7912 0.1978 0.0002191801 0.0001345293 0.5649975403 0.0680536855 1.0498443754 0.0891244018 0.3200795980 0.0301017248 1.9351406938 .1874143414
0.004 0.0075 0.7908 0.1977 0.0003576097 0.0001345293 0.6193823302 0.0584002683 1.0915239506 0.0631239582 0.3096422198 0.0356273833 2.0209061103 .1572861391
0.004 0.008 0.7904 0.1976 0.0002768591 0.0001345293 0.6946649793 0.1944913397 1.0769360993 0.0514639874 0.3176991433 0.0057905066 2.0895770810 .2518803630
0.004 0.0085 0.79 0.1975 0.0003922170 0.0001695409 0.6823276890 0.1592007463 1.0492031512 0.0678910824 0.3171498076 0.0223846338 2.0490728648 .2496460034
0.004 0.009000000000000001 0.7896 0.1974 0.0003230023 0.0003311396 0.7644084368 0.1876837657 1.0633100843 0.0616759721 0.3041488628 0.0249032181 2.1321903862 .2745940955
0.004 0.0095 0.7892 0.1973 0.0001845727 0.0002569144 0.8658763552 0.2356943214 1.0721269175 0.0504757934 0.3109240031 0.0327068812 2.2491118485 .3191339104
0.004 0.01 0.7888 0.1972 0.0002883949 0.0001787118 0.8444749332 0.1506099217 1.0394244816 0.1153954227 0.3079942127 0.0664330370 2.1921820224 .3326170932
0.0045 0.0 0.7964 0.1991 0.0003230023 0.0002484886 0.0000000000 0.0000000000 1.0948903778 0.1181619859 0.3059799818 0.0386951446 1.4011933619 .1571056191
0.0 0.0095 0.7924 0.1981 0.0000000000 0.0000000000 0.8396910859 0.0891462741 1.0583405965 0.1037396971 0.2962750512 0.0126121435 2.1943067336 .2054981147
0.0045 0.0005 0.7959999999999999 0.19899999999999998 0.0002653233 0.0002011335 0.0387743410 0.0135494911 1.0503252936 0.0645824546 0.2981061702 0.0355180445 1.3874711281 .1138511237
0.0045 0.001 0.7956 0.1989 0.0002307159 0.0002307159 0.0752826491 0.0299355315 1.0495237633 0.0699169686 0.3026839676 0.0422762507 1.4277210959 .1423594667
0.0045 0.0015 0.7952 0.1988 0.0004037528 0.0002527366 0.1248835918 0.0207868411 1.0511268239 0.0394574402 0.3085435484 0.0110475826 1.4849577169 .0715446005
0.0045 0.002 0.7948 0.1987 0.0003576097 0.0003295282 0.1606365556 0.0347275882 1.0756536508 0.0524570805 0.2957257155 0.0367503344 1.5323735316 .1242645313
0.0045 0.0025 0.7944 0.1986 0.0002883949 0.0001031793 0.2245890401 0.0644599813 1.1009820080 0.0943635045 0.3025008557 0.0211206696 1.6283602987 .1800473347
0.0045 0.003 0.794 0.1985 0.0002537875 0.0002260545 0.2734346385 0.0782291037 1.0814246689 0.0944712857 0.3081773246 0.0414593806 1.6632904195 .2143858245
0.0045 0.0035 0.7936 0.1984 0.0002883949 0.0001930308 0.2898004318 0.0454435847 1.0783788538 0.0567003231 0.3083604365 0.0248493033 1.6768281170 .1271862419
0.0045 0.004 0.7932 0.1983 0.0002307159 0.0001459176 0.3404085002 0.0173418747 1.0516077421 0.0572272421 0.3103746674 0.0169810989 1.7026216256 .0916961333
0.0045 0.0045 0.7928 0.1982 0.0001730369 0.0001631408 0.3940379459 0.0375821220 1.0480810088 0.1023631696 0.3008528487 0.0309366996 1.7431448403 .1710451320
0.0045 0.005 0.7924 0.1981 0.0003114665 0.0002787751 0.4328122869 0.0871527535 1.0198671425 0.0443628009 0.3046981985 0.0390230316 1.7576890944 .1708173611
0.0 0.001 0.7992 0.1998 0.0000000000 0.0000000000 0.0881235023 0.0237263093 1.0492031512 0.0430026790 0.3045150866 0.0219000605 1.4418417401 .0886290488
0.0 0.01 0.792 0.198 0.0000000000 0.0000000000 0.8452302775 0.1716373932 1.0878369112 0.0158500462 0.3120226744 0.0242206587 2.2450898631 .2117080981
0.0045 0.0055 0.792 0.198 0.0001845727 0.0001984693 0.4728455350 0.0994533481 1.0482413148 0.0284858047 0.3094591079 0.0350696336 1.8307305304 .1632072557
0.0045 0.006 0.7916 0.1979 0.0002422517 0.0002569144 0.5292445765 0.0669113605 1.0775773235 0.0738703118 0.2916972537 0.0295168201 1.8987614054 .1705554068
0.0045 0.0065 0.7912 0.1978 0.0003345381 0.0003375083 0.5350355495 0.0851750955 1.0653940631 0.0661378581 0.3037826390 0.0271697582 1.9045467897 .1788202201
0.0045 0.006999999999999999 0.7908 0.1977 0.0003230023 0.0002972567 0.5662564474 0.0701092628 1.0469588664 0.0628383390 0.2982892821 0.0110111017 1.9118275982 .1442559602
0.0045 0.0075 0.7904 0.1976 0.0003114665 0.0001564791 0.6737671202 0.1317988636 1.0958522141 0.0621557671 0.2970074988 0.0226526515 2.0669382996 .2167637613
0.0045 0.008 0.79 0.1975 0.0003922170 0.0003129583 0.6513585725 0.1132356038 1.0873559931 0.0725221489 0.2915141418 0.0143061847 2.0306209244 .2003768957
0.0045 0.0085 0.7896 0.1974 0.0002537875 0.0001564791 0.7830402630 0.1181710892 1.0657146752 0.0933669605 0.2942608203 0.0226526515 2.1432695460 .2343471803
0.0045 0.009000000000000001 0.7892 0.1973 0.0002307159 0.0002307159 0.7931115204 0.0636165545 1.0714856933 0.0455043366 0.3057968699 0.0172941409 2.1706247995 .1266457479
0.0045 0.0095 0.7888 0.1972 0.0001615011 0.0001695409 0.7759903828 0.0808465444 1.0512871299 0.1037842765 0.3169666957 0.0257244521 2.1444057095 .2105248139
0.0045 0.01 0.7884 0.1971 0.0003922170 0.0002768591 0.8540426277 0.0775650297 1.0500046815 0.0862798122 0.3046981985 0.0149838800 2.2091377247 .1791055810
0.0005 0.0 0.7996 0.1999 0.0000230716 0.0000922864 0.0000000000 0.0000000000 1.0894399718 0.1281141305 0.3138537934 0.0456150814 1.4033168368 .1738214983
0.005 0.0 0.7959999999999999 0.19899999999999998 0.0003460739 0.0002419769 0.0000000000 0.0000000000 1.0639513086 0.1137454796 0.3173329195 0.0139742094 1.3816303020 .1279616659
0.005 0.0005 0.7956 0.1989 0.0002537875 0.0003618638 0.0372636524 0.0066805164 1.0357374423 0.0269466807 0.2937114846 0.0258803908 1.3669663668 .0598694517
0.005 0.001 0.7952 0.1988 0.0003576097 0.0001845727 0.0813254035 0.0178463136 1.0488825391 0.0211603997 0.2975568345 0.0485436515 1.4281223868 .0877349375
0.005 0.0015 0.7948 0.1987 0.0003114665 0.0002690587 0.1173301487 0.0270896232 1.0487222330 0.0916726421 0.2942608203 0.0336965697 1.4606246685 .1527278937
0.005 0.002 0.7944 0.1986 0.0004152886 0.0003043352 0.1576151783 0.0116365524 1.0442336634 0.1365348447 0.3045150866 0.0326863714 1.5067792169 .1811621037
0.005 0.0025 0.794 0.1985 0.0001961085 0.0002011335 0.2069643396 0.0330438554 1.0362183605 0.0787584170 0.3059799818 0.0216475131 1.5493587904 .1336509190
0.005 0.003 0.7936 0.1984 0.0002191801 0.0001845727 0.2631115996 0.0572380668 1.0645925328 0.0897908562 0.3017684081 0.0315803000 1.6296917206 .1787937957
0.005 0.0035 0.7932 0.1983 0.0002422517 0.0001845727 0.2991163448 0.0538035188 1.0684398782 0.0528086211 0.3043319747 0.0280250951 1.6721304494 .1348218077
0.005 0.004 0.7928 0.1982 0.0002537875 0.0002139571 0.3396531559 0.0636444504 1.0376611150 0.0526292382 0.3026839676 0.0343665472 1.6802520260 .1508541929
0.005 0.0045 0.7924 0.1981 0.0002999307 0.0001984693 0.4114108649 0.0477031143 1.0604245753 0.0312987059 0.3021346319 0.0318846140 1.7742700028 .1110849035
0.0005 0.0005 0.7992 0.1998 0.0000692148 0.0000461432 0.0377672153 0.0122314996 1.0819055871 0.1138213654 0.2977399464 0.0325589227 1.4174819636 .1586579309
0.005 0.005 0.792 0.198 0.0003230023 0.0001874345 0.4166982750 0.0362075360 1.0711650812 0.0715590156 0.3118395625 0.0093799059 1.8000259210 .1173338920
0.005 0.0055 0.7916 0.1979 0.0002999307 0.0002352850 0.4748597865 0.1013951068 1.0476000906 0.0834022984 0.2951763798 0.0185513230 1.8179361876 .2035840132
0.005 0.006 0.7912 0.1978 0.0002999307 0.0001345293 0.4932398313 0.1289691264 1.0407069301 0.0529602307 0.3054306461 0.0248006798 1.8396773382 .2068645662
0.005 0.0065 0.7908 0.1977 0.0003114665 0.0002972567 0.5536673757 0.0638830582 1.0237144879 0.0567800347 0.2874856801 0.0073244759 1.8651790102 .1282848255
0.005 0.006999999999999999 0.7904 0.1976 0.0003460739 0.0003422070 0.5821186779 0.1381874142 1.0413481543 0.0533161659 0.2968243869 0.0338910395 1.9206372930 .2257368266
0.005 0.0075 0.79 0.1975 0.0003230023 0.0001726520 0.6234108332 0.0499873345 1.0581802905 0.0466091070 0.2970074988 0.0218080044 1.9789216248 .1185770979
0.005 0.008 0.7896 0.1974 0.0003345381 0.0002463372 0.6881186620 0.1028748256 1.0698826327 0.0484686633 0.3112902268 0.0129996552 2.0696260596 .1645894813
0.005 0.0085 0.7892 0.1973 0.0002883949 0.0000729588 0.6236626146 0.0547843078 1.0684398782 0.1031205400 0.2948101560 0.0368414586 1.9872010437 .1948192652
0.005 0.009000000000000001 0.7888 0.1972 0.0003922170 0.0003748690 0.7399856376 0.0992082756 1.0334931575 0.0526780440 0.3043319747 0.0164841395 2.0782029868 .1687453281
0.005 0.0095 0.7884 0.1971 0.0002883949 0.0003860616 0.7848027331 0.0756283705 1.0863941567 0.0329248507 0.3046981985 0.0152500444 2.1761834832 .1241893272
0.0005 0.001 0.7988 0.1997 0.0000461432 0.0000863260 0.0853539065 0.0215063207 1.0788597720 0.1314392375 0.3133044577 0.0213354830 1.4775642794 .1743673672
0.005 0.01 0.7879999999999999 0.19699999999999998 0.0002883949 0.0002063586 0.8626031965 0.1189346849 1.0501649875 0.0853840089 0.3116564506 0.0273468899 2.2247130295 .2318719423
0.0055 0.0 0.7956 0.1989 0.0003691455 0.0003311396 0.0000000000 0.0000000000 1.0190656122 0.0699684068 0.2953594917 0.0192607258 1.3147942494 .0895602722
0.0055 0.0005 0.7952 0.1988 0.0003230023 0.0002375366 0.0412921553 0.0165793821 1.0596230450 0.0654237286 0.2977399464 0.0108886163 1.3989781490 .0931292636
0.0055 0.001 0.7948 0.1987 0.0004152886 0.0001984693 0.0901377538 0.0135681929 1.0968140505 0.0855776141 0.3100084436 0.0390608196 1.4973755365 .1384050959
0.0055 0.0015 0.7944 0.1986 0.0003922170 0.0001130273 0.1138052086 0.0385677878 1.0609054934 0.0649000022 0.3052475342 0.0363208347 1.4803504532 .1399016520
0.0055 0.002 0.794 0.1985 0.0003576097 0.0003213501 0.1707078130 0.0291284026 1.0379817271 0.0240779486 0.3101915555 0.0193925788 1.5192387053 .0729202801
0.0055 0.0025 0.7936 0.1984 0.0004268244 0.0003832941 0.2102374983 0.0337048739 1.0652337570 0.0949899632 0.3043319747 0.0193648949 1.5802300544 .1484430261
0.0055 0.003 0.7932 0.1983 0.0002883949 0.0003095379 0.2427173034 0.0300201192 1.0710047751 0.0610965906 0.3142200172 0.0464021592 1.6282304906 .1378284069
0.0055 0.0035 0.7928 0.1982 0.0004614318 0.0001631408 0.2827505516 0.0440610318 1.0455161119 0.0681826726 0.3105577793 0.0277799519 1.6392858746 .1401867971
0.0055 0.004 0.7924 0.1981 0.0004037528 0.0002419769 0.3326032757 0.0422332869 1.0637910025 0.0684219609 0.3039657509 0.0209421100 1.7007637819 .1318393347
0.0005 0.0015 0.7984 0.1996 0.0000807506 0.0001176425 0.1284085319 0.0290586756 1.0666765115 0.0949650708 0.2891336872 0.0255413203 1.4842994812 .1496827092
0.0055 0.0045 0.792 0.198 0.0002883949 0.0002630566 0.3920236944 0.0683362831 1.0737299781 0.0863488847 0.3030501914 0.0314398383 1.7690922588 .1863880627
0.0055 0.005 0.7916 0.1979 0.0002999307 0.0001695409 0.4179571822 0.0708038763 1.0602642692 0.1259862843 0.3142200172 0.0319560430 1.7927413993 .2289157445
0.0055 0.0055 0.7912 0.1978 0.0002883949 0.0000729588 0.4547172717 0.0915515521 1.0795009962 0.0560512144 0.3074448770 0.0324764322 1.8419515398 .1801521575
0.0055 0.006 0.7908 0.1977 0.0002883949 0.0001459176 0.5020521815 0.1235875015 1.0742108963 0.0865498332 0.3001204011 0.0173869544 1.8766718738 .2276702067
0.0055 0.0065 0.7904 0.1976 0.0005075750 0.0002352850 0.5461139326 0.0483630128 1.0413481543 0.0593730013 0.2975568345 0.0405996698 1.8855264964 .1485709689
0.0055 0.006999999999999999 0.79 0.1975 0.0003576097 0.0002352850 0.5584512230 0.0421491447 1.0461573361 0.0226116795 0.2893167991 0.0167424767 1.8942829679 .0817385859
0.0055 0.0075 0.7896 0.1974 0.0003345381 0.0000863260 0.6181234231 0.0648208847 1.0480810088 0.0629788623 0.3026839676 0.0234669168 1.9692229376 .1513529898
0.0055 0.008 0.7892 0.1973 0.0003114665 0.0000922864 0.6929025093 0.0826456980 1.0378214211 0.0624115770 0.2898661348 0.0232660222 2.0209015317 .1684155836
0.0055 0.0085 0.7888 0.1972 0.0003114665 0.0002139571 0.7236198444 0.1921565825 1.0855926264 0.1194709333 0.3021346319 0.0308368265 2.1116585692 .3426782994
0.0055 0.009000000000000001 0.7884 0.1971 0.0004152886 0.0001530396 0.7651637811 0.1405418621 1.0831880355 0.0263916553 0.2935283727 0.0228001889 2.1422954779 .1898867459
0.0005 0.002 0.7979999999999999 0.1995 0.0000230716 0.0000565136 0.1737291902 0.0243591219 1.0482413148 0.0664092879 0.3014021843 0.0232314088 1.5233957609 .1140563322
0.0055 0.0095 0.7879999999999999 0.19699999999999998 0.0003806813 0.0002787751 0.7875723289 0.0599134016 1.0370198908 0.0809531309 0.3037826390 0.0203047895 2.1287555400 .1614500971
0.0055 0.01 0.7876 0.1969 0.0003230023 0.0001564791 0.8769547383 0.0640653891 1.0674780418 0.1209324084 0.3068955413 0.0266463991 2.2516513237 .2118006757
0.006 0.0 0.7952 0.1988 0.0002999307 0.0001984693 0.0000000000 0.0000000000 1.0990583353 0.1642692090 0.2977399464 0.0190788187 1.3970982124 .1835464970
0.006 0.0005 0.7948 0.1987 0.0003114665 0.0002260545 0.0360047452 0.0064879537 1.0350962181 0.0746179501 0.2975568345 0.0271845632 1.3689692643 .1085165215
0.006 0.001 0.7944 0.1986 0.0003114665 0.0004291564 0.0750308676 0.0180581886 1.1025850686 0.0199862506 0.3017684081 0.0139261384 1.4796958108 .0523997340
0.006 0.0015 0.794 0.1985 0.0003576097 0.0001984693 0.1070071099 0.0330975292 1.0578596783 0.1059544223 0.3032333033 0.0493574037 1.4684577012 .1886078245
0.006 0.002 0.7936 0.1984 0.0003460739 0.0001631408 0.1553491454 0.0190157502 1.0738902842 0.0740704199 0.2990217297 0.0264493712 1.5286072332 .1196986821
0.006 0.0025 0.7932 0.1983 0.0003922170 0.0003819028 0.2135106569 0.0272389813 1.0493634573 0.0489750094 0.3034164152 0.0439102179 1.5666827464 .1205061114
0.006 0.003 0.7928 0.1982 0.0002768591 0.0001845727 0.2548028123 0.0435691023 1.0719666115 0.0908221185 0.2949932679 0.0218325906 1.6220395508 .1564083841
0.006 0.0035 0.7924 0.1981 0.0003922170 0.0001984693 0.2938289347 0.0325801675 1.0431115210 0.0263721737 0.3046981985 0.0321860508 1.6420308712 .0913368613
0.0005 0.0025 0.7976 0.1994 0.0000807506 0.0000922864 0.1802755075 0.0228774991 1.0642719207 0.0265431206 0.3120226744 0.0320607966 1.5566508532 .0815737027
0.006 0.004 0.792 0.198 0.0003806813 0.0002484886 0.3315961500 0.0777283178 1.0593024329 0.0907088682 0.3026839676 0.0310448930 1.6939632318 .1997305676
0.006 0.0045 0.7916 0.1979 0.0004383602 0.0003060792 0.4000807003 0.0989523463 1.0726078357 0.0751108729 0.2995710654 0.0290773392 1.7726979616 .2034466376
0.006 0.005 0.7912 0.1978 0.0003345381 0.0002954605 0.4469120472 0.1060236047 1.0354168302 0.0532389911 0.3078111008 0.0283533859 1.7904745163 .1879114422
0.006 0.0055 0.7908 0.1977 0.0003230023 0.0001564791 0.4856863882 0.0547333693 1.0557756996 0.0466862325 0.3120226744 0.0247682111 1.8538077645 .1263442920
0.006 0.006 0.7904 0.1976 0.0002883949 0.0002188763 0.5050735587 0.0850022478 1.0692414085 0.1063156740 0.3001204011 0.0443024848 1.8747237632 .2358392829
0.006 0.0065 0.79 0.1975 0.0003576097 0.0002768591 0.5435961183 0.1147681537 1.0493634573 0.0533739737 0.2968243869 0.0310621689 1.8901415722 .1994811554
0.006 0.006999999999999999 0.7896 0.1974 0.0003806813 0.0003146546 0.6012540669 0.1328356474 1.0724475296 0.0770603744 0.2944439322 0.0349470389 1.9685262100 .2451577153
0.006 0.0075 0.7892 0.1973 0.0004729676 0.0001984693 0.6548835126 0.0417501908 1.0423099907 0.0490085798 0.3076279889 0.0247573787 2.0052944598 .1157146186
0.006 0.008 0.7888 0.1972 0.0005537182 0.0003691455 0.6727599945 0.1681975368 1.0334931575 0.0605065656 0.3125720101 0.0267017082 2.0193788803 .2557749561
0.006 0.0085 0.7884 0.1971 0.0004383602 0.0003060792 0.7027219852 0.1440964312 1.0530504966 0.0255968168 0.3015852962 0.0550749939 2.0577961382 .2250743211
0.0005 0.003 0.7972 0.1993 0.0000346074 0.0000922864 0.2452351177 0.0433883047 1.0435924392 0.1072829656 0.3025008557 0.0063007524 1.5913630200 .1570643091
0.006 0.009000000000000001 0.7879999999999999 0.19699999999999998 0.0004152886 0.0002863109 0.7218573743 0.1174565117 1.0365389726 0.0467192473 0.2911479181 0.0121462692 2.0499595536 .1766083391
0.006 0.0095 0.7876 0.1969 0.0004960392 0.0002011335 0.8102326580 0.1009213362 1.0375008089 0.0639345901 0.2940777084 0.0171148413 2.1423072145 .1821719011
0.006 0.01 0.7872 0.1968 0.0002191801 0.0001695409 0.8233252926 0.1506233904 1.0431115210 0.0774369527 0.3019515200 0.0147584101 2.1686075137 .2429882941
0.0065 0.0 0.7948 0.1987 0.0004845034 0.0002690587 0.0000000000 0.0000000000 1.0865544628 0.0710327703 0.3109240031 0.0434804976 1.3979629693 .1147823266
0.0065 0.0005 0.7944 0.1986 0.0003806813 0.0004353139 0.0430546254 0.0127789930 1.0724475296 0.1203470440 0.3138537934 0.0337522468 1.4297366297 .1673135977
0.0065 0.001 0.794 0.1985 0.0004383602 0.0002139571 0.0891306280 0.0267599961 1.0694017145 0.0938818850 0.3096422198 0.0291003927 1.4686129225 .1499562309
0.0065 0.0015 0.7936 0.1984 0.0003691455 0.0002139571 0.1248835918 0.0137353638 1.0811040568 0.0735551557 0.3127551220 0.0352336985 1.5191119161 .1227381751
0.0065 0.002 0.7932 0.1983 0.0004960392 0.0006343639 0.1795201632 0.0208599058 1.0605848813 0.0445800743 0.3037826390 0.0429185540 1.5443837227 .1089928980
0.0065 0.0025 0.7928 0.1982 0.0003576097 0.0001845727 0.2182945042 0.0471739245 1.0389435635 0.0547242715 0.2894999110 0.0268719440 1.5470955884 .1289547127
0.0065 0.003 0.7924 0.1981 0.0003691455 0.0003969387 0.2525367794 0.0365421527 1.0541726390 0.0274568293 0.3043319747 0.0389748847 1.6114105386 .1033708054
0.0005 0.0035 0.7968 0.1992 0.0000461432 0.0000863260 0.2918146832 0.0392456109 1.0661955934 0.0800079812 0.3070786532 0.0185513230 1.6651350730 .1378912411
0.0065 0.0035 0.792 0.198 0.0003576097 0.0000863260 0.2807363001 0.0324788292 1.0674780418 0.0620233234 0.3116564506 0.0310232845 1.6602284022 .1256117631
0.0065 0.004 0.7916 0.1979 0.0004383602 0.0003691455 0.3099429466 0.0737233928 1.0759742629 0.0636445335 0.2880350158 0.0337760804 1.6743905855 .1715131522
0.0065 0.0045 0.7912 0.1978 0.0004383602 0.0002787751 0.3890023172 0.0729905652 1.0674780418 0.0271745958 0.3026839676 0.0381752079 1.7596026868 .1386191440
0.0065 0.005 0.7908 0.1977 0.0004268244 0.0003390818 0.4172018379 0.0326579060 1.0863941567 0.0991598907 0.2876687920 0.0418425713 1.7916916110 .1739994498
0.0065 0.0055 0.7904 0.1976 0.0003345381 0.0002352850 0.4718384093 0.0138273633 1.0814246689 0.0582014762 0.3145862410 0.0289432669 1.8681838573 .1012073914
0.0065 0.006 0.79 0.1975 0.0004498960 0.0001345293 0.5365462381 0.0422332869 1.0823865052 0.0591753046 0.3178822552 0.0164352492 1.9372648945 .1179783700
0.0065 0.0065 0.7896 0.1974 0.0004152886 0.0001984693 0.5730545462 0.0734477130 1.0362183605 0.1443124962 0.3008528487 0.0452490212 1.9105410440 .2632076997
0.0065 0.006999999999999999 0.7892 0.1973 0.0005421824 0.0004532848 0.6055343513 0.0953982547 1.0317297908 0.0402671460 0.2984723940 0.0117534448 1.9362787185 .1478721303
0.0065 0.0075 0.7888 0.1972 0.0006344688 0.0004316299 0.6339856535 0.1093856324 1.0466382543 0.0838288800 0.3001204011 0.0355708707 1.9813787777 .2292170130
0.0065 0.008 0.7884 0.1971 0.0003922170 0.0001984693 0.6730117759 0.1434367699 1.0639513086 0.0712350774 0.3028670795 0.0271944288 2.0402223810 .2420647454
0.0005 0.004 0.7964 0.1991 0.0000230716 0.0000922864 0.3122089795 0.0219497966 1.0710047751 0.1034360478 0.3107408912 0.0217464171 1.6939777174 .1472245479
0.0065 0.0085 0.7879999999999999 0.19699999999999998 0.0004383602 0.0004165684 0.6951685422 0.1320871421 1.0697223266 0.0376715826 0.2748509591 0.0249032181 2.0401801881 .1950785112
0.0065 0.009000000000000001 0.7876 0.1969 0.0004614318 0.0001631408 0.7845509516 0.1501377574 1.0740505902 0.0781991289 0.3098253317 0.0271746941 2.1688883053 .2556747212
0.0065 0.0095 0.7872 0.1968 0.0002883949 0.0002188763 0.8016720892 0.0248945512 1.0520886602 0.0652238841 0.2869363444 0.0081561912 2.1409854887 .0984935028
0.0065 0.01 0.7868 0.1967 0.0004037528 0.0001263683 0.8195485711 0.1070115530 1.0586612086 0.0581396283 0.3032333033 0.0349240045 2.1818468358 .2002015541
0.006999999999999999 0.0 0.7944 0.1986 0.0004383602 0.0001874345 0.0000000000 0.0000000000 1.0750124266 0.0748572651 0.3041488628 0.0209868923 1.3795996496 .0960315919
0.006999999999999999 0.0005 0.794 0.1985 0.0003230023 0.0000565136 0.0410403739 0.0119801406 1.0415084604 0.0897633770 0.3178822552 0.0373727751 1.4007540918 .1391728063
0.006999999999999999 0.001 0.7936 0.1984 0.0005537182 0.0003468421 0.0810736221 0.0126993724 1.0878369112 0.0608099010 0.3142200172 0.0304736931 1.4836842687 .1043298086
0.006999999999999999 0.0015 0.7932 0.1983 0.0004845034 0.0003146546 0.1165748044 0.0576045991 1.0851117082 0.0510206613 0.2893167991 0.0109867139 1.4914878151 .1199266289
0.006999999999999999 0.002 0.7928 0.1982 0.0003922170 0.0002463372 0.1681899986 0.0355217118 1.0360580544 0.0737310284 0.3180653671 0.0332155091 1.5227056371 .1427145865
0.006999999999999999 0.0025 0.7924 0.1981 0.0004268244 0.0003311396 0.2147695641 0.0360882820 1.0642719207 0.0773492928 0.3045150866 0.0295168201 1.5839833958 .1432855345
0.0 0.0015 0.7988 0.1997 0.0000000000 0.0000000000 0.1294156576 0.0311802616 1.0742108963 0.0210581397 0.3041488628 0.0362061818 1.5077754167 .0884445831
0.0005 0.0045 0.7959999999999999 0.19899999999999998 0.0000230716 0.0000565136 0.3567742935 0.0241815064 1.0734093660 0.0777006623 0.3068955413 0.0225577211 1.7371022724 .1244964034
0.006999999999999999 0.003 0.792 0.198 0.0004845034 0.0002139571 0.2379334561 0.0510315691 1.0639513086 0.1026890129 0.3056137580 0.0246052248 1.6079830261 .1785397639
0.006999999999999999 0.0035 0.7916 0.1979 0.0004498960 0.0005281329 0.3094393837 0.0551717416 1.0567375359 0.0879178989 0.2938945965 0.0158367975 1.6605214121 .1594545709
0.006999999999999999 0.004 0.7912 0.1978 0.0004498960 0.0001695409 0.3404085002 0.0546220659 1.0780582417 0.0585237879 0.3105577793 0.0290773392 1.7294744172 .1423927339
0.006999999999999999 0.0045 0.7908 0.1977 0.0004268244 0.0003691455 0.3776721526 0.0829274942 1.0703635509 0.0721740531 0.2933452608 0.0207037944 1.7418077887 .1761744872
0.006999999999999999 0.005 0.7904 0.1976 0.0004037528 0.0003095379 0.4179571822 0.0717466651 1.0639513086 0.0683257444 0.3103746674 0.0593124284 1.7926869110 .1996943758
0.006999999999999999 0.0055 0.79 0.1975 0.0003691455 0.0003544325 0.4494298616 0.0286190334 1.0524092724 0.0597320250 0.3079942127 0.0513575831 1.8102024922 .1400630740
0.006999999999999999 0.006 0.7896 0.1974 0.0005421824 0.0002787751 0.5126270018 0.0695281566 1.0549741693 0.0680604475 0.3035995271 0.0345417190 1.8717428806 .1724090982
0.006999999999999999 0.0065 0.7892 0.1973 0.0005191108 0.0003791049 0.5264749807 0.0983096081 1.0501649875 0.0246141587 0.3118395625 0.0354045801 1.8889986415 .1587074518
0.006999999999999999 0.006999999999999999 0.7888 0.1972 0.0006344688 0.0002188763 0.5624797259 0.0902403771 1.0830277295 0.0332324937 0.3032333033 0.0220769473 1.9493752275 .1457686944
0.006999999999999999 0.0075 0.7884 0.1971 0.0005652540 0.0004022669 0.6767884974 0.1536865300 1.0686001842 0.1088259729 0.2984723940 0.0241541183 2.0444263296 .2870688881
0.0005 0.005 0.7956 0.1989 0.0000115358 0.0000461432 0.4093966134 0.0556750186 1.0637910025 0.0646285957 0.3160511362 0.0225279734 1.7892502879 .1428777309
0.006999999999999999 0.008 0.7879999999999999 0.19699999999999998 0.0003922170 0.0003043352 0.6463229438 0.1155849565 1.0660352873 0.0489498165 0.2973737226 0.0387644039 2.0101241707 .2036035121
0.006999999999999999 0.0085 0.7876 0.1969 0.0004268244 0.0002589780 0.7780046343 0.1365296295 1.0774170174 0.0871888131 0.3025008557 0.0487586792 2.1583493318 .2727360998
0.006999999999999999 0.009000000000000001 0.7872 0.1968 0.0005767898 0.0001930308 0.7493015507 0.0948704963 1.0649131449 0.0055160194 0.3057968699 0.0353173439 2.1205883553 .1358968904
0.006999999999999999 0.0095 0.7868 0.1967 0.0004960392 0.0002787751 0.8130022538 0.0701634948 1.0812643628 0.0663442460 0.3120226744 0.0236604381 2.2067853302 .1604469540
0.006999999999999999 0.01 0.7864 0.1966 0.0003922170 0.0000863260 0.8550497535 0.1013450771 1.0467985603 0.0462059793 0.2940777084 0.0374086449 2.1963182392 .1850460273
0.0075 0.0 0.794 0.1985 0.0006344688 0.0004062173 0.0000000000 0.0000000000 1.0876766052 0.0300076499 0.2966412750 0.0194478284 1.3849523490 .0498616956
0.0075 0.0005 0.7936 0.1984 0.0004383602 0.0001874345 0.0400332482 0.0101214884 1.0932873172 0.1250263936 0.3004866249 0.0350963941 1.4342455505 .1704317106
0.0075 0.001 0.7932 0.1983 0.0004268244 0.0001726520 0.0798147149 0.0302389399 1.0525695784 0.0610545148 0.2929790370 0.0383574629 1.4257901547 .1298235696
0.0075 0.0015 0.7928 0.1982 0.0004845034 0.0003311396 0.1268978433 0.0220305159 1.0766154872 0.0703113409 0.3160511362 0.0074515519 1.5200489701 .1001245483
0.0075 0.002 0.7924 0.1981 0.0005306466 0.0004521090 0.1634061514 0.0259420421 1.0775773235 0.0802722082 0.3142200172 0.0257244521 1.5557341387 .1323908114
0.0005 0.0055 0.7952 0.1988 0.0000230716 0.0000565136 0.4924844870 0.1070755133 1.0492031512 0.0849168291 0.3046981985 0.0383294801 1.8464089083 .2303783361
0.0075 0.0025 0.792 0.198 0.0005075750 0.0003375083 0.2087268097 0.0293365892 1.0743712023 0.0224565845 0.3030501914 0.0187812474 1.5866557784 .0709119294
0.0075 0.003 0.7916 0.1979 0.0004152886 0.0001695409 0.2364227675 0.0509918016 1.0261190788 0.0224977431 0.2988386178 0.0226230285 1.5617957527 .0962821141
0.0075 0.0035 0.7912 0.1978 0.0005075750 0.0002352850 0.2903039946 0.0690560791 1.0931270112 0.0622714243 0.3019515200 0.0369759103 1.6858901008 .1685386987
0.0075 0.004 0.7908 0.1977 0.0004152886 0.0001695409 0.3363799972 0.0761762641 1.0782185477 0.0843727807 0.2940777084 0.0188667467 1.7090915419 .1795853324
0.0075 0.0045 0.7904 0.1976 0.0006229330 0.0002670730 0.3920236944 0.0608582344 1.0751727326 0.0650818905 0.2979230583 0.0234954757 1.7657424183 .1497026736
0.0075 0.005 0.79 0.1975 0.0004383602 0.0001384295 0.4227410295 0.0445418367 1.0408672362 0.0805342920 0.2962750512 0.0324185640 1.7603216771 .1576331222
0.0075 0.0055 0.7896 0.1974 0.0004268244 0.0003468421 0.4464084844 0.0465516570 1.0546535572 0.0574727960 0.2953594917 0.0145386696 1.7968483577 .1189099647
0.0075 0.006 0.7892 0.1973 0.0004845034 0.0001176425 0.5179144119 0.0882399641 1.0578596783 0.0925531161 0.2884012396 0.0512320782 1.8646598332 .2321428009
0.0075 0.0065 0.7888 0.1972 0.0005191108 0.0002918351 0.5682706989 0.0551073585 1.0541726390 0.0886966336 0.3101915555 0.0342257642 1.9331540042 .1783215914
0.0075 0.006999999999999999 0.7884 0.1971 0.0004152886 0.0003043352 0.5629832888 0.1173787660 1.0871956870 0.0782753324 0.2977399464 0.0249301318 1.9483342108 .2208885654
0.0005 0.006 0.7948 0.1987 0.0000576790 0.0001031793 0.4962612085 0.0840422142 1.0581802905 0.0314690224 0.2931621489 0.0371748723 1.8476613269 .1527892882
0.0075 0.0075 0.7879999999999999 0.19699999999999998 0.0004729676 0.0003375083 0.6339856535 0.0990829528 1.0663558994 0.0747143184 0.3067124294 0.0117534448 2.0075269499 .1858882243
0.0075 0.008 0.7876 0.1969 0.0004960392 0.0002690587 0.6596673599 0.0806487025 1.0463176421 0.0087568789 0.3041488628 0.0302306597 2.0106299040 .1199052998
0.0075 0.0085 0.7872 0.1968 0.0004037528 0.0003860616 0.7528264908 0.1327344349 1.0610657995 0.0503207841 0.3112902268 0.0485436515 2.1255862699 .2319849321
0.0075 0.009000000000000001 0.7868 0.1967 0.0005075750 0.0002670730 0.7659191254 0.1465584243 1.0886384415 0.0818497051 0.2878519039 0.0362098859 2.1429170458 .2648850883
0.0075 0.0095 0.7864 0.1966 0.0004614318 0.0002419769 0.7671780326 0.1015475450 1.0581802905 0.0688861078 0.2922465894 0.0398225229 2.1180663443 .2104981526
0.0075 0.01 0.7859999999999999 0.1965 0.0005537182 0.0005086226 0.8296198285 0.1063459927 1.0293252000 0.0855343616 0.3035995271 0.0434650719 2.1630982738 .2358540488
0.008 0.0 0.7936 0.1984 0.0004614318 0.0002419769 0.0000000000 0.0000000000 1.0766154872 0.0429955073 0.3030501914 0.0378647778 1.3801271104 .0811022620
0.008 0.0005 0.7932 0.1983 0.0005191108 0.0002630566 0.0360047452 0.0133799981 1.0589818207 0.0561794405 0.3048813104 0.0384098758 1.4003869871 .1082323710
0.008 0.001 0.7928 0.1982 0.0005075750 0.0001845727 0.0903895352 0.0354788543 1.0820658931 0.0568759027 0.3041488628 0.0353439169 1.4771118661 .1278832466
0.008 0.0015 0.7924 0.1981 0.0004614318 0.0004191163 0.1218622146 0.0352278130 1.0653940631 0.0576246210 0.3023177438 0.0279963661 1.4900354533 .1212679164
0.0005 0.0065 0.7944 0.1986 0.0000346074 0.0000565136 0.5670117918 0.0554513958 1.0748521205 0.0314461489 0.2862038968 0.0152588365 1.9281024165 .1022128948
0.008 0.002 0.792 0.198 0.0005191108 0.0003720182 0.1832968847 0.0376697340 1.0448748876 0.0444322589 0.3014021843 0.0505256132 1.5300930674 .1329996243
0.008 0.0025 0.7916 0.1979 0.0004268244 0.0002139571 0.2064607767 0.0212453408 1.0679589600 0.0738633539 0.3037826390 0.0213668911 1.5786292001 .1166895429
0.008 0.003 0.7912 0.1978 0.0003460739 0.0002825681 0.2641187254 0.0251479116 1.0479207027 0.0219472986 0.3162342481 0.0400106830 1.6286197501 .0873884613
0.008 0.0035 0.7908 0.1977 0.0006113972 0.0003311396 0.2892968689 0.0452198336 1.0400657059 0.0894708883 0.3178822552 0.0300972689 1.6478562272 .1651191304
0.008 0.004 0.7904 0.1976 0.0004960392 0.0001384295 0.3265605213 0.0168975171 1.0871956870 0.0400393063 0.3235587240 0.0371604382 1.7378109715 .0942356911
0.008 0.0045 0.79 0.1975 0.0004960392 0.0003901760 0.3615581407 0.0789550611 1.0572184541 0.0831616165 0.2970074988 0.0266010607 1.7162801328 .1891079143
0.008 0.005 0.7896 0.1974 0.0004845034 0.0002589780 0.4592493375 0.0619484672 1.0612261056 0.0379353372 0.2973737226 0.0485767946 1.8183336691 .1487195770
0.008 0.0055 0.7892 0.1973 0.0005767898 0.0002527366 0.4678099063 0.0299440010 1.0786994659 0.0542431738 0.2904154705 0.0220769473 1.8375016325 .1065168587
0.008 0.006 0.7888 0.1972 0.0005652540 0.0006207930 0.4864417325 0.0471201405 1.0512871299 0.0952633504 0.3098253317 0.0265000308 1.8481194481 .1695043147
0.008 0.0065 0.7884 0.1971 0.0004845034 0.0002972567 0.5196768820 0.0880788897 1.0498443754 0.0653561331 0.2977399464 0.0149838800 1.8677457072 .1687161595
0.0005 0.006999999999999999 0.794 0.1985 0.0000346074 0.0000922864 0.5924417167 0.0344342756 1.0811040568 0.0586763971 0.3063462056 0.0273714009 1.9799265865 .1205743600
0.008 0.006999999999999999 0.7879999999999999 0.19699999999999998 0.0005652540 0.0002569144 0.6015058484 0.0976626401 1.0408672362 0.0781175879 0.2992048416 0.0217710729 1.9421431802 .1978082153
0.008 0.0075 0.7876 0.1969 0.0006113972 0.0000922864 0.6440569109 0.0838488884 1.0671574297 0.0674703804 0.3147693529 0.0354953807 2.0265950907 .1869069359
0.008 0.008 0.7872 0.1968 0.0004498960 0.0001695409 0.6463229438 0.0454212592 1.0383023392 0.0890678694 0.3123888982 0.0267719364 1.9974640772 .1614306059
0.008 0.0085 0.7868 0.1967 0.0005306466 0.0004637332 0.6898811321 0.0848917990 1.0540123329 0.0464611097 0.3076279889 0.0275521044 2.0520521005 .1593687463
0.008 0.009000000000000001 0.7864 0.1966 0.0006229330 0.0002569144 0.7402374191 0.1092278824 1.0661955934 0.0520873829 0.3012190724 0.0378647778 2.1082750179 .1994369575
0.008 0.0095 0.7859999999999999 0.1965 0.0004960392 0.0003311396 0.8152682867 0.1044161623 1.0671574297 0.0591839894 0.3001204011 0.0163534406 2.1830421567 .1802847319
0.008 0.01 0.7856 0.1964 0.0005652540 0.0003375083 0.8510212505 0.1365574860 1.0971346626 0.0878348477 0.3059799818 0.0329072002 2.2547011489 .2576370422
0.0085 0.0 0.7932 0.1983 0.0005998614 0.0003544325 0.0000000000 0.0000000000 1.0984171111 0.0968471508 0.3061630937 0.0354991590 1.4051800662 .1327007423
0.0085 0.0005 0.7928 0.1982 0.0005883256 0.0002768591 0.0390261224 0.0130344017 1.0783788538 0.0554816465 0.2977399464 0.0268219868 1.4157332482 .0956148941
0.0085 0.001 0.7924 0.1981 0.0004498960 0.0002114546 0.0881235023 0.0332122523 1.0692414085 0.0628677769 0.2905985824 0.0395555608 1.4484133892 .1358470446
0.0005 0.0075 0.7936 0.1984 0.0000346074 0.0000922864 0.6450640366 0.0530440803 1.0718063054 0.0382241720 0.2993879535 0.0549213606 2.0162929029 .1462818993
0.0085 0.0015 0.792 0.198 0.0005537182 0.0001564791 0.1374726635 0.0193331421 1.1166920017 0.0638364408 0.3063462056 0.0236093663 1.5610645890 .1069354283
0.0085 0.002 0.7916 0.1979 0.0005767898 0.0002825681 0.1742327531 0.0344710762 1.0737299781 0.0770110037 0.2960919393 0.0339345428 1.5446314603 .1456991908
0.0085 0.0025 0.7912 0.1978 0.0004960392 0.0004035880 0.2198051928 0.0356286300 1.0402260119 0.0570959682 0.2981061702 0.0304780940 1.5586334141 .1236062802
0.0085 0.003 0.7908 0.1977 0.0004729676 0.0002863109 0.2412066148 0.0375010677 1.0562566178 0.0576602864 0.3191640385 0.0263477597 1.6171002387 .1217954247
0.0085 0.0035 0.7904 0.1976 0.0003922170 0.0001695409 0.3049073179 0.0110783831 1.0700429388 0.0685765260 0.3048813104 0.0286732418 1.6802237841 .1084976918
0.0085 0.004 0.79 0.1975 0.0005421824 0.0000565136 0.3640759551 0.0921451257 1.0535314148 0.0629625385 0.3030501914 0.0330617140 1.7211997437 .1882258918
0.0085 0.0045 0.7896 0.1974 0.0005883256 0.0002863109 0.3668455509 0.0608790641 1.0851117082 0.0924531055 0.2944439322 0.0367065145 1.7469895169 .1903249950
0.0085 0.005 0.7892 0.1973 0.0006344688 0.0002063586 0.3844702513 0.0544360546 1.0408672362 0.0351008043 0.2949932679 0.0384866189 1.7209652242 .1282298364
0.0085 0.0055 0.7888 0.1972 0.0005191108 0.0002825681 0.4506887688 0.0597947778 1.0812643628 0.0766122091 0.3070786532 0.0214983039 1.8395508956 .1581878589
0.0085 0.006 0.7884 0.1971 0.0005998614 0.0003060792 0.5055771216 0.0706353509 1.0431115210 0.0587394298 0.2990217297 0.0414917177 1.8483102337 .1711725776
0.0005 0.008 0.7932 0.1983 0.0000000000 0.0000000000 0.6737671202 0.0668886183 1.0543329451 0.0554816465 0.2960919393 0.0403777306 2.0241920046 .1627479954
0.0085 0.0065 0.7879999999999999 0.19699999999999998 0.0004845034 0.0003311396 0.5440996812 0.1038658693 1.0509665178 0.0557662360 0.2964581631 0.0273909939 1.8920088655 .1873542388
0.0085 0.006999999999999999 0.7876 0.1969 0.0005075750 0.0002670730 0.6052825699 0.0812345400 1.0807834447 0.0673560199 0.3030501914 0.0375088980 1.9896237810 .1863665309
0.0085 0.0075 0.7872 0.1968 0.0005306466 0.0004750731 0.5695296061 0.0474953494 1.1085163927 0.0867432064 0.2995710654 0.0330900984 1.9781477108 .1678037273
0.0085 0.008 0.7868 0.1967 0.0006229330 0.0002236874 0.6908882578 0.0756585407 1.0702032448 0.0527735725 0.3028670795 0.0239421870 2.0645815151 .1525979876
0.0085 0.0085 0.7864 0.1966 0.0005075750 0.0005809278 0.6939096350 0.0838912165 1.0730887539 0.0275689137 0.2979230583 0.0257035887 2.0654290222 .1377446467
0.0085 0.009000000000000001 0.7859999999999999 0.1965 0.0004845034 0.0002589780 0.7465319549 0.1062147676 1.0769360993 0.0851440997 0.2918803656 0.0416175923 2.1158329232 .2332354376
0.0085 0.0095 0.7856 0.1964 0.0005767898 0.0003498980 0.8406982117 0.1296554605 1.0628291661 0.0779885266 0.2944439322 0.0268019779 2.1985480998 .2347958630
0.0085 0.01 0.7852 0.1963 0.0006344688 0.0003008167 0.8165271939 0.1513170815 1.0706841630 0.0699228492 0.2926128132 0.0349470389 2.1804586389 .2564877863
0.009000000000000001 0.0 0.7928 0.1982 0.0004729676 0.0001845727 0.0000000000 0.0000000000 1.0939285414 0.0288800162 0.3090928841 0.0172786235 1.4034943931 .0463432124
0.009000000000000001 0.0005 0.7924 0.1981 0.0005883256 0.0001845727 0.0448170954 0.0127988208 1.0530504966 0.1313508361 0.3056137580 0.0140125475 1.4040696756 .1583467771
0.0005 0.0085 0.7928 0.1982 0.0000230716 0.0000565136 0.7034773296 0.0903807680 1.0698826327 0.0413875349 0.3065293175 0.0213668911 2.0799123514 .1531917076
0.009000000000000001 0.001 0.792 0.198 0.0006575403 0.0002375366 0.0845985622 0.0110783831 1.0700429388 0.0254679865 0.2979230583 0.0225933668 1.4532220996 .0593772730
0.009000000000000001 0.0015 0.7916 0.1979 0.0005998614 0.0002589780 0.1334441606 0.0158442358 1.0506459057 0.1129783601 0.2964581631 0.0180678654 1.4811480908 .1471494393
0.009000000000000001 0.002 0.7912 0.1978 0.0005537182 0.0003230023 0.1702042501 0.0285924399 1.0423099907 0.0555186886 0.3145862410 0.0409385134 1.5276542000 .1253726442
0.009000000000000001 0.0025 0.7908 0.1977 0.0006344688 0.0002307159 0.1943752679 0.0445190589 1.0516077421 0.0306348191 0.2911479181 0.0252667880 1.5377653969 .1006513819
0.009000000000000001 0.003 0.7904 0.1976 0.0005652540 0.0004022669 0.2525367794 0.0581522461 1.0900811960 0.0695292301 0.3136706815 0.0303236842 1.6568539109 .1584074273
0.009000000000000001 0.0035 0.79 0.1975 0.0004152886 0.0002670730 0.3079286951 0.0821070030 1.0839895658 0.1237978001 0.3039657509 0.0276007401 1.6962993004 .2337726162
0.009000000000000001 0.004 0.7896 0.1974 0.0006575403 0.0003762863 0.3537529163 0.0673909367 1.0055999034 0.0574745845 0.3010359606 0.0291464449 1.6610463206 .1543882524
0.009000000000000001 0.0045 0.7892 0.1973 0.0006113972 0.0002972567 0.3618099222 0.0309844652 1.0657146752 0.0681223419 0.3003035130 0.0385492950 1.7284395076 .1379533588
0.009000000000000001 0.005 0.7888 0.1972 0.0006344688 0.0003928950 0.4227410295 0.1082062757 1.0661955934 0.0643975594 0.2944439322 0.0449963725 1.7840150239 .2179931026
0.009000000000000001 0.0055 0.7884 0.1971 0.0006344688 0.0004437909 0.4534583645 0.0413228490 1.0750124266 0.0922527590 0.3052475342 0.0184425591 1.8343527941 .1524619580
0.0005 0.009000000000000001 0.7924 0.1981 0.0000346074 0.0000565136 0.8021756521 0.1813763277 1.0338137696 0.0613651926 0.3100084436 0.0234669168 2.1460324727 .2662649507
0.009000000000000001 0.006 0.7879999999999999 0.19699999999999998 0.0004960392 0.0001874345 0.4877006397 0.0559068189 1.0373405029 0.0487541300 0.3030501914 0.0255045362 1.8285873732 .1303529196
0.009000000000000001 0.0065 0.7876 0.1969 0.0006575403 0.0004926744 0.5614726002 0.0823752517 1.0508062118 0.0400187628 0.3138537934 0.0145755231 1.9267901457 .1374622120
0.009000000000000001 0.006999999999999999 0.7872 0.1968 0.0005421824 0.0002375366 0.5871543066 0.0506224718 1.1104400654 0.0995685176 0.2889505753 0.0422762507 1.9870871297 .1927047767
0.009000000000000001 0.0075 0.7868 0.1967 0.0006921477 0.0002419769 0.6156056087 0.0575473446 1.0440733573 0.1432407964 0.2968243869 0.0549994502 1.9571955006 .2560295681
0.009000000000000001 0.008 0.7864 0.1966 0.0006921477 0.0002063586 0.6498478839 0.0769380788 1.0400657059 0.0383074462 0.2916972537 0.0276880691 1.9823029912 .1431399527
0.009000000000000001 0.0085 0.7859999999999999 0.1965 0.0006113972 0.0004532848 0.6903846949 0.0571848798 1.0403863180 0.0747789531 0.2977399464 0.0374265669 2.0291223565 .1698436846
0.009000000000000001 0.009000000000000001 0.7856 0.1964 0.0006806119 0.0005809278 0.7145557127 0.0887700075 1.0285236697 0.0945637271 0.2891336872 0.0161885831 2.0328936815 .2001032455
0.009000000000000001 0.0095 0.7852 0.1963 0.0005537182 0.0002972567 0.7873205474 0.1006445701 1.0318900969 0.0665885973 0.3085435484 0.0198910435 2.1283079109 .1874214676
0.009000000000000001 0.01 0.7848 0.1962 0.0006806119 0.0005670169 0.8877813400 0.1138141209 1.0503252936 0.0875840478 0.3056137580 0.0078032314 2.2444010035 .2097684170
0.0095 0.0 0.7924 0.1981 0.0005767898 0.0002419769 0.0000000000 0.0000000000 1.0772567114 0.0859934054 0.3050644223 0.0236036848 1.3828979235 .1098390671
0.0 0.002 0.7984 0.1996 0.0000000000 0.0000000000 0.1477957024 0.0364726940 1.0514474360 0.1047935796 0.3162342481 0.0339147755 1.5154773865 .1751810491
0.0005 0.0095 0.792 0.198 0.0000115358 0.0000461432 0.8114915652 0.1242545846 1.1019438444 0.0672705039 0.3100084436 0.0225339261 2.2234553890 .2141051578
0.0095 0.0005 0.792 0.198 0.0005883256 0.0002768591 0.0470831284 0.0134744241 1.0713253872 0.0670501049 0.3030501914 0.0453733401 1.4220470326 .1261747282
0.0095 0.001 0.7916 0.1979 0.0006344688 0.0005311479 0.0954251639 0.0171063205 1.0878369112 0.0706031268 0.3019515200 0.0451867335 1.4858480639 .1334273287
0.0095 0.0015 0.7912 0.1978 0.0005306466 0.0004279143 0.1211068703 0.0207257571 1.0418290725 0.0658887152 0.3061630937 0.0381400590 1.4696296831 .1251824456
0.0095 0.002 0.7908 0.1977 0.0006921477 0.0005210299 0.1651686214 0.0347202856 1.0625085540 0.0596510884 0.2993879535 0.0467132772 1.5277572766 .1416056811
0.0095 0.0025 0.7904 0.1976 0.0007152193 0.0002972567 0.2041947438 0.0347202856 1.0551344753 0.0729883887 0.3034164152 0.0216537078 1.5634608536 .1296596388
0.0095 0.003 0.79 0.1975 0.0006575403 0.0002589780 0.2432208663 0.0359404219 1.0751727326 0.1032928451 0.3017684081 0.0326453133 1.6208195473 .1721375583
0.0095 0.0035 0.7896 0.1974 0.0006113972 0.0003060792 0.3036484107 0.0708110387 1.0397450938 0.0613903138 0.2759496305 0.0245834117 1.6199545322 .1570908434
0.0095 0.004 0.7892 0.1973 0.0007382909 0.0003888094 0.3315961500 0.0154060614 1.0591421268 0.0431053422 0.3103746674 0.0363097551 1.7018512351 .0952099681
0.0095 0.0045 0.7888 0.1972 0.0006575403 0.0002881641 0.3464512546 0.0311395722 1.0516077421 0.0580741746 0.3116564506 0.0324805617 1.7103729876 .1219824726
0.0095 0.005 0.7884 0.1971 0.0006690761 0.0005679549 0.4255106252 0.0404420869 1.0585009026 0.0753922647 0.2973737226 0.0197693019 1.7820543265 .1361716084
0.0005 0.01 0.7916 0.1979 0.0000346074 0.0000565136 0.8464891847 0.1075504669 1.0653940631 0.0747129426 0.2931621489 0.0347700518 2.2050800041 .2170899749
0.0095 0.0055 0.7879999999999999 0.19699999999999998 0.0005652540 0.0001530396 0.4824132296 0.1168265859 1.0684398782 0.0598695377 0.2907816943 0.0290588832 1.8422000561 .2059080464
0.0095 0.006 0.7876 0.1969 0.0005767898 0.0003095379 0.5098574060 0.0666531611 1.0714856933 0.0929963064 0.2955426036 0.0306492343 1.8774624927 .1906082397
0.0095 0.0065 0.7872 0.1968 0.0004960392 0.0004291564 0.5690260432 0.0492102290 1.0540123329 0.1058796941 0.3035995271 0.0198437883 1.9271339424 .1753628678
0.0095 0.006999999999999999 0.7868 0.1967 0.0006229330 0.0002670730 0.5942041867 0.1390690774 1.0514474360 0.0273630749 0.3054306461 0.0120130337 1.9517052018 .1787122590
0.0095 0.0075 0.7864 0.1966 0.0005767898 0.0001930308 0.6669690215 0.0893366515 1.0384626453 0.0742935137 0.3035995271 0.0082380006 2.0096079837 .1720611966
0.0095 0.008 0.7859999999999999 0.1965 0.0007613625 0.0004461833 0.7054915810 0.1101479752 1.0495237633 0.0504757934 0.2955426036 0.0277558017 2.0513193104 .1888257536
0.0095 0.0085 0.7856 0.1964 0.0006460045 0.0003819028 0.7112825540 0.0871614818 1.0413481543 0.0641015801 0.3015852962 0.0382103244 2.0548620090 .1898552891
0.0095 0.009000000000000001 0.7852 0.1963 0.0005998614 0.0002690587 0.7568549938 0.0808904435 1.0823865052 0.0386414087 0.3116564506 0.0277847794 2.1514978110 .1475856903
0.0095 0.0095 0.7848 0.1962 0.0006921477 0.0005410768 0.7941186462 0.0933345324 1.0831880355 0.0349834688 0.3178822552 0.0215232439 2.1958810846 .1503823219
0.0095 0.01 0.7844 0.1961 0.0007036835 0.0005575502 0.8308787357 0.1033347328 1.0653940631 0.0779647983 0.3030501914 0.0182009911 2.2000266737 .2000580724
0.001 0.0 0.7992 0.1998 0.0000807506 0.0000922864 0.0000000000 0.0000000000 1.0488825391 0.0644390476 0.2984723940 0.0348201610 1.3474356837 .0993514950
0.01 0.0 0.792 0.198 0.0006575403 0.0002375366 0.0000000000 0.0000000000 1.0812643628 0.0493263591 0.3184315909 0.0286357972 1.4003534940 .0781996929
0.01 0.0005 0.7916 0.1979 0.0007498267 0.0002630566 0.0435581883 0.0234900070 1.0540123329 0.0650771521 0.2929790370 0.0407315944 1.3912993849 .1295618101
0.01 0.001 0.7912 0.1978 0.0005767898 0.0003343391 0.0805700592 0.0206399358 1.0408672362 0.1162173593 0.3101915555 0.0353249382 1.4322056407 .1725165724
0.01 0.0015 0.7908 0.1977 0.0007959699 0.0003295282 0.1286603133 0.0141893974 1.0500046815 0.1180052954 0.2971906107 0.0305440307 1.4766515754 .1630682517
0.01 0.002 0.7904 0.1976 0.0005537182 0.0004353139 0.1739809716 0.0146293464 1.0604245753 0.0813053616 0.3094591079 0.0111683248 1.5444183730 .1075383467
0.01 0.0025 0.79 0.1975 0.0006806119 0.0004216487 0.2137624384 0.0223164157 1.0411878483 0.0200734936 0.2975568345 0.0265354350 1.5531877331 .0693469930
0.01 0.003 0.7896 0.1974 0.0006575403 0.0002972567 0.2532921237 0.0189355710 1.0241954061 0.0454930405 0.3004866249 0.0334328430 1.5786316950 .0981587112
0.01 0.0035 0.7892 0.1973 0.0006113972 0.0001874345 0.3021377221 0.0465625501 1.0737299781 0.1037396971 0.3151355767 0.0298511710 1.6916146741 .1803408527
0.01 0.004 0.7888 0.1972 0.0007844341 0.0005440201 0.3446887846 0.0454435847 1.0443939694 0.0580033309 0.2975568345 0.0177533572 1.6874240226 .1217442929
0.01 0.0045 0.7884 0.1971 0.0007498267 0.0002825681 0.4076341434 0.0501392874 1.0405466240 0.0341478244 0.2971906107 0.0434496407 1.7461212048 .1280193206
0.001 0.0005 0.7988 0.1997 0.0000461432 0.0000863260 0.0387743410 0.0068306591 1.0748521205 0.1101012071 0.2893167991 0.0143249223 1.4029894038 .1313431145
0.01 0.005 0.7879999999999999 0.19699999999999998 0.0006460045 0.0004279143 0.4101519577 0.0345004884 1.0467985603 0.1274851503 0.2940777084 0.0352679410 1.7516742309 .1976814940
0.01 0.0055 0.7876 0.1969 0.0005652540 0.0002569144 0.4514441131 0.0430126414 1.0424702967 0.0594093473 0.3035995271 0.0209292975 1.7980791909 .1236082006
0.01 0.006 0.7872 0.1968 0.0005306466 0.0002352850 0.5375533638 0.1025217398 1.0362183605 0.0866388622 0.2979230583 0.0620054850 1.8722254292 .2514013720
0.01 0.0065 0.7868 0.1967 0.0006806119 0.0003213501 0.5604654744 0.0965397135 1.0695620206 0.0562087083 0.2966412750 0.0347816218 1.9273493819 .1878513937
0.01 0.006999999999999999 0.7864 0.1966 0.0007613625 0.0001845727 0.5657528846 0.1742109209 1.0597833510 0.0858582247 0.2977399464 0.0182525000 1.9240375445 .2785062183
0.01 0.0075 0.7859999999999999 0.1965 0.0006690761 0.0003901760 0.6261804290 0.1190753175 1.0684398782 0.0574602749 0.3023177438 0.0267217923 1.9976071271 .2036475607
0.01 0.008 0.7856 0.1964 0.0005306466 0.0003375083 0.7044844553 0.0792787735 1.0597833510 0.0933713642 0.3158680243 0.0084311049 2.0806664772 .1814187509
0.01 0.0085 0.7852 0.1963 0.0006344688 0.0003343391 0.7231162815 0.1493859803 1.0713253872 0.0557496441 0.2990217297 0.0358188591 2.0940978672 .2412888226
0.01 0.009000000000000001 0.7848 0.1962 0.0006344688 0.0003262816 0.7712065356 0.1369802082 1.0455161119 0.0532119535 0.3186147028 0.0217895465 2.1359718191 .2123079898
0.01 0.0095 0.7844 0.1961 0.0005998614 0.0003390818 0.8540426277 0.1729765946 1.0689207964 0.0581237139 0.3043319747 0.0187669597 2.2278952602 .2502063500
0.001 0.001 0.7984 0.1996 0.0001038222 0.0001695409 0.0818289664 0.0134178482 1.0838292598 0.0570329215 0.3065293175 0.0210188213 1.4722913659 .0916391319
0.01 0.01 0.784 0.196 0.0006229330 0.0002863109 0.8495105619 0.1565376027 1.0229129576 0.0373124188 0.2953594917 0.0523917669 2.1684059442 .2465280993
0.001 0.0015 0.7979999999999999 0.1995 0.0000807506 0.0001564791 0.1160712416 0.0289450110 1.0891193597 0.0360941470 0.3120226744 0.0205019918 1.5172940263 .0856976289
0.001 0.002 0.7976 0.1994 0.0000461432 0.0000461432 0.1737291902 0.0100712574 1.0734093660 0.0650408125 0.3032333033 0.0151618421 1.5504180027 .0903200552
0.001 0.0025 0.7972 0.1993 0.0000692148 0.0001345293 0.1908503278 0.0273319156 1.0668368176 0.0677319181 0.3089097722 0.0451600125 1.5666661324 .1403583755
0.001 0.003 0.7968 0.1992 0.0000576790 0.0001031793 0.2570688452 0.0362215401 1.0887987476 0.0939595914 0.2944439322 0.0309150155 1.6403692040 .1611993263
0.001 0.0035 0.7964 0.1991 0.0000807506 0.0000922864 0.3096911651 0.0592623115 1.0629894722 0.0260150606 0.3010359606 0.0370664800 1.6737973485 .1224361385
0.0 0.0025 0.7979999999999999 0.1995 0.0000000000 0.0000000000 0.2011733666 0.0563765565 1.0549741693 0.0494034039 0.3138537934 0.0257244521 1.5700013293 .1315044125
0.001 0.004 0.7959999999999999 0.19899999999999998 0.0000692148 0.0001345293 0.3517386648 0.0408662289 1.0655543691 0.0398075805 0.2944439322 0.0307409921 1.7118061809 .1115493308
0.001 0.0045 0.7956 0.1989 0.0001384295 0.0000565136 0.3804417484 0.0679231464 1.0830277295 0.0343279619 0.3100084436 0.0404441086 1.7736163510 .1427517305
0.001 0.005 0.7952 0.1988 0.0000461432 0.0000863260 0.4428835443 0.0692723897 1.0868750749 0.0396186296 0.3079942127 0.0317919382 1.8377989751 .1407692835
0.001 0.0055 0.7948 0.1987 0.0000692148 0.0001345293 0.4348265383 0.0458933398 1.0686001842 0.1063514417 0.3109240031 0.0340725929 1.8144199404 .1864519037
0.001 0.006 0.7944 0.1986 0.0000576790 0.0000729588 0.4741044422 0.0461687794 1.0621879419 0.0731557887 0.3101915555 0.0502994752 1.8465416186 .1696970021
0.001 0.0065 0.794 0.1985 0.0000922864 0.0001176425 0.5710402947 0.0938520154 1.0921651748 0.0599347458 0.3083604365 0.0291464449 1.9716581924 .1830508486
0.001 0.006999999999999999 0.7936 0.1984 0.0000922864 0.0001176425 0.5974773454 0.0469314111 1.0979361929 0.0513620210 0.3052475342 0.0210570721 2.0007533589 .1194681467
0.001 0.0075 0.7932 0.1983 0.0001153580 0.0001787118 0.6244179589 0.1563722854 1.0557756996 0.0652774458 0.3129382339 0.0101226271 1.9932472504 .2319510701
0.001 0.008 0.7928 0.1982 0.0000346074 0.0000565136 0.7140521498 0.0848977729 1.0423099907 0.0772309270 0.2962750512 0.0405930623 2.0526717991 .2027782758
0.001 0.0085 0.7924 0.1981 0.0000576790 0.0001031793 0.7719618799 0.0973635912 1.0581802905 0.0674002623 0.2992048416 0.0417944634 2.1294046910 .2066614962
0.0 0.003 0.7976 0.1994 0.0000000000 0.0000000000 0.2454868992 0.0365906952 1.0738902842 0.0450388707 0.3028670795 0.0354575754 1.6222442629 .1170871413
0.001 0.009000000000000001 0.792 0.198 0.0000576790 0.0001263683 0.7273965659 0.1104101067 1.0855926264 0.0603705038 0.2927959251 0.0090746680 2.1058427964 .1799816468
0.001 0.0095 0.7916 0.1979 0.0000692148 0.0001695409 0.8321376429 0.1044574388 1.0637910025 0.0456846954 0.3028670795 0.0218632846 2.1988649397 .1721749597
0.001 0.01 0.7912 0.1978 0.0000346074 0.0000922864 0.8218146040 0.1708214110 1.0528901905 0.0743557494 0.3045150866 0.0294485835 2.1792544885 .2747180303
0.0015 0.0 0.7988 0.1997 0.0000922864 0.0001176425 0.0000000000 0.0000000000 1.0713253872 0.0741688856 0.3054306461 0.0468222530 1.3768483197 .1211087811
0.0015 0.0005 0.7984 0.1996 0.0000922864 0.0000565136 0.0402850296 0.0039005812 1.0661955934 0.0800079812 0.2975568345 0.0397989403 1.4041297439 .1237640163
0.0015 0.001 0.7979999999999999 0.1995 0.0000807506 0.0001176425 0.0788075892 0.0078980750 1.0778979356 0.0748091885 0.2968243869 0.0505521511 1.4536106623 .1333770571
0.0015 0.0015 0.7976 0.1994 0.0000922864 0.0000565136 0.1253871547 0.0262915764 1.0541726390 0.0635378476 0.3078111008 0.0232314088 1.4874631809 .1131173464
0.0015 0.002 0.7972 0.1993 0.0001730369 0.0001263683 0.1739809716 0.0518302955 1.0586612086 0.0641977229 0.3028670795 0.0478535541 1.5356822966 .1640079408
0.0015 0.0025 0.7968 0.1992 0.0000922864 0.0001564791 0.2009215852 0.0517862450 1.0392641756 0.0724796148 0.3008528487 0.0186594528 1.5411308959 .1430817917
0.0015 0.003 0.7964 0.1991 0.0001153580 0.0001263683 0.2482564950 0.0319831804 1.0852720143 0.0290326619 0.2920634775 0.0354121558 1.6257073448 .0965543664
0.0 0.0035 0.7972 0.1993 0.0000000000 0.0000000000 0.3074251322 0.0649849786 1.0649131449 0.0508612497 0.3202627099 0.0296030273 1.6926009870 .1454492556
0.0015 0.0035 0.7959999999999999 0.19899999999999998 0.0000807506 0.0000565136 0.2746935456 0.0542680993 1.0508062118 0.0617625770 0.2894999110 0.0357963857 1.6150804190 .1518835756
0.0015 0.004 0.7956 0.1989 0.0001153580 0.0000729588 0.3358764344 0.0628627202 1.0362183605 0.0265818189 0.2968243869 0.0294212446 1.6690345398 .1189387425
0.0015 0.0045 0.7952 0.1988 0.0001384295 0.0000922864 0.3781757155 0.0289537703 1.0886384415 0.0539962587 0.3079942127 0.0238073637 1.7749467992 .1068496791
0.0015 0.005 0.7948 0.1987 0.0001384295 0.0001176425 0.3900094429 0.0664321392 1.1000201717 0.0568089930 0.3063462056 0.0218080044 1.7965142497 .1451667791
0.0015 0.0055 0.7944 0.1986 0.0001038222 0.0000863260 0.4720901907 0.0584870444 1.0811040568 0.0676970036 0.3094591079 0.0251870399 1.8627571776 .1514574139
0.0015 0.006 0.794 0.1985 0.0000922864 0.0001564791 0.5015486186 0.1066864226 1.0666765115 0.0359514705 0.2933452608 0.0194340307 1.8616626773 .1622284029
0.0015 0.0065 0.7936 0.1984 0.0000807506 0.0001384295 0.5191733191 0.0852584138 1.0681192661 0.0453935130 0.2933452608 0.0225636660 1.8807185966 .1533540223
0.0015 0.006999999999999999 0.7932 0.1983 0.0000807506 0.0001176425 0.5478764027 0.0672666512 1.0814246689 0.1028080634 0.3052475342 0.0142121259 1.9346293564 .1844044830
0.0015 0.0075 0.7928 0.1982 0.0000807506 0.0001176425 0.6760331531 0.0716936307 1.0695620206 0.0462793345 0.3094591079 0.0179785674 2.0551350322 .1360691751
0.0015 0.008 0.7924 0.1981 0.0001615011 0.0000863260 0.6382659379 0.0705167839 1.0676383479 0.0563219771 0.3079942127 0.0235809452 2.0140599996 .1505060322
0.0 0.004 0.7968 0.1992 0.0000000000 0.0000000000 0.3487172876 0.0778000560 1.0342946878 0.0915211421 0.2982892821 0.0194960434 1.6813012575 .1888172415
0.0015 0.0085 0.792 0.198 0.0001268938 0.0001130273 0.6790545304 0.0960287924 1.0609054934 0.0327055790 0.2933452608 0.0206389124 2.0334321784 .1494863111
0.0015 0.009000000000000001 0.7916 0.1979 0.0000576790 0.0001031793 0.7800188858 0.1470593267 1.0762948750 0.0700476944 0.3131213458 0.0190647540 2.1694927856 .2362749544
0.0015 0.0095 0.7912 0.1978 0.0001268938 0.0000863260 0.8288644842 0.0890979046 1.0713253872 0.0450981715 0.3098253317 0.0189801467 2.2101420969 .1532625488
0.0015 0.01 0.7908 0.1977 0.0000807506 0.0000565136 0.8558050978 0.1204284054 1.0306076484 0.0764604444 0.2992048416 0.0348086038 2.1856983384 .2317539672
0.002 0.0 0.7984 0.1996 0.0001268938 0.0000461432 0.0000000000 0.0000000000 1.0621879419 0.0481815052 0.2982892821 0.0217710729 1.3606041178 .0699987213
0.002 0.0005 0.7979999999999999 0.1995 0.0000922864 0.0001564791 0.0387743410 0.0165027318 1.1035469049 0.0639169022 0.3094591079 0.0263833682 1.4518726402 .1069594813
0.002 0.001 0.7976 0.1994 0.0001038222 0.0001530396 0.0818289664 0.0202053621 1.0690811024 0.0484049976 0.2926128132 0.0176624691 1.4436267042 .0864258684
0.002 0.0015 0.7972 0.1993 0.0001038222 0.0001530396 0.1321852534 0.0318878976 1.0442336634 0.0270038398 0.3045150866 0.0333364250 1.4810378256 .0923812020
0.002 0.002 0.7968 0.1992 0.0000922864 0.0001564791 0.1714631573 0.0473295524 1.0762948750 0.0582720791 0.2970074988 0.0285701509 1.5448578175 .1343282615
0.002 0.0025 0.7964 0.1991 0.0001730369 0.0002307159 0.2016769295 0.0339821000 1.0378214211 0.0782280424 0.2964581631 0.0228237063 1.5361295506 .1352645646
0.0 0.0045 0.7964 0.1991 0.0000000000 0.0000000000 0.3625652665 0.1136870551 1.0734093660 0.0903273074 0.3054306461 0.0123434262 1.7414052786 .2163577887
0.002 0.003 0.7959999999999999 0.19899999999999998 0.0000692148 0.0001345293 0.2689025726 0.0423891077 1.0580199844 0.0990945614 0.2990217297 0.0437419027 1.6260135015 .1853601011
0.002 0.0035 0.7956 0.1989 0.0001384295 0.0001874345 0.2908075575 0.0630560453 1.0673177358 0.0589577700 0.3094591079 0.0295939647 1.6677228307 .1517952145
0.002 0.004 0.7952 0.1988 0.0001384295 0.0001726520 0.3011305963 0.0363612842 1.0711650812 0.0555186886 0.3039657509 0.0318214552 1.6763998579 .1238740800
0.002 0.0045 0.7948 0.1987 0.0000807506 0.0001564791 0.3847220328 0.0457826999 1.0599436571 0.0956348916 0.2997541773 0.0392833707 1.7445006178 .1808574413
0.002 0.005 0.7944 0.1986 0.0001038222 0.0001530396 0.4088930505 0.0661452401 1.0793406901 0.0574298551 0.3083604365 0.0121130977 1.7966979993 .1358412325
0.002 0.0055 0.794 0.1985 0.0001730369 0.0001263683 0.4655438734 0.0736373537 1.0576993723 0.0315049329 0.2948101560 0.0099623643 1.8182264386 .1152310192
0.002 0.006 0.7936 0.1984 0.0001845727 0.0001984693 0.5264749807 0.0476499276 1.0415084604 0.0830478218 0.3107408912 0.0317708378 1.8789089050 .1626670565
0.002 0.0065 0.7932 0.1983 0.0001499653 0.0001874345 0.5652493217 0.1021252317 1.0565772299 0.0846039427 0.3008528487 0.0203443829 1.9228293656 .2072609918
0.002 0.006999999999999999 0.7928 0.1982 0.0001730369 0.0001031793 0.5876578694 0.1547372582 1.0588215147 0.0793474506 0.3089097722 0.0134359720 1.9555621932 .2476238601
0.002 0.0075 0.7924 0.1981 0.0001038222 0.0001345293 0.6556388569 0.0869342632 1.0669971237 0.0626991403 0.2953594917 0.0288968909 2.0180992945 .1786648237
