# Supplementary material for: Multipressure Sampling for Improving the Performance of MOF-based Electronic Noses
Source: ACS Sens. 2024 Jul 12;9(7):3531–9. doi: 10.1021/acssensors.4c00199 (PMC11287752; doi:10.1021/acssensors.4c00199)
Supplement: Supplementary file 2 — se4c00199_si_002.zip [file se4c00199_si_002.zip › Multiplex_Adsorption_Data/Hydrogen_0.1bar/UIO-66_v2_EQeq.csv]

H2_comp CO2_comp N2_comp O2_comp H2_mass H2_error CO2_mass CO2_error N2_mass N2_error O2_mass O2_error total_mass total_error
0.0 0.0 0.8 0.2 0.0000000000 0.0000000000 0.0000000000 0.0000000000 0.9929200948 0.0371047979 0.2914604451 0.0158349823 1.2843805399 .0529397802
0.0 0.0005 0.7996 0.1999 0.0000000000 0.0000000000 0.0630393578 0.0063791345 0.9912076100 0.0547735862 0.3040529056 0.0334331824 1.3582998734 .0945859031
0.0 0.005 0.7959999999999999 0.19899999999999998 0.0000000000 0.0000000000 0.6419928200 0.0812307074 0.9746179135 0.0726337615 0.2983068313 0.0142154862 1.9149175648 .1680799551
0.002 0.008 0.792 0.198 0.0001155302 0.0001193191 1.0276255849 0.1109879781 0.9778288225 0.0639622244 0.2886485364 0.0179247125 2.2942184740 .1929942341
0.002 0.0085 0.7916 0.1979 0.0000924242 0.0000616161 1.0867985288 0.0456428943 0.9771866407 0.0246959517 0.2969620055 0.0091944991 2.3610395992 .0795949612
0.002 0.009000000000000001 0.7912 0.1978 0.0001309343 0.0000785454 1.1145358462 0.1188824164 0.9579211867 0.0780162058 0.3077206125 0.0126013596 2.3803085797 .2095785272
0.002 0.0095 0.7908 0.1977 0.0001309343 0.0000616161 1.2258213259 0.1363728064 0.9540680959 0.0589401782 0.2976955469 0.0226620895 2.4777159030 .2180366902
0.002 0.01 0.7904 0.1976 0.0001309343 0.0001659065 1.2831451153 0.1253869149 0.9485025202 0.0759797540 0.2897488485 0.0209341512 2.5215274183 .2224667266
0.0025 0.0 0.7979999999999999 0.1995 0.0001386363 0.0000785454 0.0000000000 0.0000000000 0.9767585195 0.0919449461 0.2958616934 0.0216915574 1.2727588492 .1137150489
0.0025 0.0005 0.7976 0.1994 0.0001001262 0.0001585942 0.0598453637 0.0186103649 0.9637008229 0.0750782272 0.3016077676 0.0345673677 1.3252540804 .1284145540
0.0025 0.001 0.7972 0.1993 0.0001078282 0.0000754640 0.1235571413 0.0257370826 0.9932411857 0.0628259657 0.3027080797 0.0229035174 1.4196142349 .1115420297
0.0025 0.0015 0.7968 0.1992 0.0001078282 0.0000308081 0.1797041960 0.0245318066 0.9618813078 0.0255405784 0.2865701691 0.0141395798 1.4282635011 .0642427729
0.0025 0.002 0.7964 0.1991 0.0001463383 0.0001232322 0.2400538746 0.0260340252 1.0145402155 0.0611494370 0.2998961710 0.0287197041 1.5546365994 .1160263985
0.0 0.0055 0.7956 0.1989 0.0000000000 0.0000000000 0.7075537521 0.0844241758 0.9664836107 0.0349712395 0.3016077676 0.0180112255 1.9756451304 .1374066408
0.0025 0.0025 0.7959999999999999 0.19899999999999998 0.0001617423 0.0001644700 0.3054467017 0.0370533217 0.9714070045 0.0599346746 0.2937833261 0.0340181879 1.5707987746 .1311706542
0.0025 0.003 0.7956 0.1989 0.0001078282 0.0000898202 0.3679817447 0.0797986976 1.0020176703 0.0679708981 0.3130999160 0.0365742295 1.6832071592 .1844336454
0.0025 0.0035 0.7952 0.1988 0.0001463383 0.0001232322 0.4217753300 0.0758851906 0.9644500350 0.0474104364 0.3045419331 0.0191190402 1.6909136364 .1425378994
0.0025 0.004 0.7948 0.1987 0.0000693181 0.0001325105 0.4994398189 0.0691432658 0.9741897923 0.0752099414 0.2979400607 0.0131810854 1.7716389900 .1576668031
0.0025 0.0045 0.7944 0.1986 0.0001694443 0.0001729098 0.5658412758 0.0768031780 0.9763303983 0.0622530035 0.2942723537 0.0145398356 1.8366134721 .1537689269
0.0025 0.005 0.794 0.1985 0.0001078282 0.0000576366 0.6063545697 0.0396043285 0.9875685798 0.0571690103 0.2986736020 0.0265114302 1.8927045797 .1233424056
0.0025 0.0055 0.7936 0.1984 0.0001540403 0.0002178459 0.6841871635 0.0654098947 0.9939903978 0.0646966072 0.2863256553 0.0404638936 1.9646572569 .1707882414
0.0025 0.006 0.7932 0.1983 0.0001155302 0.0000974236 0.7601706028 0.0964494758 0.9830733072 0.0295217430 0.2939055830 0.0147399439 2.0372650232 .1408085863
0.0025 0.0065 0.7928 0.1982 0.0001617423 0.0001325105 0.8265720597 0.0823309352 0.9780428831 0.0400733793 0.3041751625 0.0242130396 2.1089518476 .1467498646
0.0025 0.006999999999999999 0.7924 0.1981 0.0001078282 0.0000898202 0.8659086190 0.0541642406 0.9731194893 0.0680551135 0.2980623176 0.0292967937 2.1371982541 .1516059680
0.0 0.006 0.7952 0.1988 0.0000000000 0.0000000000 0.7594981830 0.1007093196 0.9785780346 0.0797920758 0.2939055830 0.0204779392 2.0319818006 .2009793346
0.0025 0.0075 0.792 0.198 0.0001386363 0.0001044752 0.9170125250 0.0928816002 0.9811467618 0.0391479326 0.3060090159 0.0330464715 2.2043069390 .1651804795
0.0025 0.008 0.7916 0.1979 0.0001309343 0.0001044752 1.0483024943 0.0491533827 0.9514993687 0.0381063945 0.3166453661 0.0139394311 2.3165781634 .1013036835
0.0025 0.0085 0.7912 0.1978 0.0001001262 0.0001044752 1.0514964884 0.0958286711 0.9488236111 0.0552550080 0.2984290882 0.0206668407 2.2988493139 .1718549950
0.0025 0.009000000000000001 0.7908 0.1977 0.0001848484 0.0001232322 1.1141996363 0.0869777047 0.9631656714 0.0695693658 0.3023413090 0.0172481911 2.3798914651 .1739184938
0.0025 0.0095 0.7904 0.1976 0.0001078282 0.0000754640 1.1454671578 0.1062199856 0.9413314901 0.0303105577 0.3023413090 0.0251457208 2.3892477851 .1617517281
0.0025 0.01 0.79 0.1975 0.0001617423 0.0001325105 1.2770933369 0.1006363365 0.9614531866 0.0223239653 0.2936610692 0.0297222587 2.5323693350 .1528150710
0.003 0.0 0.7976 0.1994 0.0001694443 0.0000616161 0.0000000000 0.0000000000 0.9821100345 0.0352219139 0.2947613813 0.0309230209 1.2770408601 .0662065509
0.003 0.0005 0.7972 0.1993 0.0002310604 0.0001288794 0.0630393578 0.0087025777 0.9784710043 0.0370306278 0.2967174917 0.0275618138 1.3384589142 .0734238987
0.003 0.001 0.7968 0.1992 0.0001232322 0.0000576366 0.1082595905 0.0055652642 0.9679820349 0.0538880290 0.2931720416 0.0384019017 1.3695368992 .0979128315
0.003 0.0015 0.7964 0.1991 0.0001232322 0.0001493476 0.1842430298 0.0337953678 0.9790061558 0.0342403296 0.2934165554 0.0199394967 1.4567889732 .0881245417
0.0 0.0065 0.7948 0.1987 0.0000000000 0.0000000000 0.8359859371 0.1269369403 0.9549243383 0.0316968748 0.2935388123 0.0220794739 2.0844490877 .1807132890
0.003 0.002 0.7959999999999999 0.19899999999999998 0.0002002524 0.0001493476 0.2563600551 0.0590811791 0.9656273683 0.0303754934 0.2980623176 0.0267136218 1.5202499934 .1163196419
0.003 0.0025 0.7956 0.1989 0.0001386363 0.0000616161 0.3249468764 0.0279195963 0.9762233680 0.0545346425 0.3000184279 0.0422478519 1.6013273086 .1247637068
0.003 0.003 0.7952 0.1988 0.0001694443 0.0001044752 0.3992492662 0.0659005727 0.9862842162 0.1038888824 0.2981845744 0.0247599649 1.6838875011 .1946538952
0.003 0.0035 0.7948 0.1987 0.0001232322 0.0001644700 0.4535471664 0.0264646535 0.9781499134 0.0613514262 0.2903601330 0.0271509423 1.7221804450 .1151314920
0.003 0.004 0.7944 0.1986 0.0001925504 0.0001377778 0.4866638423 0.0898064433 0.9548173080 0.0563325188 0.2863256553 0.0242500494 1.7279993560 .1705267893
0.003 0.0045 0.794 0.1985 0.0002464645 0.0002156564 0.5586127627 0.0665457852 0.9676609440 0.0668897419 0.2991626296 0.0353455666 1.8256828008 .1689967501
0.003 0.005 0.7936 0.1984 0.0001309343 0.0000924242 0.6258547444 0.1297291102 0.9669117319 0.0181560745 0.3083318970 0.0285212530 1.9012293076 .1764988619
0.003 0.0055 0.7932 0.1983 0.0001232322 0.0001493476 0.7203297287 0.0988937314 1.0068340338 0.0454423984 0.2935388123 0.0272652070 2.0208258070 .1717506844
0.003 0.006 0.7928 0.1982 0.0001694443 0.0001509281 0.7633645969 0.0741904891 0.9689453076 0.0513995118 0.3038083918 0.0270848010 2.0362877406 .1528257300
0.003 0.0065 0.7924 0.1981 0.0001155302 0.0000843713 0.7984985324 0.0613064732 0.9493587626 0.0623611105 0.3017300245 0.0201571930 2.0497028497 .1439091480
0.0 0.006999999999999999 0.7944 0.1986 0.0000000000 0.0000000000 0.9020511841 0.0373843648 0.9610250654 0.0357128534 0.3008742262 0.0181237347 2.1639504757 .0912209529
0.003 0.006999999999999999 0.792 0.198 0.0001309343 0.0000785454 0.9018830792 0.1344755578 0.9511782778 0.0623486179 0.2991626296 0.0302011659 2.1523549209 .2271038870
0.003 0.0075 0.7916 0.1979 0.0002387625 0.0001325105 0.9576939240 0.0855824286 0.9487165808 0.0533668146 0.2983068313 0.0197587724 2.2049560986 .1588405261
0.003 0.008 0.7912 0.1978 0.0002233584 0.0001325105 1.0343497831 0.1324667039 0.9492517323 0.0689607445 0.2945168675 0.0239748240 2.2783417413 .2255347829
0.003 0.0085 0.7908 0.1977 0.0001386363 0.0001251429 1.0782251761 0.1181355697 0.9711929439 0.0553478095 0.3014855107 0.0133791729 2.3510422670 .1869876950
0.003 0.009000000000000001 0.7904 0.1976 0.0001463383 0.0001325105 1.1590836591 0.1591342266 0.9577071261 0.0297197532 0.2919494726 0.0234987808 2.4088865961 .2124852711
0.003 0.0095 0.79 0.1975 0.0001617423 0.0001570909 1.2792787013 0.1118169661 0.9803975497 0.0477215931 0.3009964831 0.0338331470 2.5608344764 .1935287971
0.003 0.01 0.7896 0.1974 0.0002002524 0.0000576366 1.2522138037 0.1002131146 0.9678750046 0.0336667718 0.2825356915 0.0091292427 2.5028247522 .1430667657
0.0035 0.0 0.7972 0.1993 0.0001848484 0.0001021788 0.0000000000 0.0000000000 0.9852139132 0.0728844124 0.2992848865 0.0231785666 1.2846836481 .0961651578
0.0035 0.0005 0.7968 0.1992 0.0002002524 0.0001783145 0.0586686290 0.0156039072 0.9730124590 0.0699405137 0.2935388123 0.0473082068 1.3254201527 .1330309422
0.0035 0.001 0.7964 0.1991 0.0001540403 0.0000974236 0.1243976661 0.0152966271 0.9696945197 0.0392846403 0.3060090159 0.0214085757 1.4002552420 .0760872667
0.0 0.0075 0.794 0.1985 0.0000000000 0.0000000000 0.9427325830 0.1309907631 0.9346956115 0.0470134782 0.2961062072 0.0313759890 2.1735344017 .2093802303
0.0035 0.0015 0.7959999999999999 0.19899999999999998 0.0001925504 0.0001615588 0.1904629131 0.0268673582 0.9617742775 0.1048512436 0.2920717295 0.0040474235 1.4445014705 .1359275841
0.0035 0.002 0.7956 0.1989 0.0001925504 0.0000843713 0.2689679267 0.0397524678 0.9873545192 0.1372343828 0.3025858228 0.0172377891 1.5591008191 .1943090110
0.0035 0.0025 0.7952 0.1988 0.0001771463 0.0001342892 0.3368823282 0.0402385817 0.9690523379 0.0407244315 0.3058867590 0.0271024545 1.6119985714 .1081997569
0.0035 0.003 0.7948 0.1987 0.0001925504 0.0001756330 0.3699990041 0.0705352042 0.9472181566 0.0711409400 0.3088209246 0.0183857466 1.6262306357 .1602375238
0.0035 0.0035 0.7944 0.1986 0.0002464645 0.0001251429 0.4180770210 0.0337317576 0.9871404586 0.0716339015 0.2961062072 0.0213526494 1.7015701513 .1268434514
0.0035 0.004 0.794 0.1985 0.0002541665 0.0001729098 0.5339013345 0.0764713114 0.9886388828 0.0683473742 0.3051532176 0.0161896940 1.8279476014 .1611812894
0.0035 0.0045 0.7936 0.1984 0.0002002524 0.0001570909 0.5685309550 0.0316216098 0.9879967010 0.0942362742 0.2888930502 0.0217135961 1.8456209586 .1477285710
0.0035 0.005 0.7932 0.1983 0.0002002524 0.0000576366 0.6339237822 0.0187012512 0.9434720961 0.0835796318 0.2876704812 0.0377740183 1.8652666119 .1401125379
0.0035 0.0055 0.7928 0.1982 0.0001617423 0.0001570909 0.6904070468 0.0719724826 0.9854279738 0.0386591311 0.3003851986 0.0307407428 1.9763819615 .1415294474
0.0035 0.006 0.7924 0.1981 0.0001386363 0.0001044752 0.7900932846 0.0785033937 0.9415455507 0.0874814108 0.3044196763 0.0422945261 2.0361971479 .2083838058
0.0 0.008 0.7936 0.1984 0.0000000000 0.0000000000 1.0146815034 0.1220557737 0.9670187622 0.0738958772 0.3023413090 0.0168625904 2.2840415746 .2128142413
0.0035 0.0065 0.792 0.198 0.0002002524 0.0001325105 0.8294298439 0.0969975783 0.9541751262 0.0322869811 0.2986736020 0.0207275024 2.0824788245 .1501445723
0.0035 0.006999999999999999 0.7916 0.1979 0.0002156564 0.0001585942 0.9171806300 0.0727752733 0.9524626414 0.0285544324 0.2829024622 0.0173484218 2.1527613900 .1188367217
0.0035 0.0075 0.7912 0.1978 0.0002233584 0.0000898202 0.9207108340 0.0849660378 0.9600617927 0.0919215201 0.2957394365 0.0238873836 2.1767354216 .2008647617
0.0035 0.008 0.7908 0.1977 0.0001540403 0.0001089229 1.0230867511 0.1322181532 1.0023387612 0.0437490852 0.3017300245 0.0136051660 2.3273095771 .1896813273
0.0035 0.0085 0.7904 0.1976 0.0002002524 0.0001848484 1.0810829603 0.1774710681 0.9235644603 0.0644795158 0.2792347552 0.0331440232 2.2840824282 .2752794555
0.0035 0.009000000000000001 0.79 0.1975 0.0001925504 0.0002066667 1.1143677413 0.0893483762 0.9497868838 0.0618016346 0.2997739141 0.0376789334 2.3641210896 .1890356109
0.0035 0.0095 0.7896 0.1974 0.0001771463 0.0000785454 1.1698423761 0.1278543998 0.9589914897 0.0623206843 0.2963507210 0.0303177388 2.4253617331 .2205713683
0.0035 0.01 0.7892 0.1973 0.0001617423 0.0001325105 1.2757484973 0.0983113646 0.9598477321 0.0981756687 0.2895043347 0.0163220972 2.5252623064 .2129416410
0.004 0.0 0.7968 0.1992 0.0002002524 0.0001570909 0.0000000000 0.0000000000 0.9905654282 0.0522588525 0.2943946106 0.0126487155 1.2851602912 .0650646589
0.004 0.0005 0.7964 0.1991 0.0002233584 0.0002729601 0.0627031479 0.0162149407 0.9448634900 0.0561214479 0.2937833261 0.0118178858 1.3015733224 .0844272345
0.0 0.0085 0.7932 0.1983 0.0000000000 0.0000000000 1.0825959049 0.1239105711 0.9509642171 0.0168551485 0.2978178038 0.0108361276 2.3313779258 .1516018472
0.004 0.001 0.7959999999999999 0.19899999999999998 0.0001386363 0.0000785454 0.1334753336 0.0168574991 0.9712999742 0.0741280454 0.2952504089 0.0204282460 1.4001643530 .1114923359
0.004 0.0015 0.7956 0.1989 0.0002156564 0.0001044752 0.1998767905 0.0331708178 0.9887459131 0.0628864724 0.2975732900 0.0172620506 1.4864116500 .1134238160
0.004 0.002 0.7952 0.1988 0.0002002524 0.0002031931 0.2434159737 0.0574968095 0.9671257925 0.0743576401 0.2973287762 0.0199034831 1.5080707948 .1519611258
0.004 0.0025 0.7948 0.1987 0.0001848484 0.0001493476 0.3193994129 0.0557236862 0.9565297928 0.1035124114 0.2995294003 0.0144656313 1.5756434544 .1738510765
0.004 0.003 0.7944 0.1986 0.0001925504 0.0001886601 0.3693265843 0.0519180387 0.9734405802 0.0212449080 0.3078428694 0.0380499922 1.6508025843 .1114015990
0.004 0.0035 0.794 0.1985 0.0001540403 0.0000843713 0.4658188280 0.0800250211 0.9640219138 0.0713261998 0.3039306487 0.0279152953 1.7339254308 .1793508875
0.004 0.004 0.7936 0.1984 0.0002310604 0.0001089229 0.5160822093 0.1088821900 0.9741897923 0.0424498956 0.3078428694 0.0199933954 1.7983459314 .1714344039
0.004 0.0045 0.7932 0.1983 0.0001771463 0.0000785454 0.5932423833 0.0829791664 0.9905654282 0.0582504481 0.2987958589 0.0190249961 1.8827808167 .1603331560
0.004 0.005 0.7928 0.1982 0.0002541665 0.0000924242 0.6488851231 0.0623848334 0.9761163377 0.0282689696 0.3045419331 0.0398744954 1.9297975604 .1306207226
0.004 0.0055 0.7924 0.1981 0.0002310604 0.0001377778 0.7085623819 0.1674143051 0.9769725801 0.0617652936 0.2970842624 0.0341619989 1.9828502848 .2634793754
0.0 0.009000000000000001 0.7928 0.1982 0.0000000000 0.0000000000 1.1231091989 0.0795859347 0.9497868838 0.0283369668 0.2975732900 0.0301298151 2.3704693727 .1380527166
0.004 0.006 0.792 0.198 0.0001925504 0.0002623212 0.7433601074 0.1135702937 0.9475392475 0.0736617331 0.2860811415 0.0130075824 1.9771730468 .2005019304
0.004 0.0065 0.7916 0.1979 0.0001694443 0.0000785454 0.8395161412 0.0693228633 0.9580282170 0.0450158806 0.2914604451 0.0147804494 2.0891742476 .1291977387
0.004 0.006999999999999999 0.7912 0.1978 0.0002233584 0.0001411803 0.8415334006 0.0945664704 0.9637008229 0.0343658944 0.2893820778 0.0231010548 2.0948396597 .1521745999
0.004 0.0075 0.7908 0.1977 0.0002926766 0.0002694605 0.9642500172 0.0782683380 0.9424017931 0.0437281326 0.2921939864 0.0098718187 2.1991384733 .1321377498
0.004 0.008 0.7904 0.1976 0.0002310604 0.0001193191 0.9761854689 0.1047583893 0.9532118535 0.0632635091 0.2917049588 0.0248082112 2.2213333416 .1929494287
0.004 0.0085 0.79 0.1975 0.0002233584 0.0001232322 1.0430912407 0.1345469879 0.9335182782 0.0368880516 0.2998961710 0.0352099867 2.2767290483 .2067682584
0.004 0.009000000000000001 0.7896 0.1974 0.0002464645 0.0001428511 1.1459714726 0.1613057918 0.9506431262 0.0452098826 0.2989181158 0.0193922719 2.3957791791 .2260507974
0.004 0.0095 0.7892 0.1973 0.0002541665 0.0002605058 1.1957305391 0.1738585616 0.9616672472 0.0560985818 0.2947613813 0.0132669860 2.4524133341 .2434846352
0.004 0.01 0.7888 0.1972 0.0002156564 0.0002043575 1.2710415586 0.0741523891 0.9558876110 0.0483009139 0.2963507210 0.0155876346 2.5234955470 .1382452951
0.0045 0.0 0.7964 0.1991 0.0002541665 0.0002416028 0.0000000000 0.0000000000 0.9882107616 0.0771557078 0.3057645021 0.0280221772 1.2942294302 .1054194878
0.0 0.0095 0.7924 0.1981 0.0000000000 0.0000000000 1.1706829009 0.1449739308 0.9772936710 0.0784654015 0.3051532176 0.0195672156 2.4531297895 .2430065479
0.0045 0.0005 0.7959999999999999 0.19899999999999998 0.0002541665 0.0000377320 0.0625350430 0.0146781715 0.9476462778 0.0816365502 0.2997739141 0.0293069956 1.3102094014 .1256594493
0.0045 0.001 0.7956 0.1989 0.0002772725 0.0001848484 0.1254062958 0.0240431226 0.9888529434 0.0596203927 0.3086986677 0.0145890955 1.4232351794 .0984374592
0.0045 0.0015 0.7952 0.1988 0.0001463383 0.0000576366 0.1906310180 0.0279357863 0.9551383989 0.0480822232 0.3055199883 0.0352930912 1.4514357435 .1113687373
0.0045 0.002 0.7948 0.1987 0.0001694443 0.0001342892 0.2498039619 0.0209801448 0.9704437318 0.0754684300 0.3023413090 0.0260564989 1.5227584470 .1226393629
0.0045 0.0025 0.7944 0.1986 0.0002387625 0.0002145533 0.3141881594 0.0412511884 0.9622023987 0.0439997385 0.2974510331 0.0432354049 1.5740803537 .1287008851
0.0045 0.003 0.794 0.1985 0.0003311866 0.0001342892 0.3784042519 0.0415923048 0.9724773075 0.0463499284 0.3006297124 0.0128084159 1.6518424584 .1008849383
0.0045 0.0035 0.7936 0.1984 0.0002464645 0.0003696967 0.4325340471 0.0873278945 0.9802905194 0.0303966053 0.2995294003 0.0197890077 1.7126004313 .1378832042
0.0045 0.004 0.7932 0.1983 0.0003080806 0.0001687427 0.5006165535 0.0136817193 0.9582422776 0.0464989687 0.2987958589 0.0238498110 1.7579627706 .0841992417
0.0045 0.0045 0.7928 0.1982 0.0002849746 0.0002210894 0.5567636082 0.0846127527 0.9784710043 0.0617504543 0.2967174917 0.0201720177 1.8322370788 .1667563141
0.0045 0.005 0.7924 0.1981 0.0002387625 0.0001715320 0.6421609250 0.0327696883 0.9377994902 0.0323550314 0.2972065193 0.0173311820 1.8774056970 .0826274337
0.0 0.001 0.7992 0.1998 0.0000000000 0.0000000000 0.1250700859 0.0363417873 0.9779358528 0.0702125295 0.3075983556 0.0301198919 1.4106042943 .1366742087
0.0 0.01 0.792 0.198 0.0000000000 0.0000000000 1.1933770697 0.0525434886 0.9677679743 0.0762446478 0.2910936744 0.0283930953 2.4522387184 .1571812317
0.0045 0.0055 0.792 0.198 0.0002310604 0.0001089229 0.7117563760 0.0266943045 0.9772936710 0.0358537128 0.2946391244 0.0196677876 1.9839202318 .0823247278
0.0045 0.006 0.7916 0.1979 0.0002695705 0.0001461355 0.7600024978 0.0715060857 0.9542821565 0.0551196694 0.2891375640 0.0333651596 2.0036917888 .1601370502
0.0045 0.0065 0.7912 0.1978 0.0002387625 0.0001131960 0.8650680942 0.1307134660 0.9500009444 0.0417247985 0.2871814536 0.0253682327 2.1024892547 .1979196932
0.0045 0.006999999999999999 0.7908 0.1977 0.0002156564 0.0001509281 0.8892752076 0.1240746670 0.9599547624 0.0733462959 0.2892598209 0.0220659307 2.1387054473 .2196378217
0.0045 0.0075 0.7904 0.1976 0.0002849746 0.0002043575 0.9062538080 0.1079458970 0.9731194893 0.0589020718 0.2932942985 0.0247358065 2.1729525704 .1917881328
0.0045 0.008 0.79 0.1975 0.0003465907 0.0002178459 0.9435731078 0.1530829838 0.9576000958 0.0600576380 0.2892598209 0.0215033167 2.1907796152 .2348617844
0.0045 0.0085 0.7896 0.1974 0.0001925504 0.0000843713 1.0794019108 0.0669674100 0.9838225193 0.0559906590 0.2921939864 0.0418468772 2.3556109669 .1648893175
0.0045 0.009000000000000001 0.7892 0.1973 0.0002849746 0.0002100830 1.1246221435 0.0917489674 0.9565297928 0.0592008188 0.2892598209 0.0293966197 2.3706967318 .1805564889
0.0045 0.0095 0.7888 0.1972 0.0002618685 0.0002253415 1.1617733383 0.1749112459 0.9566368231 0.0467691796 0.2786234708 0.0319500106 2.3972955007 .2538557776
0.0045 0.01 0.7884 0.1971 0.0002464645 0.0001659065 1.2269980606 0.1006352133 0.9372643387 0.0585548677 0.2921939864 0.0186536945 2.4567028502 .1780096820
0.0005 0.0 0.7996 0.1999 0.0000231060 0.0000377320 0.0000000000 0.0000000000 1.0015895491 0.0238521533 0.2995294003 0.0137015024 1.3011420554 .0375913877
0.005 0.0 0.7959999999999999 0.19899999999999998 0.0003465907 0.0001377778 0.0000000000 0.0000000000 0.9535329444 0.0609279796 0.2992848865 0.0241636050 1.2531644216 .0852293624
0.005 0.0005 0.7956 0.1989 0.0003080806 0.0002123299 0.0558108448 0.0088698266 0.9802905194 0.0609618132 0.3049087038 0.0322109226 1.3413181486 .1022548923
0.005 0.001 0.7952 0.1988 0.0002310604 0.0002123299 0.1227166166 0.0261077331 0.9986997310 0.0554388027 0.3063757866 0.0341217229 1.4280231946 .1158805886
0.005 0.0015 0.7948 0.1987 0.0002464645 0.0000785454 0.1953379568 0.0142483205 0.9886388828 0.0625943357 0.2931720416 0.0372239631 1.4773953457 .1141451647
0.005 0.002 0.7944 0.1986 0.0003080806 0.0000487118 0.2504763817 0.0244995309 0.9739757317 0.0230947481 0.3138334574 0.0171961183 1.5385936514 .0648391091
0.005 0.0025 0.794 0.1985 0.0002849746 0.0003253133 0.3212485674 0.0206269642 0.9962380341 0.0741947752 0.3022190521 0.0110870224 1.6199906282 .1062340751
0.005 0.003 0.7936 0.1984 0.0003003786 0.0000754640 0.3728567884 0.0464237590 0.9582422776 0.0362805880 0.3017300245 0.0148450284 1.6331294691 .0976248394
0.005 0.0035 0.7932 0.1983 0.0002464645 0.0002043575 0.4745602856 0.0489136311 0.9712999742 0.0621255347 0.2866924260 0.0370742910 1.7327991503 .1483178143
0.005 0.004 0.7928 0.1982 0.0002926766 0.0001152732 0.5017932882 0.0582138500 0.9824311254 0.0605659115 0.2910936744 0.0331980947 1.7756107646 .1520931294
0.005 0.0045 0.7924 0.1981 0.0003234846 0.0003216456 0.5757594681 0.0542434860 0.9866053071 0.0565606277 0.3028303366 0.0244342577 1.8655185964 .1355600170
0.0005 0.0005 0.7992 0.1998 0.0000231060 0.0000377320 0.0632074628 0.0082628330 0.9948466402 0.0952196797 0.3025858228 0.0383504904 1.3606630318 .1418707351
0.005 0.005 0.792 0.198 0.0002541665 0.0001152732 0.6589714204 0.0927902802 0.9853209435 0.0548153987 0.3017300245 0.0144986579 1.9462765549 .1622196100
0.005 0.0055 0.7916 0.1979 0.0002772725 0.0000898202 0.7063770175 0.0806034770 0.9582422776 0.0531051519 0.2917049588 0.0317058127 1.9566015264 .1655042618
0.005 0.006 0.7912 0.1978 0.0002079544 0.0001251429 0.7727784744 0.0938236505 0.9579211867 0.0361566034 0.2846140588 0.0203490722 2.0155216743 .1504544690
0.005 0.0065 0.7908 0.1977 0.0002464645 0.0000785454 0.8613697852 0.0635552344 0.9536399747 0.0202736974 0.2987958589 0.0120632313 2.1140520833 .0959707085
0.005 0.006999999999999999 0.7904 0.1976 0.0002926766 0.0001152732 0.8751543915 0.1062838172 0.9781499134 0.0400379167 0.2874259674 0.0117111643 2.1410229489 .1581481714
0.005 0.0075 0.79 0.1975 0.0003311866 0.0002650210 0.8833915342 0.0932035478 0.9791131861 0.0368196678 0.2903601330 0.0240569767 2.1531960399 .1543452133
0.005 0.008 0.7896 0.1974 0.0003080806 0.0002178459 1.0032503665 0.1463560001 0.9589914897 0.0241518799 0.3005074555 0.0212965761 2.2630573923 .1920223020
0.005 0.0085 0.7892 0.1973 0.0003234846 0.0002781270 1.1068030183 0.1271629256 0.9404752477 0.0298351641 0.2896265916 0.0410710399 2.3372283422 .1983472566
0.005 0.009000000000000001 0.7888 0.1972 0.0003157826 0.0001131960 1.0975572458 0.1305360677 0.9193902786 0.0638998680 0.2924385002 0.0172308510 2.3097018072 .2117799827
0.005 0.0095 0.7884 0.1971 0.0002156564 0.0000924242 1.2036314719 0.0285283567 0.9415455507 0.0430714185 0.2898711054 0.0341567482 2.4352637844 .1058489476
0.0005 0.001 0.7988 0.1997 0.0000385101 0.0000487118 0.1333072287 0.0251506585 0.9738687014 0.0365624028 0.3005074555 0.0192468239 1.4077218957 .0810085970
0.005 0.01 0.7879999999999999 0.19699999999999998 0.0003773987 0.0001848484 1.2740674477 0.1498432909 0.9526767020 0.0406455932 0.3062535297 0.0112582606 2.5333750781 .2019319931
0.0055 0.0 0.7956 0.1989 0.0003465907 0.0003773201 0.0000000000 0.0000000000 0.9839295496 0.0675312851 0.2912159313 0.0242500494 1.2754920716 .0921586546
0.0055 0.0005 0.7952 0.1988 0.0002695705 0.0002123299 0.0672419817 0.0129342534 0.9659484592 0.0784875895 0.3025858228 0.0262439745 1.3360458342 .1178781473
0.0055 0.001 0.7948 0.1987 0.0003157826 0.0000898202 0.1277597652 0.0035261993 0.9693734288 0.0649722410 0.2965952348 0.0135567410 1.3940442114 .0821450015
0.0055 0.0015 0.7944 0.1986 0.0002926766 0.0002210894 0.1832344001 0.0094498313 1.0037301551 0.0388188142 0.2992848865 0.0217823232 1.4865421183 .0702720581
0.0055 0.002 0.794 0.1985 0.0003388887 0.0002089504 0.2509806966 0.0653199699 0.9886388828 0.0288910448 0.2974510331 0.0355731861 1.5374095012 .1299931512
0.0055 0.0025 0.7936 0.1984 0.0002541665 0.0002781270 0.3230977219 0.0341315159 0.9557805807 0.0501240162 0.3007519693 0.0151913728 1.5798844384 .0997250319
0.0055 0.003 0.7932 0.1983 0.0002926766 0.0001044752 0.3795809865 0.0393896848 0.9664836107 0.0465206433 0.3038083918 0.0092463725 1.6501656656 .0952611758
0.0055 0.0035 0.7928 0.1982 0.0002849746 0.0002315733 0.4443013939 0.0268673582 0.9641289441 0.0718191658 0.2973287762 0.0222305941 1.7060440888 .1211486914
0.0055 0.004 0.7924 0.1981 0.0003080806 0.0001377778 0.4722068163 0.0205995457 0.9741897923 0.0261609729 0.2860811415 0.0159215849 1.7327858307 .0628198813
0.0005 0.0015 0.7984 0.1996 0.0000308081 0.0000576366 0.1894542834 0.0206598185 0.9939903978 0.0487033734 0.3118773470 0.0112953730 1.4953528363 .0807162015
0.0055 0.0045 0.792 0.198 0.0002926766 0.0001659065 0.5792896721 0.0667306797 0.9839295496 0.0860156118 0.2984290882 0.0377724355 1.8619409865 .1906846335
0.0055 0.005 0.7916 0.1979 0.0002310604 0.0001193191 0.6535920619 0.0815099303 0.9852139132 0.0608963846 0.2976955469 0.0201185975 1.9367325824 .1626442315
0.0055 0.0055 0.7912 0.1978 0.0003388887 0.0001644700 0.6744370762 0.0739631233 0.9577071261 0.0796397497 0.2941500968 0.0347295676 1.9266331878 .1884969106
0.0055 0.006 0.7908 0.1977 0.0003465907 0.0002386382 0.7699206901 0.0747339497 0.9711929439 0.0407356816 0.2951281520 0.0367210555 2.0365883767 .1524293250
0.0055 0.0065 0.7904 0.1976 0.0002541665 0.0001796403 0.8442230799 0.0890010561 0.9472181566 0.0388860392 0.3068648142 0.0237442915 2.0985602172 .1518110271
0.0055 0.006999999999999999 0.79 0.1975 0.0003311866 0.0002512321 0.8936459364 0.1023890279 0.9538540353 0.0679304376 0.3005074555 0.0143327639 2.1483386138 .1849034615
0.0055 0.0075 0.7896 0.1974 0.0003619947 0.0002865315 0.9679483262 0.1154018166 0.9619883381 0.0670922064 0.2952504089 0.0259115413 2.2255490679 .2086920958
0.0055 0.008 0.7892 0.1973 0.0003388887 0.0003353695 1.0353584128 0.1189033328 0.9696945197 0.0827587184 0.2997739141 0.0248587690 2.3051657353 .2268561897
0.0055 0.0085 0.7888 0.1972 0.0003311866 0.0002210894 1.0318282088 0.1207391525 0.9570649443 0.0634233780 0.2901156192 0.0301417186 2.2793399589 .2145253385
0.0055 0.009000000000000001 0.7884 0.1971 0.0002772725 0.0002253415 1.1579069244 0.2050125208 0.9958099129 0.0737543616 0.2942723537 0.0360241106 2.4482664635 .3150163345
0.0005 0.002 0.7979999999999999 0.1995 0.0000077020 0.0000308081 0.2292951575 0.0262459159 0.9683031258 0.0549039360 0.3128554022 0.0351402992 1.5104613875 .1163209592
0.0055 0.0095 0.7879999999999999 0.19699999999999998 0.0002156564 0.0001585942 1.1595879739 0.1408418580 0.9568508837 0.0483416898 0.2948836382 0.0125776148 2.4115381522 .2019197568
0.0055 0.01 0.7876 0.1969 0.0002464645 0.0001984670 1.2202738624 0.1241356917 0.9446494294 0.0446940900 0.2893820778 0.0292457308 2.4545518341 .1982739795
0.006 0.0 0.7952 0.1988 0.0002772725 0.0002145533 0.0000000000 0.0000000000 0.9540680959 0.0403911423 0.2974510331 0.0101583638 1.2517964015 .0507640594
0.006 0.0005 0.7948 0.1987 0.0003465907 0.0002336137 0.0645523024 0.0084655492 0.9841436102 0.0899181930 0.2923162433 0.0217521100 1.3413587466 .1203694659
0.006 0.001 0.7944 0.1986 0.0002618685 0.0000898202 0.1186820977 0.0344085834 0.9663765804 0.0263163981 0.3030748504 0.0492159565 1.3883953970 .1100307582
0.006 0.0015 0.794 0.1985 0.0003773987 0.0002200136 0.1854197645 0.0239300222 0.9422947628 0.0528187754 0.3031971073 0.0306959780 1.4312890333 .1076647892
0.006 0.002 0.7936 0.1984 0.0003773987 0.0001570909 0.2494677520 0.0447348730 0.9802905194 0.0795124923 0.3007519693 0.0299367179 1.5308876394 .1543411741
0.006 0.0025 0.7932 0.1983 0.0003157826 0.0002356363 0.3037656522 0.0576930717 0.9574930655 0.0339095234 0.2958616934 0.0409587979 1.5574361937 .1327970293
0.006 0.003 0.7928 0.1982 0.0003234846 0.0001152732 0.3743697330 0.0475068289 0.9669117319 0.0525535122 0.2906046468 0.0267136218 1.6322095963 .1268892361
0.006 0.0035 0.7924 0.1981 0.0002926766 0.0001585942 0.4419479245 0.0311134978 0.9661625198 0.0721723972 0.2994071434 0.0142658661 1.7078102643 .1177103553
0.0005 0.0025 0.7976 0.1994 0.0000308081 0.0000576366 0.3168778386 0.0390351142 0.9898162161 0.0418191366 0.3018522814 0.0331620568 1.6085771442 .1140739442
0.006 0.004 0.792 0.198 0.0002926766 0.0001861276 0.5157459994 0.0771863558 0.9830733072 0.0286793276 0.2976955469 0.0146300187 1.7968075301 .1206818297
0.006 0.0045 0.7916 0.1979 0.0003696967 0.0002906427 0.5434833169 0.0868216115 0.9548173080 0.0318108745 0.2996516572 0.0275487955 1.7983219788 .1464719242
0.006 0.005 0.7912 0.1978 0.0002772725 0.0001131960 0.6224926453 0.0891723500 0.9656273683 0.0669520512 0.2969620055 0.0252856113 1.8853592916 .1815232085
0.006 0.0055 0.7908 0.1977 0.0002772725 0.0003057613 0.6900708369 0.0483604968 0.9410103992 0.0585744281 0.3084541539 0.0255350149 1.9398126625 .1327757011
0.006 0.006 0.7904 0.1976 0.0003465907 0.0002798281 0.7534464046 0.0467029328 0.9631656714 0.0798058570 0.2910936744 0.0325800297 2.0080523411 .1593686476
0.006 0.0065 0.79 0.1975 0.0003542927 0.0001783145 0.7858906608 0.0758747628 0.9287019147 0.0786001843 0.2991626296 0.0391115084 2.0141094978 .1937647700
0.006 0.006999999999999999 0.7896 0.1974 0.0003696967 0.0001923963 0.8808699599 0.1222251343 0.9541751262 0.0624308759 0.3063757866 0.0338048614 2.1417905694 .2186532679
0.006 0.0075 0.7892 0.1973 0.0003234846 0.0001796403 0.9703017955 0.1143242232 0.9544962171 0.0842311463 0.3027080797 0.0276138254 2.2278295769 .2263488352
0.006 0.008 0.7888 0.1972 0.0002464645 0.0001659065 0.9968623783 0.0936994757 0.9490376717 0.0324257652 0.2943946106 0.0207275024 2.2405411251 .1470186498
0.006 0.0085 0.7884 0.1971 0.0002310604 0.0002123299 1.0829321148 0.0916232146 0.9220660361 0.0610579486 0.2887707933 0.0239398861 2.2940000046 .1768333792
0.0005 0.003 0.7972 0.1993 0.0000539141 0.0001044752 0.3768913073 0.0596201705 0.9584563382 0.0538778242 0.3016077676 0.0311080749 1.6370093272 .1447105448
0.006 0.009000000000000001 0.7879999999999999 0.19699999999999998 0.0003696967 0.0003103826 1.1135272165 0.1402700617 0.9584563382 0.0533565101 0.3016077676 0.0201720177 2.3739610190 .2141089721
0.006 0.0095 0.7876 0.1969 0.0003080806 0.0002123299 1.2016142125 0.0845124982 0.9553524595 0.0345785731 0.2918272157 0.0332448856 2.4491019683 .1525482868
0.006 0.01 0.7872 0.1968 0.0002695705 0.0001756330 1.2543991681 0.1386457266 0.9413314901 0.0542253993 0.3052754745 0.0230102942 2.5012757032 .2160570531
0.0065 0.0 0.7948 0.1987 0.0004082068 0.0001861276 0.0000000000 0.0000000000 0.9733335499 0.0714988041 0.2945168675 0.0327903850 1.2682586242 .1044753167
0.0065 0.0005 0.7944 0.1986 0.0003696967 0.0002100830 0.0610220984 0.0062538658 0.9760093074 0.0643372302 0.3025858228 0.0133702326 1.3399869253 .0841714116
0.0065 0.001 0.794 0.1985 0.0003696967 0.0001984670 0.1242295611 0.0178032591 0.9605969442 0.0545539645 0.2924385002 0.0250742907 1.3776347022 .0976299813
0.0065 0.0015 0.7936 0.1984 0.0003696967 0.0002946964 0.1973552162 0.0208450143 0.9660554895 0.0436463213 0.3034416211 0.0153985463 1.4672220235 .0801845783
0.0065 0.002 0.7932 0.1983 0.0004467169 0.0003823180 0.2750197050 0.0354282936 0.9674468834 0.0511707824 0.3019745383 0.0129384539 1.5448878436 .0999198479
0.0065 0.0025 0.7928 0.1982 0.0003388887 0.0002089504 0.3180545733 0.0289140521 0.9587774291 0.0510551360 0.2997739141 0.0261709731 1.5769448052 .1063491116
0.0065 0.003 0.7924 0.1981 0.0003080806 0.0002284787 0.3644515407 0.0221133106 0.9583493079 0.0416423525 0.2877927381 0.0344790464 1.6109016673 .0984631882
0.0005 0.0035 0.7968 0.1992 0.0000154040 0.0000377320 0.4327021521 0.0600527744 0.9586703988 0.0258880610 0.3000184279 0.0128317336 1.6914063828 .0988103010
0.0065 0.0035 0.792 0.198 0.0004236108 0.0002284787 0.4431246592 0.0491648797 0.9749390044 0.0931948170 0.3022190521 0.0107863569 1.7207063265 .1533745323
0.0065 0.004 0.7916 0.1979 0.0004236108 0.0002284787 0.5273452413 0.0576440688 0.9784710043 0.0446848619 0.2958616934 0.0155030231 1.8021015498 .1180604325
0.0065 0.0045 0.7912 0.1978 0.0003465907 0.0002922709 0.5552506637 0.0466423850 0.9672328228 0.0863213803 0.2998961710 0.0239148993 1.8227262482 .1571709355
0.0065 0.005 0.7908 0.1977 0.0004467169 0.0001585942 0.6198029661 0.0344938914 0.9633797320 0.0217816522 0.3013632538 0.0231191641 1.8849926688 .0795533019
0.0065 0.0055 0.7904 0.1976 0.0004313128 0.0001325105 0.7087304868 0.1549573924 0.9656273683 0.0624990972 0.3020967952 0.0110275451 1.9768859631 .2286165452
0.0065 0.006 0.79 0.1975 0.0003696967 0.0002416028 0.7369721191 0.1483992603 0.9433650658 0.0420366188 0.2956171796 0.0326643344 1.9763240612 .2233418163
0.0065 0.0065 0.7896 0.1974 0.0004082068 0.0002865315 0.8534688524 0.0806455376 0.9803975497 0.0509940696 0.2919494726 0.0170914969 2.1262240815 .1490176356
0.0065 0.006999999999999999 0.7892 0.1973 0.0002772725 0.0002145533 0.8993615049 0.0828401020 0.9653062774 0.0659515117 0.3027080797 0.0270892155 2.1676531345 .1760953825
0.0065 0.0075 0.7888 0.1972 0.0003542927 0.0001325105 0.9592068685 0.1558049098 0.9593125806 0.1000641153 0.2835137467 0.0350551270 2.2023874885 .2910566626
0.0065 0.008 0.7884 0.1971 0.0004005048 0.0002366412 1.0022417368 0.1262673004 0.9624164593 0.0544008810 0.2913381882 0.0347054582 2.2563968891 .2156102808
0.0005 0.004 0.7964 0.1991 0.0000462121 0.0000576366 0.5196124134 0.0845178481 0.9620953684 0.0648409311 0.2978178038 0.0256960618 1.7795717977 .1751124776
0.0065 0.0085 0.7879999999999999 0.19699999999999998 0.0003465907 0.0001377778 1.0308195790 0.0755582682 0.9801834891 0.0985367238 0.2948836382 0.0241388498 2.3062332970 .1983716196
0.0065 0.009000000000000001 0.7876 0.1969 0.0004236108 0.0001687427 1.0718371878 0.0705111616 0.9580282170 0.0509239326 0.2990403727 0.0249523903 2.3293293883 .1465562272
0.0065 0.0095 0.7872 0.1968 0.0003311866 0.0002650210 1.2453215006 0.0676993527 0.9712999742 0.0607607913 0.2824134346 0.0332304954 2.4993660960 .1619556604
0.0065 0.01 0.7868 0.1967 0.0003696967 0.0002512321 1.3132359021 0.1392030830 0.9966661553 0.0928011339 0.2908491606 0.0114530638 2.6011209147 .2437085128
0.006999999999999999 0.0 0.7944 0.1986 0.0004313128 0.0001325105 0.0000000000 0.0000000000 0.9578141564 0.0404364950 0.3140779712 0.0281073900 1.2723234404 .0686763955
0.006999999999999999 0.0005 0.794 0.1985 0.0003542927 0.0001570909 0.0591729439 0.0149452773 0.9649851865 0.0475744568 0.2974510331 0.0264775815 1.3219634562 .0891544065
0.006999999999999999 0.001 0.7936 0.1984 0.0003311866 0.0002738280 0.1240614562 0.0097790280 0.9756882165 0.0255208359 0.3009964831 0.0451695810 1.4010773424 .0807432729
0.006999999999999999 0.0015 0.7932 0.1983 0.0004544189 0.0002253415 0.2018940500 0.0406160495 0.9615602169 0.0617014596 0.3022190521 0.0241264626 1.4661277379 .1266693132
0.006999999999999999 0.002 0.7928 0.1982 0.0004159088 0.0000754640 0.2724981307 0.0409348508 0.9837154890 0.0827875048 0.3020967952 0.0178746107 1.5587263237 .1416724303
0.006999999999999999 0.0025 0.7924 0.1981 0.0003773987 0.0001131960 0.3182226783 0.0309166903 0.9600617927 0.0515126060 0.2998961710 0.0131356489 1.5785580407 .0956781412
0.0 0.0015 0.7988 0.1997 0.0000000000 0.0000000000 0.1840749248 0.0113517530 0.9671257925 0.0451936631 0.2994071434 0.0109731951 1.4506078607 .0675186112
0.0005 0.0045 0.7959999999999999 0.19899999999999998 0.0000308081 0.0000576366 0.5544101389 0.0592206817 0.9569579140 0.0438923418 0.3025858228 0.0330952833 1.8139846838 .1362659434
0.006999999999999999 0.003 0.792 0.198 0.0003773987 0.0002815189 0.3952147473 0.0394728188 0.9844647011 0.0819871661 0.3097989798 0.0127382066 1.6898558269 .1344797104
0.006999999999999999 0.0035 0.7916 0.1979 0.0003696967 0.0001729098 0.4369047759 0.0570507697 0.9708718530 0.0862411878 0.3014855107 0.0052099229 1.7096318363 .1486747902
0.006999999999999999 0.004 0.7912 0.1978 0.0003157826 0.0002145533 0.4940604603 0.0451623901 0.9972013068 0.0218572540 0.3014855107 0.0383458132 1.7930630604 .1055800106
0.006999999999999999 0.0045 0.7908 0.1977 0.0004313128 0.0001411803 0.5564273983 0.0505322486 0.9765444589 0.0721241290 0.3029525935 0.0232558201 1.8363557635 .1460533780
0.006999999999999999 0.005 0.7904 0.1976 0.0003157826 0.0002031931 0.6154322373 0.0761305746 0.9277386420 0.0364381195 0.2796015259 0.0211839844 1.8230881878 .1339558716
0.006999999999999999 0.0055 0.79 0.1975 0.0003696967 0.0001585942 0.7183124692 0.0805964648 0.9475392475 0.0224365737 0.2843695450 0.0359560011 1.9505909584 .1391476338
0.006999999999999999 0.006 0.7896 0.1974 0.0004082068 0.0001428511 0.7786621478 0.0405073645 0.9471111263 0.0302379067 0.2951281520 0.0259852716 2.0213096329 .0968733939
0.006999999999999999 0.0065 0.7892 0.1973 0.0004313128 0.0002454998 0.8343048876 0.0686527132 0.9581352473 0.0344936590 0.3000184279 0.0134682496 2.0928898756 .1168601216
0.006999999999999999 0.006999999999999999 0.7888 0.1972 0.0004005048 0.0001152732 0.8743138667 0.1665220218 0.9711929439 0.0640016137 0.2958616934 0.0235419935 2.1417690088 .2541809022
0.006999999999999999 0.0075 0.7884 0.1971 0.0003157826 0.0001411803 0.9190297845 0.1369765545 0.9764374286 0.0880687039 0.3051532176 0.0141607057 2.2009362133 .2393471444
0.0005 0.005 0.7956 0.1989 0.0000308081 0.0000898202 0.5994622666 0.0740532375 0.9677679743 0.0561459369 0.2945168675 0.0239997484 1.8617779165 .1542887430
0.006999999999999999 0.008 0.7879999999999999 0.19699999999999998 0.0004159088 0.0001848484 1.0365351475 0.0920834687 0.9379065205 0.0771081820 0.2843695450 0.0180907164 2.2592271218 .1874672155
0.006999999999999999 0.0085 0.7876 0.1969 0.0003773987 0.0001715320 1.0718371878 0.1216290169 0.9456127021 0.0565014567 0.2934165554 0.0258422281 2.3112438440 .2041442337
0.006999999999999999 0.009000000000000001 0.7872 0.1968 0.0003234846 0.0001509281 1.1611009185 0.1708813113 0.9664836107 0.0992258050 0.2887707933 0.0304868603 2.4166788071 .3007449047
0.006999999999999999 0.0095 0.7868 0.1967 0.0004236108 0.0001288794 1.2517094888 0.0652922758 0.9792202164 0.0510497507 0.3061312728 0.0177571569 2.5374845888 .1342280628
0.006999999999999999 0.01 0.7864 0.1966 0.0004236108 0.0003987234 1.2143901890 0.1860350016 0.9568508837 0.0675665594 0.2973287762 0.0323331938 2.4689934597 .2863334782
0.0075 0.0 0.794 0.1985 0.0004390149 0.0002986952 0.0000000000 0.0000000000 0.9953817917 0.0891042516 0.3023413090 0.0249547862 1.2981621156 .1143577330
0.0075 0.0005 0.7936 0.1984 0.0004390149 0.0001428511 0.0632074628 0.0073966180 0.9802905194 0.0531086032 0.2924385002 0.0301417186 1.3363754973 .0907897909
0.0075 0.001 0.7932 0.1983 0.0003928028 0.0002145533 0.1217079868 0.0202954971 0.9766514892 0.0573945931 0.2950058951 0.0332718504 1.3937581739 .1111764939
0.0075 0.0015 0.7928 0.1982 0.0003851007 0.0001948473 0.1896223883 0.0342637322 0.9675539137 0.0887512907 0.3013632538 0.0331584509 1.4589246565 .1563683211
0.0075 0.002 0.7924 0.1981 0.0003696967 0.0001796403 0.2551833204 0.0306781179 0.9524626414 0.0442717482 0.3035638780 0.0298727419 1.5115795365 .1050022483
0.0005 0.0055 0.7952 0.1988 0.0000539141 0.0000924242 0.7008295540 0.1080453318 0.9701226409 0.0493891201 0.2882817657 0.0347140707 1.9592878747 .1922409468
0.0075 0.0025 0.792 0.198 0.0004467169 0.0002694605 0.3120027950 0.0364659906 0.9588844594 0.0625093606 0.3046641900 0.0142490926 1.5759981613 .1134939043
0.0075 0.003 0.7916 0.1979 0.0004390149 0.0003532866 0.3747059429 0.0396870128 0.9534259141 0.0478874184 0.2924385002 0.0260679689 1.6210093721 .1139956867
0.0075 0.0035 0.7912 0.1978 0.0004467169 0.0004737835 0.4303486827 0.0348265432 0.9444353688 0.0724569046 0.2967174917 0.0152031750 1.6719482601 .1229604063
0.0075 0.004 0.7908 0.1977 0.0004005048 0.0001984670 0.5021294981 0.0385044755 0.9960239735 0.0257531895 0.2959839503 0.0175880050 1.7945379267 .0820441370
0.0075 0.0045 0.7904 0.1976 0.0003080806 0.0002798281 0.6147598174 0.0596296495 0.9570649443 0.0773988193 0.2939055830 0.0137537652 1.8660384253 .1510620621
0.0075 0.005 0.79 0.1975 0.0003928028 0.0002454998 0.6246780097 0.1327216027 0.9750460347 0.0659153731 0.2981845744 0.0183694804 1.8983014216 .2172519560
0.0075 0.0055 0.7896 0.1974 0.0004621209 0.0001948473 0.6969631400 0.1070573863 0.9587774291 0.0436316209 0.2926830140 0.0161342054 1.9488857040 .1670180599
0.0075 0.006 0.7892 0.1973 0.0003928028 0.0001783145 0.7663904861 0.0928901189 0.9521415505 0.0735241295 0.2974510331 0.0294291426 2.0163758725 .1960217055
0.0075 0.0065 0.7888 0.1972 0.0004313128 0.0003526144 0.7783259379 0.1229627701 0.9397260356 0.0475725304 0.3001406848 0.0162927672 2.0186239711 .1871806821
0.0075 0.006999999999999999 0.7884 0.1971 0.0004082068 0.0002100830 0.8748181816 0.0898278382 0.9501079747 0.0397692105 0.2904823899 0.0162081480 2.1158167530 .1460152797
0.0005 0.006 0.7948 0.1987 0.0000385101 0.0000487118 0.7203297287 0.0542017923 0.9624164593 0.0583117735 0.2974510331 0.0383863298 1.9802357312 .1509486074
0.0075 0.0075 0.7879999999999999 0.19699999999999998 0.0003773987 0.0002356363 0.9408834285 0.0863385474 0.9668047016 0.0421085005 0.2967174917 0.0263984324 2.2047830205 .1550811166
0.0075 0.008 0.7876 0.1969 0.0003003786 0.0001021788 1.0215738065 0.1697197475 0.9557805807 0.0407109272 0.2777676725 0.0251932284 2.2554224383 .2357260819
0.0075 0.0085 0.7872 0.1968 0.0003851007 0.0001615588 1.0910011526 0.1750456151 0.9367291872 0.0316100180 0.2959839503 0.0227726241 2.3240993908 .2295898160
0.0075 0.009000000000000001 0.7868 0.1967 0.0004852269 0.0002263921 1.1824502477 0.1577731044 0.9554594898 0.0552409084 0.2945168675 0.0172793594 2.4329118319 .2305197643
0.0075 0.0095 0.7864 0.1966 0.0004159088 0.0001783145 1.1955624341 0.1534406919 0.9846787617 0.0274715737 0.2986736020 0.0226963601 2.4793307066 .2037869402
0.0075 0.01 0.7859999999999999 0.1965 0.0004082068 0.0001342892 1.3029814998 0.1536092996 0.9700156106 0.0174902051 0.2841250312 0.0250241683 2.5575303484 .1962579622
0.008 0.0 0.7936 0.1984 0.0003851007 0.0002922709 0.0000000000 0.0000000000 0.9566368231 0.0695568503 0.2968397486 0.0214085757 1.2538616724 .0912576969
0.008 0.0005 0.7932 0.1983 0.0004544189 0.0000898202 0.0657290371 0.0061444603 0.9852139132 0.1140864682 0.3013632538 0.0301754197 1.3527606230 .1504961684
0.008 0.001 0.7928 0.1982 0.0004236108 0.0002336137 0.1240614562 0.0135572242 0.9864982768 0.0812517195 0.2904823899 0.0124534119 1.4014657337 .1074959693
0.008 0.0015 0.7924 0.1981 0.0004544189 0.0001570909 0.1896223883 0.0260990724 0.9588844594 0.0668314884 0.2870591967 0.0237392550 1.4360204633 .1168269067
0.0005 0.0065 0.7944 0.1986 0.0000154040 0.0000377320 0.8065675702 0.0390293222 0.9677679743 0.0926899702 0.2961062072 0.0190281384 2.0704571557 .1507851628
0.008 0.002 0.792 0.198 0.0004159088 0.0001493476 0.2595540493 0.0556871607 0.9921708827 0.0501742705 0.3142002281 0.0260036715 1.5663410689 .1320144503
0.008 0.0025 0.7916 0.1979 0.0004159088 0.0002089504 0.3104898504 0.0303446904 0.9488236111 0.0430256482 0.2903601330 0.0177840719 1.5500895033 .0913633609
0.008 0.003 0.7912 0.1978 0.0003542927 0.0000576366 0.3713438438 0.0479779903 0.9564227625 0.0554181356 0.2963507210 0.0262826741 1.6244716200 .1297364366
0.008 0.0035 0.7908 0.1977 0.0004929290 0.0001570909 0.4301805777 0.0521006044 0.9598477321 0.0518521763 0.3108992918 0.0156488830 1.7014205306 .1197587546
0.008 0.004 0.7904 0.1976 0.0004698229 0.0002305464 0.5236469323 0.0463433377 0.9583493079 0.0384380365 0.3063757866 0.0330627501 1.7888418497 .1180746707
0.008 0.0045 0.79 0.1975 0.0003619947 0.0002781270 0.6003027914 0.0597697631 0.9757952468 0.1033994687 0.2908491606 0.0211387798 1.8673091935 .1845861386
0.008 0.005 0.7896 0.1974 0.0004236108 0.0002008440 0.6351005169 0.0580544076 0.9727983984 0.0479725041 0.2953726658 0.0306901343 1.9036951919 .1369178900
0.008 0.0055 0.7892 0.1973 0.0004621209 0.0001886601 0.7169676296 0.0864458376 0.9643430047 0.0514725617 0.2990403727 0.0186119816 1.9808131279 .1567190410
0.008 0.006 0.7888 0.1972 0.0004005048 0.0001044752 0.7442006322 0.1023570070 0.9580282170 0.0264380007 0.2954949227 0.0211416079 1.9981242767 .1500410908
0.008 0.0065 0.7884 0.1971 0.0004621209 0.0002577587 0.8090891445 0.0733261401 0.9854279738 0.0487268886 0.3049087038 0.0252501194 2.0998879430 .1475609068
0.0005 0.006999999999999999 0.794 0.1985 0.0000000000 0.0000000000 0.8884346828 0.0428585221 0.9665906410 0.0567377706 0.3127331453 0.0469224460 2.1677584691 .1465187387
0.008 0.006999999999999999 0.7879999999999999 0.19699999999999998 0.0004313128 0.0002145533 0.8981847702 0.0316930228 0.9418666416 0.0388978210 0.2913381882 0.0200680146 2.1318209128 .0908734117
0.008 0.0075 0.7876 0.1969 0.0004313128 0.0001911590 0.9696293757 0.1203875622 0.9589914897 0.0633453024 0.2920717295 0.0314597193 2.2211239077 .2153837429
0.008 0.008 0.7872 0.1968 0.0004082068 0.0001585942 1.0098064598 0.0755507877 0.9529977929 0.0440018213 0.2924385002 0.0222440370 2.2556509597 .1419552402
0.008 0.0085 0.7868 0.1967 0.0003928028 0.0002145533 1.0350222029 0.1532305935 0.9529977929 0.0662807116 0.2907269037 0.0428115658 2.2791397023 .2625374242
0.008 0.009000000000000001 0.7864 0.1966 0.0005853531 0.0000898202 1.1291609772 0.1225603867 0.9646640956 0.0682333064 0.2925607571 0.0113270868 2.3869711830 .2022106001
0.008 0.0095 0.7859999999999999 0.1965 0.0003465907 0.0001756330 1.2209462822 0.1880931433 0.9585633685 0.0911666983 0.2969620055 0.0300204794 2.4768182469 .3094559540
0.008 0.01 0.7856 0.1964 0.0004313128 0.0001911590 1.2702010338 0.0575243265 0.9616672472 0.0464812274 0.2947613813 0.0209112910 2.5270609751 .1251080039
0.0085 0.0 0.7932 0.1983 0.0005545451 0.0003141818 0.0000000000 0.0000000000 0.9934552463 0.0375894315 0.3030748504 0.0342092191 1.2970846418 .0721128324
0.0085 0.0005 0.7928 0.1982 0.0005930552 0.0002210894 0.0620307281 0.0179297942 0.9913146403 0.0158838158 0.2973287762 0.0299227348 1.3512671998 .0639574342
0.0085 0.001 0.7924 0.1981 0.0004775249 0.0003599405 0.1249019810 0.0266985387 0.9613461563 0.0370800910 0.2980623176 0.0111943533 1.3847879798 .0753329235
0.0005 0.0075 0.7936 0.1984 0.0000231060 0.0000616161 0.8958313008 0.1650116038 0.9536399747 0.0354333342 0.3082096401 0.0297403569 2.1577040216 .2302469110
0.0085 0.0015 0.792 0.198 0.0005391410 0.0002284787 0.1860921843 0.0093051825 0.9810397315 0.1042222352 0.2869369398 0.0223111303 1.4546079966 .1360670267
0.0085 0.002 0.7916 0.1979 0.0004852269 0.0003253133 0.2644290929 0.0393322487 0.9860701556 0.0535947215 0.3041751625 0.0245197479 1.5551596379 .1177720314
0.0085 0.0025 0.7912 0.1978 0.0003234846 0.0001509281 0.3251149814 0.0254144448 0.9923849433 0.0571128765 0.2967174917 0.0466348774 1.6145409010 .1293131268
0.0085 0.003 0.7908 0.1977 0.0004467169 0.0001428511 0.3826068757 0.0211411613 0.9842506405 0.0859911033 0.2918272157 0.0327557238 1.6591314488 .1400308395
0.0085 0.0035 0.7904 0.1976 0.0004159088 0.0002815189 0.4577497902 0.0928487354 0.9476462778 0.0601902477 0.2842472881 0.0168164352 1.6900592649 .1701369372
0.0085 0.004 0.79 0.1975 0.0005083330 0.0002549821 0.5305392354 0.1013738385 0.9747249438 0.0717042305 0.3096767229 0.0207130753 1.8154492351 .1940461264
0.0085 0.0045 0.7896 0.1974 0.0004236108 0.0001756330 0.6063545697 0.0929521596 0.9666976713 0.0772417737 0.2963507210 0.0225483618 1.8698265728 .1929179281
0.0085 0.005 0.7892 0.1973 0.0004929290 0.0002815189 0.6502299628 0.0646328025 0.9711929439 0.0416313474 0.2956171796 0.0213106083 1.9175330153 .1278562771
0.0085 0.0055 0.7888 0.1972 0.0005237370 0.0004121837 0.6882216824 0.0888027050 0.9745108832 0.0258561813 0.2928052709 0.0248154400 1.9560615735 .1398865100
0.0085 0.006 0.7884 0.1971 0.0004467169 0.0003065363 0.7378126439 0.0907916167 0.9653062774 0.0627727008 0.2887707933 0.0201720177 1.9923364315 .1740428715
0.0005 0.008 0.7932 0.1983 0.0000231060 0.0000616161 1.0294747394 0.0663825158 0.9578141564 0.0489979056 0.3017300245 0.0326185437 2.2890420263 .1480605812
0.0085 0.0065 0.7879999999999999 0.19699999999999998 0.0004313128 0.0002145533 0.8295979489 0.0939043362 0.9656273683 0.0131364161 0.2835137467 0.0273855452 2.0791703767 .1346408508
0.0085 0.006999999999999999 0.7876 0.1969 0.0005314390 0.0002454998 0.8800294351 0.0587934911 0.9678750046 0.0789549982 0.2980623176 0.0274640264 2.1464981963 .1654580155
0.0085 0.0075 0.7872 0.1968 0.0005468431 0.0003282179 0.9484481515 0.1221955363 0.9412244598 0.0420910859 0.3020967952 0.0274727327 2.1923162496 .1920875728
0.0085 0.008 0.7868 0.1967 0.0004852269 0.0002512321 0.9544999298 0.0775443209 0.9908865191 0.0223956907 0.2956171796 0.0263644386 2.2414888554 .1265556823
0.0085 0.0085 0.7864 0.1966 0.0005853531 0.0002549821 0.9916511247 0.1206913964 0.9600617927 0.0703637740 0.2994071434 0.0266777886 2.2517054139 .2179879411
0.0085 0.009000000000000001 0.7859999999999999 0.1965 0.0003928028 0.0001644700 1.1389110646 0.0947670712 0.9570649443 0.0586447916 0.2909714175 0.0393963251 2.3873402292 .1929726579
0.0085 0.0095 0.7856 0.1964 0.0005083330 0.0001570909 1.2391016173 0.1345738694 0.9540680959 0.0532163435 0.3034416211 0.0039878993 2.4971196673 .1919352031
0.0085 0.01 0.7852 0.1963 0.0004852269 0.0004427151 1.1955624341 0.1114047652 0.9478603384 0.0490633247 0.2958616934 0.0130991862 2.4397696928 .1740099912
0.009000000000000001 0.0 0.7928 0.1982 0.0005622471 0.0001585942 0.0000000000 0.0000000000 1.0100449429 0.0433788406 0.2975732900 0.0179247125 1.3081804800 .0614621473
0.009000000000000001 0.0005 0.7924 0.1981 0.0004313128 0.0003878636 0.0655609321 0.0149603965 1.0153964579 0.0517415955 0.2934165554 0.0174275053 1.3748052582 .0845173609
0.0005 0.0085 0.7928 0.1982 0.0000154040 0.0000377320 1.0619189956 0.1700025712 0.9694804591 0.0730401620 0.3003851986 0.0153596708 2.3318000573 .2584401360
0.009000000000000001 0.001 0.792 0.198 0.0003851007 0.0001886601 0.1328029138 0.0313054576 0.9730124590 0.0565274023 0.2995294003 0.0216225418 1.4057298738 .1096440618
0.009000000000000001 0.0015 0.7916 0.1979 0.0005776511 0.0001377778 0.1899585982 0.0279074477 0.9698015500 0.0500984129 0.2929275278 0.0125490617 1.4532653271 .0906927001
0.009000000000000001 0.002 0.7912 0.1978 0.0003234846 0.0001796403 0.2523255362 0.0445956812 0.9810397315 0.1178119226 0.3013632538 0.0328777873 1.5350520061 .1954650314
0.009000000000000001 0.0025 0.7908 0.1977 0.0006084592 0.0002454998 0.3259555062 0.0520354759 0.9843576708 0.0617393226 0.3077206125 0.0154953083 1.6186422487 .1295156066
0.009000000000000001 0.003 0.7904 0.1976 0.0004390149 0.0003253133 0.3676455348 0.0221133106 0.9266683390 0.0832764518 0.2913381882 0.0269364992 1.5860910769 .1326515749
0.009000000000000001 0.0035 0.79 0.1975 0.0005930552 0.0004610928 0.4323659421 0.0555672700 0.9860701556 0.0500123630 0.3096767229 0.0302802473 1.7287058758 .1363209731
0.009000000000000001 0.004 0.7896 0.1974 0.0005930552 0.0003395881 0.5120476904 0.0642978925 0.9432580355 0.1067915704 0.2765451035 0.0197829644 1.7324438846 .1912120154
0.009000000000000001 0.0045 0.7892 0.1973 0.0004775249 0.0002986952 0.5570998182 0.0558290701 0.9679820349 0.0338960077 0.2974510331 0.0176083890 1.8230104111 .1076321620
0.009000000000000001 0.005 0.7888 0.1972 0.0005006310 0.0002284787 0.6502299628 0.0589528519 0.9765444589 0.0576351955 0.2994071434 0.0188672143 1.9266821961 .1356837404
0.009000000000000001 0.0055 0.7884 0.1971 0.0004621209 0.0002798281 0.6999890292 0.0812654888 0.9671257925 0.0486412385 0.3028303366 0.0152620490 1.9704072792 .1454486044
0.0005 0.009000000000000001 0.7924 0.1981 0.0000308081 0.0000308081 1.1742131049 0.1652464004 0.9483954899 0.0283773639 0.3019745383 0.0325120608 2.4246139412 .2261666332
0.009000000000000001 0.006 0.7879999999999999 0.19699999999999998 0.0004082068 0.0002156564 0.7299117110 0.1549982374 0.9702296712 0.0526127687 0.3000184279 0.0263961675 2.0005680169 .2342228300
0.009000000000000001 0.0065 0.7876 0.1969 0.0005006310 0.0001615588 0.8154771327 0.0641394754 0.9553524595 0.0648903800 0.3060090159 0.0381911451 2.0773392391 .1673825593
0.009000000000000001 0.006999999999999999 0.7872 0.1968 0.0005314390 0.0001021788 0.8617059951 0.1017855716 0.9616672472 0.0795401493 0.2975732900 0.0201542267 2.1214779713 .2015821264
0.009000000000000001 0.0075 0.7868 0.1967 0.0004313128 0.0003625678 0.9469352069 0.0657339812 0.9374783993 0.0451226341 0.2991626296 0.0312231767 2.1840075486 .1424423598
0.009000000000000001 0.008 0.7864 0.1966 0.0006469693 0.0002549821 0.9802199878 0.1905761611 0.9574930655 0.0666357962 0.2946391244 0.0191596492 2.2329991470 .2766265886
0.009000000000000001 0.0085 0.7859999999999999 0.1965 0.0004698229 0.0001783145 1.0721733978 0.1247587947 0.9668047016 0.0475127744 0.3016077676 0.0440301391 2.3410556899 .2164800227
0.009000000000000001 0.009000000000000001 0.7856 0.1964 0.0006161612 0.0002178459 1.1557215600 0.1109136054 0.9646640956 0.0703364176 0.2895043347 0.0115103425 2.4105061515 .1929782114
0.009000000000000001 0.0095 0.7852 0.1963 0.0004313128 0.0001131960 1.1819459328 0.1901872619 0.9740827620 0.0553146840 0.2855921139 0.0234070083 2.4420521215 .2690221502
0.009000000000000001 0.01 0.7848 0.1962 0.0004929290 0.0001783145 1.2510370690 0.1278066490 0.9659484592 0.0769576885 0.2970842624 0.0148127741 2.5145627196 .2197554261
0.0095 0.0 0.7924 0.1981 0.0004852269 0.0001152732 0.0000000000 0.0000000000 0.9668047016 0.1416906552 0.2895043347 0.0195702708 1.2567942632 .1613761992
0.0 0.002 0.7984 0.1996 0.0000000000 0.0000000000 0.2519893263 0.0440088368 0.9856420344 0.0661111185 0.2989181158 0.0029946702 1.5365494765 .1131146255
0.0005 0.0095 0.792 0.198 0.0000231060 0.0000616161 1.1990926382 0.1564355476 0.9741897923 0.0510102413 0.2884040226 0.0237870581 2.4617095591 .2312944631
0.0095 0.0005 0.792 0.198 0.0004621209 0.0002577587 0.0595091538 0.0108111222 0.9655203380 0.0786928227 0.2980623176 0.0266688228 1.3235539303 .1164305264
0.0095 0.001 0.7916 0.1979 0.0004236108 0.0002435591 0.1148156837 0.0301578601 0.9720491863 0.0369563088 0.2907269037 0.0203784317 1.3780153845 .0877361597
0.0095 0.0015 0.7912 0.1978 0.0004775249 0.0001428511 0.2102992977 0.0350271996 0.9683031258 0.0376442471 0.3079651263 0.0184830435 1.4870450747 .0912973413
0.0095 0.002 0.7908 0.1977 0.0006007572 0.0001861276 0.2598902592 0.0341778498 0.9718351257 0.0813035864 0.2897488485 0.0241066299 1.5220749906 .1397741937
0.0095 0.0025 0.7904 0.1976 0.0003928028 0.0001493476 0.3044380720 0.0191787052 0.9709788833 0.0248125693 0.2844918019 0.0224713367 1.5603015600 .0666119588
0.0095 0.003 0.79 0.1975 0.0005083330 0.0003209070 0.3827749807 0.0342472331 0.9434720961 0.0640860401 0.2953726658 0.0235089557 1.6221280756 .1221631359
0.0095 0.0035 0.7896 0.1974 0.0005930552 0.0001251429 0.4506893822 0.0512254165 0.9842506405 0.0640695929 0.2904823899 0.0323960019 1.7260154678 .1478161542
0.0095 0.004 0.7892 0.1973 0.0005314390 0.0003096172 0.4943966702 0.0237355623 0.9666976713 0.0578304432 0.3013632538 0.0222359722 1.7629890343 .1041115949
0.0095 0.0045 0.7888 0.1972 0.0004775249 0.0003884749 0.5550825587 0.0288553513 0.9663765804 0.0379642374 0.2898711054 0.0337871708 1.8118077694 .1009952344
0.0095 0.005 0.7884 0.1971 0.0005853531 0.0001021788 0.6630059393 0.0806721646 0.9790061558 0.0893086889 0.2873037105 0.0166377220 1.9299011587 .1867207543
0.0005 0.01 0.7916 0.1979 0.0000616161 0.0000924242 1.2925589927 0.1593415066 0.9635937926 0.0533419087 0.3029525935 0.0110870224 2.5591669949 .2238628619
0.0095 0.0055 0.7879999999999999 0.19699999999999998 0.0005391410 0.0002840363 0.6788078050 0.0424024546 0.9522485808 0.0542997108 0.2754447914 0.0219191310 1.9070403182 .1189053327
0.0095 0.006 0.7876 0.1969 0.0005545451 0.0002738280 0.7951364333 0.0630427198 0.9534259141 0.0529236426 0.3073538418 0.0481226508 2.0564707343 .1643628412
0.0095 0.0065 0.7872 0.1968 0.0006007572 0.0001251429 0.8198478615 0.0814752532 0.9570649443 0.1028952590 0.2923162433 0.0459360670 2.0698298063 .2304317221
0.0095 0.006999999999999999 0.7868 0.1967 0.0003619947 0.0002464645 0.8869217383 0.0910340713 0.9651992471 0.0458789349 0.2974510331 0.0373362238 2.1499340132 .1744956945
0.0095 0.0075 0.7864 0.1966 0.0004621209 0.0002798281 1.0015693170 0.1240546225 0.9749390044 0.0982988093 0.3072315849 0.0142070722 2.2842020272 .2368403321
0.0095 0.008 0.7859999999999999 0.1965 0.0005006310 0.0003866381 1.0293066344 0.0962441603 0.9477533081 0.0320448075 0.2928052709 0.0146911898 2.2703658444 .1433667957
0.0095 0.0085 0.7856 0.1964 0.0003851007 0.0000843713 1.0678026689 0.1460544756 0.9397260356 0.0558530010 0.2947613813 0.0303866809 2.3026751865 .2323785288
0.0095 0.009000000000000001 0.7852 0.1963 0.0004621209 0.0002922709 1.1560577699 0.1601241825 0.9453986415 0.0525325822 0.2835137467 0.0241735000 2.3854322790 .2371225356
0.0095 0.0095 0.7848 0.1962 0.0005545451 0.0001251429 1.2012780026 0.0583922183 0.9390838538 0.0719492038 0.2936610692 0.0207851109 2.4345774707 .1512516759
0.0095 0.01 0.7844 0.1961 0.0004390149 0.0002650210 1.2224592268 0.1589764561 0.9477533081 0.0395056363 0.3014855107 0.0402253064 2.4721370605 .2389724198
0.001 0.0 0.7992 0.1998 0.0000847222 0.0000898202 0.0000000000 0.0000000000 0.9982716098 0.0208596536 0.3007519693 0.0257030409 1.2991083013 .0466525147
0.01 0.0 0.792 0.198 0.0004929290 0.0001325105 0.0000000000 0.0000000000 0.9800764588 0.0431882845 0.3033193642 0.0165006055 1.2838887520 .0598214005
0.01 0.0005 0.7916 0.1979 0.0006469693 0.0003526144 0.0588367340 0.0146550501 0.9961310038 0.0435685634 0.2953726658 0.0209968882 1.3509873729 .0795731161
0.01 0.001 0.7912 0.1978 0.0005776511 0.0002336137 0.1311218643 0.0125798229 0.9520345202 0.0527171765 0.2936610692 0.0206697334 1.3773951048 .0862003465
0.01 0.0015 0.7908 0.1977 0.0005237370 0.0001428511 0.2049199391 0.0212212115 0.9624164593 0.0375711419 0.3016077676 0.0095516992 1.4694679030 .0684869037
0.01 0.002 0.7904 0.1976 0.0007085854 0.0003430640 0.2689679267 0.0362421182 0.9651992471 0.0662399105 0.2914604451 0.0237241393 1.5263362043 .1265492320
0.01 0.0025 0.79 0.1975 0.0006315652 0.0002464645 0.3499945146 0.0572505356 0.9585633685 0.0837587154 0.3051532176 0.0243705565 1.6143426659 .1656262720
0.01 0.003 0.7896 0.1974 0.0005006310 0.0001756330 0.3693265843 0.0334963622 0.9676609440 0.0846619823 0.2956171796 0.0263190452 1.6331053389 .1446530227
0.01 0.0035 0.7892 0.1973 0.0005622471 0.0003728921 0.4572454754 0.0421940086 0.9428299143 0.0256819200 0.2975732900 0.0217658485 1.6982109268 .0900146692
0.01 0.004 0.7888 0.1972 0.0005545451 0.0004179009 0.4994398189 0.0333068480 0.9624164593 0.1130203482 0.2943946106 0.0171787256 1.7568054339 .1639238227
0.01 0.0045 0.7884 0.1971 0.0004621209 0.0000487118 0.5490307804 0.0364814863 0.9605969442 0.0695384023 0.2998961710 0.0342371706 1.8099860165 .1403057710
0.001 0.0005 0.7988 0.1997 0.0000385101 0.0000843713 0.0632074628 0.0180867182 0.9980575492 0.0636627886 0.2906046468 0.0127194187 1.3519081689 .0945532968
0.01 0.005 0.7879999999999999 0.19699999999999998 0.0005391410 0.0004302111 0.6737646564 0.0714048426 0.9616672472 0.0211476273 0.3077206125 0.0337977863 1.9436916571 .1267804673
0.01 0.0055 0.7876 0.1969 0.0005314390 0.0001232322 0.6941053558 0.1124088051 0.9731194893 0.0522614829 0.2990403727 0.0146177538 1.9667966568 .1794112740
0.01 0.006 0.7872 0.1968 0.0005776511 0.0002435591 0.8003476868 0.0373238429 0.9488236111 0.0635186734 0.2959839503 0.0338667055 2.0457328993 .1349527809
0.01 0.0065 0.7868 0.1967 0.0006161612 0.0003741626 0.8206883863 0.0508955621 0.9590985200 0.0369426675 0.2945168675 0.0373105940 2.0749199350 .1255229862
0.01 0.006999999999999999 0.7864 0.1966 0.0006546713 0.0003409827 0.9143228458 0.0280367618 0.9617742775 0.0519528208 0.2963507210 0.0124053105 2.1731025156 .0927358758
0.01 0.0075 0.7859999999999999 0.1965 0.0006007572 0.0002781270 0.9667715915 0.1211261230 0.9675539137 0.0691684091 0.2896265916 0.0154528076 2.2245528540 .2060254667
0.01 0.008 0.7856 0.1964 0.0004621209 0.0003339514 0.9815648275 0.0812028715 0.9366221569 0.0382947175 0.2951281520 0.0184668630 2.2137772573 .1382984034
0.01 0.0085 0.7852 0.1963 0.0005545451 0.0001796403 1.0711647680 0.1994424835 0.9336253085 0.0609851099 0.2847363157 0.0286133383 2.2900809373 .2892205720
0.01 0.009000000000000001 0.7848 0.1962 0.0004621209 0.0003119078 1.1130229016 0.2167143454 0.9589914897 0.0279838697 0.2808240949 0.0206118024 2.3533006071 .2656219253
0.01 0.0095 0.7844 0.1961 0.0006007572 0.0004092952 1.2352352033 0.1803433208 0.9722632469 0.0363235042 0.2903601330 0.0173587575 2.4984593404 .2344348777
0.001 0.001 0.7984 0.1996 0.0000770201 0.0001089229 0.1180096778 0.0053793585 0.9449705203 0.0376673674 0.3085764108 0.0219572844 1.3716336290 .0651129332
0.01 0.01 0.784 0.196 0.0005160350 0.0002823605 1.2150626088 0.2420211643 0.9358729448 0.0782168178 0.2888930502 0.0110058373 2.4403446388 .3315261799
0.001 0.0015 0.7979999999999999 0.1995 0.0000154040 0.0000377320 0.1909672279 0.0225636679 0.9751530650 0.0472070361 0.3046641900 0.0334599955 1.4707998869 .1032684315
0.001 0.002 0.7976 0.1994 0.0000462121 0.0000898202 0.2563600551 0.0588799451 0.9902443373 0.0817184578 0.2994071434 0.0125252177 1.5460577479 .1532134408
0.001 0.0025 0.7972 0.1993 0.0000308081 0.0000576366 0.3232658269 0.0244672126 0.9554594898 0.0611351978 0.3023413090 0.0137581115 1.5810974338 .0994181585
0.001 0.003 0.7968 0.1992 0.0000308081 0.0000898202 0.3656282753 0.0309057198 0.9903513676 0.0595096169 0.2970842624 0.0333561989 1.6530947134 .1238613558
0.001 0.0035 0.7964 0.1991 0.0000539141 0.0001428511 0.4337107818 0.0435648132 0.9883177919 0.0175399119 0.2962284641 0.0243116073 1.7183109519 .0855591835
0.0 0.0025 0.7979999999999999 0.1995 0.0000000000 0.0000000000 0.3175502584 0.0244625923 0.9344815509 0.0479008127 0.3062535297 0.0123956678 1.5582853390 .0847590728
0.001 0.004 0.7959999999999999 0.19899999999999998 0.0000539141 0.0000924242 0.5182675737 0.0908613109 0.9651992471 0.0645192996 0.2928052709 0.0154837288 1.7763260058 .1709567635
0.001 0.0045 0.7956 0.1989 0.0000924242 0.0001428511 0.5730697888 0.0918560911 0.9709788833 0.0620059332 0.3020967952 0.0265654984 1.8462378915 .1805703738
0.001 0.005 0.7952 0.1988 0.0000539141 0.0000785454 0.6206434908 0.0937754468 0.9786850649 0.0658158897 0.2811908656 0.0096575211 1.8805733354 .1693274030
0.001 0.0055 0.7948 0.1987 0.0000462121 0.0000576366 0.7008295540 0.0320265307 0.9640219138 0.0664988135 0.2958616934 0.0157327101 1.9607593733 .1143156909
0.001 0.006 0.7944 0.1986 0.0000616161 0.0001152732 0.7521015650 0.1088271537 0.9522485808 0.0693688469 0.2980623176 0.0254881444 2.0024740795 .2037994182
0.001 0.0065 0.794 0.1985 0.0001001262 0.0001152732 0.7611792325 0.0275528071 0.9596336715 0.0502080496 0.2946391244 0.0447466928 2.0155521546 .1226228227
0.001 0.006999999999999999 0.7936 0.1984 0.0000770201 0.0000487118 0.8425420303 0.0843786403 0.9736546408 0.1011707557 0.2981845744 0.0402550215 2.1144582656 .2258531293
0.001 0.0075 0.7932 0.1983 0.0000385101 0.0000487118 0.9655948568 0.0545074967 0.9647711259 0.0785441987 0.2948836382 0.0263984324 2.2252881310 .1594988396
0.001 0.008 0.7928 0.1982 0.0000616161 0.0001152732 1.0508240686 0.0973987977 0.9561016716 0.0206054872 0.2930497847 0.0297222587 2.3000371410 .1478418168
0.001 0.0085 0.7924 0.1981 0.0000308081 0.0000576366 1.0582206866 0.1500754566 0.9739757317 0.0596188555 0.3046641900 0.0171613154 2.3368914164 .2269132641
0.0 0.003 0.7976 0.1994 0.0000000000 0.0000000000 0.3691584794 0.0617327536 0.9692663985 0.0599270288 0.3018522814 0.0274618494 1.6402771593 .1491216318
0.001 0.009000000000000001 0.792 0.198 0.0000385101 0.0000487118 1.1967391688 0.1535209693 0.9569579140 0.0312367156 0.2968397486 0.0223379111 2.4505753415 .2071443078
0.001 0.0095 0.7916 0.1979 0.0000539141 0.0000785454 1.2439766609 0.2049143540 0.9397260356 0.0798276724 0.2995294003 0.0176321406 2.4832860109 .3024527124
0.001 0.01 0.7912 0.1978 0.0000231060 0.0000377320 1.3142445318 0.1617257029 0.9464689445 0.0457639336 0.2974510331 0.0309346192 2.5581876154 .2384619877
0.0015 0.0 0.7988 0.1997 0.0000539141 0.0000785454 0.0000000000 0.0000000000 0.9853209435 0.0680477067 0.2939055830 0.0223352345 1.2792804406 .0904614866
0.0015 0.0005 0.7984 0.1996 0.0001001262 0.0001428511 0.0645523024 0.0078416952 0.9813608224 0.0415266531 0.3212911282 0.0258722866 1.3673043792 .0753834860
0.0015 0.001 0.7979999999999999 0.1995 0.0000770201 0.0001288794 0.1309537593 0.0099395386 0.9898162161 0.0371294884 0.3050309607 0.0292702521 1.4258779562 .0764681585
0.0015 0.0015 0.7976 0.1994 0.0000693181 0.0001131960 0.2055923590 0.0256843246 0.9912076100 0.0573802207 0.2925607571 0.0248707914 1.4894300442 .1080485327
0.0015 0.002 0.7972 0.1993 0.0001078282 0.0000898202 0.2548471105 0.0459194306 1.0052285793 0.0723024337 0.2945168675 0.0302189772 1.5547003855 .1485306617
0.0015 0.0025 0.7968 0.1992 0.0000693181 0.0001021788 0.2950241946 0.0167093280 0.9754741559 0.0837778606 0.3005074555 0.0242870029 1.5710751241 .1248763703
0.0015 0.003 0.7964 0.1991 0.0001078282 0.0000898202 0.3768913073 0.0431424261 0.9699085803 0.0616650595 0.2994071434 0.0224420511 1.6463148592 .1273393569
0.0 0.0035 0.7972 0.1993 0.0000000000 0.0000000000 0.4402668750 0.0752870006 0.9927060342 0.0544320373 0.3011187400 0.0224713367 1.7340916492 .1521903746
0.0015 0.0035 0.7959999999999999 0.19899999999999998 0.0000385101 0.0000487118 0.4426203444 0.0398745518 0.9544962171 0.0313772245 0.2957394365 0.0173139250 1.6928945081 .0886144131
0.0015 0.004 0.7956 0.1989 0.0000539141 0.0001044752 0.5071726468 0.0394899970 0.9669117319 0.0424488162 0.2935388123 0.0139480065 1.7676771051 .0959912949
0.0015 0.0045 0.7952 0.1988 0.0001001262 0.0001659065 0.5708844244 0.0917267883 0.9884248222 0.0654794547 0.3003851986 0.0352778418 1.8597945714 .1926499913
0.0015 0.005 0.7948 0.1987 0.0000770201 0.0000487118 0.6335875723 0.0474210936 0.9746179135 0.0515054893 0.2958616934 0.0330772133 1.9041441993 .1320525080
0.0015 0.0055 0.7944 0.1986 0.0001078282 0.0001232322 0.7319289705 0.0998232074 0.9531048232 0.0632511947 0.2951281520 0.0369644697 1.9802697739 .2001621040
0.0015 0.006 0.794 0.1985 0.0001155302 0.0001288794 0.7524377749 0.0421055093 0.9779358528 0.0420703967 0.3067425573 0.0438518980 2.0372317152 .1281566834
0.0015 0.0065 0.7936 0.1984 0.0000924242 0.0000616161 0.8462403393 0.0884519644 0.9817889436 0.0454524808 0.2974510331 0.0210281865 2.1255727402 .1549942478
0.0015 0.006999999999999999 0.7932 0.1983 0.0001309343 0.0001152732 0.8501067533 0.0927147210 0.9556735504 0.0297259197 0.2897488485 0.0149733509 2.0956600865 .1375292648
0.0015 0.0075 0.7928 0.1982 0.0000924242 0.0001152732 0.9565171893 0.0844884195 0.9564227625 0.0368805977 0.3041751625 0.0284897923 2.2172075385 .1499740827
0.0015 0.008 0.7924 0.1981 0.0000616161 0.0001044752 1.0412420862 0.2214406178 0.9707648227 0.0469617930 0.3000184279 0.0287384337 2.3120869529 .2972453197
0.0 0.004 0.7968 0.1992 0.0000000000 0.0000000000 0.5036424427 0.0508489005 0.9626305199 0.0405948306 0.2903601330 0.0266957112 1.7566330956 .1181394423
0.0015 0.0085 0.792 0.198 0.0000616161 0.0000616161 1.0562034271 0.0487747769 0.9599547624 0.0304192089 0.2848585726 0.0182977370 2.3010783782 .0975533389
0.0015 0.009000000000000001 0.7916 0.1979 0.0000770201 0.0001089229 1.2048082066 0.1188377189 0.9405822780 0.0634739313 0.3074760987 0.0304122481 2.4529436034 .2128328212
0.0015 0.0095 0.7912 0.1978 0.0001078282 0.0001232322 1.2027909472 0.2137221625 0.9637008229 0.0544547616 0.3007519693 0.0206755175 2.4673515676 .2889756738
0.0015 0.01 0.7908 0.1977 0.0001001262 0.0000785454 1.2789424914 0.1176619402 0.9887459131 0.0894496729 0.2951281520 0.0349440927 2.5629166827 .2421342512
0.002 0.0 0.7984 0.1996 0.0000693181 0.0000576366 0.0000000000 0.0000000000 0.9931341554 0.0666048449 0.3018522814 0.0243337300 1.2950557549 .0909962115
0.002 0.0005 0.7979999999999999 0.1995 0.0001155302 0.0001687427 0.0732937600 0.0099395386 0.9989137916 0.0534320300 0.3027080797 0.0345915734 1.3750311615 .0981318847
0.002 0.001 0.7976 0.1994 0.0000847222 0.0000898202 0.1188502026 0.0174570338 0.9497868838 0.0772915887 0.3086986677 0.0365382489 1.3774204763 .1313766916
0.002 0.0015 0.7972 0.1993 0.0001155302 0.0001886601 0.1886137586 0.0329176801 0.9962380341 0.0710881041 0.3079651263 0.0260656753 1.4929324492 .1302601196
0.002 0.002 0.7968 0.1992 0.0000847222 0.0001131960 0.2536703759 0.0448232246 0.9641289441 0.0635821243 0.3002629417 0.0245416830 1.5181469839 .1330602279
0.002 0.0025 0.7964 0.1991 0.0001078282 0.0000898202 0.3108260603 0.0279964153 0.9479673687 0.0266640813 0.2930497847 0.0218508342 1.5519510419 .0766011510
0.0 0.0045 0.7964 0.1991 0.0000000000 0.0000000000 0.5897121793 0.0859054147 0.9612391260 0.0512378987 0.2805795811 0.0170459615 1.8315308864 .1541892749
0.002 0.003 0.7959999999999999 0.19899999999999998 0.0001078282 0.0001021788 0.3698308992 0.0483488085 0.9679820349 0.0555502725 0.2986736020 0.0192157355 1.6365943643 .1232169953
0.002 0.0035 0.7956 0.1989 0.0000770201 0.0000843713 0.4481678078 0.0586722415 0.9703367015 0.0571200968 0.2968397486 0.0320079673 1.7154212780 .1478846769
0.002 0.004 0.7952 0.1988 0.0001463383 0.0001783145 0.5453324714 0.0930785458 0.9953817917 0.0397023269 0.2990403727 0.0123328066 1.8399009741 .1452919938
0.002 0.0045 0.7948 0.1987 0.0000770201 0.0000974236 0.5794577771 0.1309993922 0.9534259141 0.0877455264 0.2964729779 0.0161638230 1.8294336892 .2350061652
0.002 0.005 0.7944 0.1986 0.0001463383 0.0001493476 0.6456911290 0.0688155242 0.9663765804 0.0868711614 0.2991626296 0.0275183956 1.9113766773 .1833544288
0.002 0.0055 0.794 0.1985 0.0000770201 0.0001193191 0.7080580670 0.0931525964 0.9947396099 0.0383066812 0.3063757866 0.0233686633 2.0092504836 .1549472600
0.002 0.006 0.7936 0.1984 0.0000539141 0.0000616161 0.7747957338 0.0989017322 0.9753671256 0.0612550033 0.3044196763 0.0262211834 2.0546364498 .1864395350
0.002 0.0065 0.7932 0.1983 0.0001232322 0.0000754640 0.7917743342 0.1263854143 0.9548173080 0.0560266563 0.3009964831 0.0229842968 2.0477113575 .2054718314
0.002 0.006999999999999999 0.7928 0.1982 0.0001386363 0.0001861276 0.8815423797 0.1485705460 0.9782569437 0.0709377581 0.2888930502 0.0228145916 2.1488310099 .2425090233
0.002 0.0075 0.7924 0.1981 0.0000924242 0.0000377320 0.9669396964 0.0814336212 0.9468970657 0.0627697808 0.2891375640 0.0197890077 2.2030667503 .1640301417
