# Supplementary material for: Multipressure Sampling for Improving the Performance of MOF-based Electronic Noses
Source: ACS Sens. 2024 Jul 12;9(7):3531–9. doi: 10.1021/acssensors.4c00199 (PMC11287752; doi:10.1021/acssensors.4c00199)
Supplement: Supplementary file 2 — se4c00199_si_002.zip [file se4c00199_si_002.zip › Multiplex_Adsorption_Data/Hydrogen_0.1bar/MOF-177_EQeq.csv]

H2_comp CO2_comp N2_comp O2_comp H2_mass H2_error CO2_mass CO2_error N2_mass N2_error O2_mass O2_error total_mass total_error
0.0 0.0 0.8 0.2 0.0000000000 0.0000000000 0.0000000000 0.0000000000 0.8458109032 0.0578005126 0.2653923640 0.1021273996 1.1112032672 .1599279122
0.0 0.0005 0.7996 0.1999 0.0000000000 0.0000000000 0.0019155813 0.0046921967 0.8275165073 0.0940457699 0.2584266852 0.0932880994 1.0878587738 .1920260660
0.0 0.005 0.7959999999999999 0.19899999999999998 0.0000000000 0.0000000000 0.0411849974 0.0335089868 0.8086122982 0.0674002225 0.2626060925 0.0666087918 1.1124033881 .1675180011
0.002 0.008 0.792 0.198 0.0000877656 0.0002149810 0.0699187165 0.0143348977 0.8250772545 0.1110195029 0.2493713027 0.0380507181 1.1444550393 .1636200997
0.002 0.0085 0.7916 0.1979 0.0000000000 0.0000000000 0.0881167386 0.0426620206 0.8519090352 0.0874906624 0.2507644385 0.0389081646 1.1907902123 .1690608476
0.002 0.009000000000000001 0.7912 0.1978 0.0001755312 0.0003283889 0.0536362757 0.0317085122 0.7799510780 0.0527972870 0.2667854998 0.0834254553 1.1005483847 .1682596434
0.002 0.0095 0.7908 0.1977 0.0000877656 0.0002149810 0.0794966229 0.0294277179 0.7939767815 0.1451099160 0.2633026604 0.0337242462 1.1368638304 .2084768611
0.002 0.01 0.7904 0.1976 0.0001316484 0.0003510625 0.0871589480 0.0370455788 0.8110515510 0.0459590440 0.2591232531 0.0461210005 1.1574654005 .1294766858
0.0025 0.0 0.7979999999999999 0.1995 0.0001755312 0.0004299620 0.0000000000 0.0000000000 0.8531286616 0.0232689885 0.2758408823 0.0654032362 1.1291450751 .0891021867
0.0025 0.0005 0.7976 0.1994 0.0003949453 0.0008043852 0.0009577906 0.0038311625 0.8458109032 0.0634440224 0.2730546108 0.0639326383 1.1202182499 .1320122084
0.0025 0.001 0.7972 0.1993 0.0000438828 0.0001755312 0.0067045345 0.0046921967 0.8275165073 0.0371135337 0.2535507100 0.0312758205 1.0878156346 .0732570821
0.0025 0.0015 0.7968 0.1992 0.0000877656 0.0003510625 0.0143668596 0.0160269028 0.8311753865 0.0830421391 0.2779305860 0.0825836971 1.1235605977 .1820038015
0.0025 0.002 0.7964 0.1991 0.0002632969 0.0003283889 0.0181980221 0.0252682524 0.7842197704 0.0372735066 0.2472815990 0.0440548212 1.0499626884 .1069249691
0.0 0.0055 0.7956 0.1989 0.0000000000 0.0000000000 0.0498051131 0.0206314417 0.8086122982 0.1351751057 0.2695717714 0.0499590219 1.1279891827 .2057655693
0.0025 0.0025 0.7959999999999999 0.19899999999999998 0.0000438828 0.0001755312 0.0134090689 0.0093843934 0.8555679144 0.1418965991 0.2814134254 0.0639022737 1.1504342915 .2153587974
0.0025 0.003 0.7956 0.1989 0.0000438828 0.0001755312 0.0268181378 0.0206314417 0.7756823856 0.0757347727 0.2451918954 0.0385574077 1.0477363016 .1350991533
0.0025 0.0035 0.7952 0.1988 0.0001316484 0.0002149810 0.0316070910 0.0097675863 0.8141006170 0.0334008443 0.2556404137 0.0313378142 1.1014797701 .0747212258
0.0025 0.004 0.7948 0.1987 0.0000877656 0.0002149810 0.0363960442 0.0114934876 0.7951964079 0.0458618446 0.2709649071 0.0849013103 1.1026451248 .1424716235
0.0025 0.0045 0.7944 0.1986 0.0001316484 0.0003510625 0.0469317412 0.0221744564 0.8458109032 0.0551670332 0.2681786356 0.0298794335 1.1610529284 .1075719856
0.0025 0.005 0.794 0.1985 0.0001316484 0.0002149810 0.0411849974 0.0177643699 0.8348342657 0.0966048813 0.2542472779 0.0484603033 1.1303981894 .1630445355
0.0025 0.0055 0.7936 0.1984 0.0001316484 0.0002149810 0.0459739506 0.0345867204 0.7799510780 0.0991129371 0.2821099933 0.0440548212 1.1081666703 .1779694597
0.0025 0.006 0.7932 0.1983 0.0000877656 0.0002149810 0.0478895319 0.0358372441 0.8159300566 0.1043903301 0.2514610063 0.0634450610 1.1153683604 .2038876162
0.0025 0.0065 0.7928 0.1982 0.0002194141 0.0002775393 0.0488473225 0.0071674488 0.8293459469 0.0854609192 0.2500678706 0.0300090629 1.1284805541 .1229149702
0.0025 0.006999999999999999 0.7924 0.1981 0.0001316484 0.0003510625 0.0612986008 0.0370455788 0.8311753865 0.0928519443 0.2444953275 0.0397471181 1.1371009632 .1699957037
0.0 0.006 0.7952 0.1988 0.0000000000 0.0000000000 0.0498051131 0.0231460566 0.8037337927 0.0521167350 0.2612129567 0.0511870767 1.1147518625 .1264498683
0.0025 0.0075 0.792 0.198 0.0000438828 0.0001755312 0.0651297633 0.0455731238 0.8500795956 0.1184608242 0.2646957962 0.0401358522 1.1799490379 .2043453314
0.0025 0.008 0.7916 0.1979 0.0002632969 0.0003283889 0.0641719727 0.0223393245 0.8342244525 0.0830421391 0.2577301173 0.0282088493 1.1563898394 .1339187018
0.0025 0.0085 0.7912 0.1978 0.0001316484 0.0002149810 0.0727920884 0.0280225382 0.8476403428 0.0527409098 0.2653923640 0.0312758205 1.1859564436 .1122542495
0.0025 0.009000000000000001 0.7908 0.1977 0.0002194141 0.0002775393 0.0794966229 0.0187687867 0.8159300566 0.1560263997 0.2646957962 0.0298794335 1.1603418898 .2049521592
0.0025 0.0095 0.7904 0.1976 0.0000438828 0.0001755312 0.0651297633 0.0335089868 0.8287361337 0.0440418557 0.2375296487 0.0269419635 1.1314394285 .1046683372
0.0025 0.01 0.79 0.1975 0.0000438828 0.0001755312 0.0814122042 0.0135452051 0.7701940669 0.0873204801 0.2667854998 0.0509209705 1.1184356537 .1519621869
0.003 0.0 0.7976 0.1994 0.0001316484 0.0002149810 0.0000000000 0.0000000000 0.8098319246 0.0728312030 0.2619095246 0.0618966318 1.0718730976 .1349428158
0.003 0.0005 0.7972 0.1993 0.0002194141 0.0002775393 0.0067045345 0.0097675863 0.8372735185 0.0566306038 0.2660889319 0.0195039008 1.1102863990 .0861796302
0.003 0.001 0.7968 0.1992 0.0001316484 0.0002149810 0.0057467438 0.0071674488 0.8342244525 0.0432236695 0.2396193523 0.0404729319 1.0797221970 .0910790312
0.003 0.0015 0.7964 0.1991 0.0002632969 0.0005117571 0.0162824408 0.0177643699 0.8037337927 0.0692722024 0.2382262165 0.0598562206 1.0585057469 .1474045500
0.0 0.0065 0.7948 0.1987 0.0000000000 0.0000000000 0.0526784850 0.0326211736 0.8025141663 0.1264770799 0.2702683392 0.0878449158 1.1254609905 .2469431693
0.003 0.002 0.7959999999999999 0.19899999999999998 0.0001755312 0.0004299620 0.0210713940 0.0177643699 0.8208085622 0.0536358353 0.2591232531 0.0909921378 1.1011787405 .1628223050
0.003 0.0025 0.7956 0.1989 0.0001316484 0.0003510625 0.0296915098 0.0175565924 0.8171496830 0.1284956138 0.2535507100 0.0745555451 1.1005235512 .2209588138
0.003 0.003 0.7952 0.1988 0.0001755312 0.0005117571 0.0268181378 0.0143348977 0.8317851997 0.1173886443 0.2507644385 0.0719861710 1.1095433072 .2042214701
0.003 0.0035 0.7948 0.1987 0.0002194141 0.0003924998 0.0191558127 0.0148380287 0.8177594962 0.0837378108 0.2556404137 0.0511111877 1.0927751367 .1500795270
0.003 0.004 0.7944 0.1986 0.0002632969 0.0003283889 0.0296915098 0.0245314098 0.8006847267 0.0525431130 0.2667854998 0.0364884572 1.0974250332 .1138913689
0.003 0.0045 0.794 0.1985 0.0000877656 0.0002149810 0.0344804629 0.0252682524 0.8128809906 0.0973105957 0.2695717714 0.0526081713 1.1170209905 .1754020004
0.003 0.005 0.7936 0.1984 0.0001316484 0.0005265937 0.0325648817 0.0259842086 0.8317851997 0.0824849839 0.2605163889 0.0477339629 1.1249981187 .1567297491
0.003 0.0055 0.7932 0.1983 0.0001755312 0.0001755312 0.0517206944 0.0458940653 0.7726333197 0.0891746249 0.2612129567 0.0298794335 1.0857425020 .1651236549
0.003 0.006 0.7928 0.1982 0.0001316484 0.0003510625 0.0421427880 0.0221744564 0.8147104302 0.0988123209 0.2619095246 0.0847869342 1.1188943912 .2061247740
0.003 0.0065 0.7924 0.1981 0.0002194141 0.0004807121 0.0632141821 0.0266809598 0.8159300566 0.0818695508 0.2598198210 0.0441867880 1.1391834738 .1532180107
0.0 0.006999999999999999 0.7944 0.1986 0.0000000000 0.0000000000 0.0517206944 0.0389763129 0.8104417378 0.0969123451 0.2772340181 0.0690410876 1.1393964503 .2049297456
0.003 0.006999999999999999 0.792 0.198 0.0000877656 0.0002149810 0.0670453446 0.0528089314 0.7665351877 0.0292710334 0.2577301173 0.0386579487 1.0913984152 .1209528945
0.003 0.0075 0.7916 0.1979 0.0001316484 0.0003510625 0.0545940663 0.0197221163 0.8250772545 0.0493308346 0.2375296487 0.0246864287 1.1173326179 .0940904421
0.003 0.008 0.7912 0.1978 0.0000877656 0.0002149810 0.0756654603 0.0412628835 0.7787314516 0.0875756296 0.2709649071 0.0339536655 1.1254495846 .1630071596
0.003 0.0085 0.7908 0.1977 0.0000877656 0.0002149810 0.0641719727 0.0261250455 0.8177594962 0.1055804864 0.2444953275 0.0439224579 1.1265145620 .1758429708
0.003 0.009000000000000001 0.7904 0.1976 0.0000877656 0.0002149810 0.0756654603 0.0195351726 0.8293459469 0.0762632295 0.2626060925 0.0668995343 1.1677052653 .1629129174
0.003 0.0095 0.79 0.1975 0.0000877656 0.0002149810 0.0670453446 0.0218409869 0.8366637053 0.0437368295 0.2667854998 0.0697403265 1.1705823153 .1355331239
0.003 0.01 0.7896 0.1974 0.0001316484 0.0002149810 0.0622563914 0.0326211736 0.7958062211 0.0929640167 0.2841996969 0.0582124078 1.1423939578 .1840125791
0.0035 0.0 0.7972 0.1993 0.0003071797 0.0005952554 0.0000000000 0.0000000000 0.8287361337 0.0635377360 0.2417090560 0.0441867880 1.0707523694 .1083197794
0.0035 0.0005 0.7968 0.1992 0.0001316484 0.0002149810 0.0019155813 0.0046921967 0.8055632323 0.0334897948 0.2500678706 0.0593351554 1.0576783326 .0977321279
0.0035 0.001 0.7964 0.1991 0.0001316484 0.0002149810 0.0086201157 0.0111696623 0.8122711774 0.1006173294 0.2375296487 0.0503074424 1.0585525902 .1623094151
0.0 0.0075 0.794 0.1985 0.0000000000 0.0000000000 0.0536362757 0.0293027589 0.7994651003 0.1101991671 0.2417090560 0.0551301688 1.0948104320 .1946320948
0.0035 0.0015 0.7959999999999999 0.19899999999999998 0.0001755312 0.0003283889 0.0134090689 0.0038311625 0.8445912768 0.1143460723 0.2535507100 0.0450135943 1.1117265869 .1635192180
0.0035 0.002 0.7956 0.1989 0.0001755312 0.0003283889 0.0172402315 0.0231460566 0.8397127713 0.0668684570 0.2507644385 0.0679644680 1.1078929725 .1583073705
0.0035 0.0025 0.7952 0.1988 0.0000877656 0.0002149810 0.0201136034 0.0071674488 0.8183693094 0.0783414176 0.2605163889 0.0309639899 1.0990870673 .1166878373
0.0035 0.003 0.7948 0.1987 0.0001755312 0.0004299620 0.0258603472 0.0261250455 0.8415422108 0.1000539747 0.2626060925 0.0405208572 1.1301841817 .1671298394
0.0035 0.0035 0.7944 0.1986 0.0002194141 0.0004807121 0.0363960442 0.0261250455 0.8415422108 0.0939983080 0.2403159202 0.0757947803 1.1184735893 .1963988459
0.0035 0.004 0.794 0.1985 0.0001316484 0.0005265937 0.0421427880 0.0140765900 0.8256870677 0.0963736397 0.2646957962 0.0415612352 1.1326573003 .1525380586
0.0035 0.0045 0.7936 0.1984 0.0000438828 0.0001755312 0.0421427880 0.0280225382 0.8269066941 0.0782274111 0.2730546108 0.0753582152 1.1421479757 .1817836957
0.0035 0.005 0.7932 0.1983 0.0002632969 0.0006449430 0.0421427880 0.0221744564 0.8110515510 0.0936812808 0.2577301173 0.0600827656 1.1111877532 .1765834458
0.0035 0.0055 0.7928 0.1982 0.0002194141 0.0006798296 0.0459739506 0.0345867204 0.8043436059 0.0480786563 0.2626060925 0.0362215300 1.1131430631 .1195667363
0.0035 0.006 0.7924 0.1981 0.0002194141 0.0005550785 0.0478895319 0.0171334798 0.8214183754 0.0648355042 0.2570335494 0.0603084597 1.1265608708 .1428325222
0.0 0.008 0.7936 0.1984 0.0000000000 0.0000000000 0.0622563914 0.0401815718 0.8226380018 0.0862750986 0.2653923640 0.0566579942 1.1502867572 .1831146646
0.0035 0.0065 0.792 0.198 0.0001316484 0.0005265937 0.0545940663 0.0340521176 0.8189791226 0.0984503698 0.2688752035 0.0303307126 1.1425800408 .1633597937
0.0035 0.006999999999999999 0.7916 0.1979 0.0002194141 0.0005550785 0.0680031352 0.0140765900 0.8256870677 0.0768848454 0.2591232531 0.0560033648 1.1530328701 .1475198787
0.0035 0.0075 0.7912 0.1978 0.0001755312 0.0003283889 0.0680031352 0.0204528112 0.8147104302 0.0800134405 0.2772340181 0.0551301688 1.1601231147 .1559248094
0.0035 0.008 0.7908 0.1977 0.0002632969 0.0001755312 0.0737498791 0.0530169778 0.8208085622 0.1445347329 0.2605163889 0.0784868509 1.1553381271 .2762140928
0.0035 0.0085 0.7904 0.1976 0.0001755312 0.0001755312 0.0794966229 0.0523202724 0.8141006170 0.1241984546 0.2848962648 0.0356272513 1.1786690359 .2123215095
0.0035 0.009000000000000001 0.79 0.1975 0.0001316484 0.0002149810 0.0794966229 0.0114934876 0.8311753865 0.0773862317 0.2605163889 0.0525712662 1.1713200467 .1416659665
0.0035 0.0095 0.7896 0.1974 0.0001316484 0.0002149810 0.0680031352 0.0450874284 0.8086122982 0.0573872775 0.2828065612 0.0622094011 1.1595536430 .1648990880
0.0035 0.01 0.7892 0.1973 0.0001316484 0.0002149810 0.0641719727 0.0323954189 0.7945865947 0.0814140585 0.2779305860 0.0766098014 1.1368208018 .1906342598
0.004 0.0 0.7968 0.1992 0.0003071797 0.0002149810 0.0000000000 0.0000000000 0.8397127713 0.0773862317 0.2730546108 0.0527923097 1.1130745618 .1303935224
0.004 0.0005 0.7964 0.1991 0.0003510625 0.0004475186 0.0038311625 0.0071674488 0.8159300566 0.0825931137 0.2521575742 0.0432994127 1.0722698558 .1335074938
0.0 0.0085 0.7932 0.1983 0.0000000000 0.0000000000 0.0737498791 0.0231460566 0.8677641783 0.0697003412 0.2723580429 0.0452286629 1.2138721003 .1380750607
0.004 0.001 0.7959999999999999 0.19899999999999998 0.0001755312 0.0001755312 0.0095779064 0.0085667399 0.8817898818 0.0813957858 0.2667854998 0.0817807482 1.1583288192 .1719188051
0.004 0.0015 0.7956 0.1989 0.0002632969 0.0006449430 0.0076623251 0.0097675863 0.7927571551 0.1174266526 0.2723580429 0.0300090629 1.0730408200 .1578482448
0.004 0.002 0.7952 0.1988 0.0003510625 0.0006567778 0.0220291847 0.0143348977 0.7988552871 0.0675765478 0.2744477465 0.0504999706 1.0956832808 .1330681939
0.004 0.0025 0.7948 0.1987 0.0003510625 0.0007651229 0.0220291847 0.0231460566 0.8183693094 0.0766135090 0.2584266852 0.0846724037 1.0991762418 .1851970922
0.004 0.003 0.7944 0.1986 0.0002194141 0.0003924998 0.0296915098 0.0350085253 0.7988552871 0.1302204643 0.2709649071 0.0678787444 1.0997311181 .2335002338
0.004 0.0035 0.794 0.1985 0.0003510625 0.0005952554 0.0306493004 0.0177643699 0.8360538921 0.0428434459 0.2674820677 0.0717701580 1.1345363227 .1329732292
0.004 0.004 0.7936 0.1984 0.0004827109 0.0005117571 0.0373538349 0.0370455788 0.8323950129 0.0898724805 0.2730546108 0.0380507181 1.1432861695 .1654805345
0.004 0.0045 0.7932 0.1983 0.0003071797 0.0003510625 0.0469317412 0.0280225382 0.8153202434 0.0857736458 0.2681786356 0.0424849310 1.1307377999 .1566321775
0.004 0.005 0.7928 0.1982 0.0003510625 0.0005952554 0.0402272068 0.0413517165 0.8311753865 0.0860333828 0.2577301173 0.0608849742 1.1294837731 .1888653289
0.004 0.0055 0.7924 0.1981 0.0003071797 0.0004475186 0.0440583693 0.0286697953 0.8348342657 0.0843572472 0.2730546108 0.0227213568 1.1522544255 .1361959179
0.0 0.009000000000000001 0.7928 0.1982 0.0000000000 0.0000000000 0.0814122042 0.0249761241 0.8055632323 0.0618772615 0.2653923640 0.0425761984 1.1523678005 .1294295840
0.004 0.006 0.792 0.198 0.0000877656 0.0003510625 0.0565096476 0.0221744564 0.8336146393 0.1223036579 0.2758408823 0.0506917677 1.1660529348 .1955209445
0.004 0.0065 0.7916 0.1979 0.0000438828 0.0001755312 0.0593830195 0.0254130574 0.8012945399 0.0842690351 0.2730546108 0.0554810964 1.1337760530 .1653387201
0.004 0.006999999999999999 0.7912 0.1978 0.0003949453 0.0007549884 0.0699187165 0.0329569064 0.8195889358 0.0684948089 0.2563369815 0.0319511368 1.1462395791 .1341578405
0.004 0.0075 0.7908 0.1977 0.0001316484 0.0003510625 0.0651297633 0.0435136419 0.7811707044 0.0868764458 0.2612129567 0.0376404557 1.1076450728 .1683816059
0.004 0.008 0.7904 0.1976 0.0002632969 0.0003283889 0.0689609259 0.0197221163 0.8311753865 0.0817786553 0.2639992283 0.0646571105 1.1643988376 .1664862710
0.004 0.0085 0.79 0.1975 0.0003071797 0.0005265937 0.0833277854 0.0471559931 0.8134908038 0.0615156146 0.2417090560 0.0533409109 1.1388348249 .1625391123
0.004 0.009000000000000001 0.7896 0.1974 0.0001755312 0.0004299620 0.0900323199 0.0434292313 0.8080024850 0.0838797996 0.2458884633 0.0600181257 1.1440987994 .1877571186
0.004 0.0095 0.7892 0.1973 0.0001316484 0.0003510625 0.0852433667 0.0266809598 0.8281263205 0.0440756172 0.2591232531 0.0633225800 1.1726245887 .1344302195
0.004 0.01 0.7888 0.1972 0.0001316484 0.0002149810 0.1072725514 0.0563714919 0.7939767815 0.0783414176 0.2437987596 0.0602440619 1.1451797409 .1951719524
0.0045 0.0 0.7964 0.1991 0.0003071797 0.0002149810 0.0000000000 0.0000000000 0.8409323976 0.0397830090 0.2709649071 0.0534862543 1.1122044844 .0934842443
0.0 0.0095 0.7924 0.1981 0.0000000000 0.0000000000 0.0833277854 0.0223393245 0.8482501560 0.0823044519 0.2709649071 0.0590071532 1.2025428485 .1636509296
0.0045 0.0005 0.7959999999999999 0.19899999999999998 0.0002632969 0.0006449430 0.0019155813 0.0046921967 0.8189791226 0.1107512098 0.2646957962 0.0305220755 1.0858537970 .1466104250
0.0045 0.001 0.7956 0.1989 0.0001316484 0.0002149810 0.0105356970 0.0071674488 0.8622758595 0.0878131003 0.2493713027 0.0617710807 1.1223145076 .1569666108
0.0045 0.0015 0.7952 0.1988 0.0003071797 0.0006567778 0.0105356970 0.0071674488 0.8354440789 0.0754790110 0.2786271539 0.0285507873 1.1249141095 .1118540249
0.0045 0.002 0.7948 0.1987 0.0002632969 0.0007021250 0.0162824408 0.0223393245 0.8470305296 0.0933153680 0.2744477465 0.0632919228 1.1380240138 .1796487403
0.0045 0.0025 0.7944 0.1986 0.0002632969 0.0005117571 0.0229869753 0.0237717385 0.8177594962 0.1200821131 0.2744477465 0.0445803446 1.1154575149 .1889459533
0.0045 0.003 0.794 0.1985 0.0003510625 0.0005952554 0.0201136034 0.0140765900 0.7921473419 0.0917074707 0.2535507100 0.0226357770 1.0661627178 .1290150931
0.0045 0.0035 0.7936 0.1984 0.0002194141 0.0005550785 0.0335226723 0.0342669596 0.7890982760 0.0555432375 0.2486747348 0.0609805301 1.0715150972 .1513458057
0.0045 0.004 0.7932 0.1983 0.0003949453 0.0004299620 0.0335226723 0.0181727996 0.8110515510 0.0363849529 0.2354399450 0.0184820345 1.0804091136 .0734697490
0.0045 0.0045 0.7928 0.1982 0.0003071797 0.0002149810 0.0450161599 0.0177643699 0.7988552871 0.0956454625 0.2633026604 0.0792497133 1.1074812871 .1928745267
0.0045 0.005 0.7924 0.1981 0.0002194141 0.0002775393 0.0450161599 0.0223393245 0.8134908038 0.0894909956 0.2758408823 0.0596613545 1.1345672601 .1717692139
0.0 0.001 0.7992 0.1998 0.0000000000 0.0000000000 0.0114934876 0.0129921043 0.8262968809 0.0843219735 0.2646957962 0.0970206796 1.1024861647 .1943347574
0.0 0.01 0.792 0.198 0.0000000000 0.0000000000 0.0948212731 0.0111696623 0.8177594962 0.0727085570 0.2646957962 0.0666670417 1.1772765655 .1505452610
0.0045 0.0055 0.792 0.198 0.0002194141 0.0003924998 0.0344804629 0.0071674488 0.7945865947 0.0856868918 0.2723580429 0.0709542525 1.1016445146 .1642010929
0.0045 0.006 0.7916 0.1979 0.0000438828 0.0001755312 0.0440583693 0.0213310103 0.8299557601 0.0702106617 0.2479781669 0.0309639899 1.1220361791 .1226811931
0.0045 0.0065 0.7912 0.1978 0.0001755312 0.0003283889 0.0536362757 0.0140765900 0.8275165073 0.0643750190 0.2598198210 0.0983715649 1.1411481352 .1771515628
0.0045 0.006999999999999999 0.7908 0.1977 0.0001755312 0.0004299620 0.0555518570 0.0166996504 0.8336146393 0.0666456358 0.2730546108 0.0651356156 1.1623966383 .1489108638
0.0045 0.0075 0.7904 0.1976 0.0002194141 0.0003924998 0.0555518570 0.0114934876 0.7915375288 0.1265476258 0.2646957962 0.0534136321 1.1120045961 .1918472453
0.0045 0.008 0.79 0.1975 0.0001755312 0.0004299620 0.0766232510 0.0290512284 0.8360538921 0.1078111100 0.2688752035 0.0489385416 1.1817278778 .1862308420
0.0045 0.0085 0.7896 0.1974 0.0002194141 0.0004807121 0.0756654603 0.0204528112 0.7933669683 0.1150205332 0.2584266852 0.0625206056 1.1276785279 .1984746621
0.0045 0.009000000000000001 0.7892 0.1973 0.0002194141 0.0002775393 0.0881167386 0.0430899352 0.8354440789 0.0813592281 0.2626060925 0.0651356156 1.1863863241 .1898623182
0.0045 0.0095 0.7888 0.1972 0.0003071797 0.0005265937 0.0890745293 0.0443489128 0.8360538921 0.1330678907 0.2486747348 0.0547769930 1.1741103359 .2327203902
0.0045 0.01 0.7884 0.1971 0.0004388281 0.0005550785 0.0929056918 0.0155622558 0.7915375288 0.0433953971 0.2723580429 0.0534862543 1.1572400916 .1129989857
0.0005 0.0 0.7996 0.1999 0.0000000000 0.0000000000 0.0000000000 0.0000000000 0.8384931449 0.1078524935 0.2848962648 0.1279411474 1.1233894097 .2357936409
0.005 0.0 0.7959999999999999 0.19899999999999998 0.0003071797 0.0004475186 0.0000000000 0.0000000000 0.8348342657 0.0612733308 0.2549438458 0.0566579942 1.0900852912 .1183788436
0.005 0.0005 0.7956 0.1989 0.0005265937 0.0005952554 0.0028733719 0.0046921967 0.8336146393 0.0679716073 0.2639992283 0.0238873024 1.1010138332 .0971463618
0.005 0.001 0.7952 0.1988 0.0002632969 0.0005117571 0.0095779064 0.0085667399 0.8305655733 0.0784362964 0.2681786356 0.0558993015 1.1085854122 .1434140949
0.005 0.0015 0.7948 0.1987 0.0003949453 0.0007549884 0.0143668596 0.0060575999 0.8458109032 0.0877453171 0.2695717714 0.0497644009 1.1301444795 .1443223063
0.005 0.002 0.7944 0.1986 0.0001755312 0.0007021250 0.0172402315 0.0177643699 0.8580071671 0.1091276007 0.2730546108 0.0605012416 1.1484775406 .1880953372
0.005 0.0025 0.794 0.1985 0.0002632969 0.0003283889 0.0153246502 0.0127065287 0.7951964079 0.0555432375 0.2695717714 0.0598562206 1.0803561264 .1284343757
0.005 0.003 0.7936 0.1984 0.0003510625 0.0005952554 0.0229869753 0.0153246502 0.8141006170 0.0641898999 0.2744477465 0.0458678184 1.1118864013 .1259776239
0.005 0.0035 0.7932 0.1983 0.0003071797 0.0005952554 0.0181980221 0.0245314098 0.7884884628 0.0557036901 0.2653923640 0.0434783367 1.0723860286 .1243086920
0.005 0.004 0.7928 0.1982 0.0002632969 0.0004299620 0.0306493004 0.0231460566 0.8452010900 0.0787957940 0.2660889319 0.0761269350 1.1422026192 .1784987476
0.005 0.0045 0.7924 0.1981 0.0002194141 0.0004807121 0.0335226723 0.0135452051 0.8360538921 0.1003805128 0.2605163889 0.0596613545 1.1303123674 .1740677845
0.0005 0.0005 0.7992 0.1998 0.0000438828 0.0001755312 0.0019155813 0.0076623251 0.8549581012 0.0893412754 0.2584266852 0.0769888725 1.1153442505 .1741680042
0.005 0.005 0.792 0.198 0.0003071797 0.0003510625 0.0354382536 0.0254130574 0.7945865947 0.0468565159 0.2535507100 0.0819940587 1.0838827380 .1546146945
0.005 0.0055 0.7916 0.1979 0.0002632969 0.0003283889 0.0344804629 0.0311245117 0.8244674413 0.0328620857 0.2403159202 0.0824190236 1.0995271213 .1467340099
0.005 0.006 0.7912 0.1978 0.0003071797 0.0002149810 0.0277759285 0.0140765900 0.8195889358 0.1159222647 0.2514610063 0.1132988595 1.0991330503 .2435126952
0.005 0.0065 0.7908 0.1977 0.0002632969 0.0001755312 0.0354382536 0.0231460566 0.8073926719 0.1494428081 0.2660889319 0.0947537174 1.1091831543 .2675181133
0.005 0.006999999999999999 0.7904 0.1976 0.0002194141 0.0003924998 0.0421427880 0.0399066661 0.8427618372 0.0989777728 0.2702683392 0.0853800166 1.1553923785 .2246569553
0.005 0.0075 0.79 0.1975 0.0002194141 0.0003924998 0.0565096476 0.0213310103 0.8488599692 0.1116208045 0.2709649071 0.0891389188 1.1765539380 .2224832334
0.005 0.008 0.7896 0.1974 0.0002194141 0.0002775393 0.0584252289 0.0111696623 0.8384931449 0.0544068212 0.2591232531 0.0820177257 1.1562610410 .1478717485
0.005 0.0085 0.7892 0.1973 0.0001316484 0.0003510625 0.0670453446 0.0342669596 0.8141006170 0.0951777558 0.2626060925 0.0590400354 1.1438837025 .1888358133
0.005 0.009000000000000001 0.7888 0.1972 0.0001316484 0.0003510625 0.0871589480 0.0280225382 0.8220281886 0.1020849876 0.2765374502 0.0495690158 1.1858562352 .1800276041
0.005 0.0095 0.7884 0.1971 0.0003071797 0.0006567778 0.0814122042 0.0387875646 0.7872688364 0.1353950100 0.2667854998 0.0627065870 1.1357737201 .2375459394
0.0005 0.001 0.7988 0.1997 0.0000438828 0.0001755312 0.0076623251 0.0097675863 0.8506894088 0.0982537562 0.2695717714 0.0786350792 1.1279673881 .1868319529
0.005 0.01 0.7879999999999999 0.19699999999999998 0.0002194141 0.0003924998 0.0890745293 0.0395371520 0.7854393968 0.0568926626 0.2444953275 0.0598237870 1.1192286677 .1566461014
0.0055 0.0 0.7956 0.1989 0.0001316484 0.0002149810 0.0000000000 0.0000000000 0.8006847267 0.1227285987 0.2326536735 0.0880435354 1.0334700486 .2109871151
0.0055 0.0005 0.7952 0.1988 0.0002194141 0.0003924998 0.0028733719 0.0076623251 0.7506800446 0.1197099184 0.2389227844 0.0527923097 .9926956150 .1805570530
0.0055 0.001 0.7948 0.1987 0.0000438828 0.0001755312 0.0067045345 0.0046921967 0.8080024850 0.0964199324 0.2598198210 0.0247649231 1.0745707233 .1260525834
0.0055 0.0015 0.7944 0.1986 0.0001316484 0.0003510625 0.0095779064 0.0121151997 0.7830001440 0.0560762942 0.2431021917 0.0531221503 1.0358118905 .1216647067
0.0055 0.002 0.794 0.1985 0.0001755312 0.0003283889 0.0095779064 0.0121151997 0.7958062211 0.1067434410 0.2556404137 0.0655810433 1.0612000724 .1847680729
0.0055 0.0025 0.7936 0.1984 0.0004827109 0.0005117571 0.0124512783 0.0097675863 0.7945865947 0.0797527491 0.2653923640 0.0895733216 1.0729129479 .1796054141
0.0055 0.003 0.7932 0.1983 0.0004827109 0.0006449430 0.0181980221 0.0140765900 0.8336146393 0.0869791165 0.2716614750 0.0455706614 1.1239568473 .1472713109
0.0055 0.0035 0.7928 0.1982 0.0002632969 0.0004299620 0.0191558127 0.0181727996 0.7890982760 0.0307094079 0.2681786356 0.0599210351 1.0766960212 .1092332046
0.0055 0.004 0.7924 0.1981 0.0003949453 0.0005821713 0.0306493004 0.0268181378 0.8165398698 0.0563409313 0.2730546108 0.0824896382 1.1206387263 .1662308786
0.0005 0.0015 0.7984 0.1996 0.0000877656 0.0002149810 0.0201136034 0.0164784532 0.8250772545 0.1579686922 0.2424056238 0.0409970294 1.0876842473 .2156591558
0.0055 0.0045 0.792 0.198 0.0002194141 0.0004807121 0.0296915098 0.0299223361 0.7842197704 0.0971423043 0.2612129567 0.0697959630 1.0753436510 .1973413155
0.0055 0.005 0.7916 0.1979 0.0004388281 0.0006205967 0.0392694161 0.0111696623 0.8043436059 0.0868764458 0.2521575742 0.1237148490 1.0962094243 .2223815538
0.0055 0.0055 0.7912 0.1978 0.0003949453 0.0001755312 0.0507629038 0.0287975010 0.8134908038 0.0873885928 0.2437987596 0.0657878774 1.1084474125 .1821495024
0.0055 0.006 0.7908 0.1977 0.0004388281 0.0005550785 0.0526784850 0.0264044657 0.8000749135 0.0628551474 0.2667854998 0.0533409109 1.1199777264 .1431556025
0.0055 0.0065 0.7904 0.1976 0.0003510625 0.0005952554 0.0526784850 0.0461333062 0.8122711774 0.0969276926 0.2437987596 0.0660822318 1.1090994845 .2097384860
0.0055 0.006999999999999999 0.79 0.1975 0.0003071797 0.0003510625 0.0699187165 0.0486874290 0.7909277156 0.1625172190 0.2660889319 0.0372777726 1.1272425437 .2488334831
0.0055 0.0075 0.7896 0.1974 0.0002632969 0.0004299620 0.0670453446 0.0387875646 0.7592174293 0.0662426689 0.2472815990 0.0523122018 1.0738076698 .1577723973
0.0055 0.008 0.7892 0.1973 0.0001316484 0.0002149810 0.0727920884 0.0185722495 0.7945865947 0.0894244842 0.2410124881 0.0499201584 1.1085228196 .1581318731
0.0055 0.0085 0.7888 0.1972 0.0003071797 0.0004475186 0.0718342978 0.0617756399 0.7842197704 0.0739258607 0.2437987596 0.0464146342 1.1001600075 .1825636534
0.0055 0.009000000000000001 0.7884 0.1971 0.0003510625 0.0004475186 0.0890745293 0.0340521176 0.8421520240 0.0858429858 0.2361365129 0.0564864589 1.1677141287 .1768290809
0.0005 0.002 0.7979999999999999 0.1995 0.0000000000 0.0000000000 0.0172402315 0.0177643699 0.8433716504 0.0835777852 0.2584266852 0.0242901521 1.1190385671 .1256323072
0.0055 0.0095 0.7879999999999999 0.19699999999999998 0.0005704765 0.0010235142 0.0871589480 0.0293027589 0.8183693094 0.0542151026 0.2424056238 0.0649864612 1.1485043577 .1495278369
0.0055 0.01 0.7876 0.1969 0.0003071797 0.0004475186 0.0794966229 0.0239256024 0.7647057481 0.0735223323 0.2563369815 0.0575417355 1.1008465322 .1554371888
0.006 0.0 0.7952 0.1988 0.0000877656 0.0002149810 0.0000000000 0.0000000000 0.8256870677 0.0515138773 0.2570335494 0.0269419635 1.0828083827 .0786708218
0.006 0.0005 0.7948 0.1987 0.0001755312 0.0003283889 0.0047889532 0.0104920707 0.8287361337 0.0595497496 0.2375296487 0.0514518066 1.0712302668 .1218220158
0.006 0.001 0.7944 0.1986 0.0004827109 0.0005821713 0.0057467438 0.0111696623 0.8281263205 0.0412875510 0.2563369815 0.0753582152 1.0906927567 .1283975998
0.006 0.0015 0.794 0.1985 0.0003949453 0.0005117571 0.0105356970 0.0164784532 0.8208085622 0.0680590869 0.2361365129 0.0586773174 1.0678757174 .1437266146
0.006 0.002 0.7936 0.1984 0.0004388281 0.0003924998 0.0201136034 0.0111696623 0.8116613642 0.0824849839 0.2375296487 0.0489385416 1.0697434444 .1429856876
0.006 0.0025 0.7932 0.1983 0.0002194141 0.0003924998 0.0191558127 0.0234609834 0.7769020120 0.0314275737 0.2681786356 0.0496472621 1.0644558744 .1049283190
0.006 0.003 0.7928 0.1982 0.0003510625 0.0003510625 0.0239447659 0.0104920707 0.8025141663 0.1164344044 0.2709649071 0.0728438176 1.0977749018 .2001213552
0.006 0.0035 0.7924 0.1981 0.0004827109 0.0008950372 0.0201136034 0.0355287399 0.8348342657 0.0823044519 0.2772340181 0.0698793347 1.1326645981 .1886075637
0.0005 0.0025 0.7976 0.1994 0.0000000000 0.0000000000 0.0287337191 0.0171334798 0.8439814636 0.0914638482 0.2772340181 0.0730035046 1.1499492008 .1816008326
0.006 0.004 0.792 0.198 0.0003510625 0.0005952554 0.0440583693 0.0204528112 0.8214183754 0.0750441977 0.2612129567 0.0997819819 1.1270407639 .1958742462
0.006 0.0045 0.7916 0.1979 0.0004388281 0.0004807121 0.0373538349 0.0221744564 0.7884884628 0.0770973683 0.2535507100 0.0489385416 1.0798318358 .1486910784
0.006 0.005 0.7912 0.1978 0.0003949453 0.0003283889 0.0545940663 0.0381195861 0.7976356607 0.1076177762 0.2577301173 0.0360604253 1.1103547896 .1821261765
0.006 0.0055 0.7908 0.1977 0.0003949453 0.0003283889 0.0526784850 0.0449243630 0.8250772545 0.0763217211 0.2584266852 0.0654032362 1.1365773700 .1869777092
0.006 0.006 0.7904 0.1976 0.0005704765 0.0005952554 0.0593830195 0.0312421851 0.8342244525 0.0904992369 0.2681786356 0.0800295570 1.1623565841 .2023662344
0.006 0.0065 0.79 0.1975 0.0005704765 0.0007130113 0.0641719727 0.0306493004 0.8055632323 0.1258876597 0.2542472779 0.0572712676 1.1245529594 .2145212390
0.006 0.006999999999999999 0.7896 0.1974 0.0003949453 0.0006449430 0.0555518570 0.0206314417 0.8061730455 0.0724215754 0.2793237217 0.0390078015 1.1414435695 .1327057616
0.006 0.0075 0.7892 0.1973 0.0004827109 0.0005117571 0.0584252289 0.0153246502 0.7927571551 0.1080591737 0.2486747348 0.0168333235 1.1003398297 .1407289045
0.006 0.008 0.7888 0.1972 0.0003510625 0.0003510625 0.0526784850 0.0347982619 0.7762921988 0.1148393372 0.2500678706 0.0568290118 1.0793896169 .2068176734
0.006 0.0085 0.7884 0.1971 0.0005265937 0.0002149810 0.0804544135 0.0311245117 0.7787314516 0.0790031765 0.2521575742 0.0630153362 1.1118700330 .1733580054
0.0005 0.003 0.7972 0.1993 0.0000438828 0.0001755312 0.0306493004 0.0206314417 0.8525188484 0.0595747232 0.2563369815 0.0426217588 1.1395490131 .1230034549
0.006 0.009000000000000001 0.7879999999999999 0.19699999999999998 0.0003510625 0.0004475186 0.0785388323 0.0097675863 0.8159300566 0.1221819748 0.2354399450 0.0405208572 1.1302598964 .1729179369
0.006 0.0095 0.7876 0.1969 0.0003510625 0.0004475186 0.0938634824 0.0312421851 0.8061730455 0.1406859001 0.2521575742 0.0259138233 1.1525451646 .1982894271
0.006 0.01 0.7872 0.1968 0.0003949453 0.0003283889 0.0948212731 0.0556508505 0.8055632323 0.0665115848 0.2639992283 0.0477339629 1.1647786790 .1702247871
0.0065 0.0 0.7948 0.1987 0.0003510625 0.0007130113 0.0000000000 0.0000000000 0.8134908038 0.0380632872 0.2584266852 0.0300090629 1.0722685515 .0687853614
0.0065 0.0005 0.7944 0.1986 0.0004827109 0.0007021250 0.0047889532 0.0060575999 0.8317851997 0.1214370675 0.2695717714 0.0612979738 1.1066286352 .1894947662
0.0065 0.001 0.794 0.1985 0.0004388281 0.0002775393 0.0105356970 0.0093843934 0.8427618372 0.0777697139 0.2737511787 0.0712545026 1.1274875410 .1586861492
0.0065 0.0015 0.7936 0.1984 0.0002632969 0.0005117571 0.0114934876 0.0076623251 0.8226380018 0.0934746365 0.2605163889 0.0692936265 1.0949111752 .1709423452
0.0065 0.002 0.7932 0.1983 0.0003949453 0.0005821713 0.0143668596 0.0121151997 0.8073926719 0.0854086868 0.2354399450 0.0414677340 1.0575944218 .1395737918
0.0065 0.0025 0.7928 0.1982 0.0003949453 0.0005117571 0.0239447659 0.0085667399 0.8165398698 0.0615156146 0.2500678706 0.0778661955 1.0909474516 .1484603071
0.0065 0.003 0.7924 0.1981 0.0004827109 0.0003283889 0.0383116255 0.0160269028 0.7909277156 0.0867222119 0.2570335494 0.0135069524 1.0867556014 .1165844560
0.0005 0.0035 0.7968 0.1992 0.0000000000 0.0000000000 0.0287337191 0.0290512284 0.8610562331 0.0926113325 0.2591232531 0.0322534249 1.1489132053 .1539159858
0.0065 0.0035 0.792 0.198 0.0003510625 0.0003510625 0.0354382536 0.0114934876 0.8092221114 0.1393046139 0.2556404137 0.0479772982 1.1006518412 .1991264622
0.0065 0.004 0.7916 0.1979 0.0004388281 0.0006205967 0.0316070910 0.0215023465 0.8250772545 0.1074794677 0.2674820677 0.0568290118 1.1246052413 .1864314227
0.0065 0.0045 0.7912 0.1978 0.0004827109 0.0003283889 0.0316070910 0.0177643699 0.8293459469 0.1016761788 0.2723580429 0.0495298463 1.1337937917 .1692987839
0.0065 0.005 0.7908 0.1977 0.0002194141 0.0002775393 0.0565096476 0.0597833244 0.8183693094 0.0840215484 0.2521575742 0.0791271684 1.1272559453 .2232095805
0.0065 0.0055 0.7904 0.1976 0.0003949453 0.0004299620 0.0526784850 0.0226654633 0.7982454739 0.0947391463 0.2660889319 0.0313378142 1.1174078361 .1491723858
0.0065 0.006 0.79 0.1975 0.0003949453 0.0001755312 0.0431005787 0.0284126619 0.7659253745 0.0637714173 0.2744477465 0.0639022737 1.0838686450 .1562618841
0.0065 0.0065 0.7896 0.1974 0.0003949453 0.0008509193 0.0478895319 0.0135452051 0.8080024850 0.0483255316 0.2793237217 0.0493335322 1.1356106839 .1120551882
0.0065 0.006999999999999999 0.7892 0.1973 0.0006582422 0.0005550785 0.0555518570 0.0206314417 0.8031239795 0.0627367091 0.2528541421 0.0465399101 1.1121882208 .1304631394
0.0065 0.0075 0.7888 0.1972 0.0003071797 0.0004475186 0.0584252289 0.0280225382 0.8256870677 0.1201440334 0.2619095246 0.1083067866 1.1463290009 .2569208768
0.0065 0.008 0.7884 0.1971 0.0002632969 0.0004299620 0.0689609259 0.0274937635 0.8293459469 0.0684513615 0.2660889319 0.0879553154 1.1646591016 .1843304024
0.0005 0.004 0.7964 0.1991 0.0000000000 0.0000000000 0.0431005787 0.0200907859 0.8445912768 0.0541327296 0.2570335494 0.0590071532 1.1447254049 .1332306687
0.0065 0.0085 0.7879999999999999 0.19699999999999998 0.0003071797 0.0003510625 0.0775810416 0.0252682524 0.8086122982 0.0483870536 0.2500678706 0.0437009615 1.1365683901 .1177073300
0.0065 0.009000000000000001 0.7876 0.1969 0.0003510625 0.0005952554 0.0948212731 0.0299223361 0.8147104302 0.1271807782 0.2556404137 0.0745815725 1.1655231795 .2322799422
0.0065 0.0095 0.7872 0.1968 0.0003510625 0.0005265937 0.0938634824 0.0435136419 0.7836099572 0.0848495405 0.2542472779 0.0803925047 1.1320717800 .2092822808
0.0065 0.01 0.7868 0.1967 0.0002632969 0.0001755312 0.1139770858 0.0417051564 0.7884884628 0.0778652893 0.2653923640 0.0744252715 1.1681212095 .1941712484
0.006999999999999999 0.0 0.7944 0.1986 0.0004388281 0.0002775393 0.0000000000 0.0000000000 0.7842197704 0.0822140372 0.2702683392 0.0758715605 1.0549269377 .1583631370
0.006999999999999999 0.0005 0.794 0.1985 0.0003071797 0.0004475186 0.0028733719 0.0046921967 0.7738529461 0.1301290494 0.2751443144 0.0498423405 1.0521778121 .1851111052
0.006999999999999999 0.001 0.7936 0.1984 0.0003510625 0.0005265937 0.0067045345 0.0129921043 0.7878786496 0.0809560035 0.2577301173 0.0817095210 1.0526643639 .1761842225
0.006999999999999999 0.0015 0.7932 0.1983 0.0003071797 0.0002149810 0.0076623251 0.0046921967 0.7781216384 0.0659501060 0.2514610063 0.0540278097 1.0375521495 .1248850934
0.006999999999999999 0.002 0.7928 0.1982 0.0005265937 0.0006567778 0.0124512783 0.0076623251 0.8061730455 0.0659726569 0.2723580429 0.0701288550 1.0915089604 .1444206148
0.006999999999999999 0.0025 0.7924 0.1981 0.0004827109 0.0005117571 0.0181980221 0.0127065287 0.8153202434 0.0754395861 0.2626060925 0.0838894492 1.0966070689 .1725473211
0.0 0.0015 0.7988 0.1997 0.0000000000 0.0000000000 0.0124512783 0.0129921043 0.8220281886 0.0884208106 0.2598198210 0.0676209217 1.0942992879 .1690338366
0.0005 0.0045 0.7959999999999999 0.19899999999999998 0.0000000000 0.0000000000 0.0392694161 0.0140765900 0.8165398698 0.0768848454 0.2507644385 0.0571015746 1.1065737244 .1480630100
0.006999999999999999 0.003 0.792 0.198 0.0004827109 0.0006449430 0.0220291847 0.0129921043 0.8110515510 0.0614672342 0.2709649071 0.0694335290 1.1045283537 .1445378105
0.006999999999999999 0.0035 0.7916 0.1979 0.0004388281 0.0005550785 0.0181980221 0.0111696623 0.7842197704 0.0520881857 0.2653923640 0.0296839280 1.0682489846 .0934968545
0.006999999999999999 0.004 0.7912 0.1978 0.0004388281 0.0003924998 0.0249025566 0.0127065287 0.7951964079 0.0489980255 0.2681786356 0.0700734828 1.0887164282 .1321705368
0.006999999999999999 0.0045 0.7908 0.1977 0.0005704765 0.0002149810 0.0316070910 0.0155622558 0.7927571551 0.0801620264 0.2500678706 0.0793476129 1.0750025932 .1752868761
0.006999999999999999 0.005 0.7904 0.1976 0.0004827109 0.0001755312 0.0325648817 0.0305293418 0.8043436059 0.0438726585 0.2570335494 0.0856976686 1.0944247479 .1602752001
0.006999999999999999 0.0055 0.79 0.1975 0.0006143593 0.0005821713 0.0344804629 0.0111696623 0.7897080892 0.0694223513 0.2667854998 0.0983715649 1.0915884112 .1795457498
0.006999999999999999 0.006 0.7896 0.1974 0.0003071797 0.0004475186 0.0421427880 0.0293027589 0.8061730455 0.1258994752 0.2619095246 0.0709542525 1.1105325378 .2266040052
0.006999999999999999 0.0065 0.7892 0.1973 0.0003510625 0.0003510625 0.0517206944 0.0365469614 0.8336146393 0.0977680998 0.2514610063 0.0559686985 1.1371474025 .1906348222
0.006999999999999999 0.006999999999999999 0.7888 0.1972 0.0002194141 0.0004807121 0.0440583693 0.0280225382 0.8250772545 0.0854261012 0.2737511787 0.1056029995 1.1431062166 .2195323510
0.006999999999999999 0.0075 0.7884 0.1971 0.0002632969 0.0005117571 0.0670453446 0.0538411254 0.8073926719 0.0818513798 0.2660889319 0.1206169193 1.1407902453 .2568211816
0.0005 0.005 0.7956 0.1989 0.0000438828 0.0001755312 0.0450161599 0.0329569064 0.8470305296 0.0737243726 0.2361365129 0.0680215570 1.1282270852 .1748783672
0.006999999999999999 0.008 0.7879999999999999 0.19699999999999998 0.0003949453 0.0005117571 0.0718342978 0.0347982619 0.8214183754 0.0536635613 0.2570335494 0.0789798636 1.1506811679 .1679534439
0.006999999999999999 0.0085 0.7876 0.1969 0.0004388281 0.0004807121 0.0862011573 0.0419682830 0.7988552871 0.0632561789 0.2424056238 0.0426217588 1.1279008963 .1483269328
0.006999999999999999 0.009000000000000001 0.7872 0.1968 0.0002632969 0.0003283889 0.0680031352 0.0252682524 0.8317851997 0.0835599856 0.2577301173 0.0424849310 1.1577817491 .1516415579
0.006999999999999999 0.0095 0.7868 0.1967 0.0005265937 0.0004475186 0.0814122042 0.0445140862 0.8226380018 0.0628314776 0.2667854998 0.0683346941 1.1713622995 .1761277765
0.006999999999999999 0.01 0.7864 0.1966 0.0005704765 0.0005265937 0.0737498791 0.0404546094 0.7945865947 0.0497810798 0.2431021917 0.0477339629 1.1120091420 .1384962458
0.0075 0.0 0.794 0.1985 0.0004388281 0.0000000000 0.0000000000 0.0000000000 0.8183693094 0.0920474590 0.2716614750 0.0403769106 1.0904696125 .1324243696
0.0075 0.0005 0.7936 0.1984 0.0007460078 0.0010235142 0.0038311625 0.0071674488 0.8147104302 0.0716783469 0.2716614750 0.0750226572 1.0909490755 .1548919671
0.0075 0.001 0.7932 0.1983 0.0005704765 0.0009036024 0.0095779064 0.0200907859 0.8122711774 0.0482639311 0.2633026604 0.0334352585 1.0857222207 .1026935779
0.0075 0.0015 0.7928 0.1982 0.0006143593 0.0003283889 0.0124512783 0.0046921967 0.8086122982 0.0933153680 0.2514610063 0.0504999706 1.0731389421 .1488359242
0.0075 0.002 0.7924 0.1981 0.0003949453 0.0007021250 0.0153246502 0.0140765900 0.8244674413 0.1205272295 0.2465850312 0.0387582289 1.0867720680 .1740641734
0.0005 0.0055 0.7952 0.1988 0.0000000000 0.0000000000 0.0373538349 0.0380232026 0.8269066941 0.0745270568 0.2633026604 0.0184820345 1.1275631894 .1310322939
0.0075 0.0025 0.792 0.198 0.0005704765 0.0009452647 0.0249025566 0.0071674488 0.8098319246 0.0479547420 0.2528541421 0.0174002602 1.0881590998 .0734677157
0.0075 0.003 0.7916 0.1979 0.0005704765 0.0008139049 0.0258603472 0.0312421851 0.8506894088 0.1297054176 0.2598198210 0.0471612983 1.1369400535 .2089228059
0.0075 0.0035 0.7912 0.1978 0.0004827109 0.0005117571 0.0325648817 0.0185722495 0.8427618372 0.0468565159 0.2500678706 0.0701288550 1.1258773004 .1360693775
0.0075 0.004 0.7908 0.1977 0.0007021250 0.0005821713 0.0440583693 0.0175565924 0.8342244525 0.0588209005 0.2493713027 0.0547769930 1.1283562495 .1317366572
0.0075 0.0045 0.7904 0.1976 0.0007460078 0.0005952554 0.0507629038 0.0294277179 0.8360538921 0.0596745135 0.2598198210 0.0419331552 1.1473826247 .1316306420
0.0075 0.005 0.79 0.1975 0.0007898906 0.0003510625 0.0459739506 0.0239256024 0.8445912768 0.0779988982 0.2514610063 0.0473256238 1.1428161243 .1496011869
0.0075 0.0055 0.7896 0.1974 0.0003949453 0.0004299620 0.0507629038 0.0114934876 0.8342244525 0.0931717935 0.2368330808 0.0550244541 1.1222153824 .1601196972
0.0075 0.006 0.7892 0.1973 0.0007460078 0.0005265937 0.0536362757 0.0311245117 0.8445912768 0.0950213419 0.2612129567 0.0648968041 1.1601865170 .1915692514
0.0075 0.0065 0.7888 0.1972 0.0005704765 0.0002149810 0.0555518570 0.0246805383 0.7872688364 0.0733197352 0.2688752035 0.0222029306 1.1122663734 .1204181851
0.0075 0.006999999999999999 0.7884 0.1971 0.0002632969 0.0005117571 0.0612986008 0.0305293418 0.8506894088 0.0828089497 0.2695717714 0.0359526211 1.1818230779 .1498026697
0.0005 0.006 0.7948 0.1987 0.0000000000 0.0000000000 0.0469317412 0.0237717385 0.8409323976 0.0595497496 0.2570335494 0.0485403369 1.1448976882 .1318618250
0.0075 0.0075 0.7879999999999999 0.19699999999999998 0.0003510625 0.0007651229 0.0574674382 0.0264044657 0.8342244525 0.0779607476 0.2758408823 0.0296839280 1.1678838355 .1348142642
0.0075 0.008 0.7876 0.1969 0.0003949453 0.0007549884 0.0680031352 0.0229869753 0.8573973539 0.0908928564 0.2556404137 0.0266522566 1.1814358481 .1412870767
0.0075 0.0085 0.7872 0.1968 0.0001316484 0.0003510625 0.0651297633 0.0494353596 0.7964160343 0.0653838058 0.2563369815 0.0266522566 1.1180144275 .1418224845
0.0075 0.009000000000000001 0.7868 0.1967 0.0003071797 0.0003510625 0.0699187165 0.0206314417 0.8287361337 0.0944246064 0.2653923640 0.0258388193 1.1643543939 .1412459299
0.0075 0.0095 0.7864 0.1966 0.0007460078 0.0006567778 0.0794966229 0.0246805383 0.8000749135 0.0936495190 0.2626060925 0.0432994127 1.1429236367 .1622862478
0.0075 0.01 0.7859999999999999 0.1965 0.0004388281 0.0005550785 0.0890745293 0.0786555493 0.8208085622 0.0824849839 0.2681786356 0.0363285362 1.1785005552 .1980241479
0.008 0.0 0.7936 0.1984 0.0007021250 0.0012839003 0.0000000000 0.0000000000 0.8659347387 0.0903676495 0.2619095246 0.0573390042 1.1285463883 .1489905540
0.008 0.0005 0.7932 0.1983 0.0004827109 0.0004299620 0.0057467438 0.0111696623 0.8293459469 0.0955676704 0.2660889319 0.0266522566 1.1016643335 .1338195513
0.008 0.001 0.7928 0.1982 0.0003949453 0.0005117571 0.0181980221 0.0140765900 0.8336146393 0.0396331666 0.2667854998 0.0875128814 1.1189931065 .1417343951
0.008 0.0015 0.7924 0.1981 0.0006143593 0.0006449430 0.0143668596 0.0085667399 0.8165398698 0.1573932467 0.2688752035 0.0603084597 1.1003962922 .2269133893
0.0005 0.0065 0.7944 0.1986 0.0000000000 0.0000000000 0.0526784850 0.0160269028 0.8000749135 0.0465379771 0.2646957962 0.0444931884 1.1174491947 .1070580683
0.008 0.002 0.792 0.198 0.0003510625 0.0007651229 0.0191558127 0.0249761241 0.8220281886 0.1236944101 0.2444953275 0.0489385416 1.0860303913 .1983741987
0.008 0.0025 0.7916 0.1979 0.0003949453 0.0003283889 0.0153246502 0.0185722495 0.8208085622 0.0904827990 0.2563369815 0.0600181257 1.0928651392 .1694015631
0.008 0.003 0.7912 0.1978 0.0003510625 0.0005952554 0.0268181378 0.0340521176 0.8269066941 0.0902358701 0.2549438458 0.0673044638 1.1090197402 .1921877069
0.008 0.0035 0.7908 0.1977 0.0006143593 0.0003283889 0.0287337191 0.0104920707 0.8019043531 0.0607369045 0.2382262165 0.0459101124 1.0694786480 .1174674765
0.008 0.004 0.7904 0.1976 0.0006143593 0.0008043852 0.0392694161 0.0221744564 0.7945865947 0.0783414176 0.2465850312 0.0473256238 1.0810554013 .1486458830
0.008 0.0045 0.79 0.1975 0.0005704765 0.0008139049 0.0316070910 0.0197221163 0.8061730455 0.0754395861 0.2535507100 0.0208505470 1.0919013230 .1168261543
0.008 0.005 0.7896 0.1974 0.0005265937 0.0004475186 0.0440583693 0.0394442326 0.8183693094 0.0571535198 0.2646957962 0.0496472621 1.1276500686 .1466925331
0.008 0.0055 0.7892 0.1973 0.0005704765 0.0008599239 0.0488473225 0.0286697953 0.8073926719 0.0983596739 0.2633026604 0.0337242462 1.1201131313 .1616136393
0.008 0.006 0.7888 0.1972 0.0005265937 0.0004475186 0.0574674382 0.0353215734 0.8092221114 0.0698069656 0.2758408823 0.0564864589 1.1430570256 .1620625165
0.008 0.0065 0.7884 0.1971 0.0004388281 0.0004807121 0.0507629038 0.0246805383 0.8378833317 0.0880668225 0.2619095246 0.0303307126 1.1509945882 .1435587855
0.0005 0.006999999999999999 0.794 0.1985 0.0000438828 0.0001755312 0.0747076697 0.0426620206 0.8433716504 0.0714913324 0.2598198210 0.0284145059 1.1779430239 .1427433901
0.008 0.006999999999999999 0.7879999999999999 0.19699999999999998 0.0007021250 0.0006449430 0.0632141821 0.0317085122 0.8555679144 0.1038187938 0.2765374502 0.0284145059 1.1960216717 .1645867549
0.008 0.0075 0.7876 0.1969 0.0002194141 0.0002775393 0.0660875540 0.0153246502 0.8366637053 0.1565973692 0.2626060925 0.0633225800 1.1655767659 .2355221387
0.008 0.008 0.7872 0.1968 0.0005704765 0.0008139049 0.0833277854 0.0463713128 0.8531286616 0.1195855961 0.2591232531 0.0199952599 1.1961501766 .1867660737
0.008 0.0085 0.7868 0.1967 0.0006143593 0.0005821713 0.0660875540 0.0252682524 0.8366637053 0.0388752923 0.2493713027 0.0970806738 1.1527369213 .1618063898
0.008 0.009000000000000001 0.7864 0.1966 0.0004827109 0.0005821713 0.0603408101 0.0395371520 0.8464207164 0.0804953419 0.2598198210 0.0862844912 1.1670640584 .2068991564
0.008 0.0095 0.7859999999999999 0.1965 0.0004827109 0.0004299620 0.0670453446 0.0302879994 0.8397127713 0.0499302592 0.2375296487 0.0395022167 1.1447704755 .1201504373
0.008 0.01 0.7856 0.1964 0.0003071797 0.0005952554 0.0862011573 0.0424031991 0.7951964079 0.0297248750 0.2556404137 0.0507300400 1.1373451586 .1234533695
0.0085 0.0 0.7932 0.1983 0.0005704765 0.0008139049 0.0000000000 0.0000000000 0.8208085622 0.0488459990 0.2653923640 0.0318903354 1.0867714027 .0815502393
0.0085 0.0005 0.7928 0.1982 0.0007460078 0.0009036024 0.0028733719 0.0076623251 0.8476403428 0.0481713828 0.2542472779 0.0107911833 1.1055070004 .0675284936
0.0085 0.001 0.7924 0.1981 0.0004388281 0.0007342999 0.0134090689 0.0127065287 0.8226380018 0.1265358709 0.2403159202 0.0413270855 1.0768018190 .1813037850
0.0005 0.0075 0.7936 0.1984 0.0000877656 0.0002149810 0.0699187165 0.0381195861 0.7848295836 0.0679716073 0.2793237217 0.0665796477 1.1341597874 .1728858221
0.0085 0.0015 0.792 0.198 0.0005265937 0.0005265937 0.0172402315 0.0097675863 0.8098319246 0.0590732436 0.2444953275 0.0350782624 1.0720940773 .1044456860
0.0085 0.002 0.7916 0.1979 0.0004827109 0.0005117571 0.0210713940 0.0177643699 0.8092221114 0.1172745455 0.2375296487 0.0411859568 1.0683058650 .1767366293
0.0085 0.0025 0.7912 0.1978 0.0006143593 0.0005117571 0.0239447659 0.0249761241 0.8134908038 0.0600472498 0.2500678706 0.0745555451 1.0881177996 .1600906761
0.0085 0.003 0.7908 0.1977 0.0006143593 0.0005117571 0.0268181378 0.0166996504 0.8275165073 0.0363030969 0.2556404137 0.0600181257 1.1105894181 .1135326301
0.0085 0.0035 0.7904 0.1976 0.0003949453 0.0005821713 0.0249025566 0.0185722495 0.8153202434 0.0914801099 0.2716614750 0.0877786094 1.1122792203 .1984131401
0.0085 0.004 0.79 0.1975 0.0006582422 0.0004807121 0.0249025566 0.0229869753 0.8598366067 0.0918371385 0.2472815990 0.0464146342 1.1326790045 .1617194601
0.0085 0.0045 0.7896 0.1974 0.0004827109 0.0007021250 0.0363960442 0.0246805383 0.8336146393 0.0432236695 0.2751443144 0.0682494355 1.1456377088 .1368557683
0.0085 0.005 0.7892 0.1973 0.0005704765 0.0003510625 0.0469317412 0.0237717385 0.8323950129 0.0320369644 0.2737511787 0.0578780431 1.1536484093 .1140378085
0.0085 0.0055 0.7888 0.1972 0.0004827109 0.0007549884 0.0574674382 0.0296760575 0.8256870677 0.0276508428 0.2577301173 0.0484603033 1.1413673341 .1065421920
0.0085 0.006 0.7884 0.1971 0.0006582422 0.0009614242 0.0545940663 0.0129921043 0.8256870677 0.0706331123 0.2639992283 0.0475302319 1.1449386045 .1321168727
0.0005 0.008 0.7932 0.1983 0.0000000000 0.0000000000 0.0718342978 0.0218409869 0.8055632323 0.0792663332 0.2639992283 0.0315845725 1.1413967584 .1326918926
0.0085 0.0065 0.7879999999999999 0.19699999999999998 0.0006582422 0.0009614242 0.0593830195 0.0287975010 0.7951964079 0.0741268012 0.2556404137 0.0590400354 1.1108780833 .1629257618
0.0085 0.006999999999999999 0.7876 0.1969 0.0009215390 0.0004299620 0.0555518570 0.0702786019 0.7848295836 0.0484177853 0.2507644385 0.0498423405 1.0920674181 .1689686897
0.0085 0.0075 0.7872 0.1968 0.0004827109 0.0006449430 0.0862011573 0.0524603537 0.7958062211 0.1123116325 0.2486747348 0.0370165376 1.1311648241 .2024334668
0.0085 0.008 0.7868 0.1967 0.0007460078 0.0006567778 0.0766232510 0.0608781253 0.7970258475 0.0750441977 0.2626060925 0.0664629436 1.1370011988 .2030420444
0.0085 0.0085 0.7864 0.1966 0.0007021250 0.0003283889 0.0852433667 0.0489879716 0.7988552871 0.0958784604 0.2500678706 0.0591713816 1.1348686494 .2043662025
0.0085 0.009000000000000001 0.7859999999999999 0.1965 0.0007021250 0.0003283889 0.0833277854 0.0361431152 0.7890982760 0.0833817811 0.2417090560 0.0441867880 1.1148372424 .1640400732
0.0085 0.0095 0.7856 0.1964 0.0005265937 0.0006567778 0.0852433667 0.0259842086 0.7964160343 0.0812128326 0.2528541421 0.0572034508 1.1350401368 .1650572698
0.0085 0.01 0.7852 0.1963 0.0005704765 0.0008139049 0.0957790637 0.0415288124 0.7890982760 0.0915451278 0.2319571056 0.0595310893 1.1174049218 .1934189344
0.009000000000000001 0.0 0.7928 0.1982 0.0005704765 0.0004475186 0.0000000000 0.0000000000 0.7854393968 0.0553016856 0.2542472779 0.0663752808 1.0402571512 .1221244850
0.009000000000000001 0.0005 0.7924 0.1981 0.0005265937 0.0006567778 0.0057467438 0.0071674488 0.8025141663 0.0792663332 0.2542472779 0.0624584887 1.0630347817 .1495490485
0.0005 0.0085 0.7928 0.1982 0.0000000000 0.0000000000 0.0660875540 0.0164784532 0.8195889358 0.0634205724 0.2646957962 0.0752809115 1.1503722860 .1551799371
0.009000000000000001 0.001 0.792 0.198 0.0007460078 0.0008139049 0.0114934876 0.0155622558 0.8159300566 0.0883366564 0.2486747348 0.0645369299 1.0768442868 .1692497470
0.009000000000000001 0.0015 0.7916 0.1979 0.0007021250 0.0005821713 0.0162824408 0.0129921043 0.7921473419 0.0186566963 0.2396193523 0.0336666471 1.0487512600 .0658976190
0.009000000000000001 0.002 0.7912 0.1978 0.0006582422 0.0006205967 0.0201136034 0.0140765900 0.8055632323 0.0463458029 0.2396193523 0.0811613686 1.0659544302 .1422043582
0.009000000000000001 0.0025 0.7908 0.1977 0.0007460078 0.0012596736 0.0249025566 0.0286697953 0.8092221114 0.0711785498 0.2410124881 0.0586773174 1.0758831639 .1597853361
0.009000000000000001 0.003 0.7904 0.1976 0.0005704765 0.0007651229 0.0287337191 0.0218409869 0.8092221114 0.0460560382 0.2535507100 0.0439224579 1.0920770170 .1125846059
0.009000000000000001 0.0035 0.79 0.1975 0.0007460078 0.0006567778 0.0306493004 0.0177643699 0.8159300566 0.0834887495 0.2577301173 0.0302024638 1.1050554821 .1321123610
0.009000000000000001 0.004 0.7896 0.1974 0.0004388281 0.0005550785 0.0316070910 0.0261250455 0.8110515510 0.0231407838 0.2612129567 0.0302024638 1.1043104268 .0800233716
0.009000000000000001 0.0045 0.7892 0.1973 0.0007898906 0.0005952554 0.0431005787 0.0226654633 0.8208085622 0.1052276802 0.2584266852 0.0230605003 1.1231257167 .1515488992
0.009000000000000001 0.005 0.7888 0.1972 0.0004827109 0.0007549884 0.0498051131 0.0376352006 0.8409323976 0.0792663332 0.2626060925 0.0414677340 1.1538263141 .1591242562
0.009000000000000001 0.0055 0.7884 0.1971 0.0003510625 0.0002149810 0.0498051131 0.0455731238 0.8433716504 0.1278922357 0.2598198210 0.0547769930 1.1533476470 .2284573335
0.0005 0.009000000000000001 0.7924 0.1981 0.0000438828 0.0001755312 0.0699187165 0.0300447183 0.8006847267 0.0440756172 0.2486747348 0.0218504807 1.1193220608 .0961463474
0.009000000000000001 0.006 0.7879999999999999 0.19699999999999998 0.0004388281 0.0005550785 0.0498051131 0.0239256024 0.8275165073 0.1298544187 0.2765374502 0.0608211869 1.1542978987 .2151562865
0.009000000000000001 0.0065 0.7876 0.1969 0.0005265937 0.0004475186 0.0632141821 0.0328453768 0.8244674413 0.0901699082 0.2514610063 0.0598237870 1.1396692234 .1832865906
0.009000000000000001 0.006999999999999999 0.7872 0.1968 0.0005704765 0.0004475186 0.0603408101 0.0129921043 0.8244674413 0.1083066693 0.2570335494 0.0402324489 1.1424122773 .1619787411
0.009000000000000001 0.0075 0.7868 0.1967 0.0003949453 0.0003283889 0.0622563914 0.0326211736 0.8488599692 0.1652402481 0.2716614750 0.0636893162 1.1831727809 .2618791268
0.009000000000000001 0.008 0.7864 0.1966 0.0006582422 0.0005550785 0.0785388323 0.0318240263 0.8037337927 0.0239618567 0.2598198210 0.0395513183 1.1427506882 .0958922798
0.009000000000000001 0.0085 0.7859999999999999 0.1965 0.0007021250 0.0008509193 0.0699187165 0.0385978932 0.8116613642 0.0872182113 0.2591232531 0.0752293315 1.1414054588 .2018963553
0.009000000000000001 0.009000000000000001 0.7856 0.1964 0.0003071797 0.0010235142 0.0699187165 0.0505365049 0.8049534191 0.1188118943 0.2598198210 0.0560033648 1.1349991363 .2263752782
0.009000000000000001 0.0095 0.7852 0.1963 0.0005704765 0.0007130113 0.0804544135 0.0526000620 0.8360538921 0.1118737170 0.2528541421 0.0121450761 1.1699329242 .1773318664
0.009000000000000001 0.01 0.7848 0.1962 0.0005704765 0.0008139049 0.0852433667 0.0305293418 0.7927571551 0.0761656438 0.2437987596 0.0761779072 1.1223697579 .1836867977
0.0095 0.0 0.7924 0.1981 0.0006582422 0.0008326178 0.0000000000 0.0000000000 0.8458109032 0.1267824954 0.2479781669 0.0684482069 1.0944473123 .1960633201
0.0 0.002 0.7984 0.1996 0.0000000000 0.0000000000 0.0181980221 0.0140765900 0.8403225845 0.1083753177 0.2556404137 0.0409970294 1.1141610203 .1634489371
0.0005 0.0095 0.792 0.198 0.0000438828 0.0001755312 0.0900323199 0.0195351726 0.7701940669 0.1384477421 0.2535507100 0.0467064220 1.1138209796 .2048648679
0.0095 0.0005 0.792 0.198 0.0003510625 0.0004475186 0.0038311625 0.0071674488 0.8397127713 0.0831316531 0.2765374502 0.0726036285 1.1204324465 .1633502490
0.0095 0.001 0.7916 0.1979 0.0006582422 0.0006205967 0.0086201157 0.0140765900 0.8031239795 0.1147745550 0.2862894006 0.0508828417 1.0986917380 .1803545834
0.0095 0.0015 0.7912 0.1978 0.0004827109 0.0004299620 0.0095779064 0.0104920707 0.8250772545 0.1030277545 0.2472815990 0.0535950031 1.0824194708 .1675447903
0.0095 0.002 0.7908 0.1977 0.0007460078 0.0007130113 0.0143668596 0.0104920707 0.8525188484 0.0841983989 0.2424056238 0.0150045314 1.1100373396 .1104080123
0.0095 0.0025 0.7904 0.1976 0.0007460078 0.0007130113 0.0181980221 0.0127065287 0.8531286616 0.1022887793 0.2570335494 0.0879332466 1.1291062409 .2036415659
0.0095 0.003 0.79 0.1975 0.0004388281 0.0003924998 0.0229869753 0.0093843934 0.8262968809 0.1436365762 0.2563369815 0.0503460070 1.1060596658 .2037594764
0.0095 0.0035 0.7896 0.1974 0.0008776562 0.0006205967 0.0363960442 0.0129921043 0.8293459469 0.0897896869 0.2472815990 0.0562454305 1.1139012463 .1596478184
0.0095 0.004 0.7892 0.1973 0.0006582422 0.0007342999 0.0383116255 0.0200907859 0.8092221114 0.1152272654 0.2549438458 0.0437009615 1.1031358249 .1797533127
0.0095 0.0045 0.7888 0.1972 0.0002194141 0.0002775393 0.0459739506 0.0129921043 0.7872688364 0.0806614831 0.2765374502 0.0674772612 1.1099996513 .1614083879
0.0095 0.005 0.7884 0.1971 0.0006582422 0.0004807121 0.0469317412 0.0111696623 0.8037337927 0.0773862317 0.2723580429 0.0687311689 1.1236818190 .1577677750
0.0005 0.01 0.7916 0.1979 0.0000000000 0.0000000000 0.0929056918 0.0439332625 0.8244674413 0.0779607476 0.2291708340 0.0512628533 1.1465439671 .1731568634
0.0095 0.0055 0.7879999999999999 0.19699999999999998 0.0008776562 0.0004807121 0.0469317412 0.0185722495 0.7640959349 0.0546251042 0.2681786356 0.0877786094 1.0800839679 .1614566752
0.0095 0.006 0.7876 0.1969 0.0008776562 0.0005550785 0.0536362757 0.0305293418 0.8019043531 0.1122453915 0.2521575742 0.0294212332 1.1085758592 .1727510450
0.0095 0.0065 0.7872 0.1968 0.0007021250 0.0006449430 0.0517206944 0.0280225382 0.8177594962 0.1404636891 0.2458884633 0.0585448628 1.1160707789 .2276760331
0.0095 0.006999999999999999 0.7868 0.1967 0.0010093046 0.0011969635 0.0680031352 0.0333993008 0.8055632323 0.0637714173 0.2619095246 0.0727104772 1.1364851967 .1710781588
0.0095 0.0075 0.7864 0.1966 0.0006582422 0.0002775393 0.0526784850 0.0200907859 0.8232478150 0.0315692464 0.2695717714 0.0608211869 1.1461563136 .1127587585
0.0095 0.008 0.7859999999999999 0.1965 0.0005265937 0.0011307809 0.0689609259 0.0294277179 0.8134908038 0.1194611444 0.2570335494 0.0749450073 1.1400118728 .2249646505
0.0095 0.0085 0.7856 0.1964 0.0007021250 0.0008509193 0.0737498791 0.0177643699 0.8512992220 0.1318889342 0.2389227844 0.0444058612 1.1646740105 .1949100846
0.0095 0.009000000000000001 0.7852 0.1963 0.0005704765 0.0005952554 0.0603408101 0.0323954189 0.7897080892 0.1318099621 0.2605163889 0.0523863509 1.1111357647 .2171869873
0.0095 0.0095 0.7848 0.1962 0.0003510625 0.0002149810 0.0565096476 0.0237717385 0.8037337927 0.1167660907 0.2646957962 0.0662289184 1.1252902990 .2069817286
0.0095 0.01 0.7844 0.1961 0.0007898906 0.0005952554 0.0900323199 0.0370455788 0.7890982760 0.1150205332 0.2465850312 0.0744252715 1.1265055177 .2270866389
0.001 0.0 0.7992 0.1998 0.0000438828 0.0001755312 0.0000000000 0.0000000000 0.8397127713 0.0497810798 0.2653923640 0.0603084597 1.1051490181 .1102650707
0.01 0.0 0.792 0.198 0.0006582422 0.0003924998 0.0000000000 0.0000000000 0.7732431329 0.0454054965 0.2605163889 0.0793476129 1.0344177640 .1251456092
0.01 0.0005 0.7916 0.1979 0.0007460078 0.0012287187 0.0038311625 0.0071674488 0.8811800686 0.0711158282 0.2396193523 0.0434783367 1.1253765912 .1229903324
0.01 0.001 0.7912 0.1978 0.0005704765 0.0007651229 0.0114934876 0.0143348977 0.8336146393 0.0621411317 0.2389227844 0.0380507181 1.0846013878 .1152918704
0.01 0.0015 0.7908 0.1977 0.0005704765 0.0007651229 0.0047889532 0.0060575999 0.8238576282 0.0688197901 0.2451918954 0.0558298182 1.0744089533 .1314723311
0.01 0.002 0.7904 0.1976 0.0004827109 0.0006449430 0.0086201157 0.0140765900 0.8080024850 0.0591235830 0.2521575742 0.0664629436 1.0692628858 .1403080596
0.01 0.0025 0.79 0.1975 0.0002194141 0.0004807121 0.0201136034 0.0153246502 0.8012945399 0.0165438173 0.2542472779 0.0381525943 1.0758748353 .0705017739
0.01 0.003 0.7896 0.1974 0.0005704765 0.0002149810 0.0363960442 0.0129921043 0.7909277156 0.0614188158 0.2570335494 0.0518276465 1.0849277857 .1264535476
0.01 0.0035 0.7892 0.1973 0.0005704765 0.0004475186 0.0306493004 0.0114934876 0.8000749135 0.1051003800 0.2570335494 0.0250764438 1.0883282398 .1421178300
0.01 0.004 0.7888 0.1972 0.0004388281 0.0005550785 0.0363960442 0.0129921043 0.8165398698 0.0914638482 0.2612129567 0.0346888009 1.1145876988 .1396998319
0.01 0.0045 0.7884 0.1971 0.0004827109 0.0001755312 0.0306493004 0.0206314417 0.8116613642 0.1624165069 0.2716614750 0.0192030514 1.1144548505 .2024265312
0.001 0.0005 0.7988 0.1997 0.0000000000 0.0000000000 0.0086201157 0.0071674488 0.8238576282 0.0899882637 0.2807168575 0.0524233862 1.1131946014 .1495790987
0.01 0.005 0.7879999999999999 0.19699999999999998 0.0005265937 0.0002149810 0.0440583693 0.0273599731 0.8134908038 0.1035892963 0.2751443144 0.0468309173 1.1332200812 .1779951677
0.01 0.0055 0.7876 0.1969 0.0005265937 0.0004475186 0.0469317412 0.0071674488 0.8177594962 0.1355048283 0.2626060925 0.0270139048 1.1278239236 .1701337005
0.01 0.006 0.7872 0.1968 0.0007460078 0.0008139049 0.0565096476 0.0317085122 0.7915375288 0.1268411448 0.2431021917 0.0425761984 1.0918953759 .2019397603
0.01 0.0065 0.7868 0.1967 0.0005265937 0.0005952554 0.0708765072 0.0185722495 0.8165398698 0.1414661471 0.2493713027 0.0728704564 1.1373142734 .2335041084
0.01 0.006999999999999999 0.7864 0.1966 0.0005704765 0.0004475186 0.0727920884 0.0164784532 0.8427618372 0.1076177762 0.2612129567 0.0422559001 1.1773373588 .1667996481
0.01 0.0075 0.7859999999999999 0.1965 0.0007460078 0.0005952554 0.0584252289 0.0140765900 0.8116613642 0.0339310496 0.2591232531 0.0634756443 1.1299558540 .1120785393
0.01 0.008 0.7856 0.1964 0.0007460078 0.0005952554 0.0670453446 0.0415288124 0.8134908038 0.0824849839 0.2451918954 0.0606614252 1.1264740516 .1852704769
0.01 0.0085 0.7852 0.1963 0.0008776562 0.0004807121 0.0794966229 0.0494353596 0.8128809906 0.1025211881 0.2542472779 0.0338391503 1.1475025476 .1862764101
0.01 0.009000000000000001 0.7848 0.1962 0.0004827109 0.0003283889 0.0708765072 0.0221744564 0.8147104302 0.1449458109 0.2612129567 0.0496472621 1.1472826050 .2170959183
0.01 0.0095 0.7844 0.1961 0.0004827109 0.0003283889 0.0708765072 0.0245314098 0.8354440789 0.0680153611 0.2549438458 0.0622094011 1.1617471428 .1550845609
0.001 0.001 0.7984 0.1996 0.0000877656 0.0002149810 0.0076623251 0.0097675863 0.8512992220 0.0560762942 0.2737511787 0.0414677340 1.1328004914 .1075265955
0.01 0.01 0.784 0.196 0.0005265937 0.0005265937 0.0938634824 0.0177643699 0.7823903308 0.1162554121 0.2667854998 0.0377948260 1.1435659067 .1723412017
0.001 0.0015 0.7979999999999999 0.1995 0.0000438828 0.0001755312 0.0124512783 0.0306493004 0.8183693094 0.0726266780 0.2619095246 0.0217614764 1.0927739951 .1252129860
0.001 0.002 0.7976 0.1994 0.0001316484 0.0002149810 0.0134090689 0.0111696623 0.7976356607 0.0946763219 0.2493713027 0.0287539983 1.0605476807 .1348149635
0.001 0.0025 0.7972 0.1993 0.0000438828 0.0001755312 0.0220291847 0.0231460566 0.8165398698 0.0790784535 0.2730546108 0.0697403265 1.1116675481 .1721403678
0.001 0.003 0.7968 0.1992 0.0000438828 0.0001755312 0.0545940663 0.0471559931 0.8141006170 0.0988574716 0.3009173262 0.0407596387 1.1696558923 .1869486346
0.001 0.0035 0.7964 0.1991 0.0000877656 0.0002149810 0.0392694161 0.0286697953 0.7927571551 0.1175532582 0.3092761408 0.0254604852 1.1413904776 .1718985197
0.0 0.0025 0.7979999999999999 0.1995 0.0000000000 0.0000000000 0.0153246502 0.0195351726 0.8525188484 0.1129455696 0.2535507100 0.0612663035 1.1213942086 .1937470457
0.001 0.004 0.7959999999999999 0.19899999999999998 0.0000438828 0.0001755312 0.0363960442 0.0223393245 0.8049534191 0.0820872894 0.2577301173 0.0295528725 1.0991234634 .1341550176
0.001 0.0045 0.7956 0.1989 0.0000000000 0.0000000000 0.0373538349 0.0370455788 0.8086122982 0.1257694442 0.2660889319 0.0380507181 1.1120550650 .2008657411
0.001 0.005 0.7952 0.1988 0.0000000000 0.0000000000 0.0555518570 0.0323954189 0.7823903308 0.0650645247 0.2681786356 0.0410916017 1.1061208234 .1385515453
0.001 0.0055 0.7948 0.1987 0.0000000000 0.0000000000 0.0507629038 0.0197221163 0.8019043531 0.0524581147 0.2500678706 0.0397471181 1.1027351275 .1119273491
0.001 0.006 0.7944 0.1986 0.0000000000 0.0000000000 0.0440583693 0.0140765900 0.8342244525 0.0925309895 0.2528541421 0.0179492988 1.1311369639 .1245568783
0.001 0.0065 0.794 0.1985 0.0000000000 0.0000000000 0.0727920884 0.0305293418 0.8080024850 0.0872693607 0.2841996969 0.0823719135 1.1649942703 .2001706160
0.001 0.006999999999999999 0.7936 0.1984 0.0000000000 0.0000000000 0.0431005787 0.0320538056 0.7866590232 0.0338432589 0.2528541421 0.0614560808 1.0826137440 .1273531453
0.001 0.0075 0.7932 0.1983 0.0000000000 0.0000000000 0.0507629038 0.0430899352 0.8293459469 0.0854609192 0.2500678706 0.0385070388 1.1301767213 .1670578932
0.001 0.008 0.7928 0.1982 0.0000000000 0.0000000000 0.0622563914 0.0242303995 0.7964160343 0.0832031950 0.2556404137 0.0643863887 1.1143128394 .1718199832
0.001 0.0085 0.7924 0.1981 0.0000877656 0.0002149810 0.0804544135 0.0559795649 0.8025141663 0.1205148874 0.2626060925 0.0385574077 1.1456624379 .2152668410
0.0 0.003 0.7976 0.1994 0.0000000000 0.0000000000 0.0325648817 0.0213310103 0.8610562331 0.0656335799 0.2598198210 0.0660234659 1.1534409358 .1529880561
0.001 0.009000000000000001 0.792 0.198 0.0000438828 0.0001755312 0.0919479012 0.0585428716 0.7744627593 0.0533019991 0.2653923640 0.0652546936 1.1318469073 .1772750955
0.001 0.0095 0.7916 0.1979 0.0000877656 0.0002149810 0.0881167386 0.0371444990 0.7945865947 0.0745470132 0.2828065612 0.0704050627 1.1655976601 .1823115559
0.001 0.01 0.7912 0.1978 0.0000438828 0.0001755312 0.0737498791 0.0287975010 0.8531286616 0.1138506702 0.2312605377 0.0514895140 1.1581829612 .1943132164
0.0015 0.0 0.7988 0.1997 0.0001316484 0.0003510625 0.0000000000 0.0000000000 0.8110515510 0.0315692464 0.2535507100 0.0477339629 1.0647339094 .0796542718
0.0015 0.0005 0.7984 0.1996 0.0000438828 0.0001755312 0.0028733719 0.0076623251 0.8256870677 0.0991129371 0.2807168575 0.0222901723 1.1093211799 .1292409657
0.0015 0.001 0.7979999999999999 0.1995 0.0002632969 0.0005117571 0.0057467438 0.0038311625 0.7732431329 0.0245747909 0.2514610063 0.0609486948 1.0307141799 .0898664053
0.0015 0.0015 0.7976 0.1994 0.0000438828 0.0001755312 0.0124512783 0.0097675863 0.7884884628 0.1270754719 0.2319571056 0.0354086771 1.0329407295 .1724272665
0.0015 0.002 0.7972 0.1993 0.0000438828 0.0001755312 0.0134090689 0.0164784532 0.7939767815 0.1148393372 0.2375296487 0.0556208474 1.0449593819 .1871141690
0.0015 0.0025 0.7968 0.1992 0.0000438828 0.0001755312 0.0172402315 0.0215023465 0.8098319246 0.0282363924 0.2612129567 0.0768122054 1.0883289956 .1267264755
0.0015 0.003 0.7964 0.1991 0.0001316484 0.0003510625 0.0229869753 0.0127065287 0.8000749135 0.1161914195 0.2793237217 0.0556208474 1.1025172589 .1848698581
0.0 0.0035 0.7972 0.1993 0.0000000000 0.0000000000 0.0354382536 0.0300447183 0.8476403428 0.1548973535 0.2862894006 0.0923471441 1.1693679970 .2772892159
0.0015 0.0035 0.7959999999999999 0.19899999999999998 0.0000000000 0.0000000000 0.0249025566 0.0185722495 0.8208085622 0.1265946346 0.2535507100 0.0450135943 1.0992618288 .1901804784
0.0015 0.004 0.7956 0.1989 0.0000438828 0.0001755312 0.0383116255 0.0218409869 0.8348342657 0.0832031950 0.2626060925 0.0303946341 1.1357958665 .1356143472
0.0015 0.0045 0.7952 0.1988 0.0000000000 0.0000000000 0.0383116255 0.0135452051 0.7848295836 0.0502272890 0.2417090560 0.0435229528 1.0648502651 .1072954469
0.0015 0.005 0.7948 0.1987 0.0000438828 0.0001755312 0.0411849974 0.0274937635 0.8006847267 0.0581852551 0.2368330808 0.0624584887 1.0787466877 .1483130385
0.0015 0.0055 0.7944 0.1986 0.0001316484 0.0002149810 0.0440583693 0.0221744564 0.8006847267 0.1024486170 0.2340468092 0.0361679082 1.0789215536 .1610059626
0.0015 0.006 0.794 0.1985 0.0000877656 0.0002149810 0.0526784850 0.0358372441 0.8000749135 0.0341930693 0.2458884633 0.0565208076 1.0987296274 .1267661020
0.0015 0.0065 0.7936 0.1984 0.0001316484 0.0003510625 0.0459739506 0.0046921967 0.8006847267 0.0381023465 0.2591232531 0.0558298182 1.1059135788 .0989754239
0.0015 0.006999999999999999 0.7932 0.1983 0.0001755312 0.0005117571 0.0488473225 0.0245314098 0.8165398698 0.0656109124 0.2660889319 0.0726036285 1.1316516554 .1632577078
0.0015 0.0075 0.7928 0.1982 0.0001316484 0.0003510625 0.0498051131 0.0287975010 0.7708038801 0.0658372356 0.2479781669 0.0534862543 1.0687188085 .1484720534
0.0015 0.008 0.7924 0.1981 0.0000438828 0.0001755312 0.0545940663 0.0294277179 0.7738529461 0.0628314776 0.2305639698 0.0203798193 1.0590548650 .1128145460
0.0 0.004 0.7968 0.1992 0.0000000000 0.0000000000 0.0354382536 0.0385978932 0.8262968809 0.0725652081 0.2862894006 0.0704050627 1.1480245351 .1815681640
0.0015 0.0085 0.792 0.198 0.0000438828 0.0001755312 0.0469317412 0.0164784532 0.8006847267 0.0667571394 0.2298674019 0.0472435325 1.0775277526 .1306546563
0.0015 0.009000000000000001 0.7916 0.1979 0.0000000000 0.0000000000 0.0670453446 0.0135452051 0.7781216384 0.0388370104 0.2117566369 0.0601473361 1.0569236199 .1125295516
0.0015 0.0095 0.7912 0.1978 0.0000438828 0.0001755312 0.0823699948 0.0344804629 0.8189791226 0.0570232404 0.2256879946 0.0450135943 1.1270809948 .1366928288
0.0015 0.01 0.7908 0.1977 0.0000438828 0.0001755312 0.0708765072 0.0245314098 0.7958062211 0.0866707397 0.2403159202 0.0706252511 1.1070425313 .1820029318
0.002 0.0 0.7984 0.1996 0.0002632969 0.0004299620 0.0000000000 0.0000000000 0.8342244525 0.0500789943 0.2709649071 0.0834021879 1.1054526565 .1339111442
0.002 0.0005 0.7979999999999999 0.1995 0.0000000000 0.0000000000 0.0047889532 0.0104920707 0.8177594962 0.0584148843 0.2486747348 0.0785115750 1.0712231842 .1474185300
0.002 0.001 0.7976 0.1994 0.0000877656 0.0002149810 0.0047889532 0.0085667399 0.7866590232 0.0945505479 0.2528541421 0.0990596925 1.0443898841 .2023919613
0.002 0.0015 0.7972 0.1993 0.0000000000 0.0000000000 0.0114934876 0.0076623251 0.7915375288 0.0665339454 0.2577301173 0.0515648462 1.0607611337 .1257611167
0.002 0.002 0.7968 0.1992 0.0000438828 0.0001755312 0.0191558127 0.0148380287 0.8147104302 0.0839152593 0.2563369815 0.0479772982 1.0902471072 .1469061174
0.002 0.0025 0.7964 0.1991 0.0000438828 0.0001755312 0.0210713940 0.0076623251 0.7994651003 0.0334897948 0.2598198210 0.0262856331 1.0804001981 .0676132842
0.0 0.0045 0.7964 0.1991 0.0000000000 0.0000000000 0.0306493004 0.0177643699 0.8220281886 0.0647206901 0.2577301173 0.0476525750 1.1104076063 .1301376350
0.002 0.003 0.7959999999999999 0.19899999999999998 0.0000877656 0.0003510625 0.0210713940 0.0129921043 0.7964160343 0.0480786563 0.2361365129 0.0286864212 1.0537117068 .0901082443
0.002 0.0035 0.7956 0.1989 0.0001316484 0.0002149810 0.0249025566 0.0293027589 0.8067828587 0.0668684570 0.2584266852 0.0361679082 1.0902437489 .1325541051
0.002 0.004 0.7952 0.1988 0.0000877656 0.0002149810 0.0277759285 0.0071674488 0.7872688364 0.0496014722 0.2486747348 0.0307122460 1.0638072653 .0876961480
0.002 0.0045 0.7948 0.1987 0.0000438828 0.0001755312 0.0402272068 0.0155622558 0.7708038801 0.0610300852 0.2486747348 0.0367534458 1.0597497045 .1135213180
0.002 0.005 0.7944 0.1986 0.0000438828 0.0001755312 0.0402272068 0.0177643699 0.7945865947 0.0603191260 0.2340468092 0.0520145481 1.0689044935 .1302735752
0.002 0.0055 0.794 0.1985 0.0001755312 0.0001755312 0.0478895319 0.0181727996 0.7842197704 0.0856695304 0.2479781669 0.0387582289 1.0802630004 .1427760901
0.002 0.006 0.7936 0.1984 0.0000438828 0.0001755312 0.0498051131 0.0340521176 0.8141006170 0.0977985240 0.2695717714 0.0620844825 1.1335213843 .1941106553
0.002 0.0065 0.7932 0.1983 0.0000000000 0.0000000000 0.0507629038 0.0312421851 0.8092221114 0.1048878698 0.2709649071 0.0497253853 1.1309499223 .1858554402
0.002 0.006999999999999999 0.7928 0.1982 0.0000877656 0.0002149810 0.0517206944 0.0375375735 0.8067828587 0.1216940256 0.2556404137 0.0428488343 1.1142317324 .2022954144
0.002 0.0075 0.7924 0.1981 0.0001755312 0.0003283889 0.0622563914 0.0277594099 0.8159300566 0.0416462680 0.2458884633 0.0313378142 1.1242504425 .1010718810
