# Supplementary material for: Multipressure Sampling for Improving the Performance of MOF-based Electronic Noses
Source: ACS Sens. 2024 Jul 12;9(7):3531–9. doi: 10.1021/acssensors.4c00199 (PMC11287752; doi:10.1021/acssensors.4c00199)
Supplement: Supplementary file 2 — se4c00199_si_002.zip [file se4c00199_si_002.zip › Multiplex_Adsorption_Data/Hydrogen_0.1bar/HKUST-1_v2_EQeq.csv]

H2_comp CO2_comp N2_comp O2_comp H2_mass H2_error CO2_mass CO2_error N2_mass N2_error O2_mass O2_error total_mass total_error
0.0 0.0 0.8 0.2 0.0000000000 0.0000000000 0.0000000000 0.0000000000 1.4999649182 0.1502233165 0.5832421511 0.0635096859 2.0832070693 .2137330024
0.0 0.0005 0.7996 0.1999 0.0000000000 0.0000000000 0.0818332816 0.0320183023 1.4993860047 0.2192852260 0.6149832205 0.0329310940 2.1962025068 .2842346223
0.0 0.005 0.7959999999999999 0.19899999999999998 0.0000000000 0.0000000000 0.8283346618 0.0485921997 1.5908543401 0.1357968725 0.6354826612 0.1312854486 3.0546716631 .3156745208
0.002 0.008 0.792 0.198 0.0001666369 0.0001666369 1.2838732628 0.1448663398 1.4605987992 0.0700078561 0.5594363490 0.0802731165 3.3040750479 .2953139493
0.002 0.0085 0.7916 0.1979 0.0001666369 0.0003117492 1.4411750152 0.1402735979 1.5040173128 0.2022919656 0.5938225076 0.0805124460 3.5391814725 .4233897587
0.002 0.009000000000000001 0.7912 0.1978 0.0000416592 0.0001666369 1.4793638800 0.3399022528 1.4368633451 0.1387751212 0.5733230669 0.0752340723 3.4895919512 .5540780832
0.002 0.0095 0.7908 0.1977 0.0003332739 0.0004248425 1.5184620034 0.0856828573 1.4542307505 0.2307128338 0.5660490718 0.0534609091 3.5390750996 .3702814427
0.002 0.01 0.7904 0.1976 0.0002916147 0.0002040877 1.6603063582 0.1932597197 1.4756505506 0.2271053445 0.5508398094 0.0771849515 3.6870883329 .4977541034
0.0025 0.0 0.7979999999999999 0.1995 0.0001666369 0.0004081755 0.0000000000 0.0000000000 1.5202268913 0.2067750713 0.5349692746 0.1022216585 2.0553628028 .3094049053
0.0025 0.0005 0.7976 0.1994 0.0004165924 0.0007904284 0.0736499535 0.0332346177 1.5364364697 0.2059630774 0.5706779778 0.0544657186 2.1811809934 .2944538421
0.0025 0.001 0.7972 0.1993 0.0005832293 0.0006122632 0.1536647177 0.0479068029 1.5624875779 0.1196209600 0.5455496311 0.1231458731 2.2622851560 .2912858992
0.0025 0.0015 0.7968 0.1992 0.0004165924 0.0005891506 0.2636850186 0.0474211312 1.5480147400 0.2196334095 0.5746456114 0.0996219365 2.3867619624 .3672656278
0.0025 0.002 0.7964 0.1991 0.0001666369 0.0003117492 0.3327886786 0.0633616965 1.5509093076 0.0847193993 0.5938225076 0.0555783518 2.4776871307 .2039711968
0.0 0.0055 0.7956 0.1989 0.0000000000 0.0000000000 0.9729067926 0.0984353894 1.5532249616 0.0950264978 0.6176283097 0.1024780034 3.1437600639 .2959398906
0.0025 0.0025 0.7959999999999999 0.19899999999999998 0.0002082962 0.0000000000 0.4146219602 0.0552781422 1.5358575562 0.0894304279 0.6083704977 0.0161977967 2.5590583103 .1609063668
0.0025 0.003 0.7956 0.1989 0.0002082962 0.0002634761 0.4737237747 0.0915420763 1.5121221020 0.1208585089 0.5614201658 0.0823171113 2.5474743387 .2949811726
0.0025 0.0035 0.7952 0.1988 0.0003332739 0.0002040877 0.5582848324 0.0857600143 1.4548096640 0.1678489830 0.5508398094 0.0590868152 2.5642675797 .3128999002
0.0025 0.004 0.7948 0.1987 0.0004165924 0.0007452231 0.6637588398 0.1110636314 1.5242792859 0.1597885201 0.5825808788 0.0577090315 2.7710355969 .3293064061
0.0025 0.0045 0.7944 0.1986 0.0002082962 0.0002634761 0.6873995656 0.1102267568 1.4854920803 0.1519975993 0.5680328886 0.0493789329 2.7411328307 .3118667651
0.0025 0.005 0.794 0.1985 0.0001249777 0.0002040877 0.8156050402 0.1092019302 1.4658090208 0.1428685369 0.5739843392 0.0425686808 2.8555233779 .2948432356
0.0025 0.0055 0.7936 0.1984 0.0002499554 0.0003117492 0.9874549316 0.0962956033 1.5121221020 0.2257792397 0.6057254086 0.1044224101 3.1055523976 .4268090023
0.0025 0.006 0.7932 0.1983 0.0006248885 0.0003726115 1.0038215879 0.1308069037 1.4993860047 0.1300173253 0.5587750767 0.0925781192 3.0626075578 .3537749597
0.0025 0.0065 0.7928 0.1982 0.0003749331 0.0006665478 1.0592863677 0.3036433948 1.4386000856 0.1259852017 0.5607588936 0.0583420562 3.0590202800 .4886372005
0.0025 0.006999999999999999 0.7924 0.1981 0.0000833185 0.0002040877 1.1693066685 0.1454131792 1.4293374694 0.0418102226 0.5660490718 0.0284884817 3.1647765282 .2159159712
0.0 0.006 0.7952 0.1988 0.0000000000 0.0000000000 1.0629234024 0.2078526373 1.4715981560 0.1603329174 0.5548074430 0.0572525859 3.0893290014 .4254381406
0.0025 0.0075 0.792 0.198 0.0002082962 0.0002634761 1.1665788925 0.1301987319 1.5074907939 0.1790106933 0.5971288690 0.0744159052 3.2714068516 .3838888065
0.0025 0.008 0.7916 0.1979 0.0002082962 0.0004563541 1.3611602510 0.3238084525 1.4611777127 0.1492384698 0.5759681560 0.0742747431 3.3985144159 .5477780195
0.0025 0.0085 0.7912 0.1978 0.0002499554 0.0004858260 1.3175158341 0.1229887914 1.4414946532 0.1757839217 0.5720005223 0.0376402781 3.3312609650 .3368988172
0.0025 0.009000000000000001 0.7908 0.1977 0.0002916147 0.0004999108 1.4702712931 0.3252859442 1.3899713503 0.2431822676 0.5845646956 0.1087707475 3.4450989537 .6777388701
0.0025 0.0095 0.7904 0.1976 0.0001249777 0.0002040877 1.5521045748 0.4514760085 1.4889655614 0.1778913725 0.5700167055 0.0994637923 3.6112118194 .7290352610
0.0025 0.01 0.79 0.1975 0.0002499554 0.0004081755 1.5611971616 0.1061303937 1.4582831451 0.1977614664 0.5891936016 0.0343352538 3.6089238637 .3386352894
0.003 0.0 0.7976 0.1994 0.0004165924 0.0004563541 0.0000000000 0.0000000000 1.5364364697 0.2017876946 0.5832421511 0.0419478111 2.1200952132 .2441918598
0.003 0.0005 0.7972 0.1993 0.0003749331 0.0003117492 0.0745592121 0.0379717575 1.5202268913 0.1834123736 0.5918386907 0.0467590114 2.1869997272 .2684548917
0.003 0.001 0.7968 0.1992 0.0001249777 0.0003332739 0.1636665632 0.0765075133 1.4322320369 0.1429060647 0.5594363490 0.0406346301 2.1554599268 .2603814820
0.003 0.0015 0.7964 0.1991 0.0002082962 0.0000000000 0.2527739143 0.0681883394 1.4918601290 0.0628434553 0.5911774184 0.0255767945 2.3360197579 .1566085892
0.0 0.0065 0.7948 0.1987 0.0000000000 0.0000000000 1.0965659737 0.1164987135 1.4964914371 0.1801156159 0.5739843392 0.0560484336 3.1670417500 .3526627630
0.003 0.002 0.7959999999999999 0.19899999999999998 0.0002499554 0.0004081755 0.3173312810 0.0761609317 1.4328109504 0.2013753804 0.5944837798 0.0842077737 2.3448759666 .3621522613
0.003 0.0025 0.7956 0.1989 0.0004165924 0.0004563541 0.4318978752 0.0909258685 1.4999649182 0.2281653794 0.5977901413 0.0363158310 2.5300695271 .3558634330
0.003 0.003 0.7952 0.1988 0.0003749331 0.0006122632 0.4646311879 0.1244588824 1.5115431885 0.1040370567 0.5647265272 0.0850345758 2.5412758367 .3141427781
0.003 0.0035 0.7948 0.1987 0.0001666369 0.0003117492 0.5610126085 0.0615615807 1.5833284644 0.1883026893 0.6348213889 0.0456229953 2.7793290987 .2957990145
0.003 0.004 0.7944 0.1986 0.0002916147 0.0006234984 0.6837625309 0.1061303937 1.5532249616 0.1094498736 0.5772907006 0.0672549995 2.8145698078 .2834587652
0.003 0.0045 0.794 0.1985 0.0003749331 0.0003117492 0.7292254651 0.1489186972 1.5248581994 0.0962738572 0.5891936016 0.0718812398 2.8436521992 .3173855434
0.003 0.005 0.7936 0.1984 0.0002499554 0.0006122632 0.8137865228 0.1468389436 1.5017016588 0.0814932589 0.5548074430 0.0572525859 2.8705455800 .2861970516
0.003 0.0055 0.7932 0.1983 0.0002916147 0.0004248425 0.9274438584 0.3198213216 1.5514882211 0.2155238338 0.5554687153 0.0616084355 3.0346924095 .5973784334
0.003 0.006 0.7928 0.1982 0.0004165924 0.0004563541 1.0001845532 0.2251585955 1.5040173128 0.0449320435 0.5839034234 0.0189820854 3.0885218818 .2895290785
0.003 0.0065 0.7924 0.1981 0.0002499554 0.0004081755 1.1520307535 0.1461164844 1.5306473345 0.1579235325 0.5693554332 0.0924268477 3.2522834766 .3968750401
0.0 0.006999999999999999 0.7944 0.1986 0.0000000000 0.0000000000 1.1247529930 0.1148116876 1.4524940100 0.1760658650 0.5270340073 0.0259838778 3.1042810103 .3168614304
0.003 0.006999999999999999 0.792 0.198 0.0003332739 0.0004248425 1.1629418577 0.2365750616 1.4802818587 0.1622858873 0.5673716164 0.0375472241 3.2109286067 .4368330155
0.003 0.0075 0.7916 0.1979 0.0000416592 0.0001666369 1.2174973788 0.1903284987 1.5346997291 0.1957515394 0.5766294283 0.0668637513 3.3288681954 .4531104263
0.003 0.008 0.7912 0.1978 0.0002916147 0.0005650934 1.3657065444 0.2751675783 1.5022805723 0.2042834787 0.5422432697 0.0138709644 3.4105220011 .4938871148
0.003 0.0085 0.7908 0.1977 0.0005415701 0.0004248425 1.4211713242 0.1498043350 1.4715981560 0.1842218876 0.5224051013 0.0728000417 3.4157161516 .4072511068
0.003 0.009000000000000001 0.7904 0.1976 0.0004165924 0.0005269523 1.3693435791 0.2601433431 1.4276007288 0.1664776514 0.5376143638 0.0547859195 3.3349752641 .4819338663
0.003 0.0095 0.79 0.1975 0.0002916147 0.0003332739 1.5902934395 0.2795079536 1.4953336101 0.1880747371 0.5792745174 0.0716374912 3.6651931817 .5395534558
0.003 0.01 0.7896 0.1974 0.0002082962 0.0003726115 1.5975675090 0.4251832057 1.4137068044 0.1564823685 0.5634039827 0.1612528421 3.5748865923 .7432910278
0.0035 0.0 0.7972 0.1993 0.0003332739 0.0003332739 0.0000000000 0.0000000000 1.5381732102 0.1245189008 0.5759681560 0.0676181221 2.1144746401 .1924702968
0.0035 0.0005 0.7968 0.1992 0.0002916147 0.0005650934 0.0818332816 0.0181851737 1.5132799291 0.1854837458 0.6123381314 0.0930868458 2.2077429568 .2973208587
0.0035 0.001 0.7964 0.1991 0.0005415701 0.0003332739 0.1609387872 0.0804270017 1.5260160264 0.1376500039 0.5713392500 0.0602302533 2.2588356337 .2786405328
0.0 0.0075 0.794 0.1985 0.0000000000 0.0000000000 1.2484121741 0.2818760584 1.5028594858 0.1155160959 0.6096930423 0.0889749164 3.3609647022 .4863670707
0.0035 0.0015 0.7959999999999999 0.19899999999999998 0.0003332739 0.0003332739 0.2436813275 0.0440216444 1.4802818587 0.2858824763 0.5700167055 0.0506380879 2.2943131656 .3808754825
0.0035 0.002 0.7956 0.1989 0.0003749331 0.0003117492 0.3546108870 0.0921900425 1.4484416154 0.1150043427 0.5891936016 0.0739206584 2.3926210371 .2814267928
0.0035 0.0025 0.7952 0.1988 0.0001666369 0.0003117492 0.4009830799 0.0919026216 1.4988070912 0.1222261793 0.5481947202 0.0814627331 2.4481515282 .2959032832
0.0035 0.003 0.7948 0.1987 0.0004582516 0.0004081755 0.4946367245 0.0929758688 1.5491725670 0.1776953322 0.5891936016 0.0330371525 2.6334611447 .3041165290
0.0035 0.0035 0.7944 0.1986 0.0002916147 0.0002040877 0.6182959056 0.0665686658 1.4675457614 0.1833246445 0.5455496311 0.0456229953 2.6316829128 .2957203933
0.0035 0.004 0.794 0.1985 0.0002499554 0.0004081755 0.6819440135 0.1326396202 1.4970703506 0.1373575253 0.5409207252 0.0853630544 2.7201850447 .3557683754
0.0035 0.0045 0.7936 0.1984 0.0002916147 0.0002040877 0.7137680675 0.1025489017 1.5127010156 0.0603404531 0.5924999630 0.1147950394 2.8192606608 .2778884819
0.0035 0.005 0.7932 0.1983 0.0003332739 0.0004248425 0.7956013491 0.1755599343 1.5040173128 0.0710532328 0.5488559925 0.0768897880 2.8488079283 .3239277976
0.0035 0.0055 0.7928 0.1982 0.0005832293 0.0006122632 0.8938012870 0.1575512066 1.5150166696 0.1779667151 0.5567912599 0.0821256512 2.9661924458 .4182558361
0.0035 0.006 0.7924 0.1981 0.0004582516 0.0004858260 1.0583771090 0.0748469584 1.4860709939 0.0814274324 0.5739843392 0.0575876664 3.1188906937 .2143478832
0.0 0.008 0.7936 0.1984 0.0000000000 0.0000000000 1.3929843049 0.3130069371 1.4449681343 0.1841418243 0.5898548739 0.0931995190 3.4278073131 .5903482804
0.0035 0.0065 0.792 0.198 0.0002082962 0.0003726115 1.1074770780 0.2249822771 1.5034383993 0.0840202775 0.5376143638 0.0966091418 3.1487381373 .4059843079
0.0035 0.006999999999999999 0.7916 0.1979 0.0003332739 0.0003332739 1.2420473633 0.0721472559 1.4837553398 0.1854909730 0.6169670374 0.0562042538 3.3431030144 .3141757566
0.0035 0.0075 0.7912 0.1978 0.0002499554 0.0004858260 1.2529584675 0.2408145492 1.4258639883 0.1107284659 0.5667103441 0.1233303827 3.2457827553 .4753592238
0.0035 0.008 0.7908 0.1977 0.0002499554 0.0004081755 1.3211528689 0.3240126450 1.4293374694 0.0774446951 0.5832421511 0.0866846999 3.3339824448 .4885502155
0.0035 0.0085 0.7904 0.1976 0.0002916147 0.0003332739 1.3247899036 0.2692756968 1.4901233885 0.0801664587 0.5898548739 0.0871876906 3.4050597807 .4369631200
0.0035 0.009000000000000001 0.79 0.1975 0.0002499554 0.0004081755 1.5020953471 0.1332118279 1.4814396857 0.2139757077 0.5997739581 0.1103829633 3.5835589463 .4579786744
0.0035 0.0095 0.7896 0.1974 0.0004582516 0.0006122632 1.5721082658 0.4027677296 1.4467048748 0.1696680853 0.5376143638 0.0391437444 3.5568857560 .6121918225
0.0035 0.01 0.7892 0.1973 0.0002499554 0.0006122632 1.7039507751 0.1676984619 1.4872288209 0.1078334235 0.5713392500 0.0477583275 3.7627688014 .3239024761
0.004 0.0 0.7968 0.1992 0.0003749331 0.0005526722 0.0000000000 0.0000000000 1.5821706374 0.2004278519 0.5660490718 0.0752108196 2.1485946423 .2761913437
0.004 0.0005 0.7964 0.1991 0.0002916147 0.0002040877 0.0881980924 0.0296591207 1.4779662046 0.1222371467 0.5812583342 0.0683897498 2.1477142459 .2204901049
0.0 0.0085 0.7932 0.1983 0.0000000000 0.0000000000 1.3475213707 0.1170933153 1.5069118804 0.2111439735 0.5389369083 0.0500124733 3.3933701594 .3782497621
0.004 0.001 0.7959999999999999 0.19899999999999998 0.0004165924 0.0006970924 0.1736684088 0.0537617219 1.5700134536 0.1200237254 0.5924999630 0.0524701949 2.3365984178 .2269527346
0.004 0.0015 0.7956 0.1989 0.0005415701 0.0004248425 0.2527739143 0.0273383106 1.4860709939 0.1161064420 0.6215959433 0.0533954334 2.3609824216 .1972650285
0.004 0.002 0.7952 0.1988 0.0004165924 0.0005269523 0.2891442617 0.0737789328 1.4339687775 0.0649416088 0.5819196065 0.1475689507 2.3054492381 .2868164446
0.004 0.0025 0.7948 0.1987 0.0002082962 0.0002634761 0.3818886476 0.0896438686 1.5740658482 0.0730808095 0.5991126858 0.0816771655 2.5552754778 .2446653197
0.004 0.003 0.7944 0.1986 0.0003749331 0.0003117492 0.4909996897 0.0611303209 1.4739138100 0.2204558611 0.5944837798 0.0386490879 2.5597722126 .3205470191
0.004 0.0035 0.794 0.1985 0.0003332739 0.0003332739 0.5910181450 0.1129824806 1.5011227453 0.1727685892 0.5594363490 0.1250766408 2.6519105132 .4111609845
0.004 0.004 0.7936 0.1984 0.0005832293 0.0005526722 0.6964921525 0.1469965082 1.4229694207 0.2442877848 0.5429045420 0.0664438806 2.6629493445 .4582808458
0.004 0.0045 0.7932 0.1983 0.0004999108 0.0006768825 0.7037662219 0.1003320712 1.4420735667 0.1245619572 0.5620814381 0.0548497354 2.7084211375 .2804206463
0.004 0.005 0.7928 0.1982 0.0005832293 0.0008496850 0.7992383838 0.2168844050 1.5167534102 0.1543431638 0.5898548739 0.0864826845 2.9064298972 .4585599383
0.004 0.0055 0.7924 0.1981 0.0007082070 0.0006234984 0.9156234955 0.1216641125 1.4420735667 0.0722506333 0.5772907006 0.0905339472 2.9356959698 .2850721914
0.0 0.009000000000000001 0.7928 0.1982 0.0000000000 0.0000000000 1.5930212156 0.2410204499 1.5335419021 0.1616568698 0.5581138044 0.1505843452 3.6846769221 .5532616649
0.004 0.006 0.792 0.198 0.0003332739 0.0005650934 0.9792716034 0.0990382658 1.4640722803 0.1334970048 0.5197600122 0.1045897806 2.9634371698 .3376901446
0.004 0.0065 0.7916 0.1979 0.0004165924 0.0004563541 1.1138418887 0.1196634175 1.4594409721 0.1748817148 0.5627427104 0.1192052193 3.1364421636 .4142067057
0.004 0.006999999999999999 0.7912 0.1978 0.0002916147 0.0002040877 1.1474844601 0.3433387763 1.4918601290 0.0705799810 0.5554687153 0.0407635610 3.1951049191 .4548864060
0.004 0.0075 0.7908 0.1977 0.0004582516 0.0007167326 1.2174973788 0.1336826739 1.4461259613 0.1557955119 0.5336467301 0.0499424768 3.1977283218 .3401373952
0.004 0.008 0.7904 0.1976 0.0003332739 0.0003332739 1.2747806759 0.1907797203 1.4102333233 0.1737280781 0.5779519728 0.1435067501 3.2632992459 .5083478224
0.004 0.0085 0.79 0.1975 0.0004165924 0.0003726115 1.4220805829 0.0900854667 1.4814396857 0.1935130459 0.6050641363 0.0803384589 3.5090009973 .3643095830
0.004 0.009000000000000001 0.7896 0.1974 0.0004165924 0.0004563541 1.3884380115 0.2136738563 1.4791240317 0.1339781488 0.5647265272 0.0917621027 3.4327051628 .4398704619
0.004 0.0095 0.7892 0.1973 0.0005832293 0.0007167326 1.5284638490 0.3402814833 1.4449681343 0.1243465264 0.5362918192 0.0866645195 3.5103070318 .5520092618
0.004 0.01 0.7888 0.1972 0.0003749331 0.0004858260 1.5912026982 0.2057417542 1.4785451182 0.0996942189 0.5567912599 0.0681591787 3.6269140094 .3740809778
0.0045 0.0 0.7964 0.1991 0.0003749331 0.0003117492 0.0000000000 0.0000000000 1.5109642750 0.1435892252 0.5250501904 0.1178030166 2.0363893985 .2617039910
0.0 0.0095 0.7924 0.1981 0.0000000000 0.0000000000 1.6230267522 0.3169128503 1.4310742099 0.2102851050 0.5614201658 0.0678763060 3.6155211279 .5950742613
0.0045 0.0005 0.7959999999999999 0.19899999999999998 0.0004999108 0.0002040877 0.0772869882 0.0287532843 1.5335419021 0.2032769718 0.5845646956 0.0569462563 2.1958934967 .2891806001
0.0045 0.001 0.7956 0.1989 0.0003749331 0.0008078026 0.1563924938 0.0744482444 1.4773872911 0.0964963917 0.5733230669 0.0853630544 2.2074777849 .2571154931
0.0045 0.0015 0.7952 0.1988 0.0004165924 0.0004563541 0.2454998449 0.0575065685 1.4652301073 0.2222424782 0.5924999630 0.1154786658 2.3036465076 .3956840666
0.0045 0.002 0.7948 0.1987 0.0004999108 0.0008578162 0.3236960917 0.1042123112 1.4779662046 0.1280223751 0.5865485125 0.0778618275 2.3887107196 .3109543300
0.0045 0.0025 0.7944 0.1986 0.0005832293 0.0006122632 0.4264423231 0.1570045172 1.4866499074 0.1568246688 0.5713392500 0.1152512409 2.4850147098 .4296926901
0.0045 0.003 0.794 0.1985 0.0002499554 0.0004858260 0.4928182071 0.0940720283 1.5040173128 0.2287287226 0.5938225076 0.1183363328 2.5909079829 .4416229097
0.0045 0.0035 0.7936 0.1984 0.0005415701 0.0006768825 0.5982922145 0.1657346887 1.4050231017 0.1430560777 0.5508398094 0.0919715402 2.5546966957 .4014391891
0.0045 0.004 0.7932 0.1983 0.0003749331 0.0003117492 0.6337533032 0.1067517714 1.4438103072 0.0597600283 0.5872097848 0.0758130717 2.6651483283 .2426366206
0.0045 0.0045 0.7928 0.1982 0.0003749331 0.0006122632 0.7328624999 0.1349138905 1.3760774259 0.1026229328 0.5316629132 0.0935554224 2.6409777721 .3317045089
0.0045 0.005 0.7924 0.1981 0.0002499554 0.0004858260 0.8146957815 0.1796010326 1.3818665611 0.1020334044 0.5792745174 0.0521357734 2.7760868154 .3342560364
0.0 0.001 0.7992 0.1998 0.0000000000 0.0000000000 0.1682128567 0.0536385563 1.4548096640 0.1463907341 0.6057254086 0.0868661121 2.2287479293 .2868954025
0.0 0.01 0.792 0.198 0.0000000000 0.0000000000 1.6712174625 0.2960108371 1.4310742099 0.0820016230 0.5964675967 0.0746505822 3.6987592691 .4526630423
0.0045 0.0055 0.792 0.198 0.0003749331 0.0004858260 0.9274438584 0.1269059353 1.5283316805 0.1273609734 0.5673716164 0.0857718836 3.0235220884 .3405246183
0.0045 0.006 0.7916 0.1979 0.0007915255 0.0009277952 1.0938381977 0.1201598339 1.4785451182 0.0543562490 0.5845646956 0.0721241646 3.1577395370 .2475680427
0.0045 0.0065 0.7912 0.1978 0.0004582516 0.0004081755 1.0347363832 0.0234299573 1.4102333233 0.1640441110 0.5389369083 0.0357331863 2.9843648664 .2236154301
0.0045 0.006999999999999999 0.7908 0.1977 0.0003749331 0.0004858260 1.1538492709 0.1035756998 1.4727559830 0.1288469540 0.5455496311 0.0784660237 3.1725298181 .3113745035
0.0045 0.0075 0.7904 0.1976 0.0004582516 0.0003117492 1.2238621896 0.1057870803 1.4281796423 0.0591059075 0.5554687153 0.0540466213 3.2079687988 .2192513583
0.0045 0.008 0.79 0.1975 0.0004582516 0.0001666369 1.3020584365 0.1392799117 1.5069118804 0.1809917347 0.5878710570 0.0572525859 3.3972996255 .3776908692
0.0045 0.0085 0.7896 0.1974 0.0007082070 0.0007263536 1.4875472082 0.1864667665 1.4762294641 0.1719285424 0.5938225076 0.0981360147 3.5583073869 .4572576772
0.0045 0.009000000000000001 0.7892 0.1973 0.0004999108 0.0004248425 1.4311731697 0.1561597195 1.4455470478 0.0809320266 0.5720005223 0.0559547332 3.4492206506 .2934713218
0.0045 0.0095 0.7888 0.1972 0.0004582516 0.0003117492 1.7103155859 0.3880905242 1.3836033016 0.1475491449 0.5898548739 0.0955166550 3.6842320130 .6314680733
0.0045 0.01 0.7884 0.1971 0.0003332739 0.0003332739 1.6648526517 0.2394925929 1.4553885775 0.1837774609 0.5753068837 0.0411904162 3.6958813868 .4647937439
0.0005 0.0 0.7996 0.1999 0.0000833185 0.0002040877 0.0000000000 0.0000000000 1.4808607722 0.1092659962 0.6096930423 0.0885808714 2.0906371330 .1980509553
0.005 0.0 0.7959999999999999 0.19899999999999998 0.0005415701 0.0003332739 0.0000000000 0.0000000000 1.4333898640 0.2006551324 0.5693554332 0.0665753746 2.0032868673 .2675637809
0.005 0.0005 0.7956 0.1989 0.0006665478 0.0004858260 0.0645573666 0.0225672071 1.3668148097 0.0876743447 0.5792745174 0.0656493855 2.0113132415 .1763767633
0.005 0.001 0.7952 0.1988 0.0004999108 0.0005650934 0.1582110111 0.0194164523 1.4137068044 0.1480298952 0.5772907006 0.0769580032 2.1497084269 .2449694441
0.005 0.0015 0.7948 0.1987 0.0004582516 0.0006122632 0.2573202078 0.0628902098 1.4235483342 0.1067086960 0.5528236262 0.0973126814 2.2341504198 .2675238504
0.005 0.002 0.7944 0.1986 0.0005415701 0.0007263536 0.3064201767 0.0921182713 1.4744927235 0.1786058438 0.5567912599 0.0796387094 2.3382457302 .3510891781
0.005 0.0025 0.794 0.1985 0.0004165924 0.0005891506 0.4228052884 0.0754191576 1.4056020152 0.1340081630 0.6077092255 0.1254954721 2.4365331215 .3355119433
0.005 0.003 0.7936 0.1984 0.0009165032 0.0004999108 0.5382811413 0.1183574035 1.4930179560 0.0432289883 0.5825808788 0.0514604111 2.6147964793 .2135467137
0.005 0.0035 0.7932 0.1983 0.0005832293 0.0005526722 0.5610126085 0.1641306375 1.4247061612 0.0770977189 0.5746456114 0.0713929105 2.5609476104 .3131739391
0.005 0.004 0.7928 0.1982 0.0004999108 0.0004248425 0.5928366624 0.1113015827 1.4490205289 0.0933900728 0.5766294283 0.0910156679 2.6189865304 .2961321659
0.005 0.0045 0.7924 0.1981 0.0007915255 0.0004081755 0.7592310017 0.1282022502 1.4397579126 0.1457942859 0.5977901413 0.0856494398 2.7975705811 .3600541514
0.0005 0.0005 0.7992 0.1998 0.0002082962 0.0002634761 0.0818332816 0.0463632778 1.4791240317 0.0993979502 0.6123381314 0.1189849174 2.1735037409 .2650096215
0.005 0.005 0.792 0.198 0.0004999108 0.0004999108 0.8165142989 0.1524303779 1.3992339666 0.1460239774 0.5607588936 0.0249537209 2.7770070699 .3239079870
0.005 0.0055 0.7916 0.1979 0.0007082070 0.0009716520 0.9274438584 0.0715951004 1.4687035884 0.1222371467 0.5766294283 0.0913034804 2.9734850821 .2861073795
0.005 0.006 0.7912 0.1978 0.0004999108 0.0002040877 0.9474475494 0.1374876103 1.4403368261 0.2079774500 0.5614201658 0.0936488564 2.9497044521 .4393180044
0.005 0.0065 0.7908 0.1977 0.0006248885 0.0005891506 1.1038400432 0.0886049145 1.4715981560 0.0976014536 0.5594363490 0.0756745158 3.1354994367 .2624700345
0.005 0.006999999999999999 0.7904 0.1976 0.0007082070 0.0005650934 1.1502122361 0.1648744509 1.4687035884 0.0681644545 0.5726617946 0.0795068208 3.1922858261 .3131108196
0.005 0.0075 0.79 0.1975 0.0004582516 0.0004858260 1.1920381356 0.2673529787 1.4831764263 0.2140759247 0.5442270866 0.0425686808 3.2198999001 .5244834102
0.005 0.008 0.7896 0.1974 0.0005832293 0.0003117492 1.3793454247 0.2590733141 1.4276007288 0.1517327796 0.5230663736 0.0925214214 3.3305957564 .5036392643
0.005 0.0085 0.7892 0.1973 0.0004999108 0.0002040877 1.4166250307 0.1867503124 1.3760774259 0.1860322165 0.5733230669 0.0322874275 3.3665254343 .4052740441
0.005 0.009000000000000001 0.7888 0.1972 0.0005415701 0.0010067409 1.5230082969 0.3120228191 1.3795509070 0.0642150537 0.5620814381 0.0680821482 3.4651822121 .4453267619
0.005 0.0095 0.7884 0.1971 0.0004999108 0.0006234984 1.5393749532 0.1440651451 1.4310742099 0.1263358549 0.5772907006 0.0957909448 3.5482397745 .3668154432
0.0005 0.001 0.7988 0.1997 0.0000416592 0.0001666369 0.1736684088 0.0356355171 1.4814396857 0.0858199015 0.6024190472 0.0740388747 2.2575688009 .1956609302
0.005 0.01 0.7879999999999999 0.19699999999999998 0.0007082070 0.0003332739 1.5611971616 0.3350516469 1.4548096640 0.1698733895 0.6321762998 0.1092521073 3.6488913324 .6145104176
0.0055 0.0 0.7956 0.1989 0.0006665478 0.0008078026 0.0000000000 0.0000000000 1.5173323237 0.0879796184 0.5944837798 0.0913800773 2.1124826513 .1801674983
0.0055 0.0005 0.7952 0.1988 0.0006248885 0.0007452231 0.0881980924 0.0370906222 1.5381732102 0.1158174327 0.5944837798 0.1442362028 2.2214799709 .2978894808
0.0055 0.001 0.7948 0.1987 0.0004582516 0.0004081755 0.1463906482 0.0342152001 1.4947546966 0.0884507105 0.5997739581 0.0595291983 2.2413775545 .1826032844
0.0055 0.0015 0.7944 0.1986 0.0006665478 0.0006665478 0.2536831730 0.0479068029 1.4773872911 0.0992359762 0.5819196065 0.0985273507 2.3136566184 .2463366776
0.0055 0.002 0.794 0.1985 0.0007915255 0.0003117492 0.3436997828 0.0816512274 1.4895444749 0.2975773145 0.5614201658 0.1348346989 2.3954559490 .5143749900
0.0055 0.0025 0.7936 0.1984 0.0004582516 0.0004081755 0.3937090105 0.0949468103 1.4988070912 0.1041014639 0.5693554332 0.0486653270 2.4623297865 .2481217767
0.0055 0.003 0.7932 0.1983 0.0003749331 0.0004858260 0.4809978442 0.0878552825 1.5607508373 0.1986407413 0.5971288690 0.0604042457 2.6392524836 .3473860955
0.0055 0.0035 0.7928 0.1982 0.0007915255 0.0005526722 0.5655589019 0.0751115920 1.4866499074 0.1211354916 0.6196121265 0.0986692699 2.6726124613 .2954690257
0.0055 0.004 0.7924 0.1981 0.0007082070 0.0010067409 0.6701236506 0.0742258111 1.4947546966 0.0831381084 0.5455496311 0.0571914512 2.7111361853 .2155621116
0.0005 0.0015 0.7984 0.1996 0.0001249777 0.0002040877 0.2464091036 0.0776658090 1.4872288209 0.2047881501 0.5958063244 0.0316859155 2.3295692266 .3143439623
0.0055 0.0045 0.792 0.198 0.0004999108 0.0006768825 0.7565032257 0.1579704495 1.4860709939 0.1253772181 0.5574525322 0.1034294111 2.8005266626 .3874539612
0.0055 0.005 0.7916 0.1979 0.0003749331 0.0004081755 0.8356087312 0.1701456008 1.4883866479 0.2049190303 0.5581138044 0.0372666680 2.8824841166 .4127394746
0.0055 0.0055 0.7912 0.1978 0.0003332739 0.0003332739 0.9356271865 0.1381833901 1.4397579126 0.1457942859 0.5713392500 0.1033278936 2.9470576230 .3876388435
0.0055 0.006 0.7908 0.1977 0.0005832293 0.0006122632 0.9592679123 0.1949294547 1.4588620586 0.1172210527 0.5786132451 0.1126106115 2.9973264453 .4253733821
0.0055 0.0065 0.7904 0.1976 0.0004165924 0.0007452231 1.1102048540 0.1398485970 1.4646511938 0.1742135360 0.5845646956 0.1011897849 3.1598373358 .4159971410
0.0055 0.006999999999999999 0.79 0.1975 0.0006248885 0.0004563541 1.1029307845 0.1050341377 1.4495994424 0.1694704428 0.5706779778 0.0136164296 3.1238330932 .2885773642
0.0055 0.0075 0.7896 0.1974 0.0004165924 0.0006453821 1.2011307225 0.0931535412 1.4814396857 0.0723433455 0.5667103441 0.0580414769 3.2496973447 .2241837457
0.0055 0.008 0.7892 0.1973 0.0005415701 0.0006768825 1.2675066065 0.1350363947 1.4739138100 0.1260596642 0.5600976213 0.0604042457 3.3020596079 .3221771871
0.0055 0.0085 0.7888 0.1972 0.0004999108 0.0006234984 1.3575232162 0.2365890399 1.4849131668 0.1478667968 0.5944837798 0.0412752576 3.4374200736 .4263545927
0.0055 0.009000000000000001 0.7884 0.1971 0.0004999108 0.0007726637 1.4720898105 0.2508235857 1.4293374694 0.2544165183 0.5587750767 0.0630119968 3.4607022674 .5690247645
0.0005 0.002 0.7979999999999999 0.1995 0.0000833185 0.0002040877 0.3273331265 0.0722846358 1.4779662046 0.2082994865 0.5753068837 0.0932370465 2.3806895333 .3740252565
0.0055 0.0095 0.7879999999999999 0.19699999999999998 0.0004999108 0.0007726637 1.5148249687 0.2768330610 1.4762294641 0.1527717558 0.5839034234 0.0509823345 3.5754577670 .4813598150
0.0055 0.01 0.7876 0.1969 0.0004582516 0.0003117492 1.6603063582 0.2901318942 1.3893924368 0.1109944951 0.5561299876 0.0917621027 3.6062870342 .4932002412
0.006 0.0 0.7952 0.1988 0.0007498662 0.0005650934 0.0000000000 0.0000000000 1.4988070912 0.1254199798 0.5852259679 0.0574964745 2.0847829253 .1834815477
0.006 0.0005 0.7948 0.1987 0.0006665478 0.0004081755 0.0891073511 0.0338263784 1.4889655614 0.1256975760 0.5786132451 0.0684664343 2.1573527054 .2283985642
0.006 0.001 0.7944 0.1986 0.0007082070 0.0005650934 0.1809424783 0.0253290160 1.4860709939 0.2324782901 0.6414341117 0.1384572147 2.3091557909 .3968296142
0.006 0.0015 0.794 0.1985 0.0010414809 0.0006970924 0.2609572425 0.0462204014 1.4918601290 0.0819198422 0.5772907006 0.1062654473 2.3311495530 .2351027833
0.006 0.002 0.7936 0.1984 0.0004999108 0.0010067409 0.3355164547 0.0712246188 1.4768083776 0.1519093774 0.5845646956 0.0752108196 2.3973894387 .2993515567
0.006 0.0025 0.7932 0.1983 0.0007082070 0.0007726637 0.4064386321 0.1759926498 1.4727559830 0.1324890093 0.5686941609 0.0950945407 2.4485969830 .4043488635
0.006 0.003 0.7928 0.1982 0.0008331847 0.0004563541 0.5155496742 0.0840461991 1.4299163829 0.1303262778 0.5574525322 0.0425686808 2.5037517740 .2573975118
0.006 0.0035 0.7924 0.1981 0.0010831401 0.0011604920 0.5419181761 0.1460938500 1.5057540534 0.3098220522 0.5680328886 0.0649798862 2.6167882582 .5220562804
0.0005 0.0025 0.7976 0.1994 0.0000000000 0.0000000000 0.4409904621 0.1346194255 1.4582831451 0.1339481280 0.5865485125 0.0905339472 2.4858221197 .3591015007
0.006 0.004 0.792 0.198 0.0007915255 0.0005526722 0.6673958746 0.1781218965 1.4438103072 0.0648176349 0.5799357897 0.0954250498 2.6919334970 .3389172534
0.006 0.0045 0.7916 0.1979 0.0006248885 0.0006453821 0.7819624688 0.1647741318 1.4189170261 0.1302954156 0.5772907006 0.0837077726 2.7787950840 .3794227021
0.006 0.005 0.7912 0.1978 0.0006665478 0.0005526722 0.7919643144 0.0691036600 1.5092275345 0.1237088200 0.5356305469 0.0860162485 2.8374889436 .2793814007
0.006 0.0055 0.7908 0.1977 0.0004582516 0.0001666369 0.8828901828 0.1927456846 1.4663879343 0.1007109872 0.5455496311 0.0403321885 2.8952859998 .3339554972
0.006 0.006 0.7904 0.1976 0.0008331847 0.0006453821 0.9492660668 0.1528420306 1.4426524802 0.1378057386 0.6090317700 0.0859552224 3.0017835017 .3772483737
0.006 0.0065 0.79 0.1975 0.0009165032 0.0004999108 1.0756530240 0.3377550282 1.4825975128 0.1468844032 0.5250501904 0.0676181221 3.0842172304 .5527574643
0.006 0.006999999999999999 0.7896 0.1974 0.0005832293 0.0009277952 1.1165696648 0.1887757676 1.4368633451 0.1008440093 0.5753068837 0.0922942817 3.1293231229 .3828418538
0.006 0.0075 0.7892 0.1973 0.0007915255 0.0006665478 1.2047677572 0.1786409873 1.5022805723 0.1388427246 0.5746456114 0.0555468715 3.2824854664 .3736971312
0.006 0.008 0.7888 0.1972 0.0007082070 0.0006234984 1.2174973788 0.1329384707 1.4843342533 0.1083914108 0.5772907006 0.1019818218 3.2798305397 .3439352017
0.006 0.0085 0.7884 0.1971 0.0011664586 0.0008973674 1.5411934705 0.1921958651 1.4386000856 0.1159562471 0.6037415918 0.0459286804 3.5847016065 .3549781600
0.0005 0.003 0.7972 0.1993 0.0001666369 0.0003117492 0.5501015042 0.0743148643 1.4698614154 0.1631837983 0.5753068837 0.0867250465 2.5954364402 .3245354583
0.006 0.009000000000000001 0.7879999999999999 0.19699999999999998 0.0007082070 0.0008578162 1.4075324439 0.2471846116 1.4918601290 0.0626297741 0.5429045420 0.0911884644 3.4430053219 .4018606663
0.006 0.0095 0.7876 0.1969 0.0008331847 0.0002634761 1.5439212466 0.0615615807 1.4362844315 0.1603663584 0.5660490718 0.0506035345 3.5470879346 .2727949497
0.006 0.01 0.7872 0.1968 0.0009165032 0.0011664586 1.5702897485 0.2804646698 1.4727559830 0.2252680363 0.5283565518 0.0566382700 3.5723187865 .5635374347
0.0065 0.0 0.7948 0.1987 0.0007498662 0.0003332739 0.0000000000 0.0000000000 1.5173323237 0.1369665823 0.6070479532 0.0514943896 2.1251301431 .1887942458
0.0065 0.0005 0.7944 0.1986 0.0006665478 0.0010990461 0.0745592121 0.0147737049 1.4507572694 0.1509355325 0.5541461708 0.0669944212 2.0801292001 .2338027047
0.0065 0.001 0.794 0.1985 0.0004582516 0.0005526722 0.1936720998 0.0436444169 1.5138588426 0.1522443488 0.5905161462 0.0272970122 2.2985053402 .2237384501
0.0065 0.0015 0.7936 0.1984 0.0004999108 0.0004248425 0.2627757599 0.1003320712 1.5173323237 0.2066453667 0.5620814381 0.1009821449 2.3426894325 .4083844253
0.0065 0.002 0.7932 0.1983 0.0005832293 0.0006665478 0.2927812965 0.0654666253 1.5005438317 0.2135429833 0.5270340073 0.0494143427 2.3209423648 .3290904991
0.0065 0.0025 0.7928 0.1982 0.0007915255 0.0009277952 0.4228052884 0.0918306258 1.4542307505 0.1001771324 0.5627427104 0.0914757332 2.4405702748 .2844112866
0.0065 0.003 0.7924 0.1981 0.0004999108 0.0004248425 0.4964552418 0.2171891465 1.4548096640 0.2388212968 0.5495172648 0.0902242962 2.5012820814 .5466595820
0.0005 0.0035 0.7968 0.1992 0.0000000000 0.0000000000 0.5437366934 0.1150993646 1.4559674911 0.2085053288 0.5786132451 0.0585515436 2.5783174296 .3821562370
0.0065 0.0035 0.792 0.198 0.0006248885 0.0005891506 0.5210052263 0.0516279611 1.4652301073 0.1243465264 0.5733230669 0.0830785397 2.5601832890 .2596421778
0.0065 0.004 0.7916 0.1979 0.0004999108 0.0006234984 0.6919458590 0.1941134199 1.4652301073 0.1859168835 0.5924999630 0.0416968748 2.7501758401 .4223506766
0.0065 0.0045 0.7912 0.1978 0.0006248885 0.0010204387 0.6974014112 0.1888633381 1.4727559830 0.1178142342 0.5911774184 0.1249367184 2.7619597011 .4326347294
0.0065 0.005 0.7908 0.1977 0.0006665478 0.0006665478 0.8456105768 0.2489443344 1.4947546966 0.1204696631 0.5667103441 0.0879864951 2.9077421653 .4580670404
0.0065 0.0055 0.7904 0.1976 0.0006665478 0.0008078026 0.9074401673 0.1070611078 1.4171802855 0.0877660383 0.5845646956 0.0644392788 2.9098516962 .2600742275
0.0065 0.006 0.79 0.1975 0.0004165924 0.0002634761 0.9938197424 0.1403443063 1.5532249616 0.1683673197 0.5832421511 0.0745333361 3.1307034475 .3835084382
0.0065 0.0065 0.7896 0.1974 0.0004165924 0.0004563541 1.0547400742 0.1883724189 1.5294895075 0.0799320044 0.5640652550 0.1065941379 3.1487114291 .3753549153
0.0065 0.006999999999999999 0.7892 0.1973 0.0004165924 0.0005269523 1.0892919043 0.1536189790 1.4571253181 0.1141854629 0.5832421511 0.0485213464 3.1300759659 .3168527406
0.0065 0.0075 0.7888 0.1972 0.0007915255 0.0007636264 1.1974936877 0.1662327805 1.5323840751 0.1725356531 0.5911774184 0.0709012179 3.3218467067 .4104332779
0.0065 0.008 0.7884 0.1971 0.0005415701 0.0005650934 1.2765991933 0.2039984221 1.4773872911 0.1752339750 0.5581138044 0.0770488627 3.3126418589 .4568463532
0.0005 0.004 0.7964 0.1991 0.0000000000 0.0000000000 0.5928366624 0.0959860256 1.4652301073 0.0666530361 0.5429045420 0.0507760666 2.6009713117 .2134151283
0.0065 0.0085 0.7879999999999999 0.19699999999999998 0.0008748440 0.0007167326 1.3647972857 0.1921442389 1.5404888643 0.1437944727 0.5852259679 0.1121436685 3.4913869619 .4487991127
0.0065 0.009000000000000001 0.7876 0.1969 0.0008748440 0.0012188442 1.4266268763 0.1607511753 1.4843342533 0.1923317638 0.5786132451 0.0559547332 3.4904492187 .4102565165
0.0065 0.0095 0.7872 0.1968 0.0003749331 0.0003117492 1.4493583434 0.2152006132 1.4137068044 0.1046281080 0.5614201658 0.0466466547 3.4248602467 .3667871251
0.0065 0.01 0.7868 0.1967 0.0003749331 0.0001666369 1.6539415474 0.2135809748 1.4247061612 0.1244004191 0.5786132451 0.1463788591 3.6576358868 .4845268899
0.006999999999999999 0.0 0.7944 0.1986 0.0004999108 0.0003332739 0.0000000000 0.0000000000 1.4750716371 0.2405551104 0.5792745174 0.0669683076 2.0548460653 .3078566919
0.006999999999999999 0.0005 0.794 0.1985 0.0005832293 0.0007167326 0.0881980924 0.0279365939 1.4912812155 0.1373575253 0.5891936016 0.0618068529 2.1692561388 .2278177047
0.006999999999999999 0.001 0.7936 0.1984 0.0007498662 0.0008578162 0.1873072890 0.0351684522 1.4762294641 0.0931313342 0.5905161462 0.0317410694 2.2548027655 .1608986720
0.006999999999999999 0.0015 0.7932 0.1983 0.0006665478 0.0001666369 0.2464091036 0.0778784177 1.4351266045 0.0528557868 0.5587750767 0.0912459905 2.2409773326 .2221468319
0.006999999999999999 0.002 0.7928 0.1982 0.0005832293 0.0003117492 0.3464275589 0.1762555217 1.4802818587 0.1859961826 0.5938225076 0.0555783518 2.4211151545 .4181418053
0.006999999999999999 0.0025 0.7924 0.1981 0.0004999108 0.0002040877 0.3900719757 0.0537617219 1.5271738534 0.0722691852 0.5766294283 0.0960644514 2.4943751682 .2222994462
0.0 0.0015 0.7988 0.1997 0.0000000000 0.0000000000 0.2727776054 0.0426480126 1.4999649182 0.1371133166 0.5905161462 0.0648721251 2.3632586698 .2446334543
0.0005 0.0045 0.7959999999999999 0.19899999999999998 0.0000833185 0.0002040877 0.7783254341 0.1088683032 1.4918601290 0.0973952096 0.5766294283 0.0984918389 2.8468983099 .3049594394
0.006999999999999999 0.003 0.792 0.198 0.0005415701 0.0005650934 0.4882719137 0.1235521632 1.4438103072 0.1655085291 0.5481947202 0.1157056436 2.4808185112 .4053314293
0.006999999999999999 0.0035 0.7916 0.1979 0.0007082070 0.0005650934 0.5455552108 0.2127743035 1.4484416154 0.1424927147 0.5620814381 0.0480504301 2.5567864713 .4038825417
0.006999999999999999 0.004 0.7912 0.1978 0.0005832293 0.0006122632 0.6783069788 0.0824171653 1.4814396857 0.1329939620 0.5567912599 0.0691780570 2.7171211537 .2852014475
0.006999999999999999 0.0045 0.7908 0.1977 0.0007498662 0.0005650934 0.7364995346 0.0953638554 1.4577042316 0.1823568384 0.6017577749 0.0520686314 2.7967114073 .3303544186
0.006999999999999999 0.005 0.7904 0.1976 0.0008331847 0.0005891506 0.8301531791 0.2219485363 1.3998128801 0.1139504165 0.5594363490 0.0785105940 2.7902355929 .4149986974
0.006999999999999999 0.0055 0.79 0.1975 0.0005415701 0.0005650934 0.9547216189 0.1434209668 1.4166013720 0.1952441082 0.6044028641 0.0319607334 2.9762674251 .3711909018
0.006999999999999999 0.006 0.7896 0.1974 0.0007082070 0.0004248425 0.9929104837 0.2399202709 1.4675457614 0.0666127988 0.5653877995 0.0646560642 3.0265522516 .3716139764
0.006999999999999999 0.0065 0.7892 0.1973 0.0007082070 0.0006234984 1.1647603751 0.2555259577 1.4640722803 0.0717852759 0.5508398094 0.0959733691 3.1803806718 .4239081011
0.006999999999999999 0.006999999999999999 0.7888 0.1972 0.0005832293 0.0006665478 1.0783808000 0.1352810704 1.5040173128 0.1118127657 0.5587750767 0.0726798103 3.1417564188 .3204401942
0.006999999999999999 0.0075 0.7884 0.1971 0.0009165032 0.0010067409 1.2684158651 0.2116835456 1.4119700639 0.1928538096 0.5746456114 0.0782874888 3.2559480436 .4838315849
0.0005 0.005 0.7956 0.1989 0.0000000000 0.0000000000 0.8128772641 0.1206816137 1.4947546966 0.1629865178 0.5898548739 0.0502914851 2.8974868346 .3339596166
0.006999999999999999 0.008 0.7879999999999999 0.19699999999999998 0.0005832293 0.0001666369 1.4038954092 0.1448435100 1.4501783559 0.2279772890 0.5448883588 0.0939286007 3.3995453532 .4669160366
0.006999999999999999 0.0085 0.7876 0.1969 0.0007915255 0.0006122632 1.4866379495 0.1189705140 1.5190690642 0.0947297821 0.5720005223 0.0888175081 3.5784990615 .3031300674
0.006999999999999999 0.009000000000000001 0.7872 0.1968 0.0007915255 0.0008078026 1.5175527447 0.1798770165 1.4646511938 0.1381652029 0.5713392500 0.0723662739 3.5543347140 .3912162959
0.006999999999999999 0.0095 0.7868 0.1967 0.0008748440 0.0005526722 1.5802915940 0.1596364112 1.3847611287 0.1264419215 0.5475334480 0.0970607154 3.5134610147 .3836917203
0.006999999999999999 0.01 0.7864 0.1966 0.0004582516 0.0005526722 1.6239360109 0.2054522261 1.4148646315 0.1388137557 0.5587750767 0.1207795310 3.5980339707 .4655981850
0.0075 0.0 0.794 0.1985 0.0006248885 0.0003726115 0.0000000000 0.0000000000 1.5051751399 0.1292935652 0.5462109034 0.0936488564 2.0520109318 .2233150331
0.0075 0.0005 0.7936 0.1984 0.0009581624 0.0009716520 0.0927443858 0.0212073746 1.5312262481 0.2266799426 0.6149832205 0.0639761708 2.2399120168 .3128351400
0.0075 0.001 0.7932 0.1983 0.0007498662 0.0007726637 0.1673035980 0.0351684522 1.5370153832 0.0466016390 0.5720005223 0.0856085862 2.2770693697 .1681513411
0.0075 0.0015 0.7928 0.1982 0.0008748440 0.0001666369 0.2509553970 0.0686234342 1.4287585558 0.2025899555 0.5303403687 0.0546260537 2.2109291655 .3260060803
0.0075 0.002 0.7924 0.1981 0.0007082070 0.0009352475 0.3236960917 0.0659196869 1.5375942967 0.1373575253 0.6116768591 0.0915330788 2.4736754545 .2957455385
0.0005 0.0055 0.7952 0.1988 0.0000416592 0.0001666369 0.9192605302 0.1927456846 1.4941757831 0.1832295572 0.6024190472 0.1459839998 3.0158970197 .5221258785
0.0075 0.0025 0.792 0.198 0.0009998217 0.0009998217 0.4046201147 0.0833349350 1.4594409721 0.1525258595 0.5825808788 0.0655160330 2.4476417873 .3023766492
0.0075 0.003 0.7916 0.1979 0.0007082070 0.0004248425 0.4719052574 0.0666679480 1.4495994424 0.2071313402 0.5799357897 0.1291497098 2.5021486965 .4033738405
0.0075 0.0035 0.7912 0.1978 0.0007915255 0.0006122632 0.5973829558 0.0547370707 1.4791240317 0.1283047893 0.5515010816 0.0921425442 2.6287995946 .2757966674
0.0075 0.004 0.7908 0.1977 0.0007082070 0.0007726637 0.6628495811 0.0465057152 1.4802818587 0.1769847597 0.5865485125 0.0715397593 2.7303881593 .2958028979
0.0075 0.0045 0.7904 0.1976 0.0006665478 0.0004081755 0.6955828938 0.1388518693 1.4756505506 0.2290742566 0.6024190472 0.1221762055 2.7743190394 .4905105069
0.0075 0.005 0.79 0.1975 0.0006248885 0.0005891506 0.9019846152 0.1774895311 1.4623355397 0.1856643426 0.6354826612 0.0986515411 3.0004277046 .4623945654
0.0075 0.0055 0.7896 0.1974 0.0008748440 0.0007636264 0.9383549626 0.0728769560 1.4629144532 0.1674491707 0.5858872402 0.0402018741 2.9880315000 .2812916272
0.0075 0.006 0.7892 0.1973 0.0007915255 0.0006665478 1.0529215569 0.1414006888 1.4692825019 0.1632741389 0.5693554332 0.0982962950 3.0923510175 .4036376705
0.0075 0.0065 0.7888 0.1972 0.0007082070 0.0002040877 1.0565585916 0.1055053565 1.4559674911 0.1392283995 0.5726617946 0.0372666680 3.0858960843 .2822045117
0.0075 0.006999999999999999 0.7884 0.1971 0.0008748440 0.0008496850 1.1538492709 0.1442715916 1.4218115937 0.1531836229 0.5898548739 0.0802949032 3.1663905825 .3785998027
0.0005 0.006 0.7948 0.1987 0.0000416592 0.0001666369 0.9265345997 0.1445006306 1.4692825019 0.0424782107 0.5786132451 0.0381021392 2.9744720059 .2252476174
0.0075 0.0075 0.7879999999999999 0.19699999999999998 0.0008748440 0.0008078026 1.2120418267 0.1895624460 1.5045962263 0.1347961304 0.5515010816 0.1108415435 3.2690139786 .4360079225
0.0075 0.008 0.7876 0.1969 0.0007498662 0.0004999108 1.3038769538 0.1700483914 1.4200748531 0.1364370325 0.5759681560 0.0833727727 3.3006698291 .3903581074
0.0075 0.0085 0.7872 0.1968 0.0006248885 0.0004563541 1.4748175866 0.2449671823 1.4785451182 0.0607611035 0.5660490718 0.0950393441 3.5200366651 .4012239840
0.0075 0.009000000000000001 0.7868 0.1967 0.0007082070 0.0003332739 1.3320639731 0.2354962440 1.4084965828 0.1775896825 0.5653877995 0.0638393232 3.3066565624 .4772585236
0.0075 0.0095 0.7864 0.1966 0.0010414809 0.0005891506 1.4930027603 0.2618033506 1.4287585558 0.0909170728 0.6010965027 0.0835823050 3.5238992997 .4368918790
0.0075 0.01 0.7859999999999999 0.1965 0.0006665478 0.0008078026 1.6412119259 0.3487098929 1.4472837883 0.1025183755 0.5938225076 0.0605488575 3.6829847696 .5125849285
0.008 0.0 0.7936 0.1984 0.0007498662 0.0008973674 0.0000000000 0.0000000000 1.5682767130 0.2314611782 0.5805970620 0.0742982887 2.1496236412 .3066568343
0.008 0.0005 0.7932 0.1983 0.0007498662 0.0011664586 0.0800147643 0.0136085379 1.4322320369 0.1683991653 0.5693554332 0.0676181221 2.0823521006 .2507922839
0.008 0.001 0.7928 0.1982 0.0007915255 0.0007167326 0.1845795130 0.0370906222 1.5069118804 0.0388519552 0.5594363490 0.0874681020 2.2517192679 .1641274120
0.008 0.0015 0.7924 0.1981 0.0007082070 0.0004248425 0.2491368796 0.0360965391 1.5532249616 0.1669279830 0.5759681560 0.0771622867 2.3790382042 .2806116513
0.0005 0.0065 0.7944 0.1986 0.0000416592 0.0001666369 1.0538308156 0.0991717406 1.4530729235 0.1145605343 0.5700167055 0.0826563899 3.0769621038 .2965553017
0.008 0.002 0.792 0.198 0.0004165924 0.0002634761 0.3236960917 0.0759435149 1.4658090208 0.1288573579 0.6136606760 0.0779740689 2.4035823809 .2830384178
0.008 0.0025 0.7916 0.1979 0.0004999108 0.0003332739 0.4009830799 0.0669155090 1.4831764263 0.1701099711 0.5660490718 0.0882643688 2.4507084888 .3256231228
0.008 0.003 0.7912 0.1978 0.0009581624 0.0008578162 0.5146404155 0.1191649331 1.4461259613 0.3005581599 0.5951450521 0.0261181623 2.5568695913 .4466990715
0.008 0.0035 0.7908 0.1977 0.0009581624 0.0008973674 0.5064570874 0.1251478233 1.5028594858 0.1154580564 0.5839034234 0.0949656987 2.5941781590 .3364689458
0.008 0.004 0.7904 0.1976 0.0005832293 0.0004858260 0.6192051643 0.1268277350 1.4883866479 0.2317216601 0.5607588936 0.0663384977 2.6689339351 .4253737188
0.008 0.0045 0.79 0.1975 0.0010414809 0.0013690622 0.7674143299 0.1431208985 1.4872288209 0.1106558015 0.5310016410 0.0455462534 2.7866862727 .3006920156
0.008 0.005 0.7896 0.1974 0.0009581624 0.0006768825 0.8656142678 0.2013222751 1.4137068044 0.0985582195 0.5620814381 0.0655960770 2.8423606727 .3661534541
0.008 0.0055 0.7892 0.1973 0.0010831401 0.0003117492 0.9165327542 0.0796003919 1.4611777127 0.0911232676 0.5402594529 0.0658090519 2.9190530599 .2368444606
0.008 0.006 0.7888 0.1972 0.0007498662 0.0008578162 1.0774715414 0.1370539704 1.4443892208 0.1229152142 0.5865485125 0.0761583585 3.1091591409 .3369853593
0.008 0.0065 0.7884 0.1971 0.0007082070 0.0004248425 1.0856548695 0.2469704598 1.5132799291 0.1296249284 0.5766294283 0.0761583585 3.1762724339 .4531785892
0.0005 0.006999999999999999 0.794 0.1985 0.0000000000 0.0000000000 1.0983844911 0.0928334860 1.4993860047 0.1199902132 0.6044028641 0.0419060928 3.2021733599 .2547297920
0.008 0.006999999999999999 0.7879999999999999 0.19699999999999998 0.0007498662 0.0007726637 1.2056770159 0.2462328926 1.4634933668 0.1248414613 0.5415819974 0.0593526408 3.2115022463 .4311996584
0.008 0.0075 0.7876 0.1969 0.0006665478 0.0004858260 1.1620325990 0.2207533282 1.5005438317 0.2126622862 0.5799357897 0.0253017672 3.2431787682 .4592032076
0.008 0.008 0.7872 0.1968 0.0009165032 0.0010067409 1.3602509923 0.1273481629 1.4912812155 0.2258623494 0.5812583342 0.0319607334 3.4337070452 .3861779866
0.008 0.0085 0.7868 0.1967 0.0006248885 0.0005891506 1.3593417336 0.2624593739 1.5289105940 0.1966398018 0.5759681560 0.0801640942 3.4648453721 .5398524205
0.008 0.009000000000000001 0.7864 0.1966 0.0006248885 0.0003726115 1.6166619414 0.3262503280 1.4669668478 0.1421064656 0.5878710570 0.1108415435 3.6721247347 .5795709486
0.008 0.0095 0.7859999999999999 0.1965 0.0009165032 0.0007726637 1.4957305363 0.2455335188 1.4050231017 0.2718453601 0.5852259679 0.0595879346 3.4868961091 .5777394772
0.008 0.01 0.7856 0.1964 0.0007498662 0.0004248425 1.6648526517 0.1687795743 1.5022805723 0.1049096077 0.6057254086 0.0692791207 3.7736084988 .3433931452
0.0085 0.0 0.7932 0.1983 0.0007498662 0.0004248425 0.0000000000 0.0000000000 1.5902754266 0.1197441710 0.5772907006 0.0711720692 2.1683159934 .1913410827
0.0085 0.0005 0.7928 0.1982 0.0005832293 0.0004858260 0.0845610577 0.0440216444 1.4756505506 0.1579659702 0.5984514135 0.0301586561 2.1592462511 .2326320967
0.0085 0.001 0.7924 0.1981 0.0009998217 0.0006122632 0.1445721309 0.0351684522 1.5225425453 0.1534721457 0.6156444928 0.0934618950 2.2837589907 .2827147561
0.0005 0.0075 0.7936 0.1984 0.0000833185 0.0002040877 1.2256807070 0.1378479349 1.5619086644 0.1527103188 0.5905161462 0.0811615760 3.3781888361 .3719239174
0.0085 0.0015 0.792 0.198 0.0006248885 0.0006970924 0.2518646557 0.0421017209 1.5254371129 0.0662090811 0.5911774184 0.0969525296 2.3691040755 .2059604240
0.0085 0.002 0.7916 0.1979 0.0009998217 0.0009644810 0.3200590570 0.0556359333 1.5219636318 0.1236979831 0.5772907006 0.0485213464 2.4203132111 .2288197438
0.0085 0.0025 0.7912 0.1978 0.0008748440 0.0006122632 0.4155312189 0.0867568115 1.5179112372 0.2054808650 0.5812583342 0.0884623156 2.5155756343 .3813122553
0.0085 0.003 0.7908 0.1977 0.0007498662 0.0008973674 0.5464644695 0.0741812444 1.4704403289 0.0627794273 0.5686941609 0.0737548371 2.5863488255 .2116128762
0.0085 0.0035 0.7904 0.1976 0.0008331847 0.0005891506 0.5737422300 0.1046872293 1.4814396857 0.1527454287 0.5964675967 0.0695562887 2.6524826971 .3275780973
0.0085 0.004 0.79 0.1975 0.0007082070 0.0007263536 0.6292070098 0.0462204014 1.4918601290 0.1711705418 0.5680328886 0.1780972113 2.6898082344 .3962145081
0.0085 0.0045 0.7896 0.1974 0.0008748440 0.0003117492 0.7746883994 0.1087467305 1.5202268913 0.1574559625 0.5766294283 0.0477949379 2.8724195630 .3143093801
0.0085 0.005 0.7892 0.1973 0.0009581624 0.0010067409 0.8319716965 0.2675755359 1.4854920803 0.0519605115 0.5938225076 0.0991114576 2.9122444468 .4196542459
0.0085 0.0055 0.7888 0.1972 0.0007498662 0.0010067409 0.8956198044 0.2302418227 1.5045962263 0.1597801302 0.5905161462 0.0509823345 2.9914820431 .4420110283
0.0085 0.006 0.7884 0.1971 0.0007082070 0.0004999108 1.0147326921 0.1587847894 1.5561195292 0.2131974291 0.5918386907 0.0737548371 3.1633991190 .4462369664
0.0005 0.008 0.7932 0.1983 0.0000416592 0.0001666369 1.3302454557 0.2837469894 1.4414946532 0.1061166002 0.5720005223 0.0310164192 3.3437822904 .4210466457
0.0085 0.0065 0.7879999999999999 0.19699999999999998 0.0006248885 0.0010863400 1.0738345066 0.1999046111 1.5196479777 0.2506100493 0.5839034234 0.0622580038 3.1780107962 .5138590042
0.0085 0.006999999999999999 0.7876 0.1969 0.0007082070 0.0006234984 1.1020215258 0.1740084528 1.4640722803 0.1117408064 0.5488559925 0.1104146506 3.1156580056 .3967874082
0.0085 0.0075 0.7872 0.1968 0.0009165032 0.0009716520 1.2147696027 0.2092006448 1.4878077344 0.1508733478 0.5607588936 0.1030906306 3.2642527339 .4641362752
0.0085 0.008 0.7868 0.1967 0.0008748440 0.0006665478 1.2975121431 0.2301412585 1.5138588426 0.2652409640 0.5825808788 0.1357397267 3.3948267085 .6317884970
0.0085 0.0085 0.7864 0.1966 0.0007498662 0.0005650934 1.4584509302 0.1641104877 1.4704403289 0.1103889560 0.6044028641 0.0867653744 3.5340439894 .3618299115
0.0085 0.009000000000000001 0.7859999999999999 0.1965 0.0009998217 0.0003117492 1.4584509302 0.2859990771 1.5439623454 0.1973950778 0.5455496311 0.0651948740 3.5489627284 .5489007781
0.0085 0.0095 0.7856 0.1964 0.0013330956 0.0011958450 1.5466490227 0.0567540596 1.4044441882 0.1482018599 0.6024190472 0.0553892020 3.5548453537 .2615409665
0.0085 0.01 0.7852 0.1963 0.0007915255 0.0009277952 1.6475767367 0.2481193522 1.4797029452 0.2132225792 0.5468721757 0.0632336756 3.6749433831 .5255034022
0.009000000000000001 0.0 0.7928 0.1982 0.0010831401 0.0007167326 0.0000000000 0.0000000000 1.5155955831 0.0825718210 0.5561299876 0.0416968748 2.0728087108 .1249854284
0.009000000000000001 0.0005 0.7924 0.1981 0.0005832293 0.0004858260 0.0836517990 0.0593739655 1.4704403289 0.2048077875 0.5700167055 0.0737073911 2.1246920627 .3383749701
0.0005 0.0085 0.7928 0.1982 0.0000416592 0.0001666369 1.3429750773 0.0952944746 1.4281796423 0.0502822298 0.5362918192 0.0950393441 3.3074881980 .2407826854
0.009000000000000001 0.001 0.792 0.198 0.0011664586 0.0010067409 0.1636665632 0.0632572254 1.4687035884 0.1800635088 0.6110155869 0.0536242487 2.2445521971 .2979517238
0.009000000000000001 0.0015 0.7916 0.1979 0.0009998217 0.0008895978 0.2464091036 0.0457890974 1.5103853615 0.2587011574 0.5772907006 0.0920665816 2.3350849874 .3974464342
0.009000000000000001 0.002 0.7912 0.1978 0.0009581624 0.0009716520 0.3282423852 0.0787231107 1.4999649182 0.2110741224 0.5614201658 0.0941146350 2.3905856316 .3848835201
0.009000000000000001 0.0025 0.7908 0.1977 0.0012497771 0.0008331847 0.3682497673 0.0701957127 1.4125489774 0.2222605734 0.5944837798 0.1541431217 2.3765323016 .4474325925
0.009000000000000001 0.003 0.7904 0.1976 0.0012914363 0.0008078026 0.5028200526 0.0628902098 1.4768083776 0.0631413941 0.5614201658 0.0616651913 2.5423400323 .1885045978
0.009000000000000001 0.0035 0.79 0.1975 0.0009581624 0.0005650934 0.5764700061 0.1140603320 1.3998128801 0.1770226280 0.5686941609 0.1256069246 2.5459352095 .4172549780
0.009000000000000001 0.004 0.7896 0.1974 0.0007082070 0.0004999108 0.6655773572 0.1399904073 1.5011227453 0.1083419283 0.5964675967 0.1093481250 2.7638759062 .3581803714
0.009000000000000001 0.0045 0.7892 0.1973 0.0005832293 0.0003117492 0.7692328472 0.0391720630 1.4229694207 0.1391609836 0.5938225076 0.1056049968 2.7866080048 .2842497926
0.009000000000000001 0.005 0.7888 0.1972 0.0007498662 0.0007726637 0.8365179899 0.1244057289 1.4154435450 0.1880533524 0.5759681560 0.0821043503 2.8286795571 .3953360953
0.009000000000000001 0.0055 0.7884 0.1971 0.0009165032 0.0009716520 0.9092586847 0.1674616553 1.5358575562 0.2261352089 0.5977901413 0.1302152417 3.0438228854 .5247837579
0.0005 0.009000000000000001 0.7924 0.1981 0.0000416592 0.0001666369 1.4257176176 0.0721930782 1.4548096640 0.1364861512 0.5481947202 0.0445365776 3.4287636610 .2533824439
0.009000000000000001 0.006 0.7879999999999999 0.19699999999999998 0.0011664586 0.0007726637 1.0065493640 0.1694834774 1.5271738534 0.2952935642 0.5878710570 0.0866645195 3.1227607330 .5522142248
0.009000000000000001 0.0065 0.7876 0.1969 0.0008748440 0.0007167326 1.0320086071 0.1068137103 1.4090754963 0.1575836192 0.5746456114 0.1109204175 3.0166045588 .3760344796
0.009000000000000001 0.006999999999999999 0.7872 0.1968 0.0009998217 0.0006122632 1.1192974409 0.1807939202 1.4802818587 0.1930344559 0.5746456114 0.0677473370 3.1752247327 .4421879763
0.009000000000000001 0.0075 0.7868 0.1967 0.0007915255 0.0007636264 1.1756714793 0.1771164968 1.4322320369 0.1055719867 0.5759681560 0.0641672671 3.1846631977 .3476193770
0.009000000000000001 0.008 0.7864 0.1966 0.0008331847 0.0005269523 1.3493398881 0.1870864650 1.3980761395 0.0943469194 0.5634039827 0.1084647813 3.3116531950 .3904251180
0.009000000000000001 0.0085 0.7859999999999999 0.1965 0.0009581624 0.0005650934 1.4629972237 0.1892831127 1.4843342533 0.2315769841 0.6242410325 0.0580113333 3.5725306719 .4794365235
0.009000000000000001 0.009000000000000001 0.7856 0.1964 0.0011247994 0.0005650934 1.4275361350 0.1673628870 1.4067598423 0.0786129597 0.5739843392 0.0895627332 3.4094051159 .3361036733
0.009000000000000001 0.0095 0.7852 0.1963 0.0009581624 0.0004999108 1.4429935326 0.2018963814 1.4166013720 0.0924523253 0.5581138044 0.0567924719 3.4186668714 .3516410894
0.009000000000000001 0.01 0.7848 0.1962 0.0008331847 0.0014188625 1.7166803967 0.1458899822 1.5063329669 0.1248414613 0.4999218438 0.0846221846 3.7237683921 .3567724906
0.0095 0.0 0.7924 0.1981 0.0013747548 0.0010067409 0.0000000000 0.0000000000 1.4814396857 0.1044229044 0.5852259679 0.0956447548 2.0680404084 .2010744001
0.0 0.002 0.7984 0.1996 0.0000000000 0.0000000000 0.3618849565 0.0273383106 1.5642243184 0.2805336288 0.5944837798 0.1488318104 2.5205930547 .4567037498
0.0005 0.0095 0.792 0.198 0.0000000000 0.0000000000 1.6202989761 0.0861831432 1.4200748531 0.1139504165 0.5415819974 0.1225335929 3.5819558266 .3226671526
0.0095 0.0005 0.792 0.198 0.0008748440 0.0006122632 0.1009277140 0.0412286404 1.5671188860 0.0916513528 0.5878710570 0.1097313556 2.2567925010 .2432236120
0.0095 0.001 0.7916 0.1979 0.0008748440 0.0001666369 0.1782147022 0.0509184863 1.4611777127 0.1157479630 0.5356305469 0.0963734873 2.1758978058 .2632065735
0.0095 0.0015 0.7912 0.1978 0.0009581624 0.0004248425 0.2827794509 0.0876668729 1.4142857180 0.0718039481 0.5931612353 0.0654091552 2.2911845666 .2253048187
0.0095 0.002 0.7908 0.1977 0.0011664586 0.0010067409 0.3027831420 0.0440216444 1.5595930103 0.0527288210 0.5713392500 0.0798361339 2.4348818609 .1775933402
0.0095 0.0025 0.7904 0.1976 0.0009581624 0.0013330956 0.4391719447 0.1763680612 1.5375942967 0.1473400293 0.6024190472 0.0502566933 2.5801434510 .3752978794
0.0095 0.003 0.79 0.1975 0.0012497771 0.0006970924 0.5246422611 0.0871371588 1.5491725670 0.2109470611 0.5971288690 0.1085453824 2.6721934742 .4073266947
0.0095 0.0035 0.7896 0.1974 0.0009581624 0.0004248425 0.5837440756 0.0719636748 1.4715981560 0.1976665420 0.6004352304 0.0940402654 2.6567356244 .3640953247
0.0095 0.004 0.7892 0.1973 0.0011664586 0.0009352475 0.7074032567 0.1280215563 1.4924390425 0.1839670199 0.5660490718 0.0541113090 2.7670578296 .3670351327
0.0095 0.0045 0.7888 0.1972 0.0008748440 0.0012188442 0.6683051332 0.0523909773 1.4455470478 0.1003108625 0.5733230669 0.0843323108 2.6880500919 .2382529948
0.0095 0.005 0.7884 0.1971 0.0007915255 0.0006122632 0.7956013491 0.1703980857 1.4467048748 0.1241307218 0.6017577749 0.0460047843 2.8448555243 .3411458550
0.0005 0.01 0.7916 0.1979 0.0001249777 0.0003332739 1.6703082038 0.0906709186 1.4171802855 0.1732335216 0.5911774184 0.0711474890 3.6787908854 .3353852031
0.0095 0.0055 0.7879999999999999 0.19699999999999998 0.0012914363 0.0005526722 0.9147142368 0.2266517642 1.4820185992 0.1344276574 0.5276952796 0.0700574212 2.9257195519 .4316895150
0.0095 0.006 0.7876 0.1969 0.0008748440 0.0007167326 0.9310808931 0.1685835241 1.4837553398 0.1020334044 0.5938225076 0.0495910123 3.0095335845 .3209246734
0.0095 0.0065 0.7872 0.1968 0.0009998217 0.0010990461 1.1056585606 0.1084117027 1.4386000856 0.1591749003 0.5819196065 0.0703563874 3.1271780744 .3390420365
0.0095 0.006999999999999999 0.7868 0.1967 0.0012081178 0.0005526722 1.1129326301 0.1466586624 1.4553885775 0.1139974645 0.5409207252 0.0673849108 3.1104500506 .3285937099
0.0095 0.0075 0.7864 0.1966 0.0009998217 0.0010339550 1.2284084830 0.1099263290 1.4553885775 0.0618544100 0.5878710570 0.0821043503 3.2726679392 .2549190443
0.0095 0.008 0.7859999999999999 0.1965 0.0006665478 0.0008078026 1.3366102665 0.1964503838 1.4629144532 0.1966807017 0.5495172648 0.0443397734 3.3497085323 .4382786615
0.0095 0.0085 0.7856 0.1964 0.0007915255 0.0003117492 1.3420658186 0.2424432189 1.4357055180 0.1047177582 0.5832421511 0.0499424768 3.3618050132 .3974152031
0.0095 0.009000000000000001 0.7852 0.1963 0.0009581624 0.0002040877 1.4184435481 0.1885478939 1.4600198857 0.1496063069 0.5759681560 0.1038344887 3.4553897522 .4421927772
0.0095 0.0095 0.7848 0.1962 0.0008748440 0.0003117492 1.5411934705 0.1181336653 1.4501783559 0.1190930776 0.5706779778 0.0463079492 3.5629246482 .2838464413
0.0095 0.01 0.7844 0.1961 0.0010831401 0.0008895978 1.6539415474 0.4282753189 1.4148646315 0.1010962690 0.5858872402 0.0694052434 3.6557765592 .5996664291
0.001 0.0 0.7992 0.1998 0.0000000000 0.0000000000 0.0000000000 0.0000000000 1.5265949399 0.0923072109 0.5647265272 0.0512901810 2.0913214671 .1435973919
0.01 0.0 0.792 0.198 0.0006665478 0.0006122632 0.0000000000 0.0000000000 1.6053271780 0.1220176114 0.6169670374 0.0871876906 2.2229607632 .2098175652
0.01 0.0005 0.7916 0.1979 0.0014580733 0.0013941847 0.0663758840 0.0421017209 1.5011227453 0.1403599666 0.5924999630 0.0814627331 2.1614566656 .2653186053
0.01 0.001 0.7912 0.1978 0.0010414809 0.0003726115 0.1854887717 0.0210508605 1.4548096640 0.1434771483 0.5891936016 0.1008434807 2.2305335182 .2657441010
0.01 0.0015 0.7908 0.1977 0.0013747548 0.0015272528 0.2500461383 0.0984353894 1.5248581994 0.2469023725 0.5759681560 0.0692791207 2.3522472485 .4161441354
0.01 0.002 0.7904 0.1976 0.0008748440 0.0006665478 0.3209683157 0.1265928445 1.4941757831 0.1769014211 0.5792745174 0.1566196558 2.3952934602 .4607804692
0.01 0.0025 0.79 0.1975 0.0008748440 0.0003117492 0.4028015973 0.0553379347 1.5109642750 0.1585419956 0.6044028641 0.0809241662 2.5190435804 .2951158457
0.01 0.003 0.7896 0.1974 0.0007082070 0.0003332739 0.4746330334 0.0970141095 1.4866499074 0.2917540329 0.5574525322 0.0820190913 2.5194436800 .4711205076
0.01 0.0035 0.7892 0.1973 0.0006248885 0.0008331847 0.5655589019 0.0628902098 1.5132799291 0.0831219823 0.5951450521 0.0624543575 2.6746087716 .2092997343
0.01 0.004 0.7888 0.1972 0.0008331847 0.0007452231 0.6210236816 0.0483192077 1.4032863612 0.1871386628 0.5481947202 0.0928987534 2.5733379477 .3291018470
0.01 0.0045 0.7884 0.1971 0.0010831401 0.0006665478 0.8065124533 0.1969211659 1.4698614154 0.2185013183 0.5759681560 0.0793967462 2.8534251648 .4954857782
0.001 0.0005 0.7988 0.1997 0.0000833185 0.0003332739 0.0927443858 0.0440216444 1.4507572694 0.1912133025 0.5772907006 0.1304299856 2.1208756743 .3659982064
0.01 0.005 0.7879999999999999 0.19699999999999998 0.0009998217 0.0004081755 0.8383365073 0.1552251317 1.5636454049 0.1075221793 0.5905161462 0.0604042457 2.9934978801 .3235597322
0.01 0.0055 0.7876 0.1969 0.0009165032 0.0003332739 0.8137865228 0.1355984887 1.4605987992 0.0478226015 0.5653877995 0.1009821449 2.8406896247 .2847365090
0.01 0.006 0.7872 0.1968 0.0010831401 0.0009644810 0.9419919973 0.1885829693 1.4797029452 0.1613663661 0.5898548739 0.0869868434 3.0126329565 .4379006598
0.01 0.0065 0.7868 0.1967 0.0004582516 0.0003117492 1.1056585606 0.2492364136 1.4623355397 0.1556147096 0.5700167055 0.0870873249 3.1384690574 .4922501973
0.01 0.006999999999999999 0.7864 0.1966 0.0007498662 0.0007726637 1.1520307535 0.1674221549 1.3882346098 0.0540098697 0.5839034234 0.0375472241 3.1249186529 .2597519124
0.01 0.0075 0.7859999999999999 0.1965 0.0007498662 0.0007726637 1.2247714483 0.1672245133 1.4571253181 0.0866902452 0.5521623539 0.0730399106 3.2348089865 .3277273328
0.01 0.008 0.7856 0.1964 0.0011664586 0.0009352475 1.3293361970 0.1906930298 1.4582831451 0.1215111750 0.5442270866 0.0758130717 3.3330128873 .3889525240
0.01 0.0085 0.7852 0.1963 0.0011664586 0.0007726637 1.3984398571 0.1858627952 1.3928659179 0.1824229883 0.5435658143 0.0738259490 3.3360380479 .4428843962
0.01 0.009000000000000001 0.7848 0.1962 0.0008748440 0.0009644810 1.4684527758 0.1351098440 1.4258639883 0.1502322401 0.5402594529 0.0778618275 3.4354510610 .3641683926
0.01 0.0095 0.7844 0.1961 0.0008748440 0.0010339550 1.5393749532 0.2109480148 1.4594409721 0.1442133874 0.5276952796 0.0760434371 3.5273860489 .4322387943
0.001 0.001 0.7984 0.1996 0.0000416592 0.0001666369 0.1682128567 0.0398417194 1.5352786427 0.1377084250 0.6315150275 0.0726798103 2.3350481861 .2503965916
0.01 0.01 0.784 0.196 0.0013330956 0.0003332739 1.6284823043 0.2762351229 1.5271738534 0.1244111948 0.5799357897 0.0895627332 3.7369250430 .4905423248
0.001 0.0015 0.7979999999999999 0.1995 0.0001666369 0.0003117492 0.2509553970 0.0194164523 1.4333898640 0.1574559625 0.5574525322 0.0824445044 2.2419644301 .2596286684
0.001 0.002 0.7976 0.1994 0.0000833185 0.0003332739 0.3436997828 0.0553379347 1.5040173128 0.1542823526 0.5594363490 0.0490234284 2.4072367631 .2589769896
0.001 0.0025 0.7972 0.1993 0.0000833185 0.0002040877 0.4282608405 0.0332346177 1.4634933668 0.2136371284 0.5786132451 0.0824869250 2.4704507709 .3295627588
0.001 0.003 0.7968 0.1992 0.0000833185 0.0002040877 0.5010015353 0.1727495787 1.5167534102 0.1663004017 0.5931612353 0.0740624954 2.6109994993 .4133165635
0.001 0.0035 0.7964 0.1991 0.0002082962 0.0002634761 0.5737422300 0.0940368678 1.5109642750 0.1407129060 0.5825808788 0.0473906675 2.6674956800 .2824039174
0.0 0.0025 0.7979999999999999 0.1995 0.0000000000 0.0000000000 0.4000738213 0.0994381527 1.5538038751 0.2595031088 0.5713392500 0.0977610053 2.5252169464 .4567022668
0.001 0.004 0.7959999999999999 0.19899999999999998 0.0001666369 0.0004858260 0.6637588398 0.0823368758 1.5098064480 0.1631098461 0.6083704977 0.1220042877 2.7821024224 .3679368356
0.001 0.0045 0.7956 0.1989 0.0000833185 0.0002040877 0.7346810172 0.2013222751 1.4507572694 0.1223905871 0.5839034234 0.0549453203 2.7694250285 .3788622702
0.001 0.005 0.7952 0.1988 0.0002082962 0.0002634761 0.8310624378 0.1520828588 1.4519150965 0.0904736443 0.5528236262 0.0729680327 2.8360094567 .3157880119
0.001 0.0055 0.7948 0.1987 0.0001249777 0.0003332739 0.8892549936 0.1778617831 1.5150166696 0.2691443584 0.5891936016 0.0893476494 2.9935902425 .5366870648
0.001 0.006 0.7944 0.1986 0.0002916147 0.0005650934 1.0001845532 0.1323900628 1.5879597726 0.0535111530 0.5700167055 0.0679020704 3.1584526460 .2543683796
0.001 0.0065 0.794 0.1985 0.0000833185 0.0002040877 1.0274623137 0.2803703246 1.4368633451 0.1813247329 0.6090317700 0.0821043503 3.0734407473 .5440034955
0.001 0.006999999999999999 0.7936 0.1984 0.0000833185 0.0002040877 1.2084047920 0.1474457651 1.3801298205 0.0948005129 0.5488559925 0.0385584685 3.1374739235 .2810088342
0.001 0.0075 0.7932 0.1983 0.0000416592 0.0001666369 1.1529400122 0.2021419279 1.4802818587 0.1443156038 0.5713392500 0.0633442240 3.2046027801 .4099683926
0.001 0.008 0.7928 0.1982 0.0001249777 0.0003332739 1.2447751393 0.0993383319 1.4513361829 0.2018939616 0.5660490718 0.0681335116 3.2622853717 .3696990790
0.001 0.0085 0.7924 0.1981 0.0000833185 0.0002040877 1.2893288149 0.1826320254 1.4889655614 0.1971912344 0.5673716164 0.0727519730 3.3457493112 .4527793205
0.0 0.003 0.7976 0.1994 0.0000000000 0.0000000000 0.5337348479 0.0822565079 1.4773872911 0.1925477143 0.5845646956 0.1245862247 2.5956868346 .3993904469
0.001 0.009000000000000001 0.792 0.198 0.0000416592 0.0001666369 1.5448305053 0.0842034419 1.5225425453 0.1709118990 0.5779519728 0.0733267177 3.6453666826 .3286086955
0.001 0.0095 0.7916 0.1979 0.0000833185 0.0002040877 1.5730175245 0.2903369908 1.4050231017 0.1276028348 0.5766294283 0.0682873699 3.5547533730 .4864312832
0.001 0.01 0.7912 0.1978 0.0001249777 0.0002040877 1.5402842119 0.2700605443 1.4733348965 0.2506100493 0.5944837798 0.0799456035 3.6082278659 .6008202848
0.0015 0.0 0.7988 0.1997 0.0002916147 0.0003332739 0.0000000000 0.0000000000 1.4970703506 0.0634590620 0.6110155869 0.0786219093 2.1083775522 .1424142452
0.0015 0.0005 0.7984 0.1996 0.0000000000 0.0000000000 0.0736499535 0.0156434779 1.4976492642 0.1077214792 0.5832421511 0.1063477152 2.1545413688 .2297126723
0.0015 0.001 0.7979999999999999 0.1995 0.0001249777 0.0002040877 0.1791239609 0.0565205028 1.5040173128 0.1359448693 0.5977901413 0.0937421973 2.2810563927 .2864116571
0.0015 0.0015 0.7976 0.1994 0.0001249777 0.0003332739 0.2282239299 0.0924408027 1.4426524802 0.1181097078 0.5891936016 0.0414866018 2.2601949894 .2523703862
0.0015 0.002 0.7972 0.1993 0.0000833185 0.0002040877 0.3373349720 0.0812044876 1.5155955831 0.1239253593 0.6308537553 0.0843115674 2.4838676289 .2896455020
0.0015 0.0025 0.7968 0.1992 0.0001666369 0.0004081755 0.3755238368 0.0762043406 1.4947546966 0.1971912344 0.5845646956 0.0743923968 2.4550098659 .3481961473
0.0015 0.003 0.7964 0.1991 0.0003332739 0.0004999108 0.5219144850 0.0863364942 1.4744927235 0.1184497230 0.5898548739 0.0609806352 2.5865953563 .2662667632
0.0 0.0035 0.7972 0.1993 0.0000000000 0.0000000000 0.5919274037 0.1372227710 1.4825975128 0.2352811646 0.5501785371 0.0729919999 2.6247034536 .4454959355
0.0015 0.0035 0.7959999999999999 0.19899999999999998 0.0001666369 0.0004858260 0.6228421990 0.1061926951 1.5017016588 0.1181550997 0.6010965027 0.0946705443 2.7258069974 .3195041651
0.0015 0.004 0.7956 0.1989 0.0001666369 0.0003117492 0.6637588398 0.0914697968 1.4443892208 0.1677451235 0.5753068837 0.0819550889 2.6836215812 .3414817584
0.0015 0.0045 0.7952 0.1988 0.0002916147 0.0003332739 0.7646865538 0.1987432333 1.5289105940 0.2387033895 0.6163057651 0.1172971026 2.9101945276 .5550769993
0.0015 0.005 0.7948 0.1987 0.0001249777 0.0002040877 0.8019661599 0.1471314293 1.4565464046 0.0591965608 0.5812583342 0.0847254706 2.8398958764 .2912575484
0.0015 0.0055 0.7944 0.1986 0.0000416592 0.0001666369 0.9610864297 0.2294216605 1.4744927235 0.1500983313 0.5534848985 0.0961554474 2.9891057109 .4758420761
0.0015 0.006 0.794 0.1985 0.0000833185 0.0002040877 0.9419919973 0.1217727897 1.5074907939 0.1112598883 0.5951450521 0.1168788233 3.0447111618 .3501155890
0.0015 0.0065 0.7936 0.1984 0.0002082962 0.0003726115 1.0356456419 0.1281248411 1.4918601290 0.1533672911 0.5554687153 0.1165791335 3.0831827824 .3984438772
0.0015 0.006999999999999999 0.7932 0.1983 0.0001666369 0.0001666369 1.2247714483 0.1749561150 1.4206537666 0.1145839354 0.5713392500 0.0281798216 3.2169311018 .3178865089
0.0015 0.0075 0.7928 0.1982 0.0001249777 0.0003332739 1.2238621896 0.2056935278 1.4351266045 0.0926551036 0.5984514135 0.1491018695 3.2575651853 .4477837748
0.0015 0.008 0.7924 0.1981 0.0001249777 0.0003332739 1.3366102665 0.2916439258 1.4276007288 0.1340981651 0.5766294283 0.0435838134 3.3409654013 .4696591782
0.0 0.004 0.7968 0.1992 0.0000000000 0.0000000000 0.6264792338 0.0961237387 1.5103853615 0.1084532321 0.5865485125 0.0538196018 2.7234131078 .2583965726
0.0015 0.0085 0.792 0.198 0.0001666369 0.0001666369 1.3902565289 0.2495679069 1.3951815719 0.1173924703 0.5276952796 0.0894650320 3.3133000173 .4565920461
0.0015 0.009000000000000001 0.7916 0.1979 0.0000833185 0.0002040877 1.4820916560 0.1049396401 1.3830243881 0.0648176349 0.5872097848 0.0504650841 3.4524091474 .2204264468
0.0015 0.0095 0.7912 0.1978 0.0000000000 0.0000000000 1.4820916560 0.2906784969 1.4137068044 0.2113026401 0.5951450521 0.0725593797 3.4909435125 .5745405167
0.0015 0.01 0.7908 0.1977 0.0000833185 0.0002040877 1.6075693545 0.1129239253 1.4467048748 0.0370504650 0.5600976213 0.0824445044 3.6144551691 .2326229824
0.002 0.0 0.7984 0.1996 0.0000416592 0.0001666369 0.0000000000 0.0000000000 1.4808607722 0.1309727059 0.5911774184 0.0716374912 2.0720798498 .2027768340
0.002 0.0005 0.7979999999999999 0.1995 0.0000833185 0.0002040877 0.0745592121 0.0092726556 1.4565464046 0.1233724330 0.5779519728 0.1089314371 2.1091409080 .2417806134
0.002 0.001 0.7976 0.1994 0.0001249777 0.0003332739 0.1709406327 0.0599283563 1.4397579126 0.1214670373 0.5660490718 0.0864624570 2.1768725948 .2681911245
0.002 0.0015 0.7972 0.1993 0.0002499554 0.0003117492 0.2709590880 0.0462204014 1.5086486210 0.1718271487 0.5819196065 0.0942631980 2.3617772709 .3126224973
0.002 0.002 0.7968 0.1992 0.0000416592 0.0001666369 0.3064201767 0.0672113786 1.5346997291 0.2481480218 0.5594363490 0.0656493855 2.4005979140 .3811754228
0.002 0.0025 0.7964 0.1991 0.0003332739 0.0006234984 0.4000738213 0.1033519594 1.5011227453 0.1075969600 0.5792745174 0.1170582689 2.4808043579 .3286306867
0.0 0.0045 0.7964 0.1991 0.0000000000 0.0000000000 0.8101494881 0.2205884806 1.4623355397 0.1209028688 0.5600976213 0.1083841204 2.8325826491 .4498754698
0.002 0.003 0.7959999999999999 0.19899999999999998 0.0001666369 0.0001666369 0.4928182071 0.1244854506 1.5381732102 0.1581440843 0.6103543146 0.0789770637 2.6415123688 .3617732355
0.002 0.0035 0.7956 0.1989 0.0002082962 0.0003726115 0.5837440756 0.1322150924 1.4113911504 0.0565560284 0.5640652550 0.0868862456 2.5594087772 .2760299779
0.002 0.004 0.7952 0.1988 0.0000833185 0.0002040877 0.6346625619 0.1332118279 1.4658090208 0.0913583490 0.5825808788 0.0466466547 2.6831357800 .2714209193
0.002 0.0045 0.7948 0.1987 0.0001666369 0.0003117492 0.7046754806 0.0960549068 1.4044441882 0.1145839354 0.5713392500 0.1052566014 2.6806255557 .3162071928
0.002 0.005 0.7944 0.1986 0.0002082962 0.0004563541 0.8201513336 0.1780476172 1.4391789991 0.0731724699 0.5759681560 0.0942075143 2.8355067849 .3458839555
0.002 0.0055 0.794 0.1985 0.0000416592 0.0001666369 0.8783438894 0.1227196101 1.5688556265 0.1126726928 0.5779519728 0.0521357734 3.0251931479 .2876947132
0.002 0.006 0.7936 0.1984 0.0001666369 0.0003117492 0.9592679123 0.1720398167 1.4501783559 0.2013753804 0.5620814381 0.0591459908 2.9716943432 .4328729371
0.002 0.0065 0.7932 0.1983 0.0001666369 0.0006665478 1.0674696958 0.1443861565 1.4252850747 0.1997578813 0.5230663736 0.0512901810 3.0159877810 .3961007666
0.002 0.006999999999999999 0.7928 0.1982 0.0002082962 0.0002634761 1.1038400432 0.1438124192 1.4467048748 0.0847984803 0.5349692746 0.0511193841 3.0857224888 .2799937597
0.002 0.0075 0.7924 0.1981 0.0004165924 0.0006970924 1.2284084830 0.0993383319 1.4443892208 0.1125536514 0.5753068837 0.0537220140 3.2485211799 .2663110897
