# Supplementary material for: Multipressure Sampling for Improving the Performance of MOF-based Electronic Noses
Source: ACS Sens. 2024 Jul 12;9(7):3531–9. doi: 10.1021/acssensors.4c00199 (PMC11287752; doi:10.1021/acssensors.4c00199)
Supplement: Supplementary file 2 — se4c00199_si_002.zip [file se4c00199_si_002.zip › Multiplex_Adsorption_Data/Hydrogen_0.1bar/ZIF-8_v2_EQeq.csv]

H2_comp CO2_comp N2_comp O2_comp H2_mass H2_error CO2_mass CO2_error N2_mass N2_error O2_mass O2_error total_mass total_error
0.0 0.0 0.8 0.2 0.0000000000 0.0000000000 0.0000000000 0.0000000000 0.9038806609 0.0554958383 0.2726894169 0.0234612302 1.1765700778 .0789570685
0.0 0.0005 0.7996 0.1999 0.0000000000 0.0000000000 0.0108740045 0.0032219272 0.8620841935 0.0404656506 0.2791332055 0.0393227780 1.1520914035 .0830103558
0.0 0.005 0.7959999999999999 0.19899999999999998 0.0000000000 0.0000000000 0.0930331492 0.0120553479 0.8669561743 0.0946797815 0.2861627931 0.0598719783 1.2461521166 .1666071077
0.002 0.008 0.792 0.198 0.0000922613 0.0002334047 0.1691511804 0.0150691848 0.8372114490 0.0436366349 0.2849911951 0.0351772155 1.2914460858 .0941164399
0.002 0.0085 0.7916 0.1979 0.0001476181 0.0001881769 0.1659292531 0.0540093424 0.8736230955 0.0360669174 0.2805977029 0.0550962532 1.3202976696 .1453606899
0.002 0.009000000000000001 0.7912 0.1978 0.0000922613 0.0001167023 0.1824416302 0.0261750607 0.8490067711 0.0658834869 0.2624379351 0.0153206309 1.2939785977 .1074958808
0.002 0.0095 0.7908 0.1977 0.0000369045 0.0000903972 0.1792197030 0.0498488478 0.8395192295 0.0414861959 0.2732752159 0.0453606647 1.2920510529 .1367861056
0.002 0.01 0.7904 0.1976 0.0002029749 0.0002151885 0.1965375619 0.0277394651 0.8759308759 0.0444546878 0.2633166335 0.0322668363 1.3359880462 .1046761777
0.0025 0.0 0.7979999999999999 0.1995 0.0002398794 0.0002502986 0.0000000000 0.0000000000 0.8723409953 0.0803802204 0.2647811309 0.0517827728 1.1373620056 .1324132918
0.0025 0.0005 0.7976 0.1994 0.0001291658 0.0001476181 0.0100685226 0.0072044483 0.8838798974 0.0759384404 0.2744468138 0.0520207949 1.1685243996 .1353113017
0.0025 0.001 0.7972 0.1993 0.0002214271 0.0001476181 0.0233589725 0.0032219272 0.8474682509 0.0187028499 0.2832337983 0.0427512856 1.1542824488 .0648236808
0.0025 0.0015 0.7968 0.1992 0.0000738090 0.0002151885 0.0310110497 0.0166249573 0.8492631912 0.0213676533 0.2723965175 0.0458647294 1.1527445674 .0840725285
0.0025 0.002 0.7964 0.1991 0.0001291658 0.0002502986 0.0370521633 0.0103779072 0.8382371292 0.0448669138 0.2668314273 0.0327942795 1.1422498856 .0882893991
0.0 0.0055 0.7956 0.1989 0.0000000000 0.0000000000 0.0954495946 0.0173879626 0.8433655301 0.0748535747 0.2568728450 0.0497618892 1.1956879697 .1420034265
0.0025 0.0025 0.7959999999999999 0.19899999999999998 0.0002398794 0.0003217262 0.0447042405 0.0171626231 0.8436219502 0.0628726056 0.2700533216 0.0158923275 1.1586193917 .0962492824
0.0025 0.003 0.7956 0.1989 0.0001476181 0.0002214271 0.0668549903 0.0153676135 0.8118258645 0.0872190085 0.2600947392 0.0287936727 1.1389232121 .1316017218
0.0025 0.0035 0.7952 0.1988 0.0001107136 0.0001807945 0.0640358040 0.0215231010 0.8297752677 0.0614424380 0.2841124967 0.0737036601 1.1780342820 .1568499936
0.0025 0.004 0.7948 0.1987 0.0002029749 0.0002151885 0.0741043266 0.0165858856 0.8266982272 0.0749939867 0.2680030252 0.0104790904 1.1690085539 .1022741512
0.0025 0.0045 0.7944 0.1986 0.0001660703 0.0002447969 0.0894084810 0.0230091628 0.8446476304 0.0622926574 0.2782545071 0.0133582716 1.2124766888 .0989048887
0.0025 0.005 0.794 0.1985 0.0002029749 0.0000738090 0.0930331492 0.0151550498 0.8541351721 0.0440982842 0.2788403060 0.0247565046 1.2262116022 .0840836476
0.0025 0.0055 0.7936 0.1984 0.0000553568 0.0000903972 0.1111564899 0.0253950417 0.8474682509 0.0875290493 0.2495503579 0.0342880098 1.2082304555 .1473024980
0.0025 0.006 0.7932 0.1983 0.0001107136 0.0002711917 0.1159893808 0.0458205180 0.8490067711 0.0658635240 0.2680030252 0.0275387824 1.2331098907 .1394940161
0.0025 0.0065 0.7928 0.1982 0.0000738090 0.0002151885 0.1123647127 0.0267633377 0.8438783702 0.0428888877 0.2773758086 0.0346365247 1.2336927005 .1045039386
0.0025 0.006999999999999999 0.7924 0.1981 0.0001660703 0.0003382355 0.1244469398 0.0395753141 0.8587507329 0.0485819566 0.2887988884 0.0336209821 1.2721626314 .1221164883
0.0 0.006 0.7952 0.1988 0.0000000000 0.0000000000 0.1236414580 0.0184734755 0.8590071529 0.0404136214 0.2841124967 0.0374636642 1.2667611076 .0963507611
0.0025 0.0075 0.792 0.198 0.0001291658 0.0002214271 0.1357236852 0.0279723782 0.8510581315 0.0544045753 0.2712249195 0.0334162239 1.2581359020 .1160146045
0.0025 0.008 0.7916 0.1979 0.0001107136 0.0002151885 0.1574716941 0.0305021402 0.8425962700 0.0393385457 0.2571657444 0.0321709782 1.2573444221 .1022268526
0.0025 0.0085 0.7912 0.1978 0.0001660703 0.0002447969 0.1550552487 0.0254715714 0.8600328331 0.0671879239 0.2580444429 0.0300075483 1.2732985950 .1229118405
0.0025 0.009000000000000001 0.7908 0.1977 0.0000922613 0.0001650420 0.1731785894 0.0429254551 0.8474682509 0.0420716457 0.2844053962 0.0323730125 1.3051444978 .1175351553
0.0025 0.0095 0.7904 0.1976 0.0001660703 0.0001807945 0.1747895530 0.0303956008 0.8600328331 0.0485277900 0.2741539143 0.0337737361 1.3091423707 .1128779214
0.0025 0.01 0.79 0.1975 0.0001660703 0.0002447969 0.1997594892 0.0524739099 0.8590071529 0.0508462265 0.2785474066 0.0206613544 1.3374801190 .1242262877
0.003 0.0 0.7976 0.1994 0.0000553568 0.0001476181 0.0000000000 0.0000000000 0.8828542172 0.0749974937 0.2668314273 0.0350697442 1.1497410013 .1102148560
0.003 0.0005 0.7972 0.1993 0.0001845226 0.0002609544 0.0108740045 0.0136219335 0.8574686326 0.0676948921 0.2682959247 0.0438919426 1.1368230844 .1254697226
0.003 0.001 0.7968 0.1992 0.0001476181 0.0002502986 0.0209425271 0.0082929428 0.9069577015 0.0687014337 0.2794261050 0.0434992710 1.2074739517 .1207439461
0.003 0.0015 0.7964 0.1991 0.0002029749 0.0000738090 0.0322192724 0.0127357857 0.8579814727 0.0209198531 0.2773758086 0.0261058729 1.1677795286 .0598353207
0.0 0.0065 0.7948 0.1987 0.0000000000 0.0000000000 0.1204195308 0.0312377436 0.8769565561 0.0658954617 0.2838195972 0.0232407940 1.2811956841 .1203739993
0.003 0.002 0.7959999999999999 0.19899999999999998 0.0001660703 0.0002711917 0.0346357179 0.0216732989 0.8820849570 0.0606583826 0.2641953320 0.0334777829 1.1810820772 .1160806561
0.003 0.0025 0.7956 0.1989 0.0002029749 0.0003382355 0.0455097223 0.0109853073 0.8784950764 0.0494405511 0.2677101258 0.0390952239 1.1919178994 .0998593178
0.003 0.003 0.7952 0.1988 0.0001845226 0.0002609544 0.0543700223 0.0192306147 0.8674690144 0.0346916516 0.2729823164 0.0507181480 1.1950058757 .1049013687
0.003 0.0035 0.7948 0.1987 0.0002029749 0.0000738090 0.0636330631 0.0199915328 0.8597764131 0.0618307374 0.2715178190 0.0113590633 1.1951302701 .0932551425
0.003 0.004 0.7944 0.1986 0.0001660703 0.0002447969 0.0805481811 0.0265931012 0.8731102554 0.0450307477 0.2747397133 0.0309199764 1.2285642201 .1027886222
0.003 0.0045 0.794 0.1985 0.0001476181 0.0001476181 0.0793399584 0.0060276739 0.8677254345 0.0571626942 0.2536509507 0.0674152554 1.2008639617 .1307532416
0.003 0.005 0.7936 0.1984 0.0002952362 0.0002952362 0.0857838129 0.0204725527 0.8810592768 0.0744837339 0.2644882315 0.0500712498 1.2316265574 .1453227726
0.003 0.0055 0.7932 0.1983 0.0003321407 0.0004459190 0.1002824855 0.0325598027 0.8582378928 0.0589342302 0.2835266977 0.0340368858 1.2423792167 .1259768377
0.003 0.006 0.7928 0.1982 0.0001660703 0.0002151885 0.1248496807 0.0214627275 0.8441347903 0.0491256909 0.2832337983 0.0231075230 1.2523843396 .0939111299
0.003 0.0065 0.7924 0.1981 0.0002583317 0.0002447969 0.1296825716 0.0267875689 0.8520838117 0.0756782399 0.2700533216 0.0233292184 1.2520780366 .1260398241
0.0 0.006999999999999999 0.7944 0.1986 0.0000000000 0.0000000000 0.1333072398 0.0222639602 0.8592635730 0.0711056069 0.2732752159 0.0536446019 1.2658460287 .1470141690
0.003 0.006999999999999999 0.792 0.198 0.0002214271 0.0001476181 0.1329044989 0.0080548181 0.8464425707 0.0539677396 0.2741539143 0.0324259701 1.2537224110 .0945961459
0.003 0.0075 0.7916 0.1979 0.0001476181 0.0000903972 0.1639155486 0.0255478718 0.8561865324 0.0841495426 0.2797190045 0.0427673364 1.2999687036 .1525551480
0.003 0.008 0.7912 0.1978 0.0001291658 0.0000903972 0.1538470259 0.0312585065 0.8405449096 0.0520627421 0.2762042107 0.0272002550 1.2707253120 .1106119008
0.003 0.0085 0.7908 0.1977 0.0002214271 0.0002502986 0.1542497668 0.0277394651 0.8659304942 0.0515040583 0.2817693008 0.0322242679 1.3021709889 .1117180899
0.003 0.009000000000000001 0.7904 0.1976 0.0001107136 0.0000738090 0.1606936213 0.0415740992 0.8261853871 0.0240324549 0.2747397133 0.0482208983 1.2617294353 .1139012614
0.003 0.0095 0.79 0.1975 0.0002583317 0.0002151885 0.1953293392 0.0263479983 0.8531094919 0.0440744215 0.2811835019 0.0531432996 1.3298806647 .1237809079
0.003 0.01 0.7896 0.1974 0.0002398794 0.0002502986 0.1921074120 0.0279723782 0.8505452914 0.0815173804 0.2785474066 0.0333133729 1.3214399894 .1430534301
0.0035 0.0 0.7972 0.1993 0.0001476181 0.0001881769 0.0000000000 0.0000000000 0.8733666755 0.1234273035 0.2776687081 0.0301899667 1.1511830017 .1538054471
0.0035 0.0005 0.7968 0.1992 0.0002214271 0.0002214271 0.0080548181 0.0088236112 0.8782386563 0.0959847057 0.2955355765 0.0513167916 1.1820504780 .1563465356
0.0035 0.001 0.7964 0.1991 0.0002952362 0.0003940325 0.0189288226 0.0082929428 0.8472118308 0.0411040613 0.2788403060 0.0346860267 1.1452761956 .0844770633
0.0 0.0075 0.794 0.1985 0.0000000000 0.0000000000 0.1542497668 0.0338494088 0.8646483939 0.0648007498 0.2791332055 0.0312511531 1.2980313662 .1299013117
0.0035 0.0015 0.7959999999999999 0.19899999999999998 0.0002583317 0.0001807945 0.0362466815 0.0148523507 0.8613149333 0.0508048292 0.2879201900 0.0239103590 1.1857401365 .0897483334
0.0035 0.002 0.7956 0.1989 0.0001845226 0.0002021344 0.0386631269 0.0117831831 0.8618277734 0.0518552090 0.2700533216 0.0330132929 1.1707287445 .0968538194
0.0035 0.0025 0.7952 0.1988 0.0002767839 0.0003087654 0.0475234269 0.0210968588 0.8797771766 0.0492807041 0.2829408988 0.0496168609 1.2105182862 .1203031892
0.0035 0.003 0.7948 0.1987 0.0001660703 0.0002952362 0.0559809859 0.0260259138 0.8359293488 0.0418208438 0.2855769941 0.0403734073 1.1776533991 .1085154011
0.0035 0.0035 0.7944 0.1986 0.0002583317 0.0002711917 0.0704796585 0.0269565773 0.8559301124 0.0762495090 0.2905562853 0.0189458651 1.2172243879 .1224231431
0.0035 0.004 0.794 0.1985 0.0001476181 0.0001476181 0.0773262539 0.0235663661 0.8295188477 0.0484355679 0.2732752159 0.0487165012 1.1802679356 .1208660533
0.0035 0.0045 0.7936 0.1984 0.0002214271 0.0003422385 0.0757152903 0.0126334886 0.8392628094 0.0525154263 0.2697604221 0.0390513114 1.1849599489 .1045424648
0.0035 0.005 0.7932 0.1983 0.0001107136 0.0002151885 0.0974632992 0.0250348101 0.8279803274 0.0882234026 0.2729823164 0.0366112635 1.1985366566 .1500846647
0.0035 0.0055 0.7928 0.1982 0.0001476181 0.0002214271 0.1071290809 0.0192979725 0.8728538354 0.0773929903 0.2835266977 0.0279469699 1.2636572321 .1248593598
0.0035 0.006 0.7924 0.1981 0.0002214271 0.0005033106 0.1051153764 0.0404669445 0.8479810910 0.1414788162 0.2797190045 0.0410895277 1.2330368990 .2235385990
0.0 0.008 0.7936 0.1984 0.0000000000 0.0000000000 0.1627073259 0.0226968710 0.8508017115 0.1329789511 0.2844053962 0.0475328122 1.2979144336 .2032086343
0.0035 0.0065 0.792 0.198 0.0001291658 0.0001476181 0.1220304944 0.0158252067 0.8482375110 0.0457722351 0.2750326128 0.0284821215 1.2454297840 .0902271814
0.0035 0.006999999999999999 0.7916 0.1979 0.0002398794 0.0002502986 0.1337099807 0.0103779072 0.8692639547 0.0479443776 0.2779616076 0.0334162239 1.2811754224 .0919888073
0.0035 0.0075 0.7912 0.1978 0.0002398794 0.0002502986 0.1534442850 0.0305021402 0.8992651001 0.0711647630 0.2542367496 0.0379912193 1.3071860141 .1399084211
0.0035 0.008 0.7908 0.1977 0.0002398794 0.0002502986 0.1506250987 0.0380712663 0.8487503511 0.0357887434 0.2682959247 0.0606634354 1.2679112539 .1347737437
0.0035 0.0085 0.7904 0.1976 0.0002029749 0.0002151885 0.1558607305 0.0191630200 0.8569557926 0.0943068168 0.2738610149 0.0319246998 1.2868805129 .1456097251
0.0035 0.009000000000000001 0.79 0.1975 0.0001660703 0.0002151885 0.1683456985 0.0224381268 0.8369550290 0.0440386032 0.2539438501 0.0277621741 1.2594106479 .0944540926
0.0035 0.0095 0.7896 0.1974 0.0002952362 0.0003763538 0.1764005167 0.0279723782 0.8515709716 0.0413274026 0.2782545071 0.0356327598 1.3065212316 .1053088944
0.0035 0.01 0.7892 0.1973 0.0001476181 0.0002998138 0.2009677119 0.0428043675 0.8633662937 0.0873877108 0.2680030252 0.0172785870 1.3324846489 .1477704791
0.004 0.0 0.7968 0.1992 0.0000922613 0.0001650420 0.0000000000 0.0000000000 0.8308009479 0.0574747100 0.2630237341 0.0088064894 1.0939169433 .0664462414
0.004 0.0005 0.7964 0.1991 0.0002398794 0.0004303770 0.0108740045 0.0078920777 0.8556736923 0.0513250199 0.2767900097 0.0258017678 1.1435775859 .0854492424
0.0 0.0085 0.7932 0.1983 0.0000000000 0.0000000000 0.1623045850 0.0438673411 0.8684946946 0.0793428428 0.2633166335 0.0360349698 1.2941159131 .1592451537
0.004 0.001 0.7959999999999999 0.19899999999999998 0.0002029749 0.0002151885 0.0209425271 0.0149828278 0.8610585133 0.1113536340 0.2735681154 0.0227935272 1.1557721307 .1493451775
0.004 0.0015 0.7956 0.1989 0.0002767839 0.0001650420 0.0314137906 0.0128877090 0.8800335967 0.0459442902 0.2583373424 0.0224292929 1.1700615136 .0814263341
0.004 0.002 0.7952 0.1988 0.0003136884 0.0003799553 0.0342329770 0.0122157365 0.8500324513 0.0770455835 0.2668314273 0.0344776407 1.1514105440 .1241189160
0.004 0.0025 0.7948 0.1987 0.0002398794 0.0003422385 0.0495371314 0.0131370108 0.8610585133 0.0519616100 0.2949497775 0.0394099490 1.2057853016 .1048508083
0.004 0.003 0.7944 0.1986 0.0001107136 0.0001807945 0.0612166177 0.0255478718 0.8577250527 0.0609611358 0.2709320200 0.0354880086 1.1899844040 .1221778107
0.004 0.0035 0.794 0.1985 0.0002398794 0.0003217262 0.0724933630 0.0154937520 0.8443912103 0.0845424318 0.2694675226 0.0348045442 1.1865919753 .1351624542
0.004 0.004 0.7936 0.1984 0.0001845226 0.0001650420 0.0813536629 0.0262987036 0.8492631912 0.1138297076 0.2721036180 0.0500643959 1.2029049947 .1903578491
0.004 0.0045 0.7932 0.1983 0.0002214271 0.0001476181 0.0821591447 0.0196312955 0.8343908285 0.0528847307 0.2662456283 0.0245337193 1.1830170286 .0971973636
0.004 0.005 0.7928 0.1982 0.0001476181 0.0001881769 0.0930331492 0.0439264615 0.8425962700 0.0948463053 0.2726894169 0.0415628389 1.2084664542 .1805237826
0.004 0.0055 0.7924 0.1981 0.0000922613 0.0001167023 0.1111564899 0.0235388192 0.8897775584 0.0505349201 0.2788403060 0.0476481832 1.2798666156 .1218386248
0.0 0.009000000000000001 0.7928 0.1982 0.0000000000 0.0000000000 0.1788169621 0.0288627860 0.8654176541 0.1170242207 0.2668314273 0.0452015173 1.3110660435 .1910885240
0.004 0.006 0.792 0.198 0.0002029749 0.0002711917 0.1196140490 0.0237036204 0.8325958882 0.0293082616 0.2791332055 0.0464446598 1.2315461176 .0997277335
0.004 0.0065 0.7916 0.1979 0.0003505930 0.0003578026 0.1240441989 0.0247742951 0.8666997543 0.0581796685 0.2773758086 0.0174367467 1.2684703548 .1007485129
0.004 0.006999999999999999 0.7912 0.1978 0.0002583317 0.0003940325 0.1417647988 0.0160288857 0.8464425707 0.0398037922 0.2732752159 0.0254401368 1.2617409171 .0816668472
0.004 0.0075 0.7908 0.1977 0.0001845226 0.0002334047 0.1482086533 0.0284324811 0.8669561743 0.0547899499 0.2659527289 0.0373535846 1.2813020791 .1208094203
0.004 0.008 0.7904 0.1976 0.0001291658 0.0001881769 0.1502223578 0.0224381268 0.8487503511 0.0718891330 0.2794261050 0.0531884812 1.2785279797 .1477039179
0.004 0.0085 0.79 0.1975 0.0001476181 0.0002998138 0.1699566622 0.0138580331 0.8561865324 0.0489056960 0.2794261050 0.0279346882 1.3057169177 .0909982311
0.004 0.009000000000000001 0.7896 0.1974 0.0001476181 0.0001881769 0.1751922939 0.0275517170 0.8361857689 0.0825242414 0.2829408988 0.0495130091 1.2944665797 .1597771444
0.004 0.0095 0.7892 0.1973 0.0003136884 0.0004754815 0.1864690393 0.0212500696 0.8708024750 0.0506752447 0.2747397133 0.0246175001 1.3323249160 .0970182959
0.004 0.01 0.7888 0.1972 0.0002398794 0.0003615890 0.1941211165 0.0170107385 0.8423398500 0.0754066789 0.2688817237 0.0304728093 1.3055825696 .1232518157
0.0045 0.0 0.7964 0.1991 0.0002583317 0.0001807945 0.0000000000 0.0000000000 0.8677254345 0.0746952957 0.2662456283 0.0238240916 1.1342293945 .0987001818
0.0 0.0095 0.7924 0.1981 0.0000000000 0.0000000000 0.1719703667 0.0360762346 0.8777258163 0.0446377147 0.2803048034 0.0326474544 1.3300009864 .1133614037
0.0045 0.0005 0.7959999999999999 0.19899999999999998 0.0002952362 0.0002711917 0.0088602999 0.0065437652 0.8451604705 0.0786904617 0.2808906024 0.0240391796 1.1352066090 .1095445982
0.0045 0.001 0.7956 0.1989 0.0002767839 0.0001650420 0.0205397862 0.0064438545 0.8574686326 0.0351735032 0.2794261050 0.0395750449 1.1577113077 .0813574446
0.0045 0.0015 0.7952 0.1988 0.0002767839 0.0001650420 0.0314137906 0.0164286699 0.8669561743 0.0553154562 0.2844053962 0.0492698370 1.1830521450 .1211790051
0.0045 0.002 0.7948 0.1987 0.0004059497 0.0001881769 0.0410795724 0.0136219335 0.8554172723 0.0816270031 0.2814764014 0.0439700561 1.1783791958 .1394071696
0.0045 0.0025 0.7944 0.1986 0.0002398794 0.0002214271 0.0463152041 0.0080548181 0.8559301124 0.0755042747 0.2776687081 0.0363289828 1.1801539040 .1201095027
0.0045 0.003 0.794 0.1985 0.0002029749 0.0001380841 0.0579946904 0.0179027280 0.8477246709 0.0740232755 0.2914349837 0.0552331076 1.1973573199 .1472971952
0.0045 0.0035 0.7936 0.1984 0.0002767839 0.0002609544 0.0531617995 0.0232894309 0.8515709716 0.0695158480 0.2841124967 0.0295233378 1.1891220517 .1225895711
0.0045 0.004 0.7932 0.1983 0.0002583317 0.0003578026 0.0882002583 0.0244845273 0.8577250527 0.0581344453 0.2729823164 0.0446746128 1.2191659591 .1276513880
0.0045 0.0045 0.7928 0.1982 0.0001845226 0.0001650420 0.0769235130 0.0324600176 0.8595199930 0.0603889623 0.2729823164 0.0369842865 1.2096103450 .1299983084
0.0045 0.005 0.7924 0.1981 0.0002583317 0.0000738090 0.0950468537 0.0252669771 0.8574686326 0.0729856318 0.2820622003 0.0214917177 1.2348360183 .1198181356
0.0 0.001 0.7992 0.1998 0.0000000000 0.0000000000 0.0185260817 0.0179027280 0.8772129762 0.0866896978 0.2767900097 0.0292313095 1.1725290676 .1338237353
0.0 0.01 0.792 0.198 0.0000000000 0.0000000000 0.1896909665 0.0251382602 0.8505452914 0.0254153532 0.2606805382 0.0201228552 1.3009167961 .0706764686
0.0045 0.0055 0.792 0.198 0.0003136884 0.0002998138 0.1103510081 0.0259009687 0.8490067711 0.0164908195 0.2794261050 0.0311301307 1.2390975726 .0738217327
0.0045 0.006 0.7916 0.1979 0.0003321407 0.0003615890 0.1155866399 0.0206304004 0.8661869142 0.0584187671 0.2808906024 0.0331067122 1.2629962972 .1125174687
0.0045 0.0065 0.7912 0.1978 0.0002398794 0.0002761682 0.1200167899 0.0156188718 0.8743923557 0.0418836851 0.2603876387 0.0404328612 1.2550366637 .0982115863
0.0045 0.006999999999999999 0.7908 0.1977 0.0003874975 0.0006434523 0.1417647988 0.0207870496 0.8333651484 0.0768062578 0.2855769941 0.0627105929 1.2610944388 .1609473526
0.0045 0.0075 0.7904 0.1976 0.0003136884 0.0001881769 0.1401538352 0.0255478718 0.8551608522 0.0481905986 0.2630237341 0.0330652251 1.2586521099 .1069918724
0.0045 0.008 0.79 0.1975 0.0002767839 0.0003300841 0.1635128077 0.0295294510 0.8751616158 0.0878679326 0.2794261050 0.0344278391 1.3183773124 .1521553068
0.0045 0.0085 0.7896 0.1974 0.0002398794 0.0003974739 0.1675402167 0.0289749621 0.8579814727 0.0943319129 0.2729823164 0.0350795279 1.2987438852 .1587838768
0.0045 0.009000000000000001 0.7892 0.1973 0.0002398794 0.0002214271 0.1582771759 0.0305234035 0.8254161269 0.0805567152 0.2779616076 0.0332618281 1.2618947898 .1445633739
0.0045 0.0095 0.7888 0.1972 0.0004244020 0.0000903972 0.1776087394 0.0099957664 0.8543915921 0.0319693177 0.2729823164 0.0502764327 1.3054070499 .0923319140
0.0045 0.01 0.7884 0.1971 0.0003690452 0.0004042688 0.1921074120 0.0446733894 0.8605456732 0.0740765514 0.2800119040 0.0259608758 1.3330340344 .1451150854
0.0005 0.0 0.7996 0.1999 0.0000369045 0.0000903972 0.0000000000 0.0000000000 0.8684946946 0.0362850221 0.2659527289 0.0578311464 1.1344843280 .0942065657
0.005 0.0 0.7959999999999999 0.19899999999999998 0.0002952362 0.0002447969 0.0000000000 0.0000000000 0.8692639547 0.0528001190 0.2680030252 0.0232112444 1.1375622161 .0762561603
0.005 0.0005 0.7956 0.1989 0.0002583317 0.0002711917 0.0076520772 0.0030138370 0.8564429525 0.0540797110 0.2741539143 0.0338751894 1.1385072757 .0912399291
0.005 0.001 0.7952 0.1988 0.0002583317 0.0002711917 0.0193315635 0.0041071675 0.8772129762 0.0335273500 0.2715178190 0.0369842865 1.1683206904 .0748899957
0.005 0.0015 0.7948 0.1987 0.0002952362 0.0002151885 0.0362466815 0.0216133450 0.8590071529 0.0650114582 0.2729823164 0.0536765770 1.1685313870 .1405165687
0.005 0.002 0.7944 0.1986 0.0003505930 0.0004109514 0.0398713497 0.0212195160 0.8561865324 0.0497058205 0.2855769941 0.0396010497 1.1819854692 .1109373376
0.005 0.0025 0.794 0.1985 0.0002214271 0.0002761682 0.0567864677 0.0226968710 0.8646483939 0.0721010126 0.2782545071 0.0339055662 1.1999107958 .1289796180
0.005 0.003 0.7936 0.1984 0.0002952362 0.0002447969 0.0539672814 0.0205989276 0.8661869142 0.0719914976 0.2917278832 0.0280572631 1.2121773150 .1208924852
0.005 0.0035 0.7932 0.1983 0.0002767839 0.0002021344 0.0676604721 0.0123740464 0.8600328331 0.0490667647 0.2682959247 0.0210724842 1.1962660138 .0827154297
0.005 0.004 0.7928 0.1982 0.0002767839 0.0003300841 0.0745070675 0.0274337219 0.8477246709 0.0472648297 0.2685888242 0.0397567216 1.1910973465 .1147853573
0.005 0.0045 0.7924 0.1981 0.0003321407 0.0004459190 0.0793399584 0.0136219335 0.8554172723 0.0675393072 0.2662456283 0.0257618373 1.2013349997 .1073689970
0.0005 0.0005 0.7992 0.1998 0.0000369045 0.0000903972 0.0092630408 0.0090415109 0.8461861506 0.0356414640 0.2647811309 0.0319461907 1.1202672268 .0767195628
0.005 0.005 0.792 0.198 0.0002214271 0.0003799553 0.0898112220 0.0160288857 0.8597764131 0.0520122006 0.2656598294 0.0172388204 1.2154688916 .0856598620
0.005 0.0055 0.7916 0.1979 0.0003874975 0.0001380841 0.1071290809 0.0142731741 0.8802900167 0.0446082450 0.2849911951 0.0452091084 1.2727977902 .1042286116
0.005 0.006 0.7912 0.1978 0.0002029749 0.0002151885 0.1268633853 0.0320172687 0.8933674390 0.0489594444 0.2849911951 0.0388398407 1.3054249943 .1200317423
0.005 0.0065 0.7908 0.1977 0.0002952362 0.0002151885 0.1284743489 0.0243516748 0.8731102554 0.0353822499 0.2735681154 0.0361775325 1.2754479559 .0961266457
0.005 0.006999999999999999 0.7904 0.1976 0.0003136884 0.0002502986 0.1449867260 0.0336957217 0.8849055775 0.0394387034 0.2677101258 0.0416453213 1.2979161177 .1150300450
0.005 0.0075 0.79 0.1975 0.0002583317 0.0002952362 0.1627073259 0.0099957664 0.8479810910 0.0755913073 0.2805977029 0.0586852453 1.2915444515 .1445675552
0.005 0.008 0.7896 0.1974 0.0002767839 0.0003087654 0.1558607305 0.0247742951 0.8620841935 0.0769875299 0.2735681154 0.0459544258 1.2917898233 .1480250162
0.005 0.0085 0.7892 0.1973 0.0002952362 0.0002711917 0.1675402167 0.0448039076 0.8525966518 0.0331566091 0.2773758086 0.0332721434 1.2978079133 .1115038518
0.005 0.009000000000000001 0.7888 0.1972 0.0001845226 0.0003501070 0.1876772620 0.0386631269 0.8592635730 0.0332911835 0.2647811309 0.0554315654 1.3119064885 .1277359828
0.005 0.0095 0.7884 0.1971 0.0003136884 0.0002761682 0.1925101529 0.0282033679 0.8438783702 0.0484735630 0.2647811309 0.0114792684 1.3014833424 .0884323675
0.0005 0.001 0.7988 0.1997 0.0000738090 0.0002151885 0.0209425271 0.0162300088 0.8477246709 0.0486090172 0.2639024325 0.0249498098 1.1326434395 .0900040243
0.005 0.01 0.7879999999999999 0.19699999999999998 0.0002583317 0.0002447969 0.1977457847 0.0300737181 0.8500324513 0.0436064887 0.2805977029 0.0378554875 1.3286342706 .1117804912
0.0055 0.0 0.7956 0.1989 0.0003321407 0.0000903972 0.0000000000 0.0000000000 0.8600328331 0.0751516367 0.2729823164 0.0539952865 1.1333472902 .1292373204
0.0055 0.0005 0.7952 0.1988 0.0001660703 0.0001807945 0.0096657817 0.0078094359 0.8569557926 0.0501850126 0.2738610149 0.0274138893 1.1406486595 .0855891323
0.0055 0.001 0.7948 0.1987 0.0002214271 0.0002761682 0.0177205998 0.0128372677 0.8759308759 0.0206031552 0.2785474066 0.0367889211 1.1724203094 .0705055122
0.0055 0.0015 0.7944 0.1986 0.0003321407 0.0000903972 0.0289973452 0.0126334886 0.8733666755 0.0884318351 0.2800119040 0.0246731958 1.1827080654 .1258289167
0.0055 0.002 0.794 0.1985 0.0003136884 0.0004303770 0.0334274952 0.0173879626 0.8438783702 0.0566311087 0.2706391206 0.0217141065 1.1482586744 .0961635548
0.0055 0.0025 0.7936 0.1984 0.0004428543 0.0002447969 0.0495371314 0.0304169386 0.8743923557 0.0530733748 0.2718107185 0.0287340213 1.1961830599 .1124691316
0.0055 0.003 0.7932 0.1983 0.0003136884 0.0002214271 0.0583974313 0.0339833148 0.8474682509 0.0241089394 0.2595089403 0.0176129788 1.1656883109 .0759266601
0.0055 0.0035 0.7928 0.1982 0.0003136884 0.0002502986 0.0648412858 0.0282952358 0.8336215684 0.0512686216 0.2873343910 0.0461035320 1.1861109336 .1259176880
0.0055 0.004 0.7924 0.1981 0.0003505930 0.0002711917 0.0781317357 0.0397389168 0.8523402317 0.0740232755 0.2656598294 0.0277621741 1.1964823898 .1417955581
0.0005 0.0015 0.7984 0.1996 0.0000184523 0.0000738090 0.0265808998 0.0144986726 0.8620841935 0.0874629193 0.2753255123 0.0246453637 1.1640090579 .1266807646
0.0055 0.0045 0.792 0.198 0.0002398794 0.0000903972 0.0930331492 0.0212195160 0.8608020932 0.0759384404 0.2726894169 0.0422181862 1.2267645387 .1394665398
0.0055 0.005 0.7916 0.1979 0.0003321407 0.0002214271 0.0962550764 0.0149394620 0.8990086800 0.0932241164 0.2600947392 0.0450951070 1.2556906363 .1534801125
0.0055 0.0055 0.7912 0.1978 0.0002398794 0.0000903972 0.1047126355 0.0257250261 0.8379807092 0.0585087391 0.2735681154 0.0414801925 1.2165013395 .1258043549
0.0055 0.006 0.7908 0.1977 0.0002767839 0.0002021344 0.1155866399 0.0347945767 0.8918289188 0.0277881730 0.2785474066 0.0347255775 1.2862397492 .0975104616
0.0055 0.0065 0.7904 0.1976 0.0003321407 0.0003217262 0.1272661262 0.0251382602 0.8264418071 0.0189542812 0.2709320200 0.0306636521 1.2249720940 .0750779197
0.0055 0.006999999999999999 0.79 0.1975 0.0003874975 0.0003174647 0.1389456124 0.0224958827 0.8731102554 0.0714671694 0.2680030252 0.0242947717 1.2804463905 .1185752885
0.0055 0.0075 0.7896 0.1974 0.0002583317 0.0002711917 0.1635128077 0.0235388192 0.8692639547 0.0231062777 0.2703462211 0.0145391479 1.3033813152 .0614554365
0.0055 0.008 0.7892 0.1973 0.0004059497 0.0003974739 0.1538470259 0.0149828278 0.8695203748 0.1085889697 0.2606805382 0.0215236282 1.2844538886 .1454928996
0.0055 0.0085 0.7888 0.1972 0.0002767839 0.0001650420 0.1651237713 0.0095305893 0.8428526900 0.0384664256 0.2744468138 0.0219655083 1.2827000590 .0701275652
0.0055 0.009000000000000001 0.7884 0.1971 0.0002398794 0.0001476181 0.1751922939 0.0395425124 0.8687511147 0.1009995562 0.2805977029 0.0361395708 1.3247809909 .1768292575
0.0005 0.002 0.7979999999999999 0.1995 0.0000369045 0.0000903972 0.0362466815 0.0132354167 0.8608020932 0.0878230234 0.2879201900 0.0365174124 1.1850058692 .1376662497
0.0055 0.0095 0.7879999999999999 0.19699999999999998 0.0001476181 0.0002214271 0.2017731937 0.0386631269 0.8490067711 0.0617413466 0.2741539143 0.0164023709 1.3250814972 .1170282715
0.0055 0.01 0.7876 0.1969 0.0002583317 0.0002151885 0.1731785894 0.0400317167 0.8623406135 0.0827502092 0.2735681154 0.0252913232 1.3093456500 .1482884376
0.006 0.0 0.7952 0.1988 0.0004059497 0.0001881769 0.0000000000 0.0000000000 0.8423398500 0.0878888824 0.2788403060 0.0386183273 1.1215861057 .1266953866
0.006 0.0005 0.7948 0.1987 0.0003321407 0.0002214271 0.0104712635 0.0059190583 0.8656740741 0.0597497223 0.2803048034 0.0323836109 1.1567822817 .0982738186
0.006 0.001 0.7944 0.1986 0.0004428543 0.0002711917 0.0189288226 0.0121090468 0.8602892532 0.0409630521 0.2712249195 0.0159784654 1.1508858496 .0693217560
0.006 0.0015 0.794 0.1985 0.0003136884 0.0000903972 0.0273863816 0.0093934514 0.8920853388 0.1065967460 0.2826479993 0.0415876008 1.2024334081 .1576681954
0.006 0.002 0.7936 0.1984 0.0002214271 0.0003217262 0.0418850542 0.0082143349 0.8782386563 0.0599606354 0.2732752159 0.0319031945 1.1936203535 .1003998910
0.006 0.0025 0.7932 0.1983 0.0003505930 0.0003940325 0.0495371314 0.0093934514 0.8541351721 0.1035936984 0.2639024325 0.0444744498 1.1679253290 .1578556321
0.006 0.003 0.7928 0.1982 0.0002952362 0.0002151885 0.0612166177 0.0136219335 0.8451604705 0.0917166867 0.2706391206 0.0483559214 1.1773114450 .1539097301
0.006 0.0035 0.7924 0.1981 0.0002583317 0.0002711917 0.0636330631 0.0218521738 0.8292624276 0.0746072179 0.2779616076 0.0489904481 1.1711154300 .1457210315
0.0005 0.0025 0.7976 0.1994 0.0000184523 0.0000738090 0.0507453541 0.0106250348 0.8520838117 0.0837767888 0.2674172263 0.0427512856 1.1702648444 .1372269182
0.006 0.004 0.792 0.198 0.0003321407 0.0002761682 0.0781317357 0.0149394620 0.8410577497 0.0885744768 0.2808906024 0.0526698098 1.2004122285 .1564599168
0.006 0.0045 0.7916 0.1979 0.0003874975 0.0003174647 0.0930331492 0.0277160661 0.8797771766 0.0820608249 0.2609734377 0.0182821840 1.2341712610 .1283765397
0.006 0.005 0.7912 0.1978 0.0002583317 0.0000738090 0.0966578173 0.0210043958 0.8559301124 0.0296206776 0.2770829092 0.0396616614 1.2299291706 .0903605438
0.006 0.0055 0.7908 0.1977 0.0002952362 0.0001380841 0.1079345627 0.0136219335 0.8636227137 0.0631147614 0.2873343910 0.0464742048 1.2591869036 .1233489838
0.006 0.006 0.7904 0.1976 0.0003505930 0.0003940325 0.1067263400 0.0283639415 0.8764437160 0.0780225146 0.2712249195 0.0245337193 1.2547455685 .1313142079
0.006 0.0065 0.79 0.1975 0.0002583317 0.0002151885 0.1381401306 0.0440149933 0.8490067711 0.0679082392 0.2767900097 0.0274764068 1.2641952431 .1396148278
0.006 0.006999999999999999 0.7896 0.1974 0.0002398794 0.0004459190 0.1425702806 0.0323599248 0.8956752195 0.0661464323 0.2665385278 0.0471559068 1.3050239073 .1461081829
0.006 0.0075 0.7892 0.1973 0.0003505930 0.0002447969 0.1474031715 0.0171626231 0.8538787520 0.0935423700 0.2814764014 0.0442035684 1.2831089179 .1551533584
0.006 0.008 0.7888 0.1972 0.0003136884 0.0003422385 0.1655265122 0.0212195160 0.8266982272 0.0616560920 0.2586302418 0.0493463917 1.2511686696 .1325642382
0.006 0.0085 0.7884 0.1971 0.0002398794 0.0001476181 0.1695539213 0.0140440553 0.8666997543 0.0988598214 0.2747397133 0.0377192672 1.3112332683 .1507707620
0.0005 0.003 0.7972 0.1993 0.0000000000 0.0000000000 0.0507453541 0.0169725549 0.8461861506 0.0841589184 0.2803048034 0.0486812684 1.1772363081 .1498127417
0.006 0.009000000000000001 0.7879999999999999 0.19699999999999998 0.0004613065 0.0004811761 0.1788169621 0.0273626807 0.8715717352 0.0648575463 0.2721036180 0.0252913232 1.3229536218 .1179927263
0.006 0.0095 0.7876 0.1969 0.0002952362 0.0004428543 0.1808306666 0.0296391040 0.8315702080 0.0696141464 0.2750326128 0.0326369416 1.2877287236 .1323330463
0.006 0.01 0.7872 0.1968 0.0001291658 0.0001881769 0.2045923801 0.0481001474 0.8338779885 0.0600833261 0.2612663372 0.0126456616 1.2998658716 .1210173120
0.0065 0.0 0.7948 0.1987 0.0004244020 0.0002502986 0.0000000000 0.0000000000 0.8579814727 0.1010750446 0.2759113112 0.0259079484 1.1343171859 .1272332916
0.0065 0.0005 0.7944 0.1986 0.0003321407 0.0002214271 0.0084575590 0.0030138370 0.8802900167 0.1183049953 0.2641953320 0.0328047419 1.1532750484 .1543450013
0.0065 0.001 0.794 0.1985 0.0004428543 0.0002711917 0.0169151180 0.0093934514 0.8443912103 0.0728990961 0.2603876387 0.0165066464 1.1221368213 .0990703856
0.0065 0.0015 0.7936 0.1984 0.0004059497 0.0004142522 0.0229562316 0.0143185579 0.8297752677 0.0504932676 0.2776687081 0.0343879459 1.1308061571 .0996140236
0.0065 0.002 0.7932 0.1983 0.0003136884 0.0003422385 0.0426905360 0.0179027280 0.8702896349 0.0250925063 0.2753255123 0.0461630397 1.1886193716 .0895005125
0.0065 0.0025 0.7928 0.1982 0.0004244020 0.0001881769 0.0447042405 0.0159883574 0.8605456732 0.0858972708 0.2627308346 0.0166309140 1.1684051503 .1187047191
0.0065 0.003 0.7924 0.1981 0.0004982110 0.0003799553 0.0612166177 0.0255478718 0.8400320695 0.1020976912 0.2641953320 0.0412395813 1.1659422302 .1692650996
0.0005 0.0035 0.7968 0.1992 0.0000922613 0.0001167023 0.0749098084 0.0209115241 0.8795207566 0.0725265412 0.2788403060 0.0408214039 1.2333631323 .1343761715
0.0065 0.0035 0.792 0.198 0.0004059497 0.0002998138 0.0688686949 0.0159883574 0.8497760313 0.0538213398 0.2542367496 0.0423075026 1.1732874255 .1124170136
0.0065 0.004 0.7916 0.1979 0.0003505930 0.0002151885 0.0720906221 0.0469257969 0.8582378928 0.0584187671 0.2750326128 0.0338751894 1.2057117207 .1394349419
0.0065 0.0045 0.7912 0.1978 0.0005351156 0.0004579731 0.0882002583 0.0082143349 0.8528530718 0.0653423485 0.2595089403 0.0214757447 1.2010973860 .0954904012
0.0065 0.005 0.7908 0.1977 0.0003874975 0.0000738090 0.0966578173 0.0233450808 0.8533659119 0.0605629190 0.2706391206 0.0226424750 1.2210503473 .1066242838
0.0065 0.0055 0.7904 0.1976 0.0002029749 0.0002151885 0.1026989309 0.0080548181 0.8728538354 0.1047424884 0.2741539143 0.0291372423 1.2499096555 .1421497373
0.0065 0.006 0.79 0.1975 0.0004059497 0.0004754815 0.1039071536 0.0078920777 0.8579814727 0.0580529547 0.2738610149 0.0411312642 1.2361555909 .1075517781
0.0065 0.0065 0.7896 0.1974 0.0002398794 0.0003615890 0.1304880534 0.0392460629 0.8613149333 0.0370666684 0.2650740304 0.0385471742 1.2571168965 .1152214945
0.0065 0.006999999999999999 0.7892 0.1973 0.0002767839 0.0001167023 0.1292798307 0.0354228886 0.8413141698 0.0987320404 0.2738610149 0.0339055662 1.2447317993 .1681771975
0.0065 0.0075 0.7888 0.1972 0.0003505930 0.0005140205 0.1566662123 0.0289749621 0.8297752677 0.0305301421 0.2618521361 0.0408129967 1.2486442091 .1008321214
0.0065 0.008 0.7884 0.1971 0.0003321407 0.0003615890 0.1474031715 0.0153676135 0.8484939311 0.0747656833 0.2794261050 0.0212347074 1.2756553483 .1117295932
0.0005 0.004 0.7964 0.1991 0.0000000000 0.0000000000 0.0761180312 0.0106250348 0.8500324513 0.0195283689 0.2677101258 0.0296045896 1.1938606083 .0597579933
0.0065 0.0085 0.7879999999999999 0.19699999999999998 0.0003505930 0.0003763538 0.1711648849 0.0242983305 0.8654176541 0.0415052103 0.2826479993 0.0505962129 1.3195811313 .1167761075
0.0065 0.009000000000000001 0.7876 0.1969 0.0004244020 0.0003615890 0.1731785894 0.0293752491 0.8751616158 0.0542884295 0.2940710791 0.0646876975 1.3428356863 .1487129651
0.0065 0.0095 0.7872 0.1968 0.0003874975 0.0002151885 0.1796224439 0.0570358480 0.8128515447 0.0731224372 0.2641953320 0.0168359885 1.2570568181 .1472094622
0.0065 0.01 0.7868 0.1967 0.0002398794 0.0002502986 0.1836498530 0.0278328642 0.8433655301 0.0452753868 0.2756184117 0.0252233905 1.3028736742 .0985819401
0.006999999999999999 0.0 0.7944 0.1986 0.0003505930 0.0004428543 0.0000000000 0.0000000000 0.8605456732 0.0616347599 0.2797190045 0.0372800177 1.1406152707 .0993576319
0.006999999999999999 0.0005 0.794 0.1985 0.0004428543 0.0003382355 0.0112767454 0.0078920777 0.8623406135 0.0387728816 0.2753255123 0.0149350017 1.1493857255 .0619381965
0.006999999999999999 0.001 0.7936 0.1984 0.0002767839 0.0003087654 0.0213452680 0.0097326738 0.8477246709 0.0612495122 0.2627308346 0.0525458730 1.1320775574 .1238368244
0.006999999999999999 0.0015 0.7932 0.1983 0.0002767839 0.0004668094 0.0245671952 0.0180830218 0.8692639547 0.0942566047 0.2583373424 0.0328570037 1.1524452762 .1456634396
0.006999999999999999 0.002 0.7928 0.1982 0.0002767839 0.0002609544 0.0418850542 0.0202815138 0.8672125944 0.0579441223 0.2612663372 0.0409473056 1.1706407697 .1194338961
0.006999999999999999 0.0025 0.7924 0.1981 0.0002583317 0.0001807945 0.0483289087 0.0277862039 0.8584943128 0.0643527473 0.2483787600 0.0496237766 1.1554603132 .1419435223
0.0 0.0015 0.7988 0.1997 0.0000000000 0.0000000000 0.0330247543 0.0070220276 0.8574686326 0.0450424273 0.2972929733 0.0332927645 1.1877863602 .0853572194
0.0005 0.0045 0.7959999999999999 0.19899999999999998 0.0000000000 0.0000000000 0.0894084810 0.0133816689 0.8479810910 0.0544818683 0.2870414915 0.0402030546 1.2244310635 .1080665918
0.006999999999999999 0.003 0.792 0.198 0.0003874975 0.0003382355 0.0684659540 0.0383767918 0.8623406135 0.0666810456 0.2677101258 0.0435386975 1.1989041908 .1489347704
0.006999999999999999 0.0035 0.7916 0.1979 0.0005535678 0.0002334047 0.0620220995 0.0189587902 0.8466989907 0.0767651556 0.2826479993 0.0274764068 1.1919226573 .1234337573
0.006999999999999999 0.004 0.7912 0.1978 0.0003505930 0.0003174647 0.0716878812 0.0245110114 0.8336215684 0.0339947612 0.2527722522 0.0202588220 1.1584322948 .0790820593
0.006999999999999999 0.0045 0.7908 0.1977 0.0004428543 0.0003940325 0.0857838129 0.0191630200 0.8525966518 0.0494299107 0.2703462211 0.0356616395 1.2091695401 .1046486027
0.006999999999999999 0.005 0.7904 0.1976 0.0005720201 0.0003382355 0.0934358901 0.0173879626 0.8697767948 0.0626127137 0.2706391206 0.0412312593 1.2344238256 .1215701711
0.006999999999999999 0.0055 0.79 0.1975 0.0004244020 0.0001476181 0.1151838990 0.0259009687 0.8679818545 0.0473926403 0.2738610149 0.0193402395 1.2574511704 .0927814666
0.006999999999999999 0.006 0.7896 0.1974 0.0004059497 0.0006455655 0.1031016718 0.0151550498 0.8628534536 0.0475311750 0.2715178190 0.0492419695 1.2378788941 .1125737598
0.006999999999999999 0.0065 0.7892 0.1973 0.0005535678 0.0005347973 0.1304880534 0.0384105891 0.8459297306 0.0219624929 0.2726894169 0.0246731958 1.2496607687 .0855810751
0.006999999999999999 0.006999999999999999 0.7888 0.1972 0.0003321407 0.0003799553 0.1264606444 0.0138111360 0.8833670573 0.0282760513 0.2747397133 0.0322242679 1.2848995557 .0746914105
0.006999999999999999 0.0075 0.7884 0.1971 0.0003690452 0.0001650420 0.1433757624 0.0382413041 0.8449040504 0.0750045071 0.2718107185 0.0446746128 1.2604595765 .1580854660
0.0005 0.005 0.7956 0.1989 0.0000369045 0.0000903972 0.0898112220 0.0247742951 0.8549044322 0.0695158480 0.2738610149 0.0207111209 1.2186135736 .1150916612
0.006999999999999999 0.008 0.7879999999999999 0.19699999999999998 0.0002398794 0.0003217262 0.1534442850 0.0173506092 0.8654176541 0.0682867332 0.2633166335 0.0443198631 1.2824184520 .1302789317
0.006999999999999999 0.0085 0.7876 0.1969 0.0003874975 0.0002711917 0.1594853986 0.0379004657 0.8725974153 0.0172850697 0.2788403060 0.0392354134 1.3113106174 .0946921405
0.006999999999999999 0.009000000000000001 0.7872 0.1968 0.0003321407 0.0002502986 0.1747895530 0.0180830218 0.8436219502 0.0272336921 0.2852840946 0.0606351448 1.3040277385 .1062021573
0.006999999999999999 0.0095 0.7868 0.1967 0.0002583317 0.0002151885 0.1856635575 0.0350546573 0.8315702080 0.0666415917 0.2826479993 0.0397739809 1.3001400965 .1416854184
0.006999999999999999 0.01 0.7864 0.1966 0.0004059497 0.0003422385 0.1739840712 0.0115608389 0.8477246709 0.0305301421 0.2767900097 0.0325105230 1.2989047015 .0749437425
0.0075 0.0 0.794 0.1985 0.0003505930 0.0003940325 0.0000000000 0.0000000000 0.8882390381 0.0300526044 0.2887988884 0.0539253320 1.1773885195 .0843719689
0.0075 0.0005 0.7936 0.1984 0.0003136884 0.0002214271 0.0112767454 0.0086753046 0.8792643365 0.0812718066 0.2694675226 0.0469005151 1.1603222929 .1370690534
0.0075 0.001 0.7932 0.1983 0.0004613065 0.0002334047 0.0185260817 0.0093241261 0.8761872960 0.0762667534 0.2586302418 0.0394099490 1.1538049260 .1252342332
0.0075 0.0015 0.7928 0.1982 0.0005720201 0.0002151885 0.0241644543 0.0076414714 0.8920853388 0.0687932499 0.3002219682 0.0272884247 1.2170437814 .1039383345
0.0075 0.002 0.7924 0.1981 0.0003874975 0.0004579731 0.0402740906 0.0197301943 0.8525966518 0.0335508752 0.2680030252 0.0480926321 1.1612612651 .1018316747
0.0005 0.0055 0.7952 0.1988 0.0000184523 0.0000738090 0.1031016718 0.0165858856 0.8423398500 0.0531229067 0.2841124967 0.0277868846 1.2295724708 .0975694859
0.0075 0.0025 0.792 0.198 0.0002767839 0.0001167023 0.0475234269 0.0121090468 0.8913160787 0.0704553447 0.2849911951 0.0517562583 1.2241074846 .1344373521
0.0075 0.003 0.7916 0.1979 0.0003874975 0.0003578026 0.0579946904 0.0059190583 0.8623406135 0.0805763019 0.2677101258 0.0373443967 1.1884329272 .1241975595
0.0075 0.0035 0.7912 0.1978 0.0004059497 0.0002502986 0.0684659540 0.0237583001 0.8566993725 0.0452172595 0.2744468138 0.0244075090 1.2000180900 .0936333672
0.0075 0.004 0.7908 0.1977 0.0003874975 0.0002151885 0.0684659540 0.0214627275 0.8587507329 0.0834906189 0.2723965175 0.0111147538 1.2000007019 .1162832887
0.0075 0.0045 0.7904 0.1976 0.0006089246 0.0005166633 0.0857838129 0.0261750607 0.8633662937 0.0792765193 0.2694675226 0.0349521260 1.2192265538 .1409203693
0.0075 0.005 0.79 0.1975 0.0005166633 0.0001881769 0.0974632992 0.0308405932 0.8843927374 0.0634638318 0.2832337983 0.0458497629 1.2656064982 .1403423648
0.0075 0.0055 0.7896 0.1974 0.0003874975 0.0001380841 0.1095455263 0.0186482521 0.8936238591 0.1206864311 0.2595089403 0.0273763103 1.2630658232 .1668490776
0.0075 0.006 0.7892 0.1973 0.0005535678 0.0003087654 0.1159893808 0.0353495492 0.8566993725 0.0456514107 0.2814764014 0.0278115731 1.2547187225 .1091212984
0.0075 0.0065 0.7888 0.1972 0.0004982110 0.0005423835 0.1280716080 0.0145433527 0.8490067711 0.0613567681 0.2794261050 0.0320534290 1.2570026951 .1084959333
0.0075 0.006999999999999999 0.7884 0.1971 0.0003136884 0.0002761682 0.1401538352 0.0346076083 0.8213134062 0.0248925628 0.2855769941 0.0302694290 1.2473579239 .0900457683
0.0005 0.006 0.7948 0.1987 0.0000184523 0.0000738090 0.1196140490 0.0309456006 0.8618277734 0.0827311372 0.2949497775 0.0293835265 1.2764100522 .1431340733
0.0075 0.0075 0.7879999999999999 0.19699999999999998 0.0004797588 0.0004579731 0.1385428715 0.0399830656 0.8661869142 0.0412063104 0.2858698936 0.0442811321 1.2910794381 .1259284812
0.0075 0.008 0.7876 0.1969 0.0003874975 0.0000738090 0.1494168760 0.0452362486 0.8582378928 0.0795910639 0.2832337983 0.0180174849 1.2912760646 .1429186064
0.0075 0.0085 0.7872 0.1968 0.0003690452 0.0004207763 0.1643182895 0.0422090915 0.8369550290 0.0543562113 0.2694675226 0.0221521874 1.2711098863 .1191382665
0.0075 0.009000000000000001 0.7868 0.1967 0.0004797588 0.0003578026 0.1671374758 0.0267148094 0.8523402317 0.0643895192 0.2803048034 0.0172388204 1.3002622697 .1087009516
0.0075 0.0095 0.7864 0.1966 0.0003690452 0.0001167023 0.1868717802 0.0472015090 0.8513145516 0.0613053086 0.2615592367 0.0628363258 1.3001146137 .1714598457
0.0075 0.01 0.7859999999999999 0.1965 0.0004059497 0.0002214271 0.1965375619 0.0536477493 0.8569557926 0.0449313484 0.2665385278 0.0179602561 1.3204378320 .1167607809
0.008 0.0 0.7936 0.1984 0.0004613065 0.0004207763 0.0000000000 0.0000000000 0.8505452914 0.0540942989 0.2797190045 0.0393402277 1.1307256024 .0938553029
0.008 0.0005 0.7932 0.1983 0.0003505930 0.0003174647 0.0072493363 0.0032219272 0.8300316878 0.0677376152 0.2732752159 0.0326474544 1.1109068330 .1039244615
0.008 0.001 0.7928 0.1982 0.0004982110 0.0004754815 0.0193315635 0.0143185579 0.8710588951 0.0835252629 0.2744468138 0.0270103510 1.1653354834 .1253296533
0.008 0.0015 0.7924 0.1981 0.0002767839 0.0003300841 0.0338302361 0.0157841555 0.8687511147 0.0690070126 0.2685888242 0.0164232790 1.1714469589 .1015445312
0.0005 0.0065 0.7944 0.1986 0.0000369045 0.0000903972 0.1228359762 0.0245638939 0.8282367474 0.0336682547 0.2759113112 0.0409053814 1.2270209393 .0992279272
0.008 0.002 0.792 0.198 0.0003321407 0.0002761682 0.0338302361 0.0106250348 0.8613149333 0.0567239162 0.2712249195 0.0278731986 1.1667022296 .0954983178
0.008 0.0025 0.7916 0.1979 0.0004428543 0.0004428543 0.0434960178 0.0145433527 0.8520838117 0.0502635617 0.2633166335 0.0388310044 1.1593393173 .1040807731
0.008 0.003 0.7912 0.1978 0.0004797588 0.0003578026 0.0539672814 0.0128372677 0.8677254345 0.0301835912 0.2732752159 0.0138129358 1.1954476906 .0571915973
0.008 0.0035 0.7908 0.1977 0.0004797588 0.0003578026 0.0700769176 0.0246166628 0.8531094919 0.0362850221 0.2753255123 0.0531755761 1.1989916806 .1144350636
0.008 0.004 0.7904 0.1976 0.0005535678 0.0005596848 0.0797426993 0.0090415109 0.8328523083 0.0386029286 0.2583373424 0.0485047201 1.1714859178 .0967088444
0.008 0.0045 0.79 0.1975 0.0004982110 0.0001881769 0.0793399584 0.0245110114 0.8382371292 0.0498643047 0.2565799455 0.0305178209 1.1746552441 .1050813139
0.008 0.005 0.7896 0.1974 0.0004797588 0.0003763538 0.1002824855 0.0299656555 0.8392628094 0.0761286890 0.2808906024 0.0399633409 1.2209156561 .1464340392
0.008 0.0055 0.7892 0.1973 0.0003321407 0.0002502986 0.1087400445 0.0241644543 0.8661869142 0.0588001972 0.2559941465 0.0349226595 1.2312532459 .1181376096
0.008 0.006 0.7888 0.1972 0.0004244020 0.0003799553 0.1196140490 0.0251640562 0.8292624276 0.0826834379 0.2803048034 0.0214117334 1.2296056820 .1296391828
0.008 0.0065 0.7884 0.1971 0.0005166633 0.0002502986 0.1236414580 0.0355326138 0.8405449096 0.0483159603 0.2715178190 0.0355652826 1.2362208499 .1196641553
0.0005 0.006999999999999999 0.794 0.1985 0.0000184523 0.0000738090 0.1280716080 0.0319767149 0.8682382746 0.0822848690 0.2890917879 0.0397567216 1.2854201228 .1540921145
0.008 0.006999999999999999 0.7879999999999999 0.19699999999999998 0.0003321407 0.0004303770 0.1329044989 0.0174624295 0.8584943128 0.0573968651 0.2662456283 0.0177101278 1.2579765807 .0929997994
0.008 0.0075 0.7876 0.1969 0.0003874975 0.0003174647 0.1345154625 0.0212195160 0.8600328331 0.0238567125 0.2618521361 0.0126184958 1.2567879292 .0580121890
0.008 0.008 0.7872 0.1968 0.0005720201 0.0004272007 0.1401538352 0.0272676711 0.8646483939 0.0591347101 0.2785474066 0.0304051670 1.2839216558 .1172347489
0.008 0.0085 0.7868 0.1967 0.0005351156 0.0003578026 0.1582771759 0.0145433527 0.8490067711 0.0451299280 0.2639024325 0.0357961035 1.2717214951 .0958271868
0.008 0.009000000000000001 0.7864 0.1966 0.0003505930 0.0001807945 0.1687484395 0.0356055761 0.8549044322 0.0590189603 0.2753255123 0.0387248119 1.2993289770 .1335301428
0.008 0.0095 0.7859999999999999 0.1965 0.0005166633 0.0006455655 0.1860662984 0.0518019374 0.8441347903 0.0172850697 0.2721036180 0.0456547524 1.3028213700 .1153873250
0.008 0.01 0.7856 0.1964 0.0004613065 0.0005219088 0.1929128938 0.0551857921 0.8620841935 0.0190925345 0.2846982957 0.0433886862 1.3401566895 .1181889216
0.0085 0.0 0.7932 0.1983 0.0004059497 0.0003974739 0.0000000000 0.0000000000 0.8736230955 0.0798549826 0.2785474066 0.0234612302 1.1525764518 .1037136867
0.0085 0.0005 0.7928 0.1982 0.0003321407 0.0003422385 0.0076520772 0.0082143349 0.8587507329 0.0712718583 0.2703462211 0.0216508000 1.1370811719 .1014792317
0.0085 0.001 0.7924 0.1981 0.0005535678 0.0002858612 0.0165123771 0.0109260869 0.8505452914 0.0804783208 0.2674172263 0.0148889769 1.1350284626 .1065792458
0.0005 0.0075 0.7936 0.1984 0.0000184523 0.0000738090 0.1320990170 0.0483691660 0.8377242891 0.0571672951 0.2770829092 0.0327942795 1.2469246676 .1384045496
0.0085 0.0015 0.792 0.198 0.0003690452 0.0000000000 0.0342329770 0.0132354167 0.8402884896 0.0408215558 0.2729823164 0.0181124644 1.1478728282 .0721694369
0.0085 0.002 0.7916 0.1979 0.0004244020 0.0002998138 0.0390658678 0.0131370108 0.8608020932 0.1090626530 0.2674172263 0.0306972071 1.1677095893 .1531966847
0.0085 0.0025 0.7912 0.1978 0.0005166633 0.0004609373 0.0547727632 0.0096657817 0.8638791338 0.0682173713 0.2732752159 0.0295581874 1.1924437762 .1079022777
0.0085 0.003 0.7908 0.1977 0.0003690452 0.0005219088 0.0567864677 0.0159883574 0.8774693962 0.0838238659 0.2803048034 0.0272632624 1.2149297125 .1275973945
0.0085 0.0035 0.7904 0.1976 0.0004982110 0.0005423835 0.0712851403 0.0258005770 0.8431091101 0.0533353695 0.2744468138 0.0510217108 1.1893392752 .1307000408
0.0085 0.004 0.79 0.1975 0.0004982110 0.0005296795 0.0700769176 0.0189587902 0.8659304942 0.0560522724 0.2662456283 0.0367889211 1.2027512511 .1123296632
0.0085 0.0045 0.7896 0.1974 0.0004428543 0.0003940325 0.0894084810 0.0277394651 0.8533659119 0.0578305374 0.2571657444 0.0292078211 1.2003829916 .1151718561
0.0085 0.005 0.7892 0.1973 0.0005535678 0.0004207763 0.0902139629 0.0289749621 0.8595199930 0.0960066237 0.2726894169 0.0422588079 1.2229769406 .1676611700
0.0085 0.0055 0.7888 0.1972 0.0002952362 0.0001380841 0.1127674536 0.0203772571 0.8572122126 0.0309663702 0.2764971102 0.0306860262 1.2467720126 .0821677376
0.0085 0.006 0.7884 0.1971 0.0005720201 0.0002952362 0.1143784172 0.0262740216 0.8549044322 0.0809637919 0.2618521361 0.0394447634 1.2317070056 .1469778131
0.0005 0.008 0.7932 0.1983 0.0000369045 0.0000903972 0.1389456124 0.0352944446 0.8413141698 0.0821569186 0.2554083475 0.0380363556 1.2357050342 .1555781160
0.0085 0.0065 0.7879999999999999 0.19699999999999998 0.0003874975 0.0004109514 0.1212250126 0.0286371158 0.8590071529 0.0836888407 0.2671243268 0.0367515908 1.2477439898 .1494884987
0.0085 0.006999999999999999 0.7876 0.1969 0.0004244020 0.0002761682 0.1429730215 0.0208493797 0.8623406135 0.0406924959 0.2712249195 0.0091504723 1.2769629565 .0709685161
0.0085 0.0075 0.7872 0.1968 0.0004244020 0.0002761682 0.1413620579 0.0278328642 0.8592635730 0.0390365308 0.2776687081 0.0174367467 1.2787187410 .0845823099
0.0085 0.008 0.7868 0.1967 0.0006642814 0.0003763538 0.1699566622 0.0371396125 0.8625970336 0.0508307065 0.2674172263 0.0199171647 1.3006352035 .1082638375
0.0085 0.0085 0.7864 0.1966 0.0006089246 0.0005166633 0.1522360623 0.0302028829 0.8764437160 0.0440445749 0.2817693008 0.0453606647 1.3110580037 .1201247858
0.0085 0.009000000000000001 0.7859999999999999 0.1965 0.0006827337 0.0007156052 0.1635128077 0.0339259912 0.8243904468 0.0765833571 0.2653669299 0.0372984230 1.2539529181 .1485233765
0.0085 0.0095 0.7856 0.1964 0.0006458291 0.0002609544 0.1755950348 0.0287501723 0.8387499693 0.0599474750 0.2627308346 0.0217299044 1.2777216678 .1106885061
0.0085 0.01 0.7852 0.1963 0.0007011859 0.0004754815 0.1727758485 0.0312377436 0.8920853388 0.0338396748 0.2846982957 0.0320105768 1.3502606689 .0975634767
0.009000000000000001 0.0 0.7928 0.1982 0.0004428543 0.0002952362 0.0000000000 0.0000000000 0.8541351721 0.0802787240 0.2785474066 0.0395316654 1.1331254330 .1201056256
0.009000000000000001 0.0005 0.7924 0.1981 0.0003690452 0.0002609544 0.0104712635 0.0039460389 0.8746487757 0.0691745056 0.2712249195 0.0255612489 1.1567140039 .0989427478
0.0005 0.0085 0.7928 0.1982 0.0000369045 0.0000903972 0.1574716941 0.0575454606 0.8638791338 0.0466769010 0.2823550998 0.0339258023 1.3037428322 .1382385611
0.009000000000000001 0.001 0.792 0.198 0.0005720201 0.0004109514 0.0233589725 0.0145433527 0.8736230955 0.0566125289 0.2741539143 0.0148659111 1.1717080024 .0864327441
0.009000000000000001 0.0015 0.7916 0.1979 0.0004613065 0.0001650420 0.0294000861 0.0126334886 0.8682382746 0.1126545219 0.2811835019 0.0449579236 1.1792831691 .1704109761
0.009000000000000001 0.002 0.7912 0.1978 0.0004797588 0.0005881613 0.0402740906 0.0098650972 0.8551608522 0.0337852264 0.2841124967 0.0294068745 1.1800271983 .0736453594
0.009000000000000001 0.0025 0.7908 0.1977 0.0006458291 0.0005086937 0.0515508359 0.0201531485 0.8420834299 0.0732374436 0.2562870460 0.0223833469 1.1505671409 .1162826327
0.009000000000000001 0.003 0.7904 0.1976 0.0005351156 0.0002952362 0.0604111358 0.0170868495 0.8500324513 0.0779618151 0.2805977029 0.0218872555 1.1915764056 .1172311563
0.009000000000000001 0.0035 0.79 0.1975 0.0004059497 0.0003974739 0.0745070675 0.0211582763 0.8533659119 0.0553914782 0.2767900097 0.0332927645 1.2050689388 .1102399929
0.009000000000000001 0.004 0.7896 0.1974 0.0004982110 0.0001476181 0.0853810720 0.0070220276 0.8354165087 0.0368959845 0.2882130894 0.0296045896 1.2095088811 .0736702198
0.009000000000000001 0.0045 0.7892 0.1973 0.0004613065 0.0003870579 0.0950468537 0.0277160661 0.8743923557 0.0434251719 0.2729823164 0.0405684285 1.2428828323 .1120967244
0.009000000000000001 0.005 0.7888 0.1972 0.0005166633 0.0002998138 0.0962550764 0.0247480928 0.8364421889 0.0683944896 0.2624379351 0.0438919426 1.1956518637 .1373343388
0.009000000000000001 0.0055 0.7884 0.1971 0.0004982110 0.0003615890 0.1087400445 0.0270766518 0.8343908285 0.0812070585 0.2633166335 0.0406022497 1.2069457175 .1492475490
0.0005 0.009000000000000001 0.7924 0.1981 0.0000369045 0.0001476181 0.1719703667 0.0284324811 0.8710588951 0.0747164190 0.2691746232 0.0440869668 1.3122407895 .1473834850
0.009000000000000001 0.006 0.7879999999999999 0.19699999999999998 0.0004797588 0.0002447969 0.1111564899 0.0333473361 0.8508017115 0.0541186033 0.2885059889 0.0565227702 1.2509439491 .1442335065
0.009000000000000001 0.0065 0.7876 0.1969 0.0005535678 0.0003087654 0.1131701945 0.0142731741 0.8710588951 0.0598860219 0.2700533216 0.0268830031 1.2548359790 .1013509645
0.009000000000000001 0.006999999999999999 0.7872 0.1968 0.0005904723 0.0003615890 0.1474031715 0.0307141104 0.8279803274 0.0905478691 0.2767900097 0.0482706876 1.2527639809 .1698942561
0.009000000000000001 0.0075 0.7868 0.1967 0.0005720201 0.0002151885 0.1490141351 0.0312999909 0.8361857689 0.0940526916 0.2750326128 0.0419736300 1.2608045369 .1675415010
0.009000000000000001 0.008 0.7864 0.1966 0.0005166633 0.0003615890 0.1441812442 0.0194986501 0.8743923557 0.0803540400 0.2864556925 0.0221211836 1.3055459557 .1223354627
0.009000000000000001 0.0085 0.7859999999999999 0.1965 0.0004797588 0.0005764671 0.1667347349 0.0376428117 0.8315702080 0.0307105159 0.2659527289 0.0231816571 1.2647374306 .0921114518
0.009000000000000001 0.009000000000000001 0.7856 0.1964 0.0004982110 0.0003799553 0.1755950348 0.0263972010 0.8615713534 0.0976418444 0.2826479993 0.0572766414 1.3203125985 .1816956421
0.009000000000000001 0.0095 0.7852 0.1963 0.0004797588 0.0003763538 0.1860662984 0.0234283077 0.8336215684 0.0625244409 0.2565799455 0.0238240916 1.2767475711 .1101531940
0.009000000000000001 0.01 0.7848 0.1962 0.0004982110 0.0003422385 0.1788169621 0.0140440553 0.8510581315 0.0408794999 0.2808906024 0.0555861175 1.3112639070 .1108519112
0.0095 0.0 0.7924 0.1981 0.0004982110 0.0005423835 0.0000000000 0.0000000000 0.8625970336 0.0855905376 0.2852840946 0.0447436913 1.1483793392 .1308766124
0.0 0.002 0.7984 0.1996 0.0000000000 0.0000000000 0.0358439406 0.0189587902 0.8756744559 0.0565985901 0.2849911951 0.0323836109 1.1965095916 .1079409912
0.0005 0.0095 0.792 0.198 0.0000000000 0.0000000000 0.1715676258 0.0410242570 0.8251597069 0.0905071956 0.2855769941 0.0469736259 1.2823043268 .1785050785
0.0095 0.0005 0.792 0.198 0.0005720201 0.0003940325 0.0092630408 0.0048328909 0.8500324513 0.0658155884 0.2659527289 0.0234026502 1.1258202411 .0944451620
0.0095 0.001 0.7916 0.1979 0.0004428543 0.0005140205 0.0177205998 0.0123215024 0.8564429525 0.0481905986 0.2738610149 0.0156090967 1.1484674215 .0766352182
0.0095 0.0015 0.7912 0.1978 0.0006089246 0.0002761682 0.0281918634 0.0168959290 0.8543915921 0.0933678873 0.2680030252 0.0397308187 1.1511954053 .1502708032
0.0095 0.002 0.7908 0.1977 0.0003690452 0.0003690452 0.0306083088 0.0149394620 0.8564429525 0.0764114526 0.2750326128 0.0328465580 1.1624529193 .1245665178
0.0095 0.0025 0.7904 0.1976 0.0007011859 0.0001881769 0.0422877951 0.0174624295 0.8687511147 0.0656074627 0.2706391206 0.0330028966 1.1823792163 .1162609657
0.0095 0.003 0.79 0.1975 0.0004059497 0.0001476181 0.0483289087 0.0119472260 0.8695203748 0.0697047604 0.2641953320 0.0175348721 1.1824505652 .0993344766
0.0095 0.0035 0.7896 0.1974 0.0004428543 0.0003763538 0.0640358040 0.0238128543 0.8625970336 0.1107354650 0.2782545071 0.0170788278 1.2053301990 .1520035009
0.0095 0.004 0.7892 0.1973 0.0004244020 0.0002761682 0.0692714358 0.0230091628 0.8474682509 0.0610473609 0.2721036180 0.0263544436 1.1892677067 .1106871355
0.0095 0.0045 0.7888 0.1972 0.0006089246 0.0007060251 0.0857838129 0.0191630200 0.8877261980 0.1489409826 0.2855769941 0.0450722721 1.2596959296 .2138822998
0.0095 0.005 0.7884 0.1971 0.0005535678 0.0004207763 0.0982687810 0.0192979725 0.8302881078 0.0806741639 0.2767900097 0.0379188895 1.2059004663 .1383118022
0.0005 0.01 0.7916 0.1979 0.0000369045 0.0000903972 0.1921074120 0.0468704599 0.8641355538 0.0617541246 0.2797190045 0.0515702752 1.3359988748 .1602852569
0.0095 0.0055 0.7879999999999999 0.19699999999999998 0.0005720201 0.0004272007 0.1107537490 0.0340786399 0.8956752195 0.0418711244 0.2685888242 0.0545328180 1.2755898128 .1309097830
0.0095 0.006 0.7876 0.1969 0.0005904723 0.0000903972 0.1026989309 0.0410716747 0.8818285370 0.0388338826 0.2656598294 0.0183944605 1.2507777696 .0983904150
0.0095 0.0065 0.7872 0.1968 0.0005720201 0.0002711917 0.1155866399 0.0170107385 0.8633662937 0.0951259619 0.2738610149 0.0590757269 1.2533859686 .1714836190
0.0095 0.006999999999999999 0.7868 0.1967 0.0003505930 0.0002952362 0.1478059124 0.0366117844 0.8715717352 0.0812718066 0.2803048034 0.0301330795 1.3000330440 .1483119067
0.0095 0.0075 0.7864 0.1966 0.0005535678 0.0003087654 0.1385428715 0.0353311905 0.8654176541 0.1025038932 0.2797190045 0.0466069253 1.2842330979 .1847507744
0.0095 0.008 0.7859999999999999 0.1965 0.0007380904 0.0003501070 0.1465976896 0.0215231010 0.8564429525 0.0765490071 0.2677101258 0.0254940354 1.2714888583 .1239162505
0.0095 0.0085 0.7856 0.1964 0.0005720201 0.0004726085 0.1494168760 0.0486900263 0.8738795156 0.0516570258 0.2589231413 0.0248809446 1.2827915530 .1257006052
0.0095 0.009000000000000001 0.7852 0.1963 0.0006273769 0.0003578026 0.1913019302 0.0203772571 0.8777258163 0.1025885298 0.2668314273 0.0328465580 1.3364865507 .1561701475
0.0095 0.0095 0.7848 0.1962 0.0005535678 0.0002609544 0.1844553348 0.0279723782 0.8767001361 0.0948740308 0.2770829092 0.0465479851 1.3387919479 .1696553485
0.0095 0.01 0.7844 0.1961 0.0005720201 0.0003174647 0.1981485256 0.0341357072 0.8828542172 0.0595998740 0.2759113112 0.0671653701 1.3574860741 .1612184160
0.001 0.0 0.7992 0.1998 0.0000922613 0.0001650420 0.0000000000 0.0000000000 0.8449040504 0.0803867641 0.2729823164 0.0288532007 1.1179786281 .1094050068
0.01 0.0 0.792 0.198 0.0004797588 0.0003174647 0.0000000000 0.0000000000 0.8864440978 0.0943904444 0.2794261050 0.0319461907 1.1663499616 .1266540998
0.01 0.0005 0.7916 0.1979 0.0005720201 0.0006219261 0.0132904499 0.0074697310 0.8746487757 0.0677143150 0.2624379351 0.0212347074 1.1509491808 .0970406795
0.01 0.001 0.7912 0.1978 0.0005535678 0.0005835117 0.0237617134 0.0078094359 0.8864440978 0.0401721101 0.2668314273 0.0412312593 1.1775908063 .0897963170
0.01 0.0015 0.7908 0.1977 0.0007011859 0.0003217262 0.0265808998 0.0256492526 0.8733666755 0.0636500463 0.2665385278 0.0415050037 1.1671872890 .1311260288
0.01 0.002 0.7904 0.1976 0.0006089246 0.0004754815 0.0410795724 0.0239757719 0.8669561743 0.0618690082 0.2779616076 0.0644485359 1.1866062789 .1507687975
0.01 0.0025 0.79 0.1975 0.0004797588 0.0002711917 0.0511480950 0.0342306078 0.8500324513 0.0908031138 0.2668314273 0.0157622380 1.1684917324 .1410671513
0.01 0.003 0.7896 0.1974 0.0004428543 0.0002952362 0.0515508359 0.0158252067 0.8774693962 0.0850541851 0.2639024325 0.0123435501 1.1933655189 .1135181781
0.01 0.0035 0.7892 0.1973 0.0006827337 0.0006241121 0.0732988448 0.0210968588 0.8749051958 0.0916621865 0.2621450356 0.0395143003 1.2110318099 .1528974577
0.01 0.004 0.7888 0.1972 0.0004244020 0.0003422385 0.0829646266 0.0159883574 0.8508017115 0.0393452308 0.2662456283 0.0512498769 1.2004363684 .1069257036
0.01 0.0045 0.7884 0.1971 0.0005720201 0.0003578026 0.0873947765 0.0324799991 0.8631098737 0.0435582113 0.2668314273 0.0408969914 1.2179080976 .1172930044
0.001 0.0005 0.7988 0.1997 0.0000553568 0.0002214271 0.0084575590 0.0064438545 0.8649048140 0.0893078294 0.2764971102 0.0304051670 1.1499148400 .1263782780
0.01 0.005 0.7879999999999999 0.19699999999999998 0.0007011859 0.0007527075 0.0930331492 0.0244845273 0.8646483939 0.0604760032 0.2791332055 0.0582450337 1.2375159345 .1439582717
0.01 0.0055 0.7876 0.1969 0.0005535678 0.0003087654 0.0954495946 0.0258005770 0.8669561743 0.0824604767 0.2762042107 0.0694511549 1.2391635474 .1780209740
0.01 0.006 0.7872 0.1968 0.0004797588 0.0004109514 0.1292798307 0.0318547435 0.8541351721 0.0690603499 0.2703462211 0.0201739501 1.2542409827 .1214999949
0.01 0.0065 0.7868 0.1967 0.0005904723 0.0005033106 0.1268633853 0.0174624295 0.8084924039 0.0447260072 0.2797190045 0.0134861049 1.2156652660 .0761778522
0.01 0.006999999999999999 0.7864 0.1966 0.0008118995 0.0002711917 0.1333072398 0.0196312955 0.8402884896 0.0833361203 0.2817693008 0.0214117334 1.2561769297 .1246503409
0.01 0.0075 0.7859999999999999 0.1965 0.0005720201 0.0002952362 0.1542497668 0.0291090027 0.8549044322 0.0315052490 0.2709320200 0.0366768164 1.2806582391 .0975863043
0.01 0.008 0.7856 0.1964 0.0005166633 0.0002761682 0.1780114803 0.0246430048 0.8531094919 0.0694060432 0.2565799455 0.0241104492 1.2882175810 .1184356654
0.01 0.0085 0.7852 0.1963 0.0005166633 0.0003422385 0.1804279257 0.0402418584 0.8336215684 0.0555053159 0.2759113112 0.0401859796 1.2904774686 .1362753924
0.01 0.009000000000000001 0.7848 0.1962 0.0005166633 0.0003799553 0.1759977758 0.0140901771 0.8654176541 0.0302097204 0.2633166335 0.0250184854 1.3052487267 .0696983382
0.01 0.0095 0.7844 0.1961 0.0005720201 0.0004579731 0.1832471121 0.0314034622 0.8523402317 0.0412637142 0.2937781796 0.0223526638 1.3299375435 .0954778133
0.001 0.001 0.7984 0.1996 0.0000553568 0.0001476181 0.0221507498 0.0192306147 0.8820849570 0.0490560432 0.2706391206 0.0186538111 1.1749301842 .0870880871
0.01 0.01 0.784 0.196 0.0005720201 0.0003578026 0.2017731937 0.0594312406 0.8356729288 0.0648778188 0.2559941465 0.0219498801 1.2940122891 .1466167421
0.001 0.0015 0.7979999999999999 0.1995 0.0000553568 0.0000903972 0.0306083088 0.0125820281 0.8531094919 0.0357004486 0.2800119040 0.0264194683 1.1637850615 .0747923422
0.001 0.002 0.7976 0.1994 0.0000369045 0.0000903972 0.0410795724 0.0172003847 0.8505452914 0.0754345763 0.2779616076 0.0318385913 1.1696233759 .1245639495
0.001 0.0025 0.7972 0.1993 0.0000553568 0.0001476181 0.0531617995 0.0074697310 0.8549044322 0.0355454051 0.2914349837 0.0414222419 1.1995565722 .0845849961
0.001 0.003 0.7968 0.1992 0.0000553568 0.0000903972 0.0559809859 0.0149394620 0.8169542654 0.0729495877 0.2832337983 0.0528064542 1.1562244064 .1407859011
0.001 0.0035 0.7964 0.1991 0.0000922613 0.0000000000 0.0624248404 0.0122157365 0.8623406135 0.0489916652 0.2568728450 0.0437039005 1.1817305602 .1049113022
0.0 0.0025 0.7979999999999999 0.1995 0.0000000000 0.0000000000 0.0515508359 0.0193315635 0.8666997543 0.0562957348 0.2803048034 0.0156749119 1.1985553936 .0913022102
0.001 0.004 0.7959999999999999 0.19899999999999998 0.0000553568 0.0001476181 0.0853810720 0.0306294984 0.8402884896 0.0571672951 0.2706391206 0.0173182623 1.1963640390 .1052626739
0.001 0.0045 0.7956 0.1989 0.0000369045 0.0000903972 0.0918249265 0.0422090915 0.8495196112 0.0760768502 0.2712249195 0.0479640228 1.2126063617 .1663403617
0.001 0.005 0.7952 0.1988 0.0000184523 0.0000738090 0.0942413719 0.0133330964 0.8551608522 0.0568998335 0.2917278832 0.0241815087 1.2411485596 .0944882476
0.001 0.0055 0.7948 0.1987 0.0000738090 0.0001380841 0.0946441128 0.0240298324 0.8736230955 0.0290830526 0.2762042107 0.0510889243 1.2445452280 .1043398934
0.001 0.006 0.7944 0.1986 0.0000553568 0.0001476181 0.1091427854 0.0382413041 0.8474682509 0.0958201603 0.2832337983 0.0197441192 1.2399001914 .1539532017
0.001 0.0065 0.794 0.1985 0.0000553568 0.0001476181 0.1159893808 0.0170107385 0.8584943128 0.0633642936 0.2788403060 0.0290310524 1.2533793564 .1095537026
0.001 0.006999999999999999 0.7936 0.1984 0.0000553568 0.0000903972 0.1357236852 0.0154097744 0.8651612340 0.0682366456 0.2612663372 0.0319031945 1.2622066132 .1156400117
0.001 0.0075 0.7932 0.1983 0.0000369045 0.0001476181 0.1574716941 0.0161899840 0.8338779885 0.0313881598 0.2879201900 0.0514236738 1.2793067771 .0991494357
0.001 0.008 0.7928 0.1982 0.0000184523 0.0000738090 0.1614991031 0.0478838444 0.8631098737 0.0492005858 0.2706391206 0.0426226616 1.2952665497 .1397809008
0.001 0.0085 0.7924 0.1981 0.0000553568 0.0000903972 0.1675402167 0.0167803341 0.8387499693 0.0666771012 0.2633166335 0.0292547791 1.2696621763 .1128026116
0.0 0.003 0.7976 0.1994 0.0000000000 0.0000000000 0.0531617995 0.0166249573 0.8751616158 0.0494724585 0.2647811309 0.0501671063 1.1931045462 .1162645221
0.001 0.009000000000000001 0.792 0.198 0.0000369045 0.0000903972 0.1751922939 0.0139513542 0.8615713534 0.0778098590 0.2600947392 0.0495545759 1.2968952910 .1414061863
0.001 0.0095 0.7916 0.1979 0.0000922613 0.0002021344 0.1953293392 0.0250865884 0.8538787520 0.0797791954 0.2756184117 0.0650316005 1.3249187642 .1700995187
0.001 0.01 0.7912 0.1978 0.0000922613 0.0001650420 0.2098280118 0.0182615357 0.8600328331 0.0978624677 0.2803048034 0.0506165559 1.3502579096 .1669056013
0.0015 0.0 0.7988 0.1997 0.0001107136 0.0000738090 0.0000000000 0.0000000000 0.8349036686 0.0672074934 0.2718107185 0.0266264800 1.1068251007 .0939077824
0.0015 0.0005 0.7984 0.1996 0.0000922613 0.0001167023 0.0088602999 0.0060276739 0.8500324513 0.0901636473 0.2580444429 0.0373443967 1.1170294554 .1336524202
0.0015 0.001 0.7979999999999999 0.1995 0.0000922613 0.0001167023 0.0229562316 0.0097326738 0.8541351721 0.0582564674 0.2624379351 0.0576171324 1.1396216001 .1257229759
0.0015 0.0015 0.7976 0.1994 0.0001476181 0.0000903972 0.0253726771 0.0166249573 0.8495196112 0.0784930199 0.2759113112 0.0474316323 1.1509512176 .1426400067
0.0015 0.002 0.7972 0.1993 0.0000369045 0.0000903972 0.0434960178 0.0082929428 0.8702896349 0.0927432703 0.2785474066 0.0291372423 1.1923699638 .1302638526
0.0015 0.0025 0.7968 0.1992 0.0001291658 0.0003422385 0.0487316496 0.0099957664 0.8610585133 0.0345777464 0.2999290687 0.0239676981 1.2098483974 .0688834494
0.0015 0.003 0.7964 0.1991 0.0000553568 0.0000903972 0.0523563177 0.0265931012 0.8972137397 0.0928141392 0.2662456283 0.0206613544 1.2158710425 .1401589920
0.0 0.0035 0.7972 0.1993 0.0000000000 0.0000000000 0.0777289948 0.0323799681 0.8397756495 0.0632271728 0.2829408988 0.0195520002 1.2004455431 .1151591411
0.0015 0.0035 0.7959999999999999 0.19899999999999998 0.0001107136 0.0002952362 0.0608138767 0.0112190634 0.8379807092 0.0527652395 0.2759113112 0.0234758523 1.1748166107 .0877553914
0.0015 0.004 0.7956 0.1989 0.0001107136 0.0001380841 0.0745070675 0.0185435839 0.8187492058 0.0617881865 0.2770829092 0.0328465580 1.1704498961 .1133164125
0.0015 0.0045 0.7952 0.1988 0.0001660703 0.0001380841 0.0914221856 0.0411190378 0.8882390381 0.0489594444 0.2902633858 0.0742926124 1.2700906798 .1645091787
0.0015 0.005 0.7948 0.1987 0.0000922613 0.0001167023 0.0857838129 0.0151978004 0.8592635730 0.0570475535 0.2811835019 0.0361110733 1.2263231491 .1084731295
0.0015 0.0055 0.7944 0.1986 0.0001660703 0.0001380841 0.1043098946 0.0366826003 0.8810592768 0.0479279179 0.2715178190 0.0249635600 1.2570530607 .1097121623
0.0015 0.006 0.794 0.1985 0.0000553568 0.0001476181 0.1304880534 0.0184383214 0.8815721169 0.0393452308 0.2712249195 0.0452773715 1.2833404466 .1032085418
0.0015 0.0065 0.7936 0.1984 0.0000369045 0.0000903972 0.1300853125 0.0264217679 0.8654176541 0.0540067125 0.2797190045 0.0232850482 1.2752588756 .1038039258
0.0015 0.006999999999999999 0.7932 0.1983 0.0000738090 0.0001807945 0.1353209443 0.0455934013 0.8431091101 0.0623390831 0.2612663372 0.0255074923 1.2397702006 .1336207712
0.0015 0.0075 0.7928 0.1982 0.0001291658 0.0000903972 0.1635128077 0.0323599248 0.8559301124 0.0365738051 0.2803048034 0.0391478538 1.2998768893 .1081719809
0.0015 0.008 0.7924 0.1981 0.0000738090 0.0001807945 0.1461949487 0.0277394651 0.8649048140 0.0547947499 0.2823550998 0.0397912327 1.2935286715 .1225062422
0.0 0.004 0.7968 0.1992 0.0000000000 0.0000000000 0.0877975174 0.0323799681 0.8723409953 0.0559583510 0.2753255123 0.0279715171 1.2354640250 .1163098362
0.0015 0.0085 0.792 0.198 0.0001291658 0.0001881769 0.1639155486 0.0446733894 0.8361857689 0.0519312320 0.2741539143 0.0198135188 1.2743843976 .1166063171
0.0015 0.009000000000000001 0.7916 0.1979 0.0001291658 0.0002761682 0.1659292531 0.0284324811 0.8528530718 0.0567470944 0.2612663372 0.0554686971 1.2801778279 .1409244408
0.0015 0.0095 0.7912 0.1978 0.0000922613 0.0001167023 0.1864690393 0.0532227859 0.8754180358 0.0625244409 0.2861627931 0.0148889769 1.3481421295 .1307529060
0.0015 0.01 0.7908 0.1977 0.0000369045 0.0000903972 0.1957320801 0.0511591930 0.8841363174 0.0755739088 0.2846982957 0.0357097205 1.3646035977 .1625332195
0.002 0.0 0.7984 0.1996 0.0001107136 0.0002711917 0.0000000000 0.0000000000 0.8541351721 0.0602974341 0.2703462211 0.0584802256 1.1245921068 .1190488514
0.002 0.0005 0.7979999999999999 0.1995 0.0000922613 0.0001167023 0.0096657817 0.0078094359 0.8641355538 0.0797791954 0.2870414915 0.0370954620 1.1609350883 .1248007956
0.002 0.001 0.7976 0.1994 0.0000922613 0.0001167023 0.0197343044 0.0112190634 0.9131117826 0.0644507589 0.2603876387 0.0357961035 1.1933259870 .1115826281
0.002 0.0015 0.7972 0.1993 0.0000922613 0.0001167023 0.0310110497 0.0201531485 0.8790079165 0.0556047327 0.2776687081 0.0547212743 1.1877799356 .1305958578
0.002 0.002 0.7968 0.1992 0.0002029749 0.0001807945 0.0378576451 0.0175365803 0.8746487757 0.0660230581 0.2823550998 0.0579141605 1.1950644955 .1416545934
0.002 0.0025 0.7964 0.1991 0.0001291658 0.0001881769 0.0455097223 0.0231497210 0.8864440978 0.1004381313 0.2770829092 0.0445900381 1.2091658951 .1683660673
0.0 0.0045 0.7964 0.1991 0.0000000000 0.0000000000 0.0837701084 0.0294414345 0.8313137880 0.0737598847 0.2721036180 0.0319461907 1.1871875144 .1351475099
0.002 0.003 0.7959999999999999 0.19899999999999998 0.0001107136 0.0002151885 0.0583974313 0.0167028263 0.8805464368 0.0459671822 0.2858698936 0.0212347074 1.2249244753 .0841199044
0.002 0.0035 0.7956 0.1989 0.0001845226 0.0001167023 0.0555782450 0.0019730194 0.8697767948 0.0503942049 0.2565799455 0.0300646729 1.1821195079 .0825485995
0.002 0.004 0.7952 0.1988 0.0000922613 0.0001167023 0.0720906221 0.0112190634 0.8723409953 0.0911009577 0.2744468138 0.0367982477 1.2189706925 .1392349711
0.002 0.0045 0.7948 0.1987 0.0001660703 0.0001380841 0.0797426993 0.0140901771 0.8613149333 0.0467050654 0.2735681154 0.0582685956 1.2147918183 .1192019222
0.002 0.005 0.7944 0.1986 0.0000738090 0.0001380841 0.1031016718 0.0187869028 0.8543915921 0.0690070126 0.2896775868 0.0293133707 1.2472446597 .1172453702
0.002 0.0055 0.794 0.1985 0.0000922613 0.0001167023 0.1139756763 0.0478296158 0.8392628094 0.1051084503 0.2715178190 0.0144206524 1.2248485660 .1674754208
0.002 0.006 0.7936 0.1984 0.0000922613 0.0001167023 0.1143784172 0.0308195488 0.8584943128 0.0653664942 0.2729823164 0.0418590149 1.2459473077 .1381617602
0.002 0.0065 0.7932 0.1983 0.0000738090 0.0000738090 0.1252524216 0.0285236111 0.8828542172 0.0758171246 0.2656598294 0.0414884645 1.2738402772 .1459030092
0.002 0.006999999999999999 0.7928 0.1982 0.0001107136 0.0001807945 0.1304880534 0.0184383214 0.8410577497 0.0683252371 0.2744468138 0.0162129851 1.2461033305 .1031573381
0.002 0.0075 0.7924 0.1981 0.0001660703 0.0001380841 0.1405565761 0.0482213915 0.8523402317 0.0527353244 0.2677101258 0.0287220762 1.2607730039 .1298168762
