# Supplementary material for: Multipressure Sampling for Improving the Performance of MOF-based Electronic Noses
Source: ACS Sens. 2024 Jul 12;9(7):3531–9. doi: 10.1021/acssensors.4c00199 (PMC11287752; doi:10.1021/acssensors.4c00199)
Supplement: Supplementary file 2 — se4c00199_si_002.zip [file se4c00199_si_002.zip › Multiplex_Adsorption_Data/H2S_10bar/NU-125_v2_EQeq.csv]

H2S_comp CO2_comp N2_comp O2_comp H2S_mass H2S_error CO2_mass CO2_error N2_mass N2_error O2_mass O2_error total_mass total_error
0.0 0.0 0.8 0.2 0.0000000000 0.0000000000 0.0000000000 0.0000000000 84.2307742978 2.1301549072 28.9615676035 0.6299671359 113.1923419013 2.7601220431
0.0 0.0005 0.7996 0.1999 0.0000000000 0.0000000000 0.9070583006 0.0912779471 85.2286954913 2.8979512167 28.6357055227 0.7736842665 114.7714593146 3.7629134303
0.0 0.005 0.7959999999999999 0.19899999999999998 0.0000000000 0.0000000000 9.1649124682 0.4262449861 82.8974050994 1.5248035994 28.5294552422 0.1977425603 120.5917728098 2.1487911458
0.002 0.008 0.792 0.198 7.0825337233 0.4411350689 14.2218919096 0.9328796803 81.9353724478 0.8475119045 28.2646661573 0.3736445279 131.5044642380 2.5951711816
0.002 0.0085 0.7916 0.1979 6.9854089607 0.3932704004 15.2140767978 0.6932038741 81.6643773347 0.8707672990 27.9275097554 0.4587267640 131.7913728486 2.4159683375
0.002 0.009000000000000001 0.7912 0.1978 7.0059031766 0.2413585744 16.0860491400 0.5210327606 81.6508275791 0.8981281596 28.2345479676 0.9333339753 132.9773278633 2.5938534699
0.002 0.0095 0.7908 0.1977 7.0384266063 0.4383454866 16.9378901947 0.5068191128 81.4820049478 1.3289088364 28.1956453058 0.8903084275 133.6539670546 3.1643818633
0.002 0.01 0.7904 0.1976 6.9943194893 0.2871264919 17.8305690042 0.4916087044 82.0152061433 1.7206608728 27.6610474377 0.5298391351 134.5011420745 3.0292352042
0.0025 0.0 0.7979999999999999 0.1995 9.2731871999 0.4486643644 0.0000000000 0.0000000000 83.7488424480 1.7638981605 28.7469755016 0.4954973088 121.7690051495 2.7080598337
0.0025 0.0005 0.7976 0.1994 8.7234075802 0.7501321043 0.8932539891 0.0887791227 82.5897890250 2.2896594084 27.9869095185 0.6238264147 120.1933601128 3.7523970501
0.0025 0.001 0.7972 0.1993 9.0308208197 0.2842305016 1.8607061525 0.0675683093 83.3500401802 1.5943785781 28.6474181521 0.4997996961 122.8889853045 2.4459770851
0.0025 0.0015 0.7968 0.1992 9.1506674305 0.3572155267 2.7901964593 0.1402495100 82.9087575974 0.9386020233 28.5809071497 0.5667852166 123.4305286369 2.0028522766
0.0025 0.002 0.7964 0.1991 8.9011726274 0.4822432126 3.6742475742 0.1917549219 82.6516784495 1.4133926288 28.3826290672 0.5290591605 123.6097277183 2.6164499238
0.0 0.0055 0.7956 0.1989 0.0000000000 0.0000000000 10.1369660687 0.4957020853 84.1029671431 2.2308840350 28.3638051986 0.4901986618 122.6037384104 3.2167847821
0.0025 0.0025 0.7959999999999999 0.19899999999999998 8.9622097489 0.4191586946 4.4633940475 0.2662528882 83.1980631911 0.5673512391 28.3261574614 0.8738433079 124.9498244489 2.1266061298
0.0025 0.003 0.7956 0.1989 9.0588889851 0.4606631300 5.5297771099 0.2780302034 82.7542171410 0.6263362127 28.3219743795 0.4251904714 125.6648576155 1.7902200175
0.0025 0.0035 0.7952 0.1988 8.9127563147 0.4968768387 6.2625559780 0.3624745434 83.3855625126 1.9970473569 28.6210647361 0.2960652871 127.1819395414 3.1524640261
0.0025 0.004 0.7948 0.1987 8.9167660526 0.3806829809 7.3053566749 0.5487153524 83.3862949318 1.8639449074 28.3533474938 0.8683473532 127.9617651531 3.6616905939
0.0025 0.0045 0.7944 0.1986 8.8445907703 0.4724899732 8.1209614120 0.4787816926 82.5432804043 1.6267876817 28.4261331191 0.7581609495 127.9349657057 3.3362202970
0.0025 0.005 0.794 0.1985 8.7407831111 0.1835958162 9.1108455815 0.3281449026 82.8146417270 1.3613642238 28.0576036028 0.6147417097 128.7238740224 2.4878466523
0.0025 0.0055 0.7936 0.1984 8.7875633867 0.3952439743 9.7176601073 0.5980430189 82.7238217431 1.0807108121 28.0496557472 0.5390043478 129.2787009843 2.6130021531
0.0025 0.006 0.7932 0.1983 8.8904799930 0.3299904553 10.8312079006 0.3605858035 82.5758730598 1.5118481182 28.1839326765 0.3605748667 130.4814936299 2.5629992437
0.0025 0.0065 0.7928 0.1982 8.7216254745 0.3543142630 11.5933209306 0.9246942610 81.8086639220 1.9603150948 27.8999014148 0.5266604784 130.0235117419 3.7659840972
0.0025 0.006999999999999999 0.7924 0.1981 8.7496936398 0.3838504349 12.5291382135 0.3304876333 82.1825639361 0.6133957441 27.8810775462 0.8634416091 131.3424733356 2.1911754214
0.0 0.006 0.7952 0.1988 0.0000000000 0.0000000000 11.0411484711 0.4600056524 82.6864683627 2.3855873458 28.8553173230 0.5290856191 122.5829341568 3.3746786173
0.0025 0.0075 0.792 0.198 8.6886565183 0.5630551723 13.4430986699 0.5970309306 82.1642534555 1.2920389964 28.1521412540 0.3103271691 132.4481498977 2.7624522684
0.0025 0.008 0.7916 0.1979 8.8508281404 0.3438517486 14.1235361903 0.3631748229 81.1029779991 0.8648825995 27.7162641189 0.3502676105 131.7936064487 1.9221767815
0.0025 0.0085 0.7912 0.1978 8.6436583485 0.2244038413 15.1059430245 0.5656165846 81.2926745782 1.1182902343 27.7861215868 0.6879662905 132.8283975380 2.5962769507
0.0025 0.009000000000000001 0.7908 0.1977 8.6592517737 0.4155632141 15.8709319527 0.5050797847 82.6117616018 0.6992145149 27.7932328261 1.2227416750 134.9351781543 2.8425991887
0.0025 0.0095 0.7904 0.1976 8.6891020448 0.4005736073 16.7273744445 0.7184599318 81.2919421590 2.1768586128 27.4272131590 0.4177523084 134.1356318073 3.7136444603
0.0025 0.01 0.79 0.1975 8.6610338794 0.2940744469 17.9093686156 0.8498002370 81.1249505758 0.9282627046 27.7204472009 0.5497760119 135.4158002717 2.6219134004
0.003 0.0 0.7976 0.1994 10.7028815270 0.4908366969 0.0000000000 0.0000000000 83.2075846410 2.3298077092 28.1830960601 0.4072560554 122.0935622281 3.2279004615
0.003 0.0005 0.7972 0.1993 10.7207025844 0.6181017370 0.9059079413 0.0548083128 83.7667867190 0.8587408486 28.2797252522 0.3877967366 123.6731224969 1.9194476350
0.003 0.001 0.7968 0.1992 10.7884226024 0.4282711923 1.8037633677 0.0802287983 83.4646637888 1.3994210521 28.4294795846 0.4522575139 124.4863293435 2.3601785566
0.003 0.0015 0.7964 0.1991 10.7407512739 0.4237385028 2.7378551116 0.1604328532 83.6752343159 2.5464353200 28.5700311368 0.5122483985 125.7238718382 3.6428550745
0.0 0.0065 0.7948 0.1987 0.0000000000 0.0000000000 11.9855934487 0.6624371718 82.9347584798 1.0821096845 28.4252965027 0.8014051338 123.3456484312 2.5459519901
0.003 0.002 0.7959999999999999 0.19899999999999998 10.6280330861 0.4196187355 3.6569921848 0.3358300524 82.5941835404 1.5016176761 28.4353358993 0.2827540595 125.3145447106 2.5398205235
0.003 0.0025 0.7956 0.1989 10.4966027880 0.7043433346 4.5617497669 0.2177919075 82.8212335000 1.8230068988 28.2542084526 0.7756764933 126.1337945075 3.5208186342
0.003 0.003 0.7952 0.1988 10.7371870624 0.6273607043 5.4112901030 0.3287210801 82.3089062524 0.9392641914 28.3734262870 0.9316481296 126.8308097048 2.8269941054
0.003 0.0035 0.7948 0.1987 10.6819417846 0.4553655046 6.3287016372 0.3497281442 82.5425479850 1.1509580693 28.2245085710 0.5167052770 127.7776999778 2.4727569951
0.003 0.004 0.7944 0.1986 10.2876508904 0.3821609305 7.1724901769 0.3907667393 82.0913777427 2.3672136058 28.0768457796 0.6114687142 127.6283645896 3.7516099898
0.003 0.0045 0.794 0.1985 10.5750154404 0.4255222949 8.0151283572 0.3311556535 82.2294387665 1.7718969498 28.4315711255 0.6733623773 129.2511536896 3.2019372755
0.003 0.005 0.7936 0.1984 10.5923909713 0.4152535815 9.1321272284 0.5506557367 82.6934263453 1.4101198685 28.1885340666 0.7687525856 130.6064786116 3.1447817723
0.003 0.0055 0.7932 0.1983 10.6774865203 0.3108535981 9.8930898991 0.2522934889 81.9529505092 0.8705461082 28.3943416965 0.5065876267 130.9178686251 1.9402808219
0.003 0.006 0.7928 0.1982 10.5652138589 0.8519947273 10.8110766130 0.5606322946 82.3422313271 1.3789180317 28.1747298963 0.3646092830 131.8932516953 3.1561543366
0.003 0.0065 0.7924 0.1981 10.5808072841 0.4283490494 11.5622612298 0.3932243735 82.1309283808 1.6055568289 27.9396406929 0.5010389275 132.2136375876 2.9281691793
0.0 0.006999999999999999 0.7944 0.1986 0.0000000000 0.0000000000 12.8259309105 0.4772729652 83.2207681870 1.0715631175 28.5729592941 0.7531332008 124.6196583916 2.3019692835
0.003 0.006999999999999999 0.792 0.198 10.3896764438 0.4342911605 12.4313576738 0.4281222487 81.4556378557 1.6080186931 27.9321111455 0.3164954162 132.2087831188 2.7869275185
0.003 0.0075 0.7916 0.1979 10.5037312110 0.7633333258 13.3758026514 0.4497595896 81.5069072014 1.8991750539 27.9371308438 1.2911091633 133.3235719076 4.4033771326
0.003 0.008 0.7912 0.1978 10.3224019523 0.4051930042 14.0585408904 0.7364240435 81.8855679406 1.5232147108 27.8944634083 0.4165257470 134.1609741916 3.0813575055
0.003 0.0085 0.7908 0.1977 10.4257640850 0.4201897717 15.0047114069 0.3150934684 81.2879138533 1.1659538964 27.7877948196 0.7188399579 134.5061841648 2.6200770944
0.003 0.009000000000000001 0.7904 0.1976 10.4992759466 0.4363193933 15.8438985094 0.4165412709 81.2545887786 1.2793667900 27.8405016517 0.4733578151 135.4382648863 2.6055852693
0.003 0.0095 0.79 0.1975 10.6302607182 0.4674079801 16.7129949534 0.9340789936 81.2110098347 1.8849494264 27.8727113824 0.8803438743 136.4269768887 4.1667802744
0.003 0.01 0.7896 0.1974 10.3228474787 0.3607608863 17.7874305308 0.5782887161 81.6577855617 2.1822730388 27.8982281820 0.5797069397 137.6662917532 3.7010295809
0.0035 0.0 0.7972 0.1993 12.5887949227 0.3254283177 0.0000000000 0.0000000000 82.6655944148 2.6482081408 28.5591551238 1.0076751727 123.8135444613 3.9813116312
0.0035 0.0005 0.7968 0.1992 12.2987572141 0.5476605489 0.9237385103 0.0390783671 83.8652971047 2.7536502508 28.4077275587 0.4402573979 125.4955203878 3.7806465647
0.0035 0.001 0.7964 0.1991 12.3531114390 0.6607179550 1.8630068711 0.1317851925 82.9607593623 1.8320312901 28.2830717177 0.6354022936 125.4599493901 3.2599367312
0.0 0.0075 0.794 0.1985 0.0000000000 0.0000000000 13.6754712466 0.5026082853 82.9417164625 1.5201088839 28.3734262870 0.7676173004 124.9906139961 2.7903344696
0.0035 0.0015 0.7959999999999999 0.19899999999999998 12.2849458946 0.4243264488 2.7292274169 0.1463264253 82.4004586555 1.1651622814 28.3813741426 0.8202024190 125.7960061096 2.5560175745
0.0035 0.002 0.7956 0.1989 12.4368704086 0.5709347810 3.6966795803 0.2219805970 82.4110787342 1.2154421451 27.8614170612 0.6232932416 126.4060457843 2.6316507647
0.0035 0.0025 0.7952 0.1988 12.4435533051 0.1772948920 4.4846756944 0.1359469671 82.9878588736 1.9487232640 28.2332930430 0.3715217333 128.1493809161 2.6334868564
0.0035 0.003 0.7948 0.1987 12.5714193917 0.3335514516 5.4458008817 0.1291070121 82.7190610182 1.8074815484 28.2345479676 0.7990216433 128.9708292592 3.0691616554
0.0035 0.0035 0.7944 0.1986 12.1098540060 0.5080908157 6.3246753797 0.1843592085 82.1869584515 1.0503371777 28.2228353382 0.8976601387 128.8443231754 2.6404473406
0.0035 0.004 0.794 0.1985 12.2965295819 0.6635263340 7.0862132301 0.3895796658 82.3964303497 1.3569824915 27.8275340977 0.4126172997 129.6067072594 2.8227057910
0.0035 0.0045 0.7936 0.1984 12.1597529666 0.1451513909 8.0134028183 0.3394164280 82.0855183889 0.5943003219 27.7936511343 0.4165358292 130.0523253081 1.4954039700
0.0035 0.005 0.7932 0.1983 12.1878211320 0.5680725851 8.9520959994 0.3294609728 81.4406232616 1.3033761779 28.0471458980 0.6860172711 130.6276862910 2.8869270069
0.0035 0.0055 0.7928 0.1982 12.1695545482 0.4511667382 9.6428867534 0.4011439917 81.4087630253 1.6618225831 27.8714564578 0.5714794171 131.0926607847 3.0856127301
0.0035 0.006 0.7924 0.1981 12.3535569654 0.5264350601 10.6114892761 0.5986998483 82.5831972520 0.6848711143 28.0408712752 0.5301362808 133.5891147687 2.3401423035
0.0 0.008 0.7936 0.1984 0.0000000000 0.0000000000 14.5796536490 0.7398751103 82.8435722864 2.4721567323 28.5804888415 0.8582860470 126.0037147769 4.0703178896
0.0035 0.0065 0.792 0.198 12.2965295819 0.3191288152 11.6289820686 0.7840996094 81.9573450246 0.4505384451 27.8852606281 0.7003063825 133.7681173032 2.2540732522
0.0035 0.006999999999999999 0.7916 0.1979 12.1753463918 0.5774998812 12.4871500994 0.6079406694 81.3080553820 1.1001790072 27.9961122987 0.6728736581 133.9666641719 2.9584932159
0.0035 0.0075 0.7912 0.1978 12.4609288361 0.2046009511 13.1365279190 0.5100179895 81.0897944530 2.0010304450 27.7225387418 0.4717106990 134.4097899499 3.1873600846
0.0035 0.008 0.7908 0.1977 12.1766829711 0.5842304174 14.2943645449 0.2392526091 81.5208231667 1.9319167263 27.5104564890 0.2488620864 135.5023271717 3.0042618392
0.0035 0.0085 0.7904 0.1976 11.8830810510 0.3446382395 14.9172841008 0.7964358669 80.8078130516 2.0093771592 27.8116383865 0.8309727749 135.4198165899 3.9814240405
0.0035 0.009000000000000001 0.79 0.1975 12.1383676978 0.4178648455 15.6437359928 0.5337543146 81.5841774296 1.6967246584 27.5313718985 1.0638767344 136.8976530187 3.7122205529
0.0035 0.0095 0.7896 0.1974 11.9075850049 0.3987857313 16.6526010907 0.5337171241 80.6825693641 1.0548860966 27.5539605408 0.6133545039 136.7967160005 2.6007434559
0.0035 0.01 0.7892 0.1973 11.9971358181 0.6853036575 17.4900626542 0.5944987364 80.4027852203 1.3092951896 27.5644182456 0.9277242040 137.4544019382 3.5168217875
0.004 0.0 0.7968 0.1992 13.9222555400 0.6600735373 0.0000000000 0.0000000000 82.6080995056 1.4464295059 28.3223926877 0.6974420743 124.8527477333 2.8039451175
0.004 0.0005 0.7964 0.1991 14.2956066918 0.3934238072 0.9369676422 0.0760804186 82.9296315453 2.1901250290 28.4533231515 0.7867664293 126.6155290308 3.4463956841
0.0 0.0085 0.7932 0.1983 0.0000000000 0.0000000000 15.4861367700 0.9869546401 82.9483082355 1.8465362120 28.3993613948 0.7745838876 126.8338064003 3.6080747397
0.004 0.001 0.7959999999999999 0.19899999999999998 14.3557527604 1.0884953912 1.7980115712 0.1016881176 82.6055360384 2.5219634828 28.4152571061 0.8167338615 127.1745574761 4.5288808531
0.004 0.0015 0.7956 0.1989 13.8131015636 0.4410072614 2.6797619674 0.1743619883 82.1690141805 1.7127300577 27.8618353694 0.5860818719 126.5237130809 2.9141811793
0.004 0.002 0.7952 0.1988 14.3049627469 0.4970653588 3.5586364655 0.1896035011 82.5095891199 1.7488303131 28.0241389475 0.5817787250 128.3973272798 3.0172778980
0.004 0.0025 0.7948 0.1987 13.9904210844 0.1450693180 4.4645444068 0.1714228345 81.2655750669 1.3125945648 27.8116383865 0.6276931501 127.5321789446 2.2567798674
0.004 0.003 0.7944 0.1986 13.9267108043 0.3539779717 5.3198365394 0.2827029899 83.0061693542 1.8085484813 28.3023138945 0.3469427054 130.5550305924 2.7921721483
0.004 0.0035 0.794 0.1985 14.1958087706 0.2210206303 6.3775919071 0.4362668413 82.5319279063 1.1610672149 28.0291586458 0.3934179085 131.1344872298 2.2117725950
0.004 0.004 0.7936 0.1984 14.3913948751 0.5714741017 7.3070822139 0.2207790937 82.5128850064 0.6728951902 27.9375491520 0.5425158898 132.1489112474 2.0076642754
0.004 0.0045 0.7932 0.1983 14.0741800540 0.2990142954 7.9978729679 0.3990602845 82.4502631627 1.2467294170 28.0973428809 0.4908835482 132.6196590655 2.4356875451
0.004 0.005 0.7928 0.1982 14.0710613690 0.4255521480 8.7571100997 0.4689883763 81.7793671530 1.9245708485 27.6589558968 0.5337809210 132.2664945185 3.3528922938
0.004 0.0055 0.7924 0.1981 13.8331502532 0.3905353694 9.6273569030 0.4574555268 81.3399156182 2.8293949032 28.0170277083 0.7491926560 132.8174504827 4.4265784554
0.0 0.009000000000000001 0.7928 0.1982 0.0000000000 0.0000000000 16.4075745618 0.3288981624 82.4158394592 1.9136215225 28.2533718362 0.7021629139 127.0767858572 2.9446825988
0.004 0.006 0.792 0.198 13.7943894534 0.1949879409 10.6724583185 0.4524437820 81.6471654830 0.4564012086 27.5221691183 0.7911463159 133.6361823732 1.8949792474
0.004 0.0065 0.7916 0.1979 14.0193803026 0.2898128051 11.3448433238 0.3468557412 81.3563950508 1.4824925008 27.7120810370 0.5529179883 134.4326997142 2.6720790354
0.004 0.006999999999999999 0.7912 0.1978 14.0523492588 0.9128939917 12.2772095289 0.6851835823 81.2608143420 1.0180985522 27.6924205521 0.9927517154 135.2827936818 3.6089278416
0.004 0.0075 0.7908 0.1977 13.8990881654 0.5178358938 13.2584660038 0.3409296989 81.9540491381 2.1097043037 27.8706198414 0.3203661831 136.9822231487 3.2888360795
0.004 0.008 0.7904 0.1976 13.9819560822 0.6309736567 14.2040613406 0.6625809879 81.3025622378 1.2642145642 27.8417565762 0.6238914867 137.3303362368 3.1816606955
0.004 0.0085 0.79 0.1975 13.9979950338 0.4264076687 14.7061931710 0.6799255978 81.0436520419 1.5313017170 27.1963070375 0.7404220411 136.9441472842 3.3780570246
0.004 0.009000000000000001 0.7896 0.1974 13.9699268685 0.8866643184 15.9042923721 0.5402330229 80.8122075669 1.1940940398 27.8074553046 0.2620679951 138.4938821121 2.8830593762
0.004 0.0095 0.7892 0.1973 14.0015592453 0.4521827738 16.7066679773 0.4622870206 80.9110841622 0.4772800197 27.7242119746 0.4560027456 139.3435233594 1.8477525597
0.004 0.01 0.7888 0.1972 13.7288970676 0.4704387858 17.5792154992 0.6058867141 80.6419200972 1.4704847732 27.5920265862 0.3710315839 139.5420592502 2.9178418570
0.0045 0.0 0.7964 0.1991 16.1596892922 0.2384528066 0.0000000000 0.0000000000 83.0596359576 1.3431705942 28.1345723099 1.0151111684 127.3538975597 2.5967345692
0.0 0.0095 0.7924 0.1981 0.0000000000 0.0000000000 17.1225228609 0.7453085427 82.7586116563 1.8044253180 28.3253208450 0.5604605477 128.2064553622 3.1101944084
0.0045 0.0005 0.7959999999999999 0.19899999999999998 15.9970721437 0.9970973169 0.8961298874 0.0887045622 82.2257766704 1.9128858055 28.1893706830 0.3037896818 127.3083493845 3.3024773664
0.0045 0.001 0.7956 0.1989 15.5635749233 0.2906608447 1.8066392659 0.0842515480 82.6439880477 0.8662522534 28.0107530854 0.7410201796 128.0249553223 1.9821848257
0.0045 0.0015 0.7952 0.1988 15.8830173766 1.0828217292 2.6866641232 0.2215270634 82.5154484737 1.6039706778 28.1625989587 0.6838027586 129.2477289322 3.5921222290
0.0045 0.002 0.7948 0.1987 15.8897002731 0.8477795604 3.5891209867 0.2249239249 82.5535342734 0.6938936796 28.0555120618 0.6347068354 130.0878675950 2.4013040003
0.0045 0.0025 0.7944 0.1986 15.9556381854 0.5315008986 4.4386613228 0.2572950279 82.3993600266 1.7665071072 27.8806592380 0.7363859185 130.6743187728 3.2916889522
0.0045 0.003 0.794 0.1985 15.4954093789 0.5218710357 5.3566480367 0.4079739128 82.3187939119 1.4382621326 28.0337600359 0.7381147302 131.2046113634 3.1062218113
0.0045 0.0035 0.7936 0.1984 15.9819242450 0.4599818245 6.1780045701 0.1700587465 82.2217483647 0.7653672260 27.8589072121 0.8117998761 132.2405843919 2.2072076731
0.0045 0.004 0.7932 0.1983 15.7899023519 0.4828602256 7.1069196973 0.2403232441 81.9035122116 1.1842034340 28.0166094001 0.4940246300 132.8169436609 2.4014115337
0.0045 0.0045 0.7928 0.1982 15.6237209919 1.0768203406 7.9610614706 0.5068817740 82.2927930295 2.0040213324 27.9789616629 0.3142315984 133.8565371549 3.9019550454
0.0045 0.005 0.7924 0.1981 15.8611865813 0.5356806493 8.9612988737 0.2561455206 81.2868152244 1.5327639342 27.8471945827 0.6962608842 133.9564952621 3.0208509883
0.0 0.001 0.7992 0.1998 0.0000000000 0.0000000000 1.8158421402 0.1250456952 85.5864822825 1.5937741890 29.0218039830 0.6622462082 116.4241284057 2.3810660924
0.0 0.01 0.792 0.198 0.0000000000 0.0000000000 17.8547265493 0.5520837788 83.2273599601 0.4200639759 28.1659454243 0.7374553929 129.2480319337 1.7096031476
0.0045 0.0055 0.792 0.198 15.6157015161 0.5856664855 9.6727960950 0.2985753051 81.5365701800 1.8551124974 27.4744819845 0.3645574484 134.2995497756 3.1039117364
0.0045 0.006 0.7916 0.1979 15.5729309784 0.2224850349 10.6563532884 0.2973762205 80.7748541864 0.8806804407 27.6342757135 0.5083750920 134.6384141667 1.9089167881
0.0045 0.0065 0.7912 0.1978 15.6491159987 0.0926009304 11.4098386238 0.5212739872 81.5094706687 1.8846576990 27.6104321466 0.2478983421 136.1788574378 2.7464309587
0.0045 0.006999999999999999 0.7908 0.1977 15.8496028940 0.8516246820 12.2030113546 0.3582293452 80.3782491763 1.3636568139 27.7518203152 0.3247817637 136.1826837401 2.8982926048
0.0045 0.0075 0.7904 0.1976 15.6700557411 0.9137120451 13.2561652852 0.6238257474 81.3834945621 1.9163852233 27.7392710694 0.4202246720 138.0489866578 3.8741476878
0.0045 0.008 0.79 0.1975 15.7261920718 0.7010983806 14.0096506205 0.5136660170 81.8903286655 1.8655889427 27.5686013275 0.5696184212 139.1947726853 3.6499717615
0.0045 0.0085 0.7896 0.1974 15.4557575263 1.0404483658 15.2365088039 0.4102768949 81.0355954304 1.2394398818 27.8630902940 0.2874529154 139.5909520546 2.9776180579
0.0045 0.009000000000000001 0.7892 0.1973 15.6923320628 0.4156319901 15.6391345556 0.5454086205 80.5521987422 1.1779673967 27.3414599798 0.2838164818 139.2251253404 2.4228244891
0.0045 0.0095 0.7888 0.1972 15.8491573676 0.9751449077 16.6295939048 0.7060676300 81.4702862402 1.6086274012 27.7401076858 0.7348235576 141.6891451984 4.0246634965
0.0045 0.01 0.7884 0.1971 15.5194678064 0.7411471164 17.6534136735 0.8082991185 80.7114999235 2.2266021459 27.4661158207 0.4496920061 141.3504972241 4.2257403869
0.0005 0.0 0.7996 0.1999 1.8190844305 0.1186004422 0.0000000000 0.0000000000 84.9533058629 1.7229498710 28.7959175599 0.7083646271 115.5683078533 2.5499149403
0.005 0.0 0.7959999999999999 0.19899999999999998 17.4343404202 0.4957057727 0.0000000000 0.0000000000 82.1529009576 1.7359642803 28.1270427625 0.8052492435 127.7142841403 3.0369192965
0.005 0.0005 0.7956 0.1989 17.2931085406 0.3453217882 0.8627694679 0.0935971229 81.3205065088 1.2066503920 28.1111470512 0.7105360817 127.5875315685 2.3561053848
0.005 0.001 0.7952 0.1988 17.7350707633 1.1334935004 1.7836320801 0.1354007581 81.9434290593 2.5865728933 27.9676673417 0.8881477901 129.4297992444 4.7436149419
0.005 0.0015 0.7948 0.1987 17.6023038859 0.8878544856 2.7016187940 0.1740277283 81.8071990835 0.7979182238 27.9132872769 0.4329714081 130.0244090403 2.2927718458
0.005 0.002 0.7944 0.1986 17.4334493674 0.7683438883 3.4815623930 0.3474504037 81.1897696772 1.6863506907 27.9061760377 0.8723650590 130.0109574753 3.6745100417
0.005 0.0025 0.794 0.1985 17.2503380029 0.9149963279 4.4685706643 0.0985153619 81.4343976982 1.1713474205 27.8074553046 0.9390824172 130.9607616700 3.1239415275
0.005 0.003 0.7936 0.1984 17.4512704247 1.0192608833 5.2122779457 0.2268163154 82.0159385625 1.4643080817 27.7350879875 0.4598468622 132.4145749204 3.1702321426
0.005 0.0035 0.7932 0.1983 17.6357183684 0.2339824073 6.2435750497 0.2097632142 81.7910858606 2.2358984786 28.1517229458 0.4477922267 133.8221022245 3.1274363268
0.005 0.004 0.7928 0.1982 17.4722101671 0.9559074634 7.0775855354 0.3163801768 81.5006816380 1.9767268953 27.8773127725 0.8800655590 133.9277901130 4.1290800945
0.005 0.0045 0.7924 0.1981 17.6299265248 0.3944295619 7.8966413503 0.4148221761 81.9390345440 1.3313487876 27.9450786994 0.8263169838 135.4106811185 2.9669175094
0.0005 0.0005 0.7992 0.1998 1.8689833912 0.1519238608 0.9300654864 0.1200238820 83.7305319674 0.5162459386 29.1092303950 0.5328241531 115.6388112400 1.3210178345
0.005 0.005 0.792 0.198 17.5105254405 0.6008802316 9.0516020780 0.4401323354 81.5171610706 1.6610205520 27.8752212315 0.7320493736 135.9545098206 3.4340824926
0.005 0.0055 0.7916 0.1979 17.4236477858 0.8538713740 9.6618676817 0.2045441042 81.7174777285 1.2618191014 27.9099408114 0.0917764739 136.7129340074 2.4120110535
0.005 0.006 0.7912 0.1978 17.3937975147 0.6679652292 10.6287446655 0.3587276988 80.7510505616 1.1154170094 27.5054367907 0.5384352802 136.2790295325 2.6805452176
0.005 0.0065 0.7908 0.1977 17.3510269770 1.1391615203 11.2102512868 0.3840029578 81.1516838775 1.1957636059 27.6715051425 0.2646459756 137.3844672838 2.9835740596
0.005 0.006999999999999999 0.7904 0.1976 17.5140896519 0.5626658447 12.3726893500 0.7995816348 80.4218281202 0.8923060738 27.5037635579 0.5961265986 137.8123706800 2.8506801519
0.005 0.0075 0.79 0.1975 17.2258340491 0.6817072747 13.1175469907 0.3372220919 80.8865481182 1.4613204435 27.3728330941 0.3294250705 138.6027622521 2.8096748806
0.005 0.008 0.7896 0.1974 17.2391998421 0.4486466677 13.7991348703 0.4686835378 81.1703605677 1.9218630212 27.3473162945 0.6020232424 139.5560115746 3.4412164691
0.005 0.0085 0.7892 0.1973 17.3104840715 0.5003513772 14.6975654763 0.4714031453 81.0359616400 2.5697819606 27.4711355190 0.4739237968 140.5151467068 4.0154602799
0.005 0.009000000000000001 0.7888 0.1972 17.5443854495 0.9095611742 15.6259054238 0.3251795306 81.0817378416 0.4983121187 27.5138029545 0.4045920418 141.7658316694 2.1376448653
0.005 0.0095 0.7884 0.1971 17.0378218939 0.3964594522 16.3558083937 0.5127996701 80.6792734776 1.4477251177 27.3832907989 0.7601736029 141.4561945641 3.1171578429
0.0005 0.001 0.7988 0.1997 1.9064076116 0.1176527258 1.8733601047 0.1533735695 85.1224947037 2.2160863561 29.2506185635 0.2236192802 118.1528809835 2.7107319316
0.005 0.01 0.7879999999999999 0.19699999999999998 17.1420750794 1.1222399654 17.4946640914 0.6810709928 80.6847666218 1.2959296694 27.6953487094 0.4114298703 143.0168545020 3.5106704979
0.0055 0.0 0.7956 0.1989 19.6356865312 0.6182365988 0.0000000000 0.0000000000 81.7771698953 1.4440246372 28.3031505109 0.9193968695 129.7160069374 2.9816581055
0.0055 0.0005 0.7952 0.1988 19.4574759576 0.8113455947 0.8777241387 0.1330344639 81.9540491381 1.6544489450 28.2709407802 0.4602409139 130.5601900146 3.0590699175
0.0055 0.001 0.7948 0.1987 19.2948588091 0.9207840444 1.8135414216 0.0909147804 81.9983605012 1.3309236305 27.9446603912 0.4789904607 131.0514211231 2.8216129160
0.0055 0.0015 0.7944 0.1986 19.4699506977 0.7465959651 2.5865828649 0.0560733783 81.9379359151 1.7876047249 28.1575792604 0.3734590309 132.1520487381 2.9637330992
0.0055 0.002 0.794 0.1985 19.6316767933 0.4773865117 3.5741663159 0.2125644842 81.8061004547 1.3821691975 27.6936754766 0.2462183475 132.7056190405 2.3183385409
0.0055 0.0025 0.7936 0.1984 19.5465812444 0.5361043852 4.4156541369 0.1291582511 81.8148894854 1.6034010189 27.7547484725 0.7791095335 133.5318733392 3.0477731887
0.0055 0.003 0.7932 0.1983 18.9366555561 0.6441726803 5.3365167491 0.4402676141 81.9221889018 1.0122118479 27.9459153158 0.5787402291 134.1412765228 2.6753923714
0.0055 0.0035 0.7928 0.1982 19.1202124470 1.0588370398 6.1227873242 0.1258053453 81.8533414947 1.7768934183 27.7873765114 0.8466359376 134.8837177773 3.8081717410
0.0055 0.004 0.7924 0.1981 19.1366969250 0.6007877297 7.2489890697 0.3376378007 81.7822968299 2.0955746625 27.9337843783 0.6604216017 136.1017672029 3.6944217946
0.0005 0.0015 0.7984 0.1996 1.8008178467 0.0642917955 2.8160795434 0.0871088637 84.8189069351 1.8018876484 29.0230589076 0.5807684628 118.4588632328 2.5340567704
0.0055 0.0045 0.792 0.198 18.9593774042 0.8705864687 7.9259755122 0.4321586151 81.4644268864 1.2857923529 27.5560520818 0.8332337967 135.9058318846 3.4217712334
0.0055 0.005 0.7916 0.1979 19.1518448238 0.5592064931 8.7398547103 0.2737033303 80.3654318399 1.6123067643 27.5317902067 0.6476545642 135.7889215807 3.0928711519
0.0055 0.0055 0.7912 0.1978 19.3327285560 0.4410180634 9.6572662445 0.2635302157 81.8745816522 1.6476186803 27.6171250777 0.5141918062 138.4817015304 2.8663587656
0.0055 0.006 0.7908 0.1977 19.1603098260 0.6980044316 10.5395918204 0.2746782425 80.7656989461 1.0794627008 27.4146639132 0.6236614604 137.8802645057 2.6758068353
0.0055 0.0065 0.7904 0.1976 19.2770377518 0.4992727534 11.4541274565 0.2490042966 80.9964110019 2.1750853372 27.6827994637 0.6662251036 139.4103756739 3.5895874908
0.0055 0.006999999999999999 0.79 0.1975 18.8738363289 0.2954965620 12.1230613839 0.6047936705 80.3061058827 1.3395605231 27.4535665750 0.4533426479 138.7565701705 2.6931934035
0.0055 0.0075 0.7896 0.1974 18.8885387012 0.5802006439 12.9369405820 0.3395528595 80.1328887361 1.8348140968 27.4849396893 0.8395936219 139.4433077086 3.5941612221
0.0055 0.008 0.7892 0.1973 18.8422039521 0.6738539818 13.8658557092 0.4898639951 80.4119404606 1.2344760361 27.3381135143 0.5206644934 140.4581136362 2.9188585064
0.0055 0.0085 0.7888 0.1972 19.3469854019 0.5790678303 14.5905820623 0.4091723050 80.2606958908 1.6124295313 27.1586593003 0.3127311875 141.3569226553 2.9134008541
0.0055 0.009000000000000001 0.7884 0.1971 19.0578387462 0.8391873280 15.5074184169 0.3724464750 80.5452407595 1.0204405712 27.6263278579 0.5512444962 142.7368257805 2.7833188704
0.0005 0.002 0.7979999999999999 0.1995 1.8017088996 0.1080123687 3.7041569157 0.1913888122 83.6052882800 1.4597638819 28.5796522252 0.3527069889 117.6908063205 2.1118720517
0.0055 0.0095 0.7879999999999999 0.19699999999999998 18.8226007890 0.4620399113 16.5030543829 0.3389482456 81.2179678173 1.2416763404 27.4548214996 0.9356483624 143.9984444888 2.9783128597
0.0055 0.01 0.7876 0.1969 19.1393700836 0.6211565271 17.2226041191 0.5289476610 80.5064225406 0.7629530593 27.3561007665 0.7640355308 144.2244975098 2.6770927782
0.006 0.0 0.7952 0.1988 21.3197764522 0.8154988676 0.0000000000 0.0000000000 81.7621553012 1.1730406729 27.9768701219 0.6457106913 131.0588018753 2.6342502318
0.006 0.0005 0.7948 0.1987 21.2440369584 1.1573421922 0.9059079413 0.1356253601 81.8013397297 1.2040727019 28.0404529670 0.5102029399 131.9917375964 3.0072431941
0.006 0.001 0.7944 0.1986 21.1513674601 1.0602817764 1.7824817208 0.0889875596 81.8090301316 0.8795235758 27.7233753582 0.5393224000 132.4662546707 2.5681153118
0.006 0.0015 0.794 0.1985 20.9522171441 0.5775754929 2.6015375357 0.1915823158 81.5728249317 1.9540615486 27.8430115008 0.6469776858 132.9695911123 3.3701970431
0.006 0.002 0.7936 0.1984 21.5340746671 0.8519015320 3.5344789204 0.2056216953 82.3865426902 1.1903793147 27.9116140441 0.4230417558 135.3667103218 2.6709442978
0.006 0.0025 0.7932 0.1983 21.0261745321 0.8523254881 4.4081768016 0.1488993356 81.1886710483 1.1040597298 27.8572339793 0.4584245553 134.4802563613 2.5637091088
0.006 0.003 0.7928 0.1982 21.1282000856 0.4219170616 5.3296145933 0.2504350934 80.8037847458 1.3396314023 27.6447334183 0.2928587565 134.9063328430 2.3048423138
0.006 0.0035 0.7924 0.1981 21.5224909798 0.5671297764 6.0917276233 0.3434626869 80.6089612321 1.0690325368 27.8639269104 0.5305849852 136.0871067456 2.5102099853
0.0005 0.0025 0.7976 0.1994 1.8159657455 0.0855317930 4.6687331809 0.1749000152 83.7290671289 1.8802224344 28.1705468144 0.8776955183 118.3843128697 3.0183497609
0.006 0.004 0.792 0.198 20.9593455670 0.4921355252 6.9504708338 0.1851471026 81.1996573367 1.3829580062 27.7384344531 0.3704841139 136.8479081906 2.4307247479
0.006 0.0045 0.7916 0.1979 20.9116742386 0.3787404468 7.8253190743 0.2082436297 81.1630363755 1.0383085540 27.6342757135 0.9608006459 137.5343054019 2.5860932764
0.006 0.005 0.7912 0.1978 20.8960808134 0.8755953577 8.7703392315 0.2417835217 80.5932142187 1.5289984154 27.5903533535 0.5555510753 137.8499876171 3.2019283701
0.006 0.0055 0.7908 0.1977 21.0502329596 0.8345013387 9.4329461829 0.1328154442 80.4181660241 1.4819890838 27.3615387730 0.4184169370 138.2628839396 2.8677228037
0.006 0.006 0.7904 0.1976 20.8938531812 1.0813234033 10.5367159222 0.3618497160 81.0868647761 2.1134814328 27.5556337736 0.5714243001 140.0730676531 4.1280788522
0.006 0.0065 0.79 0.1975 20.8916255490 0.6426746223 11.2717955089 0.3623650025 81.0128904344 2.5916631236 27.3945851201 0.5683045854 140.5708966124 4.1650073338
0.006 0.006999999999999999 0.7896 0.1974 20.4692664895 0.8349949884 12.3232239005 0.6567131075 80.5071549598 2.0428686065 27.3945851201 0.9908427542 140.6942304699 4.5254194566
0.006 0.0075 0.7892 0.1973 21.0796377042 0.6195502832 13.0393225589 0.5479261652 80.0948029364 1.2376034207 27.4188469951 0.3452662189 141.6326101946 2.7503460880
0.006 0.008 0.7888 0.1972 20.5815391509 0.5475257048 13.9130204401 0.3688942356 80.2493433928 1.3205317538 27.4301413163 0.3758670768 142.1740443001 2.6128187710
0.006 0.0085 0.7884 0.1971 20.7851447313 1.2526238548 14.9552459574 0.5732137728 80.4064473165 0.9257425531 27.4715538272 0.4447353853 143.6183918324 3.1963155660
0.0005 0.003 0.7972 0.1993 1.8141836398 0.2024592907 5.5757914815 0.2234008405 84.0165416746 1.6101010216 28.8293822152 0.6057899881 120.2358990111 2.6417511409
0.006 0.009000000000000001 0.7879999999999999 0.19699999999999998 20.6804460193 0.5834498240 15.5574590460 0.6865496135 80.0991974517 1.1368387447 27.2657461972 0.9431802487 143.6028487142 3.3500184309
0.006 0.0095 0.7876 0.1969 20.7276718213 0.5688058859 16.2355958478 0.4137553089 81.0304684958 0.8105753412 27.4380891719 0.2999546839 145.4318253368 2.0930912199
0.006 0.01 0.7872 0.1968 20.5650546728 0.8917761097 17.6890748115 0.7979663552 80.1914822740 0.8524195627 27.2101112078 0.1450655173 145.6557229661 2.6872275449
0.0065 0.0 0.7948 0.1987 22.8212005352 0.9525792759 0.0000000000 0.0000000000 81.1729240350 1.1423241894 27.7309049056 0.7606016294 131.7250294758 2.8555050947
0.0065 0.0005 0.7944 0.1986 22.6968986601 1.2634941154 0.8846262945 0.0938512715 81.4329328598 2.5275591124 27.7250485910 0.6896500379 132.7395064054 4.5745545372
0.0065 0.001 0.794 0.1985 22.8073892158 0.8552928665 1.7042572890 0.1572503702 81.5614724337 0.9432740724 27.8773127725 0.2747313684 133.9504317110 2.2305486775
0.0065 0.0015 0.7936 0.1984 22.9009497670 1.0247983504 2.6734349913 0.1518561410 81.3747055314 1.2496037904 27.8036905309 0.2875405595 134.7527808206 2.7137988413
0.0065 0.002 0.7932 0.1983 22.9045139784 1.4092417334 3.5247008664 0.0997965692 81.4970195419 1.8450229043 27.7652061773 0.5585440442 135.6914405640 3.9126052511
0.0065 0.0025 0.7928 0.1982 22.4246820089 0.5682835933 4.4179548555 0.4340133488 81.3106188492 2.3558245858 27.8902803264 0.5288805300 136.0435360400 3.8870020579
0.0065 0.003 0.7924 0.1981 22.6746223384 1.3348001708 5.2542660598 0.0911618912 81.5080058303 1.2569957035 28.0341783441 0.5280673297 137.4710725726 3.2110250952
0.0005 0.0035 0.7968 0.1992 1.8070552168 0.1277472761 6.3574606195 0.3656369548 84.0831918240 2.1562718023 28.6562026241 0.9160739271 120.9039102844 3.5657299603
0.0065 0.0035 0.792 0.198 22.6024470561 0.6541177776 6.1486704082 0.2246884641 81.6555883040 1.2315972817 27.6037392156 0.5574113214 138.0104449839 2.6678148448
0.0065 0.004 0.7916 0.1979 22.5855170516 1.2635726625 6.9884326904 0.1868758579 80.1046905959 1.7987879169 27.6146152285 0.6789233436 137.2932555664 3.9281597809
0.0065 0.0045 0.7912 0.1978 22.2201853756 1.5502921813 7.8316460504 0.2894565492 81.0469479284 1.0844148681 27.6731783753 0.9748178549 138.7719577297 3.8989814535
0.0065 0.005 0.7908 0.1977 22.3141914532 1.6189525807 8.9474945622 0.1496970638 80.8495609474 1.4608585698 27.5221691183 0.5112362759 139.6334160811 3.7407444902
0.0065 0.0055 0.7904 0.1976 22.3101817153 0.3329772887 9.6336838791 0.1214923197 80.8913088432 1.2669573963 27.5171494200 0.4668184471 140.3523238576 2.1882454518
0.0065 0.006 0.79 0.1975 22.5298262473 1.0317622710 10.7374536184 0.5255971331 81.1439934756 2.2993876670 27.6949304012 0.8847494141 142.1062037425 4.7414964852
0.0065 0.0065 0.7896 0.1974 22.3845846298 0.5936953601 11.2631678142 0.1670042792 80.3745870802 1.0068156588 27.4414356375 0.2624016307 141.4637751617 2.0299169288
0.0065 0.006999999999999999 0.7892 0.1973 22.3587440966 0.2787443532 12.1984099175 0.1303311894 81.4278059252 0.4202491057 27.4247033098 0.5978524120 143.4096632491 1.4271770603
0.0065 0.0075 0.7888 0.1972 22.3507246208 0.8284760208 13.2095757339 0.6900180678 80.3822774821 1.1952547678 27.2741123611 0.5214301789 143.2166901979 3.2351790353
0.0065 0.008 0.7884 0.1971 22.3952772642 0.8549121755 13.6024234316 0.2943526441 80.2910912886 1.1271962801 27.2498504860 0.5581717412 143.5386424704 2.8346328409
0.0005 0.004 0.7964 0.1991 1.8600728625 0.0974878624 7.4767602092 0.3986687919 84.4347530518 1.4716021065 29.0351898451 0.6205720089 122.8067759686 2.5883307697
0.0065 0.0085 0.7879999999999999 0.19699999999999998 22.4411664869 0.8839001925 14.5629734393 0.1066427115 80.1999050951 1.7530588400 27.1544762184 0.3314521644 144.3585212397 3.0750539084
0.0065 0.009000000000000001 0.7876 0.1969 22.3168646118 0.9329727772 15.1531077554 0.6995754702 79.9461218338 1.1891263142 27.0980046127 0.6111080383 144.5140988137 3.4327825999
0.0065 0.0095 0.7872 0.1968 22.0811811282 0.5602349203 16.3742141423 0.8999060081 79.5784473830 1.8059631394 27.1155735567 0.6138199148 145.1494162102 3.8799239826
0.0065 0.01 0.7868 0.1967 22.0655877030 0.9468483916 17.0609786388 0.2174331218 80.4372089239 1.9718659867 27.0925666062 0.3091928609 146.6563418719 3.4453403610
0.006999999999999999 0.0 0.7944 0.1986 24.5008351919 0.9969069863 0.0000000000 0.0000000000 81.9903038897 1.0671787947 27.8806592380 0.8155332029 134.3717983196 2.8796189839
0.006999999999999999 0.0005 0.794 0.1985 24.2379745958 0.9813304037 0.9013065042 0.0483424720 81.3794662564 1.1465236361 27.7685526428 0.2581419128 134.2872999992 2.4343384246
0.006999999999999999 0.001 0.7936 0.1984 24.2116885362 0.4611265314 1.7681022296 0.1254577433 81.5823463816 1.4609220952 28.0345966523 0.4999117168 135.5967337997 2.5474180867
0.006999999999999999 0.0015 0.7932 0.1983 24.2370835429 1.2446366041 2.6590555002 0.1300771025 81.4263410867 1.2203506613 28.0408712752 0.2155387500 136.3633514050 2.8106031179
0.006999999999999999 0.002 0.7928 0.1982 24.4023738500 0.3881310104 3.4545289497 0.1849683304 80.8715335241 2.3020210040 27.9726870400 0.5385782532 136.7011233638 3.4136985980
0.006999999999999999 0.0025 0.7924 0.1981 24.5912770580 1.2255116283 4.3385800645 0.1872154524 80.6298351800 1.2476077315 27.6175433859 0.8483620133 137.1772356884 3.5086968255
0.0 0.0015 0.7988 0.1997 0.0000000000 0.0000000000 2.7965234354 0.1660905300 84.0092174823 3.4908706121 29.0372813861 0.7071927729 115.8430223038 4.3641539150
0.0005 0.0045 0.7959999999999999 0.19899999999999998 1.7767594193 0.1887602493 8.3090451560 0.3199653593 83.4877349944 1.7288733689 28.5520438846 0.5527711269 122.1255834543 2.7903701044
0.006999999999999999 0.003 0.792 0.198 24.1769374743 0.7832674025 5.2720966288 0.2151018077 81.3336900548 1.6942669409 27.6765248408 0.4538025042 138.4592489987 3.1464386553
0.006999999999999999 0.0035 0.7916 0.1979 23.9996179535 0.6887475555 6.0917276233 0.2767182040 80.9451416562 0.8552354882 27.4096442149 0.7757874736 138.4461314479 2.5964887213
0.006999999999999999 0.004 0.7912 0.1978 24.5378138859 0.5316637018 6.9130841568 0.2945773442 80.7294441945 1.9869473917 27.3820358743 0.2582611871 139.5623781115 3.0714496248
0.006999999999999999 0.0045 0.7908 0.1977 24.3235156711 0.8546771767 7.7551471575 0.3910815558 80.9469727042 1.3781884109 27.4949790859 0.4272268201 140.5206146187 3.0511739635
0.006999999999999999 0.005 0.7904 0.1976 24.0241219074 1.1725544778 8.6190669848 0.3787984848 80.9744384252 1.2477659516 27.4636059716 0.5175092815 141.0812332890 3.3166281957
0.006999999999999999 0.0055 0.79 0.1975 24.3208425125 0.9788912312 9.3000796848 0.3180779842 80.3537131323 1.3453984953 27.2322815420 0.3231051027 141.2069168716 2.9654728134
0.006999999999999999 0.006 0.7896 0.1974 24.5498430997 0.4035456359 10.4216799931 0.4992267747 79.6575486593 2.4246388591 27.4514750340 0.4839158672 142.0805467861 3.8113271369
0.006999999999999999 0.0065 0.7892 0.1973 23.9318979355 1.4618085537 11.4731083848 0.3430424640 80.2335963795 0.8309605173 27.3155248720 0.5753646316 142.9541275718 3.2111761666
0.006999999999999999 0.006999999999999999 0.7888 0.1972 23.7746271043 0.8408093092 12.1385912344 0.6834470331 79.9809117470 0.5411016870 27.6581192804 0.5489975888 143.5522493661 2.6143556181
0.006999999999999999 0.0075 0.7884 0.1971 24.0940695575 0.5522874777 12.8115514194 0.3803220734 80.1010284998 0.8800406349 27.4134089887 0.5807009692 144.4200584654 2.3933511552
0.0005 0.005 0.7956 0.1989 1.8404696994 0.0963573876 9.1971225283 0.3961480649 83.1090742553 2.4501184528 28.3939233884 0.5394625431 122.5405898714 3.4820864484
0.006999999999999999 0.008 0.7879999999999999 0.19699999999999998 23.9947171627 0.6472418144 13.5512324432 0.5662876567 79.4982474779 2.1259676357 27.0708145802 0.3416223398 144.1150116640 3.6811194466
0.006999999999999999 0.0085 0.7876 0.1969 24.1742643157 0.6010480200 14.6469496675 0.4550830659 79.5996875406 1.3573556193 27.2858249904 0.8143995320 145.7067265142 3.2278862372
0.006999999999999999 0.009000000000000001 0.7872 0.1968 24.3560391008 0.9191442491 15.6005975194 0.6390098309 79.9160926456 1.4666372650 27.2791320594 0.3968649222 147.1518613252 3.4216562672
0.006999999999999999 0.0095 0.7868 0.1967 24.3030214551 0.7738084928 16.2275433328 0.7122721525 80.1394805091 0.5483712293 27.0084866598 0.2521590088 147.6785319568 2.2866108834
0.006999999999999999 0.01 0.7864 0.1966 23.8935826622 0.8615011380 16.9925322610 0.5160563577 79.1983218055 0.9562096936 27.1975619621 0.2913371655 147.2819986908 2.6251043548
0.0075 0.0 0.794 0.1985 26.2049738024 0.4699710511 0.0000000000 0.0000000000 80.9359864159 1.2482645577 27.5723661012 0.6941718245 134.7133263195 2.4124074333
0.0075 0.0005 0.7936 0.1984 26.3163554110 1.1535490729 0.8409126414 0.0828418446 80.4295185220 1.1008619109 27.7447090759 0.5926965050 135.3314956503 2.9299493334
0.0075 0.001 0.7932 0.1983 26.1875982715 0.5378107535 1.7508468403 0.1677474728 81.9807824398 0.8566662803 27.5054367907 0.5258012494 137.4246643423 2.0880257560
0.0075 0.0015 0.7928 0.1982 25.6556397092 0.9750618545 2.6159170268 0.1425981590 81.7727753800 0.8538544451 27.2820602167 0.4345736936 137.3263923327 2.4060881522
0.0075 0.002 0.7924 0.1981 26.3974412220 1.5313230281 3.5511591301 0.2461446330 80.6983163775 1.6355093484 27.6589558968 0.4928117896 138.3058726264 3.9057887991
0.0005 0.0055 0.7952 0.1988 1.7834423158 0.1347995428 9.9494575044 0.5847809335 83.4298738757 0.9500129552 28.4708920955 0.7212370795 123.6336657914 2.3908305110
0.0075 0.0025 0.792 0.198 26.3867485876 1.3960253567 4.3034941061 0.1557707118 80.5591567248 1.8628941519 27.6225630842 0.3019988145 138.8719625027 3.7166890349
0.0075 0.003 0.7916 0.1979 25.5540596822 1.0289504132 5.2732469881 0.3051510975 81.5849098489 1.1516476603 27.7087345715 0.7561873691 140.1209510907 3.2419365401
0.0075 0.0035 0.7912 0.1978 26.1973998531 1.5086248727 6.0566416650 0.2064886916 80.2910912886 1.7215379496 27.4573313487 0.9670083932 140.0024641554 4.4036599071
0.0075 0.004 0.7908 0.1977 26.0543858677 0.9387866783 6.9539219116 0.2890814216 80.7598395923 0.6035658814 27.7706441838 0.1411280336 141.5387915554 1.9725620149
0.0075 0.0045 0.7904 0.1976 25.9880024290 0.7312900801 7.8552284158 0.3992359995 80.4760271428 0.7613687196 27.4882861549 0.3978689272 141.8075441425 2.2897637264
0.0075 0.005 0.79 0.1975 25.7082118284 0.8758220242 8.6409238113 0.6113226176 80.0607454424 1.5393807380 27.4389257883 0.6487527156 141.8488068704 3.6752780954
0.0075 0.0055 0.7896 0.1974 25.8931052985 1.1852530569 9.4392731590 0.2803763315 81.0022703557 1.6195516493 27.5246789675 0.6304225031 143.8593277807 3.7156035408
0.0075 0.006 0.7892 0.1973 26.0878003503 1.0642916890 10.3848684958 0.2736791548 79.9838414239 2.0236505927 27.1456917464 0.2528935092 143.6022020164 3.6145149457
0.0075 0.0065 0.7888 0.1972 25.6658868171 0.5412704297 11.0618549384 0.7325684504 80.5342544712 1.6706153387 27.1256129533 0.3070667060 144.3876091800 3.2515209248
0.0075 0.006999999999999999 0.7884 0.1971 25.8155836990 0.6844330151 12.1058059946 0.4388224910 79.3931453192 0.3918791933 27.3719964778 0.3470899454 144.6865314906 1.8622246448
0.0005 0.006 0.7948 0.1987 1.8351233822 0.0946950689 10.8956280209 0.3876830281 82.8882498591 1.8369716615 28.4361725156 0.4723838664 124.0551737778 2.7917336249
0.0075 0.0075 0.7879999999999999 0.19699999999999998 25.7318247294 0.8679028754 12.9754776183 0.5239302517 79.8556680596 2.2595803761 27.1318875761 0.7367612661 145.6948579834 4.3881747693
0.0075 0.008 0.7876 0.1969 25.5152988824 1.5552740108 13.9630610692 0.7050341781 80.4540545661 1.8686918318 27.3322571996 0.5084810940 147.2646717173 4.6374811147
0.0075 0.0085 0.7872 0.1968 25.7518734189 0.9358235820 14.4352835580 0.4554260663 79.6055468943 0.8035363269 27.0331668430 0.6815060821 146.8258707142 2.8762920573
0.0075 0.009000000000000001 0.7868 0.1967 25.7260328857 0.3363249513 15.3567213498 0.5420182430 79.6461961613 2.2039863605 27.1871042573 0.8748127514 147.9160546541 3.9571423062
0.0075 0.0095 0.7864 0.1966 25.4676275540 0.7965165399 16.3650112680 0.5044637008 79.7974407312 0.5851218296 26.9227334806 0.6391409685 148.5528130338 2.5252430388
0.0075 0.01 0.7859999999999999 0.1965 25.3317419915 0.9415676014 17.1029667529 0.7170347347 79.2620422780 2.1712869020 26.9934275649 0.3548180720 148.6901785873 4.1847073101
0.008 0.0 0.7936 0.1984 28.1826656435 0.4226691224 0.0000000000 0.0000000000 81.5966285565 1.0804372748 27.5359732886 0.7707757216 137.3152674886 2.2738821188
0.008 0.0005 0.7932 0.1983 28.0855408809 0.9722583229 0.8587432104 0.1328951295 81.6431371772 1.2459254019 27.9998770724 0.3360491291 138.5872983409 2.6871279834
0.008 0.001 0.7928 0.1982 27.6609541892 0.7921725606 1.7266892952 0.1300771025 81.1612053274 1.6590063409 27.5330451313 0.6941798908 138.0818939431 3.2754358948
0.008 0.0015 0.7924 0.1981 27.7277831543 0.8558904881 2.6590555002 0.2636707812 81.1026117895 1.0758463084 27.6259095497 0.6032497245 139.1153599937 2.7986573022
0.0005 0.0065 0.7944 0.1986 1.8262128535 0.1184932812 11.8458247949 0.4880018816 82.8512626882 1.9592645491 28.3939233884 0.5662020405 124.9172237250 3.1319617524
0.008 0.002 0.792 0.198 27.4542299237 0.7836129879 3.5206746089 0.0905355418 80.9026613411 0.7524031152 27.4723904436 0.2427341187 139.3499563173 1.8692857636
0.008 0.0025 0.7916 0.1979 27.8351550249 0.5548734384 4.2557541956 0.2619537597 80.6627940451 1.5410462514 27.4723904436 0.7337845869 140.2260937092 3.0916580364
0.008 0.003 0.7912 0.1978 27.8997563578 1.5161824233 5.2180297421 0.1326958265 81.0381588977 1.5966124256 27.5669280948 0.3549304944 141.7228730924 3.6004211698
0.008 0.0035 0.7908 0.1977 28.4272596559 1.1623934085 5.9864697483 0.3416896305 80.7777838633 1.5870201321 27.6175433859 0.7532549363 142.8090566534 3.8443581074
0.008 0.004 0.7904 0.1976 27.3067606740 0.9310005896 6.8607428091 0.1879209699 80.3965596569 1.0814427175 27.3339304324 0.4610917664 141.8979935724 2.6614560434
0.008 0.0045 0.79 0.1975 27.2265659159 1.0647406940 7.8178417389 0.5677066806 80.4969010907 1.7406900940 27.4025329757 0.2076359836 142.9438417212 3.5807734522
0.008 0.005 0.7896 0.1974 27.5139304659 0.9387122497 8.7283511174 0.5716139829 80.0362093984 1.6392739993 27.1611691495 0.9676993815 143.4396601312 4.1172996134
0.008 0.0055 0.7892 0.1973 27.7968397516 1.0499741427 9.5370536987 0.3675105381 79.7366499356 1.1202135952 27.3297473505 1.2558149747 144.4002907364 3.7935132507
0.008 0.006 0.7888 0.1972 27.4074496481 1.0364350680 10.3262001720 0.3389287240 80.0688020539 2.1977405292 27.3958400446 0.2802927090 145.1982919186 3.8533970302
0.008 0.0065 0.7884 0.1971 28.0040095434 0.7849331196 11.2027739515 0.4812793127 80.2661890349 1.6941181232 27.0306569939 0.3111875577 146.5036295237 3.2715181132
0.0005 0.006999999999999999 0.794 0.1985 1.8083917961 0.0503582847 12.6551025558 0.7250239246 82.9061941301 0.9498209501 28.0479825144 0.7088535622 125.4176709964 2.4340567216
0.008 0.006999999999999999 0.7879999999999999 0.19699999999999998 27.3299280486 0.8074807424 12.0845243477 0.2044923405 79.4597954687 0.5788262377 27.5008354006 0.2163199426 146.3750832656 1.8071192632
0.008 0.0075 0.7876 0.1969 27.4818525626 0.2877342028 12.6142648010 0.7168815374 79.6363085018 0.9073500709 27.2799686757 0.4631637046 147.0123945411 2.3751295157
0.008 0.008 0.7872 0.1968 27.8173339675 1.5656856256 13.6530392404 0.7466053356 79.8417520943 1.9282493720 27.1247763369 0.4616682375 148.4369016391 4.7022085707
0.008 0.0085 0.7868 0.1967 26.9378647866 1.4602467182 14.5721763136 0.2081164969 79.8736123306 1.6244909804 26.8470196981 0.3647206064 148.2306731289 3.6575748019
0.008 0.009000000000000001 0.7864 0.1966 27.1731027438 2.0202615135 15.6322323999 0.7163016750 79.6172656019 1.2586244521 27.0482259379 0.2523671032 149.4708266835 4.2475547438
0.008 0.0095 0.7859999999999999 0.1965 27.6743199822 1.6568202625 16.3753645016 0.3323722251 79.4052302364 0.8811736878 26.9532699786 0.5913368879 150.4081846988 3.4617030633
0.008 0.01 0.7856 0.1964 27.4190333354 0.4347351884 16.9775775902 0.6117554033 79.3942439480 1.7868732619 26.9746036963 0.1657049639 150.7654585699 2.9990688175
0.0085 0.0 0.7932 0.1983 29.8890318862 0.8607662948 0.0000000000 0.0000000000 80.4826189158 0.7886240462 27.5092015644 0.5730767256 137.8808523664 2.2224670666
0.0085 0.0005 0.7928 0.1982 29.2381177660 1.1208630498 0.8759985998 0.0999290836 81.1399651699 0.8352135812 27.4167554542 0.5389627924 138.6708369899 2.5949685070
0.0085 0.001 0.7924 0.1981 29.2256430258 1.0514635280 1.7220878580 0.1226846184 81.6511937887 1.7318557075 27.5744576422 0.7085029460 140.1733823147 3.6145067999
0.0005 0.0075 0.7936 0.1984 1.7682944170 0.0714177623 13.5759651680 0.3954225153 82.4520942108 1.6321860125 28.0642965339 0.7062499254 125.8606503297 2.8052762155
0.0085 0.0015 0.792 0.198 29.7633934318 1.4607506660 2.6498526259 0.1578383497 81.0879634050 2.3760022824 27.5652548620 0.4146580035 141.0664643247 4.4092493016
0.0085 0.002 0.7916 0.1979 29.5709260123 1.2209850059 3.5016936806 0.2772485220 81.0260739805 1.4559609950 27.1582409922 0.3946169689 141.2569346656 3.3488114918
0.0085 0.0025 0.7912 0.1978 29.3334604229 1.3087228094 4.3587113521 0.3293042866 81.0081297095 1.0563699514 27.2782954430 0.2768479781 141.9785969275 2.9712450255
0.0085 0.003 0.7908 0.1977 29.2220788143 0.6873478096 5.1432563883 0.3130499435 80.7609382212 1.0174950708 27.1879408737 0.6091061396 142.3142142975 2.6269989635
0.0085 0.0035 0.7904 0.1976 29.2207422350 1.5005303845 5.9853193890 0.1655638399 80.2442164582 1.0603836937 27.0954947635 0.7712559469 142.5457728457 3.4977338650
0.0085 0.004 0.79 0.1975 29.1378743183 1.6084192910 6.8199050543 0.2606674555 80.3273460402 0.5098953042 27.4075526740 0.6122923185 143.6926780868 2.9912743692
0.0085 0.0045 0.7896 0.1974 29.5161262609 0.7769449631 7.8362474875 0.4763571012 79.8992470034 1.6411999911 27.6091772220 0.3027881011 144.8607979738 3.1972901565
0.0085 0.005 0.7892 0.1973 29.1360922125 0.4236729169 8.4994296186 0.3590263790 80.1435088148 0.9500620797 27.1607508413 0.7171661842 144.9397814872 2.4499275598
0.0085 0.0055 0.7888 0.1972 28.9244671563 0.4947036932 9.5824928907 0.4718857380 79.5465871468 1.7658373845 27.2632363481 0.3565497661 145.3167835419 3.0889765818
0.0085 0.006 0.7884 0.1971 28.8589747705 0.4733914914 10.3054937048 0.4597639410 80.0329135119 1.0555566304 27.2728574365 0.3107509041 146.4702394237 2.2994629669
0.0005 0.008 0.7932 0.1983 1.7714131021 0.1050309079 14.5980593977 0.7475388373 82.5421817754 1.3499787751 28.0810288615 1.2078811086 126.9926831367 3.4104296289
0.0085 0.0065 0.7879999999999999 0.19699999999999998 29.0189187604 0.7323858350 11.0348214950 0.3080944817 79.3902156423 1.7254674640 26.8763012714 0.6022301540 146.3202571691 3.3681779347
0.0085 0.006999999999999999 0.7876 0.1969 29.5936478604 1.1803958656 12.1454933901 0.5840087598 80.2544703274 1.1972700046 27.3251459604 0.2832610602 149.3187575383 3.2449356902
0.0085 0.0075 0.7872 0.1968 29.6292899751 0.9449001237 12.9697258218 0.5576502371 79.4579644206 1.1056556561 27.1218481795 0.5288289144 149.1788283970 3.1370349313
0.0085 0.008 0.7868 0.1967 28.7805621181 1.0656053528 13.5673374733 0.3526109250 79.5110648144 0.5342916668 27.0791807441 0.5097253091 148.9381451499 2.4622332537
0.0085 0.0085 0.7864 0.1966 28.8518463476 1.3121049239 14.5600975411 0.6990020763 80.1991726759 0.4176883517 27.2155492143 0.7621726766 150.8266657789 3.1909680285
0.0085 0.009000000000000001 0.7859999999999999 0.1965 29.2599485612 1.8882753748 15.2934515888 0.4746594879 78.8804518620 1.1905194569 27.0733244294 0.3542198589 150.5071764414 3.9076741785
0.0085 0.0095 0.7856 0.1964 29.2055943363 0.9893841143 16.3678871662 0.6207955239 79.7578900931 1.9649111120 27.1109721666 0.7587211192 152.4423437622 4.3338118694
0.0085 0.01 0.7852 0.1963 28.8442723982 1.3024852338 16.8182528285 0.6816012276 78.3655611471 1.0852006294 26.6629640940 0.7506878192 150.6910504678 3.8199749100
0.009000000000000001 0.0 0.7928 0.1982 31.0090853416 0.8641945046 0.0000000000 0.0000000000 80.5261978597 1.2575200846 27.4535665750 0.8476455818 138.9888497763 2.9693601710
0.009000000000000001 0.0005 0.7924 0.1981 31.3013506824 1.4671845024 0.9208626121 0.0969582974 81.4365949559 0.9647648886 27.4707172108 0.8688509853 141.1295254612 3.3977586737
0.0005 0.0085 0.7928 0.1982 1.7852244215 0.0876951762 15.1341268271 0.3513326093 82.3532176155 2.0010505510 28.2496070625 0.5418639723 127.5221759266 2.9819423088
0.009000000000000001 0.001 0.792 0.198 31.1369514282 1.1315761004 1.6973551333 0.0910456873 80.8601810261 0.6684247407 27.4962340105 0.2549223794 141.1907215981 2.1459689078
0.009000000000000001 0.0015 0.7916 0.1979 31.5392617982 0.9381665415 2.5911843021 0.0902134023 79.9149940167 1.2341396508 27.4845213811 0.9026443311 141.5299614981 3.1651639257
0.009000000000000001 0.002 0.7912 0.1978 31.5579739085 1.6853779192 3.4855886505 0.1077291668 80.1577909897 1.3056284319 27.3025573180 0.4542095048 142.5039108667 3.5529450227
0.009000000000000001 0.0025 0.7908 0.1977 31.4327809805 1.3324312519 4.3184487769 0.1106140895 80.7250496792 1.1851222039 27.3728330941 0.6327641139 143.8491125307 3.2609316592
0.009000000000000001 0.003 0.7904 0.1976 31.5503999591 1.0902693649 5.2243567182 0.1801552266 80.6280041319 1.3275356558 27.1620057659 0.5410172457 144.5647665751 3.1389774930
0.009000000000000001 0.0035 0.79 0.1975 31.0652216723 0.9746122672 6.0342096588 0.2823282633 79.8571328980 1.9158418182 27.2101112078 0.4403702602 144.1666754369 3.6131526089
0.009000000000000001 0.004 0.7896 0.1974 31.1160116858 0.6010968945 6.8457881383 0.1237157802 80.1618192954 0.7229218914 27.4472919521 0.4999789171 145.5709110716 1.9477134832
0.009000000000000001 0.0045 0.7892 0.1973 31.0006203394 1.0266947635 7.7534216186 0.1901401586 79.8893593439 1.3621906781 27.3050671672 0.7925146479 145.9484684691 3.3715402481
0.009000000000000001 0.005 0.7888 0.1972 31.0621029873 0.7946723010 8.5241623433 0.2634548819 79.9278113532 1.9024955565 26.8796477370 0.6325428468 146.3937244208 3.5931655862
0.009000000000000001 0.0055 0.7884 0.1971 31.1681382786 1.3758289109 9.4421490572 0.1733343728 79.5817432695 0.7598707382 27.1327241925 0.6142245811 147.3247547978 2.9232586030
0.0005 0.009000000000000001 0.7924 0.1981 1.7549286240 0.1280576592 16.2436483628 0.9781125624 82.0027550165 1.2569850344 28.0383614260 0.3728494270 128.0396934293 2.7360046830
0.009000000000000001 0.006 0.7879999999999999 0.19699999999999998 30.4330196623 0.9909557551 10.1824052607 0.5212359062 79.5872364137 0.8156388330 27.3176164129 0.4869222341 147.5202777496 2.8147527284
0.009000000000000001 0.0065 0.7876 0.1969 30.9743342798 1.5047680211 11.0992416153 0.2049641993 79.7813275083 1.4886690553 27.0314936103 0.3897985973 148.8863970137 3.5881998730
0.009000000000000001 0.006999999999999999 0.7872 0.1968 30.9337913742 0.8142126925 11.9683380594 0.5001563233 79.3894832231 1.3246194003 27.2552884925 0.3605942776 149.5469011492 2.9995826937
0.009000000000000001 0.0075 0.7868 0.1967 30.4307920301 1.2574350419 12.7879690539 0.3857839264 79.9296424012 1.1852493899 26.7641946762 0.3598481473 149.9125981614 3.1883165055
0.009000000000000001 0.008 0.7864 0.1966 30.9382466386 0.7870302328 13.5126954070 0.5376819195 79.4132868479 0.8547197414 27.0511540953 0.9370051190 150.9153829888 3.1164370127
0.009000000000000001 0.0085 0.7859999999999999 0.1965 30.7800847545 0.7808877435 14.8079999682 0.4627104862 79.9933628738 1.0468892032 26.9984472632 0.5042694399 152.5798948597 2.7947568728
0.009000000000000001 0.009000000000000001 0.7856 0.1964 30.7074639457 1.1306137231 15.3015041039 1.0148659778 78.8892408927 1.0106679393 26.7972410233 0.6445986709 151.6954499656 3.8007463111
0.009000000000000001 0.0095 0.7852 0.1963 30.8705266206 1.3633720377 16.2913882734 0.5408695303 78.7149251172 1.2385120297 26.6792781135 0.4018319954 152.5561181247 3.5445855931
0.009000000000000001 0.01 0.7848 0.1962 30.6891973619 0.9307583574 17.0742077707 0.2516369864 78.2545996345 1.0526895162 26.8173198165 0.4897415387 152.8353245836 2.7248263987
0.0095 0.0 0.7924 0.1981 32.9787577069 1.1882469806 0.0000000000 0.0000000000 80.6133557474 0.8925765645 27.6986951749 0.3755596937 141.2908086292 2.4563832388
0.0 0.002 0.7984 0.1996 0.0000000000 0.0000000000 3.8111403297 0.2717478829 84.7588485587 3.2305212863 28.9619859117 0.9705377473 117.5319748001 4.4728069165
0.0005 0.0095 0.792 0.198 1.7923528445 0.2331529691 17.0500502256 0.5186525977 82.0217979163 2.2059732669 28.1182582905 0.3779099083 128.9824592769 3.3356887420
0.0095 0.0005 0.792 0.198 33.3280504312 1.2351947001 0.8104281202 0.1024659574 80.6594981586 1.5473368039 27.3531726092 0.3583316938 142.1511493192 3.2433291552
0.0095 0.001 0.7916 0.1979 32.6588697272 0.3958762479 1.7347418102 0.2105000343 80.2530054889 2.8067820326 27.2004901194 0.5008880340 141.8471071457 3.9140463488
0.0095 0.0015 0.7912 0.1978 33.2897351579 0.5871490764 2.6325972365 0.2692823774 80.4423358585 1.0432761047 27.4330694736 0.3776505253 143.7977377265 2.2773580838
0.0095 0.002 0.7908 0.1977 33.0990498441 1.6307207206 3.4395742789 0.2422045904 80.4643084352 1.1811235948 27.2703475873 0.6409027557 144.2732801455 3.6949516615
0.0095 0.0025 0.7904 0.1976 32.7069865821 0.8432279569 4.2891146150 0.4127466050 80.2841333060 1.2618543868 27.5171494200 0.6211987902 144.7973839231 3.1390277389
0.0095 0.003 0.79 0.1975 32.9217303233 0.2880927021 5.1472826458 0.1334317605 80.1200713996 2.6334658518 27.4535665750 0.4475545782 145.6426509437 3.5025448926
0.0095 0.0035 0.7896 0.1974 33.0651898351 1.3365389074 5.8875388493 0.3314432468 80.1288604303 1.6232075723 27.0959130717 0.6544992777 146.1775021864 3.9456890042
0.0095 0.004 0.7892 0.1973 32.7800529173 0.7347615684 6.9441438577 0.3225029758 79.7751019448 1.5565950546 27.1615874577 0.4646844844 146.6608861775 3.0785440832
0.0095 0.0045 0.7888 0.1972 32.7060955292 1.6584765644 7.9650877281 0.3145259856 79.9442907857 1.5355996552 27.1180834058 0.4244259708 147.7335574488 3.9330281760
0.0095 0.005 0.7884 0.1971 32.6290194561 0.9921248491 8.7128212670 0.1535891212 79.4876273992 0.4631067702 27.0130880499 0.5703097961 147.8425561722 2.1791305366
0.0005 0.01 0.7916 0.1979 1.7593838884 0.1453099337 18.1279368808 0.9440560733 82.0829549216 2.2467783149 28.0893950253 0.8150507267 130.0596707161 4.1511950486
0.0095 0.0055 0.7879999999999999 0.19699999999999998 32.8419810916 1.1234618455 9.3840559130 0.4584582288 79.1441227828 0.9085500328 26.9633093752 0.5907281863 148.3334691626 3.0811982934
0.0095 0.006 0.7876 0.1969 32.1567614359 1.3816624515 10.5062314010 0.6625150760 79.4792045781 2.1622754688 27.1097172420 0.4249945345 149.2519146570 4.6314475308
0.0095 0.0065 0.7872 0.1968 32.7952008160 0.8538406883 11.1164970047 0.7827482833 79.5586720640 1.1634022332 26.8763012714 0.5329384255 150.3466711561 3.3329296303
0.0095 0.006999999999999999 0.7868 0.1967 32.7092142142 1.4217965247 12.0718703955 0.2890951544 78.9994699860 0.8161188058 27.0624484164 0.5005455608 150.8430030121 3.0275560457
0.0095 0.0075 0.7864 0.1966 32.3291801659 0.7179166012 12.9461434564 0.6849479176 78.9317212077 1.8739938831 26.8775561960 0.3445458080 151.0846010260 3.6214042099
0.0095 0.008 0.7859999999999999 0.1965 32.2173530310 1.4116724241 13.7473687023 0.7980990141 79.0489082836 1.6577813663 26.6997752148 0.4804363815 151.7134052317 4.3479891860
0.0095 0.0085 0.7856 0.1964 31.9919166553 2.3582410678 14.4582907438 0.4181298884 79.0130197416 1.8974399669 26.7654496008 0.4539906332 152.2286767415 5.1278015563
0.0095 0.009000000000000001 0.7852 0.1963 31.9687492807 1.7302057932 15.4096378772 0.8665145785 79.0880927122 0.9453526476 26.5182294599 0.6671217010 152.9847093300 4.2091947203
0.0095 0.0095 0.7848 0.1962 32.0542903561 1.6327765185 16.2505505186 0.8261197741 78.8918043600 1.6200156307 26.8302873704 0.7904143306 154.0269326051 4.8693262539
0.0095 0.01 0.7844 0.1961 33.3418617507 1.3369523045 16.9074056735 0.7144833306 78.7914629262 1.4997048665 26.4927126603 0.3150679967 155.5334430107 3.8662084983
0.001 0.0 0.7992 0.1998 3.6871767688 0.0571525505 0.0000000000 0.0000000000 84.2670290494 0.9004152359 28.8498793165 1.1601869491 116.8040851347 2.1177547355
0.01 0.0 0.792 0.198 34.8263558292 1.1182461443 0.0000000000 0.0000000000 80.7646003173 1.3217997973 27.4803382992 0.4074794175 143.0712944457 2.8475253591
0.01 0.0005 0.7916 0.1979 34.7479431768 0.5812957384 0.8547169529 0.1206177910 80.6664561412 1.2512357302 27.4079709822 0.7078407465 143.6770872531 2.6609900061
0.01 0.001 0.7912 0.1978 34.7724471307 0.9905951397 1.7790306429 0.1585076556 80.1424101860 1.0988500053 27.4192653033 0.2589675706 144.1131532629 2.5069203712
0.01 0.0015 0.7908 0.1977 34.8709084726 1.3699641553 2.5710530145 0.2475545396 80.1317901072 0.8253698503 27.3556824583 0.9097309758 144.9294340526 3.3526195210
0.01 0.002 0.7904 0.1976 34.3411775424 1.4194111403 3.3694023622 0.0695563202 80.1431426052 1.4598329670 27.3611204648 0.3779376888 145.2148429746 3.3267381163
0.01 0.0025 0.79 0.1975 34.7497252825 0.5463513023 4.2252696744 0.3634916929 79.5011771548 1.6428762390 27.3276558095 0.4503638943 145.8038279212 3.0030831285
0.01 0.003 0.7896 0.1974 34.8513053095 0.6238006512 5.1961729156 0.2452829303 80.2775415329 1.2113106882 27.3619570812 0.8894353592 147.6869768392 2.9698296289
0.01 0.0035 0.7892 0.1973 34.3839480801 1.2501805167 5.9755413350 0.2456064231 80.2815698387 2.0976294792 27.3222178030 0.6223796139 147.9632770568 4.2157960329
0.01 0.004 0.7888 0.1972 34.5670594445 1.2256450827 6.8641938870 0.5263871155 79.6110400385 1.8650945900 27.0130880499 0.5765895525 148.0553814199 4.1937163407
0.01 0.0045 0.7884 0.1971 34.0422293051 0.8964248715 7.6924525762 0.3269206956 79.5583058544 2.2578532997 27.1139003239 0.4210898942 148.4068880596 3.9022887610
0.001 0.0005 0.7988 0.1997 3.6965328239 0.2502193227 0.9346669236 0.0661831603 84.4995721532 1.4261960829 28.8097217302 0.4794154971 117.9404936309 2.2220140630
0.01 0.005 0.7879999999999999 0.19699999999999998 33.7887247641 1.3551827361 8.6092889308 0.3000343452 79.2309144610 0.7874763600 27.0248006792 0.5807226644 148.6537288351 3.0234161057
0.01 0.0055 0.7876 0.1969 33.9736182343 1.3708552274 9.4358220811 0.1512186558 79.6524217247 1.9810890784 27.1695353133 1.0239254900 150.2313973534 4.5270884516
0.01 0.006 0.7872 0.1968 33.9941124503 0.8157558593 10.4096012206 0.6838264335 79.6352098729 1.9418995976 26.9152039332 0.6699547513 150.9541274770 4.1114366417
0.01 0.0065 0.7868 0.1967 34.4378567786 1.4036433160 11.0118143092 0.2752461480 79.0540352182 1.7095838290 26.8783928124 0.4732173232 151.3820991184 3.8616906162
0.01 0.006999999999999999 0.7864 0.1966 33.5579420712 1.7711983937 11.8975909630 0.5863786523 79.2419007493 1.0181744232 26.7972410233 0.8136084637 151.4946748068 4.1893599329
0.01 0.0075 0.7859999999999999 0.1965 34.0916827393 2.0618508983 12.7741647424 0.2854977623 79.1272771407 1.6961213162 26.9486685885 0.5809974008 152.9417932109 4.6244673776
0.01 0.008 0.7856 0.1964 34.5100320610 0.8399864223 13.4500008256 0.7601812338 78.2417822981 1.0673451653 26.7060498377 0.5733514634 152.9078650224 3.2408642848
0.01 0.0085 0.7852 0.1963 34.0876730014 0.7357010801 14.5244364031 0.3169777400 78.5669764338 1.4995403175 26.7909664005 0.5772616661 153.9700522388 3.1294808037
0.01 0.009000000000000001 0.7848 0.1962 33.9976766617 0.9178986404 15.4378216798 1.0201618126 79.2620422780 0.9746994755 26.8926152909 1.1115304268 155.5901559104 4.0242903553
0.01 0.0095 0.7844 0.1961 33.7717947596 0.5922090472 16.2229418956 0.7537004482 78.2549658442 1.2518615144 26.8482746226 0.5019879556 155.0979771220 3.0997589654
0.001 0.001 0.7984 0.1996 3.6608907092 0.1651359219 1.8330975296 0.1425517509 83.9953015171 2.1087879640 28.8561539394 0.7861906313 118.3454436953 3.2026662681
0.01 0.01 0.784 0.196 34.1625214424 1.8276174226 16.8884247452 0.6929957618 78.8368729181 1.5387212794 26.4596663132 0.2859759902 156.3474854189 4.3453104540
0.001 0.0015 0.7979999999999999 0.1995 3.5575285765 0.2850812216 2.6952918179 0.1595809986 84.3519896795 2.2772698144 28.7904795534 0.3336767641 119.3952896273 3.0556087987
0.001 0.002 0.7976 0.1994 3.7072254584 0.1948412967 3.7357917962 0.1012708268 83.2746010000 1.3812335283 28.4533231515 0.3413046231 119.1709414061 2.0186502749
0.001 0.0025 0.7972 0.1993 3.5829235832 0.0799269953 4.5795803359 0.2784392325 83.0962569189 1.7301509476 28.3926684638 0.5039806528 119.6514293018 2.5924978282
0.001 0.003 0.7968 0.1992 3.5276783054 0.1780456526 5.5780922001 0.1538473846 84.0088512727 1.1316419803 28.5633382057 0.6968698087 121.6779599839 2.1604048262
0.001 0.0035 0.7964 0.1991 3.5994080613 0.1851889991 6.4874512193 0.3491184093 83.2112467371 1.5630546987 28.5169059965 0.5635938769 121.8150120142 2.6609559840
0.0 0.0025 0.7979999999999999 0.1995 0.0000000000 0.0000000000 4.6463011747 0.2950307165 84.7405380781 1.7894807880 28.9322860302 0.9329941991 118.3191252830 3.0175057036
0.001 0.004 0.7959999999999999 0.19899999999999998 3.6150014865 0.1265608785 7.2886764652 0.2735727570 83.8158588070 1.2085281191 28.6344505982 0.7078417353 123.3539873569 2.3165034899
0.001 0.0045 0.7956 0.1989 3.6305949117 0.1375342339 8.2239185685 0.2831520072 83.1790202912 1.5454878700 28.4248781945 0.8521815698 123.4584119659 2.8183556809
0.001 0.005 0.7952 0.1988 3.5775772660 0.3271511254 9.0262941737 0.3607729216 82.5637881426 1.4525869419 28.3813741426 0.6682810804 123.5490337249 2.8087920693
0.001 0.0055 0.7948 0.1987 3.5869333211 0.2707598704 10.0690948706 0.4744921815 83.2881507557 1.3317641417 28.4905525805 0.6358911934 125.4347315279 2.7129073870
0.001 0.006 0.7944 0.1986 3.5927251648 0.1887350100 10.9548715243 0.6341746204 82.9310963837 1.3302144645 27.9906742922 0.5602794363 125.4693673650 2.7134035312
0.001 0.0065 0.794 0.1985 3.5798048982 0.2114631979 11.9602855443 0.3339491237 82.3601755981 1.8247962981 28.1914622239 0.4442456622 126.0917282645 2.8144542819
0.001 0.006999999999999999 0.7936 0.1984 3.5931706912 0.1123928185 12.7068687239 0.5854255173 82.3634714846 2.0643604521 28.1257878379 0.9648932888 126.7892987376 3.7270720767
0.001 0.0075 0.7932 0.1983 3.5379254134 0.2017678991 13.7398913669 0.7636999589 82.3023144794 1.3098707127 27.8045271472 0.8882462940 127.3846584069 3.1635848647
0.001 0.008 0.7928 0.1982 3.4853532942 0.1326023193 14.5215605048 0.4783973499 82.7384701276 2.0782343551 28.1780763618 0.4207323739 128.9234602884 3.1099663982
0.001 0.0085 0.7924 0.1981 3.5281238318 0.3173374423 15.4107882365 0.4294801359 82.1221393501 1.9027419783 27.9760335056 0.9359991397 129.0370849240 3.5855586962
0.0 0.003 0.7976 0.1994 0.0000000000 0.0000000000 5.7046317221 0.2572950279 84.0875863394 1.7236726707 28.5959662446 0.6422653345 118.3881843061 2.6232330331
0.001 0.009000000000000001 0.792 0.198 3.5619838408 0.2172963552 16.2781591416 0.6282625945 82.5641543522 0.2128607350 28.0145178591 0.5430497493 130.4188151937 1.6014694340
0.001 0.0095 0.7916 0.1979 3.5392619927 0.1691217405 17.0759333096 0.7915742563 81.8855679406 2.1216069993 27.9969489151 0.8579597875 130.4977121580 3.9402627836
0.001 0.01 0.7912 0.1978 3.5544098915 0.3209596674 18.0899750243 0.3722332301 81.9291468844 1.4847830425 27.6066673729 0.6965473259 131.1801991731 2.8745232659
0.0015 0.0 0.7988 0.1997 5.5877925368 0.3718969029 0.0000000000 0.0000000000 84.9141214343 1.6553721219 28.8733045752 0.3515322266 119.3752185463 2.3788012514
0.0015 0.0005 0.7984 0.1996 5.4367590756 0.3507693872 0.9024568635 0.0809676446 84.0513315877 1.9901093224 28.5089581409 0.8958071619 118.8995056677 3.3176535161
0.0015 0.001 0.7979999999999999 0.1995 5.5802185874 0.1204735112 1.7307155527 0.1897011881 83.9473280579 1.1769947315 28.7775119995 0.8109355000 120.0357741975 2.2981049308
0.0015 0.0015 0.7976 0.1994 5.3859690622 0.1913462125 2.7942227169 0.1726535626 84.3626097582 1.8408983858 28.6411435292 0.9855163428 121.1839450665 3.1904145037
0.0015 0.002 0.7972 0.1993 5.3146848327 0.3765096421 3.7058824547 0.1928216307 82.7703303639 1.6174552869 28.6285942835 0.4608260437 120.4194919348 2.6476126034
0.0015 0.0025 0.7968 0.1992 5.4220567033 0.2322385332 4.5882080305 0.1180226025 83.4500154043 1.6566911639 28.3433080972 0.8987051401 121.8035882353 2.9056574397
0.0015 0.003 0.7964 0.1991 5.4037901195 0.2544326534 5.4521278578 0.2737855112 83.5466947420 1.8762336259 28.1801679028 0.2859784377 122.5827806221 2.6904302282
0.0 0.0035 0.7972 0.1993 0.0000000000 0.0000000000 6.4523652609 0.3519159468 84.0051891766 1.0423161921 28.5143961474 0.4310515205 118.9719505849 1.8252836594
0.0015 0.0035 0.7959999999999999 0.19899999999999998 5.2968637753 0.2562052046 6.4195800212 0.2556387211 83.5975978781 1.0990330580 28.4897159641 0.6670440576 123.8037576387 2.2779210413
0.0015 0.004 0.7956 0.1989 5.4416598664 0.2338805858 7.2288577821 0.3122881195 83.4950591867 0.5505756613 28.6934320531 0.2261403639 124.8590088883 1.3228847305
0.0015 0.0045 0.7952 0.1988 5.4492338158 0.2970615781 8.2359973410 0.3769845167 83.3478429225 1.9098291584 28.4303162010 0.2038496118 125.4633902803 2.7877248650
0.0015 0.005 0.7948 0.1987 5.2772606122 0.1076663277 9.1298265098 0.3768124731 82.9699146026 1.4081117226 28.4951539706 0.3777487412 125.8721556952 2.2703392646
0.0015 0.0055 0.7944 0.1986 5.2514200790 0.1688210126 10.2220926562 0.4376296958 83.4320711333 2.1545931258 28.0647148420 0.8228044494 126.9702987105 3.5838482836
0.0015 0.006 0.794 0.1985 5.2456282354 0.1438822773 10.8168284095 0.5046053356 82.6611998994 1.0812040963 28.2098677843 0.5759640503 126.9335243286 2.3056557595
0.0015 0.0065 0.7936 0.1984 5.2732508743 0.2165716782 11.6186288350 0.4585159546 82.2155228013 2.0066460969 28.2077762434 0.3788643866 127.3151787540 3.0605981163
0.0015 0.006999999999999999 0.7932 0.1983 5.4995783029 0.3162597565 12.5832051002 0.2250003966 82.4623480800 2.4159229763 28.1031991956 0.7357259832 128.6483306787 3.6929091126
0.0015 0.0075 0.7928 0.1982 5.2335990217 0.0940303567 13.5529579821 0.6855369275 82.8706717977 2.4238291904 28.0944147236 0.9540823986 129.7516435251 4.1574788732
0.0015 0.008 0.7924 0.1981 5.3129027270 0.3159156286 14.3754648749 0.7306692472 82.5033635565 0.9147414726 28.1011076547 0.7864843677 130.2928388131 2.7478107161
0.0 0.004 0.7968 0.1992 0.0000000000 0.0000000000 7.3939343403 0.3011437611 84.6141957619 1.3345663103 28.4951539706 0.7100157749 120.5032840728 2.3457258463
0.0015 0.0085 0.792 0.198 5.2153324379 0.1886508547 15.0766088625 0.3134090500 82.2587355355 2.0030970853 28.0550937536 0.5223635992 130.6057705895 3.0275205892
0.0015 0.009000000000000001 0.7916 0.1979 5.2866166673 0.1405605892 15.9623855163 0.3554703278 81.8042694066 1.7833699749 27.9434054667 0.5224091546 130.9966770569 2.8018100465
0.0015 0.0095 0.7912 0.1978 5.2728053479 0.2980968063 16.8199783674 0.9672298627 81.5636696914 1.0314725235 28.0057333871 0.5379384786 131.6621867938 2.8347376711
0.0015 0.01 0.7908 0.1977 5.1939471690 0.1225837465 18.0169272093 0.7254144161 81.9613733303 1.1158762034 28.0371065014 0.7654514135 133.2093542100 2.7293257795
0.002 0.0 0.7984 0.1996 7.1872324353 0.4374661240 0.0000000000 0.0000000000 83.0358323328 1.2499231386 28.5319650914 0.4823193211 118.7550298595 2.1697085837
0.002 0.0005 0.7979999999999999 0.1995 7.2736645635 0.3584802146 0.9358172829 0.0784102985 83.8224505801 1.1053819828 28.6080971821 0.2923253048 120.6400296086 1.8345978007
0.002 0.001 0.7976 0.1994 7.2175282328 0.3192283175 1.8635820508 0.1471830655 83.9286513676 1.3961754797 28.7616162882 0.7969911698 121.7713779394 2.6595780325
0.002 0.0015 0.7972 0.1993 7.1783219066 0.3643262280 2.7108216683 0.2177372157 83.7092918099 1.2814251528 28.5625015893 1.0590829844 122.1609369741 2.9225715809
0.002 0.002 0.7968 0.1992 7.0967905692 0.1655393021 3.6190303282 0.0925020493 83.6334864201 1.5508973190 28.4315711255 0.3118750574 122.7808784430 2.1208137278
0.002 0.0025 0.7964 0.1991 7.3249001035 0.2774367192 4.5565731500 0.3425985508 83.2995032537 1.7253244467 28.5256904685 0.4282920274 123.7066669757 2.7736517441
0.0 0.0045 0.7964 0.1991 0.0000000000 0.0000000000 8.3176728506 0.3699509693 83.5792873975 1.9979566820 28.9172269353 0.5101466906 120.8141871834 2.8780543419
0.002 0.003 0.7959999999999999 0.19899999999999998 6.9724886941 0.5805809482 5.5694645054 0.3781971282 82.8926443744 1.6920669068 28.4608526989 0.5408425648 123.8954502728 3.1916875480
0.002 0.0035 0.7956 0.1989 7.1591642700 0.2814711757 6.2585297205 0.2061487500 82.9724780699 1.9278762704 28.2901829570 0.4712905949 124.6803550174 2.8867867910
0.002 0.004 0.7952 0.1988 7.0437729235 0.3810019532 7.1500581707 0.3463212003 83.3141516382 0.3333465113 28.5035201344 0.5536542394 126.0115028668 1.6143239042
0.002 0.0045 0.7948 0.1987 7.2175282328 0.2029762889 8.1014053040 0.1895825616 83.5316801479 1.6002775117 28.1082188939 0.5419311366 126.9588325786 2.5347674988
0.002 0.005 0.7944 0.1986 7.1310961046 0.3418834116 9.1948218097 0.3568042914 83.0021410485 1.6196712175 28.1768214372 0.8501990238 127.5048804000 3.1685579443
0.002 0.0055 0.794 0.1985 7.1257497874 0.3844601432 10.0535650202 0.2593390559 82.9494068643 1.2370311358 28.1069639693 1.4982666587 128.2356856412 3.3790969936
0.002 0.006 0.7936 0.1984 7.1515903206 0.2529648718 10.8421363139 0.2501866170 81.7573945763 1.7024684317 28.4290612764 0.3125028168 128.1801824872 2.5181227373
0.002 0.0065 0.7932 0.1983 7.0958995163 0.0462661558 11.7572471295 0.2638413673 82.8483330113 2.9558507170 28.0856302516 0.6253359089 129.7871099087 3.8912941490
0.002 0.006999999999999999 0.7928 0.1982 6.9813992228 0.3890035167 12.3698134518 0.3819712550 82.4586859838 1.7311431417 28.1533961785 0.7550368988 129.9632948369 3.2571548122
0.002 0.0075 0.7924 0.1981 7.0927808313 0.2989611845 13.1762153145 0.3060604343 81.4384260039 1.5668030790 27.9132872769 0.8623457599 129.6207094266 3.0341704577
