# Supplementary material for: Multipressure Sampling for Improving the Performance of MOF-based Electronic Noses
Source: ACS Sens. 2024 Jul 12;9(7):3531–9. doi: 10.1021/acssensors.4c00199 (PMC11287752; doi:10.1021/acssensors.4c00199)
Supplement: Supplementary file 2 — se4c00199_si_002.zip [file se4c00199_si_002.zip › Multiplex_Adsorption_Data/H2S_10bar/NU-100_EQeq.csv]

H2S_comp CO2_comp N2_comp O2_comp H2S_mass H2S_error CO2_mass CO2_error N2_mass N2_error O2_mass O2_error total_mass total_error
0.0 0.0 0.8 0.2 0.0000000000 0.0000000000 0.0000000000 0.0000000000 83.0326977087 1.2715740927 27.9805835576 0.3618242955 111.0132812663 1.6333983882
0.0 0.0005 0.7996 0.1999 0.0000000000 0.0000000000 0.4620390094 0.0342230279 83.2616324183 1.4387762151 27.7595727278 0.6247817478 111.4832441555 2.0977809908
0.0 0.005 0.7959999999999999 0.19899999999999998 0.0000000000 0.0000000000 4.5986333204 0.1457648245 82.3292112851 2.0937151310 27.8315416123 0.5819988536 114.7593862178 2.8214788091
0.002 0.008 0.792 0.198 5.2161220664 0.2687750211 7.0559790191 0.0765879273 81.8622559732 0.8036606831 27.0691478260 0.3424289832 121.2035048847 1.4914526147
0.002 0.0085 0.7916 0.1979 5.1791552816 0.2269608278 7.3930920381 0.1238409310 80.9870312801 0.9448056851 27.1082798436 0.2490921663 120.6675584434 1.5446996102
0.002 0.009000000000000001 0.7912 0.1978 5.1443630135 0.2312236150 7.9330343336 0.3806546758 81.0162252964 0.9137159553 27.2763773801 0.2413497665 121.3700000236 1.7669440126
0.002 0.0095 0.7908 0.1977 5.1780680232 0.0593306225 8.2734225659 0.2638944160 80.6597901891 1.2232247695 27.1201895881 0.5476347382 121.2314703663 2.0940845462
0.002 0.01 0.7904 0.1976 5.0689797660 0.2655736006 8.7305487554 0.1825085551 80.8173782975 0.6751329833 26.9025815424 0.1999013323 121.5194883613 1.3231164713
0.0025 0.0 0.7979999999999999 0.1995 6.5101407455 0.1878102258 0.0000000000 0.0000000000 82.6734325692 0.6166347287 27.5673154239 0.7359480302 116.7508887386 1.5403929847
0.0025 0.0005 0.7976 0.1994 6.6726858729 0.3516843438 0.4611032342 0.0374427037 82.6345568638 0.8611422277 27.6603815701 0.6329992553 117.4287275410 1.8832685305
0.0025 0.001 0.7972 0.1993 6.5378658341 0.4284993641 0.9154220981 0.0462854132 82.3734491567 0.9479123038 27.4813951244 0.3907036384 117.3081322133 1.8134007195
0.0025 0.0015 0.7968 0.1992 6.5163018763 0.2461145691 1.3098513487 0.0481810654 81.8317214153 0.9731745889 27.3158496761 0.3852366450 116.9737243164 1.6527068684
0.0025 0.002 0.7964 0.1991 6.6179605346 0.2410413652 1.7782068408 0.0411209058 81.7408624870 0.7939677505 27.5176347755 0.3585966231 117.6546646379 1.4347266446
0.0 0.0055 0.7956 0.1989 0.0000000000 0.0000000000 5.0784520588 0.1018083002 82.6667298614 0.9150914513 27.7202705710 0.6501335902 115.4654524912 1.6670333417
0.0025 0.0025 0.7959999999999999 0.19899999999999998 6.6020140784 0.3214736191 2.2372045807 0.1281243377 81.8357430400 1.6393002281 27.3823741060 0.4860009695 118.0573358051 2.5748991544
0.0025 0.003 0.7956 0.1989 6.4577711336 0.2271349572 2.6821656926 0.0660699711 81.9885647784 1.4578391634 27.3719956144 0.3473890978 118.5004972190 2.0984331895
0.0025 0.0035 0.7952 0.1988 6.4269654796 0.4493630091 3.1168332771 0.0728102871 81.9954164353 0.8725520007 27.3313323439 0.1364062377 118.8705475359 1.5311315346
0.0025 0.004 0.7948 0.1987 6.6012892395 0.2286846685 3.5685787592 0.0982942663 81.5132683190 0.9234771744 27.3682525518 0.4130026831 119.0513888695 1.6634587923
0.0025 0.0045 0.7944 0.1986 6.4362071758 0.1270826818 3.9587970213 0.2554923389 81.3403384571 1.6128296411 27.3061517413 0.4212594540 119.0414943955 2.4166641158
0.0025 0.005 0.794 0.1985 6.4353011272 0.3661989947 4.4451661862 0.0285142852 81.5373980672 0.6898207884 27.1884154101 0.3769501613 119.6062807907 1.4614842296
0.0025 0.0055 0.7936 0.1984 6.3037428635 0.3379696997 4.8112882367 0.1085801714 81.1175106591 1.2313605240 27.1828008162 0.1375019556 119.4153425755 1.8154123507
0.0025 0.006 0.7932 0.1983 6.3651729618 0.2135244309 5.2611621684 0.1537877588 81.7016888834 1.1866996836 27.1028353890 0.3129795688 120.4308594026 1.8669914421
0.0025 0.0065 0.7928 0.1982 6.4517912126 0.2228640995 5.6930224273 0.1103361910 81.0717832968 0.8716010451 27.2272071492 0.4229421142 120.4438040859 1.6277434498
0.0025 0.006999999999999999 0.7924 0.1981 6.3070046386 0.2429319019 6.1073369010 0.1259600011 81.5156515040 0.9347887492 26.9946268533 0.4142749593 120.9246198969 1.7179556115
0.0 0.006 0.7952 0.1988 0.0000000000 0.0000000000 5.4045697191 0.1953093112 81.8347003965 1.6811062978 27.6197182997 0.2481663327 114.8589884153 2.1245819417
0.0025 0.0075 0.792 0.198 6.3370854537 0.1833154740 6.5382613847 0.2416203482 81.4090039750 0.6239030872 27.2212522770 0.2892354508 121.5056030904 1.3380743602
0.0025 0.008 0.7916 0.1979 6.3394411802 0.0633912972 6.9914105297 0.2517696200 80.7236893370 1.2743871515 27.1773563616 0.4766271860 121.2318974085 2.0661752547
0.0025 0.0085 0.7912 0.1978 6.2819976959 0.1570644151 7.4171882497 0.1031158893 81.3498711971 1.2073981919 27.0958596815 0.5398134974 122.1449168242 2.0073919937
0.0025 0.009000000000000001 0.7908 0.1977 6.3704280440 0.2856178069 7.8890528988 0.1461173361 81.4008117766 1.5195284936 27.2176793537 0.7529851557 122.8779720731 2.7042487923
0.0025 0.0095 0.7904 0.1976 6.3633608645 0.2916776485 8.3185737197 0.1660743967 80.8227404638 0.9751762371 27.0296755300 0.3342923264 122.5343505780 1.7672206087
0.0025 0.01 0.79 0.1975 6.3041052829 0.3100972378 8.8112593672 0.2878721976 80.7570539271 1.4214774616 26.9856094754 0.3841190188 122.8580280526 2.4035659158
0.003 0.0 0.7976 0.1994 7.8634150061 0.3692010274 0.0000000000 0.0000000000 81.8985995445 0.5518506293 27.5062354486 0.4615251712 117.2682499992 1.3825768279
0.003 0.0005 0.7972 0.1993 7.8755560580 0.2132289583 0.4201630688 0.0101866342 81.9756062100 1.1914197091 27.5023222469 0.6068237534 117.7736475837 2.0216590550
0.003 0.001 0.7968 0.1992 7.6595540603 0.3415779850 0.8508536087 0.0264925217 81.8195075921 0.7539180668 27.3510684919 0.4676824450 117.6809837530 1.5896710185
0.003 0.0015 0.7964 0.1991 7.5830835544 0.1160964791 1.3033009222 0.0694840661 81.9614560490 1.5369277127 27.4335860073 0.5229345258 118.2814265329 2.2454427837
0.0 0.0065 0.7948 0.1987 0.0000000000 0.0000000000 6.0455757372 0.0976484905 82.2703764053 1.3052464761 27.5644230574 0.3838506421 115.8803751999 1.7867456087
0.003 0.002 0.7959999999999999 0.19899999999999998 7.5870701685 0.2692642439 1.7676793697 0.0968131703 82.0441227788 1.4947989485 27.4351172601 0.2621500130 118.8339895771 2.1230263757
0.003 0.0025 0.7956 0.1989 7.6466881695 0.1657077522 2.2189569642 0.1279396712 81.2981858723 1.3157434159 27.2911794911 0.1164925644 118.4550104971 1.7258834037
0.003 0.003 0.7952 0.1988 7.6251242117 0.2154534153 2.6145559337 0.1069959825 81.2606507085 0.9477276678 27.0960298207 0.3460726826 118.5963606746 1.6162497482
0.003 0.0035 0.7948 0.1987 7.6171509836 0.2018874830 3.0756591679 0.1008577287 81.3421258458 1.1782537825 27.3337142928 0.3714696494 119.3686502901 1.8524686436
0.003 0.004 0.7944 0.1986 7.6026542052 0.2099375524 3.5400376154 0.1328553650 81.0801244443 1.2493708880 27.2687211157 0.2766017717 119.4915373806 1.8687655771
0.003 0.0045 0.794 0.1985 7.6325538106 0.4564514464 3.9494392693 0.1668043918 81.5065656112 0.3309156111 27.2300995158 0.2202639810 120.3186582069 1.1744354303
0.003 0.005 0.7936 0.1984 7.4776194918 0.1954546657 4.4025884142 0.0802314695 81.2249029334 0.7849629742 27.0548561326 0.4780607756 120.1599669720 1.5387098850
0.003 0.0055 0.7932 0.1983 7.6459633306 0.3800610462 4.7766645539 0.2185721307 81.0799754953 0.3575430341 27.1302278013 0.3730721035 120.6328311811 1.3292483145
0.003 0.006 0.7928 0.1982 7.5171232128 0.3098667301 5.2178825650 0.1905710291 81.1794734692 1.1536775599 27.0778249255 0.4109436336 120.9923041725 2.0650589527
0.003 0.0065 0.7924 0.1981 7.6157013057 0.3013460596 5.6396832404 0.1694605968 81.2165617859 0.8838097700 27.2452419052 0.4315033523 121.7171882372 1.7861197787
0.0 0.006999999999999999 0.7944 0.1986 0.0000000000 0.0000000000 6.4322848423 0.1085055465 82.0967017980 0.7335541583 27.5195063068 0.5997117198 116.0484929471 1.4417714246
0.003 0.006999999999999999 0.792 0.198 7.5977615425 0.4340487115 6.1052314068 0.0821219391 81.0206937683 0.4826128003 27.0221894049 0.4425482667 121.7458761225 1.4413317176
0.003 0.0075 0.7916 0.1979 7.5723921804 0.1840027544 6.6138252329 0.1924514485 80.8620630164 1.0560101573 27.0557068286 0.4880456126 122.1039872583 1.9205099728
0.003 0.008 0.7912 0.1978 7.6486814765 0.4394153235 7.0901348142 0.1362557472 80.5692291589 1.0683955863 26.9309947899 0.3753358828 122.2390402395 2.0194025398
0.003 0.0085 0.7908 0.1977 7.5861641198 0.1706045095 7.4251423390 0.2273105658 80.8358479813 1.3152344279 27.0087484075 0.3163729289 122.8559028476 2.0295224321
0.003 0.009000000000000001 0.7904 0.1976 7.5780096820 0.2947016234 7.9508140626 0.0852069447 80.7594371121 0.4805864075 26.9629809608 0.2731047501 123.2512418175 1.1335997257
0.003 0.0095 0.79 0.1975 7.3788601892 0.3425141925 8.2196154914 0.1400852675 80.3568277953 0.8510749771 26.9337170173 0.3688128275 122.8890204932 1.7024872646
0.003 0.01 0.7896 0.1974 7.5328884593 0.3019739308 8.7988603457 0.2439503333 81.0113099773 0.4928700856 26.9725087564 0.5905390457 124.3155675387 1.6293333954
0.0035 0.0 0.7972 0.1993 8.9439686237 0.2880484691 0.0000000000 0.0000000000 81.9185587189 0.7760635546 27.4053428989 0.5302978980 118.2678702415 1.5944099217
0.0035 0.0005 0.7968 0.1992 8.7837792227 0.3620144103 0.4334978655 0.0636499136 81.3741498943 0.7664176017 27.1360125343 0.3109288305 117.7274395168 1.5030107561
0.0035 0.001 0.7964 0.1991 8.9713312929 0.3477312254 0.8901561675 0.0784601615 81.5455902656 1.2342453939 27.3303115087 0.3865643657 118.7373892347 2.0470011465
0.0 0.0075 0.794 0.1985 0.0000000000 0.0000000000 6.9918784173 0.1884059697 81.9319641346 1.5178164130 27.6634440759 0.5151331941 116.5872866278 2.2213555768
0.0035 0.0015 0.7959999999999999 0.19899999999999998 8.8830821545 0.4106700255 1.3582777158 0.0484303225 81.8510847934 0.7986328176 27.2513669166 0.2695563518 119.3438115803 1.5272895174
0.0035 0.002 0.7956 0.1989 8.9008407080 0.2008287844 1.7342254059 0.0842665446 81.4413259216 0.3522166336 27.0909256445 0.3707014344 119.1673176800 1.0080133970
0.0035 0.0025 0.7952 0.1988 8.7821483352 0.4682249025 2.2014111790 0.1093396371 81.2463515984 1.4235265087 27.1926688902 0.4436523287 119.4225800028 2.4447433770
0.0035 0.003 0.7948 0.1987 8.8761961848 0.4573032805 2.6531566611 0.0697356613 81.1741113030 0.5248567648 26.9704670860 0.5584268400 119.6739312349 1.6103225466
0.0035 0.0035 0.7944 0.1986 8.9887274269 0.2952582200 3.0641959216 0.1241675326 81.3535949236 1.1263442644 27.1135541590 0.5295823261 120.5200724311 2.0753523431
0.0035 0.004 0.794 0.1985 8.8430348043 0.2838695384 3.5428449410 0.1273170232 80.7804389299 1.0225946663 27.0696582436 0.4317026825 120.2359769188 1.8654839104
0.0035 0.0045 0.7936 0.1984 8.7455439698 0.0981521292 3.9496732131 0.1321614778 81.0369292161 1.0594484556 27.1069187299 0.5268951657 120.8390651289 1.8166572283
0.0035 0.005 0.7932 0.1983 8.8162157643 0.4817570316 4.3501850025 0.1256432864 81.2262434749 1.2084821920 27.1188284744 0.3825925004 121.5114727161 2.1984750104
0.0035 0.0055 0.7928 0.1982 8.8548134367 0.3251470169 4.8094166863 0.0894461114 81.0838481709 1.0100805173 27.2411585642 0.3688269550 121.9892368581 1.7935006006
0.0035 0.006 0.7924 0.1981 8.7352150152 0.1145899036 5.1963597351 0.0745778204 80.9889676179 1.1327810371 26.9146614261 0.3718428860 121.8352037943 1.6937916471
0.0 0.008 0.7936 0.1984 0.0000000000 0.0000000000 7.2424322295 0.1752274998 82.2654610862 1.0679763722 27.4550235474 0.4369400091 116.9629168631 1.6801438811
0.0035 0.0065 0.792 0.198 8.7665642984 0.2486804970 5.6757105859 0.1267396891 81.0996367715 1.0778625217 27.1351618383 0.3858112011 122.6770734941 1.8390939089
0.0035 0.006999999999999999 0.7916 0.1979 8.7587722800 0.2800660711 6.0509564447 0.2529147825 80.9693063416 0.8768439921 26.9857796146 0.3672816463 122.7648146809 1.7771064920
0.0035 0.0075 0.7912 0.1978 8.6284824845 0.1942088171 6.4984909384 0.1476672849 80.7219019483 0.4997560477 26.9629809608 0.5750095078 122.8118563320 1.4166416575
0.0035 0.008 0.7908 0.1977 8.7689200249 0.5189062029 6.8856679311 0.1612455005 80.9335585665 0.3460665998 26.8348661380 0.2772122745 123.4230126605 1.3034305777
0.0035 0.0085 0.7904 0.1976 8.5038101905 0.3140686132 7.4019819026 0.1559055981 80.4052362407 0.7995513548 26.8685537010 0.4411305102 123.1795820348 1.7106560763
0.0035 0.009000000000000001 0.79 0.1975 8.6656304790 0.4640361918 7.7987505912 0.1374936906 80.6152544193 0.7154770054 26.8394598966 0.3038497610 123.9190953861 1.6208566488
0.0035 0.0095 0.7896 0.1974 8.7669267179 0.4849640941 8.1793771574 0.3194668586 80.1094234020 0.7745027009 26.9139808692 0.3035954779 123.9697081465 1.8825291315
0.0035 0.01 0.7892 0.1973 8.7334029179 0.3198318360 8.5401185004 0.1767290205 80.5078621450 0.7631045280 26.7855257680 0.2445737933 124.5669093313 1.5042391778
0.004 0.0 0.7968 0.1992 10.0388378099 0.7274629781 0.0000000000 0.0000000000 81.8123580371 0.8062046865 27.1792278929 0.4231873421 119.0304237399 1.9568550067
0.004 0.0005 0.7964 0.1991 9.9449711700 0.1741251071 0.4582959086 0.0596515410 81.3322952077 1.1240049599 27.3360962417 0.6723770581 119.0716585280 2.0301586661
0.0 0.0085 0.7932 0.1983 0.0000000000 0.0000000000 7.6813108024 0.3786578278 82.1293216428 0.8170100357 27.4876902751 0.2009314501 117.2983227203 1.3965993136
0.004 0.001 0.7959999999999999 0.19899999999999998 10.0292336942 0.3800247568 0.8548306534 0.0552899834 81.8448289328 0.6946385146 27.1872244356 0.5986360992 119.9161177160 1.7285893540
0.004 0.0015 0.7956 0.1989 10.0687374153 0.4160496467 1.2904340131 0.0604173174 81.7201585672 0.4221091351 27.2600440162 0.1965872950 120.3393740118 1.0951633942
0.004 0.002 0.7952 0.1988 10.1142210574 0.5523253533 1.7218263844 0.0561270138 81.2603528103 0.9249698904 27.2340127175 0.4036387652 120.3304129696 1.9370610227
0.004 0.0025 0.7948 0.1987 9.9379039905 0.2226052187 2.1981359658 0.0636636698 80.9630504809 1.5865234734 27.1945404215 0.4829228085 120.2936308587 2.3557151704
0.004 0.003 0.7944 0.1986 9.8844471203 0.2109847846 2.6260191800 0.0823402426 81.2654170785 0.6563775381 27.0448179194 0.2471428791 120.8207012982 1.1968454444
0.004 0.0035 0.794 0.1985 10.0502540229 0.2944702154 3.0300401265 0.1420221937 80.7229445917 0.6338646328 27.1048770594 0.5514473908 120.9081158005 1.6218044327
0.004 0.004 0.7936 0.1984 9.9051050295 0.3818522007 3.5103267525 0.0863756508 80.8030791875 1.0953186243 27.0471998683 0.4050333832 121.2657108378 1.9685798590
0.004 0.0045 0.7932 0.1983 10.0261531288 0.4020984694 3.9019486774 0.1404551518 80.7682251068 1.3197365745 27.1894362453 0.0490000916 121.8857631583 1.9112902873
0.004 0.005 0.7928 0.1982 10.1504630033 0.4960342871 4.3176668140 0.1658884268 80.4251954151 1.1684567059 26.8477967177 0.3682221253 121.7411219501 2.1986015451
0.004 0.0055 0.7924 0.1981 9.8900646219 0.5080063436 4.7869580812 0.1126589408 80.6655992025 1.0181794488 26.8712759283 0.3032749380 122.2138978339 1.9421196712
0.0 0.009000000000000001 0.7928 0.1982 0.0000000000 0.0000000000 8.0979647142 0.1313173054 82.2230106033 1.3050571111 27.4055130381 0.2541781812 117.7264883556 1.6905525977
0.004 0.006 0.792 0.198 9.8694067127 0.3023095367 5.2230293286 0.0622730103 80.7076028382 1.5287250045 27.0158942542 0.2849018487 122.8159331337 2.1782094002
0.004 0.0065 0.7916 0.1979 9.8076141949 0.3339643696 5.6270502751 0.1994683386 80.6277661406 0.6054235431 26.9941164357 0.5522933555 123.0565470463 1.6911496068
0.004 0.006999999999999999 0.7912 0.1978 10.0770730629 0.1819006336 6.0434702430 0.2069449473 80.2893538698 1.4445710728 26.9672344410 0.3203977414 123.3771316167 2.1538143951
0.004 0.0075 0.7908 0.1977 9.9447899603 0.3448302599 6.4893671301 0.1245881990 80.5509084241 1.2975452056 26.9595781767 0.1425575693 123.9446436912 1.9095212338
0.004 0.008 0.7904 0.1976 9.6963514210 0.3086090543 6.9303511973 0.2050522431 80.4919245953 1.4386531588 26.8923731900 0.2348054205 124.0110004036 2.1871198767
0.004 0.0085 0.79 0.1975 9.7485398231 0.3133484596 7.2922622593 0.2002285630 79.8699133090 0.6401806461 26.7450326367 0.3693831506 123.6557480281 1.5231408193
0.004 0.009000000000000001 0.7896 0.1974 9.8697691322 0.4261864846 7.6663383991 0.2531483821 80.5812940330 0.6770841036 26.6538380218 0.4012940139 124.7712395861 1.7577129842
0.004 0.0095 0.7892 0.1973 9.9915420705 0.1887039855 8.2224228170 0.2612832856 80.2267952635 0.9380638382 26.9480087106 0.3138625237 125.3887688616 1.7019136330
0.004 0.01 0.7888 0.1972 9.6682639129 0.3980421753 8.6234024940 0.3118512126 80.1180624476 0.9961645617 26.7387374861 0.4792862228 125.1484663406 2.1853441724
0.0045 0.0 0.7964 0.1991 11.1186665886 0.5591588482 0.0000000000 0.0000000000 81.5811890916 0.9020115191 27.1753146911 0.3527760042 119.8751703713 1.8139463715
0.0 0.0095 0.7924 0.1981 0.0000000000 0.0000000000 8.6563885701 0.1753461469 82.2772280622 1.6275461736 27.4342665641 0.2376922056 118.3678831964 2.0405845261
0.0045 0.0005 0.7959999999999999 0.19899999999999998 11.3515210911 0.3297949373 0.4274153267 0.0211120510 81.1411935601 1.8232598214 27.0783353432 0.2416417623 119.9984653211 2.4158085720
0.0045 0.001 0.7956 0.1989 11.2362717031 0.3335570567 0.8836057410 0.0296878280 81.8857899251 1.3192920895 27.1674882876 0.7383889474 121.1731556568 2.4209259216
0.0045 0.0015 0.7952 0.1988 11.1860766080 0.5027974091 1.3140623371 0.0499479606 81.1225749272 1.1491698109 26.9037725168 0.3596979445 120.5264863891 2.0616131251
0.0045 0.002 0.7948 0.1987 11.1387808686 0.4664486278 1.7702527515 0.1122988735 81.3276777867 1.5710439382 27.1896063845 0.3969965708 121.4263177913 2.5467880103
0.0045 0.0025 0.7944 0.1986 11.0023299422 0.3024007640 2.1747415855 0.1160455587 80.8817242927 0.6212953767 27.1099812357 0.6975342299 121.1687770561 1.7372759293
0.0045 0.003 0.794 0.1985 11.2438825117 0.7252794866 2.6009871932 0.0925613665 80.8806816492 0.7620961878 27.0654047634 0.2990553640 121.7909561175 1.8789924049
0.0045 0.0035 0.7936 0.1984 10.9352823422 0.3666413374 2.9717881197 0.1622200805 80.8382311663 1.0661596208 27.0620019793 0.2846883990 121.8073036075 1.8797094377
0.0045 0.004 0.7932 0.1983 10.8493889304 0.2266052122 3.3884420315 0.1863602848 80.5005636409 0.8657293689 27.0832693802 0.4255352654 121.8216639830 1.7042301313
0.0045 0.0045 0.7928 0.1982 11.2583792901 0.4222853934 3.8879120493 0.1718963278 81.0220343098 0.9677492851 26.9847587793 0.5158203246 123.1530844285 2.0777513309
0.0045 0.005 0.7924 0.1981 10.8252880364 0.4694114142 4.3003549726 0.0773586750 80.4107473560 1.5123412073 26.9614497080 0.4527692968 122.4978400730 2.5118805933
0.0 0.001 0.7992 0.1998 0.0000000000 0.0000000000 0.9348394337 0.0619911348 83.4175820871 1.2026813286 27.7881561146 0.4124693746 112.1405776354 1.6771418380
0.0 0.01 0.792 0.198 0.0000000000 0.0000000000 9.1149184225 0.2592561796 81.7767592111 1.3871766244 27.4374992090 0.4773876945 118.3291768426 2.1238204985
0.0045 0.0055 0.792 0.198 10.8814630525 0.3114138631 4.7666049704 0.1404052666 80.3127388727 0.7706535267 27.0308665044 0.3029643782 122.9916734000 1.5254370346
0.0045 0.006 0.7916 0.1979 11.0974650502 0.4096196136 5.1860662078 0.1890787012 80.2863748886 0.8747941660 26.9408628639 0.4768554902 123.5107690105 1.9503479710
0.0045 0.0065 0.7912 0.1978 11.0528874567 0.3128059967 5.6228392866 0.0900364568 80.7530323024 1.3671776705 26.8944148604 0.0952086597 124.3231739061 1.8652287837
0.0045 0.006999999999999999 0.7908 0.1977 10.9057451563 0.2752780377 5.8958517038 0.0964529614 80.6655992025 0.9179860161 26.9548142789 0.2393408160 124.4220103415 1.5290578312
0.0045 0.0075 0.7904 0.1976 10.9735175952 0.4169959932 6.3997666538 0.1968211350 80.4119389485 1.7760966558 26.8052619160 0.3534170988 124.5904851135 2.7433308828
0.0045 0.008 0.79 0.1975 10.9858398568 0.3045229371 6.8269480367 0.2002296563 79.9741776529 0.5556838995 26.6437998086 0.3723818287 124.4307653550 1.4328183216
0.0045 0.0085 0.7896 0.1974 10.7499047888 0.4261914157 7.2335423650 0.1559757911 80.1048059810 1.4210696083 26.8435432376 0.4532866109 124.9317963724 2.4565234260
0.0045 0.009000000000000001 0.7892 0.1973 10.9909137292 0.3675701680 7.7070446207 0.1639236727 80.0423963237 1.4832318657 26.7087929857 0.4952151151 125.4491476593 2.5099408215
0.0045 0.0095 0.7888 0.1972 10.9336514547 0.3712502245 8.0399466513 0.0944113250 80.4666032546 0.6930991541 26.9150017045 0.7045278641 126.3552030651 1.8632885677
0.0045 0.01 0.7884 0.1971 10.8227511001 0.2786579094 8.5225727153 0.2098307679 80.3499761384 1.1956012029 26.7050499231 0.5545901393 126.4003498769 2.2386800195
0.0005 0.0 0.7996 0.1999 1.4141607298 0.0455467690 0.0000000000 0.0000000000 83.4907160769 1.0648979260 27.8565520758 0.6962761573 112.7614288825 1.8067208523
0.005 0.0 0.7959999999999999 0.19899999999999998 12.1963208505 0.4947961448 0.0000000000 0.0000000000 81.0653784871 1.4577970995 27.0061963194 0.3642902525 120.2678956570 2.3168834968
0.005 0.0005 0.7956 0.1989 12.3045030591 0.5175009781 0.4276492705 0.0462144124 81.4060249938 0.9838039482 27.1819501202 0.6177403867 121.3201274436 2.1652597254
0.005 0.001 0.7952 0.1988 12.0908567879 0.5792893862 0.8782250336 0.0609943134 80.6696208272 1.2701820649 26.9090468322 0.5183931400 120.5477494809 2.4288589045
0.005 0.0015 0.7948 0.1987 12.1348907522 0.3421830879 1.2628286444 0.0472682280 81.1054457850 1.7310669119 26.8452446296 0.6801716938 121.3484098112 2.8006899216
0.005 0.002 0.7944 0.1986 12.1926966559 0.5515090657 1.7253355415 0.0737572535 80.6818346504 0.4017091883 27.0181060639 0.5116683131 121.6179729117 1.5386438206
0.005 0.0025 0.794 0.1985 12.0966554992 0.3626350347 2.1419894532 0.0650245946 81.2074758930 1.4498520292 27.2253356180 0.5947971287 122.6714564634 2.4723087872
0.005 0.003 0.7936 0.1984 12.1644279381 0.3664478333 2.5956064857 0.0805120238 80.7378394980 0.5042694664 26.8299321010 0.4763380057 122.3278060228 1.4275673292
0.005 0.0035 0.7932 0.1983 12.1403270440 0.4471636387 2.9893339049 0.1580296878 80.8379332682 1.3543769151 26.9801650207 0.3562628867 122.9477592378 2.3158331283
0.005 0.004 0.7928 0.1982 11.9335667426 0.5861377096 3.4534784085 0.0879031190 80.9033219068 1.2458605361 27.0162345326 0.3401667843 123.3066015905 2.2600681490
0.005 0.0045 0.7924 0.1981 12.2901874904 0.4869258857 3.8497792095 0.1382479216 80.5282681666 1.6131241542 26.8532411724 0.5228523717 123.5214760389 2.7611503332
0.0005 0.0005 0.7992 0.1998 1.4114425838 0.1085892406 0.4592316838 0.0300542678 83.3933033898 1.6156382286 27.9133785709 0.5597663685 113.1773562283 2.3140481055
0.005 0.005 0.792 0.198 12.0160171695 0.6014012137 4.2509928303 0.1035332827 80.1331063030 1.1905590926 26.8120674843 0.3666196331 123.2121837871 2.2621132221
0.005 0.0055 0.7916 0.1979 12.1569983392 0.3211138670 4.7729214531 0.0679742629 80.1693009252 1.3399074219 26.8532411724 0.3844158239 123.9524618899 2.1134113757
0.005 0.006 0.7912 0.1978 12.1022730008 0.4478357880 5.2155431269 0.2336132400 80.5211186116 1.9549998853 26.7457131936 0.4674456974 124.5846479329 3.1038946107
0.005 0.0065 0.7908 0.1977 12.2871069250 0.2106477176 5.4880876565 0.2174363860 80.3849791682 1.0279295877 26.7938625891 0.1622332430 124.9540363388 1.6182469343
0.005 0.006999999999999999 0.7904 0.1976 12.0973803381 0.3522735786 5.9372597568 0.1636229110 80.4137263373 1.2513970914 26.7965848164 0.2032422321 125.2449512486 1.9705358131
0.005 0.0075 0.79 0.1975 11.8886267296 0.2383017494 6.3436201413 0.2492457954 79.5051370541 1.0818876599 26.6722130562 0.5120987767 124.4095969812 2.0815339814
0.005 0.008 0.7896 0.1974 11.9083785902 0.2983867880 6.7963013986 0.2012156069 80.2119003572 1.3621019702 26.6060289047 0.3396186550 125.5226092507 2.2013230201
0.005 0.0085 0.7892 0.1973 12.1975893186 0.1825407196 7.2562349138 0.1629404727 79.9271097491 1.0042338020 26.5429072589 0.6728489175 125.9238412404 2.0225639118
0.005 0.009000000000000001 0.7888 0.1972 11.8522035740 0.4584790946 7.6356917610 0.1346785028 79.7875444772 0.2914823177 26.7540500147 0.2262649323 126.0294898269 1.1109048474
0.005 0.0095 0.7884 0.1971 12.0305139479 0.6783036247 8.0930518944 0.2772067231 80.1241693592 0.8029158604 26.5235113893 0.2881268162 126.7712465908 2.0465530244
0.0005 0.001 0.7988 0.1997 1.3953149179 0.0746531305 0.9072340651 0.0262017058 82.4671381172 0.8217480783 27.6224405270 0.6814703726 112.3921276272 1.6040732872
0.005 0.01 0.7879999999999999 0.19699999999999998 12.1370652689 0.5475876193 8.4561326754 0.1788249041 80.0167770849 1.1746366743 26.6293379760 0.3320461801 127.2393130052 2.2330953778
0.0055 0.0 0.7956 0.1989 13.3274319826 0.4235419937 0.0000000000 0.0000000000 80.8504449895 1.2602701233 27.1030055282 0.4949704827 121.2808825003 2.1787825997
0.0055 0.0005 0.7952 0.1988 13.3982849869 0.2667825742 0.4250758887 0.0375652852 81.1425341016 1.0051334388 27.0751026982 0.1605342534 122.0409976754 1.4700155516
0.0055 0.001 0.7948 0.1987 13.4921516268 0.3231684380 0.8679315063 0.0694620082 81.0668679777 0.6792360784 26.9588976199 0.5281046438 122.3858487307 1.5999711684
0.0055 0.0015 0.7944 0.1986 13.2185249351 0.2341448494 1.2873927437 0.0430507450 80.5343750782 1.0501462032 26.9277621450 0.1994548244 121.9680549020 1.5267966220
0.0055 0.002 0.794 0.1985 13.1085306293 0.8312289202 1.7204227216 0.1028437816 80.8526792254 1.1290277652 26.8304425186 0.2362194025 122.5120750949 2.2993198695
0.0055 0.0025 0.7936 0.1984 13.2611092216 0.5343240439 2.1712324285 0.0853994218 80.5881456898 1.0384726096 26.8940745820 0.1927412152 122.9145619219 1.8509372905
0.0055 0.003 0.7932 0.1983 13.2745187416 0.2305141613 2.5745515435 0.0412431710 80.5139690566 1.8169401345 26.8530710332 0.4528362947 123.2161103749 2.5415337615
0.0055 0.0035 0.7928 0.1982 13.1021882887 0.5464552385 2.9748293892 0.0866085107 80.0830594178 1.2895687458 26.7338034491 0.2809706701 122.8938805448 2.2036031651
0.0055 0.004 0.7924 0.1981 13.1237522466 0.4690225916 3.4038823225 0.1898551609 80.1335531501 1.0439408725 26.8637898032 0.6213372026 123.5249775224 2.3241558276
0.0005 0.0015 0.7984 0.1996 1.4224963773 0.0794352026 1.3891582976 0.1417830691 82.8752585493 0.9365800525 27.6813086926 0.2797548025 113.3682219168 1.4375531267
0.0055 0.0045 0.792 0.198 13.1351684595 0.3312807269 3.8062656623 0.1451583119 80.3632326050 0.4278184255 26.7133867442 0.3778935418 124.0180534710 1.2821510061
0.0055 0.005 0.7916 0.1979 13.3292440799 0.7166065630 4.2996531412 0.1174146208 80.5735486817 0.8511318034 26.7290395513 0.5122036799 124.9314854541 2.1973566671
0.0055 0.0055 0.7912 0.1978 13.2188873546 0.5650601722 4.6585229338 0.1204990001 80.4663053565 0.9368626565 26.6916089258 0.2686139781 125.0353245707 1.8910358069
0.0055 0.006 0.7908 0.1977 13.2732502735 0.4551310263 5.1615021086 0.1945006014 80.3586151841 0.9061106130 26.5982025011 0.6005008777 125.3915700673 2.1562431184
0.0055 0.0065 0.7904 0.1976 13.0530804520 0.3247217681 5.6761784735 0.2229110045 79.8925535665 0.8921026800 26.7518382050 0.1581178264 125.3736506970 1.5978532790
0.0055 0.006999999999999999 0.79 0.1975 13.1295509579 0.6357450960 5.8785398625 0.0438817713 79.8498051855 1.2194235537 26.5151745682 0.4637052242 125.3730705741 2.3627556452
0.0055 0.0075 0.7896 0.1974 13.2540420421 0.6373253101 6.3370697148 0.0429489219 79.7957366757 0.2816594877 26.4013514387 0.4625571587 125.7881998713 1.4244908784
0.0055 0.008 0.7892 0.1973 12.9894758369 0.3781749374 6.7424943241 0.2718237726 79.8049715176 0.8631556937 26.6415879989 0.4614313309 126.1785296775 1.9745857346
0.0055 0.0085 0.7888 0.1972 12.8785754824 0.7605758983 7.1500244276 0.2793002922 80.0039674655 1.2573579404 26.5002023179 0.5544318586 126.5327696934 2.8516659895
0.0055 0.009000000000000001 0.7884 0.1971 13.0278922996 0.3058128812 7.6787374206 0.2007265089 79.4528559331 0.9996045181 26.7928417539 0.2931383495 126.9523274072 1.7992822577
0.0005 0.002 0.7979999999999999 0.1995 1.3829926563 0.0329901259 1.8860549336 0.0270243067 83.1296635486 1.6366043146 27.8051700353 0.4930508578 114.2038811738 2.1896696050
0.0055 0.0095 0.7879999999999999 0.19699999999999998 12.9111932337 0.5919032122 7.9791212627 0.1415976630 79.3444210154 0.6662316921 26.4537543144 0.3330100236 126.6884898262 1.7327425909
0.0055 0.01 0.7876 0.1969 13.3277944021 0.3582464566 8.4364813960 0.1226865181 79.4862205232 1.1248029680 26.5725114809 0.3065895291 127.8230078022 1.9123254718
0.006 0.0 0.7952 0.1988 14.3876901105 0.5418463024 0.0000000000 0.0000000000 80.2454138963 0.9936509759 26.8370779477 0.3758257623 121.4701819545 1.9113230406
0.006 0.0005 0.7948 0.1987 14.3987439040 0.8418859723 0.4138465861 0.0200373925 80.5595474698 1.1486831977 27.0351199846 0.5871779867 122.4072579445 2.5977845492
0.006 0.001 0.7944 0.1986 14.3625019581 0.4984663013 0.8410279690 0.0383838976 80.7913122115 1.2268971103 26.9195954631 0.3315827635 122.9144376017 2.0953300727
0.006 0.0015 0.794 0.1985 14.6604107535 0.6148834648 1.2696130147 0.0370961405 80.9447297462 1.4353754947 26.9330364604 0.2365265440 123.8077899748 2.3238816440
0.006 0.002 0.7936 0.1984 14.3722872835 0.3131702596 1.6932852405 0.1101634385 80.8753194830 0.4316734006 26.9250399177 0.2213159922 123.8659319247 1.0763230909
0.006 0.0025 0.7932 0.1983 14.4741271515 0.2164314877 2.1377784648 0.0819885418 80.7694166993 2.1819402963 26.9362691054 0.5956693913 124.3175914210 3.0760297171
0.006 0.003 0.7928 0.1982 14.1836479550 0.3937493534 2.5871845089 0.0988051893 80.6204676365 1.2197200749 27.0036442313 0.6976429502 124.3949443317 2.4099175678
0.006 0.0035 0.7924 0.1981 14.5554903201 0.4726016450 2.9589212106 0.1554527961 80.2786295373 1.2631240950 26.7115152130 0.1542726411 124.5045562810 2.0454511772
0.0005 0.0025 0.7976 0.1994 1.4201406508 0.0455208074 2.2870346106 0.0787720430 82.9807144858 0.9732407903 27.7949616828 0.5945749683 114.4828514300 1.6921086090
0.006 0.004 0.792 0.198 14.4674223915 0.3399904060 3.4125382431 0.0959637363 80.1192540401 1.0084384411 26.8399703142 0.5925698224 124.8391849889 2.0369624058
0.006 0.0045 0.7916 0.1979 14.2410914393 0.5599074515 3.8254490541 0.0646057740 80.2732673711 1.1150046291 26.5927580465 0.2593292132 124.9325659110 1.9988470678
0.006 0.005 0.7912 0.1978 14.0839826037 0.4258692355 4.3001210288 0.1562730590 80.0441837125 1.8295319708 26.7833139583 0.5769219558 125.2116013033 2.9885962211
0.006 0.0055 0.7908 0.1977 14.3126692824 0.4203728288 4.6674127983 0.0738076939 79.7596910025 1.3681344314 26.7411194350 0.3136410951 125.4808925182 2.1759560492
0.006 0.006 0.7904 0.1976 14.1526610912 0.5918437380 5.0735392390 0.0882510940 80.0838041632 0.6283005519 26.6582616412 0.1534387777 125.9682661346 1.4618341616
0.006 0.0065 0.79 0.1975 14.5386378152 0.4816395080 5.4873858251 0.2160779729 79.7170915705 0.8013385381 26.7521784834 0.4809647303 126.4952936942 1.9800207493
0.006 0.006999999999999999 0.7896 0.1974 14.3632267970 0.5618934745 5.9112919948 0.0912992477 80.0970606298 1.6346209531 26.7208728694 0.2596228412 127.0924522910 2.5474365165
0.006 0.0075 0.7892 0.1973 14.2162657063 0.3110682342 6.4142711696 0.2956464743 79.6801522029 0.6989768015 26.6145358650 0.5326880059 126.9252249438 1.8383795159
0.006 0.008 0.7888 0.1972 14.1024659961 0.4388365416 6.7509163010 0.1827854293 79.7561162250 0.6218500466 26.6812304341 0.3848442053 127.2907289562 1.6283162228
0.006 0.0085 0.7884 0.1971 14.0490091259 0.6318972169 7.1675702127 0.1597519303 79.8950857006 1.0823064054 26.6885464200 0.4364627472 127.8002114592 2.3104182998
0.0005 0.003 0.7972 0.1993 1.3822678174 0.0440395568 2.7252113522 0.0597798516 82.7702494601 0.3956946164 27.6927080195 0.4005396382 114.5704366492 .9000536630
0.006 0.009000000000000001 0.7879999999999999 0.19699999999999998 13.9060346492 0.7237081938 7.5542793178 0.2206247583 79.6549798113 0.8021086129 26.5806781628 0.1557285936 127.6959719411 1.9021701586
0.006 0.0095 0.7876 0.1969 14.4194018132 0.4855644464 8.0256760793 0.1691101413 79.9116190466 0.7089102920 26.6506053769 0.1678059115 129.0073023160 1.5313907912
0.006 0.01 0.7872 0.1968 13.9939213681 0.3900633611 8.5001141102 0.2094203452 79.4275345924 1.0436416015 26.4860807638 0.3101812730 128.4076508345 1.9533065808
0.0065 0.0 0.7948 0.1987 15.3276249779 0.5273022541 0.0000000000 0.0000000000 80.1231267157 2.0163338887 26.8505189451 0.5829973293 122.3012706387 3.1266334721
0.0065 0.0005 0.7944 0.1986 15.3859745108 0.7126714885 0.4384106854 0.0543918082 80.3017166421 0.7602559774 26.8221056975 0.5776827170 122.9482075358 2.1050019911
0.0065 0.001 0.794 0.1985 15.5188012426 0.4648529365 0.8354133178 0.0448635659 80.1855363731 0.5798697014 26.6963728236 0.3182238172 123.2361237571 1.4078100210
0.0065 0.0015 0.7936 0.1984 15.2129192191 0.5738115319 1.2747597784 0.1082570995 80.5434609710 1.1901442098 26.7947132852 0.3881226985 123.8258532537 2.2603355397
0.0065 0.002 0.7932 0.1983 15.3194705401 0.3642613061 1.7491978093 0.0411794258 80.0663771228 0.7244032278 26.6443102262 0.3078130019 123.7793556984 1.4376569616
0.0065 0.0025 0.7928 0.1982 15.7083466198 0.4477712585 2.1312280383 0.0359695728 80.8233362600 0.3175577252 26.7458833328 0.4309676824 125.4087942509 1.2322662389
0.0065 0.003 0.7924 0.1981 15.4301896849 0.1064390844 2.5263591203 0.0819591653 79.7942471851 0.8726884787 26.8525606155 0.6407394645 124.6033566058 1.7018261929
0.0005 0.0035 0.7968 0.1992 1.4065499211 0.0915896430 3.2183648873 0.1658039461 83.0924262829 1.2711196779 27.6493225217 0.1782324931 115.3666636130 1.7067457601
0.0065 0.0035 0.792 0.198 15.2841346428 0.4494541968 2.9759991082 0.0833759432 80.0845489085 0.6561211458 26.6356331267 0.3588761420 124.9803157862 1.5478274278
0.0065 0.004 0.7916 0.1979 15.3885114471 0.8643984459 3.3477358099 0.1500672450 80.0120107149 1.0392361310 26.7104943777 0.4540665771 125.4587523496 2.5077683990
0.0065 0.0045 0.7912 0.1978 15.5709896448 0.4708100791 3.8057977747 0.1527679898 80.1165729570 1.2380269063 26.7171298068 0.4988989851 126.2104901833 2.3605039603
0.0065 0.005 0.7908 0.1977 15.3528131303 0.6950137538 4.1901674418 0.1351166728 80.1328084048 1.4526160196 26.5776156571 0.1102018844 126.2534046340 2.3929483306
0.0065 0.0055 0.7904 0.1976 15.3162087649 0.4312617965 4.6727935058 0.0982274282 80.0787398950 1.4046874314 26.7828035407 0.4465000003 126.8505457064 2.3806766564
0.0065 0.006 0.79 0.1975 15.4908949443 0.7798938354 5.0779841712 0.1816187568 79.7403276243 0.6749562973 26.6079004359 0.3202603828 126.9171071757 1.9567292723
0.0065 0.0065 0.7896 0.1974 15.2263287391 0.3936839658 5.4253907175 0.1242362741 79.6165509531 1.1473497484 26.5167058210 0.1932457860 126.7849762307 1.8585157743
0.0065 0.006999999999999999 0.7892 0.1973 15.2901145639 0.6295003793 5.9442780709 0.1500628685 79.4914337404 1.0853666277 26.5471607391 0.3274136194 127.2729871143 2.1923434949
0.0065 0.0075 0.7888 0.1972 15.2203488180 0.6933517136 6.2746067196 0.0843678031 79.8800418452 0.9758659727 26.5871434527 0.2134541294 127.9621408355 1.9670396188
0.0065 0.008 0.7884 0.1971 15.3803570092 0.8044596906 6.6535956792 0.0885952314 80.0568443828 1.2623682550 26.5815288589 0.1961149406 128.6723259301 2.3515381176
0.0005 0.004 0.7964 0.1991 1.3871604801 0.0245269896 3.6256610470 0.0986410941 82.4893315276 1.2911385214 27.6027043790 0.5068142840 115.1048574337 1.9211208891
0.0065 0.0085 0.7879999999999999 0.19699999999999998 15.3281686071 0.7033259225 7.2117855914 0.2162359661 79.1090814961 0.6777997437 26.6034768166 0.3633746494 128.2525125112 1.9607362817
0.0065 0.009000000000000001 0.7876 0.1969 15.1828384040 0.5338223343 7.5439857905 0.1923843226 78.7151112250 0.6549634285 26.5760844042 0.3556545966 128.0180198237 1.7368246820
0.0065 0.0095 0.7872 0.1968 15.1830196137 0.4944756325 7.9884790148 0.2241010679 79.6253389478 1.6146983620 26.2728963375 0.2339274887 129.0697339138 2.5672025511
0.0065 0.01 0.7868 0.1967 15.1353614548 0.4387856561 8.3597478289 0.0674050517 78.7988205983 0.7416566168 26.3720874951 0.4368949567 128.6660173771 1.6847422813
0.006999999999999999 0.0 0.7944 0.1986 16.7046377131 0.7477420505 0.0000000000 0.0000000000 80.3495292912 0.5095282493 26.9840782225 0.4191464915 124.0382452268 1.6764167913
0.006999999999999999 0.0005 0.794 0.1985 16.7227586861 0.6149131565 0.4241401134 0.0405094483 80.2059423947 0.7426137219 26.9013905679 0.3338171130 124.2542317621 1.7318534397
0.006999999999999999 0.001 0.7936 0.1984 16.6872415791 0.7852757451 0.8363490930 0.0509761344 80.7025385701 1.0909241678 26.8505189451 0.2236201416 125.0766481873 2.1507961889
0.006999999999999999 0.0015 0.7932 0.1983 16.4951592657 0.8454389213 1.2333517254 0.0867877906 80.1292336273 1.0117540490 26.8030501063 0.3704542814 124.6607947247 2.3144350423
0.006999999999999999 0.002 0.7928 0.1982 16.6495499553 0.6080497809 1.6764412868 0.0676967235 80.0653344794 1.3410839612 26.6997756077 0.6456081462 125.0911013292 2.6624386118
0.006999999999999999 0.0025 0.7924 0.1981 16.5187165305 0.4714471236 2.1045584449 0.0872757761 79.8708070033 0.4393127808 26.7834840975 0.3732443176 125.2775660762 1.3712799981
0.0 0.0015 0.7988 0.1997 0.0000000000 0.0000000000 1.4038967572 0.0239675397 83.3949418295 1.7807819227 27.8470242802 0.3703717562 112.6458628669 2.1751212186
0.0005 0.0045 0.7959999999999999 0.19899999999999998 1.3636032152 0.0897820608 4.1188145821 0.1214652803 82.8021245595 1.0774215401 27.6093398081 0.2586183105 115.8938821649 1.5472871917
0.006999999999999999 0.003 0.792 0.198 16.3317080896 0.3140932869 2.5553681518 0.0932095055 79.7955877266 1.3955264638 26.6259351919 0.3471790470 125.3085991599 2.1500083032
0.006999999999999999 0.0035 0.7916 0.1979 16.3541780961 0.8205844060 2.9259351345 0.1728437861 79.7266243105 0.5431422214 26.6796991813 0.2654420282 125.6864367224 1.8020124417
0.006999999999999999 0.004 0.7912 0.1978 16.6060596202 0.5982666049 3.3683228645 0.1226061949 79.9947326236 1.0501871877 26.7093034033 0.7205060954 126.6784185116 2.4915660829
0.006999999999999999 0.0045 0.7908 0.1977 16.4252123101 0.9724407701 3.7391237911 0.1419682331 79.4443658365 0.7726316247 26.4261917629 0.3111778653 126.0348937006 2.1982184932
0.006999999999999999 0.005 0.7904 0.1976 16.3920509296 0.6141821966 4.1953142054 0.1067009450 80.0096275299 0.5863414621 26.6431192518 0.4003059906 127.2401119167 1.7075305943
0.006999999999999999 0.0055 0.79 0.1975 16.5290454851 0.8572526506 4.6105644544 0.2137923823 79.4658145016 1.0012258062 26.6278067232 0.2638143233 127.2332311643 2.3360851624
0.006999999999999999 0.006 0.7896 0.1974 16.2050424886 0.3912260568 5.0361082306 0.1016792001 79.3277387203 1.1640121389 26.5742128730 0.2513121382 127.1431023125 1.9082295340
0.006999999999999999 0.0065 0.7892 0.1973 16.2472643556 0.5837440176 5.5318351475 0.1474655252 79.6035923847 1.2583969307 26.5034349629 0.1610814900 127.8861268507 2.1506879635
0.006999999999999999 0.006999999999999999 0.7888 0.1972 16.4545682863 0.6160388868 5.9014663551 0.1419744010 79.7885871207 0.9956335628 26.6475428712 0.2989740443 128.7921646333 2.0526208949
0.006999999999999999 0.0075 0.7884 0.1971 16.1700690108 1.1208418126 6.2739048882 0.2019009559 79.6954939564 0.7409161780 26.6119837769 0.2458275454 128.7514516323 2.3094864919
0.0005 0.005 0.7956 0.1989 1.3869792703 0.1020543853 4.4898494524 0.1159058744 82.2995704216 1.6424636862 27.5899439385 0.6326721065 115.7663430828 2.4930960524
0.006999999999999999 0.008 0.7879999999999999 0.19699999999999998 15.9629462899 0.4711458545 6.7899849159 0.1754385113 78.9273636395 1.2549571561 26.3356777048 0.3224223714 128.0159725501 2.2239638933
0.006999999999999999 0.0085 0.7876 0.1969 16.0814574530 0.6316545946 7.1090842622 0.2649690095 78.9946886159 1.1342373235 26.4819974228 0.4238514261 128.6672277539 2.4547123537
0.006999999999999999 0.009000000000000001 0.7872 0.1968 16.3335201869 0.5588931102 7.4768439193 0.2528714996 79.4945616707 0.7849797060 26.5127926193 0.4968565913 129.8177183962 2.0936009071
0.006999999999999999 0.0095 0.7868 0.1967 16.3061575177 0.2993834818 7.9077684030 0.1126297891 79.3238660447 1.6839173702 26.3765111145 0.7789547437 129.9143030799 2.8748853848
0.006999999999999999 0.01 0.7864 0.1966 16.1693441719 0.6579275860 8.2729546783 0.3088894602 78.8646560840 1.3615848931 26.2800421841 0.3677599004 129.5869971183 2.6961618397
0.0075 0.0 0.794 0.1985 17.3042607083 0.7543703367 0.0000000000 0.0000000000 80.3239100524 1.5533047590 26.7365256764 0.4244446397 124.3646964371 2.7321197354
0.0075 0.0005 0.7936 0.1984 17.7824731848 0.6095143269 0.4302226523 0.0268943814 80.6608328325 0.7878431703 26.8190431918 0.1311948709 125.6925718614 1.5554467495
0.0075 0.001 0.7932 0.1983 17.9109508830 0.3661645599 0.8461747327 0.0546968414 80.1366810805 1.3594464032 26.7504770914 0.2502298346 125.6442837876 2.0305376391
0.0075 0.0015 0.7928 0.1982 17.6733849275 0.5751506611 1.2696130147 0.0875412581 80.0678666134 1.2385347354 26.6380150756 0.8271631422 125.6488796312 2.7283897968
0.0075 0.002 0.7924 0.1981 17.7984196410 0.3143996642 1.6820559380 0.0900850726 79.9789440229 0.7098537920 26.6082407144 0.4510780248 126.0676603163 1.5654165536
0.0005 0.0055 0.7952 0.1988 1.3862544314 0.0556877283 5.0183285016 0.1397676684 82.0180566929 0.4793411341 27.5322667473 0.3582367364 115.9549063732 1.0330332672
0.0075 0.0025 0.792 0.198 17.4381746985 0.2594847401 2.1480719921 0.0929743413 80.0872299916 0.8209607539 26.7503069522 0.2445827883 126.4237836344 1.4180026236
0.0075 0.003 0.7916 0.1979 17.7746811664 0.6856238647 2.5336113782 0.1172522976 80.1335531501 1.1515917009 26.7033485310 0.4740445929 127.1451942257 2.4285124561
0.0075 0.0035 0.7912 0.1978 17.4800341461 0.4808387114 2.9465221891 0.1435507841 79.9534737332 0.9559148416 26.5709802280 0.2919037472 126.9510102964 1.8722080843
0.0075 0.004 0.7908 0.1977 17.1632795387 0.4947218108 3.3222359355 0.2178889830 79.5039454616 1.1861259701 26.5980323619 0.4060640848 126.5874932977 2.3048008487
0.0075 0.0045 0.7904 0.1976 17.2718241668 0.4024021448 3.7819355069 0.1629525642 79.2064941832 0.5691143905 26.4930564712 0.5534473324 126.7533103281 1.6879164319
0.0075 0.005 0.79 0.1975 17.2228975398 0.5133725049 4.1840849029 0.1036980808 79.5264367701 1.1422630062 26.5071780254 0.4690890670 127.4405972382 2.2284226589
0.0075 0.0055 0.7896 0.1974 17.0371575669 0.4852286330 4.5909131750 0.2253373128 79.5510133655 0.3949556223 26.4398028995 0.4048232097 127.6188870069 1.5103447778
0.0075 0.006 0.7892 0.1973 17.2854148965 0.4786838083 5.0655851497 0.2026099199 79.3415909832 1.0074064568 26.3418027163 0.3236672036 128.0343937457 2.0123673886
0.0075 0.0065 0.7888 0.1972 17.1063796836 0.7588352103 5.4352163572 0.1279276928 79.5530986524 1.4002639207 26.5133030369 0.2251131387 128.6079977301 2.5121399625
0.0075 0.006999999999999999 0.7884 0.1971 17.2589582760 0.7229269899 5.9005305799 0.1184190159 79.9522821407 1.1932961556 26.3077748749 0.4259016304 129.4195458715 2.4605437918
0.0005 0.006 0.7948 0.1987 1.3867980606 0.0640016758 5.4319411440 0.1156108518 82.4139633018 0.5283604330 27.4626798117 0.4062339990 116.6953823181 1.1142069596
0.0075 0.0075 0.7879999999999999 0.19699999999999998 17.3118715170 0.4752796479 6.1861759624 0.1763545285 79.2184101082 0.9367692541 26.3504798158 0.3433178177 129.0669374034 1.9317212482
0.0075 0.008 0.7876 0.1969 17.1830313992 0.3518183983 6.6629534313 0.1402757939 79.2474551755 1.4592445954 26.3691951286 0.2404721333 129.4626351346 2.1918109209
0.0075 0.0085 0.7872 0.1968 17.5043162498 0.4155634967 6.9904747545 0.2206743661 79.0216483962 0.8185769999 26.3940354528 0.1614964364 129.9104748533 1.6163112991
0.0075 0.009000000000000001 0.7868 0.1967 17.1234133982 0.5248341833 7.4761420879 0.1813002584 79.0761637532 0.6666707139 26.2480560132 0.3285676632 129.9237752525 1.7013728188
0.0075 0.0095 0.7864 0.1966 17.3077036932 0.2938428495 7.7538333811 0.1474506790 79.0299895438 0.6463108374 26.4142820184 0.4164893802 130.5058086365 1.5040937461
0.0075 0.01 0.7859999999999999 0.1965 17.3202071646 0.7289492420 8.2500281857 0.2231240164 79.0910586595 0.8107626823 26.3292124150 0.3194440523 130.9905064248 2.0822799930
0.008 0.0 0.7936 0.1984 18.6455751268 0.6888382253 0.0000000000 0.0000000000 80.0611639056 1.0736595604 26.6067094615 0.3377074257 125.3134484939 2.1002052114
0.008 0.0005 0.7932 0.1983 18.6631524706 0.5972224045 0.4236722258 0.0408270477 80.0282461627 0.9905900620 26.5473308783 0.2656495847 125.6624017374 1.8942890989
0.008 0.001 0.7928 0.1982 18.6539107744 0.5272965249 0.8396243062 0.0327320738 79.9676238942 0.6317543467 26.6921193434 0.4127485989 126.1532783182 1.6045315443
0.008 0.0015 0.7924 0.1981 18.6042593085 0.4611716059 1.2721863965 0.0682474660 79.7534351418 1.1735134707 26.6717026385 0.5688854677 126.3015834853 2.2718180103
0.0005 0.0065 0.7944 0.1986 1.3650528930 0.1091634845 5.8659068971 0.1676801076 82.1719210747 0.4917707094 27.4031310892 0.3305618710 116.8060119540 1.0991761725
0.008 0.002 0.792 0.198 18.5716415571 0.6497712955 1.6921155215 0.0632012074 79.8276117751 1.0736384005 26.5507336624 0.2747874082 126.6421025161 2.0613983116
0.008 0.0025 0.7916 0.1979 18.6078835031 0.5686367089 2.0919254795 0.0860786039 79.3701892032 0.5153341389 26.4251709277 0.0943804983 126.4951691135 1.2644299500
0.008 0.003 0.7912 0.1978 18.3293641487 0.5164941424 2.4641300689 0.1524882958 79.9431962479 0.8182795727 26.7254666279 0.4190359768 127.4621570934 1.9062979877
0.008 0.0035 0.7908 0.1977 18.5970109193 0.8406480096 2.8786784864 0.0930261285 79.9338124569 1.4672547521 26.5294662615 0.2608353348 127.9389681241 2.6617642250
0.008 0.004 0.7904 0.1976 18.5765342198 0.5943274710 3.4127721869 0.1348669280 79.4567286087 1.2865003634 26.4312959391 0.3268522514 127.8773309545 2.3425470138
0.008 0.0045 0.79 0.1975 18.5754469615 0.6079586158 3.7880180457 0.1462970144 79.4101075521 0.5559711275 26.4010111603 0.2498918118 128.1745837196 1.5601185695
0.008 0.005 0.7896 0.1974 18.4248616762 0.8221264758 4.2116902716 0.0604752648 79.3359309188 0.8973523286 26.3688548502 0.3360211002 128.3413377168 2.1159751694
0.008 0.0055 0.7892 0.1973 18.2867798622 0.3753710452 4.5948902196 0.1123846157 79.5964428296 0.5963148152 26.5476711567 0.2837195625 129.0257840681 1.3677900386
0.008 0.006 0.7888 0.1972 18.4147139313 0.3761756865 4.9399573279 0.1280884512 79.4436210912 1.0096854321 26.4527334792 0.3827074879 129.2510258296 1.8966570577
0.008 0.0065 0.7884 0.1971 18.3007330114 0.6108252874 5.2983592329 0.1057322466 79.2187080063 0.6627181531 26.5890149840 0.4517105908 129.4068152346 1.8309862779
0.0005 0.006999999999999999 0.794 0.1985 1.3385962725 0.0709231825 6.3015102569 0.1784388620 81.8650860053 2.4081586991 27.4912631984 0.3697628773 116.9964557331 3.0272836209
0.008 0.006999999999999999 0.7879999999999999 0.19699999999999998 18.6240111690 0.6617618556 5.8670766161 0.2223199845 79.0304363909 0.6463816842 26.4906745223 0.3935699029 130.0121986983 1.9240334272
0.008 0.0075 0.7876 0.1969 18.1097379564 0.6187600917 6.1672265144 0.2351785742 79.1851944672 1.0768802571 26.3911430863 0.3150232058 129.8533020243 2.2458421288
0.008 0.008 0.7872 0.1968 18.4181569162 0.6618626768 6.6767561157 0.2067036145 79.6408296504 0.4966346845 26.2899102581 0.2450169988 131.0256529404 1.6102179746
0.008 0.0085 0.7868 0.1967 18.3866264232 0.7129909992 6.9939839115 0.0790356207 79.3454636588 0.6472720986 26.2536706071 0.2978896044 130.9797446006 1.7371883229
0.008 0.009000000000000001 0.7864 0.1966 18.3636127876 0.6749291573 7.4216331820 0.3192468134 78.7612854344 1.4619594462 26.3033512555 0.4462468256 130.8498826595 2.9023822425
0.008 0.0095 0.7859999999999999 0.1965 18.1978058850 0.3424631856 7.7900946705 0.1381845661 78.6106979319 0.7373134478 26.3486082845 0.4388575862 130.9472067719 1.6568187857
0.008 0.01 0.7856 0.1964 18.2061415326 0.4360238977 8.2635969262 0.1520785871 78.6245501948 0.9991942777 26.2790213489 0.1704227629 131.3733100025 1.7577195254
0.0085 0.0 0.7932 0.1983 19.9412246934 0.6225296679 0.0000000000 0.0000000000 79.7465834850 0.9831066929 26.5440982333 0.1924496306 126.2319064117 1.7980859914
0.0085 0.0005 0.7928 0.1982 19.5682950699 0.7568326697 0.4147823614 0.0271858401 79.8055673138 0.5446905731 26.6072198791 0.5431135572 126.3958646242 1.8718226401
0.0085 0.001 0.7924 0.1981 19.7045647866 0.8411351996 0.8262895095 0.0507954437 79.8590400274 1.4666505281 26.5902059584 0.4963552940 126.9801002819 2.8549364654
0.0005 0.0075 0.7936 0.1984 1.3659589417 0.0438602419 6.8101040829 0.2861850893 82.2930166628 0.6535774895 27.3488566822 0.1211668315 117.8179363696 1.1047896522
0.0085 0.0015 0.792 0.198 19.7415315714 1.0993470844 1.2691451271 0.0637770452 79.2158779741 0.5349346282 26.6825915478 0.5040700706 126.9091462204 2.2021288284
0.0085 0.002 0.7916 0.1979 19.7882836817 0.6660835847 1.6270791445 0.0854967782 80.0465668975 1.1350444001 26.5034349629 0.3938742852 127.9653646866 2.2804990482
0.0085 0.0025 0.7912 0.1978 19.4088305079 0.5110854582 2.0280588215 0.0708876743 79.5306073439 1.0011442590 26.4779140818 0.5651705883 127.4454107551 2.1482879798
0.0085 0.003 0.7908 0.1977 19.5773555564 0.7662164518 2.4924372690 0.0701113612 79.7946940322 1.1786852736 26.5298065399 0.4177144492 128.3942933975 2.4327275358
0.0085 0.0035 0.7904 0.1976 19.5875033013 0.6716314159 2.9488616271 0.1624385552 79.4053411820 0.9597117196 26.5469905999 0.5619205286 128.4886967103 2.3557022193
0.0085 0.004 0.79 0.1975 19.7505920579 0.8351528466 3.3227038231 0.1348831593 79.1613626172 0.9003856393 26.3295526934 0.4062995509 128.5642111916 2.2767211961
0.0085 0.0045 0.7896 0.1974 19.6010940310 0.4854711131 3.6967799628 0.0554915488 79.2437314489 0.6151876875 26.2267886124 0.3297619131 128.7683940551 1.4859122625
0.0085 0.005 0.7892 0.1973 19.4331126116 0.3686474017 4.1106265490 0.0771858569 79.1913013788 0.5737889100 26.4792751955 0.3149857126 129.2143157349 1.3346078812
0.0085 0.0055 0.7888 0.1972 19.2008017383 0.6465906466 4.5796838725 0.1856953890 79.2958636209 0.8125284828 26.3831465436 0.2326907295 129.4594957753 1.8775052479
0.0085 0.006 0.7884 0.1971 19.2422987664 0.9048508573 4.9139895659 0.1567877330 78.8667413709 0.9898467544 26.4340181664 0.3223850204 129.4570478696 2.3738703651
0.0005 0.008 0.7932 0.1983 1.3699455557 0.0705462301 7.2782256312 0.2915859634 81.3582123446 0.7243550816 27.4740791385 0.3061673820 117.4804626700 1.3926546571
0.0085 0.0065 0.7879999999999999 0.19699999999999998 19.4967172267 0.5620956400 5.3540378579 0.1298453436 78.9534297255 0.5847255324 26.2768095392 0.1832948140 130.0809943493 1.4599613300
0.0085 0.006999999999999999 0.7876 0.1969 19.4264078517 0.4945616893 5.7501047150 0.1289656454 79.0801853779 1.1197381495 26.5527753329 0.1359922160 130.8094732775 1.8792577002
0.0085 0.0075 0.7872 0.1968 19.2490035264 0.5476168822 6.1756484913 0.2232789847 78.9598345352 1.1079289865 26.2666011868 0.2514346650 130.6510877397 2.1302595184
0.0085 0.008 0.7868 0.1967 19.3680583187 0.8226974410 6.5890271898 0.1867041568 79.0088387768 0.9008124077 26.3329554775 0.2911013715 131.2988797628 2.2013153770
0.0085 0.0085 0.7864 0.1966 19.3292794366 0.5501768521 6.8442598781 0.3362494379 79.1968124941 0.8815073833 26.1660489155 0.4482250807 131.5364007243 2.2161587540
0.0085 0.009000000000000001 0.7859999999999999 0.1965 19.2462853804 0.6382977363 7.4890089970 0.2046258175 78.7383472788 0.7139179390 26.3530319039 0.3782380931 131.8266735601 1.9350795859
0.0085 0.0095 0.7856 0.1964 19.2741916788 0.6540877080 7.7685718407 0.1377656894 78.9315342132 0.8945561778 26.0792779199 0.6351764883 132.0535756526 2.3215860635
0.0085 0.01 0.7852 0.1963 19.3580917836 0.7835527147 8.2444135344 0.3330275277 78.3777415977 1.1130898786 26.2431219762 0.2792419291 132.2233688919 2.5089120501
0.009000000000000001 0.0 0.7928 0.1982 20.7727961426 1.1256146299 0.0000000000 0.0000000000 79.8770628640 0.8021735545 26.5384836395 0.1706739648 127.1883426461 2.0984621492
0.009000000000000001 0.0005 0.7924 0.1981 21.0949870418 0.3637102731 0.4239061696 0.0350009952 79.6890891467 1.4983184176 26.3991396290 0.3776271798 127.6071219871 2.2746568657
0.0005 0.0085 0.7928 0.1982 1.3478379687 0.0977834298 7.7400306968 0.1645874041 81.6881345187 1.3376451836 27.4599575844 0.7006427568 118.2359607686 2.3006587743
0.009000000000000001 0.001 0.792 0.198 20.8414746301 0.7014390589 0.8253537343 0.0428979198 79.5735046740 1.2398942994 26.6075601575 0.3892413230 127.8478931959 2.3734726011
0.009000000000000001 0.0015 0.7916 0.1979 20.9835430581 0.6194580858 1.2408379270 0.0432991997 79.6655551948 1.0012654251 26.5636642421 0.5167577833 128.4536004220 2.1807804939
0.009000000000000001 0.002 0.7912 0.1978 21.0797654245 0.5369102095 1.6509414123 0.0864845655 79.8986604781 0.4215457422 26.7064110368 0.2807835122 129.3357783517 1.3257240294
0.009000000000000001 0.0025 0.7908 0.1977 20.4710819428 0.6920763739 2.0615127853 0.0457621824 79.7687768953 0.4394925283 26.4282334334 0.3958252724 128.7296050568 1.5731563570
0.009000000000000001 0.003 0.7904 0.1976 20.3299195634 0.5707905135 2.4784006408 0.1160455587 79.1083367508 0.6980770796 26.4112195127 0.4146646769 128.3278764677 1.7995778287
0.009000000000000001 0.0035 0.79 0.1975 20.3108925418 0.5606442784 2.8885041261 0.0877660371 79.4375141796 1.1417953674 26.4033931092 0.3810626016 129.0403039567 2.1712682845
0.009000000000000001 0.004 0.7896 0.1974 20.4567663741 0.8880297383 3.2887819718 0.0898246719 79.7325822730 1.1158070062 26.3916535039 0.3052177875 129.8697841228 2.3988792039
0.009000000000000001 0.0045 0.7892 0.1973 20.2056096889 0.6728592266 3.7274266009 0.1392592609 79.7969282682 1.0502962746 26.4956085594 0.2006702331 130.2255731174 2.0630849952
0.009000000000000001 0.005 0.7888 0.1972 20.5787205222 0.6666140232 4.0416131273 0.0618851005 79.4985832954 1.2790605625 26.2546914423 0.1097818536 130.3736083872 2.1173415398
0.009000000000000001 0.0055 0.7884 0.1971 20.5085923568 0.1993550820 4.5862342989 0.0901263754 79.1384244615 1.0607054215 26.1578822336 0.4166936696 130.3911333508 1.7668805485
0.0005 0.009000000000000001 0.7924 0.1981 1.3465695006 0.0395419395 8.2006660434 0.2323729766 81.7620132539 1.2436019059 27.4648916214 0.1371343117 118.7741404193 1.6526511337
0.009000000000000001 0.006 0.7879999999999999 0.19699999999999998 20.5292502660 0.3576163798 4.9701360784 0.1519518573 79.0049661012 0.8819643167 26.2635386811 0.5902560429 130.7678911267 1.9817885967
0.009000000000000001 0.0065 0.7876 0.1969 20.7914607447 0.7520064922 5.3863221026 0.2352846686 79.1297854158 0.8756879450 26.4716189312 0.2201251565 131.7791871943 2.0831042623
0.009000000000000001 0.006999999999999999 0.7872 0.1968 20.4504240336 0.3812731946 5.8193520805 0.1318164860 79.0952292333 0.7112311355 26.3470770317 0.4310823906 131.7120823791 1.6554032067
0.009000000000000001 0.0075 0.7868 0.1967 20.0320107680 0.4328484101 6.1679283458 0.1268657201 79.1025277373 1.5018094300 26.4586883514 0.3875793541 131.7611552025 2.4491029143
0.009000000000000001 0.008 0.7864 0.1966 20.3958799050 0.4160338613 6.5862198642 0.1506685268 78.7586043513 1.4412127208 26.1594134864 0.1696880802 131.9001176069 2.1776031891
0.009000000000000001 0.0085 0.7859999999999999 0.1965 20.7106412053 0.8721324398 6.9296493659 0.2252547188 78.5213284943 0.9656639651 26.2121566406 0.5405315911 132.3737757061 2.6035827148
0.009000000000000001 0.009000000000000001 0.7856 0.1964 20.2268112273 0.3159965172 7.3998764084 0.2903558327 78.6174006398 0.6969628265 26.0862536274 0.2725300842 132.3303419029 1.5758452606
0.009000000000000001 0.0095 0.7852 0.1963 20.7316615339 1.3266505761 7.7676360655 0.0763617799 78.5636300281 1.3933038325 26.1454620714 0.5459325747 133.2083896989 3.3422487632
0.009000000000000001 0.01 0.7848 0.1962 20.1095685322 0.8997156325 8.2102577393 0.2956627643 78.5794186287 1.1221215429 26.1332120485 0.5956693913 133.0324569487 2.9131693310
0.0095 0.0 0.7924 0.1981 21.8966588855 0.9687000974 0.0000000000 0.0000000000 79.8043757213 0.9343244063 26.5879941487 0.5373001543 128.2890287555 2.4403246580
0.0 0.002 0.7984 0.1996 0.0000000000 0.0000000000 1.8563440707 0.0816728606 82.9066868016 1.3519302916 27.6256731719 0.2663391121 112.3887040442 1.6999422643
0.0005 0.0095 0.792 0.198 1.3329787709 0.0420219073 8.5485404773 0.3228336317 81.7533742082 1.4375177688 27.3163600937 0.3292615239 118.9512535501 2.1316348317
0.0095 0.0005 0.792 0.198 21.7480669072 0.8046964040 0.3995760142 0.0437818810 79.3201423181 1.2965971344 26.5083689999 0.6160969740 127.9761542394 2.7611723934
0.0095 0.001 0.7916 0.1979 21.5925889592 0.3843109343 0.8136565442 0.0526160363 79.5778241968 0.8886059910 26.4324869136 0.3702545013 128.4165566138 1.6957874629
0.0095 0.0015 0.7912 0.1978 21.8466450001 0.8685826751 1.2289067931 0.0594161993 79.5621845452 0.9116858584 26.3594971938 0.3881358249 128.9972335322 2.2278205577
0.0095 0.002 0.7908 0.1977 21.5929513787 0.7570455849 1.6191250552 0.1168070886 79.4247045602 0.4525810840 26.4057750581 0.4315817003 129.0425560522 1.7580154578
0.0095 0.0025 0.7904 0.1976 21.3345463043 0.4822159445 2.0720402564 0.1297373950 78.8515485665 1.4020354302 26.2308719533 0.4982675331 128.4890070805 2.5122563028
0.0095 0.003 0.79 0.1975 21.8252622520 0.6470000455 2.4615566871 0.1421069477 79.1665758344 1.1480138838 26.4523932008 0.3925875102 129.9057879743 2.3297083872
0.0095 0.0035 0.7896 0.1974 21.2950425833 0.7121513785 2.9142379444 0.1066599030 79.1814707406 1.4365614426 26.3809347339 0.1971354762 129.7716860022 2.4525082003
0.0095 0.004 0.7892 0.1973 21.5331521679 0.6870654778 3.2721719618 0.0869641836 79.2696485858 1.0954069331 26.3263200484 0.4728479259 130.4012927639 2.3422845204
0.0095 0.0045 0.7888 0.1972 21.3419759032 0.5246189108 3.6902295364 0.1910815399 78.6306571064 1.3433569238 25.9875728874 0.3949320586 129.6504354334 2.4539894331
0.0095 0.005 0.7884 0.1971 21.3327342070 0.4186194204 4.0376360827 0.1325980593 78.7361130428 0.6774031762 26.3036915339 0.4085784569 130.4101748664 1.6371991128
0.0005 0.01 0.7916 0.1979 1.3186632023 0.0783915887 8.9642586139 0.2296684821 81.3370615777 1.4173411159 27.1552382647 0.1130646399 118.7752216586 1.8384658266
0.0095 0.0055 0.7879999999999999 0.19699999999999998 21.7225163354 0.3795208401 4.5249410227 0.1587828823 78.9325768567 0.9098605653 26.2591150617 0.2595041805 131.4391492765 1.7076684682
0.0095 0.006 0.7876 0.1969 21.2365118406 0.3965812917 4.8828750402 0.2408353445 78.5742054115 0.8145427093 26.2177712344 0.1977260626 130.9113635267 1.6496854081
0.0095 0.0065 0.7872 0.1968 21.3646271194 0.3674797496 5.3867899902 0.2185661211 78.9593876880 1.0730441831 26.2495872661 0.4233378023 131.9603920637 2.0824278561
0.0095 0.006999999999999999 0.7868 0.1967 21.4472587561 0.6807896883 5.7377056935 0.2434562680 78.6042931222 0.9052101089 26.1335523270 0.2179997848 131.9228098988 2.0474558500
0.0095 0.0075 0.7864 0.1966 21.1591352861 0.4334124597 6.0890892845 0.1970056858 78.7222607800 0.7023807362 26.2034795410 0.4201227287 132.1739648916 1.7529216104
0.0095 0.008 0.7859999999999999 0.1965 21.3425195324 0.8595582623 6.4956836127 0.1605706822 78.8083533383 1.4094433337 26.0852327922 0.4204312969 132.7317892756 2.8500035751
0.0095 0.0085 0.7856 0.1964 21.4777019907 0.4386060129 6.9235668270 0.1475738570 78.6011651919 1.4720128797 26.2238962458 0.1630874602 133.2263302554 2.2212802098
0.0095 0.009000000000000001 0.7852 0.1963 21.3068212157 0.6110088983 7.3133172015 0.1750700121 78.0703107321 1.0625226455 26.0906772468 0.3606941557 132.7811263961 2.2092957116
0.0095 0.0095 0.7848 0.1962 21.3615465540 0.9153912040 7.7332463265 0.2740216022 78.1942363523 0.5023922721 26.0095208451 0.2066714500 133.2985500779 1.8984765283
0.0095 0.01 0.7844 0.1961 21.4990847388 0.5224884587 8.0743363902 0.3167374461 78.0552668767 0.9041024072 25.9554165773 0.3244754073 133.5841045830 2.0678037193
0.001 0.0 0.7992 0.1998 2.7065485213 0.1394227236 0.0000000000 0.0000000000 82.7784416585 1.3364425091 27.9380487559 0.4426309380 113.4230389357 1.9184961707
0.01 0.0 0.792 0.198 22.7758884935 1.3563470668 0.0000000000 0.0000000000 79.0961229276 0.8143428730 26.4804661699 0.4698233315 128.3524775910 2.6405132713
0.01 0.0005 0.7916 0.1979 22.4913892180 0.9957784457 0.4096355977 0.0366448903 79.8694664618 1.1739994675 26.5750635690 0.5141362485 129.3455548465 2.7205590520
0.01 0.001 0.7912 0.1978 22.5281747932 0.9149023526 0.8335417673 0.0544159520 79.6193809853 0.9617863242 26.4728099056 0.4903776768 129.4539074514 2.4214823056
0.01 0.0015 0.7908 0.1977 22.4446371078 0.8612118940 1.2038748063 0.0475637150 79.0188183640 0.9666504536 26.4711085135 0.4279439065 129.1384387916 2.3033699691
0.01 0.002 0.7904 0.1976 22.9674271777 0.4913009841 1.6495377495 0.1018169011 79.3403993907 0.3577254169 26.5134731761 0.3781584913 130.4708374940 1.3290017934
0.01 0.0025 0.79 0.1975 22.3779519273 0.2898259147 2.0516871456 0.1131088647 78.9568555539 0.2566554436 26.2097746917 0.5667800493 129.5962693185 1.2263702723
0.01 0.003 0.7896 0.1974 22.7624789735 0.7474591855 2.4781666970 0.1440501245 79.2066431323 1.0947822992 26.3640909524 0.4626365048 130.8113797552 2.4489281140
0.01 0.0035 0.7892 0.1973 22.4281470224 0.3617545344 2.8206604235 0.0600392966 79.2599668967 0.5645791181 26.2749380079 0.2938232678 130.7837123505 1.2801962169
0.01 0.004 0.7888 0.1972 22.3165218290 1.1229686102 3.2417592675 0.1868307487 78.8570596818 0.8937304218 26.1919100749 0.2956163702 130.6072508532 2.4991461509
0.01 0.0045 0.7884 0.1971 22.3554819208 0.6814137386 3.6455462702 0.2032248683 78.9178308995 1.0091772883 26.1454620714 0.4715396994 131.0643211619 2.3653555946
0.001 0.0005 0.7988 0.1997 2.7542066801 0.1051978278 0.4589977400 0.0310925307 83.2793573568 1.0550484270 27.9720765973 0.5202929277 114.4646383742 1.7116317132
0.01 0.005 0.7879999999999999 0.19699999999999998 21.9852704433 0.3821094078 4.0783423043 0.0629582717 78.7185370534 1.1580762717 26.2189622088 0.7438447212 131.0011120098 2.3469886724
0.01 0.0055 0.7876 0.1969 22.3861063652 1.0047007387 4.5820233105 0.0917632449 79.2910972509 1.0906951522 26.2244066635 0.2927047147 132.4836335901 2.4798638505
0.01 0.006 0.7872 0.1968 22.5008121240 0.5569798744 4.8573751657 0.1471772422 78.2946280206 1.4851309433 26.1366148327 0.3383151285 131.7894301430 2.5276031884
0.01 0.0065 0.7868 0.1967 22.3672605533 0.3776744649 5.2501668097 0.1019587104 78.8798488884 0.7797186246 26.0833612609 0.1218006607 132.5806375123 1.3811524606
0.01 0.006999999999999999 0.7864 0.1966 22.3176090874 1.2469722888 5.7353662555 0.0790356207 78.4388107135 0.5295066908 26.1114342301 0.1284180258 132.6032202865 1.9839326261
0.01 0.0075 0.7859999999999999 0.1965 22.5009933337 0.9534149088 6.1279239556 0.2781449156 78.7915220942 0.6687322598 26.1486947164 0.1782877051 133.5691340999 2.0785797893
0.01 0.008 0.7856 0.1964 22.5506447996 0.6315079780 6.5431742046 0.2753644764 78.5961009238 0.8709959437 26.1230036961 0.2073169799 133.8129236241 1.9851853780
0.01 0.0085 0.7852 0.1963 22.2081584107 0.5541238274 6.8744386285 0.1377211884 78.2992454416 0.8246348525 26.1002050424 0.5844434065 133.4820475232 2.1009232748
0.01 0.009000000000000001 0.7848 0.1962 22.0309352951 0.4583389815 7.2501523749 0.1450255350 78.4531098235 0.9150761288 26.0629445561 0.4456184564 133.7971420496 1.9640591017
0.01 0.0095 0.7844 0.1961 21.8935783201 0.4613492953 7.7002602504 0.2106689594 78.5953561785 0.3894582513 26.0185382231 0.2622418688 134.2077329721 1.3237183748
0.001 0.001 0.7984 0.1996 2.8143683104 0.0770718874 0.9046606832 0.0686791430 82.8846423403 0.6493527283 27.7563400829 0.3499452061 114.3600114168 1.1450489648
0.01 0.01 0.784 0.196 22.4283282321 0.7755031229 8.0048550809 0.1048799054 77.9888355947 1.0329942998 26.0901668292 0.3302005342 134.5121857369 2.2435778623
0.001 0.0015 0.7979999999999999 0.1995 2.7446025645 0.2309308810 1.3840115340 0.0709956808 82.8643852678 1.2386361186 27.8888785251 0.3455704465 114.8818778914 1.8861331269
0.001 0.002 0.7976 0.1994 2.7239446553 0.0890741214 1.7840554358 0.0880499333 82.7120103765 0.7575774834 27.7497046538 0.3260872257 114.9697151214 1.2607887638
0.001 0.0025 0.7972 0.1993 2.6770113353 0.0424912667 2.2622365676 0.1313506431 82.3436593442 1.2845260094 27.7226525199 0.2036343849 115.0055597670 1.6620023041
0.001 0.003 0.7968 0.1992 2.6619709278 0.1930304695 2.7315278348 0.1330183970 82.6469196361 1.2080239524 27.6719510362 0.6548389092 115.7123694349 2.1889117281
0.001 0.0035 0.7964 0.1991 2.7043740045 0.1220842642 3.2038603715 0.0891568394 82.6586866120 1.3173684984 27.5368605059 0.4207104661 116.1037814939 1.9493200681
0.0 0.0025 0.7979999999999999 0.1995 0.0000000000 0.0000000000 2.3017730701 0.0877261185 82.6280031051 1.2554304984 27.7223122415 0.6076465504 112.6520884167 1.9508031673
0.001 0.004 0.7959999999999999 0.19899999999999998 2.7507636953 0.1117286939 3.6539682470 0.0578063727 82.8914939972 1.5043074890 27.7224823807 0.6878204401 117.0187083202 2.3616629957
0.001 0.0045 0.7956 0.1989 2.6967631959 0.1011052862 4.0624341257 0.2128760056 82.0584218889 0.9610774352 27.4701659368 0.4442681019 116.2877851473 1.7193268289
0.001 0.005 0.7952 0.1988 2.7471395007 0.1431946756 4.5436565269 0.0917656306 82.1060855890 1.1132805692 27.5962390891 0.4257080157 116.9931207057 1.7739488911
0.001 0.0055 0.7948 0.1987 2.6858906121 0.1354818758 4.9149253411 0.1011589881 82.0007786016 0.9271293226 27.3738671456 0.2060452530 116.9754617004 1.3698154395
0.001 0.006 0.7944 0.1986 2.6748368186 0.0943154429 5.4048036629 0.1843299023 82.1699847369 1.2837663869 27.3525997448 0.3637151270 117.6022249632 1.9261268591
0.001 0.0065 0.794 0.1985 2.7025619072 0.0571359766 5.9049755121 0.1491336234 82.3923656877 1.3541390445 27.4921138945 0.2932252364 118.4920170015 1.8536338809
0.001 0.006999999999999999 0.7936 0.1984 2.6806355299 0.1204116496 6.3595283198 0.1457257708 81.7495015326 1.0891917303 27.2299293766 0.1968886307 118.0195947589 1.5522177814
0.001 0.0075 0.7932 0.1983 2.6170309148 0.0685595703 6.7722051870 0.2122095964 81.5397812522 1.2523317616 27.4041519245 0.2667517994 118.3331692785 1.7998527277
0.001 0.008 0.7928 0.1982 2.6443935840 0.1094398756 7.1949416376 0.1765121103 81.9572854752 1.7061784801 27.3308219263 0.2558445660 119.1274426231 2.2479750320
0.001 0.0085 0.7924 0.1981 2.6704877851 0.2107979379 7.6618934669 0.1878637195 81.7614174576 1.4279294142 27.2886274030 0.2601183102 119.3824261126 2.0867093818
0.0 0.003 0.7976 0.1994 0.0000000000 0.0000000000 2.7930550548 0.1241305021 82.9926304108 0.8260417980 27.5955585323 0.4307061842 113.3812439979 1.3808784843
0.001 0.009000000000000001 0.792 0.198 2.6617897180 0.0589686642 8.0818225919 0.4018045928 81.4734989192 0.9071858316 27.2098529501 0.5051336494 119.4269641792 1.8730927380
0.001 0.0095 0.7916 0.1979 2.6235544651 0.1100622012 8.4605776077 0.1340152947 81.5166941474 1.4414752546 27.4363082346 0.2699538271 120.0371344548 1.9555065776
0.001 0.01 0.7912 0.1978 2.5800641300 0.1115792932 8.8908002600 0.2730532090 81.3086123067 0.5001110681 27.1559188215 0.1102575576 119.9353955182 .9950011279
0.0015 0.0 0.7988 0.1997 4.0614536694 0.1748184650 0.0000000000 0.0000000000 82.5116738870 1.8176706176 27.7041073463 0.5622750462 114.2772349027 2.5547641288
0.0015 0.0005 0.7984 0.1996 4.0018356684 0.1500232714 0.4765435251 0.0182175991 82.0112050360 1.1136236822 27.7163573692 0.3932688182 114.2059415987 1.6751333709
0.0015 0.001 0.7979999999999999 0.1995 4.0002047808 0.1503232736 0.9280550634 0.0285603132 82.3283175907 1.4575868223 27.5977703420 0.2318831989 114.8543477769 1.8683536080
0.0015 0.0015 0.7976 0.1994 3.9817213884 0.1930018885 1.3674015240 0.0624765747 82.4930552542 0.6031237241 27.5622112477 0.3061363689 115.4043894143 1.1647385562
0.0015 0.002 0.7972 0.1993 4.0409769700 0.1451624534 1.8149360177 0.0741804773 82.1766874448 0.8631481883 27.5577876283 0.4822918066 115.5903880608 1.5647829256
0.0015 0.0025 0.7968 0.1992 4.0003859906 0.1608195258 2.2540485345 0.0559120793 82.2723127431 0.9084889690 27.3236760796 0.2455914516 115.8504233478 1.3708120257
0.0015 0.003 0.7964 0.1991 4.0257553527 0.1714493044 2.7097710612 0.0690288840 82.3619800789 1.2317283828 27.4904125024 0.2559979437 116.5879189952 1.7282045149
0.0 0.0035 0.7972 0.1993 0.0000000000 0.0000000000 3.2375482791 0.0821326015 83.3475760275 1.1611300857 27.8034686432 0.2153922042 114.3885929498 1.4586548914
0.0015 0.0035 0.7959999999999999 0.19899999999999998 4.0290171278 0.1753952927 3.1498193532 0.1435080770 81.8610643807 1.1154466643 27.4723777465 0.2563157176 116.5122786082 1.6906657516
0.0015 0.004 0.7956 0.1989 3.9596138014 0.1777533521 3.6272986536 0.1355098145 82.3978768030 1.5421095780 27.6054266063 0.2250411166 117.5902158643 2.0804138612
0.0015 0.0045 0.7952 0.1988 3.9641440447 0.1120831617 4.0708561026 0.0926535603 82.0161203550 0.7855854295 27.5868814327 0.2903486259 117.6380019350 1.2806707774
0.0015 0.005 0.7948 0.1987 4.0040101852 0.2366640694 4.4811935317 0.1027543392 81.7593321708 0.5925976230 27.1802487281 0.6307421828 117.4247846158 1.5627582144
0.0015 0.0055 0.7944 0.1986 3.9393183117 0.1981258052 4.9481453610 0.1073432470 81.7658859295 0.8104250480 27.3810129923 0.4630920433 118.0343625945 1.5789861435
0.0015 0.006 0.794 0.1985 3.8864050707 0.1277887107 5.3018683900 0.1059907433 81.4481775785 0.8620542791 27.2333321607 0.1628935194 117.8697831999 1.2587272525
0.0015 0.0065 0.7936 0.1984 3.9181167733 0.1867448690 5.8366639219 0.1823165342 81.4830316592 0.7398104277 27.3376274946 0.3031661064 118.5754398490 1.4120379373
0.0015 0.006999999999999999 0.7932 0.1983 4.0114397841 0.1097514795 6.3017442007 0.0743131611 81.4501139163 1.0614531178 27.4764610874 0.2525461936 119.2397589885 1.4980639520
0.0015 0.0075 0.7928 0.1982 3.9346068587 0.1931821506 6.6224811535 0.1701374698 81.5913176279 0.5978162998 27.2277175669 0.6720422004 119.3761232070 1.6331781206
0.0015 0.008 0.7924 0.1981 3.9023515269 0.0766840524 7.0676762092 0.1242979329 81.3518075349 0.3977097291 27.2004952938 0.1527338438 119.5223305648 .7514255582
0.0 0.004 0.7968 0.1992 0.0000000000 0.0000000000 3.6563076851 0.0554086401 82.6525797004 1.9520073316 27.6682079737 0.3986451299 113.9770953592 2.4060611016
0.0015 0.0085 0.792 0.198 3.9431237160 0.0897381611 7.6251642899 0.2116610995 81.4872022330 0.4588321665 27.1402660145 0.2300282078 120.1957562534 .9902596349
0.0015 0.009000000000000001 0.7916 0.1979 3.8798815204 0.1830107028 8.0762079406 0.1671059777 82.0718273045 0.9584648939 27.4269505782 0.4658019988 121.4548673437 1.7743835732
0.0015 0.0095 0.7912 0.1978 3.8403777993 0.0940937519 8.4250181497 0.3110259755 81.0053520148 0.9506224655 27.1446896339 0.6580384524 120.4154375977 2.0137806453
0.0015 0.01 0.7908 0.1977 3.9038012047 0.2086655018 8.8781672947 0.2869070614 81.5536335150 1.4214672230 27.1331201678 0.2417184186 121.4687221822 2.1587582048
0.002 0.0 0.7984 0.1996 5.3735933215 0.1702114093 0.0000000000 0.0000000000 82.2592052256 0.8424985604 27.6411558398 0.4518105505 115.2739543869 1.4645205202
0.002 0.0005 0.7979999999999999 0.1995 5.1815110081 0.1359985962 0.4393464606 0.0690288840 82.0156735079 1.0004652093 27.8053401745 0.3673030834 115.4418711511 1.5727957729
0.002 0.001 0.7976 0.1994 5.2799078913 0.4310896821 0.9086377279 0.0532940207 82.1257468653 0.6543748512 27.4187838963 0.1423934045 115.7330763808 1.2811519585
0.002 0.0015 0.7972 0.1993 5.2472901399 0.1975588330 1.3201448760 0.1056804714 82.2349265283 2.4840764252 27.3611067051 0.8284402080 116.1634682493 3.6157559376
0.002 0.002 0.7968 0.1992 5.2317061032 0.3227861604 1.8095553103 0.0392858449 82.2781217565 0.4979538037 27.3862873077 0.7025553639 116.7056704777 1.5625811729
0.002 0.0025 0.7964 0.1991 5.2570754653 0.1387048921 2.2575576915 0.0985122879 82.1793685279 1.2834592867 27.4990896020 0.1666829419 117.1930912867 1.6873594086
0.0 0.0045 0.7964 0.1991 0.0000000000 0.0000000000 4.1162412002 0.1294536015 82.5428042411 1.0957734602 27.6137634274 0.3492596157 114.2728088687 1.5744866774
0.002 0.003 0.7959999999999999 0.19899999999999998 5.2481961886 0.0756632541 2.6781886479 0.0927385809 81.8262103000 0.4554243707 27.4055130381 0.3856085673 117.1581081746 1.0094347730
0.002 0.0035 0.7956 0.1989 5.2996597518 0.2105822355 3.1184708837 0.0703855999 82.1093624684 2.1488173806 27.4740791385 0.3033234223 118.0015722424 2.7331086383
0.002 0.004 0.7952 0.1988 5.1563228557 0.2094897335 3.5395697277 0.1020273955 81.7492036345 0.7550104432 27.2882871245 0.4774999810 117.7333833424 1.5440275532
0.002 0.0045 0.7948 0.1987 5.2541761096 0.1574544677 3.9880399966 0.1352235651 82.0894032939 0.4017997530 27.4051727597 0.3945219687 118.7367921598 1.0889997545
0.002 0.005 0.7944 0.1986 5.1468999497 0.1905843987 4.4847026888 0.1610308452 81.6173837139 0.9740316663 27.4036415069 0.3150000487 118.6526278593 1.6406469589
0.002 0.0055 0.794 0.1985 5.1833231054 0.1710005467 4.8381917739 0.1814076935 81.5487181959 1.1624194809 27.4254193253 0.3937440325 118.9956524005 1.9085717536
0.002 0.006 0.7936 0.1984 5.1751686675 0.3902071203 5.4394273457 0.1624345121 81.7061573553 0.9925388866 27.3924123192 0.5655781429 119.7131656877 2.1107586619
0.002 0.0065 0.7932 0.1983 5.1233426849 0.3000531091 5.7997008011 0.2324671676 81.6480672208 1.2337354396 27.4262700214 0.1668315347 119.9973807282 1.9330872510
0.002 0.006999999999999999 0.7928 0.1982 5.1324031714 0.2053757880 6.1742448285 0.1714640504 81.4267289135 0.7356256287 27.3112559175 0.6250587513 120.0446328309 1.7375242184
0.002 0.0075 0.7924 0.1981 5.1713632632 0.3516974154 6.6760542843 0.2216256705 81.6050209417 0.5847191580 27.2658287492 0.1979747883 120.7182672384 1.3560170322
