# Supplementary material for: Multipressure Sampling for Improving the Performance of MOF-based Electronic Noses
Source: ACS Sens. 2024 Jul 12;9(7):3531–9. doi: 10.1021/acssensors.4c00199 (PMC11287752; doi:10.1021/acssensors.4c00199)
Supplement: Supplementary file 2 — se4c00199_si_002.zip [file se4c00199_si_002.zip › Multiplex_Adsorption_Data/H2S_10bar/MOF-801_EQeq.csv]

H2S_comp CO2_comp N2_comp O2_comp H2S_mass H2S_error CO2_mass CO2_error N2_mass N2_error O2_mass O2_error total_mass total_error
0.0 0.0 0.8 0.2 0.0000000000 0.0000000000 0.0000000000 0.0000000000 31.2596442573 0.7289728510 8.2464433250 0.2747688109 39.5060875823 1.0037416619
0.0 0.0005 0.7996 0.1999 0.0000000000 0.0000000000 33.9447602245 3.2138344407 18.1211701103 0.7799032828 5.5110800017 0.1307437612 57.5770103365 4.1244814847
0.0 0.005 0.7959999999999999 0.19899999999999998 0.0000000000 0.0000000000 69.6370026148 1.9820801971 9.3325310212 0.0726525074 3.1840777792 0.0922151510 82.1536114152 2.1469478555
0.002 0.008 0.792 0.198 64.4683034165 2.7180198315 31.5394404653 3.9576903052 4.3712916434 0.3036219228 1.7601985002 0.0939905746 102.1392340254 7.0733226341
0.002 0.0085 0.7916 0.1979 64.0487962990 1.3720740741 34.5961300744 1.0134977305 4.3767099731 0.2576615789 1.7817367941 0.1424904381 104.8033731406 2.7857238216
0.002 0.009000000000000001 0.7912 0.1978 65.0969049050 1.2303108837 34.6822531849 2.2872721289 4.2737617094 0.2713830117 1.7558660847 0.1275388525 105.8087858840 3.9165048768
0.002 0.0095 0.7908 0.1977 62.5482211852 4.9615451507 35.8692543171 1.8635093982 4.2009393587 0.2737644725 1.7410120890 0.1003942835 104.3594269500 7.1992133049
0.002 0.01 0.7904 0.1976 61.8786182153 2.4518013710 38.4856267583 2.8469608623 4.1901026993 0.2537920630 1.6985544177 0.0598302445 106.2529020906 5.6123845408
0.0025 0.0 0.7979999999999999 0.1995 84.7646958577 2.7532287220 0.0000000000 0.0000000000 6.7631590924 0.4209023216 2.3538631983 0.1661103604 93.8817181484 3.3402414040
0.0025 0.0005 0.7976 0.1994 83.5453302605 1.6653231778 6.1401012109 0.9210845885 5.9405482821 0.2626770459 2.1962870597 0.0730073851 97.8222668132 2.9220921973
0.0025 0.001 0.7972 0.1993 82.2228676910 3.7974412388 9.0051413684 1.3485573291 5.5340651903 0.2239018513 2.1032020194 0.0967329846 98.8652762691 5.4666334038
0.0025 0.0015 0.7968 0.1992 78.7941682547 1.5344984558 12.0454914150 1.0710351154 5.1719040353 0.3500119513 1.9971197329 0.1135826263 98.0086834379 3.0691281488
0.0025 0.002 0.7964 0.1991 79.0222472344 3.5740052791 15.3973143713 1.7485697175 4.9372903606 0.2812428575 1.9124519569 0.1295674734 101.2693039232 5.7333853275
0.0 0.0055 0.7956 0.1989 0.0000000000 0.0000000000 68.5793563522 2.8377768823 9.2156034670 0.3718773929 3.1843253458 0.1165641759 80.9792851650 3.3262184511
0.0025 0.0025 0.7959999999999999 0.19899999999999998 76.5352634928 6.5662680647 15.8376315392 3.4762740836 4.9557126815 0.3023994205 1.9566425944 0.1439437436 99.2852503079 10.4888853124
0.0025 0.003 0.7956 0.1989 78.5762407672 4.3530198801 17.4140589104 2.4639336307 4.8485381207 0.2436071378 1.8765548005 0.1011272426 102.7153925988 7.1616878912
0.0025 0.0035 0.7952 0.1988 75.1255244583 3.2082780627 19.4639931857 2.9100192252 4.7633619783 0.0927542078 1.8748218343 0.1048420422 101.2277014566 6.3158935379
0.0025 0.004 0.7948 0.1987 77.2084260768 7.0515158547 20.8308997090 5.1568922531 4.5016566553 0.1715459260 1.8459803258 0.0610019365 104.3869627669 12.4409559703
0.0025 0.0045 0.7944 0.1986 75.9228780243 1.7791377141 22.1069174159 2.5732620218 4.3956741270 0.2215513592 1.8043891376 0.1388175467 104.2298587048 4.7127686418
0.0025 0.005 0.794 0.1985 73.1008950414 3.8358360241 26.9487042252 1.8636682672 4.2806971714 0.2782491184 1.7178646122 0.1283426878 106.0481610502 6.1060960975
0.0025 0.0055 0.7936 0.1984 72.4878503851 5.9907303513 28.3030156690 2.8003325518 4.1903194325 0.5095381087 1.6999160340 0.1150947730 106.6811015206 9.4156957848
0.0025 0.006 0.7932 0.1983 68.9796528998 2.9676032899 30.0181591175 4.0802086648 4.1584596541 0.2746971521 1.6612956449 0.1350393523 104.8175673163 7.4575484591
0.0025 0.0065 0.7928 0.1982 69.7433878878 2.9807210007 31.5164629556 2.0553571175 4.0468420629 0.1619366789 1.6284930709 0.0869427663 106.9351859772 5.2849575634
0.0025 0.006999999999999999 0.7924 0.1981 68.6849959520 3.2136219891 32.4214364314 1.5528791814 3.9705519812 0.2734465165 1.6286168542 0.1040504469 106.7056012188 5.1439981339
0.0 0.006 0.7952 0.1988 0.0000000000 0.0000000000 69.3599108679 3.4507329255 8.9546567101 0.6717087709 3.0964392041 0.2232125564 81.4110067821 4.3456542528
0.0025 0.0075 0.792 0.198 69.8359378553 3.5457290307 30.3342275291 3.9165437843 4.1459974958 0.2215606879 1.7103138310 0.0878516151 106.0264767112 7.7716851180
0.0025 0.008 0.7916 0.1979 70.0161598005 4.8640904633 30.1361103341 2.1067296164 3.9969934299 0.2941296929 1.6433470667 0.0985501644 105.7926106312 7.3634999370
0.0025 0.0085 0.7912 0.1978 69.1726630884 3.9122106367 31.5389298540 4.8411021854 3.9233041464 0.3218618444 1.6122774588 0.1135140764 106.2471745476 9.1886887429
0.0025 0.009000000000000001 0.7908 0.1977 70.0674446116 7.3164630168 33.7080067724 5.7057583133 3.8904690687 0.2885942160 1.6206947231 0.0625398500 109.2866151758 13.3733553961
0.0025 0.0095 0.7904 0.1976 65.6653884660 5.3664265874 37.4453412808 8.8042899232 3.8378029043 0.2078436231 1.5693246544 0.0736426364 108.5178573055 14.4522027701
0.0025 0.01 0.79 0.1975 68.7401040523 0.9851225053 32.3239096678 2.6055936964 3.8630523205 0.1357511217 1.6227990392 0.1094121126 106.5498650798 3.8358794360
0.003 0.0 0.7976 0.1994 87.5509508616 1.3680253537 0.0000000000 0.0000000000 6.0950790442 0.2754959298 2.2023524413 0.1012683562 95.8483823471 1.7447896397
0.003 0.0005 0.7972 0.1993 85.0186149993 7.8430445711 5.8049699764 0.9935174478 5.3323949601 0.6004692973 2.0004618819 0.1777993581 98.1564418177 9.6148306743
0.003 0.001 0.7968 0.1992 86.1699524153 1.2861316167 8.0114917255 0.6255918443 4.9091150464 0.3701314259 1.8558829897 0.1294742530 100.9464421769 2.4113291399
0.003 0.0015 0.7964 0.1991 83.3657675031 2.5214334611 10.1560593002 1.3150679938 4.7821093989 0.1644509382 1.8279079643 0.1199398202 100.1318441665 4.1208922133
0.0 0.0065 0.7948 0.1987 0.0000000000 0.0000000000 71.2959788172 1.6595953566 8.8669881361 0.3575469657 3.0539815328 0.1461767026 83.2169484861 2.1633190249
0.003 0.002 0.7959999999999999 0.19899999999999998 83.8198160615 1.4338114860 13.3695065867 0.7970481264 4.4958048592 0.2001441503 1.7964670065 0.0871933629 103.4815945139 2.5181971256
0.003 0.0025 0.7956 0.1989 81.9105445101 1.7301700433 15.9036706042 0.9779834902 4.5839068996 0.2543694288 1.8238231154 0.1499738743 104.2219451293 3.1124968366
0.003 0.003 0.7952 0.1988 79.1281127955 6.4210529281 17.2281963872 4.0039322269 4.3875466325 0.3433867699 1.7639119991 0.1007599089 102.5077678143 10.8691318338
0.003 0.0035 0.7948 0.1987 81.3456205633 3.2214323144 16.5468706728 1.4464187250 4.1515241921 0.2283405241 1.6983068511 0.1028102078 103.7423222793 4.9990017713
0.003 0.004 0.7944 0.1986 80.5738434841 0.8823977648 19.1089481095 1.8338988556 4.2092835864 0.2375880163 1.6996684674 0.1082191723 105.5917436474 3.0621038090
0.003 0.0045 0.794 0.1985 83.3063087633 2.4206547110 19.1690300423 0.6482260798 3.9547304585 0.1881131696 1.5786084017 0.0915882653 108.0086776658 3.3485822257
0.003 0.005 0.7936 0.1984 79.4222423930 1.8918069782 21.6946838710 4.2800226202 3.9946093649 0.1840938884 1.6463178658 0.1088533180 106.7578534947 6.4647768048
0.003 0.0055 0.7932 0.1983 78.0270054901 2.3429487280 25.1842016818 3.0806460253 3.8246905465 0.1049700378 1.5876445825 0.0935277637 108.6235423009 5.6220925548
0.003 0.006 0.7928 0.1982 74.7487327103 2.8659714102 28.0516246922 3.3234550090 3.9292643091 0.2554413698 1.6287406375 0.1195636455 108.3583623491 6.5644314345
0.003 0.0065 0.7924 0.1981 75.3818166759 2.1302344849 26.5317049746 1.6263376818 3.8556833922 0.2097334562 1.6059645106 0.0685468944 107.3751695533 4.0348525173
0.0 0.006999999999999999 0.7944 0.1986 0.0000000000 0.0000000000 71.9669221013 1.8541692169 8.5857768263 0.2962627714 3.0032303805 0.0756136637 83.5559293081 2.2260456520
0.003 0.006999999999999999 0.792 0.198 74.0068827573 1.8720752362 27.1282692087 2.2854136567 3.7437407012 0.1098659838 1.5475387939 0.0189610802 106.4264314611 4.2863159569
0.003 0.0075 0.7916 0.1979 76.2287411647 3.8860022658 24.6143594405 3.7896509708 3.8900356023 0.2916954946 1.6078212601 0.1100499657 106.3409574676 8.0773986969
0.003 0.008 0.7912 0.1978 75.1511009450 2.8169419807 29.6241373766 3.6270609756 3.5457549351 0.1690213180 1.5047097727 0.0544500203 109.8257030294 6.6674742946
0.003 0.0085 0.7908 0.1977 73.6687194146 1.8647878194 30.1473437833 2.3426334755 3.6070904270 0.3613270493 1.5063189556 0.1545228117 108.9294725805 4.7232711559
0.003 0.009000000000000001 0.7904 0.1976 73.0017531959 3.2941171471 28.1127278477 5.3358827132 3.5571334274 0.2727464664 1.5023578901 0.0692638070 106.1739723611 8.9720101337
0.003 0.0095 0.79 0.1975 72.6985268068 3.3446603441 32.2399992064 3.8249819966 3.4798680464 0.2794350651 1.4884941607 0.0920202075 109.9068882203 7.5410976133
0.003 0.01 0.7896 0.1974 73.7087980330 4.2081554410 28.5865751595 5.0475767878 3.5284162802 0.2193881616 1.5031005898 0.0957305168 107.3268900625 9.5708509072
0.0035 0.0 0.7972 0.1993 97.0374543660 2.2673077924 0.0000000000 0.0000000000 5.3165734374 0.2385339499 1.9508247794 0.1264505615 104.3048525828 2.6322923038
0.0035 0.0005 0.7968 0.1992 92.9237269653 2.9522177422 4.9563339504 0.6874572433 4.6934655255 0.1373708898 1.7725768300 0.0855592449 104.3461032712 3.8626051202
0.0035 0.001 0.7964 0.1991 91.9483926926 2.0305337740 7.3817377552 0.3691860749 4.4391291309 0.2045591609 1.7089522147 0.0753448915 105.4782117934 2.6796239013
0.0 0.0075 0.794 0.1985 0.0000000000 0.0000000000 71.7293176304 2.6728367847 8.6593577432 0.2809539310 2.9664667410 0.0999292377 83.3551421146 3.0537199534
0.0035 0.0015 0.7959999999999999 0.19899999999999998 86.6668481808 4.3104394263 10.4564689644 2.7152449966 4.2752788417 0.2320073846 1.7009063003 0.1391214140 103.0995022872 7.3968132215
0.0035 0.002 0.7956 0.1989 88.8682717663 2.6715041476 11.3250188322 1.7232459790 4.0839034378 0.2344782649 1.5912342981 0.1209863807 105.8684283344 4.7502147722
0.0035 0.0025 0.7952 0.1988 85.6476120005 2.6889713725 12.9201686187 1.5455087670 4.2256469420 0.5261339954 1.6678561597 0.1641599895 104.4612837209 4.9247741244
0.0035 0.003 0.7948 0.1987 86.0356099411 2.4759233705 14.4899580426 1.8275503434 3.9137678862 0.3299227298 1.5783608351 0.0859787063 106.0176967050 4.7193751500
0.0035 0.0035 0.7944 0.1986 86.0738428336 4.3807473421 17.5359248138 3.8138675381 3.7673646186 0.1475028175 1.5439490782 0.1051549136 108.9210813442 8.4472726113
0.0035 0.004 0.794 0.1985 85.6878224565 2.3067522685 17.0794382872 2.5876439121 3.7909885359 0.2788452491 1.5787321850 0.1263011890 108.1369814646 5.2995426187
0.0035 0.0045 0.7936 0.1984 84.4407709715 3.4575079686 17.7495305524 1.2025714744 3.6475111663 0.3861072372 1.4936930592 0.1386187252 107.3315057494 5.1848054054
0.0035 0.005 0.7932 0.1983 84.0591012339 2.7534693379 20.3211394005 3.2263497669 3.6481613659 0.3377486147 1.5274858996 0.1501996966 109.5558878999 6.4677674161
0.0035 0.0055 0.7928 0.1982 82.8243106421 5.1084959205 21.1319901883 4.9488089484 3.6391669386 0.2060933184 1.4886179440 0.0307361681 109.0840857130 10.2941343554
0.0035 0.006 0.7924 0.1981 80.3240113069 3.7154513605 22.7851794623 3.9318959872 3.5367605079 0.2051406804 1.4938168425 0.0378509815 108.1397681196 7.8903390096
0.0 0.008 0.7936 0.1984 0.0000000000 0.0000000000 74.0633220075 3.1658976572 8.2999057530 0.1880419895 2.9037086088 0.1085985238 85.2669363693 3.4625381705
0.0035 0.0065 0.792 0.198 76.4021075567 4.5833488685 26.7323752262 2.7251310327 3.6881486388 0.2587610909 1.5299615655 0.1417240384 108.3525929872 7.7089650305
0.0035 0.006999999999999999 0.7916 0.1979 75.5373849973 5.5702719255 34.3775884263 5.1657775637 3.3164512236 0.1821879330 1.4003604523 0.0786685467 114.6317850995 10.9969059689
0.0035 0.0075 0.7912 0.1978 79.3734624956 4.3052375250 25.4982276481 5.4411522920 3.4099715936 0.2155232558 1.4475218890 0.0769227302 109.7291836263 10.0388358030
0.0035 0.008 0.7908 0.1977 80.2665301305 4.6302419155 25.7674900214 1.7248248084 3.4380385413 0.2422330560 1.4340295095 0.1245311658 110.9060882027 6.7218309457
0.0035 0.0085 0.7904 0.1976 76.9794242342 3.3779837874 30.7204198963 3.2312338669 3.3332480455 0.0815055111 1.4019696352 0.0718514866 112.4350618112 6.7625746520
0.0035 0.009000000000000001 0.79 0.1975 75.8482579650 4.5194619847 30.6400837141 2.5703889979 3.3603396939 0.0808109676 1.4284592610 0.0696450202 111.2771406340 7.2403069704
0.0035 0.0095 0.7896 0.1974 79.3846686883 11.1517788239 27.6918139102 7.9613514013 3.1520591014 0.1654067583 1.3473812007 0.1062807752 111.5759229006 19.3848177587
0.0035 0.01 0.7892 0.1973 76.4332212210 2.7088830866 30.1824057611 3.9655147091 3.2311667146 0.1176555822 1.3591406141 0.0553575738 111.2059343108 6.8474109517
0.004 0.0 0.7968 0.1992 98.3849660721 3.7825892546 0.0000000000 0.0000000000 4.7492743211 0.6234684893 1.7713389970 0.2056099828 104.9055793902 4.6116677267
0.004 0.0005 0.7964 0.1991 92.9100158590 2.7232280974 4.5849493117 0.6692862631 4.3394318650 0.4289857732 1.6700842591 0.2108761747 103.5044812948 4.0323763084
0.0 0.0085 0.7932 0.1983 0.0000000000 0.0000000000 74.6357173054 1.4554608837 8.2962212888 0.4759988767 2.8015873878 0.1454727105 85.7335259820 2.0769324709
0.004 0.001 0.7959999999999999 0.19899999999999998 92.2438406657 2.4280230558 7.5441121572 0.3892562957 3.9443272656 0.1949774921 1.5729143700 0.1200521875 105.3051944585 3.1323090311
0.004 0.0015 0.7956 0.1989 91.2062790645 3.5100353080 9.1578141553 0.5055470469 3.9537551592 0.4223022646 1.5647446723 0.1293174727 105.8825930513 4.5672020922
0.004 0.002 0.7952 0.1988 92.9102795341 3.3377863408 12.4010471026 0.9212820816 3.5695955857 0.2407182827 1.4305635771 0.0659689497 110.3114857995 4.5657556548
0.004 0.0025 0.7948 0.1987 91.7694891230 2.7281307937 12.5806120860 2.4292161203 3.6403589711 0.1821366179 1.4580434693 0.0786677676 109.4485036494 5.4181512995
0.004 0.003 0.7944 0.1986 90.5842694540 2.0084049331 14.8485773982 1.8226956974 3.5854171083 0.1974573744 1.4751255645 0.0603605745 110.4933895250 4.0889185794
0.004 0.0035 0.794 0.1985 87.3179938922 2.4155967021 14.9401470296 1.6256253776 3.6325565764 0.1056391436 1.5123843372 0.1202230906 107.4030818354 4.2670843139
0.004 0.004 0.7936 0.1984 88.5678139659 3.4203649689 15.6624918539 0.7534677974 3.4829023110 0.2139772408 1.4540824038 0.1571776905 109.1672905346 4.5449876976
0.004 0.0045 0.7932 0.1983 88.9012311564 1.7885041671 20.2945876115 1.0295871612 3.2988958354 0.2732580063 1.3652059957 0.0799505965 113.8599205990 3.1712999311
0.004 0.005 0.7928 0.1982 88.2454711304 6.4153304622 18.5225961020 3.2357748462 3.3160177572 0.3747341242 1.3933048044 0.1537773220 111.4773897940 10.1796167546
0.004 0.0055 0.7924 0.1981 87.0029021226 4.7868563598 19.6387924635 4.8498801073 3.3965341361 0.3858073539 1.3877345559 0.1220942634 111.4259632781 10.1446380844
0.0 0.009000000000000001 0.7928 0.1982 0.0000000000 0.0000000000 75.8829705743 1.7225370181 8.1798355675 0.2737337575 2.8476347747 0.1190458158 86.9104409165 2.1153165914
0.004 0.006 0.792 0.198 81.7264992757 6.7332779496 22.0349212188 3.3108960693 3.3275046161 0.3165190633 1.3851351067 0.0615490590 108.4740602173 10.4222421412
0.004 0.0065 0.7916 0.1979 86.1678430143 3.3848184283 20.3499038386 2.7178256164 3.2608591612 0.0928200200 1.3856302399 0.0761580200 111.1642362540 6.2716220847
0.004 0.006999999999999999 0.7912 0.1978 84.2667453917 4.7679829341 24.0023066629 1.9974317460 3.1470742381 0.1958066497 1.3425536521 0.0470337442 112.7586799448 7.0082550740
0.004 0.0075 0.7908 0.1977 85.9445101868 3.4772522455 21.5997101641 2.6890123884 3.1865196781 0.1952981291 1.3389639365 0.1514686810 112.0697039655 6.5130314440
0.004 0.008 0.7904 0.1976 81.2056090741 3.5352889824 25.6789840580 3.8905528288 3.1233419542 0.1189480224 1.3305466722 0.0191027750 111.3384817585 7.5638926086
0.004 0.0085 0.79 0.1975 81.1403494816 2.5927589883 27.1929466435 3.8054383237 3.1311443489 0.1483402110 1.3595119639 0.0535202108 112.8239524379 6.6000577338
0.004 0.009000000000000001 0.7896 0.1974 79.8339710945 8.7500913531 28.2492312759 7.2774571673 3.1982232702 0.1528923217 1.3556746817 0.0621515435 112.6371003223 16.2425923856
0.004 0.0095 0.7892 0.1973 82.3767221241 4.5061172515 26.1518101471 2.1640733748 3.0508447032 0.0884754670 1.3278234396 0.0553608952 112.9072004140 6.8140269885
0.004 0.01 0.7888 0.1972 76.2976922088 8.3095641656 38.2252149813 5.7546543469 2.9588414654 0.2382935804 1.2658080072 0.1316984488 118.7475566627 14.4342105417
0.0045 0.0 0.7964 0.1991 103.2960470388 3.3296235089 0.0000000000 0.0000000000 4.3248023749 0.2480789443 1.6068309937 0.0654690789 109.2276804074 3.6431715321
0.0 0.0095 0.7924 0.1981 0.0000000000 0.0000000000 75.0840340508 0.8618508816 7.9298338366 0.2804634629 2.8054246700 0.1277102948 85.8192925574 1.2700246393
0.0045 0.0005 0.7959999999999999 0.19899999999999998 99.1132367563 1.9547774500 4.3995973999 1.1811589722 3.8562252251 0.2083616543 1.5022341068 0.0912725363 108.8712934881 3.4355706128
0.0045 0.001 0.7956 0.1989 96.6076639188 1.9894815749 6.9410801797 0.5447344123 3.7457996665 0.2414503030 1.4887417273 0.1056056539 108.7832854923 2.8812719441
0.0045 0.0015 0.7952 0.1988 93.5540423421 2.1018354821 8.7435381651 1.0871299822 3.6767701465 0.1820796128 1.4955498087 0.0805622939 107.4699004624 3.4516073710
0.0045 0.002 0.7948 0.1987 95.6797911679 2.8994799428 9.9186250330 1.0699145269 3.3537293317 0.2278468895 1.3463909343 0.0501320829 110.2985364669 4.2473734421
0.0045 0.0025 0.7944 0.1986 94.5658956191 4.9360178018 11.5587086163 1.5064953009 3.3632655919 0.3359667807 1.3494855168 0.1331958905 110.8373553441 6.9116757739
0.0045 0.003 0.794 0.1985 92.7195105841 4.3767521740 13.5220091698 1.2126119717 3.3258791172 0.2177380165 1.3877345559 0.0923904474 110.9551334270 5.8994926096
0.0045 0.0035 0.7936 0.1984 92.1704071445 6.3417625593 15.2543431996 4.0352424898 3.3346568112 0.2144635937 1.4054355676 0.0745228914 112.1648427229 10.6659915342
0.0045 0.004 0.7932 0.1983 94.1159340250 3.5707638601 14.3973671886 1.0592514898 3.0421753757 0.2047751304 1.2892030506 0.0773541629 112.8446796399 4.9121446432
0.0045 0.0045 0.7928 0.1982 93.7436247541 5.7279106957 15.1675392740 2.4302937925 3.0042470681 0.2842995873 1.2508302281 0.1494059794 113.1662413243 8.5919100549
0.0045 0.005 0.7924 0.1981 89.6757768245 2.9489946327 19.0073364554 2.0167802702 3.0534455014 0.2459435643 1.3093797282 0.0649766818 113.0459385095 5.2766951490
0.0 0.001 0.7992 0.1998 0.0000000000 0.0000000000 44.5472640285 2.0124551849 14.9237054062 0.6405032230 4.7868239241 0.1382175637 64.2577933588 2.7911759716
0.0 0.01 0.792 0.198 0.0000000000 0.0000000000 75.4835023125 2.4456600381 8.0155518120 0.3215721644 2.7802966605 0.1057587578 86.2793507850 2.8729909603
0.0045 0.0055 0.792 0.198 90.5546060028 3.2224321126 18.0621948885 2.3193926258 3.0941913406 0.2779847937 1.3345077377 0.0991175775 113.0454999696 5.9189271096
0.0045 0.006 0.7916 0.1979 83.5546907273 4.8507639172 21.3268735115 3.3229870674 3.2294328491 0.1874389997 1.3918194048 0.0386663836 109.5028164927 8.3998563679
0.0045 0.0065 0.7912 0.1978 86.9350057789 4.0934689982 22.0813868495 2.1716697209 2.9202629582 0.0917669914 1.2765771542 0.0540557567 113.2132327408 6.4109614672
0.0045 0.006999999999999999 0.7908 0.1977 83.7946350875 4.5043627177 24.1229811399 0.7415972072 3.0043554346 0.2735533442 1.2889554840 0.1228129952 112.2109271460 5.6423262643
0.0045 0.0075 0.7904 0.1976 88.7034748157 1.0204875790 22.4369425371 1.0975635846 2.9392271120 0.2024833204 1.2458788962 0.1138402631 115.3255233610 2.4343747471
0.0045 0.008 0.79 0.1975 82.1958409911 7.6357419030 23.9357569866 7.4729952079 3.1021021019 0.1558346278 1.3353742208 0.0635219416 110.5690743004 15.3280936803
0.0045 0.0085 0.7896 0.1974 80.5725251085 4.6239095735 29.3170897651 3.8215390416 3.0086900984 0.2823546854 1.3012100305 0.1507690735 114.1995150025 8.8785723740
0.0045 0.009000000000000001 0.7892 0.1973 79.3166405070 3.6001365613 28.6989096515 4.8827289568 2.8793003859 0.2493533916 1.2926689829 0.0774476001 112.1875195273 8.8096665098
0.0045 0.0095 0.7888 0.1972 84.4463081491 2.3492740965 28.8456253062 2.2325843043 2.7697417600 0.1724417276 1.2099817397 0.0493210820 117.2716569550 4.8036212104
0.0045 0.01 0.7884 0.1971 85.0550021660 2.5847920278 26.9812131464 1.4840904930 2.7719090919 0.2003761314 1.2286730178 0.0617846078 116.0367974221 4.3310432600
0.0005 0.0 0.7996 0.1999 54.3783793976 2.2797584873 0.0000000000 0.0000000000 13.7640744906 0.7444327192 4.3962876183 0.1652131929 72.5387415065 3.1894043994
0.005 0.0 0.7959999999999999 0.19899999999999998 104.8195618881 2.6156419701 0.0000000000 0.0000000000 3.8925280339 0.2711166709 1.5133746036 0.1249203481 110.2254645256 3.0116789891
0.005 0.0005 0.7956 0.1989 101.3789970713 5.0729960868 4.1698223026 0.4308360212 3.6502203311 0.2682657864 1.4269738615 0.1816767767 110.6260135665 5.9537746711
0.005 0.001 0.7952 0.1988 101.7555251442 3.0727591529 6.8241501857 0.8483693793 3.3057229308 0.1703031956 1.3218818413 0.1242636357 113.2072801020 4.2156953635
0.005 0.0015 0.7948 0.1987 94.9227798954 1.9596998784 8.1628028822 1.1111730526 3.5279828138 0.4283381485 1.4654704672 0.1059237920 108.0790360586 3.6051348715
0.005 0.002 0.7944 0.1986 98.0827943834 1.6774371272 10.0930839032 1.1861305626 3.1658216588 0.1199602036 1.3024478635 0.0856830815 112.6441478089 3.0692109749
0.005 0.0025 0.794 0.1985 94.5321452036 3.2759456937 11.4029721615 1.8766700733 3.2351762785 0.2930849796 1.3668151785 0.1696140163 110.5371088221 5.6153147629
0.005 0.003 0.7936 0.1984 94.8084767304 5.2048052587 13.9670920435 3.4752905984 3.1275682513 0.2610959433 1.2846230685 0.0671156650 113.1877600937 9.0083074654
0.005 0.0035 0.7932 0.1983 96.3546676401 1.4399924339 12.7569431977 2.0074002161 2.8880780800 0.1655356379 1.2101055230 0.0491804612 113.2097944408 3.6621087491
0.005 0.004 0.7928 0.1982 95.7625851559 1.5145448457 14.7462849289 3.2534125442 2.8491744729 0.1528477667 1.2213698032 0.0536174611 114.5794143609 4.9744226177
0.005 0.0045 0.7924 0.1981 91.9696185399 3.5777238179 15.9777092466 1.1853025161 3.1025355682 0.1822299542 1.3327747715 0.0482697729 112.3826381262 4.9935260611
0.0005 0.0005 0.7992 0.1998 52.1657496195 0.7695685340 9.5329432771 1.3379923961 11.0013765591 0.5784738273 3.6113777245 0.0784633807 76.3114471802 2.7644981381
0.005 0.005 0.792 0.198 91.0834064581 2.6850645421 17.6208564979 1.4659281173 2.9891841116 0.1685125266 1.2715020389 0.1581902122 112.9649491065 4.4776953982
0.005 0.0055 0.7916 0.1979 90.2225071879 5.8192490139 19.0337180406 5.2653034063 2.9521227366 0.2103792772 1.2512015780 0.0472754977 113.4595495431 11.3422071951
0.005 0.006 0.7912 0.1978 88.7134944703 4.6812590192 21.3059384471 4.1207550199 2.8454900088 0.2436437716 1.2209984533 0.0720133740 114.0859213795 9.1176711847
0.005 0.0065 0.7908 0.1977 91.0053586222 5.1670931056 21.1166718485 4.2620944416 2.6822899191 0.2427862532 1.1666575854 0.1042458226 115.9709779752 9.7762196230
0.005 0.006999999999999999 0.7904 0.1976 87.8510131494 5.8693654682 22.0641962682 3.2057976547 2.8310772518 0.2301100245 1.1832445473 0.0940342537 113.9295312167 9.3993074011
0.005 0.0075 0.79 0.1975 91.5323133516 4.5800626125 20.3202883816 2.1179852024 2.7250947235 0.3585926388 1.1702473010 0.1156043230 115.7479437577 7.1722447767
0.005 0.008 0.7896 0.1974 88.9175790139 5.7601683610 22.9577660910 2.5896163906 2.8226246576 0.2734676449 1.1917855949 0.1391350702 115.8897553574 8.7623874667
0.005 0.0085 0.7892 0.1973 87.8201631602 3.1709877886 21.9254801909 1.7817997184 2.6437114119 0.1811368273 1.1763126826 0.0959319762 113.5656674456 5.2298563105
0.005 0.009000000000000001 0.7888 0.1972 87.0769948316 3.4370284751 23.1146939722 1.8048764709 2.7687664607 0.1186582033 1.2169136044 0.0756533706 114.1773688689 5.4362165199
0.005 0.0095 0.7884 0.1971 89.2685306000 5.0202664928 23.8766962764 2.4798087575 2.6734038585 0.1761175529 1.1898050621 0.0736842372 117.0084357970 7.7498770404
0.0005 0.001 0.7988 0.1997 51.5030022028 1.8139016305 14.5044253636 1.4782746546 9.9921584751 0.5380968701 3.3951283026 0.1640165602 79.3947143441 3.9942897154
0.005 0.01 0.7879999999999999 0.19699999999999998 88.3883830460 5.1197709643 26.5858297753 2.8806056559 2.5819424537 0.2948634097 1.1404155262 0.1261778722 118.6965708012 8.4214179021
0.0055 0.0 0.7956 0.1989 104.3114599299 4.9866556910 0.0000000000 0.0000000000 3.6874984393 0.5888623533 1.4313062769 0.2262257543 109.4302646461 5.8017437986
0.0055 0.0005 0.7952 0.1988 103.1077830024 3.4281464693 3.6946133606 0.5741996355 3.3390998416 0.3734197710 1.3158164597 0.1265668335 111.4573126643 4.5023327093
0.0055 0.001 0.7948 0.1987 99.6749966017 3.2275957070 6.2444361255 1.0466575150 3.3349819110 0.3698912348 1.3780794587 0.1366033804 110.6324940969 4.7807478372
0.0055 0.0015 0.7944 0.1986 98.4781752273 5.4464463529 8.3583670205 1.0204181817 3.0993929370 0.2912473111 1.2671696235 0.1154642750 111.2031048083 6.8735761207
0.0055 0.002 0.794 0.1985 98.3236616064 2.1961544043 9.8999026177 1.2957259198 3.0511698030 0.0515415032 1.3070278455 0.0512313336 112.5817618726 3.5946531609
0.0055 0.0025 0.7936 0.1984 96.5243425805 4.1792164320 11.6586182327 1.9033694571 2.9632844958 0.2573244567 1.2440221467 0.1288107819 112.3902674557 6.4687211277
0.0055 0.003 0.7932 0.1983 94.3473089437 4.3632452484 12.1258275972 2.5786445211 2.9118103639 0.1667085412 1.2414226975 0.1153495637 110.6263696023 7.2239478744
0.0055 0.0035 0.7928 0.1982 99.2304403476 3.4567413757 13.2615973929 2.3696966023 2.7958581090 0.2160428759 1.1646770526 0.1049267729 116.4525729021 6.1474076268
0.0055 0.004 0.7924 0.1981 97.5314497053 3.2801562338 13.1877289542 1.9581133606 2.7233608580 0.0881318262 1.1522987228 0.0289705812 114.5948382403 5.3553720018
0.0005 0.0015 0.7984 0.1996 48.6572884591 2.0464677014 20.5886997360 1.0114647758 9.2043333412 0.7065557068 3.1309747443 0.2034394981 81.5812962806 3.9679276821
0.0055 0.0045 0.792 0.198 90.7828168201 3.4501775633 18.1701040823 2.5607231316 2.9532064026 0.2673723404 1.2629609914 0.0934595871 113.1690882964 6.3717326224
0.0055 0.005 0.7916 0.1979 95.6884924468 2.0946367878 15.9707308918 1.1188221143 2.6507552405 0.0994222007 1.1501944067 0.0420688425 115.4601729858 3.3549499453
0.0055 0.0055 0.7912 0.1978 92.2695489900 3.0290400222 18.1847416071 2.2623014135 2.6386181820 0.2379602084 1.1442528084 0.0787612029 114.2371615875 5.6080628470
0.0055 0.006 0.7908 0.1977 90.0242234969 3.8671834657 19.3034910252 2.2129948073 2.8242501565 0.2867443130 1.2514491446 0.1096611042 113.4034138232 6.4765836902
0.0055 0.0065 0.7904 0.1976 90.8925056704 3.5376946776 23.6916847721 6.1516904360 2.5655790981 0.1417524515 1.1484614405 0.1084714673 118.2982309811 9.9396090324
0.0055 0.006999999999999999 0.79 0.1975 89.2752543156 3.0420236995 21.7042152824 1.2226207202 2.7534867710 0.1402020835 1.2006979924 0.1398367817 114.9336543614 4.5446832849
0.0055 0.0075 0.7896 0.1974 92.5209632179 3.6394550767 19.8152937789 2.8125454549 2.5643870656 0.1545102426 1.1474711742 0.0591264500 116.0481152366 6.6656372242
0.0055 0.008 0.7892 0.1973 91.1382508832 4.4754455777 22.4920885605 5.0910092455 2.6050245381 0.0953611244 1.1446241583 0.0455791552 117.3799881401 9.7073951028
0.0055 0.0085 0.7888 0.1972 93.9604975412 6.1126010512 19.2216230090 3.6742148279 2.3783216247 0.2480961744 1.0328478400 0.0549542083 116.5932900149 10.0898662618
0.0055 0.009000000000000001 0.7884 0.1971 88.7410485204 2.5446263148 26.0306250587 2.9797962688 2.4847376194 0.0538851183 1.0988243380 0.0684985949 118.3552355365 5.6468062968
0.0005 0.002 0.7979999999999999 0.1995 46.8637702859 0.9797914888 24.3954773849 2.2433530187 8.4984333520 0.4881409735 2.9318074175 0.1238105275 82.6894884403 3.8350960085
0.0055 0.0095 0.7879999999999999 0.19699999999999998 89.9300914787 4.4180533848 22.4859612245 2.0060406769 2.5586436361 0.0665953055 1.1072416023 0.0803619629 116.0819379416 6.5710513301
0.0055 0.01 0.7876 0.1969 90.1020076576 5.0770593271 25.9189713818 2.4417136353 2.5342611526 0.0903790382 1.1207339818 0.0768788957 119.6759741738 7.6860308963
0.006 0.0 0.7952 0.1988 108.6548483610 2.9105650888 0.0000000000 0.0000000000 3.2751635515 0.2276901528 1.2831376690 0.0854531613 113.2131495815 3.2237084029
0.006 0.0005 0.7948 0.1987 104.6692670691 2.0384152831 3.5041553356 0.4790957847 3.1121801951 0.1874878615 1.2872225178 0.1012586723 112.5728251176 2.8062576016
0.006 0.001 0.7944 0.1986 103.2089024113 6.3466935963 5.9867476089 1.1505747043 2.9540733353 0.4126955011 1.2000790759 0.1961096258 113.3498024314 8.1060734275
0.006 0.0015 0.794 0.1985 105.1593072815 1.6548277904 7.5276023910 0.4594034177 2.6014484405 0.1792900971 1.0602039489 0.1317556776 116.3485620619 2.4252769828
0.006 0.002 0.7936 0.1984 100.8134139367 5.8147830556 9.0063327949 1.8402823896 2.7417831789 0.3340162889 1.1857202133 0.1415431569 113.7472501238 8.1306248910
0.006 0.0025 0.7932 0.1983 100.0388682687 2.8886905471 10.5931425964 1.4543338875 2.8865609477 0.2623103771 1.2261973518 0.1569294953 114.7447691646 4.7622643070
0.006 0.003 0.7928 0.1982 100.8822331433 3.7685596739 11.2235773818 1.4165857292 2.6138022321 0.0609671649 1.1223431646 0.0744290763 115.8419559218 5.3205416443
0.006 0.0035 0.7924 0.1981 100.7525049838 2.1803613830 12.7034992122 1.6828182877 2.4606802357 0.0556316560 1.0552526170 0.0527961524 116.9719370487 3.9716074791
0.0005 0.0025 0.7976 0.1994 48.5208365840 4.1383913145 25.5269920862 4.3999015128 8.2092029143 0.5684194645 2.8862551637 0.1584379797 85.1432867482 9.2651502715
0.006 0.004 0.792 0.198 99.2481065807 5.3214990009 13.8462473627 2.5277699369 2.5511663412 0.1660572281 1.1281609796 0.1102530548 116.7736812642 8.1255792207
0.006 0.0045 0.7916 0.1979 97.7294697212 3.6099525378 13.3424441864 1.3303710707 2.5683966295 0.1839864349 1.1240761308 0.1236654003 114.7643866679 5.2479754437
0.006 0.005 0.7912 0.1978 93.7645869263 8.9924581265 22.6105503884 7.9274373714 2.5281926234 0.3500016174 1.0845892587 0.1884542887 119.9879191968 17.4583514040
0.006 0.0055 0.7908 0.1977 98.1438351739 4.6302430867 15.9193293516 1.7183139309 2.4627392010 0.2979836202 1.0619369151 0.1458278632 117.5878406416 6.7923685010
0.006 0.006 0.7904 0.1976 95.4225760873 4.6425027343 16.8188563065 4.8732159895 2.3954435465 0.1578600384 1.0493110187 0.0799973447 115.6861869590 9.7535761069
0.006 0.0065 0.79 0.1975 93.6745418724 4.2475125626 18.5077883735 3.9526876040 2.4536364071 0.2791255881 1.0750579447 0.0854983346 115.7110245977 8.5648240893
0.006 0.006999999999999999 0.7896 0.1974 95.6473591280 3.7970015220 20.3640307520 3.2545292354 2.2722307298 0.2307140806 0.9863053199 0.1031482592 119.2699259297 7.3853930972
0.006 0.0075 0.7892 0.1973 90.2000948026 5.0025108287 26.9863192597 5.9634614011 2.4820284546 0.1250071479 1.0874362745 0.1249389905 120.7558787914 11.2159183682
0.006 0.008 0.7888 0.1972 94.8169143343 1.7231325508 20.4717697421 2.4043425631 2.4148411667 0.2381516091 1.0687449965 0.0495096056 118.7722702396 4.4151363286
0.006 0.0085 0.7884 0.1971 92.8593902358 2.0193062283 18.9110011183 1.8925118785 2.4465925786 0.2189848352 1.0680022967 0.1325593716 115.2849862294 4.2633623136
0.0005 0.003 0.7972 0.1993 45.6128955117 2.3737329303 27.5159934099 2.3672798746 7.9400202964 0.2543574253 2.7889614914 0.1868880220 83.8578707094 5.1822582522
0.006 0.009000000000000001 0.7879999999999999 0.19699999999999998 87.9025616355 5.5559040000 27.7910427115 4.0826645124 2.4316379887 0.2180721463 1.0729536287 0.0932396410 119.1981959644 9.9498802997
0.006 0.0095 0.7876 0.1969 89.3916668815 4.5317248946 27.3161741771 4.4893289904 2.3161192001 0.2364961311 1.0559953168 0.0700941439 120.0799555755 9.3276441600
0.006 0.01 0.7872 0.1968 90.9473500956 4.0248399837 25.1608837645 1.9648407030 2.3888331843 0.1818537384 1.0474542692 0.0492999523 119.5445213136 6.2208343774
0.0065 0.0 0.7948 0.1987 106.8945532530 2.6775539283 0.0000000000 0.0000000000 3.2881675427 0.3872080168 1.2971251817 0.1098102282 111.4798459774 3.1745721733
0.0065 0.0005 0.7944 0.1986 106.5023365105 3.6526512044 3.4241595609 0.6855529198 2.8701975921 0.3063248928 1.1400441763 0.1198897318 113.9367378398 4.7644187488
0.0065 0.001 0.794 0.1985 103.5933407377 1.9622413036 5.5559618525 0.6949298232 2.8511250716 0.2218875795 1.1671527186 0.0846351951 113.1675803804 2.9636939014
0.0065 0.0015 0.7936 0.1984 105.7252859288 4.7539138768 7.5008803982 0.7499248667 2.4182005311 0.3187451880 1.0025209320 0.1081936838 116.6468877901 5.9307776153
0.0065 0.002 0.7932 0.1983 101.8938227451 2.8223277258 10.1169124318 3.0062207867 2.6229050260 0.3278990470 1.1067464691 0.1153229939 115.7403866720 6.2717705534
0.0065 0.0025 0.7928 0.1982 101.5294237279 1.8519544560 9.9632184223 1.8146623713 2.5757655579 0.3178341750 1.1338550114 0.1152129298 115.2022627195 4.0996639321
0.0065 0.003 0.7924 0.1981 102.2097055401 4.0224054107 10.6065886947 1.5726293209 2.4088810041 0.3342004657 1.0105668464 0.1739961726 116.2357420853 6.1032313699
0.0005 0.0035 0.7968 0.1992 40.5171101227 3.9411939745 35.2454574789 7.0547289618 7.4316726069 0.6720075895 2.7320211742 0.1592709649 85.9262613827 11.8272014907
0.0065 0.0035 0.792 0.198 100.2571912689 6.3288808980 11.9256679569 0.6016077274 2.5639535992 0.2125378058 1.0831038591 0.1084951959 115.8299166841 7.2515216271
0.0065 0.004 0.7916 0.1979 98.6283382088 4.5643265511 16.1157445088 2.8191481867 2.4698913961 0.2176033575 1.0363137724 0.0786061955 118.2502878861 7.6796842908
0.0065 0.0045 0.7912 0.1978 97.6646056414 4.1184098240 14.6261210633 2.0402620164 2.5298181223 0.0996524957 1.0916449067 0.0690591003 115.9121897337 6.3273834364
0.0065 0.005 0.7908 0.1977 96.3898682688 6.9714260149 16.4455994262 4.0957811422 2.5149718990 0.2582079180 1.0984529881 0.1028888681 116.4488925821 11.4283039432
0.0065 0.0055 0.7904 0.1976 98.8129107935 1.5510295382 17.1337332917 2.7091549227 2.2611773373 0.1644980615 1.0095765800 0.1012162942 119.2173980025 4.5258988166
0.0065 0.006 0.79 0.1975 96.6134647714 6.4751548086 18.6774815379 3.5528186938 2.3360586533 0.4584260935 1.0089576635 0.1748658049 118.6359626261 10.6612654008
0.0065 0.0065 0.7896 0.1974 94.2798081127 4.1688983215 19.9233731765 1.9878639277 2.4502770427 0.2422747447 1.0625558316 0.1127866246 117.7160141635 6.5118236185
0.0065 0.006999999999999999 0.7892 0.1973 97.8491782261 6.5480107729 17.8909698901 4.0264810490 2.2743980617 0.1624495839 1.0073484806 0.0858831324 119.0218946585 10.8228245382
0.0065 0.0075 0.7888 0.1972 89.8430786888 4.1063321694 27.1980527567 3.0567975684 2.3403933171 0.2524793722 1.0529007343 0.0950230130 120.4344254969 7.5106321230
0.0065 0.008 0.7884 0.1971 94.7161904381 6.1490956623 20.0321333893 5.6808648838 2.2807916907 0.1744339996 0.9989312163 0.1336951309 118.0280467344 12.1380896766
0.0005 0.004 0.7964 0.1991 39.3558848897 5.3561030684 39.5730586817 6.7990778383 7.2595864566 0.4827093290 2.6478485314 0.1739204235 88.8363785594 12.8118106592
0.0065 0.0085 0.7879999999999999 0.19699999999999998 90.1501283672 2.3766205465 24.7709469143 4.1828115307 2.4045463403 0.2201836381 1.0463402195 0.0537544561 118.3719618413 6.8333701714
0.0065 0.009000000000000001 0.7876 0.1969 96.9814234028 4.1028639850 19.3194901801 1.5916889269 2.1836952230 0.2561281974 0.9663762089 0.0655214826 119.4509850148 6.0162025919
0.0065 0.0095 0.7872 0.1968 94.2199538603 4.3140903061 22.8867911165 3.2541827097 2.2045016090 0.0719332190 0.9742983400 0.0394975417 120.2855449258 7.6797037765
0.0065 0.01 0.7868 0.1967 91.5424648438 2.9182640662 22.1431708201 1.5127003030 2.4203678630 0.2279740557 1.0545099172 0.1011860133 117.1605134441 4.7601244382
0.006999999999999999 0.0 0.7944 0.1986 109.0266302817 1.8485616793 0.0000000000 0.0000000000 2.9177705265 0.2377820872 1.1548981721 0.1055952069 113.0992989803 2.1919389734
0.006999999999999999 0.0005 0.794 0.1985 104.8468522631 3.5099705373 3.6384461146 0.8463798237 2.8502581389 0.2748144332 1.1425198422 0.1921330525 112.4780763588 4.8232978467
0.006999999999999999 0.001 0.7936 0.1984 109.4908303322 2.6480246140 5.0993051221 1.2052956076 2.3986945443 0.1869278190 0.9932371846 0.0568185564 117.9820671832 4.0970665970
0.006999999999999999 0.0015 0.7932 0.1983 105.8314151650 3.6583704796 7.0089914862 1.5773793208 2.5227742937 0.2515925987 1.0256684087 0.0721281784 116.3888493536 5.5594705775
0.006999999999999999 0.002 0.7928 0.1982 104.4969553775 2.4594987753 8.6909451984 1.5822081476 2.4843041531 0.2738155994 1.0349521561 0.0998322852 116.7071568851 4.4153548075
0.006999999999999999 0.0025 0.7924 0.1981 103.8748139294 2.3853592467 8.9956099570 0.6537691646 2.4241606937 0.2988584829 1.0578520663 0.1541554874 116.3524366464 3.4921423816
0.0 0.0015 0.7988 0.1997 0.0000000000 0.0000000000 51.1656378494 2.5787001978 13.4894735430 0.7468988506 4.3218938561 0.2223487104 68.9770052485 3.5479477588
0.0005 0.0045 0.7959999999999999 0.19899999999999998 38.9438925131 3.1559517013 38.8091841360 1.8681253186 7.1478604988 0.4648575725 2.6135605578 0.1089051057 87.5144977057 5.5978396981
0.006999999999999999 0.003 0.792 0.198 103.6063926562 4.9454926647 10.6859036542 1.4952998323 2.2678960661 0.2103960225 0.9681091751 0.1105805470 117.5283015516 6.7617690665
0.006999999999999999 0.0035 0.7916 0.1979 100.4747232438 7.5030660139 11.6489166175 3.1892302628 2.3755040933 0.2638083614 1.0134138622 0.1510493053 115.5125578168 11.1071539434
0.006999999999999999 0.004 0.7912 0.1978 100.5177022885 2.5288378842 14.4514919893 2.7660501759 2.2775406929 0.2732468326 0.9666237755 0.0949972097 118.2133587462 5.6631321024
0.006999999999999999 0.0045 0.7908 0.1977 100.0768374861 4.3603496914 14.1774639103 3.1572040856 2.3397431175 0.2798523161 1.0103192798 0.0869646166 117.6043637937 7.8843707097
0.006999999999999999 0.005 0.7904 0.1976 99.6175154253 7.2960218444 14.9055956631 2.6747153764 2.2825255562 0.3094526428 0.9953415007 0.1337487559 117.8009781453 10.4139386195
0.006999999999999999 0.0055 0.79 0.1975 96.2150516635 1.9658266774 15.3425087555 2.8013495249 2.3240299615 0.1212687547 1.0106906297 0.0751396228 114.8922810102 4.9635845798
0.006999999999999999 0.006 0.7896 0.1974 97.6627599156 4.2544661327 18.4247289309 3.3327375985 2.2892442850 0.1468821130 1.0250494923 0.0475392331 119.4017826238 7.7816250773
0.006999999999999999 0.0065 0.7892 0.1973 99.2498204690 6.1531996157 15.0499284649 4.1669148645 2.1581207070 0.1112096820 0.9694707914 0.0579728872 117.4273404323 10.4892970494
0.006999999999999999 0.006999999999999999 0.7888 0.1972 98.6522008072 3.0284955129 18.0245798541 2.7539061386 2.1920394507 0.2000878151 0.9791258886 0.1148933076 119.8479460006 6.0973827742
0.006999999999999999 0.0075 0.7884 0.1971 97.8093632828 4.4905092070 20.7864765235 4.8290576400 2.0941844169 0.3065667752 0.9106737247 0.1159463030 121.6006979479 9.7420799252
0.0005 0.005 0.7956 0.1989 40.3591687252 2.0707051407 40.3801649864 2.4163060778 6.5983335038 0.4397218862 2.4543752364 0.0644748215 89.7920424518 4.9912079262
0.006999999999999999 0.008 0.7879999999999999 0.19699999999999998 98.4441611367 5.4776876153 18.6927998777 3.9039425113 2.1256107290 0.1166238036 0.9600632607 0.0660330239 120.2226350041 9.5642869541
0.006999999999999999 0.0085 0.7876 0.1969 97.2767395384 3.6573338602 20.9597439672 2.9701059238 2.0177859686 0.1387701823 0.9090645419 0.0696511801 121.1633340161 6.8358611464
0.006999999999999999 0.009000000000000001 0.7872 0.1968 98.6727674667 1.2121098567 19.0653759429 2.6453180123 2.0045652442 0.0730445503 0.8651214710 0.0405087344 120.6078301248 3.9709811537
0.006999999999999999 0.0095 0.7868 0.1967 92.7623577912 7.4637579198 24.7998815561 4.9498608811 2.0819389919 0.0859876457 0.9710799742 0.0517230552 120.6152583134 12.5513295018
0.006999999999999999 0.01 0.7864 0.1966 96.3313323919 2.9121962309 22.5744671879 2.2401624819 2.0857318226 0.2834407747 0.9307266190 0.1141585386 121.9222580214 5.5499580261
0.0075 0.0 0.794 0.1985 112.8199924104 4.0979047537 0.0000000000 0.0000000000 2.6420859130 0.3332094950 1.0542623506 0.1720518382 116.5163406740 4.6031660869
0.0075 0.0005 0.7936 0.1984 109.8815968616 3.3972016176 2.9841828006 0.2907897513 2.4698913961 0.2744090366 1.0230689595 0.0832096337 116.3587400178 4.0456100392
0.0075 0.001 0.7932 0.1983 108.8117350580 1.8536116460 4.6239259763 0.5370684065 2.3755040933 0.0790152249 0.9639005430 0.0801962939 116.7750656706 2.5498915713
0.0075 0.0015 0.7928 0.1982 107.7525520969 2.7055956639 6.3571110250 0.8002220615 2.2865351202 0.1119673933 0.9938561011 0.1160382429 117.3900543432 3.7338233616
0.0075 0.002 0.7924 0.1981 98.8234577983 4.4272198434 10.0098542568 1.5677278996 2.5433639464 0.3498969189 1.0982054215 0.1137907214 112.4748814230 6.4586353833
0.0005 0.0055 0.7952 0.1988 41.1070832060 2.9520097182 40.1822179951 4.8192850435 6.5599717298 0.2068831513 2.4282569605 0.0865088519 90.2775298914 8.0646867649
0.0075 0.0025 0.792 0.198 104.5690705231 2.4913251963 8.8771481291 1.3538892055 2.2080777066 0.1082308334 0.9776404891 0.0963177243 116.6319368479 4.0497629595
0.0075 0.003 0.7916 0.1979 105.2422331071 3.4378723892 10.7667504477 2.0809978687 2.1157493690 0.2422679586 0.9162439732 0.0998666589 119.0409768970 5.8610048754
0.0075 0.0035 0.7912 0.1978 102.9735723658 4.3546406769 11.7939302344 2.3111879399 2.2139295026 0.1587960739 0.9585778611 0.0931896705 117.9400099639 6.9178143612
0.0075 0.004 0.7908 0.1977 105.7581134814 5.1193870947 11.5088389100 2.6403095942 1.9769317629 0.2836114203 0.8723009023 0.1506389339 120.1161850566 8.1939470431
0.0075 0.0045 0.7904 0.1976 102.4083847438 4.0926811582 12.2270988438 1.7357325976 2.1866211211 0.1101861802 0.9393914499 0.0541565722 117.7614961586 5.9927565082
0.0075 0.005 0.79 0.1975 102.9001388446 3.4506710464 13.5987710727 3.0233623192 2.0456361831 0.2051280861 0.9106737247 0.1068059797 119.4552198251 6.7859674314
0.0075 0.0055 0.7896 0.1974 101.7978450011 3.1733478169 16.2680768881 2.6713433536 2.0150768038 0.0282336052 0.8808419499 0.0827383714 120.9618406429 5.9556631471
0.0075 0.006 0.7892 0.1973 101.8470204112 5.2502489549 15.9348178952 4.7782870629 2.0360999229 0.3608600400 0.9107975080 0.1699984135 120.7287357373 10.5593944713
0.0075 0.0065 0.7888 0.1972 102.6097006987 2.8650257737 14.6460349050 1.6729446786 1.9801827607 0.2560724385 0.8900019139 0.1148132630 120.1259202783 4.9088561538
0.0075 0.006999999999999999 0.7884 0.1971 97.6075199777 5.2248844716 20.3847956127 3.5298127030 1.9408456873 0.1663898377 0.8867835482 0.0451182905 120.8199448259 8.9662053028
0.0005 0.006 0.7948 0.1987 38.3881971955 2.7893203407 46.5662212167 1.8916427730 6.4746872208 0.4176418703 2.4142694478 0.1003191658 93.8433750808 5.1989241498
0.0075 0.0075 0.7879999999999999 0.19699999999999998 94.7148720624 5.8593132524 21.3821897387 4.4186023416 2.1741589628 0.2277633788 0.9943512343 0.1333959028 119.2655719982 10.6390748756
0.0075 0.008 0.7876 0.1969 99.5882474869 5.8950150205 17.7799970283 4.3848665075 1.9865763897 0.3930793199 0.8851743653 0.1461783797 120.2399952702 10.8191392276
0.0075 0.0085 0.7872 0.1968 98.1243232149 3.6608449647 18.0633863149 2.9832189448 1.9296839282 0.1990911101 0.8564566401 0.0834244332 118.9738500981 6.9265794528
0.0075 0.009000000000000001 0.7868 0.1967 97.4505014431 3.5288658561 20.7241819415 3.8409721923 1.9518990798 0.1840709226 0.8793565503 0.1025995547 121.0059390147 7.6565085257
0.0075 0.0095 0.7864 0.1966 97.0010671993 3.9693399623 20.4937260292 2.4997027463 2.0074911422 0.2455626220 0.9106737247 0.1054953280 120.4129580954 6.8201006586
0.0075 0.01 0.7859999999999999 0.1965 95.6800548430 2.6574776189 23.2511974004 2.3819188912 1.9369444899 0.0806655183 0.8843078822 0.1170715185 121.7525046155 5.2371335469
0.008 0.0 0.7936 0.1984 112.9147836164 2.9634132829 0.0000000000 0.0000000000 2.6864078497 0.2886402751 1.0373040388 0.1620474195 116.6384955049 3.4141009775
0.008 0.0005 0.7932 0.1983 112.2159127081 3.3032688988 3.0110749971 0.5784178431 2.2984554454 0.2729814499 0.9131493907 0.0872003918 118.4385925413 4.2418685836
0.008 0.001 0.7928 0.1982 108.4621018475 3.9311670343 4.8497863868 0.9599441047 2.3268474929 0.2847585411 0.9684805250 0.1242340390 116.6072162522 5.3001037191
0.008 0.0015 0.7924 0.1981 106.2256094710 2.9029636219 6.9868649954 0.7526402497 2.3268474929 0.1767838812 0.9667475588 0.1051531650 116.5060695181 3.9375409178
0.0005 0.0065 0.7944 0.1986 39.4173211929 2.1988474322 43.5762514878 1.3409782482 6.5727589878 0.0318649383 2.4256575112 0.1120123266 91.9919891797 3.6837029453
0.008 0.002 0.792 0.198 106.7235599370 2.6636394429 7.6666588758 0.8460537798 2.1532442103 0.2458159484 0.9073315757 0.0930106088 117.4507945988 3.8485197799
0.008 0.0025 0.7916 0.1979 108.2614450804 2.7738899189 8.7066039457 0.6234761085 2.0338242244 0.2244864136 0.8757668346 0.1181206622 119.8776400851 3.7399731032
0.008 0.003 0.7912 0.1978 107.1640292267 3.2703579023 9.8146305260 1.3618788512 1.9553668108 0.1134249895 0.8470491095 0.0556920304 119.7810756730 4.8013537734
0.008 0.0035 0.7908 0.1977 103.3317750177 1.8723789979 11.6101101566 2.2703164119 2.1110896055 0.1601750630 0.9231758379 0.0617111574 117.9761506177 4.3645816302
0.008 0.004 0.7904 0.1976 101.3803154469 3.6466459320 11.5214339894 1.9063459924 2.1875964204 0.0720441456 0.9927420514 0.0596065102 116.0820879081 5.6846425802
0.008 0.0045 0.79 0.1975 103.6057334684 4.0082698561 12.1060839592 0.8364559578 2.0411931528 0.2633360841 0.9068364425 0.1476198740 118.6598470229 5.2556817720
0.008 0.005 0.7896 0.1974 102.3756890288 2.5073829853 13.7446357085 2.6397411425 1.9535245787 0.1534627076 0.8661117374 0.1002892251 118.9399610534 5.4008760605
0.008 0.0055 0.7892 0.1973 102.4876191177 4.4876595121 13.9405402545 1.3541153969 1.9837588583 0.1564858635 0.8944581127 0.1063741552 119.3063763432 6.1046349277
0.008 0.006 0.7888 0.1972 96.0841369660 4.2311042687 18.4046448854 2.4814086864 2.2358195545 0.1950943015 1.0241830092 0.1019463493 117.7487844151 7.0095536059
0.008 0.0065 0.7884 0.1971 102.1754277744 0.9116873782 14.1684431102 0.9579889847 1.9492982816 0.1286573908 0.8521242247 0.0618242743 119.1452933909 2.0601580280
0.0005 0.006999999999999999 0.794 0.1985 37.2234123484 2.7883372394 45.6503546993 2.7935377255 6.2921978776 0.3491728366 2.3619091126 0.0963043606 91.5278740379 6.0273521621
0.008 0.006999999999999999 0.7879999999999999 0.19699999999999998 100.4258115088 3.0777987635 20.1369789151 1.1515064216 1.8761508311 0.1833575569 0.8747765683 0.0965973009 123.3137178233 4.5092600429
0.008 0.0075 0.7876 0.1969 99.1846927141 4.9088484456 19.1378827514 1.8091476144 1.9598098411 0.3517994234 0.8939629795 0.1327118604 121.1763482861 7.2025073438
0.008 0.008 0.7872 0.1968 97.1021866082 3.3818934841 20.0100068984 3.8184167673 2.0377254218 0.0615857943 0.8979240450 0.0233081025 120.0478429734 7.2852041482
0.008 0.0085 0.7868 0.1967 95.4796617510 2.8091010632 24.7837121974 3.2992208928 1.9720552662 0.1229750290 0.8573231232 0.0808690602 123.0927523378 6.3121660452
0.008 0.009000000000000001 0.7864 0.1966 99.0212141391 0.9366061722 19.4803327482 2.1683038119 1.8883962561 0.1466731333 0.8683398368 0.0281290566 121.2582829802 3.2797121740
0.008 0.0095 0.7859999999999999 0.1965 95.9323919338 6.6800335044 23.5335654644 3.8817684639 1.8714910675 0.1394051040 0.8370226623 0.0842221415 122.1744711280 10.7854292138
0.008 0.01 0.7856 0.1964 99.8934514395 2.7972933579 19.3349787237 1.0529919841 1.7879404240 0.1871806979 0.8167222014 0.0625937270 121.8330927886 4.1000597669
0.0085 0.0 0.7932 0.1983 113.6696854879 4.2471129935 0.0000000000 0.0000000000 2.3685686313 0.4541196968 0.9278796032 0.2006502446 116.9661337224 4.9018829349
0.0085 0.0005 0.7928 0.1982 111.4968706530 3.7751161299 2.9222286262 0.8034277368 2.2815502569 0.1520169724 0.9490465472 0.0512265481 117.6496960833 4.7817873872
0.0085 0.001 0.7924 0.1981 109.1452840861 5.0694001166 5.0766680199 1.4869793621 2.1710163316 0.2827511820 0.8823273495 0.1595673784 117.2752957871 6.9986980391
0.0005 0.0075 0.7936 0.1984 37.9220195815 2.2415258542 46.7815289931 3.8113938514 6.2109229325 0.2979733736 2.2849159012 0.1071605961 93.1993874083 6.4580536753
0.0085 0.0015 0.792 0.198 109.7096806827 2.7038364176 6.0046190054 0.4620866694 1.9851676240 0.3355848681 0.8281102648 0.1291244334 118.5275775769 3.6306323885
0.0085 0.002 0.7916 0.1979 106.3370122096 0.7754753895 7.3917797779 0.8491810083 2.0612409725 0.1645023448 0.8891354309 0.0741692335 116.6791683909 1.8633279761
0.0085 0.0025 0.7912 0.1978 108.4048843463 1.9375328732 8.8745950724 2.2437558807 2.0119341725 0.2697578644 0.8760144012 0.1523220756 120.1674279924 4.6033686939
0.0085 0.003 0.7908 0.1977 105.9987170293 4.8303830642 9.5528571189 1.5614993453 1.9462640170 0.0955815469 0.8515053082 0.0846641565 118.3493434734 6.5721281129
0.0085 0.0035 0.7904 0.1976 106.7438629214 3.4519808293 9.8306296809 0.5478918497 1.8786432627 0.2068756584 0.8448210101 0.0968140504 119.2979568751 4.3035623878
0.0085 0.004 0.79 0.1975 105.1657673220 2.9000076090 11.1621338188 1.8534093655 1.8581619766 0.1956496946 0.8320713304 0.0690732987 119.0181344478 5.0181399678
0.0085 0.0045 0.7896 0.1974 107.3388458320 0.9959438997 11.0983074029 1.3905135568 1.7418846219 0.1660583596 0.7582964847 0.0608651427 120.9373343415 2.6133809588
0.0085 0.005 0.7892 0.1973 105.6790109451 3.1207711143 12.1105092574 2.9901732602 1.8184998034 0.0929388700 0.7946887743 0.0900101213 120.4027087802 6.2938933658
0.0085 0.0055 0.7888 0.1972 101.2820964644 7.6418952693 17.3989107743 5.7248893928 1.9003165814 0.1540276267 0.8440783103 0.0859608834 121.4254021304 13.6067731722
0.0085 0.006 0.7884 0.1971 102.8335608765 3.1657104063 14.9287433766 3.4481694462 1.8169826711 0.0941645214 0.8261297321 0.0388876614 120.4054166563 6.7469320353
0.0005 0.008 0.7932 0.1983 35.5067554729 3.6212341487 51.3337991798 4.0362979922 6.1215204930 0.4488498774 2.3537394150 0.1656274187 95.3158145607 8.2720094370
0.0085 0.0065 0.7879999999999999 0.19699999999999998 102.8070615268 3.0138020658 15.6131327589 0.6449726951 1.8849285251 0.2164484290 0.8359086126 0.0818004391 121.1410314234 3.9570236290
0.0085 0.006999999999999999 0.7876 0.1969 104.4778389312 1.6920690972 15.6687893936 1.7402210028 1.7007053164 0.2331059883 0.7394814233 0.1109346996 122.5868150645 3.7763307879
0.0085 0.0075 0.7872 0.1968 103.1967733557 2.1458200816 15.5324561692 1.8780117098 1.7776455977 0.1128457921 0.8027346887 0.0592869020 121.3096098113 4.1959644855
0.0085 0.008 0.7868 0.1967 100.6059016165 3.5523375640 18.3243087032 2.5327965254 1.8774512302 0.1494972045 0.8476680260 0.0697312091 121.6553295759 6.3043625030
0.0085 0.0085 0.7864 0.1966 99.1554247757 8.1324072715 22.2291237269 5.3438547033 1.8402814886 0.2822591771 0.8459350598 0.1665212503 124.0707650510 13.9250424022
0.0085 0.009000000000000001 0.7859999999999999 0.1965 98.1638744831 5.7540619265 22.0539840416 8.1806906389 1.8059292785 0.1499348845 0.8308334974 0.1085505422 122.8546213006 14.1932379921
0.0085 0.0095 0.7856 0.1964 102.6508340176 6.3193163837 17.5554982480 5.5238026215 1.6622351757 0.2837164074 0.7564397352 0.0973141433 122.6250071765 12.2241495559
0.0085 0.01 0.7852 0.1963 99.8782901200 3.9891702990 20.0777480012 4.2315473292 1.7147929735 0.3051172235 0.7875093430 0.1376737408 122.4583404377 8.6635085925
0.009000000000000001 0.0 0.7928 0.1982 114.6201024616 1.1988340751 0.0000000000 0.0000000000 2.2305095914 0.2469718171 0.8798516835 0.1163315410 117.7304637365 1.5621374332
0.009000000000000001 0.0005 0.7924 0.1981 112.6699612665 2.4670108012 2.8384883685 0.3916885554 2.0688266341 0.1897293260 0.8320713304 0.0740658686 118.4093475995 3.1224945512
0.0005 0.0085 0.7928 0.1982 34.6548211569 3.4826280456 54.4066581476 3.9725146181 5.7315091235 0.4233576442 2.1684358176 0.1484792916 96.9614242456 8.0269795995
0.009000000000000001 0.001 0.792 0.198 109.3955117760 3.1628875449 4.4782315443 0.7491282094 2.1328712908 0.3789117239 0.9195861222 0.1160488061 116.9262007333 4.4069762843
0.009000000000000001 0.0015 0.7916 0.1979 110.5004423707 2.6364085949 6.5046776986 1.4102303043 1.9458305506 0.2693736314 0.8053341380 0.1537972486 119.7562847579 4.4698097792
0.009000000000000001 0.002 0.7912 0.1978 108.0954615918 4.4352213135 7.2340008778 0.6336891151 1.9698879343 0.2856454602 0.8538571909 0.1342797202 118.1532075948 5.4888356090
0.009000000000000001 0.0025 0.7908 0.1977 105.8919286053 3.9867961680 8.9620798132 1.1968978329 2.0396760205 0.2296559909 0.9002759277 0.1304081574 117.7939603667 5.5437581492
0.009000000000000001 0.003 0.7904 0.1976 108.4588059085 2.4694721470 9.4771164387 0.6313026685 1.8015946148 0.1527976652 0.7789682955 0.0271263409 120.5164852575 3.2806988216
0.009000000000000001 0.0035 0.79 0.1975 108.4932155118 2.6907237235 10.0113860908 1.4349375529 1.7860981920 0.2591648649 0.7602770174 0.1410534445 121.0509768120 4.5258795858
0.009000000000000001 0.004 0.7896 0.1974 108.8429805599 3.5123494128 10.9250399591 2.9281810492 1.7933587537 0.1887811996 0.8029822553 0.1257253255 122.3643615280 6.7550369871
0.009000000000000001 0.0045 0.7892 0.1973 104.3657770048 4.2016866246 11.9961323201 1.9960996100 1.8972823168 0.2456444798 0.8503912585 0.1176709841 119.1095829002 6.5611016985
0.009000000000000001 0.005 0.7888 0.1972 105.5293753139 1.6290944955 13.5727298950 1.4126258807 1.7368997586 0.1637140576 0.7738931802 0.0718395436 121.6128981477 3.2772739774
0.009000000000000001 0.0055 0.7884 0.1971 108.3396247538 2.4601857277 12.1006374384 2.2202441585 1.6092439116 0.1546797893 0.7065550660 0.0748314830 122.7560611698 4.9099411585
0.0005 0.009000000000000001 0.7924 0.1981 34.2026183243 2.6647583552 56.9655017125 5.2733062184 5.8995857098 0.2648355388 2.2267377510 0.0577228476 99.2944434976 8.2606229600
0.009000000000000001 0.006 0.7879999999999999 0.19699999999999998 103.2771942676 1.8888993713 16.3873897349 3.2715482943 1.8117810746 0.1256835731 0.8049627881 0.1026270298 122.2813278652 5.3887582685
0.009000000000000001 0.0065 0.7876 0.1969 102.5509011468 5.4321276036 15.3396152913 3.5600270276 1.7807882289 0.2170402968 0.7888709593 0.1092343948 120.4601756263 9.3184293228
0.009000000000000001 0.006999999999999999 0.7872 0.1968 105.8778219863 4.5024736714 13.7883780789 1.5244077292 1.5989490852 0.2688478869 0.7293311929 0.0981550822 121.9944803433 6.3938843697
0.009000000000000001 0.0075 0.7868 0.1967 102.0909198981 5.2153796779 16.1502958753 7.0972545561 1.8190416363 0.2486548408 0.8159795016 0.0804785659 120.8762369113 12.6417676407
0.009000000000000001 0.008 0.7864 0.1966 97.8274250286 5.4559408577 23.1768183504 5.8033273419 1.9037843124 0.1498512124 0.8631409382 0.0854287722 123.7711686296 11.4945481842
0.009000000000000001 0.0085 0.7859999999999999 0.1965 100.0471740350 2.2142699128 20.3327132573 2.5752249524 1.7521794482 0.1273266430 0.7958028240 0.0699146653 122.9278695645 4.9867361735
0.009000000000000001 0.009000000000000001 0.7856 0.1964 105.8823044634 5.1038038714 14.7331792382 2.6352655824 1.5635132092 0.2460371326 0.7055647996 0.0868214324 122.8845617104 8.0719280188
0.009000000000000001 0.0095 0.7852 0.1963 102.4045614546 2.4796963078 18.5321275134 3.3266691936 1.6927945551 0.1471080397 0.7693131982 0.0660821980 123.3987967213 6.0195557391
0.009000000000000001 0.01 0.7848 0.1962 99.7849491272 5.6676448438 20.4268359453 4.2973156897 1.7283387977 0.3331347713 0.7915941919 0.1033008520 122.7317180621 10.4013961568
0.0095 0.0 0.7924 0.1981 114.3021102657 5.1667603599 0.0000000000 0.0000000000 2.3687853645 0.3592083033 0.9598156941 0.1177110829 117.6307113243 5.6436797461
0.0 0.002 0.7984 0.1996 0.0000000000 0.0000000000 54.6092006407 3.1460742157 12.1825724269 1.0975731077 4.0453619679 0.2423819850 70.8371350355 4.4860293084
0.0005 0.0095 0.792 0.198 36.0300187506 3.4494619266 51.8151354577 6.9371736694 5.9205004623 0.2507045622 2.2292134170 0.1608276146 95.9948680876 10.7981677728
0.0095 0.0005 0.792 0.198 114.1337537009 1.6845831841 2.5060803944 0.3642987479 1.9286002622 0.0794722503 0.7961741739 0.0745935861 119.3646085314 2.2029477684
0.0095 0.001 0.7916 0.1979 109.7100761954 5.3314309704 4.5730350474 0.6881426008 2.1911725180 0.1721890268 0.9244136708 0.0573029775 117.3986974316 6.2490655755
0.0095 0.0015 0.7912 0.1978 111.1979949033 2.8449881598 5.9756843635 0.7372298695 1.8550193453 0.3218853403 0.7982784900 0.1534022198 119.8269771021 4.0575055894
0.0095 0.002 0.7908 0.1977 110.0076335695 3.4140557126 6.8100232723 1.0957932167 1.8148153392 0.1280205344 0.7769877627 0.0303670479 119.4094599437 4.6682365116
0.0095 0.0025 0.7904 0.1976 110.2706495027 2.6249255728 7.6130446864 0.9047834211 1.8502512152 0.2661412935 0.7995163230 0.0878230070 120.5334617273 3.8836732944
0.0095 0.003 0.79 0.1975 109.9589855096 5.9865177964 9.0984130376 2.9245140434 1.7491451836 0.1615649603 0.7425760058 0.0581407398 121.5491197366 9.1307375399
0.0095 0.0035 0.7896 0.1974 107.3511067251 6.3185148545 9.4881796841 2.4346540651 1.7756949990 0.2796550225 0.7762450629 0.1761630740 119.3912264711 9.2089870161
0.0095 0.004 0.7892 0.1973 108.1924940363 5.8043915415 10.0522349970 1.5377256968 1.6470638527 0.3469927425 0.7040794001 0.1385280564 120.5958722861 7.8276380372
0.0095 0.0045 0.7888 0.1972 105.9818418216 5.5225446157 12.4590865901 3.8729829945 1.7585730772 0.3381653124 0.7782255957 0.1724770021 120.9777270846 9.9061699247
0.0095 0.005 0.7884 0.1971 107.0386517067 2.1404691921 11.7425286942 2.0153758296 1.7567308452 0.1565518883 0.7767401961 0.0520243399 121.3146514422 4.3644212499
0.0005 0.01 0.7916 0.1979 34.2788204343 3.2423239446 56.9486515387 1.5891136025 5.6172907340 0.7593949839 2.2138642880 0.2325123542 99.0586269950 5.8233448852
0.0095 0.0055 0.7879999999999999 0.19699999999999998 108.3997426814 2.7912151395 12.0585971058 1.7584950018 1.5946144215 0.0771369214 0.7191809624 0.0454808879 122.7721351711 4.6723279506
0.0095 0.006 0.7876 0.1969 103.9574760799 2.7035270689 15.4948411348 0.9593640264 1.7461109190 0.1195723100 0.8100379033 0.0481731773 122.0084660370 3.8306365826
0.0095 0.0065 0.7872 0.1968 106.4472284102 3.4736799621 13.8162914981 3.4646713372 1.6246319678 0.1908588917 0.7408430396 0.1171149626 122.6289949157 7.2463251536
0.0095 0.006999999999999999 0.7868 0.1967 106.8662081775 2.3282565444 14.5078294391 2.2671819137 1.7118670755 0.1494274339 0.7393576400 0.0735760261 123.8252623321 4.8184419181
0.0095 0.0075 0.7864 0.1966 104.1914877498 4.1200501679 16.5904428394 2.0656816570 1.6379610588 0.2424342590 0.7470322045 0.0757124872 123.1669238525 6.5038785711
0.0095 0.008 0.7859999999999999 0.1965 106.0005627552 2.7966371293 14.9399768258 2.1004311669 1.5084629797 0.2145603817 0.6842740724 0.0936593874 123.1332766331 5.2052880653
0.0095 0.0085 0.7856 0.1964 101.2740543732 2.1290855141 19.5431379415 3.8939577665 1.7384168909 0.0598929133 0.7665899657 0.0463987621 123.3221991713 6.1293349560
0.0095 0.009000000000000001 0.7852 0.1963 103.9212207507 2.8641977003 16.9933151767 0.7050722175 1.5587450791 0.1388639143 0.7054410163 0.0713893814 123.1787220228 3.7795232135
0.0095 0.0095 0.7848 0.1962 102.6704778141 3.7992290231 17.8994800789 2.0201612268 1.5825857296 0.1529795504 0.7020988673 0.0932856427 122.8546424899 6.0656554430
0.0095 0.01 0.7844 0.1961 97.6042240387 6.1867215574 23.0289112693 5.5223069317 1.6762144663 0.0875789818 0.8052103547 0.0574493209 123.1145601290 11.8540567918
0.001 0.0 0.7992 0.1998 67.7103208671 3.2109889640 0.0000000000 0.0000000000 10.4645284556 0.7287433526 3.4258265605 0.3010265259 81.6006758832 4.2407588425
0.01 0.0 0.792 0.198 118.5566401810 0.9728856640 0.0000000000 0.0000000000 1.9438799519 0.0980956526 0.7331684751 0.0464317735 121.2336886080 1.1174130901
0.01 0.0005 0.7916 0.1979 113.3705460631 2.8703879315 2.7191755217 0.3026248022 2.0403262200 0.3824045653 0.8326902469 0.1911329566 118.9627380517 3.7465502556
0.01 0.001 0.7912 0.1978 112.0549390467 5.4570054622 4.0096605496 0.2985446034 1.9670704029 0.4516756011 0.8282340481 0.1750164520 118.8599040473 6.3822421187
0.01 0.0015 0.7908 0.1977 109.5352595901 3.3533405343 5.6024274832 0.9134717245 1.8983659827 0.1727440998 0.8179600344 0.1180832977 117.8540130904 4.5576396563
0.01 0.002 0.7904 0.1976 111.0893607535 2.4631768010 6.7227087354 0.8742668000 1.7606320425 0.1491458208 0.7480224709 0.0416073947 120.3207240023 3.5281968165
0.01 0.0025 0.79 0.1975 108.5065311054 4.6459526845 8.1091886928 0.5595428354 1.8624966403 0.3042347286 0.8256345989 0.1526163233 119.3038510374 5.6623465718
0.01 0.003 0.7896 0.1974 109.2465353326 3.8269081653 9.8239917337 1.6000832971 1.7552137128 0.2512129302 0.7851574604 0.1250385332 121.6108982395 5.8032429258
0.01 0.0035 0.7892 0.1973 111.1471056050 4.3229681560 9.3324432293 1.9860831725 1.5635132092 0.2733336322 0.6795703070 0.1166797941 122.7226323505 6.6990647548
0.01 0.004 0.7888 0.1972 108.4117398994 2.6497915284 11.6826169651 1.4535910263 1.7836057603 0.1502906744 0.8148654519 0.0887470138 122.6928280767 4.3424202429
0.01 0.0045 0.7884 0.1971 107.2967896502 2.6116524130 11.1701333962 1.3239445306 1.6838001278 0.1134771585 0.7544592024 0.0696802123 120.9051823766 4.1187543144
0.001 0.0005 0.7988 0.1997 63.8895365259 3.6221020377 8.4201509911 1.0740175996 8.8766327629 0.4579898914 3.0839370909 0.1557593331 84.2702573708 5.3098688618
0.01 0.005 0.7879999999999999 0.19699999999999998 107.4154434546 3.2334098972 12.5361889006 2.3288497945 1.6881347916 0.1244142884 0.7524786697 0.0670964853 122.3922458165 5.7537704654
0.01 0.0055 0.7876 0.1969 108.6385005035 2.0617736481 11.9261785682 1.4023977261 1.5021777173 0.1801241859 0.6806843567 0.1062300159 122.7475411457 3.7505255760
0.01 0.006 0.7872 0.1968 107.1719394803 4.7659905326 13.9943246476 1.4539628630 1.6002494843 0.2010188331 0.7351490079 0.1272342986 123.5016626201 6.5482065273
0.01 0.0065 0.7868 0.1967 108.8988796855 2.4265983712 13.5070312376 3.1130494114 1.4737856699 0.0979888105 0.6653352277 0.0594211405 124.5450318207 5.6970577336
0.01 0.006999999999999999 0.7864 0.1966 102.7635551319 8.1116634885 17.5909006334 5.0845995359 1.5922303564 0.1492843339 0.7294549762 0.0729401947 122.6761410979 13.4184875530
0.01 0.0075 0.7859999999999999 0.1965 101.1490723658 3.8782006022 20.4673444439 2.5812084917 1.7399340232 0.1716855191 0.8141227522 0.0948784244 124.1704735851 6.7259730374
0.01 0.008 0.7856 0.1964 104.8885129322 3.8404726627 15.8020589501 3.7550586139 1.6640774078 0.1862965152 0.7346538747 0.0913215425 123.0893031648 7.8731493343
0.01 0.0085 0.7852 0.1963 104.6568743384 1.5776937796 18.3791143190 1.3984829668 1.4226366378 0.1221144862 0.6714006093 0.0841740990 125.1300259045 3.1824653316
0.01 0.009000000000000001 0.7848 0.1962 104.6879880027 2.5524385836 18.3185217748 1.8733897783 1.4879816936 0.1229154266 0.6931864698 0.0525226406 125.1876779409 4.6012664291
0.01 0.0095 0.7844 0.1961 102.9926888120 3.6381595088 18.9406165753 3.6717401557 1.6113028769 0.1845332588 0.7550781189 0.0897680711 124.2996863831 7.5842009944
0.001 0.001 0.7984 0.1996 63.0714844629 3.0500556912 12.4580653675 0.9499462927 8.2412794259 0.3210286026 2.9080410242 0.1672414515 86.6788702805 4.4882720380
0.01 0.01 0.784 0.196 101.4845989573 3.9828652894 21.9477768856 1.6431628012 1.5550606149 0.1059534936 0.7204187954 0.0816969768 125.7078552532 5.8136785610
0.001 0.0015 0.7979999999999999 0.1995 59.5044874256 3.9276556591 16.3749648593 1.8633791217 7.5092630877 0.4780512155 2.6608457778 0.0509915077 86.0495611504 6.3200775040
0.001 0.002 0.7976 0.1994 60.6476509128 3.1401998404 17.1420732767 1.0257485562 7.4159594508 0.4389397660 2.6352226350 0.1448791365 87.8409062753 4.7497672991
0.001 0.0025 0.7972 0.1993 57.5271876930 2.4901048181 23.1720526447 2.5889433545 6.9534508303 0.2677127767 2.5423851614 0.1636139897 90.1950763294 5.5103749390
0.001 0.003 0.7968 0.1992 56.2603605740 3.7106610160 25.4553362966 4.9631522109 6.7322746132 0.4157392236 2.5392905789 0.1110341015 90.9872620627 9.2005865520
0.001 0.0035 0.7964 0.1991 55.1986726992 0.9304951190 27.4911436586 2.2925902472 6.5285454177 0.4378466347 2.4114224319 0.1355150694 91.6297842074 3.7964470703
0.0 0.0025 0.7979999999999999 0.1995 0.0000000000 0.0000000000 58.5523115140 1.9423299924 11.4445959260 0.5571510083 3.7787327436 0.2035512368 73.7756401836 2.7030322375
0.001 0.004 0.7959999999999999 0.19899999999999998 54.6685538683 1.8011594057 29.8135741790 1.6531297551 6.2000862732 0.4083367125 2.3329438209 0.1275234738 93.0151581414 3.9901493471
0.001 0.0045 0.7956 0.1989 55.9907527627 5.0839772329 30.0190101364 2.9453060689 6.2406153791 0.3481254506 2.3840663230 0.1477228034 94.6344446012 8.5251315558
0.001 0.005 0.7952 0.1988 53.7942071670 2.6920617019 31.9875870069 3.9586925749 5.9479172104 0.1959663554 2.2328031326 0.1238714005 93.9625145169 6.9705920327
0.001 0.0055 0.7948 0.1987 51.3615405004 3.3980160368 36.5459845296 3.4905745215 5.9571283709 0.2670066659 2.2782316031 0.0921965394 96.1428850040 7.2477937636
0.001 0.006 0.7944 0.1986 50.9916043056 5.1990216057 36.6179807267 2.7775056819 5.5472859147 0.1907042687 2.1201603313 0.1259347697 95.2770312783 8.2931663260
0.001 0.0065 0.794 0.1985 49.5668357891 2.2622408649 40.4979459992 4.1473546184 5.6829608896 0.2770250325 2.1709114835 0.0658434070 97.9186541614 6.7524639228
0.001 0.006999999999999999 0.7936 0.1984 47.0178883941 3.0571429821 45.2871398418 4.8151722561 5.2274960977 0.2713707222 2.0379682213 0.1196681717 99.5704925549 8.2633541321
0.001 0.0075 0.7932 0.1983 50.7672167776 4.2785127471 36.4950936006 3.1354543949 5.6793847920 0.1649842147 2.1893551950 0.1217151799 95.1310503652 7.7006665366
0.001 0.008 0.7928 0.1982 50.1202898681 3.8652893697 41.4601079436 1.8470302951 5.2270626313 0.2700498986 2.0172964105 0.0974249264 98.8247568535 6.0797944898
0.001 0.0085 0.7924 0.1981 49.7595823026 2.5349854764 43.0004521143 3.3951926324 5.1478466515 0.3133743041 2.0403201040 0.1218611208 99.9482011724 6.3654135337
0.0 0.003 0.7976 0.1994 0.0000000000 0.0000000000 61.3084212551 1.8591683079 10.7754322120 0.5052710223 3.6216517383 0.1256863207 75.7055052054 2.4901256509
0.001 0.009000000000000001 0.792 0.198 47.9485297338 2.5128409744 45.4971713011 0.8904719312 5.1828490612 0.3494036092 2.0533173503 0.1550913343 100.6818674464 3.9078078491
0.001 0.0095 0.7916 0.1979 49.4748131719 4.4486665521 41.2863298886 2.9528660858 5.0553015808 0.2706623529 1.9545382783 0.0680740618 97.7709829196 7.7402690526
0.001 0.01 0.7912 0.1978 47.6425347558 2.0354589813 47.2596313992 2.0384137416 4.8526560512 0.2211018452 1.9597371768 0.0772534727 101.7145593830 4.3722280408
0.0015 0.0 0.7988 0.1997 73.3519137567 2.5011808925 0.0000000000 0.0000000000 8.6936015867 0.3142223125 2.9371300993 0.0739789305 84.9826454427 2.8893821355
0.0015 0.0005 0.7984 0.1996 74.5845949475 2.2899499485 6.7322401468 0.8789448227 7.6302002059 0.7399216399 2.7268222757 0.2339712597 91.6738575759 4.1427876708
0.0015 0.001 0.7979999999999999 0.1995 69.9416715788 2.6936588103 10.7214762433 0.9881308283 6.7906842071 0.1600445082 2.4807410789 0.0590611094 89.9345731081 3.9008952562
0.0015 0.0015 0.7976 0.1994 68.8226343652 2.7767444593 14.0479388370 1.9093065990 6.5892307100 0.3995904069 2.4073375831 0.0878690545 91.8671414953 5.1735105197
0.0015 0.002 0.7972 0.1993 68.2414943984 4.3660065582 15.4994366367 1.9593476621 6.4454282406 0.2899794467 2.4172402469 0.1949633708 92.6035995226 6.8102970378
0.0015 0.0025 0.7968 0.1992 67.4101267418 0.7098203801 18.6764603153 1.9415132094 6.0724304262 0.2704943050 2.2630062574 0.0838136337 94.4220237407 3.0056415282
0.0015 0.003 0.7964 0.1991 66.7447425739 5.1815215261 20.3674348275 4.8715211982 5.9886630495 0.6077148315 2.2330506992 0.1193953919 95.3338911501 10.7801529477
0.0 0.0035 0.7972 0.1993 0.0000000000 0.0000000000 64.2129486886 2.2068184435 10.4542336292 0.2930553278 3.5531995744 0.0918268525 78.2203818922 2.5917006238
0.0015 0.0035 0.7959999999999999 0.19899999999999998 66.4989973611 2.9211293713 21.2196451328 2.1551036750 5.5538962769 0.2786529740 2.1720255332 0.1239134498 95.4445643040 5.4787994701
0.0015 0.004 0.7956 0.1989 62.6277192342 4.8781526163 27.4714000206 5.0475929265 5.5587727736 0.4259777069 2.1450407742 0.1144373746 97.8029328026 10.4661606243
0.0015 0.0045 0.7952 0.1988 59.7892565563 1.9031798449 28.8776236160 2.3500113661 5.4640603710 0.3906230753 2.1332813609 0.1418589001 96.2642219042 4.7856731864
0.0015 0.005 0.7948 0.1987 62.6971976286 1.9303463463 29.2988779611 2.3988264379 5.4190882348 0.1089558062 2.1076582182 0.0372881648 99.5228220427 4.4754167552
0.0015 0.0055 0.7944 0.1986 58.9183376315 2.0021071581 30.2184889616 1.7456106545 5.1191295043 0.1898011107 1.9984813492 0.1006747151 96.2544374466 4.0381936384
0.0015 0.006 0.794 0.1985 63.0973246247 1.8031263475 30.2327860787 1.8932281266 5.1684363043 0.2681440645 2.0491087181 0.1102558342 100.5476557258 4.0747543728
0.0015 0.0065 0.7936 0.1984 58.7220315039 4.2373722932 33.9231443450 5.0885973336 5.0845605610 0.2647251930 2.0172964105 0.1051607419 99.7470328204 9.6958555617
0.0015 0.006999999999999999 0.7932 0.1983 56.2161949912 4.2423506282 37.8568940106 3.8378060354 4.9613477444 0.4033052297 1.9691447075 0.1468334993 101.0035814537 8.6302953926
0.0015 0.0075 0.7928 0.1982 56.3943075355 2.9368861747 36.7326980716 4.0324672521 4.8699947061 0.2415306373 1.9078719749 0.1067399680 99.9048722881 7.3176240321
0.0015 0.008 0.7924 0.1981 56.8416323783 2.6192977960 40.9961324509 3.9360150683 4.7265173365 0.5941808204 1.8864574643 0.1479549613 104.4507396300 7.2974486460
0.0 0.004 0.7968 0.1992 0.0000000000 0.0000000000 66.1376129850 2.1209077132 10.0830780469 0.2349345757 3.4417946060 0.1581037894 79.6624856379 2.5139460783
0.0015 0.0085 0.792 0.198 58.1646222981 3.1288636242 38.5712392575 5.3606938304 4.7670464424 0.3587133944 1.8980930943 0.1273787277 103.4010010923 8.9756495767
0.0015 0.009000000000000001 0.7916 0.1979 59.1909777067 4.7926163593 37.1502079336 4.2024108996 4.5946351924 0.2073519371 1.8389246778 0.0976065646 102.7747455105 9.2999857606
0.0015 0.0095 0.7912 0.1978 56.8664178397 4.5394545463 40.6022809137 5.0213537889 4.4947211933 0.4034408953 1.8111972190 0.1205794195 103.7746171657 10.0848286500
0.0015 0.01 0.7908 0.1977 53.5744339536 1.6641127024 43.9893360516 1.2164255117 4.3720502096 0.2055620303 1.8076075034 0.0945386786 103.7434277182 3.1806389230
0.002 0.0 0.7984 0.1996 80.1250684281 3.0730546809 0.0000000000 0.0000000000 7.5604121198 0.6073986130 2.6503241974 0.1426430520 90.3358047453 3.8230963459
0.002 0.0005 0.7979999999999999 0.1995 75.3095696927 4.3731069302 6.6706263800 1.0078895640 6.4367589131 0.1625391975 2.3454459340 0.0698366017 90.7624009198 5.6133722934
0.002 0.001 0.7976 0.1994 76.6590589622 1.7124856507 9.8776059230 1.2137314192 6.2628305308 0.1720233572 2.2955612648 0.1336011206 95.0950566808 3.2318415477
0.002 0.0015 0.7972 0.1993 75.6532702130 2.6507325095 11.8514591107 1.1667219418 5.7691123314 0.2831804666 2.1225122140 0.1411815670 95.3963538691 4.2418164849
0.002 0.002 0.7968 0.1992 73.4457820997 3.5631477360 16.0653641912 3.6831342635 5.6458995147 0.2679386757 2.1257305797 0.1640968811 97.2827763853 7.6783175563
0.002 0.0025 0.7964 0.1991 72.1744725037 4.9386774609 19.8210807073 3.4646203326 5.2086403104 0.4488193178 1.9904354348 0.1148426192 99.1946289562 8.9669597305
0.0 0.0045 0.7964 0.1991 0.0000000000 0.0000000000 65.6935513340 1.2738903843 9.8254906545 0.5702234904 3.3769321577 0.0816647118 78.8959741462 1.9257785865
0.002 0.003 0.7959999999999999 0.19899999999999998 72.8129618093 3.5948626656 18.4095807948 1.3446665333 5.1948777531 0.2254135590 1.9758290056 0.0382296054 98.3932493628 5.2031723633
0.002 0.0035 0.7956 0.1989 72.7260808569 2.3688880747 20.1187671111 0.9934982031 5.1131693417 0.2225031916 1.9880835521 0.1181009436 99.9461008618 3.7029904130
0.002 0.004 0.7952 0.1988 68.2979208743 4.6344456485 23.2239647963 4.0061049813 4.8464791554 0.6958386293 1.9271821694 0.1618589574 98.2955469954 9.4982482165
0.002 0.0045 0.7948 0.1987 68.6312062273 3.7998588815 28.1003029721 5.1184221663 4.9165923413 0.2595175160 1.9625841927 0.1230532998 103.6106857334 9.3008518636
0.002 0.005 0.7944 0.1986 66.4042061551 2.9617829065 29.8939103612 2.1313001890 4.6391738623 0.4121710237 1.8374392782 0.1467119838 102.7747296568 5.6519661030
0.002 0.0055 0.794 0.1985 67.5643766876 3.0518056946 28.7625658636 2.3839296184 4.6029794201 0.2224145066 1.8421430436 0.0915414105 102.7720650149 5.7496912301
0.002 0.006 0.7936 0.1984 67.9519791155 2.3985723881 28.7007818930 3.5565404671 4.6934655255 0.1972455380 1.8593489220 0.1037992152 103.2055754560 6.2561576084
0.002 0.0065 0.7932 0.1983 69.5787227747 3.3986539099 26.4462626792 1.9707509996 4.5576821840 0.0899549780 1.8149107180 0.0806079271 102.3975783559 5.5399678146
0.002 0.006999999999999999 0.7928 0.1982 67.3269372411 3.4785904738 31.2111173818 4.3647222984 4.5689523098 0.3712941233 1.8042653543 0.0709415462 104.9112722870 8.2855484417
0.002 0.0075 0.7924 0.1981 66.0344017979 3.8721077652 34.7787587258 3.7354221217 4.4096534175 0.4156259948 1.7807465277 0.1240488998 107.0035604689 8.1472047815
