# Supplementary material for: Multipressure Sampling for Improving the Performance of MOF-based Electronic Noses
Source: ACS Sens. 2024 Jul 12;9(7):3531–9. doi: 10.1021/acssensors.4c00199 (PMC11287752; doi:10.1021/acssensors.4c00199)
Supplement: Supplementary file 2 — se4c00199_si_002.zip [file se4c00199_si_002.zip › Multiplex_Adsorption_Data/H2S_10bar/IRMOF-1_v2_EQeq.csv]

H2S_comp CO2_comp N2_comp O2_comp H2S_mass H2S_error CO2_mass CO2_error N2_mass N2_error O2_mass O2_error total_mass total_error
0.0 0.0 0.8 0.2 0.0000000000 0.0000000000 0.0000000000 0.0000000000 55.0206223770 2.7497826809 17.2984990565 0.4153197385 72.3191214335 3.1651024194
0.0 0.0005 0.7996 0.1999 0.0000000000 0.0000000000 0.3828565825 0.0975619777 54.9960644717 1.6619186050 17.7036891245 0.7789207092 73.0826101787 2.5384012919
0.0 0.005 0.7959999999999999 0.19899999999999998 0.0000000000 0.0000000000 3.4928520306 0.1367253555 54.4776198054 1.9153015179 17.7140786134 0.9810890715 75.6845504494 3.0331159449
0.002 0.008 0.792 0.198 1.8025709877 0.1693275588 5.9714198314 0.4123594531 55.0906578845 2.1897238359 17.0273333956 0.7265336250 79.8919820992 3.4979444728
0.002 0.0085 0.7916 0.1979 1.8335544056 0.2192646212 6.0571339917 0.5134112047 54.2938902921 2.0379048946 17.2340842252 0.8433705630 79.4186629146 3.6139512835
0.002 0.009000000000000001 0.7912 0.1978 1.7948251333 0.2668232965 6.1971337868 0.5879461036 54.3166290932 1.0016410678 17.2018768095 0.2797532676 79.5104648228 2.1361637355
0.002 0.0095 0.7908 0.1977 1.7715875699 0.1664099117 6.6085617560 0.3841125164 54.4166798183 1.8356067332 17.6340795487 0.7136784889 80.4309086929 3.0998076502
0.002 0.01 0.7904 0.1976 1.8103168422 0.1541882127 6.9099898862 0.5733245840 54.7377516906 1.5444225884 17.8013503204 0.6033565431 81.2594087394 2.8752919282
0.0025 0.0 0.7979999999999999 0.1995 2.3248628884 0.3000691126 0.0000000000 0.0000000000 54.8378024157 2.2083534084 17.4709645726 1.2983353188 74.6336298767 3.8067578398
0.0025 0.0005 0.7976 0.1994 2.2562567489 0.2130102791 0.3542851957 0.0515869819 53.7481590644 1.7108439467 17.2725253342 0.6812843491 73.6312263432 2.6567255568
0.0025 0.001 0.7972 0.1993 2.1544540903 0.1332647191 0.6971418368 0.0835926710 54.5312833761 2.7800255564 17.5333015062 0.7772393259 74.9161808094 3.7741222724
0.0025 0.0015 0.7968 0.1992 2.2031423183 0.2758309141 1.0414270472 0.1374399528 55.3034930633 1.8725341865 17.5478467907 0.5809573305 76.0959092195 2.8667623839
0.0025 0.002 0.7964 0.1991 2.2651091540 0.2075601130 1.3928551042 0.1931476462 54.7486663152 2.7113598514 17.5395351995 0.4930619830 75.9461657729 3.6051295936
0.0 0.0055 0.7956 0.1989 0.0000000000 0.0000000000 3.7257088326 0.3694005190 54.7295657222 1.9752538888 17.3390180633 1.2218745721 75.7942926181 3.5665289799
0.0025 0.0025 0.7959999999999999 0.19899999999999998 2.3934690279 0.4010906448 1.7285688986 0.1608647732 55.5781777813 3.5271204022 17.7047280734 0.3913073804 77.4049437812 4.4803832006
0.0025 0.003 0.7956 0.1989 2.3326087429 0.1453925007 2.2057110573 0.2821777041 55.0988438530 1.3843919975 17.2901874654 0.8346995837 76.9273511186 2.6466617860
0.0025 0.0035 0.7952 0.1988 2.2197405779 0.1635899552 2.4185678887 0.1781077093 54.5367406884 2.7342834948 17.5229120173 0.8405192856 76.6979611723 3.9165004449
0.0025 0.004 0.7948 0.1987 2.2252733311 0.1973758810 2.7542816830 0.2511358261 54.3166290932 1.7227655290 17.5000551416 1.0030759666 76.7962392489 3.1743532027
0.0025 0.0045 0.7944 0.1986 2.2374453881 0.2382144216 3.0014241784 0.2645593163 54.6577111106 2.4119193767 17.3982381502 0.4179829685 77.2948188273 3.3326760831
0.0025 0.005 0.794 0.1985 2.3558463062 0.2467781588 3.4285664104 0.4417029202 54.9878785033 2.2635854221 17.6434300888 1.1058750827 78.4157213087 4.0579415838
0.0025 0.0055 0.7936 0.1984 2.2396584893 0.1942492834 3.8471372263 0.3881504650 55.0824719161 1.2329044248 17.6278458554 0.5034605259 78.7971134871 2.3187646991
0.0025 0.006 0.7932 0.1983 2.2971991225 0.2618015557 4.3271365238 0.2215710582 54.5140018873 2.6203372020 17.3764202234 0.7521014108 78.5147577570 3.8558112267
0.0025 0.0065 0.7928 0.1982 2.2640026034 0.2077723784 4.5371362164 0.4587821013 53.8400238210 1.1096594606 17.1821367806 0.5042745844 77.8232994214 2.2804885247
0.0025 0.006999999999999999 0.7924 0.1981 2.1566671916 0.2825845226 4.8899928428 0.2840806304 53.5053086681 1.4035351823 17.0501902713 0.3445427726 77.6021589738 2.3147431079
0.0 0.006 0.7952 0.1988 0.0000000000 0.0000000000 4.1328510938 0.2835053349 54.9442200051 2.4001808401 17.3462907056 0.4000371492 76.4233618045 3.0837233242
0.0025 0.0075 0.792 0.198 2.2075685209 0.1624784139 5.0942782581 0.2341110908 54.3821168406 0.9660967095 17.4865488060 1.0085705738 79.1705124256 2.3712567880
0.0025 0.008 0.7916 0.1979 2.2485108944 0.2434008986 5.7442773067 0.4625035977 54.1374473401 2.3464849258 17.5208341195 0.4291450054 79.6510696607 3.4815344275
0.0025 0.0085 0.7912 0.1978 2.3281825403 0.2185710627 6.2028480641 0.3330252210 54.6104144042 1.8037533914 17.4449908503 0.7394630702 80.5864358589 3.0948127453
0.0025 0.009000000000000001 0.7908 0.1977 2.1688392486 0.2684155207 6.3599906912 0.8362000994 54.3802977365 2.7009536624 17.4771982660 0.6804790069 80.3863259423 4.4860482894
0.0025 0.0095 0.7904 0.1976 2.2418715906 0.0968215999 6.5142761797 0.3945541961 54.0364870630 2.1341200157 17.1914873206 0.6485438219 79.9841221539 3.2740396336
0.0025 0.01 0.79 0.1975 2.2075685209 0.2632567455 7.0042754625 1.1615103335 53.9055115684 3.3312132289 17.5530415351 1.3897237633 80.6703970869 6.1457040712
0.003 0.0 0.7976 0.1994 2.7187949152 0.1276328334 0.0000000000 0.0000000000 54.0383061671 0.4064629240 17.4397961059 0.8976037422 74.1968971882 1.4316994996
0.003 0.0005 0.7972 0.1993 2.7840814028 0.2176728832 0.3457137797 0.0988090923 54.4949012943 1.1867392304 17.5042109372 0.5677872331 75.1289074140 2.0710084390
0.003 0.001 0.7968 0.1992 2.7276473203 0.1969535798 0.7042846835 0.0897159742 54.8787322578 1.5669805310 17.7452470802 0.8452473415 76.0559113418 2.6988974265
0.003 0.0015 0.7964 0.1991 2.7929338079 0.1055350009 1.0571413099 0.2192749231 54.5376502405 1.1796914583 17.8179735027 0.5200144189 76.2056988610 2.0245158012
0.0 0.0065 0.7948 0.1987 0.0000000000 0.0000000000 4.6999931209 0.5890142273 54.6622588708 2.0440336239 17.5810931552 0.6239439556 76.9433451469 3.2569918068
0.003 0.002 0.7959999999999999 0.19899999999999998 2.6900245986 0.1337782652 1.4328550457 0.1806109428 54.6140526123 1.3357477093 17.5010940905 0.7653605844 76.2380263471 2.4154975017
0.003 0.0025 0.7956 0.1989 2.6977704531 0.1448863166 1.6228547676 0.1350432572 54.3148099892 2.2056320181 17.8356356338 0.7300078115 76.4710708437 3.2155694034
0.003 0.003 0.7952 0.1988 2.6955573518 0.2201340588 2.2399967214 0.2457139261 54.8478074882 1.6999389047 17.5956384397 0.3898703305 77.3790000011 2.5556572201
0.003 0.0035 0.7948 0.1987 2.8648595993 0.0669074358 2.4714249541 0.1768197234 54.5376502405 2.9280479391 17.3182390855 0.4681684011 77.1921738794 3.6399434994
0.003 0.004 0.7944 0.1986 2.7276473203 0.2051152119 2.8157101645 0.2633221839 53.9991954291 1.2354837536 17.5457688929 0.9959526870 77.0883218068 2.6998738364
0.003 0.0045 0.794 0.1985 2.7542045356 0.1315632401 3.1471382509 0.3260895316 54.7241084099 1.4597831472 17.3307064722 0.6352184846 77.9561576686 2.5526544035
0.003 0.005 0.7936 0.1984 2.7564176368 0.1366758025 3.6185661323 0.2343202119 54.0419443753 1.1793968872 17.5862878997 1.4119097563 78.0032160441 2.9623026579
0.003 0.0055 0.7932 0.1983 2.8028927636 0.2006002655 3.7785658981 0.5007741768 53.6908572855 2.2583135125 17.7358965402 0.9798207971 78.0082124874 3.9395087519
0.003 0.006 0.7928 0.1982 2.6435494719 0.3022645910 4.2399937942 0.3532468092 54.2083923997 2.1533951557 17.3847318146 0.7733744622 78.4766674804 3.5822810181
0.003 0.0065 0.7924 0.1981 2.6822787442 0.2013070787 4.4128506840 0.6277517948 53.5607913429 0.8740525417 17.5592752285 0.7533174760 78.2151959996 2.4564288912
0.0 0.006999999999999999 0.7944 0.1986 0.0000000000 0.0000000000 4.9499927550 0.4351863977 55.5654440526 4.2292640507 17.4325234636 0.4289437367 77.9479602712 5.0933941851
0.003 0.006999999999999999 0.792 0.198 2.6490822250 0.2876520895 4.9157070909 0.6295697129 54.0555876560 3.3826845900 17.0636966069 0.6720128322 78.6840735788 4.9719192246
0.003 0.0075 0.7916 0.1979 2.7298604215 0.3586726472 5.2357066225 0.3099699201 54.1902013588 1.2812021280 17.5166783239 0.6702951713 79.6724467267 2.6201398666
0.003 0.008 0.7912 0.1978 2.7630569407 0.2099065601 5.7399915987 0.3574964441 54.1711007659 2.1525820836 17.6496637821 0.4802866442 80.3238130874 3.2002717320
0.003 0.0085 0.7908 0.1977 2.8626464980 0.4690835083 6.1485624293 0.5683767373 54.5649368018 2.6910286656 17.5374573018 0.4269056043 81.1136030309 4.1553945155
0.003 0.009000000000000001 0.7904 0.1976 2.7176883645 0.3266405531 6.4728476689 0.5586710768 53.9446223064 1.3823084610 17.2756421809 0.2341303083 80.4108005207 2.5017503992
0.003 0.0095 0.79 0.1975 2.5771564336 0.2423724821 6.5471332745 0.3951330854 54.7195606497 2.2687473595 17.4429129526 0.4621349314 81.2867633104 3.3683878584
0.003 0.01 0.7896 0.1974 2.6258446617 0.3605793348 6.9528469664 0.6655722788 54.8259782391 0.6585207066 17.2610968964 0.6401611560 81.6657667636 2.3248334762
0.0035 0.0 0.7972 0.1993 3.1536693155 0.2066614778 0.0000000000 0.0000000000 54.5049063668 1.7148759019 17.6205732131 0.7791424029 75.2791488954 2.7006797826
0.0035 0.0005 0.7968 0.1992 3.0994483343 0.2441844123 0.3128566849 0.0730668179 54.3393678944 1.7689101390 17.3971992013 0.6707459198 75.1488721149 2.7569072890
0.0035 0.001 0.7964 0.1991 3.0540797582 0.1417076241 0.7014275448 0.0962139063 54.9105665794 2.5949339752 17.5156393750 1.0215863530 76.1817132574 3.8544418586
0.0 0.0075 0.794 0.1985 0.0000000000 0.0000000000 5.3142779361 0.3920635609 54.4739815972 3.0396810257 17.6673259133 0.8478230382 77.4555854466 4.2795676248
0.0035 0.0015 0.7959999999999999 0.19899999999999998 3.2654309299 0.2032441652 1.0757127113 0.1234204540 54.9078379233 0.8675543717 17.3951213035 0.7232935054 76.6441028680 1.9175124963
0.0035 0.002 0.7956 0.1989 3.2853488413 0.1334116482 1.4442836004 0.1741214478 55.0115268565 3.1863185509 17.8491419694 0.8374985000 77.5903012676 4.3313501469
0.0035 0.0025 0.7952 0.1988 3.2255951069 0.1095429243 1.8828543870 0.1413056563 54.2211261284 1.3137483610 17.3514854500 0.2836463671 76.6810610723 1.8482433087
0.0035 0.003 0.7948 0.1987 3.1592020687 0.4047616422 2.1685682546 0.3289558149 54.5394693446 1.8767442223 17.8190124516 0.5163231060 77.6862521195 3.1267847854
0.0035 0.0035 0.7944 0.1986 3.1724806764 0.3213648620 2.4285678740 0.2762721614 54.3539207271 1.6460972317 17.4678477260 0.7796852860 77.4228170035 3.0234195411
0.0035 0.004 0.794 0.1985 3.2001444423 0.2620072643 2.7885673471 0.2738385210 54.3384583424 0.9335850624 17.3275896255 0.6193948064 77.6547597573 2.0888256541
0.0035 0.0045 0.7936 0.1984 3.1901854865 0.3434659026 3.0528526746 0.2462117599 54.1701912138 2.5562820693 17.5291457106 0.3007285980 77.9423750855 3.4466883298
0.0035 0.005 0.7932 0.1983 3.2211689044 0.4979428686 3.5628519281 0.2144567605 55.1916181617 2.3762262625 17.5405741484 0.5135645335 79.5162131426 3.6021904251
0.0035 0.0055 0.7928 0.1982 3.2621112780 0.2729032962 3.8842800291 0.4251668117 54.0219342303 2.9643382636 17.4200560769 0.8870117056 78.5883816143 4.5494200771
0.0035 0.006 0.7924 0.1981 3.1890789359 0.3704945698 4.2371366555 0.1750565859 54.8168827186 2.9179620427 17.2455126630 0.3370680707 79.4886109730 3.8005812691
0.0 0.008 0.7936 0.1984 0.0000000000 0.0000000000 5.7085630733 0.4215998321 54.7004600567 1.7557794429 17.3857707635 0.3349478418 77.7947938935 2.5123271168
0.0035 0.0065 0.792 0.198 3.1226858977 0.4221516060 4.6357075007 0.2922114049 54.7932343654 2.3307586640 17.3036938010 0.8469058666 79.8553215648 3.8920275415
0.0035 0.006999999999999999 0.7916 0.1979 3.1901854865 0.2018173636 4.9428499083 0.3341753170 54.0246628864 1.4560857323 17.1842146784 0.9518722518 79.3419129596 2.9439506647
0.0035 0.0075 0.7912 0.1978 3.3063733034 0.2983667648 5.3428493228 0.4952831558 54.7695860122 1.5561093185 17.5810931552 0.7579230082 80.9999017936 3.1076822473
0.0035 0.008 0.7908 0.1977 3.2167427018 0.2182571203 5.4542777312 0.3982199488 54.0437634794 1.3350117280 17.2974601076 0.3983606988 80.0122440200 2.3498494959
0.0035 0.0085 0.7904 0.1976 2.9921129225 0.2058779019 5.9557055687 0.8764200119 53.7963653228 1.9120367656 17.4273287192 1.0115201293 80.1715125332 4.0058548087
0.0035 0.009000000000000001 0.79 0.1975 3.1702675751 0.1871346930 6.4471334208 0.4123198584 53.7699883135 1.3704821652 17.4855098571 0.8016485488 80.8728991665 2.7715852654
0.0035 0.0095 0.7896 0.1974 3.0441208025 0.1905581724 6.9042756089 0.5226767998 53.6972241498 1.3622357078 17.2434347652 0.2930940933 80.8890553264 2.3685647733
0.0035 0.01 0.7892 0.1973 3.2742833350 0.3250623161 6.9399898423 0.5527363504 55.0506375945 1.5661947467 17.4034328946 0.3337856769 82.6683436664 2.7777790901
0.004 0.0 0.7968 0.1992 3.6582564060 0.3657580899 0.0000000000 0.0000000000 54.2047541916 1.8769857699 17.5852489508 0.5507957936 75.4482595484 2.7935396534
0.004 0.0005 0.7964 0.1991 3.9680905844 0.3405875860 0.3328566557 0.0589706778 54.9615014940 2.1714922216 17.7182344090 0.9798207971 76.9806831431 3.5508712825
0.0 0.0085 0.7932 0.1983 0.0000000000 0.0000000000 5.9771341088 0.2665574108 54.4958108463 2.5552553145 17.5821321041 0.8970792764 78.0550770592 3.7188920017
0.004 0.001 0.7959999999999999 0.19899999999999998 3.6693219124 0.2838814630 0.6814275741 0.1341943015 54.5158209914 1.2727958180 17.5135614772 0.8107689825 76.3801319551 2.5016405650
0.004 0.0015 0.7956 0.1989 3.5575602980 0.2713193566 1.1114269447 0.0869434388 54.7686764602 2.1618427740 17.3483686034 0.7055250944 76.7860323063 3.2256306638
0.004 0.002 0.7952 0.1988 3.5752651082 0.1998419422 1.3328551920 0.1852959616 55.2079900985 2.8707260875 17.6049889798 0.6602027693 77.7210993785 3.9160667606
0.004 0.0025 0.7948 0.1987 3.5918633678 0.3870966558 1.7342831759 0.2295333528 53.9564464830 2.6988332781 17.5218730684 0.4885048865 76.8044660951 3.8039681732
0.004 0.003 0.7944 0.1986 3.6991987796 0.3382933606 2.2457109988 0.0910705950 54.8478074882 0.3253908939 17.7899218826 0.8161828029 78.5826391492 1.5709376524
0.004 0.0035 0.794 0.1985 3.6427646971 0.3473652627 2.4714249541 0.1271346451 54.8550839046 1.3160184057 17.2465516119 0.2975822412 78.2158251677 2.0881005547
0.004 0.004 0.7936 0.1984 3.5575602980 0.4087952110 2.8285672886 0.1675755067 54.5731227703 2.4221218999 17.4699256238 1.1383011582 78.4291759807 4.1367937758
0.004 0.0045 0.7932 0.1983 3.6294860894 0.3407744811 3.0857097693 0.1324800703 55.2152665149 1.7935794412 17.5249899150 0.7577805773 79.4554522886 3.0246145699
0.004 0.005 0.7928 0.1982 3.5210441270 0.3702300819 3.5557090814 0.1140710603 55.1552360798 1.6607234815 17.4034328946 0.5970621529 79.6354221828 2.7420867766
0.004 0.0055 0.7924 0.1981 3.7755507735 0.4218034014 3.8228515476 0.1810172672 55.0288083454 2.0956710768 17.5603141774 0.8472524703 80.1875248439 3.5457442157
0.0 0.009000000000000001 0.7928 0.1982 0.0000000000 0.0000000000 6.3485621365 0.4551198606 54.2320407529 1.2806932075 17.4668087771 0.7752424720 78.0474116665 2.5110555401
0.004 0.006 0.792 0.198 3.5785847601 0.2094159871 4.3485650638 0.5792597646 54.4248657867 2.4833109598 17.5800542063 0.6677265608 79.9320698169 3.9397132723
0.004 0.0065 0.7916 0.1979 3.5664127031 0.4405461455 4.5457076324 0.4774585632 53.7963653228 2.0694210027 17.0449955268 0.6572335181 78.9534811851 3.6446592295
0.004 0.006999999999999999 0.7912 0.1978 3.6162074818 0.1325276298 4.9585641710 0.5739507330 53.5726155195 1.6742281425 17.4013549969 0.5378665608 79.5487421692 2.9185730661
0.004 0.0075 0.7908 0.1977 3.7722311216 0.3009655000 5.3885635416 0.5409432055 53.9700897637 1.9271568492 17.4159002814 0.9243399316 80.5467847083 3.6934054863
0.004 0.008 0.7904 0.1976 3.6903463745 0.3183329058 5.5871346796 0.3411141203 53.8909587356 1.9230089998 17.1509683138 0.6911813946 80.3194081035 3.2736374205
0.004 0.0085 0.79 0.1975 3.5962895703 0.3356334261 5.9828483861 0.3303178540 54.9414913490 1.4620324170 17.6247290087 0.7398716810 82.1453583141 2.8678553781
0.004 0.009000000000000001 0.7896 0.1974 3.5929699184 0.2696534719 6.5457047051 0.8285997719 53.4243585359 1.5590963767 17.1779809850 0.8591146226 80.7410141444 3.5164642431
0.004 0.0095 0.7892 0.1973 3.8463700143 0.2850007040 6.7899900619 0.7317622452 53.8945969438 1.8572544995 17.5364183529 0.5073816240 82.0673753729 3.3813990727
0.004 0.01 0.7888 0.1972 3.6339122920 0.3149609350 6.8957041929 0.5335739943 54.4112225060 2.0380835043 16.8642184196 0.3887723988 81.8050574105 3.2753908324
0.0045 0.0 0.7964 0.1991 4.2447282436 0.2091819765 0.0000000000 0.0000000000 54.6440678299 2.8206709189 17.5094056817 0.4015023338 76.3982017552 3.4313552292
0.0 0.0095 0.7924 0.1981 0.0000000000 0.0000000000 6.7657043831 0.3976866091 54.5813087387 3.0779940063 17.3691475812 1.0200891010 78.7161607030 4.4957697164
0.0045 0.0005 0.7959999999999999 0.19899999999999998 4.0599342872 0.2598297769 0.3499994877 0.0823133669 54.1283518197 1.9854619095 17.2320063274 0.2236420448 75.7702919220 2.5512470981
0.0045 0.001 0.7956 0.1989 4.1860810599 0.1081026917 0.7028561141 0.2304561750 54.8296164473 1.3047377476 17.3691475812 0.8003710548 77.0877012025 2.4436676691
0.0045 0.0015 0.7952 0.1988 4.1761221041 0.3089159615 0.9342843468 0.0896249382 53.5234997090 1.7809521460 17.5883657975 0.5875859941 76.2222719574 2.7670790398
0.0045 0.002 0.7948 0.1987 4.2403020411 0.3501738892 1.4714264178 0.2598268779 54.8869182262 2.8492478216 17.6662869644 0.5065725586 78.2649336495 3.9658211473
0.0045 0.0025 0.7944 0.1986 3.9747298882 0.2026649833 1.8057116428 0.1332174419 54.8168827186 1.6637255925 17.6870659422 0.7452791091 78.2843901918 2.7448871268
0.0045 0.003 0.794 0.1985 4.0776390974 0.5013541475 2.0971397877 0.2252614228 54.8614507689 1.8764356310 17.5488857396 1.0026023687 78.5851153936 3.6056535700
0.0045 0.0035 0.7936 0.1984 4.2248103322 0.2288821821 2.3957107793 0.2538837415 54.4148607142 2.3444532806 17.3629138878 0.5609015560 78.3982957135 3.3881207602
0.0045 0.004 0.7932 0.1983 4.1772286548 0.3601988047 2.8699957994 0.5311819614 54.4557905563 1.8030561142 17.7992724226 0.6559578077 79.3022874331 3.3503946880
0.0045 0.0045 0.7928 0.1982 4.1362862812 0.3589456513 3.0814240613 0.2504848767 55.2325480037 2.2769196260 17.5374573018 0.6115871293 79.9877156480 3.4979372833
0.0045 0.005 0.7924 0.1981 4.4239894468 0.3531682518 3.5342805414 0.2344595224 54.1110703308 1.6083863724 17.3608359901 0.5553470959 79.4301763091 2.7513612425
0.0 0.001 0.7992 0.1998 0.0000000000 0.0000000000 0.6499990486 0.1658617604 54.4576096604 3.2163674059 17.5031719883 0.4154548643 72.6107806973 3.7976840306
0.0 0.01 0.792 0.198 0.0000000000 0.0000000000 7.0599896667 0.4126167263 53.5107659803 2.1481963435 17.5925215930 0.4898553132 78.1632772400 3.0506683830
0.0045 0.0055 0.792 0.198 4.0200984643 0.3067042192 3.8885657371 0.4059349592 53.8918682877 2.6798027453 17.3088885455 0.7770337592 79.1094210346 4.1694756829
0.0045 0.006 0.7916 0.1979 4.0898111544 0.1355964821 4.1728510353 0.3008012098 53.3970719746 1.7803221477 17.2278505319 1.0646179816 78.8875846962 3.2813378212
0.0045 0.0065 0.7912 0.1978 4.2225972309 0.1416038976 4.6614217488 0.6566821078 54.3757499762 2.3155172987 17.7410912846 0.9168545909 81.0008602405 4.0306578950
0.0045 0.006999999999999999 0.7908 0.1977 4.0776390974 0.2857387155 5.0614211633 0.6474808305 54.4348708592 3.3609473017 17.1260335404 0.3245381004 80.6999646603 4.6187049481
0.0045 0.0075 0.7904 0.1976 4.2480478955 0.3339803737 5.3914206803 0.4803393126 54.1938395670 2.9341342638 17.4148613325 0.5657684886 81.2481694753 4.3142224387
0.0045 0.008 0.79 0.1975 4.2513675475 0.2882644055 5.6628488545 0.3768174904 53.5253188131 2.0590345927 17.4138223836 0.7188265072 80.8533575987 3.4429429958
0.0045 0.0085 0.7896 0.1974 4.3044819780 0.4294214939 6.2685622536 0.4450721470 54.0601354162 2.1223449323 17.5842100019 1.0095033936 82.2173896497 4.0063419668
0.0045 0.009000000000000001 0.7892 0.1973 4.1141552685 0.4153679218 6.1714195387 0.3173868286 53.4762030026 1.9477619065 17.4938214483 0.8124181754 81.2555992581 3.4929348323
0.0045 0.0095 0.7888 0.1972 4.1827614080 0.5122265808 6.8899899155 0.9067803782 54.4858057738 1.9138098990 17.3681086323 0.5743649267 82.9266657296 3.9071817847
0.0045 0.01 0.7884 0.1971 4.1860810599 0.1229417099 6.7957043392 0.4081410347 53.3725140693 0.7810081438 17.3764202234 0.7084382159 81.7307196918 2.0205291043
0.0005 0.0 0.7996 0.1999 0.4525792105 0.0840978484 0.0000000000 0.0000000000 54.8523552484 1.7507835007 17.7307017957 0.9663319443 73.0356362546 2.8012132934
0.005 0.0 0.7959999999999999 0.19899999999999998 4.4084977379 0.2338359078 0.0000000000 0.0000000000 54.6413391737 2.0601785527 17.9073231074 0.9453727038 76.9571600190 3.2393871643
0.005 0.0005 0.7956 0.1989 4.5600951752 0.2793596607 0.3399995024 0.0945881207 53.7899984585 2.7585644449 17.4564192882 0.7811237597 76.1465124243 3.9136359860
0.005 0.001 0.7952 0.1988 4.6098899538 0.6896358794 0.6257133699 0.1615231239 55.3989960282 3.2459087416 17.6870659422 0.6193529803 78.3216652941 4.7164207252
0.005 0.0015 0.7948 0.1987 4.7393563784 0.3661060869 1.0357127698 0.1484612805 54.0546781039 2.2396193161 17.3733033768 1.4489311027 77.2030506289 4.2031177862
0.005 0.002 0.7944 0.1986 4.4439073583 0.4726616507 1.4514264471 0.2406450385 54.5949520194 2.0168393207 17.4699256238 0.7422488224 77.9602114486 3.4723948323
0.005 0.0025 0.794 0.1985 4.6353406185 0.5028368698 1.8099973508 0.1957921900 54.6568015585 1.9007035136 17.6631701177 0.9127720364 78.7653096455 3.5121046098
0.005 0.003 0.7936 0.1984 4.4627187191 0.7157800438 2.1328540211 0.2277840258 54.9132952355 1.5740076068 17.5488857396 0.5965195433 79.0577537153 3.1140912197
0.005 0.0035 0.7932 0.1983 4.6209554602 0.3929984340 2.4242821660 0.2993321528 53.6017211850 1.7449428284 17.3379791144 0.5000615466 77.9849379256 2.9373349618
0.005 0.004 0.7928 0.1982 4.4970217889 0.2755644364 2.9414242662 0.0672490575 53.4771125546 2.2873380425 17.4616140326 0.4806460999 78.3771726423 3.1107976363
0.005 0.0045 0.7924 0.1981 4.6995205554 0.2859614603 3.3342808341 0.2259489141 54.8014203339 1.7901074958 17.4470687481 0.2688128427 80.2822904715 2.5708307129
0.0005 0.0005 0.7992 0.1998 0.5034805398 0.0876902109 0.3428566410 0.0239045372 54.4375995154 2.4042432013 17.7317407446 0.6071445233 73.0156774408 3.1229824727
0.005 0.005 0.792 0.198 4.4605056179 0.2463808982 3.6371375337 0.5470058963 53.8582148620 2.7727968245 17.3847318146 1.2153943691 79.3405898282 4.7815779881
0.005 0.0055 0.7916 0.1979 4.5844392892 0.3592184478 3.7928515915 0.4019335113 54.9605919419 2.8343451464 17.4138223836 0.5072965199 80.7517052062 4.1027936254
0.005 0.006 0.7912 0.1978 4.7327170746 0.2725441183 4.2085652687 0.1493931123 54.8505361443 2.2408453434 17.8023892693 0.7068823803 81.5942077569 3.3696649543
0.005 0.0065 0.7908 0.1977 4.5291117573 0.3240210033 4.4699934575 0.6092073600 54.2802470114 2.3199005319 17.3359012166 0.7696192306 80.6152534428 4.0227481258
0.005 0.006999999999999999 0.7904 0.1976 4.5158331497 0.3086780471 4.9571356017 0.5225518397 55.1352259348 1.3367580936 17.5405741484 0.7370125058 82.1487688346 2.9050004862
0.005 0.0075 0.79 0.1975 4.4937021370 0.4255489337 5.3114207974 0.2486859805 53.7454304082 1.1938230090 17.2631747942 0.3868686322 80.8137281368 2.2549265554
0.005 0.008 0.7896 0.1974 4.6032506500 0.2019871721 5.5271347674 0.5650637349 53.2542723033 2.2892035517 17.4470687481 0.8489833666 80.8317264688 3.9052378253
0.005 0.0085 0.7892 0.1973 4.5401772637 0.3010631263 6.0728482544 0.5831223351 54.7404803468 1.3234829285 17.3546022967 0.4100045651 82.7081081616 2.6176729550
0.005 0.009000000000000001 0.7888 0.1972 4.5700541309 0.2309485437 6.5428475665 0.6225022648 53.4780221067 2.0164208847 17.7213512557 0.6704111070 82.3122750598 3.5402828002
0.005 0.0095 0.7884 0.1971 4.6242751121 0.4481953555 6.9014184702 0.6611915233 54.1883822547 1.3635104402 17.6912217378 0.4419918645 83.4052975748 2.9148891835
0.0005 0.001 0.7988 0.1997 0.4879888309 0.1046026947 0.7185703768 0.0764518204 54.5112732311 1.7903773668 17.2226557874 0.3427964598 72.9404882262 2.3142283417
0.005 0.01 0.7879999999999999 0.19699999999999998 4.5302183080 0.3605657514 7.0757039294 0.7332667037 54.6440678299 1.4834969537 17.6091447753 0.6116012487 83.8591348426 3.1889306575
0.0055 0.0 0.7956 0.1989 4.9318961892 0.5525046225 0.0000000000 0.0000000000 54.4385090674 1.8814021965 17.7888829337 0.1922027371 77.1592881903 2.6261095561
0.0055 0.0005 0.7952 0.1988 5.0646822657 0.3146653357 0.3999994145 0.0777225749 54.6458869340 1.3000295836 17.3681086323 0.7965045968 77.4786772465 2.4889220910
0.0055 0.001 0.7948 0.1987 5.0580429618 0.3832820509 0.7157132382 0.0868494966 54.4694338370 1.2825574020 17.4792761638 0.3391750460 77.7224662008 2.0918639955
0.0055 0.0015 0.7944 0.1986 4.9971826768 0.5162458986 1.0485698938 0.0900791983 55.0751954997 1.5134421298 17.4896656527 1.0258461621 78.6106137230 3.1456133888
0.0055 0.002 0.794 0.1985 5.0945591329 0.3515558568 1.3785694108 0.2759765250 53.2733728963 0.7747418894 17.4335624125 0.8866562963 77.1800638525 2.2889305675
0.0055 0.0025 0.7936 0.1984 5.0635757150 0.4807271670 1.8685686937 0.2493416262 54.6586206626 1.5132978139 17.6579753733 0.7321870234 79.2487404446 2.9755536305
0.0055 0.003 0.7932 0.1983 5.0480840061 0.3955574166 2.0328541675 0.1792498764 53.9182452970 1.8094737311 17.4688866749 0.5857092234 78.4680701455 2.9699902475
0.0055 0.0035 0.7928 0.1982 5.0237398921 0.6079788383 2.5342820050 0.4639134580 53.7599832410 1.9164708398 17.6579753733 1.2823575768 78.9759805114 4.2707207129
0.0055 0.004 0.7924 0.1981 4.9960761262 0.2728494497 2.8785672154 0.2076100061 54.6759021515 1.7599735732 17.5977163375 0.5608630661 80.1482618306 2.8012960951
0.0005 0.0015 0.7984 0.1996 0.4846691790 0.0945696267 1.0071413830 0.0542103948 54.9987931279 1.0667242529 17.5312236084 0.4130471956 74.0218272983 1.6285514700
0.0055 0.0045 0.792 0.198 4.9905433730 0.3586999570 3.1857096230 0.3886128743 54.4585192124 1.9949642756 17.4543413904 0.7788098387 80.0891135988 3.5210869456
0.0055 0.005 0.7916 0.1979 4.9296830880 0.3164812202 3.4885663226 0.4061360067 54.7395707947 2.0355002594 17.3192780344 0.7844717753 80.4770982397 3.5425892616
0.0055 0.0055 0.7912 0.1978 5.1388211583 0.1242888394 3.9742798974 0.5370052756 54.6531633503 1.9641405263 17.5561583818 0.9324321761 81.3224227878 3.5578668174
0.0055 0.006 0.7908 0.1977 5.2140666017 0.5404047107 4.3199936771 0.2541729579 54.0246628864 2.0922117121 17.2610968964 0.7584013799 80.8198200616 3.6451907606
0.0055 0.0065 0.7904 0.1976 5.2848858424 0.2773361175 4.5528504791 0.4494525247 53.2742824483 2.6264650490 17.1592799050 0.8621998931 80.2712986748 4.2154535843
0.0055 0.006999999999999999 0.79 0.1975 4.9938630249 0.3556557722 4.8242786533 0.5535480373 54.4894439820 2.2987790324 17.5686257685 0.8886505884 81.8762114287 4.0966334303
0.0055 0.0075 0.7896 0.1974 5.0879198290 0.3888136150 5.3014208120 0.4713326338 54.4294135470 1.9759071472 17.2673305898 0.9449067396 82.0860847778 3.7809601356
0.0055 0.008 0.7892 0.1973 5.1841897345 0.2547470874 5.8399914523 0.4244173476 53.3397701957 1.8496487249 17.4418740037 0.6124901122 81.8058253862 3.1413032721
0.0055 0.0085 0.7888 0.1972 5.1432473609 0.2971330573 6.1199910425 0.2468409080 54.2347694091 3.2094151965 17.1873315251 1.2020526437 82.6853393376 4.9554418055
0.0055 0.009000000000000001 0.7884 0.1971 5.1388211583 0.2267105957 6.4928476397 0.9139271640 54.6395200696 1.7102152113 17.5104446306 0.2839506435 83.7816334982 3.1348036145
0.0005 0.002 0.7979999999999999 0.1995 0.4603250650 0.0988243269 1.4299979070 0.0799998829 54.3302723739 1.7378167126 17.4314845147 0.5817594299 73.6520798606 2.4984003523
0.0055 0.0095 0.7879999999999999 0.19699999999999998 4.9872237211 0.3813732831 6.7585615365 0.7560034286 54.6013188837 2.0252552436 17.1914873206 0.9899956406 83.5385914619 4.1526275959
0.0055 0.01 0.7876 0.1969 4.8931669169 0.4879675024 7.0542753894 0.4124188381 54.2902520839 1.9165226396 17.5842100019 0.7953219934 83.8219043921 3.6122309735
0.006 0.0 0.7952 0.1988 5.4951304635 0.3704813499 0.0000000000 0.0000000000 54.7859579491 1.6979892173 17.5810931552 0.6015361562 77.8621815678 2.6700067234
0.006 0.0005 0.7948 0.1987 5.5073025205 0.3433232732 0.3528566264 0.0661475426 55.0397229699 1.7860841826 17.7826492403 0.9118491670 78.6825313571 3.1074041654
0.006 0.001 0.7944 0.1986 5.4375898303 0.5807187864 0.6528561873 0.1461336359 54.7277466181 2.5619677189 17.6891438400 0.8754684208 78.5073364757 4.1642885620
0.006 0.0015 0.794 0.1985 5.6113182804 0.5680561518 1.0228556458 0.2841955498 54.6531633503 2.2007220278 17.3712254790 0.4339275491 78.6585627555 3.4869012785
0.006 0.002 0.7936 0.1984 5.4486553367 0.3347128198 1.4028550896 0.1529570197 54.2465935857 0.9669423804 17.5239509662 1.2060688682 78.6220549782 2.6606810881
0.006 0.0025 0.7932 0.1983 5.6035724259 0.3282112012 1.7242831906 0.1881377547 54.6786308076 1.4283778624 17.5291457106 1.3912390785 79.5356321347 3.3359658968
0.006 0.003 0.7928 0.1982 5.6290230906 0.4874653851 2.1071397730 0.2942991528 54.0655927285 3.1369161800 17.1800588828 0.5547014201 78.9818144749 4.4733821380
0.006 0.0035 0.7924 0.1981 5.3933278049 0.4939431834 2.6128533186 0.3367789723 53.9355267859 1.9770272338 17.4273287192 0.9189243065 79.3690366286 3.7266736960
0.0005 0.0025 0.7976 0.1994 0.4448333561 0.0768554982 1.7142832052 0.2752360447 55.5727204690 2.2458267481 18.0060232522 0.6620118426 75.7378602825 3.2599301336
0.006 0.004 0.792 0.198 5.4807453052 0.2705601164 2.7885673471 0.4021974537 54.1183467472 1.7308658339 17.1301893360 0.3547428578 79.5178487355 2.7583662618
0.006 0.0045 0.7916 0.1979 5.5692693562 0.4506039413 3.0728526453 0.2023128578 54.1592765893 2.8719442527 17.1748641383 0.9336075910 79.9762627291 4.4584686428
0.006 0.005 0.7912 0.1978 5.4265243240 0.1649317344 3.6699946284 0.3824085598 54.0819646653 1.4478400205 17.4460297992 0.8544835149 80.6245134169 2.8496638296
0.006 0.0055 0.7908 0.1977 5.6068920778 0.5132582182 3.9914227294 0.4042018228 53.4343636085 1.3867563951 17.0231776001 0.5018456549 80.0558560158 2.8060620910
0.006 0.006 0.7904 0.1976 5.3944343555 0.4169214964 4.2057081301 0.3989163171 53.9064211204 3.8779041356 17.3597970412 0.3374521356 80.8663606472 5.0311940847
0.006 0.0065 0.79 0.1975 5.4707863495 0.4543815449 4.5514219098 0.4035954894 53.7890889065 2.4996012722 17.5873268486 0.8367145087 81.3986240144 4.1942928152
0.006 0.006999999999999999 0.7896 0.1974 5.5670562549 0.2159787292 5.0857068421 0.2364703019 53.9282503695 2.2902831170 17.5779763086 0.5842699780 82.1589897751 3.3270021261
0.006 0.0075 0.7892 0.1973 5.4066064125 0.6501170985 5.4271349138 0.7555713896 54.4030365376 1.0113564378 17.3753812746 0.8424434188 82.6121591385 3.2594883447
0.006 0.008 0.7888 0.1972 5.4597208431 0.6062201081 5.5571347235 0.3252623690 53.6171835697 2.7465303238 17.3795370701 0.9684564203 82.0135762064 4.6464692212
0.006 0.0085 0.7884 0.1971 5.5449252421 0.3465041011 6.2142766188 0.5874877418 54.3739308722 3.0399259614 17.4626529815 0.5321447139 83.5957857146 4.5060625182
0.0005 0.003 0.7972 0.1993 0.4149564889 0.0519018255 2.0971397877 0.1741683240 55.6181980713 1.1562177529 17.7670650069 0.7336892009 75.8973593548 2.1159771033
0.006 0.009000000000000001 0.7879999999999999 0.19699999999999998 5.3966474568 0.1168131793 6.4185620341 0.5459004405 53.9537178268 2.8319507299 17.6922606867 0.9093361230 83.4611880044 4.4040004727
0.006 0.0095 0.7876 0.1969 5.3700902415 0.3087732349 6.6399902814 0.6078793348 53.9864617005 2.3358670751 17.2527853053 1.1839532638 83.2493275287 4.4364729086
0.006 0.01 0.7872 0.1968 5.5039828686 0.1915835130 7.1528466736 0.3141033837 54.0192055741 1.7217068264 17.0938261247 0.6459087692 83.7698612410 2.8733024923
0.0065 0.0 0.7948 0.1987 6.1048398645 0.3969788002 0.0000000000 0.0000000000 54.2756992512 1.4106281362 17.4553803393 0.9223479080 77.8359194550 2.7299548444
0.0065 0.0005 0.7944 0.1986 5.9034476485 0.2338987359 0.3528566264 0.0642697452 54.0428539273 1.4340679564 17.2735642831 0.8827373488 77.5727224853 2.6149737863
0.0065 0.001 0.794 0.1985 5.7651288189 0.2034368594 0.6614276033 0.0975619777 54.7814101888 1.5386265879 17.1281114382 1.0231067350 78.3360780492 2.8627321600
0.0065 0.0015 0.7936 0.1984 5.8879559396 0.3720643852 1.0885698353 0.1190436352 54.1510906208 1.3820211604 17.3764202234 1.1162199229 78.5040366191 2.9893491037
0.0065 0.002 0.7932 0.1983 5.9211524587 0.2917099191 1.4257121990 0.3387366547 53.7181438469 3.2566129649 17.1177219493 0.9926481136 78.1827304539 4.8797076523
0.0065 0.0025 0.7928 0.1982 5.9764799906 0.4352782587 1.7157117745 0.2779512848 54.8005107818 3.1365226768 17.7847271381 0.6855362380 80.2774296850 4.5352884583
0.0065 0.003 0.7924 0.1981 5.8746773320 0.1467004056 2.1185683277 0.2071376278 54.0101100537 2.1735546045 17.7358965402 0.8602446637 79.7392522536 3.3876373016
0.0005 0.0035 0.7968 0.1992 0.4724971220 0.0799784304 2.4442821367 0.2291774318 54.5740323223 1.3747108158 17.4636919304 0.4980630400 74.9545035114 2.1819297180
0.0065 0.0035 0.792 0.198 6.1634870482 0.4958532302 2.4399964287 0.4177289173 54.9360340367 2.9537478286 17.3722644279 0.9421015319 80.9117819415 4.8094315080
0.0065 0.004 0.7916 0.1979 6.1236512253 0.9155501271 2.8499958286 0.1836142343 54.7432090029 1.9680032922 17.3795370701 0.7608511519 81.0963931269 3.8280188055
0.0065 0.0045 0.7912 0.1978 5.9731603387 0.7360882631 3.0999954627 0.1076652349 54.5776705305 1.9858835361 17.4159002814 0.5438617116 81.0667266133 3.3734987457
0.0065 0.005 0.7908 0.1977 6.3006993272 0.8169731622 3.7228516939 0.2117754667 54.3211768535 2.6419667336 17.3130443410 0.7640732763 81.6577722156 4.4347886388
0.0065 0.0055 0.7904 0.1976 6.0008241046 0.6140548500 3.9857084521 0.8763082331 54.0956079460 2.0947281803 17.3888876102 0.3632222386 81.4710281129 3.9483135020
0.0065 0.006 0.79 0.1975 6.1004136619 0.3364787416 4.2557080569 0.3149857713 54.7568522836 2.2096506978 17.5603141774 1.1772093288 82.6732881798 4.0383245395
0.0065 0.0065 0.7896 0.1974 5.8846362877 0.4233102194 4.6228503767 0.4145707233 53.5171328447 1.8768394346 17.3836928657 0.6350893261 81.4083123748 3.3498097034
0.0065 0.006999999999999999 0.7892 0.1973 5.9333245157 0.5504619532 4.9185642296 0.3268396810 54.2083923997 2.1596634848 17.3462907056 0.6115659497 82.4065718506 3.6485310687
0.0065 0.0075 0.7888 0.1972 6.0439795794 0.3017131608 5.3128493667 0.5940787651 53.5289570213 2.3217612566 17.5260288639 0.5758964091 82.4118148313 3.7934495916
0.0065 0.008 0.7884 0.1971 5.9986110033 0.4479767449 5.8257057590 0.4964026644 53.6490178914 1.7773996829 17.1842146784 0.5189339115 82.6575493321 3.2407130037
0.0005 0.004 0.7964 0.1991 0.4536857612 0.0756997106 2.8214244419 0.1274552879 55.2507390447 0.8824623761 17.6101837242 0.6992674058 76.1360329720 1.7848847804
0.0065 0.0085 0.7879999999999999 0.19699999999999998 5.9820127438 0.5222825230 6.0299911743 0.7173296028 53.4389113687 2.6803657753 17.2247336852 1.2391206801 82.6756489720 5.1590985812
0.0065 0.009000000000000001 0.7876 0.1969 5.9809061931 0.4892906162 6.3971334940 0.6158840600 54.3411869985 0.7815375907 17.4481076970 0.9678722082 84.1673343826 2.8545844751
0.0065 0.0095 0.7872 0.1968 6.0229551173 0.4745335034 6.7871329232 0.4661078275 54.3866646008 1.2310913784 17.3795370701 0.4196427627 84.5762897114 2.5913754720
0.0065 0.01 0.7868 0.1967 5.9786930919 0.2646114045 7.2214180019 0.8816946634 53.9155166409 2.1961084712 17.2392789697 0.4418941673 84.3549067044 3.7843087064
0.006999999999999999 0.0 0.7944 0.1986 6.4644688215 0.6458920049 0.0000000000 0.0000000000 54.8741844975 2.2141374000 17.8605704073 0.8743827456 79.1992237263 3.7344121505
0.006999999999999999 0.0005 0.794 0.1985 6.7134427148 0.2438030150 0.3257138090 0.1078924569 54.8723653935 1.7977166766 17.6507027310 0.5511484333 79.5622246483 2.7005605818
0.006999999999999999 0.001 0.7936 0.1984 6.4025019858 0.5139638854 0.6814275741 0.1632824132 55.0651904272 2.3834387481 17.5177172728 0.7789595101 79.6668372599 3.8396445568
0.006999999999999999 0.0015 0.7932 0.1983 6.2852076183 0.3838311385 1.0771412806 0.1936541532 54.3175386453 3.0928910430 17.3483686034 0.9246435014 79.0282561476 4.5950198361
0.006999999999999999 0.002 0.7928 0.1982 6.4013954352 1.0080427296 1.3657122868 0.1848107195 54.5276451680 1.0002922427 17.9894000699 0.9719365499 80.2841529599 3.1650822417
0.006999999999999999 0.0025 0.7924 0.1981 6.5983614486 0.5835037822 1.7771402560 0.3355648253 54.4003078815 1.7056853554 17.8242071960 0.5352513043 80.6000167821 3.1600052672
0.0 0.0015 0.7988 0.1997 0.0000000000 0.0000000000 1.0699984339 0.1684016053 54.7677669081 2.0346368226 17.5790152574 1.4184753665 73.4167805994 3.6215137944
0.0005 0.0045 0.7959999999999999 0.19899999999999998 0.4658578182 0.0883579125 3.3014237393 0.2396252075 53.9837330443 2.5660176837 17.6694038111 0.7734023761 75.4204184129 3.6674031798
0.006999999999999999 0.003 0.792 0.198 6.5585256257 0.4185980290 2.1514254225 0.1778324977 54.2502317939 1.6085447866 17.7005722778 0.7041161379 80.6607551199 2.9090914512
0.006999999999999999 0.0035 0.7916 0.1979 6.5574190750 0.1736121175 2.6342818586 0.3538009946 53.8509384456 3.0799822921 17.5270678128 0.6620314084 80.5697071920 4.2694268126
0.006999999999999999 0.004 0.7912 0.1978 6.4556164164 0.6177447152 2.9628528063 0.2606737837 54.1419951004 2.1532798995 17.7597923647 0.4784311706 81.3202566878 3.5101295690
0.006999999999999999 0.0045 0.7908 0.1977 6.4777474291 0.4198714495 3.1857096230 0.2349117109 53.8327474047 2.2287581382 17.5156393750 0.6564118239 81.0118438318 3.5399531225
0.006999999999999999 0.005 0.7904 0.1976 6.4534033151 0.3485616942 3.4871377532 0.3321416030 53.9746375239 2.1224634275 17.2070715540 0.4629843505 81.1222501462 3.2661510752
0.006999999999999999 0.0055 0.79 0.1975 6.5197963534 0.2955629687 3.9742798974 0.2832172489 55.0379038659 1.7451590066 17.6049889798 0.5398936681 83.1369690965 2.8638328923
0.006999999999999999 0.006 0.7896 0.1974 6.5330749610 0.7545474593 4.2414223635 0.2163516264 53.9937381169 1.3089158686 17.5468078418 0.5220198683 82.3150432832 2.8018348226
0.006999999999999999 0.0065 0.7892 0.1973 6.5031980938 0.5511733055 4.6399932087 0.1682075941 54.2429553775 1.5244114001 17.5114835794 0.7485336564 82.8976302594 2.9923259561
0.006999999999999999 0.006999999999999999 0.7888 0.1972 6.5607387269 0.4661928170 5.1757067103 0.8771276132 53.7799933860 1.4393539713 17.5977163375 0.6884900386 83.1141551607 3.4711644401
0.006999999999999999 0.0075 0.7884 0.1971 6.4921325874 0.6075194784 5.2971351040 0.4246096440 54.7714051163 2.3425272361 17.6579753733 0.3566728343 84.2186481810 3.7313291928
0.0005 0.005 0.7956 0.1989 0.4459399067 0.1314142444 3.5799947602 0.4506134339 55.6491228409 1.7805080111 17.5738205130 0.9356310188 77.2488780208 3.2981667082
0.006999999999999999 0.008 0.7879999999999999 0.19699999999999998 6.2320931877 0.6512913025 5.4771348406 0.6580977205 53.9746375239 2.5181066260 17.4605750837 0.4736695502 83.1444406359 4.3011651992
0.006999999999999999 0.0085 0.7876 0.1969 6.3870102769 0.3890025215 5.8614199924 0.6384026869 52.9859544497 1.0028363006 17.3971992013 0.5855838914 82.6315839203 2.6158254004
0.006999999999999999 0.009000000000000001 0.7872 0.1968 6.6072138537 0.3922499599 6.4357048661 0.5289951942 53.0705427900 1.5354423929 16.8548678795 0.8682430686 82.9683293893 3.3249306156
0.006999999999999999 0.0095 0.7868 0.1967 6.5286487585 0.4772300306 6.6871330696 0.4299400406 52.8213255293 1.6683911968 17.1374619782 0.8489681094 83.1745693356 3.4245293774
0.006999999999999999 0.01 0.7864 0.1966 6.5961483473 0.2741388478 7.1442752576 0.7396292719 54.6968218485 2.4009100639 17.0449955268 0.5676275190 85.4822409802 3.9823057026
0.0075 0.0 0.794 0.1985 7.0929895833 0.5485634802 0.0000000000 0.0000000000 53.9873712525 1.3271408521 17.3930434057 0.3521653631 78.4734042415 2.2278696954
0.0075 0.0005 0.7936 0.1984 6.7399999301 0.4236456246 0.3785708745 0.0777225749 54.4157702663 1.2072411362 17.5769373597 0.7199428565 79.1112784306 2.4285521922
0.0075 0.001 0.7932 0.1983 6.9104087282 0.5700615532 0.6899989901 0.0345229380 53.9227930573 2.0601865839 17.2756421809 0.8176098726 78.7988429565 3.4823809477
0.0075 0.0015 0.7928 0.1982 7.0088917349 0.4104333399 1.0785698499 0.0823133669 55.0779241559 0.4438390319 17.7265460001 0.2901328727 80.8919317408 1.2267186114
0.0075 0.002 0.7924 0.1981 6.8794253104 0.4833790125 1.3642837175 0.3041209055 55.0224414811 2.0385608023 17.3005769543 0.9426101086 80.5667274633 3.7686708289
0.0005 0.0055 0.7952 0.1988 0.4271285459 0.0748538772 3.8514229343 0.2978010320 54.5203687516 3.2445729477 17.2787590276 0.9373921778 76.0776792594 4.5546200347
0.0075 0.0025 0.792 0.198 7.0044655324 0.6552798167 1.8514258616 0.2029171991 55.2807542622 1.7572451375 17.8325187872 0.4853303825 81.9691644434 3.1007725358
0.0075 0.003 0.7916 0.1979 6.9491380005 0.4827909723 2.1057112037 0.2187904194 54.5049063668 1.1994919131 17.4210950258 0.5231022554 80.9808505968 2.4241755602
0.0075 0.0035 0.7912 0.1978 6.9292200891 0.2311181406 2.4842820782 0.2470062070 54.1529097249 3.0488673007 17.4886267038 0.4647528583 81.0550385960 3.9917445066
0.0075 0.004 0.7908 0.1977 7.0852437289 0.2237969597 2.8242815805 0.3368032105 54.1811058384 2.8689318965 17.4751203682 0.9338526682 81.5657515160 4.3633847349
0.0075 0.0045 0.7904 0.1976 6.8993432219 0.3543036213 3.0871383387 0.3552975727 54.2693323868 0.9374018307 17.2392789697 0.6491094599 81.4950929171 2.2961124846
0.0075 0.005 0.79 0.1975 7.1582760709 0.3827065808 3.4371378264 0.3816606866 54.5012681586 0.8738783696 17.2236947363 0.4982450537 82.3203767922 2.1364906907
0.0075 0.0055 0.7896 0.1974 6.8196715760 0.5133536353 4.0085655615 0.3750803947 53.4871176271 1.7734856205 17.3961602524 0.5690329817 81.7115150170 3.2309526322
0.0075 0.006 0.7892 0.1973 7.1383581595 0.2774244046 4.2699937503 0.6088722735 53.8745867988 2.2060835662 17.5094056817 0.4589097354 82.7923443903 3.5512899797
0.0075 0.0065 0.7888 0.1972 6.9602035069 0.8184286695 4.5642790338 0.3543312756 53.8600339661 1.5506237912 17.3026548521 0.9093361230 82.6871713589 3.6327198593
0.0075 0.006999999999999999 0.7884 0.1971 6.9867607222 0.3481961634 4.7085645369 0.3802678771 54.0674118326 1.9422324877 17.1166830004 0.9338526682 82.8794200921 3.6045491964
0.0005 0.006 0.7948 0.1987 0.4747102233 0.0574554508 4.1342796632 0.2962895512 55.1324972787 2.2364847258 17.6787543511 0.8249908429 77.4202415163 3.4152205707
0.0075 0.0075 0.7879999999999999 0.19699999999999998 7.0531537604 0.3985671896 5.3514207389 0.4157504944 54.1865631506 2.3837691618 17.5842100019 0.7635249476 84.1753476518 3.9616117934
0.0075 0.008 0.7876 0.1969 6.8229912279 0.7124123908 5.5971346649 0.4873578481 54.0592258642 2.2278864218 17.0346060379 0.9280878757 83.5139577949 4.3557445364
0.0075 0.0085 0.7872 0.1968 6.8484418926 0.7617184668 6.1357053052 0.4981591501 53.4452782330 2.1015258584 17.1343451315 1.2735428572 83.5637705623 4.6349463325
0.0075 0.009000000000000001 0.7868 0.1967 6.8418025887 0.5228074114 6.3485621365 0.5196851728 52.9914117620 1.9188952973 17.3951213035 0.9404088813 83.5768977907 3.9017967628
0.0075 0.0095 0.7864 0.1966 6.9380724942 0.5386981270 6.3357050125 0.3996931753 53.6126358095 1.7401078516 17.1540851605 0.6095505271 84.0404984767 3.2880496810
0.0075 0.01 0.7859999999999999 0.1965 7.1184402480 0.4579889972 6.8114186019 0.5850231272 53.4361827125 1.0918413697 17.0533071179 1.1161309529 84.4193486803 3.2509844470
0.008 0.0 0.7936 0.1984 7.2833162929 0.7450825417 0.0000000000 0.0000000000 53.5171328447 2.2577375705 17.1925262695 0.4671158587 77.9929754071 3.4699359709
0.008 0.0005 0.7932 0.1983 7.4271678757 0.6141346067 0.3671423198 0.1105088646 54.2884329798 1.9817099898 17.0564239646 0.5095130786 79.1391671399 3.2158665397
0.008 0.001 0.7928 0.1982 7.5267574330 0.9986115255 0.6571418953 0.1018200206 55.4090011007 3.5839600851 17.5135614772 0.9947163862 81.1064619062 5.6791080174
0.008 0.0015 0.7924 0.1981 7.5101591735 1.1896443507 1.0385699085 0.1247362743 54.9387626928 2.8744181767 17.3535633478 0.3206701913 80.8410551226 4.5094689930
0.0005 0.0065 0.7944 0.1986 0.4293416472 0.1025217822 4.6814217195 0.1781077093 54.8168827186 1.0626215238 17.4751203682 0.5804368593 77.4027664535 1.9236878746
0.008 0.002 0.792 0.198 7.3585617362 0.2287109272 1.3771408415 0.1085712697 53.9946476689 1.5781857692 17.2662916409 1.0246037914 79.9966418875 2.9400717575
0.008 0.0025 0.7916 0.1979 7.4315940783 0.6807364257 1.7914259494 0.3526454588 55.2052614424 1.5488365446 17.7712208025 0.5872772915 82.1995022726 3.1694957206
0.008 0.003 0.7912 0.1978 7.3751599958 0.5263739372 2.0757112476 0.2279631435 54.4266848908 2.1167791207 17.4387571570 0.4704958951 81.3163132912 3.3416120965
0.008 0.0035 0.7908 0.1977 7.3519224324 0.5373964052 2.4742820928 0.1812876441 54.9851498472 2.6439074406 17.4366792592 0.6583887251 82.2480336316 4.0209802150
0.008 0.004 0.7904 0.1976 7.2910621474 0.5215787201 2.8457101206 0.3959586020 53.5626104470 0.9598666113 17.3265506766 0.8216135015 81.0259333916 2.6990174349
0.008 0.0045 0.79 0.1975 7.4791757557 0.2036053172 3.2214238564 0.4593689045 54.5867660510 2.0430328825 17.0979819203 0.6801616815 82.3853475834 3.3861687857
0.008 0.005 0.7896 0.1974 7.6894203767 0.7421779565 3.4071378703 0.3029106031 54.6131430603 1.7672799887 17.6797933000 0.4716232941 83.3894946073 3.2839918424
0.008 0.0055 0.7892 0.1973 7.5776587624 0.4320708302 4.0285655322 0.4049685419 55.1852512973 2.8745966131 17.4990161927 0.3540728070 84.2904917846 4.0657087922
0.008 0.006 0.7888 0.1972 7.4658971480 0.1776832293 4.3185651077 0.2956275740 53.9946476689 2.5250868516 17.4075886902 0.6805868639 83.1866986148 3.6789845188
0.008 0.0065 0.7884 0.1971 7.2877424955 0.5243415618 4.6557074714 0.2870535817 54.2256738886 2.6316633804 17.6164174176 0.5677416051 83.7855412731 4.0108001290
0.0005 0.006999999999999999 0.794 0.1985 0.4049975332 0.1007872659 4.8185643759 0.3949264367 53.7199629510 1.8625671687 17.7016112267 0.5948234201 76.6451360868 2.9531042914
0.008 0.006999999999999999 0.7879999999999999 0.19699999999999998 7.3906517047 0.5234534250 4.9871355578 0.4878433561 53.6717566925 1.8998833220 17.4501855948 0.7625460219 83.4997295498 3.6737261250
0.008 0.0075 0.7876 0.1969 7.4227416732 0.4972637144 5.3171350748 0.5711133633 54.3384583424 1.8718978869 17.2465516119 1.1207557340 84.3248867023 4.0610306986
0.008 0.008 0.7872 0.1968 7.3198324639 0.4544138810 5.5985632343 0.3020199654 54.2311312009 3.0520934750 17.5374573018 0.3502352038 84.6869842009 4.1587625252
0.008 0.0085 0.7868 0.1967 7.3508158818 0.3400262843 6.0799911011 0.4856631521 54.3748404242 2.2564781929 17.1831757295 0.5750711165 84.9888231366 3.6572387458
0.008 0.009000000000000001 0.7864 0.1966 7.3740534451 0.1939969787 6.5371332891 0.1932321563 53.1760508273 0.5681141007 17.2184999918 0.9810582648 84.3057375533 1.9364015005
0.008 0.0095 0.7859999999999999 0.1965 7.4061434136 0.5680647738 6.9071327476 0.3073250773 52.9150093901 3.1999307817 17.2818758743 0.6112834842 84.5101614256 4.6866041170
0.008 0.01 0.7856 0.1964 7.4039303123 0.3821943244 6.9785612145 0.9696608405 53.6381032668 1.7955635551 17.3400570122 0.6323777316 85.3606518058 3.7797964516
0.0085 0.0 0.7932 0.1983 7.9804431942 0.2148646676 0.0000000000 0.0000000000 54.7313848263 3.1531187743 17.1613578027 0.7688390279 79.8731858232 4.1368224698
0.0085 0.0005 0.7928 0.1982 8.0158528146 1.0777462373 0.3242852396 0.0748330382 55.3935387159 2.2939299313 17.3462907056 0.5962661565 81.0799674757 4.0427753633
0.0085 0.001 0.7924 0.1981 7.9970414538 0.5852638270 0.7071418221 0.1110247474 54.8514456964 1.5308536442 17.7036891245 1.4339452020 81.2593180968 3.6610874206
0.0005 0.0075 0.7936 0.1984 0.4868822803 0.0349922036 5.1271353529 0.1936541532 55.9219884547 3.0166132464 17.6631701177 0.4918696126 79.1991762056 3.7371292158
0.0085 0.0015 0.792 0.198 7.8288457570 0.4037317897 1.0814269886 0.1483512684 54.6795403597 1.1024821387 17.8834272829 0.8731276051 81.4732403882 2.5276928019
0.0085 0.002 0.7916 0.1979 7.9306484156 0.3176860435 1.4871406805 0.2178556530 53.8900491836 1.7696750990 17.2029157584 0.6408756895 80.5107540381 2.9460924850
0.0085 0.0025 0.7912 0.1978 7.8410178140 0.5674954409 1.8457115843 0.1655168818 54.7814101888 1.8993520111 17.7296628468 0.9605193483 82.1978024339 3.5928836821
0.0085 0.003 0.7908 0.1977 7.7425348073 0.5094268787 2.0899969410 0.2610180316 54.2284025448 2.7861846281 17.5675868196 0.3860306850 81.6285211127 3.9426602234
0.0085 0.0035 0.7904 0.1976 7.8642553773 0.2936511033 2.3971393486 0.1607632492 54.9869689513 2.4041647467 17.4366792592 1.0283515926 82.6850429364 3.8869306918
0.0085 0.004 0.79 0.1975 7.7790509783 0.7427584634 2.8814243541 0.2501587669 53.2187997735 0.7870731784 17.3005769543 0.9566592657 81.1798520602 2.7366496744
0.0085 0.0045 0.7896 0.1974 7.7845837315 0.4870834298 3.2214238564 0.3262647207 53.9246121613 1.4697483007 17.4688866749 0.3253353619 82.3995064241 2.6084318131
0.0085 0.005 0.7892 0.1973 7.7458544592 0.5236218193 3.5142805706 0.3498099323 53.9464414105 2.3224438612 17.2112273496 0.3514903988 82.4178037899 3.5473660116
0.0085 0.0055 0.7888 0.1972 7.6883138261 0.4708551748 3.7542802194 0.4121218276 53.3925242143 1.2885190819 17.3525243989 0.2222087997 82.1876426587 2.3937048840
0.0085 0.006 0.7884 0.1971 7.7879033834 0.3348737430 4.4699934575 0.4656697809 54.3248150617 1.4340102672 17.1862925762 1.3634018285 83.7690044788 3.5979556196
0.0005 0.008 0.7932 0.1983 0.4581119637 0.0883579125 5.5071347967 0.7028793425 54.6813594638 1.4922464685 17.4429129526 0.4067269289 78.0895191768 2.6902106524
0.0085 0.0065 0.7879999999999999 0.19699999999999998 7.9063043015 0.4096928082 4.5642790338 0.7064127316 53.9537178268 1.2750661044 17.2070715540 0.7891252855 83.6313727161 3.1802969297
0.0085 0.006999999999999999 0.7876 0.1969 7.9738038904 0.4749874249 5.0085640978 0.6353135512 52.9386577433 1.7962821631 17.0055154689 0.3604179446 82.9265412004 3.2670010838
0.0085 0.0075 0.7872 0.1968 7.5477818952 0.2947997104 5.5428490301 0.1969146940 53.5789823838 1.2395108851 17.1520072627 0.2757739096 83.8216205718 2.0069991991
0.0085 0.008 0.7868 0.1967 8.0744999984 0.3902595613 5.7842772482 0.3902269920 53.9846425964 2.6659875045 17.2538242542 1.0180766168 85.0972440972 4.4645506746
0.0085 0.0085 0.7864 0.1966 8.0523689856 0.5563914423 6.0071340648 0.2466093034 54.0983366022 1.6855017906 17.3244727788 0.5936754338 85.4823124314 3.0821779701
0.0085 0.009000000000000001 0.7859999999999999 0.1965 7.5887242687 0.4773634311 6.2971336404 0.5572226218 52.7622046463 2.0672451297 17.4595361348 0.7571364556 84.1075986902 3.8589676382
0.0085 0.0095 0.7856 0.1964 7.6639697120 0.5916642545 6.8499899741 0.7465282922 53.7445208562 0.8005587561 17.4522634926 1.0490112156 85.7107440349 3.1877625184
0.0085 0.01 0.7852 0.1963 7.8542964216 0.7637796942 7.0428468346 0.3037180073 53.3106645302 1.4527639078 17.1914873206 0.7360745769 85.3992951070 3.2563361862
0.009000000000000001 0.0 0.7928 0.1982 8.0058938589 0.6666175508 0.0000000000 0.0000000000 54.6649875269 0.8774118167 17.3026548521 0.3786908142 79.9735362379 1.9227201817
0.009000000000000001 0.0005 0.7924 0.1981 8.2825315181 0.6556534298 0.3642851811 0.1205428128 54.4885344300 2.6137974886 17.1696693939 0.5367817706 80.3050205231 3.9267755018
0.0005 0.0085 0.7928 0.1982 0.4249154446 0.0708192408 6.2999907791 0.3380612071 53.9100593286 2.4537441906 17.2164220940 0.7966617833 77.8513876463 3.6592864218
0.009000000000000001 0.001 0.792 0.198 8.2947035751 0.9581578453 0.6799990047 0.0588320861 54.6122335082 2.5581648920 17.4543413904 0.6747251191 81.0412774784 4.2498799425
0.009000000000000001 0.0015 0.7916 0.1979 8.3854407274 0.2390354284 0.9999985364 0.2260572742 54.6104144042 2.2165348553 17.6205732131 0.3678524696 81.6164268811 3.0494800275
0.009000000000000001 0.002 0.7912 0.1978 8.2349498407 0.5089459333 1.3657122868 0.1023796951 53.2560914074 1.0809305712 17.2974601076 1.1880125045 80.1542136425 2.8802687041
0.009000000000000001 0.0025 0.7908 0.1977 8.4474075631 0.4537343389 1.7485688693 0.1902519708 53.8554862058 1.3004164321 17.4200560769 0.6854732529 81.4715187151 2.6298759947
0.009000000000000001 0.003 0.7904 0.1976 8.4053586388 0.7742818754 2.1928539333 0.1840582838 55.0924769886 2.5237563382 17.4720035215 0.9873535339 83.1626930822 4.4694500313
0.009000000000000001 0.0035 0.79 0.1975 8.1785157583 0.8843105186 2.4399964287 0.2842242724 54.4457854838 2.0475549931 17.2725253342 0.6515129133 82.3368230050 3.8676026974
0.009000000000000001 0.004 0.7896 0.1974 8.0678606946 0.4228934843 2.8271387192 0.2061104274 53.7890889065 1.5960355297 17.1353840804 0.2192748341 81.8194724007 2.4443142755
0.009000000000000001 0.0045 0.7892 0.1973 8.5270792089 0.8074453822 3.2171381484 0.2308101242 53.8254709883 1.8892917697 17.5405741484 0.8037893085 83.1102624940 3.7313365846
0.009000000000000001 0.005 0.7888 0.1972 8.1884747140 0.4009929429 3.3928521769 0.4095785773 52.8522502989 1.6421241161 17.4034328946 0.7448444815 81.8370100844 3.1975401178
0.009000000000000001 0.0055 0.7884 0.1971 8.4175306959 0.6865110069 3.8571372117 0.5553442720 54.0283010946 1.4488841495 17.2444737141 0.6624421565 83.5474427163 3.3531815849
0.0005 0.009000000000000001 0.7924 0.1981 0.4747102233 0.0676355033 6.4042763407 0.4820527253 54.0101100537 1.8202624928 17.6039500309 0.6862853171 78.4930466486 3.0562360385
0.009000000000000001 0.006 0.7879999999999999 0.19699999999999998 8.3234738917 0.7435690943 4.1228511085 0.5120898037 54.4257753388 1.7638707175 17.3442128078 0.6267333790 84.2163131468 3.6462629945
0.009000000000000001 0.0065 0.7876 0.1969 8.3754817716 0.1524311157 4.6214218073 0.6018330511 54.2138497120 1.7640245483 17.0886313803 0.5081554155 84.2993846712 3.0264441306
0.009000000000000001 0.006999999999999999 0.7872 0.1968 8.1442126885 0.4309585016 5.0471354699 0.6002439695 54.0064718455 1.1890402431 17.4408350548 0.7254095623 84.6386550587 2.9456522765
0.009000000000000001 0.0075 0.7868 0.1967 8.4241699997 0.7077288879 5.3828492643 0.5670250666 54.0037431894 1.6761186016 17.2403179186 0.5829012552 85.0510803720 3.5337738113
0.009000000000000001 0.008 0.7864 0.1966 8.4463010124 0.8016377050 5.6842773945 0.5522783284 53.3033881138 2.1912269771 17.1509683138 0.7893714623 84.5849348345 4.3345144728
0.009000000000000001 0.0085 0.7859999999999999 0.1965 8.4562599682 0.5689263140 6.1471338599 0.5272640225 53.6917668375 1.4903936592 17.1468125183 0.9599887765 85.4419731839 3.5465727722
0.009000000000000001 0.009000000000000001 0.7856 0.1964 8.3079821828 0.3596272546 6.4899905010 0.4505409647 53.0441657806 1.9887508884 17.2039547073 0.4276331815 85.0460931717 3.2265522892
0.009000000000000001 0.0095 0.7852 0.1963 8.3832276261 1.2122543787 6.8328471420 0.7088698669 54.0610449683 1.5176998139 17.4875877549 0.5624006068 86.7647074913 4.0012246663
0.009000000000000001 0.01 0.7848 0.1962 8.5104809494 1.4272255628 7.1885609071 0.5376889043 54.0555876560 1.9689766230 16.9172048131 0.6240131512 86.6718343256 4.5579042413
0.0095 0.0 0.7924 0.1981 8.6819962981 0.5698209339 0.0000000000 0.0000000000 55.0733763957 3.0817523982 17.2527853053 0.8945440463 81.0081579991 4.5461173784
0.0 0.002 0.7984 0.1996 0.0000000000 0.0000000000 1.4828549725 0.2232593829 55.1661507044 1.4600120832 17.6330405998 0.4236873836 74.2820462767 2.1069588497
0.0005 0.0095 0.792 0.198 0.4691774701 0.0690686181 6.5371332891 0.5137608858 53.7727169696 1.8594856762 17.3140832899 0.7165584641 78.0931110187 3.1588736442
0.0095 0.0005 0.792 0.198 8.7406434819 1.0725758280 0.3928565679 0.1232218691 53.9719088677 1.4875934348 17.6527806288 0.9844587627 80.7581895463 3.6678498946
0.0095 0.001 0.7916 0.1979 8.7494958870 0.4681951610 0.7157132382 0.1717613299 54.0210246782 0.9327517210 17.4927824994 0.8560737132 80.9790163028 2.4287819251
0.0095 0.0015 0.7912 0.1978 8.8391264886 0.5978896970 1.0885698353 0.0345229380 53.9564464830 0.8555515559 17.2922653632 0.1578928885 81.1764081701 1.6458570794
0.0095 0.002 0.7908 0.1977 8.9387160459 0.4532591338 1.3642837175 0.1608647732 54.4394186195 3.2817444514 17.3109664432 0.6167402250 82.0533848261 4.5126085834
0.0095 0.0025 0.7904 0.1976 9.3403939271 0.7420129569 1.7528545773 0.1298663034 54.1656434536 1.5803146820 17.4169392302 1.0386246896 82.6758311882 3.4908186319
0.0095 0.003 0.79 0.1975 8.7494958870 0.7522135571 2.0971397877 0.2553265476 54.3502825190 2.4741353821 17.3535633478 0.8943799248 82.5504815415 4.3760554116
0.0095 0.0035 0.7896 0.1974 8.9033064255 0.6126494324 2.4257107353 0.1526899390 53.6972241498 2.0299816105 17.1956431162 0.5636965597 82.2218844268 3.3590175416
0.0095 0.004 0.7892 0.1973 8.6775700956 0.4523397102 2.7485674057 0.3382301955 53.6581134118 2.5515190031 17.4242118725 0.4706060042 82.5084627856 3.8126949130
0.0095 0.0045 0.7888 0.1972 8.4463010124 0.5797987450 3.1071383094 0.3094427600 53.9455318584 2.4833469385 17.2330452763 0.7764389763 82.7320164565 4.1490274198
0.0095 0.005 0.7884 0.1971 8.8723230077 0.5524159678 3.6128518549 0.2804365663 54.7422994509 0.9653497123 17.2268115830 0.8481387232 84.4542858965 2.6463409696
0.0005 0.01 0.7916 0.1979 0.4658578182 0.0471551591 7.1214181482 0.6847006311 54.1956586711 2.4444860610 17.5125225283 0.6445637588 79.2954571658 3.8209056100
0.0095 0.0055 0.7879999999999999 0.19699999999999998 8.7683072478 0.7188117507 3.9614227733 0.1502648520 53.8145563638 1.8586704409 17.3639528367 0.3196587598 83.9082392216 3.0474058034
0.0095 0.006 0.7876 0.1969 9.0360925020 0.3052475640 4.2685651809 0.4263364085 53.5234997090 1.5779131617 17.4335624125 0.3988264849 84.2617198044 2.7083236191
0.0095 0.0065 0.7872 0.1968 8.7616679440 0.6567580786 4.4985648443 0.5273259480 53.7090483264 3.4036161896 17.3213559322 0.3412184023 84.2906370469 4.9289186185
0.0095 0.006999999999999999 0.7868 0.1967 8.8225282290 0.6917702886 4.9828498497 0.2945209725 53.1815081396 0.7391250725 17.3660307345 0.4277644177 84.3529169528 2.1531807513
0.0095 0.0075 0.7864 0.1966 8.6941683551 0.3478584094 5.3271350601 0.5359248882 54.1520001729 1.6216228932 17.3338233189 0.6366442806 85.5071269070 3.1420504714
0.0095 0.008 0.7859999999999999 0.1965 9.0217073437 0.9489431427 5.6728488398 0.3626878439 54.0010145332 2.3611480600 17.1083714092 1.2387233886 85.8039421259 4.9115024352
0.0095 0.0085 0.7856 0.1964 8.9021998749 0.9273132019 6.0357054516 0.5725694500 54.0055622935 1.3335583985 17.4907046016 0.9977371928 86.4341722216 3.8311782432
0.0095 0.009000000000000001 0.7852 0.1963 8.8026103175 0.4795336483 6.5842760773 0.2633221839 53.1815081396 1.1141474246 17.3992770991 0.5599770685 85.9676716335 2.4169803253
0.0095 0.0095 0.7848 0.1962 8.6410539245 0.7613647370 6.9114184556 0.4367405394 53.2797397606 2.2553853810 17.4636919304 0.6784391953 86.2959040711 4.1319298527
0.0095 0.01 0.7844 0.1961 8.8380199379 0.6815705208 6.8442756967 0.6528046067 53.4716552424 2.7578265998 17.3348622678 1.0539059873 86.4888131448 5.1461077146
0.001 0.0 0.7992 0.1998 0.9272894338 0.0983772681 0.0000000000 0.0000000000 54.0492207917 1.5577777635 17.1447346205 1.1456662372 72.1212448460 2.8018212688
0.01 0.0 0.792 0.198 9.1821571860 0.7501270776 0.0000000000 0.0000000000 54.5703941141 1.3645778700 17.4283676681 0.6910689433 81.1809189682 2.8057738909
0.01 0.0005 0.7916 0.1979 9.5993267762 0.2409131263 0.3528566264 0.0811145645 54.5867660510 2.4146028768 17.8782325384 0.7873176368 82.4171819920 3.5239482044
0.01 0.001 0.7912 0.1978 9.3415004778 0.8363824762 0.6599990340 0.0888014144 53.8709485906 1.6278146016 17.4356403103 0.5938063291 81.3080884127 3.1468048213
0.01 0.0015 0.7908 0.1977 9.3614183892 0.8741329813 1.0528556019 0.0759160618 53.2970212495 1.0577523278 17.4886267038 0.1342778643 81.1999219444 2.1420792352
0.01 0.002 0.7904 0.1976 9.2740008889 0.5161035684 1.4699978484 0.0635030807 54.0583163121 2.6767076725 17.3244727788 0.7655862047 82.1267878282 4.0219005263
0.01 0.0025 0.79 0.1975 9.0670759198 1.1253222832 1.6428547383 0.1572724435 54.4776198054 2.4212473643 17.7909608315 0.5541952452 82.9785112950 4.2580373362
0.01 0.003 0.7896 0.1974 9.2596157306 0.5876440274 2.1842825173 0.2584723732 54.4576096604 1.4922486860 17.5966773886 0.0942184022 83.4981852969 2.4325834888
0.01 0.0035 0.7892 0.1973 9.5816219660 0.8576845364 2.5414248517 0.1521007106 54.1992968793 1.6353472619 17.3161611877 1.1018659162 83.6385048847 3.7469984251
0.01 0.004 0.7888 0.1972 9.2828532940 0.4712087087 2.8299958579 0.1674293015 54.1620052454 0.7528234319 17.2174610429 0.6007460879 83.4923154402 1.9922075300
0.01 0.0045 0.7884 0.1971 9.0349859513 0.9404508700 3.2857094766 0.2740471145 53.6008116329 1.3733380530 17.3525243989 0.5117537852 83.2740314597 3.0995898227
0.001 0.0005 0.7988 0.1997 0.8841339590 0.1821477808 0.3014281302 0.0741756342 55.2589250131 1.0298828539 17.5520025862 0.6898620645 73.9964896885 1.9760683334
0.01 0.005 0.7879999999999999 0.19699999999999998 9.1965423443 0.8799798284 3.4214235637 0.2289279578 53.8563957579 1.4728520947 17.5281067617 0.6061765987 84.0024684276 3.1879364796
0.01 0.0055 0.7876 0.1969 9.1511737682 0.5408757938 3.7542802194 0.4494525247 54.0464921355 1.2312714594 17.2964211587 0.7393813209 84.2483672818 2.9609810988
0.01 0.006 0.7872 0.1968 9.2253126609 0.4634109355 4.3257079544 0.5048006972 53.3543230284 2.5446203887 17.3660307345 0.4996901357 84.2713743782 4.0125221571
0.01 0.0065 0.7868 0.1967 9.4056804147 0.4591851833 4.6785645808 0.1772807926 54.2465935857 1.3782447888 17.3109664432 0.8099164723 85.6418050244 2.8246272370
0.01 0.006999999999999999 0.7864 0.1966 9.2894925978 0.4808595973 5.0928496887 0.2721040235 54.6477060380 1.0850860609 17.0179828556 0.9170099816 86.0480311801 2.7550596633
0.01 0.0075 0.7859999999999999 0.1965 9.2850663953 0.9948228710 5.4185634977 0.2748799056 53.6744853486 1.0271512905 17.1956431162 1.1742862046 85.5737583578 3.4711402717
0.01 0.008 0.7856 0.1964 9.3846559526 0.5835373565 5.6642774238 0.5286864722 53.2706442401 2.3300486712 17.1270724893 0.9027503390 85.4466501058 4.3450228389
0.01 0.0085 0.7852 0.1963 8.9685929131 0.4077755456 6.3471335672 0.3709441969 54.4876248779 2.0240212452 17.2891485165 0.4893614718 87.0924998747 3.2921024595
0.01 0.009000000000000001 0.7848 0.1962 9.3813363007 0.4668856975 6.4642762529 0.5821135207 52.9632156485 1.6646442540 17.2912264143 0.8016108461 86.1000546164 3.5152543183
0.01 0.0095 0.7844 0.1961 9.4388769338 1.0797348933 6.6471331281 0.4179242912 54.4876248779 3.0859984406 17.1873315251 0.9110722865 87.7609664649 5.4947299116
0.001 0.001 0.7984 0.1996 0.8951994654 0.1200798650 0.6614276033 0.1266843819 54.5376502405 2.0389097760 17.0626576580 0.2744556111 73.1569349672 2.5601296340
0.01 0.01 0.784 0.196 9.4687538010 0.6811392198 7.0499896813 0.7372857285 53.4980322517 0.8473706312 17.2112273496 1.0264772993 87.2280030836 3.2922728788
0.001 0.0015 0.7979999999999999 0.1995 0.9007322185 0.1450214717 1.0214270764 0.1636320012 55.8237568337 0.9615131039 17.2735642831 1.0407841330 75.0194804117 2.3109507098
0.001 0.002 0.7976 0.1994 0.8830274083 0.1687770871 1.5185692059 0.0928460173 55.8246663858 2.2220295057 17.9177125963 0.5117453481 76.1439755963 2.9953979582
0.001 0.0025 0.7972 0.1993 0.9405680415 0.1141411139 1.7385688839 0.1993046229 55.2434626283 3.0740308003 17.4761593171 1.0864325874 75.3987588708 4.4739091245
0.001 0.003 0.7968 0.1992 0.9272894338 0.1125422383 2.0014256421 0.1140710603 54.5140018873 1.8109453052 17.8584925095 0.5556346854 75.3012094727 2.5931932892
0.001 0.0035 0.7964 0.1991 0.9095846236 0.1199166020 2.5085677569 0.1429711736 54.8860086741 2.1004264744 17.7213512557 0.7488681348 76.0255123103 3.1121823848
0.0 0.0025 0.7979999999999999 0.1995 0.0000000000 0.0000000000 1.8657115550 0.1796592790 55.6136503111 1.8415084624 17.9644652965 1.2391903672 75.4438271626 3.2603581086
0.001 0.004 0.7959999999999999 0.19899999999999998 0.9837235163 0.0627522515 2.9042814635 0.4924400972 55.1543265278 2.4758695033 17.5800542063 1.0425457409 76.6223857139 4.0736075929
0.001 0.0045 0.7956 0.1989 0.9261828832 0.1812312403 3.1057097401 0.3964530869 54.3184481973 3.4517566062 17.4605750837 0.6455008782 75.8109159043 4.6749418116
0.001 0.005 0.7952 0.1988 0.8509374399 0.1190557983 3.4757091985 0.2293910507 54.9123856835 1.7342712957 18.0486201568 0.5502938723 77.2876524787 2.6330120170
0.001 0.0055 0.7948 0.1987 0.9272894338 0.1907123250 3.7214231246 0.3228693123 54.9223907560 2.9457378906 17.9187515452 0.6988535887 77.4898548596 4.1581731166
0.001 0.006 0.7944 0.1986 0.8940929147 0.1689221220 4.4014221293 0.3491559067 55.4572073591 1.3076764868 17.8283629916 0.7033001054 78.5810853947 2.5290546209
0.001 0.0065 0.794 0.1985 0.9372483896 0.1478974369 4.6742788728 0.2693298408 54.7386612427 1.4558698167 17.7358965402 0.6972701750 78.0860850453 2.5703672694
0.001 0.006999999999999999 0.7936 0.1984 0.9516335478 0.1585112062 4.9185642296 0.4542401236 54.8596316648 2.2233366757 17.9530368587 0.8819935706 78.6828663009 3.7180815761
0.001 0.0075 0.7932 0.1983 0.8365522816 0.1361372119 5.3571350162 0.5200463325 53.7126865346 0.3297248484 17.5852489508 0.5103090213 77.4916227832 1.4962174141
0.001 0.008 0.7928 0.1982 0.9638056048 0.1103003991 5.6428488837 0.3378196485 54.2456840336 1.3389026287 17.3764202234 0.7139930126 78.2287587455 2.5010156889
0.001 0.0085 0.7924 0.1981 0.9261828832 0.1264763659 5.8028486496 0.6830653161 54.3439156546 0.3153195385 17.2496684586 0.8600990973 78.3226156460 1.9849603178
0.0 0.003 0.7976 0.1994 0.0000000000 0.0000000000 2.0785683863 0.3956904980 54.9223907560 2.6336041409 17.6195342642 0.8384362620 74.6204934065 3.8677309009
0.001 0.009000000000000001 0.792 0.198 0.9129042755 0.1298017386 6.2914193630 0.3083063136 53.8445715813 2.1678607763 17.2216168385 0.7891198140 78.2705120583 3.3950886425
0.001 0.0095 0.7916 0.1979 0.8929863641 0.1962809988 6.6842759309 0.7792921028 54.3502825190 1.4889341993 17.2413568675 1.1317391937 79.1689016815 3.5962464946
0.001 0.01 0.7912 0.1978 0.9427811427 0.1462322472 6.9828469225 0.5309667648 55.2743873979 4.6469953134 17.4210950258 0.7044226725 80.6211104889 6.0286169979
0.0015 0.0 0.7988 0.1997 1.3488852265 0.2206895891 0.0000000000 0.0000000000 53.7972748749 2.4254777320 17.4886267038 0.9589807817 72.6347868052 3.6051481028
0.0015 0.0005 0.7984 0.1996 1.3156887074 0.2680868708 0.3328566557 0.0714855868 55.0469993863 0.4747269215 17.4938214483 0.6461760990 74.1893661977 1.4604754781
0.0015 0.001 0.7979999999999999 0.1995 1.3267542138 0.1096323106 0.6657133113 0.1374399528 55.8892445811 2.1518978815 17.4190171280 0.6201889651 75.3007292342 3.0191591100
0.0015 0.0015 0.7976 0.1994 1.3931472520 0.1740347720 1.0557127405 0.0936339750 54.9351244846 2.0115919222 17.9395305231 1.1128418210 75.3235150002 3.3921024902
0.0015 0.002 0.7972 0.1993 1.3920407014 0.1180643379 1.3599980094 0.1055982375 54.2693323868 2.0092117930 17.6195342642 0.7965533821 74.6409053618 3.0294277505
0.0015 0.0025 0.7968 0.1992 1.3854013976 0.1223426725 1.7514260080 0.1986482041 54.5285547200 1.1397148075 17.9166736474 0.3164959613 75.5820557730 1.7772016454
0.0015 0.003 0.7964 0.1991 1.4440485813 0.1193844554 2.1599968385 0.3443533719 55.3107694797 1.9335750204 17.3525243989 0.4330111645 76.2673392984 2.8303240122
0.0 0.0035 0.7972 0.1993 0.0000000000 0.0000000000 2.4742820928 0.1372021672 54.8559934566 2.9386690583 17.5644699730 0.4055042948 74.8947455224 3.4813755203
0.0015 0.0035 0.7959999999999999 0.19899999999999998 1.3665900367 0.1525274793 2.4628535381 0.3115984489 54.6167812685 1.2155318338 17.6205732131 1.1253116314 76.0667980564 2.8049693934
0.0015 0.004 0.7956 0.1989 1.3599507329 0.2770710876 2.7671388070 0.2447152202 54.4657956288 1.6839402466 17.5488857396 1.0164382740 76.1417709083 3.2221648284
0.0015 0.0045 0.7952 0.1988 1.3522048784 0.0502719972 2.9857099157 0.3018307044 55.0051599922 2.3361787204 17.2527853053 0.8706714058 76.5958600916 3.5589528278
0.0015 0.005 0.7948 0.1987 1.3643769355 0.0829839204 3.4414235344 0.1681590564 55.0288083454 0.9457836901 17.2517463564 0.8083262752 77.0863551717 2.0052529421
0.0015 0.0055 0.7944 0.1986 1.4307699737 0.0604464364 3.8714229051 0.3848132004 54.2957093962 0.9798708505 17.4034328946 0.5988312512 77.0013351696 2.0239617385
0.0015 0.006 0.794 0.1985 1.3798686444 0.1229417099 4.1614224806 0.1739338169 54.7095555772 3.9640068851 17.7005722778 0.8652292520 77.9514189800 5.1261116639
0.0015 0.0065 0.7936 0.1984 1.3732293405 0.1436641984 4.5342790777 0.3894941314 54.6458869340 2.3981905445 17.6860269933 0.9071779043 78.2394223455 3.8385267786
0.0015 0.006999999999999999 0.7932 0.1983 1.3179018087 0.1050698819 4.8585643174 0.7454558979 53.8964160479 0.5475291790 17.4283676681 0.9490557867 77.5012498421 2.3471107455
0.0015 0.0075 0.7928 0.1982 1.3190083593 0.1584493964 5.1657067250 0.5561815081 55.2298193476 1.5800319701 17.7223902046 0.7899455766 79.4369246365 3.0846084512
0.0015 0.008 0.7924 0.1981 1.3411393721 0.0360945895 5.6985630879 0.2494725486 54.1119798829 2.6286689869 17.4481076970 0.9604384326 78.5997900399 3.8746745576
0.0 0.004 0.7968 0.1992 0.0000000000 0.0000000000 2.7785673617 0.2927695934 53.8172850199 1.7491932122 17.4896656527 0.6504649844 74.0855180343 2.6924277900
0.0015 0.0085 0.792 0.198 1.3234345619 0.1359572076 5.7299916133 0.6082015466 54.8159731666 2.6542193675 17.4844709082 0.9616290044 79.3538702500 4.3600071261
0.0015 0.009000000000000001 0.7916 0.1979 1.3831882963 0.1389150818 6.2942765017 0.1647258767 54.4385090674 2.0858993276 17.4512245437 0.5638573872 79.5671984091 2.9533976733
0.0015 0.0095 0.7912 0.1978 1.3665900367 0.1525274793 6.7614186751 0.6073419353 54.7322943783 1.9626691645 17.6704427600 1.1551056025 80.5307458501 3.8776441816
0.0015 0.01 0.7908 0.1977 1.3345000683 0.1050698819 7.1028467468 0.4783126632 54.4657956288 1.8170072760 17.5083667328 0.7774115156 80.4115091767 3.1778013367
0.002 0.0 0.7984 0.1996 1.7749072218 0.2896881094 0.0000000000 0.0000000000 54.8914659864 1.8346816894 17.5499246885 0.6658876253 74.2162978967 2.7902574241
0.002 0.0005 0.7979999999999999 0.1995 1.8534723170 0.3032029514 0.3242852396 0.0499795145 55.8101135531 3.0255316077 17.7868050359 0.8631908530 75.7746761456 4.2419049266
0.002 0.001 0.7976 0.1994 1.9209719059 0.2890110298 0.6914275594 0.1104349703 54.4612478686 1.5920808993 17.3639528367 0.5665692289 74.4376001706 2.5580961283
0.002 0.0015 0.7972 0.1993 1.8612181715 0.2351101135 1.0714270032 0.1364265019 54.5331024802 0.4787182477 17.5353794040 0.4942864187 75.0011270589 1.3445412818
0.002 0.002 0.7968 0.1992 1.8302347536 0.1793021819 1.3685694255 0.2225269026 54.6449773819 1.8643767014 17.3057716988 0.6482108631 75.1495532598 2.9144166490
0.002 0.0025 0.7964 0.1991 1.8014644371 0.2002336935 1.7042832198 0.2530786283 56.3312868755 1.9314191533 17.3307064722 1.1718201342 77.1677410046 3.5565516093
0.0 0.0045 0.7964 0.1991 0.0000000000 0.0000000000 3.0714240760 0.2768624872 54.8987424028 2.0262941611 17.7888829337 0.8976085524 75.7590494125 3.2007652007
0.002 0.003 0.7959999999999999 0.19899999999999998 1.8291282030 0.3872990461 2.1028540650 0.2329225245 54.0419443753 2.5031586193 17.6081058264 0.7984807223 75.5820324697 3.9218609122
0.002 0.0035 0.7956 0.1989 1.8534723170 0.1963308986 2.3042823416 0.0801018586 55.0060695442 1.9894828823 17.5655089218 0.9393293161 76.7293331246 3.2052449556
0.002 0.004 0.7952 0.1988 1.7560958610 0.3102764829 2.7785673617 0.2222332345 54.8832800180 1.9423091563 17.3525243989 0.4887081302 76.7704676396 2.9635270039
0.002 0.0045 0.7948 0.1987 1.7317517469 0.2423320631 3.0857097693 0.4524755182 54.7013696088 2.1961898380 17.4574582370 0.7987780708 76.9762893620 3.6897754901
0.002 0.005 0.7944 0.1986 1.8501526651 0.2088539212 3.5371376800 0.3199995316 55.3089503756 2.8371749570 17.8792714873 0.8908197660 78.5755122080 4.2568481758
0.002 0.0055 0.794 0.1985 1.8578985196 0.1034254943 3.9271371092 0.4175139004 54.9205716519 2.3750882334 17.5416130973 0.2901923932 78.2472203780 3.1862200213
0.002 0.006 0.7936 0.1984 1.8490461145 0.3130893074 4.2214223928 0.4631738165 54.1501810688 2.2699693168 17.6860269933 0.7355464663 77.9066765694 3.7817789070
0.002 0.0065 0.7932 0.1983 1.8235954498 0.1213377050 4.6899931355 0.7132324668 54.4003078815 0.9827708807 17.4179781791 0.3109218383 78.3318746459 2.1282628908
0.002 0.006999999999999999 0.7928 0.1982 1.8125299434 0.1321575435 4.7857072812 0.5429315310 55.2289097956 1.5494709648 17.1405788249 0.7252607463 78.9677258451 2.9498207856
0.002 0.0075 0.7924 0.1981 1.8036775384 0.1346176951 5.5228490594 0.1275833193 55.0715572916 1.9167488157 17.2548632031 0.4408180692 79.6529470925 2.6197678993
