# Supplementary material for: Multipressure Sampling for Improving the Performance of MOF-based Electronic Noses
Source: ACS Sens. 2024 Jul 12;9(7):3531–9. doi: 10.1021/acssensors.4c00199 (PMC11287752; doi:10.1021/acssensors.4c00199)
Supplement: Supplementary file 2 — se4c00199_si_002.zip [file se4c00199_si_002.zip › Multiplex_Adsorption_Data/H2S_10bar/MgMOF-74_EQeq.csv]

H2S_comp CO2_comp N2_comp O2_comp H2S_mass H2S_error CO2_mass CO2_error N2_mass N2_error O2_mass O2_error total_mass total_error
0.0 0.0 0.8 0.2 0.0000000000 0.0000000000 0.0000000000 0.0000000000 77.4032993039 0.9404737697 23.6443238481 0.2310056568 101.0476231520 1.1714794265
0.0 0.0005 0.7996 0.1999 0.0000000000 0.0000000000 3.2870066347 0.2302885006 77.5741855620 0.4851578567 23.4335620533 0.2707887576 104.2947542500 .9862351149
0.0 0.005 0.7959999999999999 0.19899999999999998 0.0000000000 0.0000000000 32.7396435635 1.6724706482 74.1845139604 0.9546349463 22.5141572127 0.3265775934 129.4383147366 2.9536831879
0.002 0.008 0.792 0.198 15.7593130234 0.6684778590 51.8271941552 2.0071422230 69.9952357404 0.6627735672 21.6132466738 0.4335146248 159.1949895928 3.7719082740
0.002 0.0085 0.7916 0.1979 15.6389816601 0.8185032352 55.4367328082 0.9083213395 69.7542957349 0.6971036447 21.5024639755 0.3291832494 162.3324741787 2.7531114688
0.002 0.009000000000000001 0.7912 0.1978 15.6990498285 0.7078937235 57.4039011603 3.0420434291 69.3366984532 0.6740930555 21.4647429244 0.2863546930 163.9043923664 4.7103849011
0.002 0.0095 0.7908 0.1977 15.5783284122 0.7640257972 61.1655158001 1.5874482237 68.9359333076 0.6929217824 21.4255569782 0.1935471109 167.1053344981 3.2379429142
0.002 0.01 0.7904 0.1976 15.6658953200 0.4332514923 63.6511021270 2.5002404116 68.3586711918 1.0040865134 21.2274299044 0.2585820101 168.9030985432 4.1961604274
0.0025 0.0 0.7979999999999999 0.1995 20.0731046324 0.5433048237 0.0000000000 0.0000000000 76.1588433738 1.1137224142 23.2826778492 0.3061004437 119.5146258554 1.9631276816
0.0025 0.0005 0.7976 0.1994 19.9365860680 0.9580015555 3.3622892838 0.1432049935 75.6710320385 0.4328387066 23.0786911947 0.2525468253 122.0485985850 1.7865920809
0.0025 0.001 0.7972 0.1993 20.2938746538 0.7824279283 6.6684313075 0.2890994741 75.3621222643 0.5214688808 23.0640422428 0.3922860346 125.3884704684 1.9852823178
0.0025 0.0015 0.7968 0.1992 19.7181563650 0.7167982144 9.8887158619 0.4471882122 75.1253502163 0.7208024962 22.7829654792 0.3382496591 127.5151879224 2.2230385819
0.0025 0.002 0.7964 0.1991 20.0284435592 0.9815174630 13.3444160581 0.6817913975 74.3238199251 0.4443417906 22.9409910473 0.4310773000 130.6376705897 2.5387279511
0.0 0.0055 0.7956 0.1989 0.0000000000 0.0000000000 35.2529258482 1.2991857640 73.8720774529 1.8564281540 22.3749921701 0.3486858287 131.4999954712 3.5042997467
0.0025 0.0025 0.7959999999999999 0.19899999999999998 19.9174734690 0.7831713379 16.4682683228 0.6643129944 73.3711210209 0.4473663899 22.8076855854 0.2333578490 132.5645483981 2.1282085712
0.0025 0.003 0.7956 0.1989 19.9584290383 0.5586774248 20.0020207639 0.9723935930 73.6841987527 1.0512521739 22.7291305811 0.3128730290 136.3737791360 2.8951962207
0.0025 0.0035 0.7952 0.1988 19.8340021182 0.8658117981 22.9669989431 0.7301776220 73.2810290162 1.3249431386 22.4083185356 0.3699168538 138.4903486131 3.2908494125
0.0025 0.004 0.7948 0.1987 20.1534555589 0.7932307609 26.2565233922 0.8405754036 72.7736603419 0.2718435329 22.3945851432 0.3195499370 141.5782244362 2.2251996344
0.0025 0.0045 0.7944 0.1986 20.2066977990 0.4208616282 29.3771024983 0.7783371755 72.5389722726 1.3617312645 22.2418698202 0.3419702821 144.3646423901 2.9029003503
0.0025 0.005 0.794 0.1985 20.0450208135 0.7986467226 33.0508454172 1.5186537834 72.2053753654 1.0384183486 22.2169666020 0.3027454972 147.5182081981 3.6584643518
0.0025 0.0055 0.7936 0.1984 19.9941188916 0.6775929761 36.8877427060 1.3724639051 71.8722593764 1.0167445833 22.2052474405 0.2240810858 150.9593684145 3.2908825503
0.0025 0.006 0.7932 0.1983 19.6272740064 0.4648663207 38.4784978127 1.7257497027 71.4030435439 0.6852558803 21.8457987845 0.3668652249 151.3546141475 3.2427371286
0.0025 0.0065 0.7928 0.1982 19.9878780429 0.6451135347 42.1356231570 2.6105619067 70.7882698105 0.7477088371 21.8935909899 0.4193020977 154.8053620003 4.4226863762
0.0025 0.006999999999999999 0.7924 0.1981 19.9090873286 0.9405612899 45.3083210201 1.7143667566 70.3264280567 1.1806714336 21.7069999657 0.3683071771 157.2508363711 4.2039066572
0.0 0.006 0.7952 0.1988 0.0000000000 0.0000000000 39.2066497229 1.3556812188 73.4663428195 0.8450003456 22.2903944732 0.1969807467 134.9633870156 2.3976623111
0.0025 0.0075 0.792 0.198 19.5869035166 0.3016338450 48.4442587938 2.1995897084 69.8365327428 0.2895697214 21.5555664259 0.1480767399 159.4232614791 2.9388700147
0.0025 0.008 0.7916 0.1979 20.0175220741 0.4939787314 51.6552274351 2.7682529615 69.7119749355 0.5815886119 21.6227684925 0.5456292129 163.0074929372 4.3894495177
0.0025 0.0085 0.7912 0.1978 19.8143044396 0.6854427297 54.9052221988 1.4941530936 69.4460271849 0.8841650960 21.5198596058 0.2259146707 165.6854134291 3.2896755900
0.0025 0.009000000000000001 0.7908 0.1977 20.0910470723 1.3022086539 58.2647418868 2.2574797041 68.8745360872 0.7579560661 21.3843568012 0.2627476449 168.6146818475 4.5803920690
0.0025 0.0095 0.7904 0.1976 19.8080635909 0.5256916619 60.3069411065 1.2898872762 68.4553357449 1.1749786266 21.4098093550 0.2697421614 169.9801497973 3.2602997261
0.0025 0.01 0.79 0.1975 20.1228363952 0.8450641142 63.7832873804 2.2324967892 68.2528691934 0.7582279305 21.1708483279 0.3030302200 173.3298412969 4.1388190539
0.003 0.0 0.7976 0.1994 24.8377975571 0.6300683622 0.0000000000 0.0000000000 75.4374661117 0.8209031418 23.0534217528 0.6180503720 123.3286854216 2.0690218760
0.003 0.0005 0.7972 0.1993 24.7098601596 1.1384725550 3.2910351376 0.0596121460 75.3481756372 1.0111684287 22.9677253844 0.6500993330 126.3167963188 2.8593524627
0.003 0.001 0.7968 0.1992 24.4042536019 0.8872010009 6.6817757236 0.1954745187 74.8302267630 1.0270870076 22.8280110061 0.2726156755 128.7442670946 2.3823782027
0.003 0.0015 0.7964 0.1991 24.3461356987 0.7833601390 9.8600127783 0.2915598578 74.3286291068 0.9965708702 22.7666685203 0.2792167655 131.3014461041 2.3507076325
0.0 0.0065 0.7948 0.1987 0.0000000000 0.0000000000 41.7111196575 1.1891223221 73.5038544372 1.7781295394 22.3579627636 0.2598460422 137.5729368583 3.2270979037
0.003 0.002 0.7959999999999999 0.19899999999999998 24.1906995618 1.0149961107 13.2034184544 0.7883083330 73.9974367905 1.0297991309 22.5357644167 0.2797897075 133.9273192234 3.1128932821
0.003 0.0025 0.7956 0.1989 24.6915276667 0.9817398719 16.3146816475 0.3858310409 73.7154584340 1.5534054412 22.6481951222 0.2907549412 137.3698628704 3.2117312952
0.003 0.003 0.7952 0.1988 24.6180026684 0.6309599558 20.0949281134 0.3309231896 72.4777353583 0.8741272839 22.5062834011 0.1708111129 139.6969495412 2.0068215422
0.003 0.0035 0.7948 0.1987 24.3634930591 0.7367186124 22.7086711908 0.9131729103 72.8656760193 1.2761656702 22.3008318514 0.3158403705 142.2386721206 3.2418975634
0.003 0.004 0.7944 0.1986 24.2542782075 1.3623751494 26.1102383784 0.6983721716 72.4474375133 0.6453377972 22.2043318811 0.2164887607 145.0162859803 2.9225738789
0.003 0.0045 0.794 0.1985 24.0140055341 0.8676559597 29.4775632909 0.9192117790 71.9549773024 0.5534418947 22.0356858229 0.2956517245 147.4822319503 2.6359613579
0.003 0.005 0.7936 0.1984 24.9752912542 0.7495733638 32.8121566168 1.2165145147 71.3778754927 0.7121602727 21.9199591032 0.3553042800 151.0852824669 3.0335524312
0.003 0.0055 0.7932 0.1983 24.3049851029 1.1564341874 35.8428497506 0.7679368441 70.9538659687 1.1730544095 22.0021763455 0.2338005529 153.1038771677 3.3312259939
0.003 0.006 0.7928 0.1982 24.3301435240 0.7453551314 38.7141652360 0.8389505522 70.6258797735 1.1224622414 21.7221982532 0.2951104885 155.3923867867 3.0018784135
0.003 0.0065 0.7924 0.1981 24.3568621574 0.6266296493 42.2589960601 2.3160191637 70.0208847097 1.3031200495 21.8234591329 0.3709205296 158.4602020601 4.6166893921
0.0 0.006999999999999999 0.7944 0.1986 0.0000000000 0.0000000000 46.2706296649 1.7701983300 72.2031310806 0.6041982759 22.1955425099 0.1649658332 140.6693032554 2.5393624391
0.003 0.006999999999999999 0.792 0.198 24.3061552620 1.2430079205 46.1716795609 2.3577741742 69.9458614745 0.7859939269 21.6943652447 0.3934859535 162.1180615421 4.7802619751
0.003 0.0075 0.7916 0.1979 24.8771929143 0.4600618989 48.5711566370 1.4043979350 69.5442947986 0.7918896014 21.4568691128 0.4448426854 164.4495134627 3.1011921207
0.003 0.008 0.7912 0.1978 24.1920647474 1.2731028922 51.2694982766 2.9346452534 68.7897341824 0.9861608646 21.3047031255 0.3339141737 165.5560003319 5.5278231839
0.003 0.0085 0.7908 0.1977 24.4124447157 0.7735991891 56.4781008236 2.4507755639 68.6967566687 1.1135593152 21.3537771142 0.2776387019 170.9410793222 4.6155727701
0.003 0.009000000000000001 0.7904 0.1976 24.3566671308 1.1560894468 58.1997822765 2.6002221547 68.4115721910 0.4246088391 21.1349583959 0.2276586863 172.1029799942 4.4085791269
0.003 0.0095 0.79 0.1975 23.6742693353 1.0341092525 59.5946514268 3.3396009366 68.1369679133 1.0685226016 21.2948150830 0.3193072496 172.7007037584 5.7615400403
0.003 0.01 0.7896 0.1974 24.2622742949 0.7303611702 64.5476958172 3.5321560983 67.5718890580 0.5098051238 21.0130058717 0.2622044737 177.3948650418 5.0345268660
0.0035 0.0 0.7972 0.1993 29.5905938641 1.3255672415 0.0000000000 0.0000000000 75.3909773548 1.1015223598 22.9135242626 0.2197171867 127.8950954815 2.6468067880
0.0035 0.0005 0.7968 0.1992 28.8881083369 0.4764772109 3.3673249125 0.1269278137 74.7572875065 1.2139796484 22.6762112426 0.2532156182 129.6889319985 2.0706002912
0.0035 0.001 0.7964 0.1991 29.1964452660 0.9002632059 6.5674669521 0.3261377323 74.4339501871 1.0138160697 22.7514702327 0.4699200753 132.9493326379 2.7101370832
0.0 0.0075 0.794 0.1985 0.0000000000 0.0000000000 48.6789190913 2.4994385542 72.0309623740 0.8933242045 22.1074656869 0.3916037064 142.8173471522 3.7843664651
0.0035 0.0015 0.7959999999999999 0.19899999999999998 28.6887912329 0.8945325452 9.7686161174 0.0684475136 74.2899953468 0.3740780941 22.5242283671 0.2165420331 135.2716310642 1.5536001860
0.0035 0.002 0.7956 0.1989 29.2128274937 0.6304232203 13.4154184228 0.3541862346 74.0517805442 0.3727286499 22.6123051901 0.2967461502 139.2923316508 1.6540842550
0.0035 0.0025 0.7952 0.1988 28.9622184147 1.6415179148 16.7585723175 0.9298885276 72.9063937581 1.2842570461 22.5308203954 0.3972226785 141.1580048857 4.2528861670
0.0035 0.003 0.7948 0.1987 29.2582686730 0.8925915365 19.9763390575 0.3575473684 73.1014862310 0.6803262195 22.3874437792 0.2639947802 144.7235377407 2.1944599046
0.0035 0.0035 0.7944 0.1986 28.5815266465 0.9805367133 23.1817685072 1.3481501926 72.1980012867 0.4734838553 22.2850842281 0.3515683592 146.2463806685 3.1537391204
0.0035 0.004 0.794 0.1985 28.8282351951 0.8857911340 26.3879533013 1.4339406987 72.3065284881 1.2261393642 22.1792455510 0.3953867167 149.7019625355 3.9412579136
0.0035 0.0045 0.7936 0.1984 29.1576349884 1.3997695622 29.7980810577 1.4234399689 71.6818157792 1.0409675553 21.9904571840 0.2047731441 152.6279890093 4.0689502305
0.0035 0.005 0.7932 0.1983 28.8855729921 1.2979224623 32.2695676242 1.1104080823 70.9947440136 0.6864267228 21.9386365168 0.1730460723 154.0885211467 3.2678033397
0.0035 0.0055 0.7928 0.1982 29.2994192688 1.2255492624 36.0269019796 1.7113209076 70.5848414226 1.0254038635 21.9075074942 0.3298962984 157.8186701652 4.2921703319
0.0035 0.006 0.7924 0.1981 29.1414477872 0.3871177691 38.7063600115 1.2632665247 70.0883735603 0.4938700550 21.7276916102 0.2625536017 159.6638729692 2.4068079505
0.0 0.008 0.7936 0.1984 0.0000000000 0.0000000000 51.6726003541 0.9155440494 72.3369866392 0.3137392291 21.9961336529 0.0882470174 146.0057206462 1.3175302959
0.0035 0.0065 0.792 0.198 28.8836227269 0.7499751379 41.3601363370 1.4269882481 70.0997552904 0.9965378630 21.5696660421 0.3105893040 161.9131803964 3.4840905530
0.0035 0.006999999999999999 0.7916 0.1979 28.8873282308 0.9348660904 45.4825537732 1.4547709079 69.4109201581 0.6130100313 21.6286280733 0.3135731243 165.4094302354 3.3162201539
0.0035 0.0075 0.7912 0.1978 28.1848427036 0.8934442267 47.5101496697 0.8727943070 69.2946982659 0.6527752450 21.2140627359 0.1450893454 166.2037533751 2.5641031241
0.0035 0.008 0.7908 0.1977 28.7941055540 0.7822451260 50.7729852866 2.5689668347 68.5091985805 0.7713936851 21.4504601964 0.2679131702 169.5267496175 4.3905188160
0.0035 0.0085 0.7904 0.1976 28.2860614678 1.1521830124 53.2429611645 1.3956787970 68.1276701619 0.9805563986 21.1166472061 0.1690090086 170.7733400003 3.6974272166
0.0035 0.009000000000000001 0.79 0.1975 28.6404246557 0.5577695753 57.9228226980 1.2965786612 67.6084388393 0.7422245975 21.0113578646 0.4142157892 175.1830440576 3.0107886232
0.0035 0.0095 0.7896 0.1974 28.8118529673 0.7831499687 60.9197771195 2.1385426400 67.5366217252 0.6853826232 21.0269223760 0.3816948081 178.2951741880 3.9887700400
0.0035 0.01 0.7892 0.1973 28.5062464096 0.7150081864 63.5617197175 2.1913645577 67.3347963978 1.1120224088 20.7925391463 0.4365756318 180.1953016712 4.4549707847
0.004 0.0 0.7968 0.1992 33.3588962951 1.1806800537 0.0000000000 0.0000000000 74.4663320108 0.8768043279 22.7126505103 0.3037750783 130.5378788162 2.3612594599
0.004 0.0005 0.7964 0.1991 34.3016544956 0.9903619542 3.3398807360 0.0908508922 74.0522614624 1.0449744900 22.8602387002 0.2476674900 134.5540353942 2.3738548264
0.0 0.0085 0.7932 0.1983 0.0000000000 0.0000000000 55.0776924818 2.5724747643 71.1864700592 0.3051671616 21.9563983710 0.3248336947 148.2205609120 3.2024756206
0.004 0.001 0.7959999999999999 0.19899999999999998 34.5076025014 0.8556172430 6.6613814273 0.2359803283 73.7576189273 0.7588307014 22.7443288687 0.3994106635 137.6709317247 2.2498389362
0.004 0.0015 0.7956 0.1989 34.1951700154 0.4596579398 9.7832194406 0.3367190528 73.4168082475 1.3917743542 22.6780423616 0.4341514756 140.0732400651 2.6223028224
0.004 0.002 0.7952 0.1988 34.1364670327 1.1069379573 13.2318697566 0.7740378866 73.3042733946 0.8003223405 22.4923668968 0.2739770128 143.1649770807 2.9552751972
0.004 0.0025 0.7948 0.1987 34.3100406360 1.2715561634 16.6573561806 0.5431237792 72.2956276762 0.4223801505 22.3586952112 0.2201836631 145.6217197040 2.4572437562
0.004 0.003 0.7944 0.1986 33.2054104234 1.4064711240 19.6726906468 0.7187932679 72.1106344850 1.0477736410 22.2614627933 0.2817129986 147.2501983485 3.4547510315
0.004 0.0035 0.794 0.1985 33.9607481376 1.1097255116 22.8277638095 0.8356898544 71.8467707131 0.5859163403 22.2382075822 0.5426880625 150.8734902424 3.0740197688
0.004 0.004 0.7936 0.1984 33.4667459610 0.8745441508 26.3257632868 1.0302564054 71.4839981033 0.3390745603 22.0640681671 0.3073422889 153.3405755182 2.5512174054
0.004 0.0045 0.7932 0.1983 34.6480215962 1.1890046425 30.2500287336 0.6490677321 70.8147203101 0.6518207550 21.8042323836 0.1491452874 157.5170030235 2.6390384170
0.004 0.005 0.7928 0.1982 33.4603100858 1.7686140427 33.0198763007 1.1549914530 70.3046264328 0.8024755396 21.7632153184 0.2480246436 158.5480281377 3.9741056789
0.004 0.0055 0.7924 0.1981 33.6572868716 1.0575974431 35.3601847396 2.0732154874 70.0657704060 0.5051518357 21.8113737476 0.0499194067 160.8946157648 3.6858841729
0.0 0.009000000000000001 0.7928 0.1982 0.0000000000 0.0000000000 58.7262572572 1.8792441423 70.9878508530 1.2538072080 22.0329391444 0.2225242810 151.7470472546 3.3555756313
0.004 0.006 0.792 0.198 33.2964878085 1.9243351285 39.2731200218 2.3309638609 69.9368843352 1.1954431959 21.5524535237 0.1821991911 164.0589456892 5.6329413764
0.004 0.0065 0.7916 0.1979 33.0363224300 0.9492270738 41.8752811531 1.5615251575 69.1010485475 1.0565916162 21.4632780293 0.3488796354 165.4759301599 3.9162234829
0.004 0.006999999999999999 0.7912 0.1978 32.6595311922 1.3997865178 45.6532615862 2.9148698351 69.1198043564 1.1038854425 21.4643767006 0.2099072637 168.8969738354 5.6284490591
0.004 0.0075 0.7908 0.1977 33.7585056358 1.4926574120 48.6262967713 1.6476861824 68.4635113539 0.6834161437 21.2530655702 0.0875144616 172.1013793312 3.9112741997
0.004 0.008 0.7904 0.1976 33.4273506038 1.6392288938 51.6605148452 1.7690092672 68.0755706930 1.0030804942 21.1536358095 0.2550443098 174.3170719515 4.6663629650
0.004 0.0085 0.79 0.1975 33.3300323700 1.4545804334 54.5980488480 2.6024130102 67.8426459903 0.9168545766 21.0131889836 0.2079474055 176.7839161919 5.1817954257
0.004 0.009000000000000001 0.7896 0.1974 33.6134059044 0.9650905452 57.6823714275 1.8598047335 67.2180935874 0.7628509711 20.9190694680 0.3178003928 179.4329403873 3.9055466426
0.004 0.0095 0.7892 0.1973 32.9684532008 1.6102088748 60.5526797872 3.0486203542 67.0470470233 0.4522829116 20.7542687596 0.2152249611 181.3224487709 5.3263371017
0.004 0.01 0.7888 0.1972 33.5053612120 0.8913231762 64.0793823480 3.5365326128 66.7902367180 0.3013098956 20.7899755798 0.2446818993 185.1649558578 4.9738475839
0.0045 0.0 0.7964 0.1991 38.9565474892 1.9810785899 0.0000000000 0.0000000000 74.0690935985 0.8159238849 22.9202994028 0.4635696053 135.9459404905 3.2605720801
0.0 0.0095 0.7924 0.1981 0.0000000000 0.0000000000 60.9210360266 1.7400192179 70.8937511969 0.8639268133 21.8652086457 0.3046541781 153.6799958692 2.9086002093
0.0045 0.0005 0.7959999999999999 0.19899999999999998 38.7802435146 1.6526752185 3.3756336998 0.1345992562 73.9844519998 1.2770423718 22.7320603715 0.3695207179 138.8723895857 3.4338375644
0.0045 0.001 0.7956 0.1989 39.0158355515 0.7390073425 6.6749776248 0.2102180484 73.3990142751 0.9565700923 22.5493146972 0.3741348469 141.6391421486 2.2799303301
0.0045 0.0015 0.7952 0.1988 38.6702485570 1.2038749373 9.7980745453 0.3870266419 72.5267890122 0.4756349635 22.4793659521 0.2207439565 143.4744780666 2.2872804992
0.0045 0.002 0.7948 0.1987 37.7622050771 1.1118361877 13.1374517185 0.7307816381 72.6005297990 0.4906293603 22.3775557367 0.5075293689 145.8777423313 2.8407765550
0.0045 0.0025 0.7944 0.1986 38.2895567888 1.8298373039 16.2925248812 0.3955882989 71.5816244928 0.7134591449 22.1199172960 0.2096099422 148.2836234588 3.1484946899
0.0045 0.003 0.794 0.1985 38.7406531309 1.4043001589 19.7321110655 0.6178841588 71.6542431372 0.2379006717 22.0834780283 0.3617012063 152.2104853619 2.6217861957
0.0045 0.0035 0.7936 0.1984 38.6708336366 1.5431106646 23.0624241070 0.6607094117 71.1819814896 0.5873843228 22.0420947393 0.4205407029 154.9573339725 3.2117451020
0.0045 0.004 0.7932 0.1983 37.8995037476 0.9552939686 26.2487181677 0.7656616725 71.1063170301 1.5860757553 21.8675891004 0.2950854914 157.1221280458 3.6021168878
0.0045 0.0045 0.7928 0.1982 38.7585955708 1.2299183272 28.7949838204 0.8010211787 70.3681076319 1.1740776308 21.6432770251 0.3210794948 159.5649640482 3.5260966315
0.0045 0.005 0.7924 0.1981 38.4890689194 1.3667469695 32.3546697493 1.0151565186 69.9987624737 0.8795551518 21.6465730393 0.4050839139 162.4890741817 3.6665425538
0.0 0.001 0.7992 0.1998 0.0000000000 0.0000000000 6.7447210823 0.3725296716 77.0705039270 1.5529172790 23.3130744243 0.8444912694 107.1282994336 2.7699382200
0.0 0.01 0.792 0.198 0.0000000000 0.0000000000 64.2646934842 2.2714219040 70.1638777137 1.0965776193 21.5810189798 0.2114941631 156.0095901777 3.5794936864
0.0045 0.0055 0.792 0.198 38.8272449061 1.5728777528 35.7373533293 1.3356900478 69.5473406137 0.3494692659 21.5280996412 0.3400908057 165.6400384903 3.5981278722
0.0045 0.006 0.7916 0.1979 38.3188107669 1.8500068127 38.3677139813 1.5035294466 69.4338439245 0.9403584530 21.5661869160 0.3359719622 167.6865555887 4.6298666745
0.0045 0.0065 0.7912 0.1978 38.5352902048 1.4541714107 42.2232430964 2.8159925476 68.7347492045 0.7235638003 21.4707856171 0.2922777948 170.9640681228 5.2860055534
0.0045 0.006999999999999999 0.7908 0.1977 38.1781966455 1.2983707482 45.1008531176 1.3100733670 68.2424492996 0.2826362655 21.2494033322 0.3250974230 172.7709023949 3.2161778037
0.0045 0.0075 0.7904 0.1976 38.1089622307 2.1545466573 48.7222254981 1.1578278181 67.9521350281 1.0497033608 21.1930048676 0.4984097323 175.9763276245 4.8604875685
0.0045 0.008 0.79 0.1975 38.7039881451 1.3838788369 52.0084767885 2.5834230915 67.5385453979 0.8526486199 21.0100760813 0.3385033313 179.2610864128 5.1584538796
0.0045 0.0085 0.7896 0.1974 38.0549398845 2.3391232746 54.1292318160 2.5100737691 67.4274532995 0.2354319194 20.9837079680 0.2111209512 180.5953329680 5.2957499143
0.0045 0.009000000000000001 0.7892 0.1973 38.1116926020 0.7442847777 57.1810745903 0.9649746782 66.7945649816 0.6842920173 20.8086529934 0.4279609865 182.8959851673 2.8215124597
0.0045 0.0095 0.7888 0.1972 37.5158865816 2.0473187464 60.6866275106 2.0362742578 66.4673803167 0.3596270539 20.7670865925 0.3973732392 185.4369810014 4.8405932973
0.0045 0.01 0.7884 0.1971 37.1884370535 0.5365596062 62.7884989305 3.1770258376 66.0395234472 1.1917723799 20.5623674904 0.1907087343 186.5788269216 5.0960665580
0.0005 0.0 0.7996 0.1999 3.7725930144 0.2420039451 0.0000000000 0.0000000000 77.7210259113 1.2558869748 23.5773048933 0.3489199982 105.0709238190 1.8468109181
0.005 0.0 0.7959999999999999 0.19899999999999998 44.3519561816 2.0631575304 0.0000000000 0.0000000000 73.3594186787 1.0800552834 22.6143194210 0.2603256203 140.3256942813 3.4035384341
0.005 0.0005 0.7956 0.1989 42.9335282973 2.5928508860 3.3434056761 0.1429480089 72.9427832333 0.4958228806 22.5571885088 0.1341679259 141.7769057155 3.3657897014
0.005 0.001 0.7952 0.1988 43.6330884266 1.7370430516 6.7565548098 0.1472523225 72.9496763938 0.8701149401 22.4167416829 0.2746175479 145.7560613131 3.0290278621
0.005 0.0015 0.7948 0.1987 43.2052002404 1.4560189449 9.9982407862 0.2190122228 71.9455192450 1.0095975261 22.4086847594 0.1914499478 147.5576450310 2.8760786416
0.005 0.002 0.7944 0.1986 43.4376718530 2.1281436908 12.9959505520 0.4804565096 71.7808849232 0.7833751452 22.2164172663 0.4929413110 150.4309245945 3.8849166566
0.005 0.0025 0.794 0.1985 43.3688274912 1.1661597060 16.7268478566 0.6521973201 71.3238523511 0.9044919561 22.1591032422 0.2000111742 153.5786309411 2.9228601564
0.005 0.003 0.7936 0.1984 43.8253845759 2.1575857221 19.3650137332 0.3003852767 71.0186296162 1.2424695377 22.0450245297 0.3006748665 156.2540524550 4.0011154030
0.005 0.0035 0.7932 0.1983 43.4575645581 2.7282615122 22.4581486629 1.5896312975 70.7209412661 1.3430699868 22.0074865905 0.3286119410 158.6441410776 5.9895747375
0.005 0.004 0.7928 0.1982 42.8490818138 0.7340217900 26.1341576147 1.2552314401 69.9662203439 0.5101405262 21.6037248551 0.1831646268 160.5531846275 2.6825583831
0.005 0.0045 0.7924 0.1981 43.3996416815 1.9811552320 29.5462996226 1.1371887949 70.0128694068 0.7553923563 21.7238462603 0.0739971470 164.6826569712 3.9477335302
0.0005 0.0005 0.7992 0.1998 3.8428025618 0.1708610418 3.3476859605 0.2553883027 77.4914676359 0.8240820405 23.2255469370 0.2486780929 107.9075030952 1.4990094779
0.005 0.005 0.792 0.198 43.1907682779 1.4346935606 32.6185366932 2.0199873294 69.7108527931 1.1525238144 21.6245996115 0.4252881749 167.1447573757 5.0324928793
0.005 0.0055 0.7916 0.1979 44.1126586408 1.5065445140 35.7632868171 0.9235257921 69.0638575420 0.9082002462 21.3742856468 0.3020060933 170.3140886467 3.6402766456
0.005 0.006 0.7912 0.1978 43.7606357711 1.0426502292 38.6064027818 0.7749268128 68.7855662249 0.9402769030 21.4297685519 0.2969201070 172.5823733297 3.0547740520
0.005 0.0065 0.7908 0.1977 42.8387454082 1.3526027182 42.5583641864 1.8931729894 68.0040741910 0.7350471720 21.0787430432 0.1642235054 174.4799268288 4.1450463850
0.005 0.006999999999999999 0.7904 0.1976 43.2221675477 2.5899235856 45.4782734888 0.6941635626 67.9320967708 1.0575729761 21.1272676962 0.1244536016 177.7598055035 4.4661137259
0.005 0.0075 0.79 0.1975 43.2328940064 2.8974453175 48.2811044239 2.2015931083 67.3654148550 0.7324881824 20.9490998193 0.1814098364 179.8285131046 6.0129364446
0.005 0.008 0.7896 0.1974 42.5854059580 2.1263818009 50.8621159146 1.0707875772 66.9805200091 1.2262394579 20.8476558277 0.1814179687 181.2756977094 4.6048268047
0.005 0.0085 0.7892 0.1973 43.7543949224 2.2358565024 54.0554598555 1.2974711440 66.8218170115 0.5956325998 20.7621425713 0.2021011254 185.3938143607 4.3310613716
0.005 0.009000000000000001 0.7888 0.1972 42.0147583587 0.7087956031 56.8187611052 1.7434060730 66.2325319414 0.8540246238 20.8207383787 0.4870088051 185.8867897840 3.7932351050
0.005 0.0095 0.7884 0.1971 42.7390868562 1.2352475457 60.1702237873 2.7738940674 65.9988057084 0.8966197430 20.5616350428 0.3799913827 189.4697513947 5.2857527388
0.0005 0.001 0.7988 0.1997 3.7462644341 0.1017313368 6.5463173115 0.2007441871 76.6766319419 1.5632993540 23.2233495942 0.6195759855 110.1925632817 2.4853508634
0.005 0.01 0.7879999999999999 0.19699999999999998 42.6146599361 1.7292902055 62.9546746776 2.9331145762 65.5119562096 0.1946582940 20.4693466461 0.2798735828 191.5506374694 5.1369366585
0.0055 0.0 0.7956 0.1989 49.5925138165 2.2482795342 0.0000000000 0.0000000000 73.3950066236 0.7061750978 22.6099247354 0.4263093536 145.5974451755 3.3807639856
0.0055 0.0005 0.7952 0.1988 49.1328363075 1.5272204935 3.3141990297 0.0968308322 72.8817066251 0.4199668730 22.3101705582 0.3112609276 147.6389125205 2.3552791263
0.0055 0.001 0.7948 0.1987 49.1718416116 1.6866776600 6.5871059040 0.4144863884 72.3089330790 0.9816505322 22.1155226105 0.4004191242 150.1834032051 3.4832337048
0.0055 0.0015 0.7944 0.1986 48.8701355842 2.0111637872 10.1195994379 0.2629572328 72.1047031608 0.9497889227 22.2396724774 0.2895887894 153.3341106603 3.5134987321
0.0055 0.002 0.794 0.1985 49.0478047445 2.0114013093 13.1507961345 0.2684769421 71.7610069719 0.8278357578 22.0393480608 0.3053129400 155.9989559117 3.4130269492
0.0055 0.0025 0.7936 0.1984 48.0874941571 1.4329443505 16.3650379345 0.4232762698 71.1912792410 1.2289595652 22.0138955070 0.1313380860 157.6577068396 3.2165182715
0.0055 0.003 0.7932 0.1983 48.2597025748 1.3814341770 19.9038260042 1.0687457301 70.6252385493 0.7816540496 21.8637437505 0.3087711861 160.6525108788 3.5406051428
0.0055 0.0035 0.7928 0.1982 48.6478053507 1.4161620051 23.0357352749 0.6134718605 70.1962595374 0.7152750693 21.8399392037 0.3921321525 163.7197393667 3.1370410874
0.0055 0.004 0.7924 0.1981 48.7168447390 2.3812057399 26.1366754291 0.9567185655 69.5393253108 1.0766474715 21.7232969246 0.2622361853 166.1161424035 4.6768079622
0.0005 0.0015 0.7984 0.1996 3.7827343935 0.1064308880 9.7240508034 0.2979305368 76.5833338160 1.4877513250 23.2398296651 0.3545708364 113.3299486780 2.2466835862
0.0055 0.0045 0.792 0.198 47.7001714872 1.5179341958 28.7884375031 1.4124802966 69.4580501392 0.7494779868 21.5628909018 0.3223406074 167.5095500313 4.0022330866
0.0055 0.005 0.7916 0.1979 49.4448787404 1.1930812712 32.3098526538 1.2601201774 68.5986493610 0.4000445312 21.4044991100 0.3671173908 171.7578798652 3.2203633706
0.0055 0.0055 0.7912 0.1978 47.5509761989 1.5831621099 35.9961846445 2.0050109296 68.6353594483 0.8035415965 21.4623624698 0.1894881701 173.6448827615 4.5812028061
0.0055 0.006 0.7908 0.1977 47.8602882606 2.5695661178 38.4226023342 1.4183504159 68.4320913665 0.9351466789 21.2829128096 0.2984699225 175.9978947709 5.2215331351
0.0055 0.0065 0.7904 0.1976 47.9468800357 2.2678532470 41.8521172611 1.9213734134 67.6539657598 0.3613257303 21.1510722429 0.3345718463 178.6040352995 4.8851242370
0.0055 0.006999999999999999 0.79 0.1975 47.9260121980 1.5361863553 44.4175183029 0.7736938291 67.2972847802 1.1323341856 20.9974413604 0.4274774617 180.6382566415 3.8696918317
0.0055 0.0075 0.7896 0.1974 48.1857875234 1.6910302345 48.0222731086 2.3262588081 66.7354120461 0.6628162166 20.8725590458 0.1921736471 183.8160317239 4.8722789063
0.0055 0.008 0.7892 0.1973 47.9482452214 1.9969424379 51.2730232167 1.3069298866 66.3408988367 0.9066734928 20.4819813671 0.2849564743 186.0441486419 4.4955022916
0.0055 0.0085 0.7888 0.1972 47.3491237501 1.8609657464 54.8891081870 2.4616162934 65.7498504000 0.9932414342 20.5654803926 0.3868394761 188.5535627297 5.7026629501
0.0055 0.009000000000000001 0.7884 0.1971 47.9691130591 1.4978441050 57.0554356542 2.8336268864 65.2763063039 0.6372109153 20.5460705314 0.5257805545 190.8469255486 5.4944624612
0.0005 0.002 0.7979999999999999 0.1995 3.8071127086 0.1885711821 13.2540265229 0.5399532565 76.8305257578 1.1279658271 23.1173278052 0.2501943844 117.0089927945 2.1066846501
0.0055 0.0095 0.7879999999999999 0.19699999999999998 48.3053387806 2.7696879032 59.8660718138 2.1340005823 65.5674221057 0.3193792367 20.5026730116 0.1947628970 194.2415057117 5.4178306192
0.0055 0.01 0.7876 0.1969 47.8907123978 2.0549392075 63.7085082942 2.0235988308 64.6214560560 1.2780584248 20.3464785625 0.1793113387 196.5671553105 5.5359078018
0.006 0.0 0.7952 0.1988 54.3960170188 1.8615640077 0.0000000000 0.0000000000 72.6492628407 1.1846595578 22.4172910186 0.4044268264 149.4625708781 3.4506503919
0.006 0.0005 0.7948 0.1987 54.6542321321 2.5566913182 3.3796622028 0.0581740447 72.0676724614 1.1511402019 22.2014020907 0.1783363242 152.3029688870 3.9443418890
0.006 0.001 0.7944 0.1986 54.8991854420 0.7253208042 6.4876522371 0.1768043587 71.3878144684 0.2852215556 22.1140577153 0.2418535962 154.8887098628 1.4292003147
0.006 0.0015 0.794 0.1985 54.3601321390 2.3959185777 9.7215329890 0.5105824562 71.5261585966 1.0452274621 22.0796326784 0.4090360778 157.6874564030 4.3607645738
0.006 0.002 0.7936 0.1984 53.6785144495 1.1896506495 12.8431192209 0.4889525457 70.7877888924 0.9884032169 21.9075074942 0.3789469653 159.2169300570 3.0459533774
0.006 0.0025 0.7932 0.1983 54.1723215997 0.8083338994 16.5015034723 0.7075934578 70.0951064147 0.7060972179 21.7095635323 0.3295188025 162.4784950190 2.5515433776
0.006 0.003 0.7928 0.1982 53.2789051088 1.2446057753 19.7396645086 0.7326675365 69.6781503572 0.9139990738 21.8016688170 0.3233625473 164.4983887916 3.2146349329
0.006 0.0035 0.7924 0.1981 53.5618885902 1.8060759026 22.6240726286 1.2952527817 69.1528274044 1.0215720372 21.5896252390 0.3235051954 166.9284138622 4.4464059169
0.0005 0.0025 0.7976 0.1994 3.7766885714 0.1814061173 16.8290711193 1.0238078373 75.6312761361 0.3939181430 23.0918752514 0.6012002834 119.3289110782 2.2003323810
0.006 0.004 0.792 0.198 54.0211760462 1.2814227294 26.0301718820 0.8648014620 68.9420249378 0.9852755151 21.5747931752 0.4666682796 170.5681660412 3.5981679861
0.006 0.0045 0.7916 0.1979 53.2178618079 3.4501370011 28.3918817429 1.4421810268 68.6510694421 1.0646943818 21.3788634442 0.2816772898 171.6396764371 6.2386896995
0.006 0.005 0.7912 0.1978 54.2171776994 3.1978244465 32.1280664577 1.1260059881 68.1417770950 0.5701512975 21.2201054285 0.3140535077 175.7071266806 5.2080352398
0.006 0.0055 0.7908 0.1977 53.9308787672 1.2354528476 35.7567404998 1.1577883956 67.8346306874 0.7229121450 21.1477762288 0.2968658976 178.6700261832 3.4130192858
0.006 0.006 0.7904 0.1976 53.3340976142 2.3355337115 38.1146736391 1.7424927089 67.2653838746 0.7710400783 20.9267601677 0.2391539534 179.6409152956 5.0882204521
0.006 0.0065 0.79 0.1975 53.3826592178 1.0216292606 41.8274426805 1.5833928907 67.1414672916 0.6744467384 20.9895675488 0.2947580612 183.3411367387 3.5742269509
0.006 0.006999999999999999 0.7896 0.1974 53.6954817568 2.4489869014 44.5937653074 1.1003737113 67.0582684474 0.5195394455 20.6982365188 0.4539364268 186.0457520304 4.5228364850
0.006 0.0075 0.7892 0.1973 52.6185453101 1.4750249643 48.1003253535 2.4835917809 66.0935465889 0.5492632983 20.7734955089 0.1418312471 187.5859127614 4.6497112906
0.006 0.008 0.7888 0.1972 51.7885124384 1.2196394150 49.7578025405 1.4477477180 65.9760422482 0.8203690371 20.7002507497 0.2297411516 188.2226079768 3.7174973217
0.006 0.0085 0.7884 0.1971 51.5248365826 2.3174230629 55.4611556074 1.2402263821 65.3152606761 0.5389826301 20.5341682581 0.2558827443 192.8354211242 4.3525148194
0.0005 0.003 0.7972 0.1993 3.8338313419 0.1420435869 20.0838497303 1.1903597844 75.3452901282 1.0825820268 22.9582035657 0.3135324887 122.2211747661 2.7285178868
0.006 0.009000000000000001 0.7879999999999999 0.19699999999999998 52.9192762049 1.3586793230 55.2987565818 1.5277802044 65.4909561159 0.8502054225 20.4962640951 0.1931169995 194.2052529977 3.9297819494
0.006 0.0095 0.7876 0.1969 53.1640344882 1.4753920115 59.1026705027 1.6645374073 64.5669519962 0.7485929734 20.2847698528 0.1927589998 197.1184268399 4.0812813920
0.006 0.01 0.7872 0.1968 52.5352689858 0.5675278451 62.4249265382 1.8086115072 64.1198583998 1.0602887487 20.1913827847 0.2044814756 199.2714367085 3.6409095766
0.0065 0.0 0.7948 0.1987 59.0823092822 1.8769476361 0.0000000000 0.0000000000 71.5131738059 1.2524216506 22.1523281020 0.2825496691 152.7478111901 3.4119189558
0.0065 0.0005 0.7944 0.1986 60.0607573361 1.8497389432 3.3011063950 0.2100430693 71.3679365171 0.6493401449 22.1127759320 0.2988561206 156.8425761802 3.0079782780
0.0065 0.001 0.794 0.1985 59.9975687434 2.5988841035 6.5986878500 0.3797965842 70.9631637201 1.0004955768 21.8591659530 0.1894209171 159.4185862665 4.1685971816
0.0065 0.0015 0.7936 0.1984 60.3548573291 2.3545189254 9.8383595749 0.4365660658 70.1358241535 0.5389313253 21.7833576272 0.1698686355 162.1123986847 3.4998849520
0.0065 0.002 0.7932 0.1983 59.7496900357 4.3909779301 12.9325016303 0.6918107182 70.0277778702 0.7520993079 21.7518623807 0.3428821021 164.4618319169 6.1777700583
0.0065 0.0025 0.7928 0.1982 60.4316977783 2.4752332052 16.1948336844 0.6408921228 69.4105995460 0.6742401918 21.6725749288 0.4238549610 167.7097059375 4.2142204808
0.0065 0.003 0.7924 0.1981 58.8943037164 3.0569557995 19.3370659939 0.8994574524 69.1752702525 0.5248959895 21.3451708550 0.1930711570 168.7518108178 4.6743803984
0.0005 0.0035 0.7968 0.1992 3.8213496446 0.1100087884 23.1716972498 0.6761321237 75.0567392233 1.0161307255 22.8706760784 0.2761968484 124.9204621961 2.0784684860
0.0065 0.0035 0.792 0.198 59.0202908487 1.8753718581 22.6442151434 0.7468779575 68.9373760621 0.5920217110 21.3671442827 0.2874691179 171.9690263369 3.5017406445
0.0065 0.004 0.7916 0.1979 60.0350138354 0.7777808262 25.5112503444 0.5199481106 68.2650524538 0.5673082599 21.2622211651 0.3958528583 175.0735377987 2.2608900550
0.0065 0.0045 0.7912 0.1978 58.3337974962 3.5703765860 29.3551975134 0.6836911494 67.5260415253 0.6408927947 21.2779687883 0.3749845551 176.4930053232 5.2699450852
0.0065 0.005 0.7908 0.1977 59.3274576186 1.0572888277 32.0192968778 0.9353663708 67.8463330297 0.5430841818 21.0285703831 0.1470925466 180.2216579092 2.6828319269
0.0065 0.0055 0.7904 0.1976 59.9207282943 4.5650082930 34.8634199682 1.5858557971 67.0595508958 0.5840269821 21.0234432499 0.2316393738 182.8671424082 6.9665304460
0.0065 0.006 0.79 0.1975 58.5637337640 2.2672885803 38.5542840247 1.5126398313 66.9582374670 0.1441578467 20.7899755798 0.2986320967 184.8662308355 4.2227183550
0.0065 0.0065 0.7896 0.1974 58.6023490151 0.9353040875 40.6720176750 0.6006570021 66.1382719791 0.8127469725 20.7707488305 0.1965963564 186.1833874997 2.5453044185
0.0065 0.006999999999999999 0.7892 0.1973 58.6858203659 1.1384909967 44.9674089571 2.3662743435 65.8998968705 0.7028886707 20.6610648035 0.1560027402 190.2141909970 4.3636567511
0.0065 0.0075 0.7888 0.1972 58.4047871497 2.5672171122 46.9036081927 1.5249224043 65.8022704810 0.4106544371 20.5308722439 0.4292770927 191.6415380673 4.9320710463
0.0065 0.008 0.7884 0.1971 57.2003033585 1.9735970830 50.4444105139 1.3982472932 65.1158399396 0.6259245244 20.4451758756 0.3980355689 193.2057296876 4.3958044695
0.0005 0.004 0.7964 0.1991 3.8020420190 0.1903203051 26.2608036766 0.9922271590 74.4538281383 0.7714413889 22.7809512483 0.2584746222 127.2976250822 2.2124634752
0.0065 0.0085 0.7879999999999999 0.19699999999999998 57.9689028762 1.8495106026 53.9200014434 4.0478723327 64.5387381300 1.0932236630 20.2525421587 0.4294207873 196.6801846083 7.4200273856
0.0065 0.009000000000000001 0.7876 0.1969 57.7379914758 2.5585334715 56.6679440256 1.9234075416 64.4552186736 0.2094885555 20.2199482408 0.2649810753 199.0811024158 4.9564106439
0.0065 0.0095 0.7872 0.1968 57.6904050047 0.9123761694 58.3866041013 1.1953562216 63.9318193935 0.3066892453 20.2012708272 0.3368793153 200.2100993267 2.7513009516
0.0065 0.01 0.7868 0.1967 57.9591515501 2.1648454715 61.9128030993 1.2821400927 63.4007254225 0.4873595244 20.0126655721 0.1427925320 203.2853456440 4.0771376206
0.006999999999999999 0.0 0.7944 0.1986 65.8873696654 2.8335748355 0.0000000000 0.0000000000 70.9428048507 0.4644378311 22.0435596345 0.5122849156 158.8737341506 3.8102975822
0.006999999999999999 0.0005 0.794 0.1985 66.5457791990 2.2974453252 3.2671159013 0.0856264204 70.6920861756 0.9308759546 21.9075074942 0.3651106152 162.4124887701 3.6790583154
0.006999999999999999 0.001 0.7936 0.1984 65.3256932861 2.2105326897 6.6034716973 0.3763289439 70.0383580701 0.5263240220 21.7496650380 0.1272468283 163.7171880915 3.2404324839
0.006999999999999999 0.0015 0.7932 0.1983 66.9075533947 2.2813576512 9.8829248889 0.6473625330 69.6972267781 1.0068927521 21.6099506597 0.2826407924 168.0976557214 4.2182537287
0.006999999999999999 0.002 0.7928 0.1982 65.8861995063 3.4539034037 12.9335087561 0.3175106656 69.0691476419 1.4488417202 21.7593699686 0.3971585210 169.6482258729 5.6174143105
0.006999999999999999 0.0025 0.7924 0.1981 64.4896145923 2.0923535126 16.3514417370 1.0862011024 68.8737345570 0.9348916277 21.5650882446 0.1915564015 171.2798791309 4.3050026442
0.0 0.0015 0.7988 0.1997 0.0000000000 0.0000000000 9.9206921042 0.4779037148 76.4201422487 0.5697317905 23.1988125999 0.2798524965 109.5396469528 1.3274880018
0.0005 0.0045 0.7959999999999999 0.19899999999999998 3.7831244465 0.0923907137 29.4085751776 0.8006928331 74.1099716434 1.0024180726 22.6262216944 0.2784023568 129.9278929619 2.1739039762
0.006999999999999999 0.003 0.792 0.198 64.3928814381 2.3860619272 19.2129377464 0.2699942386 68.6372831210 1.0141759449 21.4083444598 0.2416255687 173.6514467653 3.9118576794
0.006999999999999999 0.0035 0.7916 0.1979 64.4734273911 2.3084397462 22.3259634095 0.6127298707 68.3355871194 0.7454770179 21.3078160277 0.3184504912 176.4427939477 3.9850971260
0.006999999999999999 0.004 0.7912 0.1978 65.7186717251 1.5147360199 25.9815780651 0.7497075398 67.1207878101 0.5225489673 21.1558331523 0.2264317635 179.9768707526 3.0134242905
0.006999999999999999 0.0045 0.7908 0.1977 65.4111149021 1.8180427900 28.5872641365 1.2568479332 66.9944666362 0.9326911205 21.1190276607 0.1918061953 182.1118733355 4.1993880390
0.006999999999999999 0.005 0.7904 0.1976 64.0749882095 1.8310375205 31.7546745895 1.3274436856 66.7310837825 0.6516346424 20.8912364594 0.2447104009 183.4519830409 4.0548262494
0.006999999999999999 0.0055 0.79 0.1975 64.6048752660 1.7154187749 35.6275766236 1.0611308791 66.0943481192 0.9581842700 20.8652345699 0.4241096096 187.1920345787 4.1588435336
0.006999999999999999 0.006 0.7896 0.1974 64.3897610138 1.8908580644 38.6713623920 1.3750138023 66.0079431538 0.6920400466 20.7046454352 0.3779358603 189.7737119948 4.3358477736
0.006999999999999999 0.0065 0.7892 0.1973 64.2661141997 2.2501946630 40.5138989338 1.9847439765 65.7233999004 0.6658300888 20.4774035696 0.3344507616 190.9808166035 5.2352194899
0.006999999999999999 0.006999999999999999 0.7888 0.1972 63.6047792684 2.0083320887 44.1946917329 1.3275531387 65.2041685777 1.0236018709 20.4394994067 0.2705414933 193.4431389857 4.6300285916
0.006999999999999999 0.0075 0.7884 0.1971 63.5889821202 4.5320849493 46.1857793213 1.8610646823 64.9419078665 0.7751474090 20.3920734251 0.4148353880 195.1087427331 7.5831324286
0.0005 0.005 0.7956 0.1989 3.7320274981 0.1506604802 32.5986459598 1.3818352389 73.5854502208 1.3047748802 22.5165376674 0.2204302216 132.4326613461 3.0577008209
0.006999999999999999 0.008 0.7879999999999999 0.19699999999999998 64.4420281213 3.8965355102 49.5810519731 1.1658382036 64.2460192676 0.5988939936 20.4217375526 0.3930477166 198.6908369146 6.0543154240
0.006999999999999999 0.0085 0.7876 0.1969 62.4562680886 3.9951430989 52.9581963615 1.3358901306 64.0441939403 0.9484021810 20.1721560354 0.3058299818 199.6308144258 6.5852653923
0.006999999999999999 0.009000000000000001 0.7872 0.1968 62.7603144342 0.9858480853 56.2190177269 2.4293785149 63.2261521251 1.1902391362 20.0765716246 0.1369863035 202.2820559108 4.7424520399
0.006999999999999999 0.0095 0.7868 0.1967 63.3450039429 1.1636666217 59.1258343947 3.1703252133 63.4850464092 0.6574240377 19.9236731896 0.1540553384 205.8795579364 5.1454712111
0.006999999999999999 0.01 0.7864 0.1966 63.0007821341 3.7796941928 62.7585369397 1.7163211882 62.6468060306 0.9560027551 19.7500831102 0.3569124754 208.1562082146 6.8089306115
0.0075 0.0 0.794 0.1985 70.8870695475 2.9384868946 0.0000000000 0.0000000000 70.3998482314 0.9427132475 21.9133670749 0.3752187543 163.2002848538 4.2564188964
0.0075 0.0005 0.7936 0.1984 70.8759530358 3.7729096168 3.2739140001 0.0340268427 69.9750371771 0.6676299108 21.5804696441 0.1861678055 165.7053738571 4.6607341758
0.0075 0.001 0.7932 0.1983 71.6104229123 3.2074020547 6.4524028362 0.1680995139 69.2073314642 0.7870312416 21.5619753424 0.3750399895 168.8321325551 4.5375727997
0.0075 0.0015 0.7928 0.1982 71.4034997740 1.3925923841 9.8413809521 0.4278939376 69.0236207214 0.9209308331 21.5209582772 0.4160766527 171.7894597247 3.1574938075
0.0075 0.002 0.7924 0.1981 71.1809745140 3.9044503086 13.0405158660 0.4552514707 68.9578952375 0.5746657157 21.3803283394 0.3217884108 174.5597139569 5.2561559058
0.0005 0.0055 0.7952 0.1988 3.7622566088 0.1576625079 36.0508212159 1.6746123881 73.5272591217 1.2020156595 22.3619912254 0.5038906737 135.7023281718 3.5381812292
0.0075 0.0025 0.792 0.198 70.7017943529 2.7393759706 16.0148099583 0.6050479194 68.2371591997 0.3335977931 21.3330854697 0.1912326546 176.2868489806 3.8692543377
0.0075 0.003 0.7916 0.1979 69.8801476216 1.4596415419 19.0747097386 0.4935594349 68.0215475513 1.4936845392 21.1290988151 0.3976849818 178.1055037266 3.8445704978
0.0075 0.0035 0.7912 0.1978 70.4835596763 2.7848639903 22.5641486470 1.3166119018 67.2201775662 0.7946960993 21.1668198662 0.3115443255 181.4347057557 5.2077163169
0.0075 0.004 0.7908 0.1977 70.6356803624 3.7169165128 25.7182146840 1.1203147860 66.8085116086 0.7312672517 20.8862924382 0.3003495107 184.0486990932 5.8688480612
0.0075 0.0045 0.7904 0.1976 70.3070606752 3.8441574525 28.5323757836 0.7108599259 66.9013288163 0.6246154359 21.0150201026 0.2990243648 186.7557853777 5.4786571791
0.0075 0.005 0.79 0.1975 70.0607421797 2.4443228960 32.1069168172 0.8142198970 66.1030046463 0.4247632623 20.7106881279 0.1395807603 188.9813517711 3.8228868156
0.0075 0.0055 0.7896 0.1974 70.5754171675 3.6387777069 34.9271206713 0.9653590480 65.7649191695 1.0941883267 20.5129272779 0.3597100761 191.7803842862 6.0580351577
0.0075 0.006 0.7892 0.1973 70.1795133307 3.5120687298 38.1103933547 1.2228903775 65.5270249790 0.4667462779 20.4995601093 0.3562576451 194.3164917737 5.5579630303
0.0075 0.0065 0.7888 0.1972 69.7713228231 3.8548463915 40.5859084242 0.1964992396 64.5988529018 0.5688571551 20.4422460852 0.2532738748 195.3983302343 4.8734766610
0.0075 0.006999999999999999 0.7884 0.1971 71.0893120493 3.6087117144 44.0796276170 1.5091228934 64.5607000600 0.6147902654 20.3887774109 0.1886013439 200.1184171372 5.9212262171
0.0005 0.006 0.7948 0.1987 3.7848796852 0.1240932770 39.2567542285 2.1826621107 73.2151432263 1.2218465925 22.4568431886 0.5680519486 138.7136203286 4.0966539288
0.0075 0.0075 0.7879999999999999 0.19699999999999998 68.5098912879 2.6112546491 46.8434324297 1.4201138982 64.2009732653 0.6157580856 20.2309349547 0.2136262229 199.7852319376 4.8607528558
0.0075 0.008 0.7876 0.1969 69.2825863625 2.6470818526 50.0873844390 1.4296863792 63.9558653022 0.7318314111 20.1662964547 0.2211348926 203.4921325584 5.0297345355
0.0075 0.0085 0.7872 0.1968 68.1875124494 3.6408112915 53.4861820308 1.3015599157 63.1501670535 0.3786739922 19.9710991713 0.2668738916 204.7949607050 5.5879190910
0.0075 0.009000000000000001 0.7868 0.1967 68.3821489169 2.5946611515 56.6402480678 1.5986044092 63.0243267978 0.4859934023 19.8178345125 0.2233953150 207.8645582950 4.9026542780
0.0075 0.0095 0.7864 0.1966 67.8232029089 2.0157918526 59.9526846274 1.4584726449 62.1399182744 0.6095886118 19.8368781499 0.1994107908 209.7526839606 4.2832639001
0.0075 0.01 0.7859999999999999 0.1965 68.0630855292 1.5641872996 61.1179291089 1.3943287608 62.4385684610 0.7004060626 19.6356381739 0.1384238751 211.2552212730 3.7973459981
0.008 0.0 0.7936 0.1984 77.5955918029 3.1562068260 0.0000000000 0.0000000000 69.5696231558 0.9681588799 21.6588415365 0.3992269417 168.8240564952 4.5235926476
0.008 0.0005 0.7932 0.1983 77.7539533377 1.0217159285 3.3089116195 0.1034524541 68.9285592289 0.9683730068 21.6901536711 0.3151346723 171.6815778572 2.4086760617
0.008 0.001 0.7928 0.1982 78.1129971621 3.0221084600 6.5714954550 0.1473900220 68.5402979558 0.9047418297 21.2239507784 0.2548943931 174.4487413513 4.3291347048
0.008 0.0015 0.7924 0.1981 77.7287949165 2.9901721559 9.4750389641 0.0742580246 68.5343666317 0.9158960624 21.3819763465 0.3431675261 177.1201768588 4.3234937690
0.0005 0.0065 0.7944 0.1986 3.7722029614 0.2354143795 41.7098607503 1.7177380560 72.8182254261 1.0466357867 22.3270168528 0.1808804503 140.6273059906 3.1806686725
0.008 0.002 0.792 0.198 76.4028096030 3.1342938751 13.0319552972 0.5402161825 67.5226750981 0.5469434099 21.2380503945 0.2577950208 178.1954903928 4.4792484883
0.008 0.0025 0.7916 0.1979 77.3116331890 2.4713230641 16.1915605257 0.7886180409 67.2807732562 1.0372684481 21.1389868576 0.2546469693 181.9229538285 4.5518565224
0.008 0.003 0.7912 0.1978 75.2767264731 3.3159291125 19.3151610090 0.7810281219 67.1272000524 0.7764834945 21.0371766423 0.2461083858 182.7562641768 5.1195491147
0.008 0.0035 0.7908 0.1977 76.5303569474 3.1181446119 22.3252080652 0.6679271273 66.8096337510 0.6869795255 20.9392117768 0.3709371622 186.6044105404 4.8439884269
0.008 0.004 0.7904 0.1976 76.5034432876 1.4067681341 25.6187610172 0.8105063009 65.9021411553 0.6254160431 20.5603532595 0.3371578871 188.5846987196 3.1798483652
0.008 0.0045 0.79 0.1975 76.2822832132 5.7771741524 28.5009031043 1.2379554204 65.9728361270 1.2253967896 20.5314215796 0.1450172247 191.2874440241 8.3855435871
0.008 0.005 0.7896 0.1974 76.2920345393 3.4062741844 31.8931543788 1.3941990871 65.4098412505 0.6721481431 20.4695297580 0.2658986530 194.0645599266 5.7385200676
0.008 0.0055 0.7892 0.1973 75.7974472830 4.6691321413 34.3205791942 1.7458644533 65.1721073661 0.6861395927 20.4482887778 0.2046480070 195.7384226211 7.3057841943
0.008 0.006 0.7888 0.1972 75.3615630095 2.3712512983 37.8742223686 1.5856970102 64.9922439687 0.7634335308 20.2571199562 0.3851441790 198.4851493030 5.1055260183
0.008 0.0065 0.7884 0.1971 75.3629281952 2.4411890810 40.2870438608 0.9944437281 64.1564081811 0.5511019194 20.3290829321 0.1349523509 200.1354631692 4.1216870794
0.0005 0.006999999999999999 0.794 0.1985 3.7663521658 0.1509641328 45.0323685673 1.7411642905 72.2808795188 0.9173393410 22.2849011162 0.5566955869 143.3645013681 3.3661633512
0.008 0.006999999999999999 0.7879999999999999 0.19699999999999998 74.3932563347 2.5642095828 43.8469815711 1.1254293307 63.8449335099 1.0047675799 20.0782196317 0.4159228662 202.1633910474 5.1103293596
0.008 0.0075 0.7876 0.1969 73.8705852595 2.7437365088 47.2586200161 1.3266149494 63.2489155854 0.8196249196 20.0857272195 0.2831892846 204.4638480805 5.1731656624
0.008 0.008 0.7872 0.1968 75.0397692505 2.8080857115 49.6840305800 1.8610766726 63.2160528434 0.6230504020 19.8753316485 0.1797879116 207.8151843224 5.4720006977
0.008 0.0085 0.7868 0.1967 74.0962309439 2.1727464835 53.5858874791 2.0429624458 62.6482487851 0.9515924249 19.7682111881 0.2397985766 210.0985783962 5.4070999308
0.008 0.009000000000000001 0.7864 0.1966 74.7312372949 2.9933771801 55.2005618221 2.3114621829 61.9813755828 0.5547584721 19.7347017108 0.3311955183 211.6478764106 6.1907933534
0.008 0.0095 0.7859999999999999 0.1965 74.6969126273 1.6147100140 58.6592833955 2.4081377867 61.7959014735 0.4947675544 19.6383848523 0.1310989120 214.7904823486 4.6487142671
0.008 0.01 0.7856 0.1964 72.7109575681 2.8656348809 60.3431976332 1.7276991832 61.5325186198 0.1853276701 19.5448146724 0.1267187257 214.1314884935 4.9053804599
0.0085 0.0 0.7932 0.1983 83.5460459729 4.6580911862 0.0000000000 0.0000000000 68.4861145081 0.6347613060 21.5531859712 0.1127410306 173.5853464522 5.4055935228
0.0085 0.0005 0.7928 0.1982 86.4724189144 2.3090186629 3.2938047334 0.1652545732 68.1967620730 1.0547609463 21.3155067275 0.1896622091 179.2784924483 3.7186963915
0.0085 0.001 0.7924 0.1981 83.3332720389 2.4433610563 6.4758185097 0.2970508792 68.3001594806 0.9917058810 21.3228312034 0.3662798242 179.4320812326 4.0983976407
0.0005 0.0075 0.7936 0.1984 3.7181806152 0.1599502848 48.1249999341 1.2023712700 71.8049308319 0.3686473346 22.0389818370 0.5331627352 145.6870932182 2.2641316246
0.0085 0.0015 0.792 0.198 82.5268373762 2.0586534667 9.6394522412 0.5177596111 67.4288960540 1.0203801844 21.1461282217 0.1257732168 180.7413138931 3.7225664790
0.0085 0.002 0.7916 0.1979 81.9996806911 2.4665380864 12.8433710023 0.7319854038 66.9205655433 0.7770906240 21.0009204864 0.2159273640 182.7645377231 4.1915414782
0.0085 0.0025 0.7912 0.1978 82.4831514356 3.8326266471 15.9103206628 0.1578362370 66.6058847510 0.7649354939 20.9639318830 0.3461611175 185.9632887324 5.1015594955
0.0085 0.003 0.7908 0.1977 83.4908534676 4.0082553483 19.0925862205 0.7160957929 66.1490124850 0.7960338516 20.7099556803 0.3140804114 189.4424078534 5.8344654042
0.0085 0.0035 0.7904 0.1976 83.9497508705 3.1726626649 22.5223529288 0.4393441031 65.6244910624 1.6172159499 20.5572403572 0.4032079092 192.6538352189 5.6324306271
0.0085 0.004 0.79 0.1975 80.8244508780 3.8153946154 25.4994166169 1.0522288080 65.4209023685 1.0403727326 20.6010041009 0.1657582467 192.3457739643 6.0737544027
0.0085 0.0045 0.7896 0.1974 81.3908078938 2.9021109061 29.0208317677 1.3053497713 65.1320308515 0.6312815937 20.4382176234 0.4739088751 195.9818881364 5.3126511462
0.0085 0.005 0.7892 0.1973 81.0785704343 3.9252885428 31.2488456865 1.9255544894 64.4698065249 0.8527351749 20.3774244733 0.4221011656 197.1746471190 7.1256793727
0.0085 0.0055 0.7888 0.1972 81.3995840872 1.1355278104 34.5285506596 1.5693313664 64.1273927845 1.2134401572 20.3693675497 0.4196020233 200.4248950810 4.3379013573
0.0085 0.006 0.7884 0.1971 80.8217205067 6.3178559327 37.4907592430 2.4966333260 63.8038951590 0.7898795986 20.0875583385 0.2576336904 202.2039332472 9.8620025477
0.0005 0.008 0.7932 0.1983 3.8377318723 0.1776373666 53.3829516424 1.2441370395 71.7055410758 0.6145720323 21.9637228469 0.4842838577 150.8899474374 2.5206302961
0.0085 0.0065 0.7879999999999999 0.19699999999999998 79.6572171522 1.5583444480 40.2903170194 2.0909773772 63.6235508435 0.3326921967 19.8469493043 0.2931771887 203.4180343194 4.2751912106
0.0085 0.006999999999999999 0.7876 0.1969 80.9810571740 1.7646136671 42.9909246919 1.5263335325 63.2022665224 0.2128222167 19.8489635352 0.2631302048 207.0232119235 3.7668996211
0.0085 0.0075 0.7872 0.1968 82.5654526273 2.9435799258 46.0543494122 1.3059186311 62.4722327332 0.9526396541 19.7726058737 0.2458815768 210.8646406464 5.4480197878
0.0085 0.008 0.7868 0.1967 81.2462932420 2.5494767292 49.5435365392 2.2836643338 61.9661465073 0.6538769161 19.6819654841 0.3769213314 212.4379417726 5.8639393105
0.0085 0.0085 0.7864 0.1966 80.2826672037 3.6245224208 52.7489659890 1.0278809873 61.9119630596 0.3749303396 19.6680489798 0.1943506591 214.6116452321 5.2216844068
0.0085 0.009000000000000001 0.7859999999999999 0.1965 78.5915922436 2.1118983826 55.0696354759 1.4541619289 61.7054888566 0.6823862675 19.4578365208 0.2527809184 214.8245530969 4.5012274974
0.0085 0.0095 0.7856 0.1964 79.9015853825 4.1654909867 58.7260054758 1.5147223029 61.0344476968 0.5964717654 19.4170025675 0.1436391170 219.0790411226 6.4203241720
0.0085 0.01 0.7852 0.1963 79.2747701453 4.3364953749 61.0630407560 2.3252881274 60.7737900461 1.0924028786 19.3519978436 0.2178659177 220.4635987910 7.9720522986
0.009000000000000001 0.0 0.7928 0.1982 89.7677820330 3.0612914794 0.0000000000 0.0000000000 67.9380280950 0.8314088529 21.2940826354 0.3334507384 178.9998927634 4.2261510707
0.009000000000000001 0.0005 0.7924 0.1981 88.3908947976 2.7016400997 3.2970778921 0.0607623256 67.6969277834 0.8144662251 21.2116822812 0.3529303114 180.5965827543 3.9297989618
0.0005 0.0085 0.7928 0.1982 3.7948260378 0.0771141866 55.7471793176 1.0085830040 71.0704084730 0.7910363153 21.9036621443 0.1499032332 152.5160759727 2.0266367391
0.009000000000000001 0.001 0.792 0.198 88.9108355015 4.3476805878 6.3632722082 0.1107678078 66.9962300028 0.8837489072 21.0177667811 0.3681494654 183.2881044936 5.7103467682
0.009000000000000001 0.0015 0.7916 0.1979 89.4799228886 3.8945458006 9.5407539187 0.2350435999 66.6443582050 1.3057798240 20.9366482102 0.4079881024 186.6016832225 5.8433573269
0.009000000000000001 0.002 0.7912 0.1978 89.3500352258 3.6411748269 12.8040930984 0.4819109822 66.2525701986 0.3404707459 20.7650723616 0.1767818066 189.1717708844 4.6403383616
0.009000000000000001 0.0025 0.7908 0.1977 89.6673433749 3.8137610385 15.6240451711 0.4550169128 65.7336594881 0.2788743092 20.7760590755 0.2783190019 191.8011071096 4.8259712624
0.009000000000000001 0.003 0.7904 0.1976 89.2971830388 4.1723357027 19.0092465654 0.9629873326 65.3303294456 0.4801191868 20.5526625598 0.3661677598 194.1894216096 5.9816099819
0.009000000000000001 0.0035 0.79 0.1975 88.1164924831 1.7297449976 22.3093458348 0.9501717642 65.2658864102 0.5090787374 20.5078001447 0.2192191295 196.1995248728 3.4082146287
0.009000000000000001 0.004 0.7896 0.1974 87.6870440847 2.8626625944 25.2816256756 0.5653026475 64.7658918145 1.1103392418 20.4140468529 0.1865636183 198.1486084277 4.7248681020
0.009000000000000001 0.0045 0.7892 0.1973 88.9186365623 0.9093101013 28.2846228516 1.0129071689 64.1304385996 1.2172173171 20.2184833457 0.2309168092 201.5521813592 3.3703513965
0.009000000000000001 0.005 0.7888 0.1972 88.7083979731 1.8762429488 30.5551878329 0.9139914403 63.7580476263 0.5689429809 20.1430412436 0.3011762691 203.1646746759 3.6603536391
0.009000000000000001 0.0055 0.7884 0.1971 87.9436989858 3.7922808589 34.1055578487 1.1836497791 63.5932529985 0.9188518402 20.1719729235 0.2839819373 205.8144827565 6.1787644155
0.0005 0.009000000000000001 0.7924 0.1981 3.7881951361 0.1755905983 59.1205469845 1.2258000822 70.9294994478 1.9672265689 21.6231347163 0.4274815404 155.4613762847 3.7960987898
0.009000000000000001 0.006 0.7879999999999999 0.19699999999999998 86.0115712463 4.4525959880 37.2414956223 1.0187322045 62.9579600897 0.6309581287 20.0362870070 0.2629716375 206.2473139653 6.3652579587
0.009000000000000001 0.0065 0.7876 0.1969 85.9918735677 4.2684200243 39.3453812937 1.4975409451 62.8808528756 0.4658517221 19.8691058440 0.4464696169 208.0872135810 6.6782823084
0.009000000000000001 0.006999999999999999 0.7872 0.1968 85.8988459174 2.7790294044 43.3137084916 2.2445189587 62.4015377615 0.3450313734 19.6101856200 0.3468245697 211.2242777905 5.7154043062
0.009000000000000001 0.0075 0.7868 0.1967 85.6039658182 3.8590955739 46.0566154451 1.5042027295 62.1357503169 0.6716778694 19.7268278991 0.2318587121 213.5231594793 6.2668348849
0.009000000000000001 0.008 0.7864 0.1966 85.9780266847 3.0724710046 49.5140781113 1.9901076029 61.8478406363 0.3620921762 19.4508782686 0.2509485600 216.7908237009 5.6756193437
0.009000000000000001 0.0085 0.7859999999999999 0.1965 85.1811483216 3.1447873993 52.2310515771 1.7513960058 61.0713180902 0.5095550409 19.5006847049 0.3483390922 217.9842026938 5.7540775382
0.009000000000000001 0.009000000000000001 0.7856 0.1964 84.8180089402 2.8912866838 54.5658208243 1.5487922346 60.7991184033 1.2036764392 19.4587520803 0.4312315914 219.6417002481 6.0749869490
0.009000000000000001 0.0095 0.7852 0.1963 85.6043558713 3.4381638123 58.2413262133 0.9929496254 60.3844066306 1.2900423639 19.2628223492 0.3893677211 223.4929110644 6.1105235227
0.009000000000000001 0.01 0.7848 0.1962 84.1225443678 3.0929037927 60.9580478976 2.0939659133 60.0721304292 0.7250821465 19.1405036013 0.1714357704 224.2932262959 6.0833876229
0.0095 0.0 0.7924 0.1981 96.4965870466 6.7657938291 0.0000000000 0.0000000000 67.1815438062 1.0442256407 21.0263730403 0.5007480697 184.7045038931 8.3107675395
0.0 0.002 0.7984 0.1996 0.0000000000 0.0000000000 13.1344303412 0.2214497520 76.1190874713 0.7088511305 23.2848751920 0.6499214722 112.5383930045 1.5802223547
0.0005 0.0095 0.792 0.198 3.8039922842 0.0831096771 62.0560667359 2.3450380582 70.2425879883 1.1600159317 21.5938368126 0.1563977149 157.6964838210 3.7445613819
0.0095 0.0005 0.792 0.198 96.0006346047 6.0460633878 3.2107168599 0.2411514163 66.8649393411 0.9181295461 20.9161396776 0.3696854633 186.9924304833 7.5750298135
0.0095 0.001 0.7916 0.1979 96.0064854003 4.8817829132 6.3579847981 0.1272689779 66.5050522404 1.1404820589 21.0102591932 0.4866795967 189.8797816320 6.6362135467
0.0095 0.0015 0.7912 0.1978 94.5734305270 2.3251429195 9.4813335000 0.3884608139 66.2971352828 1.2841279348 20.7159983729 0.3289896621 191.0678976827 4.3267213303
0.0095 0.002 0.7908 0.1977 96.3912727255 4.1798231311 12.7270479793 0.4284743048 65.2676497768 1.0297502191 20.4894889549 0.3970909755 194.8754594365 6.0351386305
0.0095 0.0025 0.7904 0.1976 94.2278435325 4.2083963763 15.8853943007 0.7691213617 65.1028551489 0.9213671547 20.4503030087 0.3300824465 195.6663959908 6.2289673392
0.0095 0.003 0.79 0.1975 95.1583150623 4.5566421315 19.0248570144 0.8559626781 65.1374812575 1.1722412049 20.3067432806 0.3660966946 199.6273966148 6.9509427091
0.0095 0.0035 0.7896 0.1974 94.7509046607 4.3015123658 21.9442627539 0.2668332086 64.1935991866 0.4836053055 20.1906503371 0.1655534104 201.0794169383 5.2175042903
0.0095 0.004 0.7892 0.1973 93.6035636401 5.4891575095 24.9883003038 0.6983917785 63.9911326350 0.5805818921 20.2569368443 0.2126350994 202.8399334232 6.9807662795
0.0095 0.0045 0.7888 0.1972 96.2504635776 3.9412764742 27.7483283949 1.0425072268 63.1629915381 0.8271674550 20.0280469716 0.2590225082 207.1898304822 6.0699736642
0.0095 0.005 0.7884 0.1971 93.4998095311 2.8044744223 30.9142281593 1.3153093014 63.0955026876 1.1875207923 19.9130526996 0.4307523607 207.4225930776 5.7380568767
0.0005 0.01 0.7916 0.1979 3.7669372453 0.1180450276 62.8584941694 1.2152465123 70.0838849906 0.3775670182 21.5758918466 0.2943250221 158.2852082519 2.0051835802
0.0095 0.0055 0.7879999999999999 0.19699999999999998 90.9798718585 2.4313702194 33.5662420148 1.2047756138 63.0397161794 0.9413214328 19.9247718610 0.2460211763 207.5106019137 4.8234884423
0.0095 0.006 0.7876 0.1969 92.9258464810 5.4885751505 36.9950015974 1.1501497214 62.5446910715 0.5589609052 19.7649151740 0.1987870053 212.2304543239 7.3964727824
0.0095 0.0065 0.7872 0.1968 92.1024445110 3.5849552849 39.9826401058 2.3951328331 61.8536116544 0.4958539770 19.6713449940 0.3346143358 213.6100412652 6.8105564308
0.0095 0.006999999999999999 0.7868 0.1967 92.7200935018 1.6140494761 42.2992810898 0.7853514603 61.7946190250 0.9714930163 19.6237359005 0.2209534725 216.4377295171 3.5918474252
0.0095 0.0075 0.7864 0.1966 92.7637794424 4.8451941636 46.1223303997 3.0665645022 60.9865161854 1.1587786818 19.5515898126 0.1980976248 219.4242158401 9.2686349724
0.0095 0.008 0.7859999999999999 0.1965 91.0255080643 3.5704489832 49.1613323208 1.3848357969 60.6695911083 0.6430566382 19.3137274569 0.4340794903 220.1701589503 6.0324209086
0.0095 0.0085 0.7856 0.1964 90.4926956100 2.1071918732 52.0598402012 2.5962616498 60.2741160626 0.5712183324 19.1992825206 0.4273346829 222.0259343944 5.7020065383
0.0095 0.009000000000000001 0.7852 0.1963 91.3469117702 2.9361589783 54.0521866968 0.3867723450 59.8778394866 0.4660707802 19.0941762910 0.1269819953 224.3711142446 3.9159840988
0.0095 0.0095 0.7848 0.1962 89.7736328286 2.3990472232 57.9595827875 1.6749091517 59.5689297124 0.9481948187 18.9764353405 0.2784712383 226.2785806690 5.3006224319
0.0095 0.01 0.7844 0.1961 89.6651980831 2.2869426843 60.6035396370 0.9981136912 59.0431258413 0.4545585627 19.0505956593 0.2171821361 228.3624592207 3.9567970743
0.001 0.0 0.7992 0.1998 7.5161270773 0.3361306836 0.0000000000 0.0000000000 77.1133056445 0.8839483627 23.4326464938 0.3398221371 108.0620792156 1.5599011834
0.01 0.0 0.792 0.198 103.3328516731 4.9437958937 0.0000000000 0.0000000000 66.8360842506 0.8792021387 20.9005751663 0.1287337853 191.0695110900 5.9517318177
0.01 0.0005 0.7916 0.1979 102.5761487732 5.9084162977 3.2542750481 0.1564047144 65.7649191695 0.7604567965 20.7539025358 0.1353691165 192.3492455266 6.9606469251
0.01 0.001 0.7912 0.1978 102.9595709127 4.6539826174 6.3708256513 0.3114510909 65.3516501513 0.9889543575 20.5892849394 0.3759486609 195.2713316547 6.3303367267
0.01 0.0015 0.7908 0.1977 102.0170077386 3.3662914366 9.5274095026 0.1516970087 65.0645420010 0.3414159274 20.5601701476 0.1942319270 197.1691293898 4.0536362997
0.01 0.002 0.7904 0.1976 101.7876565504 3.3968235744 12.7726204191 0.2610496340 65.0260685470 0.4657442511 20.4638532892 0.3533412516 200.0501988057 4.4769587111
0.01 0.0025 0.79 0.1975 102.2052083310 3.0616330377 15.5764584799 0.8106783560 64.1339653329 0.5637329326 20.3503239123 0.1320611337 202.2659560561 4.5681054600
0.01 0.003 0.7896 0.1974 100.4534801230 1.3297121563 18.6779021969 0.4921192942 63.9871249836 0.8931308711 20.1333363130 0.1633021434 203.2518436165 2.8782644650
0.01 0.0035 0.7892 0.1973 101.0428502682 3.3563221298 21.5618067541 0.4273187162 63.2303200826 1.3593821410 20.0650355750 0.3222282459 205.9000126799 5.4652512329
0.01 0.004 0.7888 0.1972 100.8484088272 5.1426514187 24.7644666080 0.6534465108 62.8996086845 1.1571764073 20.0289625311 0.2485426839 208.5414466508 7.2018170207
0.01 0.0045 0.7884 0.1971 101.3574280460 3.0917104478 27.7475730506 0.8429302519 62.4194920400 0.4286688309 19.7610698241 0.3933635692 211.2855629607 4.7566730998
0.001 0.0005 0.7988 0.1997 7.7074480940 0.2456962652 3.2978332364 0.1411288286 77.0903818782 1.0444069489 23.4079263876 0.3520311836 111.5035895962 1.7832632263
0.01 0.005 0.7879999999999999 0.19699999999999998 99.2308588654 6.3704617647 30.7591307953 0.9775378467 62.2462011911 0.8485479235 19.7401950677 0.3116958247 211.9763859195 8.5082433596
0.01 0.0055 0.7876 0.1969 98.6139899807 5.2971693760 33.9816813826 0.9897732850 62.1763077497 0.4209711565 19.5847330662 0.1620100563 214.3567121792 6.8699238738
0.01 0.006 0.7872 0.1968 100.3700087722 3.8540764999 36.6611394145 1.8269477453 61.2760289266 0.8866031730 19.4940926766 0.3104381289 217.8012697899 6.8780655471
0.01 0.0065 0.7868 0.1967 98.9925364572 2.6837874372 39.7716472632 1.2511307059 60.9821879218 1.1545185778 19.4532587233 0.2958616859 219.1996303655 5.3852984068
0.01 0.006999999999999999 0.7864 0.1966 95.9448570198 5.5348796751 43.1565968761 2.2455008396 60.8494545056 0.9159667653 19.4664427800 0.2358475561 219.4173511815 8.9321948361
0.01 0.0075 0.7859999999999999 0.1965 97.9832742131 4.8509443225 45.1713519195 1.9922366385 60.5014300532 0.8309964243 19.3029238549 0.1706005511 222.9589800407 7.8447779364
0.01 0.008 0.7856 0.1964 96.1061439524 5.2452741477 49.2489522602 2.9410208230 59.8175644087 0.9914062819 18.9978594326 0.3814234464 224.1705200539 9.5591246990
0.01 0.0085 0.7852 0.1963 97.5136503515 4.1856329234 50.7755031010 1.8987458864 59.6162199995 0.3564292643 19.0559059043 0.3457812087 226.9612793563 6.7865892828
0.01 0.009000000000000001 0.7848 0.1962 97.3874681927 2.7767744231 53.9758969220 1.0500178209 59.2430274960 0.6245797235 18.8986127838 0.1565605658 229.5050053945 4.6079325333
0.01 0.0095 0.7844 0.1961 95.9419316220 2.7182646721 56.2900200916 1.6537748328 59.0099424873 0.4472758507 18.8768224679 0.0725585373 230.1187166688 4.8918738929
0.001 0.001 0.7984 0.1996 7.5730748213 0.1607633787 6.5269301410 0.1659054345 76.5927918734 1.5914125547 23.0354767867 0.6706776679 113.7282736224 2.5887590358
0.01 0.01 0.784 0.196 94.8049270069 3.2889383917 60.4638009406 1.8132273199 58.3310463306 0.8420672010 18.6431716859 0.2384215359 232.2429459640 6.1826544485
0.001 0.0015 0.7979999999999999 0.1995 7.6138353641 0.1343674699 9.9901837802 0.3933454613 76.1226142046 1.2353574686 23.2032072854 0.3805563966 116.9298406343 2.1436267964
0.001 0.002 0.7976 0.1994 7.6070094359 0.5570907897 13.1432426915 0.4226281701 75.6888260110 0.7656702004 22.9593022371 0.1770168395 119.3983803755 1.9224059997
0.001 0.0025 0.7972 0.1993 7.6633721003 0.4823954869 16.5410331576 1.0767457724 74.7263484373 1.1228496384 22.8281941180 0.4451730063 121.7589478132 3.1271639040
0.001 0.003 0.7968 0.1992 7.6600566495 0.4560011998 19.8736122320 0.4156044426 75.2335568056 0.5512604395 22.9294549977 0.2856437620 125.6966806848 1.7085098439
0.001 0.0035 0.7964 0.1991 7.4689306593 0.2868218909 23.1850416659 0.7036440226 74.5242024979 0.7059501690 22.7294968049 0.3093830367 127.9076716280 2.0057991192
0.0 0.0025 0.7979999999999999 0.1995 0.0000000000 0.0000000000 16.3229904348 0.7817998034 76.0044686397 1.0898168476 22.9336665714 0.3786077506 115.2611256459 2.2502244016
0.001 0.004 0.7959999999999999 0.19899999999999998 7.6179309210 0.3239892418 25.8227039796 1.7161648683 74.4754694562 0.5816601887 22.6987340060 0.2217647628 130.6148383628 2.8435790616
0.001 0.0045 0.7956 0.1989 7.5994034016 0.2452357492 29.5238910749 0.3699628120 74.0125055600 0.9430940424 22.6370252964 0.2026359651 133.7728253329 1.7609285687
0.001 0.005 0.7952 0.1988 7.6908708397 0.1533707207 33.0747646535 0.7539172027 73.4313960988 0.2509964943 22.2706183882 0.4349061392 136.4676499802 1.5931905569
0.001 0.0055 0.7948 0.1987 7.5627384157 0.3508236017 36.0684459164 1.0927298038 72.6351559075 1.1977429319 22.4859579804 0.4628718194 138.7522982200 3.1041681568
0.001 0.006 0.7944 0.1986 7.7452832390 0.2310826440 39.4136140626 0.6801630230 72.5703922600 1.1147049332 22.2935073754 0.4807635578 142.0227969370 2.5067141580
0.001 0.0065 0.794 0.1985 7.5449910023 0.3582602679 42.3244592333 1.9492996103 71.9825499444 1.3658627815 22.2101914618 0.1596273705 144.0621916418 3.8330500302
0.001 0.006999999999999999 0.7936 0.1984 7.6553760130 0.2143432850 45.7028625289 2.7078601596 71.8233660286 1.2343264189 22.0398973965 0.2357827186 147.2215019670 4.3923125821
0.001 0.0075 0.7932 0.1983 7.6347032018 0.3135322918 47.9238265675 1.7281389989 71.7204495392 0.5817723963 21.9307627052 0.3356628395 149.2097420137 2.9591065265
0.001 0.008 0.7928 0.1982 7.6785841689 0.1962846739 52.1472083592 2.1140446126 71.0638359247 0.9057297398 21.6963794756 0.4117984257 152.5860079284 3.6278574520
0.001 0.0085 0.7924 0.1981 7.5988183220 0.3171819620 54.2639348837 1.5291779168 70.8280257130 0.4463917856 21.7661451088 0.1588525004 154.4569240275 2.4516041648
0.0 0.003 0.7976 0.1994 0.0000000000 0.0000000000 19.6976170089 0.5080288047 75.4825121140 1.0383497469 23.0437168222 0.3959571987 118.2238459451 1.9423357503
0.001 0.009000000000000001 0.792 0.198 7.6263170614 0.1501800452 58.4115304634 2.4172416161 70.3046264328 0.8654365712 21.7156062249 0.3801265404 158.0580801825 3.8129847729
0.001 0.0095 0.7916 0.1979 7.7088132796 0.3694043244 61.9377294614 0.9574365740 69.7924485767 0.9910534891 21.4742647431 0.3431858945 160.9132560608 2.6610802820
0.001 0.01 0.7912 0.1978 7.6034989585 0.6684723967 63.7346935634 3.1928534723 69.5505467349 0.5251019658 21.6068377574 0.4807733217 162.4955770142 4.8672011565
0.0015 0.0 0.7988 0.1997 11.5925714108 0.4317296937 0.0000000000 0.0000000000 76.8116096429 1.2986517950 23.2387309937 0.2909762720 111.6429120474 2.0213577607
0.0015 0.0005 0.7984 0.1996 11.7372810891 0.5628785689 3.4149116037 0.0748023957 76.5020586444 1.3340781506 23.4137859683 0.4621076817 115.0680373055 2.4338667969
0.0015 0.001 0.7979999999999999 0.1995 11.8357694820 0.3500399537 6.8575191652 0.2870856042 76.3305311621 1.2431496577 23.0803392018 0.1269006409 118.1041590111 2.0071758565
0.0015 0.0015 0.7976 0.1994 11.8956426238 0.5082272882 9.9247206071 0.3211712774 75.5990546184 0.4104017936 23.1363714426 0.5008723316 120.5557892919 1.7406726908
0.0015 0.002 0.7972 0.1993 11.6705820190 0.3940914177 13.2031666730 0.3565011740 75.8496129874 1.2805827493 22.8805641209 0.4061889148 123.6039258003 2.4373642558
0.0015 0.0025 0.7968 0.1992 11.5953017821 0.6282288295 16.6830378869 0.5936299329 74.7382110856 1.1280110269 22.7478079947 0.1934251119 125.7643587493 2.5432949012
0.0015 0.003 0.7964 0.1991 11.6973006524 0.4714813631 19.6522963506 0.5905734160 74.9060515286 0.8412958462 22.9122424793 0.2640994157 129.1678910109 2.1674500410
0.0 0.0035 0.7972 0.1993 0.0000000000 0.0000000000 22.5218493659 0.8367390726 75.2771600534 0.7920361389 22.8805641209 0.2994971847 120.6795735402 1.9282723962
0.0015 0.0035 0.7959999999999999 0.19899999999999998 11.7259695509 0.5317826442 23.1434977291 1.2899433024 74.3650185820 0.2248709481 22.5628649776 0.4930784207 131.7973508396 2.5396753154
0.0015 0.004 0.7956 0.1989 11.6306015823 0.3672684424 26.3250079425 0.9413056969 73.3956478478 0.8838692837 22.6375746321 0.5493974607 133.9888320047 2.7418408837
0.0015 0.0045 0.7952 0.1988 11.7563936881 0.4230941135 29.2620383824 0.8824757914 73.1870896661 1.3022147270 22.5835566221 0.4275191881 136.7890783587 3.0353038200
0.0015 0.005 0.7948 0.1987 11.5130005904 0.2170553179 33.2223085745 1.0743657514 73.2568228014 0.7947866375 22.2400387012 0.2033396412 140.2321706675 2.2895473480
0.0015 0.0055 0.7944 0.1986 11.7070519784 0.3535774343 36.1064649131 1.4924616359 72.3483683693 0.8502458030 22.3973318217 0.2262451060 142.5592170825 2.9225299792
0.0015 0.006 0.794 0.1985 11.7690704119 0.2780517392 39.0110155479 0.8659099961 72.1231383575 0.9037971970 22.1627654802 0.4044301427 145.0659897975 2.4521890750
0.0015 0.0065 0.7936 0.1984 11.6206552298 0.3989672552 43.1120315621 0.9612045737 71.7271823937 0.9633753388 22.0149941784 0.2896702904 148.4748633640 2.6132174581
0.0015 0.006999999999999999 0.7932 0.1983 11.6194850706 0.4301392038 45.3481024869 2.9310371611 70.9830416713 0.8290663583 22.0380662775 0.4292739683 149.9886955063 4.6195166915
0.0015 0.0075 0.7928 0.1982 11.6932050954 0.4277489605 48.9991850766 2.7105274264 71.2166075982 1.2897569940 21.8545881556 0.4352695769 153.7635859258 4.8633029578
0.0015 0.008 0.7924 0.1981 11.5311380568 0.3767908340 50.9288379949 2.9951576636 70.7876285863 1.0680910564 21.8183319998 0.5086683740 155.0659366378 4.9487079280
0.0 0.004 0.7968 0.1992 0.0000000000 0.0000000000 26.2260578385 0.9316288720 75.1224647072 1.1333968902 22.8446741889 0.1661082303 124.1931967346 2.2311339925
0.0015 0.0085 0.792 0.198 11.8016398409 0.3182641608 55.5369418194 1.9179746597 70.4174818978 0.9107406901 21.6540806271 0.2330472832 159.4101441852 3.3800267938
0.0015 0.009000000000000001 0.7916 0.1979 11.6046630551 0.3235550518 58.5276017050 2.4048158253 69.9426553533 0.7229675976 21.5383539075 0.3779447321 161.6132740209 3.8292832068
0.0015 0.0095 0.7912 0.1978 11.6491291018 0.6882921102 61.9742377695 1.7208465203 69.6098599764 0.5090502662 21.4744478550 0.2295525110 164.7076747027 3.1477414077
0.0015 0.01 0.7908 0.1977 11.5428396481 0.2903378356 64.5346031826 2.7693982904 68.9957274673 1.7423441211 21.3964421864 0.3022875194 166.4696124844 5.1043677665
0.002 0.0 0.7984 0.1996 15.8457097720 0.3446939134 0.0000000000 0.0000000000 76.4414629544 1.1899412343 23.3665430986 0.3974120517 115.6537158250 1.9320471994
0.002 0.0005 0.7979999999999999 0.1995 15.6251347772 0.8353535695 3.3363557960 0.1236182745 76.3279662652 1.2602150180 23.2872556467 0.4322108017 118.5767124851 2.6513976637
0.002 0.001 0.7976 0.1994 15.6071923373 0.3434447483 6.7200465017 0.4326158997 75.4126186726 1.5824838568 23.0691693760 0.1083329360 120.8090268876 2.4668774408
0.002 0.0015 0.7972 0.1993 15.5389330551 0.3130729093 10.0443167888 0.4087417056 75.0182657694 0.7655089477 23.0292509822 0.2354206659 123.6307665955 1.7227442285
0.002 0.002 0.7968 0.1992 15.8377136846 0.9773398334 13.3668246058 0.5926624792 75.1747244822 0.4902797718 22.7890081718 0.4405086211 127.1682709444 2.5007907055
0.002 0.0025 0.7964 0.1991 15.5397131612 0.6393765347 16.6158122438 0.4063243775 74.8388832902 0.9017086818 22.7523857922 0.3857179876 129.7467944874 2.3331275816
0.0 0.0045 0.7964 0.1991 0.0000000000 0.0000000000 29.1195300902 0.4634677324 74.7938372878 0.7894485992 22.8730565331 0.2041072689 126.7864239111 1.4570236005
0.002 0.003 0.7959999999999999 0.19899999999999998 15.3963686685 0.0999784393 19.6517927877 0.7702658710 74.1003532799 1.2618042488 22.6806059281 0.4557398752 131.8291206642 2.5877884343
0.002 0.0035 0.7956 0.1989 16.0188933223 0.6038288162 23.7518016762 0.4774694869 73.7975351359 1.6092893245 22.6441666604 0.2190544915 136.2123967948 2.9096421191
0.002 0.004 0.7952 0.1988 15.8029989640 0.3066992792 26.1052027497 0.7218316864 73.2148226141 1.2985801596 22.5361306405 0.1847220631 137.6591549683 2.5118331883
0.002 0.0045 0.7948 0.1987 15.4907615045 0.7862683748 28.9883519625 0.4505821358 72.9139281428 1.0464249044 22.2766610808 0.3420604756 139.6697026906 2.6253358906
0.002 0.005 0.7944 0.1986 15.7364949204 0.6858785220 33.1218477819 1.5053119013 72.5239035031 0.9910246545 22.3667521347 0.4210739221 143.7489983401 3.6032889999
0.002 0.0055 0.794 0.1985 15.8843250231 0.5288961029 36.4320183086 1.7199275156 72.0359318618 1.0200258236 22.0356858229 0.2417687351 146.3879610164 3.5106181772
0.002 0.006 0.7936 0.1984 15.3743306717 1.1821063069 40.0138610037 1.5186195534 71.5091661544 1.2618290138 22.0435596345 0.3705392214 148.9409174643 4.3330940955
0.002 0.0065 0.7932 0.1983 15.4421999009 0.3493098663 42.1270625882 2.6914101805 71.2461039129 0.5848817447 22.0230511019 0.1985608551 150.8384175039 3.8241626466
0.002 0.006999999999999999 0.7928 0.1982 15.7364949204 0.5372028786 45.8969860153 1.0406713656 70.6383836461 0.9729468999 21.9377209574 0.2923374429 154.2095855392 2.8431585870
0.002 0.0075 0.7924 0.1981 15.6768168051 0.3813725534 48.2599547833 1.6137531523 70.3237028538 0.7860304136 21.7692580111 0.3355857142 156.0297324533 3.1167418335
