# Supplementary material for: Multipressure Sampling for Improving the Performance of MOF-based Electronic Noses
Source: ACS Sens. 2024 Jul 12;9(7):3531–9. doi: 10.1021/acssensors.4c00199 (PMC11287752; doi:10.1021/acssensors.4c00199)
Supplement: Supplementary file 2 — se4c00199_si_002.zip [file se4c00199_si_002.zip › Multiplex_Adsorption_Data/H2S_10bar/UIO-66_v2_EQeq.csv]

H2S_comp CO2_comp N2_comp O2_comp H2S_mass H2S_error CO2_mass CO2_error N2_mass N2_error O2_mass O2_error total_mass total_error
0.0 0.0 0.8 0.2 0.0000000000 0.0000000000 0.0000000000 0.0000000000 37.5653877289 0.5328554419 13.8091611534 0.4439205714 51.3745488823 .9767760133
0.0 0.0005 0.7996 0.1999 0.0000000000 0.0000000000 2.4060862092 0.1273370339 37.2063010718 0.3637874095 13.6906942191 0.1598521916 53.3030815001 .6509766350
0.0 0.005 0.7959999999999999 0.19899999999999998 0.0000000000 0.0000000000 20.1682237727 1.1175474737 33.3717265070 0.4889059762 12.5640969032 0.1892126056 66.1040471829 1.7956660555
0.002 0.008 0.792 0.198 108.7373045810 2.4084385729 20.3543159570 0.5240987319 15.2229195954 0.2119189133 7.5599998074 0.1931977760 151.8745399408 3.3376539941
0.002 0.0085 0.7916 0.1979 108.9057987039 3.4477490698 20.8562773502 0.8629216194 15.1318368100 0.2190253167 7.5285797845 0.1772969519 152.4224926486 4.7069929578
0.002 0.009000000000000001 0.7912 0.1978 108.4701098823 2.6265259807 21.5436585078 0.7601998217 15.1089323257 0.5152501348 7.4544921043 0.1904249207 152.5771928201 4.0924008579
0.002 0.0095 0.7908 0.1977 109.3009916428 3.4045276222 23.4099597091 0.8936220295 15.0540257817 0.4565389216 7.5021722946 0.0964122580 155.2671494282 4.8511008313
0.002 0.01 0.7904 0.1976 108.6681620932 2.3333682094 24.2047599325 1.8184991938 14.8367542723 0.3913391942 7.2889562643 0.1323043342 154.9986325623 4.6755109316
0.0025 0.0 0.7979999999999999 0.1995 123.4487686430 2.0738307226 0.0000000000 0.0000000000 15.9185095163 0.1272507001 7.9462093484 0.1261307300 147.3134875077 2.3272121527
0.0025 0.0005 0.7976 0.1994 123.9197448736 1.2958166944 1.4051893120 0.0491418829 15.6356284329 0.2506844306 7.8795793390 0.1313437441 148.8401419575 1.7269867520
0.0025 0.001 0.7972 0.1993 123.1223275564 2.3613243622 2.6851404331 0.1521720364 15.4659854071 0.2610595182 7.7774948291 0.0541442110 149.0509482257 2.8287001278
0.0025 0.0015 0.7968 0.1992 124.4161124133 4.1125895774 4.0753684042 0.1369146483 15.3721198339 0.3630138346 7.7860528119 0.1523801660 151.6496534633 4.7648982263
0.0025 0.002 0.7964 0.1991 122.6082512062 3.0769852627 5.5200623804 0.3275840672 15.2680863821 0.3795727250 7.7150215541 0.1799412229 151.1114215228 3.9640832778
0.0 0.0055 0.7956 0.1989 0.0000000000 0.0000000000 21.7290782723 0.4237370732 32.7581217960 0.3651063183 12.5202066768 0.3816283099 67.0074067451 1.1704717014
0.0025 0.0025 0.7959999999999999 0.19899999999999998 122.2124072082 1.6916933621 6.8253973496 0.2476582525 15.2061158383 0.2754691298 7.6954604504 0.1711282170 151.9393808465 2.3859489614
0.0025 0.003 0.7956 0.1989 119.6175456312 2.4604386059 7.9743947114 0.4151485859 15.1296962039 0.4459902137 7.6476580033 0.1692300457 150.3692945498 3.4908074512
0.0025 0.0035 0.7952 0.1988 124.5482774324 3.4352005212 9.1697890406 0.6335122573 14.8559126961 0.4400241489 7.5678242488 0.1766709896 156.1418034179 4.6854079170
0.0025 0.004 0.7948 0.1987 123.8512534450 1.9227302205 10.4509168964 0.5505763440 14.5852330669 0.3746235421 7.4245391643 0.1214483067 156.3119425726 2.9693784133
0.0025 0.0045 0.7944 0.1986 122.7714066436 2.8076135102 11.8433302319 0.3052474921 14.6256905204 0.4094465082 7.4637836286 0.2823398592 156.7042110245 3.8046473697
0.0025 0.005 0.794 0.1985 122.4014748020 2.8228757944 12.7162992589 0.8221085088 14.4687841003 0.2008493096 7.3694013032 0.0800707085 156.9559594644 3.9259043213
0.0025 0.0055 0.7936 0.1984 121.3000128349 3.6984260208 13.8684906149 0.5706596462 14.4619341611 0.4410199072 7.2943355678 0.3052482262 156.9247731787 5.0153538004
0.0025 0.006 0.7932 0.1983 122.2937896091 3.1057395583 14.7428044815 0.6496120095 14.1561485935 0.4300831728 7.2603481501 0.2098455520 158.4530908342 4.3952802926
0.0025 0.0065 0.7928 0.1982 121.2841269903 6.4151720808 15.9361815513 0.4743401141 14.1185809581 0.4808496779 7.2102228219 0.1834071891 158.5491123216 7.5537690619
0.0025 0.006999999999999999 0.7924 0.1981 121.6356989622 3.5776662641 17.3391854989 0.5118004955 14.0316723543 0.2275062405 7.1664548524 0.1846469370 160.1730116678 4.5016199371
0.0 0.006 0.7952 0.1988 0.0000000000 0.0000000000 23.0357580811 1.1312679565 32.3632870186 0.1988863752 12.3712977749 0.3366506580 67.7703428746 1.6668049897
0.0025 0.0075 0.792 0.198 120.3536331711 1.5319927332 18.1738265964 1.0154774896 13.9581425381 0.3277390130 7.1292887554 0.1778413909 159.6148910610 3.0530506267
0.0025 0.008 0.7916 0.1979 120.3227729646 3.1705217510 19.0841149232 0.6242875730 13.8522895712 0.4269708992 7.0972574481 0.1282977659 160.3564349071 4.3500779891
0.0025 0.0085 0.7912 0.1978 120.1441223181 1.3892666466 20.1263656391 0.4327545266 13.8795822978 0.3757598341 7.0818530789 0.1310931479 161.2319233339 2.3288741552
0.0025 0.009000000000000001 0.7908 0.1977 120.2469896729 5.3942317292 20.7219614918 0.6449182634 13.7192509081 0.6326348736 7.0377183387 0.1712696532 161.7259204115 6.8430545194
0.0025 0.0095 0.7904 0.1976 119.8038787763 2.1740944258 22.2601218225 0.6773003470 13.6772950304 0.2039104471 6.9829472484 0.1461153562 162.7242428776 3.2014205761
0.0025 0.01 0.79 0.1975 120.5976501620 3.4124496832 23.7574326494 1.0526087388 13.4488923698 0.2134206730 6.9542168773 0.1903310216 164.7581920585 4.8688101166
0.003 0.0 0.7976 0.1994 133.8051674549 4.8040025388 0.0000000000 0.0000000000 14.3522281034 0.5795885936 7.4700187304 0.3104684019 155.6274142887 5.6940595343
0.003 0.0005 0.7972 0.1993 132.9097006211 3.2474933925 1.4097281457 0.1479873656 14.3256845890 0.4191504431 7.5170876361 0.1484611579 156.1622009919 3.9630923591
0.003 0.001 0.7968 0.1992 134.1357753204 4.2510286829 2.6908560016 0.1895657488 14.2462681062 0.4565702354 7.3846834155 0.1958898896 158.4575828437 5.0930545567
0.003 0.0015 0.7964 0.1991 132.6159427067 3.4910680673 3.9245782603 0.2234402587 14.0365957482 0.4057402218 7.2390754499 0.1175844448 157.8161921651 4.2378329926
0.0 0.0065 0.7948 0.1987 0.0000000000 0.0000000000 24.6902470402 0.4719163285 32.0277470276 0.5885631144 12.3666520128 0.2206682485 69.0846460806 1.2811476914
0.003 0.002 0.7959999999999999 0.19899999999999998 131.8741258458 2.3878181170 5.2687454739 0.1866876473 14.2396322276 0.2782850376 7.3878620948 0.1596609560 158.7703656421 3.0124517579
0.003 0.0025 0.7956 0.1989 132.9746763299 4.1821149372 6.3832813201 0.3002800595 13.8958509034 0.2346893103 7.2681725916 0.1304842553 160.5219811450 4.8475685623
0.003 0.003 0.7952 0.1988 131.8350622933 0.9905975362 7.5495934922 0.3963100589 13.7840042397 0.3739188362 7.1614423196 0.0451563429 160.3301023448 1.8059827742
0.003 0.0035 0.7948 0.1987 130.6901095712 4.4373005576 8.7140565098 0.3666393330 13.6924933331 0.2150253381 7.1341790313 0.0886287468 160.2308384454 5.1075939755
0.003 0.004 0.7944 0.1986 133.2854919956 3.3883764320 10.2855016215 0.7323088648 13.5713350332 0.3767852099 7.0934674842 0.0842895483 164.2357961345 4.5817600550
0.003 0.0045 0.794 0.1985 132.4893767968 4.8928876989 11.1719190449 0.5050938197 13.4762921267 0.5698273078 7.0635145442 0.1938447023 164.2011025126 6.1616535287
0.003 0.005 0.7936 0.1984 130.1311101358 3.0532005285 12.0985135523 1.0764152839 13.3753625536 0.4705272090 6.9545836480 0.1728506748 162.5595698897 4.7729936962
0.003 0.0055 0.7932 0.1983 131.6534167745 2.0011580751 13.0894922572 0.4837194863 13.2917718892 0.2423546056 6.8513988260 0.1615557256 164.8860797469 2.8887878926
0.003 0.006 0.7928 0.1982 130.0649625203 2.5183458398 14.3568355068 0.6977966790 13.1486723778 0.2865079390 6.9230413683 0.2203320316 164.4935117732 3.7229824894
0.003 0.0065 0.7924 0.1981 129.7587042691 3.7614020380 15.4703627232 0.5183650305 13.1618371047 0.4463569547 6.8553110468 0.1485078651 165.2462151438 4.8746318883
0.0 0.006999999999999999 0.7944 0.1986 0.0000000000 0.0000000000 26.3042227052 0.9913626769 31.9766935744 0.5220400450 12.3331536227 0.1116611813 70.6140699023 1.6250639032
0.003 0.006999999999999999 0.792 0.198 131.5126577738 3.7408008769 16.4781519235 0.6728706911 12.8818458394 0.3584448428 6.8595900382 0.1306458973 167.7322455749 4.9027623081
0.003 0.0075 0.7916 0.1979 129.4825249534 2.2157212724 17.7944137148 0.6209466614 12.9538772315 0.3154195839 6.8212013722 0.2635166826 167.0520172719 3.4156042003
0.003 0.008 0.7912 0.1978 130.5531267140 3.6062889569 18.5826578449 0.9110982077 12.8120620837 0.2632571187 6.6980886758 0.0387351838 168.6459353184 4.8193794671
0.003 0.0085 0.7908 0.1977 130.0389201520 2.6651786433 19.2236420352 1.1320722322 12.6657516634 0.1701190648 6.6903864912 0.1885031692 168.6187003418 4.1558731095
0.003 0.009000000000000001 0.7904 0.1976 129.4374716562 3.6244484764 20.4592134484 1.0368405050 12.6936865717 0.2713570843 6.6710699013 0.1891933299 169.2614415776 5.1218393956
0.003 0.0095 0.79 0.1975 129.4286172510 3.6342687135 21.2577119808 0.5313722882 12.6794515418 0.4380907997 6.6346373457 0.1205891870 170.0004181193 4.7243209884
0.003 0.01 0.7896 0.1974 128.9283433560 3.0602230189 22.3298853785 0.9363199069 12.4776994259 0.2842096062 6.6429508148 0.1594004923 170.3788789752 4.4401530243
0.0035 0.0 0.7972 0.1993 140.9064004417 2.8503738641 0.0000000000 0.0000000000 13.4430057033 0.2697800575 7.1552072178 0.1797241272 161.5046133628 3.2998780488
0.0035 0.0005 0.7968 0.1992 141.8658012897 2.2958041156 1.2917184679 0.0796994789 13.3916311592 0.2680385773 7.1011696688 0.1536383521 163.6503205856 2.7971805239
0.0035 0.001 0.7964 0.1991 141.0472896542 4.1988009047 2.5792343120 0.1486283580 13.3033311616 0.2854383930 7.0269597317 0.2863282654 163.9568148595 4.9191959211
0.0 0.0075 0.794 0.1985 0.0000000000 0.0000000000 27.3720253742 1.0300105374 31.6086163720 0.4002821044 12.2517305286 0.2829475785 71.2323722748 1.7132402203
0.0035 0.0015 0.7959999999999999 0.19899999999999998 140.1759120110 1.5379319660 3.8509482903 0.1759460687 13.1598035290 0.1315583083 6.9229191114 0.1854623846 164.1095829417 2.0308987276
0.0035 0.002 0.7956 0.1989 140.2619820382 3.4587122775 4.9659884514 0.2712599381 12.9127775962 0.5846866145 6.8378283103 0.2396147875 164.9785763961 4.5542736176
0.0035 0.0025 0.7952 0.1988 140.9692927611 3.6784174563 6.2489654617 0.1797594624 12.9218751717 0.3167846656 6.8597122951 0.2616736336 166.9998456896 4.4366352179
0.0035 0.003 0.7948 0.1987 139.1145552911 3.5363983158 7.2542330877 0.5011406899 12.7627211153 0.1138500577 6.7557939317 0.1465765887 165.8873034258 4.2979656521
0.0035 0.0035 0.7944 0.1986 141.2088825495 4.9374715663 8.5261151710 0.2924956641 12.6826624508 0.5214792142 6.7556716748 0.1303939600 169.1733318461 5.8818404046
0.0035 0.004 0.794 0.1985 140.3149782577 4.3497930927 9.5767711347 0.4601403247 12.4688159110 0.2590032424 6.6850071877 0.1675517296 169.0455724911 5.2364883894
0.0035 0.0045 0.7936 0.1984 140.3821675679 1.4643360858 10.5820387606 0.4097423686 12.4321045181 0.1806638495 6.5796217416 0.1456009339 169.9759325882 2.2003432378
0.0035 0.005 0.7932 0.1983 139.7747293274 4.5334141083 11.6710226538 0.2734827370 12.3242179755 0.3261468782 6.6070072867 0.2360952590 170.3769772434 5.3691389825
0.0035 0.0055 0.7928 0.1982 141.1366149774 1.9551695421 12.6349364611 0.7758442669 12.2611771287 0.4554466137 6.5776656312 0.2027351162 172.6103941984 3.3891955389
0.0035 0.006 0.7924 0.1981 138.7227478601 2.0297799417 13.4778147013 0.6539399396 12.1152948295 0.2897181921 6.5576154999 0.0807695358 170.8734728908 3.0542076092
0.0 0.008 0.7936 0.1984 0.0000000000 0.0000000000 29.2213479751 0.9883259543 31.2707217144 0.3710613162 12.0601539693 0.2897580305 72.5522236588 1.6491453010
0.0035 0.0065 0.792 0.198 139.5256340747 2.3441640557 14.8308914775 0.3495781224 11.9628836821 0.2374407808 6.4867064990 0.2648329367 172.8061157333 3.1960158956
0.0035 0.006999999999999999 0.7916 0.1979 137.5880818735 1.9552794299 15.8943234177 0.6410033900 12.1465476772 0.2071157717 6.4621328625 0.0902769307 172.0910858309 2.8936755223
0.0035 0.0075 0.7912 0.1978 138.3232579305 2.1655586750 16.8451250385 0.7121862360 11.8120779891 0.3135740118 6.4326689500 0.2537228602 173.4131299081 3.4450417830
0.0035 0.008 0.7908 0.1977 137.1031729758 0.9318279623 17.8117285251 0.7094486361 11.9303464708 0.2223311755 6.3915906323 0.0615621451 173.2368386040 1.9251699190
0.0035 0.0085 0.7904 0.1976 138.2757306083 4.0533161729 18.6791500886 0.8161313915 11.7818954444 0.3127849508 6.3847442460 0.1693960098 175.1215203873 5.3516285250
0.0035 0.009000000000000001 0.79 0.1975 139.0381209402 2.1784619935 19.5169851802 1.3310622032 11.6581684174 0.4023379316 6.2895061224 0.1527712337 176.5027806602 4.0646333620
0.0035 0.0095 0.7896 0.1974 137.7059235900 3.2609429165 20.8762818397 1.1585836371 11.7023719314 0.3007156045 6.2983086190 0.1353414232 176.5828859801 4.8555835813
0.0035 0.01 0.7892 0.1973 136.7974355720 2.6409123085 21.2403971705 0.9957233196 11.5025463610 0.2285110695 6.2390140235 0.0892780109 175.7793931270 3.9544247085
0.004 0.0 0.7968 0.1992 148.4606404250 2.8653398537 0.0000000000 0.0000000000 12.5673908175 0.5638712970 6.7850133303 0.2813317978 167.8130445728 3.7105429485
0.004 0.0005 0.7964 0.1991 149.0613076498 2.0472221927 1.2691924041 0.0702348856 12.5057413646 0.0363184579 6.7581168128 0.1020727228 169.5943582313 2.2558482590
0.0 0.0085 0.7932 0.1983 0.0000000000 0.0000000000 30.8512936109 0.7682123461 30.7712113034 0.5204002069 12.0150411739 0.4135245196 73.6375460882 1.7021370726
0.004 0.001 0.7959999999999999 0.19899999999999998 147.7920026190 1.7701866874 2.5074534965 0.1036835599 12.2406273110 0.2577261182 6.6803614256 0.1530695423 169.2204448521 2.2846659078
0.004 0.0015 0.7956 0.1989 148.2370666932 1.7343875133 3.7418481751 0.2188424358 12.1340251321 0.3147964738 6.5996718728 0.1764105613 170.7126118732 2.4444369842
0.004 0.002 0.7952 0.1988 147.8503375240 3.7041593037 4.8498279281 0.1765502223 12.0084785899 0.4793990256 6.5263177340 0.1508505468 171.2349617760 4.5109590984
0.004 0.0025 0.7948 0.1987 147.3692047698 4.4772521730 6.0307652312 0.1261929752 11.9894271965 0.3294999715 6.6483301183 0.1222006470 172.0377273158 5.0551457667
0.004 0.003 0.7944 0.1986 146.9431516244 2.1592450766 7.1901851002 0.4045579055 11.9019834412 0.4258432081 6.5166594390 0.2059767152 172.5519796048 3.1956229054
0.004 0.0035 0.794 0.1985 146.7829910594 2.8126813420 8.4449204782 0.3964760245 11.8942772596 0.4419042480 6.4887848663 0.2317688995 173.6109736635 3.8828305140
0.004 0.004 0.7936 0.1984 146.3488647799 2.2636729104 9.3212516043 0.3419824988 11.6866384773 0.2548831713 6.4406156484 0.1388515463 173.7973705099 2.9993901268
0.004 0.0045 0.7932 0.1983 147.3912105710 3.7975003773 10.3500539239 0.2028223718 11.5289828451 0.3687324171 6.2679889083 0.2270786869 175.5382362483 4.5961338531
0.004 0.005 0.7928 0.1982 147.0445866490 1.4477412802 11.2798424254 0.4599162302 11.4026870909 0.3546885320 6.2721456428 0.1405105715 175.9992618081 2.4028566139
0.004 0.0055 0.7924 0.1981 146.4988688213 1.4696344130 12.4542236353 0.2347082309 11.4105003028 0.1858016417 6.2397475649 0.0662564714 176.6033403243 1.9564007570
0.0 0.009000000000000001 0.7928 0.1982 0.0000000000 0.0000000000 31.7686423458 1.5177851404 30.6715660939 0.1793406302 11.9452324850 0.2017252156 74.3854409247 1.8988509862
0.004 0.006 0.792 0.198 145.8354394890 2.9394333154 13.5453928929 0.3391699820 11.3345087897 0.5908099716 6.2095501110 0.1674935567 176.9248912826 4.0369068257
0.004 0.0065 0.7916 0.1979 146.7165830203 5.4647965250 14.9275518262 1.0268581562 11.3792474551 0.3037176709 6.2770359188 0.1270262703 179.3004182204 6.9223986224
0.004 0.006999999999999999 0.7912 0.1978 144.8972631712 3.3524180382 15.4290089045 0.6237229357 11.4267689084 0.1955471411 6.2192084060 0.1578733768 177.9722493901 4.3295614918
0.004 0.0075 0.7908 0.1977 145.8593984678 2.2649505996 16.3093745495 0.7178135872 11.0797766752 0.3283678446 6.0903496354 0.1581597946 179.3388993279 3.4692918260
0.004 0.008 0.7904 0.1976 146.1732090058 3.0040565494 17.5804161081 0.9149759780 11.0202678283 0.2122445126 6.0841145336 0.1492155333 180.8580074758 4.2804925733
0.004 0.0085 0.79 0.1975 142.3089121863 6.9375139607 18.5614766207 1.2497114503 11.1196989772 0.4782947369 6.1115000788 0.2003885663 178.1015878630 8.8659087142
0.004 0.009000000000000001 0.7896 0.1974 143.9598681244 3.8527051491 19.1219385379 0.9794245324 10.7839449255 0.2822593369 5.9932776583 0.0429649078 179.8590292461 5.1573539262
0.004 0.0095 0.7892 0.1973 143.3181841696 1.9895741147 20.0828264560 0.7704860200 10.8743855292 0.2416472084 5.9682149942 0.1514201903 180.2436111490 3.1531275334
0.004 0.01 0.7888 0.1972 143.6519171193 1.5582750020 21.4750716865 0.8883914071 10.9244757097 0.3110569377 6.0216412587 0.1277158077 182.0731057742 2.8854391545
0.0045 0.0 0.7964 0.1991 156.6346887738 2.6361843929 0.0000000000 0.0000000000 11.6578473265 0.1959203020 6.4880513249 0.1883619770 174.7805874252 3.0204666719
0.0 0.0095 0.7924 0.1981 0.0000000000 0.0000000000 33.7268969570 1.1100997470 30.3501541025 0.3395438393 11.8768908790 0.1770634461 75.9539419385 1.6267070324
0.0045 0.0005 0.7959999999999999 0.19899999999999998 153.0736553330 2.6701113849 1.2525500136 0.0395300507 11.7186405370 0.2867376699 6.4588319262 0.1899716419 172.5036778098 3.1863507474
0.0045 0.001 0.7956 0.1989 152.9507353547 3.5636525600 2.4106250429 0.2241211664 11.5950205403 0.4070897995 6.4458726950 0.0751035578 173.4022536329 4.2699670837
0.0045 0.0015 0.7952 0.1988 153.7270583536 3.7919617757 3.6297221706 0.2332642662 11.4231298782 0.2854677688 6.3624934905 0.1589990325 175.1424038929 4.4696928432
0.0045 0.002 0.7948 0.1987 153.8292746491 2.5729172696 4.7555210488 0.3611141713 11.3094636994 0.5215661974 6.2997757018 0.1832066019 176.1940350991 3.6388042402
0.0045 0.0025 0.7944 0.1986 152.3604850773 1.4920610320 5.9875622580 0.3433814354 11.2614070946 0.2604859812 6.2686001928 0.1201391609 175.8780546227 2.2160676095
0.0045 0.003 0.794 0.1985 154.0408688915 4.1764248097 6.8649020138 0.5970927059 11.0889812810 0.3945325601 6.1694498485 0.2445817616 178.1642020348 5.4126318373
0.0045 0.0035 0.7936 0.1984 153.3133753332 3.5465666144 7.9686791430 0.8180820989 11.0804188570 0.1845810684 6.1940234850 0.0978586858 178.5564968182 4.6470884675
0.0045 0.004 0.7932 0.1983 152.3291040235 2.5598159629 8.9130927756 0.5084038570 10.8864799531 0.2159301757 6.1160235840 0.1431510818 178.2447003362 3.4273010774
0.0045 0.0045 0.7928 0.1982 152.9291201890 1.2695453949 10.1558927018 0.2919579942 10.9033907405 0.3695299816 6.1386411101 0.1566213458 180.1270447414 2.0876547165
0.0045 0.005 0.7924 0.1981 152.4615294663 3.9710752582 10.9565765986 0.3177114257 10.8409920755 0.1499362717 6.1106442805 0.1694034214 180.3697424209 4.6081263770
0.0 0.001 0.7992 0.1998 0.0000000000 0.0000000000 4.6138085724 0.1386449113 36.5022557571 0.3878535894 13.6469262496 0.2829976523 54.7629905791 .8094961530
0.0 0.01 0.792 0.198 0.0000000000 0.0000000000 34.3767907099 1.2577321934 30.2071616214 0.4576934012 11.7869098020 0.3047307078 76.3708621333 2.0201563024
0.0045 0.0055 0.792 0.198 151.8456274561 3.1043195133 11.8650157709 0.2022503113 10.6940394734 0.1793559597 6.0311772967 0.1860533095 180.4358599971 3.6719790938
0.0045 0.006 0.7916 0.1979 152.0815713128 1.4201257074 12.5811428758 0.3423475449 10.5409861441 0.2144694937 5.9375285128 0.1879663926 181.1412288455 2.1649091386
0.0045 0.0065 0.7912 0.1978 150.8798462278 2.1075907655 14.1335921276 0.5687568726 10.6700646861 0.3474320266 5.9299485851 0.2410791954 181.6134516266 3.2648588601
0.0045 0.006999999999999999 0.7908 0.1977 151.4633254895 2.7332428419 14.9697461697 0.9647683773 10.5239683264 0.2399012971 5.9165003263 0.1374972193 182.8735403119 4.0754097356
0.0045 0.0075 0.7904 0.1976 150.8950810133 4.7774608303 15.9370220760 0.8928297044 10.4738781459 0.2353629155 5.8965724519 0.2018985225 183.2025536871 6.1075519727
0.0045 0.008 0.79 0.1975 153.0629779620 2.3748356214 16.4366299999 1.2390771573 10.2049110015 0.2452889774 5.7323814378 0.1509416758 185.4369004012 4.0101434319
0.0045 0.0085 0.7896 0.1974 152.3173849577 3.7683687929 17.3163232251 0.6085477356 10.1459373061 0.4532027415 5.7562215329 0.1434310509 185.5358670218 4.9735503209
0.0045 0.009000000000000001 0.7892 0.1973 150.3841297473 1.4148716836 18.4438031528 0.9533915937 10.1783674871 0.3031521355 5.7608672950 0.1706268358 184.7671676822 2.8420422486
0.0045 0.0095 0.7888 0.1972 149.7390602846 3.6379365311 19.8293241851 0.9859292362 10.1901408201 0.2205827754 5.7485193483 0.1527555789 185.5070446381 4.9972041216
0.0045 0.01 0.7884 0.1971 150.6868722788 2.1046277174 20.1700729272 1.2233860418 9.9616311292 0.4505218481 5.7117200220 0.2321766328 186.5302963572 4.0107122401
0.0005 0.0 0.7996 0.1999 51.1265076496 1.7742209686 0.0000000000 0.0000000000 25.8542393129 0.3245846277 10.9037259702 0.1889549081 87.8844729327 2.2877605044
0.005 0.0 0.7959999999999999 0.19899999999999998 159.5855495253 4.3007907535 0.0000000000 0.0000000000 11.0036781318 0.2623018974 6.1941457419 0.1571312698 176.7833733990 4.7202239207
0.005 0.0005 0.7956 0.1989 159.7912842349 3.7590981342 1.1980840084 0.1237992269 11.0130967982 0.5115329986 6.2571080444 0.2945117671 178.2595730859 4.6889421268
0.005 0.001 0.7952 0.1988 160.3577057453 2.5864510603 2.3622108161 0.1698528996 10.6534749896 0.1145806229 6.0348450037 0.0818175461 179.4082365547 2.9527021289
0.005 0.0015 0.7948 0.1987 159.3496056686 3.9501828428 3.3952157596 0.2242310893 10.6958589885 0.2466555938 6.0979295631 0.1854175702 179.5386099798 4.6064870961
0.005 0.002 0.7944 0.1986 160.9138405202 2.9393521678 4.6418820998 0.2659643514 10.6116261422 0.2310718495 6.0069704309 0.1168571314 182.1743191931 3.5532455001
0.005 0.0025 0.794 0.1985 159.3850232895 2.0376583766 5.5943647701 0.3396741866 10.4265707532 0.2626957060 5.9870425565 0.1501091683 181.3930013693 2.7901374375
0.005 0.003 0.7936 0.1984 158.3882516429 1.8253572081 6.5924038831 0.3339689979 10.5176535386 0.2876671838 5.9491429181 0.0609492021 181.4474519827 2.5079425919
0.005 0.0035 0.7932 0.1983 158.4491907848 1.6928237714 7.8173846842 0.4647153142 10.4218614200 0.2679022933 5.9779955460 0.0601653014 182.6664324350 2.4856066803
0.005 0.004 0.7928 0.1982 158.2409820502 2.8857729859 9.0682536483 0.4529390138 10.5302831141 0.1725179706 5.9371617421 0.0934177110 183.7766805547 3.6046476813
0.005 0.0045 0.7924 0.1981 157.6232570743 2.9023261291 9.6193016881 0.5227794884 10.3180420288 0.1611246524 5.9347166041 0.1353811749 183.4953173953 3.7216114448
0.0005 0.0005 0.7992 0.1998 50.8060563077 2.1196660909 1.7395500659 0.0827827722 25.5799206535 0.2683440668 10.7369675612 0.1991123150 88.8624945883 2.6699052449
0.005 0.005 0.792 0.198 157.4255954989 2.9158116901 10.8464678536 0.5288108408 10.3305645739 0.2971936770 5.8918044329 0.1387981439 184.4944323593 3.8806143518
0.005 0.0055 0.7916 0.1979 156.6426316961 3.9470872699 11.6851434700 0.5913619771 10.2649549999 0.3725217851 5.8482809772 0.2000541292 184.4410111432 5.1110251613
0.005 0.006 0.7912 0.1978 157.7222180738 4.1909747439 12.5468494651 0.6073039899 10.0308797334 0.1769013690 5.7805506556 0.1480320529 186.0804979279 5.1232121557
0.005 0.0065 0.7908 0.1977 158.3170257657 2.7449370980 13.6654198302 0.7362877246 9.8624140409 0.4162933310 5.5997327033 0.2166309440 187.4445923401 4.1141490976
0.005 0.006999999999999999 0.7904 0.1976 157.2304079485 2.4317437874 14.6379069901 0.4700527150 9.7523868923 0.1709895388 5.6477796643 0.0959647343 187.2684814952 3.1687507755
0.005 0.0075 0.79 0.1975 156.0553762910 1.6734361831 15.3708445904 0.4977501114 9.7523868923 0.4375084481 5.6263847071 0.2273970417 186.8049924808 2.8360917843
0.005 0.008 0.7896 0.1974 157.6528151623 1.6095488622 16.2133866207 0.6433889413 9.7266996203 0.1658169840 5.5417829336 0.0890191421 189.1346843369 2.5077739296
0.005 0.0085 0.7892 0.1973 156.2734811255 3.7281407647 17.3075817675 0.9604720948 9.6494237435 0.1461069840 5.5650117443 0.1712563876 188.7954983808 5.0059762311
0.005 0.009000000000000001 0.7888 0.1972 157.4232516858 4.2589302948 17.6254682358 0.8758294571 9.5218436257 0.2563900956 5.4223379442 0.1226294585 189.9929014915 5.5137793060
0.005 0.0095 0.7884 0.1971 155.6689075455 4.0369546784 18.8459102032 1.3814376235 9.5716127153 0.2613454640 5.5378707129 0.1734421691 189.6243011769 5.8531799350
0.0005 0.001 0.7988 0.1997 51.1183043035 1.1173925982 3.4463196656 0.1836161712 25.2483407835 0.2795351148 10.6825632415 0.2443469809 90.4955279941 1.8248908651
0.005 0.01 0.7879999999999999 0.19699999999999998 154.7623727052 4.1258828505 19.8207508325 0.4114110406 9.5284795043 0.2174937867 5.4551027929 0.2037887175 189.5667058349 4.9585763953
0.0055 0.0 0.7956 0.1989 164.4944057372 3.2874179653 0.0000000000 0.0000000000 10.3797985120 0.4409435341 5.9799516564 0.2288923410 180.8541559056 3.9572538404
0.0055 0.0005 0.7952 0.1988 164.9856950151 2.5716983606 1.1653035424 0.0490520923 10.3535760885 0.3041258023 5.9621021493 0.0752554518 182.4666767953 3.0001317070
0.0055 0.001 0.7948 0.1987 164.9121253247 4.6941010471 2.3095939655 0.1218889598 10.2299560917 0.3511526974 5.9162558125 0.1673582176 183.3679311944 5.3345009219
0.0055 0.0015 0.7944 0.1986 163.7075355791 3.9834041684 3.3587369845 0.2286301540 10.1631691844 0.4135501220 5.8771336051 0.3363105721 183.1065753531 4.9618950165
0.0055 0.002 0.794 0.1985 166.5777952008 5.2483630451 4.4828548131 0.1760552519 9.9131464032 0.3802706887 5.8224847717 0.2266103419 186.7962811888 6.0312993276
0.0055 0.0025 0.7936 0.1984 162.2757261703 3.1504408216 5.5496488523 0.2602264691 10.0271336729 0.3247857341 5.8594063549 0.1892536782 183.7119150504 3.9247067030
0.0055 0.003 0.7932 0.1983 164.6742282903 3.0633361638 6.4387559550 0.4865476648 9.9057613125 0.5019976211 5.7475412931 0.2193148363 186.7662868509 4.2711962860
0.0055 0.0035 0.7928 0.1982 162.3767705592 1.9698224275 7.6797067267 0.6612236088 9.8254885873 0.2230038911 5.7635569468 0.1856705171 185.6455228200 3.0397204445
0.0055 0.004 0.7924 0.1981 162.1985105483 2.0527025862 8.5202314976 0.2318273981 9.8954864037 0.3215151738 5.6811557975 0.1438343963 186.2953842471 2.7498795544
0.0005 0.0015 0.7984 0.1996 50.4440673884 2.2373078782 5.0344071678 0.2591447873 24.9629980032 0.2897036410 10.5847577231 0.1382262247 91.0262302825 2.9243825312
0.0055 0.0045 0.792 0.198 161.5750562513 3.0158879100 9.4733865878 0.2312708757 9.7595579224 0.0902894316 5.6891024958 0.1368827454 186.4971032573 3.4743309627
0.0055 0.005 0.7916 0.1979 162.3995576315 2.7529380011 10.4616756135 0.6276991268 9.7785022856 0.2835002946 5.6686855939 0.1165220484 188.3084211245 3.7806594709
0.0055 0.0055 0.7912 0.1978 161.7136016506 3.8258568940 11.5936943749 0.3687681716 9.5999757449 0.3211639583 5.5349365474 0.0920346811 188.4422083178 4.6078237050
0.0055 0.006 0.7908 0.1977 162.2395272783 3.7103125562 12.1835746591 0.6246970095 9.4419990218 0.3630638169 5.5360368594 0.1525844456 189.4011378186 4.8506578282
0.0055 0.0065 0.7904 0.1976 161.5675039645 5.5684714241 12.8741498109 0.3760465366 9.3436381759 0.5488738369 5.4917798623 0.3056989672 189.2770718136 6.7990907648
0.0055 0.006999999999999999 0.79 0.1975 161.5902910367 3.3014567761 14.0769407580 0.7325977644 9.2842363593 0.1170177500 5.4553473067 0.0509891884 190.4068154607 4.2020614789
0.0055 0.0075 0.7896 0.1974 162.7586818903 3.0627252984 14.6461441329 0.4103923630 9.1928324829 0.2055684030 5.3462941536 0.1450999339 191.9439526597 3.8237859983
0.0055 0.008 0.7892 0.1973 160.8736050612 1.6417790176 15.5863551416 0.7022761064 9.2866980562 0.1822039267 5.4366420013 0.0754965796 191.1833002603 2.6017556303
0.0055 0.0085 0.7888 0.1972 161.2211404661 4.1691198855 16.4189789797 0.6497724242 9.0798084860 0.1715110384 5.3329681517 0.0916923476 192.0528960835 5.0820956957
0.0055 0.009000000000000001 0.7884 0.1971 160.8052438445 2.1777475461 17.7165811210 0.9321076369 9.0630047288 0.3166249351 5.3137738187 0.1507887062 192.8986035130 3.5772688243
0.0005 0.002 0.7979999999999999 0.1995 50.3108606745 2.5259041427 6.4858253422 0.2839523077 24.7237852823 0.5375055282 10.4698362389 0.2624358726 91.9903075379 3.6097978512
0.0055 0.0095 0.7879999999999999 0.19699999999999998 160.4192959463 3.6609208339 18.5782871161 0.7879489322 9.1357853330 0.3818733119 5.3811373696 0.1571369771 193.5145057650 4.9878800551
0.0055 0.01 0.7876 0.1969 161.3232265499 3.5274164731 19.3885529953 1.0959429179 8.9802703068 0.2385872245 5.2817425114 0.1926290798 194.9737923634 5.0545756953
0.006 0.0 0.7952 0.1988 168.7025920301 2.4891039497 0.0000000000 0.0000000000 9.8092199817 0.2944554315 5.7210115462 0.1707697376 184.2328235580 2.9543291188
0.006 0.0005 0.7948 0.1987 169.7441565500 1.6377918915 1.1167212106 0.0661966488 9.6893460455 0.1248624858 5.7384942827 0.2414003860 186.2887180888 2.0702514121
0.006 0.001 0.7944 0.1986 168.7209518997 4.1471148603 2.2238604388 0.1404029645 9.6516713798 0.4386699756 5.6804222561 0.2591437915 186.2769059744 4.9853315919
0.006 0.0015 0.794 0.1985 168.5723801886 1.8137391325 3.2982192010 0.1232657589 9.7107521055 0.2456194050 5.7128203341 0.1035006999 187.2941718292 2.2861249963
0.006 0.002 0.7936 0.1984 168.7955632849 3.8646522696 4.3888841437 0.2131411723 9.6397910165 0.4560191205 5.6524254264 0.1835701065 188.4766638715 4.7173826689
0.006 0.0025 0.7932 0.1983 167.2726055870 2.4475306321 5.3084182431 0.3895388995 9.6004038661 0.5183735449 5.6047452362 0.1589027419 187.7861729324 3.5143458184
0.006 0.003 0.7928 0.1982 167.7817338871 3.1563055355 6.2758622544 0.2873338078 9.4527020518 0.3198316100 5.5741810116 0.1122752399 189.0844792049 3.8757461932
0.006 0.0035 0.7924 0.1981 167.2713034685 2.1962579901 7.3779583340 0.2104024063 9.3729644782 0.4165663283 5.4817547967 0.1836143950 189.5039810774 3.0068411197
0.0005 0.0025 0.7976 0.1994 50.7647791539 1.1332702746 8.0133950608 0.2328806415 24.5366963176 0.1588266185 10.4628675957 0.1941097685 93.7777381280 1.7190873031
0.006 0.004 0.792 0.198 167.4711786452 1.7222061327 8.3475877097 0.4999777084 9.2423875119 0.2097396305 5.4956920831 0.1314624963 190.5568459499 2.5633859679
0.006 0.0045 0.7916 0.1979 165.8561611754 2.1036119184 9.3099885724 0.6462708331 9.2755669050 0.1884980746 5.5445948423 0.1286862892 189.9863114951 3.0670671153
0.006 0.005 0.7912 0.1978 166.7793631314 2.1228435198 10.3268554402 0.2449154764 9.1559070294 0.2138625027 5.4400651944 0.0625429775 191.7021907954 2.6441644764
0.006 0.0055 0.7908 0.1977 168.1790102155 2.4669440778 10.9417833626 0.6375601956 9.0914747887 0.3277956321 5.3527737692 0.1469558428 193.5650421360 3.5792557483
0.006 0.006 0.7904 0.1976 168.1015341698 2.2733689841 12.1644106943 0.4037804015 8.9608978224 0.1654435038 5.3623098072 0.1777791864 194.5891524937 3.0203720758
0.006 0.0065 0.79 0.1975 165.7095426419 3.9134048893 12.8697790821 0.9314237845 9.0193363663 0.2218750256 5.3692784504 0.1551200611 192.9679365407 5.2218237605
0.006 0.006999999999999999 0.7896 0.1974 165.6728229026 4.6720249403 13.6955106170 0.6832121209 8.9280395203 0.2432687358 5.2698835923 0.1588549511 193.5662566322 5.7573607481
0.006 0.0075 0.7892 0.1973 166.2751828812 1.2787379359 14.6706874562 0.6736478787 8.7522957674 0.2418253886 5.2019087569 0.0822722616 194.9000748617 2.2764834648
0.006 0.008 0.7888 0.1972 166.1617683673 2.5526094676 15.2363606270 1.1429170876 8.7920040088 0.3069273714 5.2362629453 0.1123566835 195.4263959484 4.1148106101
0.006 0.0085 0.7884 0.1971 164.5414122120 2.7068388498 16.4317549562 0.6233821308 8.7199726167 0.2833669191 5.1923727189 0.1343478155 194.8855125038 3.7479357152
0.0005 0.003 0.7972 0.1993 50.9140019243 1.0616951352 9.5947583648 0.7838778536 24.5974895281 0.5938924548 10.4469741989 0.2653750935 95.5532240161 2.7048405371
0.006 0.009000000000000001 0.7879999999999999 0.19699999999999998 165.6200871068 4.6638060605 17.1174550643 0.6658564026 8.6037377107 0.3699357368 5.1838147360 0.2541431277 196.5250946178 5.9537413276
0.006 0.0095 0.7876 0.1969 166.1887222185 2.1471905022 18.0353081141 0.3441423338 8.5447640153 0.2451755587 5.1187740662 0.1007782529 197.8875684141 2.8372866476
0.006 0.01 0.7872 0.1968 164.8173311041 3.6505584563 19.1900210444 0.7822666100 8.4986339559 0.3552525114 5.0262255944 0.2166433630 197.5322116988 5.0047209407
0.0065 0.0 0.7948 0.1987 174.3050867215 2.1537729149 0.0000000000 0.0000000000 9.4832056874 0.3023317837 5.6645288593 0.0702465625 189.4528212682 2.5263512611
0.0065 0.0005 0.7944 0.1986 174.7174676234 4.3635257849 1.0832683247 0.0604280610 9.1677873927 0.2178905596 5.5370149146 0.1237515218 190.5055382554 4.7655959273
0.0065 0.001 0.794 0.1985 171.3162041122 1.8488631863 2.2201621298 0.1678714623 9.4596590213 0.2621675251 5.5974098223 0.1646494974 188.5934350856 2.4435516711
0.0065 0.0015 0.7936 0.1984 172.3464402020 3.7575991660 3.1958432839 0.2612967516 9.1279721210 0.5008539591 5.4766200070 0.2740828425 190.1468756139 4.7938327192
0.0065 0.002 0.7932 0.1983 170.5000362898 1.5993074031 4.2088437378 0.1857254696 9.2001105434 0.2272781305 5.4899460089 0.0274574949 189.3989365799 2.0397684981
0.0065 0.0025 0.7928 0.1982 171.4244101525 3.5398594694 5.2487409843 0.1964099035 9.0818420617 0.5128284431 5.4908018071 0.2589499229 191.2457950056 4.5080477389
0.0065 0.003 0.7924 0.1981 173.0773192682 0.9193647986 6.4110186375 0.1544612866 8.8833008548 0.2556107659 5.2563130766 0.2285326453 193.6279518371 1.5579694964
0.0005 0.0035 0.7968 0.1992 50.4122956991 3.4021692929 11.0639956643 0.6370635724 24.2947008089 0.3900536583 10.4047955691 0.1747314133 96.1757877414 4.6040179369
0.0065 0.0035 0.792 0.198 172.2692245800 4.2692162794 7.2604529710 0.4779907039 8.8885453395 0.4011432826 5.3981310784 0.3059271178 193.8163539689 5.4542773837
0.0065 0.004 0.7916 0.1979 170.1265887285 2.2964577073 8.0078475973 0.3490636126 8.7783041303 0.4572229196 5.2884666408 0.1241171876 192.2012070969 3.2268614271
0.0065 0.0045 0.7912 0.1978 170.1922154966 2.4034521876 9.0373223367 0.2992853661 8.7728455850 0.1963595051 5.2800309148 0.1525981590 193.2824143331 3.0516952178
0.0065 0.005 0.7908 0.1977 170.9294749430 2.7029517702 9.9743393513 0.4799064048 8.6751269210 0.3005243113 5.2070435467 0.1067307622 194.7859847620 3.5901132485
0.0065 0.0055 0.7904 0.1976 169.9511933780 3.8246557450 10.7363591086 0.2821692608 8.6407701946 0.1969050369 5.2093664277 0.1107434269 194.5376891089 4.4144734696
0.0065 0.006 0.79 0.1975 169.4559977449 4.2159188518 11.8248386869 1.0550455492 8.5520420757 0.2712913890 5.1627865496 0.1677396721 194.9956650571 5.7099954621
0.0065 0.0065 0.7896 0.1974 169.1244783965 0.4033418932 12.4535512155 0.9108053628 8.4313118971 0.3252685865 5.0807521709 0.2323712262 195.0900936800 1.8717870687
0.0065 0.006999999999999999 0.7892 0.1973 169.9010618190 3.6387029397 13.2162433926 0.8139574528 8.4441555332 0.1644091323 5.1111941386 0.0675610689 196.6726548834 4.6846305937
0.0065 0.0075 0.7888 0.1972 168.5204256638 2.6716783768 14.0888762098 0.2850536629 8.5059120164 0.2900837864 5.1676768255 0.1048317079 196.2828907155 3.3516475340
0.0065 0.008 0.7884 0.1971 168.6615753000 4.2256864238 14.9825221462 0.4949637921 8.3130434154 0.3743019612 5.0666926277 0.1424502206 197.0238334893 5.2374023977
0.0005 0.004 0.7964 0.1991 50.4309159924 3.0413952407 12.5258363458 0.2946023854 23.8603718507 0.3133450918 10.2577205207 0.3235321325 97.0748447096 3.9728748504
0.0065 0.0085 0.7879999999999999 0.19699999999999998 168.0416367227 4.6781385717 15.9183624261 1.0695431692 8.4062668069 0.2292562047 5.1184072955 0.1512736331 197.4846732512 6.1282115787
0.0065 0.009000000000000001 0.7876 0.1969 169.5570421338 3.2497137670 16.5680880740 0.9456309955 8.2455072960 0.0684706217 5.0023854993 0.1427102001 199.3730230031 4.4065255843
0.0065 0.0095 0.7872 0.1968 170.1674752467 2.5105369012 17.2201671913 1.1903937105 8.1070100876 0.4014677883 4.9633855488 0.2600937281 200.4580380744 4.3624921281
0.0065 0.01 0.7868 0.1967 168.7456921496 3.0250003419 18.4254797128 0.7640051890 8.1171779661 0.2635519814 4.9383228847 0.2089392922 200.2266727132 4.2614968045
0.006999999999999999 0.0 0.7944 0.1986 177.3167564030 5.0943021821 0.0000000000 0.0000000000 8.9155169752 0.2491038207 5.3641436607 0.0672008259 191.5964170389 5.4106068287
0.006999999999999999 0.0005 0.794 0.1985 177.2851149255 2.0132611305 1.0531775379 0.0440036995 8.8591120070 0.1823472181 5.4021655560 0.1133515958 192.5995700264 2.3529636439
0.006999999999999999 0.001 0.7936 0.1984 176.3561836484 3.4602007204 2.0675228315 0.1234417011 8.7785181909 0.2354582924 5.3055826065 0.2726604029 192.5078072773 4.0917611168
0.006999999999999999 0.0015 0.7932 0.1983 176.1218023338 3.3530454229 3.1509592611 0.2480910205 8.8152295839 0.3219898384 5.3692784504 0.0619860558 193.4572696292 3.9851123376
0.006999999999999999 0.002 0.7928 0.1982 175.4766026592 2.1766892226 4.1234464211 0.1163082207 8.7116242533 0.1432614062 5.2649933164 0.1409299125 193.5766666500 2.5771887620
0.006999999999999999 0.0025 0.7924 0.1981 176.9276834207 1.4582374305 5.0910585373 0.4282831266 8.5648857118 0.1892985709 5.2156015295 0.1179646667 195.7992291993 2.1937837947
0.0 0.0015 0.7988 0.1997 0.0000000000 0.0000000000 6.9365147243 0.2277225930 36.0498386782 0.5623459567 13.3953215533 0.1953657581 56.3816749558 .9854343078
0.0005 0.0045 0.7959999999999999 0.19899999999999998 51.0021553409 2.0573024932 13.9016072908 0.8404477081 23.8184159730 0.6621415140 10.1085671050 0.2337232160 98.8307457097 3.7936149313
0.006999999999999999 0.003 0.792 0.198 174.0998728593 2.0823337315 6.0674121112 0.3057507029 8.5724848631 0.3384388129 5.2261156228 0.1397382975 193.9658854564 2.8662615448
0.006999999999999999 0.0035 0.7916 0.1979 174.2436267323 2.6048530493 7.1039472587 0.5108171582 8.4665248659 0.2196092758 5.1411470786 0.0528658958 194.9552459355 3.3881453791
0.006999999999999999 0.004 0.7912 0.1978 173.0369535973 3.1286960944 7.8928638086 0.3743612408 8.6067345591 0.2066870105 5.2021532707 0.1213572000 194.7387052357 3.8311015457
0.006999999999999999 0.0045 0.7908 0.1977 176.2107370215 3.0925597555 8.7930658383 0.4194662933 8.2689469317 0.2515376921 5.0598462414 0.2109072880 198.3325960329 3.9744710289
0.006999999999999999 0.005 0.7904 0.1976 175.7496568908 4.6568274858 9.7544580712 0.6263107825 8.2821116587 0.2189039422 5.0896769245 0.1451378367 198.8759035452 5.6471800472
0.006999999999999999 0.0055 0.79 0.1975 175.3747769992 2.8482481891 10.3483728743 0.2500583654 8.2574946896 0.2171163391 4.9758557524 0.1699186169 198.9565003155 3.4853415105
0.006999999999999999 0.006 0.7896 0.1974 174.2955812570 1.4317968566 11.3721320453 0.7238267482 7.9787877879 0.1415482903 4.9356332329 0.2217773829 198.5821343231 2.5189492780
0.006999999999999999 0.0065 0.7892 0.1973 173.3348782906 3.3811078053 12.3839557645 0.7391417128 8.1919921459 0.3534479544 4.9929717181 0.1350681462 198.9037979191 4.6087656187
0.006999999999999999 0.006999999999999999 0.7888 0.1972 172.6230101533 1.8106255794 12.9778705676 0.6286445638 7.9824268181 0.2374735856 4.9339216363 0.1030897539 198.5172291753 2.7798334827
0.006999999999999999 0.0075 0.7884 0.1971 174.3821721316 1.6188013220 13.7229117245 0.3718618378 7.9635894853 0.2201048913 4.8968777962 0.1969746444 200.9655511376 2.4077426955
0.0005 0.005 0.7956 0.1989 50.0862452480 1.7971494006 15.4822981750 0.7638030580 23.8535219115 0.3859089348 10.1453664313 0.3071266537 99.5674317658 3.2539880471
0.006999999999999999 0.008 0.7879999999999999 0.19699999999999998 173.8231726962 2.0403475767 14.6774116544 0.5027034115 7.9909892422 0.2693341744 4.9329435811 0.2387203607 201.4245171739 3.0511055233
0.006999999999999999 0.0085 0.7876 0.1969 172.9609098819 1.2935284966 15.5256692532 0.3155623287 7.9106094867 0.3795017351 4.9011567876 0.1172529701 201.2983454094 2.1058455305
0.006999999999999999 0.009000000000000001 0.7872 0.1968 172.4874596263 2.9792051147 16.3276979896 0.6905465062 7.8644794273 0.2897192992 4.9054357791 0.1435681239 201.5850728223 4.1030390440
0.006999999999999999 0.0095 0.7868 0.1967 170.4815462083 3.4747585167 16.9965876022 0.7100516067 7.8688676697 0.2510475489 4.8619123234 0.0795312837 200.2089138036 4.5153889560
0.006999999999999999 0.01 0.7864 0.1966 171.5899094030 3.1742589657 17.7244820538 0.7560684353 7.7439633093 0.3486268512 4.8086083158 0.0950293990 201.8669630819 4.3739836512
0.0075 0.0 0.794 0.1985 179.9190400549 2.3356083741 0.0000000000 0.0000000000 8.5557881362 0.2395658518 5.2081438587 0.1179661872 193.6829720498 2.6931404131
0.0075 0.0005 0.7936 0.1984 179.4110836613 6.1538187367 1.0637681500 0.0332252967 8.5142603798 0.0976735790 5.2895669529 0.1169133966 194.2786791440 6.4016310090
0.0075 0.001 0.7932 0.1983 178.9476597175 3.7644368493 2.0500399162 0.1483482170 8.4117253522 0.3211212957 5.2047206656 0.0893382611 194.6141456515 4.3232446231
0.0075 0.0015 0.7928 0.1982 178.5045488210 3.9674389209 2.9725999048 0.1425212797 8.3429048692 0.2855711219 5.1525169701 0.0761847860 194.9725705651 4.4717161085
0.0075 0.002 0.7924 0.1981 178.5851499508 0.8970881857 3.9079358698 0.1758078871 8.2489322656 0.2156126925 5.0784292899 0.1961107351 195.8204473761 1.4846195004
0.0005 0.0055 0.7952 0.1988 48.5992260183 1.5015562090 16.6487784520 0.4872580601 23.3278961073 0.3982087598 10.0892505151 0.3558637695 98.6651510927 2.7428867984
0.0075 0.0025 0.792 0.198 177.3434498305 0.8105853529 5.0409632610 0.0913266426 8.3004138400 0.1770652561 5.0748838398 0.0751099261 195.7597107713 1.1540871777
0.0075 0.003 0.7916 0.1979 179.4000156548 3.3597336954 5.8372764289 0.2089305866 7.9554551825 0.3231906765 4.9846582490 0.1644627494 198.1774055152 4.0563177079
0.0075 0.0035 0.7912 0.1978 178.6174424875 0.4345604403 6.7608450472 0.3351501857 8.0340154228 0.0889488123 4.9772005783 0.0858079703 198.3895035358 .9444674086
0.0075 0.004 0.7908 0.1977 179.7272380124 2.9286130038 7.5353045711 0.4651351991 7.9209914258 0.2252540078 4.9224294879 0.1006749739 200.1059634972 3.7196771846
0.0005 0.006 0.7948 0.1987 50.0200976325 1.8422024907 17.9836998932 0.6388283763 23.3104501683 0.6026521041 9.9837428120 0.1334306207 101.2979905060 3.2171135918
0.0005 0.0065 0.7944 0.1986 50.2353378065 2.4049387010 19.3727511296 1.2358431416 23.0028450856 0.4283873024 9.9141786370 0.0994080153 102.5251126587 4.1685771603
0.0005 0.006999999999999999 0.794 0.1985 48.7492300597 1.9327680803 20.5910077325 0.7551542487 23.0264987819 0.4816087600 9.9085548197 0.1887063638 102.2752913938 3.3582374528
0.0005 0.0075 0.7936 0.1984 49.3282821188 2.7701977760 22.2801263121 0.7914359819 22.5982705509 0.4268861090 9.8509718207 0.2977706237 104.0576508025 4.2862904906
0.0005 0.008 0.7932 0.1983 49.0024920914 1.0198702816 23.0216372650 0.7082456237 22.5090072806 0.2204761835 9.7465644297 0.0981429766 104.2797010667 2.0467350654
0.0005 0.0085 0.7928 0.1982 50.0458795771 0.9583940409 24.1743329358 0.5512663586 22.4630912818 0.3208192141 9.7188121139 0.1364641113 106.4021159086 1.9669437249
0.0005 0.009000000000000001 0.7924 0.1981 49.4398736669 2.8492860537 25.3313993354 1.1347124752 22.1323676542 0.3407360667 9.6446021767 0.1268590737 106.5482428332 4.4515936693
0.009000000000000001 0.009000000000000001 0.7856 0.1964 183.2908756900 1.1787313297 14.8081973087 0.7185769311 6.6363067327 0.1045054287 4.2689663676 0.0918363351 209.0043460990 2.0936500246
0.009000000000000001 0.0095 0.7852 0.1963 183.0675623819 1.9669498214 16.0148546698 0.7823602400 6.6338450358 0.1142277588 4.2459820708 0.0852613682 209.9622441583 2.9487991884
0.009000000000000001 0.01 0.7848 0.1962 182.9873518875 2.2029991906 16.2354083697 0.6391414911 6.6548229746 0.1675475169 4.3255713114 0.2090262623 210.2031545432 3.2187144609
0.0095 0.0 0.7924 0.1981 191.6757370101 3.2635729253 0.0000000000 0.0000000000 7.2090258690 0.1907867264 4.6798718021 0.2227162338 203.5646346812 3.6770758855
0.0 0.002 0.7984 0.1996 0.0000000000 0.0000000000 8.9213299183 0.2114142869 35.7056292328 0.9802616726 13.3124313764 0.3326038403 57.9393905275 1.5242797998
0.0005 0.0095 0.792 0.198 48.5884184355 1.1189743517 26.8325765762 0.8053231661 22.0980109278 0.5236195323 9.5848185536 0.1881476067 107.1038244931 2.6360646568
0.0095 0.0005 0.792 0.198 190.9445975202 3.2471237882 0.9403791137 0.0974046003 7.2201570202 0.2015962229 4.6545646242 0.1436080962 203.7596982783 3.6897327076
0.0095 0.001 0.7916 0.1979 189.0451973886 1.4026015819 1.8760512886 0.0959524465 7.2911181092 0.2656039225 4.7417337925 0.1507839482 202.9541005789 1.9149418991
0.0095 0.0015 0.7912 0.1978 188.0454308697 4.1272249770 2.7984431722 0.1113286402 7.3034265938 0.1029553604 4.6988216213 0.1177211411 202.8461222570 4.4592301187
0.0095 0.002 0.7908 0.1977 189.5127881113 3.3503493553 3.7852192533 0.2529643887 7.0504069641 0.3251147155 4.5863452750 0.1147142410 204.9347596037 4.0431427005
0.0095 0.0025 0.7904 0.1976 188.4727861334 3.5390737828 4.5420277570 0.3337760166 7.0167994499 0.2281994433 4.6063954063 0.0722727524 204.6380087466 4.1733219951
0.0095 0.003 0.79 0.1975 188.2822862093 2.1922058812 5.4422297866 0.2104212090 6.9636053907 0.1668184573 4.6001603045 0.1922733735 205.2882816911 2.7617189210
0.0095 0.0035 0.7896 0.1974 187.4109085662 2.2753121350 6.0502654059 0.6045699237 6.9591101181 0.3757486150 4.5812104853 0.1088583549 205.0014945755 3.3644890286
0.0095 0.004 0.7892 0.1973 187.0633731613 3.3629427489 7.1155465005 0.3742344017 6.9242182402 0.2406705711 4.5623829230 0.0853265568 205.6655208250 4.0631742785
0.0095 0.0045 0.7888 0.1972 187.3514017546 3.6153855583 8.0396194336 0.2473668828 6.9295697552 0.2705410976 4.4527184854 0.1298260041 206.7733094288 4.2631195428
0.0095 0.005 0.7884 0.1971 188.1092346720 2.4598970989 8.6844700379 0.2251185828 6.8132278189 0.2404097821 4.3904897243 0.1673707205 207.9974222531 3.0927961843
0.0005 0.01 0.7916 0.1979 50.0952298651 1.3541701974 27.8312881090 1.2623163875 22.0002922638 0.0418081780 9.5592668619 0.1043618568 109.4860770998 2.7626566197
0.0095 0.0055 0.7879999999999999 0.19699999999999998 188.2449154108 3.0005219104 9.2479578443 0.6435206954 6.6931398221 0.1684195829 4.3476998100 0.0767695445 208.5337128872 3.8892317332
0.0095 0.006 0.7876 0.1969 186.3436923134 1.5618215129 10.3562738072 0.4406138278 6.7064115793 0.2668172434 4.3668941430 0.1092251639 207.7732718429 2.3784777480
0.0095 0.0065 0.7872 0.1968 187.6316176375 3.8160503148 10.8824423138 0.8204420112 6.5262795841 0.0930250331 4.3187249251 0.1515393855 209.3590644605 4.8810567446
0.0095 0.006999999999999999 0.7868 0.1967 186.7875844810 2.2121649855 11.8576191530 0.6859090844 6.7110138822 0.1869799433 4.3952577433 0.1359932012 209.7514752595 3.2210472144
0.0095 0.0075 0.7864 0.1966 186.7358903800 2.1417333935 12.5009568126 0.6113165262 6.6000234610 0.1144753982 4.2249538843 0.0797452423 210.0618245379 2.9472705602
0.0095 0.008 0.7859999999999999 0.1965 186.1573591683 1.8816134637 13.4100684048 0.4350997889 6.6294567935 0.1884596625 4.3393863409 0.0498796158 210.5362707075 2.5550525309
0.0095 0.0085 0.7856 0.1964 185.5219253819 2.9475659695 13.7187091007 0.5361958848 6.6120108546 0.1617434304 4.3500226910 0.0622929789 210.2026680282 3.7077982636
0.0095 0.009000000000000001 0.7852 0.1963 184.3853062176 2.0185414971 14.7816367260 0.3575626755 6.5653456437 0.1806833781 4.3020979870 0.1696393651 210.0343865743 2.7264269158
0.0095 0.0095 0.7848 0.1962 185.9845680546 3.2883811571 15.4765826065 0.6926764586 6.3801832244 0.2175885728 4.1909664666 0.1770725627 212.0323003521 4.3757187512
0.0095 0.01 0.7844 0.1961 185.6663303141 3.9557007638 16.0441049319 0.7169225177 6.3473249222 0.3074430422 4.2225087463 0.2116825852 212.2802689145 5.1917489089
0.001 0.0 0.7992 0.1998 77.5000046579 3.0004132789 0.0000000000 0.0000000000 21.9315788111 0.5428173337 9.9051316266 0.2248854411 109.3367150956 3.7681160537
0.01 0.0 0.792 0.198 192.9762928828 4.4064885058 0.0000000000 0.0000000000 7.0430218734 0.2215950124 4.5680067403 0.1181343298 204.5873214965 4.7462178480
0.01 0.0005 0.7916 0.1979 191.6832892969 1.5812454669 0.9400429038 0.0810719147 7.0511561762 0.1897741090 4.6118969668 0.1521194197 204.2863853437 2.0042109103
0.01 0.001 0.7912 0.1978 191.9611613666 1.7645434379 1.8607537378 0.1130655477 6.8321721821 0.1710334820 4.5151917604 0.1322537128 205.1692790469 2.1808961804
0.01 0.0015 0.7908 0.1977 190.4919811592 4.8741226135 2.7196019487 0.0837736328 6.9849044204 0.3158394340 4.5919690924 0.1995463293 204.7884566207 5.4732820096
0.01 0.002 0.7904 0.1976 191.2239019202 2.9685239721 3.6549379138 0.1898606853 6.9140503617 0.2451992932 4.5389095986 0.0952675455 206.3317997943 3.4988514961
0.01 0.0025 0.79 0.1975 190.1957492199 2.9271403476 4.5657305555 0.2608932564 6.8380588486 0.3543032096 4.4744802133 0.2082353335 206.0740188373 3.7505721471
0.01 0.003 0.7896 0.1974 190.5689363575 4.2946216017 5.2339477484 0.1117967460 6.6919624888 0.2225699146 4.4505178613 0.0978073523 206.9453644560 4.7267956146
0.01 0.0035 0.7892 0.1973 189.7617531522 4.0950343867 6.0363126947 0.2344991204 6.6591041867 0.2510937229 4.4135962780 0.1396372884 206.8707663116 4.7202645184
0.01 0.004 0.7888 0.1972 190.7694625934 2.5179696454 6.9356741995 0.0979265828 6.5742291586 0.1965332794 4.3396308547 0.1132692842 208.6189968062 2.9256987918
0.01 0.0045 0.7884 0.1971 191.8446217685 2.3720690268 7.6909697587 0.1519259626 6.4969532819 0.2802384387 4.3028315284 0.1060017364 210.3353763375 2.9102351645
0.001 0.0005 0.7988 0.1997 76.6085743912 1.8258979510 1.6069152570 0.0565732492 21.8409241468 0.4234292907 9.7189343708 0.1948797965 109.7753481658 2.5007802874
0.01 0.005 0.7879999999999999 0.19699999999999998 188.5042973991 1.3072372415 8.5698224591 0.4706751396 6.6128670970 0.1834188344 4.3320509270 0.1824938018 208.0190378822 2.1438250173
0.01 0.0055 0.7876 0.1969 189.6393540212 3.1778422694 9.3308335867 0.5116496248 6.5517527956 0.1845661729 4.3461104703 0.1879759345 209.8680508738 4.0620340016
0.01 0.006 0.7872 0.1968 188.1204328904 1.9523009087 10.1032758511 0.3386126204 6.4468631014 0.3143903891 4.3111449974 0.1973130891 208.9817168403 2.8026170073
0.01 0.0065 0.7868 0.1967 188.6131544985 2.5465637399 10.4697446513 0.5562424013 6.3670184974 0.1975543930 4.2703111935 0.2016614841 209.7202288407 3.5020220183
0.01 0.006999999999999999 0.7864 0.1966 189.0123840045 2.1066750695 11.5861296520 0.5304872460 6.3862839515 0.2814767479 4.2876716730 0.1419389424 211.2724692810 3.0605780058
0.01 0.0075 0.7859999999999999 0.1965 189.0626457753 2.0453339502 12.1931566415 0.4380088698 6.3417593466 0.2374843909 4.1783740061 0.1261264639 211.7759357695 2.8469536748
0.01 0.008 0.7856 0.1964 187.5270575288 2.4581609809 12.9985474770 0.7060051044 6.3720489216 0.2109132480 4.2243425998 0.0848663674 211.1219965272 3.4599457007
0.01 0.0085 0.7852 0.1963 187.7094843187 1.4581412477 13.9678406428 0.5681499817 6.2467164400 0.2075542443 4.2090604875 0.1166092421 212.1331018890 2.3504547158
0.01 0.009000000000000001 0.7848 0.1962 187.9463396583 1.5609795122 14.4972031435 0.4471116512 6.2330165616 0.1429411999 4.1454869005 0.1226879496 212.8220462639 2.2737203129
0.01 0.0095 0.7844 0.1961 187.8485505654 3.2808456921 15.2403951459 0.8845420081 6.2022988655 0.2030411905 4.1401075970 0.0987527020 213.4313521738 4.4671815927
0.001 0.001 0.7984 0.1996 75.9740520877 4.5773777404 3.1186831099 0.1214346254 21.6239737283 0.3237643759 9.6699093546 0.2240699134 110.3866182805 5.2466466551
0.01 0.01 0.784 0.196 188.2128832978 1.1435700024 15.7751370052 1.1407906886 6.1979106232 0.2293293463 4.1456091574 0.0899810770 214.3315400836 2.6036711143
0.001 0.0015 0.7979999999999999 0.1995 76.3863027778 1.4017659804 4.7345079295 0.1459840302 21.3637830686 0.4607646343 9.6310316610 0.0607536832 112.1156254369 2.0692683281
0.001 0.002 0.7976 0.1994 76.9002489161 3.6349075859 6.2526637707 0.3694103978 21.1308851354 0.4989400406 9.5093860474 0.2249481743 113.7931838696 4.7282061986
0.001 0.0025 0.7972 0.1993 76.2650755534 1.1138643933 7.5959904596 0.2002281731 21.0179681687 0.4946872393 9.4619503710 0.1222309769 114.3409845527 1.9310107826
0.001 0.003 0.7968 0.1992 77.5308648644 1.4234210114 9.1225515485 0.3872892983 20.8244573859 0.3953586288 9.4065679962 0.2057978368 116.8844417950 2.4118667753
0.001 0.0035 0.7964 0.1991 76.5001079272 1.0213732516 10.4381409199 0.4894188593 20.7115404192 0.6936033841 9.2730634634 0.1943713974 116.9228527297 2.3987668924
0.0 0.0025 0.7979999999999999 0.1995 0.0000000000 0.0000000000 11.0476894837 0.4338676514 35.3772602719 0.6600484939 13.0298956849 0.2204880024 59.4548454405 1.3144041477
0.001 0.004 0.7959999999999999 0.19899999999999998 77.8069139683 2.1596636913 11.6298369401 0.8512358171 20.2838473397 0.4141887315 9.3026496328 0.1557044195 119.0232478809 3.5807926594
0.001 0.0045 0.7956 0.1989 76.3300512623 1.2733699261 12.7532823488 0.6800322266 20.3579123074 0.1896697717 9.1792924226 0.1680942988 118.6205383411 2.3111662232
0.001 0.005 0.7952 0.1988 75.1595770192 2.6653054167 14.3514561482 0.7925050216 20.1168800714 0.1547393133 9.0842988128 0.2651131744 118.7122120516 3.8776629260
0.001 0.0055 0.7948 0.1987 75.4970861123 1.5508973964 15.3767282638 0.6166967762 20.0808108602 0.2222239789 9.1487281981 0.0900016723 120.1033534344 2.4798198238
0.001 0.006 0.7944 0.1986 76.8930872648 1.7715491346 17.0255016544 0.4577080245 19.9448823790 0.4311802221 9.0907784284 0.1974342542 122.9542497266 2.8578716354
0.001 0.0065 0.794 0.1985 75.5390143253 2.4008942801 18.3101597142 0.9304486361 19.6936822645 0.1913328202 8.9670544475 0.1534689824 122.5099107515 3.6761447188
0.001 0.006999999999999999 0.7936 0.1984 75.2960390291 4.2238282121 19.3915788844 0.9183937821 19.6872604465 0.6787376592 8.8954119052 0.3357433529 123.2702902652 6.1567030063
0.001 0.0075 0.7932 0.1983 75.7640203874 1.4406374985 20.4930025442 0.7926396554 19.4185073627 0.5841383938 8.8057975989 0.2292107852 124.4813278932 3.0466263329
0.001 0.008 0.7928 0.1982 75.4960444176 2.6228252113 21.6240126759 1.4349407379 19.3526837281 0.3143040941 8.7474810585 0.0733256067 125.2202218801 4.4453956500
0.001 0.0085 0.7924 0.1981 76.3300512623 3.2551328409 22.4072136575 0.5863067029 19.0534270088 0.3190130699 8.7693650433 0.2236778743 126.5600569719 4.3841304880
0.0 0.003 0.7976 0.1994 0.0000000000 0.0000000000 12.8413693448 0.7000221327 34.8262682865 0.5488968779 12.9868612568 0.2593418955 60.6544988881 1.5082609061
0.001 0.009000000000000001 0.792 0.198 75.1292376602 2.3292889641 23.9460464080 0.7428318831 19.0076180403 0.4639609323 8.7759669158 0.2265253722 126.8588690243 3.7626071517
0.001 0.0095 0.7916 0.1979 74.6281824941 3.5429297236 25.0057800392 1.4941685797 18.9395467694 0.5938239370 8.6873306647 0.1599774373 127.2608399674 5.7908996776
0.001 0.01 0.7912 0.1978 74.8449852102 0.5675249314 26.4743449189 1.4383430036 18.9180336790 0.4027420352 8.6264467294 0.1134343748 128.8638105375 2.5220443450
0.0015 0.0 0.7988 0.1997 95.9941227148 4.2626059804 0.0000000000 0.0000000000 19.3012021537 0.3661233587 9.0073992239 0.2580372523 124.3027240924 4.8867665914
0.0015 0.0005 0.7984 0.1996 97.6975540250 1.5657837445 1.5534578816 0.0914799915 18.9949884649 0.4377722979 8.9198632848 0.1516714958 127.1658636563 2.2467075297
0.0015 0.001 0.7979999999999999 0.1995 94.8943535017 3.1867048490 3.0099192046 0.1626540311 18.8853894375 0.4015501861 8.8913774276 0.2368625728 125.6810395714 3.9877716390
0.0015 0.0015 0.7976 0.1994 96.6332024328 4.1286090653 4.4776435595 0.1989283313 18.6873833821 0.5226207033 8.7567725828 0.0972765495 128.5550019572 4.9474346494
0.0015 0.002 0.7972 0.1993 94.7149215841 1.6710497920 5.8055045926 0.1791307966 18.5831358697 0.5033297166 8.7467475171 0.1382387675 127.8503095635 2.4917490727
0.0015 0.0025 0.7968 0.1992 97.9708686803 2.9443320546 7.1970774033 0.5392502991 18.4438894492 0.5749372050 8.6240015915 0.2867366072 132.2358371243 4.3452561659
0.0015 0.003 0.7964 0.1991 94.1344371948 4.2892650708 8.5008994279 0.4945548328 18.3306513916 0.2558739700 8.6898980595 0.2477968486 129.6558860738 5.2874907222
0.0 0.0035 0.7972 0.1993 0.0000000000 0.0000000000 14.5758762620 0.6766892407 34.5019664770 0.5167569204 12.8731623416 0.3302415678 61.9510050806 1.5236877289
0.0015 0.0035 0.7959999999999999 0.19899999999999998 95.9593561531 2.2601686088 9.6542675185 0.3072377313 18.1615435173 0.4315534968 8.5112807314 0.1396248713 132.2864479203 3.1385847082
0.0015 0.004 0.7956 0.1989 94.1113896989 1.4004760018 11.1717509399 0.4330921313 18.2527333331 0.2825880460 8.5519922785 0.1652403177 132.0878662504 2.2813964968
0.0015 0.0045 0.7952 0.1988 95.5019219540 1.5444711892 12.7393296376 0.7493066713 18.0001418246 0.5340151740 8.4744814051 0.2526912563 134.7158748213 3.0804842908
0.0015 0.005 0.7948 0.1987 95.1930594661 2.1983351099 13.7718302662 0.7694304604 17.6648158941 0.4942283321 8.3379204499 0.0937926365 134.9676260763 3.5557865389
0.0015 0.0055 0.7944 0.1986 95.1279535453 3.1363407670 15.0166474519 0.5695344245 17.6690971062 0.4486497752 8.3340082292 0.2053109416 136.1477063326 4.3598359083
0.0015 0.006 0.794 0.1985 96.2986882120 4.1437235076 16.2465032967 0.5685298615 17.2671983290 0.4591667239 8.1979363016 0.2669884646 138.0103261393 5.4384085576
0.0015 0.0065 0.7936 0.1984 95.6369516336 3.2425271716 17.4973722607 0.6437883367 17.2208542090 0.4535779962 8.2027043206 0.1585147317 138.5578824239 4.4984082362
0.0015 0.006999999999999999 0.7932 0.1983 95.3185836812 3.0611606579 18.2644351667 0.8136609039 17.2620608745 0.3155318600 8.2816822768 0.2169789582 139.1267619992 4.4073323800
0.0015 0.0075 0.7928 0.1982 94.1014935989 3.2422494378 19.1854822106 0.7149482950 17.2353032995 0.4083750045 8.1830209600 0.0875263765 138.7053000690 4.4530991138
0.0015 0.008 0.7924 0.1981 94.0211528928 5.0293503202 20.5360374125 0.9500625754 17.0645899707 0.2859505116 8.1497670838 0.1594286203 139.7715473598 6.4247920275
0.0 0.004 0.7968 0.1992 0.0000000000 0.0000000000 16.2278436468 1.3051711946 33.9071990988 0.7310891882 12.7425919744 0.2990170800 62.8776347200 2.3352774628
0.0015 0.0085 0.792 0.198 93.7030453640 2.7483025911 21.8902909234 1.0835516974 17.0133224569 0.3779322195 8.0545289601 0.1463463584 140.6611877044 4.3561328664
0.0015 0.009000000000000001 0.7916 0.1979 94.4991605628 1.7382828065 23.1683928900 1.0055950119 16.6833480414 0.3532207474 7.9865541248 0.1513783313 142.3374556190 3.2484768971
0.0015 0.0095 0.7912 0.1978 95.2362897974 2.3248878523 24.0909528785 0.6673935207 16.6640825874 0.5000003841 8.0293440391 0.1516072297 144.0206693024 3.6438889868
0.0015 0.01 0.7908 0.1977 93.6405436801 2.7532270856 24.5056678005 1.4517956508 16.6267290126 0.2944383132 7.9820306196 0.1843468629 142.7549711128 4.6838079125
0.002 0.0 0.7984 0.1996 113.2047426503 6.9175849025 0.0000000000 0.0000000000 17.2385142085 0.4930725045 8.4244783338 0.2852425048 138.8677351926 7.6958999118
0.002 0.0005 0.7979999999999999 0.1995 110.9710887216 3.6781157157 1.5030263953 0.0619155901 17.2001973610 0.1351710912 8.4014940369 0.1408832393 138.0758065148 4.0160856363
0.002 0.001 0.7976 0.1994 111.3764381841 3.9412042658 2.9304055613 0.2376235924 17.1427220898 0.4175792888 8.4244783338 0.2440103129 139.8740441690 4.8404174599
0.002 0.0015 0.7972 0.1993 112.1411723291 3.6110672608 4.2323784314 0.1099288155 16.8493520370 0.4062385203 8.2440271522 0.1540991824 141.4669299497 4.2813337790
0.002 0.002 0.7968 0.1992 110.7788960435 1.1697138959 5.6068045368 0.2467963941 16.8320131284 0.3967337053 8.1744629772 0.2274275383 141.3921766859 2.0406715336
0.002 0.0025 0.7964 0.1991 110.7111858860 3.4398209222 6.9429027126 0.3913104934 16.6429976183 0.5413179936 8.1008643245 0.1442867603 142.3979505414 4.5167361695
0.0 0.0045 0.7964 0.1991 0.0000000000 0.0000000000 18.2524997149 0.9169009465 33.4140034756 0.7545223516 12.7362346157 0.3728441744 64.4027378062 2.0442674725
0.002 0.003 0.7959999999999999 0.19899999999999998 111.5677193792 6.0010199296 8.2581558741 0.2347530161 16.4163074425 0.3509712693 8.0636982275 0.1091380968 144.3058809233 6.6958823118
0.002 0.0035 0.7956 0.1989 109.1287213765 2.2042798658 9.3985798832 0.4374689119 16.4522696233 0.2440116210 8.0978079021 0.1196254854 143.0773787851 3.0053858841
0.002 0.004 0.7952 0.1988 110.1346078519 3.7249113560 10.8246142095 0.5374992337 16.3114177483 0.3398868476 7.9531779916 0.1873964964 145.2238178013 4.7896939337
0.002 0.0045 0.7948 0.1987 110.2570069829 0.5963084797 12.0909488294 0.4581604846 16.1278607835 0.3452771606 7.9470651467 0.2302102261 146.4228817425 1.6299563510
0.002 0.005 0.7944 0.1986 111.1115872985 1.9327247439 13.0483065434 0.6164397438 15.9313531523 0.1682990127 7.8595292077 0.0405671895 147.9507762019 2.7580306899
0.002 0.0055 0.794 0.1985 109.1504667540 1.8927837288 14.2685804058 0.6943425717 15.7842935199 0.3229499864 7.7735826083 0.2207235126 146.9769232880 3.1307997995
0.002 0.006 0.7936 0.1984 108.7448568678 2.5171230296 15.6462005053 0.5419463865 15.6481509780 0.2884529934 7.7295701250 0.1546487423 147.7687784761 3.5021711518
0.002 0.0065 0.7932 0.1983 109.2957831691 1.9864073809 16.6793735537 0.4537750290 15.6201090394 0.5389425293 7.7259024181 0.1646948807 149.3211681803 3.1438198199
0.002 0.006999999999999999 0.7928 0.1982 107.0881716087 2.1503003882 17.5955455540 0.8658067742 15.5774039496 0.4521791923 7.6809118796 0.2855408201 147.9420329919 3.7538271748
0.002 0.0075 0.7924 0.1981 108.5668572805 3.0069446345 18.8375049555 1.2488736877 15.4611690436 0.6286976232 7.6415451584 0.1444048053 150.5070764380 5.0289207507
0.0075 0.0045 0.7904 0.1976 178.4133354260 3.1064813705 8.5367898356 0.5394217926 8.0823931185 0.5228142588 5.0247585116 0.3588557563 200.0572768917 4.5275731782
0.0075 0.005 0.79 0.1975 176.8120553054 3.0631775971 9.3441138781 0.7668027836 8.0318213017 0.4191626869 4.9086144584 0.2053497407 199.0966049436 4.4544928083
0.0075 0.0095 0.7864 0.1966 175.5467217359 1.9089373494 17.1618347722 1.5294072879 7.4648282865 0.3090220746 4.6641006622 0.1556676493 204.8374854568 3.9030343612
0.0075 0.01 0.7859999999999999 0.1965 175.4454820291 2.7626563439 17.4778720860 1.5166630758 7.3824149553 0.1118453834 4.6210051057 0.2372335175 204.9267741761 4.6283983206
0.008 0.0 0.7936 0.1984 180.9648364598 5.2405584829 0.0000000000 0.0000000000 8.2964537189 0.4155595269 5.1497661899 0.3250194520 194.4110563686 5.9811374618
0.008 0.0005 0.7932 0.1983 181.2259112019 5.8268007348 1.0300631067 0.0656147898 8.1819312977 0.4656205565 5.0516550292 0.1729038469 195.4895606355 6.5309399280
0.008 0.001 0.7928 0.1982 181.4794987632 6.8503164625 2.0063326281 0.2066973291 7.8450534279 0.2993281792 4.9477366658 0.1985837428 196.2786214850 7.5549257136
0.008 0.0015 0.7924 0.1981 179.2867313527 4.8249357865 3.0666546266 0.2428025697 8.1351055414 0.4310332243 5.0852756762 0.1845390832 195.5737671969 5.6833106637
0.008 0.002 0.792 0.198 182.0921454774 6.4139356795 3.9097009718 0.3103870318 7.9207773652 0.4413770485 4.9168667990 0.0923545472 198.8394906134 7.2580543070
0.008 0.0025 0.7916 0.1979 180.2105843680 3.1294578804 4.9658203465 0.2005210969 7.8608403971 0.4816797556 5.0021409855 0.1539830364 198.0393860971 3.9656417693
0.008 0.003 0.7912 0.1978 181.0605421632 7.1415036133 5.7109455559 0.4000262168 7.7843137325 0.2326315331 4.8832461521 0.2403957380 199.4390476037 8.0145571012
0.008 0.0035 0.7908 0.1977 180.4801228799 4.4965483225 6.6224946699 0.7782033895 7.7262497947 0.2237995643 4.8401505955 0.1883946668 199.6690179400 5.6869459431
0.0075 0.0055 0.7896 0.1974 178.2212729598 1.9865355982 10.1480758214 0.4891074236 7.8073252470 0.2221916551 4.8908872082 0.2404112814 201.0675612364 2.9382459583
0.008 0.004 0.7904 0.1976 181.2714853464 5.1451868387 7.8534431969 0.8883301081 7.8474616096 0.3869060230 4.8236459142 0.2075002479 201.7960360671 6.6279232177
0.008 0.0045 0.79 0.1975 179.3326310268 2.2933342250 8.2325198686 0.7326628359 7.7208982796 0.4883033850 4.8633794061 0.3105397410 200.1494285811 3.8248401869
0.008 0.005 0.7896 0.1974 179.4888852366 2.2538471794 9.2113109643 0.7484522661 7.5277085878 0.5952164681 4.6971100247 0.3468768838 200.9250148134 3.9443927974
0.008 0.0055 0.7892 0.1973 178.4748605211 3.9881981434 10.1232803407 1.1296527842 7.5191461638 0.6617455046 4.6989438782 0.2044598134 200.8162309038 5.9840562456
0.008 0.006 0.7888 0.1972 181.1009078341 2.8942973083 10.7103868932 0.7488174755 7.4816855587 0.1678141589 4.7292024605 0.1597500531 204.0221827465 3.9706789958
0.008 0.0065 0.7884 0.1971 177.5861647030 3.6223590967 11.7812154513 0.7741255955 7.5881807074 0.5434420674 4.7799390732 0.3862399009 201.7354999349 5.3261666605
0.008 0.006999999999999999 0.7879999999999999 0.197 179.3775541122 5.0510432948 13.0873909453 1.5769942686 7.4428870749 0.3708310306 4.6888576841 0.1779394448 204.5966898165 7.1768080388
0.008 0.0075 0.7876 0.1969 179.4478685065 4.4790656216 13.1079838022 0.8195353584 7.4003425306 0.4244416072 4.6182543255 0.1186742363 204.5744491648 5.8417168235
0.008 0.008 0.7872 0.1968 179.7597258669 2.7595285630 13.4866402114 0.9719585100 7.3058882907 0.6045113613 4.6197825367 0.1517783815 205.1720369057 4.4877768158
0.008 0.0085 0.7868 0.1967 178.7636052796 2.8015128381 15.1122151184 1.5001245686 7.4182701059 0.4848289486 4.6958874557 0.2163757141 205.9899779596 5.0028420694
0.0075 0.006 0.7892 0.1973 174.5336736092 3.5558947881 11.2642927172 1.6306583482 8.1099534208 0.6125659290 5.0504324602 0.2694953593 198.9583522074 6.0686144246
0.008 0.009000000000000001 0.7864 0.1966 177.7883185869 4.0767175334 15.7388263351 0.9793899082 7.1437373859 0.5427544408 4.5491791780 0.2178043611 205.2200614859 5.8166662435
0.008 0.0095 0.7859999999999999 0.1965 178.0565549804 5.1227219259 16.9348930840 0.8990291612 7.0821949633 0.3993055077 4.6347590067 0.0486115319 206.7084020344 6.4696681267
0.008 0.01 0.7856 0.1964 176.4526706230 2.2503996885 17.0260900217 1.1103825329 7.3227455630 0.3006322812 4.6249784548 0.2220536663 205.4264846625 3.8834681689
0.0085 0.0 0.7932 0.1983 188.3524052860 5.9319496064 0.0000000000 0.0000000000 7.6946758561 0.7962266673 4.8370941730 0.2590533952 200.8841753151 6.9872296689
0.0085 0.0005 0.7928 0.1982 185.5564315199 7.5106564906 0.9674440113 0.1134739571 7.7669213087 0.3785098987 4.8279249057 0.1817726152 199.1187217456 8.1844129616
0.0085 0.001 0.7924 0.1981 183.7790398837 3.4690976149 2.0075934153 0.1067367180 7.8522779731 0.4405808413 4.9755501101 0.3121946653 198.6144613822 4.3286098395
0.0085 0.0015 0.792 0.198 182.5628612843 3.9572113443 2.8968686229 0.2719276256 7.7085897951 0.3049443331 4.9263417086 0.2220284231 198.0946614109 4.7561117261
0.0085 0.002 0.7916 0.1979 180.6370281488 3.3956358560 3.8563276489 0.1652523857 7.6366119182 0.1141015288 4.8114202244 0.1028448687 196.9413879403 3.7778346392
0.0085 0.0025 0.7912 0.1978 184.6667591130 5.8164003739 4.8666384235 0.3413503452 7.5247652546 0.2608917082 4.7386773701 0.3048060869 201.7968401612 6.7234485142
0.0085 0.003 0.7908 0.1977 183.4919227732 3.2146569043 5.5062777742 0.3652425899 7.6614964630 0.4459343956 4.7374548011 0.2655959008 201.3971518115 4.2914297906
0.0075 0.0065 0.7888 0.1972 176.6300842570 7.0235730777 12.1968549505 1.4233154711 7.7947491868 0.7706876536 4.8395393110 0.4247367224 201.4612277053 9.6423129248
0.0085 0.0035 0.7904 0.1976 183.7725292916 4.8422085499 6.8759128883 0.2590316797 7.5774776774 0.3803282222 4.8364828885 0.0817248729 203.0624027458 5.5632933247
0.0085 0.004 0.79 0.1975 181.3037127772 3.8721441901 7.0604080755 0.3799506672 7.4353949539 0.2279117195 4.7793277887 0.1887335296 200.5788435953 4.6687401064
0.0085 0.0045 0.7896 0.1974 182.0036014251 1.9686624490 8.2312590814 0.9473329439 7.3323782900 0.4299088880 4.6509580457 0.1754567521 202.2181968422 3.5213610330
0.0085 0.005 0.7892 0.1973 181.4218800233 3.4290557286 8.9793261275 0.4517099298 7.3350540475 0.4823392648 4.6045004244 0.2311835595 202.3407606227 4.5942884827
0.0085 0.0055 0.7888 0.1972 182.5257509095 2.9774984056 9.7765638727 0.4534753827 7.2015337480 0.4020815138 4.5919690924 0.1740755349 204.0958176226 4.0071308370
0.0085 0.006 0.7884 0.1971 181.9599804583 3.8010704457 10.7767883501 0.6830141732 7.3561925318 0.4744401017 4.6631837355 0.0973574905 204.7561450757 5.0558822111
0.0085 0.0065 0.7879999999999999 0.197 184.5271069130 4.1353964774 11.4286153099 0.9418581696 7.1477510222 0.3151928766 4.6246728126 0.2855058512 207.7281460577 5.6779533748
0.0085 0.006999999999999999 0.7876 0.1969 179.3550925695 4.6672996486 12.1804647175 1.2139651283 7.2496973831 0.3199310948 4.5913578079 0.2091146972 203.3766124780 6.4103105689
0.0085 0.0075 0.7872 0.1968 182.1191644345 4.2942865424 12.9688769526 1.4253783521 7.0455370855 0.2299620162 4.5610992256 0.1878305264 206.6946776982 6.1374574371
0.0085 0.008 0.7868 0.1967 182.2490507463 2.1871174896 13.1084040645 1.1628300995 6.9077355740 0.3015871911 4.4703234788 0.2548286606 206.7355138636 3.9063634408
0.0075 0.006999999999999999 0.7884 0.1971 174.8373927294 3.0819511748 12.6562017378 1.4568163879 7.6879864623 0.6547083793 4.8318982549 0.2931834106 200.0134791844 5.4866593526
0.0085 0.0085 0.7864 0.1966 180.8753158187 5.0769208760 14.6205081274 0.8644314066 6.9414501185 0.6027587891 4.4963030696 0.1743865126 206.9335771342 6.7184975843
0.0085 0.009000000000000001 0.7859999999999999 0.1965 179.8606400440 2.5409220254 15.1744139514 0.9600529713 6.7814398198 0.1775735578 4.4938579316 0.1407893155 206.3103517468 3.8193378700
0.0085 0.0095 0.7856 0.1964 179.9931305927 5.1451720097 15.3063763404 0.7610458655 7.0412558735 0.3040065631 4.4205037928 0.3591815285 206.7612665994 6.5694059668
0.0085 0.01 0.7852 0.1963 181.4199268457 7.1261434456 16.6243191812 1.3125934730 6.7750180018 0.5680602303 4.4263109954 0.3057986940 209.2455750241 9.3125958429
0.009000000000000001 0.0 0.7928 0.1982 186.9444897500 3.8533392266 0.0000000000 0.0000000000 7.6986894924 0.2847016044 4.9248134974 0.2891097770 199.5679927398 4.4271506080
0.009000000000000001 0.0005 0.7924 0.1981 187.4256225043 4.1783960419 0.9981231654 0.1413481796 7.6122625250 0.4844211960 4.9193119370 0.1740283035 200.9553201317 4.9781937210
0.009000000000000001 0.001 0.792 0.198 189.2547733474 4.4648727166 1.9353082850 0.1428397599 7.3521788955 0.1599789741 4.7316475984 0.1107150801 203.2739081263 4.8784065307
0.009000000000000001 0.0015 0.7916 0.1979 187.0297785062 3.8688839382 2.9069549202 0.2404341639 7.3636846528 0.4697612183 4.7878857716 0.1885294922 202.0883038508 4.7676088126
0.009000000000000001 0.002 0.7912 0.1978 184.5896085969 4.3042978251 3.5860989350 0.5257185126 7.3371946535 0.4871095829 4.7771882930 0.2297567872 200.2900904784 5.5468827078
0.009000000000000001 0.0025 0.7908 0.1977 186.3949957790 1.7541424805 4.6661732656 0.2215639877 7.2812713216 0.3051658910 4.6203938212 0.2354246966 202.9628341874 2.5162970558
0.0075 0.0075 0.7879999999999999 0.197 177.7085638340 4.7545474306 13.8379795657 1.3532516680 7.6002216162 0.2819562886 4.7343983786 0.1566845093 203.8811633945 6.5464398965
0.009000000000000001 0.003 0.7904 0.1976 186.2455776909 4.4320940542 5.8134895779 0.4146147760 7.1993931420 0.2584975638 4.6518749724 0.2052405314 203.9103353832 5.3104469254
0.009000000000000001 0.0035 0.79 0.1975 185.5072765497 2.0010287528 6.2808213505 0.6457943865 7.2261507170 0.2669456705 4.6763263520 0.2891640561 203.6905749692 3.2029328659
0.009000000000000001 0.004 0.7896 0.1974 186.2071651976 4.6131009524 7.2482653618 0.3868112895 6.9936273899 0.1685056031 4.5919690924 0.1909361564 205.0410270417 5.3593540014
0.009000000000000001 0.0045 0.7892 0.1973 183.5602839900 2.6854299037 7.8778184152 0.7846063503 7.0589158730 0.2738982548 4.5366478460 0.1917875255 203.0336661242 3.9357220343
0.009000000000000001 0.005 0.7888 0.1972 183.5879540063 3.5621011101 8.8524068871 0.6144425794 7.0813922360 0.3214251962 4.6133640495 0.0391126549 204.1351171789 4.5370815406
0.009000000000000001 0.0055 0.7884 0.1971 187.2749022978 5.0287311648 9.2289619845 0.4715036811 6.8940892107 0.6323738352 4.5656838593 0.2585133602 207.9636373523 6.3911220413
0.009000000000000001 0.006 0.7879999999999999 0.197 182.2386337990 4.6600240316 10.5288335427 0.5929698230 6.9759673904 0.4421608112 4.4993594921 0.2183783363 204.2427942242 5.9135330021
0.009000000000000001 0.0065 0.7876 0.1969 183.6449216870 2.7939814283 11.3861688090 0.5664513387 7.0482128430 0.4379141822 4.5650725748 0.0818619263 206.6443759138 3.8802088755
0.009000000000000001 0.006999999999999999 0.7872 0.1968 183.4287700301 2.5973432428 11.9379733211 1.5805674421 7.0021898139 0.3679313489 4.5363422037 0.1656750135 206.9052753688 4.7115170473
0.009000000000000001 0.0075 0.7868 0.1967 181.9625846951 3.3630585459 12.2922545120 0.7100091400 7.0455370855 0.1585114771 4.5170867423 0.0992542309 205.8174630349 4.3308333939
0.0075 0.008 0.7876 0.1969 174.3054773570 6.0266088118 14.0611388923 1.0830989283 7.5777452531 0.6202657537 4.7087244300 0.3781396174 200.6530859324 8.1081131112
0.009000000000000001 0.008 0.7864 0.1966 183.7308615023 4.6697039085 13.1243740352 1.0914122718 6.6720013378 0.2829883971 4.3676276844 0.1946727573 207.8948645597 6.2387773347
0.009000000000000001 0.0085 0.7859999999999999 0.1965 183.7220722030 6.0224727127 14.2019267915 1.3790975334 6.6992940644 0.4341975373 4.2768519375 0.1723410356 208.9001449964 8.0081088190
0.0075 0.0085 0.7872 0.1968 173.2885228751 4.3320833879 15.1504589954 1.2638289883 7.5223570728 0.5132870129 4.7007777317 0.2801124052 200.6621166750 6.3893117943
0.0075 0.009000000000000001 0.7868 0.1967 175.3894909373 2.5415325154 15.8817155461 0.9409110752 7.5467064661 0.2451052296 4.7050567231 0.1866510922 203.5229696726 3.9141999124
