# Supplementary material for: Multipressure Sampling for Improving the Performance of MOF-based Electronic Noses
Source: ACS Sens. 2024 Jul 12;9(7):3531–9. doi: 10.1021/acssensors.4c00199 (PMC11287752; doi:10.1021/acssensors.4c00199)
Supplement: Supplementary file 2 — se4c00199_si_002.zip [file se4c00199_si_002.zip › Multiplex_Adsorption_Data/H2S_10bar/MOF-177_EQeq.csv]

H2S_comp CO2_comp N2_comp O2_comp H2S_mass H2S_error CO2_mass CO2_error N2_mass N2_error O2_mass O2_error total_mass total_error
0.0 0.0 0.8 0.2 0.0000000000 0.0000000000 0.0000000000 0.0000000000 74.3051281515 1.6699059363 23.7585374088 0.3797310930 98.0636655603 2.0496370293
0.0 0.0005 0.7996 0.1999 0.0000000000 0.0000000000 0.3697071860 0.0493610765 73.4971256665 3.6273509696 23.4534406753 0.9872114335 97.3202735278 4.6639234796
0.0 0.005 0.7959999999999999 0.19899999999999998 0.0000000000 0.0000000000 4.0179317231 0.2446400538 73.3965064891 2.2771290294 23.7369438044 0.8662414702 101.1513820166 3.3880105534
0.002 0.008 0.792 0.198 2.3436361131 0.3085199557 6.2668241393 0.7300501146 73.0293989450 1.9484408625 23.9814391319 1.0027152162 105.6212983293 3.9897261490
0.002 0.0085 0.7916 0.1979 2.3028320655 0.2496286678 6.8635277063 0.5341484262 73.1440438259 2.4543628918 23.7668962234 0.7091047380 106.0772998211 3.9472447238
0.002 0.009000000000000001 0.7912 0.1978 2.2902199054 0.1645996876 7.0550858337 0.5124815413 74.3947706914 1.0638218737 23.7439094832 0.7198832786 107.4839859137 2.4607863812
0.002 0.0095 0.7908 0.1977 2.2375455894 0.3987873593 7.6182667284 0.6427738604 72.8501138653 2.2438825448 24.0622410065 0.5215130764 106.7681671896 3.8069568409
0.002 0.01 0.7904 0.1976 2.2546091002 0.2285412029 7.9851005424 0.4259573978 73.8014224514 1.8657118886 23.5105592419 0.8800891958 107.5516913359 3.4002996851
0.0025 0.0 0.7979999999999999 0.1995 2.7850617184 0.1794948847 0.0000000000 0.0000000000 73.6172588662 2.1176043998 23.5098626740 0.7571587170 99.9121832586 3.0542580015
0.0025 0.0005 0.7976 0.1994 2.8889265667 0.4603652171 0.4128077646 0.0903374806 74.3246421738 2.3529574021 23.7376403723 0.8243385769 101.3640168774 3.7279986767
0.0025 0.001 0.7972 0.1993 2.8740887313 0.2479916828 0.8275311106 0.0876574680 73.5135906228 3.5340185281 23.9375553552 0.5900057453 101.1527658199 4.4596734242
0.0025 0.0015 0.7968 0.1992 3.0239508695 0.4873590907 1.2298031782 0.1589355371 74.5521024960 2.9778456544 23.9772597246 0.9797974476 102.7831162683 4.6039377298
0.0025 0.002 0.7964 0.1991 2.7182914588 0.1906762892 1.5602409480 0.0997942468 74.0697402578 0.9968653456 24.0622410065 0.6437945535 102.4105136711 1.9311304351
0.0 0.0055 0.7956 0.1989 0.0000000000 0.0000000000 4.4882069260 0.6524065995 73.9819271575 2.0950732089 23.5237940317 0.6030105742 101.9939281152 3.3504903826
0.0025 0.0025 0.7959999999999999 0.19899999999999998 2.9853724973 0.2847318384 2.0008246411 0.2354996641 74.9265277985 1.5166317779 24.2189687806 0.7700450060 104.1316937175 2.8069082864
0.0025 0.003 0.7956 0.1989 2.7360968613 0.0927335041 2.4471550781 0.4725316191 74.1447472809 3.8428478732 23.7592339767 0.7763454542 103.0872331970 5.1844584506
0.0025 0.0035 0.7952 0.1988 2.7902549608 0.2701708678 2.8168622640 0.2728879828 73.7654434728 3.3174227976 23.6345483254 0.8423231124 103.0071090230 4.7028047606
0.0025 0.004 0.7948 0.1987 2.8436711685 0.4431423338 3.0639722484 0.2498640627 74.2612216014 1.0587354661 23.4764274155 0.5108953870 103.6452924338 2.2626372496
0.0025 0.0045 0.7944 0.1986 2.8852171079 0.5636502915 3.5888415176 0.1242324978 73.7837378687 1.8998843411 23.7836138527 0.8466483919 104.0414103469 3.4344155223
0.0025 0.005 0.794 0.1985 2.9260211554 0.3050754234 4.0083538167 0.2854794572 74.5685674523 2.3489364736 24.0204469334 0.8529746084 105.5233893578 3.7924659626
0.0025 0.0055 0.7936 0.1984 2.8318009002 0.3039620321 4.3847655372 0.3456867967 73.5623756785 2.5541708150 23.7891863957 0.5584997724 104.5681285116 3.7623194162
0.0025 0.006 0.7932 0.1983 2.8488644109 0.2211783320 4.9086770157 0.4193766995 74.0447379167 2.8859633561 23.8546637769 0.3385749872 105.6569431202 3.8650933748
0.0025 0.0065 0.7928 0.1982 2.8496063027 0.2830256345 5.2285790885 0.2790706741 73.1629480349 2.2652024819 23.6498728188 0.3914835454 104.8910062449 3.2187823359
0.0025 0.006999999999999999 0.7924 0.1981 2.8740887313 0.3987321477 5.4967604670 0.3684395380 74.4667286486 1.4082085405 23.9695974779 0.7280037544 106.8071753248 2.9033839806
0.0 0.006 0.7952 0.1988 0.0000000000 0.0000000000 4.7697973733 0.3040891001 73.9800977179 1.8737621632 23.8623260236 0.7823000065 102.6122211148 2.9601512698
0.0025 0.0075 0.792 0.198 2.9082157528 0.2328169393 5.9823603200 0.2200335080 73.9252145303 1.7688888710 23.7682893592 0.7952059974 106.5840799623 3.0169453157
0.0025 0.008 0.7916 0.1979 2.8050927963 0.2811916631 6.6901676009 0.3003861104 74.2874435689 1.9411878031 24.1235389804 0.6362925536 107.9062429465 3.1590581302
0.0025 0.0085 0.7912 0.1978 2.8355103590 0.1810945510 6.6662228350 0.4447285040 74.2758571181 1.8841329157 23.6784321021 0.7147153102 107.4560224142 3.2246712809
0.0025 0.009000000000000001 0.7908 0.1977 2.8733468395 0.1864260511 7.3203938402 0.7425589653 73.7050719664 1.5724574544 24.1479188563 0.9831689882 108.0467315024 3.4846114590
0.0025 0.0095 0.7904 0.1976 2.9230535883 0.1658256737 7.6450848662 0.6400048487 73.9319224754 1.1910299612 23.8428221229 0.7951303334 108.3428830528 2.7919908170
0.0025 0.01 0.79 0.1975 2.9735022289 0.1766637332 8.0962042564 0.4549092146 73.9514364977 1.0992440646 24.2893221369 0.7359265250 109.3104651199 2.4667435374
0.003 0.0 0.7976 0.1994 3.5106318731 0.4177213051 0.0000000000 0.0000000000 73.4007751815 1.3210383707 23.7223158788 0.8859554890 100.6337229334 2.6247151648
0.003 0.0005 0.7972 0.1993 3.3822845962 0.2834531483 0.4013142770 0.1075799721 74.4130650873 2.2062748162 23.9577558238 0.6298976762 102.1544197843 3.2272056128
0.003 0.001 0.7968 0.1992 3.3941548646 0.1792862482 0.7873039038 0.0486874290 73.6965345817 1.8199114476 24.4084352452 0.9779912326 102.2864285953 3.0258763574
0.003 0.0015 0.7964 0.1991 3.3748656785 0.2019472471 1.2183096905 0.1997722599 74.6258898928 3.4615416420 23.6937565955 0.6942234713 102.9128218573 4.5574846203
0.0 0.0065 0.7948 0.1987 0.0000000000 0.0000000000 5.1998453694 0.2216949142 73.7062915928 2.3760801320 23.9647215027 0.4240124921 102.8708584649 3.0217875383
0.003 0.002 0.7959999999999999 0.19899999999999998 3.4527643147 0.3151215329 1.5832279233 0.1955019388 73.0263498790 2.5274990746 23.7891863957 1.0369610302 101.8515285127 4.0750835765
0.003 0.0025 0.7956 0.1989 3.5069224142 0.5299330395 2.0084869662 0.3551117772 74.4642893958 2.3132811681 23.8254079257 0.3256899963 103.8051067019 3.5240159811
0.003 0.003 0.7952 0.1988 3.2895481245 0.3198715229 2.4203369402 0.1944668825 73.9758290256 0.9059402577 24.0392542663 0.2139903705 103.7249683566 1.6342690336
0.003 0.0035 0.7948 0.1987 3.5039548471 0.3750363815 2.7536480820 0.1966621979 74.0368103452 2.3867200408 24.2405623850 0.8350335406 104.5349756593 3.7934521608
0.003 0.004 0.7944 0.1986 3.5343724098 0.4689178587 3.2181765410 0.3115397171 73.6227471849 1.1415403336 23.9410381946 0.8566255793 104.3163343303 2.7786234887
0.003 0.0045 0.794 0.1985 3.3288683885 0.3399969478 3.4978514071 0.3190808747 73.8593547051 1.1852522303 23.8880990354 1.1616229698 104.5741735361 3.0059530226
0.003 0.005 0.7936 0.1984 3.5084061978 0.2868886951 4.1443600872 0.3552667419 73.5068826776 3.0122722656 23.5279734390 0.7414257570 104.6876224016 4.3958534596
0.003 0.0055 0.7932 0.1983 3.3006765011 0.2826364244 4.4192460001 0.4450749108 73.1074550341 2.0264304468 23.4896622053 0.3695776780 104.3170397406 3.1237194600
0.003 0.006 0.7928 0.1982 3.4928264705 0.3560647717 4.9230438753 0.4049993671 74.8771329296 1.5356234493 24.0364679948 0.7565714929 107.3294712702 3.0532590810
0.003 0.0065 0.7924 0.1981 3.3718981114 0.2649706742 5.3521340807 0.3657004699 73.1324573751 2.5895152831 23.9347690836 1.0283795717 105.7912586508 4.2485659989
0.0 0.006999999999999999 0.7944 0.1986 0.0000000000 0.0000000000 5.7496171952 0.5972375692 73.6910462629 1.4591370800 23.4095568986 1.3997694127 102.8502203567 3.4561440619
0.003 0.006999999999999999 0.792 0.198 3.4802143104 0.3213821731 5.6394712719 0.2934405420 73.6196981189 1.2081998494 23.7223158788 0.5751373359 106.4616995800 2.3981599004
0.003 0.0075 0.7916 0.1979 3.3548346006 0.4825057859 5.9564999728 0.2836354303 73.9532659373 2.5889327482 23.6923634598 1.1210077996 106.9569639705 4.4760817640
0.003 0.008 0.7912 0.1978 3.4505386394 0.1707576374 6.5819372589 0.7965133440 73.3050345097 1.1196103855 23.8588431842 0.9424396157 107.1963535922 3.0293209826
0.003 0.0085 0.7908 0.1977 3.4267981026 0.2057810397 6.7754109676 0.8046216670 73.5556677333 1.4278017773 23.7877932600 0.7678314270 107.5456700635 3.2060359110
0.003 0.009000000000000001 0.7904 0.1976 3.5291791674 0.1757265847 7.4362865073 0.5492543085 73.2025858927 1.1099498102 23.6986325707 0.5123937451 107.8666841381 2.3473244485
0.003 0.0095 0.79 0.1975 3.3993481070 0.3726217442 7.6948899794 0.6367514328 73.4349247205 3.0765897085 23.7996349140 0.9943183882 108.3287977209 5.0802812737
0.003 0.01 0.7896 0.1974 3.4245724273 0.3911507850 7.9707336829 0.7497145598 73.3312564771 0.4540647930 23.3942324052 0.6249421348 108.1207949925 2.2198722726
0.0035 0.0 0.7972 0.1993 3.9557669373 0.4236091587 0.0000000000 0.0000000000 74.5234412758 2.7156991214 23.7703790629 0.8652259215 102.2495872760 4.0045342016
0.0035 0.0005 0.7968 0.1992 3.9750561234 0.4261998744 0.4003564864 0.1114664218 73.5721326896 2.6328866774 23.7453026190 0.8720562557 101.6928479184 4.0426092293
0.0035 0.001 0.7964 0.1991 4.0069574697 0.3762320372 0.8007129727 0.1454328681 73.8282542321 1.8769118994 23.8651122952 1.1699470914 102.5010369697 3.5685238961
0.0 0.0075 0.794 0.1985 0.0000000000 0.0000000000 6.0340810144 0.6393853336 73.8325229244 2.6951739923 23.5955405238 0.6621924711 103.4621444626 3.9967517970
0.0035 0.0015 0.7959999999999999 0.19899999999999998 4.1464331231 0.6381890858 1.2125629467 0.2048328826 74.3770861087 0.9823528457 23.9187480223 1.2485605783 103.6548302008 3.0739353924
0.0035 0.002 0.7956 0.1989 4.0410844913 0.3090974352 1.6435687335 0.2454187826 75.5814671713 2.1579895826 23.7327643971 0.6798359813 104.9988847932 3.3923417817
0.0035 0.0025 0.7952 0.1988 4.1241763699 0.3539811256 2.0898991704 0.1742652622 73.7794691764 3.1396594701 23.9542729844 0.6914417872 103.9478177011 4.3593476451
0.0035 0.003 0.7948 0.1987 4.1011777249 0.3278658055 2.4279992653 0.1743073705 73.4989551061 1.3104407433 23.4931450448 1.0745277050 103.5212771411 2.8871416243
0.0035 0.0035 0.7944 0.1986 3.9505736949 0.3817680203 2.6980962250 0.0923858456 73.2550298276 1.2633857784 23.8024211855 0.7657609985 103.7061209330 2.5033006428
0.0035 0.004 0.794 0.1985 4.0930169154 0.6283013058 3.2047674721 0.1396404881 73.6788499990 1.4456694192 23.6477831152 0.9843014421 104.6244175017 3.1979126552
0.0035 0.0045 0.7936 0.1984 3.9832169329 0.1143957662 3.8378670833 0.4646064581 73.3562588182 2.0520648077 23.7501785942 1.0499420200 104.9275214286 3.6810090520
0.0035 0.005 0.7932 0.1983 4.0188277381 0.5170213910 4.0572011392 0.2283803523 74.4020884497 1.0370453883 24.1047316475 1.1266498356 106.5828489745 2.9090969672
0.0035 0.0055 0.7928 0.1982 3.9706047728 0.6244173002 4.3158046113 0.3375665128 74.2356094472 2.3026307274 23.9521832807 0.7561968674 106.4742021120 4.0208114078
0.0035 0.006 0.7924 0.1981 4.0967263743 0.2141280111 4.8282226022 0.1731880410 74.2685393598 0.9694257749 24.1534913994 0.9298281157 107.3469797357 2.2865699427
0.0 0.008 0.7936 0.1984 0.0000000000 0.0000000000 6.4018726191 0.2595170804 73.9294832226 4.0242747797 23.6860943488 0.8851774631 104.0174501905 5.1689693232
0.0035 0.0065 0.792 0.198 3.9387034265 0.3154357712 5.1117286308 0.3853414450 73.9038710684 2.7850093231 23.6505693867 0.7455632606 106.6048725124 4.2313497999
0.0035 0.006999999999999999 0.7916 0.1979 4.0685344869 0.3662691961 5.7247146386 0.2246708180 73.3806513460 2.3902393496 23.8553603448 0.4109538002 107.0292608163 3.3921331639
0.0035 0.0075 0.7912 0.1978 4.0499871925 0.4467001773 6.2275547232 0.5911547127 73.9654622012 1.3388287277 23.8330701725 0.8234599153 108.0760742894 3.2001435330
0.0035 0.008 0.7908 0.1977 3.9023507296 0.2650122154 6.4277329663 0.5685566559 73.1220905508 1.5510099652 23.5432979325 0.6174814012 106.9954721792 3.0020602377
0.0035 0.0085 0.7904 0.1976 3.9706047728 0.3443400977 7.0464657180 0.4590445824 73.8910649913 2.0591433172 23.6052924742 0.9573752263 108.5134279563 3.8199032236
0.0035 0.009000000000000001 0.79 0.1975 3.9305426170 0.3474272126 7.4085105788 0.6180830106 72.5006909038 1.8028578225 23.9507901450 0.5202648697 107.7905342446 3.2886329154
0.0035 0.0095 0.7896 0.1974 4.1056290756 0.3145971050 7.5368545242 0.3971956733 73.7319037471 2.8993123190 23.8644157273 0.7162533579 109.2388030742 4.3273584552
0.0035 0.01 0.7892 0.1973 4.1939141966 0.4858252662 8.1670807635 0.3569155116 74.1118173683 1.6041615707 23.6073821779 0.4829461425 110.0801945063 2.9298484910
0.004 0.0 0.7968 0.1992 4.7481073516 0.4552822442 0.0000000000 0.0000000000 74.8478618962 0.9228180414 23.9222308617 1.1022829681 103.5182001095 2.4803832537
0.004 0.0005 0.7964 0.1991 4.5604087328 0.3818429825 0.3744961392 0.0470781136 74.5252707154 2.6086836352 23.9271068369 0.5974912287 103.3872824243 3.6350959600
0.0 0.0085 0.7932 0.1983 0.0000000000 0.0000000000 6.7581707362 0.4355325843 73.4172401378 0.9661612089 23.9278034048 0.7777566451 104.1032142788 2.1794504383
0.004 0.001 0.7959999999999999 0.19899999999999998 4.5351844125 0.2829945174 0.8026285540 0.1285867372 73.3416233014 1.7643757992 24.0190537977 0.8230662159 102.6984900656 2.9990232697
0.004 0.0015 0.7956 0.1989 4.8519721999 0.3048444041 1.2221408531 0.1231645769 74.9326259305 3.0394905383 24.1493119921 0.7468741055 105.1560509756 4.2143736248
0.004 0.002 0.7952 0.1988 4.4068371357 0.4472567642 1.5554519948 0.2202835178 73.9550953769 2.0958845745 23.8595397521 0.7660802800 103.7769242595 3.5295051365
0.004 0.0025 0.7948 0.1987 4.7154641135 0.2958799821 2.0084869662 0.1175549012 73.8495976939 0.7524472154 23.9096926398 0.8992149120 104.4832414134 2.0650970107
0.004 0.003 0.7944 0.1986 4.5841492696 0.5871997231 2.4691842627 0.2291983189 74.4142847137 2.6945425354 24.0253229086 0.9978528842 105.4929411546 4.5087934616
0.004 0.0035 0.794 0.1985 4.7488492434 0.4051136697 2.7871707543 0.1677638040 73.8178874077 1.4707854892 23.6449968436 0.8451294837 104.9989042490 2.8887924466
0.004 0.004 0.7936 0.1984 4.6323722349 0.4485691416 3.1951895657 0.2704567407 73.3519901258 1.2712368964 23.6038993384 0.3885425440 104.7834512648 2.3788053227
0.004 0.0045 0.7932 0.1983 4.6924654686 0.4700808001 3.6405622120 0.4208789701 73.9349715414 2.1076527390 23.9723837494 0.8912040980 106.2403829714 3.8898166072
0.004 0.005 0.7928 0.1982 4.6501776375 0.2568960290 3.9796200976 0.3412208960 73.6465298996 1.4277986519 23.7668962234 0.7803301533 106.0432238581 2.8062457302
0.004 0.0055 0.7924 0.1981 4.5337006290 0.2542167698 4.5811126178 0.3659010956 73.8398406828 2.1659630763 23.6916668919 1.1357397844 106.6463208215 3.9218207261
0.0 0.009000000000000001 0.7928 0.1982 0.0000000000 0.0000000000 7.1805564072 0.6916442219 72.3000623622 1.7732352761 23.5008072915 1.1984579505 102.9814260609 3.6633374485
0.004 0.006 0.792 0.198 4.5433452220 0.2836860661 4.8617452745 0.3676419194 74.7509015980 3.5060281517 23.5983267954 0.6631033580 107.7543188899 4.8204594952
0.004 0.0065 0.7916 0.1979 4.5589249493 0.5867421248 5.3751210560 0.4550301936 74.1569435449 2.7055684552 23.7989383461 0.6813758544 107.8899278963 4.4287166280
0.004 0.006999999999999999 0.7912 0.1978 4.5507641398 0.2704152263 5.5599746490 0.1644501701 72.6952213134 3.0550445827 23.7251021504 0.9083522984 106.5310622526 4.3982622775
0.004 0.0075 0.7908 0.1977 4.6976587110 0.4544981838 6.0541946178 0.1972583711 73.8654528370 1.9291683106 23.7648065198 1.2821587891 108.3821126856 3.8630836546
0.004 0.008 0.7904 0.1976 4.4995736074 0.2409492707 6.4440154072 0.3898384387 73.0507424068 2.4519726436 23.7864001242 0.2020575227 107.7807315456 3.2848178757
0.004 0.0085 0.79 0.1975 4.6234695336 0.1566498814 6.6882520197 0.6488308766 72.4823965079 1.0478358240 23.7641099519 0.7057494357 107.5582280131 2.5590660177
0.004 0.009000000000000001 0.7896 0.1974 4.3734520059 0.2982368020 7.1135110626 0.2001392862 73.7319037471 3.4634842840 23.8407324192 0.7651271092 109.0595992348 4.7269874814
0.004 0.0095 0.7892 0.1973 4.6531452046 0.2259349758 7.8328118311 0.3952137113 73.2471022560 3.2554485531 23.6993291386 1.0289663445 109.4323884303 4.9055635847
0.004 0.01 0.7888 0.1972 4.6308884513 0.1579794035 7.9247597323 0.7155766603 73.0537914728 1.0235608685 23.3705490971 0.1688167872 108.9799887535 2.0659337195
0.0045 0.0 0.7964 0.1991 4.9476762387 0.5303026622 0.0000000000 0.0000000000 74.3465954489 0.7818708903 23.9507901450 0.8027460582 103.2450618326 2.1149196107
0.0 0.0095 0.7924 0.1981 0.0000000000 0.0000000000 7.6680718415 0.5315315211 72.7744970289 3.1598620432 23.5391185252 0.7334909438 103.9816873956 4.4248845081
0.0045 0.0005 0.7959999999999999 0.19899999999999998 5.1850816063 0.4372858893 0.3744961392 0.0838053125 73.2983265645 1.4939781124 23.7480888905 0.7910582620 102.6059932005 2.8061275762
0.0045 0.001 0.7956 0.1989 5.2592707837 0.1878261339 0.8371090169 0.1302595267 73.4416326656 2.9306041173 23.3900529978 0.7917792497 102.9280654640 4.0404690276
0.0045 0.0015 0.7952 0.1988 5.1398262081 0.3721191878 1.2594946879 0.0965422556 73.2220999150 3.5537673817 23.7522682979 1.1554581062 103.3736891089 5.1778869313
0.0045 0.002 0.7948 0.1987 5.1754370132 0.5475020550 1.6723024526 0.2585254181 73.9831467839 2.2520902492 23.7926692352 0.6317774714 104.6235554849 3.6898951937
0.0045 0.0025 0.7944 0.1986 5.2392397058 0.5265362249 2.0056135943 0.1014354097 74.4350183623 3.2667018446 24.1325943629 0.4104434275 105.8124660253 4.3051169067
0.0045 0.003 0.794 0.1985 5.1843397145 0.4591009487 2.3801097335 0.2302684865 73.8922846177 2.1619115461 23.6993291386 0.7067003032 105.1560632043 3.5579812845
0.0045 0.0035 0.7936 0.1984 5.2859788875 0.2552797740 2.8724141210 0.2430147204 74.5819833426 1.4585507898 24.1374703381 0.8723366332 106.8778466892 2.8291819174
0.0045 0.004 0.7932 0.1983 5.0418964940 0.2923994924 3.1856116594 0.2502309382 74.7557801036 1.1435556819 23.6331551896 0.3825064767 106.6164434466 2.0686925892
0.0045 0.0045 0.7928 0.1982 5.0737978402 0.3965173826 3.5792636113 0.2617836481 73.2220999150 3.5816932543 23.6972394350 0.4770345874 105.5724008015 4.7170288724
0.0045 0.005 0.7924 0.1981 5.2518518659 0.3565220336 4.0639056737 0.2351254093 74.3990393838 1.6994853759 23.9884048107 1.2149198300 107.7032017341 3.5060526488
0.0 0.001 0.7992 0.1998 0.0000000000 0.0000000000 0.7691058817 0.1311298985 73.0537914728 1.8259261302 24.3304196421 1.0233186785 98.1533169966 2.9803747072
0.0 0.01 0.792 0.198 0.0000000000 0.0000000000 7.7801333461 0.6453149513 72.2354221634 2.5688846844 23.5614086975 0.8517860406 103.5769642070 4.0659856763
0.0045 0.0055 0.792 0.198 5.1709856626 0.2132729174 4.5274763421 0.5738628800 73.3032050701 1.2757571901 23.6484796830 0.7442527147 106.6501467578 2.8071457022
0.0045 0.006 0.7916 0.1979 5.1739532297 0.1304886191 4.7362747010 0.2539138928 73.6940953289 2.0073938945 23.9027269609 0.8437849704 107.5070502205 3.2355813768
0.0045 0.0065 0.7912 0.1978 5.0196397408 0.2185951095 5.2812575736 0.2695734035 73.6355532620 1.6417838404 23.5648915369 0.9287629842 107.5013421133 3.0587153376
0.0045 0.006999999999999999 0.7908 0.1977 5.2043707924 0.3961729858 5.5973284839 0.4139340212 74.0221748285 2.4522195376 23.5690709442 0.5454513505 108.3929450490 3.8077778951
0.0045 0.0075 0.7904 0.1976 5.0819586497 0.0917069464 6.0053472953 0.3767905030 74.4319692964 1.7704825316 23.8623260236 0.6339395396 109.3816012650 2.8729195206
0.0045 0.008 0.79 0.1975 5.1190532384 0.1453047645 6.5733171432 0.4365088141 73.9813173443 1.2341124598 23.7090810890 0.6044764570 109.3827688149 2.4204024954
0.0045 0.0085 0.7896 0.1974 5.1479870176 0.4220940419 6.9602645606 0.7614911434 73.5306653923 1.0846134149 23.3454726532 0.7818706888 108.9843896237 3.0500692890
0.0045 0.009000000000000001 0.7892 0.1973 5.2236599785 0.6549757396 7.1393714098 0.7239123314 73.0720858687 2.6731990400 23.6303689180 0.8094154787 109.0654861750 4.8615025897
0.0045 0.0095 0.7888 0.1972 5.0945708099 0.4940041121 7.6958477700 0.5147534375 73.3257681583 3.2476766151 23.8964578500 0.6635393205 110.0126445882 4.9199734852
0.0045 0.01 0.7884 0.1971 5.2221761950 0.4303074616 8.2829734306 0.3905437568 72.9787844497 2.6308147008 23.6073821779 0.4628356828 110.0913162532 3.9145016020
0.0005 0.0 0.7996 0.1999 0.5779336917 0.0916348969 0.0000000000 0.0000000000 73.5855485800 1.9830217528 24.3234539632 0.2790239151 98.4869362349 2.3536805648
0.005 0.0 0.7959999999999999 0.19899999999999998 5.5782842463 0.5789494479 0.0000000000 0.0000000000 74.0612028730 2.2078384251 23.8052074571 0.8806006679 103.4446945764 3.6673885409
0.005 0.0005 0.7956 0.1989 5.8186571810 0.6502053953 0.3946097425 0.0589177497 74.3392776905 2.7729943418 23.9487004413 0.6584302172 104.5012450553 4.1405477040
0.005 0.001 0.7952 0.1988 5.4877734499 0.6346119856 0.7940084383 0.1364507146 73.9416794866 1.6598689537 23.8219250863 0.7461981635 104.0453864611 3.1771298174
0.005 0.0015 0.7948 0.1987 5.5997991078 0.7401180157 1.2307609688 0.1216054687 73.4452915448 2.2979308374 23.9549695523 0.7239347955 104.2308211737 3.8835891173
0.005 0.002 0.7944 0.1986 5.8527842026 0.7136736651 1.5688610638 0.1212428274 74.4655090222 2.0303559806 23.9772597246 0.7109580095 105.8644140132 3.5762304826
0.005 0.0025 0.794 0.1985 5.6190882939 0.3650650334 1.9395260404 0.2299495550 73.8642332106 1.8078401518 23.5864851413 0.4394322116 105.0093326862 2.8422869518
0.005 0.003 0.7936 0.1984 5.5901545147 0.3201329627 2.4155479871 0.2938778884 73.5202985680 2.6132771665 23.8072971607 0.6217288833 105.3332982305 3.8490169009
0.005 0.0035 0.7932 0.1983 5.8179152892 0.1734567718 2.8341024955 0.4142884623 73.9258243435 1.2072551796 23.8846161959 0.6991043462 106.4624583241 2.4941047599
0.005 0.004 0.7928 0.1982 5.7511450296 0.5220852184 3.2296700287 0.2933154661 73.7508079561 0.6985702287 23.7376403723 1.0010201581 106.4692633867 2.5149910713
0.005 0.0045 0.7924 0.1981 5.6999544972 0.2939464712 3.5438253577 0.1010003738 74.4539225714 2.1194271478 23.7543580015 1.0484455097 107.4520604278 3.5628195025
0.0005 0.0005 0.7992 0.1998 0.5623539645 0.1153731161 0.3898207893 0.0743383759 74.0984014780 2.5690989204 23.7682893592 0.5909687845 98.8188655910 3.3497791969
0.005 0.005 0.792 0.198 5.7459517872 0.3073975543 3.9556753317 0.2565735022 73.9965626742 1.9298582785 23.8915818748 0.6348084197 107.5897716679 3.1286377547
0.005 0.0055 0.7916 0.1979 5.8802341982 0.2709032821 4.3522006555 0.1752940041 74.1032799836 2.0585530463 23.7912760994 1.0141416014 108.1269909367 3.5188919339
0.005 0.006 0.7912 0.1978 5.7229531422 0.8699376246 4.7544727231 0.2433165272 73.5751817556 1.7630229998 23.7877932600 0.6566533293 107.8404008809 3.5329304809
0.005 0.0065 0.7908 0.1977 5.6094437008 0.4395456759 5.3119068740 0.5221637033 73.5800602612 0.9614493625 23.9891013786 0.2928038659 108.4905122146 2.2159626076
0.005 0.006999999999999999 0.7904 0.1976 5.6888261206 0.6188925031 5.6615004566 0.5654827070 73.5434714694 2.3218816627 23.9166583186 0.4481265422 108.8104563652 3.9543834150
0.005 0.0075 0.79 0.1975 5.8943301419 0.5719980764 5.8635942810 0.3093886147 73.6001840967 1.0114416897 23.8400358513 0.2919940788 109.1981443709 2.1848224596
0.005 0.008 0.7896 0.1974 5.8260760987 0.1742166620 6.4009148285 0.6516806369 73.6587261635 1.5292646283 23.7181364715 0.7844727601 109.6038535622 3.1396346873
0.005 0.0085 0.7892 0.1973 5.7466936790 0.5275763449 7.1029753656 0.1605435398 74.4600207034 2.0906957853 23.7599305446 0.4212249152 111.0696202926 3.2000405852
0.005 0.009000000000000001 0.7888 0.1972 5.6235396445 0.6787073130 7.2657997739 0.6044379877 73.6135999870 1.0128481350 23.9298931084 0.5829303578 110.4328325138 2.8789237935
0.005 0.0095 0.7884 0.1971 5.7185017916 0.5333288598 7.6498738194 0.7910353385 73.3458919938 2.6979734723 23.8233182221 1.2489398070 110.5375858269 5.2712774776
0.0005 0.001 0.7988 0.1997 0.5690309904 0.0600153303 0.8179532042 0.0937265553 73.1751442989 2.8180744538 23.9563626880 0.6973559537 98.5184911815 3.6691722931
0.005 0.01 0.7879999999999999 0.19699999999999998 5.6227977528 0.5734665049 8.0186232148 0.3588124573 72.9867120212 1.2362259697 23.7285849898 0.8129278479 110.3567179786 2.9814327798
0.0055 0.0 0.7956 0.1989 6.2645341370 0.5322089797 0.0000000000 0.0000000000 74.7063852347 2.6379523641 23.8950647142 0.6374779819 104.8659840859 3.8076393257
0.0055 0.0005 0.7952 0.1988 6.3750760113 0.3323675146 0.4099343927 0.0455731238 73.9368009810 2.6995983201 23.6993291386 0.4564428160 104.4211405236 3.5339817745
0.0055 0.001 0.7948 0.1987 6.1977638774 0.2017836520 0.7738948349 0.1507843567 73.3099130152 2.2677659810 23.7843104205 0.3733759806 104.0658821480 2.9937099703
0.0055 0.0015 0.7944 0.1986 6.0842544360 0.4563062635 1.1608422523 0.1624973041 73.8032518910 2.8131771344 24.0719929569 0.7521204435 105.1203415362 4.1841011455
0.0055 0.002 0.794 0.1985 6.4106868164 0.5086673162 1.6186661769 0.2411655203 74.0605930598 1.9699499728 23.7947589388 0.3115457781 105.8847049919 3.0313285874
0.0055 0.0025 0.7936 0.1984 6.1154138905 0.1940071812 2.0362628947 0.1466890054 73.2440531900 2.5572293712 24.0225366371 0.7320076763 105.4182666123 3.6299332341
0.0055 0.003 0.7932 0.1983 6.5716773313 0.6609185661 2.3638272926 0.3328704870 73.8672822766 1.6562167165 23.6728595590 0.6071738962 106.4756464595 3.2571796658
0.0055 0.0035 0.7928 0.1982 6.2712111630 0.2055241077 2.8005798232 0.2879367810 73.3562588182 1.6444960353 23.5732503515 0.5534204445 106.0013001559 2.6913773685
0.0055 0.004 0.7924 0.1981 6.2459868427 0.5869934729 3.1808227062 0.4016056230 73.1690461669 1.8742106355 23.6944531634 0.4646979724 106.2903088792 3.3275077038
0.0005 0.0015 0.7984 0.1996 0.5119053238 0.0511851561 1.1924493433 0.1462631291 74.5527123092 2.4831695187 23.7216193109 0.7595976169 99.9786862872 3.4402154208
0.0055 0.0045 0.792 0.198 6.2838233231 0.0570822928 3.7574126698 0.2512699436 73.7148289776 1.7085237650 23.9110857755 0.8345406539 107.6671507460 2.8514166553
0.0055 0.005 0.7916 0.1979 6.2259557648 0.2015216235 4.0696524175 0.2208657733 73.3574784445 2.7835096855 23.7613236804 0.4591349420 107.4144103072 3.6650320243
0.0055 0.0055 0.7912 0.1978 6.3609800676 0.7354149788 4.3531584461 0.2762690603 73.2434433768 1.9701915866 23.5607121296 0.9461781856 107.5182940201 3.9280538113
0.0055 0.006 0.7908 0.1977 6.4522327557 0.5819874984 4.7956577205 0.4158444144 73.6038429758 2.8127620292 23.9048166646 0.3164166804 108.7565501166 4.1270106224
0.0055 0.0065 0.7904 0.1976 6.3075638599 0.5092772266 5.1979297882 0.2661624184 73.1550204634 2.4761197322 23.4708548725 0.9203135451 108.1313689840 4.1718729223
0.0055 0.006999999999999999 0.79 0.1975 6.1599273969 0.6287041451 5.7534483577 0.7508150068 73.1867307496 2.3264737085 23.8330701725 1.1744060168 108.9331766767 4.8803988772
0.0055 0.0075 0.7896 0.1974 6.3980746563 0.3429241748 5.9047792784 0.4047727940 72.9940297796 1.3812849081 23.5056832667 0.4205562855 108.8025669810 2.5495381624
0.0055 0.008 0.7892 0.1973 6.2749206218 0.2747444711 6.5321321458 0.5459238596 73.3952868627 1.3343214399 23.7223158788 0.8495318618 109.9246555091 3.0045216324
0.0055 0.0085 0.7888 0.1972 6.2808557560 0.4517968623 7.0953130405 0.4729818045 74.2569529090 1.4077574288 23.8107800002 0.6055030277 111.4439017057 2.9380391233
0.0055 0.009000000000000001 0.7884 0.1971 6.3609800676 0.4587363467 7.2006700106 0.4222368723 72.8501138653 1.7002641773 23.6867909167 0.7793719979 110.0985548602 3.3606093942
0.0005 0.002 0.7979999999999999 0.1995 0.5527093714 0.0924243519 1.5669454825 0.0389763129 73.2166115962 1.4669950975 23.6833080773 0.7404093943 99.0195745274 2.3388051566
0.0055 0.0095 0.7879999999999999 0.19699999999999998 6.3424327732 0.5523662022 7.6441270756 0.4185183432 73.7160486040 1.9724703594 23.6345483254 1.0589481484 111.3371567782 4.0023030532
0.0055 0.01 0.7876 0.1969 6.3676570935 0.6440304331 8.2207170392 0.5665588670 73.3141817076 1.8576091108 23.7578408409 0.4419688921 111.6603966812 3.5101673030
0.006 0.0 0.7952 0.1988 6.6614462359 0.4949791608 0.0000000000 0.0000000000 73.6038429758 1.3994563169 23.7912760994 0.6275144979 104.0565653111 2.5219499756
0.006 0.0005 0.7948 0.1987 6.8684340408 0.5493126211 0.4243012523 0.0964662081 74.5789342767 2.2497879168 23.4931450448 0.5460061482 105.3648146146 3.4415728942
0.006 0.001 0.7944 0.1986 7.0131029366 0.2680930400 0.7643169285 0.0845029754 74.3966001310 0.7744137806 24.2287207309 0.8688700874 106.4027407270 1.9958798834
0.006 0.0015 0.794 0.1985 6.7526989241 0.3909593673 1.1704201587 0.0467652987 73.7776397368 1.4191305633 24.0086052794 0.7927370984 105.7093640990 2.6495923277
0.006 0.002 0.7936 0.1984 7.0405529323 0.8143119825 1.6655979181 0.0917481445 73.3873592912 1.0337900364 23.8072971607 0.8187633263 105.9008073023 2.7586134897
0.006 0.0025 0.7932 0.1983 6.8202110755 0.2180000723 2.0879835891 0.1930845112 74.3496445149 2.4432699755 23.8351598761 0.4891791484 107.0929990556 3.3435337074
0.006 0.003 0.7928 0.1982 6.7104110930 0.3827758954 2.3226422952 0.1802072330 74.2368290736 2.8190908877 23.9131754792 0.8029708761 107.1830579410 4.1850448922
0.006 0.0035 0.7924 0.1981 6.7200556860 0.2876244656 2.8312291236 0.3541702050 73.8776491010 1.8826607466 23.7877932600 0.5659458672 107.2167271706 3.0904012844
0.0005 0.0025 0.7976 0.1994 0.5660634233 0.1076740326 2.2067496281 0.3066964669 74.2697589862 1.5890772451 23.9180514544 0.4724887276 100.9606234920 2.4759364722
0.006 0.004 0.792 0.198 6.8016637811 0.4379198050 3.2545725853 0.3453682011 73.5434714694 3.0871704977 23.7557511373 0.6778346430 107.3554589731 4.5482931468
0.006 0.0045 0.7916 0.1979 7.1006461659 0.7868167124 3.6453511652 0.3552564130 74.7771235655 1.8212440431 23.6638041765 1.2060131020 109.1869250731 4.1693302705
0.006 0.005 0.7912 0.1978 7.1451596724 0.6263148604 4.0198473044 0.3765274661 74.2868337557 1.4816247108 23.8017246177 0.5478053603 109.2535653502 3.0322723976
0.006 0.0055 0.7908 0.1977 6.7371191968 0.2526530925 4.3311292615 0.2382262344 73.8264247925 1.9164339991 23.5718572157 0.3049981166 108.4665304665 2.7123114426
0.006 0.006 0.7904 0.1976 6.9411394346 0.2581698096 4.9134659689 0.5015751220 72.5403287616 0.6243367450 23.3803010475 0.4320068870 107.7752352126 1.8160885636
0.006 0.0065 0.79 0.1975 6.7912772963 0.6250657235 5.1940986256 0.3336962374 73.1574597162 2.1984340008 23.5704640800 0.7458365433 108.7132997181 3.9030325050
0.006 0.006999999999999999 0.7896 0.1974 6.7927610799 0.4903764325 5.4709001198 0.2944392364 72.4897142663 1.2567573866 23.8553603448 0.8251857275 108.6087358108 2.8667587830
0.006 0.0075 0.7892 0.1973 6.9886205081 0.3528473465 6.1317756594 0.6242150187 74.2843945029 3.3130292848 23.3238790488 0.5867797894 110.7286697192 4.8768714394
0.006 0.008 0.7888 0.1972 6.9901042917 0.5567372580 6.3836745970 0.4492436299 72.5177656733 2.7595394078 23.4966278842 0.7487583126 109.3881724462 4.5142786083
0.006 0.0085 0.7884 0.1971 6.8595313395 0.5518079099 6.9133328194 0.7191878909 72.6708287856 2.1072991256 23.7898829636 0.5800298649 110.2335759081 3.9583247913
0.0005 0.003 0.7972 0.1993 0.5430647783 0.0727810577 2.4730154253 0.3017025304 74.1551141053 3.0869358380 23.5934508202 0.6880793326 100.7646451291 4.1494987587
0.006 0.009000000000000001 0.7879999999999999 0.19699999999999998 6.9159151143 0.5569547127 7.1441603630 0.4029738353 73.8599645183 3.2249177403 23.8295873330 0.5722041250 111.7496273286 4.7570504133
0.006 0.0095 0.7876 0.1969 6.8439516122 0.2781846843 7.7763021835 0.7490486168 73.0208615602 1.1235837515 23.4875725017 1.0392400662 111.1286878576 3.1900571188
0.006 0.01 0.7872 0.1968 6.7564083829 0.6269683442 8.1287691380 0.3035214199 72.9208521960 2.2270504832 23.5579258580 0.7853011305 111.3639555749 3.9428413778
0.0065 0.0 0.7948 0.1987 7.7223514723 0.3531716548 0.0000000000 0.0000000000 73.7776397368 1.8336846551 24.0643307102 0.2818338108 105.5643219193 2.4686901207
0.0065 0.0005 0.7944 0.1986 7.4278204381 0.8057723406 0.4348369493 0.0508261147 73.7745906708 1.5000383280 24.0789586357 0.6410332245 105.7162066939 2.9976700078
0.0065 0.001 0.794 0.1985 7.4248528710 0.7681442954 0.7882616944 0.1162996073 73.2580788936 2.0337196040 23.9208377259 0.8393038910 105.3920311849 3.7574673977
0.0065 0.0015 0.7936 0.1984 7.2594110055 0.7505363813 1.1589266710 0.1399816832 73.1745344857 2.0017929764 23.6930600277 0.3429887815 105.2859321899 3.2352998224
0.0065 0.002 0.7932 0.1983 7.4923650224 0.1874154306 1.7154030312 0.1072383391 74.1837753255 1.2690738608 23.6853977809 0.7207050988 107.0769411600 2.2844327293
0.0065 0.0025 0.7928 0.1982 7.3885001741 0.4535962950 1.9835844097 0.1940702229 73.7788593632 2.1759700338 23.5983267954 0.7735805825 106.7492707424 3.5972171342
0.0065 0.003 0.7924 0.1981 7.7312541736 0.9937739310 2.3245578765 0.2044024856 73.6837285046 1.0839178688 24.0942831292 1.0362252110 107.8338236839 3.3183194964
0.0005 0.0035 0.7968 0.1992 0.5415809948 0.0865187049 2.8657095865 0.0413517165 73.9618033220 2.0919611256 23.9459141698 0.8099452221 101.3150080731 3.0297767691
0.0065 0.0035 0.792 0.198 7.7676068705 0.3097520321 2.7440701756 0.2453140977 73.5928663383 2.4707517647 23.9089960719 0.5418277368 108.0135394563 3.5676456313
0.0065 0.004 0.7916 0.1979 7.1755772351 0.1982725718 3.2641504916 0.2008713270 73.3641863897 1.2055524150 23.7522682979 0.6571467349 107.5561824143 2.2618430487
0.0065 0.0045 0.7912 0.1978 7.3476961266 0.3947923939 3.6463089559 0.1916155863 73.5221280075 2.1098584838 23.8421255550 1.0812438949 108.3582586450 3.7775103589
0.0065 0.005 0.7908 0.1977 7.3833069317 0.5275805180 3.9288571939 0.1181775480 74.0276631472 2.2423201888 23.9918876502 0.3114710131 109.3317149230 3.1995492679
0.0065 0.0055 0.7904 0.1976 7.3766299057 0.4217861897 4.5083205294 0.5152379517 73.8666724634 1.7803161799 23.7515717300 0.7052019688 109.5031946285 3.4225422901
0.0065 0.006 0.79 0.1975 7.3632758538 0.6125348907 4.8330115554 0.1926469145 73.2080742115 2.3450596202 23.6519625225 0.3087611303 109.0563241432 3.4590025557
0.0065 0.0065 0.7896 0.1974 7.7045460697 0.4622884745 5.2036765320 0.2930651542 74.2368290736 2.6193577321 24.1660296213 0.6917532861 111.3110812966 4.0664646469
0.0065 0.006999999999999999 0.7892 0.1973 7.3165366721 0.3637116381 5.6222310404 0.6603617421 73.8264247925 1.2018141785 23.7376403723 0.3834187039 110.5028328773 2.6093062626
0.0065 0.0075 0.7888 0.1972 7.4975582649 0.6257873602 6.1336912407 0.1724448779 73.2403943109 1.4988836220 23.6554453619 1.1484036518 110.5270891784 3.4455195119
0.0065 0.008 0.7884 0.1971 7.4604636762 0.5515085923 6.3999570379 0.4048453112 74.3392776905 3.6487891182 23.6408174363 0.5364278279 111.8405158409 5.1415708496
0.0005 0.004 0.7964 0.1991 0.5489999125 0.1354231938 3.0515209702 0.1895748115 74.0429084771 3.4780344819 23.8999406894 0.5295455481 101.5433700492 4.3325780353
0.0065 0.0085 0.7879999999999999 0.19699999999999998 7.4582380009 0.1891809476 6.8960925879 0.7016102441 73.2483218824 1.2130433775 23.5035935630 1.0759717062 111.1062460342 3.1798062754
0.0065 0.009000000000000001 0.7876 0.1969 7.6392595936 0.5252803327 7.2839977960 0.4359788915 73.7288546811 2.4968388582 23.6526590904 0.9358554792 112.3047711611 4.3939535616
0.0065 0.0095 0.7872 0.1968 7.4968163731 0.3203392118 7.5550525463 0.4098001010 73.7050719664 0.6652164798 23.3796044796 0.7335809028 112.1365453654 2.1289366954
0.0065 0.01 0.7868 0.1967 7.7015785026 0.5856416784 7.9707336829 0.1499301858 74.5514926828 1.9344389596 23.6275826465 0.7218406317 113.8513875148 3.3918514555
0.006999999999999999 0.0 0.7944 0.1986 8.1036838440 0.5161050522 0.0000000000 0.0000000000 74.4789249125 3.3041576566 23.8992441215 0.5816904903 106.4818528780 4.4019531991
0.006999999999999999 0.0005 0.794 0.1985 7.9360163031 0.2345410791 0.3687493953 0.0952026549 73.9246047171 2.1080211114 23.6324586217 0.6495300370 105.8618290372 3.0872948824
0.006999999999999999 0.001 0.7936 0.1984 8.1207473548 0.6525848053 0.8035863446 0.1041132080 74.4892917368 1.6621829876 23.4736411440 1.1137020462 106.8872665802 3.5325830471
0.006999999999999999 0.0015 0.7932 0.1983 7.8818582036 0.9645665888 1.1780824838 0.0892340183 73.6812892518 2.1173269181 23.6610179050 0.8733816916 106.4022478442 4.0445092168
0.006999999999999999 0.002 0.7928 0.1982 7.9872068355 0.3955723526 1.6148350143 0.1938810522 73.9758290256 3.0330011847 23.8442152586 0.9499245163 107.4220861340 4.5723791058
0.006999999999999999 0.0025 0.7924 0.1981 8.2898986792 0.6991974755 1.9318637153 0.1587276120 73.6873873837 2.1295857290 23.8964578500 0.6594022270 107.8056076282 3.6469130435
0.0 0.0015 0.7988 0.1997 0.0000000000 0.0000000000 1.2384232939 0.2296781149 72.8995087342 2.9389488792 23.8727745419 0.7557629937 98.0107065700 3.9243899878
0.0005 0.0045 0.7959999999999999 0.19899999999999998 0.5445485619 0.1206709263 3.6587602342 0.3997556979 73.4916373477 5.2933724438 24.0336817232 0.7289921537 101.7286278670 6.5427912217
0.006999999999999999 0.003 0.792 0.198 7.9456608962 0.2913661288 2.4433239155 0.2289420165 73.4556583691 2.6960072448 24.0016396005 0.7693667177 107.8462827813 3.9856821078
0.006999999999999999 0.0035 0.7916 0.1979 8.2913824627 0.8998312318 2.8714563304 0.4023906338 73.9368009810 1.2863734385 23.7167433357 0.7092908304 108.8163831098 3.2978861345
0.006999999999999999 0.004 0.7912 0.1978 8.1096189781 0.1356181409 3.1338909650 0.1683751265 74.2063384137 1.2861282705 23.6345483254 0.4433149778 109.0843966822 2.0334365157
0.006999999999999999 0.0045 0.7908 0.1977 8.2550297658 0.8218553710 3.6194908180 0.2402814012 74.2118267325 2.0291350611 23.7049016817 0.6012377588 109.7912489980 3.6925095921
0.006999999999999999 0.005 0.7904 0.1976 8.1341014067 0.4352926305 3.9269416126 0.1897295981 74.0776678293 0.9827071070 24.0274126123 0.3842227031 110.1661234609 1.9919520387
0.006999999999999999 0.0055 0.79 0.1975 8.0391392596 0.7052484231 4.5600412238 0.2521300852 73.3452821806 1.4984935590 23.5001107236 0.4602326858 109.4445733876 2.9161047531
0.006999999999999999 0.006 0.7896 0.1974 8.2394500385 0.8525417933 4.8234336490 0.7878466977 74.0910837197 1.1322416575 23.6826115094 0.3484065167 110.8365789166 3.1210366652
0.006999999999999999 0.0065 0.7892 0.1973 8.2461270645 0.6279227519 5.2362414136 0.1143908409 73.4702938859 1.8980419815 23.9772597246 0.8122423598 110.9299220886 3.4525979341
0.006999999999999999 0.006999999999999999 0.7888 0.1972 8.2357405797 0.4371851832 5.5973284839 0.3060976603 74.0105883777 2.3236216276 24.0225366371 0.7505834911 111.8661940784 3.8174879622
0.006999999999999999 0.0075 0.7884 0.1971 8.2038392334 0.6361712226 6.0589835710 0.4289105821 73.1897798156 1.6288428960 23.5662846727 0.4601272473 111.0188872927 3.1540519480
0.0005 0.005 0.7956 0.1989 0.5556769385 0.0463073608 3.9920713759 0.3070073847 73.8056911438 2.9694959882 23.8393392834 0.7486261058 102.1927787416 4.0714368395
0.006999999999999999 0.008 0.7879999999999999 0.19699999999999998 8.3269932678 0.4039708005 6.3156714618 0.2063499857 73.8685019030 2.1173557217 23.3726388007 0.4350600405 111.8838054333 3.1627365484
0.006999999999999999 0.0085 0.7876 0.1969 8.2008716663 0.5898370876 6.7840310834 0.5149529985 73.3867494780 1.1456934297 23.7146536321 0.7042986824 112.0863058598 2.9547821982
0.006999999999999999 0.009000000000000001 0.7872 0.1968 7.8618271257 0.4514361150 7.3376340717 0.9888073936 73.8800883537 2.4040212955 23.4806068228 1.0225312861 112.5601563739 4.8667960902
0.006999999999999999 0.0095 0.7868 0.1967 8.2973175969 0.3313989946 7.6000687063 0.4279084432 73.8105696494 2.5974566279 23.5419047967 0.8493627857 113.2498607493 4.2061268514
0.006999999999999999 0.01 0.7864 0.1966 8.1051676275 0.3177861176 8.2350838988 0.5130611867 73.0635484839 1.3580122288 23.5377253894 0.7109689289 112.9415253996 2.8998284620
0.0075 0.0 0.794 0.1985 8.4590500036 0.4123637099 0.0000000000 0.0000000000 73.8105696494 2.1364067094 23.9396450588 0.5431014320 106.2092647118 3.0918718513
0.0075 0.0005 0.7936 0.1984 8.5176594537 0.3979030555 0.3869474174 0.0653547373 73.5166396888 1.9930777616 23.5084695382 0.6571467349 105.9297160981 3.1134822893
0.0075 0.001 0.7932 0.1983 8.2312892290 0.3854982737 0.7997551821 0.0703829502 74.1849949519 1.2210439942 23.9891013786 0.7254399203 107.2051407416 2.4023651384
0.0075 0.0015 0.7928 0.1982 8.5302716138 0.3205659326 1.3035530572 0.0992411615 73.5361537111 0.7263753225 23.3858735905 0.2710213071 106.7558519726 1.4172037237
0.0075 0.002 0.7924 0.1981 8.3885702851 0.4848953781 1.5707766450 0.1125149238 73.4782214574 2.0637022813 23.5683743763 0.3726735831 107.0059427638 3.0337861663
0.0005 0.0055 0.7952 0.1988 0.5712566657 0.1624048371 4.3138890300 0.3308691880 73.5263966999 1.8176754632 23.9521832807 0.9420358937 102.3637256763 3.2529853820
0.0075 0.0025 0.792 0.198 8.5933324146 0.5024004325 1.9471883655 0.2042228858 74.3947706914 1.4717530392 23.8198353827 0.4871674477 108.7551268542 2.6655438052
0.0075 0.003 0.7916 0.1979 8.6793918603 0.6753318198 2.4787621691 0.4292612054 74.5161235175 1.3874235263 23.5788228946 0.3499794410 109.2531004415 2.8419959925
0.0075 0.0035 0.7912 0.1978 8.4694364884 0.7981514305 2.8484693551 0.4557875974 73.0739153083 0.7588487580 23.5286700069 0.8621540891 107.9204911587 2.8749418750
0.0075 0.004 0.7908 0.1977 8.7721283320 0.9404004272 3.3311958362 0.2892844856 73.6806794386 3.4802397603 23.8678985667 0.7716639263 109.6519021735 5.4815885994
0.0075 0.0045 0.7904 0.1976 8.4835324321 0.6515482617 3.5447831483 0.3781708706 73.2586887068 1.2818476462 23.8156559754 0.4827773266 109.1026602626 2.7943441051
0.0075 0.005 0.79 0.1975 8.8240607562 0.8485555606 3.9614220755 0.2721474076 73.6715322406 2.2609419459 23.5544430186 0.3903018480 110.0114580909 3.7719467621
0.0075 0.0055 0.7896 0.1974 8.6452648387 0.5544786154 4.4556420443 0.3102768645 73.4952962269 1.6005727361 23.5342425500 0.7690740370 110.1304456599 3.2344022530
0.0075 0.006 0.7892 0.1973 8.4642432460 0.3346713180 4.8531251588 0.2341871557 73.5440812826 1.8720426862 23.8706848382 0.7615293507 110.7321345256 3.2024305106
0.0075 0.0065 0.7888 0.1972 8.6326526786 0.5568321578 5.1912252537 0.2557856962 73.8404504960 1.8649104534 23.6004164990 0.7223432474 111.2647449273 3.3998715548
0.0075 0.006999999999999999 0.7884 0.1971 8.5384324233 0.4318141539 5.4661111666 0.4967822844 73.0098849227 1.1462152397 23.4220951205 0.8456116080 110.4365236331 2.9204232860
0.0005 0.006 0.7948 0.1987 0.5601282891 0.1027995397 4.7314857478 0.4771297292 74.7374857077 2.6568171805 24.0476130809 0.7910337270 104.0767128255 4.0277801764
0.0075 0.0075 0.7879999999999999 0.19699999999999998 8.6467486223 0.6869292876 6.2208501887 0.3631529859 73.5574971729 4.1410017849 23.5725537836 0.7767578369 111.9976497675 5.9678418953
0.0075 0.008 0.7876 0.1969 9.1608796215 0.9146487584 6.5484145866 0.4056602363 73.1172120452 0.5860352408 23.7675927913 0.6546759883 112.5940990446 2.5610202238
0.0075 0.0085 0.7872 0.1968 8.6860688863 0.5930792535 6.7370993422 0.5901855856 73.7617845937 2.3259480831 23.9403416267 0.6992292623 113.1252944489 4.2084421845
0.0075 0.009000000000000001 0.7868 0.1967 8.3700229907 0.6648708080 7.2255725671 0.3721062851 73.3428429278 2.0642456827 23.5140420813 0.8809708589 112.4524805669 3.9821936347
0.0075 0.0095 0.7864 0.1966 8.6185567349 0.7992430069 7.6671140509 0.1839357060 73.4538289296 3.6636155801 23.7411232117 0.8124573835 113.4806229271 5.4592516765
0.0075 0.01 0.7859999999999999 0.1965 8.6727148344 0.1991257422 8.1153600691 0.3745732934 73.3830905988 2.0704953247 23.4144328738 0.5343070715 113.5855983761 3.1785014318
0.008 0.0 0.7936 0.1984 8.8478012930 0.5354875944 0.0000000000 0.0000000000 72.9592704274 3.8452686815 23.6394243005 0.9535971091 105.4464960209 5.3343533850
0.008 0.0005 0.7932 0.1983 9.3263214870 0.8054279969 0.3869474174 0.0497313824 73.2727144103 1.2568508869 23.7634133840 0.3954641090 106.7493966987 2.5074743752
0.008 0.001 0.7928 0.1982 9.1957485348 0.5162202166 0.8543492484 0.1131004348 73.5965252175 1.9892499042 23.9305896763 1.0663633051 107.5772126770 3.6849338607
0.008 0.0015 0.7924 0.1981 9.2602931191 0.4455453885 1.1608422523 0.0710574797 74.4277006040 2.1588971915 23.4631926257 0.6168209897 108.3120286011 3.2923210494
0.0005 0.0065 0.7944 0.1986 0.5682890986 0.0890764586 5.2649751328 0.4856140214 73.4770018310 2.7393645017 23.7453026190 0.4900868680 103.0555686814 3.8041418497
0.008 0.002 0.792 0.198 9.4969565949 0.5806960890 1.5870590859 0.1099750542 74.1538944789 2.3277597750 24.0845311788 1.1826516548 109.3224413385 4.2010825730
0.008 0.0025 0.7916 0.1979 9.3663836428 0.7501842923 2.0180648726 0.1978342007 74.0880346537 1.2784954357 23.5237940317 0.6381474292 108.9962772008 2.8646613579
0.008 0.003 0.7912 0.1978 9.1297201670 0.4926831716 2.4375771717 0.1857224952 73.5770111952 2.0900425445 23.7076879532 0.7265039411 108.8519964871 3.4949521524
0.008 0.0035 0.7908 0.1977 9.3255795952 0.5304604002 2.7948330794 0.2097189717 73.8233757265 1.9510759507 23.8720779740 0.7274703674 109.8158663751 3.4187256900
0.008 0.004 0.7904 0.1976 9.0362418035 0.4067028779 3.1635824747 0.2105048640 73.0751349347 2.7465179401 23.5913611165 0.6584479029 108.8663203294 4.0221735849
0.008 0.0045 0.79 0.1975 9.3663836428 0.9101170752 3.6012927959 0.6382939865 73.5312752055 1.1693539724 23.5363322536 0.4601441191 110.0352838978 3.1779091532
0.008 0.005 0.7896 0.1974 9.2729052793 0.1721700488 4.0533699767 0.1457101474 73.6739714934 1.8331572980 23.5976302275 1.0528696735 110.5978769769 3.2039071677
0.008 0.0055 0.7892 0.1973 9.4279606600 0.6097718566 4.4594732069 0.3974727286 73.3605275105 2.3607663856 24.0887105861 0.5740091311 111.3366719635 3.9420201019
0.008 0.006 0.7888 0.1972 9.1430742189 0.6885682962 4.9584821289 0.2771707760 74.4234319116 1.9882065004 23.6679835838 0.5049920199 112.1929718432 3.4589375925
0.008 0.0065 0.7884 0.1971 9.1096890891 0.6973687962 5.1126864214 0.1443184236 73.6453102732 0.5873181777 23.2298423844 1.2639004968 111.0975281681 2.6929058943
0.0005 0.006999999999999999 0.794 0.1985 0.5935134189 0.0675080750 5.4958026763 0.4577237263 74.5325884737 1.5153414978 23.6206169677 0.4219614839 104.2425215366 2.4625347830
0.008 0.006999999999999999 0.7879999999999999 0.19699999999999998 9.3678674263 0.1766014113 5.6452180157 0.2419554321 73.4007751815 0.1217429086 23.7780413096 0.9703008113 112.1919019331 1.5106005633
0.008 0.0075 0.7876 0.1969 9.1772012405 0.7415504249 6.0752660118 0.3266950716 73.7782495500 2.4198475677 23.6108650173 0.4713742349 112.6415818196 3.9594672991
0.008 0.008 0.7872 0.1968 9.0978188207 0.7028280305 6.2993890210 0.5493611907 73.4215088302 2.7980153985 23.3440795175 0.2843703731 112.1627961894 4.3345749928
0.008 0.0085 0.7868 0.1967 9.0303066693 0.5204380046 6.9344042134 0.3617863171 73.1312377487 3.5920956130 23.7376403723 1.1196565528 112.8335890037 5.5939764875
0.008 0.009000000000000001 0.7864 0.1966 9.1950066430 0.9926766989 7.1412869911 0.6236504268 72.5506955859 1.4346280231 23.4297573673 0.2553051960 112.3167465873 3.3062603448
0.008 0.0095 0.7859999999999999 0.1965 9.1593958379 0.3405727701 7.5234454553 0.5186593277 73.3062541361 1.3331771745 23.4583166505 0.7941191611 113.4474120798 2.9865284334
0.008 0.01 0.7856 0.1964 9.1853620500 0.7455536171 7.9592401952 0.2641835911 73.2830812346 1.5096028828 23.5892714128 0.6321828468 114.0169548926 3.1515229378
0.0085 0.0 0.7932 0.1983 9.9428335509 1.1198447772 0.0000000000 0.0000000000 74.4972193084 1.2793084413 24.2969843836 0.7845024481 108.7370372429 3.1836556666
0.0085 0.0005 0.7928 0.1982 9.8248727589 0.7665375734 0.3879052081 0.0415288124 73.2263686074 2.1677911366 23.8623260236 0.6994956756 107.3014725980 3.6753531980
0.0085 0.001 0.7924 0.1981 9.9138997717 0.9469236436 0.8313622731 0.0634170243 74.9307964909 1.8773730889 23.7898829636 0.8769078686 109.4659414993 3.7646216254
0.0005 0.0075 0.7936 0.1984 0.6016742285 0.0724475456 6.0953796152 0.4374660898 74.2667099202 2.2239458371 23.4854827980 0.4767578474 104.4492465619 3.2106173199
0.0085 0.0015 0.792 0.198 9.6149173870 0.3161538520 1.2029850403 0.1878246732 73.6831186914 1.4698770104 24.1590639425 0.6294846628 108.6600850612 2.6033401984
0.0085 0.002 0.7916 0.1979 9.8085511399 0.2583829160 1.6435687335 0.1506382714 74.2795159973 1.6544923182 23.7968486425 0.4859947692 109.5284845132 2.5495082748
0.0085 0.0025 0.7912 0.1978 10.0110875941 0.6946325982 2.0420096385 0.1566331814 74.1197449399 2.3351784950 23.9661146384 0.4025270475 110.1389568109 3.5889713221
0.0085 0.003 0.7908 0.1977 9.5733714476 0.3438218165 2.4682264721 0.2013275008 73.1409947599 0.9698292385 23.5098626740 0.9078863901 108.6924553536 2.4228649459
0.0085 0.0035 0.7904 0.1976 9.9042551787 0.8959276243 2.8082421483 0.2052087395 73.7227565491 2.6127784959 23.6986325707 0.8080980069 110.1338864468 4.5220128666
0.0085 0.004 0.79 0.1975 9.8360011355 0.8456993512 3.3656762992 0.3030858819 74.0343710924 1.9979475691 23.6317620538 0.5433479544 110.8678105809 3.6900807566
0.0085 0.0045 0.7896 0.1974 9.6772362959 0.4770404488 3.6760004656 0.1422697970 73.3952868627 1.9429096313 23.9236239975 0.8411702553 110.6721476217 3.4033901324
0.0085 0.005 0.7892 0.1973 9.9636065206 0.6178671386 3.9566331223 0.2201168762 72.3976324736 2.0274556465 23.9459141698 0.4362005759 110.2637862863 3.3016402372
0.0085 0.0055 0.7888 0.1972 9.5407282096 0.6543300389 4.3569896087 0.1435280509 72.6958311266 2.8551737785 23.5892714128 0.6423398397 110.1828203577 4.2953717080
0.0085 0.006 0.7884 0.1971 9.5874673913 0.5441987294 4.8588719026 0.1841948687 72.5708194214 1.9697551500 23.6867909167 0.7912348912 110.7039496320 3.4893836393
0.0005 0.008 0.7932 0.1983 0.5964809860 0.1185542126 6.4315641289 0.5853033428 73.7434901978 2.6621781845 23.8323736046 0.9036867014 104.6039089173 4.2697224413
0.0085 0.0065 0.7879999999999999 0.19699999999999998 9.8716119406 0.8104148099 5.2486926919 0.2420767282 73.7733710444 1.9788813123 23.6178306961 0.5878207571 112.5115063730 3.6191936075
0.0085 0.006999999999999999 0.7876 0.1969 9.6245619800 0.4269224576 5.6758673161 0.3376208600 72.7220530940 2.2354178115 23.5607121296 0.9028272219 111.5831945197 3.9027883510
0.0085 0.0075 0.7872 0.1968 9.6601727851 0.5052146800 5.9909804358 0.3990666614 73.1653872877 2.5690236503 23.3705490971 0.9816359281 112.1870896057 4.4549409198
0.0085 0.008 0.7868 0.1967 9.7224916941 0.8021905283 6.3731389000 0.4102833455 73.4050438739 1.5576238245 23.4833930944 0.5662818439 112.9840675624 3.3363795422
0.0085 0.0085 0.7864 0.1966 9.9999592175 0.7758840231 6.8194693370 0.4353471903 73.5245672603 1.9036817022 23.4548338111 0.8320485159 113.7988296259 3.9469614315
0.0085 0.009000000000000001 0.7859999999999999 0.1965 9.8834822090 0.7067016642 7.2140790795 0.4041195538 73.7898360007 2.2103903896 23.6059890421 0.9292267797 114.4933863313 4.2504383873
0.0085 0.0095 0.7856 0.1964 9.9702835465 0.4688474270 7.8040781120 0.6587928807 72.4189759355 1.4016866393 23.5119523777 0.6846011487 113.7052899717 3.2139280957
0.0085 0.01 0.7852 0.1963 9.8716119406 0.8955024007 8.0866263500 0.6139609817 73.2599083331 3.3437565089 23.6032027705 1.1061445370 114.8213493942 5.9593644283
0.009000000000000001 0.0 0.7928 0.1982 10.1312740614 0.7119130991 0.0000000000 0.0000000000 73.4257775225 2.9850430081 23.8964578500 0.9010842649 107.4535094339 4.5980403721
0.009000000000000001 0.0005 0.7924 0.1981 10.0607943429 0.7561387745 0.4310057867 0.0999044964 73.3568686314 2.9283973845 23.4945381805 0.9789235050 107.3432069415 4.7633641604
0.0005 0.0085 0.7928 0.1982 0.5319364017 0.1266528989 6.7102812043 0.3771993068 73.4904177213 2.0371324382 23.4792136871 1.0012527930 104.2118490144 3.5422374369
0.009000000000000001 0.001 0.792 0.198 10.6149874979 0.5794473971 0.8361512263 0.1187969315 73.7380018790 2.9996398096 23.6951497313 0.4166524164 108.8842903345 4.1145365546
0.009000000000000001 0.0015 0.7916 0.1979 10.4688348185 0.7126085790 1.1512643459 0.1731032695 74.7630978619 1.7129434504 24.1137870300 0.9196447884 110.4969840563 3.5183000873
0.009000000000000001 0.002 0.7912 0.1978 10.8026861166 0.4891402233 1.6569778024 0.0832782298 73.0233008130 1.4583621072 23.6484796830 0.8248257948 109.1314444150 2.8556063551
0.009000000000000001 0.0025 0.7908 0.1977 10.5541523724 0.9067532251 2.0391362666 0.1676981729 74.4331889228 2.7828025935 24.1005522402 1.2454774025 111.1270298020 5.1027313940
0.009000000000000001 0.003 0.7904 0.1976 10.2655564725 0.7252742479 2.3054020638 0.4249655643 73.0367167033 1.3970094973 23.7808275811 0.9986752817 109.3885028207 3.5459245912
0.009000000000000001 0.0035 0.79 0.1975 10.8531347572 0.5468784143 2.8982744682 0.3086048401 73.0635484839 2.7719685177 23.7369438044 0.4534137951 110.5519015137 4.0808655672
0.009000000000000001 0.004 0.7896 0.1974 9.9561876028 1.1754806341 3.1827382875 0.2902974783 72.5555740915 2.1834548625 23.3461692211 0.7081790242 109.0406692029 4.3574119991
0.009000000000000001 0.0045 0.7892 0.1973 10.2655564725 0.5486107827 3.6692959312 0.2372074432 73.4879784685 1.0905015067 23.7146536321 0.4969805616 111.1374845043 2.3733002942
0.009000000000000001 0.005 0.7888 0.1972 10.1461118969 0.5505296874 3.9556753317 0.1806140219 73.1568499030 3.2485439820 23.5321528463 0.5936556754 110.7907899779 4.5733433667
0.009000000000000001 0.0055 0.7884 0.1971 10.0637619100 0.4089701534 4.3684830963 0.3805407188 72.9800040761 2.8912976811 23.7898829636 0.6734280550 111.2021320460 4.3542366083
0.0005 0.009000000000000001 0.7924 0.1981 0.5534512632 0.0336396997 7.1556538506 0.2988183992 73.4446817316 2.4078915561 23.9661146384 0.6573386789 105.1199014838 3.3976883339
0.009000000000000001 0.006 0.7879999999999999 0.19699999999999998 10.2907807928 0.1954656049 4.8895212030 0.4047727940 73.4709036991 2.0041486342 24.0051224400 0.9863027375 112.6563281349 3.5906897706
0.009000000000000001 0.0065 0.7876 0.1969 10.6735969480 0.8846710223 5.2927510612 0.3451981632 74.2831748765 1.0593675126 23.5363322536 0.5206750586 113.7858551393 2.8099117567
0.009000000000000001 0.006999999999999999 0.7872 0.1968 10.0162808365 0.6566542721 5.4680267479 0.5356576331 72.9312190204 2.0907519915 23.7411232117 0.8557709970 112.1566498165 4.1388348937
0.009000000000000001 0.0075 0.7868 0.1967 10.0496659663 0.3797268520 5.9967271796 0.2168417696 72.2195670203 1.5562518792 23.2430771742 0.4273680980 111.5090373404 2.5801885988
0.009000000000000001 0.008 0.7864 0.1966 10.6053429048 1.1752745918 6.4813692420 0.4903513911 73.1702657933 1.1377199019 23.7550545694 0.5138877344 114.0120325095 3.3172336192
0.009000000000000001 0.0085 0.7859999999999999 0.1965 10.6135037143 0.3031206734 6.7974401523 0.5386361125 72.9568311746 0.6662286616 23.7188330394 0.4232107087 114.0866080806 1.9311961562
0.009000000000000001 0.009000000000000001 0.7856 0.1964 10.3308429486 1.1819432674 7.3309295372 0.9985012182 72.7263217864 1.6828502018 23.2625810750 1.2719062540 113.6506753472 5.1352009414
0.009000000000000001 0.0095 0.7852 0.1963 10.5192834591 0.6839646683 7.6795653292 0.3149136381 73.5215181943 2.2007731599 23.7836138527 0.4168340445 115.5039808353 3.6164855108
0.009000000000000001 0.01 0.7848 0.1962 10.3671956455 0.5865619883 8.2676487804 0.7192134015 72.9348778995 1.8020556735 23.5328494142 0.7489501005 115.1025717396 3.8567811638
0.0095 0.0 0.7924 0.1981 10.8115888179 1.4231456787 0.0000000000 0.0000000000 73.5818897008 2.9617104568 23.5885748450 1.0862832670 107.9820533637 5.4711394025
0.0 0.002 0.7984 0.1996 0.0000000000 0.0000000000 1.6646401275 0.1958769668 74.5216118362 4.2240865228 24.3756965546 0.9287358178 100.5619485183 5.3486993074
0.0005 0.0095 0.792 0.198 0.5668053151 0.0990251839 7.7600197427 0.4516711549 73.2257587942 1.6867940076 23.7515717300 0.8279915834 105.3041555820 3.0654819298
0.0095 0.0005 0.792 0.198 11.0519617526 0.7383310510 0.3735383485 0.0581024568 73.6544574711 2.1684415349 23.6686801517 0.3586452099 108.7486377239 3.3235202526
0.0095 0.001 0.7916 0.1979 10.7937834153 0.5471199079 0.8016707633 0.0883247086 74.3813548011 1.2775398714 23.7146536321 0.7317080095 109.6914626118 2.6446924974
0.0095 0.0015 0.7912 0.1978 11.0163509474 0.5725443718 1.2336343407 0.1443184236 73.8038617042 0.8884507399 23.5168283528 0.7480685066 109.5706753451 2.3533820419
0.0095 0.002 0.7908 0.1977 11.0734766140 0.3455463975 1.6569778024 0.1306252274 73.6721420538 1.2296314177 24.0155709582 0.6897724569 110.4181674284 2.3955754995
0.0095 0.0025 0.7904 0.1976 10.6958537012 0.3261827395 1.9366526684 0.2303162882 73.2788125422 1.5592359395 23.2974094692 1.2971687565 109.2087283810 3.4129037237
0.0095 0.003 0.79 0.1975 10.7218199133 0.5974435614 2.3667006646 0.2684822296 73.2471022560 1.9840491402 23.7641099519 0.7119237298 110.0997327858 3.5618986610
0.0095 0.0035 0.7896 0.1974 11.1446982243 1.2544650612 2.7890863356 0.2773692893 72.6409479389 1.7670025296 23.3900529978 0.5408059031 109.9647854966 3.8396427832
0.0095 0.004 0.7892 0.1973 11.2203711852 0.7772023662 3.3101244422 0.2337794097 73.2269784205 1.0987703452 24.2948946800 0.4726324742 112.0523687279 2.5823845953
0.0095 0.0045 0.7888 0.1972 10.8464577313 0.6095624085 3.5495721015 0.1780975570 71.8512398498 3.0333876225 23.6317620538 0.7641117925 109.8790317364 4.5851593805
0.0095 0.005 0.7884 0.1971 11.0816374235 0.7526542320 4.2085320599 0.3354947972 73.6672635483 2.3614423724 23.6108650173 0.4364630110 112.5682980490 3.8860544126
0.0005 0.01 0.7916 0.1979 0.5645796398 0.0821324791 8.0827951874 0.1854654671 73.6544574711 2.3029491810 23.7278884219 0.7001169122 106.0297207202 3.2706640394
0.0095 0.0055 0.7879999999999999 0.19699999999999998 10.7841388223 0.4811532792 4.3253825177 0.3920348347 73.4904177213 2.0057704374 22.9881333284 0.4434813101 111.5880723897 3.3224398614
0.0095 0.006 0.7876 0.1969 10.9532901467 0.8284164330 4.7487259793 0.3328153641 73.2342961789 3.0558775479 23.8052074571 0.4628272960 112.7415197620 4.6799366410
0.0095 0.0065 0.7872 0.1968 10.9503225796 0.7567441559 5.3473451276 0.6569522217 72.8129152603 1.3649608301 23.3399001102 0.9821518249 112.4504830777 3.7608090326
0.0095 0.006999999999999999 0.7868 0.1967 10.8657469174 0.4261688792 5.5820038337 0.2276722943 73.1062354077 0.7744060974 23.7076879532 1.0972834704 113.2616741120 2.5255307413
0.0095 0.0075 0.7864 0.1966 10.6765645151 0.5605364266 6.2543728610 0.8397371717 73.4257775225 1.7374458733 23.8288907652 0.6725455813 114.1856056638 3.8102650529
0.0095 0.008 0.7859999999999999 0.1965 11.1165063369 0.7196946753 6.5350055177 0.3464820041 73.3074737625 1.3150129179 23.7996349140 0.4445522216 114.7586205311 2.8257418189
0.0095 0.0085 0.7856 0.1964 10.9043252896 0.3372989552 7.0924396686 0.5522059666 73.7636140333 3.0066138203 23.6289757823 0.2524844798 115.3893547738 4.1486032219
0.0095 0.009000000000000001 0.7852 0.1963 10.6891766752 0.4857572859 7.3385918623 0.1866684563 73.2910088062 2.0914419948 23.7954555067 0.4618702077 115.1142328504 3.2257379447
0.0095 0.0095 0.7848 0.1962 11.1432144407 0.8023414617 7.6719030041 0.4102654577 73.4379737865 1.6840103760 23.2256629771 0.9333032328 115.4787542084 3.8299205282
0.0095 0.01 0.7844 0.1961 11.0230279734 0.7348189905 8.1900677388 0.1921701358 73.3458919938 0.6759789595 23.7306746934 0.7067826880 116.2896623994 2.3097507738
0.001 0.0 0.7992 0.1998 1.1299011713 0.0975919080 0.0000000000 0.0000000000 74.0569341807 2.7018333677 23.9319828121 0.9922667584 99.1188181641 3.7916920341
0.01 0.0 0.792 0.198 11.9466832316 1.1782829692 0.0000000000 0.0000000000 73.9691210804 1.4809428666 23.9598455275 0.5052033563 109.8756498395 3.1644291921
0.01 0.0005 0.7916 0.1979 11.8079494700 1.1299223611 0.4530349714 0.0853670365 74.3130557231 1.7440810932 23.5753400552 0.5904660965 110.1493802197 3.5498365873
0.01 0.001 0.7912 0.1978 11.1625036269 0.5789684615 0.8055019259 0.0962377051 73.1330671883 3.1025617435 23.4032877877 1.3063097668 108.5043605288 5.0840776769
0.01 0.0015 0.7908 0.1977 11.3108819816 0.8509909359 1.1359396957 0.0909447302 74.3075674043 2.9913176606 23.7759516059 0.5364133555 110.5303406875 4.4696666822
0.01 0.002 0.7904 0.1976 11.3769103495 0.4861061503 1.5382117634 0.2155688644 73.7239761755 0.8524691197 23.7808275811 0.3553998295 110.4199258695 1.9095439639
0.01 0.0025 0.79 0.1975 11.8880737815 0.6341747122 1.9787954565 0.1213638282 73.3544293786 1.6183849408 23.5300631427 0.9432465414 110.7513617593 3.3171700226
0.01 0.003 0.7896 0.1974 11.4110373710 0.6827887591 2.3810675241 0.1736112773 72.9251208884 3.3944667524 23.5850920055 0.6988544469 110.3023177890 4.9497212357
0.01 0.0035 0.7892 0.1973 11.4021346698 0.4768327217 2.7325766880 0.2889036977 73.7538570221 2.0337612941 23.9180514544 0.7853209018 111.8066198343 3.5848186153
0.01 0.004 0.7888 0.1972 11.7307927255 0.3235736965 3.1798649155 0.2104525624 73.6056724154 2.5068161828 23.8442152586 0.4461602944 112.3605453150 3.4870027361
0.01 0.0045 0.7884 0.1971 11.3732008906 0.5870797318 3.6242797712 0.2291823084 73.9679014540 2.4659880553 23.9138720471 0.8460751065 112.8792541629 4.1283252020
0.001 0.0005 0.7988 0.1997 1.1373200891 0.1885397927 0.4041876489 0.0619535826 73.5007845457 1.5046354389 23.9682043421 0.7136935424 99.0104966258 2.4688223566
0.01 0.005 0.7879999999999999 0.19699999999999998 11.4429387173 0.9750772514 4.1357399715 0.4286196038 73.9532659373 3.4874311933 23.5321528463 0.8796590646 113.0640974724 5.7707871131
0.01 0.0055 0.7876 0.1969 11.4867103320 1.3463616765 4.3608207712 0.3087950287 73.5410322166 3.0266360218 23.5042901309 0.5886983630 112.8928534507 5.2704910900
0.01 0.006 0.7872 0.1968 11.1409887654 0.7737415486 4.9632710820 0.2231960465 72.5537446519 3.4361154944 23.4095568986 0.9626920979 112.0675613979 5.3957451874
0.01 0.0065 0.7868 0.1967 11.3168171158 0.8828873694 5.3061601302 0.5445105057 72.7305904788 1.2718463782 23.6470865473 0.4097714146 113.0006542721 3.1090156679
0.01 0.006999999999999999 0.7864 0.1966 11.6796021931 0.5052190378 5.6567115034 0.5233219393 72.7458358087 1.9259580644 23.7181364715 0.3000906286 113.8002859767 3.2545896701
0.01 0.0075 0.7859999999999999 0.1965 11.5304819466 0.6712804692 5.8731721874 0.4060670855 73.5940859647 1.5391066550 23.4966278842 0.3868203967 114.4943679829 3.0032746064
0.01 0.008 0.7856 0.1964 11.3613306222 0.7247853580 6.4976516829 0.4628577139 73.5489597882 0.7429757373 23.7634133840 0.8183768538 115.1713554773 2.7489956630
0.01 0.0085 0.7852 0.1963 11.8450440587 0.3818372167 6.8664010782 0.2325992147 73.7941046931 1.7000445739 23.5641949690 0.3525321737 116.0697447990 2.6670131790
0.01 0.009000000000000001 0.7848 0.1962 11.8316900067 1.0943102336 7.3663677908 0.5118367209 72.5781371797 2.5946776862 23.4980210200 1.1107617476 115.2742159972 5.3115863883
0.01 0.0095 0.7844 0.1961 11.8183359548 0.5148536484 7.5627148714 0.2216949142 73.6904364497 2.3368289933 24.0601513029 0.2794756746 117.1316385788 3.3528532305
0.001 0.001 0.7984 0.1996 1.1506741410 0.2124143814 0.8342356450 0.1317997874 73.7312939339 3.4699680494 23.5579258580 1.0723526278 99.2741295779 4.8865348460
0.01 0.01 0.784 0.196 11.8509791928 0.6416810616 8.0665127466 0.4653955858 72.6013100812 0.9777038195 23.6456934115 0.6311904446 116.1644954321 2.7159709115
0.001 0.0015 0.7979999999999999 0.1995 1.1669957600 0.2358049055 1.1914915527 0.1276990329 74.6850417728 3.2892005571 23.8226216542 0.6424908967 100.8661507397 4.2951953922
0.001 0.002 0.7976 0.1994 1.1677376518 0.0652527450 1.5774811795 0.1341727604 74.2551234694 1.8852268198 24.0587581671 1.4597669875 101.0591004678 3.5444193127
0.001 0.0025 0.7972 0.1993 1.1195146865 0.0563837748 2.1761003277 0.4330484897 74.4545323846 4.2460402605 23.9271068369 0.7040368434 101.6772542357 5.4395093684
0.001 0.003 0.7968 0.1992 1.1951876474 0.1329125564 2.4394927530 0.2656103854 74.3880627462 1.5335365181 24.0782620679 0.8104482773 102.1010052145 2.7425077372
0.001 0.0035 0.7964 0.1991 1.1543835999 0.1188324439 2.7622681977 0.5236373772 74.2703687994 2.5191931535 23.8045108892 1.0559233941 101.9915314862 4.2175863687
0.0 0.0025 0.7979999999999999 0.1995 0.0000000000 0.0000000000 2.0151915007 0.2773560595 73.3715041481 1.1992878476 23.9180514544 0.6876730398 99.3047471032 2.1643169469
0.001 0.004 0.7959999999999999 0.19899999999999998 1.1336106302 0.1473061567 3.1520889871 0.3638293524 74.7820020710 3.1042292631 23.9911910823 0.7975942576 103.0588927706 4.4129590298
0.001 0.0045 0.7956 0.1989 1.1395457644 0.1542278623 3.7803996451 0.4981100688 73.7215369227 2.6799429946 24.1904094973 1.0851588711 102.8318918295 4.4174397968
0.001 0.005 0.7952 0.1988 1.1224822536 0.1232165877 4.0504966048 0.3759813216 73.7044621532 1.9459306308 23.5314562784 1.0635074733 102.4088972900 3.5086360134
0.001 0.0055 0.7948 0.1987 1.1469646821 0.0888289547 4.5303497140 0.6177563989 74.1996304686 3.6833573206 24.0531856240 0.4225222547 103.9301304887 4.8124649289
0.001 0.006 0.7944 0.1986 1.1395457644 0.1372319309 4.7946999299 0.5476150693 72.8806045251 2.6439902476 23.6972394350 0.5272609396 102.5120896544 3.8560981874
0.001 0.0065 0.794 0.1985 1.1899944050 0.2050844375 5.1768583941 0.3399279798 73.6800696254 1.6488582032 23.7822207169 0.9392525076 103.8291431414 3.1331231281
0.001 0.006999999999999999 0.7936 0.1984 1.0735173965 0.1288928871 5.7074744072 0.0988707192 74.4136749005 1.4713244435 23.9744734530 0.9531594257 105.1691401572 2.6522474755
0.001 0.0075 0.7932 0.1983 1.2174444006 0.1526495284 6.0522790366 0.4212275675 74.3801351747 2.2705617855 23.9466107377 0.9272739308 105.5964693496 3.7717128122
0.001 0.008 0.7928 0.1982 1.1180309029 0.1511421281 6.4746647076 0.6608894206 73.4385835997 1.7383445828 23.6401208684 0.6331277133 104.6714000786 3.1835038448
0.001 0.0085 0.7924 0.1981 1.1180309029 0.1801804495 6.8003135242 0.8937166967 72.7629105782 3.2641221861 23.6073821779 1.0327581471 104.2886371832 5.3707774794
0.0 0.003 0.7976 0.1994 0.0000000000 0.0000000000 2.4040544994 0.1565628845 73.9355813546 4.5022266683 23.7926692352 0.6318235499 100.1323050892 5.2906131027
0.001 0.009000000000000001 0.792 0.198 1.0312295654 0.1043934260 7.2255725671 0.2688236972 73.1013569021 0.8871723676 23.7355506686 0.8017856429 105.0937097032 2.0621751337
0.001 0.0095 0.7916 0.1979 1.1343525220 0.0789897018 7.6575361445 0.9543363620 73.5227378207 0.9603146456 23.5767331909 0.4693771922 105.8913596781 2.4630179016
0.001 0.01 0.7912 0.1978 1.1736727860 0.0652864761 8.0473569339 0.8518329530 73.9252145303 1.1217075729 23.8755608134 0.7649748976 107.0218050636 2.8038018996
0.0015 0.0 0.7988 0.1997 1.7011578371 0.3466659499 0.0000000000 0.0000000000 74.8198104892 1.4038191171 23.6819149415 0.8044873566 100.2028832678 2.5549724236
0.0015 0.0005 0.7984 0.1996 1.6380970363 0.1827284107 0.3926941613 0.0326211736 74.2124365457 1.2463400237 24.0239297729 0.5576094442 100.2671575162 2.0192990522
0.0015 0.001 0.7979999999999999 0.1995 1.6314200103 0.1176220216 0.7853883225 0.0698596497 74.2898828216 2.2519152119 23.8769539492 0.7390266837 100.5836451036 3.1784235669
0.0015 0.0015 0.7976 0.1994 1.7961199841 0.1925148400 1.2230986437 0.0919878005 74.4374576151 2.1807806633 24.1061247832 0.8638632594 101.5628010261 3.3291465632
0.0015 0.002 0.7972 0.1993 1.6878037851 0.3879746421 1.5449162978 0.3278163512 73.7008032740 1.7819263330 23.8776505171 0.5630475023 100.8111738740 3.0607648286
0.0015 0.0025 0.7968 0.1992 1.6989321617 0.1326306631 2.0429674292 0.3122221192 74.7911492690 0.9866498611 24.0810483394 0.7400606807 102.6140971993 2.1715633241
0.0015 0.003 0.7964 0.1991 1.7797983651 0.1747088182 2.4289570560 0.4542149797 74.4923408028 1.3937261590 23.6185272640 0.3975346544 102.3196234879 2.4201846113
0.0 0.0035 0.7972 0.1993 0.0000000000 0.0000000000 2.8896543525 0.2096314685 72.8787750855 1.4562717063 23.8971544179 0.5170129368 99.6655838559 2.1829161116
0.0015 0.0035 0.7959999999999999 0.19899999999999998 1.7397362093 0.2735961676 2.6205151834 0.1894780057 73.3404036751 1.3362486353 23.6951497313 0.8943953338 101.3958047991 2.6937181424
0.0015 0.004 0.7956 0.1989 1.7627348543 0.2440542045 3.2018941002 0.2425007869 73.8758196614 0.9682251292 23.9278034048 0.2953447831 102.7682520207 1.7501249037
0.0015 0.0045 0.7952 0.1988 1.6922551358 0.1377922923 3.6194908180 0.3422088236 75.6887942939 0.8822764173 24.3171848523 0.7277317759 105.3177251000 2.0900093091
0.0015 0.005 0.7948 0.1987 1.6855781098 0.2241250014 4.1616003187 0.6449566152 74.1295019510 1.5063319155 24.0692066854 0.2824803930 104.0458870649 2.6578939251
0.0015 0.0055 0.7944 0.1986 1.7352848586 0.0619646201 4.3158046113 0.2578147525 74.3508641413 3.0346608515 23.9145686150 0.9625207191 104.3165222262 4.3169609432
0.0015 0.006 0.794 0.1985 1.8005713347 0.1635261416 4.8435472524 0.3961410960 73.9636327616 1.7087675235 23.9284999727 0.7441562216 104.5362513214 3.0125909827
0.0015 0.0065 0.7936 0.1984 1.7427037764 0.2797000862 5.4172638441 0.1187660390 74.3984295706 1.8795333070 23.7724687665 0.4452937896 105.3308659576 2.7232932218
0.0015 0.006999999999999999 0.7932 0.1983 1.7352848586 0.1629056491 5.5992440652 0.1749797254 73.8849668593 1.6760746484 23.7870966921 0.4943453500 105.0065924752 2.5083053729
0.0015 0.0075 0.7928 0.1982 1.7708956638 0.2020126481 5.9871492732 0.5070468008 74.7874903898 1.6338123530 23.7055982496 0.7379886081 106.2511335764 3.0808604100
0.0015 0.008 0.7924 0.1981 1.7760889062 0.2393173136 6.5053140080 0.5055683158 74.5923501670 2.7121074265 23.8268010615 0.6516749025 106.7005541427 4.1086679584
0.0 0.004 0.7968 0.1992 0.0000000000 0.0000000000 3.2880952576 0.3031585151 73.4398032260 2.9801864763 23.6589282013 0.7111681789 100.3868266849 3.9945131703
0.0015 0.0085 0.792 0.198 1.7805402568 0.0889032782 6.8060602680 0.4100596920 74.1910930838 1.8376236769 23.7069913854 0.1831536474 106.4846849940 2.5197402945
0.0015 0.009000000000000001 0.7916 0.1979 1.7694118802 0.1275536147 7.1795986166 0.6157752135 73.1519713974 1.8157144653 23.7118673605 0.8489605236 105.8128492547 3.4080038171
0.0015 0.0095 0.7912 0.1978 1.7048672959 0.1810337545 7.6422114943 0.4138010275 73.7855673083 2.1870679722 23.8804367886 0.8544432289 107.0130828871 3.6363459831
0.0015 0.01 0.7908 0.1977 1.7508645859 0.0953554625 8.3002136621 0.5829287244 73.9239949039 1.0662869283 23.9284999727 0.5482409655 107.9035731246 2.2928120807
0.002 0.0 0.7984 0.1996 2.1589050614 0.1961739177 0.0000000000 0.0000000000 73.9782682783 2.2489513833 23.9598455275 0.5903444671 100.0970188672 3.0354697681
0.002 0.0005 0.7979999999999999 0.1995 2.3095090915 0.1681723179 0.3725805579 0.0408158184 75.5052405218 1.7124466641 23.7466957548 0.7632858532 101.9340259260 2.6847206536
0.002 0.001 0.7976 0.1994 2.1611307367 0.1967678252 0.7748526255 0.1207576115 73.9246047171 1.8985043060 23.8887956032 0.8955598594 100.7493836825 3.1115896021
0.002 0.0015 0.7972 0.1993 2.3377009789 0.3173840408 1.1407286489 0.0941172471 73.9215556511 3.2881023494 23.9215342938 0.3829882007 101.3215195727 4.0825918380
0.002 0.002 0.7968 0.1992 2.3510550308 0.1565655326 1.5851435046 0.1910786320 75.0417824926 3.5514896492 24.0134812546 0.9794982943 102.9914622826 4.8786321081
0.002 0.0025 0.7964 0.1991 2.4104063727 0.2752568454 2.0908569610 0.1718266793 74.3776959219 2.8683102867 24.2029477192 0.7772324309 103.0819069748 4.0926262423
0.0 0.0045 0.7964 0.1991 0.0000000000 0.0000000000 3.5610655892 0.2737070044 73.3660158293 1.6922745807 23.8748642455 1.3871113626 100.8019456640 3.3530929477
0.002 0.003 0.7959999999999999 0.19899999999999998 2.3859239442 0.3340128266 2.4347037998 0.2566164039 73.7825182423 3.0098802905 23.6672870159 0.6649739260 102.2704330022 4.2654834470
0.002 0.0035 0.7956 0.1989 2.3681185416 0.2838102108 2.8235667985 0.1974628899 75.0808105372 1.5402891506 23.7585374088 0.6378006215 104.0310332861 2.6593628728
0.002 0.004 0.7952 0.1988 2.2709307192 0.1778932098 3.0984527114 0.3433649378 74.0325416528 1.8085977906 24.3805725298 0.5458070549 103.7824976132 2.8756629931
0.002 0.0045 0.7948 0.1987 2.2991226066 0.1451076587 3.5323318700 0.2682224234 74.2709786126 2.1739771169 23.8031177534 0.2157157265 103.9055508426 2.8030229255
0.002 0.005 0.7944 0.1986 2.3777631347 0.3763958503 3.9796200976 0.2647385992 74.1484061601 2.1049161580 24.2175756448 0.5341653884 104.7233650372 3.2802159959
0.002 0.0055 0.794 0.1985 2.3013482820 0.1899358858 4.5303497140 0.5197900756 74.4447753735 2.2346125100 23.9493970092 1.1118986541 105.2258703787 4.0562371255
0.002 0.006 0.7936 0.1984 2.2924455807 0.2186756679 4.6385800560 0.1143908409 73.5812798876 1.2321402014 23.9473073055 0.5803108677 104.4596128298 2.1455175779
0.002 0.0065 0.7932 0.1983 2.2894780136 0.1707576374 5.0906572368 0.4049540626 73.1428241995 2.8765260145 23.7021154102 0.2869521525 104.2250748601 3.7391898670
0.002 0.006999999999999999 0.7928 0.1982 2.3799888100 0.1964879039 5.7342925450 0.2859674785 73.4660251935 2.5299549603 23.7306746934 0.9421203600 105.3109812419 3.9545307027
0.002 0.0075 0.7924 0.1981 2.2508996414 0.1629056491 6.0723926399 0.4850620969 73.3611373237 2.8132775966 23.7348541007 0.7582857316 105.4192837057 4.2195310742
