# Supplementary material for: Multipressure Sampling for Improving the Performance of MOF-based Electronic Noses
Source: ACS Sens. 2024 Jul 12;9(7):3531–9. doi: 10.1021/acssensors.4c00199 (PMC11287752; doi:10.1021/acssensors.4c00199)
Supplement: Supplementary file 2 — se4c00199_si_002.zip [file se4c00199_si_002.zip › Multiplex_Adsorption_Data/H2S_10bar/HKUST-1_v2_EQeq.csv]

H2S_comp CO2_comp N2_comp O2_comp H2S_mass H2S_error CO2_mass CO2_error N2_mass N2_error O2_mass O2_error total_mass total_error
0.0 0.0 0.8 0.2 0.0000000000 0.0000000000 0.0000000000 0.0000000000 64.3705515967 1.5819773367 23.4328445192 0.5352532439 87.8033961159 2.1172305806
0.0 0.0005 0.7996 0.1999 0.0000000000 0.0000000000 2.0185542800 0.7116423332 64.0863050607 1.6746894383 23.6404840152 0.9211976200 89.7453433559 3.3075293915
0.0 0.005 0.7959999999999999 0.19899999999999998 0.0000000000 0.0000000000 18.1678977788 3.7253401341 59.7971348256 1.4751397964 21.6837793382 0.6512561797 99.6488119426 5.8517361102
0.002 0.008 0.792 0.198 34.3585504461 1.6618031667 19.8863966928 0.4077049430 52.6226596301 0.8386728708 18.7027638993 0.7516150011 125.5703706683 3.6597959816
0.002 0.0085 0.7916 0.1979 36.0559124208 3.7783171928 20.3846704520 3.3669366592 51.9968541200 1.0354664056 18.4488353437 0.7002795392 126.8862723365 8.8809997968
0.002 0.009000000000000001 0.7912 0.1978 34.7529582079 2.7604137506 21.7585603246 1.2162469304 51.9731186659 1.8974330054 18.4627220616 0.2397784595 126.9473592600 6.1138721459
0.002 0.0095 0.7908 0.1977 35.2847043867 3.7049381728 22.4368673034 3.1951841807 51.9823812821 1.4203881115 18.5632354482 0.6538053577 128.2671884204 8.9743158227
0.002 0.01 0.7904 0.1976 35.1410272734 1.3703794839 23.6589109756 3.0117359917 52.1786329638 1.4759438391 18.4296584476 0.7420052543 129.4082296604 6.6000645690
0.0025 0.0 0.7979999999999999 0.1995 44.3131206331 2.1366345840 0.0000000000 0.0000000000 52.5387171704 1.4065830600 18.5407521907 0.7199503062 115.3925899942 4.2631679502
0.0025 0.0005 0.7976 0.1994 44.0546426893 2.2451029025 1.0774715414 0.0896438686 52.9190633499 1.5324635725 18.7173118895 0.7596403994 116.7684894701 4.6268507430
0.0025 0.001 0.7972 0.1993 44.2779056544 2.0345779975 2.1967689822 0.2073747779 52.7378634196 1.5243117161 18.1730848029 0.6355180978 117.3856228591 4.4017825893
0.0025 0.0015 0.7968 0.1992 43.9546321497 2.1979626939 3.6506736190 0.4499866021 53.0035847232 1.2117012529 18.7708749442 0.3729341159 119.3797654361 4.2325846648
0.0025 0.002 0.7964 0.1991 45.0216460052 1.4476082377 4.5444749061 0.4310154714 52.6793931546 1.0512253317 18.9401606479 0.5303815935 121.1856747138 3.4602306343
0.0 0.0055 0.7956 0.1989 0.0000000000 0.0000000000 20.2646483057 1.7845725354 58.6618854220 1.0972291278 21.4734947531 0.4072406561 100.4000284808 3.2890423193
0.0025 0.0025 0.7959999999999999 0.19899999999999998 43.7334820833 3.5740327115 5.6546797601 0.8307937950 52.9150109553 2.1036203697 18.6234112257 1.1086410723 120.9265840244 7.6170879485
0.0025 0.003 0.7956 0.1989 43.6292457462 2.2916336740 6.7585198033 0.7303696439 53.1899948751 1.0918400985 18.1770524366 0.4996803686 121.7548128612 4.6135237850
0.0025 0.0035 0.7952 0.1988 43.8229281292 2.7367439382 8.3088058607 1.2159559599 52.0761652716 2.4256075609 18.1982131496 0.4445009110 122.4061124111 6.8228083700
0.0025 0.004 0.7948 0.1987 43.3524560134 2.1906384340 8.9962054263 0.9761797174 52.3772002996 0.8516209385 18.4104815515 0.5954300657 123.1363432908 4.6138691556
0.0025 0.0045 0.7944 0.1986 42.6826671180 1.0089798753 10.7847172591 1.7458751748 52.0298521904 3.0066273450 18.5751383493 0.2128434038 124.0723749168 5.9743257989
0.0025 0.005 0.794 0.1985 41.8804699026 2.4183493787 11.4393835121 1.6689036327 52.5908193867 1.5221326282 18.4977694925 0.7374131808 124.4084422939 6.3467988204
0.0025 0.0055 0.7936 0.1984 42.4516568575 1.9865892840 12.8614640949 0.7186480619 51.6807673406 1.8726562819 18.4045301010 0.8984994370 125.3984183940 5.4763930648
0.0025 0.006 0.7932 0.1983 43.2623056679 2.1633368273 13.3997452363 1.5242994397 51.8509679141 2.9464261616 18.3066618035 0.7220342365 126.8196806218 7.3560966651
0.0025 0.0065 0.7928 0.1982 42.0495018005 4.1051649657 14.5372278508 1.1838059216 51.8029180924 1.2939544616 18.3714664870 0.8166495802 126.7611142307 7.3995749291
0.0025 0.006999999999999999 0.7924 0.1981 41.7572174770 2.2517214117 16.3011896991 1.9879863537 51.6275072972 1.1839991525 17.9958638318 0.8162189590 127.6817783051 6.2399258769
0.0 0.006 0.7952 0.1988 0.0000000000 0.0000000000 21.8904028339 1.4741436169 59.3311094457 0.4085111743 21.4973005552 0.6684072693 102.7188128348 2.5510620605
0.0025 0.0075 0.792 0.198 41.0937672778 2.4441797151 17.1095206698 1.7271186217 51.8011813518 0.8821091990 18.1056350304 0.6535698890 128.1101043298 5.7069774248
0.0025 0.008 0.7916 0.1979 41.6917176166 3.4113857729 18.5588790132 1.3597038683 51.5811942160 1.6951947963 18.3007103530 0.5640927750 130.1325011988 7.0303772125
0.0025 0.0085 0.7912 0.1978 41.8938515945 2.2306118211 19.4490432655 0.7061844077 51.2211100095 1.0791457258 18.0745552332 0.5604000697 130.6385601027 4.5763420243
0.0025 0.009000000000000001 0.7908 0.1977 41.9079375860 2.1208685716 20.5601573782 1.5817296401 51.0115433169 1.3197775708 18.0950546739 0.4964635690 131.5746929550 5.5188393515
0.0025 0.0095 0.7904 0.1976 42.5044793256 2.7623523592 21.0647959482 3.5036397776 51.3994153722 0.7321770779 18.1175379314 0.4877052304 133.0862285774 7.4858744451
0.0025 0.01 0.79 0.1975 40.5070857321 3.6419994979 22.2859303617 3.1039273571 50.9704404573 1.5505288289 17.9760256634 0.4801109999 131.7394822145 8.7765666838
0.003 0.0 0.7976 0.1994 48.8347239019 2.1026738473 0.0000000000 0.0000000000 51.8168120167 1.8846621739 18.1631657187 0.8723742921 118.8147016373 4.8597103133
0.003 0.0005 0.7972 0.1993 48.5008859036 2.8411532134 1.0738345066 0.1873514226 52.4478277485 2.1148261413 18.5810897998 0.9114567979 120.6036379585 6.0547875752
0.003 0.001 0.7968 0.1992 49.5066256961 2.4658476609 2.0931134922 0.4505594687 51.9094381792 2.1646182494 18.0580234262 1.0109345835 121.5672007937 6.0919599625
0.003 0.0015 0.7964 0.1991 49.4580290254 3.3442665419 3.5061014882 0.3429918525 51.5858255241 0.5461778268 18.4964469479 0.6942968465 123.0464029856 4.9277330677
0.0 0.0065 0.7948 0.1987 0.0000000000 0.0000000000 23.4261407523 2.6757763693 59.5250454734 1.7499995413 21.3597559209 0.8263776577 104.3109421466 5.2521535683
0.003 0.002 0.7959999999999999 0.19899999999999998 49.1453200143 2.7456462889 4.3626231691 0.7959125145 52.1253729204 0.9066458436 18.2206964071 0.6434746745 123.8540125109 5.0916793215
0.003 0.0025 0.7956 0.1989 48.6797779955 2.7547518032 5.7165093506 1.0190936292 52.4599849323 1.3520058827 18.2226802239 0.3987992718 125.0789525023 5.5246505869
0.003 0.003 0.7952 0.1988 49.1882822884 3.4973931242 6.5721217729 0.6290756003 52.3494124508 1.9183506345 18.4316422645 0.7440603255 126.5414587766 6.7888796845
0.003 0.0035 0.7948 0.1987 48.0522470746 2.5233889071 8.4688353892 0.8590334208 51.7079762759 1.8503778558 18.2226802239 0.4187394129 126.4517389636 5.6515395966
0.003 0.004 0.7944 0.1986 48.2579025503 4.6012908350 8.9007332644 0.6648764117 51.8637040115 1.5661749534 18.1426662780 0.8466496026 127.1650061042 7.6789918027
0.003 0.0045 0.794 0.1985 47.7909519324 3.4370581260 9.9218307673 1.4060514762 51.9036490440 1.1933742920 18.2054871447 1.2824823097 127.8219188884 7.3189662039
0.003 0.005 0.7936 0.1984 48.0184406950 1.7222703956 11.2757169488 0.9875135377 50.6555115050 1.8633261174 18.0117343666 0.3797937192 127.9614035154 4.9529037699
0.003 0.0055 0.7932 0.1983 48.4290473470 1.1691678413 11.7421666541 1.5879145388 50.6560904185 1.1299561380 17.9694129406 0.8356702693 128.7967173602 4.7227087874
0.003 0.006 0.7928 0.1982 47.6437533213 3.0892496595 13.3933804255 1.3358987523 50.5055729045 1.5877376256 17.9370105989 1.0956146246 129.4797172502 7.1085006620
0.003 0.0065 0.7924 0.1981 46.1203533415 2.8994650872 14.7900017651 1.7274709003 51.5979827079 1.3604955367 18.0937321293 0.8486326450 130.6020699438 6.8360641692
0.0 0.006999999999999999 0.7944 0.1986 0.0000000000 0.0000000000 24.0326162950 2.9001013499 59.4607860732 1.7137263809 21.3346275743 0.3834147693 104.8280299425 4.9972425001
0.003 0.006999999999999999 0.792 0.198 47.1690554080 2.1622643876 15.8501973915 1.0958072417 50.6641952077 1.5393500875 18.0315725350 0.3109133212 131.7150205422 5.1083350380
0.003 0.0075 0.7916 0.1979 48.2353649639 1.9185492725 15.7429048667 1.3749290192 51.1915854202 0.8453929387 18.1995356941 0.3577379137 133.3693909449 4.4966091441
0.003 0.008 0.7912 0.1978 46.8154970216 1.8100548395 17.4905000587 1.1073770400 50.7718731216 0.5675549533 17.8338521232 0.3158750322 132.9117223251 3.8008618650
0.003 0.0085 0.7908 0.1977 46.4330623526 2.0828918991 18.6161623103 2.0573725352 50.8372903488 1.2881573729 17.9740418466 0.9462933407 133.8605568583 6.3747151479
0.003 0.009000000000000001 0.7904 0.1976 47.1648296106 2.4341987184 19.3681192426 1.5704179450 50.9154436734 1.4258394259 18.0150407280 0.6217309970 135.4634332546 6.0521870863
0.003 0.0095 0.79 0.1975 46.4753203271 1.4859125416 21.0347904116 0.7648676273 50.6427754077 1.6981435048 17.9508973168 0.4191736081 136.1037834632 4.3680972818
0.003 0.01 0.7896 0.1974 45.9076548700 0.8324284685 23.1179020582 3.3091919885 50.9559676194 1.3560472951 17.8133526825 0.7833506344 137.7948772301 6.2810183865
0.0035 0.0 0.7972 0.1993 55.6861501634 1.6919521650 0.0000000000 0.0000000000 51.7033449677 1.2737065665 18.4613995171 1.3450908875 125.8508946482 4.3107496190
0.0035 0.0005 0.7968 0.1992 54.2120511538 1.3502405595 0.9965475184 0.1859339525 51.6240338161 1.3003557392 18.2464860260 0.7937206857 125.0791185143 3.6302509369
0.0035 0.001 0.7964 0.1991 54.5775826330 2.9834602169 2.0340116776 0.0856056308 51.2790013610 1.7859668663 17.9224626088 0.2024659792 125.8130582804 5.0574986932
0.0 0.0075 0.794 0.1985 0.0000000000 0.0000000000 25.7902133325 1.6372454347 59.4301036569 1.0612708501 21.3088379554 0.9321209244 106.5291549448 3.6306372092
0.0035 0.0015 0.7959999999999999 0.19899999999999998 53.9134281342 1.1614188278 3.3897163765 0.4945431155 51.8868605521 1.1107273136 18.2504536597 0.7761026842 127.4404587225 3.5427919411
0.0035 0.002 0.7956 0.1989 54.9360711165 4.0073083678 4.0953011158 0.7517188601 51.7710778490 1.2003020330 18.3093068926 0.4985238699 129.1117569739 6.4578531308
0.0035 0.0025 0.7952 0.1988 54.8050713956 2.2393847074 5.4300928650 0.7171186689 50.5692533912 1.0087763604 17.9852834754 0.7033724185 128.7897011272 4.6686521552
0.0035 0.003 0.7948 0.1987 53.1689834839 2.8588129633 6.6294050701 0.9242362948 51.4329923561 0.3842939370 18.2530987488 0.5294243504 129.4844796589 4.6967675455
0.0035 0.0035 0.7944 0.1986 52.6379416046 4.3978206976 7.8714524333 1.2735024034 51.2923163719 1.2726483745 18.0037990992 0.7778023874 129.8055095090 7.7217738629
0.0035 0.004 0.794 0.1985 51.8167283007 3.4324171096 8.7025148712 0.6608353003 51.7039238813 1.2996761850 17.7630959892 0.4385706127 129.9862630424 5.8314992076
0.0035 0.0045 0.7936 0.1984 53.2105371588 2.3136660170 9.5026625137 1.4344217866 51.7687621950 1.6599880451 17.9508973168 0.5849086954 132.4328591843 5.9929845441
0.0035 0.005 0.7932 0.1983 53.3978808456 2.1851572768 10.6001377461 0.6483875164 50.6601428131 0.5628802039 17.8913828116 0.2312146825 132.5495442164 3.6276396796
0.0035 0.0055 0.7928 0.1982 53.0872847332 1.5877193253 11.4757538595 0.5322201072 50.0106018489 1.2077118322 18.1162153868 0.4196740444 132.6898558284 3.7473253091
0.0035 0.006 0.7924 0.1981 53.2957574073 4.4528102839 12.9760306892 2.2112333721 50.7000878457 0.8113765673 17.9773482080 0.6169269912 134.9492241502 8.0923472145
0.0 0.008 0.7936 0.1984 0.0000000000 0.0000000000 27.5969103390 2.8176657638 58.2832759830 2.7846127632 20.7189830815 1.2129082048 106.5991694035 6.8151867318
0.0035 0.0065 0.792 0.198 52.6618877902 2.6102737113 13.3761045105 1.5610083612 50.5484125047 1.5785747667 17.9052695295 0.8220292710 134.4916743349 6.5718861102
0.0035 0.006999999999999999 0.7916 0.1979 51.5751535466 2.5006519155 14.8963850313 1.3379345303 50.4071576069 1.1014556480 18.0328950795 0.7283727308 134.9115912643 5.6684148246
0.0035 0.0075 0.7912 0.1978 53.1851823741 1.1319652105 16.2675471278 3.7899551173 50.3724227960 1.1103108467 17.7961596032 0.4150894120 137.6213119011 6.4473205865
0.0035 0.008 0.7908 0.1977 53.2337790447 0.8680605830 17.0295059055 2.2620806481 50.2896381633 0.5386497062 17.7260647415 0.4830710554 138.2789878550 4.1518619927
0.0035 0.0085 0.7904 0.1976 51.9385721271 1.7739906856 19.0080528034 3.9425985008 50.2693761903 0.8543979015 17.6989525781 0.4894308403 138.9149536989 7.0604179282
0.0035 0.009000000000000001 0.79 0.1975 51.4110517457 0.8298478292 19.6772671953 0.9830158760 50.9519152248 0.8548778853 17.9965251041 0.9825713948 140.0367592699 3.6503129853
0.0035 0.0095 0.7896 0.1974 50.9286065371 2.0793872129 20.0155114261 2.7509101205 50.4633122179 2.3821046776 17.7306936475 0.6668903898 139.1381238286 7.8792924008
0.0035 0.01 0.7892 0.1973 51.2554015397 3.6154023486 20.5156037026 1.1442015333 49.9584996325 1.7373062453 17.6123259094 0.4191736081 139.3418307842 6.9160837353
0.004 0.0 0.7968 0.1992 58.7801381945 2.8565904538 0.0000000000 0.0000000000 50.9930180844 1.1575456445 18.0600072430 0.4807117465 127.8331635219 4.4948478448
0.004 0.0005 0.7964 0.1991 58.1835964548 0.9400813853 1.1984029464 0.1659341048 51.6338753459 2.2238671650 18.3079843481 0.7303440251 129.3238590952 4.0602266802
0.0 0.0085 0.7932 0.1983 0.0000000000 0.0000000000 28.8125892004 1.8593359677 57.6372084999 1.6578829797 20.9226549438 0.3057052525 107.3724526441 3.8229241999
0.004 0.001 0.7959999999999999 0.19899999999999998 58.3977035255 3.6772165387 2.1267560635 0.3663940203 50.6248290887 1.1277473023 17.8305457618 0.7028848430 128.9798344395 5.8742427043
0.004 0.0015 0.7956 0.1989 58.4533431919 3.3917388616 3.2651479367 0.7084146391 51.8422842114 2.1374797812 17.9456071386 0.9086044761 131.5063824786 7.1462377580
0.004 0.002 0.7952 0.1988 58.6801276549 1.9611656383 4.3935379644 0.3220675893 52.1120579096 0.8638243232 17.9469296831 0.4045127450 133.1326532120 3.5515702958
0.004 0.0025 0.7948 0.1987 57.5222591543 3.4540063247 5.4737372818 0.9584466424 51.0590142252 2.3448830302 18.0150407280 1.2074447958 132.0700513893 7.9647807931
0.004 0.003 0.7944 0.1986 58.5956117060 2.8051593369 6.4611922134 0.7145500649 50.5385709749 1.2884560143 17.8431099351 1.1199898936 133.4384848294 5.9281553097
0.004 0.0035 0.794 0.1985 58.0842902148 4.5871554134 7.4822897163 1.0119587577 50.6960354511 0.6218878573 17.8510452025 0.5459882991 134.1136605847 6.7669903275
0.004 0.004 0.7936 0.1984 55.8903970400 1.2824395992 8.6079519679 0.6134255611 50.7197709052 0.7337974870 17.8960117175 0.4554164478 133.1141316306 3.0850790951
0.004 0.0045 0.7932 0.1983 56.9165615202 2.3640205242 9.7918067754 1.3389821313 50.8876558246 1.4703108654 17.8847700888 0.7343088499 135.4807942090 5.9076223708
0.004 0.005 0.7928 0.1982 57.0792547219 2.0798547184 10.3464545731 1.7518316872 50.3017953471 1.2442358576 17.8927053561 0.4888515431 135.6202099982 5.5647738063
0.004 0.0055 0.7924 0.1981 58.2469834165 1.5935272433 11.1802447869 1.1398985607 50.5159933478 1.0289102724 17.6923398553 0.8420258070 137.6355614065 4.6043618834
0.0 0.009000000000000001 0.7928 0.1982 0.0000000000 0.0000000000 31.1730247459 3.8943939024 57.2447051365 2.1759959840 20.9689440034 1.2296393167 109.3866738858 7.3000292031
0.004 0.006 0.792 0.198 56.8144380819 2.5297225028 12.7905419175 0.9060998887 50.4575230827 2.1416526609 17.5210703347 0.2647204346 137.5835734168 5.8421954870
0.004 0.0065 0.7916 0.1979 59.2238469265 1.7293524982 13.3333693523 1.5148631724 50.0175488111 1.4873206465 17.7049040286 1.0311047991 140.2796691185 5.7626411162
0.004 0.006999999999999999 0.7912 0.1978 57.3081520836 1.3034482711 15.9393047426 2.8782023181 49.7454594589 0.9522055661 17.7194520187 0.7264779525 140.7123683038 5.8603341078
0.004 0.0075 0.7908 0.1977 57.3250552734 3.5049094524 16.5294136290 1.9235014492 50.1078593195 1.6982682300 17.5091674337 0.3915625408 141.4714956556 7.5182416724
0.004 0.008 0.7904 0.1976 58.5160258540 2.1426612769 15.9747658313 1.6568819027 49.8566108538 2.3461198571 17.4093153194 0.8146337727 141.7567178585 6.9602968094
0.004 0.0085 0.79 0.1975 58.3012144838 3.0040912392 18.2942847359 2.6231506349 50.0777558167 0.7780787169 17.4529592898 0.4760352127 144.1262143262 6.8813558037
0.004 0.009000000000000001 0.7896 0.1974 57.3475928598 3.3048299758 18.6152530516 0.8122606871 49.3425356522 0.5582311469 17.5111512505 0.3601451784 142.8165328141 5.0354669882
0.004 0.0095 0.7892 0.1973 57.2334963287 3.0885912562 19.4935969410 2.0931553603 49.4513713931 1.2854612639 17.4066702302 0.4264790969 143.5851348930 6.8936869773
0.004 0.01 0.7888 0.1972 55.4389410127 1.9568935480 20.8256609141 2.2175132336 49.7576166427 0.7005953863 17.5389246863 0.4629586077 143.5611432558 5.3379607756
0.0045 0.0 0.7964 0.1991 62.9249411909 3.1870015681 0.0000000000 0.0000000000 50.6178821265 2.5030399517 18.0130569111 0.8748609774 131.5558802285 6.5649024972
0.0 0.0095 0.7924 0.1981 0.0000000000 0.0000000000 31.3867005368 3.2411438697 57.5370564617 1.0904222944 20.8995104140 0.9691192873 109.8232674125 5.3006854514
0.0045 0.0005 0.7959999999999999 0.19899999999999998 62.4925012521 3.1858857161 0.9838178968 0.0924765701 50.9860711222 1.0709343010 18.0143794557 0.6712692141 132.4767697268 5.0205658013
0.0045 0.001 0.7956 0.1989 64.5244055247 2.7801051477 2.0958412682 0.1572780994 50.7429274458 1.2509173099 17.9376718712 0.2574855344 135.3008461099 4.4457860914
0.0045 0.0015 0.7952 0.1988 62.5354635261 2.4910166938 3.0378332655 0.2790935430 50.8488686191 1.0741677487 17.8655931927 0.7362737535 134.2877586034 4.5805517390
0.0045 0.002 0.7948 0.1987 62.8777531194 3.0908164161 4.2444195401 0.4142309541 50.5646220831 1.1961502032 17.8761735491 0.8651968854 135.5629682917 5.5663944588
0.0045 0.0025 0.7944 0.1986 63.1186235739 2.0172320172 5.3946317763 0.4928014308 50.6890884889 0.6474562130 17.7564832664 0.5275378103 136.9588271055 3.6850274713
0.0045 0.003 0.794 0.1985 63.4376712812 1.9996184973 6.0574813574 0.7981116191 50.5437811965 1.6107725271 17.6394380729 0.8410905111 137.6783719080 5.2495931546
0.0045 0.0035 0.7936 0.1984 63.4707733612 1.4453998208 7.0031103895 0.6949401729 50.1721187197 0.8944571644 17.7273872861 0.7250946289 138.3733897565 3.7598917870
0.0045 0.004 0.7932 0.1983 63.5933214871 2.8289096993 7.8450839315 0.6316200647 49.9260804757 1.6720297167 17.3716227994 0.4364397049 138.7361086937 5.5689991856
0.0045 0.0045 0.7928 0.1982 62.2833242784 2.9514559181 9.5608550695 1.1985119421 50.0910708275 1.0779388310 17.7035814840 0.7011557018 139.6388316594 5.9290623930
0.0045 0.005 0.7924 0.1981 62.4009423074 1.8270676705 10.5837710898 1.0432014880 50.5785160074 1.7331189464 17.5977779192 0.5671326448 141.1610073238 5.1705207497
0.0 0.001 0.7992 0.1998 0.0000000000 0.0000000000 4.1298529459 0.5211440562 62.5128181260 2.2630072158 23.0784025770 0.9344692197 89.7210736489 3.7186204917
0.0 0.01 0.792 0.198 0.0000000000 0.0000000000 33.0661013274 3.4026078238 57.7315714029 1.1000782654 20.8062710225 0.5267381356 111.6039437528 5.0294242248
0.0045 0.0055 0.792 0.198 61.6628363532 3.5683450371 11.6994314959 0.9964844656 49.6684639613 2.2475071956 17.6771305928 0.7610160898 140.7078624032 7.5733527881
0.0045 0.006 0.7916 0.1979 62.1142923805 3.6734542828 11.9694813252 1.1684366806 49.7882990590 0.9835711663 17.6943236721 0.4571415018 141.5663964368 6.2826036315
0.0045 0.0065 0.7912 0.1978 62.1065450852 3.3740422143 14.0807799911 1.0420818580 50.2398516010 1.5901884924 17.3947673292 0.4105643565 143.8219440065 6.4168769212
0.0045 0.006999999999999999 0.7908 0.1977 61.6691750494 2.6950496017 14.5272260053 1.5241909596 49.4554237877 1.4202984476 17.3822031559 0.1799535602 143.0340279983 5.8194925691
0.0045 0.0075 0.7904 0.1976 61.1219342800 2.1394687526 15.2455403662 1.8858086497 49.9185546000 0.6460176822 17.4337823937 0.6303614213 143.7198116399 5.3016565058
0.0045 0.008 0.79 0.1975 61.8720133269 1.9439658335 17.4032112249 1.8346037472 49.0565523756 1.2017184863 17.5164414287 0.7026483964 145.8482183561 5.6829364634
0.0045 0.0085 0.7896 0.1974 62.7890113730 3.6682242389 17.9833182658 3.1785457207 49.6013099936 0.8769192677 17.6784531374 0.7870129202 148.0520927698 8.5107021475
0.0045 0.009000000000000001 0.7892 0.1973 61.6360729694 2.8672740664 19.0807934982 2.3426569615 49.0727619541 1.5615588739 17.3927835124 0.5812519397 147.1824119341 7.3527418415
0.0045 0.0095 0.7888 0.1972 61.7762285847 3.1878052128 20.2519186841 2.4247909030 49.2412257870 0.9032431220 17.3068181159 0.3154927207 148.5761911717 6.8313319585
0.0045 0.01 0.7884 0.1971 61.1825040434 4.9497159931 20.8029294470 2.0340374879 49.0513421540 1.2865849819 17.3755904331 0.3386437264 148.4123660775 8.6089821893
0.0005 0.0 0.7996 0.1999 16.0037992331 1.5452634414 0.0000000000 0.0000000000 59.0474418232 2.0768189737 21.0403614096 0.5393258233 96.0916024659 4.1614082384
0.005 0.0 0.7959999999999999 0.19899999999999998 67.1817278196 1.6490635740 0.0000000000 0.0000000000 50.1530145737 1.5249447922 17.4126216808 0.8844906704 134.7473640741 4.0584990366
0.005 0.0005 0.7956 0.1989 69.1777128140 4.2065982937 0.9829086381 0.0943878838 50.5628853425 1.7274818099 17.5402472308 0.7911978445 138.2637540254 6.8196658319
0.005 0.001 0.7952 0.1988 69.5066207153 2.4345198524 1.9639987589 0.1743312360 50.3208994931 1.8898936502 17.3623649875 0.6618195871 139.1538839548 5.1605643257
0.005 0.0015 0.7948 0.1987 68.3881929909 2.6033389403 3.0696573195 0.4940011722 49.3859541659 1.6326124788 17.7716925289 1.1044870442 138.6154970052 5.8344396355
0.005 0.002 0.7944 0.1986 68.3114243372 3.8323543511 4.4708249526 0.5858787715 50.2838490281 1.2857897246 17.5528114042 0.8157366506 140.6189097221 6.5197594978
0.005 0.0025 0.794 0.1985 67.9909680308 3.3870954999 5.1664078464 0.9824303409 50.4447869854 1.5234056082 17.4331211214 0.3549400138 141.0352839840 6.2478714628
0.005 0.003 0.7936 0.1984 67.3648457090 2.2689537401 6.3629922755 0.4867583697 49.7767207887 1.7845626748 17.6063744588 0.4338873453 141.1109332320 4.9741621299
0.005 0.0035 0.7932 0.1983 67.3986520886 3.6669528978 6.9012734168 0.9275329971 50.0013392327 1.0813224284 17.4112991362 0.8831686793 141.7125638743 6.5589770026
0.005 0.004 0.7928 0.1982 68.3093114385 2.8533900863 7.9805634755 0.8464138626 49.4455822579 1.2105822182 17.5071836168 0.5077262175 143.2426407887 5.4181123846
0.005 0.0045 0.7924 0.1981 68.3431178181 2.9283370388 8.9280110250 1.0271226937 49.3934800416 0.7535079250 17.4040251411 0.6047138859 144.0686340258 5.3136815434
0.0005 0.0005 0.7992 0.1998 15.3375318355 1.9103772509 1.5630156790 0.2405259921 59.3125842133 1.2883082631 21.3875293567 0.8584995232 97.6006610845 4.2977110293
0.005 0.005 0.792 0.198 65.9062412900 1.6569916455 10.6401451282 1.3262665480 48.8817204940 2.5879819615 17.4807327256 0.6982734694 142.9088396378 6.2695136244
0.005 0.0055 0.7916 0.1979 68.2304298861 1.1341331479 11.2593502925 0.9028091706 49.0698673865 0.4388546299 17.5501663150 0.3126076842 146.1098138801 2.7884046326
0.005 0.006 0.7912 0.1978 67.1824321192 4.0345373119 12.2922681583 0.6639556091 48.9546635969 0.7598433409 17.4509754730 0.4453265005 145.8803393474 5.9036627624
0.005 0.0065 0.7908 0.1977 66.8274651336 1.5249151148 14.0089485550 1.2373884930 49.0727619541 1.4322914714 17.4893292653 0.7464308399 147.3985049080 4.9410259191
0.005 0.006999999999999999 0.7904 0.1976 67.3359694264 2.8404764206 13.3833785799 0.7213671266 49.4114263605 1.5580050247 17.2208527195 0.3927890548 147.3516270863 5.5126376267
0.005 0.0075 0.79 0.1975 66.8056318468 2.4996400573 15.1300645132 0.9601530616 49.1404948354 1.2434081244 17.1018237091 0.5933584047 148.1780149045 5.2965596480
0.005 0.008 0.7896 0.1974 65.6400160509 3.6487215414 16.5339599224 2.2708498550 49.0137127755 0.5279488128 17.1977081897 0.4327490293 148.3853969385 6.8802692385
0.005 0.0085 0.7892 0.1973 65.5414141104 2.1377291631 17.8005572701 1.3923312899 49.1277587380 1.4027952496 17.2453197939 0.8429019637 149.7150499124 5.7757576663
0.005 0.009000000000000001 0.7888 0.1972 66.5027830297 3.8315719707 19.1799026948 1.9805182049 48.8643530886 0.7782079248 17.3703002548 0.4898880721 151.9173390679 7.0801861725
0.005 0.0095 0.7884 0.1971 65.7696071726 4.4549976199 19.8763948473 2.6803366804 48.7717269261 0.7363415809 17.4192344036 0.6777392471 151.8369633496 8.5494151283
0.0005 0.001 0.7988 0.1997 15.3086555530 1.7105196621 3.1405794969 0.4996589511 58.3087481777 1.2632704737 20.6455818584 0.8214843705 97.4035650860 4.2949334574
0.005 0.01 0.7879999999999999 0.19699999999999998 65.6681880338 3.6719842885 21.1357181256 2.9735400449 48.1048185564 0.7186459925 17.0026328671 0.3505267073 151.9113575829 7.7146970332
0.0055 0.0 0.7956 0.1989 72.2301471702 3.0507324474 0.0000000000 0.0000000000 50.0765979897 1.4898962139 17.6658889641 0.8443905865 139.9726341240 5.3850192478
0.0055 0.0005 0.7952 0.1988 74.0845679500 3.9797709927 1.0283715724 0.2110890596 49.7280920534 1.2320628880 17.5607466715 0.6587201344 142.4017782473 6.0816430747
0.0055 0.001 0.7948 0.1987 73.2978653252 2.9928359971 1.9385395158 0.3759803902 50.0100229354 1.6153384305 17.5554564933 0.6926725339 142.8018842697 5.6768273517
0.0055 0.0015 0.7944 0.1986 72.4111521608 3.5554660926 3.0141925397 0.3738811565 49.0924450136 0.6454758489 17.5435535922 0.7190921789 142.0613433063 5.2939152769
0.0055 0.002 0.794 0.1985 71.3948478747 2.7492557397 4.0398363361 0.7731714831 49.6840946263 1.4282095615 17.5660368498 0.2865804837 142.6848156869 5.2372172680
0.0055 0.0025 0.7936 0.1984 71.6061377471 4.2704883973 4.8627154457 0.7032420870 49.3240104197 0.4003370089 17.3121082942 0.5711340963 143.1049719067 5.9452015895
0.0055 0.003 0.7932 0.1983 72.2223998748 3.3420836740 6.0047443537 0.6002595012 49.5851004151 1.5445586175 17.3451719082 0.9059671575 145.1574165518 6.3928689502
0.0055 0.0035 0.7928 0.1982 72.4541144349 5.0737975988 6.8348975328 0.6105887023 49.5046314365 1.0956531323 17.3246724675 0.7748960018 146.1183158717 7.5549354352
0.0055 0.004 0.7924 0.1981 72.6259635311 3.5265331139 7.8032580320 0.6758086200 48.8828783210 0.4701034399 17.3921222401 0.3116662615 146.7042221242 4.9841114353
0.0005 0.0015 0.7984 0.1996 14.9255165844 0.9233214313 4.9690987118 0.3823646293 58.7597218061 1.2840035540 20.9180260378 0.5586494600 99.5723631401 3.1483390746
0.0055 0.0045 0.792 0.198 70.9624079359 1.4993967280 9.1671460590 0.6707494761 49.0883926190 1.3823135885 17.4218794927 0.3269762412 146.6398261066 3.8794360338
0.0055 0.005 0.7916 0.1979 72.0928087531 1.3685568328 10.3128120017 1.9015084068 48.5997896120 2.1128455809 17.0370190256 0.9941929099 148.0424293924 6.3771037304
0.0055 0.0055 0.7912 0.1978 70.5806775665 1.8388472876 11.1284170419 0.7809129452 48.5413193470 1.5362641384 17.4146054976 0.8800935356 147.6650194530 5.0361179068
0.0055 0.006 0.7908 0.1977 72.0216744961 3.2139652150 11.4821186702 1.1741004993 48.6264196338 1.1358595933 17.3491395419 0.5130961575 149.4793523420 6.0370214651
0.0055 0.0065 0.7904 0.1976 70.9884670202 2.5088396488 13.2824508659 1.9589543141 48.7039940448 1.5815256094 17.0502444712 0.6643519279 150.0251564021 6.7136715002
0.0055 0.006999999999999999 0.79 0.1975 71.1391871291 2.7886798353 13.9398448950 0.8400762973 48.8724578778 1.2531593657 17.3259950121 0.6825073181 151.2774849140 5.5644228164
0.0055 0.0075 0.7896 0.1974 70.0545657843 4.1529353929 15.4992235392 1.5124161923 48.8626163480 0.8221582916 17.3372366408 0.8443553709 151.7536423123 7.3318652477
0.0055 0.008 0.7892 0.1973 70.3158609265 3.3816637321 16.1938971743 0.6414753968 48.6571020501 0.7349365789 17.0912433526 0.3829080565 152.2581035035 5.1409837643
0.0055 0.0085 0.7888 0.1972 69.9249746626 2.1312417009 18.0378737869 2.4923548479 48.0839776699 0.9069149083 17.1401775013 0.5390403490 153.1870036207 6.0695518061
0.0055 0.009000000000000001 0.7884 0.1971 71.0539668806 5.1877109869 17.5314166995 1.3581463996 48.2941232760 1.6328013244 17.1573705806 0.5990907890 154.0368774367 8.7777494999
0.0005 0.002 0.7979999999999999 0.1995 14.4592702660 1.3230113319 6.2302405075 0.7114471322 58.2028070044 1.5820154691 20.6819518338 0.6183712631 99.5742696117 4.2348451963
0.0055 0.0095 0.7879999999999999 0.19699999999999998 70.4179843648 6.5749427994 20.0346058584 1.5668234213 48.3890650925 1.3694377552 17.0958722586 0.5435255894 155.9375275743 10.0547295653
0.0055 0.01 0.7876 0.1969 70.2292320788 3.3829496179 20.0682484298 2.3928634493 47.8228876745 0.9504948985 16.7381239550 0.5983195099 154.8584921381 7.3246274756
0.006 0.0 0.7952 0.1988 76.2995901121 3.4652323524 0.0000000000 0.0000000000 49.4328461606 0.7607936843 17.2671417791 0.7601536988 142.9995780518 4.9861797355
0.006 0.0005 0.7948 0.1987 75.4361188336 4.5233573147 0.9429012560 0.1679152412 49.5903106368 1.2283251584 17.3312851903 0.6190780089 143.3006159167 6.5386757232
0.006 0.001 0.7944 0.1986 76.3742458670 5.6414650913 1.9476321026 0.1990092886 49.3141688900 1.3499856045 17.5184252456 0.6771970577 145.1544721052 7.8676570421
0.006 0.0015 0.794 0.1985 75.4621779179 2.8105241972 3.0123740224 0.4981741954 49.7952460212 2.3902020368 17.7022589395 0.9667701228 145.9720569010 6.6656705522
0.006 0.002 0.7936 0.1984 75.3832963655 1.5307435617 3.9352715873 0.3738192359 48.7207825368 1.1723900612 17.2142399967 0.4160995068 145.2535904863 3.4930523656
0.006 0.0025 0.7932 0.1983 76.8714813666 3.3752410630 4.9436394687 0.6089617066 49.1115491596 1.1125832191 17.4317985769 0.6272180649 148.3584685718 5.7240040536
0.006 0.003 0.7928 0.1982 75.4473876268 2.9208837763 5.9892869560 0.6212200132 49.2435414411 1.2847529630 17.2082885462 0.4513269301 147.8885045701 5.2781836826
0.006 0.0035 0.7924 0.1981 75.5727529511 3.5437359233 6.8485364131 0.6966749298 48.7995147748 1.0786387708 17.3372366408 0.4092543569 148.5580407798 5.7283039808
0.0005 0.0025 0.7976 0.1994 14.0775398966 1.1420742611 8.4297372657 0.4802194458 57.4079587478 2.5682576677 21.0469741324 0.6793632191 100.9622100425 4.8699145937
0.006 0.004 0.792 0.198 74.6268786224 1.5821108235 8.2997132738 1.1349151132 48.5251097686 0.5334605588 17.1937405560 0.4223951422 148.6454422208 3.6728816377
0.006 0.0045 0.7916 0.1979 75.4079468506 5.0288224600 9.6026809690 1.9720762346 49.2232794681 0.9868504217 17.8074012320 0.5928098534 152.0413085197 8.5805589697
0.006 0.005 0.7912 0.1978 76.0516766618 4.7390885993 9.5872235714 1.5988211938 48.6455237798 1.3093759362 17.0826468130 0.7712328764 151.3670708260 8.4185186057
0.006 0.0055 0.7908 0.1977 75.3262481000 4.0471497570 11.2211614277 1.3627527997 48.4145372871 0.9492134054 17.2843348584 0.1806423524 152.2462816732 6.5397583145
0.006 0.006 0.7904 0.1976 77.3356147863 2.1772860624 11.9067424760 0.6659350022 48.1297118376 1.5680184352 16.9880848769 0.2522560906 154.3601539768 4.6634955904
0.006 0.0065 0.79 0.1975 76.3960791538 3.6000178887 13.2242583101 0.7779216865 48.4787966873 0.8994043301 17.1335647785 1.1079498158 155.2326989297 6.3852937211
0.006 0.006999999999999999 0.7896 0.1974 74.3240298054 2.7552012120 13.8116394204 0.9757324383 48.0660313509 1.5212833830 17.1176942438 0.4969565677 153.3193948205 5.7491736010
0.006 0.0075 0.7892 0.1973 75.4149898464 2.9794605827 14.7308999506 1.1410004613 47.9543010425 0.9909267901 17.0343739365 0.8425553471 155.1345647760 5.9539431812
0.006 0.008 0.7888 0.1972 74.6712494956 2.6857468570 16.0411417153 2.0050141581 48.2182856054 0.8993372550 17.2539163335 0.3827755616 156.1845931498 5.9728738317
0.006 0.0085 0.7884 0.1971 75.7326289545 4.3757796458 16.4784951426 1.6099025225 48.1719725242 1.4481884632 17.0105681344 0.6368900050 157.3936647557 8.0707606365
0.0005 0.003 0.7972 0.1993 14.0373948209 1.2227289721 9.9272863194 0.9405198842 57.7802001382 0.7723721713 20.8261091909 0.7420335412 102.5709904694 3.6776545688
0.006 0.009000000000000001 0.7879999999999999 0.19699999999999998 75.4988014958 1.8652246349 18.3542958091 2.0158935591 48.5019532280 1.3638907555 17.3220273784 0.3927311604 159.6770779113 5.6377401099
0.006 0.0095 0.7876 0.1969 74.1571108062 3.6331963749 19.5436061687 1.0654153037 47.9803521506 0.7879861489 17.0171808572 0.3665477045 158.6982499827 5.8531455320
0.006 0.01 0.7872 0.1968 73.3922414682 3.0849588436 20.6710869377 2.0642327013 47.6596340632 1.2726957750 17.1567093083 0.4040368220 158.8796717774 6.8259241419
0.0065 0.0 0.7948 0.1987 81.2923697962 4.0914813058 0.0000000000 0.0000000000 49.4808959824 1.2137904499 17.5197477901 0.6427675413 148.2930135687 5.9480392970
0.0065 0.0005 0.7944 0.1986 80.5817315255 3.4711993111 1.0247345376 0.0848294984 48.9778201376 0.5646778337 17.5230541515 0.4570228735 148.1073403522 4.5777295167
0.0065 0.001 0.794 0.1985 80.3943878386 5.1328328619 2.0585616621 0.2412124653 48.8614585210 1.1893121259 17.5514888596 0.8843225627 148.8658968813 7.4476800158
0.0065 0.0015 0.7936 0.1984 80.8620427562 1.9528823887 2.8559815286 0.2249675776 48.4608503684 1.1341032493 17.1626607589 0.4081373370 149.3415354121 3.7200905526
0.0065 0.002 0.7932 0.1983 79.5083789738 3.0922777923 3.9352715873 0.4170158116 48.6021052661 1.5544163157 17.2261428978 0.8197322800 149.2718987250 5.8834421996
0.0065 0.0025 0.7928 0.1982 81.1677087715 3.2873589867 4.8208895462 0.3853197574 48.6547863960 0.4155615254 17.0661150060 0.5893208698 151.7094997197 4.6775611393
0.0065 0.003 0.7924 0.1981 79.0350896597 2.6489177964 6.1456794498 0.6658952734 48.6298931148 1.1454859780 17.1190167884 0.3665524764 150.9296790127 4.8268515242
0.0005 0.0035 0.7968 0.1992 13.9310455851 1.3157477267 11.5494038129 1.2035178217 58.0858664743 1.9637012684 21.1812124053 0.3011047979 104.7475282776 4.7840716147
0.0065 0.0035 0.792 0.198 81.0353004515 2.9552047590 6.7848883051 1.2276487378 48.1725514377 0.9259909429 16.9622952580 0.6108008503 152.9550354523 5.7196452900
0.0065 0.004 0.7916 0.1979 79.9027867356 2.2268968022 8.0814911895 0.7975105798 48.7207825368 1.6954770891 17.1639833034 0.5626863712 153.8690437653 5.2825708423
0.0065 0.0045 0.7912 0.1978 78.4019243422 3.7247351610 9.0253017042 1.0080788285 48.5517397903 1.7022798108 17.2611903286 0.5973247287 153.2401561653 7.0324185290
0.0065 0.005 0.7908 0.1977 79.7041742556 0.7284868440 9.6872420267 0.8359920359 48.0949770267 0.6193411487 16.9279090994 0.8269595222 154.4143024084 3.0107795508
0.0065 0.0055 0.7904 0.1976 79.8605287611 2.9388827121 11.2948113812 0.6384679557 48.1135022592 0.4572757202 17.0442930207 0.7990840062 156.3131354222 4.8337103942
0.0065 0.006 0.79 0.1975 80.2380333331 1.5957345785 11.7594425691 1.4435362929 48.4741653792 1.5020975174 17.0072617730 0.4490306594 157.4789030544 4.9903990482
0.0065 0.0065 0.7896 0.1974 78.8745093567 3.1907957797 13.4497544639 1.1328881571 47.8500966097 1.1444521357 16.7916870097 0.2833025046 156.9660474400 5.7514385771
0.0065 0.006999999999999999 0.7892 0.1973 79.8872921449 2.9332926536 13.7670857449 1.2466649496 48.1256594430 0.2823151755 17.0727277288 0.6978926166 158.8527650616 5.1601653953
0.0065 0.0075 0.7888 0.1972 80.1823936667 3.6848172973 14.7872739891 1.8882971585 47.7181043282 1.7140243925 16.9801496095 0.5728099127 159.6679215935 7.8599487610
0.0065 0.008 0.7884 0.1971 80.1978882573 1.9783342536 15.9547621402 1.4044394456 47.7238934634 1.2666257290 16.7083667024 0.4738808379 160.5849105633 5.1232802661
0.0005 0.004 0.7964 0.1991 13.4633906676 0.4771888200 12.2349848612 0.1944538506 57.5978423808 1.4327827647 20.7699010471 0.8174395332 104.0661189567 2.9218649685
0.0065 0.0085 0.7879999999999999 0.19699999999999998 78.6878699694 2.9924892453 17.1858983993 2.2623803241 47.8489387827 1.5307839555 16.8260731683 0.4095406101 160.5487803197 7.1951941350
0.0065 0.009000000000000001 0.7876 0.1969 80.6169465042 4.4550973831 17.2850075959 2.4505963840 47.2943396350 1.1892805645 16.8802974952 0.4918834640 162.0765912303 8.5868577956
0.0065 0.0095 0.7872 0.1968 78.7850633107 3.7422919290 18.9816843016 1.6078964075 47.6845273443 1.1990046631 16.8121864504 0.6775172601 162.2634614070 7.2267102597
0.0065 0.01 0.7868 0.1967 77.3680125667 3.4818434070 20.3828519347 1.7103404804 46.6494299789 1.0641331186 16.7043990687 0.2800673522 161.1046935490 6.5363843582
0.006999999999999999 0.0 0.7944 0.1986 83.3869567310 4.6043195638 0.0000000000 0.0000000000 48.9876616673 2.2751021269 17.2446585216 0.6674409518 149.6192769199 7.5468626425
0.006999999999999999 0.0005 0.794 0.1985 84.6215938852 3.7121705761 0.9538123602 0.3060516649 48.6791007636 0.5299965089 17.4985870772 0.8770634513 151.7530940862 5.4252822012
0.006999999999999999 0.001 0.7936 0.1984 84.9674049764 4.4817242207 1.8794377013 0.2767255275 48.8186189208 1.6568848674 17.2883024921 0.6048151143 152.9537640906 7.0201497299
0.006999999999999999 0.0015 0.7932 0.1983 85.6562099603 5.1058122731 2.9660018295 0.4100182041 48.4035379304 1.1084970929 17.1573705806 0.4377882201 154.1831203008 7.0621157902
0.006999999999999999 0.002 0.7928 0.1982 83.2482097148 2.8937886004 4.0125585755 0.7583370062 48.3114906814 0.7478397531 17.0555346495 0.9290779051 152.6277936212 5.3290432648
0.006999999999999999 0.0025 0.7924 0.1981 84.8589428419 3.3031112433 5.3409855139 0.5252462474 48.3288580869 1.5764723867 16.8697171388 0.2006348483 155.3985035815 5.6054647257
0.0 0.0015 0.7988 0.1997 0.0000000000 0.0000000000 6.0320221142 0.3679252098 62.1179991085 2.5081922278 22.7080901002 0.8305748314 90.8581113229 3.7066922690
0.0005 0.0045 0.7959999999999999 0.19899999999999998 13.8303307459 1.0487642644 13.8825615978 1.6785279807 57.0252969142 1.5308005944 20.6442593138 0.3553044945 105.3824485717 4.6133973340
0.006999999999999999 0.003 0.792 0.198 83.9039126187 1.8460034457 5.9265481068 0.9058261188 47.7186832417 0.8706874667 17.1018237091 0.4324255572 154.6509676763 4.0549425884
0.006999999999999999 0.0035 0.7916 0.1979 82.0692122270 3.8708535284 6.7066920583 0.8588794197 48.4909538712 0.9494576999 16.7348175936 0.4270324152 154.0016757501 6.1062230632
0.006999999999999999 0.004 0.7912 0.1978 83.2031345420 1.3770553463 7.8941839005 1.3523290431 48.2124964703 1.3276161939 17.0218097632 0.6957690610 156.3316246760 4.7527696443
0.006999999999999999 0.0045 0.7908 0.1977 84.9547275840 3.6777943832 8.8661814344 0.7050924430 48.1360798863 0.9130947257 17.0575184663 0.4616608856 159.0145073710 5.7576424375
0.006999999999999999 0.005 0.7904 0.1976 85.2047539330 4.0813090210 10.2773509130 1.3173598892 48.2043916811 0.9188406185 17.0548733772 0.4825094984 160.7413699043 6.8000190271
0.006999999999999999 0.0055 0.79 0.1975 83.8623589438 5.0713474169 10.5855896071 1.1835265349 47.9282499343 1.5531463111 16.7705262967 0.7840291346 159.1467247819 8.5920493975
0.006999999999999999 0.006 0.7896 0.1974 81.9727231853 1.7034757402 12.2868126062 1.4504383274 47.5641133331 1.2955789581 17.1329035063 0.6212075004 158.9565526309 5.0707005261
0.006999999999999999 0.0065 0.7892 0.1973 82.2107764415 4.0757338691 12.4568439802 1.1271874216 47.6156366360 0.9538133822 16.9517149015 0.4699408586 159.2349719592 6.6266755315
0.006999999999999999 0.006999999999999999 0.7888 0.1972 81.9917392738 4.5085150713 13.9880356052 1.7133811636 48.0006141237 1.5672205722 16.8776524061 0.5812067994 160.8580414088 8.3703236065
0.006999999999999999 0.0075 0.7884 0.1971 83.2390538204 2.9322744577 15.2573607291 0.8931123714 47.5525350628 0.4332718082 16.7110117915 0.4385466826 162.7599614038 4.6972053199
0.0005 0.005 0.7956 0.1989 13.2837942761 1.4301853376 15.5501420255 1.7225362833 56.9529327248 0.6641366900 20.5001019568 0.8147819111 106.2869709832 4.6316402220
0.006999999999999999 0.008 0.7879999999999999 0.19699999999999998 84.4765081729 5.1330663393 15.6874400869 1.4154164501 46.9000995310 0.9858977051 16.7982997325 0.7493659322 163.8623475233 8.2837464267
0.006999999999999999 0.0085 0.7876 0.1969 82.8199955735 3.4802166562 16.9649485389 2.8449807757 47.6162155495 0.2771393897 17.0072617730 0.3010467021 164.4084214349 6.9033835237
0.006999999999999999 0.009000000000000001 0.7872 0.1968 83.2658172042 2.6464837887 16.8822059986 1.9816967103 47.2792878836 0.7956757186 16.6673678210 0.6604517935 164.0946789074 6.0843080111
0.006999999999999999 0.0095 0.7868 0.1967 82.5587004313 4.0505502356 18.5952493606 3.0162696790 47.1710310562 1.4930115586 16.6528198309 0.5048864742 164.9778006790 9.0647179474
0.006999999999999999 0.01 0.7864 0.1966 82.9488823956 2.4980583572 19.7490986314 2.9742461727 47.0112509260 1.0106205176 16.6581100091 0.4936547053 166.3673419621 6.9765797528
0.0075 0.0 0.794 0.1985 87.1563680541 3.7093296957 0.0000000000 0.0000000000 48.7943045532 1.0942561951 17.4020413243 0.7695277547 153.3527139316 5.5731136455
0.0075 0.0005 0.7936 0.1984 88.8466870331 2.1914262872 0.9174420129 0.0558731878 47.9218818856 1.3362066367 17.3107857496 0.8445521452 154.9967966812 4.4280582569
0.0075 0.001 0.7932 0.1983 87.7881247725 3.1228182495 1.9158080486 0.3604428041 48.3085961138 1.4721469056 17.0390028425 0.6498742279 155.0515317774 5.6052821871
0.0075 0.0015 0.7928 0.1982 88.2304249054 2.6650807577 3.0050999529 0.4952914922 47.9739841020 1.0419182455 16.9946975997 0.3630137886 156.2042065600 4.5653042840
0.0075 0.002 0.7924 0.1981 88.4149513939 3.4966850334 3.9489104676 0.4575875385 48.1876031891 1.2142707879 17.0376802979 0.7481792500 157.5891453485 5.9167226098
0.0005 0.0055 0.7952 0.1988 13.2788641790 1.8797669884 17.3504742212 1.5283077904 56.1476640249 1.8487659082 20.0418402666 0.6019336041 106.8188426917 5.8587742911
0.0075 0.0025 0.792 0.198 87.0401586243 6.6793781405 5.0936671516 0.2774416303 47.8599381395 1.9413089398 16.8968293022 0.9299999437 156.8905932176 9.8281286543
0.0075 0.003 0.7916 0.1979 88.4987630433 3.2485271038 5.8501703773 0.5565197983 47.8500966097 0.6036266570 16.8829425844 0.6454830443 159.0819726147 5.0541566034
0.0075 0.0035 0.7912 0.1978 88.4741125582 3.0120019975 6.8067105136 0.4149010247 47.2613415646 1.8072103722 17.0204872186 0.5934586227 159.5626518550 5.8275720171
0.0075 0.004 0.7908 0.1977 87.9930759487 2.9060209544 7.7350636306 1.2496350678 47.6167944630 0.6112471449 16.6865447172 0.5127551483 160.0314787595 5.2796583154
0.0075 0.0045 0.7904 0.1976 87.1563680541 2.0051664928 8.8261740523 1.1656483561 47.5328520033 1.6840298632 17.0085843176 0.6102708438 160.5239784273 5.4651155559
0.0075 0.005 0.79 0.1975 86.9007073086 1.7068269715 10.0836788132 1.1188685815 47.5513772358 0.9897315133 16.6230625783 0.4946493463 161.1588259359 4.3100764126
0.0075 0.0055 0.7896 0.1974 87.0302984303 5.9296737514 11.1484207330 1.1170848912 47.2005556455 0.7337883525 16.8512015149 0.3911379421 162.2304763237 8.1716849372
0.0075 0.006 0.7892 0.1973 86.0823112029 4.2538560880 11.6494222682 0.9474388233 47.9566166965 1.4800517017 16.9384894559 0.5460843984 162.6268396235 7.2274310114
0.0075 0.0065 0.7888 0.1972 86.6196917783 4.4844332946 12.9642103263 2.5463957890 47.1652419211 1.1474211916 16.7949933711 0.3248078972 163.5441373968 8.5030581724
0.0075 0.006999999999999999 0.7884 0.1971 87.1584809529 5.2240774205 13.3506452673 0.7004385030 46.9730426340 0.4590605316 16.9146836538 0.2973049579 164.3968525080 6.6808814130
0.0005 0.006 0.7948 0.1987 13.1457515595 0.5827924713 18.6498048816 2.5059697216 56.8215193568 0.7720857369 20.3903307583 0.9647960301 109.0074065562 4.8256439599
0.0075 0.0075 0.7879999999999999 0.19699999999999998 87.6796626380 1.2800020377 14.6245166845 0.5117890752 46.7339513521 1.2429509105 16.8756685893 0.4700897154 165.9137992639 3.5048317388
0.0075 0.008 0.7876 0.1969 87.2887763742 3.4118283618 15.5828753382 1.5548546833 46.4190223998 1.0052819442 16.7797841087 0.6432653353 166.0704582209 6.6152303246
0.0075 0.0085 0.7872 0.1968 87.3458246397 4.4531934795 15.6965326738 2.7822341104 46.4329163242 0.9074335934 16.4663410479 1.0385335371 165.9416146856 9.1813947204
0.0075 0.009000000000000001 0.7868 0.1967 87.8796837172 2.0415913605 17.2895538894 3.0956379268 46.6581136816 1.0699436928 16.5337908204 0.5926505014 168.3611421086 6.7998234815
0.0075 0.0095 0.7864 0.1966 88.0761832985 2.5625550703 17.5741518577 1.0401951145 46.9163091095 1.8511137821 16.4425352458 0.8301219351 169.0091795115 6.2839859020
0.0075 0.01 0.7859999999999999 0.1965 85.9428598871 4.6998230938 20.1500817114 1.8797823258 46.5759079625 1.3475107148 16.6442232912 0.5760588745 169.3130728522 8.5031750089
0.008 0.0 0.7936 0.1984 92.9527535529 3.1569733296 0.0000000000 0.0000000000 47.6046372792 1.7336750020 17.2763995911 0.3705816114 157.8337904232 5.2612299430
0.008 0.0005 0.7932 0.1983 92.8745763001 4.2158730118 0.9301716344 0.1273741285 47.8582013989 1.2231246611 16.9107160201 0.5771297155 158.5736653535 6.1435015169
0.008 0.001 0.7928 0.1982 90.5968714759 2.5906907148 1.9094432378 0.3808046583 47.9085668747 1.3617611220 16.9576663520 1.1138416581 157.3725479404 5.4470981532
0.008 0.0015 0.7924 0.1981 91.6413477450 5.0255406568 2.8441611657 0.4649718126 47.7609439283 1.2833999515 17.0317288474 0.5905187379 159.2781816864 7.3644311588
0.0005 0.0065 0.7944 0.1986 12.9027682062 1.1340141765 19.8354782065 1.5687070935 56.3433367931 1.3353786903 20.2666728419 0.4067464240 109.3482560477 4.4448463843
0.008 0.002 0.792 0.198 92.5513027954 4.9697234519 3.8325253560 0.4244592506 47.2856559322 1.4324805223 16.8644269605 0.4430544016 160.5339110441 7.2697176264
0.008 0.0025 0.7916 0.1979 91.1786229245 7.5533284212 4.7717895772 0.3186611186 47.2457108997 0.7483486730 16.7930095543 0.2396690132 159.9891329557 8.8600072260
0.008 0.003 0.7912 0.1978 91.7138906012 5.4543516447 5.4737372818 0.4299938060 47.2897083269 1.0191679952 16.8088800890 0.1745257784 161.2862162989 7.0780392243
0.008 0.0035 0.7908 0.1977 91.7040304072 2.1492167449 6.9549196792 0.6881929051 47.4431204084 1.0207977272 17.0912433526 0.4038722819 163.1933138474 4.2620796591
0.008 0.004 0.7904 0.1976 90.8285860360 4.8478011555 7.7196062330 1.0907011785 47.4222795219 0.7283311834 16.6475296526 0.3347631730 162.6180014435 7.0015966904
0.008 0.0045 0.79 0.1975 91.0863596803 3.7061483011 8.8943684536 0.8313747503 46.9406234771 0.4446779381 16.9755207036 1.0857631725 163.8968723146 6.0679641620
0.008 0.005 0.7896 0.1974 90.3841730044 6.5120250121 9.6608735248 0.9398234294 46.8312088227 1.4152227356 16.5827249692 0.2251668527 163.4589803211 9.0922380298
0.008 0.0055 0.7892 0.1973 90.7736506692 2.4101991734 10.4828433758 1.4097251742 46.5475412002 1.0265427918 16.6607550982 0.6751327668 164.4647903434 5.5215999062
0.008 0.006 0.7888 0.1972 91.2814506624 2.7159544982 11.6785185461 1.2152731297 46.9035730121 1.2385177845 16.6071920435 0.5493799799 166.4707342641 5.7191253923
0.008 0.0065 0.7884 0.1971 92.6189155545 2.5620439903 12.4777569300 1.8859138644 46.8422081795 0.6992297561 16.7401077719 0.4023231854 168.6789884359 5.5495107962
0.0005 0.006999999999999999 0.794 0.1985 12.7196503168 0.9605778692 21.1629958861 2.3822785765 56.6327935508 0.5421598478 20.0372113607 0.5696990222 110.5526511144 4.4547153157
0.008 0.006999999999999999 0.7879999999999999 0.19699999999999998 92.8471086167 2.5711252527 13.6998006022 1.3065208881 46.9307819473 0.9494859380 16.7341563213 0.7504132287 170.2118474875 5.5775453075
0.008 0.0075 0.7876 0.1969 90.4391083712 2.6517416789 14.5399556269 1.0408116998 46.7316356981 1.4146571170 16.6263689397 0.4088909116 168.3370686359 5.5161014073
0.008 0.008 0.7872 0.1968 92.2301421894 2.4663625850 14.7245351398 1.3358665705 46.5620140381 0.5280884499 16.6230625783 0.5805142087 170.1397539456 4.9108318141
0.008 0.0085 0.7868 0.1967 91.5349985093 4.7574826839 15.9583991750 1.6586473523 45.8406877980 1.3484306318 16.5073399292 0.7867595161 169.8414254115 8.5513201841
0.008 0.009000000000000001 0.7864 0.1966 91.7223421961 3.6864754018 17.8623868607 0.8957744112 46.1197241124 1.1180940864 16.5251942808 0.6928543231 172.2296474500 6.3931982225
0.008 0.0095 0.7859999999999999 0.1965 91.4934448344 4.6459426661 19.0762472048 2.3331868413 46.4375476323 1.1612433693 16.5218879194 0.3955491777 173.5291275909 8.5359220544
0.008 0.01 0.7856 0.1964 90.3461408274 2.0985792132 19.6172561222 1.6365140823 45.7677446950 0.4738130389 16.5086624738 0.6572527538 172.2398041184 4.8661590882
0.0085 0.0 0.7932 0.1983 97.6546575128 3.0475035267 0.0000000000 0.0000000000 47.1663997481 0.7040159619 16.9775045204 0.3409344422 161.7985617813 4.0924539308
0.0085 0.0005 0.7928 0.1982 96.6573693152 4.3578888894 0.9028938739 0.1145232881 47.0546694396 0.8410192868 16.8750073170 0.5233902215 161.4899399457 5.8368216858
0.0085 0.001 0.7924 0.1981 95.5072481099 4.8348396549 1.9267191529 0.2568812687 46.9487282663 0.8805546703 16.9014582082 0.5866703916 161.2841537373 6.5589459855
0.0005 0.0075 0.7936 0.1984 12.4794841619 0.5175408738 23.3215760036 1.0192364012 55.7916322130 1.5620180919 19.9585199593 0.4805698196 111.5512123378 3.5793651865
0.0085 0.0015 0.792 0.198 94.7261798817 3.0485307490 2.9123555671 0.5898167024 47.0564061802 0.8176128202 16.9325380054 0.3887111234 161.6274796344 4.8446713950
0.0085 0.002 0.7916 0.1979 94.9719804332 4.4814962137 4.0825714943 0.3769642198 47.1403486399 0.7363488632 16.7943320988 1.0166024186 162.9892326662 6.6114117153
0.0085 0.0025 0.7912 0.1978 96.1164672419 3.0614709209 4.7426932993 0.4773183755 47.0853518559 2.4493293783 16.9649403471 1.0441319691 164.9094527442 7.0322506438
0.0085 0.003 0.7908 0.1977 96.0558974785 4.3218819886 5.8328944623 0.7836100860 47.2717620079 1.2205792568 16.8194604455 0.4264462852 165.9800143942 6.7525176166
0.0085 0.0035 0.7904 0.1976 93.6450800347 3.1786487226 6.5884884293 0.6075426761 46.4491259026 0.5147709916 16.8922003963 0.2739295977 163.5748947629 4.5748919880
0.0085 0.004 0.79 0.1975 95.5910597593 4.7115251703 7.7350636306 0.4236247824 46.8636279796 1.6184434081 16.4828728549 0.3105981188 166.6726242244 7.0641914796
0.0085 0.0045 0.7896 0.1974 95.4185063635 4.5681958442 8.8661814344 0.6782216542 46.7055845899 1.4292838913 16.6237238505 0.7412670542 167.6139962383 7.4169684439
0.0085 0.005 0.7892 0.1973 96.7052616862 3.2103071678 9.4099181278 0.7735520598 46.8844688661 1.2248398186 16.7248985094 0.5910694156 169.7245471895 5.7997684618
0.0085 0.0055 0.7888 0.1972 95.2332755754 1.9537153408 10.1055010216 1.1782168282 46.5284370542 0.6939779944 16.4088103595 0.4272126011 168.2760240107 4.2531227645
0.0085 0.006 0.7884 0.1971 94.9254966613 5.0696949098 11.6112334035 1.4749846296 46.9840419908 0.7969467359 16.5794186078 0.7610620565 170.1001906634 8.1026883318
0.0005 0.008 0.7932 0.1983 12.3752478249 2.5954309888 23.6261776629 1.9558016925 55.7800539427 0.5917459016 19.9975350238 0.8331337940 111.7790144543 5.9761123769
0.0085 0.0065 0.7879999999999999 0.19699999999999998 95.8685537916 5.3992073938 12.5805031614 1.3978993999 46.8711538553 0.9779862753 16.5747897018 0.5442234708 171.8950005101 8.3193165398
0.0085 0.006999999999999999 0.7876 0.1969 94.5219330050 3.9800905563 13.3024545570 2.1239083989 46.0537279716 1.2509816081 16.6045469544 0.7128870958 170.4826624880 8.0678676591
0.0085 0.0075 0.7872 0.1968 94.8353463157 5.4117594713 14.7154425530 2.4261666184 46.4033917349 2.0006681549 16.3492958543 0.3585632704 172.3034764579 10.1971575150
0.0085 0.008 0.7868 0.1967 96.0425157866 2.3650685929 14.9454850002 1.6167897848 46.0716742906 0.9944554730 16.2613466410 0.6680539006 173.3210217184 5.6443677513
0.0085 0.0085 0.7864 0.1966 95.6466994256 5.3270556750 16.4748581079 1.7749921955 46.1903515612 1.5875687520 16.5999180485 0.4762923483 174.9118271432 9.1659089708
0.0085 0.009000000000000001 0.7859999999999999 0.1965 93.6056392585 2.7713607452 17.6659869848 1.9532214144 45.9072628522 0.7035683406 16.4193907160 0.5932758595 173.5982798115 6.0214263597
0.0085 0.0095 0.7856 0.1964 93.7394561777 3.5323594519 18.9471324715 1.1268441082 46.0803579933 0.8928911034 16.5007272064 0.7174679298 175.2676738489 6.2695625933
0.0085 0.01 0.7852 0.1963 92.8175280346 3.9550208344 20.2028187151 2.6331377969 46.4306006701 1.0964175713 16.5212266471 0.4174173565 175.9721740669 8.1019935591
0.009000000000000001 0.0 0.7928 0.1982 100.4641085157 2.4946740311 0.0000000000 0.0000000000 46.6702708654 0.8169747642 16.9768432481 0.7772309816 164.1112226292 4.0888797769
0.009000000000000001 0.0005 0.7924 0.1981 101.4508322197 6.7766942351 0.8901642523 0.1958096547 46.6974798007 0.5287404472 16.8386373416 0.3736837895 165.8771136143 7.8749281265
0.0005 0.0085 0.7928 0.1982 12.5710431066 1.6074850544 25.1419118903 1.6515842427 55.1195136217 1.9391705217 19.7118653988 0.2887390721 112.5443340174 5.4869788909
0.009000000000000001 0.001 0.792 0.198 100.6937101771 6.2280283908 1.8976228749 0.0312869558 47.3846501434 0.8983006819 17.0601635554 0.4638418508 167.0361467508 7.6214578793
0.009000000000000001 0.0015 0.7916 0.1979 99.7316369582 3.8110232445 2.8277945094 0.2395340145 46.8630490661 1.4089380155 16.8452500644 0.1492425759 166.2677305981 5.6087378504
0.009000000000000001 0.002 0.7912 0.1978 98.3899462686 7.0701187777 3.9034475334 0.4657890056 46.4786504919 1.4865407935 16.9206351043 0.6900033241 165.6926793982 9.7124519009
0.009000000000000001 0.0025 0.7908 0.1977 99.8415076918 4.0427212759 4.8190710288 0.3616061316 46.8508918822 0.6455796836 16.7678812076 0.8192797948 168.2793518104 5.8691868859
0.009000000000000001 0.003 0.7904 0.1976 99.7598089412 2.5370094665 5.6301297756 0.7844452441 46.7686861631 0.9327056727 16.6296753011 0.7338942648 168.7883001810 4.9880546481
0.009000000000000001 0.0035 0.79 0.1975 97.4863299144 2.8791449603 6.6985087301 1.2897840051 46.8653647201 0.5432590561 16.7222534203 0.5074091772 167.7724567849 5.2195971987
0.009000000000000001 0.004 0.7896 0.1974 99.6513468067 4.0314860666 7.2631583733 0.9374382076 46.3015029562 1.3588026386 16.6594325537 0.5684880527 169.8754406899 6.8962149655
0.009000000000000001 0.0045 0.7892 0.1973 98.6265909257 4.6784686340 8.3597243470 1.0145045370 46.2887668588 1.1692597038 16.5648706176 0.4403100235 169.8399527491 7.3025428983
0.009000000000000001 0.005 0.7888 0.1972 99.2520089479 4.5427979902 9.4817495639 1.1014962513 46.6667973844 1.2265667860 16.4828728549 0.5097101148 171.8834287511 7.3805711423
0.009000000000000001 0.0055 0.7884 0.1971 99.0019825989 3.0737641042 10.7656228267 1.8220055773 46.1967196099 1.0649390664 16.6832383558 0.4676162978 172.6475633913 6.4283250457
0.0005 0.009000000000000001 0.7924 0.1981 12.5224464360 0.6720066188 25.6265467693 0.9526566675 55.1629321354 1.5070736695 20.2415444952 0.2557337495 113.5534698359 3.3874707053
0.009000000000000001 0.006 0.7879999999999999 0.19699999999999998 99.4182236475 3.7561753615 11.3066317441 0.7018393390 46.3605521347 1.3829932491 16.2977166164 0.6525842815 173.3831241427 6.4935922311
0.009000000000000001 0.0065 0.7876 0.1969 98.6434941155 3.2256286947 12.6332401651 1.0991339222 46.0369394797 1.4732483413 16.7758164750 0.4463739736 174.0894902353 6.2443849318
0.009000000000000001 0.006999999999999999 0.7872 0.1968 100.1380178127 3.9110520801 13.1442435459 0.6420010233 45.8962634955 0.9077098089 16.0451106054 0.3985096922 175.2236354595 5.8592726045
0.009000000000000001 0.0075 0.7868 0.1967 98.1983767843 1.9499642546 14.2544483999 1.3411809093 46.3478160374 1.4946600764 16.5113075629 0.7001546405 175.3119487845 5.4859598808
0.009000000000000001 0.008 0.7864 0.1966 99.9619429191 8.9409652344 14.9127516876 1.7679823765 45.9460500578 0.9314385643 16.2249766656 0.5167308705 177.0457213301 12.1571170457
0.009000000000000001 0.0085 0.7859999999999999 0.1965 99.8668624765 2.3103362141 16.1993527264 1.2589920282 45.9101574198 0.9788905447 16.4299710725 0.5092466373 178.4063436952 5.0574654243
0.009000000000000001 0.009000000000000001 0.7856 0.1964 98.6857520899 4.3661356951 17.2613668701 1.8574657239 45.5257588456 1.1462779980 16.1853003288 0.5689924242 177.6581781344 7.9388718412
0.009000000000000001 0.0095 0.7852 0.1963 98.6223651282 2.9267538087 18.0842459798 1.3530478040 45.6681715704 0.6788007217 16.3519409434 0.3654054438 178.7267236218 5.3240077782
0.009000000000000001 0.01 0.7848 0.1962 99.2717293360 3.0033282843 19.3335674125 1.6830434744 45.4493422616 1.1716191259 16.4484866963 0.3400354400 180.5031257064 6.1980263246
0.0095 0.0 0.7924 0.1981 106.2090801456 5.3147276565 0.0000000000 0.0000000000 47.1131397047 0.8476733117 16.7295274154 0.7339633786 170.0517472657 6.8963643468
0.0 0.002 0.7984 0.1996 0.0000000000 0.0000000000 7.4622860252 0.6974103022 62.3321971092 1.7771170233 22.8489410958 0.6715427565 92.6434242302 3.1460700820
0.0005 0.0095 0.792 0.198 11.6533407609 1.1157616913 28.5552689926 1.9683382009 54.6778026095 2.1992692058 19.7588157307 0.7174849949 114.6452280937 6.0008540929
0.0095 0.0005 0.792 0.198 104.6096158117 4.8710674284 0.9419919973 0.1297917009 46.8815742985 0.6159117453 16.8908778517 0.3615557215 169.3240599592 5.9783265961
0.0095 0.001 0.7916 0.1979 104.2778907121 3.9199175804 1.8321562496 0.2038849140 46.2291387668 1.5561901688 16.5913215088 0.4405086029 168.9305072373 6.1205012661
0.0095 0.0015 0.7912 0.1978 103.6306394030 6.1418928880 2.7777852817 0.4335171486 46.6245366977 1.6164384984 16.7248985094 0.5853003096 169.7578598918 8.7771488446
0.0095 0.002 0.7908 0.1977 102.5657384463 4.5605006709 3.8443457189 0.5336845033 46.5996434166 0.9974530352 16.7374626827 0.8491457060 169.7471902645 6.9407839154
0.0095 0.0025 0.7904 0.1976 103.0911459289 2.2420252781 4.7308729364 0.3375591487 46.3536051726 1.5597481531 16.5232104640 0.5749130259 170.6988345019 4.7142456058
0.0095 0.003 0.79 0.1975 104.2990196993 4.3342424150 5.7328760070 0.9169007136 45.5413895106 1.1761642152 16.8049124553 0.6565817724 172.3781976722 7.0838891162
0.0095 0.0035 0.7896 0.1974 101.3444829840 4.1139184157 6.4611922134 0.1687795743 45.7880066681 1.4174734957 16.3711178395 0.4697658917 169.9647997050 6.1699373774
0.0095 0.004 0.7892 0.1973 103.0974846251 3.3334658831 7.6232248124 0.5260955349 46.0236244688 0.3195476751 16.5536289889 0.4100016123 173.2979628952 4.5891107054
0.0095 0.0045 0.7888 0.1972 103.3580754677 2.7765865380 8.6325019524 0.9235920132 45.8019005925 1.3495644981 16.2262992102 0.1690375447 174.0187772228 5.2187805940
0.0095 0.005 0.7884 0.1971 104.3476163700 4.7961231066 9.5735846911 1.0049081570 46.0768845122 1.2542350694 16.4974208450 0.9536784365 176.4955064183 8.0089447695
0.0005 0.01 0.7916 0.1979 12.1322644716 0.5755881540 29.1253741879 3.5107446878 55.2781359249 1.9524664862 19.9446332414 0.8303684256 116.4804078258 6.8691677536
0.0095 0.0055 0.7879999999999999 0.19699999999999998 102.1494973977 6.9170287792 10.5819525724 1.7802031172 45.5031812185 1.1637019916 16.4253421665 0.5214483100 174.6599733551 10.3823821980
0.0095 0.006 0.7876 0.1969 105.1103728092 2.6615494901 11.4157427863 1.7695585028 45.5390738565 1.0684968345 16.4352612507 0.4263109099 178.5004507027 5.9259157373
0.0095 0.0065 0.7872 0.1968 101.9332774283 4.9530179922 12.5068532079 1.1296345349 45.4447109535 0.9425807208 16.1714136109 0.6322261008 176.0562552006 7.6574593487
0.0095 0.006999999999999999 0.7868 0.1967 100.5077750894 4.5872592230 13.1933435148 0.6142713722 45.4128707102 1.0572235211 16.3790531069 0.5945628478 175.4930424213 6.8533169641
0.0095 0.0075 0.7864 0.1966 101.8276324921 1.5654854342 14.7972758346 1.6301808843 45.5002866510 1.3613328260 16.3810369237 0.3405289008 178.5062319014 4.8975280453
0.0095 0.008 0.7859999999999999 0.1965 100.9655698128 3.9233453953 14.5917833719 1.0580833558 44.9856325358 1.1907821813 16.3274738690 0.3607759995 176.8704595895 6.5329869319
0.0095 0.0085 0.7856 0.1964 102.9573290097 4.8499960847 16.6703487251 1.6738699180 45.5222853645 0.9709841497 16.3578923939 0.6364119604 181.5078554932 8.1312621128
0.0095 0.009000000000000001 0.7852 0.1963 103.8130529928 4.4454826775 17.5105037497 2.4324503560 45.0435238874 0.6316325839 16.4921306668 0.3674913235 182.8592112967 7.8770569409
0.0095 0.0095 0.7848 0.1962 102.7368832429 3.3923542210 18.4479494536 1.7449846822 44.9659494763 0.8940539111 16.4306323447 0.4034649734 182.5814145175 6.4348577877
0.0095 0.01 0.7844 0.1961 100.5127051864 4.2041991369 19.5481524621 2.9759990912 45.1245717795 2.1547301025 16.2686206361 0.6321237279 181.4540500641 9.9670520585
0.001 0.0 0.7992 0.1998 24.5617433637 1.4067202334 0.0000000000 0.0000000000 57.0299282223 2.3292953447 20.2455121289 0.9950194565 101.8371837149 4.7310350346
0.01 0.0 0.792 0.198 105.8069250885 3.0327797195 0.0000000000 0.0000000000 46.3564997401 0.8844237432 16.4769214044 0.6761631132 168.6403462330 4.5933665759
0.01 0.0005 0.7916 0.1979 106.5802460214 2.3671365159 0.9047123913 0.1349874064 46.6372727951 0.8101976861 16.5199041026 0.5040369838 170.6421353104 3.8163585922
0.01 0.001 0.7912 0.1978 106.7373048265 5.0461487315 1.8921673228 0.1809767436 45.9674698578 0.5269652293 16.5344520927 0.2310254817 171.1313940998 5.9851161861
0.01 0.0015 0.7908 0.1977 107.5387977424 11.3071171064 2.8296130268 0.3186611186 46.5376996704 1.1841553904 16.4941144836 0.5400388488 173.4002249232 13.3499724642
0.01 0.002 0.7904 0.1976 109.4911161631 5.7524650682 3.6543106538 0.3720368328 45.8458980196 1.0185956569 16.3843432851 0.4528937937 175.3756681216 7.5959913516
0.01 0.0025 0.79 0.1975 106.0816019226 4.7197678426 4.7663340251 0.5327231714 45.9553126740 0.4575482806 16.2097674032 0.7164676884 173.0130160249 6.4265069830
0.01 0.003 0.7896 0.1974 107.2556693134 3.4620220804 5.7983426323 0.9001679347 45.9165254685 1.0741615087 16.4088103595 0.3423423902 175.3793477737 5.7786939140
0.01 0.0035 0.7892 0.1973 107.8310820658 4.6556543803 6.5002903368 0.9541481808 46.2690837993 1.0627527747 16.5271780976 0.4374524806 177.1276342995 7.1100078164
0.01 0.004 0.7888 0.1972 107.5486579364 5.4095977141 7.8487209662 1.3447145932 45.7822175329 0.8398724371 16.2626691856 0.4012479012 177.4422656211 7.9954326456
0.01 0.0045 0.7884 0.1971 105.0293783581 2.6652929317 8.3424484320 0.9019369512 46.0247822959 1.1729970733 16.3082969729 0.5055961756 175.7049060589 5.2458231318
0.001 0.0005 0.7988 0.1997 24.3976415629 1.8451218694 1.4266268763 0.1849531403 56.5268523775 1.8113485095 20.2084808812 1.3768317734 102.5596016979 5.2182552926
0.01 0.005 0.7879999999999999 0.19699999999999998 107.7867111926 3.3904703544 9.4571995794 0.7694155371 45.6438572028 1.7586146306 16.5767735187 0.3266604746 179.4645414935 6.2451609967
0.01 0.0055 0.7876 0.1969 105.6470490850 2.8691079700 10.4610211673 0.8665573964 45.6971172462 0.9839990411 16.2911038936 0.4585512035 178.0962913921 5.1782156110
0.01 0.006 0.7872 0.1968 107.6331738853 3.7429758205 11.3575502304 0.6490451285 45.3717678506 0.6295151457 16.3400380424 0.2590972472 180.7025300087 5.2806333419
0.01 0.0065 0.7868 0.1967 106.6168695992 7.4070285872 12.8141826433 1.9095956408 45.6166482675 1.0343524099 16.2024934081 0.3866854329 181.2501939181 10.7376620708
0.01 0.006999999999999999 0.7864 0.1966 105.0131794679 2.8708225189 13.2733582791 0.6957249138 45.4331326832 0.9059580353 16.1171892840 0.5397472704 179.8368597142 5.0122527384
0.01 0.0075 0.7859999999999999 0.1965 105.4808343854 4.9066779712 14.2571761759 1.9641082037 44.7494358216 0.4200599020 16.2534113737 0.4331691820 180.7408577566 7.7240152589
0.01 0.008 0.7856 0.1964 106.8471755601 5.3399185586 15.3255551304 1.4562339192 45.0643647739 0.9363564171 16.1879454179 0.3501372719 183.4250408823 8.0826461668
0.01 0.0085 0.7852 0.1963 105.5083020689 5.3744978245 15.9938602637 1.9491673042 45.1396235309 1.1974338729 16.1112378334 0.7394833793 182.7530236969 9.2605823809
0.01 0.009000000000000001 0.7848 0.1962 106.8147777797 6.9784330520 17.2568205767 1.3546599600 44.5369745615 1.2591367628 16.2038159527 0.3769460814 184.8123888706 9.9691758562
0.01 0.0095 0.7844 0.1961 104.2356327376 4.0901833818 18.5670623413 2.5402546213 45.1089411146 1.3738338597 16.1793488783 0.3146322112 184.0909850718 8.3189040740
0.001 0.001 0.7984 0.1996 24.3004482216 1.1696514043 2.9023537215 0.2441558514 56.4463833988 1.5262136700 20.0471304449 0.6352951240 103.6963157868 3.5753160497
0.01 0.01 0.784 0.196 105.3794152467 2.1719922888 19.3462970341 0.7241399187 44.4148238097 1.6480495475 16.0682551352 0.4547207473 185.2087912257 4.9989025023
0.001 0.0015 0.7979999999999999 0.1995 24.4575070267 0.7404784801 4.2771528528 0.7263924168 55.6034853205 0.9921814295 19.9770355832 0.5985445689 104.3151807832 3.0575968953
0.001 0.002 0.7976 0.1994 23.9313952445 2.3409688904 5.3609892049 0.6629088237 56.5986376534 1.6138406031 20.0200182814 0.5664135812 105.9110403842 5.1841318984
0.001 0.0025 0.7972 0.1993 24.0645078641 1.1619756282 6.8776326910 0.9472782482 55.2908720222 1.1911986485 19.6417705371 0.4208643517 105.8747831144 3.7213168766
0.001 0.003 0.7968 0.1992 23.9391425398 2.2481171814 8.5024779605 1.5228864242 55.6827964721 1.3448249430 20.0067928358 0.9750750713 108.1312098082 6.0909036199
0.001 0.0035 0.7964 0.1991 23.4193694538 1.2640291897 9.7536179107 1.0639740919 55.5467517960 1.1899510627 19.8765221966 0.8790156886 108.5962613571 4.3969700329
0.0 0.0025 0.7979999999999999 0.1995 0.0000000000 0.0000000000 9.7690753083 0.6525766747 61.5541373446 2.8562389000 22.2306515139 1.0320305956 93.5538641668 4.5408461703
0.001 0.004 0.7959999999999999 0.19899999999999998 23.0911658520 2.0575839354 11.0956837293 1.0046481459 55.8715222781 1.7954548865 19.8143626022 0.3522390806 109.8727344616 5.2099260484
0.001 0.0045 0.7956 0.1989 22.8798759797 2.7950433646 12.3040885212 2.7150324251 55.5982750989 1.3286306073 19.9783581277 0.5180020597 110.7605977275 7.3567084567
0.001 0.005 0.7952 0.1988 23.4045791627 1.7036329764 13.5597747648 1.6003221493 55.1380388542 0.6014730337 19.5194351653 0.4184469125 111.6218279470 4.3238750719
0.001 0.0055 0.7948 0.1987 21.5163520033 2.9114657448 15.2282644512 1.5581903232 54.7646396368 2.0136785784 19.4559530264 0.7433782860 110.9652091177 7.2267129324
0.001 0.006 0.7944 0.1986 22.1023292493 2.5417959907 16.3439248573 1.3186320113 54.2088826621 1.8448672177 19.6100294677 0.4300812424 112.2651662364 6.1353764621
0.001 0.0065 0.794 0.1985 22.4425059438 1.2660634588 17.0713318050 1.1146339611 54.9603124050 1.1440573199 19.5862236656 0.3926064358 114.0603738194 3.9173611756
0.001 0.006999999999999999 0.7936 0.1984 21.7445450654 1.1821948964 18.8898491744 1.2341960005 54.8422140479 0.7549316364 19.2132660996 0.6553872204 114.6898743873 3.8267097537
0.001 0.0075 0.7932 0.1983 22.3770060834 1.4319891278 19.4053988486 1.5336215859 53.5031870869 1.0559547559 19.1312683369 0.8900970531 114.4168603558 4.9116625227
0.001 0.008 0.7928 0.1982 22.1586732153 1.9462671075 21.5503400858 1.2335313101 53.9674757262 1.3520951180 18.9216450240 0.2977752472 116.5981340513 4.8296687828
0.001 0.0085 0.7924 0.1981 21.7227117786 2.0614048465 22.7551078430 1.7869966073 53.7220163957 1.0968148690 19.0512543910 0.9465483849 117.2510904083 5.8917647077
0.0 0.003 0.7976 0.1994 0.0000000000 0.0000000000 11.8712813873 2.0522949458 61.5900299826 2.1091858890 22.4290331979 0.6694558053 95.8903445678 4.8309366401
0.001 0.009000000000000001 0.792 0.198 21.5452282858 1.8365637441 24.0808070053 1.9340973119 53.8435882339 1.0736659347 19.0214971384 0.2298717892 118.4911206634 5.0741987799
0.001 0.0095 0.7916 0.1979 20.7796546483 1.8266082449 26.5967257858 2.8398313334 54.1405708673 1.6793976753 18.8773397813 0.2714472369 120.3942910827 6.6172844905
0.001 0.01 0.7912 0.1978 21.1177184441 1.0374923219 26.5667202492 3.0370089424 53.9142156828 1.4904116928 18.9527248212 0.5174412282 120.5513791973 6.0823541853
0.0015 0.0 0.7988 0.1997 32.5400489445 0.9501165718 0.0000000000 0.0000000000 54.6285949607 1.4909800422 19.5915138438 0.5143423235 106.7601577490 2.9554389375
0.0015 0.0005 0.7984 0.1996 32.0850714194 1.2536564081 1.2711436412 0.2494486200 55.7852641643 1.8293286023 19.4976131801 0.7939674620 108.6390924050 4.1264010924
0.0015 0.001 0.7979999999999999 0.1995 31.7709538091 1.2321257588 2.6895871893 0.4653628231 55.4946495796 2.6876180751 19.5095160811 0.4465150179 109.4647066591 4.8316216749
0.0015 0.0015 0.7976 0.1994 32.0554908372 1.4232944734 3.7543291091 0.3396005111 55.6162214179 1.5642024644 19.3481656447 0.6641412683 110.7742070089 3.9912387172
0.0015 0.002 0.7972 0.1993 30.3440428710 1.6479490351 5.3909947415 0.7061703588 54.8474242695 1.8490486805 19.5472086011 0.5400129371 110.1296704831 4.7431810115
0.0015 0.0025 0.7968 0.1992 31.4561318993 2.0923677128 6.2629738201 1.4085188906 55.0622011837 1.3207888698 19.3151020307 0.7891657857 112.0964089338 5.6108412589
0.0015 0.003 0.7964 0.1991 31.2469549256 2.8066506831 7.6677784880 0.4802607627 54.2615637920 1.8186547583 19.3739552637 1.0171872403 112.5502524693 6.1227534444
0.0 0.0035 0.7972 0.1993 0.0000000000 0.0000000000 12.8932881489 0.6082661972 61.3005732249 1.0077113489 22.1202190431 0.4032871888 96.3140804169 2.0192647349
0.0015 0.0035 0.7959999999999999 0.19899999999999998 31.1300411962 1.2556063505 8.8107166546 1.2903146438 54.5504416361 1.1509080237 19.4222281401 0.2381461742 113.9134276270 3.9349751922
0.0015 0.004 0.7956 0.1989 30.6983055570 1.4747003850 10.0500362419 1.4977629654 53.6172330494 1.0369671085 19.5571276853 0.8026440018 113.9227025336 4.8120744607
0.0015 0.0045 0.7952 0.1988 29.9454093118 2.2473606799 12.3777384747 1.6803592509 54.1428865213 1.8726004438 19.4843877345 0.5283726903 115.9504220423 6.3286930649
0.0015 0.005 0.7948 0.1987 30.1574034837 1.3561920627 12.8651011297 1.7730535026 54.3217707976 1.6526430600 19.0611734752 0.8145736508 116.4054488862 5.5964622761
0.0015 0.0055 0.7944 0.1986 30.2074087535 1.5021110060 14.4726704842 1.4632636478 54.0479447048 1.2126954521 19.1120914407 0.6025725503 117.8401153832 4.7806426562
0.0015 0.006 0.794 0.1985 29.2481527330 1.3018428492 16.7303597983 2.6756750231 54.2401439919 1.1397664815 19.2126048273 0.4965692528 119.4312613505 5.6138536066
0.0015 0.0065 0.7936 0.1984 29.1742012776 2.6958453389 17.4195778813 0.7792426501 53.1685750750 1.9757957832 19.2192175501 0.5929573633 118.9815717840 6.0438411355
0.0015 0.006999999999999999 0.7932 0.1983 29.1157444129 2.5346135976 18.3470217396 2.6048165018 53.3335654269 1.2876712822 19.3058442188 0.6743291451 120.1021757982 7.1014305267
0.0015 0.0075 0.7928 0.1982 29.2178678513 3.0956414027 19.7791041680 3.0694213772 53.3416702161 0.9832494562 18.9778531679 0.7910917224 121.3164954033 7.9394039585
0.0015 0.008 0.7924 0.1981 28.9861532912 2.9254044051 19.2699193046 2.2671639179 53.6195487035 1.3647996320 18.9778531679 0.5166970195 120.8534744672 7.0740649745
0.0 0.004 0.7968 0.1992 0.0000000000 0.0000000000 15.1991681733 1.1948420268 60.4049940167 0.2573555458 22.1056710529 1.0590551695 97.7098332429 2.5112527421
0.0015 0.0085 0.792 0.198 28.4332781252 1.0292552150 21.9849657371 1.9854545656 52.7419158142 1.3792776999 18.9322253805 0.8843462975 122.0923850570 5.2783337780
0.0015 0.009000000000000001 0.7916 0.1979 28.2304398477 1.6932135196 22.6523616116 3.8641530051 53.0713176045 1.7134643069 18.8323732662 0.2049047955 122.7864923300 7.4757356271
0.0015 0.0095 0.7912 0.1978 28.7537344316 1.3718728872 23.0324317418 2.3586555854 53.3648267567 1.0503182455 18.9619826331 0.4402901606 124.1129755632 5.2211368787
0.0015 0.01 0.7908 0.1977 28.1853646749 1.1064131619 25.8329484907 1.3623280594 52.8084908685 1.9188062048 18.8178252761 0.4860346761 125.6446293102 4.8735821022
0.002 0.0 0.7984 0.1996 38.7738044791 1.4094412397 0.0000000000 0.0000000000 53.8679026016 1.6801382793 18.9633051777 0.8016038481 111.6050122584 3.8911833671
0.002 0.0005 0.7979999999999999 0.1995 37.5377587257 1.6339118677 1.2665973478 0.2486519121 54.0647331968 1.1713696643 19.3594072735 0.7726354673 112.2284965438 3.8265689114
0.002 0.001 0.7976 0.1994 38.5061706408 3.0402993371 2.3858947886 0.3888991977 54.0896264779 1.5172111689 18.9904173412 1.1511198715 113.9721092485 6.0975295752
0.002 0.0015 0.7972 0.1993 37.8877956143 1.4760949684 3.7579661438 0.5639339354 53.7816444878 1.2226697301 18.8958554051 0.6373923893 114.3232616510 3.9000910232
0.002 0.002 0.7968 0.1992 37.4039418066 3.0057756594 5.1418578619 1.1987464562 53.9796329100 1.6771898871 18.8323732662 0.4759580449 115.3578058447 6.3576700476
0.002 0.0025 0.7964 0.1991 36.9271309946 1.0650760856 6.2757034417 0.8205645289 53.4881353355 0.9524026448 18.8356796276 0.8990424070 115.5266493994 3.7370856663
0.0 0.0045 0.7964 0.1991 0.0000000000 0.0000000000 16.8003727170 1.1484135164 59.9627040910 1.3134913624 21.8682743044 0.7003619602 98.6313511124 3.1622668390
0.002 0.003 0.7959999999999999 0.19899999999999998 37.4785975615 2.5716538167 7.0567566519 0.4699521786 53.1060524154 1.1836786871 19.0195133215 0.4900308695 116.6609199503 4.7153155519
0.002 0.0035 0.7956 0.1989 36.5848414013 2.5998329463 8.2415207180 1.8819713164 53.8215895203 1.2728832532 18.8813074150 0.9120438358 117.5292590546 6.6667313517
0.002 0.004 0.7952 0.1988 37.3349204482 1.4125728368 9.6535994553 0.4272780609 52.6463950842 1.1019752201 18.9447895539 0.4500423065 118.5797045416 3.3918684243
0.002 0.0045 0.7948 0.1987 37.0827812005 1.6137505972 11.3566409718 1.5858159646 52.8600141714 2.2577134274 18.7755038501 0.3734777792 120.0749401938 5.8307577684
0.002 0.005 0.7944 0.1986 36.3439709468 1.4229542831 12.1113256801 1.2822675330 53.2172038103 1.0137131062 18.6736679190 0.3458245396 120.3461683562 4.0647594619
0.002 0.0055 0.794 0.1985 36.9644588720 2.6721701322 12.9887603108 1.4607008005 53.3277762918 1.9491377584 18.5506712749 0.4600402388 121.8316667495 6.5420489299
0.002 0.006 0.7936 0.1984 36.0030899527 1.8124046271 14.5281352640 2.2925987243 53.1871003075 1.3771056666 18.5420747352 0.5261832913 122.2604002594 6.0082923093
0.002 0.0065 0.7932 0.1983 36.1918422387 2.9769522506 15.5201364890 1.9047734635 52.8849074525 1.6761104963 18.6048956019 0.4617177136 123.2017817821 7.0195539240
0.002 0.006999999999999999 0.7928 0.1982 35.5586769212 2.4820764091 17.6923554867 1.6209060553 52.8345419767 0.9415134465 18.9189999349 0.9761239009 125.0045743195 6.0206198118
0.002 0.0075 0.7924 0.1981 36.3707343307 2.6199429197 17.2695501983 1.7379794173 52.9427988041 1.0937121194 18.2828560014 0.1868769971 124.8659393345 5.6385114535
