# Supplementary material for: Multipressure Sampling for Improving the Performance of MOF-based Electronic Noses
Source: ACS Sens. 2024 Jul 12;9(7):3531–9. doi: 10.1021/acssensors.4c00199 (PMC11287752; doi:10.1021/acssensors.4c00199)
Supplement: Supplementary file 2 — se4c00199_si_002.zip [file se4c00199_si_002.zip › Multiplex_Adsorption_Data/H2S_10bar/ZIF-8_v2_EQeq.csv]

H2S_comp CO2_comp N2_comp O2_comp H2S_mass H2S_error CO2_mass CO2_error N2_mass N2_error O2_mass O2_error total_mass total_error
0.0 0.0 0.8 0.2 0.0000000000 0.0000000000 0.0000000000 0.0000000000 57.0770508011 2.3025581206 19.9962475769 0.5090319961 77.0732983780 2.8115901167
0.0 0.0005 0.7996 0.1999 0.0000000000 0.0000000000 0.7124486620 0.1036664792 56.7644747654 1.6249559831 20.0015197676 0.7190753249 77.4784431950 2.4476977872
0.0 0.005 0.7959999999999999 0.19899999999999998 0.0000000000 0.0000000000 7.2312129602 0.3168933744 55.7885400717 1.2467780753 19.4909959719 0.9838196656 82.5107490038 2.5474911153
0.002 0.008 0.792 0.198 23.6092707357 1.4319740609 12.2231864853 0.4911193750 52.0363455437 1.1073586881 18.5209128904 0.4988813368 106.3897156551 3.5293334608
0.002 0.0085 0.7916 0.1979 23.6729101066 0.7940288712 12.9473146336 0.3592900353 52.0035237779 1.1258789562 18.4245489611 0.3124203772 107.0482974792 2.5916182399
0.002 0.009000000000000001 0.7912 0.1978 24.2581427529 1.1146897770 13.8804653119 0.1779914332 51.5368392948 0.5750316574 18.4148832783 0.3115349159 108.0903306379 2.1792477835
0.002 0.0095 0.7908 0.1977 23.6492013214 0.8318909970 14.4495382115 0.5546290638 51.3037534733 1.0879326891 18.3167619521 0.3878564268 107.7192549583 2.8623091767
0.002 0.01 0.7904 0.1976 23.9062544667 1.0476161995 15.0302905974 0.5084817262 51.7165897468 1.3721933437 18.3492737945 0.4565197124 109.0024086054 3.3848109818
0.0025 0.0 0.7979999999999999 0.1995 29.3268314715 1.6230117968 0.0000000000 0.0000000000 53.1210023368 1.0929769016 18.6948951822 0.2345289145 101.1427289905 2.9505176129
0.0025 0.0005 0.7976 0.1994 29.4531743402 0.9642761387 0.7853447659 0.0886761946 52.9089429591 0.9192272031 18.8199632607 0.4073405221 101.9674253259 2.3795200585
0.0025 0.001 0.7972 0.1993 29.3180966559 0.7490036178 1.5481360412 0.0901060213 52.8953526966 0.9208234849 18.8744425642 0.2573051508 102.6360279579 2.0172382748
0.0025 0.0015 0.7968 0.1992 29.5127582610 1.7869181075 2.3391191798 0.0778697224 52.9607398083 0.8270449260 18.7335579137 0.3336350093 103.5461751628 3.0254677652
0.0025 0.002 0.7964 0.1991 29.5221169921 1.3063408900 3.1212420185 0.1611567621 52.6979092615 0.6729810413 18.8061969851 0.5253561886 104.1474652572 2.6658348820
0.0 0.0055 0.7956 0.1989 0.0000000000 0.0000000000 8.0076974263 0.4913412639 55.9700854640 0.6576101918 19.5902888961 0.7556747579 83.5680717864 1.9046262136
0.0025 0.0025 0.7959999999999999 0.19899999999999998 29.0569880605 1.0526368124 3.8212057124 0.2120361066 52.0166012002 0.8320561414 18.5627975162 0.2519575748 103.4575924893 2.3486866352
0.0025 0.003 0.7956 0.1989 29.1284263740 1.5767128542 4.7036110366 0.1359666658 52.5545704560 1.1591241195 18.5660194105 0.6472365462 104.9526272771 3.5190401857
0.0025 0.0035 0.7952 0.1988 29.7089796547 1.1249064915 5.4027692488 0.1400936426 51.9845486945 0.9078697923 18.7783715344 0.4663916348 105.8746691324 2.6392615612
0.0025 0.004 0.7948 0.1987 29.0183053057 1.6374065076 6.1881140147 0.1923736107 52.2243014372 1.6581236053 18.5560608282 0.2628573354 105.9867815858 3.7507610590
0.0025 0.0045 0.7944 0.1986 29.4091883045 2.2581666191 6.9645984807 0.4952999287 52.1255797196 1.1729367075 18.5124188055 0.5734232813 107.0117853103 4.4998265366
0.0025 0.005 0.794 0.1985 29.1951853219 0.4873637989 7.7112801197 0.2009285639 51.7868488393 0.9029982543 18.5200341920 0.3079486698 107.2133484729 1.8992392869
0.0025 0.0055 0.7936 0.1984 29.4035730658 1.1047496489 8.4930002175 0.3556510054 51.7419753313 0.2650415941 18.3495666940 0.3458724951 107.9881153086 2.0713147435
0.0025 0.006 0.7932 0.1983 30.2099837218 1.1627262373 9.2163228840 0.3769654877 51.5096587700 0.4530529333 18.4031672990 0.3593312036 109.3391326748 2.3520758619
0.0025 0.0065 0.7928 0.1982 29.1521351592 1.6251498014 10.0185827680 0.3278756232 51.4183732337 0.7714918568 18.2986021843 0.1603998430 108.8876933452 2.8849171244
0.0025 0.006999999999999999 0.7924 0.1981 29.5414583695 0.9005340817 10.7777493750 0.4166404792 51.2358021612 0.7187460741 18.3501524929 0.5887760431 109.9051623986 2.6246966781
0.0 0.006 0.7952 0.1988 0.0000000000 0.0000000000 8.9344042501 0.2204196230 56.3254836473 0.8540479879 19.4956823636 0.4442094643 84.7555702610 1.5186770752
0.0025 0.0075 0.792 0.198 29.7027405007 1.8943549106 11.5961188952 0.3691409865 51.5155564310 1.8853843203 18.3372649158 0.2878735547 111.1516807427 4.4367537721
0.0025 0.008 0.7916 0.1979 29.6762240961 1.9705569638 12.2433235306 0.2946346328 51.1365676035 0.9420231754 18.2710696330 0.1051668221 111.3271848632 3.3123815941
0.0025 0.0085 0.7912 0.1978 29.7548374367 1.4036230201 13.0761917234 0.7138614078 51.0850271744 0.5103838593 18.2022382550 0.3067428185 112.1182945895 2.9346111057
0.0025 0.009000000000000001 0.7908 0.1977 30.1163964116 1.2660102919 14.0387424878 0.4853895149 50.8106577255 0.7161374396 18.3498595935 0.2387545826 113.3156562184 2.7062918290
0.0025 0.0095 0.7904 0.1976 29.6862067426 1.7225527985 14.5220315745 0.5381052573 50.5855209254 0.8685964012 18.1410222634 0.6535253667 112.9347815059 3.7827798237
0.0025 0.01 0.79 0.1975 30.0265525939 1.4109451929 15.2848228497 0.4163694347 50.2296099021 0.7464432893 18.1055814262 0.3496930328 113.6465667719 2.9234509497
0.003 0.0 0.7976 0.1994 35.8451876246 1.0876196637 0.0000000000 0.0000000000 51.9404444466 0.7052921804 18.7432235966 0.1901240291 106.5288556678 1.9830358732
0.003 0.0005 0.7972 0.1993 35.9278564153 1.7837122629 0.7885666932 0.0448183861 52.1358365214 0.6266910112 18.5285282769 0.1507041125 107.3807879068 2.6059257727
0.003 0.001 0.7968 0.1992 35.0496954882 1.9382486000 1.5416921867 0.0451069814 52.0901937533 0.8998384077 18.6310430953 0.5077305846 107.3126245235 3.3909245737
0.003 0.0015 0.7964 0.1991 35.0390889264 2.5793714593 2.3544233342 0.1516018628 52.0363455437 0.5622243256 18.4342146440 0.4060672885 107.8640724483 3.6992649362
0.0 0.0065 0.7948 0.1987 0.0000000000 0.0000000000 9.4684386909 0.1981714444 55.9480333401 1.4827992382 19.2965107165 0.3326925546 84.7129827475 2.0136632372
0.003 0.002 0.7959999999999999 0.19899999999999998 35.2527799513 1.2195272019 3.1321160229 0.0709830132 52.0173704603 1.0358519307 18.5525460344 0.4188909074 108.9548124689 2.7452530532
0.003 0.0025 0.7956 0.1989 35.7606470878 2.2856990637 3.9073922662 0.1167420778 52.0027545177 0.3553304642 18.4277708554 0.4849835234 110.0985647271 3.2427551291
0.003 0.003 0.7952 0.1988 35.4539926681 0.9971546251 4.7616057270 0.0850384347 51.2014418751 0.8033777119 18.3314069261 0.5329817743 109.7484471963 2.4185525460
0.003 0.0035 0.7948 0.1987 35.2025547615 1.2754033397 5.4921777298 0.1628707327 51.5096587700 0.6748730088 18.4306998502 0.3139521757 110.6350911115 2.4270992569
0.003 0.004 0.7944 0.1986 34.9152417193 1.7897136987 6.3254486635 0.2321325353 51.1370804436 0.4599080629 18.3170548516 0.7176685224 110.6948256780 3.1994228193
0.003 0.0045 0.794 0.1985 35.9752739857 1.3006075863 7.1929525742 0.2953823819 51.0916940955 0.8455969564 18.3858862296 0.5166354971 112.6458068850 2.9582224217
0.003 0.005 0.7936 0.1984 35.2259515890 1.1278923741 7.6814772927 0.1637447648 50.8457872718 0.8349083938 18.3448803023 0.2317395817 112.0980964558 2.3582851144
0.003 0.0055 0.7932 0.1983 35.9303520769 2.0560531643 8.6271129391 0.2683282252 51.0206657429 1.3918376149 18.3533743872 0.3829414011 113.9315051461 4.0991604055
0.003 0.006 0.7928 0.1982 36.1044244738 1.7237722318 9.4023891824 0.4326074765 50.5055178712 0.6873614703 18.4304069508 0.2859959086 114.4427384782 3.1297370872
0.003 0.0065 0.7924 0.1981 35.4209251519 1.6779826288 10.2815725793 0.2765912417 50.6083423095 0.6143109358 18.0156612855 0.3071374741 114.3265013262 2.8760222804
0.0 0.006999999999999999 0.7944 0.1986 0.0000000000 0.0000000000 10.2127038845 0.2198330899 55.8103357756 0.4680451888 19.6359812151 0.2335935338 85.6590208752 .9214718125
0.003 0.006999999999999999 0.792 0.198 34.9186732540 2.1599221290 10.8023165703 0.2848901603 50.5003894703 0.2638132376 18.0390932440 0.6195072605 114.2604725386 3.3281327874
0.003 0.0075 0.7916 0.1979 36.2251521039 1.5033637439 11.6226997950 0.1427862773 50.1834542939 0.3618580206 18.0124393912 0.3914943157 116.0437455840 2.3995023575
0.003 0.008 0.7912 0.1978 35.6293128958 2.2901006663 12.3701869158 0.2289184409 50.1103745808 0.5355401255 17.9072884775 0.3311324172 116.0171628699 3.3856916499
0.003 0.0085 0.7908 0.1977 35.4674068492 1.2330920414 13.0210162193 0.1812137169 49.8452362536 0.8036506954 17.8774127304 0.1184618183 116.2110720525 2.3364182720
0.003 0.009000000000000001 0.7904 0.1976 35.5472680206 1.9225286690 13.9658463838 0.1799959004 49.7254880923 0.7406352012 18.0335281538 0.1688422609 117.2721306505 3.0120020315
0.003 0.0095 0.79 0.1975 35.4948591269 0.5641257991 14.6480894780 0.6215762800 49.7580534381 0.7094033771 17.9216405520 0.5328149910 117.8226425950 2.4279204472
0.003 0.01 0.7896 0.1974 35.4901797614 0.7740459521 15.4326287621 0.7833259883 49.6511262791 0.3485373848 17.7927647803 0.6401836627 118.3666995829 2.5460929879
0.0035 0.0 0.7972 0.1993 40.5335999063 1.6827827690 0.0000000000 0.0000000000 51.2063138559 0.7208507031 18.2807353159 0.2583207375 110.0206490781 2.6619542096
0.0035 0.0005 0.7968 0.1992 40.9160600471 2.7669993167 0.7929968431 0.0925217797 50.9309187269 1.3369718558 18.3401939106 0.1817997610 110.9801695277 4.3782927132
0.0035 0.001 0.7964 0.1991 40.8680185613 1.6385389279 1.5980759135 0.0446007142 50.9947673183 1.0158643793 18.2848359086 0.3211257798 111.7456977017 3.0201298012
0.0 0.0075 0.794 0.1985 0.0000000000 0.0000000000 10.9094456512 0.3580146926 55.9516232207 0.7853181120 19.5106202372 0.5825934872 86.3716891091 1.7259262918
0.0035 0.0015 0.7959999999999999 0.19899999999999998 40.6602547327 1.2966553252 2.3934892020 0.1700043736 50.5968034074 0.7382136722 18.2420725844 0.5905754253 111.8926199265 2.7954487963
0.0035 0.002 0.7956 0.1989 40.5105150364 2.4242235921 3.1454064728 0.1178042965 50.3601277053 0.7638487611 18.4210341674 0.4813528288 112.4370833819 3.7872294785
0.0035 0.0025 0.7952 0.1988 41.3921074982 1.4833304912 3.9750527384 0.2026391177 50.5591096607 1.0660767554 18.2394364891 0.4138933954 114.1657063864 3.1659397597
0.0035 0.003 0.7948 0.1987 41.6975140870 1.2643571328 4.6858904368 0.2232652612 50.6065473692 0.5266985085 18.0478802284 0.2893194595 115.0378321214 2.3036403620
0.0035 0.0035 0.7944 0.1986 41.0636160395 3.0382172739 5.5010380297 0.1862457889 50.3191004980 0.4497949676 18.0502234243 0.1734934392 114.9339779915 3.8477514696
0.0035 0.004 0.794 0.1985 41.7252783224 2.1475894968 6.3588761587 0.2268457591 50.1567866091 1.1269460011 18.1152471091 0.4236529523 116.3561881993 3.9250342093
0.0035 0.0045 0.7936 0.1984 41.8647234145 1.0194556189 7.0616590390 0.2617679571 49.5847134873 1.0105768724 18.1099749184 0.3643321063 116.6210708592 2.6561325547
0.0035 0.005 0.7932 0.1983 41.1197684256 2.1552756349 7.9376205087 0.2445456575 50.3319215003 0.8977713662 18.0496376253 0.3596891494 117.4389480599 3.6572818080
0.0035 0.0055 0.7928 0.1982 41.9364736857 2.7902644930 8.6806774795 0.3506983076 50.0193454646 0.8111771850 17.8566168672 0.4960164289 118.4931134970 4.4481564145
0.0035 0.006 0.7924 0.1981 41.2913451609 2.6029737075 9.5276416040 0.3383656427 49.7152312905 0.9661444555 18.0417293393 0.3317019056 118.5759473947 4.2391857113
0.0 0.008 0.7936 0.1984 0.0000000000 0.0000000000 11.7407028804 0.3918120534 55.1972354464 1.2433145661 19.4822089875 0.5299813570 86.4201473143 2.1651079765
0.0035 0.0065 0.792 0.198 41.6426095317 1.7378273967 10.0411362587 0.1955612965 49.2752144922 1.1543282017 17.8182470352 0.1621446661 118.7772073178 3.2498615610
0.0035 0.006999999999999999 0.7916 0.1979 41.6067343962 2.2853746060 11.0528214136 0.6188774184 49.5029154927 1.1136348266 17.6735546915 0.1433353222 119.8360259940 4.1612221732
0.0035 0.0075 0.7912 0.1978 40.9765798411 2.0926252768 11.8301113614 0.2092145004 49.2959845159 0.7149321967 17.7687470229 0.2080369984 119.8714227413 3.2248089723
0.0035 0.008 0.7908 0.1977 41.4251750145 1.2696676880 12.4970503011 0.2442483310 49.1487994097 0.3216640002 17.6592026169 0.2395724391 120.7302273422 2.0751524583
0.0035 0.0085 0.7904 0.1976 41.5137710014 1.6176743957 13.3335431620 0.3792664802 49.1121313431 0.3256918178 17.6536375268 0.4057079694 121.6130830333 2.7283406631
0.0035 0.009000000000000001 0.79 0.1975 41.2838581761 1.7555593593 13.9062407298 0.3811844272 48.8636603189 0.7506661691 17.4948860080 0.2865449261 121.5486452328 3.1739548817
0.0035 0.0095 0.7896 0.1974 41.6719335556 1.6757287517 14.8780545351 0.3103520478 48.6954487690 0.7718950414 17.7675754250 0.2445273910 123.0130122847 3.0025032319
0.0035 0.01 0.7892 0.1973 42.1461092604 2.0590669659 15.4592096619 0.7381308043 48.6131379343 0.3756545792 17.5593238939 0.2808965581 123.7777807505 3.4537489075
0.004 0.0 0.7968 0.1992 47.0778485485 1.8360552911 0.0000000000 0.0000000000 50.2452515249 0.2502712190 18.1064601246 0.5295039380 115.4295601980 2.6158304481
0.004 0.0005 0.7964 0.1991 45.7248880012 1.9133649321 0.8095092203 0.0935538604 50.2639701882 1.0389887117 18.0607678056 0.8402174778 114.8591352153 3.8861249820
0.0 0.0085 0.7932 0.1983 0.0000000000 0.0000000000 12.3186360799 0.4872239564 55.4298084278 1.1811594663 19.3533332158 0.3660423304 87.1017777235 2.0344257531
0.004 0.001 0.7959999999999999 0.19899999999999998 46.7128580389 2.8114381204 1.6109636224 0.0855101555 49.4570163045 1.0092674755 17.9778772524 0.5088378059 115.7587152182 4.4150535573
0.004 0.0015 0.7956 0.1989 47.2662709997 2.3315018148 2.3512014070 0.2012995579 49.8531852751 0.7163643672 18.0267914658 0.1818752483 117.4974491476 3.4310409882
0.004 0.002 0.7952 0.1988 46.9833253652 2.5550303907 3.1393653592 0.1247847056 49.6947176868 1.2690824666 18.2037027524 0.3557589460 118.0211111636 4.3046565089
0.004 0.0025 0.7948 0.1987 47.1446074964 2.4417963679 3.9927733382 0.1549668297 49.7088207894 0.7697704145 17.9638180773 0.2046979737 118.8100197013 3.5712315858
0.004 0.003 0.7944 0.1986 47.9887650341 1.1609528354 4.7241508228 0.2134906710 49.4267587391 0.8722633573 17.8572026662 0.2604375488 119.9968772622 2.5071444125
0.004 0.0035 0.794 0.1985 47.4312966232 0.6704359288 5.5630601292 0.1591025386 49.5847134873 0.6899721695 17.7546878478 0.3477080787 120.3337580875 1.8672187156
0.004 0.004 0.7936 0.1984 48.7299765307 2.5942981572 6.3818323903 0.2582747001 49.0139224657 0.7531569651 17.5894925404 0.1820562900 121.7152239271 3.7877861124
0.004 0.0045 0.7932 0.1983 47.2303958641 1.8207814130 7.1599278199 0.1310387954 49.0482827518 0.7667077712 17.7327203867 0.3168170630 121.1713268225 3.0353450426
0.004 0.005 0.7928 0.1982 47.8393372956 0.7378854131 7.8985546408 0.2627352768 48.9862291007 0.8628729230 17.6729688926 0.2043556972 122.3970899297 2.0678493101
0.004 0.0055 0.7924 0.1981 46.8813151972 3.4750880315 8.7725024060 0.2136668611 49.1300807463 0.2077920214 17.6565665216 0.3922167945 122.4404648711 4.2887637085
0.0 0.009000000000000001 0.7928 0.1982 0.0000000000 0.0000000000 13.1515042727 0.2273400175 55.0597943020 1.5358486215 19.2016112846 0.2111526966 87.4129098593 1.9743413356
0.004 0.006 0.792 0.198 47.7114346383 1.4354659610 9.4390386048 0.3103520478 48.3436404663 1.1119629188 17.5692824762 0.1537250775 123.0633961856 3.0115060051
0.004 0.0065 0.7916 0.1979 47.1162193457 2.5269339378 10.2227724071 0.2128911436 48.5459558823 0.8989760601 17.5581522960 0.3230159433 123.4430999311 3.9618170848
0.004 0.006999999999999999 0.7912 0.1978 47.6871019377 1.8800149912 10.9891883505 0.3749550275 48.4980053338 0.3525006284 17.4714540495 0.2854710800 124.6457496715 2.8929417271
0.004 0.0075 0.7908 0.1977 47.0912627296 0.8144579315 11.8067523889 0.7226137103 48.3087673401 1.0116368447 17.4817055314 0.3716708608 124.6884879900 2.9203793473
0.004 0.008 0.7904 0.1976 46.9156305442 2.1762696865 12.6061930865 0.1632050064 48.1285040480 0.7163926363 17.3794836125 0.3889696287 125.0298112912 3.4448369579
0.004 0.0085 0.79 0.1975 47.0528919325 3.1769649696 13.3130033759 0.3191822678 48.0859383204 0.5181172453 17.5109954795 0.6433155549 125.9628291083 4.6575800376
0.004 0.009000000000000001 0.7896 0.1974 47.8730287272 1.7628089005 14.0081341789 0.4520942020 47.5323274419 0.4730137428 17.4339629160 0.5904365354 126.8474532640 3.2783533807
0.004 0.0095 0.7892 0.1973 46.1953202136 1.8721606452 14.8816792032 0.7311734244 47.8005428096 0.6605830290 17.4474362921 0.3881226486 126.3249785185 3.6520397472
0.004 0.01 0.7888 0.1972 47.9850215417 2.0729145790 15.6110429833 0.6074347636 47.5507896852 0.3215814080 17.3575161514 0.2742790565 128.5043703616 3.2762098071
0.0045 0.0 0.7964 0.1991 52.2772475437 3.2410472033 0.0000000000 0.0000000000 49.1631589322 0.6758590350 17.9400932194 0.2920547124 119.3804996953 4.2089609507
0.0 0.0095 0.7924 0.1981 0.0000000000 0.0000000000 13.7588375584 0.7113120442 54.6084950216 0.6614066667 19.2722000595 0.3684745321 87.6395326395 1.7411932430
0.0045 0.0005 0.7959999999999999 0.19899999999999998 54.2182483565 2.0250096834 0.7789009115 0.0699610917 48.7395530168 0.5637663976 17.8504659781 0.3271539047 121.5871682629 2.9858910774
0.0045 0.001 0.7956 0.1989 52.4968657649 0.8603216500 1.6222403678 0.1512204954 48.6121122541 0.6298357009 17.6132173984 0.6055569092 120.3444357852 2.2469347555
0.0045 0.0015 0.7952 0.1988 54.0613336331 2.0170255681 2.3898645339 0.1772499284 48.5695465265 0.8524729057 17.7678683244 0.3918841819 122.7886130179 3.4386325841
0.0045 0.002 0.7948 0.1987 53.1881640293 1.8078637517 3.1627243318 0.1052256479 48.6444211799 0.7228215020 17.7306700903 0.4586734800 122.7259796313 3.0945843816
0.0045 0.0025 0.7944 0.1986 54.1739503630 1.9203864695 4.0088829744 0.0868053812 48.0241410894 0.8352094896 17.7069452324 0.3192007741 123.9139196592 3.1616021144
0.0045 0.003 0.794 0.1985 52.5162071423 2.1002593834 4.7173042274 0.2070041242 48.4249256208 0.6398037267 17.6964008511 0.3179685254 123.3548378416 3.2650357597
0.0045 0.0035 0.7936 0.1984 52.6796729774 2.5832581092 5.5856136199 0.1411180226 47.8338774156 0.5250916577 17.5314984432 0.5763410412 123.6306624561 3.8258088307
0.0045 0.004 0.7932 0.1983 53.7272269359 2.1245866772 6.2871882775 0.2397360699 48.0820920198 0.8170970305 17.3592735483 0.2658172122 125.4557807815 3.4472369898
0.0045 0.0045 0.7928 0.1982 52.1518405480 1.6747316593 7.1015303886 0.2730523938 47.6000223339 1.0464157420 17.6044304140 0.4276870042 124.4578236845 3.4218867993
0.0045 0.005 0.7924 0.1981 52.5115277768 2.7669894688 7.8969436772 0.5320059496 47.9723442402 0.6154636647 17.3941285865 0.3712754819 125.7749442807 4.2857345650
0.0 0.001 0.7992 0.1998 0.0000000000 0.0000000000 1.4236891013 0.1283979443 57.2660323747 1.8429159676 19.8741084933 0.4862928855 78.5638299693 2.4576067974
0.0 0.01 0.792 0.198 0.0000000000 0.0000000000 14.4777300749 0.3495605461 54.9674830855 0.4427862655 19.3249219661 0.1304320558 88.7701351265 .9227788674
0.0045 0.0055 0.792 0.198 51.9537474082 1.3221875864 8.7914312286 0.3933143848 47.9256757919 0.7127399854 17.4509510859 0.3788086100 126.1218055146 2.8070505666
0.0045 0.006 0.7916 0.1979 52.9248717300 2.4087000508 9.5034771497 0.1763545357 47.3792446746 0.7720357485 17.3285191027 0.3905289314 127.1361126570 3.7476192664
0.0045 0.0065 0.7912 0.1978 52.9392217843 2.2562966918 10.3025151064 0.1997107646 47.6774611877 0.4495124582 17.2154599030 0.5353811541 128.1346579814 3.4409010687
0.0045 0.006999999999999999 0.7908 0.1977 53.0443515293 4.4589713405 11.0463775591 0.3044955637 47.2330852486 0.8661664186 17.1542439115 0.2509558926 128.4780582485 5.8805892154
0.0045 0.0075 0.7904 0.1976 53.1267083623 0.9040411445 11.8699827111 0.4230167778 47.1023110253 0.8150102104 17.2380131631 0.1829494333 129.3370152618 2.3250175660
0.0045 0.008 0.79 0.1975 51.9546832813 2.3252083990 12.5912916730 0.6355930346 46.9476897378 1.3458241211 17.2347912688 0.6982212512 128.7284559609 5.0048468059
0.0045 0.0085 0.7896 0.1974 53.7986652493 2.1570055727 13.5365245785 0.3581125391 46.8689687838 0.9352811408 17.1182172753 0.2333760133 131.3223758869 3.6837752659
0.0045 0.009000000000000001 0.7892 0.1973 53.1897238178 2.5128974889 14.1809100274 0.2508581256 47.0658993789 0.7732788534 17.1586374037 0.3067965125 131.5951706278 3.8438309804
0.0045 0.0095 0.7888 0.1972 53.9817844195 1.8366713021 14.9912247295 0.3308520829 46.5625468292 0.5157896708 16.9872912072 0.5187434214 132.5228471854 3.2020564772
0.0045 0.01 0.7884 0.1971 54.5249027762 1.4592667673 15.8289258132 0.2183821478 46.2153540874 0.4989847121 17.1275900587 0.2954041924 133.6967727355 2.4720378196
0.0005 0.0 0.7996 0.1999 5.7665380948 0.3350199135 0.0000000000 0.0000000000 57.0196127109 0.8337186963 19.5856025044 0.6134537526 82.3717533101 1.7821923624
0.005 0.0 0.7959999999999999 0.19899999999999998 60.0730704806 2.6133064316 0.0000000000 0.0000000000 48.2313284863 1.0993191200 17.3006936520 0.3624462732 125.6050926189 4.0750718248
0.005 0.0005 0.7956 0.1989 57.5312391364 2.0630977653 0.7938023250 0.0930113533 47.9982426648 0.6215896938 17.5077735852 0.3058375540 123.8310577114 3.0835363664
0.005 0.001 0.7952 0.1988 59.1421887021 2.0717922363 1.6246568132 0.0784011491 48.2151740235 0.4071885735 17.5930073342 0.4845623356 126.5750268730 3.0419442945
0.005 0.0015 0.7948 0.1987 59.4114081977 2.7466975430 2.4345687744 0.0840175834 47.6018172743 0.9366038336 17.3554658550 0.4971752787 126.8032601014 4.2644942387
0.005 0.002 0.7944 0.1986 59.0192773681 4.8019323674 3.1776257453 0.2499201218 47.9110598493 0.6406323210 17.3578090509 0.2313839163 127.4657720136 5.9238687265
0.005 0.0025 0.794 0.1985 59.4822225957 2.0175184103 3.9984117109 0.2672525045 47.6356647203 0.3267503805 17.5092380826 0.2245024368 128.6255371095 2.8360237321
0.005 0.003 0.7936 0.1984 59.3674221619 1.7959894399 4.9343815755 0.3098394441 47.6672043859 0.3849410657 17.1155811800 0.4726747903 129.0845893033 2.9634447400
0.005 0.0035 0.7932 0.1983 58.4362284257 2.4271603412 5.5827944336 0.2399822180 47.2597529334 0.9271822647 17.4981079023 0.2613569495 128.7768836950 3.8556817734
0.005 0.004 0.7928 0.1982 59.2317205622 2.0179274126 6.3733748313 0.1796242499 47.3659108323 1.0790477260 17.1595161021 0.3095824202 130.1305223279 3.5861818087
0.005 0.0045 0.7924 0.1981 57.7886042394 2.1461937096 7.1969799833 0.1506487875 47.1053880659 0.6708399271 17.2801906884 0.2942180755 129.3711629770 3.2619004997
0.0005 0.0005 0.7992 0.1998 5.7337825362 0.2805053147 0.7233226665 0.0828668163 56.2503525739 0.9514926637 19.6389102099 0.5872178065 82.3463679865 1.9020826012
0.005 0.005 0.792 0.198 58.8854475145 2.7888735084 7.9694370402 0.2454486929 47.2071868240 0.9241122306 17.3329125950 0.1758431494 131.3949839737 4.1342775813
0.005 0.0055 0.7916 0.1979 59.2850653289 1.6979059531 8.8699657052 0.3538385425 46.5761370917 0.8536084286 17.1284687571 0.1671262983 131.8596368829 3.0724792225
0.005 0.006 0.7912 0.1978 58.6505433660 2.0312280484 9.5095182633 0.3477368625 46.4969032976 0.4822780503 17.0977143116 0.2745229196 131.7546792385 3.1357658808
0.005 0.0065 0.7908 0.1977 58.5762974333 2.2269296615 10.2231751480 0.2736078373 46.9871784248 1.5134966802 17.1955427383 0.3212379649 132.9821937444 4.3352721439
0.005 0.006999999999999999 0.7904 0.1976 59.5446141358 4.1973416036 11.0149637684 0.3759883490 46.3009983827 0.6691228888 17.0335693252 0.5478895990 133.8941456121 5.7903424404
0.005 0.0075 0.79 0.1975 59.2223618311 3.0966709578 11.8941471654 0.1670787527 46.1320175726 1.2251347273 16.9732320321 0.3657347049 134.2217586012 4.8546191427
0.005 0.008 0.7896 0.1974 59.5336956163 1.2621029803 12.8260896210 0.4362753018 46.4448500283 0.3054331958 16.9404272902 0.4198164137 135.7450625558 2.4236278916
0.005 0.0085 0.7892 0.1973 60.2412156812 2.2828079780 13.5852562280 0.4411702633 45.8217493174 1.2100218247 16.7725958876 0.2725659056 136.4208171142 4.2065659716
0.005 0.009000000000000001 0.7888 0.1972 58.7091914137 2.8897026906 14.1792990638 0.1708609009 45.6673844499 0.9316928410 16.7787467767 0.3501980474 135.3346217041 4.3424544799
0.005 0.0095 0.7884 0.1971 58.6914098248 1.1424662770 14.6650045960 0.4304213233 45.9117527534 0.9916653998 16.7793325756 0.5898259620 136.0474997498 3.1543789621
0.0005 0.001 0.7988 0.1997 5.6954117390 0.2903493404 1.4148288014 0.0678519825 56.3842038377 0.8060371522 19.5024190517 0.1641324646 82.9968634298 1.3283709397
0.005 0.01 0.7879999999999999 0.19699999999999998 58.3903706438 1.1555165891 15.5989607561 0.7618282569 45.8799566677 0.5502991642 16.7181165841 0.4078128577 136.5874046517 2.8754568679
0.0055 0.0 0.7956 0.1989 64.1076194218 2.5854096651 0.0000000000 0.0000000000 46.9482025779 0.9955326564 17.2602735236 0.4521912682 128.3160955233 4.0331335897
0.0055 0.0005 0.7952 0.1988 65.2415856634 3.1642331980 0.8062872930 0.1110455349 47.3020622409 0.6718154303 17.3414066799 0.5630908539 130.6913418772 4.5101850171
0.0055 0.001 0.7948 0.1987 64.9121583316 2.2345589103 1.6161992542 0.0663044133 46.7715291665 0.6844976426 17.2072587176 0.3329307375 130.5071454699 3.3182917037
0.0055 0.0015 0.7944 0.1986 63.6281404361 2.2134030016 2.4683990105 0.1581782531 46.9984609069 0.8645814727 17.1767971715 0.3743223283 130.2717975250 3.6104850557
0.0055 0.002 0.794 0.1985 65.2272356091 1.8273959144 3.2170943540 0.1141285584 46.7310147992 0.6483674026 17.1340338473 0.4932434219 132.3093786096 3.0831352973
0.0055 0.0025 0.7936 0.1984 64.4538924695 2.9144199017 4.0982914555 0.0528435358 46.3712574752 0.7808912858 17.0186314517 0.1299549811 131.9420728519 3.8781097044
0.0055 0.003 0.7932 0.1983 64.8553820301 4.0818739962 4.7837564768 0.1687787144 46.7246042981 0.9080548882 17.0842409355 0.4312713866 133.4479837405 5.5899789854
0.0055 0.0035 0.7928 0.1982 64.3337887547 2.1481991663 5.5964876244 0.2471582580 46.5848553732 0.8423722824 17.0552438869 0.1913994460 133.5703756392 3.4291291527
0.0055 0.004 0.7924 0.1981 65.3785350939 3.6332624716 6.3435720043 0.2272172675 46.0735538022 0.2819081562 16.8414272656 0.7761944567 134.6370881660 4.9185823520
0.0005 0.0015 0.7984 0.1996 5.8092762997 0.4226288900 2.2195051308 0.1041036553 56.6621631672 1.9436926324 19.7584131982 0.4352592726 84.4493577959 2.9056844503
0.0055 0.0045 0.792 0.198 63.0507067324 4.0835535160 7.1494565564 0.1652435678 46.3022804829 0.8173094419 17.0476285003 0.2452504567 133.5500722720 5.3113569824
0.0055 0.005 0.7916 0.1979 65.3021054573 1.2452216679 7.9231218361 0.3337709029 46.1674035389 0.4596701059 16.8144805134 0.4384680775 136.2071113457 2.4771307542
0.0055 0.0055 0.7912 0.1978 65.4462299149 3.0419862842 8.7120912702 0.1701950855 45.7481567643 0.7637554459 16.8405485672 0.2616522067 136.7470265166 4.2375890223
0.0055 0.006 0.7908 0.1977 64.5743081419 2.9874881937 9.6629625483 0.1619118622 45.4104515641 0.6905033327 16.8317615827 0.2798341470 136.4794838370 4.1197375356
0.0055 0.0065 0.7904 0.1976 64.5184677135 1.4409914770 10.3613152786 0.4523022438 45.6484093665 0.6510476176 16.9046935536 0.3739444361 137.4328859122 2.9182857745
0.0055 0.006999999999999999 0.79 0.1975 64.2111893784 2.2017094924 11.1688107944 0.3429650371 45.2863442621 1.0377797925 16.7696668927 0.3150618303 137.4360113276 3.8975161523
0.0055 0.0075 0.7896 0.1974 65.1292808912 3.2358868084 11.8784402701 0.3691216525 44.7819660323 0.9976309813 16.6935130277 0.4074837119 138.4832002213 5.0101231541
0.0055 0.008 0.7892 0.1973 64.3100799695 2.9271794116 12.7080865356 0.2194904681 45.1819813035 0.6088895785 16.6331757345 0.4011957432 138.8333235431 4.1567552014
0.0055 0.0085 0.7888 0.1972 64.7758328164 2.3216659172 13.5312889467 0.5310233149 45.0422323786 0.5466514545 16.6349331314 0.4876416600 139.9842872731 3.8869823466
0.0055 0.009000000000000001 0.7884 0.1971 64.8257460485 2.5933917061 14.1962141819 0.5004136381 44.9604343840 0.5962069898 16.7064006048 0.3460609539 140.6887952192 4.0360732879
0.0005 0.002 0.7979999999999999 0.1995 5.8186350308 0.0614675424 2.9766580334 0.1437598880 56.1529129566 0.5239474157 19.6570699778 0.6145770997 84.6052759986 1.3437519458
0.0055 0.0095 0.7879999999999999 0.19699999999999998 64.6229735432 2.8596164448 14.8659723079 0.3276895631 44.7070913789 0.8490119987 16.6182378610 0.3713826822 140.8142750910 4.4077006888
0.0055 0.01 0.7876 0.1969 64.6211017969 1.9021763468 15.7757640137 0.4754212674 44.5465724304 0.6509514652 16.5740100394 0.2290421505 141.5174482804 3.2575912299
0.006 0.0 0.7952 0.1988 69.4399123974 2.7637441020 0.0000000000 0.0000000000 46.2435602925 0.9442256560 17.0795545438 0.2254116043 132.7630272337 3.9333813623
0.006 0.0005 0.7948 0.1987 70.3751615837 2.1939145621 0.7929968431 0.0791834096 46.0943238259 0.8337483491 16.8226816988 0.1161153438 134.0851639515 3.2229616646
0.006 0.001 0.7944 0.1986 68.8543677935 2.3221831171 1.6186156996 0.0869174220 46.1904813430 0.6543212552 17.0622734744 0.4891670381 133.7257383105 3.5525888324
0.006 0.0015 0.794 0.1985 69.8716618550 3.0499487768 2.3713384522 0.0720264700 46.2776641585 0.6043040939 16.9284184115 0.3623837797 135.4490828772 4.0886631204
0.006 0.002 0.7936 0.1984 70.8044153797 2.6499822297 3.2891849761 0.1899058965 45.5504569091 0.4375160219 16.7819686710 0.4713785605 136.4260259359 3.7487827086
0.006 0.0025 0.7932 0.1983 70.4147802117 2.8569422085 4.0362693560 0.1354455448 45.3453208726 0.8344603286 16.9164095328 0.4407723609 136.7127799731 4.2676204428
0.006 0.003 0.7928 0.1982 70.3573799948 3.6177442803 4.8204058993 0.2567630416 45.7950816326 0.9922036410 16.6803325510 0.2446957365 137.6532000777 5.1114066994
0.006 0.0035 0.7924 0.1981 69.7019568659 1.6535446146 5.6693837283 0.1886719715 45.4548122320 0.8977933374 16.7696668927 0.2566066929 137.5958197189 2.9966166164
0.0005 0.0025 0.7976 0.1994 5.9331235069 0.1759330804 3.7418657540 0.0854494346 56.4467703289 0.2671665546 19.5689072339 0.5975620333 85.6906668237 1.1261111029
0.006 0.004 0.792 0.198 69.9777274732 4.2344769181 6.4966135484 0.3073142711 45.7102065975 0.7656594361 16.8256106936 0.2780910520 139.0101583127 5.5855416773
0.006 0.0045 0.7916 0.1979 71.2813987038 1.9438530650 7.2686678645 0.3258629405 44.6501661288 1.2713008996 16.6867763396 0.2485362126 139.8870090367 3.7895531177
0.006 0.005 0.7912 0.1978 69.2861172511 3.5734840520 8.0636784121 0.2789526672 44.9778709471 1.3609297711 16.8226816988 0.3100586926 139.1503483091 5.5234251829
0.006 0.0055 0.7908 0.1977 70.3508288831 1.3652708924 8.7845846332 0.2905836338 44.9501775822 0.4451481534 16.7374479498 0.3631263770 140.8230390483 2.4641290566
0.006 0.006 0.7904 0.1976 68.4965523109 1.1915281443 9.5203922677 0.3309481580 45.0417195385 0.8876599796 16.5042999628 0.2754538596 139.5629640799 2.6855901415
0.006 0.0065 0.79 0.1975 71.3207053741 3.2028760164 10.3637317241 0.2781490929 44.5819583967 0.4893166385 16.3563857249 0.3690654339 142.6227812198 4.3394071817
0.006 0.006999999999999999 0.7896 0.1974 69.6096173865 0.8788188947 11.0620844544 0.2309163371 44.3098967282 0.8570041289 16.5063502592 0.2174174520 141.4879488283 2.1841568127
0.006 0.0075 0.7892 0.1973 69.9437240838 2.6799359171 11.9456980013 0.0810060047 44.3919511428 1.0416217818 16.5886550134 0.0965307110 142.8700282413 3.8990944146
0.006 0.008 0.7888 0.1972 70.9744323265 2.5065816575 12.6557302179 0.3237335515 44.1639937222 0.6705011075 16.2444981231 0.2115813082 144.0386543897 3.7123976247
0.006 0.0085 0.7884 0.1971 71.8582084921 2.5160663231 13.3287102712 0.1501526988 43.7970566369 0.5922239537 16.3358827612 0.3499902461 145.3198581614 3.6084332217
0.0005 0.003 0.7972 0.1993 5.7933664570 0.3485024111 4.5163365155 0.1658079955 55.7970019332 0.7144582179 19.4098628157 0.5256892129 85.5165677214 1.7544578374
0.006 0.009000000000000001 0.7879999999999999 0.19699999999999998 71.8045517676 2.1793896345 14.2437376087 0.6649231617 43.7103866615 0.3758470642 16.3010277229 0.2303791741 146.0597037607 3.4505390345
0.006 0.0095 0.7876 0.1969 71.1884353090 1.9363286595 14.9739068706 0.4749952944 43.5716634168 0.5945066547 16.2131578786 0.3952055264 145.9471634750 3.4010361350
0.006 0.01 0.7872 0.1968 71.2760954229 2.0350423769 15.7624735638 0.5608525372 43.4016569265 0.4725369937 16.3335395653 0.3351773555 146.7737654785 3.4036092633
0.0065 0.0 0.7948 0.1987 75.6194824877 2.9297492791 0.0000000000 0.0000000000 45.2027513272 0.7966775633 16.9735249316 0.4231439643 137.7957587465 4.1495708067
0.0065 0.0005 0.7944 0.1986 74.1925879654 3.4268546448 0.7990379567 0.0521638877 45.2265983914 0.8097655724 16.8364479744 0.2723971473 137.0546722879 4.5611812522
0.0065 0.001 0.794 0.1985 75.6812501124 3.7846820343 1.6157965133 0.0701093145 44.9240227376 0.7884899309 16.7602941094 0.6019967247 138.9813634727 5.2452780044
0.0065 0.0015 0.7936 0.1984 74.8436436864 3.3459306138 2.3753658613 0.1795628356 44.8688924277 0.9441198047 16.7520929239 0.4025952113 138.8399948993 4.8722084654
0.0065 0.002 0.7932 0.1983 76.0658939572 2.1339068774 3.2005819769 0.0778280518 44.3527188758 0.6852096359 16.5403265990 0.4494013541 140.1595214089 3.3463459192
0.0065 0.0025 0.7928 0.1982 75.8971248412 1.2146057748 4.0491570650 0.1917554300 44.2850239838 0.5906083451 16.7954420471 0.4813849086 141.0267479371 2.4783544585
0.0065 0.003 0.7924 0.1981 76.2936230786 2.6950165678 4.8981348940 0.3092525708 44.5622140531 1.0329080693 16.5971490984 0.3667821984 142.3511211241 4.4039594063
0.0005 0.0035 0.7968 0.1992 5.7615467716 0.1170635560 5.2255632503 0.1690360724 56.3359968692 1.7397200431 19.6277800296 0.2972408817 86.9508869207 2.3230605532
0.0065 0.0035 0.792 0.198 75.6494304270 1.9161399861 5.6915344781 0.3084963791 44.1983540084 0.6450635505 16.5702023461 0.2806313324 142.1095212596 3.1503312481
0.0065 0.004 0.7916 0.1979 77.3221476174 1.6459633273 6.3862625403 0.0502765203 44.0704004056 0.9246388804 16.4632940355 0.2047918319 144.2421045988 2.8256705599
0.0065 0.0045 0.7912 0.1978 76.2593077316 2.5910887362 7.3089419550 0.4426384565 43.9501394042 0.7699955400 16.4299034946 0.3207558252 143.9482925854 4.1244785579
0.0065 0.005 0.7908 0.1977 77.9145552907 4.1493545232 7.9476890313 0.1682936618 43.6516664710 0.6990181640 16.3642940109 0.3834724305 145.8782048039 5.4001387795
0.0065 0.0055 0.7904 0.1976 76.5725132629 3.7987572745 8.8099573102 0.0770488720 43.6039723426 0.5867715434 16.3200661892 0.4009938311 145.3065091049 4.8635715210
0.0065 0.006 0.79 0.1975 75.3721000312 4.8826002473 9.6383953531 0.1108408533 43.8791110515 1.3026608750 16.3918265621 0.3302129577 145.2814329979 6.6263149333
0.0065 0.0065 0.7896 0.1974 76.7369149711 2.6772987018 10.3331234152 0.3979161673 43.5075584054 0.4442201807 16.2544567054 0.2014586394 146.8320534971 3.7208936892
0.0065 0.006999999999999999 0.7892 0.1973 77.3059258169 2.9993446603 11.1253147766 0.2432288339 43.2190858540 0.3062372550 16.1071282664 0.4164309639 147.7574547139 3.9652417131
0.0065 0.0075 0.7888 0.1972 75.4129664900 2.8170643326 11.9799309783 0.2510132572 43.2267784554 0.8463362596 16.1586785751 0.3515896855 146.7783544988 4.2660035349
0.0065 0.008 0.7884 0.1971 77.6094606596 2.7952444703 12.8792514205 0.1579935685 42.6429100115 0.7399900454 16.1056637690 0.3122291983 149.2372858606 4.0054572825
0.0005 0.004 0.7964 0.1991 5.8008534418 0.3322605804 6.0656807794 0.3385649993 55.8462345820 1.1389237451 19.5404959843 0.1985452356 87.2532647875 2.0082945604
0.0065 0.0085 0.7879999999999999 0.19699999999999998 77.3611423299 1.9024984304 13.5534396965 0.4310388989 42.7513756908 0.8748778398 16.0684655349 0.2971334951 149.7344232521 3.5055486642
0.0065 0.009000000000000001 0.7876 0.1969 75.4750460724 4.0255305013 14.0447836013 0.2682460027 42.6349609900 0.6937174096 15.9515986419 0.4000556602 148.1063893056 5.3875495738
0.0065 0.0095 0.7872 0.1968 74.0830908125 0.8513018715 14.9263834437 0.4473695579 42.8459946876 0.7944116489 15.9258234876 0.2016425204 147.7812924314 2.2947255987
0.0065 0.01 0.7868 0.1967 76.0705733227 0.8135923815 15.8587286402 0.3852915127 42.6913734001 0.6548889654 15.9978767600 0.2948926173 150.6185521230 2.1486654769
0.006999999999999999 0.0 0.7944 0.1986 81.4858470467 2.4008185186 0.0000000000 0.0000000000 43.9365491418 1.1870031507 16.5168946405 0.5517542128 141.9392908290 4.1395758821
0.006999999999999999 0.0005 0.794 0.1985 80.4513953116 3.1320121861 0.8074955157 0.0579163267 44.4845187793 0.8047335330 16.3891904668 0.5316815425 142.1326000734 4.5263435883
0.006999999999999999 0.001 0.7936 0.1984 82.9610950126 3.8619045928 1.6149910315 0.1163077804 43.5801252783 0.8816754844 16.2828679551 0.1520551766 144.4390792775 5.0119430342
0.006999999999999999 0.0015 0.7932 0.1983 80.8070270903 3.3553051892 2.4398044062 0.0856466200 43.8239807417 0.9401305887 16.2679300816 0.3216745799 143.3387423198 4.7027569778
0.006999999999999999 0.002 0.7928 0.1982 81.5104917050 1.9395527930 3.2440779947 0.1956674320 43.7280796446 0.8883518439 16.5078147566 0.3454475901 144.9904641009 3.3690196590
0.006999999999999999 0.0025 0.7924 0.1981 82.3730547471 3.7701920706 4.0064665290 0.1995515146 43.1985722504 1.3810095221 16.2992703261 0.4396170455 145.8773638526 5.7903701528
0.0 0.0015 0.7988 0.1997 0.0000000000 0.0000000000 2.2074229037 0.1046940458 56.5634414496 0.9804992911 19.7458185205 0.4199528983 78.5166828738 1.5051462352
0.0005 0.0045 0.7959999999999999 0.19899999999999998 5.8479590546 0.1837682418 6.6456276835 0.1014843153 55.2339035130 0.8256954811 19.3846734603 0.5106829918 87.1121637114 1.6216310300
0.006999999999999999 0.003 0.792 0.198 81.0896607670 4.0945973969 4.7467043135 0.1982107278 43.5288412692 0.7580661303 16.3030780193 0.3426368126 145.6682843690 5.3935110676
0.006999999999999999 0.0035 0.7916 0.1979 81.6552400781 3.6459063279 5.5972931062 0.2167868665 43.2131881930 0.3747068154 16.1642436652 0.2576823033 146.6299650425 4.4950823131
0.006999999999999999 0.004 0.7912 0.1978 81.6826923557 2.4222059267 6.4724490941 0.1011641545 42.9277926822 0.3307106897 16.1041992716 0.4545762202 147.1871334036 3.3086569911
0.006999999999999999 0.0045 0.7908 0.1977 81.8349277136 2.2405614293 7.2706815690 0.2178913908 43.1139536353 0.8444976884 16.0426903806 0.3193254569 148.2622532985 3.6222759654
0.006999999999999999 0.005 0.7904 0.1976 82.1085146170 3.0402427614 8.0467632941 0.1365048103 42.6680391759 0.4525603871 16.0072495434 0.3669010001 148.8305666304 3.9962089589
0.006999999999999999 0.0055 0.79 0.1975 80.1104255449 5.2329549582 8.6230855300 0.2320906071 42.8272760243 0.4239702105 15.8441045324 0.2285096558 147.4048916316 6.1175254316
0.006999999999999999 0.006 0.7896 0.1974 82.7545790148 3.4597951434 9.5900664444 0.2782074009 42.2072523539 1.2216617412 15.9627288222 0.6883309805 150.5146266353 5.6479952660
0.006999999999999999 0.0065 0.7892 0.1973 81.5819300184 3.2654491154 10.5558391360 0.3903139130 42.4223887722 0.5665836347 16.0151578294 0.3219901960 150.5753157560 4.5443368591
0.006999999999999999 0.006999999999999999 0.7888 0.1972 81.5164189013 1.9792415865 11.0693337907 0.3707404495 42.5764972196 0.2592385103 15.9759092989 0.3695198309 151.1381592105 2.9787403772
0.006999999999999999 0.0075 0.7884 0.1971 81.7241827299 4.1944745214 12.0870600592 0.2965617328 42.1954570318 1.2857540333 15.8927258462 0.5353285924 151.8994256671 6.3121188799
0.0005 0.005 0.7956 0.1989 5.8008534418 0.1448774015 7.3403557457 0.3237335515 55.3169836077 1.0708447415 19.4901172735 0.2930259864 87.9483100687 1.8324816809
0.006999999999999999 0.008 0.7879999999999999 0.19699999999999998 80.8531968299 2.7298384379 12.6351904317 0.2201574973 42.0875041926 0.5600627059 15.9568708326 0.4748925898 151.5327622868 3.9849512309
0.006999999999999999 0.0085 0.7876 0.1969 81.3604400511 2.6441880662 13.4994724152 0.1975549854 41.7987752212 0.9501646781 15.7043914799 0.4703115708 152.3630791674 4.2622193005
0.006999999999999999 0.009000000000000001 0.7872 0.1968 81.2883778222 6.3077729798 14.3516721714 0.4694445847 41.7762102572 1.3313583607 15.7957761180 0.2722635779 153.2120363688 8.3808395031
0.006999999999999999 0.0095 0.7868 0.1967 80.8407185219 5.1349969738 15.0814386924 0.7251689716 41.7867234790 0.8057786860 15.7817169429 0.5058651328 153.4905976362 7.1718097642
0.006999999999999999 0.01 0.7864 0.1966 81.3897640749 2.3062144763 15.6625938192 0.7452600484 41.3815798069 0.3745123399 15.6373174987 0.3449386050 154.0712551997 3.7709254696
0.0075 0.0 0.794 0.1985 87.0137375005 3.0122656242 0.0000000000 0.0000000000 43.4342222723 1.1764853493 16.1162081503 0.5267000530 146.5641679231 4.7154510265
0.0075 0.0005 0.7936 0.1984 85.8223710421 3.9605550117 0.8163558157 0.0801282359 43.1652376444 0.9335599936 16.0699300323 0.2204504009 145.8738945345 5.1946936421
0.0075 0.001 0.7932 0.1983 87.2099588942 3.4671038907 1.6000896180 0.1067863543 42.7467601299 1.2037946489 16.0690513339 0.4168551343 147.6258599760 5.1945400282
0.0075 0.0015 0.7928 0.1982 88.3732491595 4.8514288732 2.4003357974 0.1405559991 42.6157294866 0.7875210247 16.0479625712 0.2393832894 149.4372770147 6.0188891864
0.0075 0.002 0.7924 0.1981 88.1848267084 2.7585949385 3.2436752538 0.1990273677 42.2826398473 0.8160966673 15.8801311685 0.4442681719 149.5912729780 4.2179871454
0.0005 0.0055 0.7952 0.1988 5.7340944939 0.3131993170 8.1764458657 0.2863892817 55.2559556369 0.7906025082 19.5027119512 0.7247637715 88.6692079477 2.1149548784
0.0075 0.0025 0.792 0.198 87.8538395881 4.1173658371 4.0286172788 0.1123524421 42.5893182219 0.5045747107 16.0295099039 0.3847794074 150.5012849927 5.1190723973
0.0075 0.003 0.7916 0.1979 88.0160575924 1.9811169924 4.8574580626 0.1818748678 42.0680162691 0.2986226942 15.9152791063 0.2604243721 150.8568110304 2.7220389265
0.0075 0.0035 0.7912 0.1978 88.4649647235 3.3041896373 5.6613289102 0.1310635491 42.1975083922 0.6096639899 15.8127642879 0.2414429958 152.1365663138 4.2863601721
0.0075 0.004 0.7908 0.1977 86.3776557491 3.2776897833 6.4144544037 0.1713538319 42.3252055749 0.5575366709 15.9518915414 0.2279548429 151.0692072691 4.2345351290
0.0075 0.0045 0.7904 0.1976 85.9783498924 2.9501141564 7.0797823797 0.2226162879 42.2359713990 0.8343175399 15.9387110648 0.2155119272 151.2328147359 4.2225599114
0.0075 0.005 0.79 0.1975 86.7307918661 1.4699788464 8.0004480899 0.1019817592 41.9203183228 0.7412226708 15.7345601264 0.1463559827 152.3861184052 2.4595392591
0.0075 0.0055 0.7896 0.1974 86.7607398054 2.5602302915 8.7644475879 0.1646929642 41.8515977506 0.5944765713 15.8320956536 0.2517750038 153.2088807975 3.5711748308
0.0075 0.006 0.7892 0.1973 89.5986190073 2.1842042267 9.6545049893 0.2209811127 41.2208044383 0.5209127629 15.5916251796 0.1722348572 156.0655536145 3.0983329595
0.0075 0.0065 0.7888 0.1972 85.9421627991 6.4112766416 10.5099266728 0.5202028284 41.7018484439 1.0694682225 15.7881607315 0.4014095222 153.9420986473 8.4023572147
0.0075 0.006999999999999999 0.7884 0.1971 86.5323867686 3.2519264357 11.2413041574 0.6557364053 41.3349113586 0.6896946132 15.6428825888 0.2078191482 154.7514848734 4.8051766024
0.0005 0.006 0.7948 0.1987 5.9877161045 0.3417746836 8.8534533280 0.1855862256 55.0997958291 0.8768581813 19.2303154337 0.3757661770 89.1712806953 1.7799852675
0.0075 0.0075 0.7879999999999999 0.19699999999999998 86.2360269530 1.5314740343 11.8671635247 0.2568388359 41.3572199026 0.4792918001 15.6431754883 0.2261183994 155.1035858686 2.4937230697
0.0075 0.008 0.7876 0.1969 86.8655575928 2.7103955024 12.6001519729 0.1613257612 41.1338780428 0.7723896175 15.5178145104 0.1980312432 156.1174021189 3.8421421243
0.0075 0.0085 0.7872 0.1968 87.0396299897 3.2033042869 13.4318119430 0.6448353549 41.0438746068 0.9051605819 15.4937967529 0.1458227652 157.0091132924 4.8991229889
0.0075 0.009000000000000001 0.7868 0.1967 87.0283995124 4.8837900137 14.2525979086 0.6327181397 40.8246354678 0.3719947033 15.5008263405 0.3273541883 157.6064592293 6.2158570450
0.0075 0.0095 0.7864 0.1966 85.8067731571 2.9919325562 14.8889285395 0.5345839025 41.1277239617 0.1697849274 15.5333381829 0.2527408561 157.3567638412 3.9490422422
0.0075 0.01 0.7859999999999999 0.1965 87.4448630427 4.2326928475 15.6170840969 0.5727457134 40.4576983824 0.8254469940 15.3687286745 0.3773718552 158.8883741965 6.0082574101
0.008 0.0 0.7936 0.1984 91.7798272496 4.7319865647 0.0000000000 0.0000000000 42.6870142593 0.5538544775 15.9565779331 0.2497634098 150.4234194420 5.5356044520
0.008 0.0005 0.7932 0.1983 91.0033645329 3.4970186068 0.8042735885 0.0288852561 42.4811089627 0.6441749254 16.0268738086 0.4728729459 150.3156208927 4.6429517342
0.008 0.001 0.7928 0.1982 92.2390289848 4.6901669930 1.6129773270 0.1118431146 41.9967314964 0.6360817488 15.9325601757 0.1144843624 151.7812979839 5.5525762188
0.008 0.0015 0.7924 0.1981 92.7038459586 4.9691493694 2.3910727566 0.1301694494 41.8749319747 1.3822904256 15.8915542483 0.4042411842 152.8614049382 6.8858504286
0.0005 0.0065 0.7944 0.1986 5.9683747270 0.2475584357 9.6025514125 0.4540060198 55.4469885709 0.7490678675 19.3190639765 0.2796206895 90.3369786869 1.7302530125
0.008 0.002 0.792 0.198 91.1593433832 5.8360499674 3.2589794082 0.0639128373 41.8180067246 1.2878122356 15.7828885408 0.4588567422 152.0192180568 7.6466317825
0.008 0.0025 0.7916 0.1979 90.2905411872 4.7939532021 4.0028418609 0.1716148893 41.8310841469 1.2528201650 15.7957761180 0.2948809803 151.9202433130 6.5132692367
0.008 0.003 0.7912 0.1978 92.3319923796 2.9263869808 4.7712715088 0.1583463339 41.6541543154 1.0171249468 15.9082495187 0.3443810412 154.6656677225 4.4462393027
0.008 0.0035 0.7908 0.1977 91.3327918647 5.0809379563 5.5413121203 0.1194831204 41.3067051536 0.9569766499 15.5658500253 0.4832518351 153.7466591639 6.6406495617
0.008 0.004 0.7904 0.1976 91.5985798256 3.6718399358 6.3979420265 0.1758903761 41.1938803335 0.8708970040 15.6346814034 0.3574833068 154.8250835890 5.0761106227
0.008 0.0045 0.79 0.1975 90.9955655904 3.5826836956 7.0777686752 0.3674745386 41.6228710699 0.7352499517 15.5263085953 0.2152075823 155.2225139308 4.9006157682
0.008 0.005 0.7896 0.1974 92.4377460401 5.9999219583 7.9223163543 0.2838840626 40.8782272573 0.9191811374 15.5131281187 0.2638268400 156.7514177704 7.4668139983
0.008 0.0055 0.7892 0.1973 92.4280753514 2.9486161326 8.6589294706 0.2659066139 40.9369474478 1.0604568369 15.3315304404 0.3596891494 157.3554827102 4.6346687328
0.008 0.006 0.7888 0.1972 91.6849921086 4.9103333597 9.3882932507 0.0860547153 40.9502812901 0.4922410069 15.5148855156 0.1272411443 157.5384521650 5.6158702262
0.008 0.0065 0.7884 0.1971 92.0150433558 4.4195636580 10.3335261561 0.3928456266 40.8659190951 0.5384391133 15.4940896524 0.1296641887 158.7085782594 5.4805125866
0.0005 0.006999999999999999 0.794 0.1985 5.9025516522 0.4083258184 10.4027975919 0.2530290054 54.9728679065 0.9753301745 19.1541615686 0.2711433003 90.4323787192 1.9078282986
0.008 0.006999999999999999 0.7879999999999999 0.19699999999999998 92.3822175694 2.6004234065 11.1071914358 0.4685896927 40.6482184764 0.6707991523 15.5573559403 0.3590187835 159.6949834219 4.0988310350
0.008 0.0075 0.7876 0.1969 91.9295669459 2.3863287039 11.8881060518 0.0951219114 40.3489762831 0.4794794313 15.4179357873 0.2360515425 159.5845850681 3.1969815891
0.008 0.008 0.7872 0.1968 91.2139359808 4.4781714698 12.5502121006 0.4374188981 40.1451223468 1.0574397072 15.3250866518 0.4150855872 159.2343570800 6.3881156623
0.008 0.0085 0.7868 0.1967 92.0016291747 4.3201691001 13.5163875332 0.5798932028 40.0166559039 0.6426612792 15.2211073360 0.3423372247 160.7557799478 5.8850608068
0.008 0.009000000000000001 0.7864 0.1966 93.7014866850 3.0741517958 14.0097451426 0.3503744035 39.7766467412 1.2542233932 15.1349948885 0.3294649188 162.6228734573 5.0082145113
0.008 0.0095 0.7859999999999999 0.1965 91.9139690608 2.7226401372 14.9952521386 0.3415337864 39.9851162383 0.5076505603 15.1499327621 0.2027947679 162.0442701998 3.7746192518
0.008 0.01 0.7856 0.1964 90.6131054495 3.9227325201 15.5675469655 0.8818072599 39.8615217763 0.7647241981 15.0597197219 0.5044725709 161.1018939132 6.0737365490
0.0085 0.0 0.7932 0.1983 97.1919813965 5.5025953427 0.0000000000 0.0000000000 41.2477285431 1.0205453389 15.6461044831 0.2109250491 154.0858144227 6.7340657307
0.0085 0.0005 0.7928 0.1982 98.2467103821 2.6274250227 0.7692351297 0.0496532336 41.1643920282 0.6661692112 15.6789092250 0.2740387331 155.8592467650 3.6172862006
0.0085 0.001 0.7924 0.1981 97.2715306102 2.5586594880 1.5831745000 0.1620880797 40.9087412427 0.6399796410 15.6502050759 0.4474583874 155.4136514288 3.8081855961
0.0005 0.0075 0.7936 0.1984 6.0731925144 0.3484365030 11.1168572176 0.2981001018 54.7428591255 0.4076591660 19.2818657424 0.3073429859 91.2147745999 1.3615387567
0.0085 0.0015 0.792 0.198 95.8031457137 2.2804919584 2.3701302295 0.1077059003 41.0572084492 0.5460328653 15.6053914552 0.2967949156 154.8358758476 3.2310256396
0.0085 0.002 0.7916 0.1979 95.6995757571 2.5900000599 3.2638122991 0.0953535342 41.0056680200 0.2703275420 15.5432967652 0.1272627180 155.5123528414 3.0829438541
0.0085 0.0025 0.7912 0.1978 97.1208550408 4.6286443951 4.0411022469 0.1585469771 40.5594971406 0.8861372233 15.3010688944 0.4115670261 157.0225233227 6.0848956216
0.0085 0.003 0.7908 0.1977 96.8394691949 2.0121460311 4.8622909534 0.1517772264 40.3371809610 0.6692620173 15.4653855033 0.0938266355 157.5043266126 2.9270119103
0.0085 0.0035 0.7904 0.1976 96.4092795258 3.2924308342 5.6258877105 0.2964939050 40.8597650140 0.4421728561 15.4527908256 0.3080467164 158.3477230759 4.3391443117
0.0085 0.004 0.79 0.1975 96.3259868198 5.8266762169 6.3951228402 0.2772823607 40.4484672608 1.2862174671 15.3839594475 0.2864766560 158.5535363683 7.6766527007
0.0085 0.0045 0.7896 0.1974 97.5884796339 5.6921010811 7.1836895334 0.0792734885 39.8856252606 0.7099651980 15.1959179806 0.2935279550 159.8537124085 6.7748677226
0.0085 0.005 0.7892 0.1973 96.6123639889 4.8338220069 8.0370975124 0.3122361697 40.2548701263 0.7223778220 15.2670925545 0.3799952841 160.1714241821 6.2484312827
0.0085 0.0055 0.7888 0.1972 96.7714624162 2.9026993345 8.7874038195 0.3817117029 39.9938345199 0.6063735014 15.4390245500 0.5129217713 160.9917253056 4.4037063101
0.0085 0.006 0.7884 0.1971 96.3004062884 2.1337811853 9.5099210042 0.2342636912 39.8787019194 0.7705828111 15.2058765630 0.1612490786 160.8949057750 3.2998767662
0.0005 0.008 0.7932 0.1983 5.8875776826 0.1532674565 11.7523823666 0.4659445981 54.8638893871 0.7234634277 19.2153775602 0.5998632860 91.7192269965 1.9425387683
0.0085 0.0065 0.7879999999999999 0.19699999999999998 97.3111492382 3.6691289774 10.3770221740 0.4509648018 39.6956180068 0.6577753465 15.2354594106 0.4828753318 162.6192488296 5.2607444575
0.0085 0.006999999999999999 0.7876 0.1969 98.0570401002 3.0110435213 11.0403364455 0.4727608734 39.3094494180 0.6169391695 15.0585481240 0.1727620359 163.4653740877 4.2735056001
0.0085 0.0075 0.7872 0.1968 95.1823498896 3.3607807560 11.9203253243 0.4527395370 39.8335719913 1.0231513276 15.1440747725 0.2732072409 162.0803219777 5.1098788615
0.0085 0.008 0.7868 0.1967 96.3200596235 5.1340739366 12.7382921035 0.3132734056 39.3781699903 1.1956098764 15.0512256369 0.2736979137 163.4877473542 6.9166551323
0.0085 0.0085 0.7864 0.1966 96.5677540377 4.6665115848 13.1994304405 0.4572157704 39.1576487510 1.2699720444 15.0406812556 0.3046458753 163.9655144848 6.6983452749
0.0085 0.009000000000000001 0.7859999999999999 0.1965 98.1275425405 3.1368201677 14.0725727238 0.3268172347 38.8594322379 0.6802633886 14.9973321324 0.5187070363 166.0568796346 4.6626078273
0.0085 0.0095 0.7856 0.1964 96.0898348405 5.5347037631 14.7934789449 0.4432902390 39.1009799209 0.8627497744 14.9501753160 0.3101837312 164.9344690223 7.1509275077
0.0085 0.01 0.7852 0.1963 98.7620645034 3.8507609723 15.6372211421 0.3286286820 38.3153089010 0.7061463548 14.7715066325 0.2024916454 167.4861011790 5.0880276545
0.009000000000000001 0.0 0.7928 0.1982 102.4709296053 2.2560556597 0.0000000000 0.0000000000 40.8377128901 0.8774773391 15.4185215863 0.2236601611 158.7271640817 3.3571931599
0.009000000000000001 0.0005 0.7924 0.1981 101.2312097033 5.0457541741 0.7684296479 0.0536477493 40.2610242074 0.5705253243 15.4645068048 0.2998615569 157.7251703634 5.9697888046
0.0005 0.0085 0.7928 0.1982 5.9599518691 0.2308486984 12.5034941556 0.1871666594 54.2287369340 0.9862641652 19.1661704474 0.2672771560 91.8583534061 1.6715566790
0.009000000000000001 0.001 0.792 0.198 101.8089553648 3.9559134480 1.5968676907 0.0938308524 40.2697424890 0.4238845952 15.5295304896 0.4395639622 159.2050960341 4.9131928578
0.009000000000000001 0.0015 0.7916 0.1979 100.7748155874 1.9110957508 2.4285276608 0.2234105122 40.5607792408 0.8836539853 15.5230867010 0.2451734873 159.2872091900 3.2633337356
0.009000000000000001 0.002 0.7912 0.1978 101.6554721761 3.4231023953 3.1780284862 0.0802010761 39.9502431121 1.0266349029 15.3110274767 0.5908833075 160.0947712511 5.1208216818
0.009000000000000001 0.0025 0.7908 0.1977 101.1192168888 2.3831717737 4.0346583924 0.1343392987 39.6576678400 0.6093792038 15.1478824657 0.2111201905 159.9594255869 3.3380104667
0.009000000000000001 0.003 0.7904 0.1976 103.5646533035 5.2040935079 4.8369182764 0.1410628409 39.8715221581 1.0280027699 15.1616487413 0.3027532361 163.4347424793 6.6759123548
0.009000000000000001 0.0035 0.79 0.1975 100.3964108966 4.2250976058 5.5912519926 0.2441898850 39.8699836378 0.9331556341 15.2738292426 0.6277420149 161.1314757696 6.0301851398
0.009000000000000001 0.004 0.7896 0.1974 101.2025095949 1.6927118045 6.3729720904 0.4156816856 39.6786942838 1.0998840680 15.0972108555 0.3354608331 162.3513868246 3.5437383912
0.009000000000000001 0.0045 0.7892 0.1973 101.7961650990 4.0748484687 7.2489335601 0.1886857261 39.2748327119 0.7932749384 15.1004327498 0.3268159758 163.4203641208 5.3836251090
0.009000000000000001 0.005 0.7888 0.1972 100.3237247524 1.9279969192 8.0129330580 0.5335634576 39.2889358144 0.5397709568 15.1247434067 0.3045850424 162.7503370315 3.3059163760
0.009000000000000001 0.0055 0.7884 0.1971 102.0560258636 3.7077610943 8.7672667742 0.1490772541 38.9330247910 0.8609966587 14.9249859606 0.1278384607 164.6813033894 4.8456734678
0.0005 0.009000000000000001 0.7924 0.1981 5.9771095426 0.0727068938 13.1353946365 0.3509627616 54.1174506342 0.5831309817 19.0988035667 0.4979167126 92.3287583800 1.5047173497
0.009000000000000001 0.006 0.7879999999999999 0.19699999999999998 101.5796664548 1.4108326239 9.5344881994 0.4046245500 38.6691685640 0.7406206417 14.8728498529 0.4106596964 164.6561730711 2.9667375120
0.009000000000000001 0.0065 0.7876 0.1969 101.0197023824 2.1902487729 10.3661481695 0.3573508050 38.9340504712 0.7156510290 15.0816871830 0.4136479079 165.4015882061 3.6768985148
0.009000000000000001 0.006999999999999999 0.7872 0.1968 101.7974129298 5.3236788011 10.9823417551 0.0907874840 38.5376250806 0.4222527371 14.8230569411 0.3407698856 166.1404367066 6.1774889078
0.009000000000000001 0.0075 0.7868 0.1967 101.5675001045 3.5786546299 11.7499659212 0.4179278685 38.6778868456 0.2733423254 14.7902521993 0.3081235720 166.7856050706 4.5780483958
0.009000000000000001 0.008 0.7864 0.1966 100.5867050940 5.4274979900 12.4946338557 0.3009787095 38.6296798770 0.7853338522 14.8321368251 0.4658755694 166.5431556518 6.9796861211
0.009000000000000001 0.0085 0.7859999999999999 0.1965 100.8774496709 3.8764740034 13.4229516431 0.4674113162 38.2394085675 1.0287086479 14.7061900482 0.1824027844 167.2459999297 5.5549967519
0.009000000000000001 0.009000000000000001 0.7856 0.1964 100.9710369811 2.2967777604 14.1341920824 0.5514874618 38.1583798331 0.7619250583 14.8148557557 0.3803229554 168.0784646523 3.9905132359
0.009000000000000001 0.0095 0.7852 0.1963 101.3559927836 4.1019059800 14.6911827549 0.3419040211 38.0176052280 0.6292562549 14.7650628439 0.2042750782 168.8298436104 5.2773413342
0.009000000000000001 0.01 0.7848 0.1962 101.7777595947 2.4216398433 15.6480951466 0.5169436427 37.9881169228 0.4502099287 14.7357728958 0.5471813868 170.1497445599 3.9359748015
0.0095 0.0 0.7924 0.1981 107.4064123858 1.5528621381 0.0000000000 0.0000000000 39.4215049780 0.6335798429 15.1452463704 0.3075729070 161.9731637342 2.4940148880
0.0 0.002 0.7984 0.1996 0.0000000000 0.0000000000 2.8800002160 0.1980306151 57.2162868859 0.4450878851 19.5841380069 0.5742461467 79.6804251088 1.2173646469
0.0005 0.0095 0.792 0.198 5.9783573734 0.2748586346 13.8720077528 0.5231255558 54.1459132593 0.7788188938 18.9921881556 0.3511501995 92.9884665411 1.9279532837
0.0095 0.0005 0.792 0.198 107.6048174834 3.2727044504 0.7962187704 0.0340405419 39.1571359109 0.3640138824 15.1458321694 0.5985334785 162.7040043341 4.2692923532
0.0095 0.001 0.7916 0.1979 106.6873498860 4.1863345385 1.5819662772 0.0955302786 39.2061121396 0.8093822278 15.2694357504 0.4257295721 162.7448640532 5.5169766170
0.0095 0.0015 0.7912 0.1978 106.8308504283 1.0117988180 2.4035577247 0.0496924180 39.0650811145 0.6710284782 15.0154919002 0.2003483836 163.3149811677 1.9328680978
0.0095 0.002 0.7908 0.1977 107.6849906124 4.0061827990 3.2452862174 0.1189443293 38.8066097085 0.7763541943 15.0462463458 0.3393844374 164.7831328841 5.2408657600
0.0095 0.0025 0.7904 0.1976 110.1429053351 2.6865908740 3.9561239158 0.1891699371 38.5242912382 0.4117099928 14.7855658076 0.2193580513 167.4088862967 3.5068288552
0.0095 0.003 0.79 0.1975 106.7603479880 3.4268206800 4.7438851272 0.1520505606 38.7566077996 0.8014199216 15.0234001862 0.4284814086 165.2842411010 4.8087725708
0.0095 0.0035 0.7896 0.1974 107.0395501300 2.7066321669 5.5179531478 0.2349108679 38.8986645049 1.6931727641 14.7873232044 0.2410859882 166.2434909871 4.8758017871
0.0095 0.004 0.7892 0.1973 106.9128953035 7.1121652672 6.2924239093 0.2626957633 38.4412111435 1.7224885588 14.9782936661 0.5102023116 166.6248240224 9.6075519009
0.0095 0.0045 0.7888 0.1972 108.5241568269 3.5069170822 7.0697138571 0.4047447920 38.3278734833 0.6518005898 14.7849800086 0.1214540818 168.7067241759 4.6849165458
0.0095 0.005 0.7884 0.1971 107.1540386061 3.1323314648 7.9271492451 0.1608061273 38.3224886623 0.5800595508 14.7794149185 0.4325418314 168.1830914320 4.3057389743
0.0005 0.01 0.7916 0.1979 5.9059831869 0.2003302873 14.8969833576 0.3715655379 53.9879585111 0.4955001408 18.8984603216 0.5499576002 93.6893853772 1.6173535662
0.0095 0.0055 0.7879999999999999 0.19699999999999998 106.6471073427 3.6322784650 8.5526058715 0.3232622402 37.9837577820 0.5134817657 14.7592048543 0.5113961193 167.9426758505 4.9804185902
0.0095 0.006 0.7876 0.1969 108.3787845385 2.0378542175 9.4273591185 0.3855271897 37.6268210785 0.8871680016 14.3757994335 0.1228977742 169.8087641690 3.4334471830
0.0095 0.0065 0.7872 0.1968 105.7383745610 5.8993721528 10.1329611852 0.3083743747 38.0822230795 1.1572415920 14.7243498160 0.3997853677 168.6779086417 7.7647734872
0.0095 0.006999999999999999 0.7868 0.1967 106.3853748319 3.3136563403 10.8816565287 0.2623992222 37.9893990230 0.9428960823 14.6657699198 0.2576476763 169.9222003034 4.7765993211
0.0095 0.0075 0.7864 0.1966 106.2153578851 2.1069365362 11.7403001394 0.4519133431 37.5073293372 0.6612010524 14.5184414808 0.4190350639 169.9814288425 3.6390859956
0.0095 0.008 0.7859999999999999 0.1965 106.7775056615 3.3916018249 12.3931431474 0.2090159340 37.5988712935 0.6011570963 14.4507817006 0.4726660782 171.2203018030 4.6744409334
0.0095 0.0085 0.7856 0.1964 106.8055818546 3.3086849630 13.1881536951 0.2464748019 37.3378356870 1.2851905706 14.5278142642 0.3221255176 171.8593855009 5.1624758531
0.0095 0.009000000000000001 0.7852 0.1963 106.4970556887 2.5848466438 13.7970979444 0.3353417259 37.3755294337 0.6311984509 14.4296929380 0.4201040421 172.0993760048 3.9714908627
0.0095 0.0095 0.7848 0.1962 106.5825320987 5.1028124020 14.7487747044 0.3333313030 37.2065486237 1.2238485824 14.3977668945 0.3861539483 172.9356223213 7.0461462357
0.0095 0.01 0.7844 0.1961 106.8027742352 4.3380571779 15.3295270902 0.3115101325 36.9180760723 0.7887924075 14.3772639309 0.2275088117 173.4276413286 5.6658685296
0.001 0.0 0.7992 0.1998 11.6129373609 0.3140433409 0.0000000000 0.0000000000 55.6223798821 1.0300318867 19.6749368461 0.3117397304 86.9102540891 1.6558149580
0.01 0.0 0.792 0.198 111.8443226339 4.4970307309 0.0000000000 0.0000000000 38.5907040301 0.6739694452 14.7952314904 0.3640946729 165.2302581544 5.5350948490
0.01 0.0005 0.7916 0.1979 111.2600258608 1.4383968711 0.7869557296 0.0871782903 38.3930041749 0.4596077362 14.7811723153 0.1759738523 165.2211580806 2.1611567499
0.01 0.001 0.7912 0.1978 113.0010617876 4.1518101467 1.5332346277 0.1474185760 38.3658236500 1.2606600451 14.7993320832 0.1548948166 167.6994521485 5.7147835844
0.01 0.0015 0.7908 0.1977 111.0825219292 4.6477474666 2.3254259890 0.1170972213 38.3506948673 0.9909957699 14.9226427647 0.1713960072 166.6812855502 5.9272364650
0.01 0.002 0.7904 0.1976 113.3573174816 5.3323375708 3.1884997497 0.1036414420 38.0114511469 0.8524482237 14.5532965190 0.4210896362 169.1105648972 6.7095168727
0.01 0.0025 0.79 0.1975 114.9289603770 1.7498581429 4.0165350517 0.1438771804 37.8455473774 0.5013221090 14.8166131526 0.3098007103 171.6076559587 2.7048581426
0.01 0.003 0.7896 0.1974 110.3469256713 1.8485091913 4.7128740775 0.2008639733 38.1724829356 0.5167372281 14.7498320709 0.4551005746 167.9821147553 3.0212109673
0.01 0.0035 0.7892 0.1973 112.4005432140 2.5185028156 5.5215778159 0.1612573781 37.7614416024 0.7235797499 14.7105835404 0.3708639517 170.3941461727 3.7742038953
0.01 0.004 0.7888 0.1972 111.8037681329 2.0549223701 6.2924239093 0.3008924717 37.5765627495 0.7296213305 14.7457314781 0.2544715007 170.4184862698 3.3399076730
0.01 0.0045 0.7884 0.1971 111.5626248303 2.4499414049 7.1482483337 0.3736289700 37.4506605071 0.8729354882 14.6320864794 0.1982252285 170.7936201505 3.8947310916
0.001 0.0005 0.7988 0.1997 11.4538389336 0.7690409681 0.7382240800 0.0852670125 55.8390548207 1.2842230647 19.4215787949 0.5309310292 87.4526966292 2.6694620745
0.01 0.005 0.7879999999999999 0.19699999999999998 113.4390503992 4.0117116964 7.7249733105 0.4627519294 36.9532056186 0.5004294557 14.4200272551 0.2423296737 172.5372565834 5.2172227552
0.01 0.0055 0.7876 0.1969 110.9461964140 2.7620016738 8.7024254884 0.1843585812 37.1660342564 0.4854989728 14.4337935307 0.2761618100 171.2484496895 3.7080210378
0.01 0.006 0.7872 0.1968 109.6397175641 3.6326616838 9.3649342782 0.1849208014 37.2196260460 0.5736624768 14.4950095223 0.2574224871 170.7192874106 4.6486674491
0.01 0.0065 0.7868 0.1967 112.1893478507 1.2388719726 10.1369885942 0.4050460415 37.2232159266 0.7466870717 14.3913231060 0.4114352662 173.9408754775 2.8020403520
0.01 0.006999999999999999 0.7864 0.1966 112.8244937291 6.3427726975 10.9811335324 0.4992518958 36.6096027574 0.8237153829 14.2811929010 0.5947333882 174.6964229199 8.2604733644
0.01 0.0075 0.7859999999999999 0.1965 110.5197502374 2.3662172345 11.5494009502 0.3234849451 36.7375563602 0.3164535042 14.4507817006 0.0720223089 173.2574892484 3.0781779927
0.01 0.008 0.7856 0.1964 111.3442544399 5.7088898115 12.4326117562 0.4599717265 36.8383294381 1.0348058337 14.3049177590 0.1477026770 174.9201133932 7.3513700487
0.01 0.0085 0.7852 0.1963 110.9224876288 5.7577313359 13.2638689854 0.6644780692 36.7785835675 0.7982062364 14.3028674627 0.2183356899 175.2678076444 7.4387513314
0.01 0.009000000000000001 0.7848 0.1962 111.0007890116 3.0050877360 13.9376545205 0.2111315181 36.7375563602 0.5945548734 14.2340360846 0.2175326409 175.9100359769 4.0283067684
0.01 0.0095 0.7844 0.1961 111.0669240441 1.9223203075 14.4547738433 0.8098934361 35.9859892064 0.5528478029 14.1974236494 0.1986851845 175.7051107432 3.4837467310
0.001 0.001 0.7984 0.1996 11.2969242102 0.7332415611 1.5545798957 0.1134843550 55.9944453684 1.3817667102 19.4895314745 0.2989182351 88.3354809488 2.5274108614
0.01 0.01 0.784 0.196 113.4449775955 4.2541510464 15.4197410531 0.3098499138 35.8047002341 0.7836166388 14.0231484582 0.3241199772 178.6925673409 5.6717375762
0.001 0.0015 0.7979999999999999 0.1995 11.4232670789 0.5920611988 2.2452805488 0.0430009616 55.3639084761 1.5576494381 19.4335876736 0.4564964094 88.4660437774 2.6492080079
0.001 0.002 0.7976 0.1994 11.5539773555 0.5383402979 3.0056553786 0.1954119459 55.1841580241 0.7730951687 19.2903598274 0.4556710193 89.0341505856 1.9625184318
0.001 0.0025 0.7972 0.1993 11.6060742915 0.8556321308 3.7724740629 0.1637645749 55.5913530566 0.3658768129 19.2294367353 0.5029369818 90.1993381463 1.8882105004
0.001 0.003 0.7968 0.1992 11.5755024368 0.8323096929 4.4583418251 0.1146220712 55.0187670947 1.3313164802 19.3755935764 0.3526169156 90.4282049330 2.6308651599
0.001 0.0035 0.7964 0.1991 11.8150859508 0.8172753550 5.1921357551 0.1852012714 54.6297778854 1.2618332224 19.2607769798 0.2693809124 90.8977765711 2.5336907612
0.0 0.0025 0.7979999999999999 0.1995 0.0000000000 0.0000000000 3.6431942322 0.1253139184 56.4267695653 0.2645698242 19.7229723610 0.5760599382 79.7929361585 .9659436808
0.001 0.004 0.7959999999999999 0.19899999999999998 11.7470791721 0.4654484163 5.9408310987 0.1301146108 54.9956892905 0.4401052514 19.1840373157 0.4203188177 91.8676368770 1.4559870962
0.001 0.0045 0.7956 0.1989 11.6063862492 0.6563429887 6.7745047733 0.3572509338 54.2618151199 0.6137575426 19.2886024305 0.3805187013 91.9313085729 2.0078701664
0.001 0.005 0.7952 0.1988 11.6357102730 0.7455708117 7.4217094086 0.0325797230 54.5866993177 1.0164860614 19.2596053819 0.5099883809 92.9037243812 2.3046249770
0.001 0.0055 0.7948 0.1987 11.6422613847 0.3785321013 8.2714927194 0.2733017709 54.2959189860 0.3810039491 19.0431526653 0.1669825054 93.2528257554 1.1998203267
0.001 0.006 0.7944 0.1986 11.6528679465 0.5853157847 8.9807194542 0.3166824242 54.3361769331 0.5227136310 19.1078834506 0.4388944063 94.0776477844 1.8636062462
0.001 0.0065 0.794 0.1985 11.8497132556 0.2128731324 9.5888582217 0.3559500588 54.3792555008 0.7620714026 19.0457887606 0.4239055981 94.8636157387 1.7548001919
0.001 0.006999999999999999 0.7936 0.1984 11.6628505930 0.7109772648 10.3802441012 0.1764979567 54.4969523018 0.8244883432 18.9842798696 0.2376135194 95.5243268656 1.9495770841
0.001 0.0075 0.7932 0.1983 11.7018453055 0.9066016776 11.2864111388 0.4858824922 54.0510378424 1.0271450899 18.9174987879 0.4600577288 95.9567930746 2.8796869885
0.001 0.008 0.7928 0.1982 11.8609437328 0.5987618294 11.9295883651 0.5118417041 53.8017975580 0.7755803984 18.9555757204 0.2716907547 96.5479053763 2.1578746866
0.001 0.0085 0.7924 0.1981 11.9152243727 0.2731224855 12.7008371993 0.2680863224 53.5543522140 0.8387928878 18.8785431569 0.3713863782 97.0489569429 1.7513880739
0.0 0.003 0.7976 0.1994 0.0000000000 0.0000000000 4.4406212253 0.2393975417 56.4026660810 1.0098049295 19.8155285970 0.1871130285 80.6588159033 1.4363154997
0.001 0.009000000000000001 0.792 0.198 11.5829894216 0.9661123993 13.1076055140 0.1850926397 53.9794966496 1.5481126185 18.7892088152 0.5115718981 97.4593004004 3.2108895556
0.001 0.0095 0.7916 0.1979 11.8727981254 0.5169597507 14.1188879280 0.3272933384 53.3174200918 1.1057479346 19.0261644954 0.6167759295 98.3352706406 2.5667769532
0.001 0.01 0.7912 0.1978 11.6054503761 0.8167016853 14.8184488810 0.3033727241 53.5238382285 0.8032834227 18.7376585065 0.3663309630 98.6853959921 2.2896887951
0.0015 0.0 0.7988 0.1997 17.4783660467 0.7999038303 0.0000000000 0.0000000000 54.8846594108 0.5777174927 19.2601911808 0.5228287736 91.6232166383 1.9004500966
0.0015 0.0005 0.7984 0.1996 16.8466517031 0.7153309115 0.7217117029 0.0393451276 54.8064512969 0.9296994547 19.2607769798 0.4685930359 91.6355916827 2.1529685297
0.0015 0.001 0.7979999999999999 0.1995 17.4456104882 0.5826501377 1.5598155274 0.0571608395 54.8146567383 1.2795564796 19.3946320427 0.3955830604 93.2147147966 2.3149505172
0.0015 0.0015 0.7976 0.1994 17.5572913450 1.0191776004 2.2879710848 0.0908589196 54.8136310581 0.9397757942 19.0349514798 0.3116461490 93.6938449677 2.3614584632
0.0015 0.002 0.7972 0.1993 17.4836693276 0.7383321116 3.0310280556 0.1297150870 54.5295176476 0.4446078108 19.1898953053 0.5344772718 94.2341103361 1.8471322812
0.0015 0.0025 0.7968 0.1992 17.6240502929 0.8710091400 3.7060218134 0.1097526237 54.2423271964 0.6950044792 19.2373450213 0.5137206409 94.8097443240 2.1894868838
0.0015 0.003 0.7964 0.1991 17.5763207647 0.8895042643 4.5320434108 0.1672534056 53.8351321639 0.7403329433 19.1175491335 0.5350464659 95.0610454729 2.3321370791
0.0 0.0035 0.7972 0.1993 0.0000000000 0.0000000000 5.1119903149 0.1611285783 56.5654928100 0.9091970717 19.9411824744 0.4923381523 81.6186655993 1.5626638023
0.0015 0.0035 0.7959999999999999 0.19899999999999998 17.6327851085 0.5474003472 5.3669253082 0.2137549016 53.9089811371 0.9191227651 19.0906023812 0.2799518470 95.9992939350 1.9602298609
0.0015 0.004 0.7956 0.1989 17.5604109220 0.9096386995 6.0221847616 0.1954617421 54.3872045222 1.1867053225 19.0188420084 0.3902520406 96.9886422142 2.6820578047
0.0015 0.0045 0.7952 0.1988 18.2386069630 0.3847084827 6.7809486278 0.4279648496 54.1571957413 0.6002727000 18.8056111861 0.3601972976 97.9823625182 1.7731433299
0.0015 0.005 0.7948 0.1987 17.9288329663 0.7503048999 7.6166360069 0.2704740278 54.0330884392 0.9887251060 18.9708064935 0.2446606741 98.5493639059 2.2541647078
0.0015 0.0055 0.7944 0.1986 17.8252630097 1.4049267099 8.2223583289 0.2828537434 53.2874189464 0.7031121815 18.7938952069 0.4344677831 98.1289354919 2.8253604179
0.0015 0.006 0.794 0.1985 17.3616938667 0.4319702960 9.0423388128 0.1680081369 53.6823058167 0.5169484085 19.0935313761 0.4845396731 99.1798698723 1.6014665145
0.0015 0.0065 0.7936 0.1984 17.6012773807 0.6058780749 9.6681981801 0.3882672991 53.1971590904 1.3217316948 18.6114188301 0.3194651297 99.0780534813 2.6353421985
0.0015 0.006999999999999999 0.7932 0.1983 17.5903588612 0.5369719119 10.7008258621 0.2973417314 53.1476700216 0.8748931713 18.8053182866 0.3152469373 100.2441730315 2.0244537519
0.0015 0.0075 0.7928 0.1982 17.8570826952 0.5779511262 11.2417068983 0.3641419264 52.9427904051 1.4915726375 18.7045608651 0.3352183057 100.7461408637 2.7688839958
0.0015 0.008 0.7924 0.1981 17.6539982321 0.6901288417 12.0391338914 0.5447082287 52.9240717418 0.5523632999 18.5868152737 0.6814219402 101.2040191390 2.4686223105
0.0 0.004 0.7968 0.1992 0.0000000000 0.0000000000 5.8788089992 0.0929136449 56.2644556764 1.1064429592 19.7179930698 0.3060540302 81.8612577454 1.5054106343
0.0015 0.0085 0.792 0.198 17.5719533569 0.3004436094 12.8031333894 0.3931460923 52.6179062072 0.6066024698 18.7859869209 0.6039487868 101.7789798744 1.9041409583
0.0015 0.009000000000000001 0.7916 0.1979 17.8864067190 0.9897969014 13.3987871888 0.1984560726 52.8822752743 0.9644729328 18.6667768320 0.6104896515 102.8342460141 2.7632155583
0.0015 0.0095 0.7912 0.1978 17.9874810140 0.3763042698 14.2372937542 0.6069368250 52.6007260642 0.4128569777 18.4509099144 0.4371701130 103.2764107468 1.8332681855
0.0015 0.01 0.7908 0.1977 17.4197179990 0.5302620252 15.1076168513 0.8287722876 52.5791867804 0.7180995651 18.6102472322 0.2843424958 103.7167688629 2.3614763737
0.002 0.0 0.7984 0.1996 22.9323225255 1.4813693675 0.0000000000 0.0000000000 54.1433490588 1.0947345066 18.8287502451 0.2484740722 95.9044218294 2.8245779463
0.002 0.0005 0.7979999999999999 0.1995 23.7808474710 1.0531710452 0.8127311475 0.0444550075 53.6599972728 0.5653847447 18.8887946387 0.2127377949 97.1423705300 1.8757485923
0.002 0.001 0.7976 0.1994 23.7162722270 2.0279807468 1.5364565549 0.1122773460 53.9256484401 0.7453537506 19.1843302152 0.4047425733 98.3627074372 3.2903544167
0.002 0.0015 0.7972 0.1993 23.4002590764 0.8531855477 2.3681165250 0.1613378258 53.6974345994 0.4498592824 19.1773006277 0.3173462814 98.6431108285 1.7817289373
0.002 0.002 0.7968 0.1992 23.1644190547 0.6620474481 3.0837871143 0.1506832372 53.7838481548 0.9888275123 19.0358301783 0.4005571482 99.0678845021 2.2021153458
0.002 0.0025 0.7964 0.1991 22.8437265386 0.6531461587 3.8936990754 0.1380079731 53.0368965618 1.4469248560 18.7827650266 0.6769022976 98.5570872024 2.9149812854
0.0 0.0045 0.7964 0.1991 0.0000000000 0.0000000000 6.6218659700 0.2341390290 56.1647082787 0.9711157627 19.4157208053 0.1498615265 82.2022950540 1.3551163182
0.002 0.003 0.7959999999999999 0.19899999999999998 23.6161338051 0.9629879048 4.5694983151 0.2230239357 53.4125519287 1.1828747589 18.7687058515 0.5504372287 100.3668899004 2.9193238281
0.002 0.0035 0.7956 0.1989 23.4957181327 0.6416101607 5.3657170854 0.1130432814 53.3171636717 0.7717168209 18.8926023320 0.6305999988 101.0712012218 2.1569702618
0.002 0.004 0.7952 0.1988 23.5106921024 1.0109181701 6.0455437341 0.2230239357 53.3012656289 0.3878970033 18.7839366245 0.3918176254 101.6414380899 2.0136567345
0.002 0.0045 0.7948 0.1987 23.4592190818 0.9419077049 6.8917023768 0.3983561581 52.5930334628 0.5093021118 18.7435164961 0.3950674412 101.6874714175 2.2446334160
0.002 0.005 0.7944 0.1986 23.2748520807 1.1036768942 7.6130113388 0.1540050891 52.6625232952 0.6339197263 18.7174484423 0.2296406650 102.2678351570 2.1212423746
0.002 0.0055 0.794 0.1985 23.1226167229 0.7755908387 8.4648083541 0.2180104637 52.4837985234 0.9947292093 18.6738064196 0.5870220053 102.7450300200 2.5753525170
0.002 0.006 0.7936 0.1984 23.4589071241 1.6609366253 9.1188595848 0.3031609261 52.4573872587 0.8860897341 18.6676555305 0.3747483751 103.7028094981 3.2249356606
0.002 0.0065 0.7932 0.1983 23.0985959799 2.1055701876 9.8836645646 0.2645538763 52.2660979046 0.9378652119 18.5704129028 0.4473548425 103.8187713519 3.7553441183
0.002 0.006999999999999999 0.7928 0.1982 23.3634480677 1.0522192197 10.7346560981 0.2619661648 51.9412137068 0.8722980314 18.6020460467 0.6208999238 104.6413639193 2.8073833397
0.002 0.0075 0.7924 0.1981 24.0812627367 1.8084448088 11.5127515278 0.3832553220 52.2673800048 1.0996922765 18.6500815616 0.3620142796 106.5114758309 3.6534066869
