# Supplementary material for: Multipressure Sampling for Improving the Performance of MOF-based Electronic Noses
Source: ACS Sens. 2024 Jul 12;9(7):3531–9. doi: 10.1021/acssensors.4c00199 (PMC11287752; doi:10.1021/acssensors.4c00199)
Supplement: Supplementary file 2 — se4c00199_si_002.zip [file se4c00199_si_002.zip › Multiplex_Adsorption_Data/Methane_1bar/EDUVOO.csv]

methane_comp CO2_comp N2_comp O2_comp methane_mass methane_error CO2_mass CO2_error N2_mass N2_error O2_mass O2_error total_mass total_error
0.0 0.0 0.8 0.2 0.0000000000 0.0000000000 0.0000000000 0.0000000000 8.8599813596 0.3416736825 2.9123621599 0.0703608586 11.7723435195 .4120345411
0.0 0.0005 0.7996 0.1999 0.0000000000 0.0000000000 0.0572902299 0.0220408959 9.1453521482 0.1607454967 2.8703468366 0.2005421892 12.0729892147 .3833285818
0.0 0.005 0.7959999999999999 0.19899999999999998 0.0000000000 0.0000000000 0.5160934996 0.0441868236 9.0622850336 0.2861071674 2.8451376427 0.1198725964 12.4235161759 .4501665874
0.002 0.008 0.792 0.198 0.0263302508 0.0048391661 0.8930535836 0.0862822321 8.9816700847 0.3457390655 2.8332333011 0.0675156599 12.7342872202 .5043761236
0.002 0.0085 0.7916 0.1979 0.0252770408 0.0062209764 0.9517881050 0.1375779797 8.8936986386 0.5129988469 2.8461880257 0.0649918490 12.7169518101 .7217896520
0.002 0.009000000000000001 0.7912 0.1978 0.0263302508 0.0035107001 0.9739339082 0.1114425828 9.0190656123 0.3445892772 2.8227294702 0.0961315739 12.8420592415 .5556741340
0.002 0.0095 0.7908 0.1977 0.0245749007 0.0115906284 1.0191883755 0.0758524276 8.9314006869 0.3746711460 2.8815509229 0.0650521803 12.8567148860 .5271663823
0.002 0.01 0.7904 0.1976 0.0231706207 0.0076594434 1.1535074859 0.0332709930 8.8431227201 0.1423655926 2.7579558468 0.1390425801 12.7777566735 .3223386091
0.0025 0.0 0.7979999999999999 0.1995 0.0307186259 0.0065679185 0.0000000000 0.0000000000 9.0460394355 0.7966015264 2.9309189277 0.0867695265 12.0076769891 .8899389714
0.0025 0.0005 0.7976 0.1994 0.0324739760 0.0088117873 0.0471801893 0.0203343844 9.0445068319 0.1785898188 2.8798002844 0.1600202310 12.0039612816 .3677562215
0.0025 0.001 0.7972 0.1993 0.0356336061 0.0106831475 0.1246905004 0.0291096308 9.1208304907 0.5800985372 2.9298685446 0.1211381104 12.2110231418 .7410294259
0.0025 0.0015 0.7968 0.1992 0.0310696959 0.0068974313 0.1627235101 0.0389453175 9.1714064092 0.6501026232 2.9382716093 0.1345620491 12.3034712245 .8305074211
0.0025 0.002 0.7964 0.1991 0.0317718360 0.0102594167 0.2291609196 0.0302037696 8.9611331966 0.6306048285 2.8125757671 0.0649616624 12.0346417193 .7360296772
0.0 0.0055 0.7956 0.1989 0.0000000000 0.0000000000 0.5416093162 0.0870311310 8.7588295225 0.1629237634 2.8829514336 0.0918750014 12.1833902723 .3418298958
0.0025 0.0025 0.7959999999999999 0.19899999999999998 0.0300164859 0.0055951353 0.2729710954 0.0764611072 8.9347724148 0.4809988899 2.8682460705 0.0963862815 12.1060060666 .6594414139
0.0025 0.003 0.7956 0.1989 0.0301920209 0.0105086696 0.3162998407 0.0276728330 8.9960765584 0.4447293456 2.8423366211 0.1524981966 12.1849050411 .6354090448
0.0025 0.0035 0.7952 0.1988 0.0326495110 0.0110684530 0.3707014875 0.0495663040 9.0993740405 0.2163645486 2.8896038598 0.1543836842 12.3923288988 .4313829898
0.0025 0.004 0.7948 0.1987 0.0356336061 0.0087837689 0.4612104222 0.0694061845 9.0751589037 0.4028694515 2.8479386642 0.2812848407 12.4199415962 .7623442456
0.0025 0.0045 0.7944 0.1986 0.0265057858 0.0060195967 0.5093534725 0.0473273365 8.8710161054 0.4931246784 2.8405859826 0.1403239115 12.2474613463 .6867955231
0.0025 0.005 0.794 0.1985 0.0312452309 0.0094593663 0.5339064282 0.0623559374 9.0644306786 0.2162359743 2.8454877704 0.0543589455 12.4750701081 .3424102235
0.0025 0.0055 0.7936 0.1984 0.0286122059 0.0055063180 0.6147867527 0.1065952802 9.0567676606 0.5348539729 2.8426867488 0.1914068400 12.5428533680 .8383624111
0.0025 0.006 0.7932 0.1983 0.0356336061 0.0084256803 0.7004813823 0.0828843819 9.0693350101 0.3695658662 2.9536772278 0.1517859081 12.7591272263 .6126618365
0.0025 0.0065 0.7928 0.1982 0.0326495110 0.0165933975 0.6850756062 0.0653469867 8.9559223443 0.2479341482 2.8367345780 0.2885579043 12.5103820395 .6184324367
0.0025 0.006999999999999999 0.7924 0.1981 0.0301920209 0.0078971246 0.7587344732 0.0904986908 9.0095634700 0.2878854595 2.7926184885 0.1796997773 12.5911084526 .5659810522
0.0 0.006 0.7952 0.1988 0.0000000000 0.0000000000 0.6807427317 0.0879530181 9.1226696150 0.2796611447 2.7950693824 0.1238601153 12.5984817291 .4914742781
0.0025 0.0075 0.792 0.198 0.0344048610 0.0074803455 0.8463548248 0.0361040781 9.0647371993 0.2465737707 2.8948557752 0.1097771770 12.8403526603 .3999353713
0.0025 0.008 0.7916 0.1979 0.0310696959 0.0052777395 0.8795735296 0.0957356967 9.0080308664 0.2481008307 2.8654450489 0.1522214126 12.7841191408 .5013356795
0.0025 0.0085 0.7912 0.1978 0.0280856009 0.0047100985 0.9383080510 0.0949968643 9.0417481454 0.3940793243 2.8556414735 0.1204235688 12.8637832708 .6142098559
0.0025 0.009000000000000001 0.7908 0.1977 0.0303675559 0.0023810727 1.0191883755 0.1578798468 9.1303326330 0.6153378797 2.8178276825 0.1327644328 12.9977162469 .9083632320
0.0025 0.0095 0.7904 0.1976 0.0344048610 0.0106137005 1.0548142328 0.1863428366 9.0567676606 0.4740899577 2.8997575630 0.1488862185 13.0457443174 .8199327133
0.0025 0.01 0.79 0.1975 0.0314207660 0.0065113787 1.0841814935 0.1211675554 8.9176072546 0.3075403493 2.8783997736 0.2921533961 12.9116092877 .7273726795
0.003 0.0 0.7976 0.1994 0.0342293260 0.0148116600 0.0000000000 0.0000000000 9.1379956510 0.4256936074 2.8980069245 0.2159081667 12.0702319015 .6564134341
0.003 0.0005 0.7972 0.1993 0.0394953762 0.0083078328 0.0457358978 0.0185210013 8.9513245336 0.5544911501 2.9291682893 0.1405822644 11.9657240969 .7219022486
0.003 0.001 0.7968 0.1992 0.0373889561 0.0087133285 0.1121733073 0.0244725857 9.0579937435 0.3424449683 2.8826013059 0.1237016554 12.0901573128 .4993325379
0.003 0.0015 0.7964 0.1991 0.0412507263 0.0076110165 0.1444291510 0.0332152159 8.9384506634 0.1629860330 2.7982205316 0.1967281491 11.9223510723 .4005404145
0.0 0.0065 0.7948 0.1987 0.0000000000 0.0000000000 0.7457358496 0.0959195156 9.0022069728 0.4883651383 2.8454877704 0.1870167020 12.5934305928 .7713013559
0.003 0.002 0.7959999999999999 0.19899999999999998 0.0379155611 0.0098924527 0.2320495026 0.0470325817 9.1125544313 0.6185506070 2.9116619046 0.1027826071 12.2941813996 .7782582485
0.003 0.0025 0.7956 0.1989 0.0373889561 0.0072460034 0.2556395973 0.0393950201 9.1683412021 0.3773039708 2.8668455597 0.1461941406 12.3282153152 .5701391349
0.003 0.003 0.7952 0.1988 0.0416017963 0.0062407570 0.3528885589 0.0404630810 9.0960023126 0.1905661763 2.8931051368 0.2505270694 12.3835978046 .4877970837
0.003 0.0035 0.7948 0.1987 0.0387932362 0.0163690510 0.3851444026 0.0550601608 8.9706353388 0.1300226058 2.8587926227 0.0956816417 12.2533656003 .2971334593
0.003 0.004 0.7944 0.1986 0.0344048610 0.0175324237 0.4602475612 0.0411221693 9.1030522891 0.2719901191 2.8440872596 0.2144725760 12.4417919709 .5451172881
0.003 0.0045 0.794 0.1985 0.0370378861 0.0095113412 0.4770976288 0.0463175177 9.0294873167 0.3701856691 2.8664954320 0.1687252244 12.4101182636 .5947397524
0.003 0.005 0.7936 0.1984 0.0375644911 0.0108434609 0.5353507197 0.0644901273 8.9421289120 0.3997979703 2.9102613938 0.1760498311 12.4253055166 .6511813896
0.003 0.0055 0.7932 0.1983 0.0340537910 0.0085563187 0.5883080750 0.0389453175 8.8023554645 0.3890500254 2.8696465813 0.0869106933 12.2943639118 .5234623549
0.003 0.006 0.7928 0.1982 0.0410751912 0.0090464414 0.6547454845 0.0718606592 8.9522440957 0.5907932199 2.8689463259 0.1835737898 12.5170110973 .8552741103
0.003 0.0065 0.7924 0.1981 0.0408996562 0.0078971246 0.7409215446 0.1155192468 9.0518633291 0.2941921917 2.8608933889 0.1790299828 12.6945779188 .5966385459
0.0 0.006999999999999999 0.7944 0.1986 0.0000000000 0.0000000000 0.7885831644 0.0731140629 9.1729390128 0.4166761063 2.8917046260 0.1386328825 12.8532268032 .6284230517
0.003 0.006999999999999999 0.792 0.198 0.0375644911 0.0111792511 0.8011003575 0.0913653122 8.9761527117 0.4105748624 2.8815509229 0.2746304860 12.6963684832 .7877499117
0.003 0.0075 0.7916 0.1979 0.0342293260 0.0106484807 0.8169875641 0.0887505087 8.8909399521 0.2273168889 2.8027721917 0.0977351841 12.5449290339 .4244510624
0.003 0.008 0.7912 0.1978 0.0335271860 0.0112889618 0.8930535836 0.1585946366 8.9923983098 0.4689129863 2.8755987521 0.1994879999 12.7945778315 .8382845846
0.003 0.0085 0.7908 0.1977 0.0317718360 0.0109001444 0.9132736648 0.0741215381 9.1235891772 0.3015453553 2.8409361103 0.1742552856 12.9095707883 .5608223234
0.003 0.009000000000000001 0.7904 0.1976 0.0377400261 0.0121614219 1.0138926400 0.0868391739 8.6589037684 0.4332316597 2.8010215532 0.0821122227 12.5115579877 .6143444782
0.003 0.0095 0.79 0.1975 0.0380910962 0.0115159526 1.0514442192 0.1785944953 8.6742298043 0.5879939888 2.8731478582 0.0894684168 12.6369129779 .8675728535
0.003 0.01 0.7896 0.1974 0.0408996562 0.0109677777 1.0649242733 0.1173189932 8.8753073955 0.4584672916 2.8419864934 0.0593195263 12.8231178184 .6460735888
0.0035 0.0 0.7972 0.1993 0.0442348213 0.0165264133 0.0000000000 0.0000000000 9.0809827974 0.1292979818 2.8745483690 0.2001677302 11.9997659877 .3459921253
0.0035 0.0005 0.7968 0.1992 0.0416017963 0.0141999031 0.0582530909 0.0134111020 9.0052721800 0.3545553118 2.8517900689 0.0856203612 11.9569171361 .4677866781
0.0035 0.001 0.7964 0.1991 0.0451124964 0.0108548213 0.0996561142 0.0210071471 8.8170684590 0.7080748013 2.8150266610 0.2475083354 11.7768637306 .9874451051
0.0 0.0075 0.794 0.1985 0.0000000000 0.0000000000 0.8155432726 0.0532105950 8.8498661759 0.6420584059 2.8633442828 0.2556613147 12.5287537313 .9509303156
0.0035 0.0015 0.7959999999999999 0.19899999999999998 0.0456391014 0.0061812254 0.1805364387 0.0421904554 8.9779918361 0.4484975284 2.9438736524 0.2657891256 12.1480410286 .7626583348
0.0035 0.002 0.7956 0.1989 0.0386177012 0.0124121993 0.2397523906 0.0323096903 8.9488723678 0.3235500055 2.8703468366 0.1263296431 12.0975892962 .4946015382
0.0035 0.0025 0.7952 0.1988 0.0456391014 0.0106484807 0.2729710954 0.0439765091 8.9608266758 0.3224994194 2.8727977305 0.1729644984 12.1522346031 .5500889076
0.0035 0.003 0.7948 0.1987 0.0423039363 0.0145344680 0.3268913117 0.0673589924 9.0399090211 0.5292028491 2.8706969643 0.0900420608 12.2798012334 .7011383703
0.0035 0.0035 0.7944 0.1986 0.0447614264 0.0131826672 0.3909215687 0.0853965981 8.9084116330 0.1603264521 2.8248302364 0.1174176074 12.1689248645 .3763233248
0.0035 0.004 0.794 0.1985 0.0437082163 0.0081126803 0.4843190863 0.0765095924 9.0923240639 0.3185905037 2.8468882811 0.1069673055 12.4672396476 .5101800819
0.0035 0.0045 0.7936 0.1984 0.0435326813 0.0086423141 0.5021320150 0.1000449191 8.9510180129 0.5483298401 2.8118755117 0.1803534907 12.3085582209 .8373705640
0.0035 0.005 0.7932 0.1983 0.0459901714 0.0132106857 0.5507564958 0.1083977957 9.0068047836 0.5512991347 2.8822511782 0.1971265560 12.4858026290 .8700341721
0.0035 0.0055 0.7928 0.1982 0.0416017963 0.0042419951 0.6306739593 0.0820411822 8.8302488499 0.3747814670 2.8682460705 0.1811294183 12.3707706760 .6421940626
0.0035 0.006 0.7924 0.1981 0.0407241212 0.0129277688 0.6903713417 0.0868391739 8.9599071137 0.5015578196 2.8300821518 0.0875627294 12.5210847284 .6888874917
0.0 0.008 0.7936 0.1984 0.0000000000 0.0000000000 0.9171251088 0.1619496721 9.0331655653 0.2919390602 2.8479386642 0.1891908119 12.7982293383 .6430795442
0.0035 0.0065 0.792 0.198 0.0475699864 0.0064160386 0.6898899112 0.0482007874 9.0006743692 0.4199239868 2.8549412181 0.0926456668 12.5930754849 .5671864796
0.0035 0.006999999999999999 0.7916 0.1979 0.0430060763 0.0047100985 0.7418844056 0.0271315028 9.0279547131 0.4272005982 2.8791000290 0.0864638196 12.6919452240 .5455060191
0.0035 0.0075 0.7912 0.1978 0.0400219812 0.0131639551 0.8319119097 0.0436591378 8.9534701786 0.1181596618 2.8661453043 0.1511221866 12.6915493738 .3261049413
0.0035 0.008 0.7908 0.1977 0.0426550063 0.0078187004 0.8323933402 0.0596196818 8.7186753085 0.2268120761 2.8794501567 0.0191004204 12.4731738117 .3133508787
0.0035 0.0085 0.7904 0.1976 0.0470433814 0.0060400368 0.9522695356 0.0516366477 9.0000613278 0.3527977568 2.8671956874 0.1164910145 12.8665699322 .5269654558
0.0035 0.009000000000000001 0.79 0.1975 0.0445858914 0.0124815140 1.0524070802 0.0329911647 9.0028200142 0.1779235939 2.7982205316 0.0854655892 12.8980335174 .3088618618
0.0035 0.0095 0.7896 0.1974 0.0482721265 0.0108207044 1.0336312906 0.1230278672 9.0487981220 0.1321157633 2.8160770440 0.1106890926 12.9467785831 .3766534275
0.0035 0.01 0.7892 0.1973 0.0417773313 0.0083522204 1.0490370667 0.1007743412 8.8762269576 0.3677512895 2.8766491351 0.2178615946 12.8436904907 .6947394457
0.004 0.0 0.7968 0.1992 0.0547669217 0.0165264133 0.0000000000 0.0000000000 8.8544639866 0.3898316949 2.8328831734 0.1475429961 11.7421140817 .5539011043
0.004 0.0005 0.7964 0.1991 0.0514317566 0.0075785600 0.0625859654 0.0163969321 9.0635111164 0.6130089443 2.8689463259 0.1046501163 12.0464751643 .7416345527
0.0 0.0085 0.7932 0.1983 0.0000000000 0.0000000000 0.9349380374 0.0913754588 8.8250379977 0.4532296229 2.8475885365 0.1532679732 12.6075645716 .6978730549
0.004 0.001 0.7959999999999999 0.19899999999999998 0.0531871066 0.0099049039 0.1063961412 0.0262633467 9.0086439079 0.1597793453 2.9193647138 0.1288279614 12.0875918695 .3247755573
0.004 0.0015 0.7956 0.1989 0.0530115716 0.0160727197 0.1545391916 0.0414589658 9.0558480985 0.3330479843 2.8517900689 0.1011862979 12.1151889306 .4917659677
0.004 0.002 0.7952 0.1988 0.0484476615 0.0095113412 0.2147180045 0.0346362398 8.9473397642 0.2572656710 2.8910043706 0.0386475003 12.1015098008 .3400607523
0.004 0.0025 0.7948 0.1987 0.0512562216 0.0052777395 0.2575653193 0.0411897489 8.8995225322 0.4457296084 2.8615936443 0.1506542143 12.0699377174 .6428513111
0.004 0.003 0.7944 0.1986 0.0472189164 0.0100162680 0.3557771419 0.0720153093 9.2238214521 0.2530502577 2.9015082014 0.0715015275 12.5283257118 .4065833625
0.004 0.0035 0.794 0.1985 0.0486231965 0.0114084250 0.3832186806 0.0514387710 9.0674958858 0.5309823641 2.8826013059 0.1805192656 12.3819390688 .7743488257
0.004 0.004 0.7936 0.1984 0.0489742665 0.0074803455 0.4424346325 0.0873713469 9.0328590446 0.6481544209 2.9060598614 0.1917216898 12.4303278050 .9347278031
0.004 0.0045 0.7932 0.1983 0.0551179917 0.0202406400 0.5276478316 0.1098843372 8.8575291938 0.3303468647 2.8910043706 0.1935113670 12.3312993877 .6539832089
0.004 0.005 0.7928 0.1982 0.0503785465 0.0068974313 0.5608665364 0.0459759829 9.0058852214 0.4174195494 2.8339335564 0.1330006029 12.4510638607 .6032935665
0.004 0.0055 0.7924 0.1981 0.0528360366 0.0074803455 0.5998624071 0.0739838238 8.8915529935 0.1983129826 2.8272811303 0.2029653732 12.3715325675 .4827425251
0.0 0.009000000000000001 0.7928 0.1982 0.0000000000 0.0000000000 0.9912654063 0.1074960038 8.9951569963 0.4457591179 2.9382716093 0.0836973644 12.9246940119 .6369524861
0.004 0.006 0.792 0.198 0.0505540815 0.0083522204 0.6768912877 0.1241456093 9.0368438140 0.2567948549 2.8531905796 0.1012686478 12.6174797628 .4905613324
0.004 0.0065 0.7916 0.1979 0.0552935267 0.0105321003 0.7096285619 0.0870524335 9.0583002642 0.5107249642 2.9610299094 0.1193642772 12.7842522622 .7276737752
0.004 0.006999999999999999 0.7912 0.1978 0.0531871066 0.0098424905 0.7645116393 0.0878580991 8.8707095847 0.2073403657 2.8994074353 0.1457709046 12.5878157659 .4508118599
0.004 0.0075 0.7908 0.1977 0.0473944514 0.0119570137 0.8054332320 0.0477175108 8.9261898347 0.2226902024 2.7912179778 0.1884532838 12.5702354959 .4708180107
0.004 0.008 0.7904 0.1976 0.0496764065 0.0112998742 0.8906464311 0.1463738756 8.9997548071 0.4444334787 2.8468882811 0.1146880661 12.7869659258 .7167952946
0.004 0.0085 0.79 0.1975 0.0479210565 0.0088536488 0.9845253793 0.0782824355 8.8513987794 0.4112068829 2.8752486244 0.1355785578 12.7590938396 .6339215250
0.004 0.009000000000000001 0.7896 0.1974 0.0521338966 0.0095887754 0.9710453252 0.0466366775 8.8976834079 0.1546469171 2.8619437720 0.1100626838 12.7828064017 .3209350538
0.004 0.0095 0.7892 0.1973 0.0463412414 0.0132943867 0.9975240029 0.0654887066 8.7821250971 0.3691680354 2.8255304918 0.1085734632 12.6515208332 .5565245919
0.004 0.01 0.7888 0.1972 0.0524849666 0.0120800737 1.1554332079 0.1338688481 8.8918595142 0.3770648391 2.7849156793 0.1286146320 12.8846933680 .6516283929
0.0045 0.0 0.7964 0.1991 0.0612617169 0.0123823741 0.0000000000 0.0000000000 9.1478043139 0.4282584794 2.8976567968 0.1150722246 12.1067228276 .5557130781
0.0 0.0095 0.7924 0.1981 0.0000000000 0.0000000000 1.0533699412 0.0689370826 9.0950827504 0.2765190659 2.8535407073 0.2963991721 13.0019933989 .6418553206
0.0045 0.0005 0.7959999999999999 0.19899999999999998 0.0523094316 0.0104498629 0.0510316334 0.0165096271 9.0932436261 0.4698689673 2.8542409627 0.2341891055 12.0508256538 .7310175628
0.0045 0.001 0.7956 0.1989 0.0581020868 0.0106137005 0.1232462088 0.0318472737 9.0773045488 0.4442727827 2.8608933889 0.0899058108 12.1195462333 .5766395677
0.0045 0.0015 0.7952 0.1988 0.0517828266 0.0098048518 0.1733149812 0.0512220336 8.8952312421 0.3901997907 2.7915681055 0.1237412894 11.9118971554 .5749679655
0.0045 0.002 0.7948 0.1987 0.0602085068 0.0085707112 0.2180880180 0.0238975817 8.9399832670 0.2788321105 2.8426867488 0.0754653117 12.0609665406 .3867657151
0.0045 0.0025 0.7944 0.1986 0.0609106468 0.0137142164 0.2633424853 0.0471310382 9.0472655184 0.7163918395 2.7845655516 0.1373036366 12.1560842021 .9145407307
0.0045 0.003 0.794 0.1985 0.0540647816 0.0146695183 0.3427785184 0.0909687109 9.1582260184 0.5796033645 2.8629941551 0.0676969882 12.4180634735 .7529385819
0.0045 0.0035 0.7936 0.1984 0.0559956667 0.0065113787 0.4024759008 0.0848957340 8.7554577946 0.4025745606 2.8808506675 0.1973254578 12.0947800296 .6913071311
0.0045 0.004 0.7932 0.1983 0.0547669217 0.0114084250 0.4588032697 0.0610942707 9.0506372463 0.4036988409 2.8384852165 0.1234635842 12.4026926542 .5996651208
0.0045 0.0045 0.7928 0.1982 0.0616127869 0.0122321578 0.5035763065 0.0512582202 8.8682574189 0.3720237297 2.8573921120 0.1680087658 12.2908386243 .6035228735
0.0045 0.005 0.7924 0.1981 0.0619638569 0.0156452805 0.5430536077 0.0536616874 8.9301746040 0.1921999784 2.8566918566 0.0614232158 12.3918839252 .3229301621
0.0 0.001 0.7992 0.1998 0.0000000000 0.0000000000 0.1246905004 0.0340967015 9.1830541965 0.2147780852 2.8577422397 0.1480771111 12.1654869366 .3969518978
0.0 0.01 0.792 0.198 0.0000000000 0.0000000000 1.1048830051 0.0732660674 9.0301003582 0.1358685715 2.9424731416 0.1700972085 13.0774565049 .3792318474
0.0045 0.0055 0.792 0.198 0.0563467367 0.0114515572 0.6046767122 0.1215418957 8.9402897877 0.4037081502 2.8899539875 0.1062543815 12.4912672241 .6429559846
0.0045 0.006 0.7916 0.1979 0.0575754817 0.0133959778 0.6792984402 0.0844577856 8.8345401399 0.2950417557 2.8055732132 0.2306977534 12.3769872750 .6235932725
0.0045 0.0065 0.7912 0.1978 0.0563467367 0.0130605594 0.7495872937 0.1031475386 8.9494854093 0.3511801862 2.8538908350 0.1848382429 12.6093102747 .6522265271
0.0045 0.006999999999999999 0.7908 0.1977 0.0579265518 0.0078501641 0.7972489135 0.1271341197 8.9902526648 0.7155115429 2.8566918566 0.1457540841 12.7021199867 .9962499108
0.0045 0.0075 0.7904 0.1976 0.0633681369 0.0106137005 0.8468362553 0.0721439311 8.9458071606 0.3227242506 2.8531905796 0.2089461637 12.7092021324 .6144280459
0.0045 0.008 0.79 0.1975 0.0577510168 0.0117700115 0.8343190622 0.1090033508 9.0110960736 0.4990835056 2.8840018167 0.1778924356 12.7871679693 .7977493035
0.0045 0.0085 0.7896 0.1974 0.0545913867 0.0121309803 0.9792296437 0.1114758542 8.7036557933 0.5961650673 2.8556414735 0.2321787531 12.5931182972 .9519506549
0.0045 0.009000000000000001 0.7892 0.1973 0.0535381766 0.0079282771 0.9936725588 0.0351675015 8.8651922118 0.4307313069 2.9039590953 0.1520602601 12.8163620425 .6258873456
0.0045 0.0095 0.7888 0.1972 0.0619638569 0.0049149801 1.0605913988 0.1743443254 8.8127771689 0.1032096725 2.8514399412 0.1536163063 12.7867723658 .4360852843
0.0045 0.01 0.7884 0.1971 0.0570488767 0.0118534878 1.1260659472 0.1927021437 9.1465782311 0.4670917149 2.8412862380 0.1769721460 13.1709792930 .8486194924
0.0005 0.0 0.7996 0.1999 0.0066703302 0.0040941447 0.0000000000 0.0000000000 9.0751589037 0.6333302567 2.8580923673 0.1961665204 11.9399216012 .8335909218
0.005 0.0 0.7959999999999999 0.19899999999999998 0.0595063668 0.0053703385 0.0000000000 0.0000000000 8.9614397173 0.5662439121 2.9211153523 0.1248066497 11.9420614364 .6964209003
0.005 0.0005 0.7956 0.1989 0.0719693522 0.0063775035 0.0529573554 0.0074582893 9.1202174493 0.5458114168 2.8812007952 0.1548878809 12.1263449521 .7145350905
0.005 0.001 0.7952 0.1988 0.0635436719 0.0191839765 0.1097661548 0.0389453175 9.0120156358 0.4467949282 2.8762990074 0.1024385320 12.0616244699 .6073627542
0.005 0.0015 0.7948 0.1987 0.0644213470 0.0097164611 0.1766849947 0.0374898066 8.9568419065 0.5053722636 2.8416363657 0.1649751761 12.0395846139 .7175537074
0.005 0.002 0.7944 0.1986 0.0640702769 0.0188076563 0.2373452381 0.0501797487 8.8333140571 0.6318003973 2.9085107553 0.2536974149 12.0432403274 .9544852172
0.005 0.0025 0.794 0.1985 0.0598574368 0.0129182315 0.2599724718 0.0326522054 8.9927048305 0.5224487164 2.8328831734 0.1713609496 12.1454179125 .7393801029
0.005 0.003 0.7936 0.1984 0.0630170669 0.0100776051 0.3615543080 0.0630949527 9.0687219686 0.2853074033 2.8087243625 0.1917421500 12.3020177060 .5502221111
0.005 0.0035 0.7932 0.1983 0.0624904619 0.0147030870 0.3885144162 0.0870098234 8.9571484272 0.4064497086 2.8720974751 0.1909605560 12.2802507804 .6991231750
0.005 0.004 0.7928 0.1982 0.0623149269 0.0119053633 0.4482117986 0.0690580131 9.1183783250 0.6940067707 2.8717473474 0.2752333293 12.5006523979 1.0502034764
0.005 0.0045 0.7924 0.1981 0.0596819018 0.0052072098 0.4920219744 0.0584576382 9.0273416717 0.1916124730 2.8577422397 0.1325241416 12.4367877876 .3878014626
0.0005 0.0005 0.7992 0.1998 0.0061437252 0.0033305426 0.0491059113 0.0099132608 8.9366115391 0.4145764952 2.8423366211 0.1808584935 11.8341977967 .6086787921
0.005 0.005 0.792 0.198 0.0647724170 0.0093149400 0.5704951464 0.1013522699 8.9507114921 0.7164600344 2.8864527106 0.0757571479 12.4724317661 .9028843922
0.005 0.0055 0.7916 0.1979 0.0598574368 0.0184904279 0.6200824883 0.0727963676 9.0178395294 0.4121489933 2.8136261502 0.1455183940 12.5114056047 .6489541828
0.005 0.006 0.7912 0.1978 0.0647724170 0.0143638698 0.6407839999 0.0812691195 8.9969961206 0.6924942767 2.8861025829 0.2178750988 12.5886551204 1.0060023648
0.005 0.0065 0.7908 0.1977 0.0638947419 0.0060195967 0.7144428669 0.1096732078 8.9359984977 0.7254344962 2.8374348334 0.1622176030 12.5517709399 1.0033449037
0.005 0.006999999999999999 0.7904 0.1976 0.0638947419 0.0141912208 0.7924346085 0.0615327700 8.7450360902 0.3241534492 2.8829514336 0.1977573785 12.4843168742 .5976348185
0.005 0.0075 0.79 0.1975 0.0596819018 0.0177628936 0.8680191975 0.0884889696 8.9773787946 0.4560204232 2.8608933889 0.1428486665 12.7659732828 .7051209529
0.005 0.008 0.7896 0.1974 0.0626659969 0.0175042817 0.8824621126 0.0858837475 9.1027457684 0.8224050834 2.8577422397 0.1708336133 12.9056161176 1.0966267259
0.005 0.0085 0.7892 0.1973 0.0679320471 0.0162253606 0.9315680239 0.0721182251 9.0953892711 0.3626936755 2.8692964536 0.1648354182 12.9641857957 .6158726794
0.005 0.009000000000000001 0.7888 0.1972 0.0656500920 0.0258078248 0.9999311554 0.1509144492 8.9691027352 0.1656505571 2.8542409627 0.1784016563 12.8889249453 .5207744874
0.005 0.0095 0.7884 0.1971 0.0684586521 0.0077712660 1.0413341787 0.1691075612 8.9081051123 0.2534731745 2.8416363657 0.2257430489 12.8595343088 .6560950506
0.0005 0.001 0.7988 0.1997 0.0052660502 0.0038457793 0.1140990293 0.0124055963 8.9884135405 0.5456599142 2.8468882811 0.1896697014 11.9546669011 .7515809912
0.005 0.01 0.7879999999999999 0.19699999999999998 0.0633681369 0.0084839902 1.1352131268 0.2076657047 8.8345401399 0.4192217424 2.8381350888 0.1378169497 12.8712564924 .7731883870
0.0055 0.0 0.7956 0.1989 0.0754800523 0.0155821308 0.0000000000 0.0000000000 8.9356919769 0.5401260362 2.8805005398 0.1694068163 11.8916725690 .7251149833
0.0055 0.0005 0.7952 0.1988 0.0712672122 0.0192737116 0.0544016469 0.0138196553 8.9694092559 0.5791428115 2.8234297256 0.1251166508 11.9185078406 .7373528292
0.0055 0.001 0.7948 0.1987 0.0714427472 0.0140691060 0.0919532261 0.0147289412 8.8943116800 0.4107176322 2.8528404519 0.1347441309 11.9105481052 .5742598103
0.0055 0.0015 0.7944 0.1986 0.0700384671 0.0219355555 0.1685006762 0.0416374767 9.1361565266 0.4002339039 2.8538908350 0.1109280570 12.2285865049 .5747349931
0.0055 0.002 0.794 0.1985 0.0638947419 0.0182893661 0.2286794891 0.0419701382 9.1140870349 0.2249235580 2.9085107553 0.1321721611 12.3151720212 .4173552234
0.0055 0.0025 0.7936 0.1984 0.0644213470 0.0202162683 0.2763411089 0.0683156500 8.9819766054 0.6248020155 2.8349839395 0.1323204776 12.1577230008 .8456544114
0.0055 0.003 0.7932 0.1983 0.0667033020 0.0116964811 0.3114855356 0.0312892792 8.8863421413 0.3748155596 2.8206287041 0.1576803482 12.0851596830 .5754816681
0.0055 0.0035 0.7928 0.1982 0.0758311223 0.0137142164 0.4005501788 0.0824132529 8.8317814535 0.5210044375 2.8549412181 0.2218318000 12.1631039727 .8389637068
0.0055 0.004 0.7924 0.1981 0.0649479520 0.0136872288 0.4299174395 0.0705324441 8.9163811717 0.3579836558 2.8720974751 0.1663692447 12.2833440383 .6085725734
0.0005 0.0015 0.7984 0.1996 0.0059681902 0.0044958898 0.1617606491 0.0130608821 9.1012131648 0.3430710459 2.8703468366 0.1528194081 12.1392888407 .5134472259
0.0055 0.0045 0.792 0.198 0.0740757722 0.0158020508 0.5141677775 0.0870098234 8.9399832670 0.2729611312 2.7929686162 0.2092533704 12.3211954329 .5850263758
0.0055 0.005 0.7916 0.1979 0.0744268423 0.0133867741 0.5627922584 0.0757178615 8.8590617974 0.4368779483 2.9361708431 0.2368105943 12.4324517412 .7627931782
0.0055 0.0055 0.7912 0.1978 0.0637192069 0.0153269302 0.6200824883 0.0433394424 9.0484916012 0.2813452805 2.8829514336 0.1069214538 12.6152447300 .4469331069
0.0055 0.006 0.7908 0.1977 0.0637192069 0.0139812282 0.6508940405 0.0880162406 8.8832769341 0.3995854683 2.8402358549 0.1850794995 12.4381260364 .6866624366
0.0055 0.0065 0.7904 0.1976 0.0716182822 0.0185636049 0.7134800059 0.0609423324 8.9218985446 0.4706888873 2.8248302364 0.1156291078 12.5318270691 .6658239324
0.0055 0.006999999999999999 0.79 0.1975 0.0598574368 0.0110126359 0.7818431374 0.0834084426 8.7842707422 0.5657233268 2.8468882811 0.1584868391 12.4728595975 .8186312444
0.0055 0.0075 0.7896 0.1974 0.0721448872 0.0070564199 0.8044703710 0.1270246879 8.9032007808 0.5237735051 2.8188780656 0.1116330967 12.5986941046 .7694877096
0.0055 0.008 0.7892 0.1973 0.0660011620 0.0120800737 0.8535762824 0.0952989219 8.8728552297 0.4415668996 2.8805005398 0.1109103736 12.6729332139 .6598562688
0.0055 0.0085 0.7888 0.1972 0.0696873971 0.0070738647 0.9310865934 0.1393789117 8.8066467546 0.6757246278 2.8244801087 0.1621299170 12.6319008538 .9843073212
0.0055 0.009000000000000001 0.7884 0.1971 0.0717938172 0.0084839902 1.0114854875 0.1223401965 9.0297938374 0.4414170797 2.8321829180 0.2177940608 12.9452560601 .7900353272
0.0005 0.002 0.7979999999999999 0.1995 0.0038617701 0.0017901128 0.2421595432 0.0562759105 8.8354597021 0.3943291054 2.8776995182 0.1217598947 11.9591805336 .5741550234
0.0055 0.0095 0.7879999999999999 0.19699999999999998 0.0709161422 0.0185901433 1.0817743409 0.0578197834 8.7576034397 0.3776424815 2.7933187439 0.0169513881 12.7036126667 .4710037963
0.0055 0.01 0.7876 0.1969 0.0707406071 0.0172917573 1.1448417369 0.1496497893 8.8921660350 0.3387574011 2.9008079460 0.2861809355 13.0085563250 .7918798832
0.006 0.0 0.7952 0.1988 0.0821503825 0.0250369782 0.0000000000 0.0000000000 8.8915529935 0.4419539827 2.8959061583 0.1771300123 11.8696095343 .6441209732
0.006 0.0005 0.7948 0.1987 0.0739002372 0.0130132897 0.0544016469 0.0369919119 9.1677281606 0.5801600802 2.8020719363 0.2124856870 12.0981019810 .8426509688
0.006 0.001 0.7944 0.1986 0.0786396824 0.0115159526 0.0991746837 0.0291096308 9.2835929921 0.6241129155 2.8496893027 0.1810454750 12.3110966609 .8457839739
0.006 0.0015 0.794 0.1985 0.0781130774 0.0099916277 0.1603163576 0.0341238810 9.0576872228 0.2700584954 2.8769992628 0.1624924485 12.1731159206 .4766664526
0.006 0.002 0.7936 0.1984 0.0767087973 0.0199091057 0.2127922825 0.0369919119 8.7336948237 0.4079586944 2.7635578899 0.1275272538 11.7867537934 .5923869658
0.006 0.0025 0.7932 0.1983 0.0717938172 0.0156767600 0.2667124988 0.0429958141 8.9568419065 0.6601331980 2.8468882811 0.2376064665 12.1422365036 .9564122386
0.006 0.003 0.7928 0.1982 0.0753045173 0.0199029141 0.3215955762 0.0224988293 9.0742393416 0.6478615403 2.8461880257 0.1521730847 12.3173274608 .8424363684
0.006 0.0035 0.7924 0.1981 0.0767087973 0.0151245589 0.3837001111 0.0480080605 8.8900203899 0.1767282675 2.8332333011 0.1962290029 12.1836625994 .4360898898
0.0005 0.0025 0.7976 0.1994 0.0052660502 0.0036820533 0.2705639429 0.0297709399 8.9261898347 0.3587753973 2.8164271717 0.1678481637 12.0184469995 .5600765542
0.006 0.004 0.792 0.198 0.0747779123 0.0235085874 0.4549518256 0.0716021668 9.2838995128 0.5634000890 2.8153767887 0.1207488846 12.6290060394 .7792597278
0.006 0.0045 0.7916 0.1979 0.0760066573 0.0183297549 0.5233149571 0.0499018451 8.9332398112 0.2134352866 2.8990573076 0.2145457265 12.4316187332 .4962126131
0.006 0.005 0.7912 0.1978 0.0765332623 0.0143638698 0.5329435672 0.0429094770 9.0779175902 0.3130319480 2.9004578183 0.2065860211 12.5878522380 .5768913159
0.006 0.0055 0.7908 0.1977 0.0784641474 0.0149606911 0.6287482373 0.0526853048 8.9546962615 0.3506007504 2.8437371319 0.1109545769 12.5056457781 .5292013232
0.006 0.006 0.7904 0.1976 0.0768843323 0.0070738647 0.6576340675 0.0684512240 8.7508599839 0.1481532307 2.8234297256 0.1882814727 12.3088081093 .4119597921
0.006 0.0065 0.79 0.1975 0.0754800523 0.0132758321 0.7033699653 0.1059759660 9.0313264410 0.3663372717 2.8755987521 0.1301156670 12.6857752107 .6157047368
0.006 0.006999999999999999 0.7896 0.1974 0.0719693522 0.0216129146 0.7428472666 0.1463612075 8.9133159645 0.4495036194 2.8577422397 0.1923804327 12.5858748230 .8098581742
0.006 0.0075 0.7892 0.1973 0.0749534473 0.0116753873 0.8391333673 0.0955418211 8.8777595612 0.4051763334 2.8668455597 0.1138555829 12.6586919355 .6262491247
0.006 0.008 0.7888 0.1972 0.0810971725 0.0195341361 0.8699449195 0.1468670803 8.9127029231 0.4455870922 2.8209788318 0.1387601595 12.6847238469 .7507484681
0.006 0.0085 0.7884 0.1971 0.0728470272 0.0259174329 0.9748967692 0.1143739463 8.9485658471 0.3456510069 2.8535407073 0.0734100138 12.8498503508 .5593523999
0.0005 0.003 0.7972 0.1993 0.0061437252 0.0050874878 0.3177441322 0.0657289293 8.9130094438 0.3201027428 2.8559916012 0.1562464205 12.0928889024 .5471655804
0.006 0.009000000000000001 0.7879999999999999 0.19699999999999998 0.0739002372 0.0128224687 1.0076340434 0.1627092660 8.8363792643 0.5710657848 2.8202785764 0.0701654501 12.7381921213 .8167629696
0.006 0.0095 0.7876 0.1969 0.0705650721 0.0091950859 1.0389270261 0.1300967396 8.9767657532 0.0922296341 2.8440872596 0.1178552910 12.9303451110 .3493767506
0.006 0.01 0.7872 0.1968 0.0777620074 0.0154869234 1.1236587947 0.1223023003 8.7039623140 0.6305166191 2.7793136362 0.1695080955 12.6846967523 .9378139383
0.0065 0.0 0.7948 0.1987 0.0823259175 0.0127259852 0.0000000000 0.0000000000 8.8170684590 0.3975043118 2.8706969643 0.1210125598 11.7700913408 .5312428568
0.0065 0.0005 0.7944 0.1986 0.0789907524 0.0132758321 0.0486244808 0.0175969270 8.9844287711 0.3391421468 2.8465381534 0.2302658643 11.9585821577 .6002807702
0.0065 0.001 0.794 0.1985 0.0846078726 0.0203983459 0.1059147107 0.0068084555 9.1251217808 0.3218613500 2.8430368765 0.1896257458 12.1586812406 .5386938972
0.0065 0.0015 0.7936 0.1984 0.0812727075 0.0152058307 0.1627235101 0.0275048119 8.9923983098 0.3657839019 2.9071102445 0.1568728369 12.1435047719 .5653673814
0.0065 0.002 0.7932 0.1983 0.0898739227 0.0189252462 0.2185694485 0.0214006554 8.9173007339 0.5335489489 2.8286816410 0.1599803895 12.0544257461 .7338552400
0.0065 0.0025 0.7928 0.1982 0.0770598673 0.0241039669 0.2590096108 0.0222918439 9.0043526178 0.2736006060 2.8489890473 0.1721774073 12.1894111432 .4921738241
0.0065 0.003 0.7924 0.1981 0.0888207127 0.0155187241 0.3461485319 0.0441658372 9.2002193568 0.3757048838 2.9050094784 0.2187959139 12.5401980798 .6541853590
0.0005 0.0035 0.7968 0.1992 0.0073724702 0.0062407570 0.3875515552 0.0585685485 9.0150808430 0.2899070295 2.8682460705 0.1943205548 12.2782509389 .5490368898
0.0065 0.0035 0.792 0.198 0.0817993125 0.0119260503 0.3851444026 0.0345826647 8.9663440488 0.3055481175 2.8563417289 0.1879582514 12.2896294928 .5400150839
0.0065 0.004 0.7916 0.1979 0.0868898276 0.0099916277 0.4376203275 0.0773531635 9.1812150722 0.3060949718 2.9144629261 0.1076071772 12.6201881534 .5010469402
0.0065 0.0045 0.7912 0.1978 0.0828525225 0.0092618630 0.5050205980 0.0850048685 8.9298680833 0.3203550662 2.8570419843 0.1053878543 12.3747831881 .5200096520
0.0065 0.005 0.7908 0.1977 0.0872408976 0.0142864360 0.6066024342 0.0933031692 9.1061174963 0.6641097998 2.8083742348 0.1731968140 12.6083350629 .9448962190
0.0065 0.0055 0.7904 0.1976 0.0814482425 0.0119260503 0.6176753357 0.0733672287 8.9041203430 0.4634422967 2.8153767887 0.1718039170 12.4186207099 .7205394927
0.0065 0.006 0.79 0.1975 0.0809216375 0.0179835592 0.6475240270 0.0383938940 8.9936243927 0.2341417048 2.8706969643 0.2059084270 12.5927670215 .4964275850
0.0065 0.0065 0.7896 0.1974 0.0826769875 0.0128224687 0.7356258091 0.1132989181 8.9534701786 0.2459969606 2.8174775548 0.0731289278 12.5892505300 .4452472752
0.0065 0.006999999999999999 0.7892 0.1973 0.0796928924 0.0230051332 0.8155432726 0.1216181501 9.0184525709 0.2728592272 2.9067601168 0.0980757608 12.8204488527 .5155582713
0.0065 0.0075 0.7888 0.1972 0.0840812675 0.0130605594 0.8222832997 0.1765373556 8.9884135405 0.5452051539 2.8437371319 0.1413163259 12.7385152396 .8761193948
0.0065 0.008 0.7884 0.1971 0.0837301975 0.0132572515 0.8930535836 0.1228166863 8.8697900225 0.3585668828 2.8195783210 0.0697659632 12.6661521246 .5644067838
0.0005 0.004 0.7964 0.1991 0.0082501453 0.0047879566 0.4746904763 0.0699251911 8.9077985916 0.5283741513 2.8304322795 0.0757895047 12.2211714927 .6788768037
0.0065 0.0085 0.7879999999999999 0.19699999999999998 0.0814482425 0.0104969346 0.9541952576 0.0437651839 9.0555415778 0.3274559556 2.7639080176 0.0800683169 12.8550930955 .4617863910
0.0065 0.009000000000000001 0.7876 0.1969 0.0810971725 0.0178528679 0.9951168503 0.1105656275 9.0288742753 0.1380419041 2.8328831734 0.0743524827 12.9379714715 .3408128822
0.0065 0.0095 0.7872 0.1968 0.0828525225 0.0163011450 1.0437413312 0.0772452205 8.7772207656 0.3305709062 2.8755987521 0.2322231005 12.7794133714 .6563403722
0.0065 0.01 0.7868 0.1967 0.0788152174 0.0148697940 1.0962172560 0.1384847207 8.7456491317 0.2237441678 2.8118755117 0.1676142859 12.7325571168 .5447129684
0.006999999999999999 0.0 0.7944 0.1986 0.0898739227 0.0179904113 0.0000000000 0.0000000000 9.1379956510 0.5105446477 2.8423366211 0.1580096453 12.0702061948 .6865447043
0.006999999999999999 0.0005 0.794 0.1985 0.0849589426 0.0111792511 0.0519944944 0.0157037878 9.0540089742 0.0889353899 2.8549412181 0.1303190141 12.0459036293 .2461374429
0.006999999999999999 0.001 0.7936 0.1984 0.0914537378 0.0113976164 0.1112104463 0.0236636683 8.8615139631 0.3743319562 2.8682460705 0.1314840213 11.9324242177 .5408772622
0.006999999999999999 0.0015 0.7932 0.1983 0.0896983877 0.0204225002 0.1814992997 0.0507309891 8.8327010156 0.3844087558 2.8311325349 0.1894498214 11.9350312379 .6450120665
0.006999999999999999 0.002 0.7928 0.1982 0.0926824828 0.0157238610 0.2330123636 0.0165096271 8.9363050184 0.3227615132 2.7943691270 0.1336625943 12.0563689918 .4886575956
0.006999999999999999 0.0025 0.7924 0.1981 0.0870653626 0.0104969346 0.2561210278 0.0269944742 8.9859613747 0.0718697946 2.8482887919 0.1416698166 12.1774365570 .2510310200
0.0 0.0015 0.7988 0.1997 0.0000000000 0.0000000000 0.1790921472 0.0306909586 8.8563031109 0.4116270822 2.8955560306 0.1843813793 11.9309512887 .6266994201
0.0005 0.0045 0.7959999999999999 0.19899999999999998 0.0057926552 0.0051596543 0.5079091810 0.0756321038 9.0019004521 0.4557318866 2.8868028383 0.1491067201 12.4024051266 .6856303648
0.006999999999999999 0.003 0.792 0.198 0.0986506730 0.0113542793 0.3365199218 0.0340967015 8.9390637048 0.1766219085 2.8542409627 0.1017324319 12.2284752623 .3238053212
0.006999999999999999 0.0035 0.7916 0.1979 0.0891717827 0.0162632969 0.3894772772 0.0718219447 8.8995225322 0.1660697456 2.8976567968 0.1681400535 12.2758283889 .4222950407
0.006999999999999999 0.004 0.7912 0.1978 0.0819748475 0.0194075363 0.4337688835 0.0587581935 8.9139290060 0.4148728197 2.8258806195 0.1680817161 12.2555533565 .6611202656
0.006999999999999999 0.0045 0.7908 0.1977 0.0893473177 0.0141477294 0.4766161983 0.0536098320 8.8958442836 0.2400791117 2.8503895581 0.1324093877 12.3121973577 .4402460608
0.006999999999999999 0.005 0.7904 0.1976 0.0909271328 0.0180587902 0.5387207332 0.0802358495 8.8382183886 0.4660461800 2.9004578183 0.0363458856 12.3683240729 .6006867053
0.006999999999999999 0.0055 0.79 0.1975 0.0842568026 0.0080822386 0.6138238917 0.0605914286 8.8336205778 0.3747854780 2.7863161900 0.0781843843 12.3180174621 .5216435295
0.006999999999999999 0.006 0.7896 0.1974 0.0867142926 0.0153590622 0.6340439729 0.1159678047 8.9169942131 0.4254322062 2.8157269164 0.2065171746 12.4534793950 .7632762477
0.006999999999999999 0.0065 0.7892 0.1973 0.0840812675 0.0168878907 0.7341815176 0.0261926512 9.0392959797 0.3952477395 2.8738481136 0.1642334029 12.7314068784 .6025616843
0.006999999999999999 0.006999999999999999 0.7888 0.1972 0.0902249927 0.0180519640 0.7866574424 0.1170341611 8.8860356206 0.7521296430 2.8629941551 0.0605062799 12.6259122108 .9477220480
0.006999999999999999 0.0075 0.7884 0.1971 0.0821503825 0.0214870908 0.8218018692 0.0870098234 8.9197528996 0.3028697698 2.8262307472 0.1084062289 12.6499358985 .5197729129
0.0005 0.005 0.7956 0.1989 0.0070214002 0.0033305426 0.5430536077 0.0900982749 8.7615882090 0.2029843054 2.8636944105 0.1303566361 12.1753576274 .4267697590
0.006999999999999999 0.008 0.7879999999999999 0.19699999999999998 0.0918048078 0.0214870908 0.9445666475 0.1156876598 8.8995225322 0.2157905856 2.8545910904 0.1682158618 12.7904850779 .5211811980
0.006999999999999999 0.0085 0.7876 0.1969 0.0932090878 0.0048898394 0.9493809525 0.1810741981 8.9835092090 0.5081762235 2.8878532213 0.2638541489 12.9139524706 .9579944099
0.006999999999999999 0.009000000000000001 0.7872 0.1968 0.0893473177 0.0189187326 1.0047454604 0.1031025883 8.8707095847 0.3665403406 2.7845655516 0.1045141430 12.7493679144 .5930758045
0.006999999999999999 0.0095 0.7868 0.1967 0.0854855476 0.0191839765 1.0317055686 0.1166453554 9.1088761827 0.2296623740 2.8920547537 0.1528899840 13.1181220526 .5183816899
0.006999999999999999 0.01 0.7864 0.1966 0.0847834076 0.0258603041 1.0928472425 0.1267177763 8.8143097725 0.3846824023 2.8994074353 0.0838670945 12.8913478579 .6211275772
0.0075 0.0 0.794 0.1985 0.1004060230 0.0165636602 0.0000000000 0.0000000000 9.0310199203 0.3360149402 2.8969565414 0.2091807134 12.0283824847 .5617593138
0.0075 0.0005 0.7936 0.1984 0.1018103031 0.0176585075 0.0457358978 0.0172241813 9.0199851745 0.4668164622 2.8468882811 0.1394088716 12.0144196565 .6411080226
0.0075 0.001 0.7932 0.1983 0.0942622979 0.0209938692 0.1174690428 0.0291096308 8.8446553236 0.4848068735 2.8524903242 0.1352345273 11.9088769885 .6701449008
0.0075 0.0015 0.7928 0.1982 0.0935601578 0.0208170011 0.1733149812 0.0528258930 8.6895558402 0.3912693445 2.8360343226 0.1659620044 11.7924653018 .6308742430
0.0075 0.002 0.7924 0.1981 0.0919803428 0.0149524505 0.2229023230 0.0420363546 9.0429742283 0.2799230708 2.8798002844 0.1240262802 12.2376571785 .4609381561
0.0005 0.0055 0.7952 0.1988 0.0075480052 0.0043848630 0.5820494785 0.1252977802 9.1125544313 0.5005902829 2.8440872596 0.2005544146 12.5462391746 .8308273407
0.0075 0.0025 0.792 0.198 0.0949644379 0.0153188867 0.2715268039 0.0170619405 8.8624335253 0.5025616332 2.8549412181 0.0886701410 12.0838659852 .6236126014
0.0075 0.003 0.7916 0.1979 0.0918048078 0.0105671490 0.3374827828 0.0335484873 8.7698642684 0.2759462874 2.8496893027 0.1008805324 12.0488411617 .4209424561
0.0075 0.0035 0.7912 0.1978 0.1004060230 0.0140691060 0.4366574665 0.0880688914 9.0325525239 0.4420772676 2.8962562860 0.1896335034 12.4658722994 .7338487684
0.0075 0.004 0.7908 0.1977 0.0970708579 0.0107406770 0.4313617310 0.0486602175 8.9825896468 0.3846657936 2.9267173954 0.0800683169 12.4377396311 .5241350050
0.0075 0.0045 0.7904 0.1976 0.1026879781 0.0146863122 0.5035763065 0.0503457546 8.9160746510 0.4039408131 2.8493391750 0.2230794305 12.3716781106 .6920523104
0.0075 0.005 0.79 0.1975 0.1007570931 0.0124320429 0.5623108279 0.0549421686 8.9136224852 0.2551534135 2.8640445381 0.2054387485 12.4407349443 .5279663735
0.0075 0.0055 0.7896 0.1974 0.0954910429 0.0226270001 0.6128610307 0.0909177395 8.9672636109 0.0693848087 2.8580923673 0.1260770885 12.5337080518 .3090066368
0.0075 0.006 0.7892 0.1973 0.0953155079 0.0200325359 0.6845941757 0.1257851784 9.0641241579 0.2754964835 2.8773493905 0.0803800464 12.7213832320 .5016942442
0.0075 0.0065 0.7888 0.1972 0.0967197879 0.0205728224 0.7067399789 0.0497157129 8.8274901634 0.3750260632 2.8748984967 0.1687223181 12.5058484269 .6140369166
0.0075 0.006999999999999999 0.7884 0.1971 0.0937356928 0.0064160386 0.7505501547 0.0752265010 8.7827381386 0.3541321291 2.8706969643 0.0800070511 12.4977209504 .5157817198
0.0005 0.006 0.7948 0.1987 0.0073724702 0.0055063180 0.6537826235 0.0565224835 9.0904849396 0.3350292483 2.9200649692 0.1492710613 12.6717050025 .5463291111
0.0075 0.0075 0.7879999999999999 0.19699999999999998 0.0942622979 0.0122924646 0.8097661066 0.1417925216 9.0589133057 0.3087222137 2.8237798533 0.1394545903 12.7867215635 .6022617902
0.0075 0.008 0.7876 0.1969 0.0935601578 0.0249630281 0.8704263500 0.1146815561 8.9730875046 0.2859586962 2.8945056475 0.1783879127 12.8315796599 .6039911931
0.0075 0.0085 0.7872 0.1968 0.1005815580 0.0130227574 0.9801925047 0.0791890985 8.7934663637 0.4163747470 2.8234297256 0.0704583596 12.6976701520 .5790449625
0.0075 0.009000000000000001 0.7868 0.1967 0.0937356928 0.0134327295 0.9748967692 0.0883526632 8.8722421883 0.3575718880 2.8664954320 0.2105964964 12.8073700823 .6699537771
0.0075 0.0095 0.7864 0.1966 0.1007570931 0.0134785283 1.0341127211 0.0504561217 9.0540089742 0.3365904551 2.8139762779 0.0970959082 13.0028550663 .4976210133
0.0075 0.01 0.7859999999999999 0.1965 0.0963687179 0.0241550455 1.1169187677 0.1143739463 8.7689447062 0.6445296208 2.8882033490 0.1625045189 12.8704355408 .9455631315
0.008 0.0 0.7936 0.1984 0.1044433282 0.0170187502 0.0000000000 0.0000000000 8.7686381855 0.4017484629 2.8766491351 0.2050493180 11.7497306488 .6238165311
0.008 0.0005 0.7932 0.1983 0.1025124431 0.0256401309 0.0510316334 0.0173314981 8.8293292877 0.3291809893 2.8787499013 0.1285421720 11.8616232655 .5006947903
0.008 0.001 0.7928 0.1982 0.1040922582 0.0255727454 0.1121733073 0.0280058514 8.9537766993 0.5565369653 2.8815509229 0.1355677070 12.0515931877 .7456832691
0.008 0.0015 0.7924 0.1981 0.1086561683 0.0151977230 0.1771664252 0.0261217643 8.9825896468 0.6178746072 2.8713972197 0.2483627288 12.1398094600 .9075568233
0.0005 0.0065 0.7944 0.1986 0.0054415852 0.0040639292 0.7389958226 0.0836637015 8.7425839245 0.2351283647 2.8437371319 0.1701145045 12.3307584642 .4929704999
0.008 0.002 0.792 0.198 0.1051454682 0.0104380618 0.2378266686 0.0525090404 9.0374568554 0.1742849957 2.9403723755 0.1239194855 12.3208013677 .3611515834
0.008 0.0025 0.7916 0.1979 0.1109381234 0.0090600553 0.2724896649 0.0439554223 8.9274159176 0.2692431647 2.9169138200 0.1540148011 12.2277575259 .4762734434
0.008 0.003 0.7912 0.1978 0.1004060230 0.0181269111 0.3177441322 0.0852009584 9.0720936965 0.6639739699 2.8780496459 0.2515467071 12.3682934976 1.0188485465
0.008 0.0035 0.7908 0.1977 0.0977729980 0.0172560821 0.3755157926 0.0349824776 9.1091827034 0.3361826676 2.8990573076 0.1138857267 12.4815288016 .5023069540
0.008 0.004 0.7904 0.1976 0.0986506730 0.0059371326 0.4303988700 0.0836858612 8.8501726966 0.3236522058 2.8125757671 0.0829026673 12.1917980067 .4961778669
0.008 0.0045 0.79 0.1975 0.1040922582 0.0043848630 0.4814305033 0.0567189701 9.0537024535 0.2797619146 2.8433870042 0.1476094509 12.4826122192 .4884751986
0.008 0.005 0.7896 0.1974 0.0960176479 0.0200939667 0.5440164687 0.0768481320 8.8685639397 0.3107920566 2.8325330457 0.2219047342 12.3411311020 .6296388895
0.008 0.0055 0.7892 0.1973 0.1007570931 0.0251058017 0.5859009225 0.0751771883 9.0055787007 0.1697914517 2.8244801087 0.0796138333 12.5167168250 .3496882750
0.008 0.006 0.7888 0.1972 0.1023369081 0.0213432088 0.6542640540 0.0297397824 8.8780660819 0.2991830639 2.9043092230 0.1737988168 12.5389762670 .5240648719
0.008 0.0065 0.7884 0.1971 0.0942622979 0.0109677777 0.6999999518 0.0736698793 8.8492531344 0.3789816012 2.7838652962 0.1185356779 12.4273806803 .5821549361
0.0005 0.006999999999999999 0.794 0.1985 0.0057926552 0.0050388026 0.7741402493 0.0839734043 8.9516310543 0.4737838696 2.8798002844 0.1617271618 12.6113642432 .7245232383
0.008 0.006999999999999999 0.7879999999999999 0.19699999999999998 0.0975974630 0.0206624908 0.7808802764 0.0724772797 8.8863421413 0.1559030786 2.8020719363 0.0759898099 12.5668918170 .3250326590
0.008 0.0075 0.7876 0.1969 0.0956665779 0.0103550776 0.8752406550 0.1288436114 8.9028942601 0.2264356325 2.8482887919 0.0531456473 12.7220902849 .4187799688
0.008 0.008 0.7872 0.1968 0.1051454682 0.0183901718 0.9281980104 0.0471310382 8.8661117739 0.5273154233 2.8748984967 0.0588131157 12.7743537492 .6516497490
0.008 0.0085 0.7868 0.1967 0.0981240680 0.0140164454 0.9729710472 0.0971678950 8.9838157297 0.1567684923 2.8391854719 0.1065309180 12.8940963168 .3744837507
0.008 0.009000000000000001 0.7864 0.1966 0.1023369081 0.0173628878 1.0437413312 0.1035512136 8.9773787946 0.3779965972 2.8776995182 0.1450965664 13.0011565521 .6440072650
0.008 0.0095 0.7859999999999999 0.1965 0.1072518883 0.0195908390 1.0018568774 0.1048767374 8.7677186234 0.4175950789 2.8104750009 0.0899657862 12.6873023900 .6320284415
0.008 0.01 0.7856 0.1964 0.0998794180 0.0194329222 1.1429160149 0.0506212213 8.9390637048 0.4290396673 2.7618072515 0.1974248335 12.9436663892 .6965186443
0.0085 0.0 0.7932 0.1983 0.1102359833 0.0106253066 0.0000000000 0.0000000000 9.1002936026 0.3511791160 2.8699967089 0.0869445392 12.0805262948 .4487489618
0.0085 0.0005 0.7928 0.1982 0.1107625884 0.0263746822 0.0476616198 0.0137524059 9.1658890363 0.3041488799 2.8104750009 0.1537311787 12.1347882454 .4980071467
0.0085 0.001 0.7924 0.1981 0.1076029583 0.0169316229 0.1107290158 0.0343135349 9.0583002642 0.4326205227 2.8738481136 0.1546534278 12.1504803519 .6385191083
0.0005 0.0075 0.7936 0.1984 0.0054415852 0.0044958898 0.8694634890 0.1294466269 9.0552350570 0.3543124943 2.8710470920 0.1571601500 12.8011872232 .6454151610
0.0085 0.0015 0.792 0.198 0.1121668684 0.0217663407 0.1728335507 0.0274710843 8.9841222504 0.5715078585 2.8976567968 0.1686205669 12.1667794663 .7893658504
0.0085 0.002 0.7916 0.1979 0.1019858381 0.0158332186 0.2378266686 0.0431034922 8.8630465667 0.5095587734 2.7989207870 0.2049177481 12.0017798604 .7734132323
0.0085 0.0025 0.7912 0.1978 0.1026879781 0.0216982852 0.2792296919 0.0555630038 9.0006743692 0.8203158749 2.9123621599 0.1249637084 12.2949541991 1.0225408723
0.0085 0.003 0.7908 0.1977 0.1100604483 0.0039407511 0.3379642133 0.0390641622 8.8189075833 0.4558877191 2.7999711701 0.1945223258 12.0669034150 .6934149582
0.0085 0.0035 0.7904 0.1976 0.1074274233 0.0166749016 0.3827372501 0.0580118762 9.1511760418 0.6252511763 2.8517900689 0.1483649320 12.4931307841 .8483028861
0.0085 0.004 0.79 0.1975 0.1037411881 0.0146611141 0.4592847002 0.0759623499 9.0935501468 0.0961635173 2.8507396858 0.2080312504 12.5073157209 .3948182317
0.0085 0.0045 0.7896 0.1974 0.1100604483 0.0321109136 0.4814305033 0.0522080250 9.1456586689 0.4383679236 2.9431733970 0.1058150539 12.6803230175 .6285019161
0.0085 0.005 0.7892 0.1973 0.1037411881 0.0189512782 0.5189820826 0.0103703304 8.8716291468 0.3640692008 2.8580923673 0.1779062175 12.3524447848 .5712970269
0.0085 0.0055 0.7888 0.1972 0.1053210032 0.0112671051 0.6205639188 0.0761452011 8.7530056289 0.3448018847 2.8678959428 0.1992887959 12.3467864937 .6315029868
0.0085 0.006 0.7884 0.1971 0.1112891934 0.0132013528 0.6441540134 0.0691385160 8.8274901634 0.4175680792 2.8563417289 0.1622206258 12.4392750991 .6621285738
0.0005 0.008 0.7932 0.1983 0.0068458652 0.0034037500 0.8973864582 0.1116420625 9.1763107407 0.1858496564 2.8517900689 0.1535460642 12.9323331330 .4544415331
0.0085 0.0065 0.7879999999999999 0.19699999999999998 0.1086561683 0.0297768634 0.7202200330 0.0853314347 8.8434292408 0.3781596176 2.7800138916 0.2330388491 12.4523193337 .7263067648
0.0085 0.006999999999999999 0.7876 0.1969 0.1063742132 0.0199955869 0.8242090217 0.1140329912 9.0236634231 0.4786020423 2.8398857273 0.3407834414 12.7941323853 .9534140618
0.0085 0.0075 0.7872 0.1968 0.1030390481 0.0063387341 0.8174689946 0.0578197834 8.9369180598 0.2622527925 2.8027721917 0.1589903605 12.6601982942 .4854016705
0.0085 0.008 0.7868 0.1967 0.1114647284 0.0125111028 0.9002750412 0.1060459287 8.8599813596 0.5208796312 2.7905177224 0.1629204019 12.6622388516 .8023570646
0.0085 0.0085 0.7864 0.1966 0.1095338433 0.0161415867 0.9878953928 0.1016080719 8.7560708361 0.2522231577 2.8234297256 0.1742271432 12.6769297978 .5441999595
0.0085 0.009000000000000001 0.7859999999999999 0.1965 0.1079540283 0.0157786345 0.9662310201 0.1129711324 8.7772207656 0.5453243929 2.8283315133 0.2246128512 12.6797373273 .8986870110
0.0085 0.0095 0.7856 0.1964 0.1028635131 0.0423239615 1.0076340434 0.0724772797 8.7199013913 0.4605920290 2.8384852165 0.1678656914 12.6688841643 .7432589616
0.0085 0.01 0.7852 0.1963 0.1118157984 0.0336661314 1.1419531539 0.2205477222 9.1542412490 0.5014813847 2.8384852165 0.1306797386 13.2464954178 .8863749769
0.009000000000000001 0.0 0.7928 0.1982 0.1105870534 0.0101142289 0.0000000000 0.0000000000 9.0687219686 0.4302677516 2.9305688000 0.1809181317 12.1098778220 .6213001122
0.009000000000000001 0.0005 0.7924 0.1981 0.1133956134 0.0136601878 0.0572902299 0.0070755545 8.9041203430 0.3967396540 2.8990573076 0.3137972457 11.9738634939 .7312726420
0.0005 0.0085 0.7928 0.1982 0.0075480052 0.0023810727 0.9176065393 0.0731647662 9.0613654714 0.4746801654 2.8833015613 0.1542947242 12.8698215772 .7045207285
0.009000000000000001 0.001 0.792 0.198 0.1107625884 0.0132013528 0.1015818362 0.0324242640 8.7756881620 0.3276016805 2.7302957590 0.0994411964 11.7183283456 .4726684937
0.009000000000000001 0.0015 0.7916 0.1979 0.1248053888 0.0109565345 0.1593534966 0.0442706696 9.0454263941 0.4409212900 2.8650949212 0.1947868331 12.1946802007 .6909353272
0.009000000000000001 0.002 0.7912 0.1978 0.1214702237 0.0152463041 0.2185694485 0.0264392586 8.8780660819 0.6216173661 2.8465381534 0.1556552905 12.0646439075 .8189582193
0.009000000000000001 0.0025 0.7908 0.1977 0.1198904086 0.0229300055 0.2739339564 0.0362066467 8.9764592325 0.5030713800 2.9585790156 0.1785582586 12.3288626131 .7407662908
0.009000000000000001 0.003 0.7904 0.1976 0.1184861286 0.0099297594 0.3235212982 0.0488693462 9.0530894120 0.3869986429 2.8643946658 0.1681108873 12.3594915046 .6139086358
0.009000000000000001 0.0035 0.79 0.1975 0.1105870534 0.0231013671 0.3909215687 0.0639125059 8.7266448471 0.1527322335 2.7936688716 0.1419360842 12.0218223408 .3816821907
0.009000000000000001 0.004 0.7896 0.1974 0.1195393386 0.0110126359 0.4501375206 0.0484310472 8.9942374341 0.5090776704 2.8608933889 0.3134955078 12.4248076822 .8820168613
0.009000000000000001 0.0045 0.7892 0.1973 0.1119913334 0.0140691060 0.5146492080 0.0944094914 8.8691769811 0.5767250645 2.8598430058 0.1481267753 12.3556605283 .8333304372
0.009000000000000001 0.005 0.7888 0.1972 0.1054965382 0.0213951178 0.5262035401 0.0269944742 8.9592940722 0.2114273176 2.8195783210 0.1914606315 12.4105724715 .4512775411
0.009000000000000001 0.0055 0.7884 0.1971 0.1112891934 0.0264446850 0.5791608955 0.0628151511 9.0064982629 0.3501835210 2.8220292148 0.0262945665 12.5189775666 .4657379236
0.0005 0.009000000000000001 0.7924 0.1981 0.0050905152 0.0007021400 0.9710453252 0.0773052074 8.9568419065 0.4255028710 2.7866663177 0.1232608622 12.7196440646 .6267710806
0.009000000000000001 0.006 0.7879999999999999 0.19699999999999998 0.1146243585 0.0183968725 0.6369325559 0.0531408564 8.9295615626 0.3236696231 2.8762990074 0.1494516279 12.5574174844 .5446589799
0.009000000000000001 0.0065 0.7876 0.1969 0.1069008182 0.0254471276 0.7207014635 0.0476202669 9.0331655653 0.2840969216 2.9281179062 0.1463114889 12.7888857532 .5034758050
0.009000000000000001 0.006999999999999999 0.7872 0.1968 0.1139222185 0.0077235402 0.7654745003 0.1162233462 9.0258090681 0.4204204023 2.8423366211 0.2458544712 12.7475424080 .7902217599
0.009000000000000001 0.0075 0.7868 0.1967 0.1155020335 0.0117280506 0.8497248383 0.0862822321 8.9372245805 0.5956939757 2.8458378981 0.2212807027 12.7482893504 .9149849611
0.009000000000000001 0.008 0.7864 0.1966 0.1079540283 0.0194519399 0.8964235972 0.0513666268 8.8569161524 0.6277047390 2.8458378981 0.1351438474 12.7071316760 .8336671531
0.009000000000000001 0.0085 0.7859999999999999 0.1965 0.1147998935 0.0127259852 0.9436037865 0.1659085234 8.8909399521 0.4412765773 2.8076739794 0.1235985475 12.7570176115 .7435096334
0.009000000000000001 0.009000000000000001 0.7856 0.1964 0.1249809238 0.0142864360 0.9821182268 0.1483868468 8.9295615626 0.3209996421 2.8675458151 0.1365587781 12.9042065283 .6202317030
0.009000000000000001 0.0095 0.7852 0.1963 0.1090072383 0.0175324237 1.0851443545 0.1235092105 8.8878747449 0.2693436463 2.8636944105 0.1058150539 12.9457207482 .5162003344
0.009000000000000001 0.01 0.7848 0.1962 0.1179595236 0.0280108991 1.0933286730 0.2197644559 8.8336205778 0.2151015555 2.8195783210 0.1715497078 12.8644870954 .6344266183
0.0095 0.0 0.7924 0.1981 0.1172573836 0.0141564384 0.0000000000 0.0000000000 8.9678766524 0.2041768533 2.8854023275 0.1758798436 11.9705363635 .3942131353
0.0 0.002 0.7984 0.1996 0.0000000000 0.0000000000 0.2238651840 0.0237809126 9.0034330557 0.2557610048 2.8412862380 0.2009257125 12.0685844777 .4804676299
0.0005 0.0095 0.792 0.198 0.0056171202 0.0036144870 1.0240026805 0.0768240001 8.9761527117 0.1893930972 2.8990573076 0.1090016737 12.9048298200 .3788332580
0.0095 0.0005 0.792 0.198 0.1130445434 0.0311128060 0.0486244808 0.0228666819 9.0282612338 0.4349458787 2.8500394304 0.2393501189 12.0399696884 .7282754855
0.0095 0.001 0.7916 0.1979 0.1183105936 0.0108434609 0.1059147107 0.0327938642 8.9641984037 0.3327465583 2.9655815695 0.1173424120 12.1540052775 .4937262954
0.0095 0.0015 0.7912 0.1978 0.1191882686 0.0069685407 0.1588720661 0.0285630734 8.8633530875 0.7404144837 2.8496893027 0.1857380392 11.9911027249 .9616841370
0.0095 0.002 0.7908 0.1977 0.1188371986 0.0231173671 0.2262723366 0.0506761349 9.0209047366 0.1982125177 2.8584424950 0.1909323076 12.2244567668 .4629383273
0.0095 0.0025 0.7904 0.1976 0.1160286385 0.0259507000 0.2720082344 0.0665698453 9.0156938844 0.3287274293 2.8290317687 0.0632947207 12.2327625260 .4845426953
0.0095 0.003 0.79 0.1975 0.1223478987 0.0246400132 0.3374827828 0.0416819850 9.0659632822 0.3281152170 2.8353340672 0.1190557728 12.3611280309 .5134929880
0.0095 0.0035 0.7896 0.1974 0.1267362738 0.0187617279 0.3981430262 0.0865290139 8.9329332905 0.5808825599 2.8104750009 0.1140492259 12.2682875914 .8002225276
0.0095 0.004 0.7892 0.1973 0.1160286385 0.0316235946 0.4665061577 0.0548408304 8.7379861137 0.5109052170 2.8598430058 0.1326166128 12.1803639157 .7299862548
0.0095 0.0045 0.7888 0.1972 0.1162041735 0.0218285384 0.4809490728 0.0722081561 9.1333978402 0.5329498919 2.8293818964 0.1818157525 12.5599329829 .8088023389
0.0095 0.005 0.7884 0.1971 0.1221723637 0.0070564199 0.5382393027 0.0415929208 8.9534701786 0.4271231753 2.8213289595 0.1614631618 12.4352108045 .6372356778
0.0005 0.01 0.7916 0.1979 0.0057926552 0.0023810727 1.1578403605 0.1866560139 9.0852740874 0.2376830510 2.9683825910 0.2198913422 13.2172896941 .6466114798
0.0095 0.0055 0.7879999999999999 0.19699999999999998 0.1267362738 0.0149606911 0.6133424612 0.0382002287 8.9473397642 0.3861966428 2.8244801087 0.1274887968 12.5118986079 .5668463594
0.0095 0.006 0.7876 0.1969 0.1272628789 0.0145174984 0.6210453493 0.1096562998 8.9445810778 0.2103312917 2.7936688716 0.1786598393 12.4865581776 .5131649292
0.0095 0.0065 0.7872 0.1968 0.1248053888 0.0065113787 0.7168500194 0.0630214412 8.8566096317 0.6475917410 2.8959061583 0.1927344035 12.5941711982 .9098589644
0.0095 0.006999999999999999 0.7868 0.1967 0.1251564588 0.0241856408 0.7510315852 0.0806737334 8.9930113513 0.6256399478 2.8475885365 0.1714925303 12.7167879318 .9019918523
0.0095 0.0075 0.7864 0.1966 0.1162041735 0.0262622896 0.8068775236 0.0552618471 8.8489466137 0.3693105304 2.8167772994 0.0963710180 12.5888056102 .5472056851
0.0095 0.008 0.7859999999999999 0.1965 0.1234011087 0.0117804784 0.8733149330 0.0974061337 8.8498661759 0.2659116256 2.7558550807 0.2198110476 12.6024372983 .5949092853
0.0095 0.0085 0.7856 0.1964 0.1190127336 0.0176095821 0.9411966340 0.1713784402 8.9746201082 0.3776076488 2.8213289595 0.1819397723 12.8561584353 .7485354434
0.0095 0.009000000000000001 0.7852 0.1963 0.1251564588 0.0373621630 0.9681567422 0.1078834090 8.9718614217 0.3799373451 2.8556414735 0.1592892467 12.9208160962 .6844721638
0.0095 0.0095 0.7848 0.1962 0.1184861286 0.0184437095 1.0240026805 0.1574093702 8.8235053941 0.3122746668 2.8388353442 0.1802882261 12.8048295474 .6684159726
0.0095 0.01 0.7844 0.1961 0.1176084536 0.0209174100 1.0880329375 0.0874561940 8.7496339010 0.3761047933 2.8293818964 0.1685478499 12.7846571885 .6530262472
0.001 0.0 0.7992 0.1998 0.0124629854 0.0060195967 0.0000000000 0.0000000000 8.9979156827 0.2817257250 2.8591427504 0.1117647965 11.8695214185 .3995101182
0.01 0.0 0.792 0.198 0.1351619541 0.0137321787 0.0000000000 0.0000000000 8.9580679894 0.2497720706 2.9277677785 0.0842811979 12.0209977220 .3477854472
0.01 0.0005 0.7916 0.1979 0.1298959039 0.0150592258 0.0500687723 0.0156446396 8.7683316648 0.2346707885 2.7933187439 0.0686321731 11.7416150849 .3340068270
0.01 0.001 0.7912 0.1978 0.1295448339 0.0062407570 0.1184319038 0.0294263934 8.8835834549 0.4562881866 2.8377849611 0.2449893290 11.9693451537 .7369446660
0.01 0.0015 0.7908 0.1977 0.1323533940 0.0127259852 0.1516506085 0.0393479250 8.9770722739 0.2788873663 2.8489890473 0.2051234384 12.1100653237 .5360847149
0.01 0.002 0.7904 0.1976 0.1277894839 0.0115159526 0.2339752246 0.0363344503 8.9712483803 0.2635479324 2.8118755117 0.1848382429 12.1448886005 .4962365782
0.01 0.0025 0.79 0.1975 0.1235766437 0.0247597710 0.2618981938 0.0661086652 8.7949989673 0.3154251596 2.8482887919 0.0976096734 12.0287625967 .5039032692
0.01 0.003 0.7896 0.1974 0.1225234337 0.0180587902 0.3201512847 0.0337688410 8.9133159645 0.4716213474 2.7996210424 0.1630467645 12.1556117253 .6864957431
0.01 0.0035 0.7892 0.1973 0.1270873439 0.0224080593 0.3740715011 0.0294578824 9.1349304438 0.4642654717 2.8731478582 0.1579289379 12.5092371470 .6740603513
0.01 0.004 0.7888 0.1972 0.1283160889 0.0267228625 0.4780604898 0.0437651839 9.0705610930 0.3243307872 2.8367345780 0.0860943994 12.5136722497 .4809132330
0.01 0.0045 0.7884 0.1971 0.1191882686 0.0282911027 0.5290921231 0.0724644869 8.8189075833 0.8694094776 2.8269310026 0.1751254587 12.2941189776 1.1452905259
0.001 0.0005 0.7988 0.1997 0.0100054953 0.0078187004 0.0515130639 0.0181672251 9.1931693802 0.3807851008 2.8549412181 0.1465592873 12.1096291575 .5533303136
0.01 0.005 0.7879999999999999 0.19699999999999998 0.1242787838 0.0087837689 0.5671251329 0.0838076344 8.9648114452 0.4389248252 2.8917046260 0.1305821408 12.5479199879 .6620983693
0.01 0.0055 0.7876 0.1969 0.1234011087 0.0145005090 0.6104538782 0.0314370801 8.9645049245 0.4338038187 2.8132760225 0.1557969885 12.5116359339 .6355383963
0.01 0.006 0.7872 0.1968 0.1283160889 0.0136601878 0.6325996814 0.0938184412 8.7646534162 0.4103917515 2.8451376427 0.1388626034 12.3707068292 .6567329839
0.01 0.0065 0.7868 0.1967 0.1248053888 0.0215100226 0.7298486430 0.0882161463 8.8599813596 0.3962970317 2.8440872596 0.0755692048 12.5587226510 .5815924054
0.01 0.006999999999999999 0.7864 0.1966 0.1230500387 0.0177420655 0.7611416257 0.1339519276 8.7208209535 0.3543750702 2.7730113377 0.1417217261 12.3780239556 .6477907894
0.01 0.0075 0.7859999999999999 0.1965 0.1262096688 0.0190485813 0.8718706415 0.1134134193 8.9225115861 0.2502110430 2.7863161900 0.0544490781 12.7069080864 .4371221217
0.01 0.008 0.7856 0.1964 0.1279650189 0.0110684530 0.9041264852 0.1676484523 8.9957700377 0.5050903418 2.8370847057 0.2722417880 12.8649462475 .9560490351
0.01 0.0085 0.7852 0.1963 0.1313001840 0.0206684549 0.9200136918 0.0535579264 8.8737747919 0.4495980862 2.7901675947 0.2344904265 12.7152562624 .7583148940
0.01 0.009000000000000001 0.7848 0.1962 0.1200659436 0.0124320429 0.9739339082 0.1145197592 8.7726229549 0.3690845484 2.7344972913 0.1207204545 12.6011200980 .6167568050
0.01 0.0095 0.7844 0.1961 0.1232255737 0.0146274490 1.0182255145 0.0909890915 9.0126286772 0.6292851682 2.8430368765 0.1241053282 12.9971166419 .8590070369
0.001 0.001 0.7984 0.1996 0.0133406604 0.0040639292 0.1107290158 0.0406231504 9.0647371993 0.2323467482 2.9421230139 0.1263102338 12.1309298894 .4033440616
0.01 0.01 0.784 0.196 0.1276139489 0.0100898278 1.1092158796 0.0775924994 8.7894815944 0.3456977568 2.8139762779 0.1014428153 12.8402877008 .5348228993
0.001 0.0015 0.7979999999999999 0.1995 0.0143938704 0.0023810727 0.1458734425 0.0276728330 9.0031265350 0.2434523317 2.8269310026 0.1482558244 11.9903248505 .4217620618
0.001 0.002 0.7976 0.1994 0.0129895904 0.0037484020 0.2281980586 0.0287893831 9.0202916952 0.4632119350 2.8416363657 0.1404077537 12.1031157099 .6361574738
0.001 0.0025 0.7972 0.1993 0.0152715455 0.0057257786 0.2580467498 0.0246236525 9.0141612808 0.2394364376 2.9081606276 0.1055366416 12.1956402037 .3753225103
0.001 0.003 0.7968 0.1992 0.0145694054 0.0076594434 0.3264098812 0.0582192616 9.0846610460 0.4141846956 2.7555049530 0.1486785829 12.1811452856 .6287419835
0.001 0.0035 0.7964 0.1991 0.0156226155 0.0058112427 0.3991058872 0.0281379552 8.9819766054 0.3229431067 2.8262307472 0.0336996769 12.2229358553 .3905919815
0.0 0.0025 0.7979999999999999 0.1995 0.0000000000 0.0000000000 0.2623796243 0.0369166485 9.1021327269 0.6022426216 2.9172639477 0.1449647050 12.2817762989 .7841239751
0.001 0.004 0.7959999999999999 0.19899999999999998 0.0133406604 0.0050142827 0.4303988700 0.0560944014 9.0209047366 0.1852866400 2.9218156077 0.0709991283 12.3864598747 .3173944524
0.001 0.0045 0.7956 0.1989 0.0114097753 0.0052072098 0.4799862118 0.0300807395 9.0932436261 0.5408137448 2.8794501567 0.1566976927 12.4640897699 .7327993868
0.001 0.005 0.7952 0.1988 0.0145694054 0.0059371326 0.5685694244 0.0921232081 9.0190656123 0.2499330164 2.8682460705 0.0967417455 12.4704505126 .4447351026
0.001 0.0055 0.7948 0.1987 0.0098299603 0.0053703385 0.6321182508 0.0393007735 8.9764592325 0.3584379413 2.8734979859 0.2136134772 12.4919054295 .6167225305
0.001 0.006 0.7944 0.1986 0.0119363804 0.0056171202 0.6648555251 0.0670140193 8.7953054880 0.3910771944 2.7572555914 0.1190640100 12.2293529849 .5827723439
0.001 0.0065 0.794 0.1985 0.0129895904 0.0046309315 0.7052956874 0.0920527351 8.8743878333 0.3425393369 2.8409361103 0.1540307195 12.4336092214 .5932537230
0.001 0.006999999999999999 0.7936 0.1984 0.0135161954 0.0097164611 0.8189132861 0.1223023003 9.0310199203 0.4679181078 2.8882033490 0.2452833799 12.7516527508 .8452202491
0.001 0.0075 0.7932 0.1983 0.0114097753 0.0042997120 0.7856945814 0.0856134512 8.9396767463 0.3846706785 2.7894673393 0.1340691930 12.5262484423 .6086530347
0.001 0.008 0.7928 0.1982 0.0117608454 0.0040941447 0.8535762824 0.0868498493 8.9513245336 0.2077984409 2.8731478582 0.1402155411 12.6898095196 .4389579760
0.001 0.0085 0.7924 0.1981 0.0143938704 0.0095887754 0.9840439488 0.1566359131 9.1070370584 0.4605993725 2.8748984967 0.1777380055 12.9803733743 .8045620665
0.0 0.003 0.7976 0.1994 0.0000000000 0.0000000000 0.3071526611 0.0515467979 8.9479528057 0.2425398327 2.8395355996 0.0924761412 12.0946410664 .3865627718
0.001 0.009000000000000001 0.792 0.198 0.0131651254 0.0059785069 0.9739339082 0.1143171911 8.8765334783 0.3064250688 2.8349839395 0.1389543853 12.6986164514 .5656751521
0.001 0.0095 0.7916 0.1979 0.0122874504 0.0011101809 1.1034387136 0.1346147182 9.0549285363 0.3323702395 2.9060598614 0.1292345935 13.0767145617 .5973297321
0.001 0.01 0.7912 0.1978 0.0147449404 0.0059163370 1.0644428428 0.1118080237 8.9044268637 0.3128013517 2.8805005398 0.1431435749 12.8641151867 .5736692873
0.0015 0.0 0.7988 0.1997 0.0189577806 0.0093281621 0.0000000000 0.0000000000 8.9268028761 0.4877306196 2.8528404519 0.2877155020 11.7986011086 .7847742837
0.0015 0.0005 0.7984 0.1996 0.0194843856 0.0051357115 0.0592159519 0.0278398402 9.1732455336 0.3855128998 2.9148130538 0.0999183713 12.1667589249 .5184068228
0.0015 0.001 0.7979999999999999 0.1995 0.0170268955 0.0039407511 0.1068775717 0.0278398402 8.9139290060 0.2710683178 2.8234297256 0.0864014134 11.8612631988 .3892503225
0.0015 0.0015 0.7976 0.1994 0.0191333156 0.0069685407 0.1665749541 0.0264392586 9.0304068789 0.2260485869 2.9232161185 0.1393736931 12.1393312671 .3988300793
0.0015 0.002 0.7972 0.1993 0.0208886656 0.0098924527 0.2079779774 0.0521724973 8.9513245336 0.3561005680 2.8608933889 0.0944280825 12.0410845655 .5125936005
0.0015 0.0025 0.7968 0.1992 0.0226440157 0.0131076585 0.2623796243 0.0561439621 8.8887943071 0.3561892086 2.8496893027 0.1570103131 12.0235072498 .5824511423
0.0015 0.003 0.7964 0.1991 0.0189577806 0.0078187004 0.3105226746 0.0743962020 8.9862678954 0.2505877642 2.8759488797 0.1662336088 12.1916972303 .4990362754
0.0 0.0035 0.7972 0.1993 0.0000000000 0.0000000000 0.3711829181 0.0653327978 9.0745458623 0.6810915189 2.8570419843 0.2384572673 12.3027707647 .9848815840
0.0015 0.0035 0.7959999999999999 0.19899999999999998 0.0189577806 0.0068075001 0.3528885589 0.0646337260 9.1306391537 0.4087777582 2.9130624153 0.2284485945 12.4155479085 .7086675788
0.0015 0.004 0.7956 0.1989 0.0166758255 0.0078501641 0.4626547137 0.0704535340 8.9507114921 0.5002335480 2.8391854719 0.0368815944 12.2692275032 .6154188405
0.0015 0.0045 0.7952 0.1988 0.0214152706 0.0084985051 0.4929848354 0.0506212213 9.0114025943 0.1746511909 2.8675458151 0.0634494757 12.3933485154 .2972203930
0.0015 0.005 0.7948 0.1987 0.0207131306 0.0045232207 0.5319807062 0.0611246130 8.9660375280 0.4658526037 2.8829514336 0.0711164424 12.4016827984 .6026168798
0.0015 0.0055 0.7944 0.1986 0.0193088506 0.0104144195 0.6321182508 0.0902524913 8.8366857850 0.0980368076 2.8381350888 0.1109722532 12.3262479752 .3096759716
0.0015 0.006 0.794 0.1985 0.0184311756 0.0036820533 0.6778541487 0.0553624147 8.9464202021 0.1729450630 2.9372212262 0.1659088123 12.5799267526 .3978983433
0.0015 0.0065 0.7936 0.1984 0.0196599206 0.0052777395 0.7659559308 0.0617583583 8.9369180598 0.2920767712 2.8819010505 0.0596821386 12.6044349617 .4187950076
0.0015 0.006999999999999999 0.7932 0.1983 0.0173779655 0.0082632067 0.7582530427 0.0781639155 8.9890265819 0.6094889901 2.8542409627 0.0389004316 12.6188985528 .7348165439
0.0015 0.0075 0.7928 0.1982 0.0215908057 0.0103312454 0.7977303440 0.0744335776 8.8891008278 0.3906473974 2.9001076906 0.1271035868 12.6085296681 .6025158072
0.0015 0.008 0.7924 0.1981 0.0210642006 0.0094853894 0.9195322613 0.0732027706 8.9641984037 0.0729235916 2.8482887919 0.1281295155 12.7530836575 .2837412671
0.0 0.004 0.7968 0.1992 0.0000000000 0.0000000000 0.4337688835 0.0697260304 9.0963088333 0.4508143498 2.8493391750 0.1505565370 12.3794168918 .6710969172
0.0015 0.0085 0.792 0.198 0.0207131306 0.0068974313 0.9219394138 0.1403599053 8.8900203899 0.4432955147 2.8657951766 0.1421708150 12.6984681109 .7327236663
0.0015 0.009000000000000001 0.7916 0.1979 0.0189577806 0.0108548213 0.9445666475 0.1887944313 8.8835834549 0.6858111838 2.8479386642 0.2620246749 12.6950465472 1.1474851113
0.0015 0.0095 0.7912 0.1978 0.0156226155 0.0084839902 1.0389270261 0.1398172321 8.7600556054 0.5325188592 2.8223793425 0.0926985800 12.6369845895 .7735186615
0.0015 0.01 0.7908 0.1977 0.0189577806 0.0039407511 1.1568774995 0.0988328867 8.9261898347 0.3058235102 2.8475885365 0.0712954906 12.9496136513 .4798926386
0.002 0.0 0.7984 0.1996 0.0270323908 0.0088397170 0.0000000000 0.0000000000 9.0374568554 0.2237340895 2.8521401965 0.1302249114 11.9166294427 .3627987179
0.002 0.0005 0.7979999999999999 0.1995 0.0245749007 0.0063775035 0.0592159519 0.0207853125 8.9997548071 0.4955991680 2.8339335564 0.2359496996 11.9174792161 .7587116836
0.002 0.001 0.7976 0.1994 0.0284366709 0.0109114457 0.1145804598 0.0216590228 8.9602136344 0.3512443901 2.8500394304 0.1175094476 11.9532701955 .5013243062
0.002 0.0015 0.7972 0.1993 0.0249259708 0.0095242906 0.1636863711 0.0309016886 8.8780660819 0.2226817641 2.7852658070 0.0674938678 11.8519442308 .3306016111
0.002 0.002 0.7968 0.1992 0.0268568558 0.0130699928 0.2190508790 0.0433822046 8.9654244866 0.4706681272 2.8692964536 0.0718231303 12.0806286750 .5989434549
0.002 0.0025 0.7964 0.1991 0.0242238307 0.0091950859 0.2840439970 0.0621026689 9.1471912725 0.1567349266 2.8640445381 0.1701923146 12.3195036383 .3982249960
0.0 0.0045 0.7964 0.1991 0.0000000000 0.0000000000 0.5406464552 0.0592453002 9.0454263941 0.1192046423 2.8244801087 0.2289910069 12.4105529580 .4074409494
0.002 0.003 0.7959999999999999 0.19899999999999998 0.0240482957 0.0111350641 0.3085969526 0.0481815494 8.8155358554 0.4480364173 2.8724476028 0.1358820275 12.0206287065 .6432350583
0.002 0.0035 0.7956 0.1989 0.0249259708 0.0062407570 0.3668500435 0.0464374597 8.9123964024 0.3569112290 2.8405859826 0.2720345730 12.1447583993 .6816240187
0.002 0.004 0.7952 0.1988 0.0263302508 0.0045773929 0.4496560901 0.0697260304 8.8679508982 0.3170105969 2.8416363657 0.0781781123 12.1855736048 .4694921325
0.002 0.0045 0.7948 0.1987 0.0243993657 0.0106137005 0.4905776829 0.0954350216 8.8615139631 0.5204068276 2.8682460705 0.1825988937 12.2447370822 .8090544434
0.002 0.005 0.7944 0.1986 0.0231706207 0.0099049039 0.5319807062 0.0834417815 8.9025877394 0.3841887200 2.8223793425 0.0924071826 12.2801184088 .5699425880
0.002 0.0055 0.794 0.1985 0.0263302508 0.0075296129 0.6003438376 0.0561934791 9.0653502407 0.2799593182 2.8920547537 0.2141339301 12.5840790828 .5578163403
0.002 0.006 0.7936 0.1984 0.0243993657 0.0082632067 0.6677441081 0.0799000606 8.9074920709 0.2460656994 2.8629941551 0.1391835755 12.4626296998 .4734125422
0.002 0.0065 0.7932 0.1983 0.0277345308 0.0083522204 0.7274414905 0.0685865299 8.9715549010 0.3347700232 2.8696465813 0.1705147034 12.5963775036 .5822234769
0.002 0.006999999999999999 0.7928 0.1982 0.0263302508 0.0055509043 0.7731773883 0.1216943567 9.0270351510 0.1935600065 2.9169138200 0.0632327126 12.7434566101 .3840379801
0.002 0.0075 0.7924 0.1981 0.0249259708 0.0050388026 0.8112103981 0.1026700637 8.8372988264 0.5753726194 2.7978704040 0.1869747453 12.4713055993 .8700562310
