# Supplementary material for: Multipressure Sampling for Improving the Performance of MOF-based Electronic Noses
Source: ACS Sens. 2024 Jul 12;9(7):3531–9. doi: 10.1021/acssensors.4c00199 (PMC11287752; doi:10.1021/acssensors.4c00199)
Supplement: Supplementary file 2 — se4c00199_si_002.zip [file se4c00199_si_002.zip › Multiplex_Adsorption_Data/Methane_1bar/UIO-66.csv]

methane_comp CO2_comp N2_comp O2_comp methane_mass methane_error CO2_mass CO2_error N2_mass N2_error O2_mass O2_error total_mass total_error
0.0 0.0 0.8 0.2 0.0000000000 0.0000000000 0.0000000000 0.0000000000 8.1253122689 0.3272932679 2.6402599712 0.1476312665 10.7655722401 .4749245344
0.0 0.0005 0.7996 0.1999 0.0000000000 0.0000000000 0.5144011598 0.0462334469 8.0828212397 0.2556365787 2.5672726030 0.0656163148 11.1644950025 .3674863404
0.0 0.005 0.7959999999999999 0.19899999999999998 0.0000000000 0.0000000000 4.8217544007 0.3922124555 7.5704671927 0.2416464499 2.4497837240 0.1508109083 14.8420053174 .7846698137
0.002 0.008 0.792 0.198 0.0407598232 0.0061047303 7.5640505183 0.7509151775 7.2780604126 0.2633737116 2.4205643253 0.0651499657 17.3034350794 1.0855435851
0.002 0.0085 0.7916 0.1979 0.0395952568 0.0048634338 7.7092931987 0.4222119157 7.2093469599 0.4094076729 2.3303387345 0.0672097220 17.2885741499 .9036927444
0.002 0.009000000000000001 0.7912 0.1978 0.0386758623 0.0057550147 8.4444161633 0.6775848409 7.2552629587 0.2534504627 2.3360848088 0.0988591987 18.0744397931 1.0356495170
0.002 0.0095 0.7908 0.1977 0.0423534403 0.0062314182 8.8453464790 0.3500340760 7.1987509602 0.2162143463 2.3997806527 0.0870290519 18.4862315322 .6595088924
0.002 0.01 0.7904 0.1976 0.0387984482 0.0063532164 9.2057635008 0.8062413147 7.2625410191 0.2722468799 2.3753292730 0.0812227576 18.8824322411 1.1660641686
0.0025 0.0 0.7979999999999999 0.1995 0.0587186625 0.0035231462 0.0000000000 0.0000000000 8.2649868106 0.4302252764 2.5925797810 0.1052102832 10.9162852541 .5389587058
0.0025 0.0005 0.7976 0.1994 0.0546120337 0.0070675868 0.5118795855 0.0664642006 7.9676566367 0.4208017634 2.5687396858 0.1551004032 11.1028879417 .6494339540
0.0025 0.001 0.7972 0.1993 0.0544894478 0.0042887561 1.0251040106 0.2116349908 8.2201411149 0.4118620519 2.5474669856 0.1156284000 11.8472015589 .7434141988
0.0025 0.0015 0.7968 0.1992 0.0535087603 0.0096415221 1.5670743829 0.0615695726 7.9079337292 0.2251048490 2.5246049456 0.1122715123 12.0531218180 .4085874560
0.0025 0.002 0.7964 0.1991 0.0554088423 0.0098099389 2.0493674964 0.0833054612 7.8467123975 0.2588731761 2.5442883062 0.1145786535 12.4957770424 .4665672297
0.0 0.0055 0.7956 0.1989 0.0000000000 0.0000000000 5.1414900236 0.2366497455 7.6112457371 0.2593806841 2.4672664604 0.1243573225 15.2200022211 .6203877521
0.0025 0.0025 0.7959999999999999 0.19899999999999998 0.0509344557 0.0044266933 2.5251045167 0.2045786874 7.6576968874 0.2481567158 2.4991755108 0.0592238460 12.7329113706 .5163859425
0.0025 0.003 0.7956 0.1989 0.0533861744 0.0078627195 2.9383064941 0.2247919662 7.5738921623 0.1111516753 2.4502727516 0.1123476371 13.0158575824 .4561539981
0.0025 0.0035 0.7952 0.1988 0.0536926392 0.0137077168 3.4619534264 0.3483683058 7.7420367639 0.2990710813 2.4936739504 0.1187556965 13.7513567799 .7799028004
0.0025 0.004 0.7948 0.1987 0.0508731627 0.0090331778 3.8923021091 0.3000330139 7.6884145835 0.3104221183 2.4936739504 0.0926303978 14.1252638057 .7121187078
0.0025 0.0045 0.7944 0.1986 0.0523441939 0.0064564512 4.4668848425 0.5190122785 7.6428196757 0.3922929017 2.4651880931 0.0926426603 14.6272368052 1.0104042917
0.0025 0.005 0.794 0.1985 0.0514247994 0.0063744686 4.9394278687 0.3019954855 7.7350797944 0.1912520957 2.4473385860 0.1007432448 15.1732710485 .6003652946
0.0025 0.0055 0.7936 0.1984 0.0478085144 0.0040657155 5.2640385352 0.5052356853 7.4975795583 0.3424764904 2.4212978667 0.1488082920 15.2307244746 1.0005861832
0.0025 0.006 0.7932 0.1983 0.0501376471 0.0100460650 5.8115563709 0.3564291251 7.5036802854 0.3057161605 2.4052822131 0.0771610540 15.7706565165 .7493524046
0.0025 0.0065 0.7928 0.1982 0.0545507408 0.0129964218 6.0243772429 0.5702922849 7.4517705898 0.1584317442 2.3957461750 0.0821777367 15.9264447485 .8238981876
0.0025 0.006999999999999999 0.7924 0.1981 0.0490956667 0.0044773243 6.5216316974 0.4035317320 7.3919406520 0.3505711436 2.4558965689 0.1536873761 16.4185645850 .9122675760
0.0 0.006 0.7952 0.1988 0.0000000000 0.0000000000 5.6501756149 0.5112639622 7.5498103448 0.2337277106 2.4198307839 0.1355907820 15.6198167436 .8805824548
0.0025 0.0075 0.792 0.198 0.0505666979 0.0070739626 7.0678046935 0.4386133696 7.3354286535 0.4136055190 2.4061380114 0.1010359883 16.8599380563 .9603288395
0.0025 0.008 0.7916 0.1979 0.0531410025 0.0064587782 7.1868230011 0.4850025746 7.2420982318 0.4369869818 2.3659154919 0.0674370646 16.8479777273 .9958853992
0.0025 0.0085 0.7912 0.1978 0.0502602331 0.0087543868 7.9590971606 0.7226936581 7.3871242885 0.3221732220 2.3908558991 0.0591268538 17.7873375813 1.1127481207
0.0025 0.009000000000000001 0.7908 0.1977 0.0506279909 0.0070782099 8.2542894601 0.3450349168 7.2313952017 0.3658366429 2.3462321313 0.1199822994 17.8825447840 .8379320690
0.0025 0.0095 0.7904 0.1976 0.0456632605 0.0048880901 8.6626163938 0.4976853848 7.3500918047 0.2605897471 2.3621255280 0.0935513747 18.4204969870 .8567145967
0.0025 0.01 0.79 0.1975 0.0515473854 0.0102372100 8.9783174978 0.7402845943 7.2237960504 0.1975010383 2.3443982778 0.0811380634 18.5980592114 1.0291609060
0.003 0.0 0.7976 0.1994 0.0631930491 0.0109053263 0.0000000000 0.0000000000 8.0525316648 0.4075645250 2.6204543537 0.0823158518 10.7361790676 .5007857031
0.003 0.0005 0.7972 0.1993 0.0659512327 0.0080422352 0.5375996435 0.0492016523 7.7858121567 0.3997156290 2.5314513319 0.1032398519 10.9208143648 .5601993684
0.003 0.001 0.7968 0.1992 0.0656447678 0.0082086822 1.0627595203 0.0755732270 7.9870291211 0.2802137475 2.5617710426 0.1733401053 11.6772044518 .5373357620
0.003 0.0015 0.7964 0.1991 0.0652157171 0.0072044662 1.5045393399 0.0968027675 7.9455013646 0.3949864156 2.5298619922 0.0983681160 12.0451184138 .5973617653
0.0 0.0065 0.7948 0.1987 0.0000000000 0.0000000000 6.1296109442 0.4928412962 7.4773508316 0.3310089879 2.4779028105 0.0644032815 16.0848645863 .8882535656
0.003 0.002 0.7959999999999999 0.19899999999999998 0.0663802834 0.0079501491 1.9770823661 0.1114037505 7.8251993072 0.5718077535 2.4981974556 0.1152420266 12.3668594123 .8064036797
0.003 0.0025 0.7956 0.1989 0.0611703812 0.0133139838 2.5049319222 0.3040616685 7.8757176089 0.3034058130 2.4997867953 0.1384056083 12.9416067076 .7591870736
0.003 0.003 0.7952 0.1988 0.0625188265 0.0058790149 3.0307642189 0.2516580012 7.7654763997 0.1757154613 2.4825485727 0.1359140444 13.3413080178 .5691665218
0.003 0.0035 0.7948 0.1987 0.0619058968 0.0058147614 3.4426213566 0.3010860628 7.8035791865 0.2782927764 2.4946520056 0.1208749197 13.8027584455 .7060685203
0.003 0.004 0.7944 0.1986 0.0594541781 0.0081314310 3.9228972107 0.4336787234 7.7541311879 0.2576818439 2.3974577716 0.0760551899 14.1339403483 .7755471882
0.003 0.0045 0.794 0.1985 0.0642963225 0.0122977584 4.3803107911 0.2887407023 7.5635102232 0.4360549463 2.4459937601 0.0891272073 14.4541110969 .8262206143
0.003 0.005 0.7936 0.1984 0.0636220999 0.0077685058 4.6724772014 0.1805262502 7.5075333762 0.4291610217 2.4345016117 0.0770959405 14.6781342892 .6945517182
0.003 0.0055 0.7932 0.1983 0.0623349476 0.0083196031 5.3368279803 0.1718706893 7.5650086474 0.2103589541 2.4378025480 0.0899365485 15.4019741233 .4804857950
0.003 0.006 0.7928 0.1982 0.0585960766 0.0051193389 5.7940734557 0.3274546431 7.4968303462 0.3296223260 2.3734954196 0.1142311303 15.7229952981 .7764274383
0.003 0.0065 0.7924 0.1981 0.0576153891 0.0086072437 6.2371981149 0.4620099137 7.4568010139 0.2209920418 2.3963574595 0.0965300086 16.1479719774 .7881392078
0.0 0.006999999999999999 0.7944 0.1986 0.0000000000 0.0000000000 6.4453120482 0.3165865755 7.3993257427 0.2419506048 2.4029593320 0.1321822676 16.2475971229 .6907194479
0.003 0.006999999999999999 0.792 0.198 0.0566959946 0.0085634852 6.6845253980 0.5660834429 7.4687884076 0.3155529164 2.3780189248 0.0945588942 16.5880287250 .9847587387
0.003 0.0075 0.7916 0.1979 0.0630091702 0.0095160169 6.9136524505 0.4343977739 7.3881945915 0.4104605174 2.3706835109 0.0514607153 16.7355397231 .9058350235
0.003 0.008 0.7912 0.1978 0.0604961586 0.0100085992 7.7350132567 0.2636571735 7.3049250180 0.3763447137 2.3645706660 0.0176219653 17.4650050993 .6676324517
0.003 0.0085 0.7908 0.1977 0.0595154711 0.0072044662 7.8552082989 0.2731311853 7.2069922933 0.2872932510 2.3979467992 0.0558509334 17.5196628625 .6234798359
0.003 0.009000000000000001 0.7904 0.1976 0.0590864203 0.0092339030 8.1902414726 0.1908813804 7.3104905936 0.1369747003 2.3538120590 0.0767890117 17.9136305455 .4138789954
0.003 0.0095 0.79 0.1975 0.0570024595 0.0041025100 8.4274375629 0.4241372945 7.2184445354 0.3028912867 2.3423199106 0.0918747371 18.0452044684 .8230058283
0.003 0.01 0.7896 0.1974 0.0576766821 0.0081811762 9.1647458920 0.3457696204 7.1509084160 0.3580476939 2.3628590694 0.0824943311 18.7361900595 .7944928216
0.0035 0.0 0.7972 0.1993 0.0763097441 0.0105095546 0.0000000000 0.0000000000 7.9989094844 0.3502962907 2.5244826887 0.1476110164 10.5997019172 .5084168617
0.0035 0.0005 0.7968 0.1992 0.0773517245 0.0090879097 0.5302030255 0.0615493741 7.9224898500 0.4870522680 2.4667774328 0.1906495880 10.9968220328 .7483391398
0.0035 0.001 0.7964 0.1991 0.0769839667 0.0071835776 1.0409058763 0.1446937455 7.9953774845 0.2882575366 2.5373196630 0.1538308564 11.6505869905 .5939657161
0.0 0.0075 0.794 0.1985 0.0000000000 0.0000000000 7.0197266766 0.6292396358 7.2781674429 0.2665148178 2.4369467497 0.1102120000 16.7348408692 1.0059664536
0.0035 0.0015 0.7959999999999999 0.19899999999999998 0.0741031973 0.0118939946 1.4867202148 0.1268157747 7.8707942151 0.5086133920 2.4890281883 0.1277953642 11.9206458155 .7751185255
0.0035 0.002 0.7956 0.1989 0.0753290566 0.0120882412 2.0539063302 0.1721959366 8.0036188176 0.5600360432 2.5233823766 0.1458294712 12.6562365810 .8901496922
0.0035 0.0025 0.7952 0.1988 0.0720805294 0.0053630471 2.5667945454 0.1403385425 7.7476023395 0.2268583905 2.5217930370 0.0746692450 12.9082704513 .4472292251
0.0035 0.003 0.7948 0.1987 0.0718966505 0.0071542311 3.0672429940 0.2704252311 7.6999738560 0.5289257677 2.4624984414 0.0975931722 13.3016119419 .9040984021
0.0035 0.0035 0.7944 0.1986 0.0739193184 0.0087061908 3.4451429310 0.2102304185 7.7142088859 0.2843495158 2.5115234575 0.1683146730 13.7447945928 .6716007981
0.0035 0.004 0.794 0.1985 0.0736128536 0.0050602904 3.8075772122 0.2153555032 7.6315814941 0.4461228339 2.4588307344 0.0436345814 13.9716022943 .7101732089
0.0035 0.0045 0.7936 0.1984 0.0737967325 0.0071205441 4.3441682259 0.3790423409 7.6096402826 0.2655607890 2.4046709286 0.0627043223 14.4322761696 .7144279963
0.0035 0.005 0.7932 0.1983 0.0711611349 0.0092987714 4.8674789483 0.4063900326 7.4706079227 0.1508017049 2.4280219961 0.0922468602 14.8372700020 .6587373691
0.0035 0.0055 0.7928 0.1982 0.0684642443 0.0038492764 5.3191769601 0.3226031744 7.5107442852 0.2942951035 2.4142069666 0.1039042669 15.3125924562 .7246518212
0.0035 0.006 0.7924 0.1981 0.0701804474 0.0081591047 5.9238504803 0.3180524409 7.3011789575 0.3386621362 2.4532069171 0.1078452761 15.7484168023 .7727189579
0.0 0.008 0.7936 0.1984 0.0000000000 0.0000000000 7.4694074291 0.4663445949 7.4056405304 0.2897463433 2.3754515299 0.0643494163 17.2504994894 .8204403545
0.0035 0.0065 0.792 0.198 0.0729386309 0.0038958419 6.0803561927 0.4183010672 7.6204503429 0.4567114218 2.4374357773 0.0942840886 16.2111809438 .9731924195
0.0035 0.006999999999999999 0.7916 0.1979 0.0742870762 0.0116010603 6.4535491910 0.5456853569 7.4214810149 0.2407786899 2.4143292235 0.1034862577 16.3636465056 .9015513648
0.0035 0.0075 0.7912 0.1978 0.0753290566 0.0172118684 7.0299810788 1.0154727030 7.2926165335 0.4056380035 2.3605361884 0.0684315446 16.7584628573 1.5067541195
0.0035 0.008 0.7908 0.1977 0.0685868302 0.0071835776 7.4325924441 0.4900095343 7.2403857470 0.1941679506 2.3401192864 0.0420065878 17.0816843077 .7333676503
0.0035 0.0085 0.7904 0.1976 0.0695675177 0.0057628429 7.9242994351 0.6853945539 7.3128452602 0.3298728721 2.3789969800 0.1186494220 17.6857091930 1.1396796909
0.0035 0.009000000000000001 0.79 0.1975 0.0698126896 0.0120820239 8.1277064296 0.3518744696 7.1856932636 0.2393831185 2.3009970790 0.0735795602 17.6842094618 .6769191722
0.0035 0.0095 0.7896 0.1974 0.0677287287 0.0060800646 8.6179004760 0.9881214354 7.0925769024 0.2848008513 2.3349844967 0.1696605099 18.1131906038 1.4486628612
0.0035 0.01 0.7892 0.1973 0.0712224278 0.0091456008 9.0711114325 0.8742384732 7.2076344751 0.0917234061 2.3248371741 0.0797107475 18.6748055095 1.0548182276
0.004 0.0 0.7968 0.1992 0.0894264391 0.0056362874 0.0000000000 0.0000000000 8.0955578454 0.3277907394 2.5936800930 0.0925025132 10.7786643775 .4259295400
0.004 0.0005 0.7964 0.1991 0.0892425602 0.0101042344 0.5486945704 0.0633057456 7.9752557880 0.3005096735 2.5493008390 0.0896889137 11.1624937576 .4636085672
0.0 0.0085 0.7932 0.1983 0.0000000000 0.0000000000 7.7301382130 0.8645351294 7.2726018673 0.4241514514 2.3566239676 0.0864258562 17.3593640479 1.3751124370
0.004 0.001 0.7959999999999999 0.19899999999999998 0.0866682556 0.0098405281 1.0632638352 0.1365152998 7.8288383374 0.4205249778 2.5081002644 0.0379351157 11.4868706926 .6048159214
0.004 0.0015 0.7956 0.1989 0.0872811852 0.0055013639 1.5349663366 0.0757808482 7.9973040299 0.1551828628 2.5115234575 0.0835600633 12.1310750092 .3200251382
0.004 0.002 0.7952 0.1988 0.0854423962 0.0122794154 2.0705487206 0.2703294927 7.9279483954 0.4006918265 2.5046770712 0.1721498683 12.5886165834 .8554506029
0.004 0.0025 0.7948 0.1987 0.0844617087 0.0077005046 2.5336778694 0.2139801088 7.7751091267 0.1874948477 2.4996645384 0.1644678388 12.8929132432 .5736432999
0.004 0.003 0.7944 0.1986 0.0855649821 0.0073182879 3.0359754725 0.1369740788 7.7439633093 0.3848864360 2.5233823766 0.1609246331 13.3888861405 .6901034358
0.004 0.0035 0.794 0.1985 0.0832971424 0.0115608350 3.3318401918 0.1377147961 7.5041084066 0.2966933976 2.4415925118 0.0709359766 13.3608382526 .5169050053
0.004 0.004 0.7936 0.1984 0.0815809393 0.0099619458 3.8948236834 0.3501774283 7.6751428263 0.2286313522 2.4033261027 0.1156077157 14.0548735517 .7043784420
0.004 0.0045 0.7932 0.1983 0.0859940329 0.0080534387 4.3276939404 0.5082103868 7.6108176159 0.3390076586 2.4214201236 0.0770602598 14.4459257128 .9323317439
0.004 0.005 0.7928 0.1982 0.0848907595 0.0050839921 4.8718496771 0.2212797637 7.5782804046 0.3339242450 2.4703228829 0.1607283499 15.0053437241 .7210163507
0.004 0.0055 0.7924 0.1981 0.0817648182 0.0095302188 5.3729705455 0.5012793898 7.4724274378 0.1092745295 2.3920784681 0.0574914282 15.3192412696 .6775755663
0.0 0.009000000000000001 0.7928 0.1982 0.0000000000 0.0000000000 8.4649249677 0.6099666893 7.3298630779 0.3713907617 2.4415925118 0.1833142614 18.2363805574 1.1646717124
0.004 0.006 0.792 0.198 0.0814583533 0.0053909943 5.8167676245 0.3880881909 7.4088514395 0.2755539509 2.3886552749 0.1195759965 15.6957326922 .7886091326
0.004 0.0065 0.7916 0.1979 0.0838487791 0.0071542311 6.3106599799 0.6600400787 7.3982554397 0.3240276537 2.3829092007 0.0596904203 16.1756733994 1.0509123838
0.004 0.006999999999999999 0.7912 0.1978 0.0832358494 0.0051806156 6.8551519265 0.4239184328 7.5520579811 0.1457043696 2.4429373377 0.0879862434 16.9333830947 .6627896614
0.004 0.0075 0.7908 0.1977 0.0770452597 0.0080720767 6.9541657445 0.9242706960 7.3222639266 0.1695146421 2.3617587574 0.0991641369 16.7152336882 1.2010215517
0.004 0.008 0.7904 0.1976 0.0825003338 0.0052925333 7.2821385101 0.3979614872 7.4526268322 0.2458785820 2.3928120095 0.0698967396 17.2100776856 .7190293421
0.004 0.0085 0.79 0.1975 0.0772291386 0.0182113360 8.0103691716 0.6180269759 7.2509817467 0.1865272533 2.4131066546 0.0755646537 17.7516867115 .8983302189
0.004 0.009000000000000001 0.7896 0.1974 0.0801712010 0.0080627631 8.2968200135 0.6488894782 7.1943627179 0.2153821979 2.3544233435 0.0909269190 17.9257772759 .9632613582
0.004 0.0095 0.7892 0.1973 0.0781485331 0.0071163220 8.8603078199 0.6866864949 7.1937205361 0.2596208292 2.3025864187 0.0518369248 18.4347633078 1.0052605709
0.004 0.01 0.7888 0.1972 0.0775968964 0.0058070032 8.9088901517 0.6053416218 7.2217624747 0.2400863080 2.3640816384 0.0762890881 18.5723311612 .9275240211
0.0045 0.0 0.7964 0.1991 0.1009495169 0.0121885192 0.0000000000 0.0000000000 8.1109702087 0.4820308219 2.5815766601 0.1272209770 10.7934963857 .6214403181
0.0 0.0095 0.7924 0.1981 0.0000000000 0.0000000000 8.4970330140 0.5263241283 7.2339639290 0.1792629407 2.3571129952 0.0467718527 18.0881099382 .7523589217
0.0045 0.0005 0.7959999999999999 0.19899999999999998 0.0928588452 0.0055367603 0.5162503143 0.0687497884 7.9349053649 0.1968363752 2.5239936611 0.1241807554 11.0680081855 .3953036793
0.0045 0.001 0.7956 0.1989 0.0996010716 0.0090663881 1.0555310073 0.0977289974 7.9701183336 0.2718825811 2.5257052577 0.0801483253 11.6509556702 .4588262919
0.0045 0.0015 0.7952 0.1988 0.1013172747 0.0109616778 1.5374879109 0.1056437659 7.9467857282 0.2581668462 2.5172695317 0.0344842480 12.1028604455 .4092565379
0.0045 0.002 0.7948 0.1987 0.0958009077 0.0082013563 2.0739108197 0.1943560824 7.9550270613 0.4426310498 2.5099341178 0.1002059183 12.6346729065 .7453944068
0.0045 0.0025 0.7944 0.1986 0.0908974703 0.0085599749 2.4862722723 0.3136173522 7.7109979769 0.1982644950 2.4698338553 0.1452432531 12.7580015748 .6656850752
0.0045 0.003 0.794 0.1985 0.0954944428 0.0042216574 2.9841991466 0.2958887880 7.6626202812 0.3191647141 2.4395141445 0.1468964327 13.1818280151 .7661715922
0.0045 0.0035 0.7936 0.1984 0.0943298765 0.0074907930 3.3995864884 0.2820570704 7.6357556758 0.3905327835 2.4507617792 0.0678339620 13.5804338199 .7479146089
0.0045 0.004 0.7932 0.1983 0.0923685015 0.0127607188 3.9028927212 0.4659857201 7.5645805262 0.1740519357 2.4499059809 0.1496404456 14.0097477298 .8024388202
0.0045 0.0045 0.7928 0.1982 0.0937782397 0.0146745143 4.4090567382 0.5098849113 7.5545196780 0.1323019200 2.4197085271 0.1113077722 14.4770631830 .7681691178
0.0045 0.005 0.7924 0.1981 0.0922459156 0.0171445096 4.7716591244 0.3168018033 7.5521650114 0.2485845485 2.4288777944 0.0557341295 14.8449478458 .6382649909
0.0 0.001 0.7992 0.1998 0.0000000000 0.0000000000 1.0595655262 0.1331603474 7.8973377295 0.2770662022 2.5111566868 0.1174786375 11.4680599425 .5277051871
0.0 0.01 0.792 0.198 0.0000000000 0.0000000000 8.9384766236 0.3121552840 7.2995735030 0.3495075395 2.4121285994 0.1362997191 18.6501787260 .7979625426
0.0045 0.0055 0.792 0.198 0.0890586813 0.0028905337 5.3240520038 0.3101769192 7.5551618598 0.1488273931 2.4178746736 0.1037401470 15.3861472185 .5656349930
0.0045 0.006 0.7916 0.1979 0.0948202202 0.0096726439 5.7073312994 0.4998327673 7.3429207745 0.2098136789 2.4033261027 0.1478542395 15.5483983968 .8671733296
0.0045 0.0065 0.7912 0.1978 0.0918168648 0.0100908405 6.1825640048 0.3813583804 7.5037873157 0.2821570442 2.4062602683 0.1102472550 16.1844284536 .7838535201
0.0045 0.006999999999999999 0.7908 0.1977 0.0896716109 0.0095946500 6.7137756600 0.3340133339 7.3308263506 0.2337798536 2.3673825747 0.0983583909 16.5016561962 .6757462284
0.0045 0.0075 0.7904 0.1976 0.0889973883 0.0115816139 6.9054153078 0.4582241338 7.3146647753 0.1829443095 2.3777744110 0.0780968032 16.6868518824 .7308468604
0.0045 0.008 0.79 0.1975 0.0879554079 0.0110395423 7.3493804918 0.2810670595 7.3480582289 0.1849245727 2.3991693682 0.0946410540 17.1845634968 .5716722285
0.0045 0.0085 0.7896 0.1974 0.0877102360 0.0078627195 7.7856128479 0.5129282977 7.1377436891 0.2016746247 2.3250816879 0.0800184240 17.3361484609 .8024840659
0.0045 0.009000000000000001 0.7892 0.1973 0.0839100720 0.0092663939 8.3432169809 0.6019203464 7.2548348375 0.3627292087 2.3694609419 0.0599702175 18.0514228323 1.0338861665
0.0045 0.0095 0.7888 0.1972 0.0876489430 0.0068582421 8.6005856657 0.4246180737 7.1501592039 0.2773163133 2.3538120590 0.1040911054 18.1922058716 .8128837345
0.0045 0.01 0.7884 0.1971 0.0844004158 0.0125768628 8.6999356937 0.3981420959 7.0830512057 0.2905210090 2.3259374862 0.0816654117 18.1933248014 .7829053794
0.0005 0.0 0.7996 0.1999 0.0106649763 0.0048479599 0.0000000000 0.0000000000 8.0205296050 0.1251945275 2.6109183157 0.0847352321 10.6421128970 .2147777195
0.005 0.0 0.7959999999999999 0.19899999999999998 0.1129629385 0.0131321523 0.0000000000 0.0000000000 7.9653019701 0.3060523152 2.5601817030 0.1119846493 10.6384466116 .4311691168
0.005 0.0005 0.7956 0.1989 0.1098369971 0.0139101280 0.5254960868 0.0820476179 7.9913103331 0.1713386296 2.5219152939 0.1118249035 11.1485587109 .3791212790
0.005 0.001 0.7952 0.1988 0.1096531182 0.0098938317 1.0556991122 0.1306511877 7.8722926393 0.0683574299 2.5436770217 0.1305401429 11.5813218914 .3394425922
0.005 0.0015 0.7948 0.1987 0.1005204661 0.0069561442 1.5344620218 0.0901932820 7.7700787026 0.2275521573 2.5071222092 0.1329817903 11.9121833997 .4576833738
0.005 0.002 0.7944 0.1986 0.1052400246 0.0101354181 2.0246560681 0.1325852630 7.8821394269 0.4290446256 2.4725235070 0.1141447390 12.4845590266 .6859100457
0.005 0.0025 0.794 0.1985 0.1038302864 0.0047064059 2.5192208433 0.2934505873 7.7930902171 0.4403766091 2.4961190884 0.0762028334 12.9122604352 .8147364357
0.005 0.003 0.7936 0.1984 0.1065884699 0.0035823629 2.9398194387 0.1608742454 7.7545593091 0.1917278074 2.5052883557 0.1142054815 13.3062555734 .4703898972
0.005 0.0035 0.7932 0.1983 0.1006430521 0.0052811637 3.5386092855 0.2758458365 7.6537367663 0.2436278604 2.4380470618 0.1399627384 13.7310361657 .6647175990
0.005 0.004 0.7928 0.1982 0.1052400246 0.0087251567 3.8154781450 0.4351101807 7.7214869463 0.2330417108 2.4250878306 0.1322690821 14.0672929465 .8091461303
0.005 0.0045 0.7924 0.1981 0.1038915793 0.0059172321 4.1639597150 0.4077423696 7.4719993166 0.3066126508 2.4354796669 0.1585712971 14.1753302778 .8788435496
0.0005 0.0005 0.7992 0.1998 0.0107875622 0.0028061203 0.4890173117 0.0628307868 7.8560240336 0.3430684270 2.5217930370 0.0470433360 10.8776219445 .4557486701
0.005 0.005 0.792 0.198 0.1064658839 0.0028114704 4.8461296191 0.3810099435 7.5697179806 0.1993270887 2.4901285004 0.0977156183 15.0124419840 .6808641209
0.005 0.0055 0.7916 0.1979 0.1016237395 0.0083466529 5.2828662900 0.4357550202 7.5339698604 0.1792882446 2.4208088391 0.0911397091 15.3392687290 .7145296268
0.005 0.006 0.7912 0.1978 0.1050561457 0.0138982394 5.7920561963 0.2604379261 7.4102428334 0.1971543451 2.4256991151 0.1361250270 15.7330542905 .6076155376
0.005 0.0065 0.7908 0.1977 0.1018689114 0.0078167159 6.1662578243 0.4753815505 7.2981821091 0.4313040101 2.3579687935 0.0822002871 15.9242776383 .9967025636
0.005 0.006999999999999999 0.7904 0.1976 0.1005204661 0.0114011509 6.4340490163 0.3682356576 7.4717852560 0.2316705399 2.3710502816 0.0712429455 16.3774050200 .6825502939
0.005 0.0075 0.79 0.1975 0.0991720209 0.0162979371 6.8373328013 0.9866822013 7.3847696219 0.2157223248 2.3494108106 0.0794447863 16.6706852547 1.2981472495
0.005 0.008 0.7896 0.1974 0.0979461615 0.0046128812 7.3473632323 0.6214779907 7.2914392002 0.3325436766 2.3418308830 0.1218699540 17.0785794770 1.0805045025
0.005 0.0085 0.7892 0.1973 0.0994171927 0.0052669172 7.7810740141 0.5440730282 7.3325388354 0.2767807702 2.3518559486 0.0611020358 17.5648859908 .8872227514
0.005 0.009000000000000001 0.7888 0.1972 0.0984977982 0.0043271272 8.1507368084 1.0974637143 7.2160898688 0.4474308986 2.3226365500 0.0877072043 17.7879610254 1.6369289444
0.005 0.0095 0.7884 0.1971 0.0934104819 0.0057680558 8.4249159886 0.8071094023 7.1498381130 0.2373599073 2.3183575585 0.1273740872 17.9865221420 1.1776114526
0.0005 0.001 0.7988 0.1997 0.0095004099 0.0016897305 1.0272893750 0.1332486016 7.9869220908 0.4581339952 2.5918462396 0.1183810457 11.6155581153 .7114533730
0.005 0.01 0.7879999999999999 0.19699999999999998 0.0994171927 0.0052239446 8.8878770324 0.7729285182 7.2407068379 0.1815726063 2.3028309325 0.1156330535 18.5308319955 1.0753581226
0.0055 0.0 0.7956 0.1989 0.1191535281 0.0088686497 0.0000000000 0.0000000000 7.9412201526 0.3636330782 2.5442883062 0.0462603043 10.6046619869 .4187620322
0.0055 0.0005 0.7952 0.1988 0.1203180945 0.0077297212 0.5382720633 0.0779876550 8.0359419682 0.2144043198 2.5752193014 0.0997945848 11.2697514274 .3999162808
0.0055 0.001 0.7948 0.1987 0.1194599930 0.0101709395 1.0353584128 0.0841089414 7.8892034267 0.1409845431 2.5332851854 0.0732986948 11.5773070179 .3085631188
0.0055 0.0015 0.7944 0.1986 0.1189083563 0.0111344204 1.5887599220 0.1374370837 7.7476023395 0.2963712110 2.4924513814 0.1175641047 11.9477219992 .5625068198
0.0055 0.002 0.794 0.1985 0.1189696492 0.0113840034 2.0300354267 0.2851634852 7.8301227010 0.4664947772 2.5292507077 0.0984258389 12.5083784846 .8614681047
0.0055 0.0025 0.7936 0.1984 0.1168243954 0.0097869343 2.5721739039 0.3192036434 7.6947293712 0.5281164380 2.4715454518 0.1513210526 12.8552731223 1.0084280683
0.0055 0.003 0.7932 0.1983 0.1131468174 0.0064680781 2.9335995554 0.3055025312 7.6601585843 0.3494200820 2.4643322949 0.0759907024 13.1712372520 .7373813937
0.0055 0.0035 0.7928 0.1982 0.1143113837 0.0208936209 3.4185823482 0.3134287906 7.5642594353 0.3722651088 2.4731347915 0.0881891811 13.5702879587 .7947767014
0.0055 0.004 0.7924 0.1981 0.1158437079 0.0103655813 3.8274135968 0.1005745403 7.6602656146 0.1633205227 2.4473385860 0.1268001492 14.0508615053 .4010607935
0.0005 0.0015 0.7984 0.1996 0.0110940271 0.0042002456 1.5685873274 0.1212800063 7.9543848795 0.2661388852 2.5208149818 0.1656667133 12.0548812158 .5572858504
0.0055 0.0045 0.792 0.198 0.1122887158 0.0112925535 4.4191430355 0.2379397214 7.6228050095 0.3687242152 2.4341348410 0.1599744475 14.5883716018 .7779309376
0.0055 0.005 0.7916 0.1979 0.1108789776 0.0135089477 4.7400553930 0.2941089257 7.4958670735 0.2842415271 2.4358464376 0.0965207177 14.7826478817 .6883801182
0.0055 0.0055 0.7912 0.1978 0.1133919892 0.0096446388 5.3791904288 0.3046243600 7.5608344657 0.2028404635 2.4797366640 0.1248759511 15.5331535477 .6419854134
0.0055 0.006 0.7908 0.1977 0.1142500908 0.0137787899 5.6651369559 0.5438116021 7.3097413815 0.3374910952 2.4380470618 0.0419011329 15.5271754900 .9369826201
0.0055 0.0065 0.7904 0.1976 0.1137597470 0.0134755345 6.1776889611 0.2872645611 7.3300771385 0.3676514336 2.3858433663 0.1705104646 16.0073692129 .8389019938
0.0055 0.006999999999999999 0.79 0.1975 0.1146178486 0.0057497900 6.4759071499 0.4300998680 7.2624339888 0.2898410567 2.3458653606 0.0985988050 16.1988243479 .8242895197
0.0055 0.0075 0.7896 0.1974 0.1071401066 0.0098801525 6.9249154825 0.6925013348 7.3079218664 0.3726557131 2.3929342664 0.1505669023 16.7329117219 1.2256041027
0.0055 0.008 0.7892 0.1973 0.1105725127 0.0078435842 7.4016611325 0.4649346644 7.3016070787 0.2619834159 2.3796082645 0.1158242005 17.1934489884 .8505858650
0.0055 0.0085 0.7888 0.1972 0.1099595831 0.0118496918 7.7879663172 0.7477557794 7.3050320483 0.3652256521 2.3572352521 0.0768777195 17.5601932007 1.2017088428
0.0055 0.009000000000000001 0.7884 0.1971 0.1101434620 0.0095554143 8.0786197830 0.5768568470 7.1120564170 0.3859438421 2.3513669210 0.0884065320 17.6521865830 1.0607626354
0.0005 0.002 0.7979999999999999 0.1995 0.0107262693 0.0032200691 2.0302035316 0.1591754201 7.8766808816 0.4879777017 2.5083447782 0.1109984914 12.4259554607 .7613716823
0.0055 0.0095 0.7879999999999999 0.19699999999999998 0.1073852785 0.0141511113 8.6074779689 0.3995732764 7.0809105997 0.3284596521 2.3276490828 0.0489846029 18.1234229299 .7911686427
0.0055 0.01 0.7876 0.1969 0.1082433800 0.0086194563 9.0759864762 0.8873457865 7.1655715671 0.1226034775 2.3327838725 0.0770951650 18.6825852958 1.0956638853
0.006 0.0 0.7952 0.1988 0.1314121216 0.0180013594 0.0000000000 0.0000000000 8.0160343324 0.3574421056 2.5896456154 0.1150062524 10.7370920694 .4904497174
0.006 0.0005 0.7948 0.1987 0.1281023014 0.0074566113 0.5033062328 0.0689713957 7.9033314263 0.2881915599 2.5041880436 0.1060879962 11.0389280041 .4707075631
0.006 0.001 0.7944 0.1986 0.1304927271 0.0174804276 1.0298109493 0.1500355316 7.9134993048 0.1466566651 2.5191033852 0.1465492576 11.5929063664 .4607218819
0.006 0.0015 0.794 0.1985 0.1303701411 0.0157731470 1.5057160746 0.1993092491 7.7656904603 0.3375582958 2.4902507573 0.1796292941 11.8920274333 .7322699860
0.006 0.002 0.7936 0.1984 0.1256505827 0.0148779130 2.0317164762 0.1881316010 7.7026496135 0.1559348830 2.4508840361 0.1932287195 12.3109007085 .5521731165
0.006 0.0025 0.7932 0.1983 0.1301249693 0.0148708410 2.4862722723 0.2259245529 7.7005090075 0.5059301346 2.5149466507 0.1351331991 12.8318528998 .8818587276
0.006 0.003 0.7928 0.1982 0.1221568835 0.0145542083 2.9361211297 0.3143183260 7.5571954355 0.2292524071 2.3941568353 0.1486004307 13.0096302840 .7067253721
0.006 0.0035 0.7924 0.1981 0.1282861803 0.0110911483 3.7146151725 0.2363070182 7.6439970090 0.1984232077 2.4384138325 0.1477701077 13.9253121943 .5935914819
0.0005 0.0025 0.7976 0.1994 0.0098068747 0.0035316665 2.4740006107 0.2367562388 7.7967292473 0.3026633706 2.4558965689 0.0745610733 12.7364333016 .6175123492
0.006 0.004 0.792 0.198 0.1275506646 0.0056229408 3.8796942375 0.3137874291 7.6522383421 0.2745592363 2.4342570979 0.0794628457 14.0937403421 .6734324519
0.006 0.0045 0.7916 0.1979 0.1236279148 0.0065166849 4.2587709092 0.1914224629 7.5418901026 0.4346784990 2.4150627649 0.0670761555 14.3393516915 .6996938023
0.006 0.005 0.7912 0.1978 0.1216052468 0.0102372100 4.7109732359 0.3525099563 7.5412479208 0.4592482481 2.4301003634 0.0756042035 14.8039267669 .8975996179
0.006 0.0055 0.7908 0.1977 0.1221568835 0.0143984995 5.3650696126 0.5329717135 7.5162028305 0.1993788057 2.3973355147 0.0589648454 15.4007648413 .8057138641
0.006 0.006 0.7904 0.1976 0.1193374070 0.0032571892 5.6728697837 0.2926250987 7.3184108358 0.2435004958 2.3650596936 0.0661499076 15.4756777201 .6055326913
0.006 0.0065 0.79 0.1975 0.1155985361 0.0169921970 6.2906554904 0.4035294910 7.4031788335 0.2717814408 2.4275329685 0.0730085604 16.2369658285 .7653116892
0.006 0.006999999999999999 0.7896 0.1974 0.1227698132 0.0129998901 6.5824856908 0.3287551876 7.4131326515 0.1898882830 2.3659154919 0.0524343859 16.4843036474 .5840777466
0.006 0.0075 0.7892 0.1973 0.1236279148 0.0081738257 7.1103352469 0.1394140510 7.3523394410 0.1553664166 2.4368244928 0.1264602094 17.0231270955 .4294145027
0.006 0.008 0.7888 0.1972 0.1228923991 0.0103074289 7.2244785108 0.6749763719 7.2074204145 0.2334340416 2.3431757088 0.1288460107 16.8979670332 1.0475638531
0.006 0.0085 0.7884 0.1971 0.1144339697 0.0094764557 8.0426453228 0.8004794306 7.1937205361 0.3683998480 2.3424421675 0.0463222981 17.6932419961 1.2246780324
0.0005 0.003 0.7972 0.1993 0.0102972185 0.0030670991 3.0213503415 0.2649082335 7.7662256118 0.2830002576 2.4897617297 0.1479763071 13.2876349015 .6989518973
0.006 0.009000000000000001 0.7879999999999999 0.19699999999999998 0.1176824969 0.0109712699 8.2890871856 0.4331010052 7.2987172606 0.2278047351 2.3578465366 0.1363466459 18.0633334797 .8082236561
0.006 0.0095 0.7876 0.1969 0.1164566376 0.0141266661 8.6244565692 0.6335861227 7.2447739893 0.4083715261 2.3137117964 0.1088869105 18.2993989925 1.1649712254
0.006 0.01 0.7872 0.1968 0.1163340517 0.0109685302 9.0610251352 0.3755743085 7.2536575042 0.3436046722 2.3563794538 0.0771223026 18.7873961449 .8072698135
0.0065 0.0 0.7948 0.1987 0.1426287346 0.0171208275 0.0000000000 0.0000000000 8.2310582055 0.3606088280 2.5747302738 0.0543514075 10.9484172139 .4320810630
0.0065 0.0005 0.7944 0.1986 0.1388285706 0.0057367074 0.5394487980 0.0373994800 7.9027962748 0.3186021483 2.5792537791 0.1018440321 11.1603274225 .4635823678
0.0065 0.001 0.794 0.1985 0.1364994379 0.0190564951 1.0296428443 0.0826214901 8.0184960293 0.1488461730 2.4662884052 0.1510901378 11.6509267167 .4016142960
0.0065 0.0015 0.7936 0.1984 0.1431190783 0.0144162310 1.5245438295 0.2118986786 7.8277680344 0.2735945706 2.5435547648 0.1373614874 12.0389857070 .6372709676
0.0065 0.002 0.7932 0.1983 0.1365607308 0.0180313867 2.0510485459 0.1854324900 7.6754639172 0.2494394821 2.4755799295 0.0823376383 12.3386531234 .5352409971
0.0065 0.0025 0.7928 0.1982 0.1401770159 0.0066761520 2.3699436440 0.3139246485 7.6889497350 0.2604145522 2.4434263653 0.0966785411 12.6424967602 .6776938938
0.0065 0.003 0.7924 0.1981 0.1397479651 0.0054409377 3.0038674262 0.2372303403 7.7563788242 0.1724183393 2.4673887173 0.1367717595 13.3673829328 .5518613768
0.0005 0.0035 0.7968 0.1992 0.0104810974 0.0045769064 3.5900494015 0.4227636062 7.6827419776 0.4202175880 2.4474608429 0.0710622887 13.7307333194 .9186203893
0.0065 0.0035 0.792 0.198 0.1344767699 0.0118306541 3.2313134292 0.2114506414 7.6816716746 0.4246481079 2.4629874690 0.0814836494 13.5104493427 .7294130528
0.0065 0.004 0.7916 0.1979 0.1393802073 0.0107386958 3.8781812929 0.5124450057 7.6421774939 0.2455860091 2.4810814899 0.0825624286 14.1408204840 .8513321392
0.0065 0.0045 0.7912 0.1978 0.1347832348 0.0060602598 4.3162628035 0.2085623637 7.4437433173 0.2062955659 2.4066270390 0.1064435706 14.3014163946 .5273617600
0.0065 0.005 0.7908 0.1977 0.1275506646 0.0046743674 4.7013912535 0.3286829746 7.5565532537 0.3104591667 2.4087054062 0.1359914427 14.7942005780 .7798079514
0.0065 0.0055 0.7904 0.1976 0.1318411723 0.0112043812 5.1717489153 0.5245165513 7.4014663487 0.3349604516 2.3846207973 0.0698085818 15.0896772336 .9404899659
0.0065 0.006 0.79 0.1975 0.1298185044 0.0068098666 5.8413109478 0.2642631267 7.5690757988 0.1389093319 2.3829092007 0.1124667779 15.9231144517 .5224491031
0.0065 0.0065 0.7896 0.1974 0.1304314341 0.0090298500 5.9435187600 0.4861569699 7.3646479255 0.3079024936 2.3918339543 0.1113797246 15.8304320739 .9144690381
0.0065 0.006999999999999999 0.7892 0.1973 0.1331896176 0.0062818564 6.3548715829 0.4727386297 7.2783815035 0.2540590029 2.3320503311 0.1463349191 16.0984930351 .8794144081
0.0065 0.0075 0.7888 0.1972 0.1258344616 0.0153531236 6.9669417210 0.2251838492 7.3268662295 0.4483623831 2.3752070161 0.1055030988 16.7948494282 .7944024547
0.0065 0.008 0.7884 0.1971 0.1319637583 0.0126186129 7.3261820081 0.3499029411 7.1570091431 0.1708941109 2.3161569344 0.0493227421 16.9313118439 .5827384070
0.0005 0.004 0.7964 0.1991 0.0103585114 0.0034542271 3.8457370368 0.1286529081 7.6453884029 0.2951387261 2.4688558001 0.0703775102 13.9703397512 .4976233715
0.0065 0.0085 0.7879999999999999 0.19699999999999998 0.1247311882 0.0113945588 7.7726687664 0.7874252821 7.4059616213 0.2152336492 2.3635926108 0.0453940373 17.6669541867 1.0594475274
0.0065 0.009000000000000001 0.7876 0.1969 0.1266312701 0.0145634979 8.1735990821 0.5496899367 7.2109524144 0.5027898471 2.3728841351 0.0871697685 17.8840669017 1.1542130502
0.0065 0.0095 0.7872 0.1968 0.1269377350 0.0081535774 8.5252746463 0.5968132153 7.1102369019 0.2241466969 2.3226365500 0.1545195644 18.0850858332 .9836330540
0.0065 0.01 0.7868 0.1967 0.1351509926 0.0067700295 9.1188532395 0.8401837849 7.1845159303 0.2926251469 2.3540565728 0.0892693047 18.7925767352 1.2288482660
0.006999999999999999 0.0 0.7944 0.1986 0.1488806172 0.0092582819 0.0000000000 0.0000000000 7.9434677889 0.3677985971 2.5759528428 0.0944848894 10.6683012489 .4715417684
0.006999999999999999 0.0005 0.794 0.1985 0.1485741524 0.0173423357 0.5323883899 0.0269093976 7.9427185768 0.2749466548 2.5193478990 0.0991249400 11.1430290181 .4183233281
0.006999999999999999 0.001 0.7936 0.1984 0.1543356913 0.0151362607 1.0612465757 0.0631734750 8.0075789387 0.4447195395 2.5209372387 0.1271965374 11.7440984444 .6502258126
0.006999999999999999 0.0015 0.7932 0.1983 0.1551324999 0.0100819013 1.5889280269 0.1758496744 7.9940931209 0.3036032898 2.4821818020 0.1164630274 12.2203354497 .6059978929
0.006999999999999999 0.002 0.7928 0.1982 0.1618747263 0.0076887868 1.9648107045 0.1092790818 7.8520639125 0.3983216276 2.4830376003 0.1045221406 12.4617869436 .6198116368
0.006999999999999999 0.0025 0.7924 0.1981 0.1479612227 0.0152095506 2.5217424176 0.1401168659 7.7716841571 0.4304622954 2.4288777944 0.0638672657 12.8702655918 .6496559776
0.0 0.0015 0.7988 0.1997 0.0000000000 0.0000000000 1.5771606801 0.1816921397 7.9379022133 0.2401040570 2.5330406716 0.2671881364 12.0481035650 .6889843331
0.0005 0.0045 0.7959999999999999 0.19899999999999998 0.0114004919 0.0024332613 4.4704150465 0.3386963999 7.5921943437 0.3619112131 2.4197085271 0.0660304968 14.4937184092 .7690713711
0.006999999999999999 0.003 0.792 0.198 0.1441610587 0.0112792383 3.0675792039 0.3171202718 7.7542382182 0.0998550828 2.5319403595 0.1001074241 13.4979188403 .5283620170
0.006999999999999999 0.0035 0.7916 0.1979 0.1425061486 0.0111006285 3.4204315027 0.3862649486 7.4675040440 0.4197078282 2.4858495089 0.1724621517 13.5162912042 .9895355570
0.006999999999999999 0.004 0.7912 0.1978 0.1398092581 0.0139414219 3.9178540621 0.3600310519 7.4560518018 0.2415051388 2.3622477849 0.0849051052 13.8759629069 .7003827178
0.006999999999999999 0.0045 0.7908 0.1977 0.1441610587 0.0072584953 4.3698882839 0.4144405960 7.4457768930 0.1439286554 2.4478276136 0.1239484786 14.4076538492 .6895762253
0.006999999999999999 0.005 0.7904 0.1976 0.1448965744 0.0076397694 4.6871023324 0.4719980004 7.4715711954 0.3749823637 2.4599310465 0.1359492309 14.7635011487 .9905693644
0.006999999999999999 0.0055 0.79 0.1975 0.1414641682 0.0131493058 5.4191994079 0.4667879572 7.5315081635 0.3177120862 2.4067492959 0.0343922366 15.4989210355 .8320415858
0.006999999999999999 0.006 0.7896 0.1974 0.1424448557 0.0137460326 5.7407841852 0.3293621814 7.4592627108 0.3336034018 2.3726396213 0.0774634216 15.7151313730 .7541750374
0.006999999999999999 0.0065 0.7892 0.1973 0.1446514025 0.0121663066 6.2751898346 0.6293777644 7.4530549534 0.2649279923 2.3700722264 0.0990458961 16.2429684169 1.0055179594
0.006999999999999999 0.006999999999999999 0.7888 0.1972 0.1410351174 0.0177703101 6.5320542046 0.6821421484 7.4017874396 0.2036316086 2.3686051436 0.0519463791 16.4434819052 .9554904462
0.006999999999999999 0.0075 0.7884 0.1971 0.1366833168 0.0059678076 7.1177318649 0.5293244635 7.1904025968 0.2796645832 2.3550346280 0.1346705099 16.7998524065 .9496273642
0.0005 0.005 0.7956 0.1989 0.0113391989 0.0029009127 4.9031171986 0.3547430389 7.5559110719 0.3673758888 2.4264326564 0.0428534408 14.8968001258 .7678732812
0.006999999999999999 0.008 0.7879999999999999 0.19699999999999998 0.1339864262 0.0141394254 7.3345872558 0.4287531933 7.1330343559 0.2266840106 2.3437869933 0.1030369648 16.9453950312 .7726135941
0.006999999999999999 0.0085 0.7876 0.1969 0.1330670317 0.0130908922 7.6670988552 0.6631389096 7.2098821114 0.2056570995 2.3250816879 0.1029562788 17.3351296862 .9848431801
0.006999999999999999 0.009000000000000001 0.7872 0.1968 0.1347219418 0.0074222721 8.1984786153 0.6163581384 7.0915065994 0.3299517623 2.3343732122 0.1181115534 17.7590803687 1.0718437262
0.006999999999999999 0.0095 0.7868 0.1967 0.1381543480 0.0096321659 8.7639836812 0.5824184340 7.1342116892 0.4309574206 2.3113889153 0.0842398823 18.3477386337 1.1072479028
0.006999999999999999 0.01 0.7864 0.1966 0.1347832348 0.0181385764 8.9789899176 0.9954110835 6.9203651494 0.2082828342 2.2722667080 0.0535278621 18.3064050098 1.2753603562
0.0075 0.0 0.794 0.1985 0.1669620425 0.0144651402 0.0000000000 0.0000000000 8.0875305729 0.3431235849 2.5651942358 0.1553415218 10.8196868512 .5129302469
0.0075 0.0005 0.7936 0.1984 0.1637748082 0.0147796142 0.5033062328 0.0584985918 7.9344772437 0.2447552467 2.5098118609 0.1465867856 11.1113701456 .4646202383
0.0075 0.001 0.7932 0.1983 0.1619973122 0.0126780173 0.9929959643 0.0679992332 7.7657974906 0.2310432922 2.4695893415 0.1241085167 11.3903801086 .4358290594
0.0075 0.0015 0.7928 0.1982 0.1677588511 0.0141776344 1.5453888438 0.1042283252 7.8235938527 0.3577685948 2.5202036973 0.0736242369 12.0569452449 .5497987913
0.0075 0.002 0.7924 0.1981 0.1609553317 0.0166527476 1.9374095969 0.1516675653 7.7570210060 0.2202984157 2.4686112863 0.1087621992 12.3239972209 .4973809278
0.0005 0.0055 0.7952 0.1988 0.0094391169 0.0032984501 5.3137976016 0.3414393294 7.5347190725 0.1809104641 2.4379248049 0.1339109892 15.2958805959 .6595592328
0.0075 0.0025 0.792 0.198 0.1643264449 0.0076495980 2.5484711054 0.1927336313 7.6728951900 0.2955093989 2.4444044205 0.1158293623 12.8300971608 .6117219905
0.0075 0.003 0.7916 0.1979 0.1561131873 0.0179227176 3.0568204868 0.4366179849 7.7343305823 0.3814008491 2.4468495584 0.0505700404 13.3941138148 .8865115920
0.0075 0.0035 0.7912 0.1978 0.1566035311 0.0089075363 3.4866648546 0.3105447731 7.6285846457 0.2563843765 2.4683667725 0.1567865475 13.7402198039 .7326232334
0.0075 0.004 0.7908 0.1977 0.1552550858 0.0091702145 4.0836055469 0.2467780727 7.6278354336 0.2739261499 2.4814482606 0.0889358223 14.3481443269 .6188102594
0.0075 0.0045 0.7904 0.1976 0.1540292265 0.0149061673 4.4927730054 0.5052580580 7.5610485263 0.2133534605 2.4091944338 0.0924779494 14.6170451920 .8259956352
0.0075 0.005 0.79 0.1975 0.1498000117 0.0098328898 4.7528313695 0.3187876328 7.5345050119 0.4115597709 2.3972132578 0.0615893317 14.8343496509 .8017696252
0.0075 0.0055 0.7896 0.1974 0.1570938748 0.0110231955 5.5686447122 0.3798925006 7.4179490150 0.4620936250 2.4320564738 0.0940078437 15.5757440758 .9470171648
0.0075 0.006 0.7892 0.1973 0.1536614687 0.0150366527 5.5368728758 0.4391351891 7.3833782280 0.2455345070 2.3915894405 0.0969138690 15.4655020130 .7966202178
0.0075 0.0065 0.7888 0.1972 0.1482676875 0.0077471983 6.1043952011 0.2708391499 7.4098147122 0.3371215923 2.4019812768 0.1334418221 16.0644588776 .7491497626
0.0075 0.006999999999999999 0.7884 0.1971 0.1517000937 0.0085810154 6.4785968291 0.5660714618 7.4030718032 0.2400101443 2.3622477849 0.1428400124 16.3956165109 .9575026339
0.0005 0.006 0.7948 0.1987 0.0110327341 0.0040098907 5.5953733999 0.5705047255 7.4800265891 0.3433692171 2.4058934976 0.1174312986 15.4923262207 1.0353151319
0.0075 0.0075 0.7879999999999999 0.19699999999999998 0.1517613867 0.0069280035 7.1311802613 0.7915158172 7.2702472007 0.1582523250 2.3780189248 0.0813845355 16.9312077735 1.0380806812
0.0075 0.008 0.7876 0.1969 0.1479612227 0.0112579014 7.4433511612 0.5786050423 7.2387802925 0.3999054218 2.3640816384 0.0994681402 17.1941743148 1.0892365057
0.0075 0.0085 0.7872 0.1968 0.1492483750 0.0204501852 7.8313373954 0.8736014495 7.0717059939 0.1692874273 2.2975738859 0.0453347305 17.3498656502 1.1086737925
0.0075 0.009000000000000001 0.7868 0.1967 0.1478386368 0.0159201329 8.2677378565 1.0192854228 7.1015674476 0.2321500781 2.3293606794 0.0919924465 17.8465046203 1.3593480803
0.0075 0.0095 0.7864 0.1966 0.1535388827 0.0178361481 8.7971003572 0.6587435816 7.1641801732 0.3503580271 2.3153011361 0.0838814191 18.4301205492 1.1108191759
0.0075 0.01 0.7859999999999999 0.1965 0.1421383908 0.0070356210 9.1684442010 0.8225861706 7.2578316859 0.2600817795 2.2744673321 0.0773661125 18.8428816098 1.1670696836
0.008 0.0 0.7936 0.1984 0.1680040230 0.0135755275 0.0000000000 0.0000000000 7.8072182167 0.4001739117 2.4836488848 0.0944057603 10.4588711245 .5081551995
0.008 0.0005 0.7932 0.1983 0.1721719447 0.0055421859 0.5105347458 0.0800476183 8.0407583318 0.1961879124 2.4802256916 0.1476620414 11.2036907139 .4294397580
0.008 0.001 0.7928 0.1982 0.1745623705 0.0150964964 1.0617508906 0.2382573286 7.9718308184 0.1167456764 2.4722789932 0.1428567538 11.6804230727 .5129562552
0.008 0.0015 0.7924 0.1981 0.1687395386 0.0105209874 1.5781693098 0.1563668874 7.7296212491 0.1572469996 2.5393980303 0.0437358568 12.0159281278 .3678707312
0.0005 0.0065 0.7944 0.1986 0.0117682497 0.0028905337 6.0734638896 0.1530600916 7.4806687709 0.4735031125 2.4049154424 0.0285296367 15.9708163526 .6579833745
0.008 0.002 0.792 0.198 0.1697202261 0.0108223317 2.0485269716 0.1920326693 7.7979065806 0.3684651422 2.4923291245 0.1143279158 12.5084829028 .6856480590
0.008 0.0025 0.7916 0.1979 0.1589939568 0.0079765679 2.5227510474 0.2444377832 7.8004753078 0.1964131699 2.4233762340 0.0362474694 12.9055965460 .4850749904
0.008 0.003 0.7912 0.1978 0.1672685074 0.0144807148 3.0208460266 0.2015100948 7.6512750694 0.3761128203 2.4845046830 0.1252822455 13.3238942864 .7173858754
0.008 0.0035 0.7908 0.1977 0.1646942027 0.0147286885 3.5278505684 0.2768243035 7.6086770099 0.1420714254 2.4607868448 0.0941635296 13.7620086258 .5277879470
0.008 0.004 0.7904 0.1976 0.1673910933 0.0083177967 4.0429241480 0.4995665181 7.5931576164 0.2787323839 2.3968464871 0.0871100775 14.2003193448 .8737267762
0.008 0.0045 0.79 0.1975 0.1692298823 0.0106966326 4.4329276417 0.4767546598 7.5934787073 0.5281966894 2.4477053567 0.0926523400 14.6433415880 1.1083003218
0.008 0.005 0.7896 0.1974 0.1640199801 0.0070462924 4.7180336440 0.3819933473 7.3317896233 0.2380519421 2.3918339543 0.1004514338 14.6056772017 .7275430156
0.008 0.0055 0.7892 0.1973 0.1631618786 0.0069410057 5.4338245389 0.3830866637 7.3936531368 0.2403653683 2.4278997392 0.1288088838 15.4185392935 .7592019215
0.008 0.006 0.7888 0.1972 0.1630392926 0.0156170824 5.5230882696 0.1211615801 7.3403520473 0.2477233350 2.3963574595 0.0880976116 15.4228370690 .4725996091
0.008 0.0065 0.7884 0.1971 0.1580745623 0.0079577063 6.1270893699 0.6025980894 7.4100287728 0.3301433537 2.3906113853 0.0922740772 16.0858040903 1.0329732266
0.0005 0.006999999999999999 0.794 0.1985 0.0093165310 0.0032107220 6.7653838810 0.5311552626 7.3731033192 0.1241765524 2.4362132083 0.0588034075 16.5840169395 .7173459445
0.008 0.006999999999999999 0.7879999999999999 0.19699999999999998 0.1605262810 0.0183281346 6.5110410853 0.4691069274 7.3101695027 0.2120540101 2.3660377488 0.0605614819 16.3477746178 .7600505540
0.008 0.0075 0.7876 0.1969 0.1593617146 0.0145200956 7.3381174598 0.5847362108 7.3107046542 0.3316247105 2.3527117469 0.1013786163 17.1608955755 1.0322596332
0.008 0.008 0.7872 0.1968 0.1597294724 0.0201928469 7.2897032330 0.3996804791 7.1901885362 0.2977646815 2.3111444015 0.1391998809 16.9507656431 .8568378884
0.008 0.0085 0.7868 0.1967 0.1565422381 0.0075706119 7.7530004868 0.5563415617 7.2113805356 0.1875305253 2.3304609914 0.1323463533 17.4513842519 .8837890522
0.008 0.009000000000000001 0.7864 0.1966 0.1515775078 0.0110504268 8.2342849706 0.3595428194 7.1459850222 0.3842458732 2.3354735243 0.0520911953 17.8673210249 .8069303147
0.008 0.0095 0.7859999999999999 0.1965 0.1565422381 0.0040731010 8.5032528973 0.7868206928 7.0278235708 0.1963655723 2.2618748716 0.0754926199 17.9494935778 1.0627519860
0.008 0.01 0.7856 0.1964 0.1595455935 0.0144921255 8.8542560416 0.4363810340 7.0132674500 0.1782758573 2.2903607289 0.0502736063 18.3174298140 .6794226231
0.0085 0.0 0.7932 0.1983 0.1871274287 0.0207333371 0.0000000000 0.0000000000 8.0476082710 0.2685142587 2.5600594461 0.1222520077 10.7947951458 .4114996035
0.0085 0.0005 0.7928 0.1982 0.1916018153 0.0245765691 0.5323883899 0.0543330191 7.8331195494 0.4819090344 2.4906175279 0.1428672162 11.0477272825 .7036858388
0.0085 0.001 0.7924 0.1981 0.1795271008 0.0230591930 1.0328368385 0.1114341862 7.7613022180 0.1435531308 2.5052883557 0.0768784972 11.4789545130 .3549250072
0.0005 0.0075 0.7936 0.1984 0.0087648943 0.0025596695 6.7969876123 0.7867043170 7.2563332617 0.2725165477 2.3886552749 0.0652746512 16.4507410432 1.1270551854
0.0085 0.0015 0.792 0.198 0.1798335656 0.0102078096 1.5588372401 0.1273769741 7.7980136109 0.1836218268 2.4818150313 0.0834684294 12.0184994479 .4046750399
0.0085 0.002 0.7916 0.1979 0.1838789015 0.0088142611 2.0021300043 0.1328433380 7.7259822189 0.2860453605 2.4590752482 0.1539163365 12.3710663729 .5816192961
0.0085 0.0025 0.7912 0.1978 0.1781786555 0.0128662683 2.5124966452 0.1308776692 7.7265173704 0.2715584622 2.4654326069 0.1138772967 12.8826252780 .5291796964
0.0085 0.003 0.7908 0.1977 0.1730913392 0.0080702148 2.9993285925 0.2573084521 7.6702194325 0.2185436077 2.4815705175 0.0824036887 13.3242098817 .5663259633
0.0085 0.0035 0.7904 0.1976 0.1736429759 0.0097654144 3.4871691695 0.3444378212 7.7252330068 0.1271826245 2.4781473243 0.1075082423 13.8641924765 .5888941024
0.0085 0.004 0.79 0.1975 0.1740107338 0.0124254012 3.8143014103 0.1609880333 7.5282972545 0.2768893518 2.4409812273 0.1491101184 13.9575906259 .5994129047
0.0085 0.0045 0.7896 0.1974 0.1722332377 0.0169106397 4.3171033283 0.3709027724 7.4962951947 0.4089960388 2.4121285994 0.0947975920 14.3977603601 .8916070429
0.0085 0.005 0.7892 0.1973 0.1730300463 0.0097577172 4.7306415156 0.2516040951 7.5125638003 0.3507749865 2.4293668220 0.0590610915 14.8456021842 .6711978903
0.0085 0.0055 0.7888 0.1972 0.1754204720 0.0127312442 5.1351020353 0.3961097811 7.4882679222 0.3005881909 2.3789969800 0.1194304103 15.1777874095 .8288596265
0.0085 0.006 0.7884 0.1971 0.1737042689 0.0165577253 5.8251728722 0.3497206919 7.3263310780 0.2300304016 2.3734954196 0.0783757308 15.6987036387 .6746845496
0.0005 0.008 0.7932 0.1983 0.0114004919 0.0023706991 7.2665047494 0.3685286969 7.2739932612 0.2569713478 2.3589468487 0.0851701608 16.9108453512 .7130409046
0.0085 0.0065 0.7879999999999999 0.19699999999999998 0.1696589331 0.0178891481 5.9594887306 0.4991934852 7.5126708306 0.2134900106 2.3968464871 0.0683152468 16.0386649814 .7988878907
0.0085 0.006999999999999999 0.7876 0.1969 0.1737042689 0.0048634338 6.5152437091 0.2927104556 7.3407801685 0.3199883079 2.3706835109 0.0598904088 16.4004116574 .6774526061
0.0085 0.0075 0.7872 0.1968 0.1731526322 0.0052440423 6.9802220124 0.3881610007 7.2551559284 0.3214876665 2.3292384225 0.1024352313 16.7377689955 .8173279408
0.0085 0.008 0.7868 0.1967 0.1697815190 0.0076946479 7.3554322701 0.2160315452 7.2796658671 0.1320651554 2.3335174139 0.1043836240 17.1383970701 .4601749725
0.0085 0.0085 0.7864 0.1966 0.1642651520 0.0113085109 7.9654851488 0.4944131032 7.1459850222 0.1505066764 2.3522227193 0.1055467245 17.6279580423 .7617750150
0.0085 0.009000000000000001 0.7859999999999999 0.1965 0.1688008315 0.0152490201 7.9419504553 0.7647865747 7.2484130195 0.5354958565 2.3397525157 0.0594354648 17.6989168220 1.3749669161
0.0085 0.0095 0.7856 0.1964 0.1575842186 0.0150805613 8.1836853794 0.2402350958 6.9755927843 0.2707095698 2.2829030581 0.0494897373 17.5997654404 .5755149642
0.0085 0.01 0.7852 0.1963 0.1610779177 0.0147031595 8.7290178507 0.5341976590 7.0473030854 0.2625742749 2.3245926603 0.0515767644 18.2619915141 .8630518578
0.009000000000000001 0.0 0.7928 0.1982 0.1981601628 0.0120521364 0.0000000000 0.0000000000 7.8551677912 0.2790545744 2.5314513319 0.1114226592 10.5847792859 .4025293700
0.009000000000000001 0.0005 0.7924 0.1981 0.1958923230 0.0154594424 0.5391125881 0.0566750589 7.9647668186 0.3693835079 2.5032099884 0.0790691231 11.2029817181 .5205871323
0.0005 0.0085 0.7928 0.1982 0.0102359255 0.0022802302 7.6398658526 0.5220817026 7.2309670805 0.4879436142 2.3870659353 0.1210034522 17.2681347939 1.1333089992
0.009000000000000001 0.001 0.792 0.198 0.1963826668 0.0087148168 0.9879528157 0.0898794168 7.9337280316 0.3723826407 2.5444105631 0.1359782529 11.6624740772 .6069551272
0.009000000000000001 0.0015 0.7916 0.1979 0.1957697371 0.0072356860 1.5744710008 0.1462084081 7.8346179736 0.1842090658 2.5018651626 0.0953929768 12.1067238741 .4330461367
0.009000000000000001 0.002 0.7912 0.1978 0.1911727646 0.0069388403 2.0502080212 0.1979371412 7.8689747000 0.2997654082 2.5862224223 0.0572517449 12.6965779081 .5618931346
0.009000000000000001 0.0025 0.7908 0.1977 0.1899469052 0.0082360964 2.5866309300 0.2235242213 7.7748950661 0.1703451703 2.4599310465 0.1208041685 13.0114039478 .5229096565
0.009000000000000001 0.003 0.7904 0.1976 0.1870048428 0.0327866388 3.0790103408 0.2514063404 7.5168450123 0.5530699602 2.4941629780 0.1079533256 13.2770231739 .9452162650
0.009000000000000001 0.0035 0.79 0.1975 0.1854112256 0.0116359819 3.3439437485 0.2873023341 7.4881608919 0.3827422690 2.4362132083 0.1026218314 13.4537290743 .7843024164
0.009000000000000001 0.004 0.7896 0.1974 0.1900694911 0.0067522487 3.9244101553 0.3726504275 7.5715374957 0.3832346005 2.4832821141 0.0872664223 14.1692992562 .8499036990
0.009000000000000001 0.0045 0.7892 0.1973 0.1858402764 0.0104133126 4.3994747558 0.2739139079 7.5919802831 0.3170298920 2.4907397848 0.0935839622 14.6680351001 .6949410747
0.009000000000000001 0.005 0.7888 0.1972 0.1827756281 0.0175027646 4.8273018642 0.3958111735 7.4595838017 0.3236808632 2.4171411322 0.0683082452 14.8868024262 .8053030465
0.009000000000000001 0.0055 0.7884 0.1971 0.1852886397 0.0061854292 5.2206674570 0.4781956915 7.4816320436 0.2860690679 2.3988025975 0.1358194355 15.2863907378 .9062696241
0.0005 0.009000000000000001 0.7924 0.1981 0.0092552380 0.0004586746 7.9907008920 0.8373222550 7.0947175084 0.4514418799 2.3283826242 0.0912498493 17.4230562626 1.3804726588
0.009000000000000001 0.006 0.7879999999999999 0.19699999999999998 0.1782399485 0.0130114445 5.8186167790 0.3266822117 7.3316825930 0.2373481311 2.3487995262 0.1239340072 15.6773388467 .7009757945
0.009000000000000001 0.0065 0.7876 0.1969 0.1827756281 0.0142779727 6.3900055183 0.6146259211 7.3119890178 0.3518856781 2.4216646374 0.1294898525 16.3064348016 1.1102794244
0.009000000000000001 0.006999999999999999 0.7872 0.1968 0.1816723546 0.0119444252 6.4713683161 0.4291247667 7.3673236830 0.3206577779 2.3686051436 0.0911069036 16.3889694973 .8528338734
0.009000000000000001 0.0075 0.7868 0.1967 0.1755430579 0.0151004775 7.1390811941 0.4401071174 7.1759535062 0.2455345070 2.3557681693 0.1104688327 16.8463459275 .8112109346
0.009000000000000001 0.008 0.7864 0.1966 0.1743784916 0.0179118144 7.3888851560 0.1879602835 7.3468808956 0.3005830078 2.3340064415 0.0575485959 17.2441509847 .5640037016
0.009000000000000001 0.0085 0.7859999999999999 0.1965 0.1768915032 0.0064564512 7.9419504553 0.5865310735 7.1819472031 0.2003984534 2.3491662969 0.0610207681 17.6499554585 .8544067462
0.009000000000000001 0.009000000000000001 0.7856 0.1964 0.1778721907 0.0126245659 8.2648800722 0.6779028987 7.1419178708 0.2107737242 2.3226365500 0.0602298581 17.9073066837 .9615310469
0.009000000000000001 0.0095 0.7852 0.1963 0.1754204720 0.0183780807 8.5523395439 0.6916288096 7.1759535062 0.1596458734 2.3398747726 0.1004067851 18.2435882947 .9700595488
0.009000000000000001 0.01 0.7848 0.1962 0.1784238274 0.0154448548 9.3631097379 0.4260505234 7.1240438107 0.2182404248 2.3381631760 0.1263523711 19.0037405520 .7860881741
0.0095 0.0 0.7924 0.1981 0.2061895415 0.0124254012 0.0000000000 0.0000000000 7.9436818495 0.1223378336 2.5183698438 0.0819081072 10.6682412348 .2166713420
0.0 0.002 0.7984 0.1996 0.0000000000 0.0000000000 2.0246560681 0.2165891264 7.8259485193 0.1285387118 2.5381754613 0.1527426624 12.3887800487 .4978705006
0.0005 0.0095 0.792 0.198 0.0089487732 0.0027792154 8.6194134206 1.1454822067 7.2789166550 0.1097582030 2.3583355642 0.1032415892 18.2656144130 1.3612612143
0.0095 0.0005 0.792 0.198 0.2054540259 0.0201600759 0.5201167282 0.0414289194 8.0569199071 0.3425843129 2.5364638647 0.0665715473 11.3189545259 .4707448555
0.0095 0.001 0.7916 0.1979 0.2057604907 0.0168866296 1.0442679754 0.1080829885 7.8260555496 0.4064181640 2.4836488848 0.0832424945 11.5597329005 .6146302766
0.0095 0.0015 0.7912 0.1978 0.2034313580 0.0180721771 1.5731261612 0.0956846547 7.7834574901 0.2352482173 2.4838933985 0.1164116805 12.0439084078 .4654167296
0.0095 0.002 0.7908 0.1977 0.2028184283 0.0081258849 2.0172594502 0.1636206202 7.9035454869 0.2763433641 2.4590752482 0.1265495320 12.5826986136 .5746394012
0.0095 0.0025 0.7904 0.1976 0.2010409323 0.0167095016 2.4212156550 0.1690356963 7.5604063445 0.1931208659 2.4747241312 0.1847343399 12.6573870630 .5636004037
0.0095 0.003 0.79 0.1975 0.1974859402 0.0091373815 2.8971207803 0.1606344656 7.6773904626 0.4328697025 2.4133511683 0.1219312611 13.1853483514 .7245728107
0.0095 0.0035 0.7896 0.1974 0.1976698191 0.0139554274 3.5463421134 0.2118960113 7.6504188270 0.2618158043 2.4484388981 0.1299116319 13.8428696576 .6175788749
0.0095 0.004 0.7892 0.1973 0.2006731745 0.0101487532 3.9344964526 0.2604552866 7.5696109503 0.3578389022 2.3756960437 0.0794146782 14.0804766211 .7078576202
0.0095 0.0045 0.7888 0.1972 0.1954632723 0.0169700735 4.2730598303 0.4135469341 7.5381440421 0.2362680240 2.3836427421 0.1037948825 14.3903098868 .7705799141
0.0095 0.005 0.7884 0.1971 0.1931954325 0.0098191257 4.7896463545 0.3781705429 7.4787422255 0.2791115475 2.4016145061 0.1057628873 14.8631985186 .7728641034
0.0005 0.01 0.7916 0.1979 0.0096229958 0.0028644218 8.9258687521 0.8241468435 7.0215087831 0.2319419456 2.3310722759 0.0779941520 18.2880728069 1.1369473629
0.0095 0.0055 0.7879999999999999 0.19699999999999998 0.1964439597 0.0119167148 5.4460962006 0.2070916582 7.2536575042 0.1588404661 2.3604139315 0.0715243605 15.2566115960 .4493731996
0.0095 0.006 0.7876 0.1969 0.1890888037 0.0214577915 5.7587714153 0.3095133151 7.3605807741 0.3185423128 2.3835204852 0.0681899836 15.6919614783 .7177034030
0.0095 0.0065 0.7872 0.1968 0.1901920771 0.0238100892 6.3004055777 0.4912363880 7.3971851367 0.1637383100 2.3847430542 0.1465827069 16.2725258457 .8253674941
0.0095 0.006999999999999999 0.7868 0.1967 0.1897630263 0.0094748698 6.7505906450 0.3210119810 7.3925828338 0.1800808258 2.3706835109 0.1109764054 16.7036200160 .6215440820
0.0095 0.0075 0.7864 0.1966 0.1883532881 0.0079312247 6.8282551338 0.4452533822 7.2594371404 0.3234549880 2.3226365500 0.1017441856 16.5986821123 .8783837805
0.0095 0.008 0.7859999999999999 0.1965 0.1862693272 0.0145221654 7.6410425873 0.7408607903 7.3609018650 0.3460754210 2.3646929229 0.1421645351 17.5529067024 1.2436229118
0.0095 0.0085 0.7856 0.1964 0.1861467412 0.0194815239 8.2131037464 0.5439649818 7.2306459896 0.2419439763 2.3577242797 0.1189955976 17.9876207569 .9243860796
0.0095 0.009000000000000001 0.7852 0.1963 0.1827756281 0.0145076711 8.0771068384 0.4872951765 7.1691035670 0.2062711315 2.2835143426 0.0589202150 17.7125003761 .7669941941
0.0095 0.0095 0.7848 0.1962 0.1901920771 0.0198331768 8.7572594830 0.4214916538 7.0303922980 0.3420052047 2.3276490828 0.0838200997 18.3054929409 .8671501350
0.0095 0.01 0.7844 0.1961 0.1836950226 0.0134599133 9.0874176130 0.7630591816 7.0138026015 0.4365757417 2.3104108602 0.0861771522 18.5953260973 1.2992719888
0.001 0.0 0.7992 0.1998 0.0229848627 0.0035739634 0.0000000000 0.0000000000 8.0747939672 0.3012787173 2.5596926754 0.1116643938 10.6574715053 .4165170745
0.01 0.0 0.792 0.198 0.2147705569 0.0093792260 0.0000000000 0.0000000000 8.0360489985 0.4440530179 2.5610375012 0.1149308482 10.8118570566 .5683630921
0.01 0.0005 0.7916 0.1979 0.2163028811 0.0118939946 0.5012889734 0.0723328095 7.8694028212 0.3168624761 2.5260720284 0.0610971433 11.1130667041 .4621864235
0.01 0.001 0.7912 0.1978 0.2254968262 0.0167830844 1.0177073926 0.1099637713 7.8776441543 0.2908662180 2.5149466507 0.1286904705 11.6357950238 .5463035442
0.01 0.0015 0.7908 0.1977 0.2181416701 0.0154643019 1.5512725172 0.1490005542 7.8220954285 0.1787932755 2.4829153434 0.0787676061 12.0744249592 .4220257377
0.01 0.002 0.7904 0.1976 0.2205933888 0.0133015624 2.0029705290 0.0769252385 7.6683999174 0.2434336827 2.4775360398 0.0964946985 12.3694998750 .4301551821
0.01 0.0025 0.79 0.1975 0.2081509165 0.0114956590 2.5054362371 0.2294011229 7.6968699773 0.2580434614 2.4637210104 0.1523550533 12.8741781413 .6512952966
0.01 0.003 0.7896 0.1974 0.2103574633 0.0118572984 2.9409961734 0.2301822779 7.7195604009 0.2433766418 2.4834043710 0.0744808449 13.3543184086 .5598970630
0.01 0.0035 0.7892 0.1973 0.2053927329 0.0106120060 3.5853424627 0.4548096234 7.7469601577 0.2598270706 2.4848714537 0.0673944963 14.0225668070 .7926431963
0.01 0.004 0.7888 0.1972 0.2096219477 0.0176625871 3.8711208848 0.2585377683 7.4440644082 0.2487540756 2.3920784681 0.0717155254 13.9168857088 .5966699564
0.01 0.0045 0.7884 0.1971 0.2060056626 0.0182418415 4.3100429202 0.3572464033 7.4931913160 0.3939686343 2.4313229324 0.0598764314 14.4405628312 .8293333105
0.001 0.0005 0.7988 0.1997 0.0212686596 0.0071961180 0.5063321220 0.0567448227 7.9091110625 0.3592510888 2.5368306354 0.2127789906 10.9735424795 .6359710201
0.01 0.005 0.7879999999999999 0.19699999999999998 0.2052701470 0.0080702148 4.7951938180 0.1850040655 7.3800602887 0.3793040283 2.4249655737 0.1496236641 14.8054898274 .7220019727
0.01 0.0055 0.7876 0.1969 0.2044733384 0.0094748698 5.0808041351 0.2398908940 7.3333950778 0.3598953963 2.3913449267 0.0828573522 15.0100174780 .6921185123
0.01 0.006 0.7872 0.1968 0.1899469052 0.0093149179 5.9172943871 0.4355832601 7.3536238046 0.3885741792 2.3978245423 0.1586319882 15.8586896392 .9921043454
0.01 0.0065 0.7868 0.1967 0.2095606547 0.0198551375 5.8791345625 0.3662645497 7.4048913183 0.2091953695 2.4111505442 0.0510419255 15.9047370797 .6463569822
0.01 0.006999999999999999 0.7864 0.1966 0.2027571353 0.0179143311 6.8469147837 0.6803454851 7.3492355623 0.2592670674 2.3541788297 0.0847352321 16.7530863110 1.0422621157
0.01 0.0075 0.7859999999999999 0.1965 0.2015925690 0.0078339989 7.0449424198 0.3018532177 7.2812713216 0.2246994030 2.3387744605 0.0494921534 16.8665807709 .5838787730
0.01 0.008 0.7856 0.1964 0.1976698191 0.0270579121 7.3878765263 0.5116321713 7.3077078058 0.2794254295 2.3435424795 0.0741380991 17.2367966307 .8922536120
0.01 0.0085 0.7852 0.1963 0.1985279206 0.0045107626 8.1322452634 0.7617394752 7.2654308372 0.1699277171 2.3412195985 0.0818810954 17.9374236197 1.0180590503
0.01 0.009000000000000001 0.7848 0.1962 0.1951568074 0.0116836679 8.1862069537 0.2039151205 7.2036743540 0.2958058816 2.3176240171 0.0538907519 17.9026621322 .5652954219
0.01 0.0095 0.7844 0.1961 0.1925825028 0.0156055313 8.7059874720 0.3003925936 7.1256492652 0.3293240072 2.3348622398 0.0900946245 18.3590814798 .7354167566
0.001 0.001 0.7984 0.1996 0.0205331440 0.0065328068 1.0794019108 0.1143677196 8.1448988138 0.3996588800 2.5995484241 0.0931035847 11.8443822927 .6136629911
0.01 0.01 0.784 0.196 0.1938083621 0.0150016337 9.0405163308 0.3356890520 7.1124845382 0.2719990144 2.3533230314 0.0912937373 18.7001322625 .7139834374
0.001 0.0015 0.7979999999999999 0.1995 0.0227396908 0.0022403397 1.5260567740 0.0875863916 7.8307648828 0.3355575900 2.5063886678 0.0642350354 11.8859500154 .4896193567
0.001 0.002 0.7976 0.1994 0.0200428003 0.0042038218 1.9560692468 0.2018307032 7.8410397916 0.3992055157 2.4686112863 0.1080811829 12.2857631250 .7133212236
0.001 0.0025 0.7972 0.1993 0.0224332260 0.0056095624 2.5015698231 0.2418408141 7.6967629470 0.1651621458 2.4659216345 0.0977994054 12.6866876306 .5104119277
0.001 0.003 0.7968 0.1992 0.0223719330 0.0016897305 3.1099416523 0.1706377075 7.6253737367 0.2113104505 2.5446550769 0.1610646359 13.3023423989 .5447025244
0.001 0.0035 0.7964 0.1991 0.0233526205 0.0023064406 3.5544111512 0.1838407338 7.6730022203 0.2924180627 2.4845046830 0.0774518436 13.7352706750 .5560170807
0.0 0.0025 0.7979999999999999 0.1995 0.0000000000 0.0000000000 2.5318287149 0.2104238949 7.8865276692 0.3583229950 2.4499059809 0.1492043140 12.8682623650 .7179512039
0.001 0.004 0.7959999999999999 0.19899999999999998 0.0212686596 0.0017594392 3.8694398353 0.3597973862 7.6112457371 0.1139490238 2.4532069171 0.1151096578 13.9551611491 .5906155070
0.001 0.0045 0.7956 0.1989 0.0202266792 0.0024208782 4.2765900343 0.7409924512 7.5034662248 0.1384748742 2.4635987535 0.1011690421 14.2638816918 .9830572457
0.001 0.005 0.7952 0.1988 0.0220041752 0.0038060909 4.9553978393 0.5193747769 7.5857725257 0.2807745675 2.4649435793 0.0788404394 15.0281181195 .8827958747
0.001 0.0055 0.7948 0.1987 0.0207783159 0.0028061203 5.2922801675 0.5268212941 7.4024296214 0.2908740947 2.4074828372 0.0485136569 15.1229709420 .8690151660
0.001 0.006 0.7944 0.1986 0.0213912455 0.0030127224 5.7532239518 0.6155960271 7.3738525313 0.3507982380 2.4067492959 0.0940771399 15.5552170245 1.0634841274
0.001 0.0065 0.794 0.1985 0.0207783159 0.0040546120 6.3239402713 0.3518841067 7.4235145906 0.2948970494 2.3978245423 0.1190724447 16.1660577201 .7699082128
0.001 0.006999999999999999 0.7936 0.1984 0.0197363354 0.0037902651 6.3760528071 0.6779474183 7.5465994358 0.2567588863 2.4236207478 0.1027580683 16.3660093261 1.0412546380
0.001 0.0075 0.7932 0.1983 0.0222493471 0.0048043678 7.0087998546 0.5342306678 7.4273676814 0.2970610508 2.3731286489 0.1297868543 16.8315455320 .9658829407
0.001 0.008 0.7928 0.1982 0.0214525385 0.0033571541 7.4726014232 0.4577045670 7.1669629610 0.3456913673 2.3461098744 0.0642145556 17.0071267971 .8709676440
0.001 0.0085 0.7924 0.1981 0.0207170229 0.0062818564 7.8555445088 0.3392889405 7.2031392025 0.2646961245 2.3679938592 0.0439268201 17.4473945934 .6541937415
0.0 0.003 0.7976 0.1994 0.0000000000 0.0000000000 3.0445488251 0.1679044535 7.8104291258 0.4274321203 2.5614042719 0.0892103484 13.4163822228 .6845469222
0.001 0.009000000000000001 0.792 0.198 0.0188782339 0.0025002723 8.0379383841 0.5395011547 7.2166250203 0.1954707356 2.3344954691 0.1162508180 17.6079371074 .8537229806
0.001 0.0095 0.7916 0.1979 0.0183265972 0.0076003279 8.4679508569 0.6291938258 7.1671770216 0.1885828938 2.3611474729 0.1053670067 18.0146019486 .9307440542
0.001 0.01 0.7912 0.1978 0.0197976284 0.0027575024 9.2825874648 0.7535171389 7.2768830793 0.2302434464 2.3567462245 0.1590554257 18.9360143970 1.1455735134
0.0015 0.0 0.7988 0.1997 0.0341401827 0.0042571043 0.0000000000 0.0000000000 8.0738306945 0.3106733994 2.5587146202 0.1424498009 10.6666854974 .4573803046
0.0015 0.0005 0.7984 0.1996 0.0336498390 0.0047064059 0.5602938123 0.0786659343 8.0100406356 0.3117470582 2.5340187268 0.0786392254 11.1380030137 .4737586238
0.0015 0.001 0.7979999999999999 0.1995 0.0339563038 0.0089781121 1.0698199284 0.0999250690 8.0171046354 0.6507565476 2.5182475869 0.0834956437 11.6391284545 .8431553724
0.0015 0.0015 0.7976 0.1994 0.0311368273 0.0037101236 1.5371517010 0.2148047183 7.7788551872 0.2949234633 2.5347522682 0.0815870397 11.8818959837 .5950253449
0.0015 0.002 0.7972 0.1993 0.0321175148 0.0096710902 2.0468459221 0.1779894112 7.8702590636 0.3837615256 2.5455108752 0.1205911701 12.4947333757 .6920131971
0.0015 0.0025 0.7968 0.1992 0.0302174328 0.0066309813 2.5521694144 0.2402209796 7.8433944582 0.3377558831 2.4879278762 0.0841248286 12.9137091816 .6687326726
0.0015 0.003 0.7964 0.1991 0.0310755343 0.0044974171 3.0018501668 0.1996888742 7.7508132485 0.1159165328 2.4912288124 0.1029882125 13.2749677620 .4230910366
0.0 0.0035 0.7972 0.1993 0.0000000000 0.0000000000 3.5372644458 0.2563467717 7.6736444021 0.4815884940 2.4540627154 0.1293605086 13.6649715633 .8672957743
0.0015 0.0035 0.7959999999999999 0.19899999999999998 0.0316271711 0.0051193389 3.5053245046 0.3087802024 7.6385384637 0.2730163169 2.4490501826 0.0678788971 13.6245403220 .6547947553
0.0015 0.004 0.7956 0.1989 0.0332820812 0.0052953718 3.9042375608 0.6569157899 7.6578039177 0.3844397274 2.5040657867 0.0737670202 14.0993893464 1.1204179093
0.0015 0.0045 0.7952 0.1988 0.0324852726 0.0030276492 4.3085299756 0.2848771450 7.5474556782 0.2781582218 2.4830376003 0.0898034964 14.3715085267 .6558665124
0.0015 0.005 0.7948 0.1987 0.0296657961 0.0029112546 4.8489874033 0.4561019205 7.4140959242 0.1700500966 2.4297335927 0.1714203899 14.7224827163 .8004836616
0.0015 0.0055 0.7944 0.1986 0.0305238976 0.0052383080 5.1870464662 0.2465759892 7.5231598001 0.1926735670 2.4705673967 0.1005055809 15.2112975606 .5449934451
0.0015 0.006 0.794 0.1985 0.0287464016 0.0038842529 5.6303392303 0.5038165774 7.4700727712 0.0387467426 2.4193417564 0.0435989423 15.5485001595 .5900465152
0.0015 0.0065 0.7936 0.1984 0.0304626047 0.0037303204 6.3062892511 0.6947575808 7.4724274378 0.1140531271 2.4102947459 0.1524009593 16.2194740395 .9649419876
0.0015 0.006999999999999999 0.7932 0.1983 0.0314432922 0.0028644218 6.7142799749 0.4162007082 7.2792377459 0.2910038721 2.3706835109 0.1254748937 16.3956445239 .8355438958
0.0015 0.0075 0.7928 0.1982 0.0298496750 0.0060379017 7.1027705240 0.7725797910 7.3337161687 0.3011072613 2.3732509058 0.0428743629 16.8395872735 1.1225993169
0.0015 0.008 0.7924 0.1981 0.0301561398 0.0040583165 7.5142914518 0.7887222185 7.3100624724 0.3650567412 2.4104170028 0.0582302303 17.2649270668 1.2160675065
0.0 0.004 0.7968 0.1992 0.0000000000 0.0000000000 3.9277722544 0.2320067625 7.8268047617 0.3938869772 2.4884169038 0.0710664952 14.2429939199 .6969602349
0.0015 0.0085 0.792 0.198 0.0300335539 0.0082688733 7.8326822350 0.3868188143 7.3373551989 0.2850258492 2.3457431037 0.0705904173 17.5458140915 .7507039541
0.0015 0.009000000000000001 0.7916 0.1979 0.0299722609 0.0055557265 8.2526084106 0.5938104718 7.2835189579 0.1956371019 2.3453763330 0.0801110189 17.9114759624 .8751143191
0.0015 0.0095 0.7912 0.1978 0.0275818352 0.0056042020 8.8668639132 0.9478552189 7.2330006562 0.1880256455 2.3079657222 0.0717080220 18.4354121268 1.2131930884
0.0015 0.01 0.7908 0.1977 0.0274592493 0.0050185430 9.1336464754 0.6269053652 7.2138422325 0.2173553248 2.3690941712 0.0773050388 18.7440421284 .9265842718
0.002 0.0 0.7984 0.1996 0.0473181706 0.0057706604 0.0000000000 0.0000000000 8.1578494802 0.2174775636 2.5537020874 0.1765833200 10.7588697382 .3998315440
0.002 0.0005 0.7979999999999999 0.1995 0.0456632605 0.0068032433 0.5049872824 0.0774334557 8.0084351811 0.2805724552 2.5702067686 0.1063637824 11.1292924926 .4711729366
0.002 0.001 0.7976 0.1994 0.0427824911 0.0073510687 1.0296428443 0.0419656771 7.9145696078 0.3309979132 2.5255830008 0.0612486317 11.5125779440 .4415632907
0.002 0.0015 0.7972 0.1993 0.0397791357 0.0037664017 1.6089325165 0.1343721270 7.9616629399 0.3390794236 2.4807147192 0.1372491462 12.0910893113 .6144670985
0.002 0.002 0.7968 0.1992 0.0430276629 0.0053937811 2.0984541430 0.2646435455 7.7591616120 0.2906592995 2.4337680703 0.0442873820 12.3344114882 .6049840081
0.002 0.0025 0.7964 0.1991 0.0419856825 0.0032664034 2.4971990943 0.2575771669 7.6814576140 0.2746017907 2.4623761845 0.0726308877 12.6830185753 .6080762487
0.0 0.0045 0.7964 0.1991 0.0000000000 0.0000000000 4.3761081672 0.3701785602 7.6343642819 0.2455522354 2.4210533529 0.1433831069 14.4315258020 .7591139025
0.002 0.003 0.7959999999999999 0.19899999999999998 0.0441309364 0.0062746757 3.0141218284 0.2678772357 7.8457491248 0.2476870778 2.4903730141 0.1279440489 13.3943749037 .6497830381
0.002 0.0035 0.7956 0.1989 0.0408211161 0.0061341982 3.3365471306 0.3761415122 7.6114597977 0.1981153696 2.4270439409 0.0575963652 13.4158719853 .6379874452
0.002 0.004 0.7952 0.1988 0.0429663700 0.0052210672 3.9819020497 0.1866119460 7.5799928895 0.2306053696 2.4151850218 0.1031633813 14.0200463310 .5256017641
0.002 0.0045 0.7948 0.1987 0.0409437021 0.0041134842 4.3424871764 0.4261725503 7.6143496158 0.1011435770 2.4247210599 0.0859026765 14.4225015542 .6173322880
0.002 0.005 0.7944 0.1986 0.0429663700 0.0036032759 4.8488192984 0.4797497452 7.5257285273 0.1312601728 2.4381693187 0.1040106623 14.8556835144 .7186238562
0.002 0.0055 0.794 0.1985 0.0403307724 0.0042216574 5.3284227326 0.5078713027 7.4427800446 0.3224994693 2.3981913130 0.0949563905 15.2097248626 .9295488199
0.002 0.006 0.7936 0.1984 0.0406985302 0.0058199278 5.6442919415 0.3627039597 7.3693572587 0.4268770924 2.3533230314 0.1185662500 15.4076707618 .9139672299
0.002 0.0065 0.7932 0.1983 0.0393500849 0.0032801760 6.2279523424 0.8133671654 7.3491285320 0.2236307392 2.4186082150 0.0894753461 16.0350391743 1.1297534267
0.002 0.006999999999999999 0.7928 0.1982 0.0416792177 0.0089243907 6.6060203844 0.3514408460 7.3914055005 0.3834580048 2.4194640133 0.1592289911 16.4585691159 .9030522326
0.002 0.0075 0.7924 0.1981 0.0394113779 0.0034585748 7.0656193291 0.6396435698 7.3230131387 0.1649017054 2.3984358268 0.1146365586 16.8264796725 .9226404086
