# Supplementary material for: Multipressure Sampling for Improving the Performance of MOF-based Electronic Noses
Source: ACS Sens. 2024 Jul 12;9(7):3531–9. doi: 10.1021/acssensors.4c00199 (PMC11287752; doi:10.1021/acssensors.4c00199)
Supplement: Supplementary file 2 — se4c00199_si_002.zip [file se4c00199_si_002.zip › Multiplex_Adsorption_Data/Methane_1bar/MOF-801.csv]

methane_comp CO2_comp N2_comp O2_comp methane_mass methane_error CO2_mass CO2_error N2_mass N2_error O2_mass O2_error total_mass total_error
0.0 0.0 0.8 0.2 0.0000000000 0.0000000000 0.0000000000 0.0000000000 12.9583688688 0.4653248901 2.8301813297 0.1101000773 15.7885501985 .5754249674
0.0 0.0005 0.7996 0.1999 0.0000000000 0.0000000000 21.2450054954 1.0486809202 7.3619928873 0.4458351792 1.8368203617 0.1547843697 30.4438187444 1.6493004691
0.0 0.005 0.7959999999999999 0.19899999999999998 0.0000000000 0.0000000000 48.4924173471 5.1432902990 3.2889261088 0.2041875088 0.9705848411 0.0451861601 52.7519282970 5.3926639679
0.002 0.008 0.792 0.198 0.0155766135 0.0031740824 52.3512773514 1.1565829361 2.7162086629 0.1683390533 0.7851574604 0.0449904186 55.8682200882 1.3730864904
0.002 0.0085 0.7916 0.1979 0.0158248464 0.0037850428 53.8557085254 3.0020336042 2.5591854691 0.1013477382 0.7382435904 0.0399219848 57.1689624313 3.1470883700
0.002 0.009000000000000001 0.7912 0.1978 0.0149560313 0.0054583019 55.6734848506 4.3486054666 2.5902866814 0.2073906716 0.7514884033 0.0681433521 59.0302159666 4.6295977922
0.002 0.0095 0.7908 0.1977 0.0162592540 0.0017376302 54.7227265592 3.0983929374 2.4758515588 0.2256374639 0.7319306422 0.0598302445 57.9467680142 3.3855982760
0.002 0.01 0.7904 0.1976 0.0129081100 0.0016465907 56.9391201273 1.2734045475 2.4551535394 0.0743221045 0.6944243028 0.0447267272 60.1016060795 1.3940999699
0.0025 0.0 0.7979999999999999 0.1995 0.0940802634 0.0057335886 0.0000000000 0.0000000000 13.0938271106 0.4194396996 2.7850004258 0.1530061711 15.9729077998 .5781794593
0.0025 0.0005 0.7976 0.1994 0.0559765156 0.0057496867 21.4717169247 1.1877748752 7.0664771872 0.2851408228 1.8052556207 0.0745105541 30.3994262482 1.5531759388
0.0025 0.001 0.7972 0.1993 0.0468539570 0.0100450006 27.1226524841 2.1789118565 6.1968352754 0.4493989673 1.5964331967 0.0502175889 34.9627749132 2.6885734133
0.0025 0.0015 0.7968 0.1992 0.0417651829 0.0022409807 32.4285849899 1.5286844706 5.2161176054 0.1469323134 1.4491310718 0.1173857321 39.1355988500 1.7952434968
0.0025 0.002 0.7964 0.1991 0.0363661176 0.0064181523 34.7208894420 0.9866073826 4.8020488521 0.2596329698 1.3181683424 0.0785430144 40.8774727541 1.3312015191
0.0 0.0055 0.7956 0.1989 0.0000000000 0.0000000000 48.4239954293 1.6474281512 3.1575857977 0.1281415607 0.8921062300 0.0479193270 52.4736874570 1.8234890389
0.0025 0.0025 0.7959999999999999 0.19899999999999998 0.0351249532 0.0041611414 38.1886211695 2.9776289325 4.3287035722 0.3665886652 1.2144379385 0.0571358818 43.7668876334 3.4055146209
0.0025 0.003 0.7956 0.1989 0.0330770319 0.0060626785 40.6788726128 1.2123381612 4.0675400822 0.2870802664 1.1448717249 0.0559379998 45.9243614518 1.5614191059
0.0025 0.0035 0.7952 0.1988 0.0314635182 0.0043811522 43.2358439362 4.4938667204 3.8506985289 0.2528519374 1.1084794352 0.0282269349 48.2264854185 4.7793267449
0.0025 0.004 0.7948 0.1987 0.0287950147 0.0091829393 43.4724271846 2.4721521372 3.7005024305 0.4070423507 1.0464640028 0.1154743598 48.2481886326 3.0038517870
0.0025 0.0045 0.7944 0.1986 0.0264368022 0.0030249802 46.6201758136 3.9351755781 3.3967508692 0.2122613618 0.9950939341 0.0459527885 51.0384574191 4.1964147086
0.0025 0.005 0.794 0.1985 0.0286088400 0.0046506416 47.4240482466 1.8179460111 3.3759444833 0.2958766024 0.9692232248 0.0431078779 51.7978247947 2.1615811330
0.0025 0.0055 0.7936 0.1984 0.0212859699 0.0027361976 49.4397715631 3.8870851084 3.2537069660 0.1154579815 0.9181007226 0.0346646281 53.6328652216 4.0399439156
0.0025 0.006 0.7932 0.1983 0.0225271343 0.0044853972 49.2493135380 2.8927326199 3.0566964992 0.1888846820 0.8715582025 0.0488867245 53.2000953740 3.1349894236
0.0025 0.0065 0.7928 0.1982 0.0237682987 0.0025008770 51.2010402347 3.3052084332 2.8950135419 0.2611270655 0.8373940122 0.0800639712 54.9572160875 3.6489003469
0.0025 0.006999999999999999 0.7924 0.1981 0.0217203774 0.0054526544 52.3643830421 1.5639404715 2.7846963499 0.1676198269 0.8118946528 0.0885008166 55.9826944222 1.8255137694
0.0 0.006 0.7952 0.1988 0.0000000000 0.0000000000 49.9896999626 2.5629456138 3.1459905722 0.1719097253 0.8872786814 0.0513699196 54.0229692162 2.7862252587
0.0025 0.0075 0.792 0.198 0.0229615419 0.0047748549 51.0907481880 1.6784082142 2.7981338075 0.1465497820 0.8303383642 0.0633141588 54.7421819016 1.8930470099
0.0025 0.008 0.7916 0.1979 0.0204792130 0.0043881789 53.5765743331 2.8828430818 2.6651679974 0.1113160721 0.7740169635 0.0582471119 57.0362385070 3.0567944447
0.0025 0.0085 0.7912 0.1978 0.0219686103 0.0008232953 53.9925523611 2.7237770594 2.6743791578 0.1896624675 0.7897374424 0.0643577926 57.4786375716 2.9786206148
0.0025 0.009000000000000001 0.7908 0.1977 0.0189277575 0.0036185850 55.5473638528 2.9682536383 2.5252667254 0.1697791561 0.7492603039 0.0251325824 58.8408186396 3.1667839618
0.0025 0.0095 0.7904 0.1976 0.0157627882 0.0051980938 56.7355564114 2.3415275335 2.3951184467 0.1347020730 0.7193047457 0.0269313317 59.8657423920 2.5083590320
0.0025 0.01 0.79 0.1975 0.0173142437 0.0039717262 58.2580291857 4.2228171309 2.3669431324 0.1224774560 0.7172004297 0.0365225763 61.3594869915 4.3857888894
0.003 0.0 0.7976 0.1994 0.1103395174 0.0064445005 0.0000000000 0.0000000000 12.7583241375 0.2605062583 2.8012160379 0.1278700044 15.6698796928 .3948207632
0.003 0.0005 0.7972 0.1993 0.0667746461 0.0117445901 20.9137889478 1.9130834740 7.3410781348 0.1402057689 1.8625672878 0.0793936464 30.1842090165 2.1444274794
0.003 0.001 0.7968 0.1992 0.0557903409 0.0144071338 28.6126163372 1.7688123406 5.9835698196 0.3075041433 1.5647446723 0.0903377261 36.2167211700 2.1810613438
0.003 0.0015 0.7964 0.1991 0.0507015668 0.0028193836 33.5144850793 1.0028556681 5.1242227342 0.1375178475 1.4037026014 0.0717046207 40.0931119817 1.2148975199
0.0 0.0065 0.7948 0.1987 0.0000000000 0.0000000000 51.5645954998 2.4487279625 2.9330502162 0.2139645080 0.8440783103 0.0490431864 55.3417240263 2.7117356569
0.003 0.002 0.7959999999999999 0.19899999999999998 0.0462954330 0.0028411552 36.1320489469 1.8668015303 4.7264089699 0.1293535852 1.3076467620 0.0733373996 42.2124001118 2.0723336703
0.003 0.0025 0.7956 0.1989 0.0414548918 0.0093837284 37.6992853142 2.4787801473 4.4508327230 0.2124224065 1.2395659480 0.0575686830 43.4311388770 2.7581549652
0.003 0.003 0.7952 0.1988 0.0394690287 0.0062601952 40.0629051483 1.1506332168 4.0595209543 0.2146461844 1.1234572143 0.0836042329 45.2853523456 1.4551438293
0.003 0.0035 0.7948 0.1987 0.0336355559 0.0065863627 42.5087334061 3.0034105608 3.8527574942 0.2096635670 1.0869411413 0.0412434359 47.4820675975 3.2609039264
0.003 0.004 0.7944 0.1986 0.0369866999 0.0051832548 43.6048457221 2.6409156148 3.6595398582 0.1839259169 1.0275251582 0.0602833558 48.3288974384 2.8903081423
0.003 0.0045 0.794 0.1985 0.0309670524 0.0069483041 45.7153725417 1.9122745595 3.4221086521 0.2262879225 0.9772691392 0.0613595694 50.1457173854 2.2068703555
0.003 0.005 0.7936 0.1984 0.0356214190 0.0023352369 48.4898642905 1.8361782121 3.3594727611 0.2634609189 0.9528838294 0.0263934323 52.8378423000 2.1283678002
0.003 0.0055 0.7932 0.1983 0.0268712098 0.0047196899 50.1740306517 2.4413087904 3.0455347401 0.1830765639 0.8830700492 0.0409301787 54.1295066508 2.6700352229
0.003 0.006 0.7928 0.1982 0.0287329564 0.0063116598 50.5814984909 2.6624298507 3.0587554645 0.1366371682 0.8791089837 0.0276078383 54.5480958955 2.8329865170
0.003 0.0065 0.7924 0.1981 0.0255679872 0.0031053924 51.7322462189 2.6756069497 2.8530756703 0.1860356171 0.8595512226 0.0742757552 55.4704410990 2.9390237144
0.0 0.006999999999999999 0.7944 0.1986 0.0000000000 0.0000000000 52.2777493202 3.3243448577 2.7961832088 0.1909560825 0.8058292712 0.0518059353 55.8797618002 3.5671068755
0.003 0.006999999999999999 0.792 0.198 0.0256300454 0.0060116449 53.5079822115 3.1980897969 2.8096206664 0.2259318470 0.8320713304 0.0580732348 57.1753042537 3.4881065236
0.003 0.0075 0.7916 0.1979 0.0242647645 0.0049397720 53.9375765416 3.0249874197 2.7069975024 0.1729905591 0.7955552574 0.0695904374 57.4643940659 3.2725081882
0.003 0.008 0.7912 0.1978 0.0269332680 0.0060981479 53.3086735901 3.1013737876 2.6879249820 0.1417083718 0.7902325756 0.0418043157 56.8137644157 3.2909846230
0.003 0.0085 0.7908 0.1977 0.0234580076 0.0092264527 54.0592722412 1.3503169944 2.6093592018 0.1715418186 0.7579251348 0.0477912550 57.4500145854 1.5788765207
0.003 0.009000000000000001 0.7904 0.1976 0.0219065521 0.0036524835 57.2494016105 4.0712216041 2.5067360379 0.2135438995 0.7292074096 0.0603443261 60.5072516101 4.3487623132
0.003 0.0095 0.79 0.1975 0.0229615419 0.0054526544 56.8812508435 1.1165429960 2.5037017733 0.0947086829 0.7349014413 0.0745278258 60.1428156000 1.2912321591
0.003 0.01 0.7896 0.1974 0.0225271343 0.0053182121 56.4499544757 2.9455855880 2.4424746480 0.1763246690 0.7219041950 0.0236759626 59.6368604530 3.1509044317
0.0035 0.0 0.7972 0.1993 0.1302602064 0.0125253109 0.0000000000 0.0000000000 12.7484627775 0.3865080160 2.7978738888 0.1844372804 15.6765968727 .5834706073
0.0035 0.0005 0.7968 0.1992 0.0770142526 0.0076147233 21.5777538770 1.7790206056 7.2735657471 0.3607569304 1.8371917116 0.0696036469 30.7655255883 2.2169959062
0.0035 0.001 0.7964 0.1991 0.0629890946 0.0104582373 27.4057013632 2.6813798469 5.9958152447 0.4093167903 1.6137628584 0.0880397777 35.0782685609 3.1891946522
0.0 0.0075 0.794 0.1985 0.0000000000 0.0000000000 52.0355493473 3.2622094151 2.7940158769 0.2301830929 0.8234064995 0.0656523089 55.6529717237 3.5580448169
0.0035 0.0015 0.7959999999999999 0.19899999999999998 0.0543009436 0.0102874488 32.4187131709 2.9355905292 5.1877255579 0.2064485710 1.4174425475 0.0825306981 39.0781822199 3.2348572471
0.0035 0.002 0.7956 0.1989 0.0563488649 0.0130387262 35.6432237029 1.8562761194 4.8209046393 0.1964726684 1.3270807398 0.0608903116 41.8475579469 2.1266778256
0.0035 0.0025 0.7952 0.1988 0.0513842072 0.0063844610 38.2236831474 1.9097398820 4.3562286870 0.2070356741 1.2214935865 0.0694979010 43.8527896281 2.1926579181
0.0035 0.003 0.7948 0.1987 0.0480330632 0.0112282514 40.5656871020 2.3049672249 4.0621217526 0.3921289766 1.1407868761 0.1235835984 45.8166287939 2.8319080513
0.0035 0.0035 0.7944 0.1986 0.0418892993 0.0081104184 42.7281260731 3.0010057139 3.7733247812 0.3028034881 1.0708493126 0.0929690858 47.6141894662 3.4048887062
0.0035 0.004 0.794 0.1985 0.0400275527 0.0043529319 43.6736080475 1.2142292033 3.6581310925 0.4175985661 1.0097003633 0.0686951582 48.3814670560 1.7048758595
0.0035 0.0045 0.7936 0.1984 0.0377313985 0.0026504019 47.1345316240 1.7192593347 3.4195078539 0.1623228841 0.9860577533 0.0178247949 51.5778286297 1.9020574156
0.0035 0.005 0.7932 0.1983 0.0353731861 0.0080436648 47.2909488940 1.9457885621 3.2586918293 0.0798431646 0.9158726233 0.0589000423 51.5008865327 2.0925754338
0.0035 0.0055 0.7928 0.1982 0.0322082168 0.0037523420 48.3839975420 1.9108369106 3.1242088869 0.1591580271 0.9138920905 0.0317001269 52.4543067362 2.1054474066
0.0035 0.006 0.7924 0.1981 0.0320220422 0.0067913360 49.1902528278 2.5682317486 3.0505196034 0.1173765792 0.8763857511 0.0378299257 53.1491802245 2.7302295895
0.0 0.008 0.7936 0.1984 0.0000000000 0.0000000000 54.6044349350 2.1040501267 2.6656014638 0.2342138792 0.7833007109 0.0803566240 58.0533371097 2.4186206299
0.0035 0.0065 0.792 0.198 0.0310291106 0.0045264230 49.4504944009 2.2154456249 2.8901370452 0.1707425641 0.8267486486 0.0368150758 53.1984092053 2.4275296878
0.0035 0.006999999999999999 0.7916 0.1979 0.0308429360 0.0018658793 53.2336137250 4.2500760608 2.8366039481 0.2894726284 0.8320713304 0.0935677288 56.9331319395 4.6349822973
0.0035 0.0075 0.7912 0.1978 0.0283606071 0.0053614855 51.8183693294 2.1194358628 2.7003871402 0.2157876848 0.7964217405 0.0624064273 55.3435388172 2.4029914604
0.0035 0.008 0.7908 0.1977 0.0289191311 0.0056250908 53.2194868116 2.9096946333 2.6167281302 0.1116619811 0.7887471760 0.0376643104 56.6538812489 3.0646460156
0.0035 0.0085 0.7904 0.1976 0.0296638298 0.0052452965 53.2957381031 1.3636755406 2.6328747526 0.1781269925 0.7677040153 0.0568034529 56.7259807008 1.6038512825
0.0035 0.009000000000000001 0.79 0.1975 0.0251956378 0.0058925907 55.8001164598 2.3752112478 2.5066276713 0.2279796189 0.7277220100 0.0451250821 59.0596617789 2.6542085395
0.0035 0.0095 0.7896 0.1974 0.0237682987 0.0018658793 55.8476033132 3.5281899617 2.4673989645 0.1289068798 0.7232658113 0.0229129539 59.0620363877 3.6818756747
0.0035 0.01 0.7892 0.1973 0.0249474049 0.0035017558 54.6718356302 2.3967697567 2.4237272274 0.1118842962 0.7133631474 0.0393202474 57.8338734099 2.5514760561
0.004 0.0 0.7968 0.1992 0.1523529331 0.0108911736 0.0000000000 0.0000000000 12.8864134508 0.7812772952 2.8170603001 0.2549462397 15.8558266840 1.0471147085
0.004 0.0005 0.7964 0.1991 0.0886811982 0.0105199211 21.1670521661 1.6700044076 7.2874366711 0.4063320120 1.8103307359 0.0601999299 30.3535007713 2.1470562706
0.0 0.0085 0.7932 0.1983 0.0000000000 0.0000000000 54.4236785252 2.9119412649 2.5772826902 0.0926381634 0.7615148504 0.0246773112 57.7624760658 3.0292567395
0.004 0.001 0.7959999999999999 0.19899999999999998 0.0800551054 0.0103248171 28.0965584890 2.1731940153 6.0406790143 0.3089323085 1.5845500000 0.1119849650 35.8018426087 2.6044361059
0.004 0.0015 0.7956 0.1989 0.0673952283 0.0055423238 32.0769439892 1.4654806426 5.1706036362 0.1848892878 1.3970183033 0.0536334619 38.7119611570 1.7095457161
0.004 0.002 0.7952 0.1988 0.0610652897 0.0104243035 36.2370646766 0.7653959145 4.6561874174 0.1760543300 1.2793003867 0.0742039318 42.2336177704 1.0260784798
0.004 0.0025 0.7948 0.1987 0.0580864951 0.0101548187 38.4677553618 1.6059297639 4.3335800690 0.2162080563 1.2192654871 0.0446924565 44.0786874130 1.8769850954
0.004 0.003 0.7944 0.1986 0.0506395085 0.0065016169 41.4972123667 2.3381968553 4.1049265569 0.4272778109 1.1592305875 0.0701579449 46.8120090196 2.8421342280
0.004 0.0035 0.794 0.1985 0.0479710050 0.0059472372 43.6111432618 1.9564337002 3.8439798001 0.3705108185 1.0699828295 0.0523262324 48.5730768964 2.3852179883
0.004 0.004 0.7936 0.1984 0.0490880530 0.0050781678 45.1080854697 1.0960786976 3.6643079883 0.2155764290 1.0324764901 0.0577493861 49.8539580011 1.3744826805
0.004 0.0045 0.7932 0.1983 0.0461713166 0.0062478792 47.9220644945 1.9317106101 3.4708736191 0.4209075668 1.0047490314 0.0716729882 52.4438584616 2.4305390443
0.004 0.005 0.7928 0.1982 0.0418892993 0.0088201304 47.7494778659 2.5974855267 3.3048559981 0.0816960504 0.9349352512 0.1134454850 52.0311584145 2.8014471925
0.004 0.0055 0.7924 0.1981 0.0396552034 0.0055284088 49.1291496723 2.2216412438 3.1270264183 0.1155868788 0.9228044880 0.0438619266 53.2186357820 2.3866184580
0.0 0.009000000000000001 0.7928 0.1982 0.0000000000 0.0000000000 53.8141788041 1.2473886255 2.5596189354 0.1110194462 0.7486413874 0.0033763582 57.1224391269 1.3617844299
0.004 0.006 0.792 0.198 0.0379796314 0.0083222828 48.9366492019 3.2284052982 3.1338535137 0.1795846006 0.9156250567 0.0618450891 53.0241074037 3.4781572707
0.004 0.0065 0.7916 0.1979 0.0384140389 0.0032697086 49.6651213622 1.3181728518 3.0320972826 0.2351899627 0.8746527850 0.0924302412 53.6102854687 1.6490627643
0.004 0.006999999999999999 0.7912 0.1978 0.0362420012 0.0047327277 52.3798715857 1.9660313509 2.8115712650 0.1804373745 0.8214259667 0.0654503531 56.0491108186 2.2166518062
0.004 0.0075 0.7908 0.1977 0.0348146621 0.0056250908 52.6326241927 1.1279950621 2.5991727420 0.1887359082 0.7668375322 0.0386949045 56.0334491290 1.3610509656
0.004 0.008 0.7904 0.1976 0.0310911688 0.0048770024 52.9044396226 1.7990956150 2.7272620554 0.1745268798 0.7984022733 0.0294281612 56.4611951201 2.0079276584
0.004 0.0085 0.79 0.1975 0.0325805662 0.0057550427 54.0008923461 2.4066781635 2.5848683517 0.2323422219 0.7670850988 0.0823195229 57.3854263628 2.7270949510
0.004 0.009000000000000001 0.7896 0.1974 0.0284226653 0.0101487488 56.5546297978 2.8508390445 2.4497352098 0.1518484739 0.7303214593 0.0850455220 59.7631091322 3.0978817892
0.004 0.0095 0.7892 0.1973 0.0279882578 0.0064061401 55.1016001640 1.6498783225 2.4617639016 0.2060568475 0.7301976760 0.0103682829 58.3215499994 1.8727095930
0.004 0.01 0.7888 0.1972 0.0298500044 0.0034973538 56.8489121261 4.4458318337 2.3807056898 0.1441127393 0.7075453324 0.0748920666 59.9670131527 4.6683339934
0.0045 0.0 0.7964 0.1991 0.1733906701 0.0127749528 0.0000000000 0.0000000000 12.6559177067 0.5589483757 2.7540546013 0.0603341687 15.5833629781 .6320574972
0.0 0.0095 0.7924 0.1981 0.0000000000 0.0000000000 55.0156472573 2.7446506758 2.5271089574 0.2474329944 0.7445565386 0.0749027047 58.2873127533 3.0669863749
0.0045 0.0005 0.7959999999999999 0.19899999999999998 0.0957558354 0.0160326547 21.5554571824 1.5079109354 7.0016739644 0.4402503522 1.7598271503 0.1116676295 30.4127141325 2.0758615718
0.0045 0.001 0.7956 0.1989 0.0845232973 0.0076268519 26.6991854900 1.9696015644 6.0879268491 0.4021912789 1.6080688267 0.0868934067 34.4797044631 2.4663131019
0.0045 0.0015 0.7952 0.1988 0.0744078073 0.0105564664 32.1814491075 1.6166238831 5.1717956687 0.4652545245 1.4389808414 0.0727483616 38.8666334249 2.1651832356
0.0045 0.002 0.7948 0.1987 0.0689466838 0.0112351092 36.8555851977 3.3774342147 4.6397156952 0.5174302280 1.2940305992 0.1238139926 42.8582781759 4.0299135445
0.0045 0.0025 0.7944 0.1986 0.0595138342 0.0110902052 38.7428046635 2.2423184164 4.3806111705 0.2300706233 1.1974796266 0.0595777128 44.3804092948 2.5430569577
0.0045 0.003 0.794 0.1985 0.0577762040 0.0124079202 40.1718355648 2.9285215562 4.0084802888 0.3852349328 1.1239523475 0.0937457263 45.3620444051 3.4199101355
0.0045 0.0035 0.7936 0.1984 0.0583347280 0.0116761846 41.9683364181 3.9617529095 3.8912276348 0.2949233024 1.0881789743 0.0624947536 47.0060777552 4.3308471501
0.0045 0.004 0.7932 0.1983 0.0477848304 0.0036185850 45.3065430723 2.2068054738 3.5655860217 0.1172416366 0.9955890673 0.0431476689 49.9155029917 2.3708133643
0.0045 0.0045 0.7928 0.1982 0.0479710050 0.0086934686 45.2035697879 4.0309697668 3.5271158811 0.2584579374 1.0119284626 0.0736193296 49.7905851366 4.3717405024
0.0045 0.005 0.7924 0.1981 0.0462954330 0.0064897591 48.1475844974 2.3635895301 3.2517563673 0.1500861278 0.9444665651 0.0419696578 52.3901028628 2.5621350748
0.0 0.001 0.7992 0.1998 0.0000000000 0.0000000000 29.2151377034 2.4647496907 5.9756590583 0.4675094095 1.5844262167 0.1435224506 36.7752229784 3.0757815508
0.0 0.01 0.792 0.198 0.0000000000 0.0000000000 56.3321734629 2.2349715414 2.4795360229 0.1490762009 0.7012323842 0.0663829413 59.5129418700 2.4504306836
0.0045 0.0055 0.792 0.198 0.0453645597 0.0035193085 48.6704504966 2.2110059823 3.0371905124 0.1144724701 0.8773760175 0.0798900130 52.6303815862 2.4088877739
0.0045 0.006 0.7916 0.1979 0.0422616487 0.0068478091 50.2005824407 2.4887331818 3.0505196034 0.1966667079 0.8654928209 0.0561414233 54.1588565137 2.7483891221
0.0045 0.0065 0.7912 0.1978 0.0411446007 0.0093755165 50.8209752034 4.2384889655 3.0070645995 0.3376563937 0.8417264276 0.0519477078 54.7109108312 4.6374685835
0.0045 0.006999999999999999 0.7908 0.1977 0.0353731861 0.0017108271 52.9874990652 1.5481343237 2.7689831938 0.2052185191 0.8250156824 0.0510371613 56.6168711275 1.8061008312
0.0045 0.0075 0.7904 0.1976 0.0398413780 0.0089982281 51.9885731052 3.1064850485 2.7239026910 0.2129875302 0.7881282595 0.0399848794 55.5404454337 3.3684556862
0.0045 0.008 0.79 0.1975 0.0372969910 0.0062478792 54.1397786272 3.5205345934 2.6233384924 0.2135043012 0.7722839974 0.0700022733 57.5726981080 3.8102890471
0.0045 0.0085 0.7896 0.1974 0.0348146621 0.0030249802 54.1059080758 1.9212664935 2.6626755657 0.0927035513 0.8005065894 0.0547598061 57.6039048930 2.0717548311
0.0045 0.009000000000000001 0.7892 0.1973 0.0340699635 0.0048770024 54.6074986030 1.6158409634 2.5838930524 0.1562244923 0.7539640692 0.0422128271 57.9794256881 1.8191552852
0.0045 0.0095 0.7888 0.1972 0.0335114395 0.0050109852 56.7694269628 2.5073687754 2.4161415658 0.2408035429 0.7175717796 0.0810666261 59.9366517477 2.8342499296
0.0045 0.01 0.7884 0.1971 0.0309049942 0.0063965140 56.0171262739 2.8379983155 2.3714945294 0.0744105351 0.7044507500 0.0516602147 59.1239765475 2.9704655793
0.0005 0.0 0.7996 0.1999 0.0178727677 0.0046704739 0.0000000000 0.0000000000 12.8028628074 0.7772411074 2.8634790369 0.1234401905 15.6842146120 .9053517718
0.005 0.0 0.7959999999999999 0.19899999999999998 0.1923184276 0.0190566237 0.0000000000 0.0000000000 13.0488549743 0.8741251118 2.8986334936 0.2063027572 16.1398068955 1.0994844927
0.005 0.0005 0.7956 0.1989 0.1104636338 0.0144049952 21.1711370567 1.8997665118 7.2280517779 0.6433147014 1.8196144833 0.0919835679 30.3292669517 2.6494697763
0.005 0.001 0.7952 0.1988 0.0936458558 0.0128050640 27.9464387588 1.6468442398 5.9089052368 0.3005719722 1.5600409070 0.1300599072 35.5090307584 2.0902811832
0.005 0.0015 0.7948 0.1987 0.0809859787 0.0129700198 33.0484671413 2.2529451468 5.1211884696 0.3308370866 1.3909529217 0.0818641009 39.6415945113 2.6786163541
0.005 0.002 0.7944 0.1986 0.0776968930 0.0106812277 35.4925933613 1.6404673977 4.8399771598 0.2916632858 1.3309180221 0.0839561075 41.7411854362 2.0267680187
0.005 0.0025 0.794 0.1985 0.0660299474 0.0102754623 39.9851220228 3.3785621837 4.3036708892 0.2172520750 1.2185227873 0.0501736326 45.5733456467 3.6562633536
0.005 0.003 0.7936 0.1984 0.0660920056 0.0112870922 40.8528208717 1.2636250192 4.0544277244 0.2680503272 1.1612111203 0.0749656835 46.1345517220 1.6179281221
0.005 0.0035 0.7932 0.1983 0.0634855603 0.0045704521 42.2018559984 3.4777741127 3.7279191786 0.1644495100 1.0692401297 0.0826205067 47.0625008670 3.7294145815
0.005 0.004 0.7928 0.1982 0.0561006320 0.0081898044 44.5789219308 1.9130674226 3.5723047505 0.2067105196 1.0168797946 0.0560616730 49.2242071079 2.1840294196
0.005 0.0045 0.7924 0.1981 0.0543630018 0.0098389195 47.5668492145 3.5260550615 3.3167763233 0.2530396851 0.9950939341 0.0741105399 51.9330824737 3.8630442060
0.0005 0.0005 0.7992 0.1998 0.0109843052 0.0026793058 21.5140976649 1.9565329652 7.2215497823 0.4371272510 1.8548927233 0.1239243308 30.6015244757 2.5202638528
0.005 0.005 0.792 0.198 0.0492742277 0.0075741544 46.4972886875 3.3849530933 3.2052670988 0.2512578028 0.9314693188 0.0244703019 50.6832993328 3.6682553524
0.005 0.0055 0.7916 0.1979 0.0459230837 0.0085721253 50.8271025394 2.8177719058 3.0099904975 0.2894133931 0.8912397469 0.1095772377 54.7742558675 3.2253346619
0.005 0.006 0.7912 0.1978 0.0500189263 0.0041052346 49.6945666154 3.4616303849 2.9857163806 0.2970324964 0.8735387353 0.0972297124 53.6038406576 3.8599978283
0.005 0.0065 0.7908 0.1977 0.0443716282 0.0102949333 51.9080667193 1.8961047137 2.9306661512 0.1395825664 0.8625220217 0.0910008473 55.7456265204 2.1369830607
0.005 0.006999999999999999 0.7904 0.1976 0.0444957446 0.0057228314 51.4425593925 2.3179868195 2.8757242883 0.1736039590 0.8274913484 0.0630639157 55.1902707738 2.5603775256
0.005 0.0075 0.79 0.1975 0.0449922104 0.0011101312 51.6743769351 1.7853694926 2.8774581538 0.1336606056 0.8558377236 0.0536620228 55.4526650229 1.9738022522
0.005 0.008 0.7896 0.1974 0.0410204842 0.0037931739 54.3736386151 4.6435047134 2.6058914708 0.1087400314 0.7683229318 0.0509085056 57.7888735019 4.8069464243
0.005 0.0085 0.7892 0.1973 0.0370487581 0.0045025367 54.5421403531 3.1573995204 2.5861687508 0.1483332444 0.7517359699 0.0326900418 57.9170938319 3.3429253433
0.005 0.009000000000000001 0.7888 0.1972 0.0407101931 0.0042345358 54.5424807606 1.3836745864 2.5564763042 0.1923064663 0.7330446918 0.0300117706 57.8727119497 1.6102273591
0.005 0.0095 0.7884 0.1971 0.0396552034 0.0068478091 54.1939034279 2.1027058500 2.5475902436 0.1441990897 0.7548305523 0.0415558065 57.5359794272 2.2953085553
0.0005 0.001 0.7988 0.1997 0.0107360723 0.0042743656 27.9425240720 2.3891194018 6.0225817932 0.4093317089 1.6107920593 0.1096124695 35.5866339968 2.9123379458
0.005 0.01 0.7879999999999999 0.19699999999999998 0.0373590492 0.0068948890 55.6731444431 3.7738503870 2.3794052907 0.1592120279 0.7003659011 0.0409541303 58.7902746841 3.9809114342
0.0055 0.0 0.7956 0.1989 0.2048541883 0.0192536569 0.0000000000 0.0000000000 12.6982890448 0.5773295327 2.7994830717 0.2049163618 15.7026263048 .8014995514
0.0055 0.0005 0.7952 0.1988 0.1262884802 0.0219829807 20.8918326607 1.3284643593 7.3827992733 0.4352823697 1.8624435045 0.1777924638 30.2633639187 1.9635221735
0.0055 0.001 0.7948 0.1987 0.1034510548 0.0105287035 28.2398700682 2.5548745826 5.8578645713 0.2832259134 1.5502620264 0.1018019612 35.7514477207 2.9504311607
0.0055 0.0015 0.7944 0.1986 0.0925288079 0.0139618586 30.5808528002 1.8783689311 5.3864698902 0.2390414762 1.4648515507 0.0571144240 37.5247030490 2.1884866899
0.0055 0.002 0.794 0.1985 0.0852059378 0.0161284529 36.0236291417 1.6620368637 4.6834957989 0.3850400328 1.2655604406 0.1465907857 42.0578913190 2.2097961351
0.0055 0.0025 0.7936 0.1984 0.0761454375 0.0122089200 38.5443470609 2.0522315588 4.1967130615 0.2573104004 1.1695046012 0.0472949401 43.9867101611 2.3690458193
0.0055 0.003 0.7932 0.1983 0.0712428380 0.0128842194 41.7998346801 1.5159409665 4.0500930607 0.4073807978 1.1108313179 0.0778611705 47.0320018967 2.0140671542
0.0055 0.0035 0.7928 0.1982 0.0697534407 0.0095931653 43.6034840919 1.0620461390 3.7771176120 0.1227789199 1.0812471096 0.0415366288 48.5316022542 1.2359548530
0.0055 0.004 0.7924 0.1981 0.0603826493 0.0088253686 46.7585514833 2.5179690026 3.5496561325 0.2793449485 1.0304959574 0.0573585679 51.3990862225 2.8634978876
0.0005 0.0015 0.7984 0.1996 0.0088743256 0.0024067071 32.6333401322 2.4994971007 5.3356459579 0.2062288876 1.4439321733 0.0321073928 39.4217925890 2.7402400882
0.0055 0.0045 0.792 0.198 0.0628649781 0.0080398336 45.1678269950 1.7373322284 3.5179047206 0.1334777333 1.0250494923 0.0493856579 49.7736461860 1.9282354532
0.0055 0.005 0.7916 0.1979 0.0577141458 0.0084271317 46.9182026250 1.8495719079 3.3177516227 0.2009543282 0.9487989806 0.0222534693 51.2424673741 2.0812068371
0.0055 0.0055 0.7912 0.1978 0.0498948099 0.0070582872 49.3653925130 2.7012705744 3.0898566768 0.1047577117 0.8900019139 0.0486580163 53.3951459136 2.8617445896
0.0055 0.006 0.7908 0.1977 0.0519427312 0.0080110410 49.2144217639 3.1568730851 3.0029466689 0.2116767694 0.8736625186 0.1021481497 53.1429736826 3.4787090452
0.0055 0.0065 0.7904 0.1976 0.0513221490 0.0108244909 49.3936463398 3.3751165145 3.0661243929 0.2709905094 0.9085694087 0.0918168403 53.4196622904 3.7487483551
0.0055 0.006999999999999999 0.79 0.1975 0.0491501112 0.0119474567 51.0453037799 1.7681210607 2.9006486048 0.2152266398 0.8515053082 0.0560310538 54.8466078041 2.0513262110
0.0055 0.0075 0.7896 0.1974 0.0465436659 0.0083536913 52.6193482982 3.6612152786 2.7262867561 0.2407559414 0.8307097141 0.0353543823 56.2228884343 3.9456792936
0.0055 0.008 0.7892 0.1973 0.0443095700 0.0081142163 51.6927589429 3.9197208090 2.6329831192 0.1941844690 0.7865190767 0.0336490274 55.1565707088 4.1556685217
0.0055 0.0085 0.7888 0.1972 0.0437510460 0.0047262133 54.8284231039 2.5723825005 2.6083839025 0.1724643354 0.7641142997 0.0540670937 58.2446723521 2.8036401429
0.0055 0.009000000000000001 0.7884 0.1971 0.0418892993 0.0085451264 56.8189562616 3.3022709016 2.5628699333 0.1317534572 0.7301976760 0.0507927988 60.1539131702 3.4933622840
0.0005 0.002 0.7979999999999999 0.1995 0.0069505208 0.0015502139 35.5693552642 2.6001717031 4.6828455994 0.3077455566 1.3026954301 0.0943141008 41.5618468145 3.0037815744
0.0055 0.0095 0.7879999999999999 0.19699999999999998 0.0390346212 0.0034306467 56.1963508498 4.6463385537 2.3926260151 0.1237153581 0.6982615851 0.0441571651 59.3262730712 4.8176417236
0.0055 0.01 0.7876 0.1969 0.0407101931 0.0093491900 55.8329657885 1.5332291688 2.4097479368 0.2001019004 0.7277220100 0.0593561244 59.0111459284 1.8020363836
0.006 0.0 0.7952 0.1988 0.2142870379 0.0160518601 0.0000000000 0.0000000000 12.6586268716 0.5383778872 2.7317736076 0.1324178160 15.6046875171 .6868475633
0.006 0.0005 0.7948 0.1987 0.1396930560 0.0124389199 21.3472979646 2.4843673545 7.1505696637 0.7136270532 1.8115685689 0.1266878366 30.4491292532 3.3371211642
0.006 0.001 0.7944 0.1986 0.1119530311 0.0095851328 27.4021270839 1.1417329159 5.9005610091 0.4401642395 1.5989088626 0.0864769647 35.0135499867 1.6779592529
0.006 0.0015 0.794 0.1985 0.0994172704 0.0091088278 32.5615141388 1.3657193391 5.2598977091 0.2618533373 1.4158333646 0.1090462711 39.3366624829 1.7457277753
0.006 0.002 0.7936 0.1984 0.0853300542 0.0151401711 36.9439209573 3.1129682640 4.6188009427 0.2194444654 1.2489734787 0.0236422859 42.8970254329 3.3711951864
0.006 0.0025 0.7932 0.1983 0.0807998041 0.0100878497 38.7080830932 1.9287924434 4.2593489525 0.2979691172 1.2026785252 0.0812735157 44.2509103750 2.3181229260
0.006 0.003 0.7928 0.1982 0.0754627970 0.0052570310 40.1668996553 2.0651894085 4.0248436444 0.2144557086 1.1333598782 0.0859323591 45.4005659749 2.3708345072
0.006 0.0035 0.7924 0.1981 0.0760833792 0.0099246599 42.7762937417 1.6720122440 3.9009806282 0.2613325951 1.0926351731 0.0812063721 47.8459929222 2.0244758711
0.0005 0.0025 0.7976 0.1994 0.0073849283 0.0051384807 36.9144757041 0.9277385499 4.5222463080 0.4737726983 1.2741014882 0.1255301801 42.7182084286 1.5321799090
0.006 0.004 0.792 0.198 0.0690708002 0.0080685234 43.6707145833 2.8918793371 3.5675366204 0.2817001215 1.0475780525 0.1060313600 48.3549000564 3.2876793420
0.006 0.0045 0.7916 0.1979 0.0634235021 0.0067936039 46.8942038926 1.5672600271 3.4358712095 0.1585568802 0.9840772206 0.0763573406 51.3775758248 1.8089678518
0.006 0.005 0.7912 0.1978 0.0585829608 0.0075128904 46.1167130449 1.5815072540 3.2505643348 0.3372541099 0.9544930123 0.0885838809 50.3803533528 2.0148581352
0.006 0.0055 0.7908 0.1977 0.0583967862 0.0115594994 48.1417975690 2.4275728673 3.1429563076 0.0963368654 0.8966862120 0.0576165713 52.2398368748 2.5930858034
0.006 0.006 0.7904 0.1976 0.0559765156 0.0054470011 51.3023114813 1.4936447993 3.0370821458 0.1299105302 0.8512577416 0.0416662746 55.2466278843 1.6706686052
0.006 0.0065 0.79 0.1975 0.0534941867 0.0112433330 50.9707545261 2.6204095734 2.8852605485 0.2816255747 0.8528669245 0.0358843490 54.7623761858 2.9491628301
0.006 0.006999999999999999 0.7896 0.1974 0.0504533339 0.0100342598 51.9133430363 2.8404817736 2.7503441398 0.0771399662 0.8022395555 0.0453351154 55.5163800655 2.9729911150
0.006 0.0075 0.7892 0.1973 0.0523771387 0.0069149680 51.5024711216 2.5530545033 2.7589051007 0.2617212746 0.7919655418 0.0927222011 55.1057189028 2.9144129470
0.006 0.008 0.7888 0.1972 0.0480951215 0.0067412483 53.9145990318 0.8232100530 2.6488046418 0.1255511986 0.7870142099 0.0435998445 57.3985130050 .9991023444
0.006 0.0085 0.7884 0.1971 0.0448680940 0.0065511852 57.2345938820 3.9373394216 2.6468540431 0.1124112116 0.7642380830 0.0489055263 60.6905541021 4.1052073447
0.0005 0.003 0.7972 0.1993 0.0063299386 0.0012160878 40.2930206532 2.6839371608 4.2037568901 0.2841574587 1.1941374776 0.1368723150 45.6972449595 3.1061830223
0.006 0.009000000000000001 0.7879999999999999 0.19699999999999998 0.0446198611 0.0063699673 56.1459705322 2.0729257533 2.4710834287 0.1802454091 0.7428235724 0.0755398670 59.4044973944 2.3350809967
0.006 0.0095 0.7876 0.1969 0.0471021899 0.0095206292 54.8628042666 1.7848261000 2.4827870207 0.2049652061 0.7365106242 0.0779854426 58.1292041014 2.0772973779
0.006 0.01 0.7872 0.1968 0.0430684055 0.0026445833 56.3582146406 1.6703995222 2.4187423641 0.1225165694 0.7110112648 0.0573446753 59.5310366750 1.8529053502
0.0065 0.0 0.7948 0.1987 0.2438267512 0.0092497982 0.0000000000 0.0000000000 13.0889506139 0.7302021863 2.8222591986 0.0362327902 16.1550365637 .7756847747
0.0065 0.0005 0.7944 0.1986 0.1468918097 0.0129498126 20.9204268950 1.3994068741 7.2487497973 0.3580202647 1.8095880361 0.1062011646 30.1256565381 1.8765781160
0.0065 0.001 0.794 0.1985 0.1245508500 0.0122530025 27.5241631911 2.5921800585 6.0460973440 0.3553978874 1.5849213499 0.1248859995 35.2797327350 3.0847169479
0.0065 0.0015 0.7936 0.1984 0.1125736133 0.0115927681 31.4325524941 1.6762005891 5.3018355807 0.2587098940 1.4454175729 0.0993868119 38.2923792610 2.0458900631
0.0065 0.002 0.7932 0.1983 0.0966246505 0.0081445357 34.9618979885 2.4338293901 4.7926209585 0.2055853372 1.3049235294 0.0944089300 41.1560671269 2.7419681930
0.0065 0.0025 0.7928 0.1982 0.0889914893 0.0085397164 37.8991045470 1.4584202896 4.3978414588 0.3081299611 1.2401848645 0.1024889829 43.6261223596 1.8775789500
0.0065 0.003 0.7924 0.1981 0.0848956467 0.0080494082 42.2204082100 2.6207881226 4.1139209842 0.2869154496 1.1504419733 0.1476966628 47.5696668142 3.0634496432
0.0005 0.0035 0.7968 0.1992 0.0062058221 0.0030147779 41.7390719321 2.0416267487 3.8719383812 0.2844692223 1.0824849426 0.0442583716 46.6997010780 2.3733691205
0.0065 0.0035 0.792 0.198 0.0755248552 0.0073281274 42.9897292765 1.6565613038 3.8038841605 0.1596878001 1.1041470198 0.0389711029 47.9732853120 1.8625483342
0.0065 0.004 0.7916 0.1979 0.0706843140 0.0110275207 44.3278713616 1.2263046802 3.5059843954 0.2234734617 1.0010355324 0.0794669493 48.9055756034 1.5402726119
0.0065 0.0045 0.7912 0.1978 0.0668367043 0.0062380089 45.4285791795 2.0328358625 3.4148480903 0.2629935546 0.9506557300 0.0600163931 49.8609197041 2.3620838191
0.0065 0.005 0.7908 0.1977 0.0631132110 0.0084508624 47.6248887020 0.9897453615 3.2009324350 0.1827699540 0.9193385556 0.0533998336 51.8082729036 1.2343660115
0.0065 0.0055 0.7904 0.1976 0.0641061425 0.0073070756 48.8026988303 1.8009037518 3.1404638759 0.2448154607 0.9114164245 0.0355376654 52.9186852732 2.0885639535
0.0065 0.006 0.79 0.1975 0.0613755808 0.0071987537 49.4367078951 2.2631940191 3.1626790276 0.2345659935 0.9199574721 0.0480598120 53.5807199756 2.5530185783
0.0065 0.0065 0.7896 0.1974 0.0581485533 0.0073700507 50.3222781404 2.2762649539 2.8855856483 0.1313277930 0.8527431412 0.0314945191 54.1187554832 2.4464573167
0.0065 0.006999999999999999 0.7892 0.1973 0.0575900293 0.0063116598 52.6210503360 1.6821214274 2.9430199428 0.2741401526 0.8506388251 0.0762714073 56.4722991332 2.0388446471
0.0065 0.0075 0.7888 0.1972 0.0591414848 0.0024067071 52.0711219365 1.0088788573 2.8283680870 0.1831850639 0.7910990587 0.0711830383 55.7497305670 1.2656536666
0.0065 0.008 0.7884 0.1971 0.0547974094 0.0102092847 53.2843344502 1.9429384180 2.6671185961 0.0819257180 0.7698083314 0.0453689007 56.7760587871 2.0804423214
0.0005 0.004 0.7964 0.1991 0.0062058221 0.0025436302 44.1471149517 1.6797478150 3.7361550397 0.1986671489 1.0546337005 0.0318486512 48.9441095140 1.9128072453
0.0065 0.0085 0.7879999999999999 0.19699999999999998 0.0511980325 0.0086970119 55.7924572899 2.3559167664 2.5967886770 0.1711239931 0.7449278885 0.0360173239 59.1853718879 2.5717550953
0.0065 0.009000000000000001 0.7876 0.1969 0.0503912756 0.0097302858 56.8192966691 1.6735798609 2.4451838128 0.0681052787 0.7306928092 0.0316130039 60.0455645667 1.7830284293
0.0065 0.0095 0.7872 0.1968 0.0485295290 0.0077669527 54.9965844344 1.6876435550 2.3936013144 0.0353853020 0.7017275174 0.0595005083 58.1404427952 1.7902963180
0.0065 0.01 0.7868 0.1967 0.0495224605 0.0087200082 56.8058505708 2.3944201843 2.4671822313 0.0800405958 0.7230182447 0.0344589225 60.0455735073 2.5176397108
0.006999999999999999 0.0 0.7944 0.1986 0.2573554435 0.0146678121 0.0000000000 0.0000000000 12.5271781938 0.4217780393 2.7146915125 0.1172676740 15.4992251498 .5537135254
0.006999999999999999 0.0005 0.794 0.1985 0.1587449299 0.0138243655 20.9674031371 2.0078370318 7.3572247572 0.4116256800 1.8192431334 0.0806459350 30.3026159576 2.5139330123
0.006999999999999999 0.001 0.7936 0.1984 0.1283364015 0.0232120977 27.7059408236 2.4958649180 5.8563474390 0.4260825624 1.5684581713 0.1070203795 35.2590828354 3.0521799576
0.006999999999999999 0.0015 0.7932 0.1983 0.1177244457 0.0163749057 31.9164418286 1.8708166642 5.2394164229 0.2303124364 1.4266025116 0.0693495859 38.7001852088 2.1868535922
0.006999999999999999 0.002 0.7928 0.1982 0.1044439863 0.0140947323 33.7854494904 1.6221596748 4.7324774992 0.0862679763 1.2994770643 0.0473532194 39.9218480402 1.7698756028
0.006999999999999999 0.0025 0.7924 0.1981 0.0988587464 0.0048005955 39.5378265001 2.5948530161 4.3281617393 0.2776723471 1.1926520780 0.0540976916 45.1574990638 2.9314236503
0.0 0.0015 0.7988 0.1997 0.0000000000 0.0000000000 32.2745505729 1.1182072526 5.2748522990 0.3447539042 1.4253646786 0.1071165478 38.9747675505 1.5700777046
0.0005 0.0045 0.7959999999999999 0.19899999999999998 0.0060196475 0.0014997047 46.1036073542 1.2426459125 3.4672975215 0.1105028983 0.9947225842 0.0828050129 50.5716471074 1.4374535284
0.006999999999999999 0.003 0.792 0.198 0.0946387874 0.0199476400 40.1063071111 0.9221065668 4.0944149974 0.1465741401 1.1432625420 0.1001785505 45.4386234379 1.1888068974
0.006999999999999999 0.0035 0.7916 0.1979 0.0822271431 0.0056196109 42.5710279881 3.2788022144 3.8207893491 0.1399005586 1.0692401297 0.0178110359 47.5432846100 3.4421334198
0.006999999999999999 0.004 0.7912 0.1978 0.0849577049 0.0066190264 43.8170898305 3.2902358456 3.6177103531 0.2450766513 1.0046252481 0.0970050465 48.5243831366 3.6389365698
0.006999999999999999 0.0045 0.7908 0.1977 0.0777589512 0.0069726492 46.0341642137 4.5885387400 3.3923078389 0.1597477968 0.9957128506 0.0900829498 50.4999438544 4.8453421358
0.006999999999999999 0.005 0.7904 0.1976 0.0713048962 0.0088584714 47.8977253546 4.2834378331 3.1371045115 0.1547820959 0.9312217522 0.0379964322 52.0373565145 4.4850748326
0.006999999999999999 0.0055 0.79 0.1975 0.0680158105 0.0081331792 47.5190219535 3.6428652378 3.1584527304 0.2356741963 0.9078267089 0.0526997125 51.6533172033 3.9393723258
0.006999999999999999 0.006 0.7896 0.1974 0.0636717350 0.0088758444 49.4108369212 2.6866909206 2.9859331138 0.2037676966 0.8805943833 0.0477579001 53.3410361533 2.9470923617
0.006999999999999999 0.0065 0.7892 0.1973 0.0617479301 0.0084817948 50.4461864892 1.6342691796 2.9529896694 0.1279038006 0.8652452543 0.0639805203 54.3261693430 1.8346352953
0.006999999999999999 0.006999999999999999 0.7888 0.1972 0.0599482417 0.0037931739 51.6173586703 1.9279517740 2.8591441995 0.1783207115 0.8448210101 0.0363847103 55.3812721216 2.1464503697
0.006999999999999999 0.0075 0.7884 0.1971 0.0639820261 0.0058400710 52.8702286637 1.9902006613 2.8143887965 0.1394579959 0.8156081517 0.0153690811 56.5642076380 2.1508678093
0.0005 0.005 0.7956 0.1989 0.0048405413 0.0030300685 46.9296062780 2.5134881759 3.3588225616 0.2563505620 0.9468184478 0.0689391851 51.2400878287 2.8418079915
0.006999999999999999 0.008 0.7879999999999999 0.19699999999999998 0.0571556218 0.0096969818 54.0141682407 3.6356490661 2.6543313381 0.1704843140 0.7892423092 0.0846424364 57.5148975098 3.9004727983
0.006999999999999999 0.0085 0.7876 0.1969 0.0562868067 0.0165154172 55.2266999392 4.4081374740 2.5795583886 0.2306711171 0.7596581010 0.0474889263 58.6222032355 4.7028129346
0.006999999999999999 0.009000000000000001 0.7872 0.1968 0.0543009436 0.0096539936 52.5696487957 2.3479790941 2.6167281302 0.2141742832 0.7862715101 0.0406989244 56.0269493796 2.6125062953
0.006999999999999999 0.0095 0.7868 0.1967 0.0511980325 0.0073742299 56.8244027824 2.3484986631 2.4182005311 0.0741848287 0.7147247637 0.0273938899 60.0085261097 2.4574516116
0.006999999999999999 0.01 0.7864 0.1966 0.0511980325 0.0042272537 54.6394969128 2.6630129534 2.4174419649 0.0801959651 0.7212852785 0.0531467306 57.8294221887 2.8005829028
0.0075 0.0 0.794 0.1985 0.2801928689 0.0126330786 0.0000000000 0.0000000000 12.9174062966 0.5915757642 2.8166889502 0.1037507862 16.0142881157 .7079596290
0.0075 0.0005 0.7936 0.1984 0.1675571973 0.0151858889 20.6770354957 0.7199457959 7.2618621551 0.3555062511 1.8503127412 0.1265610224 29.9567675893 1.2171989583
0.0075 0.001 0.7932 0.1983 0.1444094808 0.0178382576 27.8109565533 1.6874303454 5.8348908535 0.3552477095 1.5748949028 0.0752643170 35.3651517904 2.1357806295
0.0075 0.0015 0.7928 0.1982 0.1269711207 0.0134561916 31.7986608158 2.0212864969 5.2784283966 0.3632673212 1.4350197758 0.0326431367 38.6390801089 2.4306531464
0.0075 0.002 0.7924 0.1981 0.1154903497 0.0164911477 35.0289582761 1.5924738244 4.7842767308 0.2323369653 1.2825187525 0.0449413500 41.2112441091 1.8862432874
0.0005 0.0055 0.7952 0.1988 0.0048405413 0.0018658793 50.8068482900 3.2656377807 3.1662551251 0.1800981058 0.9089407586 0.0500280579 54.8868847150 3.4976298237
0.0075 0.0025 0.792 0.198 0.1073607227 0.0072690286 38.7940360000 1.3870630742 4.3246940083 0.1518410495 1.2006979924 0.1100933971 44.4267887234 1.6562665494
0.0075 0.003 0.7916 0.1979 0.0946387874 0.0153974438 40.6935101376 1.7697583992 3.9762954106 0.2205238608 1.1241999141 0.0743137028 45.8886442497 2.0799934066
0.0075 0.0035 0.7912 0.1978 0.0868815097 0.0095173925 42.2927448147 3.9364415757 3.8457136656 0.2408993027 1.0869411413 0.0778257402 47.3122811313 4.2646840111
0.0075 0.004 0.7908 0.1977 0.0861368111 0.0089035707 44.1671989972 1.9751241113 3.5184465536 0.1462003106 0.9962079838 0.0629549734 48.7679903457 2.1931829660
0.0075 0.0045 0.7904 0.1976 0.0850818213 0.0140827047 46.5195853822 2.0286789596 3.4839859769 0.1439229125 0.9662524256 0.0685334813 51.0549056060 2.2552180581
0.0075 0.005 0.79 0.1975 0.0810480369 0.0059056476 47.4483873865 2.3573222698 3.3411588068 0.1567905456 0.9433525155 0.0386980722 51.8139467457 2.5587165352
0.0075 0.0055 0.7896 0.1974 0.0718013620 0.0056141257 48.5780298463 1.4271687178 3.1856527454 0.1546062811 0.8964386454 0.0784696294 52.7319225991 1.6658587540
0.0075 0.006 0.7892 0.1973 0.0742216326 0.0099865543 49.2293996962 2.4745968108 3.0492192043 0.1530642744 0.8851743653 0.0584875756 53.2380148984 2.6961352151
0.0075 0.0065 0.7888 0.1972 0.0646646665 0.0031789320 49.7997525488 1.5477453561 2.8608780650 0.0954044619 0.8206832670 0.0281726001 53.5459785473 1.6745013501
0.0075 0.006999999999999999 0.7884 0.1971 0.0654714234 0.0065323464 51.0179009720 2.5884224919 2.8408302453 0.2052876334 0.8130087025 0.0722436488 54.7372113432 2.8724861205
0.0005 0.006 0.7948 0.1987 0.0054611235 0.0027361976 49.9182143767 1.0841651861 3.0681833581 0.3484221746 0.8880213812 0.0757222005 53.8798802395 1.5110457588
0.0075 0.0075 0.7879999999999999 0.19699999999999998 0.0625546870 0.0073909231 51.9101091646 1.1392132237 2.6978947086 0.0840114418 0.7830531443 0.0476358276 55.4536117045 1.2782514162
0.0075 0.008 0.7876 0.1969 0.0606929404 0.0071039724 53.4671333053 3.8606744940 2.6235552255 0.1814498213 0.7677040153 0.0703307028 56.9190854865 4.1195589905
0.0075 0.0085 0.7872 0.1968 0.0590794266 0.0081350730 55.5979143742 4.1559531128 2.6284317222 0.1654740494 0.7668375322 0.0358672653 59.0522630552 4.3654295005
0.0075 0.009000000000000001 0.7868 0.1967 0.0623685123 0.0049491188 55.0542835144 1.7860034254 2.5576683368 0.1444272620 0.7443089720 0.0588386171 58.4186293355 1.9942184233
0.0075 0.0095 0.7864 0.1966 0.0575900293 0.0074944135 55.5885531665 2.4165102675 2.4884220836 0.2564820935 0.7163339466 0.0383895894 58.8508992260 2.7188763639
0.0075 0.01 0.7859999999999999 0.1965 0.0552318169 0.0086970119 54.8716548630 2.2870049230 2.3811391562 0.2925862701 0.7188096126 0.1099307199 58.0268354487 2.6982189249
0.008 0.0 0.7936 0.1984 0.2954591913 0.0306630418 0.0000000000 0.0000000000 12.6019511432 0.9594802900 2.7408097884 0.0992572259 15.6382201229 1.0894005577
0.008 0.0005 0.7932 0.1983 0.1807135402 0.0203248017 20.7568610665 0.9099518556 7.2221999819 0.1855182907 1.8369441450 0.1156297681 29.9967187336 1.2314247161
0.008 0.001 0.7928 0.1982 0.1475123919 0.0090664491 28.3802881832 1.4646699387 5.9192000632 0.1203651905 1.5580603742 0.0637723095 36.0050610125 1.6578738878
0.008 0.0015 0.7924 0.1981 0.1385760080 0.0141764668 32.1763429942 2.1170217396 5.3473495499 0.3755924220 1.4212798297 0.0407591166 39.0835483818 2.5475497450
0.0005 0.0065 0.7944 0.1986 0.0047164248 0.0012033536 50.7322990363 1.5165210290 2.9437785090 0.1395263551 0.8765095344 0.0328191521 54.5573035045 1.6900698898
0.008 0.002 0.792 0.198 0.1201447163 0.0126416115 35.6239906762 2.7606371606 4.6150081119 0.3813159119 1.2788052535 0.0825529738 41.6379487579 3.2371476578
0.008 0.0025 0.7916 0.1979 0.1106498085 0.0117064902 38.9269651488 1.3366130145 4.2952182949 0.1238785165 1.2094866066 0.0665277364 44.5423198588 1.5387257576
0.008 0.003 0.7912 0.1978 0.1025201815 0.0141492744 40.3789735599 2.6474214213 3.9835559724 0.2925368181 1.1307604289 0.0860627805 45.5958101427 3.0401702943
0.008 0.0035 0.7908 0.1977 0.0925908661 0.0087200082 43.4552366032 3.5078134521 3.7063542265 0.3350912354 1.0589661160 0.1062317467 48.3131478118 3.9578564424
0.008 0.004 0.7904 0.1976 0.0876262084 0.0053471000 44.2427694737 2.8101357793 3.5915940041 0.2441425997 1.0191078939 0.0423519811 48.9410975801 3.1019774601
0.008 0.0045 0.79 0.1975 0.0851438795 0.0085234657 46.5360951484 2.5055261652 3.5121612912 0.1415833492 0.9760313062 0.0510251512 51.1094316253 2.7066581313
0.008 0.005 0.7896 0.1974 0.0774486601 0.0142739305 47.6807155405 1.7749750025 3.1946471726 0.1918070335 0.9125304742 0.0391640653 51.8653418474 2.0202200318
0.008 0.0055 0.7892 0.1973 0.0775107183 0.0092331289 47.0712158194 4.5333245252 3.1287602838 0.3138440231 0.8940867628 0.0848276024 51.1715735843 4.9412292796
0.008 0.006 0.7888 0.1972 0.0723598860 0.0120168819 49.4489625669 2.3681895742 2.9795394848 0.2822029219 0.8695776697 0.0648558335 53.3704396074 2.7272652115
0.008 0.0065 0.7884 0.1971 0.0744078073 0.0092581216 49.8436651230 1.6120001670 2.8849354488 0.1750267761 0.8354134794 0.0179788583 53.6384218585 1.8142639230
0.0005 0.006999999999999999 0.794 0.1985 0.0042199590 0.0025314886 51.8981949003 2.2240424153 2.8159059288 0.3111665165 0.8321951137 0.0989944497 55.5505159018 2.6367348701
0.008 0.006999999999999999 0.7879999999999999 0.19699999999999998 0.0667746461 0.0086561765 51.4171990300 1.3119814900 2.7125241987 0.1786772893 0.8146178853 0.0158210358 55.0111157601 1.5151359916
0.008 0.0075 0.7876 0.1969 0.0678296358 0.0160902021 53.2572720498 2.9683301535 2.7436254110 0.2527025311 0.7919655418 0.0685075418 56.8606926384 3.3056304285
0.008 0.008 0.7872 0.1968 0.0637958514 0.0093178306 53.5929138956 1.5159468523 2.6595329345 0.1075367960 0.7667137489 0.0589260507 57.0829564304 1.6917275296
0.008 0.0085 0.7868 0.1967 0.0624926288 0.0079240354 55.2067860975 4.1107979557 2.5092284695 0.2090099161 0.7391100735 0.0426318017 58.5176172693 4.3703637089
0.008 0.009000000000000001 0.7864 0.1966 0.0583967862 0.0066306530 56.6198178439 2.1229926799 2.5433639464 0.1928158120 0.7528500196 0.0511666914 59.9744285961 2.3736058363
0.008 0.0095 0.7859999999999999 0.1965 0.0639199679 0.0078498131 56.0589964028 2.1677545780 2.4770435913 0.2319456247 0.7240085111 0.1223575206 59.3239684731 2.5299075364
0.008 0.01 0.7856 0.1964 0.0550456422 0.0061384334 58.0536144510 2.0960149881 2.3549144406 0.2280826164 0.6970237521 0.0690413482 61.1605982859 2.3992773861
0.0085 0.0 0.7932 0.1983 0.3227648087 0.0604886547 0.0000000000 0.0000000000 12.8593218025 0.4137430291 2.7543021679 0.2379505244 15.9363887791 .7121822082
0.0085 0.0005 0.7928 0.1982 0.2011306950 0.0202974977 20.7354153907 1.7599543160 7.2163481858 0.4309419920 1.8529121905 0.0802642824 30.0058064620 2.2914580881
0.0085 0.001 0.7924 0.1981 0.1671848480 0.0094963274 28.0960478777 2.1534690217 5.8850645863 0.2496438932 1.5857878330 0.0400293062 35.7340851450 2.4526385485
0.0005 0.0075 0.7936 0.1984 0.0044061337 0.0016372083 52.7136411900 2.4810721564 2.7799282198 0.1674375737 0.8002590228 0.0704456394 56.2982345663 2.7205925778
0.0085 0.0015 0.792 0.198 0.1436027239 0.0116391844 31.7785767703 3.8421544742 5.2709511016 0.4494677393 1.4138528319 0.1144834244 38.6069834277 4.4177448223
0.0085 0.002 0.7916 0.1979 0.1137527195 0.0108600114 36.2751903223 1.0192785521 4.5555148522 0.1625897641 1.2750917546 0.0286407911 42.2195496486 1.2213691187
0.0085 0.0025 0.7912 0.1978 0.1196482505 0.0178512067 37.8252361083 2.6842776986 4.3441999951 0.2326967646 1.2352335326 0.0909664922 43.5243178865 3.0257921621
0.0085 0.003 0.7908 0.1977 0.1118289147 0.0154951810 40.4412681419 1.8288152953 4.1850094694 0.1642279902 1.1588592376 0.0287070522 45.8969657636 2.0372455187
0.0085 0.0035 0.7904 0.1976 0.1038854624 0.0030503368 42.6207274906 1.1194482317 3.8113614555 0.2444394863 1.0651552809 0.0736942179 47.6011296894 1.4406322727
0.0085 0.004 0.79 0.1975 0.0984863971 0.0148400918 44.5823260064 3.3739288016 3.5386027400 0.2341214041 1.0236878760 0.0793643062 49.2431030195 3.7022546037
0.0085 0.0045 0.7896 0.1974 0.0907911777 0.0101866259 45.7560512441 1.7117062610 3.3708512534 0.2109710275 0.9791258886 0.0788063235 50.1968195638 2.0116702379
0.0085 0.005 0.7892 0.1973 0.0873779755 0.0096985703 46.3788268596 1.7466812023 3.2407029748 0.2540090757 0.9355541677 0.0521690434 50.6424619776 2.0625578917
0.0085 0.0055 0.7888 0.1972 0.0845853555 0.0175685060 48.6338566848 1.4305930194 3.1275682513 0.3498414697 0.9089407586 0.0421488947 52.7549510502 1.8401518898
0.0085 0.006 0.7884 0.1971 0.0785657081 0.0037110609 51.6105505192 2.0584728078 2.9784558188 0.0985194786 0.8510101750 0.0628643689 55.5185822211 2.2235677162
0.0005 0.008 0.7932 0.1983 0.0040337844 0.0021497598 52.4375706657 1.5750612164 2.5808587878 0.2240694141 0.7618862003 0.0224590801 55.7843494382 1.8237394704
0.0085 0.0065 0.7879999999999999 0.19699999999999998 0.0811100952 0.0118828125 51.5543832732 2.0886306113 2.9012988044 0.1056951556 0.8628933716 0.0497688911 55.3996855444 2.2559774705
0.0085 0.006999999999999999 0.7876 0.1969 0.0780071841 0.0145306380 52.0474636116 2.3170709628 2.8433226769 0.1516893882 0.8404885947 0.0939873142 55.8092820673 2.5772783032
0.0085 0.0075 0.7872 0.1968 0.0682640434 0.0115967539 53.5338531854 3.5091421605 2.6341751517 0.1271276400 0.7922131084 0.0413665929 57.0285054889 3.6892331473
0.0085 0.008 0.7868 0.1967 0.0685122762 0.0072094454 53.7200561161 3.2358468619 2.5979807095 0.2339789089 0.7700558980 0.0546298203 57.1566049998 3.5316650365
0.0085 0.0085 0.7864 0.1966 0.0677055194 0.0076349269 54.7479167180 2.9719496466 2.6445783447 0.1896958997 0.7742645301 0.0563723872 58.2344651122 3.2256528604
0.0085 0.009000000000000001 0.7859999999999999 0.1965 0.0624305706 0.0057870747 56.6392210744 1.0452167169 2.5066276713 0.2095367213 0.7334160417 0.0570209883 59.9416953580 1.3175615012
0.0085 0.0095 0.7856 0.1964 0.0588311937 0.0088602103 55.9939785604 1.1171243364 2.4095312036 0.1235151003 0.7414619561 0.0578532997 59.2038029138 1.3073529467
0.0085 0.01 0.7852 0.1963 0.0609411733 0.0103292922 58.2302859703 3.9273293523 2.4041128740 0.3417745606 0.6840265058 0.0568293422 61.3793665234 4.3362625473
0.009000000000000001 0.0 0.7928 0.1982 0.3477122136 0.0262311813 0.0000000000 0.0000000000 12.5472260136 0.5629095365 2.7609864660 0.1450790950 15.6559246932 .7342198128
0.009000000000000001 0.0005 0.7924 0.1981 0.2075847500 0.0128566902 20.8167727956 1.5795060786 7.2475577647 0.6192420265 1.8620721546 0.0626328811 30.1339874649 2.2742376764
0.0005 0.0085 0.7928 0.1982 0.0038476097 0.0024385012 53.8734097181 3.7377425938 2.6825066523 0.2742487655 0.8005065894 0.0599325955 57.3602705695 4.0743624560
0.009000000000000001 0.001 0.792 0.198 0.1655713343 0.0208301265 27.5517362028 1.0864895068 5.9588622363 0.2996539904 1.5805889345 0.0436265450 35.2567587079 1.4506001687
0.009000000000000001 0.0015 0.7916 0.1979 0.1568211251 0.0133827227 31.0102769264 2.1923707803 5.2530706137 0.1069090131 1.4204133467 0.0446581595 37.8405820119 2.3573206756
0.009000000000000001 0.002 0.7912 0.1978 0.1351628059 0.0164218765 36.1797060041 3.3648129546 4.6298543352 0.4734300205 1.3098748614 0.1470837299 42.2545980066 4.0017485815
0.009000000000000001 0.0025 0.7908 0.1977 0.1207652985 0.0180520101 38.4359272557 3.0061399550 4.2594573191 0.2564086420 1.1829969807 0.0830865365 43.9991468540 3.3636871436
0.009000000000000001 0.003 0.7904 0.1976 0.1185312026 0.0150431996 39.7240294308 1.5376757348 4.0969074290 0.3143418822 1.1147923834 0.0796395229 45.0542604458 1.9467003395
0.009000000000000001 0.0035 0.79 0.1975 0.1025201815 0.0084417431 43.2115047963 2.3079771069 3.7012609966 0.0899194623 1.0174987111 0.0239001156 48.0327846855 2.4302384279
0.009000000000000001 0.004 0.7896 0.1974 0.1058092672 0.0171082709 44.0295041426 3.1770402192 3.6336402424 0.3028511086 1.0182414109 0.0593199735 48.7871950631 3.5563195722
0.009000000000000001 0.0045 0.7892 0.1973 0.0944526127 0.0089035707 45.7948577049 2.2514467449 3.3656496570 0.2160837480 0.9505319468 0.0382760696 50.2054919214 2.5147101332
0.009000000000000001 0.005 0.7888 0.1972 0.0905429448 0.0059833910 47.3100117168 2.3398743011 3.2273738838 0.1097269418 0.9535027459 0.0514831389 51.5814312913 2.5070677728
0.009000000000000001 0.0055 0.7884 0.1971 0.0902947119 0.0039444822 49.1931462920 1.8273424873 3.1306025159 0.1422179325 0.9029991602 0.0358672653 53.3170426800 2.0093721673
0.0005 0.009000000000000001 0.7924 0.1981 0.0039717262 0.0016835973 53.7513736109 2.4658986287 2.5530085733 0.1380139507 0.7339111749 0.0449549856 57.0422650853 2.6505511623
0.009000000000000001 0.006 0.7879999999999999 0.19699999999999998 0.0897361879 0.0167138355 48.9747748477 1.1030263665 3.1366710452 0.1914393332 0.9000283611 0.0607391413 53.1012104419 1.3719186765
0.009000000000000001 0.0065 0.7876 0.1969 0.0864471022 0.0060753699 51.1355117811 1.9122691058 2.8652127288 0.1824875414 0.8387556285 0.0555917945 54.9259272406 2.1564238116
0.009000000000000001 0.006999999999999999 0.7872 0.1968 0.0768901361 0.0129426731 52.1730739981 0.8825912485 2.7723425582 0.2097934707 0.8268724319 0.0251252654 55.8491791243 1.1304526577
0.009000000000000001 0.0075 0.7868 0.1967 0.0798068725 0.0034306467 53.4261141954 2.4371754360 2.7267202224 0.1806995966 0.7920893251 0.0551212461 57.0247306154 2.6764269254
0.009000000000000001 0.008 0.7864 0.1966 0.0709946051 0.0103575896 52.9968602729 2.8414074641 2.6795807543 0.1862715514 0.7680753652 0.0395796975 56.5155109975 3.0776163026
0.009000000000000001 0.0085 0.7859999999999999 0.1965 0.0665264132 0.0097223666 55.5077063730 1.3727497454 2.4759599254 0.1199703841 0.7257414772 0.0420979700 58.7759341888 1.5445404661
0.009000000000000001 0.009000000000000001 0.7856 0.1964 0.0699396153 0.0067595050 55.2408268526 6.1980094734 2.4982834436 0.2064153490 0.7122490977 0.0523964627 58.5212990092 6.4635807901
0.009000000000000001 0.0095 0.7852 0.1963 0.0704981393 0.0087094021 55.1802343085 2.5760012580 2.4951408124 0.1084597486 0.7179431295 0.0493707633 58.4638163897 2.7425411720
0.009000000000000001 0.01 0.7848 0.1962 0.0632373274 0.0080474942 58.0674009568 1.0082009703 2.3529638419 0.1484022632 0.7043269667 0.0694025920 61.1879290928 1.2340533197
0.0095 0.0 0.7924 0.1981 0.3577656454 0.0272406610 0.0000000000 0.0000000000 12.6251415942 0.6704196844 2.7637096985 0.1753876112 15.7466169381 .8730479566
0.0 0.002 0.7984 0.1996 0.0000000000 0.0000000000 36.5737277450 2.8830020908 4.5920343941 0.2782030275 1.3114840443 0.0881038005 42.4772461834 3.2493089188
0.0005 0.0095 0.792 0.198 0.0045923084 0.0020916475 54.5329493492 4.9140682354 2.4992587429 0.2929480755 0.7329209085 0.0667714235 57.7697213090 5.2758793819
0.0095 0.0005 0.792 0.198 0.2163970175 0.0164920818 20.8676637245 1.5100796676 7.2615370553 0.4519432122 1.8306311968 0.0977790904 30.1762289941 2.0762940520
0.0095 0.001 0.7916 0.1979 0.1744456599 0.0166214115 27.7920639342 1.0603335146 5.8552637731 0.5473388841 1.5793511015 0.0539013373 35.4011244687 1.6781951475
0.0095 0.0015 0.7912 0.1978 0.1532217482 0.0120680505 32.3513124757 1.7114276653 5.2021383148 0.3552448005 1.3758513593 0.0676314606 39.0825238980 2.1463719769
0.0095 0.002 0.7908 0.1977 0.1422995013 0.0087023241 35.3462181142 1.3437348257 4.6784025691 0.2168259287 1.2811571362 0.0690661999 41.4480773208 1.6383292784
0.0095 0.0025 0.7904 0.1976 0.1238061514 0.0208796174 39.2360552056 3.8659468921 4.2265138747 0.5288092561 1.1849775135 0.1669975702 44.7713527452 4.5826333358
0.0095 0.003 0.79 0.1975 0.1243646754 0.0133873263 41.2139932839 3.4381078446 3.9875655363 0.1879997682 1.1250663972 0.0534445768 46.4509898928 3.6929395159
0.0095 0.0035 0.7896 0.1974 0.1191517848 0.0091459587 41.9067226512 1.3771587074 3.9269886106 0.1646924098 1.0694876963 0.0558535700 47.0223507429 1.6068506459
0.0095 0.004 0.7892 0.1973 0.1117668565 0.0127326775 43.9649969116 1.7646770154 3.5905103382 0.1174017886 1.0056155144 0.0745187792 48.6728896207 1.9693302607
0.0095 0.0045 0.7888 0.1972 0.0973072909 0.0139739902 46.2942355830 3.3525382276 3.4251429167 0.1855147459 0.9986836497 0.0966892569 50.8153694403 3.6487162206
0.0095 0.005 0.7884 0.1971 0.0965625922 0.0081331792 47.7944116627 2.7352335854 3.2482886363 0.3111038623 0.9182245059 0.0501748541 52.0574873971 3.1046454810
0.0005 0.01 0.7916 0.1979 0.0034752604 0.0009120659 57.0541778797 3.0591687084 2.4211264291 0.0987661479 0.6956621358 0.0297801109 60.1744417050 3.1886270331
0.0095 0.0055 0.7879999999999999 0.19699999999999998 0.0963764176 0.0094573146 48.3565947341 2.2955062124 3.1960559383 0.1424740076 0.9307266190 0.0627492201 52.5797537090 2.5101867547
0.0095 0.006 0.7876 0.1969 0.0871918008 0.0125719603 50.6308575859 2.7052941359 2.9820319164 0.2226353090 0.8664830873 0.0592817329 54.5665643904 2.9997831381
0.0095 0.0065 0.7872 0.1968 0.0906050030 0.0088549928 51.5921685114 2.7667937551 2.9668605933 0.2037471790 0.8521242247 0.0359219046 55.5017583324 3.0153178315
0.0095 0.006999999999999999 0.7868 0.1967 0.0770763108 0.0116206401 52.1519687300 1.9617257473 2.6715616264 0.1640622983 0.7726553473 0.0387550463 55.6732620145 2.1761637320
0.0095 0.0075 0.7864 0.1966 0.0799309890 0.0090579496 51.9007479569 1.7664874524 2.7887059138 0.0516643914 0.8084287204 0.0546466462 55.5778135801 1.8818564396
0.0095 0.008 0.7859999999999999 0.1965 0.0832200747 0.0129723950 53.6802284326 2.0037761980 2.6414357134 0.1153623338 0.7584202680 0.0368333839 57.1633044887 2.1689443107
0.0095 0.0085 0.7856 0.1964 0.0701257900 0.0087147068 56.5200784313 3.7821801462 2.4533113074 0.2040763645 0.7410906062 0.0660896174 59.7846061349 4.0610608349
0.0095 0.009000000000000001 0.7852 0.1963 0.0744078073 0.0068252759 56.1509064417 1.9829724259 2.5408715148 0.1103608281 0.7462895047 0.0497380947 59.5124752685 2.1498966246
0.0095 0.0095 0.7848 0.1962 0.0664643549 0.0108016965 56.4239132980 4.1996809033 2.4229686612 0.1773420542 0.7339111749 0.0495096056 59.6472574890 4.4373342596
0.0095 0.01 0.7844 0.1961 0.0694431496 0.0099401697 56.1514170530 5.1204090551 2.4317463553 0.3581380655 0.7325495586 0.1188747669 59.3851561165 5.6073620572
0.001 0.0 0.7992 0.1998 0.0386622718 0.0131329038 0.0000000000 0.0000000000 12.9181648627 0.3935749355 2.8296861965 0.1327520328 15.7865133310 .5394598721
0.01 0.0 0.792 0.198 0.3716666870 0.0258221865 0.0000000000 0.0000000000 12.7131352680 0.4438505172 2.7312784744 0.1908544184 15.8160804294 .6605271221
0.01 0.0005 0.7916 0.1979 0.2218581409 0.0255390504 21.3360645154 0.8626799153 7.0174954870 0.1935144589 1.8614532381 0.0700250334 30.4368713814 1.1517584580
0.01 0.001 0.7912 0.1978 0.1902705063 0.0142890318 27.8240622440 1.5450569657 5.9403315489 0.4400770426 1.5923483478 0.0838969555 35.5470126470 2.0833199956
0.01 0.0015 0.7908 0.1977 0.1683018960 0.0299339424 32.2129368060 2.5518234734 5.1554323131 0.3133255844 1.3711475940 0.1052859725 38.9078186091 3.0003689727
0.01 0.002 0.7904 0.1976 0.1515461763 0.0133999781 36.2942531452 2.4736700297 4.6130575133 0.2420031544 1.2458788962 0.0578532997 42.3047357310 2.7869264619
0.01 0.0025 0.79 0.1975 0.1372107272 0.0143482043 39.2666918853 2.9520125205 4.2204453455 0.3085053601 1.1806450981 0.0579305835 44.8049930561 3.3327966684
0.01 0.003 0.7896 0.1974 0.1298257988 0.0180186983 39.2445653944 2.9531804785 4.0677568154 0.2134866996 1.1235809976 0.0660803431 44.5657290062 3.2507662195
0.01 0.0035 0.7892 0.1973 0.1227511616 0.0075354117 42.6268548265 0.8195508163 3.7502426968 0.4016917938 1.0672595969 0.0612976092 47.5671082818 1.2900756310
0.01 0.004 0.7888 0.1972 0.1142491853 0.0127628884 43.5772727104 1.7617210648 3.5867175074 0.1375830737 1.0199743770 0.0685495767 48.2982137801 1.9806166036
0.01 0.0045 0.7884 0.1971 0.1057472090 0.0142296132 46.5046074499 3.9319700179 3.2764639506 0.2791890252 0.9559784119 0.0702871172 50.8427970214 4.2956757735
0.001 0.0005 0.7988 0.1997 0.0251335796 0.0108202206 21.1835619324 1.5834363799 7.2713984153 0.5220656658 1.8598440552 0.0554847502 30.3399379825 2.1718070165
0.01 0.005 0.7879999999999999 0.19699999999999998 0.1057472090 0.0128110777 47.7627537604 3.6424524877 3.3211109871 0.3120179660 0.9434762988 0.1269188735 52.1330882553 4.0942004049
0.01 0.0055 0.7876 0.1969 0.1010307842 0.0163466585 49.3747537207 1.8857870491 3.1248590865 0.1379339449 0.9011424108 0.0615839014 53.5017860022 2.1016515539
0.01 0.006 0.7872 0.1968 0.0912876434 0.0058136332 48.8762268615 3.0337965507 2.9668605933 0.1118868152 0.8752717015 0.0522793598 52.8096467997 3.2037763589
0.01 0.0065 0.7868 0.1967 0.0930252736 0.0095690477 51.9981045167 4.3319147422 2.8766995877 0.2513034151 0.8427166940 0.0450244626 55.8105460720 4.6378116676
0.01 0.006999999999999999 0.7864 0.1966 0.0887432564 0.0061684748 51.1426603396 2.0601060036 2.7825290180 0.1111327814 0.8163508515 0.0377163464 54.8302834655 2.2151236062
0.01 0.0075 0.7859999999999999 0.1965 0.0833441911 0.0198842133 52.9948178276 3.3345213132 2.7874055147 0.1998646655 0.8165984181 0.0648255863 56.6821659515 3.6190957783
0.01 0.008 0.7856 0.1964 0.0843991809 0.0094930824 52.8018067458 2.3656224988 2.7205433266 0.1318764007 0.7810726115 0.0612395897 56.3878218648 2.5682315716
0.01 0.0085 0.7852 0.1963 0.0752145641 0.0074324922 54.4995894091 4.6067914501 2.4752013592 0.1499339446 0.7293311929 0.0265554846 57.7793365253 4.7907133715
0.01 0.009000000000000001 0.7848 0.1962 0.0725460606 0.0107085952 54.5338003681 0.8651246128 2.4564539386 0.0872323480 0.7381198071 0.0469894182 57.8009201744 1.0100549742
0.01 0.0095 0.7844 0.1961 0.0731045846 0.0095060556 56.4572732381 2.9767758501 2.3733367614 0.0893019634 0.7150961136 0.0365242543 59.6188106977 3.1121081234
0.001 0.001 0.7984 0.1996 0.0188036410 0.0037972330 28.6500611678 1.2254476120 6.0542248385 0.1985713668 1.5472912273 0.0649030667 36.2703808746 1.4927192785
0.01 0.01 0.784 0.196 0.0763316121 0.0143299407 54.7162588157 4.2839100879 2.4638228669 0.2174649431 0.6990042848 0.0601775276 57.9554175795 4.5758824993
0.001 0.0015 0.7979999999999999 0.1995 0.0151422060 0.0034530256 31.3939162370 2.0251598541 5.2453765856 0.3874304405 1.4334105930 0.0924488057 38.0878456216 2.5084921259
0.001 0.002 0.7976 0.1994 0.0139010416 0.0029213541 36.6171297079 1.7575392540 4.6969332565 0.2309094535 1.2805382197 0.0636202803 42.6085022257 2.0549903419
0.001 0.0025 0.7972 0.1993 0.0141492744 0.0021711510 38.5884298388 1.9559482596 4.3261027740 0.3856428302 1.1972320600 0.0568681542 44.1259139472 2.4006303950
0.001 0.003 0.7968 0.1992 0.0129081100 0.0043986979 41.4774687288 3.2496264102 4.0030619592 0.3567634974 1.1214766815 0.0899181509 46.6149154795 3.7007067564
0.001 0.0035 0.7964 0.1991 0.0135286922 0.0045196113 42.6248123812 3.5235952835 3.7829694080 0.2375907842 1.0942443559 0.1565278839 47.5155548373 3.9222335629
0.0 0.0025 0.7979999999999999 0.1995 0.0000000000 0.0000000000 39.3157105727 2.0171888026 4.3711832769 0.2296539455 1.1940136943 0.0498304269 44.8809075439 2.2966731750
0.001 0.004 0.7959999999999999 0.19899999999999998 0.0108601887 0.0030147779 45.2422060450 5.6161844199 3.6153262881 0.2686605210 1.0098241466 0.0875651136 49.8782166684 5.9754248324
0.001 0.0045 0.7956 0.1989 0.0103637229 0.0050355189 45.8125588976 2.2429124217 3.4526680314 0.1676349590 0.9864291032 0.0568509077 50.2620197551 2.4724338073
0.001 0.005 0.7952 0.1988 0.0083778599 0.0023549439 47.6493980457 2.8596659630 3.3072400631 0.3842731353 0.9487989806 0.1009786486 51.9138149493 3.3472726908
0.001 0.0055 0.7948 0.1987 0.0106740141 0.0007446987 48.7169161274 3.1006435496 3.1827268473 0.3076405246 0.9263942036 0.0725602448 52.8367111924 3.4815890177
0.001 0.006 0.7944 0.1986 0.0095569661 0.0026445833 48.9286496244 2.8438218950 3.0359984799 0.1315954223 0.8792327670 0.0373866546 52.8534378374 3.0154485552
0.001 0.0065 0.794 0.1985 0.0083778599 0.0024511033 51.9148748703 3.5164814165 2.9125689301 0.1893392333 0.8381367120 0.0532550218 55.6739583723 3.7615267749
0.001 0.006999999999999999 0.7936 0.1984 0.0085640345 0.0023418244 52.8166144743 5.0401207421 2.8016015384 0.0452738975 0.8060768378 0.0691087819 56.4328568850 5.1568452459
0.001 0.0075 0.7932 0.1983 0.0087502092 0.0015894660 52.6804514537 2.3336523938 2.7677911613 0.1944827448 0.8291005312 0.0465043160 56.2860933554 2.5762289206
0.001 0.008 0.7928 0.1982 0.0083158016 0.0059705040 53.2068917322 3.1032245080 2.6614835332 0.2654490525 0.7915941919 0.0691105555 56.6682852589 3.4437546200
0.001 0.0085 0.7924 0.1981 0.0076952194 0.0020166535 54.5455444286 3.3188256953 2.6571488695 0.1516234147 0.7925844583 0.0480087741 58.0029729758 3.5204745376
0.0 0.003 0.7976 0.1994 0.0000000000 0.0000000000 40.8284817317 1.1434942786 4.0992914941 0.3072200376 1.1584878877 0.0613465830 46.0862611135 1.5120608992
0.001 0.009000000000000001 0.792 0.198 0.0076331612 0.0029787946 53.7340128257 2.0914157385 2.5511663412 0.0887299420 0.7410906062 0.0412672056 57.0339029343 2.2243916807
0.001 0.0095 0.7916 0.1979 0.0065781715 0.0015402445 54.9868828192 3.9989198003 2.4304459561 0.0854231249 0.7232658113 0.0520985065 58.1471727581 4.1379816762
0.001 0.01 0.7912 0.1978 0.0076331612 0.0025314886 56.8179350389 4.0734373790 2.4303375896 0.1421207938 0.7111350481 0.0305521655 59.9670408378 4.2486418269
0.0015 0.0 0.7988 0.1997 0.0521289058 0.0071730284 0.0000000000 0.0000000000 12.9516501401 0.5327192393 2.7789350442 0.1024548908 15.7827140901 .6423471585
0.0015 0.0005 0.7984 0.1996 0.0358075937 0.0042923478 21.2344528613 1.6385861097 7.0604086580 0.3928779095 1.8826201821 0.0692452223 30.2132892951 2.1050015893
0.0015 0.001 0.7979999999999999 0.1995 0.0273056173 0.0099293154 28.0856654474 1.5982232788 6.0768734565 0.5412247322 1.5711814038 0.1627128512 35.7610259250 2.3120901776
0.0015 0.0015 0.7976 0.1994 0.0225891925 0.0055700495 32.1521740581 2.1056243080 5.2891566893 0.4455971070 1.4074161003 0.0785492568 38.8713360402 2.6353407213
0.0015 0.002 0.7972 0.1993 0.0237062405 0.0075558274 35.7610047157 3.3727565090 4.7148137444 0.5109903043 1.2948970823 0.0896908871 41.7944217829 3.9809935278
0.0015 0.0025 0.7968 0.1992 0.0227753672 0.0031053924 38.9662822210 3.0988502581 4.4201649771 0.2141685808 1.2264449184 0.0375339047 44.6356674837 3.3536581360
0.0015 0.003 0.7964 0.1991 0.0210997952 0.0073637774 40.6878934130 1.4317095666 4.0332962387 0.2132432086 1.1522987228 0.0304959443 45.8945881697 1.6828124969
0.0 0.0035 0.7972 0.1993 0.0000000000 0.0000000000 42.5562202596 3.2630155381 3.7595622239 0.2885992617 1.0797617101 0.1145101890 47.3955441936 3.6661249888
0.0015 0.0035 0.7959999999999999 0.19899999999999998 0.0180589424 0.0024002978 44.1205631627 2.1397663983 3.7212004498 0.0924523925 1.0833514257 0.0508422475 48.9431739806 2.2854613361
0.0015 0.004 0.7956 0.1989 0.0148939731 0.0073533100 44.3253183049 4.1889805584 3.6276800797 0.3564080881 1.0275251582 0.1057703475 48.9954175159 4.6585123040
0.0015 0.0045 0.7952 0.1988 0.0147698567 0.0041276882 47.2228673836 2.1623638886 3.4351126433 0.1122615145 0.9931134013 0.0515901701 51.6658632849 2.3303432614
0.0015 0.005 0.7948 0.1987 0.0170660108 0.0041537306 48.8154641135 1.8616009167 3.2065674979 0.0841667362 0.9276320366 0.0619727977 52.9667296588 2.0118941812
0.0015 0.0055 0.7944 0.1986 0.0165074868 0.0059575892 49.4101561061 2.9590538058 3.1965977713 0.2793123245 0.9260228537 0.0465227633 53.5492842179 3.2908464828
0.0015 0.006 0.794 0.1985 0.0139010416 0.0024636410 49.6281871428 3.6715906881 3.0000207709 0.3221142257 0.8989143114 0.0866716476 53.5410232667 4.0828402024
0.0015 0.0065 0.7936 0.1984 0.0125357607 0.0043102551 52.5090562515 5.7257815654 2.9161450276 0.0894218121 0.8246443325 0.0526834281 56.2623813723 5.8721970607
0.0015 0.006999999999999999 0.7932 0.1983 0.0125357607 0.0046539529 52.4239543636 2.5355675499 2.8100541327 0.2499445818 0.8110281697 0.0870245007 56.0575724267 2.8771905853
0.0015 0.0075 0.7928 0.1982 0.0121634114 0.0046836487 54.7474061067 2.4838423368 2.7657321960 0.2317784867 0.7938222913 0.0501687462 58.3191240054 2.7704732184
0.0015 0.008 0.7924 0.1981 0.0128460518 0.0014997047 53.5627878273 3.2177119197 2.6231217592 0.2033095922 0.7701796813 0.0750931151 56.9689353196 3.4976143317
0.0 0.004 0.7968 0.1992 0.0000000000 0.0000000000 44.5583272740 2.1401280635 3.7705072498 0.2279250114 1.0501775018 0.0884731112 49.3790120256 2.4565261861
0.0015 0.0085 0.792 0.198 0.0109222469 0.0022683108 52.8128699913 2.0669165866 2.6247472581 0.1165903683 0.7638667331 0.0760936117 56.2124062294 2.2618688774
0.0015 0.009000000000000001 0.7916 0.1979 0.0107360723 0.0046539529 55.1911273501 1.8104386095 2.5590771025 0.1804438826 0.7693131982 0.0643815962 58.5302537231 2.0599180412
0.0015 0.0095 0.7912 0.1978 0.0107360723 0.0039949302 56.8252538013 3.5073816374 2.3992363773 0.2134222213 0.7164577299 0.0462267231 59.9516839808 3.7710255120
0.0015 0.01 0.7908 0.1977 0.0116669456 0.0019466903 57.5486198483 4.3079557317 2.4640396001 0.2198005787 0.7236371612 0.0866108120 60.7479635552 4.6163138127
0.002 0.0 0.7984 0.1996 0.0729804682 0.0086650701 0.0000000000 0.0000000000 13.1470351079 0.4162908009 2.8066625030 0.1660273221 16.0266780791 .5909831931
0.002 0.0005 0.7979999999999999 0.1995 0.0451783851 0.0062872053 21.2630470956 1.9261893249 7.2967561981 0.4442879141 1.8405338607 0.1056543929 30.4455155395 2.4824188372
0.002 0.001 0.7976 0.1994 0.0361799430 0.0048643512 28.5738098763 1.4995340960 5.7938199146 0.2339644539 1.5930910476 0.1355232100 35.9969007815 1.8738861111
0.002 0.0015 0.7972 0.1993 0.0323323333 0.0040294858 32.3890977140 1.3761407984 5.1126275087 0.3026168116 1.4179376807 0.0694423200 38.9519952367 1.7522294158
0.002 0.002 0.7968 0.1992 0.0307808777 0.0049241546 35.4268947039 2.0013973589 4.7727898719 0.2807783244 1.3024478635 0.0837404762 41.5329133170 2.3708403141
0.002 0.0025 0.7964 0.1991 0.0296017715 0.0015991285 39.4288960836 1.7677707309 4.3656565806 0.2900238281 1.2177800875 0.0725399700 45.0419345232 2.1319336575
0.0 0.0045 0.7964 0.1991 0.0000000000 0.0000000000 45.8777469437 3.5547315728 3.4765086820 0.3751083606 0.9875431529 0.1091024614 50.3417987786 4.0389423948
0.002 0.003 0.7959999999999999 0.19899999999999998 0.0243888809 0.0052599605 40.0363533593 3.0060998274 4.0581121886 0.4249510535 1.1468522577 0.1235776471 45.2657066865 3.5598884885
0.002 0.0035 0.7956 0.1989 0.0225891925 0.0036693153 44.4793527220 2.3249733598 3.5820577439 0.3495591199 1.0265348918 0.0616515389 49.1105345502 2.7398533339
0.002 0.004 0.7952 0.1988 0.0225891925 0.0051084132 44.4866714844 2.8834922061 3.5980959997 0.1806046891 1.0333429732 0.0518449613 49.1406996498 3.1210502697
0.002 0.0045 0.7948 0.1987 0.0233959494 0.0065039858 44.0121433575 3.6236100054 3.6079573597 0.1903830501 1.0165084447 0.0592227733 48.6600051113 3.8797198146
0.002 0.005 0.7944 0.1986 0.0233959494 0.0040141645 47.6025920074 3.2563287453 3.3550297308 0.3043423250 0.9639005430 0.0708948781 51.9449182306 3.6355801129
0.002 0.0055 0.794 0.1985 0.0210997952 0.0033071850 49.0522175656 2.8296707327 3.1841356131 0.1450617093 0.9095596751 0.0628965339 53.1670126490 3.0409361609
0.002 0.006 0.7936 0.1984 0.0180589424 0.0056524105 50.2024546823 3.9164694324 2.9685944588 0.2655679415 0.8633885048 0.0862477396 54.0524965883 4.2739375240
0.002 0.0065 0.7932 0.1983 0.0187415828 0.0016465907 53.6392093226 1.7270491161 2.9770470531 0.1822178387 0.8663593040 0.0154684554 57.5013572625 1.9263820009
0.002 0.006999999999999999 0.7928 0.1982 0.0188036410 0.0031789320 52.3754462875 4.5652922914 2.8224079244 0.2451462168 0.8409837279 0.0404936017 56.0576415808 4.8541110419
0.002 0.0075 0.7924 0.1981 0.0182451170 0.0040675365 53.4649206562 2.5428169767 2.7229273917 0.3400526433 0.8053341380 0.1194887814 57.0114273029 3.0064259379
