# Supplementary material for: Multipressure Sampling for Improving the Performance of MOF-based Electronic Noses
Source: ACS Sens. 2024 Jul 12;9(7):3531–9. doi: 10.1021/acssensors.4c00199 (PMC11287752; doi:10.1021/acssensors.4c00199)
Supplement: Supplementary file 2 — se4c00199_si_002.zip [file se4c00199_si_002.zip › Multiplex_Adsorption_Data/Methane_1bar/FIDRIV.csv]

methane_comp CO2_comp N2_comp O2_comp methane_mass methane_error CO2_mass CO2_error N2_mass N2_error O2_mass O2_error total_mass total_error
0.0 0.0 0.8 0.2 0.0000000000 0.0000000000 0.0000000000 0.0000000000 21.2066902519 4.2530625918 2.2357375211 0.1024524531 23.4424277730 4.3555150449
0.0 0.0005 0.7996 0.1999 0.0000000000 0.0000000000 95.6068684021 11.2808246135 8.4955637503 1.3871841966 2.2522807799 0.1101256543 106.3547129323 12.7781344644
0.0 0.005 0.7959999999999999 0.19899999999999998 0.0000000000 0.0000000000 108.0334404192 4.5184430334 7.2575937688 0.4130295229 2.1901836198 0.1124970627 117.4812178078 5.0439696190
0.002 0.008 0.792 0.198 0.0292089215 0.0121302135 111.9683787011 3.0443403056 7.3346258107 0.6689261160 2.2038497902 0.0639500833 121.5360632235 3.7893467184
0.002 0.0085 0.7916 0.1979 0.0278867070 0.0060627241 113.4466179149 1.4320159294 7.1324954119 0.0752168107 2.2143991147 0.0797841074 122.8213991485 1.5930795716
0.002 0.009000000000000001 0.7912 0.1978 0.0254826805 0.0036140442 112.4671690513 1.1072809854 7.0974426844 0.3215335974 2.2417314554 0.1132609373 121.8318258716 1.5456895643
0.002 0.0095 0.7908 0.1977 0.0271654990 0.0060531840 113.5725517641 1.9573595150 7.2685083906 0.2463094909 2.2621108323 0.1243136787 123.1303364860 2.3340358686
0.002 0.01 0.7904 0.1976 0.0280069083 0.0089499551 115.1925489756 1.9595506330 7.1226302731 0.2419640487 2.1436706891 0.0922664135 124.4868568461 2.3027310503
0.0025 0.0 0.7979999999999999 0.1995 0.0324543572 0.0072520358 0.0000000000 0.0000000000 19.8809835034 4.2921297493 2.2613915602 0.0873401597 22.1748294208 4.3867219448
0.0025 0.0005 0.7976 0.1994 0.0328149612 0.0115443343 96.7610422396 8.0527153848 7.9259044540 0.7566535901 2.2386146096 0.0783914960 106.9583762644 8.8993048052
0.0025 0.001 0.7972 0.1993 0.0344977797 0.0043405828 98.8333463649 7.2318161261 7.7785570605 0.4850698425 2.2354977637 0.0719336057 108.8818989688 7.7931601571
0.0025 0.0015 0.7968 0.1992 0.0344977797 0.0093293574 103.4378439339 6.3300906005 7.5317186918 0.8357454207 2.2515615078 0.0832120447 113.2556219132 7.2583774233
0.0025 0.002 0.7964 0.1991 0.0335361691 0.0092609640 103.0138886197 5.8734279407 7.5755870754 0.5804034564 2.2187147474 0.0889160517 112.8417266116 6.5520084128
0.0 0.0055 0.7956 0.1989 0.0000000000 0.0000000000 109.4569544525 3.9781391041 7.2116264196 0.5983452920 2.1755584200 0.1079749674 118.8441392921 4.6844593635
0.0025 0.0025 0.7959999999999999 0.19899999999999998 0.0364210009 0.0073155122 103.1207016226 2.3436436482 7.5117785175 0.3063586975 2.2206328064 0.1040513860 112.8895339474 2.7613692439
0.0025 0.003 0.7956 0.1989 0.0361805982 0.0059569428 106.4645420208 1.5637701605 7.2531859408 0.2728183935 2.2069666361 0.0198289641 115.9608751959 1.8623744609
0.0025 0.0035 0.7952 0.1988 0.0313725453 0.0103512812 107.4093755593 2.9661144609 7.5002342060 0.4731137642 2.2477253898 0.0678814060 117.1887077004 3.5174609123
0.0025 0.004 0.7948 0.1987 0.0326947599 0.0052449665 107.3566283974 1.9591687899 7.2298874213 0.2453294982 2.2287845572 0.0725066894 116.8479951358 2.2822499440
0.0025 0.0045 0.7944 0.1986 0.0293291228 0.0080238322 108.2216818535 3.8491864218 7.2120462127 0.3690433021 2.2031305181 0.0699401482 117.6661877071 4.2961937043
0.0025 0.005 0.794 0.1985 0.0313725453 0.0029833184 109.2825591483 2.1666115482 7.3127965673 0.3053803973 2.1638103086 0.1141104062 118.7905385695 2.5890856701
0.0025 0.0055 0.7936 0.1984 0.0323341559 0.0090078843 109.2769547623 1.8059939053 7.2939058758 0.2748827817 2.2112822688 0.1064544344 118.8144770628 2.1963390057
0.0025 0.006 0.7932 0.1983 0.0322139546 0.0110585217 110.4215681768 1.9224269245 7.1419407577 0.2064187389 2.1657283676 0.0675690562 119.7614512567 2.2074732413
0.0025 0.0065 0.7928 0.1982 0.0340169744 0.0061102011 109.4843170428 2.9288627580 7.3268596376 0.9505683457 2.1774764790 0.0689167967 119.0226701338 3.9544581015
0.0025 0.006999999999999999 0.7924 0.1981 0.0320937533 0.0055135601 110.4907988268 3.5952560001 7.3984343686 0.7665537756 2.1928209510 0.1326740280 120.1141478997 4.4999973638
0.0 0.006 0.7952 0.1988 0.0000000000 0.0000000000 110.2372827797 2.0042724285 7.0793915792 0.2730611616 2.1889848330 0.0715104255 119.5056591919 2.3488440156
0.0025 0.0075 0.792 0.198 0.0379836181 0.0060531840 111.5309069266 0.8709533213 7.1908466589 0.2525445688 2.1777162363 0.0751110533 120.9374534399 1.2046621274
0.0025 0.008 0.7916 0.1979 0.0346179810 0.0083831267 112.3623340669 1.6479526323 7.2103670401 0.2884244694 2.1424719022 0.0629864117 121.7497909902 2.0077466401
0.0025 0.0085 0.7912 0.1978 0.0334159678 0.0019530403 112.2222244180 2.0940301513 7.1578928971 0.3843677927 2.1714825446 0.0712462751 121.5850158275 2.5515972594
0.0025 0.009000000000000001 0.7908 0.1977 0.0344977797 0.0080669328 113.7832107421 2.8459469292 7.0189413665 0.1156680572 2.1909028920 0.0795127420 123.0275527803 3.0491946612
0.0025 0.0095 0.7904 0.1976 0.0337765718 0.0080597654 113.7489250868 1.6660015961 7.1213708936 0.5070844014 2.1501441382 0.0464312921 123.0542166904 2.2275770550
0.0025 0.01 0.79 0.1975 0.0323341559 0.0113880842 114.6729894304 1.2679848204 7.0605008878 0.1005893051 2.1355189384 0.0428247211 123.9013434125 1.4227869308
0.003 0.0 0.7976 0.1994 0.0411088525 0.0041360435 0.0000000000 0.0000000000 19.9112086097 2.1757735695 2.3138984253 0.1260074987 22.2662158875 2.3059171117
0.003 0.0005 0.7972 0.1993 0.0382240207 0.0128699641 93.8948933269 14.9956701777 8.4460281593 1.5172089680 2.2338194621 0.1028511633 104.6129649690 16.6286002731
0.003 0.001 0.7968 0.1992 0.0401472419 0.0039793719 99.5932351669 7.0273466226 7.9775390107 0.5193854093 2.2889636583 0.0831457006 109.8998850778 7.6338571044
0.003 0.0015 0.7964 0.1991 0.0429118723 0.0042053288 100.6725739684 8.6217706435 7.8503416881 0.8868783677 2.2335797047 0.1006684088 110.7994072335 9.6135227488
0.0 0.0065 0.7948 0.1987 0.0000000000 0.0000000000 110.4129967629 1.8072795844 7.3398732250 0.1543982976 2.2316616457 0.1211152124 119.9845316336 2.0827930944
0.003 0.002 0.7959999999999999 0.19899999999999998 0.0379836181 0.0067740671 103.2558662251 5.0354908154 7.6941786385 0.9286272213 2.1935402231 0.1398950897 113.1815687048 6.1107871935
0.003 0.0025 0.7956 0.1989 0.0385846247 0.0105722513 104.4219081741 4.0362386523 7.5483005210 0.9976802481 2.2393338817 0.0870025304 114.2481272015 5.1314936821
0.003 0.003 0.7952 0.1988 0.0425512684 0.0114134305 105.4419064184 3.5394469528 7.4437720282 0.4499692979 2.2105629967 0.0697525039 115.1387927117 4.0705821851
0.003 0.0035 0.7948 0.1987 0.0449552948 0.0055030681 105.9090484715 3.8351913833 7.4964560677 0.7606519713 2.2215918359 0.1120608632 115.6720516699 4.7134072859
0.003 0.004 0.7944 0.1986 0.0400270406 0.0076249717 106.7856403692 2.1006164042 7.2571739757 0.4437572942 2.1436706891 0.0518984731 116.2265120746 2.6038971432
0.003 0.0045 0.794 0.1985 0.0397866379 0.0011777276 108.4873956818 2.9984536146 7.2063790053 0.2360327783 2.2254279539 0.0679084990 117.9589892789 3.3035726195
0.003 0.005 0.7936 0.1984 0.0390654300 0.0053215394 107.8303638457 2.8319330284 7.3707280211 0.4364988844 2.2105629967 0.0826937054 117.4507202935 3.3564471576
0.003 0.0055 0.7932 0.1983 0.0412290538 0.0110846216 109.4971741635 0.5504067464 7.2609521140 0.5250748077 2.2357375211 0.1491360254 119.0350928524 1.2357022011
0.003 0.006 0.7928 0.1982 0.0442340869 0.0129147917 109.0765155469 3.2531784073 7.5277306570 0.7806328647 2.2091244525 0.0847317624 118.8576047433 4.1314578261
0.003 0.0065 0.7924 0.1981 0.0389452287 0.0035167875 109.3369546590 2.9256087193 7.2636807694 0.3947649552 2.2079256656 0.1174899208 118.8475063227 3.4413803828
0.0 0.006999999999999999 0.7944 0.1986 0.0000000000 0.0000000000 110.9622265868 1.2251610655 7.0393013340 0.2663077181 2.1911426493 0.1035285560 120.1926705701 1.5949973396
0.003 0.006999999999999999 0.792 0.198 0.0436330803 0.0113423181 111.4524455232 1.5100769512 7.2204420756 0.2421518813 2.2060076066 0.1081983355 120.9225282857 1.8717694861
0.003 0.0075 0.7916 0.1979 0.0397866379 0.0111573766 111.7953020759 1.6489653101 7.1020604090 0.3252879531 2.1846692002 0.0661417554 121.1218183230 2.0515523952
0.003 0.008 0.7912 0.1978 0.0381038194 0.0108207899 111.6888187427 1.0585284868 6.9683562927 0.2893145397 2.1482260792 0.0891948994 120.8435049340 1.4478587158
0.003 0.0085 0.7908 0.1977 0.0419502618 0.0042599457 113.2781566664 2.8265935398 7.0273372294 0.3119263627 2.1729210888 0.0364746544 122.5203652464 3.1792545026
0.003 0.009000000000000001 0.7904 0.1976 0.0401472419 0.0139226137 113.3157390193 1.3752501209 7.0691066472 0.3627518035 2.1530212267 0.1328437610 122.5780141351 1.8847682991
0.003 0.0095 0.79 0.1975 0.0407482485 0.0108154476 112.6893664711 2.7169148980 7.0462279209 0.3526537263 2.1400743285 0.1285010065 121.9164169690 3.2088850784
0.003 0.01 0.7896 0.1974 0.0391856313 0.0125240319 113.6318923213 1.8356400760 6.9330936686 0.3024183515 2.1199347090 0.1817898537 122.7241063302 2.3323723131
0.0035 0.0 0.7972 0.1993 0.0469987173 0.0169547790 0.0000000000 0.0000000000 18.0876271925 2.9000231020 2.2182352327 0.0684313079 20.3528611425 2.9854091889
0.0035 0.0005 0.7968 0.1992 0.0512057636 0.0100395092 94.2588487444 8.5686724035 8.5390123407 0.9651048944 2.2331001899 0.0722684568 105.0821670386 9.6160852639
0.0035 0.001 0.7964 0.1991 0.0441138856 0.0017990087 100.0735640104 9.3271057036 7.9231757985 0.7855737508 2.2043293050 0.0454503092 110.2451829995 10.1599287723
0.0 0.0075 0.794 0.1985 0.0000000000 0.0000000000 112.6587071832 1.5109748857 7.0972327879 0.2779163777 2.1959377968 0.0771616565 121.9518777679 1.8660529199
0.0035 0.0015 0.7959999999999999 0.19899999999999998 0.0462775094 0.0083624191 99.7821359406 9.0168440897 7.7932498205 1.1952096911 2.2717011273 0.1195906325 109.8933643978 10.3400068324
0.0035 0.002 0.7956 0.1989 0.0501239517 0.0113168125 102.0713627695 2.6342999564 7.5995152846 0.5324119124 2.2513217504 0.1009603474 111.9723237562 3.2789890287
0.0035 0.0025 0.7952 0.1988 0.0472391200 0.0118652771 105.5592688538 4.8968923208 7.4204735087 0.5959711466 2.2597132586 0.1759564330 115.2866947411 5.6806851775
0.0035 0.003 0.7948 0.1987 0.0444744895 0.0158920514 106.5097067782 2.1700375309 7.4874305151 0.3217779484 2.2486844193 0.1585113596 116.2902962021 2.6662188903
0.0035 0.0035 0.7944 0.1986 0.0469987173 0.0174420362 106.6831130732 2.9344752753 7.2143550750 0.2570539826 2.1508634103 0.0865175376 116.0953302758 3.2954888317
0.0035 0.004 0.794 0.1985 0.0459169054 0.0073940914 107.6216828862 1.1617023561 7.2370239048 0.3363363178 2.1786752658 0.0669537226 117.0832989622 1.5723864879
0.0035 0.0045 0.7936 0.1984 0.0409886512 0.0112604969 107.9177263327 3.9563631766 7.2342952493 0.4725916290 2.2031305181 0.0552878635 117.3961407513 4.4955031660
0.0035 0.005 0.7932 0.1983 0.0494027438 0.0056584063 108.7231095618 1.5969176059 7.2813120815 0.2491853348 2.2067268787 0.0820853064 118.2605512658 1.9338466534
0.0035 0.0055 0.7928 0.1982 0.0513259650 0.0091731803 108.8065160116 2.4528339543 7.3285388102 0.3146348914 2.2072063935 0.0704478814 118.3935871803 2.8470899074
0.0035 0.006 0.7924 0.1981 0.0488017372 0.0133504661 110.5201394357 1.7872504277 7.1455089994 0.3105039370 2.1731608462 0.1022772476 119.8876110185 2.2133820784
0.0 0.008 0.7936 0.1984 0.0000000000 0.0000000000 111.5124454199 2.6230859889 7.1578928971 0.2021538283 2.1801138101 0.1215983603 120.8504521271 2.9468381775
0.0035 0.0065 0.792 0.198 0.0430320737 0.0104678722 109.9066240082 2.1283990484 7.1148640999 0.4688294487 2.1813125970 0.1108872027 119.2458327788 2.7185835720
0.0035 0.006999999999999999 0.7916 0.1979 0.0480805292 0.0137261280 109.4506907270 2.9650267490 7.4313881304 0.9186489819 2.1453489907 0.0666784183 119.0755083773 3.9640802772
0.0035 0.0075 0.7912 0.1978 0.0482007306 0.0073470447 110.4406890230 4.6239304567 7.1425704474 0.4040351449 2.2002534296 0.0988614758 119.8317136306 5.1341741221
0.0035 0.008 0.7908 0.1977 0.0441138856 0.0105229376 112.5007953671 2.7310306323 7.0367825751 0.1964793366 2.2139196000 0.0941291240 121.7956114278 3.0321620305
0.0035 0.0085 0.7904 0.1976 0.0441138856 0.0118652771 112.1088180198 2.8340667741 7.0128543659 0.0962727644 2.1813125970 0.1043162269 121.3470988683 3.0465210425
0.0035 0.009000000000000001 0.79 0.1975 0.0451956975 0.0116638647 113.4960683792 2.2861979782 7.1786726578 0.3149495090 2.1841896855 0.1334568030 122.9041264200 2.7462681549
0.0035 0.0095 0.7896 0.1974 0.0459169054 0.0035331829 114.3255175010 1.8188984727 6.9188207017 0.2992232996 2.1446297186 0.0652739178 123.4348848267 2.1869288730
0.0035 0.01 0.7892 0.1973 0.0469987173 0.0073470447 114.0232103290 1.0461651121 7.0073970551 0.3002533596 2.1369574826 0.1042831586 123.2145635840 1.4580486750
0.004 0.0 0.7968 0.1992 0.0537299914 0.0095739429 0.0000000000 0.0000000000 19.9844625134 1.4670760800 2.2515615078 0.0377082789 22.2897540126 1.5143583018
0.004 0.0005 0.7964 0.1991 0.0532491861 0.0115443343 94.3102772273 6.7604268165 8.5547545836 0.7521641240 2.2458073308 0.0478698881 105.1640883278 7.5720051629
0.0 0.0085 0.7932 0.1983 0.0000000000 0.0000000000 113.0312340145 2.5324248371 6.9708750515 0.1657539820 2.1570971021 0.0957781950 122.1592061681 2.7939570141
0.004 0.001 0.7959999999999999 0.19899999999999998 0.0590188496 0.0121730177 99.1353238671 6.8019650535 7.7680622319 0.4514336096 2.2479651472 0.1202941862 109.2103700958 7.3858658670
0.004 0.0015 0.7956 0.1989 0.0526481795 0.0092983318 101.5471878475 6.9596697733 7.7283917798 0.6692653491 2.2621108323 0.0691399745 111.5903386391 7.7073734287
0.004 0.002 0.7952 0.1988 0.0549320046 0.0037705682 102.4689445027 2.9102783544 7.4832325837 0.6255532008 2.2333399473 0.1681859962 112.2404490383 3.7077881196
0.004 0.0025 0.7948 0.1987 0.0555330113 0.0118408981 105.7082795863 4.8621211183 7.4158557841 0.3415408744 2.2203930491 0.1128786277 115.4000614308 5.3283815185
0.004 0.003 0.7944 0.1986 0.0573360311 0.0058689765 105.6301478526 3.3036612007 7.3258101547 0.1743258951 2.2342989768 0.1103655048 115.2475930152 3.5942215771
0.004 0.0035 0.794 0.1985 0.0552926086 0.0095255283 105.6660818567 6.6497963538 7.5915392148 0.4948568873 2.2438892718 0.0271847227 115.5568029519 7.1813634921
0.004 0.004 0.7936 0.1984 0.0560138166 0.0065130929 108.0970666833 2.4060644450 7.2151946613 0.4005891336 2.1904233772 0.1072484881 117.5586985384 2.9204151596
0.004 0.0045 0.7932 0.1983 0.0531289848 0.0081026748 106.4506958908 3.3605355145 7.4080896109 0.3246317680 2.1880258035 0.1114436020 116.0999402900 3.8047135593
0.004 0.005 0.7928 0.1982 0.0500037504 0.0080597654 108.9228894377 1.6858642489 7.3165747056 0.5665599563 2.2036100328 0.0832949005 118.4930779265 2.3437788711
0.004 0.0055 0.7924 0.1981 0.0520471729 0.0097533579 110.3586012522 1.3360454344 7.0468576106 0.5174597178 2.2019317312 0.1748513567 119.6594377669 2.0381098668
0.0 0.009000000000000001 0.7928 0.1982 0.0000000000 0.0000000000 113.1087064086 1.4227847250 7.0919853736 0.5008267679 2.1707632725 0.1531101935 122.3714550547 2.0767216864
0.004 0.006 0.792 0.198 0.0540905954 0.0057395345 109.1991526984 1.7389404668 7.1434100337 0.5553969590 2.1722018167 0.0682866717 118.5688551442 2.3683636320
0.004 0.0065 0.7916 0.1979 0.0587784470 0.0072280885 110.4393703439 1.7323272405 7.0552534735 0.2905459891 2.1479863219 0.0887996067 119.7013885863 2.1189009248
0.004 0.006999999999999999 0.7912 0.1978 0.0548118033 0.0090399067 111.6993681751 1.1855258348 7.1291370668 0.3271155751 2.1678861840 0.0568503110 121.0512032292 1.5785316276
0.004 0.0075 0.7908 0.1977 0.0549320046 0.0062965304 112.1084883500 1.6997954526 7.2575937688 0.4606732000 2.2477253898 0.1179450335 121.6687395132 2.2847102165
0.004 0.008 0.7904 0.1976 0.0531289848 0.0149475553 110.9401387127 4.4573319098 7.0256580568 0.2765656365 2.1805933248 0.0807523340 120.1995190791 4.8295974356
0.004 0.0085 0.79 0.1975 0.0556532126 0.0136966230 112.7002455732 1.7373797898 6.9853579150 0.0530502945 2.1187359221 0.1213049115 121.8599926229 1.9254316188
0.004 0.009000000000000001 0.7896 0.1974 0.0567350245 0.0109798497 112.1328839124 2.5354006175 7.2550750100 0.4904326718 2.1666873971 0.0817512883 121.6113813440 3.1185644273
0.004 0.0095 0.7892 0.1973 0.0531289848 0.0101311962 113.7868371095 3.9013562598 7.1914763487 0.5155781063 2.1882655608 0.0846937624 123.2197080038 4.5117593247
0.004 0.01 0.7888 0.1972 0.0507249583 0.0068250646 113.6770570787 1.7113759084 7.1112958582 0.2171105856 2.1702837577 0.0435171194 123.0093616529 1.9788286780
0.0045 0.0 0.7964 0.1991 0.0580572390 0.0183179875 0.0000000000 0.0000000000 18.3329962851 3.8363226826 2.2824902092 0.1241841370 20.6735437333 3.9788248071
0.0 0.0095 0.7924 0.1981 0.0000000000 0.0000000000 113.4518926311 1.1741087570 7.1664986566 0.3270121230 2.1141805320 0.0493131439 122.7325718197 1.5504340239
0.0045 0.0005 0.7959999999999999 0.19899999999999998 0.0615430774 0.0132897227 96.2840100937 11.4117746236 8.2747525566 1.6910816457 2.2443687866 0.1017362613 106.8646745143 13.2178822533
0.0045 0.001 0.7956 0.1989 0.0631056946 0.0154681870 100.0458717504 2.1259386430 7.8633552755 0.6303590701 2.2434097571 0.0899981611 110.2157424776 2.8617640612
0.0045 0.0015 0.7952 0.1988 0.0634662986 0.0114184930 103.1276246876 4.7303589885 7.5294098295 0.4931749437 2.2115220262 0.0973710165 112.9320228419 5.3323234417
0.0045 0.002 0.7948 0.1987 0.0581774404 0.0141490795 104.2992710226 3.9446983891 7.5424234170 0.6625439738 2.2599530159 0.1227726327 114.1598248959 4.7441640751
0.0045 0.0025 0.7944 0.1986 0.0584178430 0.0092297085 105.8378398028 2.7702364916 7.4834424803 0.6579118903 2.1947390100 0.0525588416 115.5744391361 3.4899369320
0.0045 0.003 0.794 0.1985 0.0575764338 0.0099527857 105.7010268515 3.1558916994 7.4116578527 0.5511140579 2.1431911744 0.1180561029 115.3134523124 3.8350146459
0.0045 0.0035 0.7936 0.1984 0.0647885131 0.0072679569 106.6402560041 2.0192076748 7.3178340850 0.0806876931 2.1875462887 0.0959676626 116.2104248909 2.2031309874
0.0045 0.004 0.7932 0.1983 0.0629854933 0.0118115768 107.2554197804 3.6215393636 7.2212816619 0.6657943084 2.1791547806 0.0656672647 116.7188417162 4.3648125135
0.0045 0.0045 0.7928 0.1982 0.0619036814 0.0123286953 108.3987145158 2.3716122829 7.4253011298 0.2328334905 2.1873065313 0.0959820373 118.0732258583 2.7127565060
0.0045 0.005 0.7924 0.1981 0.0560138166 0.0084449450 108.9116806658 2.3617366898 7.2682984940 0.5151062018 2.1563778300 0.1034396788 118.3923708064 2.9887275154
0.0 0.001 0.7992 0.1998 0.0000000000 0.0000000000 100.9623536894 3.3547040794 8.0659054675 1.2732669996 2.2506024783 0.0608549371 111.2788616352 4.6888260161
0.0 0.01 0.792 0.198 0.0000000000 0.0000000000 112.8637617753 3.7436636298 7.1482376548 0.3747259932 2.1942594952 0.0736582106 122.2062589253 4.1920478336
0.0045 0.0055 0.792 0.198 0.0640673052 0.0091731803 109.5680531624 1.5915049430 7.2422713191 0.2447159999 2.2122412983 0.1850989047 119.0866330850 2.0304930279
0.0045 0.006 0.7916 0.1979 0.0625046880 0.0148583617 109.5538773626 2.8911541194 7.1236797559 0.3185740443 2.1674066692 0.1236925004 118.9074684757 3.3482790258
0.0045 0.0065 0.7912 0.1978 0.0581774404 0.0081666162 110.6760732332 0.8371862191 6.9784313281 0.2965314888 2.1513429251 0.0969236795 119.8640249268 1.2388080036
0.0045 0.006999999999999999 0.7908 0.1977 0.0587784470 0.0125700932 111.2694788052 1.0181696764 7.1534850691 0.1781793195 2.1702837577 0.1231018126 120.6520260790 1.3320209017
0.0045 0.0075 0.7904 0.1976 0.0634662986 0.0065661176 111.0512374226 2.9607262338 7.2743854946 0.4300218847 2.1585356463 0.0951398834 120.5476248621 3.4924541195
0.0045 0.008 0.79 0.1975 0.0621440840 0.0051895799 111.6551924270 1.3754944512 7.2748052877 0.3696978817 2.1928209510 0.0987078521 121.1849627497 1.8490897649
0.0045 0.0085 0.7896 0.1974 0.0616632787 0.0075104188 112.6461797322 1.3277736059 7.0495862660 0.3206334855 2.1350394236 0.0997920771 121.8924687005 1.7557095873
0.0045 0.009000000000000001 0.7892 0.1973 0.0581774404 0.0095679045 112.9112342210 0.3974707344 7.0623899569 0.1735508326 2.1647693381 0.1237333899 122.1965709564 .7043228614
0.0045 0.0095 0.7888 0.1972 0.0598602589 0.0174287774 113.0460691538 1.2658024162 7.2193925927 0.5159580515 2.1992944001 0.0981612488 122.5246164055 1.8973504939
0.0045 0.01 0.7884 0.1971 0.0581774404 0.0068588522 113.5346397414 2.7508245502 6.9396004623 0.3643543318 2.1472670497 0.1434815185 122.6796846938 3.2655192527
0.0005 0.0 0.7996 0.1999 0.0067312741 0.0030786560 0.0000000000 0.0000000000 20.6838378911 3.2899916370 2.2851275403 0.1226883257 22.9756967055 3.4157586187
0.005 0.0 0.7959999999999999 0.19899999999999998 0.0616632787 0.0091099599 0.0000000000 0.0000000000 20.4957705627 3.2688250840 2.2621108323 0.0797639312 22.8195446737 3.3576989751
0.005 0.0005 0.7956 0.1989 0.0705581766 0.0104678722 95.2287371848 6.0373705911 8.3452778048 1.1653108347 2.2486844193 0.1093398781 105.8932575855 7.3224891761
0.005 0.001 0.7952 0.1988 0.0681541502 0.0073155122 99.9588389332 5.8625890045 7.9683035615 0.6936560594 2.2561168979 0.0820797038 110.2514135428 6.6456402799
0.005 0.0015 0.7948 0.1987 0.0723611965 0.0110585217 101.0919139059 1.4230181443 7.7145386060 0.3380114335 2.2182352327 0.0717127094 111.0970489411 1.8438008089
0.005 0.002 0.7944 0.1986 0.0689955594 0.0019232212 103.0616907352 8.3612166519 7.4416730624 0.5744058903 2.2045690623 0.0467127115 112.7769284193 8.9842584749
0.005 0.0025 0.794 0.1985 0.0662309290 0.0121254481 106.6125637441 1.0456605189 7.3109074981 0.3348581262 2.1357586957 0.1005907202 116.1254608669 1.4932348134
0.005 0.003 0.7936 0.1984 0.0628652920 0.0140712579 104.9615775749 4.2476085042 7.3046106010 0.1384197474 2.2369363079 0.1275274864 114.5659897758 4.5276269959
0.005 0.0035 0.7932 0.1983 0.0728420018 0.0137134908 106.7249811330 2.2258687135 7.3134262570 0.7360347053 2.1734006036 0.0391326344 116.2846499954 3.0147495440
0.005 0.004 0.7928 0.1982 0.0670723383 0.0139059996 106.7652008440 5.6617696502 7.3747160560 0.4164635739 2.1592549185 0.0997736424 116.3662441568 6.1919128661
0.005 0.0045 0.7924 0.1981 0.0706783780 0.0149861696 108.1521215336 3.9802588873 7.2315665939 0.4377792428 2.1844294428 0.0958357944 117.6387959483 4.5288600941
0.0005 0.0005 0.7992 0.1998 0.0086544953 0.0037705682 93.1824769707 11.9298858015 8.9823139007 1.4098566340 2.2508422357 0.1365952285 104.4242876024 13.4801082322
0.005 0.005 0.792 0.198 0.0677935462 0.0147881827 108.7725600261 4.5675111553 7.2571739757 0.6203684844 2.1566175873 0.1785894733 118.2541451353 5.3812572957
0.005 0.0055 0.7916 0.1979 0.0730824044 0.0088851465 109.0939880443 2.7623709049 7.1236797559 0.2097134623 2.1599741906 0.0704315600 118.4507243952 3.0514010737
0.005 0.006 0.7912 0.1978 0.0686349555 0.0105722513 109.8367340186 5.4626029313 7.1318657222 0.1427395461 2.1885053182 0.0912288626 119.2257400145 5.7071435913
0.005 0.0065 0.7908 0.1977 0.0677935462 0.0061007352 109.8192615212 3.3937880212 7.2366041116 0.2809717880 2.1808330822 0.0935164413 119.3044922612 3.7743769857
0.005 0.006999999999999999 0.7904 0.1976 0.0649087145 0.0094646616 110.9457430987 2.4281644112 7.0252382637 0.2691296432 2.1324020925 0.0561749022 120.1682921694 2.7629336182
0.005 0.0075 0.79 0.1975 0.0663511303 0.0142751407 111.5942035210 2.2749378799 7.1471881720 0.1430835849 2.2225508654 0.1045518109 121.0302936887 2.5368484164
0.005 0.008 0.7896 0.1974 0.0676733449 0.0110323601 111.9931039333 0.8633234727 7.1463485857 0.3186465016 2.1851487150 0.1315252230 121.3922745789 1.3245275574
0.005 0.0085 0.7892 0.1973 0.0670723383 0.0141122701 111.4705773601 1.7691537890 7.0661680952 0.3345701319 2.1364779679 0.0360880647 120.7402957615 2.1539242557
0.005 0.009000000000000001 0.7888 0.1972 0.0717601899 0.0115942884 113.1090360784 1.9692647124 7.0625998535 0.2590215547 2.1647693381 0.0466733164 122.4081654599 2.2865538719
0.005 0.0095 0.7884 0.1971 0.0716399886 0.0157898976 113.6398043956 1.7634646652 7.0508456454 0.2280779073 2.1606934627 0.0679930949 122.9229834923 2.0753255650
0.0005 0.001 0.7988 0.1997 0.0068514754 0.0037705682 97.5881836730 8.3148247385 7.9955901159 0.8935468406 2.2556373832 0.0786842648 107.8462626475 9.2908264121
0.005 0.01 0.7879999999999999 0.19699999999999998 0.0629854933 0.0117870866 114.0377157986 1.2371852178 6.8747424216 0.4513051595 2.1206539811 0.0692728723 123.0960976946 1.7695503362
0.0055 0.0 0.7956 0.1989 0.0726015991 0.0145518087 0.0000000000 0.0000000000 20.1884819813 3.5245179869 2.2673854946 0.1235399750 22.5284690750 3.6626097706
0.0055 0.0005 0.7952 0.1988 0.0758470349 0.0032609801 92.8745654128 13.0359457872 8.5152940280 1.1130697854 2.2134400852 0.0988847314 103.6791465609 14.2511612841
0.0055 0.001 0.7948 0.1987 0.0720005925 0.0076928847 100.8753208721 7.6876623147 7.8648245515 0.8190593487 2.2295038293 0.0773253776 111.0416498454 8.5917399257
0.0055 0.0015 0.7944 0.1986 0.0694763647 0.0051895799 102.7221308801 4.7635541687 7.4355860619 0.5235781531 2.2419712128 0.0968382382 112.4691645195 5.3891601399
0.0055 0.002 0.794 0.1985 0.0784914640 0.0128923974 103.3396023447 7.4912093764 7.6410748058 1.2175958121 2.2417314554 0.0468846757 113.3009000699 8.7685822616
0.0055 0.0025 0.7936 0.1984 0.0723611965 0.0047231626 104.6315781429 3.6419581785 7.3503680536 0.2748391837 2.2175159606 0.1405510001 114.2718233536 4.0620715249
0.0055 0.003 0.7932 0.1983 0.0775298534 0.0188068021 106.4246519796 2.4146536552 7.1727955538 0.5026268704 2.1678861840 0.1810801601 115.8428635708 3.1171674878
0.0055 0.0035 0.7928 0.1982 0.0783712626 0.0116440282 106.8017941876 2.3387270173 7.2510869751 0.3647019228 2.2139196000 0.0898421784 116.3451720253 2.8049151467
0.0055 0.004 0.7924 0.1981 0.0781308600 0.0084312467 107.3642108019 1.6218540787 7.0867379593 0.3844342670 2.2263869834 0.1097910777 116.7554666046 2.1245106701
0.0005 0.0015 0.7984 0.1996 0.0069716767 0.0050769943 101.8300445035 5.9539874131 7.6752879470 0.5426378097 2.2465266029 0.0720070872 111.7588307301 6.5737093043
0.0055 0.0045 0.792 0.198 0.0724813978 0.0061573120 107.4700347956 3.6337502261 7.2739657014 0.4359466405 2.1599741906 0.0457277092 116.9764560854 4.1215818878
0.0055 0.005 0.7916 0.1979 0.0744046190 0.0105174441 109.2067351030 1.5934783619 7.0598711980 0.1230144340 2.1698042430 0.1076828285 118.5108151630 1.8346930685
0.0055 0.0055 0.7912 0.1978 0.0700773714 0.0159029576 108.7247579106 2.0063165453 7.1612512423 0.1434722527 2.1861077445 0.0561380515 118.1421942688 2.2218298071
0.0055 0.006 0.7908 0.1977 0.0739238137 0.0169990341 110.2597003235 0.8306631371 7.1688075189 0.3623459301 2.2206328064 0.1224369341 119.7230644625 1.3324450354
0.0055 0.0065 0.7904 0.1976 0.0682743515 0.0120105124 109.8584922229 2.2626747658 7.1620908286 0.4923291325 2.2184749901 0.1114972332 119.3073323931 2.8785116439
0.0055 0.006999999999999999 0.79 0.1975 0.0774096521 0.0130881524 110.4621175575 2.4864299296 7.1251490319 0.4388804313 2.2345387342 0.1073834714 119.8992149757 3.0457819847
0.0055 0.0075 0.7896 0.1974 0.0778904574 0.0215639968 110.1753048644 2.3592448868 7.0945041324 0.2101273313 2.1873065313 0.1234096212 119.5350059855 2.7143458361
0.0055 0.008 0.7892 0.1973 0.0744046190 0.0074641054 112.3953010432 0.7608092459 7.0680571643 0.3440803461 2.1316828204 0.0572493220 121.6694456469 1.1696030194
0.0055 0.0085 0.7888 0.1972 0.0757268335 0.0033137218 113.1980469142 1.6537420885 6.9660474304 0.1124982968 2.1326418499 0.1198882774 122.3724630280 1.8894423845
0.0055 0.009000000000000001 0.7884 0.1971 0.0729622031 0.0103847265 113.6787054275 2.2609495456 6.9322540823 0.2476373953 2.1496646235 0.1431365584 122.8335863364 2.6621082258
0.0005 0.002 0.7979999999999999 0.1995 0.0086544953 0.0024750967 103.5341075044 4.2994050616 7.4752565140 0.5840624721 2.1688452135 0.0849350441 113.1868637272 4.9708776745
0.0055 0.0095 0.7879999999999999 0.19699999999999998 0.0765682428 0.0146744107 113.1222228689 0.9429767753 6.8686554210 0.2820603848 2.1417526301 0.1516404271 122.2091991628 1.3913519979
0.0055 0.01 0.7876 0.1969 0.0740440150 0.0048320334 114.5315611024 1.1715474484 6.7672753767 0.1602455513 2.1249696139 0.1102946468 123.4978501080 1.4469196799
0.006 0.0 0.7952 0.1988 0.0780106587 0.0177702930 0.0000000000 0.0000000000 20.6529830951 4.5234061005 2.3179743007 0.1113114766 23.0489680545 4.6524878701
0.006 0.0005 0.7948 0.1987 0.0748854243 0.0112142101 92.2897312546 8.3566196860 8.6164641757 1.4076205592 2.2184749901 0.1013989468 103.1995558447 9.8768534021
0.006 0.001 0.7944 0.1986 0.0806550878 0.0067740671 99.5180704611 4.8206091490 7.7353183666 0.4394847285 2.2592337438 0.1106588729 109.5932776593 5.3775268175
0.006 0.0015 0.794 0.1985 0.0811358931 0.0145040716 102.4949884139 3.3032664073 7.5491401073 0.6019567282 2.2026510033 0.1063463830 112.3279154176 4.0260735901
0.006 0.002 0.7936 0.1984 0.0782510613 0.0143317081 105.1395992465 1.6017328974 7.2798428055 0.3373622358 2.1398345711 0.0864324505 114.6375276844 2.0398592918
0.006 0.0025 0.7932 0.1983 0.0817368997 0.0163756382 103.8027883607 6.3172360003 7.7930399239 0.5804353364 2.2438892718 0.0827548550 113.9214544561 6.9968018299
0.006 0.003 0.7928 0.1982 0.0832995169 0.0125055599 103.8120191140 6.3686234377 7.5865016971 0.4446626057 2.2592337438 0.1483057805 113.7410540718 6.9740973838
0.006 0.0035 0.7924 0.1981 0.0814964970 0.0096040782 106.2997071397 1.6861550977 7.3812228497 0.3444565824 2.1988148853 0.1023671340 115.9612413717 2.1425828923
0.0005 0.0025 0.7976 0.1994 0.0069716767 0.0038464423 104.8521272138 2.1406903376 7.4051510589 0.3933329591 2.2199135343 0.0467963159 114.4841634837 2.5846660549
0.006 0.004 0.792 0.198 0.0801742825 0.0130039833 106.7513547140 5.2191925760 7.3990640583 0.2648239354 2.1904233772 0.0499340423 116.4210164320 5.5469545370
0.006 0.0045 0.7916 0.1979 0.0825783090 0.0141122701 107.5995950121 2.8952952152 7.1774132783 0.2765541667 2.1942594952 0.1118164240 117.0538460946 3.2977780760
0.006 0.005 0.7912 0.1978 0.0771692494 0.0134625482 108.2770663735 3.7466798927 7.1990326253 0.1770392666 2.1736403610 0.0712753150 117.7269086092 4.0084570225
0.006 0.0055 0.7908 0.1977 0.0811358931 0.0044328058 110.0404699316 1.8522019651 7.1694372086 0.2746762711 2.1755584200 0.0733422473 119.4666014533 2.2046532893
0.006 0.006 0.7904 0.1976 0.0795732759 0.0110846216 109.8581625531 5.0358299197 7.1515960000 0.3551549238 2.1614127348 0.0783240044 119.2507445638 5.4803934695
0.006 0.0065 0.79 0.1975 0.0769288468 0.0074097072 110.5293701890 2.2144274982 7.2162441442 0.4751921176 2.2076859082 0.1335136470 120.0302290882 2.8305429700
0.006 0.006999999999999999 0.7896 0.1974 0.0814964970 0.0073940914 110.2972826764 1.8804178288 7.1026900987 0.4181261941 2.1717223020 0.0383791576 119.6531915741 2.3443172719
0.006 0.0075 0.7892 0.1973 0.0825783090 0.0047839523 111.3782698267 1.2179512727 7.0617602672 0.2997464151 2.1664476397 0.0716934688 120.6890560426 1.5941751089
0.006 0.008 0.7888 0.1972 0.0826985103 0.0181276986 111.3947533148 3.9112255115 7.2170837304 0.4565110990 2.1928209510 0.1216342827 120.8873565065 4.5074985918
0.006 0.0085 0.7884 0.1971 0.0760874375 0.0130261858 113.1377173477 0.9010858249 6.8550121438 0.1933118940 2.1573368595 0.0516809243 122.2261537885 1.1591048290
0.0005 0.003 0.7972 0.1993 0.0069716767 0.0028035525 106.0465207623 2.0461378125 7.2452098711 0.0991334199 2.1980956132 0.1193943582 115.4967979233 2.2674691431
0.006 0.009000000000000001 0.7879999999999999 0.19699999999999998 0.0865449526 0.0056889649 113.1340909803 1.9936419010 6.9045477348 0.1539731209 2.1089058697 0.0919543770 122.2340895374 2.2452583638
0.006 0.0095 0.7876 0.1969 0.0820975037 0.0133764146 113.3460686374 1.3727642076 7.0344737128 0.3127906857 2.1722018167 0.0421863985 122.6348416706 1.7411177064
0.006 0.01 0.7872 0.1968 0.0769288468 0.0103401088 114.0640893795 4.5347573124 6.9351926343 0.2179385530 2.0952396994 0.1195944778 123.1714505600 4.8826304520
0.0065 0.0 0.7948 0.1987 0.0804146851 0.0144321700 0.0000000000 0.0000000000 22.2973128398 5.2665657445 2.2378953374 0.1562394161 24.6156228623 5.4372373306
0.0065 0.0005 0.7944 0.1986 0.0851025367 0.0148311093 97.2881841894 11.0223941181 7.9798478730 0.8621130630 2.2179954753 0.0893417181 107.5711300744 11.9886800085
0.0065 0.001 0.794 0.1985 0.0920742135 0.0053970260 99.2319171075 10.4726116933 7.7877925096 0.8833305649 2.2362170358 0.0767613107 109.3480008664 11.4381005949
0.0065 0.0015 0.7936 0.1984 0.0911126029 0.0127572060 103.1355367619 2.8045074683 7.6456925304 0.4097112266 2.2422109702 0.1120731738 113.1145528654 3.3390490747
0.0065 0.002 0.7932 0.1983 0.0911126029 0.0135267885 103.1108115297 5.2975540783 7.6467420133 1.0876559251 2.2230303802 0.0878127547 113.0716965261 6.4865495466
0.0065 0.0025 0.7928 0.1982 0.0894297844 0.0135864720 102.3153183935 6.7335791312 7.6127387686 0.3707118122 2.2187147474 0.0704805127 112.2362016939 7.1883579281
0.0065 0.003 0.7924 0.1981 0.0865449526 0.0108314665 106.0804767478 4.9985796958 7.3889890229 0.7005272226 2.2141593573 0.0780740726 115.7701700806 5.7880124575
0.0005 0.0035 0.7968 0.1992 0.0068514754 0.0014424159 107.0678376857 2.2780496401 7.3037710147 0.3480123142 2.2163171737 0.0917791732 116.5947773495 2.7192835434
0.0065 0.0035 0.792 0.198 0.0923146161 0.0096939219 106.4203662727 3.8905051470 7.3879395400 0.8677202475 2.2158376590 0.0395592403 116.1164580878 4.8074785567
0.0065 0.004 0.7916 0.1979 0.0860641473 0.0121254481 106.4642123511 4.8354328978 7.3606529857 0.5301849469 2.1863475018 0.0821553056 116.0972769859 5.4598985984
0.0065 0.0045 0.7912 0.1978 0.0895499857 0.0102559274 108.6403624515 3.0303337792 7.1677580360 0.3512953840 2.1978558558 0.0764010115 118.0955263290 3.4682861021
0.0065 0.005 0.7908 0.1977 0.0885883751 0.0140507069 108.9505816977 0.7985780307 7.2756448740 0.2329855731 2.2064871213 0.1458355643 118.5213020681 1.1914498750
0.0065 0.0055 0.7904 0.1976 0.0847419328 0.0072520358 109.9929974859 1.1814536395 7.1108760650 0.2875831224 2.1719620593 0.1381668312 119.3605775430 1.6144556289
0.0065 0.006 0.79 0.1975 0.0895499857 0.0113525043 109.9834370628 2.7931015301 7.1988227287 0.2730966548 2.1990546427 0.1863431583 119.4708644199 3.2638938475
0.0065 0.0065 0.7896 0.1974 0.0906317976 0.0207137259 110.5587107978 2.4651060383 7.1996623150 0.5289983290 2.1614127348 0.0848483701 120.0104176452 3.0996664633
0.0065 0.006999999999999999 0.7892 0.1973 0.0877469658 0.0079369290 111.6258518181 0.6254953594 7.0575623358 0.3328549342 2.1815523543 0.0947378445 120.9527134740 1.0610250671
0.0065 0.0075 0.7888 0.1972 0.0887085764 0.0132243308 111.3331050693 2.0708440644 7.0311153677 0.2455614075 2.1546995283 0.1151394698 120.6076285417 2.4447692725
0.0065 0.008 0.7884 0.1971 0.0863045500 0.0147529680 111.5770606933 1.6504223166 7.2015513841 0.3229216296 2.1973763411 0.0383011937 121.0622929685 2.0263981079
0.0005 0.004 0.7964 0.1991 0.0061302675 0.0038313877 107.2313538877 4.1165109056 7.2735459083 0.5897348156 2.1762776921 0.0810308990 116.6873077556 4.7911080079
0.0065 0.0085 0.7879999999999999 0.19699999999999998 0.0842611275 0.0157532536 113.3981564598 1.6045959005 7.0428695757 0.2083350098 2.0990758174 0.0985983075 122.6243629804 1.9272824714
0.0065 0.009000000000000001 0.7876 0.1969 0.0847419328 0.0103401088 113.9137599680 1.6516401129 6.9580713606 0.2518094103 2.1952185247 0.0883843377 123.1517917861 2.0021739697
0.0065 0.0095 0.7872 0.1968 0.0863045500 0.0194503421 113.6968372644 2.0586512264 7.0418200929 0.3402122364 2.1326418499 0.1336203794 122.9576037572 2.5519341843
0.0065 0.01 0.7868 0.1967 0.0938772333 0.0135225153 114.3815613605 2.5997428864 6.9114743217 0.3087537907 2.1463080202 0.0697129355 123.5332209357 2.9917321279
0.006999999999999999 0.0 0.7944 0.1986 0.0890691804 0.0102671915 0.0000000000 0.0000000000 22.0947626479 1.8689787634 2.2429302423 0.0821916817 24.4267620706 1.9614376366
0.006999999999999999 0.0005 0.794 0.1985 0.0967620651 0.0084312467 94.7487380110 3.6344323285 8.5870786557 1.0745215428 2.2175159606 0.1735777162 105.6500946924 4.8909628342
0.006999999999999999 0.001 0.7936 0.1984 0.0937570320 0.0105613126 101.4740011603 1.8747145758 7.6236533903 0.3991555157 2.2410121833 0.0357101688 111.4324237659 2.3201415729
0.006999999999999999 0.0015 0.7932 0.1983 0.0955600518 0.0148583617 100.8683978071 6.2368098392 7.7273422969 1.5324456578 2.2184749901 0.1161435803 110.9097751459 7.9002574390
0.006999999999999999 0.002 0.7928 0.1982 0.0959206558 0.0098124339 103.0428995587 5.8800164950 7.6996359494 0.8230982136 2.1978558558 0.0911406055 113.0363120197 6.8040677480
0.006999999999999999 0.0025 0.7924 0.1981 0.0988054876 0.0096640668 103.8242168952 4.4841866711 7.4857513426 0.2873280913 2.1827511412 0.0918918426 113.5915248666 4.8730706718
0.0 0.0015 0.7988 0.1997 0.0000000000 0.0000000000 102.6446584860 4.3774168254 7.7116000540 0.4134461669 2.2824902092 0.1095772518 112.6387487492 4.9004402441
0.0005 0.0045 0.7959999999999999 0.19899999999999998 0.0068514754 0.0029047962 108.6809118322 2.6310426350 7.2892881512 0.3373387286 2.2275857703 0.0952461633 118.2046372291 3.0665323231
0.006999999999999999 0.003 0.792 0.198 0.0962812598 0.0097770311 106.2713555402 1.7978976254 7.2892881512 0.4699707520 2.1906631346 0.0799165675 115.8475880858 2.3575619760
0.006999999999999999 0.0035 0.7916 0.1979 0.0953196492 0.0066968428 107.6025620400 1.7850148814 7.1444595165 0.3121426678 2.1913824067 0.1279774471 117.0337236124 2.2318318391
0.006999999999999999 0.004 0.7912 0.1978 0.0998872995 0.0075411363 108.5091538861 1.3666392297 7.2983137038 0.2318094548 2.1973763411 0.1361180134 118.1047312305 1.7421078342
0.006999999999999999 0.0045 0.7908 0.1977 0.1038539431 0.0290618860 107.6773970760 3.6083084235 7.2550750100 0.3651959084 2.1383960269 0.0936515754 117.1747220560 4.0962177933
0.006999999999999999 0.005 0.7904 0.1976 0.0929156227 0.0149282107 109.2268449585 1.8771114876 7.0277570225 0.3383454614 2.2000136722 0.1064198699 118.5475312759 2.3368050296
0.006999999999999999 0.0055 0.79 0.1975 0.0865449526 0.0164284914 109.6273937196 3.8741101675 7.1816112098 0.2785636723 2.2024112460 0.1272964908 119.0979611280 4.2963988220
0.006999999999999999 0.006 0.7896 0.1974 0.0897903883 0.0216709352 110.8422267933 1.6213715273 7.1543246554 0.3050715079 2.2074461508 0.0566680136 120.2937879878 2.0047819840
0.006999999999999999 0.0065 0.7892 0.1973 0.0905115963 0.0199924830 109.7368440806 2.6773953923 7.2466791471 0.4491139249 2.2525205373 0.0764070304 119.3265553613 3.2229088306
0.006999999999999999 0.006999999999999999 0.7888 0.1972 0.0911126029 0.0163685782 111.6218957810 1.7634449435 7.0810707518 0.1937717134 2.1513429251 0.0951157123 120.9454220608 2.0687009474
0.006999999999999999 0.0075 0.7884 0.1971 0.0895499857 0.0033998068 112.5874985145 3.5569704596 7.1087770993 0.1772630919 2.1863475018 0.1359269966 121.9721731013 3.8735603549
0.0005 0.005 0.7956 0.1989 0.0062504688 0.0035331829 109.9145360825 0.9643966992 7.1488673446 0.2877448519 2.2067268787 0.0865706745 119.2763807746 1.3422454085
0.006999999999999999 0.008 0.7879999999999999 0.19699999999999998 0.0923146161 0.0109006099 112.1381586286 2.6904418573 7.0644889226 0.0961921891 2.1671669118 0.0660861098 121.4621290791 2.8636207661
0.006999999999999999 0.0085 0.7876 0.1969 0.0938772333 0.0099237094 112.1332135822 1.3737993648 6.8774710770 0.2745119780 2.1659681250 0.0760208596 121.2705300175 1.7342559118
0.006999999999999999 0.009000000000000001 0.7872 0.1968 0.0931560254 0.0225901750 113.3266181214 2.0305051938 6.9349827377 0.1913078007 2.1434309317 0.0880010820 122.4981878162 2.3324042515
0.006999999999999999 0.0095 0.7868 0.1967 0.0881075698 0.0101596786 113.9806829297 1.9010378754 7.1396318954 0.3251297222 2.1362382105 0.1645930450 123.3446606054 2.4009203212
0.006999999999999999 0.01 0.7864 0.1966 0.0900307910 0.0169888316 114.0449685333 1.9831641793 7.0222997117 0.3630213246 2.1029119354 0.0596490137 123.2602109714 2.4228233492
0.0075 0.0 0.794 0.1985 0.0991660915 0.0047475719 0.0000000000 0.0000000000 19.2752219967 2.0634050516 2.2223111081 0.1743179568 21.5966991963 2.2424705803
0.0075 0.0005 0.7936 0.1984 0.1032529365 0.0185499891 88.5651222811 8.4176895068 8.7142759783 1.0041120305 2.2508422357 0.1358694699 99.6334934316 9.5762209963
0.0075 0.001 0.7932 0.1983 0.1051761577 0.0120920380 102.8401526550 3.1224466822 7.4169052670 0.5277192213 2.2501229636 0.0972717861 112.6123570433 3.7595297276
0.0075 0.0015 0.7928 0.1982 0.1052963590 0.0114891340 102.2223515206 4.3199304739 7.4796643420 0.2055400861 2.1978558558 0.1119500074 112.0051680774 4.6489097014
0.0075 0.002 0.7924 0.1981 0.0944782399 0.0125240319 104.5517980604 4.4170135522 7.4708486859 0.5910541372 2.2021714886 0.1132203274 114.3192964748 5.1338120487
0.0005 0.0055 0.7952 0.1988 0.0052888582 0.0035980173 109.8825581155 1.9527822444 7.2057493156 0.3886069371 2.2242291671 0.1456778121 119.3178254564 2.4906650109
0.0075 0.0025 0.792 0.198 0.1054165603 0.0233772260 105.0443246852 2.6026044497 7.4299188544 0.5164813847 2.2184749901 0.0845307120 114.7981350900 3.2269937724
0.0075 0.003 0.7916 0.1979 0.1020509233 0.0083762299 105.7920157059 3.4815428259 7.2456296642 0.4765142225 2.1369574826 0.1510402958 115.2766537760 4.1174735741
0.0075 0.0035 0.7912 0.1978 0.1046953524 0.0140876771 106.1952018251 4.3972763191 7.2993631867 0.4121470851 2.1798740527 0.0972079416 115.7791344169 4.9207190229
0.0075 0.004 0.7908 0.1977 0.1007287087 0.0096939219 108.0459678702 1.3624832897 7.0361528854 0.0870967084 2.1808330822 0.0879409657 117.3636825465 1.5472148857
0.0075 0.0045 0.7904 0.1976 0.1039741445 0.0186680046 109.0432189009 2.4491095412 7.3419721908 0.5603796649 2.2707420978 0.0679051129 118.7599073340 3.0960623236
0.0075 0.005 0.79 0.1975 0.1070993789 0.0097770311 108.8394829879 1.4449672007 7.0355231957 0.1893606793 2.2069666361 0.1025870229 118.1890721986 1.7466919340
0.0075 0.0055 0.7896 0.1974 0.1031327352 0.0069092239 109.5215697259 1.5689917409 7.1923159350 0.2544909162 2.2206328064 0.1298378609 119.0376512025 1.9602297419
0.0075 0.006 0.7892 0.1973 0.1039741445 0.0186834775 109.8387120371 2.4742883857 7.1671283463 0.1850207029 2.1813125970 0.0538809027 119.2911271249 2.7318734688
0.0075 0.0065 0.7888 0.1972 0.1038539431 0.0157165241 111.2510172985 1.0936028045 7.0013100545 0.1871891474 2.1901836198 0.0773194301 120.5463649159 1.3738279061
0.0075 0.006999999999999999 0.7884 0.1971 0.1033731378 0.0146625908 111.0789296826 2.6337242820 6.8854471467 0.2789095033 2.1386357842 0.1424086151 120.2063857513 3.0697049912
0.0005 0.006 0.7948 0.1987 0.0072120794 0.0048677826 110.1957443896 1.6263761135 7.2240103173 0.4405980534 2.2194340196 0.0515918653 119.6464008059 2.1234338148
0.0075 0.0075 0.7879999999999999 0.19699999999999998 0.1074599828 0.0130439206 111.2220063594 3.2508109238 7.1595720697 0.7213116386 2.1487055940 0.0697623925 120.6377440059 4.0549288755
0.0075 0.008 0.7876 0.1969 0.0951994479 0.0053540211 111.0298088881 1.9622551291 7.1937852110 0.3762142968 2.1419923875 0.0695940953 120.4607859345 2.4134175423
0.0075 0.0085 0.7872 0.1968 0.0985650849 0.0081524504 113.2389259647 1.8449335503 6.9475765320 0.3670274288 2.1683656987 0.0821832886 122.4534332803 2.3022967181
0.0075 0.009000000000000001 0.7868 0.1967 0.1063781709 0.0233202958 112.9224429930 2.9061705758 7.0686868541 0.5668849063 2.1616524922 0.0996814173 122.2591605102 3.5960571952
0.0075 0.0095 0.7864 0.1966 0.1008489101 0.0224155326 113.3236510936 2.9861161685 7.0132741591 0.3879252090 2.1597344332 0.1016706972 122.5975085960 3.4981276073
0.0075 0.01 0.7859999999999999 0.1965 0.0984448836 0.0097770311 114.0400234869 1.6067410225 7.0714155095 0.6806347439 2.1935402231 0.0969213072 123.4034241031 2.3940741047
0.008 0.0 0.7936 0.1984 0.1080609894 0.0130660552 0.0000000000 0.0000000000 19.6763343457 2.5095406892 2.2671457372 0.1519494402 22.0515410723 2.6745561846
0.008 0.0005 0.7932 0.1983 0.1083013921 0.0221301049 95.4367588048 6.6576700658 8.1895345484 0.3642188798 2.2410121833 0.0892026327 105.9756069286 7.1332216832
0.008 0.001 0.7928 0.1982 0.1099842106 0.0049850954 102.0446595187 4.5562075771 7.5470411416 0.4416403440 2.2482049046 0.1582296956 111.9498897755 5.1610627121
0.008 0.0015 0.7924 0.1981 0.1079407881 0.0131366354 104.2475128699 2.5915789363 7.4878503083 0.6346008944 2.1676464266 0.1200262871 114.0109503929 3.3593427532
0.0005 0.0065 0.7944 0.1986 0.0066110728 0.0030408797 111.3202479486 2.3055808777 7.1740549332 0.2990901683 2.2112822688 0.1338232802 120.7121962234 2.7415352059
0.008 0.002 0.792 0.198 0.1115468278 0.0073155122 102.5820212311 4.5182740819 7.6712999122 1.0553107030 2.2314218883 0.1049315894 112.5962898594 5.6858318865
0.008 0.0025 0.7916 0.1979 0.1129892437 0.0287178042 105.3235549738 4.6383551914 7.2827813575 0.5853602583 2.1992944001 0.0556443759 114.9186199751 5.3080776298
0.008 0.003 0.7912 0.1978 0.1131094450 0.0117379531 106.3649817526 4.6302703854 7.1635601046 0.4811759771 2.1817921117 0.1857957232 115.8234434139 5.3089800388
0.008 0.0035 0.7908 0.1977 0.1092630027 0.0174585956 106.3026741676 3.0463045855 7.3232913959 0.2716129768 2.2132003278 0.1451544294 115.9484288940 3.4805305873
0.008 0.004 0.7904 0.1976 0.1103448146 0.0144561769 107.9305834534 3.0460965118 7.1492871377 0.2858060740 2.1460682629 0.0607187623 117.3362836686 3.4070775250
0.008 0.0045 0.79 0.1975 0.1125084384 0.0046491659 107.0292663235 3.4316259057 7.2978939107 0.4259636708 2.2434097571 0.1256621444 116.6830784297 3.9879008868
0.008 0.005 0.7896 0.1974 0.1061377683 0.0141327316 109.2492625023 3.3258983578 7.3264398444 0.4735575544 2.1748391478 0.1573685296 118.8566792628 3.9709571734
0.008 0.0055 0.7892 0.1973 0.1090226000 0.0152537326 109.4401412946 1.3569303526 7.0531545077 0.2844779277 2.1386357842 0.1569925725 118.7409541865 1.8136545854
0.008 0.006 0.7888 0.1972 0.1080609894 0.0089757476 110.2666233885 1.7769186728 6.9635286715 0.2544805290 2.2028907607 0.1159256040 119.5411038101 2.1563005534
0.008 0.0065 0.7884 0.1971 0.1109458212 0.0270877355 109.9514590958 0.7883533856 7.0579821289 0.1471457309 2.1381562695 0.1017046150 119.2585433154 1.0642914670
0.0005 0.006999999999999999 0.794 0.1985 0.0056494622 0.0026985130 110.8168422217 1.7426070463 7.2347150425 0.3345111335 2.2354977637 0.0400157860 120.2927044901 2.1198324788
0.008 0.006999999999999999 0.7879999999999999 0.19699999999999998 0.1131094450 0.0086811656 110.9450837592 3.4470579323 7.0487466797 0.4891168434 2.1472670497 0.1083682117 120.2542069336 4.0532241530
0.008 0.0075 0.7876 0.1969 0.1093832040 0.0234068737 111.1231054308 1.4737697106 7.0061376756 0.2992845437 2.1295250040 0.0764461418 120.3681513144 1.8729072698
0.008 0.008 0.7872 0.1968 0.1155134715 0.0197276702 112.6735423225 3.0718299409 7.0754035444 0.2698110829 2.1834704133 0.0758270367 122.0479297517 3.4371957307
0.008 0.0085 0.7868 0.1967 0.1048155537 0.0092046277 113.1845304539 1.6841222314 6.9236483228 0.2373610073 2.1259286434 0.1051832846 122.3389229738 2.0358711510
0.008 0.009000000000000001 0.7864 0.1966 0.1090226000 0.0138017083 113.2896951081 1.6591311973 6.9987912956 0.3393408986 2.1511031677 0.1009444038 122.5486121714 2.1132182080
0.008 0.0095 0.7859999999999999 0.1965 0.1093832040 0.0129460787 113.8273864903 2.3894719076 6.9992110887 0.3083105578 2.1093853845 0.0918568047 123.0453661675 2.8025853488
0.008 0.01 0.7856 0.1964 0.1034933392 0.0198881435 113.8781556336 2.8743985025 6.9479963252 0.3793768911 2.1252093712 0.0657547441 123.0548546692 3.3394182812
0.0085 0.0 0.7932 0.1983 0.1127488410 0.0092046277 0.0000000000 0.0000000000 19.3778614204 3.2634964167 2.2347784916 0.1883608158 21.7253887530 3.4610618602
0.0085 0.0005 0.7928 0.1982 0.1176770953 0.0184092555 96.6515918786 6.9776872950 7.9813171490 0.7882458893 2.2287845572 0.0366256367 106.9793706801 7.8209680765
0.0085 0.001 0.7924 0.1981 0.1162346794 0.0216308952 100.2908163837 6.4532703624 7.7680622319 0.8495802230 2.2558771406 0.1121429080 110.4309904356 7.4366243886
0.0005 0.0075 0.7936 0.1984 0.0079332873 0.0033484214 111.7491483092 2.4906672498 7.1394219988 0.9206566121 2.1055492665 0.1122166970 121.0020528618 3.5268889803
0.0085 0.0015 0.792 0.198 0.1135902503 0.0120441486 101.3358695300 3.2059426879 7.5279405535 0.4980965504 2.2086449377 0.0919568775 111.1860452715 3.8080402644
0.0085 0.002 0.7916 0.1979 0.1185185046 0.0189201617 102.4903730373 4.7401099229 7.4914185500 0.4741607695 2.1834704133 0.0685152583 112.2837805052 5.3017061124
0.0085 0.0025 0.7912 0.1978 0.1194801151 0.0139640625 105.1636651391 4.0938457442 7.3396633285 0.6280680658 2.2364567932 0.1035862852 114.8592653759 4.8394641577
0.0085 0.003 0.7908 0.1977 0.1176770953 0.0204045065 105.9027847460 3.0659567218 7.4572054088 0.5843975925 2.2532398094 0.0322239620 115.7309070595 3.7029827828
0.0085 0.0035 0.7904 0.1976 0.1188791085 0.0261961679 106.2519050242 1.3188069546 7.2957949449 0.4979238663 2.1904233772 0.0552462593 115.8570024548 1.8981732481
0.0085 0.004 0.79 0.1975 0.1191195112 0.0121015932 106.6962998637 1.8080796941 7.3163648090 0.1010176182 2.2055280918 0.0903907562 116.3373122757 2.0115896617
0.0085 0.0045 0.7896 0.1974 0.1229659535 0.0243222855 108.5144286023 2.2837244541 7.0733045786 0.1654080876 2.1482260792 0.0955546694 117.8589252136 2.5690094966
0.0085 0.005 0.7892 0.1973 0.1107054186 0.0098945477 108.9802519763 1.5133492499 7.1079375130 0.4292010762 2.1736403610 0.0965052473 118.3725352689 2.0489501211
0.0085 0.0055 0.7888 0.1972 0.1156336728 0.0156649581 108.6097031636 1.9786635220 7.1885377967 0.2261847641 2.1844294428 0.1213977559 118.0983040759 2.3419110001
0.0085 0.006 0.7884 0.1971 0.1098640093 0.0153255508 110.6325568246 2.3512036348 6.9534536361 0.1597123967 2.1609332201 0.1348843540 119.8568076901 2.6611259363
0.0005 0.008 0.7932 0.1983 0.0062504688 0.0050769943 111.8780491862 0.6709711906 7.1196917211 0.2171633389 2.1873065313 0.1015801945 121.1912979074 .9947917183
0.0085 0.0065 0.7879999999999999 0.19699999999999998 0.1126286397 0.0162089155 110.4179418094 1.4348900544 7.0073970551 0.2135051587 2.1717223020 0.0450488732 119.7096898062 1.7096530018
0.0085 0.006999999999999999 0.7876 0.1969 0.1155134715 0.0124778005 111.0284902090 3.8661347788 7.1822408995 0.2842362307 2.2237496523 0.0221305278 120.5499942323 4.1849793378
0.0085 0.0075 0.7872 0.1968 0.1173164913 0.0195806443 111.3538742643 1.5257911543 6.9843084321 0.2624261218 2.1582958890 0.0686661103 120.6137950767 1.8764640307
0.0085 0.008 0.7868 0.1967 0.1098640093 0.0202338497 111.6983791658 1.0286022019 7.0178918836 0.1723556342 2.1328816072 0.0432999429 120.9590166659 1.2644916287
0.0085 0.0085 0.7864 0.1966 0.1164750821 0.0186587147 113.3892553763 1.8740821036 6.9389707726 0.1887828018 2.1549392857 0.1271446719 122.5996405167 2.2086682920
0.0085 0.009000000000000001 0.7859999999999999 0.1965 0.1147922635 0.0082230357 112.4447515075 1.1839810345 7.0351034026 0.3268692837 2.1700440003 0.0589705672 121.7646911739 1.5780439211
0.0085 0.0095 0.7856 0.1964 0.1085417947 0.0141939390 113.4848596073 1.3263423729 6.8843976639 0.2486876694 2.1750789052 0.0552296088 122.6528779711 1.6444535901
0.0085 0.01 0.7852 0.1963 0.1161144781 0.0203193573 114.6413411332 1.0958817952 6.9156722531 0.1997818462 2.1609332201 0.1797803054 123.8340610845 1.4957633041
0.009000000000000001 0.0 0.7928 0.1982 0.1203215244 0.0161696471 0.0000000000 0.0000000000 17.7551510225 2.4687988040 2.2465266029 0.1565231926 20.1219991498 2.6414916437
0.009000000000000001 0.0005 0.7924 0.1981 0.1244083694 0.0148777971 91.6458862090 11.2396490359 8.3838987740 0.9324564908 2.2292640719 0.0954174110 102.3834574243 12.2824007348
0.0005 0.0085 0.7928 0.1982 0.0063706701 0.0023554553 113.2207941278 2.0784914842 6.9345629446 0.2170927277 2.1690849708 0.0372234424 122.3308127133 2.3351631096
0.009000000000000001 0.001 0.792 0.198 0.1276538051 0.0198619729 98.4189514738 6.7577719816 7.8037446491 0.3640490098 2.1568573447 0.1182895925 108.5072072727 7.2599725568
0.009000000000000001 0.0015 0.7916 0.1979 0.1276538051 0.0117428757 100.2149923384 5.2419148395 7.9023960379 0.6311592362 2.2237496523 0.1122720070 110.4687918337 5.9970889584
0.009000000000000001 0.002 0.7912 0.1978 0.1218841416 0.0136077242 104.3098204549 3.8259743829 7.4993946197 0.4633333589 2.1995341575 0.1133968744 114.1306333737 4.4163123404
0.009000000000000001 0.0025 0.7908 0.1977 0.1253699800 0.0102728189 104.9266325801 2.7035160556 7.5508192799 0.3286189424 2.1796342953 0.0445045490 114.7824561353 3.0869123659
0.009000000000000001 0.003 0.7904 0.1976 0.1200811218 0.0134152431 105.9492681825 1.9339676978 7.2552849065 0.3279183720 2.1523019546 0.1420335316 115.4769361654 2.4173348445
0.009000000000000001 0.0035 0.79 0.1975 0.1254901813 0.0162231714 106.9600356734 2.4979375268 7.2347150425 0.4217252036 2.1944992526 0.0794114647 116.5147401498 3.0152973665
0.009000000000000001 0.004 0.7896 0.1974 0.1275336038 0.0209908820 107.7861880976 1.2968298344 7.0088663311 0.2329742271 2.1160985910 0.0863313008 117.0386866235 1.6371262443
0.009000000000000001 0.0045 0.7892 0.1973 0.1158740754 0.0074641054 108.4422309244 3.1104544549 7.2414317328 0.4835062186 2.1609332201 0.0988614758 117.9604699527 3.7002862547
0.009000000000000001 0.005 0.7888 0.1972 0.1202013231 0.0150899345 108.6443184886 2.5805819559 7.0848488901 0.2949428509 2.1671669118 0.1315339638 118.0165356136 3.0221487051
0.009000000000000001 0.0055 0.7884 0.1971 0.1287356170 0.0107886965 108.7597029054 3.9075850229 7.3169944987 0.4822544464 2.1597344332 0.0723193457 118.3651674543 4.4729475115
0.0005 0.009000000000000001 0.7924 0.1981 0.0056494622 0.0020957817 112.9194759651 1.7975735865 7.2229608345 0.2615705445 2.2271062556 0.0663465452 122.3751925174 2.1275864579
0.009000000000000001 0.006 0.7879999999999999 0.19699999999999998 0.1177972966 0.0132548872 110.6437655965 1.5588953326 7.1440397234 0.2615328132 2.1108239287 0.0217321248 120.0164265452 1.8554151578
0.009000000000000001 0.0065 0.7876 0.1969 0.1271729998 0.0145557797 110.6503589917 1.7289788326 7.0823301312 0.2256894772 2.1657283676 0.0563424730 120.0255904903 2.0255665625
0.009000000000000001 0.006999999999999999 0.7872 0.1968 0.1183983032 0.0084654507 110.6520073405 2.7740475426 7.0384617477 0.3897968662 2.1072275681 0.1333568366 119.9160949595 3.3056666961
0.009000000000000001 0.0075 0.7868 0.1967 0.1247689734 0.0069092239 111.4877201878 1.1114594923 7.1618809320 0.4818475603 2.1690849708 0.1065084190 120.9434550640 1.7067246955
0.009000000000000001 0.008 0.7864 0.1966 0.1229659535 0.0169922332 113.0147505264 3.4996619025 7.0531545077 0.5336635924 2.1664476397 0.0607944526 122.3573186273 4.1111121807
0.009000000000000001 0.0085 0.7859999999999999 0.1965 0.1188791085 0.0134152431 111.9162908787 1.1072566434 6.9601703264 0.0924117185 2.1422321449 0.1005724319 121.1375724585 1.3136560369
0.009000000000000001 0.009000000000000001 0.7856 0.1964 0.1230861548 0.0198153622 112.5301359759 2.6165235869 7.0327945403 0.3285063078 2.1570971021 0.1020206368 121.8431137731 3.0668658937
0.009000000000000001 0.0095 0.7852 0.1963 0.1205619270 0.0141531635 113.1294756036 2.3131149129 6.9144128737 0.2004643031 2.1640500660 0.1486835986 122.3285004703 2.6764159781
0.009000000000000001 0.01 0.7848 0.1962 0.1199609204 0.0202652444 113.9724411856 1.2126553462 6.9660474304 0.1957721878 2.1204142237 0.1321617812 123.1788637601 1.5608545596
0.0095 0.0 0.7924 0.1981 0.1322214554 0.0157275519 0.0000000000 0.0000000000 20.2124101905 3.5846580243 2.2335797047 0.0796976018 22.5782113506 3.6800831780
0.0 0.002 0.7984 0.1996 0.0000000000 0.0000000000 103.3066353685 7.4462427968 7.4733674448 0.6960101964 2.2417314554 0.0648498272 113.0217342687 8.2071028204
0.0005 0.0095 0.792 0.198 0.0060100662 0.0033998068 113.9177160051 2.2401038753 6.9943834676 0.4003748363 2.1393550564 0.0539661843 123.0574645953 2.6978447027
0.0095 0.0005 0.792 0.198 0.1283750130 0.0148311093 95.2300558639 8.4723617784 8.4397312621 1.9414742618 2.2678650093 0.0508014139 106.0660271483 10.4794685634
0.0095 0.001 0.7916 0.1979 0.1325820593 0.0197012865 99.3047741249 12.4190065857 8.0329517057 2.2671897942 2.1901836198 0.0677797110 109.6604915097 14.7736773774
0.0095 0.0015 0.7912 0.1978 0.1269325972 0.0287620443 102.2955382078 1.8264771165 7.4542668568 0.3534483769 2.2342989768 0.0866503188 112.1110366386 2.2953378565
0.0095 0.002 0.7908 0.1977 0.1289760197 0.0138017083 103.7744367611 6.9138713513 7.4739971345 0.6425243660 2.1897041051 0.0600945057 113.5671140204 7.6302919313
0.0095 0.0025 0.7904 0.1976 0.1278942077 0.0091668779 105.6120160157 2.5297136544 7.2838308403 0.6932164062 2.1642898233 0.0827298447 115.1880308870 3.3148267832
0.0095 0.003 0.79 0.1975 0.1336638713 0.0119864287 103.8538871738 6.3096606365 7.3354653970 0.5402814414 2.1710030298 0.0588651963 113.4940194719 6.9207937029
0.0095 0.0035 0.7896 0.1974 0.1292164223 0.0153556896 106.2242127642 4.0098037695 7.2523463545 0.5583826395 2.1980956132 0.1088149880 115.8038711542 4.6923570866
0.0095 0.004 0.7892 0.1973 0.1299376302 0.0279260555 107.1341013079 1.8270658702 7.3113272913 0.3544471399 2.1693247282 0.0762202232 116.7446909576 2.2856592888
0.0095 0.0045 0.7888 0.1972 0.1333032673 0.0143920694 107.8049792740 2.5611257725 7.2233806276 0.1315996269 2.2165569311 0.0992491284 117.3782201000 2.8063665972
0.0095 0.005 0.7884 0.1971 0.1355870924 0.0179353908 108.7405820592 1.7282666173 7.2179233167 0.4411936072 2.1841896855 0.1092094185 118.2782821538 2.2966050338
0.0005 0.01 0.7916 0.1979 0.0058898648 0.0022033266 113.9088149215 1.6967323465 7.1253589285 0.3565390930 2.1225720401 0.0784354810 123.1626357549 2.1339102471
0.0095 0.0055 0.7879999999999999 0.19699999999999998 0.1270527985 0.0150631011 109.4655258663 1.3895795954 7.0875775455 0.1693104387 2.2048088197 0.1220965462 118.8849650300 1.6960496814
0.0095 0.006 0.7876 0.1969 0.1209225310 0.0316510877 109.2337680235 3.0169914126 7.0976525810 0.2296924570 2.1844294428 0.0599566038 118.6367725783 3.3382915611
0.0095 0.0065 0.7872 0.1968 0.1244083694 0.0134925651 111.5351926335 3.1107464075 6.9104248388 0.3513335071 2.1376767547 0.0866370498 120.7077025964 3.5622095295
0.0095 0.006999999999999999 0.7868 0.1967 0.1281346104 0.0141490795 109.9178327801 2.4343817089 7.2960048415 0.4050253362 2.1681259413 0.0767313503 119.5100981733 2.9302874749
0.0095 0.0075 0.7864 0.1966 0.1292164223 0.0255777570 111.5645332424 1.1199549003 7.1631403114 0.5276093437 2.1530212267 0.1479829443 121.0099112028 1.8211249453
0.0095 0.008 0.7859999999999999 0.1965 0.1339042739 0.0108421327 111.5889288048 3.0456280798 7.1977732458 0.4708511137 2.1544597710 0.0817203437 121.0750660955 3.6090416699
0.0095 0.0085 0.7856 0.1964 0.1304184355 0.0113779299 113.1136514550 1.4274656545 6.9645781544 0.1720916380 2.1777162363 0.0917440923 122.3863642812 1.7026793147
0.0095 0.009000000000000001 0.7852 0.1963 0.1254901813 0.0076552296 112.2914550681 1.1938517863 6.9706651550 0.2388213490 2.1196949516 0.0979478571 121.5073053560 1.5382762220
0.0095 0.0095 0.7848 0.1962 0.1214033363 0.0090909080 113.4785958818 1.8266613306 6.9956428470 0.1904972998 2.1237708270 0.1409936455 122.7194128921 2.1672431839
0.0095 0.01 0.7844 0.1961 0.1306588382 0.0093911010 113.7891447978 1.2168689239 6.9685661892 0.2063786096 2.1642898233 0.0878258460 123.0526596485 1.5204644805
0.001 0.0 0.7992 0.1998 0.0139433535 0.0091668779 0.0000000000 0.0000000000 19.7176839704 2.6378663477 2.2340592194 0.0975503198 21.9656865433 2.7445835454
0.01 0.0 0.792 0.198 0.1325820593 0.0195392787 0.0000000000 0.0000000000 19.0510524578 2.4735173869 2.1846692002 0.1011378342 21.3683037173 2.5941944998
0.01 0.0005 0.7916 0.1979 0.1409961520 0.0217640752 95.8320328497 9.7209676221 7.9970593919 0.3409898854 2.2254279539 0.0767613107 106.1955163475 10.1604828934
0.01 0.001 0.7912 0.1978 0.1406355480 0.0171513431 100.4098271679 7.5122712057 7.7909409582 1.4030216653 2.2515615078 0.0784032278 110.5929651819 9.0108474419
0.01 0.0015 0.7908 0.1977 0.1329426633 0.0113880842 103.3122397545 4.4414318225 7.5464114519 0.5316586944 2.1844294428 0.1107398801 113.1760233125 5.0952184812
0.01 0.002 0.7904 0.1976 0.1301780329 0.0138435191 103.6007007964 5.1276497811 7.5346572438 0.2041187775 2.2115220262 0.0615835848 113.4770580993 5.4071956625
0.01 0.0025 0.79 0.1975 0.1364285017 0.0119477938 104.8488305162 4.8253944969 7.5951074566 0.7541125526 2.3095827925 0.1037193840 114.8899492670 5.6951742273
0.01 0.003 0.7896 0.1974 0.1282548117 0.0249208391 105.8655320629 2.6540569068 7.1683877257 0.2745992710 2.1659681250 0.1054212932 115.3281427253 3.0589983101
0.01 0.0035 0.7892 0.1973 0.1405153467 0.0201336319 106.7167393889 1.0420476858 7.3715676074 0.4791162251 2.1288057319 0.1289921415 116.3576280749 1.6702896843
0.01 0.004 0.7888 0.1972 0.1355870924 0.0172118893 108.0565173026 1.2467718145 7.2208618687 0.3953475343 2.1846692002 0.0542212244 117.5976354639 1.7135524625
0.01 0.0045 0.7884 0.1971 0.1395537361 0.0169888316 106.2463006382 6.1871605225 7.2282082488 1.1364387357 2.1885053182 0.0477014756 115.8025679413 7.3882895654
0.001 0.0005 0.7988 0.1997 0.0140635548 0.0049618547 92.3701706766 10.0923382539 8.9180855496 1.2477750803 2.2436495144 0.0807751100 103.5459692954 11.4258502989
0.01 0.005 0.7879999999999999 0.19699999999999998 0.1424385678 0.0155241300 107.9836602851 2.7483905130 7.2972642209 0.1184039939 2.1789150232 0.0716806389 117.6022780970 2.9539992758
0.01 0.0055 0.7876 0.1969 0.1321012541 0.0053970260 108.9354168887 1.8769146220 7.2284181453 0.3366432175 2.1712427872 0.0948106284 118.4671790753 2.3137654939
0.01 0.006 0.7872 0.1968 0.1359476964 0.0133288038 109.3432183845 3.4902447715 7.0955536153 0.2286967397 2.2151183868 0.0902380002 118.7898380830 3.8225083152
0.01 0.0065 0.7868 0.1967 0.1363083004 0.0220516199 110.8372817469 1.7007747064 6.9952230539 0.3390270846 2.1489453514 0.1151993644 120.1177584526 2.1770527753
0.01 0.006999999999999999 0.7864 0.1966 0.1400345414 0.0242794771 111.0611275155 1.5084434715 7.1379527228 0.4303066068 2.1458285055 0.1424409037 120.4849432852 2.1054704591
0.01 0.0075 0.7859999999999999 0.1965 0.1330628646 0.0215639968 112.2842023333 1.7718164474 7.1077276165 0.1641847426 2.1726813315 0.0656532571 121.6976741459 2.0232184439
0.01 0.008 0.7856 0.1964 0.1389527295 0.0156428064 112.3910153363 1.6261563790 7.0791816827 0.2022889034 2.1527814693 0.1528170701 121.7619312178 1.9969051589
0.01 0.0085 0.7852 0.1963 0.1363083004 0.0101539885 112.6603555320 1.0476085505 7.1278776874 0.4221361874 2.1873065313 0.1323808138 122.1118480511 1.6122795402
0.01 0.009000000000000001 0.7848 0.1962 0.1330628646 0.0066968428 112.9735418061 1.5213016160 6.8818789050 0.3117641767 2.1371972400 0.0392909599 122.1256808157 1.8790535954
0.01 0.0095 0.7844 0.1961 0.1306588382 0.0161015942 113.0935415996 2.5762011032 7.0141137454 0.1813224554 2.1463080202 0.0778617381 122.3846222034 2.8514868909
0.001 0.001 0.7984 0.1996 0.0144241588 0.0033998068 100.6781783543 8.4170622076 7.8742698973 1.2818608942 2.2494036914 0.1014329555 110.8162761018 9.8037558641
0.01 0.01 0.784 0.196 0.1349860858 0.0228774413 113.0665086791 2.3549697275 6.8927935268 0.2688394100 2.1412731154 0.0555368344 122.2355614071 2.7022234132
0.001 0.0015 0.7979999999999999 0.1995 0.0137029508 0.0027828618 102.1316923360 3.9276380084 7.5862918005 0.3275398175 2.1515826825 0.0895473735 111.8832697698 4.3475080612
0.001 0.002 0.7976 0.1994 0.0121403336 0.0014017763 103.0841082790 4.8450022455 7.8879131744 0.7262142331 2.2752974879 0.0828881157 113.2594592749 5.6555063706
0.001 0.0025 0.7972 0.1993 0.0144241588 0.0062226682 105.1788299482 3.4788515336 7.5837730417 0.4693981946 2.2669059798 0.0978022027 115.0439331285 4.0522745991
0.001 0.003 0.7968 0.1992 0.0149049641 0.0036774534 106.7358602351 2.0835101848 7.3923473680 0.4256988128 2.2275857703 0.1623665549 116.3706983375 2.6752530059
0.001 0.0035 0.7964 0.1991 0.0137029508 0.0078047599 106.6270692136 4.2458037489 7.2735459083 0.6105019233 2.1870667740 0.1333413179 116.1013848467 4.9974517500
0.0 0.0025 0.7979999999999999 0.1995 0.0000000000 0.0000000000 106.0906965105 2.4671057745 7.4381048207 0.5467934215 2.2386146096 0.0803183627 115.7674159408 3.0942175587
0.001 0.004 0.7959999999999999 0.19899999999999998 0.0145443601 0.0042599457 108.1646489846 2.5430965636 7.2699776666 0.2982907232 2.2350182489 0.0818215733 117.6841892602 2.9274688058
0.001 0.0045 0.7956 0.1989 0.0163473799 0.0065130929 108.0156382521 1.6888214516 7.3379841559 0.5323500125 2.2203930491 0.1307009792 117.5903628370 2.3583855362
0.001 0.005 0.7952 0.1988 0.0133423469 0.0055553301 108.2586048668 1.2201077454 7.0926150633 0.2262813550 2.1913824067 0.0578406903 117.5559446837 1.5097851208
0.001 0.0055 0.7948 0.1987 0.0157463733 0.0091983469 109.3748666817 2.5487872670 7.1786726578 0.2931719427 2.1820318691 0.0772510019 118.7513175819 2.9284085585
0.001 0.006 0.7944 0.1986 0.0144241588 0.0049850954 110.2873925835 3.0455622766 7.1864388309 0.1826973330 2.1964173116 0.1079217163 119.6846728848 3.3411664213
0.001 0.0065 0.794 0.1985 0.0133423469 0.0036774534 110.4598098692 0.8204435942 7.0609206809 0.3076399286 2.2417314554 0.0832341476 119.7758043524 1.2149951238
0.001 0.006999999999999999 0.7936 0.1984 0.0140635548 0.0046615803 109.7078331415 4.7797820073 7.4483897527 0.8132547168 2.2249484392 0.1075118694 119.3952348882 5.7052101738
0.001 0.0075 0.7932 0.1983 0.0151453667 0.0057092465 111.3647533665 4.4665542756 6.9261670817 0.3500445577 2.1769969642 0.0655200363 120.4830627791 4.8878281161
0.001 0.008 0.7928 0.1982 0.0121403336 0.0041915634 113.1199151805 0.6848897046 7.1350141708 0.2117589083 2.1690849708 0.1002816569 122.4361546557 1.0011218332
0.001 0.0085 0.7924 0.1981 0.0134625482 0.0053540211 112.4302460380 2.1022484215 6.9454775663 0.1259869095 2.1386357842 0.1048373221 121.5278219367 2.3384266742
0.0 0.003 0.7976 0.1994 0.0000000000 0.0000000000 106.1065206590 2.4469479993 7.3921374715 0.1005630226 2.2249484392 0.0675588465 115.7236065697 2.6150698684
0.001 0.009000000000000001 0.792 0.198 0.0152655680 0.0041360435 113.1680469658 1.7728665120 6.9931240882 0.1494286703 2.1702837577 0.1086034748 122.3467203797 2.0350347006
0.001 0.0095 0.7916 0.1979 0.0133423469 0.0050082282 113.5118925278 2.6144562287 7.1119255479 0.1381342720 2.1647693381 0.0726175972 122.8019297607 2.8302163261
0.001 0.01 0.7912 0.1978 0.0145443601 0.0020680218 113.4083762225 2.1655418245 7.1226302731 0.2681995286 2.1683656987 0.1014986731 122.7139165544 2.5373080480
0.0015 0.0 0.7988 0.1997 0.0211554329 0.0061007352 0.0000000000 0.0000000000 19.0722520116 2.3252686699 2.2582747143 0.1078044715 21.3516821588 2.4391738766
0.0015 0.0005 0.7984 0.1996 0.0204342249 0.0069259331 92.1248963735 7.5641726288 8.2663566937 0.5618388234 2.2151183868 0.0919668788 102.6268056789 8.2249042641
0.0015 0.001 0.7979999999999999 0.1995 0.0244008686 0.0100164564 99.9983993046 6.5740595853 7.7907310616 0.4751654154 2.2769757896 0.0713752510 110.0905070244 7.1306167081
0.0015 0.0015 0.7976 0.1994 0.0186312051 0.0046242372 103.2472948113 2.9469448345 7.6956479145 0.4670609539 2.2443687866 0.0975597476 113.2059427175 3.5161897732
0.0015 0.002 0.7972 0.1993 0.0218766408 0.0044717477 103.2683936761 3.5666115776 7.5487203141 0.5390287820 2.2263869834 0.1015099995 113.0653776144 4.2116221068
0.0015 0.0025 0.7968 0.1992 0.0192322117 0.0043004533 104.8339953769 2.6251755311 7.4653913751 0.3859394701 2.2314218883 0.1048219682 114.5500408520 3.1202374227
0.0015 0.003 0.7964 0.1991 0.0201938223 0.0066968428 106.4717947556 2.9911444580 7.4798742385 0.7096955400 2.1980956132 0.1270542174 116.1699584296 3.8345910582
0.0 0.0035 0.7972 0.1993 0.0000000000 0.0000000000 107.5659686964 2.4974031821 7.3060798770 0.4719408549 2.2266267408 0.0997989893 117.0986753142 3.0691430263
0.0015 0.0035 0.7959999999999999 0.19899999999999998 0.0194726143 0.0030973714 105.6278401643 4.9779094861 7.3566649508 0.5380143352 2.2170364458 0.0860805775 115.2210141752 5.6051017702
0.0015 0.004 0.7956 0.1989 0.0199534196 0.0049501935 107.1558595122 3.0851834304 7.2857199095 0.4298349718 2.1575766168 0.1232865900 116.6191094581 3.6432551857
0.0015 0.0045 0.7952 0.1988 0.0182706011 0.0085874571 107.4232216894 3.1608941727 7.1767835886 0.3307629008 2.2455675734 0.1084530500 116.8638434525 3.6086975806
0.0015 0.005 0.7948 0.1987 0.0204342249 0.0071314950 109.3758556910 1.4925827519 7.2521364580 0.2526596800 2.1990546427 0.1353438345 118.8474810166 1.8877177614
0.0015 0.0055 0.7944 0.1986 0.0216362382 0.0073312954 109.3709106446 2.8062030826 7.2139352819 0.5189353055 2.1921016788 0.0339610207 118.7985838435 3.3664307042
0.0015 0.006 0.794 0.1985 0.0203140236 0.0081666162 109.8822284458 1.0829117280 7.0703660266 0.3458468816 2.2091244525 0.0980299858 119.1820329485 1.5349552116
0.0015 0.0065 0.7936 0.1984 0.0211554329 0.0033484214 111.4155225098 1.6481238291 7.1209511005 0.3836399487 2.1453489907 0.1676217867 120.7029780339 2.2027339859
0.0015 0.006999999999999999 0.7932 0.1983 0.0206746276 0.0101026334 111.2351931499 3.5532512308 7.1876982104 0.2436008650 2.2170364458 0.0790923205 120.6606024337 3.8860470497
0.0015 0.0075 0.7928 0.1982 0.0210352315 0.0052118052 110.6618974334 1.0572299053 7.0502159557 0.4246045271 2.1923414362 0.0462775211 119.9254900568 1.5333237587
0.0015 0.008 0.7924 0.1981 0.0183908024 0.0058195319 112.5156305064 1.8260617334 7.1893773829 0.2442806568 2.1441502039 0.0662112466 121.8675488956 2.1423731687
0.0 0.004 0.7968 0.1992 0.0000000000 0.0000000000 108.3083850009 3.2050910013 7.2792131157 0.4997919025 2.2448483013 0.0566680136 117.8324464179 3.7615509174
0.0015 0.0085 0.792 0.198 0.0198332183 0.0037243018 112.1546421167 3.4087704201 7.0842192004 0.1875136609 2.1228117975 0.0467717419 121.3815063329 3.6467801247
0.0015 0.009000000000000001 0.7916 0.1979 0.0186312051 0.0072917733 112.2591474314 2.5600235753 7.0285966088 0.4176517748 2.1338406367 0.0580985105 121.4402158820 3.0430656339
0.0015 0.0095 0.7912 0.1978 0.0200736210 0.0038464423 113.0665086791 3.7306030429 7.0090762276 0.2069950572 2.1710030298 0.1161079394 122.2666615575 4.0575524818
0.0015 0.01 0.7908 0.1977 0.0227180501 0.0095376550 113.4795848911 1.1554379152 7.0521050249 0.1419534101 2.1769969642 0.0453135096 122.7314049303 1.3522424899
0.002 0.0 0.7984 0.1996 0.0277665056 0.0098065423 0.0000000000 0.0000000000 19.8681798125 2.5173880758 2.2872853567 0.1336805940 22.1832316748 2.6608752121
0.002 0.0005 0.7979999999999999 0.1995 0.0265644924 0.0110532943 94.9729134493 8.2903486083 8.3003599384 1.4363509364 2.2314218883 0.0417370696 105.5312597684 9.7794899086
0.002 0.001 0.7976 0.1994 0.0254826805 0.0086210413 102.7455374332 5.3405864928 7.5466213484 0.1672252720 2.1980956132 0.1354117731 112.5157370753 5.6518445792
0.002 0.0015 0.7972 0.1993 0.0272857003 0.0069923704 100.9076285088 8.3063565027 7.8406864458 0.6066570144 2.2424507276 0.1104300710 111.0180513825 9.0304359585
0.002 0.002 0.7968 0.1992 0.0288483175 0.0031344670 104.0450956359 3.4237676305 7.5545974182 0.4262101718 2.2251881966 0.0917165193 113.8537295682 3.9448287886
0.002 0.0025 0.7964 0.1991 0.0302907334 0.0046615803 105.0855334055 5.6400135701 7.2846704266 0.2638405754 2.2436495144 0.0624032765 114.6441440799 5.9709190023
0.0 0.0045 0.7964 0.1991 0.0000000000 0.0000000000 107.6876168387 3.0134698756 7.4569955122 0.3014120620 2.2601927733 0.0802897298 117.4048051242 3.3951716674
0.002 0.003 0.7959999999999999 0.19899999999999998 0.0264442911 0.0062226682 106.2275094618 2.7625786323 7.1163333759 0.2202550255 2.1856282297 0.0995891069 115.5559153585 3.0886454329
0.002 0.0035 0.7956 0.1989 0.0259634858 0.0067312741 106.3481685948 3.1915009408 7.3482690879 0.5150357210 2.2045690623 0.0994574164 115.9269702308 3.8127253523
0.002 0.004 0.7952 0.1988 0.0266846937 0.0024750967 107.3582767462 4.0920947088 7.2836209438 0.1980489557 2.1743596331 0.0559904058 116.8429420168 4.3486091670
0.002 0.0045 0.7948 0.1987 0.0247614726 0.0102390081 106.9606950130 2.8535903837 7.2439504917 0.4480347423 2.1911426493 0.1525459948 116.4205496266 3.4644101289
0.002 0.005 0.7944 0.1986 0.0260836871 0.0034504271 108.5793735455 1.6650987555 7.1163333759 0.2247262135 2.1913824067 0.1228437803 117.9131730152 2.0161191764
0.002 0.0055 0.794 0.1985 0.0307715387 0.0095980587 109.4111303555 2.6466790283 7.3350456039 0.3690012778 2.2084051803 0.0772510019 118.9853526784 3.1025293667
0.002 0.006 0.7936 0.1984 0.0272857003 0.0095133861 110.2399201378 1.6961603778 7.2624213900 0.4796823262 2.1885053182 0.1126971883 119.7181325463 2.2980532784
0.002 0.0065 0.7932 0.1983 0.0260836871 0.0074718442 110.7037654932 1.8575065396 7.0751936478 0.2630351618 2.2038497902 0.0491964373 120.0088926183 2.1772099829
0.002 0.006999999999999999 0.7928 0.1982 0.0260836871 0.0071557656 111.0403583204 1.3255259868 7.2158243510 0.2965909121 2.1659681250 0.0990334373 120.4482344835 1.7283061018
0.002 0.0075 0.7924 0.1981 0.0271654990 0.0057092465 111.3416764831 1.7387579599 7.1576830006 0.6967496393 2.1556585578 0.0419787709 120.6821835405 2.4831956166
