# Supplementary material for: Multipressure Sampling for Improving the Performance of MOF-based Electronic Noses
Source: ACS Sens. 2024 Jul 12;9(7):3531–9. doi: 10.1021/acssensors.4c00199 (PMC11287752; doi:10.1021/acssensors.4c00199)
Supplement: Supplementary file 2 — se4c00199_si_002.zip [file se4c00199_si_002.zip › Multiplex_Adsorption_Data/Methane_1bar/KICXAX.csv]

methane_comp CO2_comp N2_comp O2_comp methane_mass methane_error CO2_mass CO2_error N2_mass N2_error O2_mass O2_error total_mass total_error
0.0 0.0 0.8 0.2 0.0000000000 0.0000000000 0.0000000000 0.0000000000 0.9284700736 0.1113226594 0.2595274265 0.0306654586 1.1879975001 .1419881180
0.0 0.0005 0.7996 0.1999 0.0000000000 0.0000000000 0.1109925210 0.0128809874 0.9601745978 0.0823887923 0.2599967347 0.0207264499 1.3311638535 .1159962296
0.0 0.005 0.7959999999999999 0.19899999999999998 0.0000000000 0.0000000000 1.1031495040 0.1569618226 0.9093651875 0.0884304465 0.2504541349 0.0287544631 2.2629688264 .2741467322
0.002 0.008 0.792 0.198 0.0053723552 0.0025486260 1.6252015359 0.1408143098 0.8662935984 0.0187600053 0.2423976777 0.0119384393 2.7392651672 .1740613804
0.002 0.0085 0.7916 0.1979 0.0036861415 0.0008373877 1.6564988457 0.1409082523 0.8349314556 0.0494370391 0.2371570697 0.0217361702 2.7322735125 .2129188493
0.002 0.009000000000000001 0.7912 0.1978 0.0043527841 0.0019114695 1.8593398288 0.3294349672 0.8630067363 0.1183777488 0.2474036317 0.0192715006 2.9741029809 .4689956861
0.002 0.0095 0.7908 0.1977 0.0048625697 0.0023840213 1.8969826412 0.3458690889 0.8681424583 0.1010814018 0.2364531074 0.0235829633 3.0064407766 .4729174753
0.002 0.01 0.7904 0.1976 0.0044312127 0.0018985540 1.9778609123 0.2187194889 0.8360955526 0.0751594009 0.2397382647 0.0106904335 3.0581259423 .3064678773
0.0025 0.0 0.7979999999999999 0.1995 0.0058429265 0.0012499453 0.0000000000 0.0000000000 0.9440826686 0.1054575838 0.2589016823 0.0147830009 1.2088272774 .1214905300
0.0025 0.0005 0.7976 0.1994 0.0062742834 0.0018888094 0.1120680299 0.0225149002 0.9571616408 0.0659190239 0.2609353511 0.0112307583 1.3364393052 .1015534918
0.0025 0.001 0.7972 0.1993 0.0061566406 0.0012301036 0.2185434135 0.0235494707 0.9677754665 0.0821904960 0.2574155397 0.0038446370 1.4498910603 .1108147073
0.0025 0.0015 0.7968 0.1992 0.0059605693 0.0018493178 0.3230828809 0.0561839933 0.9769512899 0.0381127022 0.2645333805 0.0233535516 1.5705281206 .1194995649
0.0025 0.002 0.7964 0.1991 0.0059605693 0.0023079856 0.4353660127 0.0439702985 0.9431924768 0.0566814981 0.2508452251 0.0307292354 1.6353642839 .1336890176
0.0 0.0055 0.7956 0.1989 0.0000000000 0.0000000000 1.2471601490 0.1584285612 0.8982720278 0.0459079295 0.2406768811 0.0316008589 2.3861090579 .2359373496
0.0025 0.0025 0.7959999999999999 0.19899999999999998 0.0065879976 0.0024376015 0.5560381140 0.0603282858 0.9590789771 0.1237352805 0.2567115774 0.0218484677 1.7784166661 .2083496355
0.0025 0.003 0.7956 0.1989 0.0061566406 0.0005869055 0.6578888092 0.0905080220 0.9280592158 0.0795393941 0.2587452462 0.0177511853 1.8508499118 .1883855069
0.0025 0.0035 0.7952 0.1988 0.0059213550 0.0015167358 0.7834007007 0.0434399106 0.9205952997 0.0732899829 0.2538175102 0.0322615007 1.9637348656 .1505081300
0.0025 0.004 0.7948 0.1987 0.0064311405 0.0018953114 0.8373912487 0.2088165320 0.8935471635 0.0771097804 0.2506105710 0.0074434639 1.9879801237 .2952650877
0.0025 0.0045 0.7944 0.1986 0.0056860694 0.0032995961 1.0018365633 0.1259989804 0.9238136856 0.0751761189 0.2522531496 0.0117587484 2.1835894679 .2162334438
0.0025 0.005 0.794 0.1985 0.0053723552 0.0012791308 1.0840054451 0.2158687611 0.9310036964 0.0690713697 0.2563987053 0.0069890338 2.2767802020 .2932082954
0.0025 0.0055 0.7936 0.1984 0.0057252836 0.0010923832 1.2240367071 0.1107876518 0.9085434719 0.0368262429 0.2440402564 0.0256574218 2.3823457190 .1743636997
0.0025 0.006 0.7932 0.1983 0.0061174264 0.0015763942 1.3102925228 0.1182230407 0.8910820169 0.0478915193 0.2551472168 0.0238512416 2.4626391829 .1915421958
0.0025 0.0065 0.7928 0.1982 0.0059997835 0.0034774901 1.3233061808 0.1925892663 0.8969709782 0.0638901073 0.2417719335 0.0305447169 2.4680488760 .2905015806
0.0025 0.006999999999999999 0.7924 0.1981 0.0058821407 0.0019050227 1.5151769730 0.2069560886 0.8623219733 0.0369025605 0.2513145333 0.0220879742 2.6346956203 .2678516460
0.0 0.006 0.7952 0.1988 0.0000000000 0.0000000000 1.2599587052 0.1872040609 0.8827279090 0.0572707495 0.2437273843 0.0221642905 2.3864139985 .2666391009
0.0025 0.0075 0.792 0.198 0.0040390700 0.0013263470 1.5549708032 0.1706322618 0.8697174131 0.0356113600 0.2377045959 0.0071585525 2.6664318822 .2147285213
0.0025 0.008 0.7916 0.1979 0.0056468551 0.0029177105 1.7133932678 0.2390877385 0.8742368485 0.0237272089 0.2366877615 0.0151944439 2.8299647329 .2809271018
0.0025 0.0085 0.7912 0.1978 0.0061174264 0.0020956717 1.8610606431 0.2222756144 0.8621165444 0.0228878876 0.2323075517 0.0113672087 2.9616021656 .2586263824
0.0025 0.009000000000000001 0.7908 0.1977 0.0055684266 0.0023866000 1.8312690459 0.3274055499 0.8651295014 0.0768698178 0.2310560633 0.0251049419 2.9330230372 .4317669096
0.0025 0.0095 0.7904 0.1976 0.0054507837 0.0011738109 1.9799043793 0.2474758889 0.8678685532 0.0596984486 0.2343412206 0.0187618954 3.0875649368 .3271100438
0.0025 0.01 0.79 0.1975 0.0058037122 0.0011256614 2.0910044512 0.2491734843 0.8561591068 0.0342397905 0.2266758535 0.0162918977 3.1796431237 .3008308339
0.003 0.0 0.7976 0.1994 0.0079212828 0.0013493357 0.0000000000 0.0000000000 0.9344275112 0.0817601218 0.2492026464 0.0300967697 1.1915514404 .1132062272
0.003 0.0005 0.7972 0.1993 0.0077252115 0.0014797868 0.1073357907 0.0132178253 0.9364133237 0.0460922273 0.2508452251 0.0164116266 1.3023195510 .0772014660
0.003 0.001 0.7968 0.1992 0.0072938545 0.0014756242 0.2355364545 0.0541825983 0.9642831754 0.0469321954 0.2613264412 0.0182662131 1.4684399256 .1208566310
0.003 0.0015 0.7964 0.1991 0.0075683544 0.0019306807 0.3214696176 0.0313960196 0.9538747787 0.0539565390 0.2547561266 0.0192142716 1.5376688773 .1064975109
0.0 0.0065 0.7948 0.1987 0.0000000000 0.0000000000 1.4074109787 0.1138768433 0.9358655133 0.0434672931 0.2506887890 0.0134662285 2.5939652810 .1708103649
0.003 0.002 0.7959999999999999 0.19899999999999998 0.0067448547 0.0016563098 0.4489174251 0.0661080263 0.9079956616 0.0458964884 0.2562422692 0.0087855250 1.6199002106 .1224463495
0.003 0.0025 0.7956 0.1989 0.0065095691 0.0025219381 0.5595872935 0.0782734086 0.9568192594 0.0488914987 0.2575719757 0.0172973300 1.7804880977 .1469841754
0.003 0.003 0.7952 0.1988 0.0072938545 0.0017953114 0.6253008888 0.0746666600 0.9057359439 0.0822520874 0.2517056234 0.0194799018 1.7900363106 .1781939606
0.003 0.0035 0.7948 0.1987 0.0088624254 0.0013217013 0.7754419346 0.1475557481 0.9140215755 0.0503505218 0.2483422481 0.0272486294 1.9466681836 .2264766006
0.003 0.004 0.7944 0.1986 0.0077252115 0.0014160642 0.9049332091 0.0603643217 0.9168975798 0.0448757502 0.2529571119 0.0199442175 2.0825131123 .1266003536
0.003 0.0045 0.794 0.1985 0.0071369974 0.0015004264 0.9829076062 0.0669288089 0.9145009095 0.0299203013 0.2565551413 0.0233661230 2.1611006544 .1217156596
0.003 0.005 0.7936 0.1984 0.0059997835 0.0018658742 1.0538911952 0.2304706968 0.9197735842 0.1095968170 0.2517056234 0.0315853668 2.2313701863 .3735187548
0.003 0.0055 0.7932 0.1983 0.0068624975 0.0020300725 1.1817692063 0.2327144846 0.8725934175 0.1071329951 0.2508452251 0.0182206045 2.3120703464 .3600981567
0.003 0.006 0.7928 0.1982 0.0074114973 0.0021819492 1.2874917336 0.0516486217 0.8757433270 0.0362482224 0.2361402353 0.0220868662 2.4067867932 .1121656595
0.003 0.0065 0.7924 0.1981 0.0072546402 0.0029345274 1.3852554949 0.1377961577 0.8444496605 0.0897563067 0.2317600255 0.0110240261 2.4687198211 .2415110179
0.0 0.006999999999999999 0.7944 0.1986 0.0000000000 0.0000000000 1.5134561587 0.0420445588 0.9024490818 0.0437892918 0.2471689776 0.0140008090 2.6630742181 .0998346596
0.003 0.006999999999999999 0.792 0.198 0.0071369974 0.0018326118 1.5162524819 0.1859487438 0.8860832474 0.0339686595 0.2427887679 0.0243226636 2.6522614946 .2460726787
0.003 0.0075 0.7916 0.1979 0.0070585689 0.0017182833 1.5480875461 0.1007503328 0.8812214305 0.0313091709 0.2459174891 0.0341281681 2.6822850346 .1679059551
0.003 0.008 0.7912 0.1978 0.0079212828 0.0035126883 1.6543478278 0.2305461693 0.8515027188 0.0772672377 0.2387214303 0.0356063048 2.7524932597 .3469324001
0.003 0.0085 0.7908 0.1977 0.0072154260 0.0014546328 1.7232879499 0.1976603998 0.8582133957 0.0484328332 0.2420065876 0.0062063925 2.8307233592 .2537542583
0.003 0.009000000000000001 0.7904 0.1976 0.0076075687 0.0024726767 1.8106192745 0.2429393498 0.8402726066 0.0299841734 0.2464650153 0.0203330776 2.9049644651 .2957292775
0.003 0.0095 0.79 0.1975 0.0079212828 0.0022265972 1.9993710908 0.0831445615 0.8259610611 0.0665180851 0.2337154763 0.0143171050 3.0669689110 .1662063488
0.003 0.01 0.7896 0.1974 0.0063134977 0.0025097134 2.0495973576 0.1687591057 0.8339727875 0.0560442388 0.2449006547 0.0200299258 3.1347842975 .2473429837
0.0035 0.0 0.7972 0.1993 0.0089408539 0.0012791308 0.0000000000 0.0000000000 0.9593528823 0.0750982363 0.2641422903 0.0179772195 1.2324360265 .0943545866
0.0035 0.0005 0.7968 0.1992 0.0074114973 0.0030415717 0.1089490541 0.0136483735 0.9275114054 0.0625829875 0.2596838626 0.0249661368 1.3035558194 .1042390695
0.0035 0.001 0.7964 0.1991 0.0075683544 0.0024376015 0.2151017849 0.0337030933 0.9407273302 0.0782748443 0.2484986841 0.0212350070 1.4118961536 .1356505461
0.0 0.0075 0.794 0.1985 0.0000000000 0.0000000000 1.6106821655 0.1219522790 0.8903972540 0.0722710112 0.2441966924 0.0110462028 2.7452761119 .2052694930
0.0035 0.0015 0.7959999999999999 0.19899999999999998 0.0094506394 0.0021535741 0.3086710614 0.0682994743 0.9246354011 0.0560261641 0.2532699840 0.0266933284 1.4960270859 .1531725409
0.0035 0.002 0.7956 0.1989 0.0074114973 0.0015957848 0.4426794734 0.0557499676 0.9451782894 0.0631596474 0.2578848479 0.0133163757 1.6531541080 .1338217755
0.0035 0.0025 0.7952 0.1988 0.0086663540 0.0016710986 0.5389375221 0.0591408657 0.9105292845 0.1097353500 0.2507670070 0.0160558585 1.7089001676 .1866031728
0.0035 0.003 0.7948 0.1987 0.0087839968 0.0008733433 0.6348729182 0.0612515316 0.9114879526 0.0575028024 0.2441184744 0.0239883364 1.7992633420 .1436160137
0.0035 0.0035 0.7944 0.1986 0.0082349970 0.0011894277 0.7781307069 0.0683841018 0.9288809313 0.0590200513 0.2538175102 0.0140705520 1.9690641454 .1426641328
0.0035 0.004 0.794 0.1985 0.0078428543 0.0020148658 0.8943932217 0.1721209483 0.9103923319 0.0291905053 0.2535046381 0.0162903955 2.0661330460 .2196167149
0.0035 0.0045 0.7936 0.1984 0.0086271397 0.0029029157 0.9912965758 0.2108794096 0.8965601204 0.0473281674 0.2492808645 0.0195926409 2.1457647004 .2807031336
0.0035 0.005 0.7932 0.1983 0.0087055683 0.0011256614 1.0873395228 0.1096322965 0.8933417346 0.0488757675 0.2439620384 0.0108088149 2.2333488641 .1704425403
0.0035 0.0055 0.7928 0.1982 0.0088624254 0.0014117138 1.1712292189 0.1777149546 0.8693065553 0.0611551199 0.2517838414 0.0206850833 2.3011820410 .2609668716
0.0035 0.006 0.7924 0.1981 0.0082349970 0.0032902620 1.2533981007 0.1273693212 0.9053250861 0.0415497090 0.2378610319 0.0163728108 2.4048192157 .1885821030
0.0 0.008 0.7936 0.1984 0.0000000000 0.0000000000 1.5588426353 0.2204592874 0.8777291395 0.0969819677 0.2401293548 0.0307825468 2.6767011296 .3482238019
0.0035 0.0065 0.792 0.198 0.0078428543 0.0018055607 1.3450314611 0.1206170672 0.8541048180 0.0691693281 0.2401293548 0.0125636761 2.4471084882 .2041556321
0.0035 0.006999999999999999 0.7916 0.1979 0.0088232111 0.0015288538 1.4610788741 0.2198578062 0.8964231679 0.1395031361 0.2535828562 0.0183544239 2.6199081093 .3792442200
0.0035 0.0075 0.7912 0.1978 0.0084310684 0.0029761540 1.5266849185 0.1439607967 0.8634175940 0.0451266572 0.2368441975 0.0122640285 2.6353777784 .2043276364
0.0035 0.008 0.7908 0.1977 0.0080781399 0.0008733433 1.5893870888 0.2078261751 0.8632806414 0.0738485642 0.2398164827 0.0154737329 2.7005623528 .2980218155
0.0035 0.0085 0.7904 0.1976 0.0072154260 0.0012982234 1.6641349590 0.2045895032 0.8680055057 0.0552708478 0.2384085582 0.0204003661 2.7777644489 .2815589405
0.0035 0.009000000000000001 0.79 0.1975 0.0086271397 0.0026826689 1.8495526976 0.2840676227 0.8612263526 0.0448456474 0.2427105499 0.0086054054 2.9621167398 .3402013444
0.0035 0.0095 0.7896 0.1974 0.0080389257 0.0024924981 1.9508656383 0.3573787824 0.8384237466 0.0873639444 0.2331679501 0.0134970873 3.0304962607 .4607323122
0.0035 0.01 0.7892 0.1973 0.0078428543 0.0021903900 1.9246232206 0.1599452093 0.8641708333 0.0610061912 0.2301956649 0.0056316982 3.0268325731 .2287734887
0.004 0.0 0.7968 0.1992 0.0105878533 0.0034810259 0.0000000000 0.0000000000 0.9635984125 0.1018559040 0.2631254559 0.0296544351 1.2373117217 .1349913650
0.004 0.0005 0.7964 0.1991 0.0098035679 0.0019050227 0.1094868085 0.0138836497 0.9498346774 0.0729089586 0.2603096068 0.0069363122 1.3294346606 .0956339432
0.0 0.0085 0.7932 0.1983 0.0000000000 0.0000000000 1.7822258389 0.2019477010 0.8505440507 0.0701905732 0.2302738829 0.0305326967 2.8630437725 .3026709709
0.004 0.001 0.7959999999999999 0.19899999999999998 0.0097251393 0.0035561961 0.2181132099 0.0351189485 0.9181301531 0.0780204365 0.2549907807 0.0142520035 1.4009592830 .1309475846
0.004 0.0015 0.7956 0.1989 0.0101957106 0.0024552018 0.3307189943 0.0562605287 0.9294287417 0.0894527929 0.2638294182 0.0133805425 1.5341728648 .1615490659
0.004 0.002 0.7952 0.1988 0.0096859251 0.0032393932 0.4471966108 0.0681557057 0.9344959875 0.0729657892 0.2528788939 0.0170837921 1.6442574173 .1614446802
0.004 0.0025 0.7948 0.1987 0.0111368531 0.0012250930 0.5601250479 0.1018765291 0.9475064834 0.1300909747 0.2520967136 0.0173185389 1.7708650980 .2505111357
0.004 0.003 0.7944 0.1986 0.0099604250 0.0025219381 0.6524037137 0.0848041345 0.9172399613 0.0375210104 0.2517838414 0.0220425017 1.8313879414 .1468895847
0.004 0.0035 0.794 0.1985 0.0087839968 0.0022649425 0.7707096954 0.0546434746 0.9366872289 0.0502027916 0.2513145333 0.0169399381 1.9674954544 .1240511468
0.004 0.004 0.7936 0.1984 0.0093722109 0.0023840213 0.8522332718 0.1183341371 0.8889592518 0.0459038437 0.2504541349 0.0143768060 2.0010188694 .1809988081
0.004 0.0045 0.7932 0.1983 0.0099212107 0.0027461192 0.9933400428 0.1762882160 0.9121727155 0.0651733181 0.2500630448 0.0191696421 2.1654970138 .2633772954
0.004 0.005 0.7928 0.1982 0.0106270676 0.0044462828 1.0892754388 0.0989902995 0.9301819809 0.0856938075 0.2590581183 0.0289157155 2.2891426056 .2180461053
0.004 0.0055 0.7924 0.1981 0.0094114252 0.0023658916 1.1873618527 0.1711985904 0.8922461139 0.0757930815 0.2513145333 0.0201347250 2.3403339251 .2694922885
0.0 0.009000000000000001 0.7928 0.1982 0.0000000000 0.0000000000 1.8318068004 0.1747542820 0.8656088355 0.0983748661 0.2367659795 0.0274481771 2.9341816154 .3005773252
0.004 0.006 0.792 0.198 0.0099996392 0.0014029724 1.2968486613 0.1481934221 0.8812899068 0.0600689728 0.2470125416 0.0150585454 2.4351507489 .2247239127
0.004 0.0065 0.7916 0.1979 0.0079997114 0.0011738109 1.3533128798 0.2021563149 0.8608154949 0.0284597892 0.2373135057 0.0157713621 2.4594415918 .2475612771
0.004 0.006999999999999999 0.7912 0.1978 0.0089408539 0.0023736784 1.4246191215 0.1624002806 0.8568438698 0.0309634023 0.2332461681 0.0282045152 2.5236500133 .2239418765
0.004 0.0075 0.7908 0.1977 0.0098035679 0.0020148658 1.5014104587 0.2351043813 0.9225811123 0.0761222354 0.2455263990 0.0298354371 2.6793215379 .3430769196
0.004 0.008 0.7904 0.1976 0.0086663540 0.0033860791 1.6690823001 0.1950125167 0.8506810033 0.0425845480 0.2507670070 0.0294307749 2.7791966644 .2704139187
0.004 0.0085 0.79 0.1975 0.0089800682 0.0026059056 1.7811503300 0.2547148474 0.8782769499 0.0634112669 0.2406768811 0.0196674413 2.9090842292 .3403994612
0.004 0.009000000000000001 0.7896 0.1974 0.0089800682 0.0015167358 1.8463261708 0.2554650442 0.8430116584 0.0697334824 0.2387996483 0.0064991606 2.9371175457 .3332144230
0.004 0.0095 0.7892 0.1973 0.0092545681 0.0018459887 1.8779461332 0.1351301531 0.8479419515 0.0273480294 0.2330897321 0.0215177789 2.9682323849 .1858419501
0.004 0.01 0.7888 0.1972 0.0090977110 0.0029512485 2.1133750368 0.1917605570 0.8654034066 0.0848659731 0.2453699629 0.0282045152 3.2332461173 .3077822938
0.0045 0.0 0.7964 0.1991 0.0114897816 0.0032203489 0.0000000000 0.0000000000 0.9434663820 0.0459936464 0.2719640934 0.0268760614 1.2269202570 .0760900567
0.0 0.0095 0.7924 0.1981 0.0000000000 0.0000000000 1.8755800136 0.1198667121 0.8415051799 0.0390672712 0.2362966713 0.0265637461 2.9533818648 .1854977294
0.0045 0.0005 0.7959999999999999 0.19899999999999998 0.0105878533 0.0030877348 0.1065829344 0.0200564392 0.9772936714 0.0481064365 0.2559293971 0.0139447635 1.3503938562 .0851953740
0.0045 0.001 0.7956 0.1989 0.0114113530 0.0015167358 0.2273625867 0.0292047710 0.9475749597 0.0670111129 0.2618739674 0.0188477865 1.4482228668 .1165804062
0.0045 0.0015 0.7952 0.1988 0.0114113530 0.0025219381 0.3401834728 0.0356030819 0.9359339896 0.1107899886 0.2532699840 0.0266244802 1.5407987994 .1755394888
0.0045 0.002 0.7948 0.1987 0.0112544959 0.0010104811 0.4534345626 0.0211128730 0.9493553433 0.0369655307 0.2572591036 0.0222304396 1.6713035054 .0813193244
0.0045 0.0025 0.7944 0.1986 0.0121564242 0.0024045736 0.5957243933 0.0958963225 0.9328525564 0.0727804764 0.2563204872 0.0270123000 1.7970538611 .1980936725
0.0045 0.003 0.794 0.1985 0.0118819243 0.0012791308 0.6763875627 0.0739287029 0.8832757194 0.0859505978 0.2441184744 0.0134880185 1.8156636808 .1746464500
0.0045 0.0035 0.7936 0.1984 0.0112152817 0.0041307354 0.7467258463 0.0824953906 0.8960807864 0.0495881854 0.2441966924 0.0145460304 1.8982186068 .1507603418
0.0045 0.004 0.7932 0.1983 0.0119211385 0.0025219381 0.8271739139 0.0662094335 0.8864256289 0.0839509314 0.2420848056 0.0176848875 1.9676054869 .1703671905
0.0045 0.0045 0.7928 0.1982 0.0109015675 0.0021987984 0.9361229680 0.1251689097 0.9016958425 0.0659176013 0.2589799003 0.0183730808 2.1077002783 .2116583902
0.0045 0.005 0.7924 0.1981 0.0118427100 0.0019622815 1.0303375498 0.1710634051 0.8977242174 0.0542287289 0.2423194597 0.0116919605 2.1822239369 .2389463760
0.0 0.001 0.7992 0.1998 0.0000000000 0.0000000000 0.2118752581 0.0089208911 0.9382621836 0.0228452353 0.2492026464 0.0161243013 1.3993400881 .0478904277
0.0 0.01 0.792 0.198 0.0000000000 0.0000000000 2.0100186292 0.0661884655 0.8581449194 0.0280989868 0.2435709482 0.0185256232 3.1117344968 .1128130755
0.0045 0.0055 0.792 0.198 0.0108231389 0.0018123613 1.1447716993 0.1547139681 0.8747846589 0.0192806677 0.2461521432 0.0141451421 2.2765316403 .1899521392
0.0045 0.006 0.7916 0.1979 0.0117642815 0.0041352002 1.2736176685 0.0674494170 0.8860147711 0.0526215260 0.2466996694 0.0381505188 2.4180963905 .1623566620
0.0045 0.0065 0.7912 0.1978 0.0099212107 0.0033605510 1.3794477467 0.2130304919 0.8821800987 0.0682370309 0.2446660006 0.0156561161 2.5162150567 .3002841899
0.0045 0.006999999999999999 0.7908 0.1977 0.0113329245 0.0017075102 1.4225756546 0.1674627836 0.8662935984 0.0383232400 0.2418501515 0.0109572267 2.5420523290 .2184507605
0.0045 0.0075 0.7904 0.1976 0.0105094248 0.0012791308 1.4570994910 0.2062899013 0.8806736202 0.0725440330 0.2428669859 0.0146081465 2.5911495219 .2947212116
0.0045 0.008 0.79 0.1975 0.0100780678 0.0024627062 1.6058423753 0.2850398154 0.8443127079 0.0187779929 0.2506887890 0.0178844121 2.7109219400 .3241649266
0.0045 0.0085 0.7896 0.1974 0.0105878533 0.0023397484 1.7503907748 0.1191225062 0.8784139025 0.0781681418 0.2374699418 0.0173594695 2.8768624724 .2169898659
0.0045 0.009000000000000001 0.7892 0.1973 0.0123132813 0.0033678645 1.7317844704 0.1567582944 0.8573232038 0.0775144392 0.2412244073 0.0048822088 2.8426453628 .2425228069
0.0045 0.0095 0.7888 0.1972 0.0107839247 0.0025048068 1.8821406180 0.2641822992 0.8516396714 0.0638331299 0.2420065876 0.0096611143 2.9865708017 .3401813502
0.0045 0.01 0.7884 0.1971 0.0100780678 0.0030536816 1.9951766060 0.2440977861 0.8506810033 0.0420772202 0.2366877615 0.0151460487 3.0926234386 .3043747366
0.0005 0.0 0.7996 0.1999 0.0016469994 0.0009476557 0.0000000000 0.0000000000 0.9566138305 0.0490033892 0.2648462526 0.0179281460 1.2231070825 .0678791909
0.005 0.0 0.7959999999999999 0.19899999999999998 0.0122348527 0.0016563098 0.0000000000 0.0000000000 0.9639407940 0.0262956103 0.2553818709 0.0097317817 1.2315575176 .0376837018
0.005 0.0005 0.7956 0.1989 0.0117642815 0.0035336389 0.1081961978 0.0291572036 0.9759241455 0.0305977952 0.2538957283 0.0234518476 1.3497803531 .0867404853
0.005 0.001 0.7952 0.1988 0.0105094248 0.0020690871 0.2156395394 0.0155410109 0.8960123101 0.0424486752 0.2560858331 0.0207736252 1.3782471074 .0808323984
0.005 0.0015 0.7948 0.1987 0.0124701383 0.0010104811 0.3406136764 0.0231731620 0.9710623286 0.0444165770 0.2592145544 0.0203029662 1.5833606977 .0889031863
0.005 0.002 0.7944 0.1986 0.0135681379 0.0047538308 0.4403133537 0.0433599530 0.9370296103 0.0405791236 0.2506887890 0.0102939208 1.6415998909 .0989868282
0.005 0.0025 0.794 0.1985 0.0113329245 0.0045149235 0.5615232095 0.0387266855 0.8967655493 0.0885315599 0.2574937577 0.0208688286 1.7271154410 .1526419975
0.005 0.003 0.7936 0.1984 0.0113721387 0.0009605496 0.6995110046 0.0259587843 0.9123096681 0.0636786829 0.2564769233 0.0167788160 1.8796697347 .1073768328
0.005 0.0035 0.7932 0.1983 0.0129014953 0.0047278818 0.7433917687 0.1349951794 0.9140900518 0.0741221014 0.2445095646 0.0116584231 1.9148928804 .2255035857
0.005 0.004 0.7928 0.1982 0.0109799960 0.0023788555 0.8443820567 0.0719398907 0.8817007646 0.0247099817 0.2467778875 0.0088907446 1.9838407048 .1079194725
0.005 0.0045 0.7924 0.1981 0.0109015675 0.0021564284 0.9594615116 0.0709294670 0.8860147711 0.1011053354 0.2600749527 0.0214893275 2.1164528029 .1956805583
0.0005 0.0005 0.7992 0.1998 0.0012940710 0.0008074713 0.0965807014 0.0118910632 0.9580518327 0.0807978489 0.2576501938 0.0163279086 1.3135767989 .1098242920
0.005 0.005 0.792 0.198 0.0114113530 0.0023186215 1.1018588932 0.1803304887 0.8938895450 0.0617432940 0.2554600889 0.0163578571 2.2626198801 .2607502613
0.005 0.0055 0.7916 0.1979 0.0116074244 0.0031702986 1.1772520689 0.1778325956 0.8842343875 0.0906648892 0.2587452462 0.0221045871 2.3318391270 .2937723705
0.005 0.006 0.7912 0.1978 0.0114897816 0.0009476557 1.3057753853 0.0574945786 0.9066946120 0.0572609238 0.2462303612 0.0249886717 2.4701901401 .1406918298
0.005 0.0065 0.7908 0.1977 0.0124309241 0.0021706437 1.3997748654 0.1644691935 0.8827963853 0.0380782382 0.2472471956 0.0158719014 2.5422493704 .2205899768
0.005 0.006999999999999999 0.7904 0.1976 0.0118819243 0.0034150205 1.5030237221 0.2494281195 0.9088173771 0.0712845788 0.2437273843 0.0142468512 2.6674504078 .3383745700
0.005 0.0075 0.79 0.1975 0.0114897816 0.0023476219 1.6413341698 0.0713132979 0.8756063744 0.0468842140 0.2466214514 0.0247673415 2.7750517772 .1453124753
0.005 0.008 0.7896 0.1974 0.0103917820 0.0026596413 1.7328599793 0.1854129973 0.8385606992 0.0278199220 0.2301956649 0.0160497605 2.8120081254 .2319423211
0.005 0.0085 0.7892 0.1973 0.0118427100 0.0033144760 1.7799672702 0.2188199492 0.8518451003 0.0688600557 0.2370006336 0.0144311737 2.8806557141 .3054256546
0.005 0.009000000000000001 0.7888 0.1972 0.0116466386 0.0028666679 1.8803122529 0.2329589074 0.8342466927 0.0606185017 0.2323075517 0.0172718448 2.9585131359 .3137159218
0.005 0.0095 0.7884 0.1971 0.0114505673 0.0021706437 1.9450578901 0.1584936746 0.8599253030 0.0510827648 0.2382521221 0.0217350442 3.0546858825 .2334821273
0.0005 0.001 0.7988 0.1997 0.0012548567 0.0005319283 0.2208019822 0.0407423450 0.9464793389 0.1033530292 0.2614046592 0.0233745003 1.4299408370 .1680018028
0.005 0.01 0.7879999999999999 0.19699999999999998 0.0107447104 0.0024476743 2.1488668313 0.4150650772 0.8200720998 0.0478597863 0.2352798369 0.0101333867 3.2149634784 .4755059245
0.0055 0.0 0.7956 0.1989 0.0140387092 0.0015408764 0.0000000000 0.0000000000 0.9523683002 0.0473519392 0.2666452673 0.0060668156 1.2330522767 .0549596312
0.0055 0.0005 0.7952 0.1988 0.0133720666 0.0036315041 0.1046470184 0.0332859153 0.9451782894 0.0541518917 0.2652373428 0.0181047287 1.3284347172 .1091740398
0.0055 0.001 0.7948 0.1987 0.0137642093 0.0030917164 0.2044542466 0.0256088590 0.9247038774 0.0694626445 0.2695393345 0.0049072075 1.4124616678 .1030704274
0.0055 0.0015 0.7944 0.1986 0.0134112809 0.0021847664 0.3538424362 0.0328338625 0.9403164725 0.0743888339 0.2735284540 0.0131499376 1.5810986436 .1225574004
0.0055 0.002 0.794 0.1985 0.0143132091 0.0030273824 0.4366566234 0.1054284047 0.9431924768 0.0321602472 0.2684442820 0.0147465365 1.6626065913 .1553625708
0.0055 0.0025 0.7936 0.1984 0.0131367810 0.0025170553 0.5345279355 0.0558768032 0.9336742719 0.0500748557 0.2632036740 0.0176225067 1.7445426624 .1260912209
0.0055 0.003 0.7932 0.1983 0.0132152095 0.0020541692 0.6611153359 0.1240926653 0.9218278730 0.0452453714 0.2596056445 0.0171109876 1.8557640629 .1885031935
0.0055 0.0035 0.7928 0.1982 0.0135289237 0.0024676965 0.7866272274 0.1681834625 0.9405219013 0.0613067463 0.2636729821 0.0207618415 2.0043510345 .2527197468
0.0055 0.004 0.7924 0.1981 0.0123524955 0.0030777583 0.8726679414 0.0989173571 0.8877266785 0.0540908981 0.2500630448 0.0271253094 2.0228101602 .1832113229
0.0005 0.0015 0.7984 0.1996 0.0009803568 0.0011632833 0.3388928621 0.0214929635 0.9461369575 0.0977429002 0.2602313888 0.0247376812 1.5462415652 .1451368282
0.0055 0.0045 0.792 0.198 0.0150190660 0.0006371565 1.0414152917 0.0868318776 0.9140215755 0.0573806831 0.2549907807 0.0129379338 2.2254467139 .1577876510
0.0055 0.005 0.7916 0.1979 0.0143916377 0.0017642065 1.0382963158 0.1502165282 0.8994361248 0.0835107643 0.2495937366 0.0247267968 2.2017178149 .2602182958
0.0055 0.0055 0.7912 0.1978 0.0131759952 0.0043483659 1.1393941547 0.0439218673 0.8836865771 0.0664354169 0.2505323529 0.0266336702 2.2867890799 .1413393203
0.0055 0.006 0.7908 0.1977 0.0128622811 0.0032011914 1.2063983607 0.1448924090 0.8712923679 0.0717537468 0.2492808645 0.0267894187 2.3398338742 .2466367659
0.0055 0.0065 0.7904 0.1976 0.0123524955 0.0022999764 1.3705210226 0.1222860742 0.8895755384 0.0904160948 0.2499066087 0.0106789815 2.5223556652 .2256811269
0.0055 0.006999999999999999 0.79 0.1975 0.0127446382 0.0018225146 1.5080786141 0.2443641483 0.9051196572 0.0441841398 0.2429452040 0.0244431034 2.6688881135 .3148139061
0.0055 0.0075 0.7896 0.1974 0.0128230668 0.0043638983 1.6211146020 0.1605740227 0.8497908115 0.0317511514 0.2338719124 0.0228792754 2.7176003927 .2195683478
0.0055 0.008 0.7892 0.1973 0.0143524234 0.0022376201 1.6937114544 0.1917311181 0.8493114774 0.0502591743 0.2445095646 0.0181923773 2.8018849198 .2624202898
0.0055 0.0085 0.7888 0.1972 0.0131759952 0.0048878037 1.7840542041 0.1958366792 0.8506810033 0.0802331804 0.2362184533 0.0157449613 2.8841296559 .2967026246
0.0055 0.009000000000000001 0.7884 0.1971 0.0125485669 0.0020148658 1.8334200637 0.2833786215 0.8709499864 0.0551553490 0.2407550991 0.0186060293 2.9576737161 .3591548656
0.0005 0.002 0.7979999999999999 0.1995 0.0012548567 0.0009476557 0.4370868270 0.0117894618 0.9050511809 0.0876802516 0.2632818920 0.0234831320 1.6066747566 .1239005011
0.0055 0.0095 0.7879999999999999 0.19699999999999998 0.0131367810 0.0017002903 1.8713855288 0.1448978376 0.8482158567 0.0598258694 0.2328550780 0.0192142716 2.9655932445 .2256382689
0.0055 0.01 0.7876 0.1969 0.0128622811 0.0020087508 2.2228618453 0.3572546020 0.8503386218 0.0204174218 0.2528788939 0.0122340602 3.3389416421 .3919148348
0.006 0.0 0.7952 0.1988 0.0159602085 0.0033144760 0.0000000000 0.0000000000 0.9601745978 0.0844183576 0.2656284329 0.0066074563 1.2417632392 .0943402899
0.006 0.0005 0.7948 0.1987 0.0145484947 0.0023580791 0.1169078201 0.0143748517 0.9605854556 0.1027168152 0.2561640512 0.0184965385 1.3482058216 .1379462845
0.006 0.001 0.7944 0.1986 0.0156072801 0.0040873237 0.2137036233 0.0348212520 0.9292917891 0.0764821046 0.2599185167 0.0103838671 1.4185212092 .1257745474
0.006 0.0015 0.794 0.1985 0.0154504230 0.0027326467 0.3360965389 0.0347041249 0.9131998599 0.0690754427 0.2559293971 0.0197233554 1.5206762189 .1262355697
0.006 0.002 0.7936 0.1984 0.0135289237 0.0025654647 0.4317092823 0.0591995128 0.9375774207 0.0373471492 0.2520967136 0.0193412172 1.6349123403 .1184533439
0.006 0.0025 0.7932 0.1983 0.0152935659 0.0015685709 0.5807748193 0.0618319425 0.9463423864 0.0710571481 0.2595274265 0.0272603023 1.8019381981 .1617179638
0.006 0.003 0.7928 0.1982 0.0146661376 0.0047924910 0.6973599867 0.0608567010 0.9437402872 0.0792109431 0.2564769233 0.0245529875 1.9122433348 .1694131226
0.006 0.0035 0.7924 0.1981 0.0132936380 0.0033311364 0.7718927552 0.1248454169 0.9013534610 0.0673085400 0.2523313677 0.0158487566 1.9388712219 .2113338499
0.0005 0.0025 0.7976 0.1994 0.0010195711 0.0005763297 0.5743217657 0.0568780533 0.9392208518 0.0400018795 0.2622650576 0.0348666469 1.7768272462 .1323229094
0.006 0.004 0.792 0.198 0.0149014232 0.0038019647 0.9180544180 0.1441605679 0.9499716300 0.0594752784 0.2533482021 0.0406775876 2.1362756733 .2481153986
0.006 0.0045 0.7916 0.1979 0.0151367088 0.0031896417 0.9042879038 0.0785536876 0.8739629433 0.0704508928 0.2477947219 0.0278552847 2.0411822778 .1800495068
0.006 0.005 0.7912 0.1978 0.0150974945 0.0026364125 1.0418454952 0.0929120202 0.8848506741 0.0518987070 0.2478729399 0.0133878563 2.1896666037 .1608349960
0.006 0.0055 0.7908 0.1977 0.0152151374 0.0023606861 1.1858561403 0.1378538992 0.8638284518 0.0993005434 0.2391907385 0.0255982174 2.3040904680 .2651133461
0.006 0.006 0.7904 0.1976 0.0147837804 0.0039573398 1.3183588398 0.0992540332 0.8991622196 0.0468057386 0.2455263990 0.0057350408 2.4778312388 .1557521524
0.006 0.0065 0.79 0.1975 0.0139602807 0.0030008528 1.3498712513 0.2109219706 0.8675946480 0.0411291220 0.2383303401 0.0349612724 2.4697565201 .2900132178
0.006 0.006999999999999999 0.7896 0.1974 0.0139994949 0.0025243759 1.4059052662 0.1931688283 0.8741683722 0.0457970766 0.2416937155 0.0161743087 2.5357668488 .2576645895
0.006 0.0075 0.7892 0.1973 0.0141171378 0.0015488396 1.5664787487 0.1209189667 0.8531461499 0.0819491607 0.2416154974 0.0324520945 2.6753575338 .2368690615
0.006 0.008 0.7888 0.1972 0.0143916377 0.0046636965 1.6901622750 0.2757500853 0.8671153139 0.0480498698 0.2459174891 0.0167715218 2.8175867157 .3452351734
0.006 0.0085 0.7884 0.1971 0.0140779235 0.0040480070 1.8554679967 0.2469370365 0.8679370295 0.0497328386 0.2384867762 0.0257402693 2.9759697259 .3264581514
0.0005 0.003 0.7972 0.1993 0.0013724995 0.0004960257 0.6562755458 0.1062450407 0.9538063024 0.0709890146 0.2494373005 0.0291172858 1.8608916482 .2068473668
0.006 0.009000000000000001 0.7879999999999999 0.19699999999999998 0.0137642093 0.0046689691 1.8932183600 0.2890839950 0.8573916801 0.0249103168 0.2359055812 0.0091270756 3.0002798306 .3277903565
0.006 0.0095 0.7876 0.1969 0.0138818521 0.0036230252 1.9221495500 0.1660142700 0.8519135766 0.0482598070 0.2408333171 0.0217181487 3.0287782958 .2396152509
0.006 0.01 0.7872 0.1968 0.0153719944 0.0027461192 1.9840988641 0.2042907616 0.8682109346 0.0141625134 0.2311342813 0.0251614166 3.0988160744 .2463608108
0.0065 0.0 0.7948 0.1987 0.0162739227 0.0033915244 0.0000000000 0.0000000000 0.9860586370 0.0272118969 0.2592145544 0.0283205445 1.2615471141 .0589239658
0.0065 0.0005 0.7944 0.1986 0.0162347084 0.0025940767 0.1128208862 0.0256630042 0.9447674316 0.0467118759 0.2647680346 0.0195826460 1.3385910608 .0945516028
0.0065 0.001 0.794 0.1985 0.0163523512 0.0020838982 0.2248889161 0.0488020396 0.9231289226 0.0281949426 0.2538175102 0.0101502777 1.4181877001 .0892311581
0.0065 0.0015 0.7936 0.1984 0.0165876369 0.0037498359 0.3272773658 0.0376065349 0.9355231319 0.0362150916 0.2506887890 0.0271631751 1.5300769236 .1047346375
0.0065 0.002 0.7932 0.1983 0.0146269233 0.0027905577 0.4387000903 0.0620575173 0.9601745978 0.0451540805 0.2595274265 0.0235414184 1.6730290379 .1335435739
0.0065 0.0025 0.7928 0.1982 0.0169013510 0.0016338757 0.5842164478 0.0632508984 0.9242930196 0.0333068019 0.2588234642 0.0311555289 1.7842342826 .1293471049
0.0065 0.003 0.7924 0.1981 0.0161170656 0.0042336887 0.6670306350 0.1058108397 0.8993676485 0.0383207928 0.2455263990 0.0198827711 1.8280417481 .1682480923
0.0005 0.0035 0.7968 0.1992 0.0014509280 0.0010696227 0.7645792945 0.1245259141 0.8975187886 0.0348774982 0.2531917660 0.0029098790 1.9167407771 .1633829140
0.0065 0.0035 0.792 0.198 0.0150582803 0.0031115480 0.7622131749 0.1102018318 0.9023806055 0.0376846144 0.2563204872 0.0163668309 1.9359725479 .1673648251
0.0065 0.004 0.7916 0.1979 0.0162739227 0.0059056224 0.8564277566 0.1034874337 0.8824540038 0.0587901588 0.2476382858 0.0139693111 2.0027939689 .1821525260
0.0065 0.0045 0.7912 0.1978 0.0156857086 0.0022043862 0.9892531088 0.1416271708 0.8989567907 0.0642037474 0.2494373005 0.0347745789 2.1533329086 .2428098833
0.0065 0.005 0.7908 0.1977 0.0152543516 0.0042264181 1.0587309854 0.0955918721 0.8860832474 0.0925773161 0.2471689776 0.0171652494 2.2072375620 .2095608557
0.0065 0.0055 0.7904 0.1976 0.0159994228 0.0044407457 1.1901581759 0.1860728663 0.8804681913 0.0566106409 0.2443531285 0.0281993087 2.3309789185 .2753235616
0.0065 0.006 0.79 0.1975 0.0138426379 0.0030737586 1.2675948185 0.1786684163 0.8804681913 0.0303732313 0.2355927090 0.0333674856 2.3974983567 .2454828918
0.0065 0.0065 0.7896 0.1974 0.0151759231 0.0024249517 1.3550336941 0.1169853162 0.8798519047 0.0640484371 0.2507670070 0.0205842753 2.5008285289 .2040429803
0.0065 0.006999999999999999 0.7892 0.1973 0.0147053518 0.0035596538 1.4534427607 0.1821893071 0.8760172322 0.0414733504 0.2408333171 0.0217350442 2.5849986618 .2489573555
0.0065 0.0075 0.7888 0.1972 0.0157641372 0.0021847664 1.5712109879 0.2067881208 0.8797834284 0.1027542412 0.2377045959 0.0310768810 2.7044631494 .3428040094
0.0065 0.008 0.7884 0.1971 0.0146269233 0.0030334717 1.7121026571 0.1546765811 0.8777976158 0.0696325467 0.2400511368 0.0185586186 2.8445783330 .2459012181
0.0005 0.004 0.7964 0.1991 0.0015293566 0.0011997260 0.8072769988 0.1582269196 0.8851245793 0.0638871715 0.2398947007 0.0132056500 1.9338256354 .2365194671
0.0065 0.0085 0.7879999999999999 0.19699999999999998 0.0153327802 0.0018953114 1.8166421245 0.2721997291 0.8623219733 0.0293494222 0.2350451828 0.0308024155 2.9293420608 .3342468782
0.0065 0.009000000000000001 0.7876 0.1969 0.0150582803 0.0033678645 1.8778385823 0.2392904638 0.8421899428 0.0525573290 0.2370788516 0.0242773446 2.9721656570 .3194930019
0.0065 0.0095 0.7872 0.1968 0.0139602807 0.0028429671 1.8947240724 0.1396747834 0.8468463308 0.0556044375 0.2415372794 0.0366093810 2.9970679633 .2347315690
0.0065 0.01 0.7868 0.1967 0.0139994949 0.0033237421 2.0286249336 0.1999053736 0.8169906665 0.0548330527 0.2355927090 0.0174592737 3.0952078040 .2755214421
0.006999999999999999 0.0 0.7944 0.1986 0.0174111366 0.0006274283 0.0000000000 0.0000000000 0.9644201280 0.0854801405 0.2621086215 0.0223238152 1.2439398861 .1084313840
0.006999999999999999 0.0005 0.794 0.1985 0.0186267790 0.0025048068 0.1072282398 0.0226378661 0.9476434359 0.0695813500 0.2586670282 0.0210672393 1.3321654829 .1157912622
0.006999999999999999 0.001 0.7936 0.1984 0.0185091362 0.0046372431 0.2342458438 0.0393030459 0.9981104648 0.0559236299 0.2549907807 0.0116752038 1.5058562255 .1115391227
0.006999999999999999 0.0015 0.7932 0.1983 0.0177640650 0.0033513866 0.3010349480 0.0344458494 0.9418229509 0.0696742845 0.2552254348 0.0213155257 1.5158473987 .1287870462
0.006999999999999999 0.002 0.7928 0.1982 0.0180385649 0.0052259546 0.4339678511 0.0275716525 0.9315515068 0.0282082440 0.2519402775 0.0079521237 1.6354982003 .0689579748
0.006999999999999999 0.0025 0.7924 0.1981 0.0177640650 0.0017289892 0.5346354864 0.0609136961 0.9455206708 0.0564746379 0.2618739674 0.0223687158 1.7597941896 .1414860390
0.0 0.0015 0.7988 0.1997 0.0000000000 0.0000000000 0.3306114434 0.0238307150 0.9738013803 0.0308960912 0.2585105921 0.0274855979 1.5629234158 .0822124041
0.0005 0.0045 0.7959999999999999 0.19899999999999998 0.0014509280 0.0004705713 0.9513951947 0.1378924920 0.9173769139 0.0553847511 0.2494373005 0.0264483374 2.1196603371 .2201961518
0.006999999999999999 0.003 0.792 0.198 0.0169405653 0.0038469980 0.6547698333 0.0505402231 0.9118303341 0.0386958321 0.2537392922 0.0090462796 1.8372800249 .1021293328
0.006999999999999999 0.0035 0.7916 0.1979 0.0167052797 0.0031799849 0.7626433784 0.0691725335 0.9251147351 0.0622840739 0.2388778663 0.0327448742 1.9433412595 .1673814665
0.006999999999999999 0.004 0.7912 0.1978 0.0184699219 0.0040480070 0.8550295950 0.0465087665 0.9286070261 0.0489313794 0.2487333382 0.0140008090 2.0508398812 .1134889619
0.006999999999999999 0.0045 0.7908 0.1977 0.0177640650 0.0052529562 0.9802188339 0.1307181883 0.8862886763 0.0692262484 0.2499066087 0.0223271037 2.1341781839 .2275244966
0.006999999999999999 0.005 0.7904 0.1976 0.0180385649 0.0008591416 1.0676577094 0.0940873009 0.8880005837 0.0864501757 0.2541303824 0.0338039471 2.2278272404 .2152005653
0.006999999999999999 0.0055 0.79 0.1975 0.0161954941 0.0025845745 1.1060533780 0.1890907416 0.8747846589 0.0511678771 0.2384867762 0.0219088691 2.2355203072 .2647520623
0.006999999999999999 0.006 0.7896 0.1974 0.0175287794 0.0035820472 1.2563019748 0.1033818653 0.9084749956 0.0890524663 0.2418501515 0.0172902545 2.4241559013 .2133066333
0.006999999999999999 0.0065 0.7892 0.1973 0.0167444939 0.0036919773 1.3880518181 0.1609320773 0.8789617128 0.0733820545 0.2449006547 0.0135784339 2.5286586795 .2515845430
0.006999999999999999 0.006999999999999999 0.7888 0.1972 0.0167052797 0.0021819492 1.4986141355 0.1366453453 0.8636914992 0.0529877334 0.2369224156 0.0115847215 2.6159333300 .2033997494
0.006999999999999999 0.0075 0.7884 0.1971 0.0160778513 0.0045932619 1.6169201172 0.1520974971 0.8673207428 0.0925300986 0.2353580550 0.0177360140 2.7356767663 .2669568716
0.0005 0.005 0.7956 0.1989 0.0009019282 0.0004705713 1.0572252729 0.1630664486 0.8957384049 0.0696056058 0.2506105710 0.0204171536 2.2044761770 .2535597793
0.006999999999999999 0.008 0.7879999999999999 0.19699999999999998 0.0168229225 0.0048688904 1.7097365374 0.1246989406 0.8567753935 0.0389017679 0.2407550991 0.0183810708 2.8240899525 .1868506697
0.006999999999999999 0.0085 0.7876 0.1969 0.0161170656 0.0021248202 1.7452283319 0.1822149553 0.8486951908 0.0764624834 0.2319164616 0.0238019409 2.8419570499 .2846041998
0.006999999999999999 0.009000000000000001 0.7872 0.1968 0.0163131370 0.0012250930 1.8054568317 0.1310914353 0.8458876627 0.0412693395 0.2316818075 0.0153642195 2.8993394389 .1889500873
0.006999999999999999 0.0095 0.7868 0.1967 0.0169405653 0.0012048421 2.0009843542 0.2349271936 0.8442442316 0.0347746328 0.2351234009 0.0210253792 3.0972925520 .2919320477
0.006999999999999999 0.01 0.7864 0.1966 0.0147053518 0.0023265666 2.0544371477 0.3876582963 0.8506125270 0.0546672466 0.2362184533 0.0261767599 3.1559734798 .4708288694
0.0075 0.0 0.794 0.1985 0.0201561356 0.0043554329 0.0000000000 0.0000000000 0.9829087275 0.0563479605 0.2545996906 0.0126413503 1.2576645537 .0733447437
0.0075 0.0005 0.7936 0.1984 0.0195287072 0.0039339557 0.1080886469 0.0124870245 0.9639407940 0.1027551539 0.2664888312 0.0216910883 1.3580469793 .1408672224
0.0075 0.001 0.7932 0.1983 0.0192934216 0.0031819186 0.2318797241 0.0266361679 0.9593528823 0.0446977667 0.2567897954 0.0097644177 1.4673158234 .0842802709
0.0075 0.0015 0.7928 0.1982 0.0183914933 0.0053389046 0.2973782176 0.0384485039 0.9103238556 0.0110703107 0.2510798792 0.0161743087 1.4771734457 .0710320279
0.0075 0.002 0.7924 0.1981 0.0193326359 0.0052294845 0.4368717252 0.0458454524 0.9082010905 0.0574051931 0.2502976989 0.0263862705 1.6147031505 .1348664005
0.0005 0.0055 0.7952 0.1988 0.0008234997 0.0005202361 1.1858561403 0.1298605658 0.8915613510 0.0835433241 0.2505323529 0.0135441471 2.3287733439 .2274682731
0.0075 0.0025 0.792 0.198 0.0188228503 0.0032241668 0.5460358810 0.0685753127 0.9285385499 0.1083432611 0.2413808433 0.0289317913 1.7347781245 .2090745319
0.0075 0.003 0.7916 0.1979 0.0188228503 0.0020148658 0.6484243306 0.0987909834 0.8969025019 0.0498733117 0.2493590825 0.0321193370 1.8135087653 .1827984979
0.0075 0.0035 0.7912 0.1978 0.0174895651 0.0033495508 0.7623207257 0.0599574763 0.8967655493 0.1083955297 0.2488897743 0.0104777133 1.9254656144 .1821802701
0.0075 0.004 0.7908 0.1977 0.0170189938 0.0028321284 0.8709471271 0.0668637939 0.8914928747 0.0496108743 0.2466996694 0.0127416188 2.0261586650 .1320484154
0.0075 0.0045 0.7904 0.1976 0.0192149931 0.0058217017 0.9797886303 0.1630905648 0.8803997150 0.0329615036 0.2506105710 0.0281341461 2.1300139094 .2300079162
0.0075 0.005 0.79 0.1975 0.0174111366 0.0033495508 1.0872319719 0.1878263564 0.9014904136 0.0452192478 0.2398164827 0.0232264093 2.2459500048 .2596215643
0.0075 0.0055 0.7896 0.1974 0.0196463500 0.0036819674 1.1744557457 0.1326116024 0.9292917891 0.0839089186 0.2440402564 0.0265711152 2.3674341412 .2467736036
0.0075 0.006 0.7892 0.1973 0.0169797796 0.0017987343 1.2365126106 0.2189146569 0.8556112965 0.0654355398 0.2416154974 0.0280339359 2.3507191841 .3141828669
0.0075 0.0065 0.7888 0.1972 0.0180385649 0.0041795865 1.4258021813 0.1269275517 0.8766335188 0.0359369438 0.2477947219 0.0184674080 2.5682689869 .1855114900
0.0075 0.006999999999999999 0.7884 0.1971 0.0167837082 0.0037906228 1.5433553068 0.1028514982 0.8768389477 0.0552481068 0.2463867973 0.0138071996 2.6833647600 .1756974274
0.0005 0.006 0.7948 0.1987 0.0012156424 0.0013447694 1.2967411104 0.0876169536 0.8872473444 0.0419902086 0.2388778663 0.0137930129 2.4240819635 .1447449445
0.0075 0.0075 0.7879999999999999 0.19699999999999998 0.0170582081 0.0035854799 1.5863756638 0.2188876017 0.8746477063 0.0940901162 0.2398947007 0.0106858541 2.7179762789 .3272490519
0.0075 0.008 0.7876 0.1969 0.0173719223 0.0044129561 1.6856451375 0.2661780077 0.8430801346 0.0834777425 0.2381739041 0.0150780344 2.7842710985 .3691467407
0.0075 0.0085 0.7872 0.1968 0.0175679936 0.0046039626 1.8144911067 0.1859795956 0.8429431821 0.0702087415 0.2383303401 0.0245041000 2.9133326225 .2852963997
0.0075 0.009000000000000001 0.7868 0.1967 0.0163131370 0.0027550642 1.8802047020 0.1879472694 0.8433540398 0.0939033477 0.2295699207 0.0210288707 2.9694417995 .3056345520
0.0075 0.0095 0.7864 0.1966 0.0168621368 0.0030172063 1.7976056166 0.2443819459 0.8328086905 0.0376373023 0.2371570697 0.0090489845 2.8844335136 .2940854390
0.0075 0.01 0.7859999999999999 0.1965 0.0172542795 0.0024924981 2.0243228979 0.2715685378 0.8528722447 0.0779475616 0.2278491240 0.0094976145 3.1222985461 .3615062120
0.008 0.0 0.7936 0.1984 0.0198424214 0.0026526940 0.0000000000 0.0000000000 0.9220333019 0.1307154884 0.2525660218 0.0106950108 1.1944417451 .1440631932
0.008 0.0005 0.7932 0.1983 0.0195679215 0.0028537646 0.1080886469 0.0141542859 0.9455891471 0.0514063175 0.2521749316 0.0239679243 1.3254206471 .0923822923
0.008 0.001 0.7928 0.1982 0.0197247786 0.0051703389 0.2227378983 0.0420709618 0.9377828496 0.0663223930 0.2610917871 0.0114594087 1.4413373136 .1250231024
0.008 0.0015 0.7924 0.1981 0.0200384928 0.0033126196 0.3103918756 0.0191838958 0.9025860343 0.0899408429 0.2433362941 0.0275540708 1.4763526968 .1399914291
0.0005 0.0065 0.7944 0.1986 0.0012548567 0.0008447013 1.3722418369 0.3091323236 0.8762911374 0.0606154075 0.2430234220 0.0113305507 2.4928112530 .3819229831
0.008 0.002 0.792 0.198 0.0200777070 0.0031332178 0.4628990411 0.0279996102 0.9475064834 0.0687313727 0.2543650365 0.0307849317 1.6848482680 .1306491324
0.008 0.0025 0.7916 0.1979 0.0195679215 0.0025582617 0.5494775096 0.0457079905 0.8970394545 0.0544461901 0.2547561266 0.0146716678 1.7208410122 .1173841101
0.008 0.003 0.7912 0.1978 0.0187444218 0.0052059069 0.6618681922 0.0981661013 0.9335373193 0.0584317491 0.2509234431 0.0055661349 1.8650733764 .1673698922
0.008 0.0035 0.7908 0.1977 0.0191757788 0.0016149425 0.7735060186 0.1058742260 0.9291548365 0.0653012575 0.2540521643 0.0245190759 1.9758887982 .1973095019
0.008 0.004 0.7904 0.1976 0.0197639929 0.0038930905 0.8584712236 0.1536986169 0.8853984845 0.0550542592 0.2559293971 0.0194736194 2.0195630981 .2321195860
0.008 0.0045 0.79 0.1975 0.0184307076 0.0016073068 0.9933400428 0.1000521622 0.8936841161 0.0908000826 0.2441966924 0.0056099289 2.1496515589 .1980694805
0.008 0.005 0.7896 0.1974 0.0200777070 0.0025243759 1.0893829897 0.1943875199 0.8830702905 0.0491035671 0.2433362941 0.0194031173 2.2358672813 .2654185802
0.008 0.0055 0.7892 0.1973 0.0192542073 0.0040858185 1.1463849627 0.1151073947 0.8667044562 0.0482660249 0.2516274054 0.0162166182 2.2839710316 .1836758563
0.008 0.006 0.7888 0.1972 0.0204306355 0.0009732726 1.3116906844 0.1658132029 0.8523244344 0.0507955655 0.2384867762 0.0261131104 2.4229325305 .2436951514
0.008 0.0065 0.7884 0.1971 0.0198424214 0.0041008455 1.3771891779 0.1147059387 0.8402041303 0.0347276768 0.2384867762 0.0308991914 2.4757225058 .1844336524
0.0005 0.006999999999999999 0.794 0.1985 0.0015293566 0.0004573131 1.4032164939 0.1574783070 0.8870419155 0.0352700114 0.2438056023 0.0153960427 2.5355933683 .2086016742
0.008 0.006999999999999999 0.7879999999999999 0.19699999999999998 0.0200384928 0.0037808740 1.5182959488 0.1553767610 0.8769074240 0.0499480942 0.2336372583 0.0270168294 2.6488791239 .2361225586
0.008 0.0075 0.7876 0.1969 0.0203129927 0.0036331975 1.5345361336 0.1783394876 0.8583503483 0.0884993519 0.2364531074 0.0158425790 2.6496525820 .2863146160
0.008 0.008 0.7872 0.1968 0.0200384928 0.0063396271 1.5853001548 0.1875423602 0.8284262077 0.0463329046 0.2372352877 0.0208159916 2.6710001430 .2610308835
0.008 0.0085 0.7868 0.1967 0.0194110644 0.0024426431 1.8090060112 0.1801983027 0.8712923679 0.0548621198 0.2377045959 0.0203330776 2.9374140394 .2578361432
0.008 0.009000000000000001 0.7864 0.1966 0.0170189938 0.0028645213 1.6870432991 0.2772973212 0.8599937793 0.0365060220 0.2439620384 0.0167203734 2.8080181106 .3333882379
0.008 0.0095 0.7859999999999999 0.1965 0.0193326359 0.0022265972 2.0529314353 0.3831847370 0.8498592878 0.0712737902 0.2337154763 0.0272063855 3.1558388353 .4838915099
0.008 0.01 0.7856 0.1964 0.0181562077 0.0013263470 1.9435521776 0.1787784424 0.8522559581 0.0620705030 0.2422412417 0.0218484677 3.0562055851 .2640237601
0.0085 0.0 0.7932 0.1983 0.0218031350 0.0041751691 0.0000000000 0.0000000000 0.9481912463 0.0789155943 0.2597620806 0.0108765259 1.2297564619 .0939672893
0.0085 0.0005 0.7928 0.1982 0.0235677772 0.0039790410 0.1055074255 0.0155469642 0.9130629074 0.0707521514 0.2606224789 0.0162015203 1.3027605890 .1064796769
0.0085 0.001 0.7924 0.1981 0.0213325637 0.0040175016 0.2131658689 0.0135804031 0.9253886403 0.0373792766 0.2468561055 0.0273803332 1.4067431784 .0823575145
0.0005 0.0075 0.7936 0.1984 0.0016862137 0.0006371565 1.5349663372 0.2727619555 0.8534200551 0.0676670530 0.2345758746 0.0147697515 2.6246484806 .3558359165
0.0085 0.0015 0.792 0.198 0.0230972059 0.0027100438 0.3197488033 0.0359779840 0.9574355460 0.0779975952 0.2595274265 0.0151153183 1.5598089817 .1318009413
0.0085 0.002 0.7916 0.1979 0.0185483504 0.0051105088 0.4295582645 0.0686959805 0.9160073880 0.0455222658 0.2508452251 0.0281784731 1.6149592280 .1475072282
0.0085 0.0025 0.7912 0.1978 0.0201169213 0.0051464903 0.5581891319 0.0472098192 0.8823170512 0.0662176741 0.2488897743 0.0128010206 1.7095128787 .1313750042
0.0085 0.003 0.7908 0.1977 0.0208227782 0.0031896417 0.6472412708 0.0550450469 0.8987513619 0.0601610134 0.2506887890 0.0103176669 1.8175041999 .1287133689
0.0085 0.0035 0.7904 0.1976 0.0205482783 0.0037069415 0.7427464633 0.0414225948 0.8918352561 0.0522297744 0.2517838414 0.0110771756 1.9069138391 .1084364863
0.0085 0.004 0.79 0.1975 0.0198032071 0.0061405092 0.8351326799 0.0975481259 0.8776606632 0.0967554287 0.2437273843 0.0168661002 1.9763239345 .2173101640
0.0085 0.0045 0.7896 0.1974 0.0207443496 0.0043057199 1.0036649284 0.1052320494 0.9198420605 0.0481804578 0.2534264201 0.0199294877 2.1976777586 .1776477148
0.0085 0.005 0.7892 0.1973 0.0205482783 0.0012982234 1.0634632246 0.0754378857 0.8483528093 0.0866352592 0.2474818497 0.0236233993 2.1798461619 .1869947676
0.0085 0.0055 0.7888 0.1972 0.0211364924 0.0036230252 1.1865014456 0.1358612571 0.8925200191 0.0524519474 0.2528006758 0.0188802190 2.3529586329 .2108164487
0.0085 0.006 0.7884 0.1971 0.0194110644 0.0037366901 1.3124435407 0.1402136988 0.8927254480 0.0507383003 0.2405204450 0.0163099131 2.4651004981 .2109986023
0.0005 0.008 0.7932 0.1983 0.0011372139 0.0011201837 1.6752127009 0.3222490374 0.8749216115 0.0764443293 0.2402857909 0.0220547108 2.7915573172 .4218682612
0.0085 0.0065 0.7879999999999999 0.19699999999999998 0.0205090640 0.0030435934 1.3995597636 0.2526980029 0.8656088355 0.0391464068 0.2391907385 0.0248216267 2.5248684016 .3197096298
0.0085 0.006999999999999999 0.7876 0.1969 0.0198816357 0.0035991780 1.4978612793 0.1338645308 0.8621165444 0.0603819598 0.2348105287 0.0197419583 2.6146699881 .2175876269
0.0085 0.0075 0.7872 0.1968 0.0202737784 0.0033878952 1.5377626604 0.0547416082 0.8765650425 0.0342830381 0.2446660006 0.0191249084 2.6792674819 .1115374499
0.0085 0.008 0.7868 0.1967 0.0210580638 0.0046636965 1.6289658172 0.1651771634 0.8613633052 0.0729372509 0.2320728977 0.0126568279 2.7434600839 .2554349387
0.0085 0.0085 0.7864 0.1966 0.0198032071 0.0035074311 1.6393982538 0.1236275872 0.8463669968 0.0346736259 0.2374699418 0.0172179189 2.7430383995 .1790265631
0.0085 0.009000000000000001 0.7859999999999999 0.1965 0.0185483504 0.0047744885 1.8651475770 0.3256591297 0.8348629793 0.0472686855 0.2308996272 0.0164563004 2.9494585339 .3941586041
0.0085 0.0095 0.7856 0.1964 0.0187444218 0.0036331975 1.9167720054 0.2412581083 0.8635545466 0.0577761403 0.2359837992 0.0162768697 3.0350547730 .3189443158
0.0085 0.01 0.7852 0.1963 0.0199600642 0.0053273710 1.9910896721 0.3622780252 0.8643762622 0.0853365195 0.2353580550 0.0201638741 3.1107840535 .4731057898
0.009000000000000001 0.0 0.7928 0.1982 0.0225089919 0.0053331409 0.0000000000 0.0000000000 0.9720209967 0.0866153395 0.2612482232 0.0150455386 1.2557782118 .1069940190
0.009000000000000001 0.0005 0.7924 0.1981 0.0226266347 0.0041618888 0.1070131380 0.0177507853 0.9379882785 0.0518625547 0.2635165461 0.0226070407 1.3311445973 .0963822695
0.0005 0.0085 0.7928 0.1982 0.0011764281 0.0014672637 1.7983584728 0.1271111416 0.8817692409 0.0619316504 0.2361402353 0.0150812802 2.9174443771 .2055913359
0.009000000000000001 0.001 0.792 0.198 0.0225482061 0.0036025944 0.2286531974 0.0265230183 0.9600376452 0.1071333453 0.2559293971 0.0235206184 1.4671684458 .1607795764
0.009000000000000001 0.0015 0.7916 0.1979 0.0219992063 0.0052283081 0.3315794015 0.0175621090 0.9629821259 0.1036104035 0.2477165038 0.0206270306 1.5642772375 .1470278512
0.009000000000000001 0.002 0.7912 0.1978 0.0236069915 0.0066298798 0.4497778323 0.0795079747 0.9575040223 0.0565957297 0.2571026675 0.0280478996 1.6879915136 .1707814838
0.009000000000000001 0.0025 0.7908 0.1977 0.0224305633 0.0025964468 0.5143083677 0.0519309348 0.9225811123 0.1035823409 0.2460739252 0.0154341439 1.7053939685 .1735438664
0.009000000000000001 0.003 0.7904 0.1976 0.0222344920 0.0020240035 0.6538018753 0.1048638299 0.9097075689 0.0627550773 0.2516274054 0.0253097885 1.8373713416 .1949526992
0.009000000000000001 0.0035 0.79 0.1975 0.0227442775 0.0068056817 0.7137077224 0.0615108368 0.8891646807 0.0483075869 0.2482640301 0.0133604090 1.8738807107 .1299845144
0.009000000000000001 0.004 0.7896 0.1974 0.0202737784 0.0028666679 0.8440594040 0.0624262291 0.8802627624 0.0500636177 0.2391125204 0.0193854517 1.9837084652 .1347419664
0.009000000000000001 0.0045 0.7892 0.1973 0.0219599921 0.0010225831 0.9620427330 0.1085699491 0.9009426033 0.0749101866 0.2499066087 0.0226805316 2.1348519371 .2071832504
0.009000000000000001 0.005 0.7888 0.1972 0.0223521348 0.0038978276 1.0824997326 0.1181278998 0.8595144453 0.0616447927 0.2460739252 0.0254678677 2.2104402379 .2091383878
0.009000000000000001 0.0055 0.7884 0.1971 0.0215678493 0.0035682832 1.2371579160 0.0979943864 0.8798519047 0.0601709890 0.2472471956 0.0314525975 2.3858248656 .1931862561
0.0005 0.009000000000000001 0.7924 0.1981 0.0011764281 0.0009279790 1.9679662302 0.2672440366 0.8858093423 0.0690333428 0.2427105499 0.0226189451 3.0976625505 .3598243035
0.009000000000000001 0.006 0.7879999999999999 0.19699999999999998 0.0198424214 0.0045892427 1.2445789275 0.1392916517 0.9080641379 0.0410341586 0.2454481809 0.0144192983 2.4179336677 .1993343513
0.009000000000000001 0.0065 0.7876 0.1969 0.0211757066 0.0032241668 1.4043995537 0.2303092310 0.8762911374 0.0531820600 0.2342630025 0.0218842812 2.5361294002 .3085997390
0.009000000000000001 0.006999999999999999 0.7872 0.1968 0.0197247786 0.0020087508 1.4334382947 0.2017565306 0.8460246153 0.0416772627 0.2343412206 0.0145106570 2.5335289092 .2599532011
0.009000000000000001 0.0075 0.7868 0.1967 0.0201169213 0.0031233866 1.5817509754 0.1655383983 0.8506125270 0.0703123179 0.2435709482 0.0123910792 2.6960513719 .2513651820
0.009000000000000001 0.008 0.7864 0.1966 0.0205090640 0.0021277130 1.6407964154 0.1563826960 0.8421214665 0.0968677963 0.2405204450 0.0143290651 2.7439473909 .2697072704
0.009000000000000001 0.0085 0.7859999999999999 0.1965 0.0215286351 0.0033951498 1.6803751438 0.1322227015 0.8441757554 0.0438154118 0.2398164827 0.0269615181 2.7858960170 .2063947812
0.009000000000000001 0.009000000000000001 0.7856 0.1964 0.0199600642 0.0041972096 1.8326672075 0.2913720219 0.8214416257 0.0226423678 0.2284748682 0.0170393272 2.9025437656 .3352509265
0.009000000000000001 0.0095 0.7852 0.1963 0.0197247786 0.0023866000 1.9567809374 0.1784481607 0.8345205979 0.0336847691 0.2290223945 0.0196487679 3.0400487084 .2341682977
0.009000000000000001 0.01 0.7848 0.1962 0.0207835639 0.0055067785 1.9553827758 0.2857774348 0.8494484300 0.0954737347 0.2428669859 0.0233031980 3.0684817556 .4100611460
0.0095 0.0 0.7924 0.1981 0.0237246343 0.0017002903 0.0000000000 0.0000000000 0.9885922599 0.0994304088 0.2611700051 0.0308476682 1.2734868993 .1319783673
0.0 0.002 0.7984 0.1996 0.0000000000 0.0000000000 0.4412813118 0.0743070042 0.9826348223 0.0484529665 0.2520184955 0.0160268726 1.6759346296 .1387868433
0.0005 0.0095 0.792 0.198 0.0010587853 0.0010104811 1.9566733865 0.0431363556 0.8591035875 0.0463891391 0.2337154763 0.0186323165 3.0505512356 .1091682923
0.0095 0.0005 0.792 0.198 0.0243520626 0.0031115480 0.1076584434 0.0174272275 0.9524367765 0.0583205808 0.2535046381 0.0186638122 1.3379519206 .0975231685
0.0095 0.001 0.7916 0.1979 0.0238030628 0.0043919984 0.2075732224 0.0295559559 0.9407273302 0.0729349364 0.2505323529 0.0247772204 1.4226359683 .1316601111
0.0095 0.0015 0.7912 0.1978 0.0223521348 0.0036196281 0.3298585872 0.0472910948 0.9313460779 0.0447950124 0.2542868184 0.0280339359 1.5378436183 .1237396712
0.0095 0.002 0.7908 0.1977 0.0216462779 0.0044407457 0.4275147975 0.0386465542 0.9296341706 0.0640850318 0.2491244284 0.0285940131 1.6279196744 .1357663448
0.0095 0.0025 0.7904 0.1976 0.0249794910 0.0027684276 0.5242030498 0.0901027460 0.9203213945 0.0247198474 0.2524095857 0.0161485666 1.7219135210 .1337395876
0.0095 0.003 0.79 0.1975 0.0235285629 0.0032050321 0.6467035164 0.0682744044 0.9126520496 0.0437061179 0.2449788728 0.0315892405 1.8278630017 .1467747949
0.0095 0.0035 0.7896 0.1974 0.0249794910 0.0047551246 0.7486617624 0.1036701346 0.9310721727 0.0407686487 0.2614828773 0.0222150224 1.9661963034 .1714089303
0.0095 0.004 0.7892 0.1973 0.0240383484 0.0043356161 0.9113862627 0.0568837473 0.8910820169 0.0437704415 0.2461521432 0.0243588581 2.0726587712 .1293486630
0.0095 0.0045 0.7888 0.1972 0.0221168491 0.0031992694 0.9464478536 0.0601747003 0.8853984845 0.0990348097 0.2459174891 0.0144345649 2.0998806763 .1768433443
0.0095 0.005 0.7884 0.1971 0.0199992785 0.0024676965 1.1047627673 0.1286132408 0.8765650425 0.0915437653 0.2459174891 0.0179690499 2.2472445774 .2405937525
0.0005 0.01 0.7916 0.1979 0.0010587853 0.0003137142 2.0761624280 0.3543382613 0.8423953717 0.0446171272 0.2382521221 0.0226880834 3.1578687071 .4219571861
0.0095 0.0055 0.7879999999999999 0.19699999999999998 0.0232148487 0.0040113727 1.1071288870 0.0806542780 0.8845082927 0.0407663483 0.2390343024 0.0119691479 2.2538863308 .1374011469
0.0095 0.006 0.7876 0.1969 0.0226658489 0.0056261206 1.2728648123 0.1445077421 0.8458876627 0.0604294664 0.2341847845 0.0261879761 2.3756031084 .2367513052
0.0095 0.0065 0.7872 0.1968 0.0207051354 0.0031036306 1.3347065754 0.1630508420 0.8647186436 0.0416808628 0.2365313254 0.0107178683 2.4566616798 .2185532037
0.0095 0.006999999999999999 0.7868 0.1967 0.0226658489 0.0040722468 1.5022708659 0.2140339503 0.8709499864 0.0457007320 0.2387214303 0.0105243225 2.6346081315 .2743312516
0.0095 0.0075 0.7864 0.1966 0.0232540630 0.0017642065 1.5616389585 0.1363480654 0.8641708333 0.0627117253 0.2450570908 0.0204602581 2.6941209456 .2212842553
0.0095 0.008 0.7859999999999999 0.1965 0.0224305633 0.0025845745 1.5870209691 0.1535055317 0.8457507101 0.0468357830 0.2286313043 0.0208101125 2.6838335468 .2237360017
0.0095 0.0085 0.7856 0.1964 0.0218031350 0.0022513227 1.7392054820 0.1157407519 0.8504755744 0.0453807235 0.2384867762 0.0148358801 2.8499709676 .1782086782
0.0095 0.009000000000000001 0.7852 0.1963 0.0221952777 0.0012982234 1.8261066031 0.3677054126 0.8606100660 0.0646999164 0.2330897321 0.0089456263 2.9420016789 .4426491787
0.0095 0.0095 0.7848 0.1962 0.0212933494 0.0021132090 1.9056942635 0.2347975652 0.8746477063 0.0890735256 0.2366877615 0.0224168019 3.0383230807 .3484011017
0.0095 0.01 0.7844 0.1961 0.0207443496 0.0057867298 2.0557277585 0.1965204093 0.8478049989 0.1030884627 0.2373135057 0.0122720077 3.1615906127 .3176676095
0.001 0.0 0.7992 0.1998 0.0026665705 0.0005869055 0.0000000000 0.0000000000 0.9823609171 0.0620039894 0.2648462526 0.0198519766 1.2498737402 .0824428715
0.01 0.0 0.792 0.198 0.0250971338 0.0032995961 0.0000000000 0.0000000000 0.9380567548 0.0449308863 0.2552254348 0.0415266296 1.2183793234 .0897571120
0.01 0.0005 0.7916 0.1979 0.0272539187 0.0033550554 0.1067980362 0.0141804129 0.9683232768 0.0182840682 0.2538957283 0.0265729572 1.3562709600 .0623924937
0.01 0.001 0.7912 0.1978 0.0273323473 0.0045838783 0.2209095331 0.0424159776 0.9356600845 0.0561846221 0.2627343658 0.0230412848 1.4466363307 .1262257628
0.01 0.0015 0.7908 0.1977 0.0239207056 0.0028923018 0.3414740836 0.0398722361 0.9313460779 0.0538319496 0.2566333594 0.0081796765 1.5533742265 .1047761640
0.01 0.002 0.7904 0.1976 0.0232148487 0.0075820568 0.4180503190 0.0441697780 0.8971079308 0.0739713881 0.2565551413 0.0181290431 1.5949282398 .1438522660
0.01 0.0025 0.79 0.1975 0.0245873482 0.0035301558 0.5130177570 0.0531653989 0.9236082567 0.0344690920 0.2499848267 0.0119997779 1.7111981886 .1031644246
0.01 0.003 0.7896 0.1974 0.0222737062 0.0044614744 0.6386371994 0.0538639953 0.8919037324 0.0810257163 0.2474036317 0.0155226831 1.8002182697 .1548738691
0.01 0.0035 0.7892 0.1973 0.0239207056 0.0027949626 0.7554374686 0.1237543961 0.9051196572 0.0743270352 0.2493590825 0.0224178935 1.9338369139 .2232942874
0.01 0.004 0.7888 0.1972 0.0241559913 0.0026642627 0.8786907914 0.0617120985 0.8995046011 0.0800597704 0.2531917660 0.0125597798 2.0555431498 .1569959114
0.01 0.0045 0.7884 0.1971 0.0247834196 0.0027684276 0.9819396481 0.0755126757 0.8825224801 0.0774776513 0.2461521432 0.0200738618 2.1353976910 .1758326164
0.001 0.0005 0.7988 0.1997 0.0032547845 0.0019778926 0.1046470184 0.0115355540 0.9320993172 0.0445645491 0.2599185167 0.0176336128 1.2999196368 .0757116085
0.01 0.005 0.7879999999999999 0.19699999999999998 0.0225482061 0.0061103838 1.0513099738 0.1105610620 0.8628013074 0.0920816492 0.2413026253 0.0100898228 2.1779621126 .2188429178
0.01 0.0055 0.7876 0.1969 0.0238814914 0.0042842377 1.1816616554 0.1592488454 0.8762911374 0.1058472526 0.2420065876 0.0157169592 2.3238408718 .2850972949
0.01 0.006 0.7872 0.1968 0.0230972059 0.0055645590 1.2065059116 0.0890235580 0.8562960594 0.0545116034 0.2509234431 0.0255647351 2.3368226200 .1746644555
0.01 0.0065 0.7868 0.1967 0.0218423492 0.0060578117 1.3697681664 0.1490073270 0.8614317815 0.0506965113 0.2302738829 0.0106030881 2.4833161800 .2163647381
0.01 0.006999999999999999 0.7864 0.1966 0.0239991342 0.0019933814 1.4760284481 0.1043019661 0.8549265336 0.0599016908 0.2414590614 0.0106629280 2.5964131773 .1768599663
0.01 0.0075 0.7859999999999999 0.1965 0.0242736341 0.0043905977 1.6018629923 0.1412375420 0.8661566458 0.0823874264 0.2390343024 0.0202728099 2.7313275746 .2482883760
0.01 0.008 0.7856 0.1964 0.0236854200 0.0014546328 1.6364943797 0.2521387486 0.8753324692 0.0336290420 0.2459957072 0.0289004775 2.7815079761 .3161229009
0.01 0.0085 0.7852 0.1963 0.0246265625 0.0040646874 1.7466264935 0.2084324087 0.8534200551 0.0572153757 0.2417719335 0.0191108276 2.8664450446 .2888232994
0.01 0.009000000000000001 0.7848 0.1962 0.0221168491 0.0048940919 1.8754724627 0.1941054956 0.8600622556 0.0223110857 0.2314471534 0.0149345240 2.9890987208 .2362451972
0.01 0.0095 0.7844 0.1961 0.0227834918 0.0056031143 1.9904443667 0.0783118218 0.8584188246 0.0499480942 0.2370788516 0.0112851028 3.1087255347 .1451481331
0.001 0.001 0.7984 0.1996 0.0024704991 0.0008803582 0.2181132099 0.0270686602 0.9382621836 0.0722294755 0.2668799214 0.0198532093 1.4257258140 .1200317032
0.01 0.01 0.784 0.196 0.0239991342 0.0037002982 2.0586316326 0.1585453375 0.8460246153 0.0251895984 0.2305085370 0.0244691205 3.1591639191 .2119043546
0.001 0.0015 0.7979999999999999 0.1995 0.0020783564 0.0014797868 0.3415816344 0.0452552890 0.8915613510 0.0615251025 0.2497501726 0.0196798804 1.4849715144 .1279400587
0.001 0.002 0.7976 0.1994 0.0025489276 0.0012887125 0.4466588564 0.0362215056 0.9234713041 0.0917412669 0.2542086004 0.0120668901 1.6268876885 .1413183751
0.001 0.0025 0.7972 0.1993 0.0029018561 0.0012982234 0.5706650354 0.1066423368 0.9683917531 0.0824331726 0.2590581183 0.0189125958 1.8010167629 .2092863286
0.001 0.003 0.7968 0.1992 0.0026665705 0.0006837242 0.6446600494 0.0652272888 0.9392208518 0.0509942002 0.2565551413 0.0175807966 1.8431026130 .1344860098
0.001 0.0035 0.7964 0.1991 0.0019214993 0.0015957848 0.7747966293 0.0852313510 0.9005317455 0.0954033790 0.2526442398 0.0136825673 1.9298941139 .1959130821
0.0 0.0025 0.7979999999999999 0.1995 0.0000000000 0.0000000000 0.5645346345 0.0748708723 0.9108031896 0.0818312058 0.2567897954 0.0181802666 1.7321276195 .1748823447
0.001 0.004 0.7959999999999999 0.19899999999999998 0.0019999278 0.0004573131 0.9186997234 0.1071599874 0.9247038774 0.0305143152 0.2543650365 0.0163817764 2.0997685651 .1545133921
0.001 0.0045 0.7956 0.1989 0.0032939988 0.0018123613 0.9680655830 0.1146159522 0.9145693858 0.0833594755 0.2517838414 0.0108540025 2.1377128090 .2106417915
0.001 0.005 0.7952 0.1988 0.0023136420 0.0013217013 1.0952982888 0.0757494305 0.9028599395 0.0577072772 0.2574937577 0.0144616657 2.2579656280 .1492400747
0.001 0.0055 0.7948 0.1987 0.0023136420 0.0007998173 1.1852108349 0.2156056086 0.8814953357 0.0503430711 0.2435709482 0.0185454275 2.3125907608 .2852939245
0.001 0.006 0.7944 0.1986 0.0023920706 0.0004573131 1.2205950785 0.1343936948 0.8667729325 0.0565410217 0.2429452040 0.0123118262 2.3327052856 .2037038558
0.001 0.0065 0.794 0.1985 0.0027057847 0.0024726767 1.3570771610 0.1713412302 0.9077217564 0.0564958892 0.2520967136 0.0240657447 2.5196014157 .2543755408
0.001 0.006999999999999999 0.7936 0.1984 0.0019214993 0.0012982234 1.4720490651 0.1554616063 0.8961492627 0.0525951434 0.2384085582 0.0181735349 2.6085283853 .2275285080
0.001 0.0075 0.7932 0.1983 0.0019214993 0.0011473107 1.5915381066 0.1156651721 0.8742368485 0.0440246659 0.2438838203 0.0131499376 2.7115802747 .1739870863
0.001 0.008 0.7928 0.1982 0.0020391421 0.0015802914 1.6666086295 0.1085260452 0.8617741630 0.0786029118 0.2439620384 0.0243929924 2.7743839730 .2131022408
0.001 0.0085 0.7924 0.1981 0.0027842133 0.0007998173 1.7641572890 0.2055574152 0.8600622556 0.0619398269 0.2341065665 0.0110904231 2.8611103244 .2793874825
0.0 0.003 0.7976 0.1994 0.0000000000 0.0000000000 0.6620832940 0.0794986632 0.9431240005 0.1513140802 0.2560858331 0.0210950999 1.8612931276 .2519078433
0.001 0.009000000000000001 0.792 0.198 0.0024704991 0.0010104811 1.8229876272 0.1689720020 0.8574601564 0.0450084634 0.2421630236 0.0169529349 2.9250813063 .2319438814
0.001 0.0095 0.7916 0.1979 0.0026273562 0.0006371565 1.8830010252 0.1784847161 0.8349314556 0.0527198095 0.2353580550 0.0150974984 2.9559178920 .2469391805
0.001 0.01 0.7912 0.1978 0.0022744277 0.0012048421 2.0659450932 0.2045598749 0.8679370295 0.0645524831 0.2387996483 0.0209682686 3.1749561987 .2912854687
0.0015 0.0 0.7988 0.1997 0.0036077130 0.0005869055 0.0000000000 0.0000000000 0.9552443046 0.0312989853 0.2609353511 0.0180641321 1.2197873687 .0499500229
0.0015 0.0005 0.7984 0.1996 0.0040782842 0.0017953114 0.1108849701 0.0042151169 0.9312091253 0.0798850447 0.2651591247 0.0249465248 1.3113315043 .1108419978
0.0015 0.001 0.7979999999999999 0.1995 0.0041174985 0.0016451310 0.2149942340 0.0193758836 0.9577779275 0.0427800956 0.2659413050 0.0162347171 1.4428309650 .0800358273
0.0015 0.0015 0.7976 0.1994 0.0043527841 0.0017953114 0.3210394140 0.0206766416 0.9566823068 0.0789391203 0.2561640512 0.0116121510 1.5382385561 .1130232243
0.0015 0.002 0.7972 0.1993 0.0037253558 0.0011091471 0.4648349572 0.1185942580 0.9355231319 0.0641979045 0.2603096068 0.0140670730 1.6643930517 .1979683826
0.0015 0.0025 0.7968 0.1992 0.0031763560 0.0025462114 0.5370016060 0.1021260145 0.9578464038 0.0610224835 0.2510798792 0.0211796172 1.7491042450 .1868743266
0.0015 0.003 0.7964 0.1991 0.0039998557 0.0021132090 0.6793989877 0.1329784913 0.9032707973 0.0382791672 0.2478729399 0.0093260038 1.8345425806 .1826968713
0.0 0.0035 0.7972 0.1993 0.0000000000 0.0000000000 0.8057712863 0.0977580227 0.9312776016 0.0781170170 0.2614046592 0.0228235872 1.9984535471 .1986986269
0.0015 0.0035 0.7959999999999999 0.19899999999999998 0.0043135699 0.0009920513 0.7521033910 0.1266702980 0.9218278730 0.0665321820 0.2440402564 0.0195451193 1.9222850903 .2137396506
0.0015 0.004 0.7956 0.1989 0.0034508559 0.0010104811 0.8978348502 0.1297343758 0.9311406490 0.0215351141 0.2550689987 0.0160024228 2.0874953538 .1682823938
0.0015 0.0045 0.7952 0.1988 0.0034116416 0.0016187469 0.9836604624 0.0379543427 0.8923830665 0.0777169438 0.2459174891 0.0171324273 2.1253726596 .1344224607
0.0015 0.005 0.7948 0.1987 0.0041567128 0.0017607164 1.0544289497 0.1033012745 0.9023806055 0.0481493048 0.2495937366 0.0241459454 2.2105600046 .1773572411
0.0015 0.0055 0.7944 0.1986 0.0034116416 0.0010104811 1.2312426169 0.0780336388 0.9213485390 0.0344375174 0.2449788728 0.0143768060 2.4009816703 .1278584433
0.0015 0.006 0.794 0.1985 0.0034900702 0.0012499453 1.2551189150 0.1840874202 0.8928624006 0.0604198439 0.2452135268 0.0258522129 2.3966849126 .2716094223
0.0015 0.0065 0.7936 0.1984 0.0040390700 0.0011256614 1.3404067727 0.1404675594 0.8790986654 0.0362409776 0.2452135268 0.0286325006 2.4687580349 .2064666990
0.0015 0.006999999999999999 0.7932 0.1983 0.0039998557 0.0007684396 1.4926988364 0.1734438133 0.8860832474 0.0856572480 0.2481858120 0.0178268485 2.6309677515 .2776963494
0.0015 0.0075 0.7928 0.1982 0.0039998557 0.0009476557 1.6293960208 0.1248424520 0.8728673226 0.0716441389 0.2417719335 0.0188009855 2.7480351326 .2162352321
0.0015 0.008 0.7924 0.1981 0.0032155703 0.0010104811 1.7029608312 0.1788263149 0.8920406850 0.0690729989 0.2443531285 0.0170033838 2.8425702150 .2659131787
0.0 0.004 0.7968 0.1992 0.0000000000 0.0000000000 0.8143753577 0.1044553403 0.8918352561 0.0565075076 0.2444313465 0.0185757531 1.9506419603 .1795386010
0.0015 0.0085 0.792 0.198 0.0036861415 0.0009078760 1.6469268162 0.1286456143 0.8821800987 0.0845903713 0.2375481598 0.0260718426 2.7703412162 .2402157042
0.0015 0.009000000000000001 0.7916 0.1979 0.0036861415 0.0010043754 1.8407335244 0.2790666925 0.8740314196 0.0551791480 0.2412244073 0.0174017101 2.9596754928 .3526519260
0.0015 0.0095 0.7912 0.1978 0.0036861415 0.0012499453 1.9770005052 0.2185021253 0.8748531352 0.0653271025 0.2341065665 0.0170263963 3.0896463484 .3021055694
0.0015 0.01 0.7908 0.1977 0.0030587132 0.0007273164 1.9476391115 0.1088325757 0.8482843330 0.0821402763 0.2391907385 0.0239638398 3.0381728962 .2156640082
0.002 0.0 0.7984 0.1996 0.0045488555 0.0014117138 0.0000000000 0.0000000000 0.9470271493 0.0814839129 0.2736848901 0.0152426855 1.2252608949 .0981383122
0.002 0.0005 0.7979999999999999 0.1995 0.0047057126 0.0021763037 0.1098094612 0.0261894705 0.9598322163 0.0768444379 0.2575719757 0.0206270306 1.3319193658 .1258372427
0.002 0.001 0.7976 0.1994 0.0051370696 0.0015763942 0.2222001438 0.0421862806 0.9473010545 0.0889194673 0.2605442609 0.0268478193 1.4351825288 .1595299614
0.002 0.0015 0.7972 0.1993 0.0051762838 0.0009146261 0.3193185997 0.0505621900 0.9053935624 0.0447682071 0.2596838626 0.0138779156 1.4895723085 .1101229388
0.002 0.002 0.7968 0.1992 0.0050586410 0.0031896417 0.4245033725 0.0755267671 0.9182671057 0.0829677273 0.2470907596 0.0184793305 1.5949198788 .1801634666
0.002 0.0025 0.7964 0.1991 0.0044312127 0.0015408764 0.5561456649 0.1006699334 0.9618865051 0.0829695358 0.2700868607 0.0389290126 1.7925502434 .2241093582
0.0 0.0045 0.7964 0.1991 0.0000000000 0.0000000000 1.1102478629 0.0688345877 0.9001893640 0.0757675885 0.2516274054 0.0219991601 2.2620646323 .1666013363
0.002 0.003 0.7959999999999999 0.19899999999999998 0.0047057126 0.0016263289 0.6673532877 0.0487527140 0.9220333019 0.0930955304 0.2561640512 0.0189539575 1.8502563534 .1624285308
0.002 0.0035 0.7956 0.1989 0.0053331409 0.0017953114 0.7426389124 0.0786225713 0.8789617128 0.0800316524 0.2465432334 0.0172122327 1.8734769995 .1776617678
0.002 0.004 0.7952 0.1988 0.0049409982 0.0007998173 0.8827777253 0.0762826266 0.9016958425 0.0516432939 0.2511580972 0.0192829260 2.0405726632 .1480086638
0.002 0.0045 0.7948 0.1987 0.0053723552 0.0006837242 0.9580633500 0.1393298463 0.9310036964 0.0317966043 0.2522531496 0.0242954824 2.1466925512 .1961056572
0.002 0.005 0.7944 0.1986 0.0050978553 0.0016821049 1.1131517369 0.0726490158 0.9290863602 0.0348479084 0.2493590825 0.0125011893 2.2966950349 .1216802184
0.002 0.0055 0.794 0.1985 0.0041567128 0.0011473107 1.1880071581 0.1274346920 0.8894385858 0.0380555735 0.2502194808 0.0181047287 2.3318219375 .1847423049
0.002 0.006 0.7936 0.1984 0.0048625697 0.0011738109 1.2663042078 0.0752776348 0.9168291035 0.0750412710 0.2502194808 0.0136592961 2.4382153618 .1651520128
0.002 0.0065 0.7932 0.1983 0.0054115695 0.0025726475 1.3638528673 0.2009750666 0.8793040943 0.0520192734 0.2419283695 0.0245440155 2.4904969006 .2801110030
0.002 0.006999999999999999 0.7928 0.1982 0.0052547124 0.0017431615 1.5081861650 0.0861712892 0.8952590709 0.1002820308 0.2476382858 0.0144515089 2.6563382341 .2026479904
0.002 0.0075 0.7924 0.1981 0.0048233554 0.0023994520 1.6154144047 0.1961181013 0.8635545466 0.0546360161 0.2513145333 0.0138036543 2.7351068400 .2669572237
