# Supplementary material for: Multipressure Sampling for Improving the Performance of MOF-based Electronic Noses
Source: ACS Sens. 2024 Jul 12;9(7):3531–9. doi: 10.1021/acssensors.4c00199 (PMC11287752; doi:10.1021/acssensors.4c00199)
Supplement: Supplementary file 2 — se4c00199_si_002.zip [file se4c00199_si_002.zip › Multiplex_Adsorption_Data/Methane_1bar/MgMOF-74.csv]

methane_comp CO2_comp N2_comp O2_comp methane_mass methane_error CO2_mass CO2_error N2_mass N2_error O2_mass O2_error total_mass total_error
0.0 0.0 0.8 0.2 0.0000000000 0.0000000000 0.0000000000 0.0000000000 10.3019085269 0.3838831742 2.9620180644 0.0814582494 13.2639265913 .4653414236
0.0 0.0005 0.7996 0.1999 0.0000000000 0.0000000000 0.3857291585 0.0400830984 10.4261457220 0.6161764518 3.0251916693 0.1786421510 13.8370665498 .8349017012
0.0 0.005 0.7959999999999999 0.19899999999999998 0.0000000000 0.0000000000 4.1060516429 0.3092655053 10.2466029368 0.2870389982 2.9188036564 0.0678058191 17.2714582361 .6641103226
0.002 0.008 0.792 0.198 0.0369963504 0.0082233599 6.4901700515 0.4091540509 9.8003108706 0.4868418715 2.9457211055 0.0928693291 19.2731983780 .9970886114
0.002 0.0085 0.7916 0.1979 0.0388323975 0.0055264715 6.8620512311 0.3510609776 9.8634714576 0.1506754155 2.9056195998 0.2096214593 19.6699746860 .7168843239
0.002 0.009000000000000001 0.7912 0.1978 0.0402094329 0.0043680947 7.1871010637 0.8533006190 9.8174636188 0.5349532059 2.8309099453 0.1575188108 19.8756840607 1.5501407304
0.002 0.0095 0.7908 0.1977 0.0370881527 0.0091323738 7.4809299984 0.9130979320 9.8920059359 0.4947145732 2.8396993164 0.1254689354 20.2497234034 1.5424138144
0.002 0.01 0.7904 0.1976 0.0383733858 0.0097604516 8.1854144537 1.1658290684 9.8552958486 0.5208379110 2.9193529921 0.1021140702 20.9984366802 1.7985415012
0.0025 0.0 0.7979999999999999 0.1995 0.0476454239 0.0034053602 0.0000000000 0.0000000000 10.4392908188 0.6486787370 2.9622011763 0.1139868257 13.4491374190 .7660709229
0.0025 0.0005 0.7976 0.1994 0.0467274004 0.0089459031 0.4068787991 0.0836490533 10.0547165850 0.3501439551 2.9398615247 0.1456677880 13.4481843092 .5884066995
0.0025 0.001 0.7972 0.1993 0.0474618192 0.0079099333 0.7986507120 0.1026650958 10.2127783585 0.5126231829 2.9852732755 0.1120584975 14.0441641652 .7352567095
0.0025 0.0015 0.7968 0.1992 0.0471864121 0.0055508173 1.2400235677 0.0677848746 10.1741445984 0.3919351664 2.9416926437 0.0829963642 14.4030472219 .5482672225
0.0025 0.002 0.7964 0.1991 0.0508585065 0.0057301147 1.6441327709 0.0981237187 10.1868087770 0.1630192024 2.9772163520 0.1044116824 14.8590164064 .3712847182
0.0 0.0055 0.7956 0.1989 0.0000000000 0.0000000000 4.3641276139 0.3417467177 10.0842128998 0.2281046495 2.8653349822 0.0400106830 17.3136754959 .6098620502
0.0025 0.0025 0.7959999999999999 0.19899999999999998 0.0476454239 0.0107592991 1.9533203732 0.1663938146 10.0325943490 0.5525081729 2.9418757556 0.1017838649 14.9754359017 .8314451515
0.0025 0.003 0.7956 0.1989 0.0497568782 0.0092278496 2.4233963124 0.1926021009 10.1666102137 0.5564610986 2.9497495672 0.1373480835 15.5895129715 .8956391326
0.0025 0.0035 0.7952 0.1988 0.0477372263 0.0040225778 2.8637620424 0.2670754289 10.0664189273 0.4810667021 2.9464535531 0.1369177511 15.9243717491 .8890824599
0.0025 0.004 0.7948 0.1987 0.0468192027 0.0062263389 3.2487358566 0.2781545646 10.2810687393 0.3982905881 3.0030351296 0.0895040769 16.5796589282 .7721755685
0.0025 0.0045 0.7944 0.1986 0.0494814711 0.0041219157 3.6493201197 0.6638582210 10.2060455040 0.2742412670 2.9627505120 0.1202698128 16.8675976068 1.0624912165
0.0025 0.005 0.794 0.1985 0.0457175744 0.0072425021 4.0018141288 0.2005761141 10.2273662098 0.4482042719 2.9264943562 0.1739258462 17.2013922692 .8299487343
0.0025 0.0055 0.7936 0.1984 0.0483798428 0.0087593113 4.4706311609 0.4538981746 10.1794346984 0.4596877895 2.9889355134 0.1015146997 17.6873812155 1.0238599751
0.0025 0.006 0.7932 0.1983 0.0492978664 0.0132220894 4.8362178046 0.2590027050 10.3097635237 0.5699989328 2.9528624695 0.1374066608 18.1481416642 .9796303880
0.0025 0.0065 0.7928 0.1982 0.0478290287 0.0062909739 5.3800657043 0.4232073702 10.1813583711 0.3743393261 2.9374810701 0.0490466510 18.5467341742 .8528843212
0.0025 0.006999999999999999 0.7924 0.1981 0.0501240876 0.0151448852 5.6391488010 0.5069120078 9.9954033435 0.3928585740 2.9189867683 0.0593847441 18.6036630004 .9743002111
0.0 0.006 0.7952 0.1988 0.0000000000 0.0000000000 4.8629066367 0.5834105645 10.1823202074 0.4825490351 2.9004924666 0.1952113684 17.9457193107 1.2611709680
0.0025 0.0075 0.792 0.198 0.0451667603 0.0072425021 6.0175762979 0.3004544905 10.0449379155 0.7184068380 2.9310721536 0.0865451223 19.0387531273 1.1126489529
0.0025 0.008 0.7916 0.1979 0.0469110051 0.0071440876 6.4118660252 0.9157860866 10.0422127125 0.2873199787 2.9442562103 0.0772931785 19.4452459531 1.2875433314
0.0025 0.0085 0.7912 0.1978 0.0515011230 0.0077983388 6.9078754523 0.5491985113 9.9750444741 0.4536497174 2.8783359270 0.0952139613 19.8127569764 1.1058605288
0.0025 0.009000000000000001 0.7908 0.1977 0.0447077485 0.0055871371 7.1969205397 0.3149841100 10.1068160540 0.3222950809 2.9083662782 0.1050277237 20.2568106204 .7478940517
0.0025 0.0095 0.7904 0.1976 0.0464519933 0.0085804517 7.8991389621 0.8317947152 10.0162431311 0.5399041406 2.9698918760 0.1260224986 20.9317259625 1.5063018061
0.0025 0.01 0.79 0.1975 0.0473700169 0.0121429225 8.0371151885 0.7681197551 10.0766785150 0.5199152291 2.9188036564 0.0875803363 21.0799673768 1.3877582430
0.003 0.0 0.7976 0.1994 0.0618747895 0.0090953855 0.0000000000 0.0000000000 10.2376257975 0.7298941681 2.9726385545 0.1069686987 13.2721391415 .8459582523
0.003 0.0005 0.7972 0.1993 0.0627928131 0.0127918606 0.4046127661 0.0496105274 10.2336181460 0.4121862489 2.9935133109 0.1747144691 13.6945370361 .6493031060
0.003 0.001 0.7968 0.1992 0.0551732173 0.0135345447 0.8114915652 0.1044283042 10.2746564970 0.6278354794 2.9880199539 0.2347165995 14.1293412334 .9805149278
0.003 0.0015 0.7964 0.1991 0.0525109489 0.0098292850 1.2271827145 0.1773399441 10.2618320123 0.4386008908 2.9938795347 0.1668871834 14.5354052104 .7926573033
0.0 0.0065 0.7948 0.1987 0.0000000000 0.0000000000 5.2133863943 0.4376085926 10.1436864474 0.4228612506 2.9233814539 0.0925104796 18.2804542956 .9529803228
0.003 0.002 0.7959999999999999 0.19899999999999998 0.0557240315 0.0066352214 1.5907551067 0.0403039088 10.1396787959 0.2992783164 3.0206138718 0.1106904987 14.8067718059 .4569079453
0.003 0.0025 0.7956 0.1989 0.0578354857 0.0190099610 2.1479474225 0.2188350054 10.3697179895 0.6474988514 2.9557922599 0.0974224135 15.5312931576 .9827662313
0.003 0.003 0.7952 0.1988 0.0588453116 0.0103113298 2.5006932130 0.2450525470 10.0752357605 0.5330295761 2.9949782061 0.0804476237 15.6297524912 .8688410766
0.003 0.0035 0.7948 0.1987 0.0550814150 0.0117133478 2.8755957698 0.2176149143 10.2038012192 0.4873574152 2.9180712089 0.1277559522 16.0525496129 .8444416295
0.003 0.004 0.7944 0.1986 0.0537961819 0.0080115640 3.2973296735 0.3541174979 10.1938622436 0.3620603798 2.9642154072 0.0952716970 16.5092035062 .8194611387
0.003 0.0045 0.794 0.1985 0.0578354857 0.0108155490 3.7920801934 0.2764436327 9.9949224253 0.2198412759 2.9444393222 0.1551466818 16.7892774266 .6622471394
0.003 0.005 0.7936 0.1984 0.0566420550 0.0116063743 4.1138568674 0.7255035631 10.1898545921 0.4072253507 2.9180712089 0.1194832847 17.2784247234 1.2638185728
0.003 0.0055 0.7932 0.1983 0.0593043234 0.0032534839 4.4112107422 0.5533489220 10.1249306386 0.4674586230 2.9572571551 0.1406938217 17.5527028593 1.1647548506
0.003 0.006 0.7928 0.1982 0.0618747895 0.0076013240 4.6642510845 0.3776486523 9.8245170854 0.6173814007 2.9299734822 0.0773625558 17.4806164416 1.0799939328
0.003 0.0065 0.7924 0.1981 0.0568256598 0.0096002621 5.1116666945 0.3394051101 10.1823202074 0.5394412955 2.9471860007 0.1292308248 18.2979985624 1.0176774925
0.0 0.006999999999999999 0.7944 0.1986 0.0000000000 0.0000000000 5.3372628604 0.1766680557 10.0753960666 0.4512852148 2.9378472939 0.1710480771 18.3505062209 .7990013476
0.003 0.006999999999999999 0.792 0.198 0.0592125211 0.0098018096 5.7406167193 0.5123316052 10.2507708943 0.8432135235 2.9477353364 0.2053944213 18.9983354711 1.5707413596
0.003 0.0075 0.7916 0.1979 0.0543469961 0.0093368008 5.9795573012 0.5597558295 9.9402580595 0.1441136307 2.8948159978 0.1046490505 18.8689783546 .8178553115
0.003 0.008 0.7912 0.1978 0.0582944975 0.0111983827 6.6850488822 0.6643374235 9.8387843246 0.6040922757 2.9087325020 0.1976014106 19.4908602063 1.4772294925
0.003 0.0085 0.7908 0.1977 0.0583862999 0.0105056559 6.6855524451 0.7658007575 9.9059525630 0.4138621850 2.8992106833 0.1720378918 19.5491019913 1.3622064902
0.003 0.009000000000000001 0.7904 0.1976 0.0571928692 0.0089684843 7.3643551940 0.6584157220 10.0382050610 0.2331257983 2.8613065204 0.1034697271 20.3210596446 1.0039797317
0.003 0.0095 0.79 0.1975 0.0553568220 0.0088550025 7.3087114969 0.4056154376 9.9469909139 0.5574733930 2.9041547046 0.1879695142 20.2152139374 1.1599133473
0.003 0.01 0.7896 0.1974 0.0552650197 0.0075389805 8.1292671937 0.6780275367 9.9309603081 0.2614276781 2.8759554723 0.0494659771 20.9914479938 .9964601724
0.0035 0.0 0.7972 0.1993 0.0677501404 0.0061060646 0.0000000000 0.0000000000 10.2217554977 0.6710093736 2.9834421565 0.2646169041 13.2729477946 .9417323423
0.0035 0.0005 0.7968 0.1992 0.0672911286 0.0076057575 0.3726365239 0.0609914217 10.2215951917 0.3896995105 2.9264943562 0.2050578573 13.5880172004 .6633545470
0.0035 0.001 0.7964 0.1991 0.0698615946 0.0087938801 0.7701994098 0.0696920824 10.0551975032 0.2292096360 2.8887733051 0.0838036564 13.7840318127 .3914992549
0.0 0.0075 0.794 0.1985 0.0000000000 0.0000000000 6.2398993050 0.7032730992 10.0085484403 0.4113259783 2.9177049851 0.1708637128 19.1661527304 1.2854627903
0.0035 0.0015 0.7959999999999999 0.19899999999999998 0.0695861876 0.0099655255 1.1929404393 0.0821687469 10.2129386645 0.4768757935 2.9634829596 0.1228210004 14.4389482510 .6918310663
0.0035 0.002 0.7956 0.1989 0.0678419428 0.0067560548 1.5935247025 0.1784233466 10.0364416944 0.2195820869 2.9715398831 0.1473139488 14.6693482228 .5520754371
0.0035 0.0025 0.7952 0.1988 0.0634354296 0.0053340251 2.1144604916 0.1542875875 10.0396478156 0.3868349607 2.9753852330 0.1041608980 15.1929289698 .6506174713
0.0035 0.003 0.7948 0.1987 0.0678419428 0.0097742571 2.6595672985 0.3596567148 10.0648158667 0.3473089113 2.9122116281 0.1591637438 15.7044367361 .8759036270
0.0035 0.0035 0.7944 0.1986 0.0660058956 0.0093872120 2.9654817421 0.3110559656 10.1132282963 0.4474091254 2.9583558264 0.1268921855 16.1030717604 .8947444885
0.0035 0.004 0.794 0.1985 0.0661895003 0.0137323563 3.2608213654 0.1794860830 9.9232656173 0.2078610221 2.9528624695 0.1258627594 16.2031389525 .5269422208
0.0035 0.0045 0.7936 0.1984 0.0671075239 0.0082805524 3.5496146714 0.2390126033 10.0224950673 0.4984403876 2.9080000545 0.1101682505 16.5472173171 .8559017938
0.0035 0.005 0.7932 0.1983 0.0667403145 0.0014916118 4.0869162539 0.1702504286 10.1441673655 0.4057574024 2.9653140786 0.2171629913 17.2631380125 .7946624341
0.0035 0.0055 0.7928 0.1982 0.0668321168 0.0064025152 4.5451584657 0.5028841135 10.0957549360 0.4568735034 2.9426082032 0.1847561849 17.6503537217 1.1509163170
0.0035 0.006 0.7924 0.1981 0.0686681640 0.0129125165 4.9510301390 0.3907381805 10.0377241429 0.2225897964 2.9138596352 0.0656613837 17.9712820811 .6919018771
0.0 0.008 0.7936 0.1984 0.0000000000 0.0000000000 6.6069966374 0.7546547807 9.9550062168 0.3214430282 2.9151414185 0.1271434930 19.4771442727 1.2032413019
0.0035 0.0065 0.792 0.198 0.0674747333 0.0093259630 5.4193436082 0.4365730358 10.0388462853 0.5111572777 2.9030560332 0.1168213728 18.4287206600 1.0738776493
0.0035 0.006999999999999999 0.7916 0.1979 0.0674747333 0.0041868317 5.7899658806 0.8216757422 10.0353195520 0.2209210586 2.9107467329 0.1417782820 18.8035068988 1.1885619145
0.0035 0.0075 0.7912 0.1978 0.0633436272 0.0097673568 6.1079658331 0.7063847409 9.9958842617 0.2428157933 2.8737581295 0.1149872739 19.0409518515 1.0739551649
0.0035 0.008 0.7908 0.1977 0.0680255475 0.0135469925 6.5576474761 0.3795040358 9.8653951303 0.5940133580 2.8882239695 0.1800301948 19.3792921234 1.1670945811
0.0035 0.0085 0.7904 0.1976 0.0661895003 0.0098086857 6.8612958868 0.9636651477 10.0800449422 0.6251475888 2.8981120120 0.0689979628 19.9056423413 1.6676193850
0.0035 0.009000000000000001 0.79 0.1975 0.0690353734 0.0102325661 7.0088398077 0.4823953575 9.9774490650 0.4092485257 2.8902382003 0.1566367904 19.9455624464 1.0585132397
0.0035 0.0095 0.7896 0.1974 0.0659140932 0.0068107204 7.9897802787 0.8508314249 9.9925178344 0.4697218081 2.8917030955 0.2251147619 20.9399153018 1.5524787153
0.0035 0.01 0.7892 0.1973 0.0668321168 0.0029945023 7.7387541879 0.6922760662 9.7955016889 0.3494157288 2.9048871522 0.0970002334 20.5059751458 1.1416865307
0.004 0.0 0.7968 0.1992 0.0841827625 0.0102490251 0.0000000000 0.0000000000 10.4299930674 0.2607438034 3.0209800956 0.0907363338 13.5351559255 .3617291623
0.004 0.0005 0.7964 0.1991 0.0729828748 0.0090879698 0.4036056404 0.0622994991 10.2850763907 0.3596953608 2.9936964228 0.0905054522 13.7553613287 .5215882819
0.0 0.0085 0.7932 0.1983 0.0000000000 0.0000000000 6.5201320423 0.8075638235 10.1214039053 0.2358790210 2.9059858236 0.1254710732 19.5475217712 1.1689139177
0.004 0.001 0.7959999999999999 0.19899999999999998 0.0741763055 0.0028797275 0.8180378825 0.1066127154 10.1965874466 0.3470759068 2.9869212826 0.1501589021 14.0757229172 .6067272518
0.004 0.0015 0.7956 0.1989 0.0707796182 0.0078843209 1.1838763076 0.1449491530 10.0266630249 0.4360944747 2.9708074355 0.2365970122 14.2521263862 .8255249608
0.004 0.002 0.7952 0.1988 0.0824385177 0.0065328199 1.6521897769 0.2103760078 10.0220141492 0.3193377154 2.9766670163 0.1178785600 14.7333094601 .6541251031
0.004 0.0025 0.7948 0.1987 0.0803270635 0.0067460680 1.9553346247 0.0919385004 10.3971303254 0.5632978794 2.9786812471 0.1425198852 15.4114732607 .8045023330
0.004 0.003 0.7944 0.1986 0.0792254352 0.0137102450 2.2713203257 0.2357050798 10.0654570909 0.2190660736 2.9752021211 0.1200443395 15.3912049729 .5885257379
0.004 0.0035 0.794 0.1985 0.0757369456 0.0104992363 2.7479425822 0.2732560611 10.1686941925 0.5959122805 2.9607362811 0.2278088641 15.9531100014 1.1074764420
0.004 0.004 0.7936 0.1984 0.0784910163 0.0085922299 3.4149116037 0.4430969846 10.0439760791 0.4215372701 2.9389459652 0.1826535447 16.4763246643 1.0558800293
0.004 0.0045 0.7932 0.1983 0.0814286918 0.0100999284 3.7699234271 0.2380398733 10.1241291083 0.4038211110 2.8944497740 0.1327458968 16.8699310012 .7847068095
0.004 0.005 0.7928 0.1982 0.0806942729 0.0124174355 4.0325314639 0.6443409144 10.0196095583 0.2185145046 2.9513975743 0.2034458067 17.0842328694 1.0787186612
0.004 0.0055 0.7924 0.1981 0.0782156092 0.0128601965 4.3507831978 0.3918321029 10.0568005638 0.4847290470 2.9513975743 0.0575752263 17.4371969451 .9469965727
0.0 0.009000000000000001 0.7928 0.1982 0.0000000000 0.0000000000 7.0677566635 0.5500704686 10.0260218006 0.2279495781 2.9197192159 0.1164050272 20.0134976800 .8944250739
0.004 0.006 0.792 0.198 0.0724320607 0.0124174355 4.8697047355 0.3890863167 9.9651054985 0.3963245611 2.8644194227 0.1430927808 17.7716617174 .9409210941
0.004 0.0065 0.7916 0.1979 0.0716976418 0.0105376952 5.2133863943 0.1844882829 9.8463187093 0.4258926205 2.9059858236 0.2266123488 18.0373885690 .8475309474
0.004 0.006999999999999999 0.7912 0.1978 0.0752779338 0.0098361418 5.6691107918 0.3722327744 10.0306706763 0.4397842374 2.9101973972 0.1850666217 18.6852567991 1.0069197753
0.004 0.0075 0.7908 0.1977 0.0733500843 0.0085015130 5.9682271366 0.5675142376 9.9925178344 0.6539665163 2.9021404737 0.1337714820 18.9362355290 1.3637537489
0.004 0.008 0.7904 0.1976 0.0770221786 0.0123357231 6.2575240055 0.2205156948 10.0372432247 0.1716475949 2.9541442528 0.0777792441 19.3259336616 .4822782569
0.004 0.0085 0.79 0.1975 0.0724320607 0.0140598541 6.9338089401 0.8058239556 9.8730898211 0.4135963407 2.9329032726 0.1182035172 19.8122340945 1.3516836676
0.004 0.009000000000000001 0.7896 0.1974 0.0720648512 0.0083937683 7.2850440420 0.7735984490 9.7991887282 0.5730223859 2.9109298448 0.1315278884 20.0672274662 1.4865424916
0.004 0.0095 0.7892 0.1973 0.0789500281 0.0159429802 8.1008158916 0.5916583008 9.8410286094 0.5388681889 2.9385797414 0.0975462363 20.9593742705 1.2440157062
0.004 0.01 0.7888 0.1972 0.0745435149 0.0067859270 8.0980462958 0.5137442084 9.8867158360 0.4353381304 2.9041547046 0.1728987495 20.9634603513 1.1287670153
0.0045 0.0 0.7964 0.1991 0.0831729366 0.0157878705 0.0000000000 0.0000000000 10.4133212373 0.2370132525 2.9600038335 0.1090277212 13.4564980074 .3618288442
0.0 0.0095 0.7924 0.1981 0.0000000000 0.0000000000 7.6748017034 1.0455262820 10.1315031869 0.1885798934 2.9396784128 0.1506929710 20.7459833031 1.3847991464
0.0045 0.0005 0.7959999999999999 0.19899999999999998 0.0850089837 0.0097397067 0.3859809399 0.0815181037 10.1060145237 0.6414995797 2.9706243236 0.1513599007 13.5476287709 .8841172908
0.0045 0.001 0.7956 0.1989 0.0846417743 0.0066352214 0.7815295744 0.0530392997 10.2918092452 0.4054804139 3.0019364582 0.0869532834 14.1599170521 .5521082184
0.0045 0.0015 0.7952 0.1988 0.0817959012 0.0093692391 1.1969689423 0.1845501242 10.1941828557 0.4676967093 2.9697087641 0.1390522385 14.4426564633 .8006683111
0.0045 0.002 0.7948 0.1987 0.0834483437 0.0130785340 1.5784178164 0.2238074965 10.1186787023 0.8092826495 2.9286916989 0.0795422573 14.7092365613 1.1257109373
0.0045 0.0025 0.7944 0.1986 0.0851007861 0.0147639200 2.0620899531 0.1979969248 10.1462513443 0.4447695558 2.9292410346 0.1500740255 15.2226831181 .8076044261
0.0045 0.003 0.794 0.1985 0.0862942168 0.0104992363 2.4586457133 0.3633023767 10.1109840115 0.5441257084 2.9574402670 0.1565168698 15.6133642086 1.0744441912
0.0045 0.0035 0.7936 0.1984 0.0861106120 0.0067360665 2.9355197513 0.2505568134 9.9306396960 0.3879547040 2.9920484157 0.1709798463 15.9443184750 .8162274302
0.0045 0.004 0.7932 0.1983 0.0829893319 0.0074218105 3.2615767097 0.3412856255 9.9803345740 0.2690556557 2.8984782357 0.1508619801 16.2233788513 .7686250718
0.0045 0.0045 0.7928 0.1982 0.0923531724 0.0132322838 3.7271205832 0.2849009017 10.0406096519 0.5382793861 2.9164232018 0.0939033807 16.7765066093 .9303159523
0.0045 0.005 0.7924 0.1981 0.0835401460 0.0144220307 4.0564507002 0.3814913339 9.9886704890 0.2962757816 2.9052533760 0.0962855224 17.0339147112 .7884746686
0.0 0.001 0.7992 0.1998 0.0000000000 0.0000000000 0.7873205474 0.0995680182 10.3118475025 0.4877156321 2.9614687287 0.1267293093 14.0606367786 .7140129596
0.0 0.01 0.792 0.198 0.0000000000 0.0000000000 7.8034620168 0.8752360175 9.8753341059 0.5803137762 2.9048871522 0.0662591865 20.5836832749 1.5218089802
0.0045 0.0055 0.792 0.198 0.0893236946 0.0120761109 4.4660990951 0.7587584667 10.2926107755 0.5443115666 2.9462704412 0.1428601430 17.7943040064 1.4580062872
0.0045 0.006 0.7916 0.1979 0.0797762493 0.0083817112 4.6146501417 0.2892161079 9.8645936000 0.1698772308 2.9114791805 0.1461320141 17.4704991715 .6136070640
0.0045 0.0065 0.7912 0.1978 0.0813368894 0.0055508173 5.1524552870 0.6776081641 9.9543649926 0.1134459596 2.9281423632 0.1245936199 18.1162995322 .9211985609
0.0045 0.006999999999999999 0.7908 0.1977 0.0852843908 0.0106332338 5.7736000873 0.5152690921 9.9716780469 0.3462364453 2.9255787967 0.0733691697 18.7561413217 .9455079409
0.0045 0.0075 0.7904 0.1976 0.0828975295 0.0096388105 6.1255905335 0.7717294439 10.0313119005 0.2281654773 2.8979289001 0.0712622952 19.1377288636 1.0807960269
0.0045 0.008 0.79 0.1975 0.0879466592 0.0135867490 6.4969681502 0.7299914565 10.0247393522 0.3028164043 2.9651309667 0.0623613640 19.5747851283 1.1087559738
0.0045 0.0085 0.7896 0.1974 0.0858352050 0.0078971375 6.5672151706 0.5066768424 10.1119458478 0.3579579361 2.8349384071 0.1539909009 19.5999346305 1.0265228169
0.0045 0.009000000000000001 0.7892 0.1973 0.0880384616 0.0100463830 6.9881937300 0.5223405975 9.8844715512 0.3615887841 2.8631376394 0.1624746414 19.8238413822 1.0564504060
0.0045 0.0095 0.7888 0.1972 0.0873040427 0.0191107728 7.7236473018 0.7892653652 9.9586932562 0.4124031548 2.8777865913 0.1160669467 20.6474311920 1.3368462395
0.0045 0.01 0.7884 0.1971 0.0841827625 0.0149115970 8.1398420140 0.6273641610 9.7254479414 0.2727174984 2.8898719765 0.1855949069 20.8393446944 1.1005881633
0.0005 0.0 0.7996 0.1999 0.0094556429 0.0016006288 0.0000000000 0.0000000000 10.0109530311 0.6533500702 2.9911328562 0.2582462097 13.0115415302 .9131969087
0.005 0.0 0.7959999999999999 0.19899999999999998 0.0956580573 0.0076278866 0.0000000000 0.0000000000 10.2485266095 0.1517122171 2.9557922599 0.1670261580 13.2999769267 .3263662617
0.005 0.0005 0.7956 0.1989 0.0940974172 0.0103862512 0.4275248767 0.0283340826 10.1977095890 0.3305546683 2.9578064907 0.0990877345 13.6771383736 .4683627366
0.005 0.001 0.7952 0.1988 0.0983203257 0.0151671277 0.8074630622 0.0786364655 10.3322063719 0.2372975877 2.9530455814 0.0818786649 14.1910353412 .4129798458
0.005 0.0015 0.7948 0.1987 0.0958416620 0.0111893481 1.2088026697 0.2177605217 10.1893736740 0.2981754737 2.9156907542 0.3146981347 14.4097087599 .8418234782
0.005 0.002 0.7944 0.1986 0.0950154408 0.0046810202 1.6280187591 0.1450960290 10.1220451295 0.2935073910 2.9653140786 0.0596551473 14.8103934080 .5029395875
0.005 0.0025 0.794 0.1985 0.0986875351 0.0118279065 1.9812681125 0.2100732485 10.2813893514 0.4197097937 2.9504820148 0.1000441370 15.3118270138 .7416550857
0.005 0.003 0.7936 0.1984 0.0958416620 0.0098429939 2.3889022558 0.2844377000 10.1598773592 0.5317616545 2.9239307896 0.1184358924 15.5685520666 .9444782408
0.005 0.0035 0.7932 0.1983 0.0950154408 0.0116845326 2.7852062346 0.3782813081 10.1214039053 0.4261435578 2.9025066975 0.1635975438 15.9041322782 .9797069423
0.005 0.004 0.7928 0.1982 0.0909761370 0.0142148474 3.2565410810 0.2698993639 10.1260527810 0.6420833788 2.9294241465 0.1663462500 16.4029941455 1.0925438401
0.005 0.0045 0.7924 0.1981 0.0971268950 0.0085054773 3.7087405384 0.4394808707 10.1427246110 0.1096118389 2.9464535531 0.1385003976 16.8950455975 .6960985845
0.0005 0.0005 0.7992 0.1998 0.0109244806 0.0046954012 0.4212303409 0.0617270316 10.1028084025 0.1993851670 2.9865550588 0.1424229230 13.5215182828 .4082305228
0.005 0.005 0.792 0.198 0.0977695115 0.0210625902 4.0214530807 0.3636044738 10.0848541240 0.4064812918 2.9200854397 0.1186904148 17.1241621559 .9098387706
0.005 0.0055 0.7916 0.1979 0.0913433465 0.0098189907 4.3668972096 0.5310246554 9.9051510327 0.3727305803 2.8928017669 0.0974568245 17.2561933557 1.0110310509
0.005 0.006 0.7912 0.1978 0.1015334082 0.0100295915 4.8717189869 0.5475152735 10.0954343238 0.6307430451 2.9816110375 0.1342728472 18.0502977564 1.3225607573
0.005 0.0065 0.7908 0.1977 0.0938220101 0.0085450195 5.2292486247 0.9798632166 10.1500986897 0.3846404821 2.9470028888 0.0708754229 18.4201722133 1.4439241411
0.005 0.006999999999999999 0.7904 0.1976 0.0984121281 0.0131837903 5.8239563743 0.5932162970 10.1307016566 0.2589414782 2.9244801253 0.0967233030 18.9775502843 .9620648685
0.005 0.0075 0.79 0.1975 0.0931793936 0.0073212021 6.1683933775 0.6993315363 9.8269216763 0.5265085500 2.9356499511 0.0907511139 19.0241443985 1.3239124023
0.005 0.008 0.7896 0.1974 0.0973104998 0.0137519810 6.4904218329 0.4777604314 9.8907234875 0.4258730702 2.9354668392 0.1527526435 19.4139226594 1.0701381261
0.005 0.0085 0.7892 0.1973 0.0957498597 0.0057065338 6.6724598105 0.7053393456 9.8047994402 0.1818964524 2.8182752244 0.0674329299 19.3912843348 .9603752617
0.005 0.009000000000000001 0.7888 0.1972 0.1006153847 0.0135096146 7.0133718735 0.9868380550 9.7959826070 0.3548244871 2.8851110672 0.1152319552 19.7950809324 1.4704041119
0.005 0.0095 0.7884 0.1971 0.0947400337 0.0117075904 8.0408919100 0.8349330542 9.9227846991 0.2863488027 2.8990275714 0.1228111721 20.9574442142 1.2558006194
0.0005 0.001 0.7988 0.1997 0.0087212240 0.0054465961 0.8301233914 0.0825996618 10.2809084332 0.5001133848 2.9803292542 0.0659243524 14.1000823028 .6540839951
0.005 0.01 0.7879999999999999 0.19699999999999998 0.0953826502 0.0121844937 8.3840700060 1.0706383751 9.8928074662 0.3131522123 2.9028729213 0.0984767548 21.2751330437 1.4944518359
0.0055 0.0 0.7956 0.1989 0.1048382931 0.0112224394 0.0000000000 0.0000000000 10.3315651476 0.3461354899 2.9834421565 0.0968978614 13.4198455972 .4542557907
0.0055 0.0005 0.7952 0.1988 0.1051137002 0.0042268980 0.3983182303 0.0317923292 10.2682442546 0.2663018985 2.9347343916 0.0813528061 13.7064105767 .3836739318
0.0055 0.001 0.7948 0.1987 0.1004317799 0.0146585112 0.8177861011 0.1398473059 10.2215951917 0.3974408458 2.9535949171 0.2344862074 14.0934079898 .7864328703
0.0055 0.0015 0.7944 0.1986 0.1033694554 0.0212093251 1.2020045710 0.0625594538 10.1210832932 0.4879284557 2.9502989029 0.0639015926 14.3767562225 .6355988272
0.0055 0.002 0.794 0.1985 0.1025432342 0.0093187307 1.5751446577 0.2038117452 10.2374654914 0.3935735410 2.9622011763 0.0795102141 14.8773545596 .6862142310
0.0055 0.0025 0.7936 0.1984 0.0993301516 0.0116498603 1.9918429327 0.3068156955 10.1327856354 0.6951247779 2.9676945332 0.1926720064 15.1916532529 1.2062623401
0.0055 0.003 0.7932 0.1983 0.1028186413 0.0098361418 2.3876433487 0.2304954184 10.1401597141 0.3090940255 2.8737581295 0.1099549975 15.5043798336 .6593805832
0.0055 0.0035 0.7928 0.1982 0.1052055026 0.0094765650 2.9753012181 0.1578137434 9.9349679595 0.1859577914 2.9312552655 0.0798468665 15.9467299457 .4330949663
0.0055 0.004 0.7924 0.1981 0.1034612578 0.0120900604 3.3746265741 0.2580463696 10.1505796079 0.2283154497 2.9230152301 0.1205794282 16.5516826699 .6190313079
0.0005 0.0015 0.7984 0.1996 0.0100064571 0.0019603619 1.3145508724 0.1765948391 10.1577933805 0.4697158994 2.9629336239 0.0449933918 14.4452843339 .6932644922
0.0055 0.0045 0.792 0.198 0.1032776530 0.0131119994 3.6259044463 0.4010599284 9.8809448179 0.2757461781 2.9343681678 0.1004748851 16.5444950850 .7903929910
0.0055 0.005 0.7916 0.1979 0.1016252106 0.0109179214 4.0647594876 0.2874254640 9.9170136810 0.3073223926 2.9347343916 0.1850340068 17.0181327708 .7906997848
0.0055 0.0055 0.7912 0.1978 0.1063989332 0.0150891356 4.4796952926 0.5553264300 10.0652967849 0.5376337306 2.8673492131 0.1018299737 17.5187402238 1.2098792699
0.0055 0.006 0.7908 0.1977 0.0992383493 0.0169115792 4.9721797795 0.6130960147 10.0250599643 0.3854027030 2.9552429242 0.0737684185 18.0517210173 1.0891787154
0.0055 0.0065 0.7904 0.1976 0.1041038743 0.0091323738 5.1000847485 0.5864603098 9.9439450988 0.3843167156 2.8719270105 0.1336661671 18.0200607321 1.1135755663
0.0055 0.006999999999999999 0.79 0.1975 0.1019006177 0.0205112027 5.7856855962 0.7898418532 9.9412198958 0.2292710673 2.9211841111 0.1489257072 18.7499902208 1.1885498304
0.0055 0.0075 0.7896 0.1974 0.0992383493 0.0257531387 6.1225691563 0.5799212439 9.8533721759 0.5554232709 2.8338397357 0.1597063304 18.9090194172 1.3208039839
0.0055 0.008 0.7892 0.1973 0.1074087592 0.0141387554 6.0769967166 0.6015150701 9.9695940681 0.4788440439 2.9867381707 0.1692191730 19.1407377146 1.2637170424
0.0055 0.0085 0.7888 0.1972 0.1036448625 0.0067560548 6.7396854536 0.5353032003 9.8358988155 0.2996215862 2.8664336536 0.1198475417 19.5456627852 .9615283830
0.0055 0.009000000000000001 0.7884 0.1971 0.1030022460 0.0078457456 7.0068255562 0.2685619333 10.0372432247 0.3550445897 2.9248463491 0.0574703044 20.0719173760 .6889225730
0.0005 0.002 0.7979999999999999 0.1995 0.0089966311 0.0031050375 1.6353204207 0.2205007453 10.1860072467 0.5078564743 2.9587220502 0.0928909893 14.7890463487 .8243532464
0.0055 0.0095 0.7879999999999999 0.19699999999999998 0.1067661427 0.0133741890 7.9615807580 1.0839702810 9.9197388840 0.2744877902 2.8993937952 0.1443516516 20.8874795799 1.5161839118
0.0055 0.01 0.7876 0.1969 0.1075005615 0.0061828735 7.8392149805 0.6713514840 9.8424713639 0.2958376099 2.8851110672 0.0579444285 20.6742979731 1.0313163959
0.006 0.0 0.7952 0.1988 0.1118152724 0.0128339566 0.0000000000 0.0000000000 10.0612891334 0.7385601954 3.0055986962 0.1936988090 13.1787031020 .9450929610
0.006 0.0005 0.7948 0.1987 0.1170480068 0.0085529060 0.3915201315 0.0603435589 10.2735343545 0.5172623182 2.9464535531 0.2044840992 13.7285560459 .7906428823
0.006 0.001 0.7944 0.1986 0.1202610893 0.0126274135 0.8497623433 0.1728108625 10.0082278282 0.2667188364 2.9651309667 0.1069887580 13.9433822275 .5591458704
0.006 0.0015 0.794 0.1985 0.1119988771 0.0140310527 1.2621803339 0.1837321435 10.2272059037 0.3089586442 2.9034222570 0.1358112693 14.5048073717 .6425331097
0.006 0.002 0.7936 0.1984 0.1162217856 0.0226987712 1.6856767077 0.1253052231 9.9976476283 0.6546891568 2.9581727145 0.0929155313 14.7577188361 .8956086824
0.006 0.0025 0.7932 0.1983 0.1120906794 0.0132704429 1.9898286813 0.2352377118 10.0585639304 0.2296675083 2.9907666324 0.1071140435 15.1512499235 .5852897065
0.006 0.003 0.7928 0.1982 0.1197102752 0.0045495456 2.5278856080 0.3567095210 10.2029996889 0.4142199357 2.9155076423 0.0954123694 15.7661032144 .8708913717
0.006 0.0035 0.7924 0.1981 0.1181496351 0.0098805953 2.9584318619 0.2788938302 10.1601979714 0.3878041781 2.9426082032 0.0646880198 16.1793876716 .7412666234
0.0005 0.0025 0.7976 0.1994 0.0106490736 0.0067560548 2.1406457609 0.2457758259 10.1719003136 0.5468966110 2.9323539369 0.1478265427 15.2555490850 .9472550344
0.006 0.004 0.792 0.198 0.1163135879 0.0197628965 3.1628783872 0.2068264571 10.2374654914 0.4877031970 2.9429744270 0.1146087409 16.4596318935 .8289012915
0.006 0.0045 0.7916 0.1979 0.1145693431 0.0038337790 3.7069780684 0.5573683529 9.9827391649 0.3034871009 2.9045209284 0.0587854790 16.7088075048 .9234747118
0.006 0.005 0.7912 0.1978 0.1148447502 0.0044370085 4.3172962669 0.5631458648 10.1520223624 0.2780196985 2.9451717698 0.0747258096 17.5293351493 .9203283814
0.006 0.0055 0.7908 0.1977 0.1163135879 0.0124337136 4.5436477771 0.6897807798 10.0550371972 0.3790503103 2.9860057231 0.1450199992 17.7010042853 1.2262848029
0.006 0.006 0.7904 0.1976 0.1071333521 0.0057653050 4.8951346604 0.3138558349 10.0311515945 0.4069046501 2.9279592514 0.1895186031 17.9613788584 .9160443931
0.006 0.0065 0.79 0.1975 0.1170480068 0.0115393775 5.2634908999 0.5745716341 9.9057922569 0.1951540433 2.9206347754 0.1515653363 18.2069659390 .9328303912
0.006 0.006999999999999999 0.7896 0.1974 0.1139267266 0.0154424556 5.8232010300 0.3110070492 10.0733120878 0.3667970762 2.9653140786 0.1157834936 18.9757539230 .8090300746
0.006 0.0075 0.7892 0.1973 0.1158545761 0.0104928128 6.0817805638 0.7761176519 10.1720606197 0.2083322632 2.8830968363 0.1123238892 19.2527925959 1.1072666171
0.006 0.008 0.7888 0.1972 0.1160381808 0.0149206370 6.4143838395 0.3108349655 9.9803345740 0.2593187224 2.9299734822 0.0797359283 19.4407300765 .6648102532
0.006 0.0085 0.7884 0.1971 0.1113562606 0.0122562165 6.8625547939 0.8723191562 9.9269526566 0.5301406419 2.9089156139 0.1488031775 19.8097793250 1.5635191921
0.0005 0.003 0.7972 0.1993 0.0093638405 0.0054651325 2.4918808628 0.3557898861 10.0032583403 0.5639123285 2.9731878902 0.2315901533 15.4776909338 1.1567575004
0.006 0.009000000000000001 0.7879999999999999 0.19699999999999998 0.1161299832 0.0099891765 7.3089632783 0.8691638095 9.8280438187 0.4242797158 2.8649687584 0.1290199729 20.1181058386 1.4324526747
0.006 0.0095 0.7876 0.1969 0.1150283549 0.0052447998 7.5370772585 0.6624943241 9.7841199587 0.6043129325 2.8862097386 0.1261139912 20.3224353107 1.3981660476
0.006 0.01 0.7872 0.1968 0.1205364964 0.0112823567 7.8213384986 0.3253553958 9.8964945056 0.3514689763 2.8995769071 0.0567942149 20.7379464077 .7449009437
0.0065 0.0 0.7948 0.1987 0.1220053341 0.0169414530 0.0000000000 0.0000000000 10.1585949108 0.2954993366 2.9409601961 0.0883381597 13.2215604410 .4007789493
0.0065 0.0005 0.7944 0.1986 0.1193430657 0.0052254818 0.4368407898 0.0379847991 10.0588845426 0.5979201941 2.9398615247 0.1334432276 13.5549299228 .7745737026
0.0065 0.001 0.794 0.1985 0.1193430657 0.0152402975 0.8432160260 0.0384953971 10.0826098392 0.2126202288 2.9519469100 0.1786871917 13.9971158409 .4450431151
0.0065 0.0015 0.7936 0.1984 0.1250348120 0.0130553153 1.2458145407 0.1123250006 10.2270455977 0.3099899723 2.9665958619 0.2993247256 14.5644908123 .7346950138
0.0065 0.002 0.7932 0.1983 0.1273298709 0.0062963302 1.5610448974 0.1876134965 10.1457704261 0.6049322804 2.9845408279 0.2422602938 14.8186860223 1.0411024009
0.0065 0.0025 0.7928 0.1982 0.1241167884 0.0117363490 2.0756861506 0.1934520511 10.1173962538 0.5744243654 2.9045209284 0.1488626530 15.2217201212 .9284754185
0.0065 0.003 0.7924 0.1981 0.1232905671 0.0088550025 2.4908737370 0.2312368157 9.8948914450 0.2374435239 2.9614687287 0.1179877363 15.4705244778 .5955230784
0.0005 0.0035 0.7968 0.1992 0.0095474453 0.0046230486 2.8048451865 0.1006118110 10.0604876031 0.4021460156 2.8757723604 0.1549001116 15.7506525953 .6622809868
0.0065 0.0035 0.792 0.198 0.1213627176 0.0140742327 2.9705173708 0.2231505209 9.9085174599 0.5892288992 2.9971755488 0.0724864124 15.9975730971 .8989400652
0.0065 0.004 0.7916 0.1979 0.1222807412 0.0129385971 3.1150399145 0.2172662255 9.9739223317 0.6562128837 2.8700958915 0.0966331297 16.0813388789 .9830508360
0.0065 0.0045 0.7912 0.1978 0.1263200450 0.0195984597 3.7764697444 0.6058792617 9.9840216134 0.5155532556 2.9233814539 0.0868035382 16.8101928567 1.2278345152
0.0065 0.005 0.7908 0.1977 0.1261364403 0.0165488870 4.0063461946 0.5039620373 10.0662586212 0.4818421462 2.9208178873 0.0770150445 17.1195591434 1.0793681150
0.0065 0.0055 0.7904 0.1976 0.1263200450 0.0084418246 4.3570777337 0.4338333678 10.0768388211 0.4246882361 3.0019364582 0.1478991072 17.5621730580 1.0148625357
0.0065 0.006 0.79 0.1975 0.1231069624 0.0050749353 4.9880420099 0.7341963915 9.8179445370 0.4165638597 2.8375019737 0.2225194592 17.7665954830 1.3783546457
0.0065 0.0065 0.7896 0.1974 0.1238413813 0.0125658617 5.3475858992 0.3488364316 9.8339751428 0.5462199291 2.9220996706 0.1697383097 18.2275020939 1.0773605321
0.0065 0.006999999999999999 0.7892 0.1973 0.1190676587 0.0074490133 5.7725929616 0.3369832794 9.8626699273 0.3326223620 2.9052533760 0.0790347947 18.6595839236 .7560894494
0.0065 0.0075 0.7888 0.1972 0.1264118473 0.0152137310 6.0190869865 0.2485856865 9.9849834497 0.4304623335 2.9078169426 0.0791416318 19.0382992261 .7734033828
0.0065 0.008 0.7884 0.1971 0.1205364964 0.0037448161 6.6271391522 0.2592708248 9.9702352923 0.3406388693 2.8713776748 0.1128147634 19.5892886157 .7164692736
0.0005 0.004 0.7964 0.1991 0.0086294217 0.0029261777 3.3919994931 0.4970719059 10.0035789525 0.2735078808 2.9340019440 0.1285680262 16.3382098113 .9020739906
0.0065 0.0085 0.7879999999999999 0.19699999999999998 0.1222807412 0.0089496706 6.7291106334 0.3077646744 9.8560973789 0.4690705377 2.8497704708 0.1596777749 19.5572592243 .9454626576
0.0065 0.009000000000000001 0.7876 0.1969 0.1284314992 0.0216420044 6.9625120237 0.9911347968 9.9232656173 0.4354564105 2.8887733051 0.1678743678 19.9029824453 1.6161075795
0.0065 0.0095 0.7872 0.1968 0.1276970803 0.0157985431 7.6659893532 1.0023527396 9.9787315134 0.5033892033 2.9515806862 0.1670855685 20.7239986331 1.6886260545
0.0065 0.01 0.7868 0.1967 0.1209037058 0.0147410692 8.3097944827 0.3545146981 9.7783489406 0.4407624910 2.8779697032 0.1328216514 21.0870168323 .9428399097
0.006999999999999999 0.0 0.7944 0.1986 0.1437624930 0.0078199230 0.0000000000 0.0000000000 10.2329769218 0.4764531218 2.9248463491 0.0788921203 13.3015857639 .5631651651
0.006999999999999999 0.0005 0.794 0.1985 0.1325626053 0.0161363374 0.3892540986 0.0526072591 10.2970993451 0.5989145897 3.0006546749 0.1557144651 13.8195707239 .8233726513
0.006999999999999999 0.001 0.7936 0.1984 0.1374281303 0.0036536877 0.7865652031 0.0805606169 10.0364416944 0.4813418373 2.9499326791 0.1203645639 13.9103677069 .6859207058
0.006999999999999999 0.0015 0.7932 0.1983 0.1372445256 0.0093078718 1.2407789120 0.1851208340 10.2028393829 0.1182159090 2.9182543207 0.0885444016 14.4991171412 .4011890164
0.006999999999999999 0.002 0.7928 0.1982 0.1331134195 0.0121373689 1.7649878598 0.1563803933 10.1654880713 0.6109378082 2.8984782357 0.0983391023 14.9620675863 .8777946727
0.006999999999999999 0.0025 0.7924 0.1981 0.1337560360 0.0156721441 1.9656576635 0.1942643480 9.9968460980 0.4945927987 2.9189867683 0.0757862076 15.0152465658 .7803154984
0.0 0.0015 0.7988 0.1997 0.0000000000 0.0000000000 1.2037670410 0.1026255693 10.2948550603 0.7216280084 3.0076129270 0.1165719740 14.5062350283 .9408255517
0.0005 0.0045 0.7959999999999999 0.19899999999999998 0.0103736665 0.0026352234 3.6805410177 0.7169249889 10.2126180524 0.4020041276 2.9431575389 0.0637860513 16.8466902755 1.1853503912
0.006999999999999999 0.003 0.792 0.198 0.1347658619 0.0093728365 2.5890684967 0.4471246988 10.1323047172 0.2707443563 3.0006546749 0.1122916453 15.8567937507 .8395335369
0.006999999999999999 0.0035 0.7916 0.1979 0.1330216171 0.0240473119 2.6646029272 0.1770480074 10.1781522499 0.3514669291 2.9332694964 0.0866365070 15.9090462906 .6391987554
0.006999999999999999 0.004 0.7912 0.1978 0.1361428973 0.0271312858 3.3013581765 0.4856356769 10.1408009383 0.3242090851 2.8922524312 0.1533861383 16.4705544433 .9903621861
0.006999999999999999 0.0045 0.7908 0.1977 0.1396313869 0.0179651375 3.5969495812 0.1634788763 10.1608391956 0.2990975983 2.9548767004 0.0766152086 16.8522968641 .5571568207
0.006999999999999999 0.005 0.7904 0.1976 0.1364183044 0.0054897503 3.9431490544 0.3872735693 10.0338767975 0.6219880018 2.9482846720 0.0659141793 17.0617288283 1.0806655007
0.006999999999999999 0.0055 0.79 0.1975 0.1332052218 0.0228394231 4.3679043354 0.4993317842 10.0970373844 0.3203144503 2.9103805091 0.0438307313 17.5085274507 .8863163889
0.006999999999999999 0.006 0.7896 0.1974 0.1313691747 0.0081575061 4.8037379995 0.2975004092 10.0008537495 0.2740762949 2.9334526083 0.1407224170 17.8694135320 .7204566272
0.006999999999999999 0.0065 0.7892 0.1973 0.1339396407 0.0045495456 5.3226595371 0.4605797539 9.9548459108 0.4168196733 2.8988444595 0.0724660565 18.3102895481 .9544150293
0.006999999999999999 0.006999999999999999 0.7888 0.1972 0.1331134195 0.0111228701 5.6235383520 0.3203229874 9.8746928816 0.2708449488 2.9462704412 0.1132099584 18.5776150943 .7155007647
0.006999999999999999 0.0075 0.7884 0.1971 0.1276970803 0.0163748235 5.9392722716 0.6070646203 9.6339131822 0.7452729162 2.8862097386 0.0673453598 18.5870922727 1.4360577198
0.0005 0.005 0.7956 0.1989 0.0087212240 0.0027232980 3.9139424080 0.3506837280 10.1549078714 0.3845950482 2.9272268038 0.0828621299 17.0047983072 .8208642041
0.006999999999999999 0.008 0.7879999999999999 0.19699999999999998 0.1266872544 0.0170959556 6.5176142279 0.7288233660 9.8092880099 0.7003627668 2.8904213122 0.1664324984 19.3440108044 1.6127145868
0.006999999999999999 0.0085 0.7876 0.1969 0.1321035935 0.0213439989 6.7631011271 0.8760306553 9.8900822632 0.5041089026 2.8581936182 0.0773538870 19.6434806020 1.4788374438
0.006999999999999999 0.009000000000000001 0.7872 0.1968 0.1365101067 0.0124065716 7.2215951203 0.9130548861 9.6892187723 0.8247067276 2.8816319411 0.0318130246 19.9289559404 1.7819812099
0.006999999999999999 0.0095 0.7868 0.1967 0.1377953398 0.0176528082 7.7682126158 0.4868325405 9.9373725504 0.6905027849 2.9167894256 0.1099793902 20.7601699316 1.3049675238
0.006999999999999999 0.01 0.7864 0.1966 0.1329298148 0.0116787610 8.1924643339 0.8914067025 9.8458377912 0.2940878319 2.8464744567 0.1235917144 21.0177063966 1.3207650098
0.0075 0.0 0.794 0.1985 0.1444969119 0.0135718540 0.0000000000 0.0000000000 10.0505486275 0.3708075606 2.9085493901 0.1845578999 13.1035949295 .5689373145
0.0075 0.0005 0.7936 0.1984 0.1419264459 0.0255955775 0.4066270176 0.0731293966 10.1949843860 0.1775814916 2.9817941494 0.1848374710 13.7253319989 .4611439367
0.0075 0.001 0.7932 0.1983 0.1460575520 0.0235658638 0.8296198285 0.0863136726 10.3490385080 0.3391624639 2.9449886579 0.0572950077 14.2697045464 .5063370080
0.0075 0.0015 0.7928 0.1982 0.1415592364 0.0107153449 1.1695247658 0.0917535216 10.0951137117 0.1915409878 2.9662296381 0.1637327575 14.3724273520 .4577426118
0.0075 0.002 0.7924 0.1981 0.1441297025 0.0165346216 1.6542040283 0.2087448800 10.0569608699 0.4696211326 2.9010418023 0.0906180065 14.7563364030 .7855186407
0.0005 0.0055 0.7952 0.1988 0.0085376193 0.0022185042 4.5184696336 0.3118570994 9.8924868541 0.4893816036 2.8944497740 0.1566205209 17.3139438810 .9600777281
0.0075 0.0025 0.792 0.198 0.1457821449 0.0118364537 1.9092586220 0.1577092666 9.9064334812 0.2248279751 2.9380304057 0.1135234699 14.8995046538 .5078971653
0.0075 0.003 0.7916 0.1979 0.1454149355 0.0130268808 2.4045127048 0.1130720122 10.0229759855 0.4726255425 2.9360161749 0.1352620708 15.5089198007 .7339865063
0.0075 0.0035 0.7912 0.1978 0.1441297025 0.0147113100 2.7680850970 0.2091538546 10.2156638675 0.5334174393 2.8852941791 0.0760529649 16.0131728461 .8333355688
0.0075 0.004 0.7908 0.1977 0.1420182482 0.0123929784 3.4912013785 0.3784716356 10.2401906944 0.5212638353 2.9636660715 0.1294019538 16.8370763926 1.0415304031
0.0075 0.0045 0.7904 0.1976 0.1422018529 0.0184921945 3.6281704792 0.7279923963 10.0651364788 0.3693983114 2.8781528151 0.2160801090 16.7136616260 1.3319630112
0.0075 0.005 0.79 0.1975 0.1370609209 0.0142881752 4.0400849069 0.4068008889 9.8157002522 0.2730429613 2.9250294610 0.1220102485 16.9178755410 .8161422739
0.0075 0.0055 0.7896 0.1974 0.1399985963 0.0119272428 4.4250587211 0.4310068707 10.0149606826 0.1962984176 2.9208178873 0.1334804101 17.5008358873 .7727129412
0.0075 0.006 0.7892 0.1973 0.1436706907 0.0282238135 4.9439802588 0.5731695842 10.1396787959 0.4249031145 2.9590882740 0.0854173336 18.1864180194 1.1117138458
0.0075 0.0065 0.7888 0.1972 0.1410084223 0.0049402977 5.4407450302 0.3444141801 10.1611598077 0.3990679504 2.9103805091 0.0851846312 18.6532937693 .8336070594
0.0075 0.006999999999999999 0.7884 0.1971 0.1390805728 0.0089383634 5.6623126930 0.4913194565 9.9256702082 0.4621572225 2.8765048080 0.1770319922 18.6035682820 1.1394470346
0.0005 0.006 0.7948 0.1987 0.0116588995 0.0012452678 5.0021417703 0.2992519539 9.9365710201 0.2772358759 2.9378472939 0.1326337004 17.8882189838 .7103667980
0.0075 0.0075 0.7879999999999999 0.19699999999999998 0.1450477261 0.0067958552 6.0571059832 0.2252823448 10.1193199265 0.2716684024 2.9072676069 0.0812785843 19.2287412427 .5850251867
0.0075 0.008 0.7876 0.1969 0.1457821449 0.0120061201 6.5380085242 0.8783103681 10.0329149611 0.7035908684 2.8841955077 0.0494388561 19.6009011379 1.6433462127
0.0075 0.0085 0.7872 0.1968 0.1405494105 0.0101631472 7.0106022778 0.7721334926 9.8451965669 0.6677427582 2.8616727442 0.1385497758 19.8580209994 1.5885891738
0.0075 0.009000000000000001 0.7868 0.1967 0.1427526671 0.0044597431 6.9594906464 0.6603827232 9.9056319509 0.5495085912 2.8827306125 0.0945510126 19.8906058769 1.3089020701
0.0075 0.0095 0.7864 0.1966 0.1389887704 0.0236230141 7.3522696851 0.2670564392 9.6409666487 0.5448278209 2.8713776748 0.1688581636 20.0036027790 1.0043654378
0.0075 0.01 0.7859999999999999 0.1965 0.1422018529 0.0121844937 7.9643503538 0.9581143460 9.9465099957 0.4185168445 2.8830968363 0.1766512664 20.9361590387 1.5654669506
0.008 0.0 0.7936 0.1984 0.1557886020 0.0122836907 0.0000000000 0.0000000000 10.1667705198 0.5059309992 2.9352837273 0.1648942723 13.2578428491 .6831089622
0.008 0.0005 0.7932 0.1983 0.1514738911 0.0190807619 0.3874916286 0.0251479116 10.2894046543 0.4310968211 2.9585389383 0.1598288928 13.7869091123 .6351543874
0.008 0.001 0.7928 0.1982 0.1533099383 0.0140670452 0.7903419246 0.0553323717 9.9984491586 0.5519059848 2.9442562103 0.0477693987 13.8863572318 .6690748004
0.008 0.0015 0.7924 0.1981 0.1535853454 0.0118506853 1.2108169212 0.1264273788 10.2858779210 0.4689300480 2.9817941494 0.1995143413 14.6320743370 .8067224534
0.0005 0.0065 0.7944 0.1986 0.0076195957 0.0034152451 5.2992438637 0.4864052411 10.1890530618 0.8039600544 2.9224658944 0.0805942011 18.4183824156 1.3743747417
0.008 0.002 0.792 0.198 0.1542279619 0.0128916140 1.6441327709 0.1365574860 10.1097015630 0.4828667549 2.9548767004 0.0861801709 14.8629389962 .7184960258
0.008 0.0025 0.7916 0.1979 0.1531263336 0.0238869666 2.0585650130 0.3508189196 10.0976786087 0.4460946341 2.9182543207 0.1304013869 15.2276242760 .9512019072
0.008 0.003 0.7912 0.1978 0.1470673779 0.0162839892 2.5633867903 0.4235900704 10.0149606826 0.4867673331 2.9609193930 0.0565101237 15.6863342438 .9831515164
0.008 0.0035 0.7908 0.1977 0.1500050534 0.0214385534 2.6980898581 0.3056315508 10.0266630249 0.2700585723 2.9651309667 0.0766239609 15.8398889031 .6737526374
0.008 0.004 0.7904 0.1976 0.1517492982 0.0038337790 3.3673249125 0.4050142109 9.9436244867 0.3018736318 2.8790683745 0.1409490678 16.3417670719 .8516706895
0.008 0.0045 0.79 0.1975 0.1506476699 0.0168616718 3.5503700158 0.2047551277 9.9878689588 0.7118780350 2.8812657173 0.1750189615 16.5701523618 1.1085137960
0.008 0.005 0.7896 0.1974 0.1546869737 0.0119272428 3.9773913296 0.7292341492 10.0240981279 0.4514525995 2.9761176806 0.1162874452 17.1322941118 1.3089014367
0.008 0.0055 0.7892 0.1973 0.1500968558 0.0193526687 4.4550207119 0.1976662268 9.8266010642 0.3031292190 2.9048871522 0.1539813200 17.3366057841 .6741294345
0.008 0.006 0.7888 0.1972 0.1534017407 0.0139877395 5.2302557505 0.4953907069 9.9482733624 0.5779806863 2.9521300219 0.0984903734 18.2840608755 1.1858495061
0.008 0.0065 0.7884 0.1971 0.1533099383 0.0114514013 5.4764979939 0.5220234957 9.8908837935 0.4819984929 2.8973795644 0.0634593034 18.4180712901 1.0789326933
0.0005 0.006999999999999999 0.794 0.1985 0.0104654688 0.0066301389 5.8123744283 0.5281700007 10.1244497204 0.6608993994 2.9224658944 0.0890383370 18.8697555119 1.2847378760
0.008 0.006999999999999999 0.7879999999999999 0.19699999999999998 0.1499132510 0.0195829730 5.7776285903 0.4886703406 9.8423110579 0.2867598933 2.8316423929 0.1754567468 18.6014952921 .9704699537
0.008 0.0075 0.7876 0.1969 0.1490870298 0.0198547937 5.7652913000 0.8462382647 9.8657157424 0.5262187437 2.9177049851 0.0786094068 18.6977990573 1.4709212089
0.008 0.008 0.7872 0.1968 0.1538607524 0.0128181868 6.3564741095 0.6929259304 9.8681203332 0.5037352036 2.8722932343 0.1436764612 19.2507484294 1.3531557820
0.008 0.0085 0.7868 0.1967 0.1477099944 0.0118762593 6.6573529244 0.6612154407 9.8955326692 0.5188890933 2.8776034794 0.1995768491 19.5781990674 1.3915576424
0.008 0.009000000000000001 0.7864 0.1966 0.1615721505 0.0112134241 7.0851295825 0.9322661118 9.7762649619 0.3126206531 2.8695465558 0.1987667635 19.8925132507 1.4548669525
0.008 0.0095 0.7859999999999999 0.1965 0.1478017968 0.0220249145 7.5121508964 0.5037677785 9.9080365418 0.2341359846 2.8765048080 0.2042314240 20.4444940430 .9641601016
0.008 0.01 0.7856 0.1964 0.1504640652 0.0077766948 7.8631342169 0.5065527111 9.8586622758 0.5959690288 2.8596585133 0.1840455857 20.7319190712 1.2943440204
0.0085 0.0 0.7932 0.1983 0.1680901180 0.0110985976 0.0000000000 0.0000000000 10.1906561224 0.5509558540 3.0030351296 0.0242649176 13.3617813700 .5863193692
0.0085 0.0005 0.7928 0.1982 0.1612049411 0.0148980266 0.3902612243 0.0377504261 10.0579227062 0.4387452351 3.0085284865 0.0745335158 13.6179173581 .5659272036
0.0085 0.001 0.7924 0.1981 0.1670802920 0.0088435742 0.7661709069 0.1290300633 10.1398391020 0.2447860387 2.9470028888 0.0949247559 14.0200931897 .4775844321
0.0005 0.0075 0.7936 0.1984 0.0080786075 0.0051801265 6.0928589470 0.7795299613 9.8631508454 0.2103948463 2.8376850856 0.0610463322 18.8017734855 1.0561512663
0.0085 0.0015 0.792 0.198 0.1693753510 0.0101399019 1.2790496901 0.1860390517 10.3730844167 0.2816109807 2.9735541140 0.1218342414 14.7950635718 .5996241757
0.0085 0.002 0.7916 0.1979 0.1640508142 0.0191653776 1.5761517835 0.1079552358 10.0226553734 0.4219486891 2.9340019440 0.1106614149 14.6968599151 .6597307174
0.0085 0.0025 0.7912 0.1978 0.1653360472 0.0295107102 1.9978856872 0.3080841921 10.1127473781 0.3304318128 2.9535949171 0.1867633645 15.2295640296 .8547900796
0.0085 0.003 0.7908 0.1977 0.1652442449 0.0148368062 2.4306979741 0.1360868758 9.9861055921 0.4651897305 2.8825475006 0.1777623297 15.4645953117 .7938757422
0.0085 0.0035 0.7904 0.1976 0.1581754633 0.0161488672 2.7577620582 0.0569849864 9.8080055614 0.3667003798 2.9160569780 0.2137630449 15.6400000609 .6535972783
0.0085 0.004 0.79 0.1975 0.1545951713 0.0072145207 3.2220470244 0.3231587010 10.0811670847 0.5349877920 2.9023235856 0.0841836913 16.3601328660 .9495447050
0.0085 0.0045 0.7896 0.1974 0.1637754071 0.0208486369 3.7852820947 0.2667809362 10.2060455040 0.4198444739 2.9830759327 0.1797871656 17.1381789385 .8872612126
0.0085 0.005 0.7892 0.1973 0.1617557553 0.0135370352 4.1304744421 0.7942209807 9.9373725504 0.2492540128 2.8933511026 0.0901714086 17.1229538504 1.1471834373
0.0085 0.0055 0.7888 0.1972 0.1628573836 0.0190312289 4.2835575546 0.2316422043 9.9287160233 0.4539163346 2.8904213122 0.1509846155 17.2655522737 .8555743833
0.0085 0.006 0.7884 0.1971 0.1624901741 0.0080031440 4.8012201851 0.4339426555 9.8836700209 0.6643861328 2.8592922895 0.0714652686 17.7066726696 1.1777972009
0.0005 0.008 0.7932 0.1983 0.0077113981 0.0033554986 6.2303316105 0.8882697730 10.1605185835 0.5673734855 2.8887733051 0.0794072511 19.2873348972 1.5384060082
0.0085 0.0065 0.7879999999999999 0.19699999999999998 0.1617557553 0.0198480011 5.1746120533 0.6011886930 9.9623802955 0.1338892475 2.8788852626 0.0748531338 18.1776333667 .8297790754
0.0085 0.006999999999999999 0.7876 0.1969 0.1601951152 0.0101066016 5.4477949104 0.4486928848 9.7770664922 0.3445305024 2.9026898094 0.1514263435 18.2877463272 .9547563323
0.0085 0.0075 0.7872 0.1968 0.1589098822 0.0171589389 5.9198851011 0.5773356541 9.9522810138 0.5187436672 2.8840123958 0.0499059713 18.9150883929 1.1631442315
0.0085 0.008 0.7868 0.1967 0.1600115104 0.0117219785 6.3020893195 0.2880802156 9.8243567793 0.4674531255 2.8774203675 0.0406392922 19.1638779767 .8078946118
0.0085 0.0085 0.7864 0.1966 0.1622147670 0.0124878205 6.9554621435 0.9698665326 9.8056009705 0.1091428820 2.8686309964 0.1092268228 19.7919088774 1.2007240579
0.0085 0.009000000000000001 0.7859999999999999 0.1965 0.1601033128 0.0114719894 7.0710298222 0.7896347513 9.9400977534 0.3814712969 2.9004924666 0.1360904578 20.0717233550 1.3186684954
0.0085 0.0095 0.7856 0.1964 0.1684573274 0.0122204077 7.4310772743 0.6920470955 9.8113719886 0.3464412348 2.8743074652 0.1152098388 20.2852140555 1.1659185768
0.0085 0.01 0.7852 0.1963 0.1621229647 0.0111289300 8.0033764762 0.5773093005 9.8762959422 0.3894340647 2.8814488292 0.1045849501 20.9232442123 1.0824572453
0.009000000000000001 0.0 0.7928 0.1982 0.1680901180 0.0072842727 0.0000000000 0.0000000000 10.3306033113 0.2949310842 3.0160360744 0.1051094196 13.5147295037 .4073247765
0.009000000000000001 0.0005 0.7924 0.1981 0.1671720944 0.0152225916 0.4041092033 0.0706604759 10.4075502192 0.7034470948 3.0079791508 0.1717999508 13.9868106677 .9611301131
0.0005 0.0085 0.7928 0.1982 0.0085376193 0.0035602275 6.9625120237 0.3885750318 10.0484646488 0.3828296630 2.8966471168 0.0746449987 19.9161614086 .8496099210
0.009000000000000001 0.001 0.792 0.198 0.1657032567 0.0151737941 0.8205556969 0.0583220594 9.9867468163 0.3701974706 2.8710114510 0.1253502259 13.8440172209 .5690435500
0.009000000000000001 0.0015 0.7916 0.1979 0.1746998878 0.0146837865 1.2430449449 0.0770237230 10.2563816063 0.5538930408 2.8928017669 0.1108188609 14.5669282059 .7564194112
0.009000000000000001 0.002 0.7912 0.1978 0.1757097137 0.0270678440 1.5862230409 0.0543987760 10.0266630249 0.4312830051 2.9138596352 0.1316349140 14.7024554147 .6443845391
0.009000000000000001 0.0025 0.7908 0.1977 0.1714868052 0.0147981301 2.1212585904 0.2632145810 9.8177842310 0.4485767981 2.9131271876 0.1569575548 15.0236568142 .8835470640
0.009000000000000001 0.003 0.7904 0.1976 0.1803916340 0.0184429087 2.3946932288 0.3601984893 9.9106014387 0.2578279636 2.9534118052 0.1823279660 15.4390981067 .8187973276
0.009000000000000001 0.0035 0.79 0.1975 0.1707523864 0.0116845326 3.0458000199 0.1856133012 10.1363123687 0.1733838786 2.9481015601 0.0825020203 16.3009663351 .4531837327
0.009000000000000001 0.004 0.7896 0.1974 0.1690081416 0.0126327517 3.2484840751 0.2742065134 10.1241291083 0.2436757548 2.9307059298 0.1226439697 16.4723272548 .6531589896
0.009000000000000001 0.0045 0.7892 0.1973 0.1708441887 0.0232200088 3.6266597906 0.4012053226 10.0805258604 0.4577265454 2.9039715927 0.1675464863 16.7820014324 1.0496983631
0.009000000000000001 0.005 0.7888 0.1972 0.1713950029 0.0153241209 4.1531347713 0.4148942467 10.0269836370 0.6748838597 2.8915199836 0.1665187022 17.2430333948 1.2716209295
0.009000000000000001 0.0055 0.7884 0.1971 0.1696507581 0.0297620924 4.5056287804 0.2445988933 10.0624112758 0.4494988734 2.9460873293 0.0867911765 17.6837781436 .8106510356
0.0005 0.009000000000000001 0.7924 0.1981 0.0095474453 0.0024905355 7.4537376035 0.8256256866 9.8575401334 0.2654517307 2.8724763462 0.1227456297 20.1933015284 1.2163135825
0.009000000000000001 0.006 0.7879999999999999 0.19699999999999998 0.1755261090 0.0155099806 4.8120467868 0.6428756637 10.0399684277 0.3381310420 2.8301774977 0.1180320603 17.8577188212 1.1145487466
0.009000000000000001 0.0065 0.7876 0.1969 0.1729556430 0.0145662313 5.1723460204 0.3774659712 10.0260218006 0.5192556476 2.9285085870 0.1088036045 18.2998320510 1.0200914546
0.009000000000000001 0.006999999999999999 0.7872 0.1968 0.1758933184 0.0201413621 5.7572342940 0.8333598850 9.7823565921 0.2091624894 2.9144089709 0.0921356771 18.6298931754 1.1547994136
0.009000000000000001 0.0075 0.7868 0.1967 0.1656114543 0.0100798822 6.4388066387 0.8655901527 10.0611288274 0.3149295645 2.8265152598 0.1299212145 19.4920621802 1.3205208139
0.009000000000000001 0.008 0.7864 0.1966 0.1769949467 0.0180792386 6.6613814273 0.3008112793 10.0273042491 0.4436933461 2.9374810701 0.1247668093 19.8031616932 .8873506733
0.009000000000000001 0.0085 0.7859999999999999 0.1965 0.1759851208 0.0235529859 6.9494193890 0.2797444712 9.7974253616 0.4330265154 2.8895057527 0.1441080168 19.8123356241 .8804319893
0.009000000000000001 0.009000000000000001 0.7856 0.1964 0.1627655812 0.0195398899 6.7593244056 0.5155396884 10.0813273907 0.3676955542 2.8926186550 0.1240661150 19.8960360325 1.0268412475
0.009000000000000001 0.0095 0.7852 0.1963 0.1674475015 0.0164056748 7.4555000735 0.5181987355 9.6196459430 0.3045048916 2.8605740728 0.1068068330 20.1031675908 .9459161349
0.009000000000000001 0.01 0.7848 0.1962 0.1724966312 0.0039121163 8.0396330028 0.7717803723 9.7818756739 0.2854744400 2.8415304354 0.1790965421 20.8355357433 1.2402634707
0.0095 0.0 0.7924 0.1981 0.1864505896 0.0149432133 0.0000000000 0.0000000000 10.1533048109 0.4552789140 2.8770541437 0.0817639223 13.2168095442 .5519860496
0.0 0.002 0.7984 0.1996 0.0000000000 0.0000000000 1.7181565128 0.1332911037 10.2757786394 0.6625978225 2.9627505120 0.1028626096 14.9566856642 .8987515358
0.0005 0.0095 0.792 0.198 0.0095474453 0.0024219125 7.6501271228 0.8866445252 9.9694337621 0.1953314684 2.9918653038 0.0595426286 20.6209736340 1.1439405347
0.0095 0.0005 0.792 0.198 0.1816768670 0.0174897347 0.4023467332 0.0383700368 10.1983508132 0.4867485384 2.9372979582 0.0681156571 13.7196723716 .6107239670
0.0095 0.001 0.7916 0.1979 0.1838801236 0.0229366314 0.7986507120 0.1340896303 9.8586622758 0.2301637741 2.9264943562 0.0942526585 13.7676874676 .4814426943
0.0095 0.0015 0.7912 0.1978 0.1810342505 0.0094801216 1.2561375795 0.1516669170 10.2969390390 0.2514396308 2.9847239398 0.0969283076 14.7188348088 .5095149770
0.0095 0.002 0.7908 0.1977 0.1842473330 0.0195053549 1.6370828907 0.1479789560 10.3793363530 0.3566766207 2.9402277485 0.2045175471 15.1408943252 .7286784787
0.0095 0.0025 0.7904 0.1976 0.1881948344 0.0076146169 1.9651541006 0.2281367672 10.3639469714 0.6320934348 2.9058027117 0.1250610027 15.4230986181 .9929058216
0.0095 0.003 0.79 0.1975 0.1728638406 0.0139901493 2.6061896343 0.3803130031 10.2010760162 0.3809230861 2.8400655402 0.1035966791 15.8201950313 .8788229176
0.0095 0.0035 0.7896 0.1974 0.1785555868 0.0147113100 2.8859188086 0.2966348635 10.0180064977 0.5752129851 2.9382135176 0.1697967712 16.0206944107 1.0563559298
0.0095 0.004 0.7892 0.1973 0.1793818080 0.0135345447 3.2839852575 0.3144450754 10.1257321688 0.3680607548 2.9138596352 0.0964678248 16.5029588695 .7925081997
0.0095 0.0045 0.7888 0.1972 0.1800244246 0.0147958519 3.7930873191 0.1564533451 9.9110823569 0.2477533112 2.8633207513 0.1232036943 16.7475148519 .5422062025
0.0095 0.005 0.7884 0.1971 0.1775457609 0.0203246358 4.0700468977 0.4627548251 10.0449379155 0.3717696226 2.9182543207 0.1057911461 17.2107848948 .9606402296
0.0005 0.01 0.7916 0.1979 0.0089966311 0.0025704660 8.0111817007 1.1425436491 9.8427919760 0.4704047370 2.8622220799 0.2351727145 20.7251923877 1.8506915666
0.0095 0.0055 0.7879999999999999 0.19699999999999998 0.1803916340 0.0161321586 4.4195195296 0.3191118871 9.9586932562 0.7165021618 2.9263112443 0.1766489887 17.4849156641 1.2283951962
0.0095 0.006 0.7876 0.1969 0.1799326222 0.0215138978 4.9016809777 0.4804068957 10.1468925685 0.5124186098 2.8836461720 0.1606908893 18.1121523404 1.1750302926
0.0095 0.0065 0.7872 0.1968 0.1812178552 0.0146700054 5.2483840138 0.6499492812 10.0739533120 0.1818003577 2.8973795644 0.1294775932 18.4009347454 .9758972375
0.0095 0.006999999999999999 0.7868 0.1967 0.1886538462 0.0225841265 5.6069207773 0.3261571695 9.8742119635 0.3421674890 2.8891395289 0.1890247016 18.5589261159 .8799334866
0.0095 0.0075 0.7864 0.1966 0.1798408198 0.0103113298 6.1132532432 0.6591963027 10.0002125252 0.7054235990 2.8235854694 0.0897584566 19.1168920576 1.4646896881
0.0095 0.008 0.7859999999999999 0.1965 0.1776375632 0.0237127464 6.4551724320 0.4146026108 9.8572195213 0.4383296481 2.9568909313 0.1486597980 19.4469204478 1.0253048033
0.0095 0.0085 0.7856 0.1964 0.1852571590 0.0182370416 6.7824882976 0.7825804447 9.9558077471 0.2542799739 2.8288957145 0.1245128593 19.7524489182 1.1796103195
0.0095 0.009000000000000001 0.7852 0.1963 0.1723130265 0.0190860613 7.3029205239 0.6242209698 9.7971047494 0.3500682056 2.8752230247 0.1116688360 20.1475613245 1.1050440727
0.0095 0.0095 0.7848 0.1962 0.1796572151 0.0199073578 7.7115617930 0.7992886422 9.8703646181 0.2698548589 2.9123947400 0.1165201885 20.6739783662 1.2055710474
0.0095 0.01 0.7844 0.1961 0.1807588434 0.0264378041 8.3503312937 0.1787683651 9.7908528132 0.2639835360 2.8439108901 0.0869069980 21.1658538404 .5560967032
0.001 0.0 0.7992 0.1998 0.0170752386 0.0043215418 0.0000000000 0.0000000000 10.3025497511 0.3725556940 2.9755683449 0.0639477506 13.2951933346 .4408249864
0.01 0.0 0.792 0.198 0.1915915217 0.0238162991 0.0000000000 0.0000000000 10.1042511570 0.6595244510 2.9316214893 0.1557118811 13.2274641680 .8390526312
0.01 0.0005 0.7916 0.1979 0.1959062325 0.0163645268 0.4023467332 0.0185431514 10.1760682711 0.1847165467 2.9382135176 0.1225586415 13.7125347544 .3421828664
0.01 0.001 0.7912 0.1978 0.1904898934 0.0138861499 0.8167789753 0.0998071263 10.0790831059 0.3781665783 2.8957315573 0.1131708565 13.9820835319 .6050307110
0.01 0.0015 0.7908 0.1977 0.1897554745 0.0220448029 1.2667123998 0.0962239999 9.9283954111 0.2006155865 2.9583558264 0.1136734123 14.3432191118 .4325578016
0.01 0.002 0.7904 0.1976 0.1956308255 0.0128837668 1.6149261245 0.1464355285 10.0895029997 0.3323394742 2.9380304057 0.2096515286 14.8380903554 .7013102981
0.01 0.0025 0.79 0.1975 0.1866341943 0.0204338110 2.0379189354 0.1698687074 9.9700749863 0.2336499157 2.8609402966 0.1960388832 15.0555684126 .6199913173
0.01 0.003 0.7896 0.1974 0.2003127457 0.0125819478 2.3448405047 0.2431515253 10.0500677094 0.5079851869 2.9338188321 0.1959574525 15.5290397919 .9596761125
0.01 0.0035 0.7892 0.1973 0.1876440203 0.0214464142 2.9297287783 0.2831590930 10.0946327935 0.3927431687 2.9352837273 0.1100318162 16.1472893194 .8073804921
0.01 0.004 0.7888 0.1972 0.1995783269 0.0110834003 3.1993866953 0.5359257597 10.1028084025 0.7111048093 2.8995769071 0.1682438657 16.4013503318 1.4263578350
0.01 0.0045 0.7884 0.1971 0.1823194835 0.0220891049 3.6395006438 0.2989017874 10.2167860099 0.7689844019 2.9411433080 0.0898226855 16.9797494452 1.1797979797
0.001 0.0005 0.7988 0.1997 0.0204719259 0.0027601841 0.4056198919 0.0443707187 10.3051146480 0.4537555222 3.0191489766 0.1889004919 13.7503554424 .6897869169
0.01 0.005 0.7879999999999999 0.19699999999999998 0.1910407075 0.0203163410 4.1246834691 0.2089731307 10.0593654607 0.3765335089 2.9047040403 0.1130297405 17.2797936776 .7188527211
0.01 0.0055 0.7876 0.1969 0.1887456486 0.0174318151 4.5026074031 0.5635847207 10.0348386338 0.7257532406 2.9361992868 0.1096533002 17.6623909723 1.4164230766
0.01 0.006 0.7872 0.1968 0.1924177429 0.0152999034 4.8296714873 0.9582506368 10.0475028124 0.3296612920 2.9325370488 0.1384403455 18.0021290914 1.4416521777
0.01 0.0065 0.7868 0.1967 0.1907653005 0.0099316406 5.4188400453 0.3370585197 9.8788608392 0.4451223258 2.9263112443 0.1318069919 18.4147774293 .9239194780
0.01 0.006999999999999999 0.7864 0.1966 0.1854407637 0.0138861499 5.6096903731 0.7771249390 9.8314102459 0.4066992184 2.9056195998 0.0451303039 18.5321609825 1.2428406112
0.01 0.0075 0.7859999999999999 0.1965 0.1903062887 0.0165101379 6.1223173749 0.4763752659 9.8594638061 0.6328296825 2.9101973972 0.1289690260 19.0822848669 1.2546841123
0.01 0.008 0.7856 0.1964 0.1889292533 0.0264709358 6.5765310837 0.7812141350 9.9312809202 0.2499923509 2.8779697032 0.1657525827 19.5747109604 1.2234300044
0.01 0.0085 0.7852 0.1963 0.1843391354 0.0123384555 6.8892436261 0.7082457368 9.9412198958 0.3888502919 2.9008586904 0.1148950923 19.9156613477 1.2243295765
0.01 0.009000000000000001 0.7848 0.1962 0.1935193712 0.0132348311 7.4570107621 0.7018709069 9.9364107141 0.6255892524 2.8748568009 0.0731164686 20.4617976483 1.4138114590
0.01 0.0095 0.7844 0.1961 0.1929685571 0.0244862894 7.8409774506 0.8769726296 9.8947311389 0.3677819274 2.8863928505 0.0660077122 20.8150699971 1.3352485586
0.001 0.001 0.7984 0.1996 0.0194621000 0.0054030972 0.8404464302 0.0897077149 10.2695267031 0.5459626153 2.9887524015 0.1371976207 14.1181876348 .7782710481
0.01 0.01 0.784 0.196 0.1937947783 0.0224223384 7.6055618088 0.8030203269 9.8306087156 0.2132911714 2.8646025346 0.1110050848 20.4945678373 1.1497389215
0.001 0.0015 0.7979999999999999 0.1995 0.0196457047 0.0062371579 1.2128311727 0.2011517797 9.9482733624 0.4263461301 2.9924146395 0.1408062632 14.1731648793 .7745413309
0.001 0.002 0.7976 0.1994 0.0173506457 0.0064497282 1.5336007209 0.1220805071 10.1845644922 0.2518930059 2.9947950942 0.1020904257 14.7303109530 .4825136669
0.001 0.0025 0.7972 0.1993 0.0213899495 0.0029376755 1.9976339058 0.2225235150 10.2110149918 0.4299701350 3.0171347457 0.1515591419 15.2471735928 .8069904674
0.001 0.003 0.7968 0.1992 0.0218489613 0.0032117708 2.4460566416 0.1421796187 10.0239378219 0.2855032445 2.9770332401 0.0755131800 15.4688766649 .5064078140
0.001 0.0035 0.7964 0.1991 0.0203801235 0.0107310635 2.7904936447 0.1958568279 10.2639159910 0.3460659918 3.0185996409 0.1644544666 16.0933894001 .7171083498
0.0 0.0025 0.7979999999999999 0.1995 0.0000000000 0.0000000000 2.0991018241 0.1826316386 10.2849160847 0.5582727008 2.9329032726 0.1482939595 15.3169211814 .8891982989
0.001 0.004 0.7959999999999999 0.19899999999999998 0.0201047165 0.0073990651 3.2648498684 0.2342384816 9.9013036873 0.4114129358 2.9160569780 0.0882971573 16.1023152502 .7413476398
0.001 0.0045 0.7956 0.1989 0.0180850646 0.0057359947 3.5692536234 0.4388988806 10.0689838242 0.4495702164 2.9550598123 0.1094182079 16.6113823245 1.0036232996
0.001 0.005 0.7952 0.1988 0.0182686693 0.0049402977 4.1380278852 0.3814301770 10.0649761728 0.5402189532 2.9678776451 0.0697038476 17.1891503724 .9962932755
0.001 0.0055 0.7948 0.1987 0.0196457047 0.0032534839 4.7355052306 0.3128685998 10.1420833868 0.3460273757 2.9786812471 0.1708213201 17.8759155692 .8329707795
0.001 0.006 0.7944 0.1986 0.0178096575 0.0041219157 4.8352106789 0.3826693496 10.1768698014 0.5371792626 2.9719061069 0.1605840192 18.0017962447 1.0845545471
0.001 0.0065 0.794 0.1985 0.0195539023 0.0101995684 5.1174576676 0.5254045740 10.1359917566 0.2083840643 2.9521300219 0.1035034234 18.2251333484 .8474916301
0.001 0.006999999999999999 0.7936 0.1984 0.0198293094 0.0030391988 5.6142224389 0.6865624998 10.0154416008 0.2994534331 2.9294241465 0.1434391600 18.5789174956 1.1324942917
0.001 0.0075 0.7932 0.1983 0.0173506457 0.0065534282 5.8247117186 0.4522190836 9.9864262042 0.4551307793 2.8823643887 0.1365155386 18.7108529572 1.0504188297
0.001 0.008 0.7928 0.1982 0.0182686693 0.0031481651 6.3499277922 0.9800490078 9.8065628069 0.4355753665 2.8957315573 0.1672861236 19.0704908257 1.5860586630
0.001 0.0085 0.7924 0.1981 0.0190948905 0.0052125634 7.1070345674 0.5964756931 9.9383343868 0.2877221793 2.9111129567 0.1395432811 19.9755768014 1.0289537169
0.0 0.003 0.7976 0.1994 0.0000000000 0.0000000000 2.3780756541 0.2671304915 10.3743668652 0.5200634901 2.9741034497 0.1616893614 15.7265459690 .9488833430
0.001 0.009000000000000001 0.792 0.198 0.0188194834 0.0065173209 7.3077043711 0.4938958390 9.8884792026 0.6709937480 2.9253956848 0.1582171572 20.1403987419 1.3296240651
0.001 0.0095 0.7916 0.1979 0.0176260528 0.0039634811 7.6498753414 0.7071582708 9.8681203332 0.6592455622 2.9096480615 0.0753567200 20.4452697889 1.4457240341
0.001 0.01 0.7912 0.1978 0.0199211117 0.0084058081 7.9998515361 0.2870820711 10.0327546551 0.2023339351 2.8981120120 0.1409205184 20.9506393149 .6387423327
0.0015 0.0 0.7988 0.1997 0.0298357664 0.0031266757 0.0000000000 0.0000000000 10.4461839793 0.5545184674 2.9794136947 0.1501892674 13.4554334404 .7078344105
0.0015 0.0005 0.7984 0.1996 0.0278161146 0.0095509755 0.4088930505 0.0785041433 10.4809703939 0.1311863920 2.9792305828 0.1538880933 13.8969101418 .3731296041
0.0015 0.001 0.7979999999999999 0.1995 0.0283669287 0.0075345076 0.8479998733 0.1268898500 10.2506105882 0.7733576302 2.9779487995 0.1256184990 14.1049261897 1.0334004868
0.0015 0.0015 0.7976 0.1994 0.0311209995 0.0053968544 1.2093062326 0.1079270453 10.0827701452 0.5874648172 2.9827097089 0.0901118935 14.3059070862 .7909006104
0.0015 0.002 0.7972 0.1993 0.0281833240 0.0062155010 1.6486648368 0.0407108080 10.1428849171 0.5738433852 3.0154867387 0.1129941372 14.8352198166 .7337638314
0.0015 0.0025 0.7968 0.1992 0.0280915216 0.0059890046 2.1459331710 0.1465497731 10.3892753286 0.4163471463 3.0015702344 0.1117648787 15.5648702556 .6806508027
0.0015 0.003 0.7964 0.1991 0.0281833240 0.0031050375 2.5079948746 0.5213794730 10.0742739241 0.3170161636 2.9502989029 0.0865916012 15.5607510256 .9280922753
0.0 0.0035 0.7972 0.1993 0.0000000000 0.0000000000 2.8091254709 0.3240128713 10.0071056857 0.4100113802 2.9719061069 0.0408138307 15.7881372635 .7748380822
0.0015 0.0035 0.7959999999999999 0.19899999999999998 0.0286423358 0.0070299271 2.9720280594 0.3118083087 10.1383963474 0.5692823625 2.9039715927 0.0650024027 16.0430383353 .9531230010
0.0015 0.004 0.7956 0.1989 0.0300193712 0.0027601841 3.2021562911 0.3867205476 10.0718693333 0.5493643476 2.9814279256 0.1692199656 16.2854729212 1.1080650449
0.0015 0.0045 0.7952 0.1988 0.0302947782 0.0038948442 3.8439471690 0.1826524642 10.3668324804 0.4202066718 2.9649478548 0.1404104136 17.2060222824 .7471643938
0.0015 0.005 0.7948 0.1987 0.0271734980 0.0057886465 4.2057570912 0.3894120407 9.9482733624 0.3085574740 2.9741034497 0.1436400507 17.1553074013 .8473982119
0.0015 0.0055 0.7944 0.1986 0.0308455924 0.0018724081 4.5406263998 0.2619078849 10.2281677401 0.7979122897 2.9904004086 0.0862408442 17.7900401409 1.1479334269
0.0015 0.006 0.794 0.1985 0.0286423358 0.0073579461 4.9036952292 0.6755956058 10.0601669910 0.5477528291 2.9189867683 0.1695082181 17.9114913243 1.4002145991
0.0015 0.0065 0.7936 0.1984 0.0262554745 0.0052383684 5.3956761533 0.2501901837 10.0045407888 0.2326535249 2.9343681678 0.1730499475 18.3608405844 .6611320245
0.0015 0.006999999999999999 0.7932 0.1983 0.0273571028 0.0040057820 5.3438091777 0.5517895703 9.8466393214 0.2810918164 2.9345512797 0.2063871742 18.1523568816 1.0432743429
0.0015 0.0075 0.7928 0.1982 0.0279997193 0.0058060909 6.1872769851 0.4721620940 9.8939296086 0.4813768588 2.9440730984 0.1723611200 19.0532794114 1.1317061637
0.0015 0.008 0.7924 0.1981 0.0278161146 0.0022185042 6.1981035868 0.4175826791 10.0763579029 0.6359740366 2.9629336239 0.1621565194 19.2652112282 1.2179317393
0.0 0.004 0.7968 0.1992 0.0000000000 0.0000000000 3.3162132811 0.4449752328 9.9439450988 0.2458770956 2.9122116281 0.0510668849 16.1723700080 .7419192133
0.0015 0.0085 0.792 0.198 0.0302947782 0.0035317072 6.7970916208 0.5902702017 9.8761356362 0.0823330417 2.8915199836 0.1710755187 19.5950420188 .8472104693
0.0015 0.009000000000000001 0.7916 0.1979 0.0291931499 0.0034642469 7.3628445054 0.7714175576 9.8735707392 0.2530533572 2.9129440757 0.1144330701 20.1785524702 1.1423682318
0.0015 0.0095 0.7912 0.1978 0.0306619877 0.0086000731 7.6000226172 0.5683728191 9.9112426629 0.4585768799 2.9164232018 0.0967038882 20.4583504696 1.1322536603
0.0015 0.01 0.7908 0.1977 0.0296521617 0.0059946307 7.8037137982 0.8195451289 10.0492661791 0.4305781334 2.9719061069 0.0798754165 20.8545382459 1.3359933095
0.002 0.0 0.7984 0.1996 0.0379143740 0.0068107204 0.0000000000 0.0000000000 10.3799775772 0.8000119731 3.0171347457 0.1103883817 13.4350266969 .9172110752
0.002 0.0005 0.7979999999999999 0.1995 0.0354357103 0.0041626068 0.4202232151 0.0554925369 10.0795640241 0.4185536845 2.9567078194 0.0762554984 13.4919307689 .5544643266
0.002 0.001 0.7976 0.1994 0.0358947221 0.0137323563 0.8260948884 0.1158566740 10.1787934741 0.5191188389 2.9160569780 0.0942768461 13.9568400626 .7429847153
0.002 0.0015 0.7972 0.1993 0.0375471645 0.0045864443 1.3163133425 0.1575483979 10.0811670847 0.2564928993 2.9380304057 0.1523420563 14.3730579974 .5709697978
0.002 0.002 0.7968 0.1992 0.0391996070 0.0031588550 1.6594914385 0.1613712768 10.2650381335 0.5337295298 2.9795968066 0.0559328174 14.9433259856 .7541924790
0.002 0.0025 0.7964 0.1991 0.0374553622 0.0056471510 1.9908358070 0.2252035397 10.1515414442 0.4892559806 2.9466366650 0.1028600019 15.1264692784 .8229666732
0.0 0.0045 0.7964 0.1991 0.0000000000 0.0000000000 3.7193153587 0.3198341821 10.3886341044 0.4180897555 3.0110920531 0.1294713779 17.1190415162 .8673953155
0.002 0.003 0.7959999999999999 0.19899999999999998 0.0369045480 0.0089684843 2.4979236172 0.3151651925 10.0938312633 0.7918687023 2.9810617018 0.1728366813 15.6097211303 1.2888390604
0.002 0.0035 0.7956 0.1989 0.0336914655 0.0023655813 2.9758047810 0.5316116821 10.1364726747 0.3189786044 2.9244801253 0.1336310437 16.0704490465 .9865869115
0.002 0.004 0.7952 0.1988 0.0387405952 0.0094087341 3.0694674748 0.3514327714 10.2297708006 0.3730227940 2.9442562103 0.0465608587 16.2822350809 .7804251582
0.002 0.0045 0.7948 0.1987 0.0385569905 0.0060338667 3.6460469611 0.2650884280 9.9647848864 0.3983563938 2.9823434851 0.0482332173 16.6317323231 .7177119058
0.002 0.005 0.7944 0.1986 0.0378225716 0.0071723438 3.9350920485 0.2989246922 10.0486249548 0.4847591587 2.9272268038 0.1132774662 16.9487663787 .9041336609
0.002 0.0055 0.794 0.1985 0.0399340258 0.0074127207 4.5826738995 0.2006456351 10.1518620563 0.3447834139 2.9719061069 0.3530348009 17.7463760885 .9058765706
0.002 0.006 0.7936 0.1984 0.0352521056 0.0068551225 5.0132201534 0.3641334111 10.2206333553 0.2188693784 2.9294241465 0.1385691350 18.1985297608 .7284270470
0.002 0.0065 0.7932 0.1983 0.0385569905 0.0035317072 5.1172058861 0.2439053949 9.8426316700 0.4892517787 2.9647647429 0.1491947383 17.9631592895 .8858836191
0.002 0.006999999999999999 0.7928 0.1982 0.0369045480 0.0042902258 5.4362129643 0.4538534795 10.0431745488 0.3735316915 2.9153245304 0.1511816899 18.4316165915 .9828570867
0.002 0.0075 0.7924 0.1981 0.0388323975 0.0054651325 5.8979801162 0.6025966675 9.8391049367 0.4661159909 2.8904213122 0.1475432002 18.6663387626 1.2217209911
