# Supplementary material for: Multipressure Sampling for Improving the Performance of MOF-based Electronic Noses
Source: ACS Sens. 2024 Jul 12;9(7):3531–9. doi: 10.1021/acssensors.4c00199 (PMC11287752; doi:10.1021/acssensors.4c00199)
Supplement: Supplementary file 2 — se4c00199_si_002.zip [file se4c00199_si_002.zip › Multiplex_Adsorption_Data/Methane_1bar/LODPUQ.csv]

methane_comp CO2_comp N2_comp O2_comp methane_mass methane_error CO2_mass CO2_error N2_mass N2_error O2_mass O2_error total_mass total_error
0.0 0.0 0.8 0.2 0.0000000000 0.0000000000 0.0000000000 0.0000000000 28.9747795034 0.8302487545 10.3598587781 0.1262799644 39.3346382815 .9565287189
0.0 0.0005 0.7996 0.1999 0.0000000000 0.0000000000 1.5857792914 0.0480511450 28.9828651392 0.6526000781 10.2915788403 0.2659741478 40.8602232709 .9666253709
0.0 0.005 0.7959999999999999 0.19899999999999998 0.0000000000 0.0000000000 14.5585091666 0.4212659355 26.2258558587 0.6474307250 9.3447856929 0.2275620767 50.1291507182 1.2962587372
0.002 0.008 0.792 0.198 0.2887933498 0.0061620369 21.9689923155 0.3868015136 24.6815956853 0.4017817204 8.8557210175 0.1840769588 55.7951023681 .9788222297
0.002 0.0085 0.7916 0.1979 0.2783749602 0.0132755581 23.3964809292 0.2945095895 24.5335515448 0.4688932924 8.7347742677 0.2209962423 56.9431817019 .9976746823
0.002 0.009000000000000001 0.7912 0.1978 0.2795876828 0.0181811480 24.7232803440 0.0999926097 24.4319998099 0.2179866505 8.6819975042 0.1189787987 58.1168653409 .4551392069
0.002 0.0095 0.7908 0.1977 0.2889587211 0.0173463867 25.7570832609 0.3372429717 24.0679536854 0.3563644996 8.6771596342 0.1512473555 58.7911553016 .8622012135
0.002 0.01 0.7904 0.1976 0.2770519901 0.0188726219 27.3197312498 0.3433309450 23.6965919856 0.2865963996 8.5976646341 0.1981118977 59.8910398596 .8469118642
0.0025 0.0 0.7979999999999999 0.1995 0.4382338483 0.0208277358 0.0000000000 0.0000000000 28.9120195687 0.3900503012 10.3698643729 0.4008024904 39.7201177899 .8116805274
0.0025 0.0005 0.7976 0.1994 0.4285320675 0.0091072717 1.5715679030 0.0521182684 28.7314403699 0.6159169734 10.2101047116 0.1463686544 40.9416450520 .8235111679
0.0025 0.001 0.7972 0.1993 0.4101207335 0.0140927196 3.1717097679 0.1096540422 28.3515117466 0.6016646605 10.1500711431 0.2005709902 42.0834133911 .9259824125
0.0025 0.0015 0.7968 0.1992 0.4092387534 0.0236541933 4.6232367940 0.2379346176 28.0521507082 0.4591930361 10.0576018553 0.2935477676 43.1422281109 1.0143296146
0.0025 0.002 0.7964 0.1991 0.4060415757 0.0300156816 6.0499694828 0.1383209582 27.6851205990 0.5105463691 9.8939938884 0.2817842833 44.0351255459 .9606672922
0.0 0.0055 0.7956 0.1989 0.0000000000 0.0000000000 16.0233404712 0.6131977943 26.0522072049 0.3951465931 9.2614423871 0.1702505143 51.3369900632 1.1785949017
0.0025 0.0025 0.7959999999999999 0.19899999999999998 0.4032853879 0.0141761321 7.5736117461 0.2636104309 27.3910537269 0.3418631965 9.7542454166 0.1027642177 45.1221962775 .7224139772
0.0025 0.003 0.7956 0.1989 0.3974973937 0.0186491083 8.9779690574 0.2510461134 27.2033514681 0.3547318000 9.6672737084 0.2058869299 46.2460916276 .8303139516
0.0025 0.0035 0.7952 0.1988 0.3934182359 0.0203244505 10.4155870650 0.3155540276 26.8886854762 0.1293773341 9.6332986668 0.0905039855 47.3309894439 .5557597977
0.0025 0.004 0.7948 0.1987 0.3836062076 0.0073329098 11.7565978682 0.2749382787 26.7108014894 0.5623138126 9.4629836528 0.2553520060 48.3139892180 1.0999370071
0.0025 0.0045 0.7944 0.1986 0.3871341279 0.0243659466 13.2178007333 0.3541584958 26.6591111751 0.8528947264 9.4412132379 0.2258295397 49.7052592742 1.4572487085
0.0025 0.005 0.794 0.1985 0.3879609842 0.0102274993 14.6451381621 0.4956482955 26.3018993379 0.5689091039 9.3649068340 0.1456924546 50.6999053182 1.2204773533
0.0025 0.0055 0.7936 0.1984 0.3789206885 0.0234218232 15.8503848502 0.4148020047 25.8838527174 0.3517218365 9.2291166194 0.1760126823 51.3422748755 .9659583467
0.0025 0.006 0.7932 0.1983 0.3687227939 0.0177542994 17.1000799234 0.5077948686 25.5153787447 0.1987073319 9.1468728296 0.1823566274 52.1310542916 .9066131273
0.0025 0.0065 0.7928 0.1982 0.3743454168 0.0239452920 18.5457107352 0.3325071665 25.5318387890 0.0848924088 9.0995936456 0.1189328624 53.5514885866 .5602777297
0.0025 0.006999999999999999 0.7924 0.1981 0.3635962847 0.0201104270 19.6466397847 0.3678382533 25.2318039476 0.3638646101 9.0065745999 0.1601936945 54.2486146169 .9120069849
0.0 0.006 0.7952 0.1988 0.0000000000 0.0000000000 17.4919514005 0.3038591005 25.7362898647 0.3667498757 9.2441799874 0.1787259640 52.4724212526 .8493349402
0.0025 0.0075 0.792 0.198 0.3618323246 0.0125090848 21.0608241199 0.4833864123 24.8323350378 0.5335697254 8.8071224144 0.2028408687 55.0621138967 1.2323060912
0.0025 0.008 0.7916 0.1979 0.3628245521 0.0150139136 22.2278210072 0.2691609063 24.5451987106 0.2946242754 8.7992058998 0.1075989660 55.9350501697 .6863980613
0.0025 0.0085 0.7912 0.1978 0.3618323246 0.0072243671 23.1630513148 0.7974161626 24.3988872063 0.4013379647 8.7749065983 0.1694290866 56.6986774440 1.3754075810
0.0025 0.009000000000000001 0.7908 0.1977 0.3646987598 0.0142232106 24.4133511280 0.4908229278 24.1138685456 0.2522920973 8.6108588250 0.2426629365 57.5027772584 1.0000011722
0.0025 0.0095 0.7904 0.1976 0.3506422024 0.0172719534 25.7209500498 0.5747331696 24.0679536854 0.4417669146 8.6934324696 0.2557667802 58.8329784072 1.2895388178
0.0025 0.01 0.79 0.1975 0.3464527971 0.0288650634 27.0267347519 0.9653491616 23.7260468016 0.1612858684 8.5135516672 0.1868077202 59.6127860178 1.3423078136
0.003 0.0 0.7976 0.1994 0.5139738870 0.0307398841 0.0000000000 0.0000000000 28.8758267229 0.7970554482 10.2703581833 0.3594893110 39.6601587932 1.1872846433
0.003 0.0005 0.7972 0.1993 0.5029491361 0.0448822470 1.5804878170 0.0627911115 28.5224651884 0.3950903132 10.1145567793 0.2337534616 40.7204589208 .7365171333
0.003 0.001 0.7968 0.1992 0.4996417108 0.0184920274 3.1026182304 0.0511943697 28.2823025547 0.7284436495 9.9753580655 0.2269268716 41.8599205614 1.0250569182
0.003 0.0015 0.7964 0.1991 0.4924756227 0.0157711749 4.5600414709 0.0553807743 27.9444384889 0.5169930836 9.9563364403 0.3045564590 42.9532920228 .8927014918
0.0 0.0065 0.7948 0.1987 0.0000000000 0.0000000000 18.6356658003 0.2909380504 25.6700646575 0.9282846358 9.2339544894 0.3645014468 53.5396849472 1.5837241330
0.003 0.002 0.7959999999999999 0.19899999999999998 0.4884515887 0.0270733405 6.1033377820 0.1476327363 27.7778166376 0.6040990649 9.9340162674 0.2418299192 44.3036222757 1.0206350609
0.003 0.0025 0.7956 0.1989 0.4847582971 0.0172613944 7.5395951248 0.2152610849 27.4282091484 0.3694492387 9.7043273944 0.3414884710 45.1568899647 .9434601890
0.003 0.003 0.7952 0.1988 0.4799074067 0.0294102666 9.1196293869 0.0606280059 27.1376075487 0.9193361986 9.7191708592 0.2793791814 46.4563152015 1.2887536525
0.003 0.0035 0.7948 0.1987 0.4704812447 0.0410662722 10.4264723838 0.1974038256 26.9433597752 0.2761591899 9.6561685977 0.1636316107 47.4964820014 .6782608984
0.003 0.004 0.7944 0.1986 0.4718593385 0.0066148505 11.8719520106 0.2914749244 26.7885776049 0.1539825077 9.5113623528 0.2250588471 48.6437513068 .6771311297
0.003 0.0045 0.794 0.1985 0.4718593385 0.0127906117 13.1340442525 0.3491835093 26.2062193147 0.2382660856 9.3573201742 0.1049756154 49.1694430799 .7052158220
0.003 0.005 0.7936 0.1984 0.4614409489 0.0144563031 14.6422656474 0.1119218256 26.1317159566 0.3123688469 9.3260939224 0.1075751439 50.5615164753 .5463221195
0.003 0.0055 0.7932 0.1983 0.4564246873 0.0194016823 15.9267332668 0.4600242804 25.9045480947 0.1322182414 9.2567144687 0.0797172539 51.5444205175 .6913614580
0.003 0.006 0.7928 0.1982 0.4517942919 0.0326440622 17.0644002673 0.5426369201 25.6948991102 0.2832907179 9.1983301741 0.1607920875 52.4094238435 1.0193637877
0.003 0.0065 0.7924 0.1981 0.4484317429 0.0189195776 18.3644399400 0.3524407006 25.5943099510 0.5708310481 9.0894780993 0.0680229892 53.4966597332 1.0102143155
0.0 0.006999999999999999 0.7944 0.1986 0.0000000000 0.0000000000 19.6238108522 0.4353571043 25.1896431325 0.4888781568 8.9986580854 0.2279565636 53.8121120701 1.1521918247
0.003 0.006999999999999999 0.792 0.198 0.4411554073 0.0156675636 19.6148909381 0.6022306510 25.0775030651 0.4788064719 9.0262559346 0.2467149056 54.1598053451 1.3434195921
0.003 0.0075 0.7916 0.1979 0.4366903832 0.0215888157 21.0712558837 0.5650989715 24.8036502823 0.5577582498 8.8434064393 0.2100265342 55.1550029885 1.3544725712
0.003 0.008 0.7912 0.1978 0.4360840219 0.0264740977 22.3740168862 0.7734558740 24.7309758180 0.3404786818 8.8231753466 0.3358623555 56.3642520727 1.4762710090
0.003 0.0085 0.7908 0.1977 0.4446833276 0.0238924438 23.2898955159 0.3567778545 24.5489527558 0.7415920478 8.8029442539 0.2497238575 57.0864758532 1.3719862036
0.003 0.009000000000000001 0.7904 0.1976 0.4330522154 0.0188081087 24.8395415963 0.6625797422 24.2881910024 0.4202993898 8.7127839496 0.1111644839 58.2735687637 1.2128517246
0.003 0.0095 0.79 0.1975 0.4221377120 0.0202345480 25.7152050205 0.3121205104 23.7685926469 0.2600726314 8.6211942745 0.1744629299 58.5271296539 .7668906197
0.003 0.01 0.7896 0.1974 0.4156331090 0.0188520017 26.8711654039 0.5540723178 23.6191046429 0.4569842238 8.5182795856 0.1377893050 59.4241827414 1.1676978483
0.0035 0.0 0.7972 0.1993 0.5882807081 0.0243160122 0.0000000000 0.0000000000 28.8548425729 0.6261877341 10.3291822843 0.3506670484 39.7723055653 1.0011707947
0.0035 0.0005 0.7968 0.1992 0.5930764747 0.0216332470 1.5443546060 0.0399769233 28.4701010711 0.3366362649 10.0323129894 0.1109707367 40.6398451412 .5092171719
0.0035 0.001 0.7964 0.1991 0.5791301648 0.0155695091 3.1358789268 0.0742538393 28.1693924267 0.3446259710 10.0957550573 0.2548838193 41.9801565756 .6893331387
0.0 0.0075 0.794 0.1985 0.0000000000 0.0000000000 21.1343000218 0.3560698768 25.2575047184 0.3864532197 8.9521485625 0.2322685649 55.3439533027 .9747916614
0.0035 0.0015 0.7959999999999999 0.19899999999999998 0.5726255618 0.0153105174 4.6291330083 0.0495222562 28.2943347508 0.5753399184 9.9425924914 0.2322469115 43.4386858123 .8724196035
0.0035 0.002 0.7956 0.1989 0.5770354621 0.0274660157 6.1554966013 0.1975889987 27.8217100889 0.9838426522 9.9347859285 0.3020795843 44.4890280808 1.5109772509
0.0035 0.0025 0.7952 0.1988 0.5757676158 0.0162292422 7.5152543425 0.1672666274 27.3428286850 0.3765949406 9.8120799533 0.1713453642 45.2459305966 .7314361744
0.0035 0.003 0.7948 0.1987 0.5425831156 0.0223848601 8.9554424948 0.1407401466 27.2287634662 0.4483319201 9.5907474012 0.0969610956 46.3175364778 .7084180224
0.0035 0.0035 0.7944 0.1986 0.5494184611 0.0224607486 10.3356102088 0.3799810121 26.8038825583 0.1018858059 9.5729352435 0.1679648656 47.2618464717 .6722924322
0.0035 0.004 0.794 0.1985 0.5448983133 0.0388628333 11.7921263393 0.2559854211 26.7851123324 0.1668918599 9.5398398147 0.0621879043 48.6619767997 .5239280186
0.0035 0.0045 0.7936 0.1984 0.5506311837 0.0163017262 13.2306514569 0.2695312384 26.4034510728 0.3394642948 9.3389582585 0.2183568832 49.5236919719 .8436541426
0.0035 0.005 0.7932 0.1983 0.5310071271 0.0108390740 14.5390063037 0.2252637989 26.2313425401 0.5996000079 9.3973425532 0.1728634837 50.6986985241 1.0085663645
0.0035 0.0055 0.7928 0.1982 0.5351965325 0.0371754862 15.8890882059 0.6384637616 25.8357239331 0.2943647731 9.2115243649 0.3063185803 51.4715330364 1.2763226012
0.0035 0.006 0.7924 0.1981 0.5255498754 0.0284481302 17.1454354184 0.4485652090 25.4054526014 0.5673371120 9.1797483552 0.2950764757 52.2561862504 1.3394269269
0.0 0.008 0.7936 0.1984 0.0000000000 0.0000000000 22.2961566197 0.6780678700 24.7768906783 0.2078259534 8.9548973523 0.2759889181 56.0279446503 1.1618827415
0.0035 0.0065 0.792 0.198 0.5288021770 0.0315827846 18.5109381890 0.2182084872 25.1900281628 0.5116831436 9.0356018198 0.1347767923 53.2653703486 .8962512077
0.0035 0.006999999999999999 0.7916 0.1979 0.5073039127 0.0203423833 19.5801183920 0.2234499735 24.9724860577 0.1417471058 8.9293885832 0.1995342383 53.9892969456 .5850737009
0.0035 0.0075 0.7912 0.1978 0.5132021544 0.0233402074 20.8931599732 0.4751129967 24.9657480279 0.2605885637 8.8866174144 0.1400674518 55.2587275699 .8991092196
0.0035 0.008 0.7908 0.1977 0.4955074292 0.0245617001 22.1750574479 0.4602126523 24.4424918849 0.3559815721 8.8137195098 0.1547749765 55.9267762718 .9955309010
0.0035 0.0085 0.7904 0.1976 0.5045477250 0.0257625571 23.2608679991 0.9091071737 24.4232403711 0.3628129469 8.7754563563 0.1941193387 56.9641124515 1.4918020164
0.0035 0.009000000000000001 0.79 0.1975 0.4925307465 0.0228693836 24.7634955496 0.3736629769 24.3054211072 0.7146587158 8.6324093368 0.1177609768 58.1938567401 1.2289520531
0.0035 0.0095 0.7896 0.1974 0.4896091875 0.0209951322 25.7133908007 0.7933172669 23.9656318899 0.5042093832 8.6408756092 0.1472753845 58.8095074873 1.4657971668
0.0035 0.01 0.7892 0.1973 0.4926409940 0.0226520403 26.9697380132 0.6977637578 23.6303667784 0.3461786193 8.5161905054 0.1573366924 59.6089362910 1.2239311098
0.004 0.0 0.7968 0.1992 0.6743288888 0.0225579443 0.0000000000 0.0000000000 28.7910238049 0.3110102152 10.1778888955 0.1986111678 39.6432415892 .5321793273
0.004 0.0005 0.7964 0.1991 0.6655090881 0.0567807852 1.5857792914 0.0846549512 28.4165818630 0.4897856754 10.0655183698 0.2073828079 40.7333886123 .8386042197
0.0 0.0085 0.7932 0.1983 0.0000000000 0.0000000000 23.5528062021 0.5234919282 24.5162251824 0.3547706641 8.8293326357 0.1308425777 56.8983640202 1.0091051700
0.004 0.001 0.7959999999999999 0.19899999999999998 0.6566892874 0.0145952047 3.1067002250 0.0465237244 28.2254143317 0.3911775896 10.1160961016 0.1843347518 42.1048999457 .6366312705
0.004 0.0015 0.7956 0.1989 0.6619260441 0.0304801964 4.6787216829 0.1067866960 27.9876581372 0.5021005892 9.9289584942 0.1249866697 43.2572643584 .7643541513
0.004 0.002 0.7952 0.1988 0.6462157740 0.0363826802 6.1595785958 0.1873976748 27.5695152591 0.2974090334 9.8744225052 0.2273299061 44.2497321341 .7485192945
0.004 0.0025 0.7948 0.1987 0.6452235465 0.0155679477 7.5187315971 0.2419594629 27.3915350147 0.4900472724 9.6098789780 0.2895260686 45.1653691363 1.0371007516
0.004 0.003 0.7944 0.1986 0.6257097374 0.0519152231 8.8462869368 0.4515939743 27.2265495421 0.2316433139 9.5497354579 0.2132430528 46.2482816742 .9483955641
0.004 0.0035 0.794 0.1985 0.6448928039 0.0304518708 10.4204249845 0.2597479454 26.8783859164 0.5278136649 9.5912971592 0.1993645202 47.5350008640 1.0173780013
0.004 0.004 0.7936 0.1984 0.6150157290 0.0266005102 11.7325594559 0.1728339960 26.4624569624 0.8768367320 9.4466008658 0.2155571702 48.2566330131 1.2918284084
0.004 0.0045 0.7932 0.1983 0.6168348129 0.0307963743 13.1272409282 0.1630483611 26.1837913012 0.6353257961 9.4225214675 0.1827666658 49.3503885098 1.0119371973
0.004 0.005 0.7928 0.1982 0.6113224374 0.0271508974 14.4845797097 0.1381324501 26.0109127080 0.3332584384 9.2921188809 0.1959513804 50.3989337360 .6944931663
0.004 0.0055 0.7924 0.1981 0.6031089980 0.0286015272 15.8092625347 0.3454123949 25.8572856285 0.1232148014 9.2580338878 0.0895667574 51.5276910490 .5867954809
0.0 0.009000000000000001 0.7928 0.1982 0.0000000000 0.0000000000 24.6315110591 0.5723893024 24.5626213305 0.5982673580 8.7583039081 0.1557768434 57.9524362977 1.3264335038
0.004 0.006 0.792 0.198 0.6071881559 0.0197031762 17.0172305525 0.6597456310 25.4390464928 0.3560621460 9.0741948282 0.1401240603 52.1376600294 1.1756350135
0.004 0.0065 0.7916 0.1979 0.5948404348 0.0372065334 18.1585259925 0.3489414922 25.2250659178 0.5029818936 8.9586357063 0.1686108271 52.9370680514 1.0577407463
0.004 0.006999999999999999 0.7912 0.1978 0.5951160536 0.0325321700 19.6640260578 0.8406898720 25.2101459946 0.3010942901 8.8881567367 0.1992893131 54.3574448427 1.3736056452
0.004 0.0075 0.7908 0.1977 0.5941238260 0.0042067768 20.7938314391 0.7879145203 24.7379063630 0.3331282958 8.7945879330 0.1316380926 54.9204495611 1.2568876855
0.004 0.008 0.7904 0.1976 0.5762086058 0.0180637776 22.2084693293 0.6722626229 24.4971661838 0.3947562204 8.7837027256 0.1012858871 56.0655468445 1.1863685080
0.004 0.0085 0.79 0.1975 0.5760432346 0.0301300613 23.2439352809 0.4262601558 24.4896580935 0.5072189712 8.7144332234 0.0538946764 57.0240698324 1.0175038647
0.004 0.009000000000000001 0.7896 0.1974 0.5605534595 0.0169092510 24.5244720908 0.4269009925 24.1116546215 0.3760695373 8.6634156853 0.2172167071 57.8600958571 1.0370964879
0.004 0.0095 0.7892 0.1973 0.5449534370 0.0359048227 25.7784003435 0.9358638187 23.7775446008 0.2159098247 8.4793567225 0.2071581344 58.5802551038 1.3948366005
0.004 0.01 0.7888 0.1972 0.5573011580 0.0150882084 27.0929537747 0.4033590425 23.7523251179 0.4761431397 8.5124521513 0.1744900913 59.9150322019 1.0690804819
0.0045 0.0 0.7964 0.1991 0.7606526884 0.0220423345 0.0000000000 0.0000000000 28.5838775172 0.5210875183 10.1765694764 0.3682830130 39.5210996820 .9114128658
0.0 0.0095 0.7924 0.1981 0.0000000000 0.0000000000 25.8574700899 0.5797052903 24.1241681054 0.3206359117 8.6244928222 0.1456124413 58.6061310175 1.0459536433
0.0045 0.0005 0.7959999999999999 0.19899999999999998 0.7457692747 0.0223217857 1.5794295221 0.0685159937 28.4061860456 0.5081762971 10.0668377889 0.3270542178 40.7982226313 .9260682943
0.0045 0.001 0.7956 0.1989 0.7469268735 0.0200910772 3.1085144448 0.1302453148 28.2217565441 0.4866366094 9.9323669935 0.3013663789 42.0095648559 .9383393803
0.0045 0.0015 0.7952 0.1988 0.7449424184 0.0267231411 4.6725230986 0.1543728242 27.8225764070 0.1551110601 9.8161481621 0.1433687794 43.0561900861 .4795758048
0.0045 0.002 0.7948 0.1987 0.7346342763 0.0381057880 6.0529931825 0.1673218247 27.7702122897 0.4038696875 9.8272532728 0.1740080410 44.3850930213 .7833053412
0.0045 0.0025 0.7944 0.1986 0.7213494514 0.0239300593 7.5108699779 0.2561325285 27.5952160299 0.7419188213 9.6800280929 0.2246226770 45.5074635521 1.2466040861
0.0045 0.003 0.794 0.1985 0.7131360120 0.0201924565 9.0440368951 0.2876862340 27.1310620340 0.2676607125 9.6882744622 0.0943674220 46.5765094033 .6699068250
0.0045 0.0035 0.7936 0.1984 0.7180420262 0.0511355948 10.3927581325 0.4431722635 26.8361288438 0.3883741805 9.5685371799 0.1950306922 47.5154661824 1.0777127310
0.0045 0.004 0.7932 0.1983 0.7124194032 0.0196580923 11.8708937157 0.1274101077 26.4269379196 0.3181020071 9.4441819308 0.1838138059 48.4544329693 .6489840130
0.0045 0.0045 0.7928 0.1982 0.6810539869 0.0290706606 13.1373703221 0.2536420875 26.0052335114 0.2232292503 9.3358796140 0.1354153721 49.1595374344 .6413573705
0.0045 0.005 0.7924 0.1981 0.6919133665 0.0275146509 14.5402157836 0.4376631627 25.7308994409 0.1657493842 9.3841483623 0.2450175418 50.3471769533 .8759447396
0.0 0.001 0.7992 0.1998 0.0000000000 0.0000000000 3.1543234948 0.1618241577 28.6221880295 0.2792723876 10.1981199882 0.1664020611 41.9746315125 .6074986064
0.0 0.01 0.792 0.198 0.0000000000 0.0000000000 27.0804054210 0.7607699273 24.0708414124 0.6801035852 8.6066806645 0.2159541052 59.7579274979 1.6568276177
0.0045 0.0055 0.792 0.198 0.6921889853 0.0267735798 15.7356354477 0.2947845112 25.9581635604 0.2270359998 9.1893141436 0.0700363152 51.5753021370 .6186304060
0.0045 0.006 0.7916 0.1979 0.6791246555 0.0317294553 16.9842722261 0.4135625360 25.4619557941 0.1012296509 9.1645750357 0.2018615384 52.2899277114 .7483831806
0.0045 0.0065 0.7912 0.1978 0.6638002517 0.0308172849 18.3955840466 0.2283231639 25.2314189173 0.4515251194 9.0427486732 0.1784424551 53.3335518888 .8891080233
0.0045 0.006999999999999999 0.7908 0.1977 0.6699741122 0.0270666055 19.7689484363 0.5050691843 25.0710538080 0.4749140465 8.8419770686 0.1135318193 54.3519534251 1.1205816556
0.0045 0.0075 0.7904 0.1976 0.6623670341 0.0292569554 20.8168115566 0.4133712635 24.7887303592 0.2620434413 8.8969528640 0.1720193954 55.1648618139 .8766910556
0.0045 0.008 0.79 0.1975 0.6501846844 0.0252247650 22.3607126076 0.4383838990 24.5924611768 0.3189682449 8.7799643715 0.0825519003 56.3833228403 .8651288092
0.0045 0.0085 0.7896 0.1974 0.6468221353 0.0101007418 23.5809266091 0.5029989608 24.3558600731 0.3150306553 8.8238350562 0.2248692558 57.4074438737 1.0529996137
0.0045 0.009000000000000001 0.7892 0.1973 0.6452786702 0.0321752779 24.4886412497 0.4307605890 24.1600721785 0.1788779548 8.7382927186 0.2060040985 58.0322848170 .8478179202
0.0045 0.0095 0.7888 0.1972 0.6267570887 0.0298178243 25.7534548213 0.6338271717 23.9164442724 0.3814397786 8.5466470960 0.2458999419 58.8433032784 1.2909847165
0.0045 0.01 0.7884 0.1971 0.6312772366 0.0264975020 26.9107758696 0.5758726317 23.6569338673 0.5276230585 8.4977186382 0.2560351165 59.6967056117 1.3860283087
0.0005 0.0 0.7996 0.1999 0.0853866957 0.0063943555 0.0000000000 0.0000000000 29.1465992634 0.4610492767 10.2826727615 0.2496487125 39.5146587206 .7170923447
0.005 0.0 0.7959999999999999 0.19899999999999998 0.8449920328 0.0151861692 0.0000000000 0.0000000000 28.8888214946 0.7180115234 10.2054867448 0.0988209763 39.9393002722 .8320186689
0.005 0.0005 0.7956 0.1989 0.8410782462 0.0318529457 1.5442034210 0.0521480819 28.4020469701 0.2962279405 10.0738746907 0.1427295316 40.8612033280 .5229584997
0.005 0.001 0.7952 0.1988 0.8246513674 0.0304051357 3.0813011478 0.1621092221 28.1200122940 0.4579953323 9.9798660807 0.1784855385 42.0058308899 .8289952286
0.005 0.0015 0.7948 0.1987 0.8220605509 0.0092935446 4.6091765905 0.1058320801 27.8975610530 0.3600190575 9.8583695730 0.1345807470 43.1871677674 .6097254292
0.005 0.002 0.7944 0.1986 0.8164930517 0.0176657658 6.0694723457 0.1678695315 27.5325523527 0.1940644255 9.8546312189 0.0853853216 44.2731489690 .4649850444
0.005 0.0025 0.794 0.1985 0.8023262468 0.0345815349 7.6003714881 0.2623721195 27.4126154222 0.2795134166 9.7064164746 0.1846956334 45.5217296317 .7611627044
0.005 0.003 0.7936 0.1984 0.7951050350 0.0488713666 8.8697206092 0.2411930760 26.9551031986 0.6489974528 9.5072941439 0.3234547814 46.1272229867 1.2625166768
0.005 0.0035 0.7932 0.1983 0.7902541446 0.0367132482 10.2173835517 0.3411245180 26.8611558116 0.6363951784 9.5764536944 0.1907418950 47.4452472023 1.2049748396
0.005 0.004 0.7928 0.1982 0.7845763978 0.0114710401 11.7789732458 0.3216844148 26.4021997244 0.2367518252 9.4636433624 0.2444542121 48.4293927304 .8143614922
0.005 0.0045 0.7924 0.1981 0.7718428106 0.0388934712 13.0811295083 0.3637227926 26.2297061615 0.4081361773 9.3735930096 0.1723451815 49.4562714900 .9830976226
0.0005 0.0005 0.7992 0.1998 0.0849457057 0.0081568257 1.5974205352 0.0492631113 28.8271203931 0.7444496882 10.3023540962 0.3713457044 40.8118407302 1.1732153296
0.005 0.005 0.792 0.198 0.7662753114 0.0286503560 14.4694612113 0.4296044143 25.8787510663 0.6715971064 9.2248285074 0.2652559280 50.3393160964 1.3951078047
0.005 0.0055 0.7916 0.1979 0.7553056842 0.0154881075 15.6402377232 0.4797482356 25.6519682346 0.4755940645 9.1800782100 0.2504856511 51.2275898520 1.2213160587
0.005 0.006 0.7912 0.1978 0.7488562049 0.0210887088 17.1415046089 0.4675322220 25.5049829273 0.4478538522 9.0785928918 0.2803290359 52.4739366329 1.2168038189
0.005 0.0065 0.7908 0.1977 0.7355162563 0.0245473450 18.4856902967 0.3494664357 25.0472781885 0.4675611298 8.9895321033 0.1504182769 53.2580168448 .9919931874
0.005 0.006999999999999999 0.7904 0.1976 0.7408081368 0.0619129830 19.7486896485 0.5234297493 24.7999924947 0.3870787691 8.8892562526 0.0896320620 54.1787465326 1.0620535634
0.005 0.0075 0.79 0.1975 0.7207982139 0.0280631347 20.8967884128 0.2474265929 24.5679154968 0.3001670931 8.8464850838 0.1980259589 55.0319872073 .7736827796
0.005 0.008 0.7896 0.1974 0.7198611101 0.0355493089 22.2278210072 0.2796201316 24.6749539131 0.3585614975 8.7824932581 0.1187281694 56.4051292885 .7924591074
0.005 0.0085 0.7892 0.1973 0.7101042055 0.0366091458 23.3213419925 0.4711925409 24.0465845051 0.4847434056 8.6636355885 0.1067946392 56.7416662916 1.0993397315
0.005 0.009000000000000001 0.7888 0.1972 0.7098285867 0.0438302834 24.5941683682 0.3136079494 23.9587976025 0.4093731978 8.7057470478 0.1594254084 57.9685416052 .9262368390
0.005 0.0095 0.7884 0.1971 0.7007331672 0.0317975681 25.2548467459 0.4439975307 23.9150004088 0.3782584918 8.6200947586 0.1066686844 58.4906750805 .9607222750
0.0005 0.001 0.7988 0.1997 0.0841739731 0.0078469589 3.1512997951 0.0809052988 28.5127431740 0.3208659674 10.1159861500 0.1241691838 41.8642030922 .5337874089
0.005 0.01 0.7879999999999999 0.19699999999999998 0.6927953466 0.0315866328 26.6380381595 0.8523116966 23.5838743728 0.2748780451 8.5165203602 0.1807245636 59.4312282391 1.3395009381
0.0055 0.0 0.7956 0.1989 0.9202359577 0.0419250853 0.0000000000 0.0000000000 28.4903151605 0.5159901309 10.1286305829 0.1280025422 39.5391817011 .6859177584
0.0055 0.0005 0.7952 0.1988 0.9173143987 0.0351556471 1.5572053296 0.0569387617 28.2596820261 0.3722315899 10.0483659217 0.2241755200 40.7825676761 .6885015187
0.0055 0.001 0.7948 0.1987 0.9031475938 0.0408308909 3.1038277103 0.0839206041 28.0775627063 0.3479332845 10.0073539784 0.1353707267 42.0918919888 .6080555062
0.0055 0.0015 0.7944 0.1986 0.8971391045 0.0386307020 4.5357006886 0.1789085048 27.8487584657 0.4389273358 9.9542473601 0.2844671838 43.2358456189 .9409337264
0.0055 0.002 0.794 0.1985 0.8828620521 0.0589668570 6.1476349821 0.1367955950 27.1626345165 0.5948971930 9.8668358455 0.3408950438 44.0599673962 1.1315546888
0.0055 0.0025 0.7936 0.1984 0.8787277705 0.0454179597 7.4956002946 0.2000935398 27.1415541090 0.1765644056 9.6411052298 0.3369653018 45.1569874039 .7590412069
0.0055 0.003 0.7932 0.1983 0.8707348261 0.0283196646 9.0620279082 0.2849858994 26.8450807977 0.3898964356 9.6510008729 0.1761876036 46.4288444049 .8793896032
0.0055 0.0035 0.7928 0.1982 0.8723885388 0.0298227154 10.4074230759 0.2273480351 26.7684597730 0.3108744546 9.5229072698 0.2053653194 47.5711786575 .7734105245
0.0055 0.004 0.7924 0.1981 0.8649468319 0.0287688968 11.7435959597 0.1559115254 26.4101891026 0.2651178791 9.5134514330 0.1353207063 48.5321833272 .5851190076
0.0005 0.0015 0.7984 0.1996 0.0830714980 0.0017291646 4.6448562466 0.0805099429 28.0481078903 0.5977718703 9.9812954514 0.1383633194 42.7573310863 .8183742972
0.0055 0.0045 0.792 0.198 0.8383220585 0.0280072074 12.9562507119 0.4048739502 25.9632652115 0.3114134524 9.2465989224 0.1163589170 49.0044369043 .8606535270
0.0055 0.005 0.7916 0.1979 0.8244859961 0.0116549921 14.5057456073 0.3327039827 25.8779810057 0.4317095185 9.0807919236 0.1456473073 50.2890045327 .9217158006
0.0055 0.0055 0.7912 0.1978 0.8375503259 0.0507610469 15.7769089482 0.2674256810 25.6128876617 0.3623616650 9.2180115088 0.2451181763 51.4453584446 .9256665692
0.0055 0.006 0.7908 0.1977 0.8395347811 0.0135743295 17.0497353239 0.0611610064 25.4851538682 0.4097783169 9.1219138185 0.2507297463 52.4963377917 .7352433991
0.0055 0.0065 0.7904 0.1976 0.8183121356 0.0326935452 18.4423002065 0.4374165919 25.0896315187 0.2253573678 8.9663323177 0.1939922502 53.3165761785 .8894597551
0.0055 0.006999999999999999 0.79 0.1975 0.8092718399 0.0304957444 19.5755828424 0.3802756463 24.7832436778 0.2775261788 8.9178436662 0.2657287697 54.0859420263 .9540263392
0.0055 0.0075 0.7896 0.1974 0.8011686480 0.0276837620 20.8505258079 0.1575907480 24.6210496747 0.5133915628 8.8469248902 0.1239805478 55.1196690208 .8226466206
0.0055 0.008 0.7892 0.1973 0.7906400108 0.0379507734 22.0444336222 0.3017667418 24.3607692091 0.2390472173 8.7692990672 0.1946353108 55.9651419093 .7734000433
0.0055 0.0085 0.7888 0.1972 0.7958216438 0.0171171463 23.3128756334 0.2707526785 24.4583743837 0.4061114007 8.7579740533 0.1145579497 57.3250457142 .8085391752
0.0055 0.009000000000000001 0.7884 0.1971 0.7919078572 0.0209568886 24.4295279212 0.5509854533 23.9921027213 0.4650475606 8.5696269785 0.1876329613 57.7831654782 1.2246228638
0.0005 0.002 0.7979999999999999 0.1995 0.0853315720 0.0095004955 6.1313070039 0.3228541074 28.0686107524 0.4557640457 9.9042193863 0.1353264239 44.1894687146 .9234450725
0.0055 0.0095 0.7879999999999999 0.19699999999999998 0.7758117209 0.0294886842 25.6520096974 0.9082408657 23.9282839533 0.3329250828 8.5667682371 0.1319627980 58.9228736087 1.4026174307
0.0055 0.01 0.7876 0.1969 0.7684802615 0.0319934396 26.7030477023 0.4247980589 23.5455638605 0.7114855248 8.3260842051 0.2015481938 59.3431760294 1.3698252171
0.006 0.0 0.7952 0.1988 1.0007166393 0.0226702765 0.0000000000 0.0000000000 28.5289144455 0.6434060380 10.1405053547 0.3582253198 39.6701364395 1.0243016343
0.006 0.0005 0.7948 0.1987 1.0045753021 0.0354328702 1.5419356462 0.0230952073 28.2772971612 0.2628297708 10.0914669452 0.1877635817 40.9152750547 .5091214300
0.006 0.001 0.7944 0.1986 0.9783915187 0.0588017262 3.0506105961 0.1617964712 27.8955396440 0.1911563833 9.9616141166 0.2006934310 41.8861558754 .6124480117
0.006 0.0015 0.794 0.1985 0.9954798826 0.0339759141 4.6303424882 0.2038265159 27.7580838360 0.4277085022 9.9035596767 0.3387634025 43.2874658835 1.0042743347
0.006 0.002 0.7936 0.1984 0.9794939938 0.0123772164 6.0484576330 0.1397806354 27.7247787173 0.2010484900 9.6558387429 0.1603475735 44.4085690870 .5135539153
0.006 0.0025 0.7932 0.1983 0.9509398889 0.0396422204 7.4959026646 0.1217744130 27.2856516892 0.3395336159 9.6757399808 0.2092769025 45.4082342235 .7102271518
0.006 0.003 0.7928 0.1982 0.9543024380 0.0182778268 9.0104738288 0.1124856917 27.0837033103 0.2836660736 9.6133974289 0.1091163043 46.6618770060 .5235458964
0.006 0.0035 0.7924 0.1981 0.9475773399 0.0476787019 10.2901035287 0.2987051060 26.5045215199 0.5971200771 9.5377507345 0.1956372209 47.2799531230 1.1391411059
0.0005 0.0025 0.7976 0.1994 0.0784411027 0.0074496649 7.6012785980 0.0993026429 27.5441995186 0.3842866405 9.8024042133 0.1165291837 45.0263234326 .6075681320
0.006 0.004 0.792 0.198 0.9331900400 0.0135178013 11.6903788455 0.2074376978 26.3949804068 0.5088250466 9.3579798837 0.1423675682 48.3765291760 .8721481139
0.006 0.0045 0.7916 0.1979 0.9238741255 0.0567790727 12.8786928154 0.3660025770 26.0978332924 0.2721962532 9.2741967716 0.1436164765 49.1745970049 .8385943794
0.006 0.005 0.7912 0.1978 0.9154401910 0.0213425054 14.5748371448 0.3745732984 26.0238112222 0.5372388004 9.2159224286 0.2537177686 50.7300109866 1.1868723728
0.006 0.0055 0.7908 0.1977 0.9052974202 0.0318720191 15.7265643487 0.2418366261 25.6311765998 0.3676346606 9.2408814397 0.1440239934 51.5039198084 .7853672992
0.006 0.006 0.7904 0.1976 0.8941072980 0.0538240488 17.1295609952 0.2826772713 25.3944792385 0.3828073345 9.0205384519 0.0840030153 52.4386859836 .8033116699
0.006 0.0065 0.79 0.1975 0.8972493521 0.0329944106 18.1113562777 0.2494898554 25.0717276109 0.2530003435 9.0064646483 0.1327687197 53.0867978890 .6682533292
0.006 0.006999999999999999 0.7896 0.1974 0.8689708660 0.0426380014 19.4240954890 0.1033840016 24.8564956875 0.4458633122 8.9042096690 0.2021382770 54.0537717115 .7940235922
0.006 0.0075 0.7892 0.1973 0.8756959640 0.0277517311 20.8500722530 0.5847638163 24.6557023994 0.6029562420 8.7172919648 0.2270340340 55.0987625812 1.4425058234
0.006 0.008 0.7888 0.1972 0.8540323285 0.0599351130 22.2201105730 0.4754584814 24.3663521481 0.4645624417 8.7766658238 0.1148151553 56.2171608734 1.1147711914
0.006 0.0085 0.7884 0.1971 0.8637892331 0.0236531656 23.4926345787 0.6985282889 24.2983943046 0.1630586166 8.6962912110 0.1974830967 57.3511093274 1.0827231678
0.0005 0.003 0.7972 0.1993 0.0822997655 0.0070385933 9.1123725076 0.1975903869 27.5315897771 0.4017413154 9.8665059907 0.2345996976 46.5927680409 .8409699932
0.006 0.009000000000000001 0.7879999999999999 0.19699999999999998 0.8517171308 0.0367264884 24.5033061931 0.4983016690 24.1629599056 0.3972625309 8.5869993298 0.1328288029 58.1049825593 1.0651194912
0.006 0.0095 0.7876 0.1969 0.8598203227 0.0239559491 25.6763504797 0.5615388846 23.6872550015 0.6808443105 8.4653928705 0.3128261689 58.6888186744 1.5791653131
0.006 0.01 0.7872 0.1968 0.8482994581 0.0408621353 26.9339071721 0.7167096954 23.6530835646 0.2798421914 8.4372452633 0.1759382125 59.8725354581 1.2133522346
0.0065 0.0 0.7948 0.1987 1.0971832096 0.0381548774 0.0000000000 0.0000000000 28.5680912760 0.7225551419 10.1052108941 0.4790818805 39.7704853797 1.2397918998
0.0065 0.0005 0.7944 0.1986 1.0775040293 0.0401497755 1.5819996668 0.0710048125 28.3119498859 0.2271675356 10.0919067516 0.0823947612 41.0633603336 .4207168848
0.0065 0.001 0.794 0.1985 1.0748029653 0.0355530696 3.0599840651 0.0846419901 28.0462789965 0.2725572447 9.9622738262 0.2858964636 42.1433398531 .6786487680
0.0065 0.0015 0.7936 0.1984 1.0504382658 0.0148052184 4.5432599377 0.2099183760 27.6997517494 0.2697442799 9.8362693032 0.3742484688 43.1297192561 .8687163431
0.0065 0.002 0.7932 0.1983 1.0325230456 0.0546447425 6.0865562488 0.1095122075 27.5769270919 0.5007490063 9.8735428925 0.2859793317 44.5695492788 .9508852880
0.0065 0.0025 0.7928 0.1982 1.0372636885 0.0180031178 7.5420140845 0.2617088485 27.2316511932 0.4273616643 9.7157623598 0.2511939324 45.5266913260 .9582675630
0.0065 0.003 0.7924 0.1981 1.0436029203 0.0452157280 8.9158320292 0.2240530850 26.7647057279 0.1895131371 9.5423687013 0.0810115680 46.2665093787 .5397935181
0.0005 0.0035 0.7968 0.1992 0.0767322663 0.0098151247 10.4078766309 0.3432473180 26.9171777166 0.4208460160 9.5866791924 0.1619240169 46.9884658062 .9358324756
0.0065 0.0035 0.792 0.198 1.0198997058 0.0430454054 10.3203405254 0.4181270475 26.4223175563 0.3010547752 9.4357156584 0.3054079162 47.1982734459 1.0676351443
0.0065 0.004 0.7916 0.1979 0.9824706765 0.0283179478 11.7139637029 0.2660192474 26.3864134832 0.4258923058 9.4271394343 0.2117490656 48.5099872969 .9319785666
0.0065 0.0045 0.7912 0.1978 0.9834077803 0.0458091335 13.0070488664 0.4061565939 26.0629880526 0.2513827544 9.2693589016 0.2826721750 49.3228036009 .9860206568
0.0065 0.005 0.7908 0.1977 0.9895816408 0.0201382097 14.3968924193 0.3495592986 25.8153173285 0.3200276819 9.2835426568 0.2855285097 50.4853340454 .9752536999
0.0065 0.0055 0.7904 0.1976 0.9752494647 0.0226842120 15.5684248560 0.4858572610 25.6936477618 0.1937274383 9.1695228573 0.1082660881 51.4068449398 .8105349994
0.0065 0.006 0.79 0.1975 0.9727688957 0.0242759908 16.9898660705 0.3762843293 25.3565537565 0.3692987324 9.0977244686 0.1765051485 52.4169131913 .9463642010
0.0065 0.0065 0.7896 0.1974 0.9648861988 0.0313428840 18.4016314459 0.3976531801 24.8517790666 0.3147342834 8.9247706164 0.2009980037 53.1430673277 .9447283512
0.0065 0.006999999999999999 0.7892 0.1973 0.9432776871 0.0318262237 19.6337890611 0.3564920110 24.8411907341 0.2717758769 8.9005812665 0.2657145748 54.3188387488 .9258086864
0.0065 0.0075 0.7888 0.1972 0.9458133798 0.0392372728 20.8914969384 0.4326247524 24.6453065820 0.3848097815 8.8206464600 0.2234432753 55.3032633602 1.0801150820
0.0065 0.008 0.7884 0.1971 0.9286147684 0.0170310101 22.0014970869 0.5235687684 24.2568110350 0.3646108625 8.7036579675 0.1001257606 55.8905808578 1.0053364016
0.0005 0.004 0.7964 0.1991 0.0778898651 0.0076349882 11.8890359137 0.2551336073 26.7794331359 0.4272940150 9.5227973182 0.2302328550 48.2691562329 .9202954655
0.0065 0.0085 0.7879999999999999 0.19699999999999998 0.9135108596 0.0289525156 23.6906869070 0.4661874215 23.9751613892 0.2397942769 8.6358178361 0.0742563259 57.2151769919 .8091905399
0.0065 0.009000000000000001 0.7876 0.1969 0.9259137044 0.0346405322 24.2234627887 0.5773868331 24.0255040976 0.3233110472 8.5621502703 0.2109759878 57.7370308610 1.1463144003
0.0065 0.0095 0.7872 0.1968 0.9172592749 0.0243170119 25.2203765696 0.8051775551 23.7868815850 0.3797643988 8.5291647931 0.0869121249 58.4536822226 1.2961710907
0.0065 0.01 0.7868 0.1967 0.9118571470 0.0341600088 26.6620765718 0.5537965171 23.5483553299 0.4001386258 8.4404338594 0.0847440785 59.5627229081 1.0728392302
0.006999999999999999 0.0 0.7944 0.1986 1.1786561188 0.0284741806 0.0000000000 0.0000000000 28.4677908895 0.6293897826 9.9771172909 0.2016290339 39.6235642992 .8594929971
0.006999999999999999 0.0005 0.794 0.1985 1.1529684492 0.0323448230 1.5842674416 0.0468175737 28.2153072870 0.4638754401 10.0490256312 0.1742765663 41.0015688090 .7173144031
0.006999999999999999 0.001 0.7936 0.1984 1.1647098089 0.0297635607 3.1324016722 0.1314088883 27.8842775085 0.5278326234 9.9123558040 0.1128139756 42.0937447936 .8018190480
0.006999999999999999 0.0015 0.7932 0.1983 1.1247450869 0.0762578123 4.5358518735 0.0584802590 27.7626079418 0.6462687566 9.7823930238 0.1336588107 43.2055979260 .9146656386
0.006999999999999999 0.002 0.7928 0.1982 1.1203351865 0.0316688728 5.9866229748 0.1011363131 27.1195111258 0.3981329402 9.6971805410 0.1073839271 43.9236498281 .6383220532
0.006999999999999999 0.0025 0.7924 0.1981 1.1043492977 0.0455248797 7.4656656679 0.1668506958 27.0157454668 0.3840662031 9.5702964054 0.1868147094 45.1560568378 .7832564880
0.0 0.0015 0.7988 0.1997 0.0000000000 0.0000000000 4.6372969974 0.0861441369 28.3196504914 0.3369194211 10.1074099259 0.1669040520 43.0643574147 .5899676100
0.0005 0.0045 0.7959999999999999 0.19899999999999998 0.0735902123 0.0020917994 13.1810627823 0.4786536632 26.6012603763 0.6771168176 9.4525382517 0.1156866309 49.3084516226 1.2735489111
0.006999999999999999 0.003 0.792 0.198 1.1161457812 0.0349114017 8.9205187636 0.1751356500 26.9307500337 0.4115294643 9.5977843030 0.1403550897 46.5651988815 .7619316057
0.006999999999999999 0.0035 0.7916 0.1979 1.1036878127 0.0480881386 10.1969735789 0.1979117110 26.4924893238 0.2598355348 9.4395639640 0.3530652240 47.2327146794 .8589006084
0.006999999999999999 0.004 0.7912 0.1978 1.0793231132 0.0356749083 11.7417817399 0.2014632797 26.2183477684 0.3022460678 9.3224655199 0.1679239786 48.3619181414 .7073082344
0.006999999999999999 0.0045 0.7908 0.1977 1.0709994262 0.0220919063 13.0383441580 0.3564702109 26.1001434741 0.5806913326 9.3466548699 0.0649649232 49.5561419282 1.0242183730
0.006999999999999999 0.005 0.7904 0.1976 1.0549584137 0.0489374772 14.5362849740 0.5442671163 25.8839489750 0.4408258678 9.2588035489 0.1780463596 50.7339959116 1.2120768209
0.006999999999999999 0.0055 0.79 0.1975 1.0347279958 0.0153533263 15.7883990070 0.4317493736 25.5209616837 0.5691932643 9.1076201117 0.1767173490 51.4517087982 1.1930133132
0.006999999999999999 0.006 0.7896 0.1974 1.0257428238 0.0271656663 16.9374048812 0.4931554976 25.2660716420 0.5070723732 9.0756241988 0.0937638904 52.3048435458 1.1211574275
0.006999999999999999 0.0065 0.7892 0.1973 1.0440990340 0.0357283585 18.1660852417 0.3828493369 25.1736643761 0.4837738774 8.9933804090 0.0943546102 53.3772290608 .9967061830
0.006999999999999999 0.006999999999999999 0.7888 0.1972 1.0238686161 0.0727712065 19.6573739185 0.6602396226 24.7997999796 0.4520499749 8.7681995513 0.0971175706 54.2492420655 1.2821783746
0.006999999999999999 0.0075 0.7884 0.1971 0.9903533734 0.0250225417 20.9943027272 0.5230633376 24.4612621107 0.6818250755 8.8409875043 0.1564833264 55.2869057156 1.3863942812
0.0005 0.005 0.7956 0.1989 0.0766220188 0.0050881346 14.6431727573 0.3222339018 26.3339531083 0.5721910024 9.3801901051 0.1600157953 50.4339379895 1.0595288341
0.006999999999999999 0.008 0.7879999999999999 0.19699999999999998 1.0241993587 0.0374517133 21.9943913927 0.5875414931 24.3896464797 0.1933358127 8.8275734102 0.2640765291 56.2358106413 1.0824055482
0.006999999999999999 0.0085 0.7876 0.1969 0.9976848328 0.0387334505 23.0826209036 0.3662018635 24.3105227583 0.1724752988 8.6306501113 0.0824182338 57.0214786060 .6598288466
0.006999999999999999 0.009000000000000001 0.7872 0.1968 0.9949837688 0.0336209716 24.0789299446 0.4674649467 23.9566799360 0.4182665056 8.6156966950 0.1706970028 57.6462903444 1.0900494267
0.006999999999999999 0.0095 0.7868 0.1967 0.9734855045 0.0287342319 25.2134220604 0.9316634490 23.8185503251 0.2538057831 8.5287249867 0.1071959781 58.5341828767 1.3213994421
0.006999999999999999 0.01 0.7864 0.1966 0.9659886739 0.0385730811 26.8670834094 1.0742426632 23.4315948992 0.4794498182 8.4232814113 0.1331357134 59.6879483938 1.7254012759
0.0075 0.0 0.794 0.1985 1.2678463536 0.0574674064 0.0000000000 0.0000000000 28.4778016766 0.6619167646 10.1189548429 0.1323433544 39.8646028731 .8517275254
0.0075 0.0005 0.7936 0.1984 1.2448046242 0.0301695688 1.5422380162 0.0627692668 28.1022046438 0.4301382733 10.0250561845 0.1139017817 40.9143034687 .6369788906
0.0075 0.001 0.7932 0.1983 1.2238024737 0.0301469994 3.0867438072 0.0894401980 27.8956359016 0.2716733073 9.8589193309 0.3493896873 42.0651015134 .7406501920
0.0075 0.0015 0.7928 0.1982 1.2121162378 0.0524416703 4.5369101684 0.1015549046 27.6838692506 0.4643689387 9.8394578994 0.3067010097 43.2723535562 .9250665233
0.0075 0.002 0.7924 0.1981 1.2152582918 0.0321847205 6.0167087865 0.1814839554 27.4841347957 0.5265655368 9.7818432659 0.2443726976 44.4979451399 .9846069103
0.0005 0.0055 0.7952 0.1988 0.0765117713 0.0063197888 15.9999067988 0.3900068591 26.0256401160 0.5380128202 9.2354938117 0.1013068921 51.3375524978 1.0356463602
0.0075 0.0025 0.792 0.198 1.1943112651 0.0136786906 7.4357310412 0.2883484093 26.9349853667 0.4124344663 9.6571581620 0.1503780858 45.2221858350 .8648396520
0.0075 0.003 0.7916 0.1979 1.1758999311 0.0504442293 8.8777334133 0.2693799085 26.5821051202 0.4897478390 9.6054809144 0.2526967920 46.2412193790 1.0622687688
0.0075 0.0035 0.7912 0.1978 1.1448101335 0.0510144662 10.2908594537 0.1638543939 26.4335796918 0.4886846502 9.4902516473 0.0955848077 47.3595009263 .7991383180
0.0075 0.004 0.7908 0.1977 1.1743013422 0.0311448725 11.6669451731 0.2543073435 26.1664649389 0.3336707769 9.3949236182 0.1765199423 48.4026350724 .7956429352
0.0075 0.0045 0.7904 0.1976 1.1582052059 0.0262828767 13.0487759218 0.1896247863 25.9871370885 0.6492719636 9.3308218408 0.0891560289 49.5249400570 .9543356555
0.0075 0.005 0.79 0.1975 1.1539055530 0.0229823090 14.3483620396 0.5372208147 25.7644933323 0.5455009409 9.2124039777 0.1521904784 50.4791649026 1.2578945430
0.0075 0.0055 0.7896 0.1974 1.1290998635 0.0462114635 15.6444709027 0.2167792339 25.6992307008 0.5322507051 9.0888183897 0.1984699004 51.5616198567 .9937113029
0.0075 0.006 0.7892 0.1973 1.1158150387 0.0216843146 17.1467960833 0.1846671196 25.3321043341 0.2611693303 9.0183394201 0.2048884095 52.6130548762 .6724091740
0.0075 0.0065 0.7888 0.1972 1.1128383559 0.0455611753 18.3529498813 0.5740901334 24.9219508342 0.3671028947 8.9108067644 0.1490946813 53.2985458358 1.1358488847
0.0075 0.006999999999999999 0.7884 0.1971 1.0959704870 0.0529596720 19.4496457512 0.7342976050 24.9077047140 0.4408863130 8.9544575459 0.2260974745 54.4077784981 1.4542410645
0.0005 0.006 0.7948 0.1987 0.0748580586 0.0068014761 17.2358440385 0.1762923226 25.7469744548 0.7420321091 9.1410453953 0.3891221436 52.1987219472 1.3142480514
0.0075 0.0075 0.7879999999999999 0.19699999999999998 1.0854969737 0.0290405416 20.9604372909 0.5314588931 24.5657015727 0.3249040733 8.7974466744 0.2421917842 55.4090825117 1.1275952922
0.0075 0.008 0.7876 0.1969 1.0735351190 0.0170545449 22.1594853946 0.3618859466 24.3150468640 0.1697677903 8.7135536107 0.1149935953 56.2616209883 .6637018771
0.0075 0.0085 0.7872 0.1968 1.0872609338 0.0438008789 23.2962452852 0.7313793864 24.2632602921 0.4532050853 8.7017887905 0.2239502032 57.3485553016 1.4523355538
0.0075 0.009000000000000001 0.7868 0.1967 1.0732043764 0.0413705889 24.3150808887 0.2368060737 23.8481976562 0.2185139247 8.5223477945 0.2107723527 57.7588307158 .7074629400
0.0075 0.0095 0.7864 0.1966 1.0538559386 0.0564587816 25.5136754375 0.3367274820 23.7757157070 0.5694841815 8.4671520960 0.0964660893 58.8103991791 1.0591365344
0.0075 0.01 0.7859999999999999 0.1965 1.0282233928 0.0468475382 26.6991168928 0.7645640909 23.3149307260 0.4060022380 8.3993119645 0.1993266776 59.4415829761 1.4167405447
0.008 0.0 0.7936 0.1984 1.3331128789 0.0257715196 0.0000000000 0.0000000000 28.3730734419 0.3601888764 10.1378665165 0.2275616517 39.8440528373 .6135220477
0.008 0.0005 0.7932 0.1983 1.3262224096 0.0493650380 1.5537280749 0.0350618806 28.1830610015 0.4504564607 10.0754140130 0.1091016786 41.1384254990 .6439850579
0.008 0.001 0.7928 0.1982 1.3124414710 0.0453094461 3.0583210303 0.1092489094 27.7821482282 0.4711583705 9.9498492964 0.2501176117 42.1027600259 .8758343377
0.008 0.0015 0.7924 0.1981 1.3083071894 0.0613558837 4.4443849586 0.1120385797 27.4650757971 0.4268792122 9.7635913018 0.3533827020 42.9813592469 .9536563776
0.0005 0.0065 0.7944 0.1986 0.0757400387 0.0079454730 18.7097464422 0.4649673458 25.6851770958 0.5330909270 9.1675437287 0.1243758086 53.6382073054 1.1303795544
0.008 0.002 0.792 0.198 1.2886831328 0.0350781171 6.0250239606 0.0885670486 27.1731265915 0.4787234090 9.7284067928 0.2755900156 44.2152404777 .8779585903
0.008 0.0025 0.7916 0.1979 1.2681770961 0.0369902984 7.4729225471 0.1813020004 26.9961089228 0.2538095797 9.6936620901 0.2311491033 45.4308706561 .7032509818
0.008 0.003 0.7912 0.1978 1.2601290279 0.0237582742 8.7161166660 0.2368786468 26.7115715500 0.4599296625 9.5492956515 0.2146417268 46.2371128954 .9352083103
0.008 0.0035 0.7908 0.1977 1.2589714291 0.0379744660 10.3124789063 0.2460953477 26.5607359399 0.6516742326 9.4892620830 0.3505255332 47.6214483583 1.2862695795
0.008 0.004 0.7904 0.1976 1.2310788093 0.0736364233 11.6876575158 0.0923422236 26.1004322468 0.5384619824 9.2734271105 0.1244822944 48.2925956824 .8289229237
0.008 0.0045 0.79 0.1975 1.2149826730 0.0361258731 13.0598124256 0.2118804549 25.6333905238 0.3709412518 9.2829928989 0.1591445872 49.1911785213 .7780921670
0.008 0.005 0.7896 0.1974 1.2145416830 0.0425312542 14.3305222115 0.1292383146 25.8305260244 0.3534997318 9.1772194686 0.2039172529 50.5528093875 .7291865535
0.008 0.0055 0.7892 0.1973 1.1909487160 0.0463498675 15.6399353532 0.4859917896 25.3201683956 0.2901519276 9.0829909554 0.3115915566 51.2340434202 1.1340851413
0.008 0.006 0.7888 0.1972 1.1880822808 0.0268121398 16.9188091282 0.4579468766 25.2087021311 0.6222453169 8.9434623868 0.2646231227 52.2590559269 1.3716274560
0.008 0.0065 0.7884 0.1971 1.1643239426 0.0719972790 18.1789359653 0.5435436368 24.7298207272 0.1469693896 8.9496196759 0.1068136554 53.0227003110 .8693239608
0.0005 0.006999999999999999 0.794 0.1985 0.0718813759 0.0098200768 19.8892916831 0.4254092915 25.1437282723 0.3251304251 9.0124020342 0.1239161744 54.1173033655 .8842759678
0.008 0.006999999999999999 0.7879999999999999 0.19699999999999998 1.1840031230 0.0258609732 19.3004261726 0.4095225873 24.9940477531 0.5741847800 8.8841984794 0.2455368457 54.3626755281 1.2551051862
0.008 0.0075 0.7876 0.1969 1.1557246369 0.0411496520 20.6170961935 0.6302676937 24.6336594161 0.4650587178 8.7769956785 0.1728492162 55.1834759250 1.3093252797
0.008 0.008 0.7872 0.1968 1.1378094167 0.0432423281 21.9343709543 0.5521424626 24.1777835712 0.3204967119 8.6375770615 0.0467085953 55.8875410037 .9625900979
0.008 0.0085 0.7868 0.1967 1.1453062473 0.0429195691 23.0821673487 0.3513728967 23.9882524185 0.3351198093 8.6250425802 0.1366772132 56.8407685947 .8660894883
0.008 0.009000000000000001 0.7864 0.1966 1.1338405064 0.0263336970 24.3636112684 0.2456342397 23.7733092678 0.2327462627 8.5142113768 0.2584104731 57.7849724194 .7631246725
0.008 0.0095 0.7859999999999999 0.1965 1.1178546176 0.0093639019 25.4823801459 0.5335535478 23.6239175213 0.3737900398 8.5567626424 0.1728033284 58.7809149272 1.0895108179
0.008 0.01 0.7856 0.1964 1.0929386805 0.0235181479 26.7868041832 0.4932583800 23.4074342495 0.4644129926 8.4034901249 0.1534357016 59.6906672381 1.1346252221
0.0085 0.0 0.7932 0.1983 1.4455653381 0.0392555449 0.0000000000 0.0000000000 28.4029132882 0.2425817541 10.1201643104 0.1991436703 39.9686429367 .4809809693
0.0085 0.0005 0.7928 0.1982 1.4288628405 0.0616079416 1.5425403862 0.0603347429 28.0895949024 0.3166535186 10.0286845870 0.1779246411 41.0896827161 .6165208442
0.0085 0.001 0.7924 0.1981 1.3929772763 0.0268538130 3.0515177060 0.1382740206 27.7629929720 0.6864044540 9.8967426781 0.1550512366 42.1042306324 1.0065835242
0.0005 0.0075 0.7936 0.1984 0.0774488751 0.0032704696 21.0399605922 1.0423801039 25.2380606895 0.2741767034 8.9240009553 0.1354710689 55.2794711121 1.4552983458
0.0085 0.0015 0.792 0.198 1.3631553251 0.0194779613 4.5816609235 0.0610682542 27.5326486103 0.4242351382 9.7893199740 0.1476754244 43.2667848329 .6524567781
0.0085 0.002 0.7916 0.1979 1.3600683949 0.0325007712 6.0805088495 0.1468516019 27.2683253269 0.4017182513 9.6980601537 0.2021346885 44.4069627250 .7832053129
0.0085 0.0025 0.7912 0.1978 1.3416570609 0.0326347525 7.2942218966 0.1847195921 26.8961935666 0.5279849692 9.6275811841 0.2249004354 45.1596537082 .9702397492
0.0085 0.003 0.7908 0.1977 1.3350422103 0.0602443879 8.8878628072 0.1350703937 26.6359131010 0.5313372449 9.5798621938 0.1321188123 46.4386803123 .8587708388
0.0085 0.0035 0.7904 0.1976 1.3261672858 0.0459119659 10.2885916789 0.4140466241 26.4041248758 0.4066968734 9.5244465920 0.1305480569 47.5433304325 .9972035203
0.0085 0.004 0.79 0.1975 1.3069290955 0.0469315242 11.7098817084 0.3664262432 26.2782199760 0.6635861343 9.3065225393 0.1542219124 48.6015533192 1.2311658141
0.0085 0.0045 0.7896 0.1974 1.3273248847 0.0311620391 12.9695549905 0.3523685764 25.7418728037 0.4465718827 9.2422008587 0.2759303901 49.2809535376 1.1060328883
0.0085 0.005 0.7892 0.1973 1.2891792466 0.0510025520 14.5028730927 0.1384266749 25.5538817722 0.5356642970 9.1136674492 0.1585936500 50.4596015607 .8836871739
0.0085 0.0055 0.7888 0.1972 1.2919354343 0.0474469211 15.6199789354 0.3728978153 25.2442211739 0.2621887960 9.1275213496 0.1209695376 51.2836568932 .8035030700
0.0085 0.006 0.7884 0.1971 1.2563254889 0.0343954560 17.1764283400 0.6308299915 25.0914604125 0.3310527155 9.0446178503 0.1207546818 52.5688320917 1.1170328448
0.0005 0.008 0.7932 0.1983 0.0719364996 0.0050521756 22.3469547741 0.8716611357 24.8551480815 0.1039724335 8.8478045029 0.1373048417 56.1218438581 1.1179905865
0.0085 0.0065 0.7879999999999999 0.19699999999999998 1.2652555371 0.0401860866 18.1115074627 0.5203633396 24.8402281584 0.4125114706 8.9876629263 0.2054754899 53.2046540845 1.1785363867
0.0085 0.006999999999999999 0.7876 0.1969 1.2440880154 0.0332819682 19.4682415042 0.3037748402 24.8310836894 0.0596175585 8.8050333342 0.2293511117 54.3484465432 .6260254786
0.0085 0.0075 0.7872 0.1968 1.2282674978 0.0226842120 20.5861032718 0.4033801219 24.5161289249 0.3012647233 8.7135536107 0.1032547889 55.0440533052 .8305838461
0.0085 0.008 0.7868 0.1967 1.2099664113 0.0586916570 21.9283235549 0.5812220911 23.9217384386 0.5025182030 8.6525304779 0.1873471862 55.7125588827 1.3297791373
0.0085 0.0085 0.7864 0.1966 1.1948073789 0.0321764112 23.2118840645 0.2005549582 23.8895884107 0.3413980093 8.6288908859 0.1705949865 56.9251707400 .7447243652
0.0085 0.009000000000000001 0.7859999999999999 0.1965 1.1937049038 0.0249583414 24.3705657776 0.4421436828 23.6222811426 0.3136092267 8.4764979812 0.0914955805 57.6630498052 .8722068314
0.0085 0.0095 0.7856 0.1964 1.1862631969 0.0561537654 25.6267618051 0.1996109026 23.4783760776 0.1263031354 8.4925509134 0.0961743993 58.7839519930 .4782422027
0.0085 0.01 0.7852 0.1963 1.1779946337 0.0457121856 26.3606137148 0.5599415028 23.3945357353 0.2000244320 8.3887566118 0.2205103754 59.3219006956 1.0261884958
0.009000000000000001 0.0 0.7928 0.1982 1.5037208991 0.0579543377 0.0000000000 0.0000000000 27.9957437730 0.7337864403 9.9626036809 0.0839627092 39.4620683530 .8757034872
0.009000000000000001 0.0005 0.7924 0.1981 1.4784190958 0.0408942475 1.5460176408 0.0933407811 28.2641098743 0.2056824014 10.0297841029 0.2679951329 41.3183307138 .6079125629
0.0005 0.0085 0.7928 0.1982 0.0696764257 0.0062501684 23.7112480648 0.4389318503 24.5107385010 0.3643893035 8.7410415084 0.2808873874 57.0327044999 1.0904587096
0.009000000000000001 0.001 0.792 0.198 1.4658508798 0.0421811638 3.0524248159 0.0317560450 27.9018926435 0.2798329205 9.8721135218 0.1884781945 42.2922818610 .5422483238
0.009000000000000001 0.0015 0.7916 0.1979 1.4595667717 0.0082324702 4.5982912717 0.1585872106 27.3826793184 0.5881744200 9.7937180376 0.2270084730 43.2342553994 .9820025738
0.009000000000000001 0.002 0.7912 0.1978 1.4436360067 0.0122339967 6.0026485830 0.0937512699 27.0902488249 0.1467048716 9.6694727402 0.2853590984 44.2060061548 .5380492366
0.009000000000000001 0.0025 0.7908 0.1977 1.4173419758 0.0318567613 7.5501780736 0.3740525479 26.8235191023 0.4708077239 9.5426985561 0.3558730627 45.3337377078 1.2325900958
0.009000000000000001 0.003 0.7904 0.1976 1.4122705904 0.0415488329 8.8263305190 0.1995490591 26.7008869599 0.8147351149 9.5580917788 0.1299849175 46.4975798481 1.1858179244
0.009000000000000001 0.0035 0.79 0.1975 1.3973320529 0.0532055895 10.2798229499 0.1513783765 26.3367445778 0.5623026078 9.3660063499 0.0985122075 47.3799059305 .8653987813
0.009000000000000001 0.004 0.7896 0.1974 1.3736839622 0.0409684846 11.6463840153 0.2842058945 26.1082291099 0.4112231485 9.2853018823 0.1539517029 48.4135989697 .8903492305
0.009000000000000001 0.0045 0.7892 0.1973 1.3796373277 0.0469926047 13.1012371111 0.3597549529 25.8029963598 0.2363217213 9.2825530925 0.1635248910 49.5664238911 .8065941699
0.009000000000000001 0.005 0.7888 0.1972 1.3725814871 0.0376894941 14.2538714249 0.2746451560 25.6061496319 0.4740692975 9.1087196276 0.2713596348 50.3413221715 1.0577635824
0.009000000000000001 0.0055 0.7884 0.1971 1.3564853508 0.0372182920 15.6151410159 0.3526598362 25.4404903563 0.2359220970 8.9631437216 0.1685445635 51.3752604446 .7943447887
0.0005 0.009000000000000001 0.7924 0.1981 0.0749683061 0.0068228869 24.8377273765 0.7209267310 24.2626827467 0.5058446508 8.7568745374 0.0977409655 57.9322529667 1.3313352342
0.009000000000000001 0.006 0.7879999999999999 0.19699999999999998 1.3202139204 0.0494137649 16.9411845058 0.1473798490 25.3013019121 0.6519996303 9.0340624976 0.1736892718 52.5967628359 1.0224825160
0.009000000000000001 0.0065 0.7876 0.1969 1.3339397352 0.0504765063 18.1112050927 0.3962373541 24.8415757644 0.4131526450 8.9396140812 0.1585561411 53.2263346735 1.0184226465
0.009000000000000001 0.006999999999999999 0.7872 0.1968 1.3321757751 0.0526339205 19.4432959819 0.5183289791 24.8113508878 0.3094383661 8.8169081059 0.2124046184 54.4037307507 1.0928058841
0.009000000000000001 0.0075 0.7868 0.1967 1.2924315481 0.0855703923 20.5673563339 0.3451277346 24.3779030563 0.5669394616 8.8010750769 0.1164760540 55.0387660152 1.1141136425
0.009000000000000001 0.008 0.7864 0.1966 1.2849898412 0.0466874445 21.7871167804 0.6405930223 24.2574848380 0.1318614862 8.6701227324 0.1675734387 55.9997141920 .9867153917
0.009000000000000001 0.0085 0.7859999999999999 0.1965 1.2818477872 0.0596788412 23.1508053311 0.5080143001 24.0426379448 0.4160436075 8.5718260103 0.1923329595 57.0471170734 1.1760697083
0.009000000000000001 0.009000000000000001 0.7856 0.1964 1.2711537788 0.0424345512 24.4457047144 0.7530495950 23.9211608932 0.4776845634 8.5202587143 0.2061378568 58.1582781007 1.4793065664
0.009000000000000001 0.0095 0.7852 0.1963 1.2522463311 0.0419413171 25.1124304914 0.2074099289 23.6578964430 0.4713935101 8.4747387557 0.1126981814 58.4973120212 .8334429375
0.009000000000000001 0.01 0.7848 0.1962 1.2709332838 0.0495346364 26.4815617016 0.5415166691 23.4606646849 0.3900427947 8.3606090046 0.2106879057 59.5737686749 1.1917820059
0.0095 0.0 0.7924 0.1981 1.5842567044 0.0668239973 0.0000000000 0.0000000000 28.0192306197 0.5328933756 10.0702462882 0.2603532941 39.6737336123 .8600706670
0.0 0.002 0.7984 0.1996 0.0000000000 0.0000000000 6.0879169137 0.1610488412 27.8835074479 0.4971341019 9.9655723739 0.2097032527 43.9369967355 .8678861958
0.0005 0.0095 0.792 0.198 0.0724326134 0.0064793278 25.9233867427 0.7510096971 24.1573769666 0.6307003922 8.5742449453 0.1719069122 58.7274412680 1.5600963293
0.0095 0.0005 0.792 0.198 1.5595061387 0.0751354366 1.5653693187 0.0539575796 27.9141173548 0.3771535158 9.8820091650 0.1929083660 40.9210019772 .6991548980
0.0095 0.001 0.7916 0.1979 1.5598368812 0.0837624268 3.0530295558 0.0931593968 27.8108329836 0.1158093366 9.8794802784 0.2478579084 42.3031796990 .5405890686
0.0095 0.0015 0.7912 0.1978 1.5408743096 0.0582901841 4.5482490422 0.0479273090 27.5031937943 0.3655177590 9.7049871040 0.1925156590 43.2973042501 .6642509111
0.0095 0.002 0.7908 0.1977 1.5340389641 0.0382201258 6.0183718213 0.1630320989 26.9658840463 0.2287413629 9.6236229268 0.1912290507 44.1419177585 .6212226383
0.0095 0.0025 0.7904 0.1976 1.4899399605 0.0796254191 7.4310443067 0.2216613163 26.7381386389 0.5564312273 9.6153765575 0.1069132089 45.2744994636 .9646311716
0.0095 0.003 0.79 0.1975 1.4950664696 0.0460177381 8.8783381533 0.0628827764 26.4152907538 0.3755050069 9.5234570277 0.2607619677 46.3121524044 .7451674891
0.0095 0.0035 0.7896 0.1974 1.4732925866 0.0499076726 10.2769504352 0.2201336426 26.1401866226 0.2875895224 9.2903596555 0.1969453678 47.1807892999 .7545762054
0.0095 0.004 0.7892 0.1973 1.4562593465 0.0543852202 11.7071603786 0.2807442861 26.0721325216 0.4510349060 9.2888203332 0.2166469358 48.5243725799 1.0028113481
0.0095 0.0045 0.7888 0.1972 1.4739540717 0.0602464054 13.0102237510 0.2074509198 25.9340991682 0.6196097225 9.2599030648 0.2575202399 49.6781800557 1.1448272876
0.0095 0.005 0.7884 0.1971 1.4326112558 0.0327833903 14.2677804434 0.3830606240 25.5550368630 0.3964266732 9.0541836387 0.1692863195 50.3096122009 .9815570070
0.0005 0.01 0.7916 0.1979 0.0676919705 0.0107489908 27.0875111153 0.6100418806 23.9448402551 0.2903940090 8.5830410725 0.1070492662 59.6830844134 1.0182341466
0.0095 0.0055 0.7879999999999999 0.19699999999999998 1.4501406097 0.0286974075 15.6431102379 0.3278170181 25.3920727993 0.2938506306 9.1072902570 0.2121034297 51.5926139039 .8624684859
0.0095 0.006 0.7876 0.1969 1.4145857881 0.0690052537 16.7862198977 0.6387420805 25.0242726296 0.4296024354 8.9667721241 0.2024227598 52.1918504395 1.3397725294
0.0095 0.0065 0.7872 0.1968 1.3775977488 0.0488701230 17.9822443018 0.3886561038 24.8889344881 0.3055830802 8.9728194615 0.2167810425 53.2215960002 .9598903495
0.0095 0.006999999999999999 0.7868 0.1967 1.3666832454 0.0794980102 19.4467732365 0.5950126221 24.6791892461 0.5198766397 8.8053631889 0.1170318864 54.2980089169 1.3114191584
0.0095 0.0075 0.7864 0.1966 1.3512485941 0.0449650382 20.5862544568 0.1548931290 24.5253696515 0.4820951136 8.6668241847 0.0847851538 55.1296968871 .7667384346
0.0095 0.008 0.7859999999999999 0.1965 1.3689984431 0.0495549983 22.0545630161 0.7990864244 24.0461994749 0.4185836048 8.7203706093 0.1896776800 56.1901315434 1.4569027075
0.0095 0.0085 0.7856 0.1964 1.3622182213 0.0291949892 22.9015012934 0.7303909125 23.8270209911 0.5646355749 8.5797425248 0.0773377948 56.6704830306 1.4015592714
0.0095 0.009000000000000001 0.7852 0.1963 1.3222534993 0.0495005177 24.1688850097 0.4537046996 23.6148693099 0.6431175554 8.4737491914 0.3550980885 57.5797570103 1.5014208612
0.0095 0.0095 0.7848 0.1962 1.3113941196 0.0216545866 25.8291984980 0.5503465662 23.4697128964 0.1665913475 8.4347163767 0.3241626503 59.0450218907 1.0627551506
0.0095 0.01 0.7844 0.1961 1.3160245150 0.0204639097 26.5628992227 0.3665599570 23.3278292402 0.4564016252 8.3963432716 0.0499107561 59.6030962495 .8933362480
0.001 0.0 0.7992 0.1998 0.1759550244 0.0119891315 0.0000000000 0.0000000000 29.1949205628 0.6507168269 10.3107104171 0.2953464280 39.6815860043 .9580523864
0.01 0.0 0.792 0.198 1.6448377106 0.0787775348 0.0000000000 0.0000000000 28.4135016208 0.3748905947 10.0484758733 0.2615341365 40.1068152047 .7152022660
0.01 0.0005 0.7916 0.1979 1.6474285271 0.0681561478 1.5313526974 0.0305438570 28.3072332650 0.4233086122 9.9350058317 0.1776779603 41.4210203212 .6996865773
0.01 0.001 0.7912 0.1978 1.6400419440 0.0839877651 3.0395740923 0.0576409479 27.4568939038 0.5415007659 9.7047672008 0.1122570741 41.8412771409 .7953865530
0.01 0.0015 0.7908 0.1977 1.6414200378 0.0442593977 4.5614021358 0.1902370926 27.3410960488 0.4819394123 9.7068562810 0.2484940978 43.2507745034 .9649300004
0.01 0.002 0.7904 0.1976 1.6049832361 0.0715941925 6.0466434132 0.1045299579 27.1617681984 0.7321425842 9.6483620348 0.1360797418 44.4617568825 1.0443464764
0.01 0.0025 0.79 0.1975 1.5796814328 0.0535904965 7.4159258083 0.2290571748 26.7746202574 0.2576780413 9.5562226018 0.2087825241 45.3264501003 .7491082367
0.01 0.003 0.7896 0.1974 1.5867372734 0.0291020014 8.8366110978 0.1728630880 26.4108629056 0.4225049853 9.4766176501 0.2127378883 46.3108289269 .8372079630
0.01 0.0035 0.7892 0.1973 1.5578524260 0.0491256269 10.2021138684 0.2028683913 26.3776540444 0.4259819292 9.3938241023 0.1312831202 47.5314444411 .8092590676
0.01 0.004 0.7888 0.1972 1.5423075272 0.0350898961 11.6497100849 0.3327875119 25.9427623494 0.4821485402 9.2787047868 0.0909384076 48.4134847483 .9409643558
0.01 0.0045 0.7884 0.1971 1.5255499059 0.0571641573 12.9542853072 0.2778301230 25.7693062107 0.1588006011 9.1813976291 0.2056810777 49.4305390529 .6994759591
0.001 0.0005 0.7988 0.1997 0.1720963616 0.0160848055 1.5863840314 0.0762404151 28.5294919910 0.7589074173 10.2703581833 0.2419060936 40.5583305673 1.0931387315
0.01 0.005 0.7879999999999999 0.19699999999999998 1.5084064182 0.0825586762 14.2727695478 0.2244868434 25.5853579971 0.3434107445 9.1044315156 0.1597130026 50.4709654787 .8101692667
0.01 0.0055 0.7876 0.1969 1.5031696616 0.0413132590 15.5118816722 0.3755705213 25.3402862274 0.5669902536 9.0231772901 0.1368656626 51.3785148513 1.1207396965
0.01 0.006 0.7872 0.1968 1.4803484272 0.0039750305 16.8902351664 0.6492189496 25.0318769775 0.2307897609 8.9380747589 0.1109354339 52.3405353300 .9949191749
0.01 0.0065 0.7868 0.1967 1.4675045924 0.0512841740 18.2097777019 0.7889524879 24.9732561182 0.5962550288 8.8395581336 0.2904828635 53.4900965461 1.7269745542
0.01 0.006999999999999999 0.7864 0.1966 1.4752219180 0.0384107764 19.4785220831 0.7646418148 24.5408671200 0.3162713767 8.8395581336 0.4286984180 54.3341692547 1.5480223859
0.01 0.0075 0.7859999999999999 0.1965 1.4531172925 0.0569088629 20.7135522129 0.7068227665 24.3093676675 0.3776708362 8.8037139151 0.1994212706 55.2797510880 1.3408237362
0.01 0.008 0.7856 0.1964 1.4326112558 0.0732589513 21.6746351527 0.2792219247 24.2431424603 0.4406084824 8.6592375249 0.1763343815 56.0096263937 .9694237399
0.01 0.0085 0.7852 0.1963 1.4295794493 0.0590904022 23.0114127764 0.4089553523 23.9120164242 0.4454571481 8.5695170269 0.1792317504 56.9225256768 1.0927346530
0.01 0.009000000000000001 0.7848 0.1962 1.4022931908 0.0567056002 24.2981481706 0.2336570645 23.6199709610 0.4594088881 8.4874931402 0.1066759376 57.8079054626 .8564474904
0.01 0.0095 0.7844 0.1961 1.3905518311 0.0472387098 25.7034125918 0.5029555171 23.6112115223 0.3315005572 8.4855140116 0.1799071458 59.1906899568 1.0616019299
0.001 0.001 0.7984 0.1996 0.1679069562 0.0111257163 3.1655111835 0.0970254294 28.6662739960 0.4429520212 10.1051009425 0.2159310398 42.1047930782 .7670342067
0.01 0.01 0.784 0.196 1.3861970545 0.0227109869 26.4814105166 0.1901601813 23.2019243405 0.1430414675 8.3246548344 0.1371050044 59.3941867460 .4930176401
0.001 0.0015 0.7979999999999999 0.1995 0.1676313374 0.0213959713 4.5939069072 0.1247927413 28.4236086655 0.2747620660 10.0141709770 0.1524479499 43.1993178871 .5733987285
0.001 0.002 0.7976 0.1994 0.1632765608 0.0086780968 6.1213287950 0.3073637935 28.0740011762 0.6385155683 10.0723353685 0.3044857938 44.4309419005 1.2590432524
0.001 0.0025 0.7972 0.1993 0.1589217842 0.0169673746 7.6671952508 0.2879784645 27.4845198260 0.4566146573 9.7839323461 0.1881417906 45.0945692071 .9497022870
0.001 0.003 0.7968 0.1992 0.1595832693 0.0118227282 9.0337563163 0.0691535385 27.2769885081 0.4407453173 9.7289565507 0.2597524825 46.1992846444 .7814740665
0.001 0.0035 0.7964 0.1991 0.1581500517 0.0132590678 10.5248938080 0.2612700482 27.1046874602 0.5511190924 9.6246124912 0.1638950080 47.4123438111 .9895432164
0.0 0.0025 0.7979999999999999 0.1995 0.0000000000 0.0000000000 7.5997667482 0.1757328881 27.7242011719 0.4585039707 9.8795902300 0.2531136247 45.2035581501 .8873504835
0.001 0.004 0.7959999999999999 0.19899999999999998 0.1564412153 0.0138078128 11.8504837430 0.6213650585 26.8735730380 0.6573475523 9.5422587497 0.1387036593 48.4227567460 1.4312240829
0.001 0.0045 0.7956 0.1989 0.1558348540 0.0099014294 13.2483401000 0.4889117602 26.4163495870 0.3183884928 9.4360455131 0.1614904046 49.2565700541 .9786920870
0.001 0.005 0.7952 0.1988 0.1578193091 0.0066569779 14.8409227157 0.3966252680 26.0088912990 0.4185065664 9.3555609487 0.1433620334 50.3631942725 .9651508457
0.001 0.0055 0.7948 0.1987 0.1508185923 0.0156900450 15.7800838329 0.6244722415 26.1602081969 0.5241358875 9.2463790192 0.1841260775 51.3374896413 1.3484242515
0.001 0.006 0.7944 0.1986 0.1547875026 0.0081880581 17.0848102401 0.5882346400 25.7720014227 0.3277838054 9.1919529818 0.1743667224 52.2035521472 1.0985732259
0.001 0.0065 0.794 0.1985 0.1477316621 0.0110247509 18.6760321909 0.5574167172 25.6169304796 0.6765507292 9.2088855268 0.1869014048 53.6495798594 1.4318936021
0.001 0.006999999999999999 0.7936 0.1984 0.1467394345 0.0139479439 19.8814300640 0.2097092132 25.4195062064 0.7392377221 9.0436282860 0.1617677514 54.4913039909 1.1246626306
0.001 0.0075 0.7932 0.1983 0.1528581712 0.0029500223 20.9725320896 0.3231872448 25.0165720241 0.1867144758 8.9789767506 0.2503388866 55.1209390355 .7631906295
0.001 0.008 0.7928 0.1982 0.1394079751 0.0111257163 22.0594009356 0.4924854027 24.7896929349 0.7788518647 8.8937642678 0.1755780593 55.8822661134 1.4580410430
0.001 0.0085 0.7924 0.1981 0.1493853747 0.0099894221 23.3893752350 0.5320341986 24.5147813189 0.3208011618 8.7784250492 0.1938760532 56.8319669778 1.0567008357
0.0 0.003 0.7976 0.1994 0.0000000000 0.0000000000 8.9750965427 0.3840681848 27.5017499308 1.0704127283 9.7110344414 0.2952091894 46.1878809149 1.7496901025
0.001 0.009000000000000001 0.792 0.198 0.1419436678 0.0143152050 24.7415737270 0.5947498114 24.2282225371 0.5868780937 8.6791387628 0.3270392839 57.7908786947 1.5229823940
0.001 0.0095 0.7916 0.1979 0.1465189395 0.0101199767 25.7608628855 0.5126010192 24.0758468060 0.3264118990 8.6413154156 0.3405828215 58.6245440466 1.1897157164
0.001 0.01 0.7912 0.1978 0.1406758215 0.0101199767 27.1694533763 0.5121463559 24.0534187925 0.4642359533 8.6337287559 0.2439365682 59.9972767462 1.2304388541
0.0015 0.0 0.7988 0.1997 0.2550576121 0.0165906934 0.0000000000 0.0000000000 29.1690272769 0.5951026851 10.2164819039 0.1914959025 39.6405667929 .8031892810
0.0015 0.0005 0.7984 0.1996 0.2504272167 0.0101439691 1.5968157952 0.0502207297 28.7100711897 0.3077603608 10.1290703893 0.1147393185 40.6863845909 .4828643781
0.0015 0.001 0.7979999999999999 0.1995 0.2542307558 0.0106067042 3.1718609528 0.0158275587 28.4313092710 0.5533538110 10.1534796424 0.3028235284 42.0108806220 .8826116023
0.0015 0.0015 0.7976 0.1994 0.2487183803 0.0198034725 4.6462169115 0.0941949179 28.2445695878 0.3396163459 10.1176354238 0.1047658083 43.2571403034 .5583805446
0.0015 0.002 0.7972 0.1993 0.2448597175 0.0203094944 6.1189098353 0.1505869222 27.9795725014 0.3446157543 9.8590292825 0.3472079736 44.2023713367 .8627201445
0.0015 0.0025 0.7968 0.1992 0.2471197914 0.0214645983 7.6482971279 0.2583828772 27.8415391480 0.5664857278 9.8351697873 0.1899561307 45.5721258546 1.0362893340
0.0015 0.003 0.7964 0.1991 0.2417727873 0.0031065549 9.1723929461 0.3547600013 27.3918237874 0.4752233726 9.7353337430 0.1244671433 46.5413232638 .9575570721
0.0 0.0035 0.7972 0.1993 0.0000000000 0.0000000000 10.5264056579 0.2708016375 27.1563777746 0.6680870535 9.6666139988 0.1997389203 47.3493974313 1.1386276113
0.0015 0.0035 0.7959999999999999 0.19899999999999998 0.2397883321 0.0122021632 10.1900190697 0.1485384576 26.9770499242 0.6648683559 9.5981141578 0.1816663823 47.0049714838 1.0072753590
0.0015 0.004 0.7956 0.1989 0.2368667731 0.0125827139 11.8913036885 0.1530135442 26.6526619180 0.2210652251 9.5579818272 0.1915448860 48.3388142068 .5782063692
0.0015 0.0045 0.7952 0.1988 0.2348271942 0.0146259849 13.3228742968 0.5232892956 26.5828751807 0.4095161256 9.4752982310 0.3199425791 49.6158749027 1.2673739852
0.0015 0.005 0.7948 0.1987 0.2314095214 0.0074415027 14.5819428390 0.2145940766 26.1748393473 0.5059655280 9.4467108174 0.1802221618 50.4349025251 .9082232691
0.0015 0.0055 0.7944 0.1986 0.2238575670 0.0221248925 15.9861489653 0.2652275872 26.0877262477 0.4664761351 9.2703484660 0.1916524037 51.5680812460 .9454810185
0.0015 0.006 0.794 0.1985 0.2306377888 0.0082383737 17.3697939339 0.4626531235 25.8075204655 0.4459439355 9.1883245793 0.2996866503 52.5962767675 1.2165220830
0.0015 0.0065 0.7936 0.1984 0.2244088046 0.0126155141 18.6324909157 0.2620373792 25.4505011435 0.3247491282 9.2213100565 0.1362221670 53.5287109203 .7356241885
0.0015 0.006999999999999999 0.7932 0.1983 0.2274406111 0.0177679860 19.9335888833 0.2969688728 25.1486374083 0.3867194510 9.0934363565 0.0991063409 54.4031032592 .8005626507
0.0015 0.0075 0.7928 0.1982 0.2239126908 0.0118412189 21.0116890003 0.5789283440 25.0571927181 0.1555915390 8.9434623868 0.1724130696 55.2362567960 .9187741715
0.0015 0.008 0.7924 0.1981 0.2197784092 0.0237214111 22.4255709655 0.8785289532 24.6298091134 0.4263866530 8.8225156371 0.1411720193 56.0976741252 1.4698090366
0.0 0.004 0.7968 0.1992 0.0000000000 0.0000000000 11.7984761087 0.4266149854 26.9221831101 0.4720679221 9.5410492822 0.2780640730 48.2617085010 1.1767469805
0.0015 0.0085 0.792 0.198 0.2153685088 0.0156636843 23.5227203904 0.5019764022 24.4344062491 0.4790503908 8.7699587767 0.1685807105 56.9424539250 1.1652711878
0.0015 0.009000000000000001 0.7916 0.1979 0.2207155130 0.0127114948 24.8242719130 0.4305440427 24.4015824182 0.2418695092 8.6852960519 0.1458268179 58.1318658961 .8309518646
0.0015 0.0095 0.7912 0.1978 0.2163607364 0.0099772473 26.0003398993 0.2700514233 23.9988407511 0.2199862648 8.6487921238 0.2421212919 58.8643335106 .7421362273
0.0015 0.01 0.7908 0.1977 0.2082024208 0.0144276884 26.8805388729 0.4855683221 23.9470541792 0.3385658801 8.6014029882 0.1790090239 59.6371984611 1.0175709145
0.002 0.0 0.7984 0.1996 0.3412160404 0.0185137050 0.0000000000 0.0000000000 28.8761154956 0.7467655970 10.3633772290 0.2986787149 39.5807087650 1.0639580169
0.002 0.0005 0.7979999999999999 0.1995 0.3402789365 0.0168307185 1.5699048682 0.0378433862 28.9691003069 0.5157628917 10.2019682939 0.2397493363 41.0812524055 .8101863327
0.002 0.001 0.7976 0.1994 0.3331128485 0.0105607677 3.0891627669 0.0707674929 28.3236933092 0.3261335978 10.1720614612 0.2555634509 41.9180303858 .6630253093
0.002 0.0015 0.7972 0.1993 0.3296951757 0.0089116547 4.6634519996 0.1237628014 28.0195193924 0.3971071666 10.0132913643 0.1785364664 43.0259579320 .7083180891
0.002 0.002 0.7968 0.1992 0.3283722056 0.0194066934 6.1583691160 0.1210175119 27.9428983678 0.2958924467 9.9724993241 0.0540863487 44.4021390135 .4904030007
0.002 0.0025 0.7964 0.1991 0.3246237903 0.0238690313 7.5699833065 0.1246717979 27.5904994091 0.5299069989 9.7149926987 0.1566315886 45.2000992046 .8350794167
0.0 0.0045 0.7964 0.1991 0.0000000000 0.0000000000 13.2684477028 0.4690250414 26.5547679707 0.6158861636 9.4186731618 0.1950735825 49.2418888353 1.2799847875
0.002 0.003 0.7959999999999999 0.19899999999999998 0.3192216623 0.0172754716 9.0003444349 0.1982440443 27.4191609369 0.4126904928 9.6963009283 0.1764558267 46.4350279624 .8046658354
0.002 0.0035 0.7956 0.1989 0.3154181233 0.0101319800 10.4650245546 0.3345242358 27.1037248845 0.3325494912 9.6594671454 0.1483419334 47.5436347078 .8255476404
0.002 0.004 0.7952 0.1988 0.3105672329 0.0322658128 11.9182146155 0.2925319653 26.7829946659 0.2568873400 9.6329688121 0.1799587463 48.6447453264 .7616438644
0.002 0.0045 0.7948 0.1987 0.3138195344 0.0206625127 13.1417546866 0.3936236853 26.5856666502 0.4364605608 9.5027861287 0.1808409213 49.5440269999 1.0315876801
0.002 0.005 0.7944 0.1986 0.3120004505 0.0237198739 14.4785323103 0.3725838510 26.0923466110 0.3217547135 9.3748024771 0.2668428834 50.2576818489 .9849013218
0.002 0.0055 0.794 0.1985 0.3062675800 0.0213846068 15.8207525934 0.2995264133 25.7343647133 0.4160226726 9.2602329196 0.2180364163 51.1216178063 .9549701090
0.002 0.006 0.7936 0.1984 0.2965106755 0.0109550748 17.4491660502 0.3877361663 25.6543746738 0.3962009232 9.1810677743 0.1075580607 52.5811191738 .9024502250
0.002 0.0065 0.7932 0.1983 0.3003142145 0.0138605280 18.5345230464 0.5009030244 25.4443406591 0.6176140644 9.0570423800 0.1397408156 53.3362203000 1.2721184324
0.002 0.006999999999999999 0.7928 0.1982 0.2984400069 0.0156784207 19.9207381597 0.7258166684 25.1197601377 0.6728378984 9.0103129540 0.1851156423 54.3492512583 1.5994486298
0.002 0.0075 0.7924 0.1981 0.2955735716 0.0046198837 21.1516862949 0.3375881803 25.0015558434 0.3872801709 8.9347762112 0.1851858993 55.3835919211 .9146741342
