# Supplementary material for: Multipressure Sampling for Improving the Performance of MOF-based Electronic Noses
Source: ACS Sens. 2024 Jul 12;9(7):3531–9. doi: 10.1021/acssensors.4c00199 (PMC11287752; doi:10.1021/acssensors.4c00199)
Supplement: Supplementary file 2 — se4c00199_si_002.zip [file se4c00199_si_002.zip › Multiplex_Adsorption_Data/Methane_1bar/BAZGAM.csv]

methane_comp CO2_comp N2_comp O2_comp methane_mass methane_error CO2_mass CO2_error N2_mass N2_error O2_mass O2_error total_mass total_error
0.0 0.0 0.8 0.2 0.0000000000 0.0000000000 0.0000000000 0.0000000000 13.4187437180 1.0200610184 4.1641993612 0.2374945928 17.5829430792 1.2575556112
0.0 0.0005 0.7996 0.1999 0.0000000000 0.0000000000 0.0391286971 0.0196580545 13.1520850551 1.1041902810 4.0061052320 0.2205172264 17.1973189842 1.3443655619
0.0 0.005 0.7959999999999999 0.19899999999999998 0.0000000000 0.0000000000 0.4014314485 0.1006549814 12.9573965504 0.9146428379 4.1220409267 0.3218569380 17.4808689256 1.3371547573
0.002 0.008 0.792 0.198 0.0285335309 0.0102460313 0.5564970261 0.1548419399 12.9186433883 0.5666695541 3.9397056978 0.1673907528 17.4433796431 .8991482781
0.002 0.0085 0.7916 0.1979 0.0264199360 0.0137789528 0.6956212827 0.0614848158 13.0930326177 0.8699397855 4.0883141792 0.2225230638 17.9033880156 1.1677266179
0.002 0.009000000000000001 0.7912 0.1978 0.0221927462 0.0253631385 0.6188130994 0.0373435553 13.2286686850 0.2915246875 3.9797562105 0.2066838478 17.8494307411 .5609152291
0.002 0.0095 0.7908 0.1977 0.0274767334 0.0113820568 0.7130118147 0.1979857743 12.9712369654 0.2900608188 4.0988537878 0.1903442810 17.8105793013 .6897729309
0.002 0.01 0.7904 0.1976 0.0338175181 0.0084543795 0.8260502732 0.1045040918 13.0598156216 0.6288525750 4.0092671146 0.3176184107 17.9289505275 1.0594294570
0.0025 0.0 0.7979999999999999 0.1995 0.0359311129 0.0071675490 0.0000000000 0.0000000000 12.9297157203 0.6235557122 4.0999077487 0.1449723068 17.0655545819 .7756955680
0.0025 0.0005 0.7976 0.1994 0.0338175181 0.0171709260 0.0217381651 0.0330470955 13.1151772817 0.5238564077 4.0335082144 0.3115591023 17.2042411793 .8856335315
0.0025 0.001 0.7972 0.1993 0.0343459168 0.0183042686 0.0797066053 0.0183312304 13.1723843305 0.5510084595 4.0977998269 0.1928028322 17.3842366795 .7804467907
0.0025 0.0015 0.7968 0.1992 0.0369879104 0.0088418017 0.1057924034 0.0350217664 13.5516117023 0.4184436613 4.1125552790 0.3968607015 17.8069472951 .8591679309
0.0025 0.002 0.7964 0.1991 0.0396299040 0.0074726864 0.1579639996 0.0359684712 13.1022595610 0.7781546930 4.0018893886 0.1501811017 17.3017428532 .9717769523
0.0 0.0055 0.7956 0.1989 0.0000000000 0.0000000000 0.3883885495 0.1370558315 13.1327084741 0.3314309832 4.0840983357 0.3162585145 17.6051953593 .7847453292
0.0025 0.0025 0.7959999999999999 0.19899999999999998 0.0380447078 0.0178720664 0.1710068987 0.0523323719 13.1917609115 0.3977914956 3.9091408328 0.3284166396 17.3099533508 .7964125735
0.0025 0.003 0.7956 0.1989 0.0391015053 0.0090909153 0.2478150819 0.0470937835 12.8485186188 0.6453849491 3.9744864062 0.3393295697 17.1099216122 1.0408992176
0.0025 0.0035 0.7952 0.1988 0.0380447078 0.0158871491 0.2681040360 0.1020639711 13.1179453647 0.1696955044 4.0145369189 0.3161460970 17.4386310274 .6037927216
0.0025 0.004 0.7948 0.1987 0.0295903283 0.0209768302 0.2927406231 0.1165151228 13.0985687837 0.5829325478 4.0050512712 0.2121578970 17.4259510063 .9325823978
0.0025 0.0045 0.7944 0.1986 0.0464990873 0.0118625218 0.3478106413 0.0761353177 13.3264742845 0.6840047059 3.9966195843 0.3014843943 17.7174035974 1.0734869397
0.0025 0.005 0.794 0.1985 0.0406867014 0.0131993958 0.3333185313 0.0667266857 13.3329331448 1.2546607440 3.9881878974 0.3035260892 17.6951262749 1.6381129147
0.0025 0.0055 0.7936 0.1984 0.0412151001 0.0025886145 0.4072282926 0.0212989650 13.1530077495 0.7757000785 4.0198067232 0.4452856788 17.6212578654 1.2448733368
0.0025 0.006 0.7932 0.1983 0.0338175181 0.0117679982 0.4666459438 0.0886746624 12.9167979996 0.8148263470 3.9597309542 0.2247285787 17.3769924157 1.1399975863
0.0025 0.0065 0.7928 0.1982 0.0322323219 0.0171709260 0.4811380538 0.1939128807 12.9979951011 0.8738767856 4.0788285314 0.1663789972 17.5901940082 1.2513395895
0.0025 0.006999999999999999 0.7924 0.1981 0.0417434989 0.0274360573 0.5593954481 0.0967395838 13.3329331448 0.6582374895 4.1062315138 0.3536914263 18.0403036056 1.1361045569
0.0 0.006 0.7952 0.1988 0.0000000000 0.0000000000 0.4347633017 0.0930208345 13.2351275453 0.2746097080 4.1367963788 0.1872375634 17.8066872258 .5548681059
0.0025 0.0075 0.792 0.198 0.0380447078 0.0079083479 0.5304112280 0.0832003637 12.7931569587 0.5245904781 4.0271844493 0.2911985332 17.3887973438 .9068977229
0.0025 0.008 0.7916 0.1979 0.0332891193 0.0085854630 0.5695399252 0.2310753201 13.4030579143 0.5242463076 3.9945116626 0.3499404015 18.0003986214 1.1138474922
0.0025 0.0085 0.7912 0.1978 0.0348743155 0.0292104624 0.6579417965 0.1097580025 13.1954516889 1.0137114872 4.0451017839 0.2795361720 17.9333695848 1.4322161241
0.0025 0.009000000000000001 0.7908 0.1977 0.0354027142 0.0113820568 0.6796799616 0.1224218799 12.8863490866 0.3718080374 3.9955656234 0.2726806757 17.5969973858 .7782926498
0.0025 0.0095 0.7904 0.1976 0.0317039232 0.0088418017 0.7231562918 0.1523809366 12.9500149957 0.7496231364 3.9428675804 0.3168480520 17.6477427911 1.2276939267
0.0025 0.01 0.79 0.1975 0.0391015053 0.0096857085 0.7956168420 0.1005714850 12.8549774792 0.3873382461 3.9112487546 0.2747100005 17.6009445811 .7723054401
0.003 0.0 0.7976 0.1994 0.0417434989 0.0168425797 0.0000000000 0.0000000000 13.3089430921 0.8895539081 4.1325805353 0.0959972639 17.4832671263 1.0023937517
0.003 0.0005 0.7972 0.1993 0.0428002963 0.0193136780 0.0565192292 0.0479774212 13.0136809048 0.5046859680 3.9249502458 0.3564445146 17.0379506761 .9284215818
0.003 0.001 0.7968 0.1992 0.0454422899 0.0184258930 0.0826050273 0.0196580545 13.2065240209 0.6768980227 4.0788285314 0.1636866028 17.4133998695 .8786685730
0.003 0.0015 0.7964 0.1991 0.0459706886 0.0144127955 0.1130384584 0.0569449573 13.1714616362 0.6165365943 4.0451017839 0.1754267117 17.3755725671 .8633210588
0.0 0.0065 0.7948 0.1987 0.0000000000 0.0000000000 0.5318604390 0.1113537374 13.1723843305 0.6374315464 3.9755403671 0.1769399086 17.6797851366 .9257251924
0.003 0.002 0.7959999999999999 0.19899999999999998 0.0454422899 0.0184258930 0.1289797795 0.1089899175 13.4261252727 0.5271936637 4.0904221009 0.2110449712 17.6909694430 .8656544454
0.003 0.0025 0.7956 0.1989 0.0406867014 0.0140200023 0.1666592656 0.0727498151 13.3089430921 0.9954738755 4.0113750363 0.1258413379 17.5276640954 1.2080850308
0.003 0.003 0.7952 0.1988 0.0391015053 0.0241911991 0.2159324398 0.0617574770 12.7885434870 0.7454319562 4.0229686058 0.1561285696 17.0665460379 .9875092019
0.003 0.0035 0.7948 0.1987 0.0348743155 0.0209768302 0.2970882561 0.0982902725 13.0164489878 0.5513853358 4.0155908798 0.2769331049 17.3640024392 .9475855434
0.003 0.004 0.7944 0.1986 0.0454422899 0.0196006726 0.3188264212 0.0709965499 13.2111374926 0.8915271109 4.0018893886 0.4093169325 17.5772955923 1.3914412659
0.003 0.0045 0.794 0.1985 0.0454422899 0.0039541739 0.3391153753 0.0644206487 12.9684688824 0.6630314826 4.0809364532 0.3096277992 17.4339630008 1.0410341044
0.003 0.005 0.7936 0.1984 0.0422718976 0.0141784255 0.3507090633 0.1490927547 13.1271723081 0.4578870058 4.0134829581 0.1730037506 17.5336362271 .7941619366
0.003 0.0055 0.7932 0.1983 0.0428002963 0.0084543795 0.4289664576 0.1780584412 12.9315611090 0.7316215551 3.9439215413 0.3124847319 17.3472494042 1.2306191077
0.003 0.006 0.7928 0.1982 0.0406867014 0.0242373215 0.4550522557 0.0954280963 13.0865737573 0.9377153277 4.0977998269 0.3294432818 17.6801125413 1.3868240273
0.003 0.0065 0.7924 0.1981 0.0560102643 0.0282384502 0.4507046227 0.1078275318 12.9140299166 0.5993224666 4.0250765275 0.1492611021 17.4458213311 .8846495507
0.0 0.006999999999999999 0.7944 0.1986 0.0000000000 0.0000000000 0.5217159620 0.0727498151 13.0773468140 0.6883720259 4.0904221009 0.2196086225 17.6894848769 .9807304635
0.003 0.006999999999999999 0.792 0.198 0.0412151001 0.0196575687 0.4985285859 0.0537577199 12.9463242184 0.6143065781 3.9839720540 0.1742066908 17.4700399584 .8619285575
0.003 0.0075 0.7916 0.1979 0.0354027142 0.0253631385 0.5782351912 0.0913807696 13.2508133490 0.5562370029 4.1062315138 0.3089669680 17.9706827682 .9819478790
0.003 0.008 0.7912 0.1978 0.0332891193 0.0220665784 0.5724383472 0.0586885727 12.8512867018 0.4844487963 3.8353635726 0.2497153362 17.2923777409 .8149192836
0.003 0.0085 0.7908 0.1977 0.0496694797 0.0303357934 0.6593910075 0.1443402521 13.1640800815 0.7125351303 4.0018893886 0.2387262065 17.8750299573 1.1259373823
0.003 0.009000000000000001 0.7904 0.1976 0.0412151001 0.0296280470 0.6985197047 0.1490927547 13.2517360433 0.6285600778 3.9955656234 0.2840145862 17.9870364715 1.0912954657
0.003 0.0095 0.79 0.1975 0.0354027142 0.0103544580 0.6927228606 0.1014861680 13.1437808061 0.5108427837 4.0493176273 0.1794335477 17.9212240082 .8021169574
0.003 0.01 0.7896 0.1974 0.0380447078 0.0215545231 0.6622894295 0.0638968949 13.1087184214 0.5459232364 3.9470834238 0.3964910546 17.7561359825 1.0278657090
0.0035 0.0 0.7972 0.1993 0.0480842835 0.0143350979 0.0000000000 0.0000000000 13.3513870315 0.8805617743 4.0092671146 0.4773127976 17.4087384296 1.3722096698
0.0035 0.0005 0.7968 0.1992 0.0417434989 0.0090909153 0.0304334311 0.0169005593 13.4021352200 0.4526659793 4.0566953534 0.3707426243 17.5310075034 .8494000782
0.0035 0.001 0.7964 0.1991 0.0597090553 0.0108803956 0.0608668622 0.0350217664 12.7377952986 0.3547276742 3.9007091460 0.2324837943 16.7590803621 .6331136305
0.0 0.0075 0.794 0.1985 0.0000000000 0.0000000000 0.4970793749 0.1075154399 13.4058259973 0.7819615383 4.0187527624 0.2623155925 17.9216581346 1.1517925707
0.0035 0.0015 0.7959999999999999 0.19899999999999998 0.0459706886 0.0215545231 0.1202845135 0.0498663378 13.2886438167 0.3821603453 4.1610374786 0.2108554003 17.6159364974 .6644366065
0.0035 0.002 0.7956 0.1989 0.0422718976 0.0279602321 0.0956479264 0.0403703472 12.9306384147 0.9512150731 4.0356161361 0.3927415129 17.1041743748 1.4122871653
0.0035 0.0025 0.7952 0.1988 0.0560102643 0.0282384502 0.1912958527 0.0584015853 13.0570475386 0.6505983122 4.0408859405 0.1894082326 17.3452395961 .9266465803
0.0035 0.003 0.7948 0.1987 0.0438570937 0.0246938084 0.2072371738 0.0764656244 13.3430827825 0.5075791774 4.0503715882 0.1186068944 17.6445486382 .7273455046
0.0035 0.0035 0.7944 0.1986 0.0428002963 0.0122333148 0.2724516690 0.0989716691 13.0782695083 0.5338693796 4.0756666489 0.2179024253 17.4691881225 .8629767888
0.0035 0.004 0.794 0.1985 0.0375163091 0.0161658923 0.2796977241 0.0618933572 13.2932572884 0.1693942161 4.1557676743 0.1438338035 17.7662389959 .3912872691
0.0035 0.0045 0.7936 0.1984 0.0438570937 0.0127693320 0.3231740542 0.0472718324 13.2378956283 0.8109764124 4.1346884571 0.2135773085 17.7396152333 1.0845948853
0.0035 0.005 0.7932 0.1983 0.0501978784 0.0179966119 0.3449122193 0.1165151228 13.1871474399 0.7769195886 4.0598572359 0.4285669768 17.6421147735 1.3399983001
0.0035 0.0055 0.7928 0.1982 0.0480842835 0.0147194851 0.3912869715 0.0755815990 13.1234815307 0.7879744797 4.0461557448 0.3102585816 17.6090085305 1.1885341454
0.0035 0.006 0.7924 0.1981 0.0464990873 0.0136158825 0.4391109347 0.0852944092 13.1087184214 0.7788677076 3.8806838896 0.1368689011 17.4750123330 1.0146469004
0.0 0.008 0.7936 0.1984 0.0000000000 0.0000000000 0.6202623104 0.0963915985 13.0893418403 0.4641950394 4.0588032751 0.3983581679 17.7684074258 .9589448058
0.0035 0.0065 0.792 0.198 0.0428002963 0.0193136780 0.4898333199 0.0645509231 13.1779204965 0.7154683969 4.0725047663 0.2628063611 17.7830588790 1.0621393591
0.0035 0.006999999999999999 0.7916 0.1979 0.0544250681 0.0225670179 0.5289620170 0.0982902725 13.1816112739 0.6692784843 4.0229686058 0.1561285696 17.7879669648 .9462643443
0.0035 0.0075 0.7912 0.1978 0.0396299040 0.0094522837 0.5115714850 0.0937405422 13.1133318930 1.1040391486 4.1062315138 0.4680060955 17.7707647958 1.6752380700
0.0035 0.008 0.7908 0.1977 0.0528398720 0.0137789528 0.5463525491 0.1562461857 13.1336311684 0.7987655665 3.9460294630 0.3091826117 17.6788530525 1.2779733167
0.0035 0.0085 0.7904 0.1976 0.0523114732 0.0204374898 0.6043209893 0.1721086797 13.2923345941 0.5314078573 3.9902958191 0.2632287031 17.9392628757 .9871827299
0.0035 0.009000000000000001 0.79 0.1975 0.0507262771 0.0246485401 0.6709846956 0.0683437831 13.1742297192 0.6879266410 4.0451017839 0.4115902714 17.9410424758 1.1925092356
0.0035 0.0095 0.7896 0.1974 0.0538966694 0.0284747594 0.7448944568 0.1703424094 13.0238305425 0.7012476948 3.9481373847 0.2858857907 17.7707590534 1.1859506543
0.0035 0.01 0.7892 0.1973 0.0401583027 0.0204374898 0.8057613191 0.1585942791 13.0007631841 0.6399801524 4.0029433495 0.1546990525 17.8496261554 .9737109738
0.004 0.0 0.7968 0.1992 0.0591806566 0.0210300035 0.0000000000 0.0000000000 13.1188680591 0.7321008295 4.0018893886 0.4116982125 17.1799381043 1.1648290455
0.004 0.0005 0.7964 0.1991 0.0544250681 0.0127693320 0.0318826421 0.0268788600 13.3117111751 0.3083842695 4.0967458661 0.3141157024 17.4947647514 .6621481639
0.0 0.0085 0.7932 0.1983 0.0000000000 0.0000000000 0.5956257233 0.0993106141 13.0699652593 0.4429317249 4.1294186528 0.0725933475 17.7950096354 .6148356865
0.004 0.001 0.7959999999999999 0.19899999999999998 0.0549534668 0.0248740575 0.0797066053 0.0204949386 13.0791922026 0.6175851736 4.0682889228 0.6241726714 17.2821411975 1.2871268411
0.004 0.0015 0.7956 0.1989 0.0623510489 0.0190809746 0.1028939814 0.0295582208 13.2231325189 0.5429771978 4.1241488485 0.2436998195 17.5125263977 .8353162127
0.004 0.002 0.7952 0.1988 0.0597090553 0.0207627753 0.1550655776 0.0742358249 13.4307387444 0.4795312678 4.1104473573 0.1679737206 17.7559607346 .7425035886
0.004 0.0025 0.7948 0.1987 0.0560102643 0.0225174745 0.1811513757 0.0691988771 13.1705389418 0.8850250117 4.0946379444 0.4643173106 17.5023385262 1.4410586739
0.004 0.003 0.7944 0.1986 0.0591806566 0.0178720664 0.2202800728 0.0651983909 13.4335068274 0.6245597932 4.0746126880 0.2914273250 17.7875802448 .9990575755
0.004 0.0035 0.794 0.1985 0.0649930425 0.0321586083 0.2652056140 0.0689556465 13.1271723081 0.8004946366 4.0577493142 0.1076898403 17.5151202788 1.0092987317
0.004 0.004 0.7936 0.1984 0.0591806566 0.0162348303 0.3072327332 0.0591164416 13.1880701342 0.2794773972 4.0103210755 0.2300437084 17.5648045995 .5848723775
0.004 0.0045 0.7932 0.1983 0.0560102643 0.0204374898 0.3086819442 0.0384519132 13.2037559379 0.5835923142 3.9839720540 0.1543252091 17.5524202004 .7968069263
0.004 0.005 0.7928 0.1982 0.0549534668 0.0215026469 0.3376661643 0.0900845228 13.0515113726 0.8005882234 4.1241488485 0.2035645665 17.5682798522 1.1157399596
0.004 0.0055 0.7924 0.1981 0.0602374540 0.0190223539 0.3738964394 0.0937405422 13.0293667085 0.2186143098 4.0767206097 0.3833057285 17.5402212116 .7146829344
0.0 0.009000000000000001 0.7928 0.1982 0.0000000000 0.0000000000 0.7666326219 0.1625185309 13.2535814320 0.5916881295 4.1093933964 0.2914273250 18.1296074503 1.0456339854
0.004 0.006 0.792 0.198 0.0565386630 0.0223182009 0.4796888428 0.0816717517 13.1548531381 0.4263047542 4.0493176273 0.2167779976 17.7403982712 .7470727044
0.004 0.0065 0.7916 0.1979 0.0660498400 0.0183042686 0.4840364758 0.1001529584 13.2000651606 0.4377268150 4.0819904140 0.1713261927 17.8321418904 .7275102347
0.004 0.006999999999999999 0.7912 0.1978 0.0560102643 0.0070100012 0.5376572831 0.1300742565 13.2997161488 0.1953324512 3.8943853808 0.3640668246 17.7877690770 .6964835335
0.004 0.0075 0.7908 0.1977 0.0507262771 0.0204374898 0.5985241453 0.0507016780 13.1769978022 0.5988961513 4.2010879913 0.1394099812 18.0273362159 .8094453003
0.004 0.008 0.7904 0.1976 0.0554818656 0.0191976788 0.6014225673 0.0691988771 13.0745787310 0.5785521576 4.1051775530 0.2563530956 17.8366607169 .9233018091
0.004 0.0085 0.79 0.1975 0.0586522579 0.0198835252 0.6492465305 0.0498663378 13.0967233950 1.0199742140 4.0155908798 0.2498576444 17.8202130632 1.3395817214
0.004 0.009000000000000001 0.7896 0.1974 0.0618226502 0.0244666296 0.7115626037 0.1412218760 13.1723843305 0.4956303102 4.0250765275 0.3164270659 17.9708461119 .9777458817
0.004 0.0095 0.7892 0.1973 0.0591806566 0.0253631385 0.6956212827 0.2360034672 13.0321347915 0.4452475832 3.9512992673 0.4079468483 17.7382359981 1.1145610372
0.004 0.01 0.7888 0.1972 0.0533682707 0.0290186648 0.6970704937 0.0826939661 13.0579702329 0.5026982357 3.9902958191 0.2969402627 17.7987048164 .9113511293
0.0045 0.0 0.7964 0.1991 0.0591806566 0.0204920626 0.0000000000 0.0000000000 13.2175963529 0.7964086910 4.0703968446 0.1132407254 17.3471738541 .9301414790
0.0 0.0095 0.7924 0.1981 0.0000000000 0.0000000000 0.7086641817 0.1224218799 13.1548531381 0.8229812801 4.0672349620 0.2132441793 17.9307522818 1.1586473393
0.0045 0.0005 0.7959999999999999 0.19899999999999998 0.0618226502 0.0272727459 0.0434763302 0.0317506223 13.3670728352 0.6456909213 3.9544611499 0.2472296550 17.4268329655 .9519439445
0.0045 0.001 0.7956 0.1989 0.0655214412 0.0217607911 0.0797066053 0.0399519903 13.2461998773 0.3345400065 3.9924037409 0.1998194164 17.3838316647 .5960722043
0.0045 0.0015 0.7952 0.1988 0.0634078464 0.0229108225 0.1130384584 0.0546873171 13.2231325189 0.4229282997 4.0377240579 0.1729780652 17.4373028816 .6735045045
0.0045 0.002 0.7948 0.1987 0.0570670617 0.0202177255 0.1434718895 0.0347810641 12.9057256676 0.2954697206 4.0472097056 0.2798062630 17.1534743244 .6302747732
0.0045 0.0025 0.7944 0.1986 0.0649930425 0.0196575687 0.1695576876 0.0472718324 13.2388183226 0.7733169427 4.0735587271 0.4354784661 17.5469277798 1.2757248099
0.0045 0.003 0.794 0.1985 0.0597090553 0.0079083479 0.2318737609 0.0777728237 13.3255515902 0.6273670132 4.0588032751 0.5971188259 17.6759376815 1.3101670107
0.0045 0.0035 0.7936 0.1984 0.0607658528 0.0309913845 0.2927406231 0.0701633679 13.1160999760 0.4750576710 3.9734324454 0.2433714076 17.4430388973 .8195838310
0.0045 0.004 0.7932 0.1983 0.0671066374 0.0351454668 0.3217248432 0.1082939833 13.1686935532 0.7229732589 3.9924037409 0.2198310725 17.5499287747 1.0862437815
0.0045 0.0045 0.7928 0.1982 0.0639362451 0.0131145113 0.3217248432 0.0625683320 13.0192170708 0.5475240508 4.1979261087 0.1500330962 17.6028042678 .7732399903
0.0045 0.005 0.7924 0.1981 0.0760894156 0.0253190670 0.3709980174 0.0657117720 13.2729580130 0.5997655131 3.9797562105 0.4402176375 17.6998016565 1.1310139896
0.0 0.001 0.7992 0.1998 0.0000000000 0.0000000000 0.0652144952 0.0242499384 13.3430827825 0.5390746403 4.1473359874 0.1847290042 17.5556332651 .7480535829
0.0 0.01 0.792 0.198 0.0000000000 0.0000000000 0.7144610257 0.1418747228 12.9998404898 0.5227826836 4.0092671146 0.3280105015 17.7235686301 .9926679079
0.0045 0.0055 0.792 0.198 0.0639362451 0.0272317651 0.4347633017 0.0864682406 13.0247532369 1.1439534451 3.9702705628 0.2495551425 17.4937233465 1.5072085933
0.0045 0.006 0.7916 0.1979 0.0639362451 0.0143350979 0.4202711916 0.0783110504 13.2858757337 0.5411553113 3.9133566763 0.4613219316 17.6834398467 1.0951233912
0.0045 0.0065 0.7912 0.1978 0.0623510489 0.0260152536 0.4724427878 0.0617574770 13.3799905559 0.6588166782 3.9607849150 0.2396550335 17.8755693076 .9862444423
0.0045 0.006999999999999999 0.7908 0.1977 0.0560102643 0.0107772615 0.4927317419 0.1144784968 13.2969480658 0.4417538255 4.0493176273 0.2722077103 17.8950076993 .8392172941
0.0045 0.0075 0.7904 0.1976 0.0686918336 0.0137789528 0.5202667510 0.0842040232 13.4012125256 0.9873674436 4.1230948876 0.5011625453 18.1132659978 1.5865129649
0.0045 0.008 0.79 0.1975 0.0533682707 0.0301511551 0.6202623104 0.0632361026 13.0662744819 0.9818681724 3.9418136195 0.3405451762 17.6817186825 1.4158006063
0.0045 0.0085 0.7896 0.1974 0.0644646438 0.0215545231 0.6115670443 0.1468215975 12.9084937506 0.8922411284 3.9702705628 0.2645924607 17.5547960015 1.3252097097
0.0045 0.009000000000000001 0.7892 0.1973 0.0607658528 0.0120493447 0.5956257233 0.1406257489 13.1428581118 0.9485082349 4.0124289972 0.1765628252 17.8116786851 1.2777461537
0.0045 0.0095 0.7888 0.1972 0.0671066374 0.0314563706 0.6724339066 0.1409241277 13.0524340669 0.6259758575 4.0082131538 0.1821371229 17.8001877647 .9804934787
0.0045 0.01 0.7884 0.1971 0.0591806566 0.0181818306 0.6941720716 0.1153557395 12.9749277427 1.1102524476 4.0092671146 0.3827721186 17.7375475855 1.6265621363
0.0005 0.0 0.7996 0.1999 0.0063407846 0.0053886308 0.0000000000 0.0000000000 13.2342048510 0.5939055962 4.1483899483 0.1853773045 17.3889355839 .7846715315
0.005 0.0 0.7959999999999999 0.19899999999999998 0.0729190233 0.0196575687 0.0000000000 0.0000000000 13.0671971763 0.8245522036 3.9428675804 0.3068746006 17.0829837800 1.1510843729
0.005 0.0005 0.7956 0.1989 0.0813734028 0.0294010088 0.0275350091 0.0403703472 13.2175963529 0.6582892234 4.0071591929 0.1993741855 17.3336639577 .9274347649
0.005 0.001 0.7952 0.1988 0.0681634348 0.0294010088 0.0681129173 0.0472718324 13.2554268207 0.5026575879 3.9101947937 0.2309112553 17.3018979665 .8102416844
0.005 0.0015 0.7948 0.1987 0.0750326182 0.0298159249 0.1144876694 0.0424002586 13.0146035992 0.7268348563 4.0472097056 0.5463951047 17.2513335924 1.3454461445
0.005 0.002 0.7944 0.1986 0.0750326182 0.0204920626 0.1521671556 0.0793765558 13.3126338695 0.6463235073 4.0324542536 0.1627883408 17.5722878969 .9089804665
0.005 0.0025 0.794 0.1985 0.0692202323 0.0334856404 0.2347721829 0.1135944798 13.1530077495 0.7421812778 3.9470834238 0.4358354367 17.4040835885 1.3250968347
0.005 0.003 0.7936 0.1984 0.0734474220 0.0253190670 0.2246277059 0.0601029580 12.9620100221 0.4050029072 4.0566953534 0.1996859514 17.3167805034 .6901108836
0.005 0.0035 0.7932 0.1983 0.0702770297 0.0276792176 0.2318737609 0.0715857430 13.0016858785 0.3122144588 3.9618388759 0.2621291986 17.2656755450 .6736086180
0.005 0.004 0.7928 0.1982 0.0734474220 0.0294010088 0.3188264212 0.1387009259 13.0699652593 0.4330573243 4.0640730794 0.2397291842 17.5263121819 .8408884432
0.005 0.0045 0.7924 0.1981 0.0692202323 0.0255386641 0.3130295772 0.1213881838 13.0524340669 0.4252169546 4.0493176273 0.2878374636 17.4840015037 .8599812661
0.0005 0.0005 0.7992 0.1998 0.0058123859 0.0061621350 0.0347810641 0.0249331689 12.9776958258 0.3956626923 4.1051775530 0.1412464852 17.1234668288 .5680044814
0.005 0.005 0.792 0.198 0.0797882067 0.0154596137 0.3680995954 0.0335516605 13.2471225717 0.6267967955 4.0798824923 0.0877766548 17.7748928661 .7635847245
0.005 0.0055 0.7916 0.1979 0.0745042195 0.0161658923 0.3985330265 0.1130012931 12.9869227691 0.7988423041 4.0556413925 0.1498849446 17.5156014076 1.0778944341
0.005 0.006 0.7912 0.1978 0.0713338272 0.0240986894 0.4028806595 0.1204153951 13.3689182239 0.3421890035 3.9997814669 0.1677089864 17.8429141775 .6544120744
0.005 0.0065 0.7908 0.1977 0.0676350361 0.0272727459 0.4434585677 0.1022284578 13.1207134477 0.7295239451 3.9491913456 0.4455450472 17.5809983971 1.3045701960
0.005 0.006999999999999999 0.7904 0.1976 0.0708054284 0.0212413656 0.5028762189 0.1248678417 13.1769978022 0.5831077798 4.0387780187 0.1246350497 17.7894574682 .8538520368
0.005 0.0075 0.79 0.1975 0.0708054284 0.0261864085 0.5535986041 0.1186584378 13.0321347915 0.7163911956 4.1757929306 0.2204366132 17.8323317546 1.0816726551
0.005 0.008 0.7896 0.1974 0.0665782387 0.0324696606 0.5767859802 0.0852944092 13.1253269194 0.3620443760 3.9692166019 0.3057140609 17.7379077402 .7855225067
0.005 0.0085 0.7892 0.1973 0.0628794476 0.0193136780 0.6420004755 0.0454599729 13.2342048510 0.5963946737 4.0176988015 0.2544044080 17.9567835756 .9155727326
0.005 0.009000000000000001 0.7888 0.1972 0.0739758208 0.0273545235 0.6883752276 0.1494866596 13.1825339682 0.3180071080 3.9860799757 0.0609477416 17.9309649923 .5557960327
0.005 0.0095 0.7884 0.1971 0.0623510489 0.0310993061 0.7275039248 0.0689556465 12.8808129206 1.1885506492 3.9565690716 0.3310443919 17.6272369659 1.6196499937
0.0005 0.001 0.7988 0.1997 0.0089827782 0.0079083479 0.0753589723 0.0425979299 13.3504643372 0.5189251317 4.1146632007 0.1573758038 17.5494692884 .7268072133
0.005 0.01 0.7879999999999999 0.19699999999999998 0.0766178144 0.0229108225 0.7448944568 0.1254718821 12.9601646334 0.7377493710 3.8901695374 0.1565264949 17.6718464420 1.0426585705
0.0055 0.0 0.7956 0.1989 0.0766178144 0.0189045673 0.0000000000 0.0000000000 12.9287930260 0.4247441751 4.0429938622 0.6251471805 17.0484047026 1.0687959229
0.0055 0.0005 0.7952 0.1988 0.0755610169 0.0228131214 0.0420271192 0.0281012440 13.2000651606 0.6239870101 4.0303463318 0.1693436670 17.3479996285 .8442450425
0.0055 0.001 0.7948 0.1987 0.0681634348 0.0338175181 0.0666637063 0.0706406752 13.1004141723 0.5703296019 4.2632716821 0.4649389190 17.4985129955 1.1397267142
0.0055 0.0015 0.7944 0.1986 0.0723906246 0.0118625218 0.1246321465 0.0212989650 13.1354765571 0.4142640683 4.0282384101 0.2497331292 17.3607377383 .6971586843
0.0055 0.002 0.794 0.1985 0.0760894156 0.0090909153 0.1521671556 0.0493583483 13.0727333423 0.5647492368 4.1020156704 0.1255231545 17.4030055839 .7487216549
0.0055 0.0025 0.7936 0.1984 0.0729190233 0.0204920626 0.2217292838 0.0546873171 13.1871474399 0.5894449891 4.0735587271 0.3026905132 17.5553544741 .9673148820
0.0055 0.003 0.7932 0.1983 0.0760894156 0.0307017390 0.1826005867 0.0529705952 13.0902645347 0.6134245152 4.0914760618 0.2150286805 17.4404305988 .9121255299
0.0055 0.0035 0.7928 0.1982 0.0834869977 0.0053886308 0.2434674489 0.0759143149 12.9749277427 0.7631435222 4.0345621753 0.2472296550 17.3364443646 1.0916761229
0.0055 0.004 0.7924 0.1981 0.0845437952 0.0203279046 0.2898422011 0.1122554018 13.0635063989 0.6605769741 4.0609111968 0.0929877838 17.4988035920 .8861480643
0.0005 0.0015 0.7984 0.1996 0.0058123859 0.0077658435 0.0913002933 0.0268788600 13.1640800815 1.1143550280 4.0988537878 0.1024892265 17.3600465485 1.2514889580
0.0055 0.0045 0.792 0.198 0.0840153964 0.0272317651 0.3608535404 0.1224218799 13.1668481645 0.7216861869 4.0198067232 0.5025260627 17.6315238245 1.3738658946
0.0055 0.005 0.7916 0.1979 0.0940549721 0.0268601239 0.3970838155 0.1248005456 13.2056013266 0.7488640886 4.0651270403 0.3212489302 17.7618671545 1.2217736883
0.0055 0.0055 0.7912 0.1978 0.0840153964 0.0369728102 0.3869393385 0.1304611912 13.2471225717 0.4787921274 4.0830443749 0.2971646339 17.8011216815 .9433907627
0.0055 0.006 0.7908 0.1977 0.0829585990 0.0172358446 0.3956346045 0.1121056280 13.1862247455 0.2980402684 4.0566953534 0.2329611154 17.7215133024 .6603428564
0.0055 0.0065 0.7904 0.1976 0.0665782387 0.0198835252 0.4753412098 0.0713506496 13.4381202991 0.5052591952 4.1989800696 0.2813424099 18.1790198172 .8778357799
0.0055 0.006999999999999999 0.79 0.1975 0.0739758208 0.0186068390 0.5159191180 0.1120306660 13.0413617349 0.7006744187 4.0472097056 0.2927659689 17.6784663793 1.1240778926
0.0055 0.0075 0.7896 0.1974 0.0887709849 0.0190809746 0.5985241453 0.1373619651 13.0662744819 0.5282906541 4.0324542536 0.4480213939 17.7860238657 1.1327549877
0.0055 0.008 0.7892 0.1973 0.0766178144 0.0191976788 0.5782351912 0.0596821620 13.3384693109 0.9195221956 4.1125552790 0.2518591590 18.1058775955 1.2502611954
0.0055 0.0085 0.7888 0.1972 0.0882425862 0.0193714170 0.6289575764 0.1297509295 13.0478205952 0.4961796831 3.9860799757 0.1741556711 17.7511007335 .8194577007
0.0055 0.009000000000000001 0.7884 0.1971 0.0729190233 0.0264410635 0.7014181267 0.1277937898 13.0856510630 0.3843373578 4.0935839835 0.3559455369 17.9535721965 .8945177480
0.0005 0.002 0.7979999999999999 0.1995 0.0068691834 0.0053886308 0.1420226785 0.0395292060 13.2951026771 0.8083434335 4.1325805353 0.3821912629 17.5765750743 1.2354525332
0.0055 0.0095 0.7879999999999999 0.19699999999999998 0.0892993836 0.0234884969 0.7579373559 0.1504948239 13.1926836059 1.1974084209 4.1705231263 0.5597554281 18.2104434717 1.9311471698
0.0055 0.01 0.7876 0.1969 0.0866573900 0.0232495437 0.7782263100 0.0638968949 13.1769978022 0.6666528830 4.1399582614 0.4701468839 18.1818397636 1.2239462055
0.006 0.0 0.7952 0.1988 0.0903561811 0.0567530728 0.0000000000 0.0000000000 13.3486189485 0.8289801409 4.1051775530 0.3419124407 17.5441526826 1.2276456544
0.006 0.0005 0.7948 0.1987 0.0903561811 0.0308830858 0.0275350091 0.0322754616 13.2600402924 0.8618459025 4.1157171616 0.6116969469 17.4936486442 1.5367013968
0.006 0.001 0.7944 0.1986 0.0808450041 0.0506381341 0.0710113393 0.0403703472 13.1271723081 0.5509219270 4.0630191185 0.4283803142 17.3420477700 1.0703107225
0.006 0.0015 0.794 0.1985 0.0824302003 0.0447613289 0.1144876694 0.0295582208 12.9112618336 0.9601094565 3.9618388759 0.2617050822 17.0700185792 1.2961340884
0.006 0.002 0.7936 0.1984 0.0972253644 0.0196006726 0.1463703116 0.0545334847 13.2526587377 0.2659921491 4.2411385040 0.1596185361 17.7373929177 .4997448425
0.006 0.0025 0.7932 0.1983 0.0824302003 0.0237250437 0.1637608436 0.0562024880 13.2139055756 0.6284462922 4.0703968446 0.2689232306 17.5304934641 .9772970545
0.006 0.003 0.7928 0.1982 0.0861289913 0.0280798060 0.2144832288 0.1039398542 13.0588929273 0.7175359061 3.9913497800 0.2643404438 17.3508549274 1.1138960101
0.006 0.0035 0.7924 0.1981 0.0898277823 0.0160271267 0.2854945681 0.0946324800 13.0874964517 0.4722320402 3.9681626411 0.3419124407 17.4309814432 .9248040876
0.0005 0.0025 0.7976 0.1994 0.0084543795 0.0077658435 0.2057879628 0.0862737112 13.6171230001 0.6647908634 4.0061052320 0.3850290834 17.8374705744 1.1438595015
0.006 0.004 0.792 0.198 0.0924697759 0.0353672069 0.2666548250 0.0567972399 13.0201397652 0.4434081527 3.9502453064 0.2927356132 17.3295096725 .8283082127
0.006 0.0045 0.7916 0.1979 0.0871857887 0.0295147462 0.3478106413 0.0648106864 13.2305140736 0.6543041465 3.9818641322 0.2526518079 17.6473746358 1.0012813870
0.006 0.005 0.7912 0.1978 0.0898277823 0.0197708697 0.3695488064 0.1107485495 13.3237062015 0.8666256424 4.0324542536 0.0867583297 17.8155370438 1.0839033913
0.006 0.0055 0.7908 0.1977 0.0813734028 0.0246485401 0.4260680356 0.0617574770 13.4482699367 0.2426528221 3.9934577017 0.1312001366 17.9491690768 .4602589758
0.006 0.006 0.7904 0.1976 0.0892993836 0.0278401447 0.4782396318 0.0783110504 12.9057256676 0.8990395730 4.1083394355 0.2193251780 17.5816041185 1.2245159461
0.006 0.0065 0.79 0.1975 0.0866573900 0.0266094796 0.4941809529 0.1251366640 13.1908382172 0.6520622832 4.0166448407 0.3085352286 17.7883214008 1.1123436554
0.006 0.006999999999999999 0.7896 0.1974 0.0776746118 0.0268601239 0.5275128060 0.0537577199 13.3237062015 0.5633424859 3.9902958191 0.3685187375 17.9191894384 1.0124790672
0.006 0.0075 0.7892 0.1973 0.0686918336 0.0261009713 0.5825828242 0.0701633679 13.1373219458 0.7382154409 3.9618388759 0.2194061995 17.7504354795 1.0538859796
0.006 0.008 0.7888 0.1972 0.0760894156 0.0328118161 0.5898288793 0.0937405422 13.1004141723 0.4467822792 3.8785759679 0.2520707757 17.6449084351 .8254054132
0.006 0.0085 0.7884 0.1971 0.0819018016 0.0379565392 0.6608402185 0.1357625325 13.0921099233 0.7817655377 4.0830443749 0.2603432669 17.9178963183 1.2158278763
0.0005 0.003 0.7972 0.1993 0.0047555885 0.0039541739 0.2072371738 0.0584015853 13.1373219458 0.3635275166 4.0198067232 0.2169623936 17.3691214313 .6428456694
0.006 0.009000000000000001 0.7879999999999999 0.19699999999999998 0.0797882067 0.0282384502 0.6579417965 0.1357625325 13.0598156216 0.5729448910 3.9902958191 0.1342135462 17.7878414439 .8711594199
0.006 0.0095 0.7876 0.1969 0.0824302003 0.0368214677 0.7390976128 0.0921132925 12.9869227691 0.3284584480 3.9238962849 0.2472296550 17.7323468671 .7046228632
0.006 0.01 0.7872 0.1968 0.0803166054 0.0127693320 0.8014136861 0.1400870656 13.1853020512 0.3964365634 4.0535334708 0.1568101090 18.1205658135 .7061030700
0.0065 0.0 0.7948 0.1987 0.1099069337 0.0294389701 0.0000000000 0.0000000000 13.4335068274 0.9971487286 3.9713245236 0.2381671716 17.5147382847 1.2647548703
0.0065 0.0005 0.7944 0.1986 0.0850721939 0.0158166958 0.0362302751 0.0317506223 12.8559001735 0.7254889211 3.9913497800 0.1452172961 16.9685524225 .9182735353
0.0065 0.001 0.794 0.1985 0.0856005926 0.0085854630 0.0782573943 0.0624339208 13.0044539615 0.5572462696 3.9397056978 0.3047824475 17.1080176462 .9330481009
0.0065 0.0015 0.7936 0.1984 0.1025093516 0.0261864085 0.1304289905 0.0439567462 13.2554268207 0.5310232157 4.0314002927 0.3144267501 17.5197654555 .9155931205
0.0065 0.002 0.7932 0.1983 0.0988105606 0.0244666296 0.1521671556 0.0409898772 13.3384693109 0.7596952133 4.0335082144 0.2241346337 17.6229552415 1.0492863538
0.0065 0.0025 0.7928 0.1982 0.0861289913 0.0232975304 0.1550655776 0.0569449573 13.2305140736 0.4577679929 3.9481373847 0.4583166709 17.4198460272 .9963271515
0.0065 0.003 0.7924 0.1981 0.0882425862 0.0181818306 0.2260769169 0.1042626496 13.2563495150 0.3679965983 4.0113750363 0.2215224154 17.5820440544 .7119634939
0.0005 0.0035 0.7968 0.1992 0.0042271898 0.0025886145 0.2521627150 0.0603818596 13.0505886782 0.7593365154 4.0314002927 0.2212815865 17.3383788757 1.0435885760
0.0065 0.0035 0.792 0.198 0.0972253644 0.0070100012 0.2246277059 0.0557522606 13.3237062015 0.5512741532 4.0472097056 0.0837882312 17.6927689774 .6978246462
0.0065 0.004 0.7916 0.1979 0.0940549721 0.0151678967 0.2753500911 0.1020639711 13.2471225717 0.8618300969 4.0472097056 0.3726314359 17.6637373405 1.3516934006
0.0065 0.0045 0.7912 0.1978 0.0856005926 0.0207627753 0.3521582743 0.1172339151 13.0625837046 0.5782754412 4.0335082144 0.4015355737 17.5338507859 1.1178077053
0.0065 0.005 0.7908 0.1977 0.0840153964 0.0165077037 0.3217248432 0.1102162843 13.2711126244 0.4987194890 3.9755403671 0.2974037765 17.6523932311 .9228472535
0.0065 0.0055 0.7904 0.1976 0.0834869977 0.0240058232 0.4318648796 0.0914726558 13.2914118998 0.5362434029 4.0524795099 0.2376442193 17.8592432870 .8893661012
0.0065 0.006 0.79 0.1975 0.0966969657 0.0172358446 0.4666459438 0.0886746624 13.1456261948 0.5657132201 3.9302200501 0.4359067957 17.6391891544 1.1075305228
0.0065 0.0065 0.7896 0.1974 0.0982821619 0.0326411867 0.4492554117 0.0691988771 12.9573965504 0.6816107369 4.0124289972 0.1784402739 17.5173631212 .9618910746
0.0065 0.006999999999999999 0.7892 0.1973 0.0882425862 0.0212938784 0.4840364758 0.1124049760 13.3126338695 0.7343765892 3.9913497800 0.1964555904 17.8762627115 1.0645310340
0.0065 0.0075 0.7888 0.1972 0.0834869977 0.0244666296 0.5941765123 0.0793765558 12.9666234937 0.9689362544 3.9586769933 0.0862446583 17.6029639970 1.1590240981
0.0065 0.008 0.7884 0.1971 0.0824302003 0.0338175181 0.5753367692 0.1139636536 13.1013368667 0.5297712020 4.2074117565 0.4113743042 17.9665155927 1.0889266779
0.0005 0.004 0.7964 0.1991 0.0068691834 0.0063407846 0.2796977241 0.0981191840 13.1216361421 0.5074449753 4.1230948876 0.2506211667 17.5312979372 .8625261106
0.0065 0.0085 0.7879999999999999 0.19699999999999998 0.0919413772 0.0193136780 0.6144654663 0.0795879452 13.1520850551 0.9319011801 3.9987275060 0.2723545805 17.8572194046 1.3031573838
0.0065 0.009000000000000001 0.7876 0.1969 0.0877141875 0.0266094796 0.6463481085 0.1797021647 13.0625837046 1.0042136496 3.9586769933 0.5065770533 17.7553229939 1.7171023472
0.0065 0.0095 0.7872 0.1968 0.0824302003 0.0255386641 0.7086641817 0.2068669396 13.2775714847 0.9536214467 4.0103210755 0.3268978163 18.0789869422 1.5129248667
0.0065 0.01 0.7868 0.1967 0.0924697759 0.0293249388 0.7202578697 0.0796934296 13.0874964517 0.4794957583 4.0387780187 0.1232007666 17.9390021160 .7117148933
0.006999999999999999 0.0 0.7944 0.1986 0.0898277823 0.0176836035 0.0000000000 0.0000000000 12.8983441129 0.8345646573 3.9365438152 0.2521588970 16.9247157104 1.1044071578
0.006999999999999999 0.0005 0.794 0.1985 0.1046229465 0.0255823573 0.0362302751 0.0303989065 13.1400900288 0.6839250419 4.1631454003 0.1977405853 17.4440886507 .9376468910
0.006999999999999999 0.001 0.7936 0.1984 0.0845437952 0.0355247454 0.0811558163 0.0537577199 13.1926836059 0.7137051121 4.0956919052 0.1258413379 17.4540751226 .9288289153
0.006999999999999999 0.0015 0.7932 0.1983 0.1003957567 0.0221675701 0.1028939814 0.0335516605 13.1705389418 1.1428216551 4.1104473573 0.1945692821 17.4842760372 1.3931101678
0.006999999999999999 0.002 0.7928 0.1982 0.1046229465 0.0406008318 0.1376750455 0.0204949386 12.9970724068 0.6655536935 4.0640730794 0.2511347897 17.3034434782 .9777842536
0.006999999999999999 0.0025 0.7924 0.1981 0.0998673580 0.0268185125 0.1753545317 0.0603818596 13.0413617349 0.2835180107 4.0198067232 0.1318757340 17.3363903478 .5025941168
0.0 0.0015 0.7988 0.1997 0.0000000000 0.0000000000 0.1144876694 0.0169005593 13.3107884808 0.5956175970 4.0566953534 0.2230217044 17.4819715036 .8355398607
0.0005 0.0045 0.7959999999999999 0.19899999999999998 0.0058123859 0.0090909153 0.3420137973 0.0922955148 13.3467735599 0.8609682548 4.0788285314 0.2910917022 17.7734282745 1.2534463871
0.006999999999999999 0.003 0.792 0.198 0.0988105606 0.0136158825 0.2478150819 0.0895232431 13.1936063002 1.5002272172 3.9618388759 0.2944608962 17.5020708186 1.8978272390
0.006999999999999999 0.0035 0.7916 0.1979 0.1046229465 0.0356189340 0.2362213939 0.0445264038 12.9758504371 0.9782405169 4.1020156704 0.2590772147 17.4187104479 1.3174630694
0.006999999999999999 0.004 0.7912 0.1978 0.1009241555 0.0354303064 0.2695532470 0.0816717517 13.1613119985 0.6711584980 4.0851522966 0.4647668645 17.6169416976 1.2530274206
0.006999999999999999 0.0045 0.7908 0.1977 0.0982821619 0.0432383865 0.3521582743 0.1090669694 13.0570475386 0.4854950701 4.1252028093 0.1737469743 17.6326907841 .8115474003
0.006999999999999999 0.005 0.7904 0.1976 0.1046229465 0.0410113663 0.3144787882 0.0651983909 13.2711126244 0.7693433999 4.0324542536 0.3557582398 17.7226686127 1.2313113969
0.006999999999999999 0.0055 0.79 0.1975 0.0882425862 0.0363943609 0.4101267146 0.0632361026 12.7608626570 0.7265536822 3.9997814669 0.1788630892 17.2590134247 1.0050472349
0.006999999999999999 0.006 0.7896 0.1974 0.0988105606 0.0377500116 0.4463569897 0.0886746624 12.8402143698 0.5829325478 4.1367963788 0.1344781370 17.5221782989 .8438353588
0.006999999999999999 0.0065 0.7892 0.1973 0.0898277823 0.0203279046 0.4985285859 0.0657117720 13.1290176967 0.5646225918 4.2348147388 0.3899142414 17.9521888037 1.0405765098
0.006999999999999999 0.006999999999999999 0.7888 0.1972 0.1062081427 0.0158166958 0.5188175400 0.1027203378 13.0321347915 0.4290439365 4.0314002927 0.3496228224 17.6885607669 .8972037925
0.006999999999999999 0.0075 0.7884 0.1971 0.0972253644 0.0328118161 0.5086730629 0.0359684712 13.0542794556 0.8649067190 3.9070329111 0.0483445310 17.5672107940 .9820315373
0.0005 0.005 0.7956 0.1989 0.0047555885 0.0061621350 0.3811424945 0.0877221679 13.3984444426 0.5219025391 4.1641993612 0.2233203543 17.9485418868 .8391071963
0.006999999999999999 0.008 0.7879999999999999 0.19699999999999998 0.0924697759 0.0386851381 0.5811336132 0.0997326756 13.0708879536 0.7578775594 3.9397056978 0.2272844053 17.6841970405 1.1235797784
0.006999999999999999 0.0085 0.7876 0.1969 0.1178329145 0.0253631385 0.6043209893 0.0523323719 12.9029575846 1.0664271050 3.9755403671 0.1989279580 17.6006518555 1.3430505734
0.006999999999999999 0.009000000000000001 0.7872 0.1968 0.0998673580 0.0212413656 0.6246099434 0.1105207497 13.1936063002 0.8022963871 3.9207344023 0.3152030265 17.8388180039 1.2492615289
0.006999999999999999 0.0095 0.7868 0.1967 0.0940549721 0.0220665784 0.7057657597 0.1248678417 13.3910628880 0.8167299154 3.9902958191 0.3115448404 18.1811794389 1.2752091759
0.006999999999999999 0.01 0.7864 0.1966 0.1025093516 0.0215026469 0.7173594477 0.0879134924 13.2886438167 0.1151853706 4.0588032751 0.4051598829 18.1673158911 .6297613928
0.0075 0.0 0.794 0.1985 0.0988105606 0.0235359965 0.0000000000 0.0000000000 13.3264742845 0.9060576486 4.0008354277 0.1601743126 17.4261202728 1.0897679577
0.0075 0.0005 0.7936 0.1984 0.1003957567 0.0339164481 0.0289842201 0.0259242746 13.2037559379 0.3391199819 4.1009617095 0.3434295522 17.4340976242 .7423902568
0.0075 0.001 0.7932 0.1983 0.1125489273 0.0571648296 0.0681129173 0.0416001819 13.2572722093 0.6248650628 4.0345621753 0.1606175492 17.4724962292 .8842476235
0.0075 0.0015 0.7928 0.1982 0.1030377503 0.0287479984 0.1115892474 0.0612109399 13.0229078482 0.5078474752 4.1367963788 0.3435330415 17.3743312247 .9413394550
0.0075 0.002 0.7924 0.1981 0.1125489273 0.0260152536 0.1333274125 0.0373435553 12.6990421365 0.8153736605 4.0883141792 0.3472253221 17.0332326555 1.2259577915
0.0005 0.0055 0.7952 0.1988 0.0047555885 0.0039541739 0.3753456504 0.1168031705 13.1954516889 0.6350496969 4.0050512712 0.1812077210 17.5806041990 .9370147623
0.0075 0.0025 0.792 0.198 0.1268156927 0.0263140440 0.1710068987 0.0701633679 13.4445791594 0.7475851490 4.0398319796 0.2125345461 17.7822337304 1.0565971070
0.0075 0.003 0.7916 0.1979 0.0956401683 0.0102460313 0.2144832288 0.0719369425 13.0745787310 0.9813234909 3.9744864062 0.3078143172 17.3591885343 1.3713207819
0.0075 0.0035 0.7912 0.1978 0.1040945478 0.0210300035 0.2362213939 0.0812592654 13.4085940803 0.5142512527 4.0503715882 0.2723708946 17.7992816102 .8889114162
0.0075 0.004 0.7908 0.1977 0.1157193196 0.0171709260 0.2927406231 0.0802187710 13.1742297192 0.7943021032 4.0788285314 0.2711773911 17.6615181933 1.1628691913
0.0075 0.0045 0.7904 0.1976 0.0961685670 0.0449107828 0.3652011734 0.0963915985 13.1013368667 0.8707301740 3.9776482888 0.2368388655 17.5403548959 1.2488714208
0.0075 0.005 0.79 0.1975 0.1072649401 0.0290571256 0.4043298705 0.0769038264 13.2120601869 0.4422546235 3.9491913456 0.3609781329 17.6728463431 .9091937084
0.0075 0.0055 0.7896 0.1974 0.1141341235 0.0496132352 0.3854901275 0.1845455134 13.2388183226 0.6877781153 4.1410122222 0.3380175884 17.8794547958 1.2599544523
0.0075 0.006 0.7892 0.1973 0.0966969657 0.0204920626 0.4608490998 0.0759143149 13.0284440142 0.7169994022 4.0018893886 0.1660582148 17.5878794683 .9794639945
0.0075 0.0065 0.7888 0.1972 0.1035661491 0.0290186648 0.4782396318 0.0750237936 12.8780448375 0.4519733225 4.0061052320 0.2023385266 17.4659558504 .7583543075
0.0075 0.006999999999999999 0.7884 0.1971 0.1104353324 0.0294010088 0.4478062007 0.1142581338 13.0496659839 0.6397832379 3.9555151107 0.1902508834 17.5634226277 .9736932639
0.0005 0.006 0.7948 0.1987 0.0084543795 0.0077658435 0.4666459438 0.0993951698 13.2166736586 0.8068886785 4.0250765275 0.2913510811 17.7168505094 1.2054007729
0.0075 0.0075 0.7879999999999999 0.19699999999999998 0.1183613132 0.0502840169 0.5680907142 0.1265386123 13.3892174993 0.6087657249 4.0377240579 0.4995107372 18.1133935846 1.2850990913
0.0075 0.008 0.7876 0.1969 0.1067365414 0.0478018348 0.6231607324 0.1057030307 13.0884191460 0.2292296615 3.9049249894 0.1184944530 17.7232414092 .5012289800
0.0075 0.0085 0.7872 0.1968 0.1072649401 0.0178720664 0.6275083654 0.1326958248 13.1068730327 0.7836929201 4.0535334708 0.3176184107 17.8951798090 1.2518792220
0.0075 0.009000000000000001 0.7868 0.1967 0.0988105606 0.0445362076 0.6680862736 0.2090885559 13.0321347915 0.3932626739 3.9955656234 0.2187978070 17.7945972491 .8656852444
0.0075 0.0095 0.7864 0.1966 0.1093785350 0.0131993958 0.7188086587 0.0657117720 13.0976460893 0.5301439048 4.0240225667 0.2436086384 17.9498558497 .8526637110
0.0075 0.01 0.7859999999999999 0.1965 0.0988105606 0.0426139727 0.7361991908 0.1651337628 13.0275213199 0.8674975666 4.1041235921 0.4449362902 17.9666546634 1.5201815923
0.008 0.0 0.7936 0.1984 0.1215317055 0.0224180591 0.0000000000 0.0000000000 13.1566985268 0.7145110442 3.9523532281 0.4214262206 17.2305834604 1.1583553239
0.008 0.0005 0.7932 0.1983 0.1046229465 0.0441584552 0.0347810641 0.0169005593 12.9380199693 0.5535120193 4.1125552790 0.2159565547 17.1899792589 .8305275885
0.008 0.001 0.7928 0.1982 0.1183613132 0.0232495437 0.0753589723 0.0490167639 13.2701899300 0.3110232759 4.1030696312 0.1626791235 17.5669798467 .5459687070
0.008 0.0015 0.7924 0.1981 0.1162477183 0.0322279905 0.1115892474 0.0490167639 13.2480452660 0.6080436656 4.1188790442 0.1529659987 17.5947612759 .8422544187
0.0005 0.0065 0.7944 0.1986 0.0036987910 0.0042271898 0.5101222739 0.1785766703 13.2342048510 1.1654122571 4.1115013181 0.2322925912 17.8595272340 1.5805087084
0.008 0.002 0.792 0.198 0.1099069337 0.0251420084 0.1666592656 0.0755815990 13.1207134477 0.6109602269 4.0271844493 0.2600016985 17.4244640963 .9716855328
0.008 0.0025 0.7916 0.1979 0.1199465094 0.0151678967 0.1695576876 0.0435728371 12.9398653580 0.3837521126 4.0651270403 0.1354001330 17.2944965953 .5778929794
0.008 0.003 0.7912 0.1978 0.1278724902 0.0260152536 0.1927450637 0.0338011186 12.8798902262 0.2808024318 3.9902958191 0.3620106249 17.1908035992 .7026294289
0.008 0.0035 0.7908 0.1977 0.1062081427 0.0239592551 0.2579595590 0.1161540587 12.8752767545 0.8995848632 4.0271844493 0.2604285890 17.2666289055 1.3001267660
0.008 0.004 0.7904 0.1976 0.1141341235 0.0484746431 0.2594087700 0.0847013933 12.9546284674 0.7849086891 3.8448492203 0.3431836398 17.1730205812 1.2612683653
0.008 0.0045 0.79 0.1975 0.1019809529 0.0113820568 0.3304201093 0.0941875669 13.3523097259 0.7650555010 4.0840983357 0.2535646717 17.8688091238 1.1241897964
0.008 0.005 0.7896 0.1974 0.1025093516 0.0147194851 0.4014314485 0.0770129873 13.0413617349 0.3739087161 4.2179513651 0.3301169631 17.7632539001 .7957581516
0.008 0.0055 0.7892 0.1973 0.1157193196 0.0545454919 0.4057790815 0.0565006465 13.2821849564 0.3946285036 4.0988537878 0.1438029081 17.9025371453 .6494775501
0.008 0.006 0.7888 0.1972 0.1210033068 0.0284355109 0.4608490998 0.1224904828 12.8752767545 0.7077588833 3.8996551851 0.3071351177 17.3567843462 1.1658199947
0.008 0.0065 0.7884 0.1971 0.1257588953 0.0155316869 0.4246188246 0.1109758817 12.9657007994 0.8937970049 4.0061052320 0.1361854473 17.5221837513 1.1564900208
0.0005 0.006999999999999999 0.794 0.1985 0.0063407846 0.0092129465 0.5362080720 0.1550046175 13.1483942778 0.6932867603 3.9744864062 0.2202147750 17.6654295406 1.0777190993
0.008 0.006999999999999999 0.7879999999999999 0.19699999999999998 0.1130773260 0.0424564343 0.4753412098 0.0941875669 13.3292423675 0.6579632314 4.0472097056 0.0874215903 17.9648706089 .8820288229
0.008 0.0075 0.7876 0.1969 0.1384404646 0.0607635553 0.5492509711 0.1062579061 13.0081447388 0.4343764272 3.8880616156 0.3561951131 17.5838977901 .9575930017
0.008 0.008 0.7872 0.1968 0.1268156927 0.0269431538 0.5622938701 0.1071240464 13.0699652593 0.3276799249 4.0208606841 0.2294635215 17.7799355062 .6912106466
0.008 0.0085 0.7868 0.1967 0.1088501363 0.0272317651 0.6275083654 0.1288412974 13.1068730327 0.4593868910 3.9344358935 0.2603603335 17.7776674279 .8758202870
0.008 0.009000000000000001 0.7864 0.1966 0.1146625222 0.0280798060 0.6405512644 0.1529861710 12.8789675319 0.4780091006 3.9386517369 0.2178004445 17.5728330554 .8768755221
0.008 0.0095 0.7859999999999999 0.1965 0.1099069337 0.0349862205 0.7477928789 0.1018167427 13.0635063989 0.3971060317 4.1093933964 0.2179839756 18.0305996079 .7518929705
0.008 0.01 0.7856 0.1964 0.1114921299 0.0305193147 0.6695354846 0.0981191840 13.0284440142 0.6401131685 3.9818641322 0.1979202678 17.7913357609 .9666719350
0.0085 0.0 0.7932 0.1983 0.1125489273 0.0202177255 0.0000000000 0.0000000000 13.2757260961 1.3415810641 4.1325805353 0.2110449712 17.5208555587 1.5728437608
0.0085 0.0005 0.7928 0.1982 0.1104353324 0.0490472432 0.0246365871 0.0235468917 13.0422844292 0.6273778695 3.9913497800 0.2013699728 17.1687061287 .9013419772
0.0085 0.001 0.7924 0.1981 0.1136057247 0.0421395908 0.1028939814 0.0443373312 12.9620100221 0.6359660247 4.1083394355 0.4488735043 17.2868491637 1.1713164510
0.0005 0.0075 0.7936 0.1984 0.0052839872 0.0047261418 0.5304112280 0.1335792114 13.2065240209 1.1936484046 4.0609111968 0.2929632046 17.8031304329 1.6249169624
0.0085 0.0015 0.792 0.198 0.1114921299 0.0366695006 0.1260813575 0.0707594990 13.2323594623 0.5450742107 4.0893681400 0.2403400545 17.5593010897 .8928432648
0.0085 0.002 0.7916 0.1979 0.1294576863 0.0245577533 0.1478195226 0.0701633679 13.1133318930 0.5436416051 4.0904221009 0.3470973317 17.4810312028 .9854600580
0.0085 0.0025 0.7912 0.1978 0.1167761171 0.0161658923 0.2043387518 0.0763556809 13.1004141723 0.5224633952 4.0651270403 0.2313534119 17.4866560815 .8463383803
0.0085 0.003 0.7908 0.1977 0.1178329145 0.0357753640 0.2144832288 0.0707594990 13.3301650618 0.7047742038 4.0556413925 0.2510640076 17.7181225976 1.0623730744
0.0085 0.0035 0.7904 0.1976 0.1093785350 0.0419536604 0.2333229719 0.0644206487 13.3034069261 0.5920678704 3.9080868720 0.1902508834 17.5541953050 .8886930629
0.0085 0.004 0.79 0.1975 0.1453096479 0.0481973788 0.2594087700 0.0603818596 13.0044539615 0.7959895307 4.1252028093 0.2248076528 17.5343751887 1.1293764219
0.0085 0.0045 0.7896 0.1974 0.1083217375 0.0115766359 0.3130295772 0.0871456742 13.1022595610 0.6841142287 4.0714508054 0.1433696726 17.5950616811 .9262062114
0.0085 0.005 0.7892 0.1973 0.1088501363 0.0090909153 0.3796932834 0.0481522029 12.7211868005 0.7229261538 3.8690903201 0.3247431120 17.0788205403 1.1049123840
0.0085 0.0055 0.7888 0.1972 0.1130773260 0.0255386641 0.4260680356 0.1014033559 13.2978707601 0.2778888197 4.0071591929 0.2041095280 17.8441753146 .6089403677
0.0085 0.006 0.7884 0.1971 0.1162477183 0.0515561206 0.4420093567 0.0907349610 13.1493169721 0.3565183931 4.0271844493 0.2952144183 17.7347584964 .7940238930
0.0005 0.008 0.7932 0.1983 0.0036987910 0.0053886308 0.6028717783 0.1591231044 13.3615366692 0.3939548251 4.0356161361 0.2157301095 18.0037233746 .7741966698
0.0085 0.0065 0.7879999999999999 0.19699999999999998 0.1130773260 0.0294010088 0.4593998888 0.0968263847 13.0487432896 0.4767250097 3.9017631068 0.3063093868 17.5229836112 .9092617900
0.0085 0.006999999999999999 0.7876 0.1969 0.1083217375 0.0213985172 0.5362080720 0.1170187410 13.0791922026 0.8193401008 4.0956919052 0.2470318784 17.8194139173 1.2047892374
0.0085 0.0075 0.7872 0.1968 0.1257588953 0.0228131214 0.5420049161 0.1018167427 13.0358255689 0.7677038668 3.9049249894 0.1931942170 17.6085143697 1.0855279479
0.0085 0.008 0.7868 0.1967 0.1188897119 0.0285530945 0.6550433745 0.1723525635 12.9841546861 0.5580462663 4.1252028093 0.4553989135 17.8832905818 1.2143508378
0.0085 0.0085 0.7864 0.1966 0.1225885030 0.0262290227 0.6333052094 0.1027203378 13.1493169721 0.5426635159 3.9913497800 0.3782295348 17.8965604645 1.0498424112
0.0085 0.009000000000000001 0.7859999999999999 0.1965 0.1284008889 0.0360861897 0.6680862736 0.1089899175 13.2932572884 0.3748274680 4.0250765275 0.1439573190 18.1148209784 .6638608942
0.0085 0.0095 0.7856 0.1964 0.1130773260 0.0301511551 0.7144610257 0.1105967351 13.0109128218 0.7993409187 4.0008354277 0.2221233454 17.8392866012 1.1622121543
0.0085 0.01 0.7852 0.1963 0.1241736991 0.0229108225 0.7405468238 0.1617412977 13.0930326177 0.7150970391 4.0155908798 0.3207229049 17.9733440204 1.2204720642
0.009000000000000001 0.0 0.7928 0.1982 0.1257588953 0.0294389701 0.0000000000 0.0000000000 13.3707636126 0.7977416936 4.2063577956 0.2480191841 17.7028803035 1.0751998478
0.009000000000000001 0.0005 0.7924 0.1981 0.1141341235 0.0230081088 0.0492731742 0.0359684712 13.0164489878 0.3549004358 4.2031959130 0.1632244791 17.3830521985 .5771014949
0.0005 0.0085 0.7928 0.1982 0.0100395757 0.0139401156 0.6086686223 0.0991412865 13.3366239222 0.8277015636 4.0366700970 0.5356361409 17.9920022172 1.4764191066
0.009000000000000001 0.001 0.792 0.198 0.1273440914 0.0266094796 0.0768081833 0.0235468917 13.2849530394 0.8702059370 3.9354898544 0.2743863171 17.4245951685 1.1947486254
0.009000000000000001 0.0015 0.7916 0.1979 0.1188897119 0.0197708697 0.1260813575 0.0350217664 13.2185190473 0.5726773584 4.1220409267 0.3786287465 17.5855310434 1.0060987410
0.009000000000000001 0.002 0.7912 0.1978 0.1458380466 0.0294010088 0.1318782015 0.0452747991 13.3227835072 1.0219921737 4.0387780187 0.2939473978 17.6392777740 1.3906153794
0.009000000000000001 0.0025 0.7908 0.1977 0.1178329145 0.0422190246 0.1970926968 0.0537577199 13.2784941791 1.1308995884 4.0524795099 0.3786639509 17.6458993003 1.6055402838
0.009000000000000001 0.003 0.7904 0.1976 0.1305144838 0.0351454668 0.2217292838 0.0569449573 13.1788431908 0.1790692749 4.1726310481 0.2944608962 17.7037180065 .5656205952
0.009000000000000001 0.0035 0.79 0.1975 0.1284008889 0.0588969056 0.2492642930 0.0463747522 13.1659254702 0.2906355340 4.0682889228 0.3042279522 17.6118795749 .7001351440
0.009000000000000001 0.004 0.7896 0.1974 0.1210033068 0.0329815628 0.3057835222 0.0537577199 13.1677708588 0.6560713593 3.9386517369 0.3046366255 17.5332094247 1.0474472675
0.009000000000000001 0.0045 0.7892 0.1973 0.1368552684 0.0343093158 0.3333185313 0.0750237936 13.0810375913 0.6899039287 4.0219146450 0.3583094921 17.5731260360 1.1575465302
0.009000000000000001 0.005 0.7888 0.1972 0.1331564774 0.0335189760 0.3565059074 0.0932012825 13.0828829800 0.5396113378 3.9386517369 0.3096995437 17.5111971017 .9760311400
0.009000000000000001 0.0055 0.7884 0.1971 0.1162477183 0.0233932085 0.4043298705 0.0763556809 13.0893418403 0.5868916255 3.9333819326 0.2042183458 17.5433013617 .8908588607
0.0005 0.009000000000000001 0.7924 0.1981 0.0063407846 0.0092129465 0.6695354846 0.1342692237 13.0367482632 0.4724122911 4.0314002927 0.2642059365 17.7440248251 .8801003978
0.009000000000000001 0.006 0.7879999999999999 0.19699999999999998 0.1210033068 0.0329815628 0.4492554117 0.0342945917 12.9758504371 0.5666455152 4.0714508054 0.4107257212 17.6175599610 1.0446473909
0.009000000000000001 0.0065 0.7876 0.1969 0.1326280786 0.0261864085 0.4767904208 0.1244635195 12.8881944752 0.7660608247 3.9839720540 0.3173804995 17.4815850286 1.2340912522
0.009000000000000001 0.006999999999999999 0.7872 0.1968 0.1083217375 0.0219142181 0.5144699070 0.1368718227 12.9140299166 0.5567877388 4.0451017839 0.2815949898 17.5819233450 .9971687694
0.009000000000000001 0.0075 0.7868 0.1967 0.1484800402 0.0346333014 0.5985241453 0.1132241023 12.9084937506 0.5752760548 3.9881878974 0.3906997514 17.6436858335 1.1138332099
0.009000000000000001 0.008 0.7864 0.1966 0.1310428825 0.0108803956 0.5970749343 0.0848005173 12.7793165437 0.5992542766 3.9354898544 0.1869288058 17.4429242149 .8818639953
0.009000000000000001 0.0085 0.7859999999999999 0.1965 0.1289292876 0.0286312153 0.6550433745 0.2019765540 13.3043296204 0.8576273849 3.9871339365 0.2788199623 18.0754362190 1.3670551165
0.009000000000000001 0.009000000000000001 0.7856 0.1964 0.1310428825 0.0290571256 0.6362036314 0.1284494831 13.0810375913 0.5358812973 4.0935839835 0.2582870815 17.9418680887 .9516749875
0.009000000000000001 0.0095 0.7852 0.1963 0.1257588953 0.0118625218 0.7246055028 0.1525462387 12.7894661814 0.5412496972 3.8933314199 0.2075419949 17.5331619994 .9132004526
0.009000000000000001 0.01 0.7848 0.1962 0.1294576863 0.0370633190 0.7361991908 0.1975610028 12.9361745807 0.5842047035 4.0282384101 0.1548425981 17.8300698679 .9736716234
0.0095 0.0 0.7924 0.1981 0.1252304966 0.0410113663 0.0000000000 0.0000000000 12.9620100221 0.3503615098 3.8996551851 0.2729738283 16.9868957038 .6643467044
0.0 0.002 0.7984 0.1996 0.0000000000 0.0000000000 0.1217337245 0.0560528140 13.2139055756 1.0423816387 4.1125552790 0.1542676143 17.4481945791 1.2527020670
0.0005 0.0095 0.792 0.198 0.0026419936 0.0057883180 0.6970704937 0.0913807696 13.1068730327 0.3218074249 3.9671086802 0.1428729377 17.7736942002 .5618494502
0.0095 0.0005 0.792 0.198 0.1336848761 0.0325040383 0.0333318531 0.0268788600 12.8328328151 0.2668230370 3.9776482888 0.4905347170 16.9774978331 .8167406523
0.0095 0.001 0.7916 0.1979 0.1231169017 0.0215545231 0.0652144952 0.0449021607 13.2545041263 0.6591164151 3.9344358935 0.3471741316 17.3772714167 1.0727472305
0.0095 0.0015 0.7912 0.1978 0.1284008889 0.0178720664 0.1202845135 0.0612109399 12.9463242184 0.8596104877 3.9618388759 0.1850174181 17.1568484967 1.1237109121
0.0095 0.002 0.7908 0.1977 0.1247020978 0.0310633739 0.1797021647 0.0470937835 13.1788431908 0.9325441176 4.1315265745 0.4971746872 17.6147740278 1.5078759622
0.0095 0.0025 0.7904 0.1976 0.1257588953 0.0235359965 0.1883974307 0.1016515897 13.5036315969 0.3755263925 3.9597309542 0.2575290334 17.7775188771 .7582430121
0.0095 0.003 0.79 0.1975 0.1363268697 0.0368517859 0.2159324398 0.0790584120 13.0339801802 0.3596567360 4.1178250833 0.3119866572 17.5040645730 .7875535911
0.0095 0.0035 0.7896 0.1974 0.1458380466 0.0543403558 0.2883929901 0.0694412557 12.9841546861 0.6109490789 3.9196804415 0.3061497788 17.3380661643 1.0408804692
0.0095 0.004 0.7892 0.1973 0.1426676543 0.0325726847 0.2637564030 0.0312169604 13.1142545874 0.7207559929 3.9808101714 0.3518777413 17.5014888161 1.1364233793
0.0095 0.0045 0.7888 0.1972 0.1268156927 0.0289415898 0.3115803662 0.1246658445 13.0155262935 0.7071330975 3.9323279718 0.2484666625 17.3862503242 1.1092071943
0.0095 0.005 0.7884 0.1971 0.1453096479 0.0308106752 0.3927361825 0.1329488199 12.8180697058 0.5574356855 4.0261304884 0.3334916035 17.3822460246 1.0546867841
0.0005 0.01 0.7916 0.1979 0.0052839872 0.0074726864 0.7811247320 0.1319975879 13.1327084741 0.4552764968 3.9365438152 0.4005051271 17.8556610085 .9952518982
0.0095 0.0055 0.7879999999999999 0.19699999999999998 0.1278724902 0.0378976462 0.4434585677 0.1481884689 12.8651271169 0.6643040379 3.9449755021 0.0983295213 17.3814336769 .9487196743
0.0095 0.006 0.7876 0.1969 0.1347416735 0.0304460389 0.4608490998 0.0822866042 13.0708879536 0.4197356713 3.9902958191 0.4230258064 17.6567745460 .9554941208
0.0095 0.0065 0.7872 0.1968 0.1373836671 0.0203279046 0.4869348979 0.0575320342 12.7682442116 0.7394369011 4.0387780187 0.3357225191 17.4313407953 1.1530193590
0.0095 0.006999999999999999 0.7868 0.1967 0.1273440914 0.0424564343 0.5304112280 0.0676022373 13.3412373939 0.7173175547 4.1389043005 0.3506127180 18.1378970138 1.1779889443
0.0095 0.0075 0.7864 0.1966 0.1352700722 0.0263987916 0.5927273013 0.1479047457 13.1262496137 0.8747103366 4.1062315138 0.2412074112 17.9604785010 1.2902212851
0.0095 0.008 0.7859999999999999 0.1965 0.1305144838 0.0284747594 0.6014225673 0.1486412995 12.9841546861 0.7882337444 3.9597309542 0.2762584017 17.6758226914 1.2416082050
0.0095 0.0085 0.7856 0.1964 0.1384404646 0.0246938084 0.6072194113 0.1078275318 13.2498906547 0.3178142920 4.0113750363 0.4290747025 18.0069255669 .8794103347
0.0095 0.009000000000000001 0.7852 0.1963 0.1336848761 0.0260152536 0.6782307506 0.1224904828 12.9989177955 0.6934488390 4.0651270403 0.2268930751 17.8759604625 1.0688476505
0.0095 0.0095 0.7848 0.1962 0.1458380466 0.0339822415 0.7130118147 0.0833012739 12.8236058718 0.7207559929 3.9270581675 0.3525589665 17.6095139006 1.1905984748
0.0095 0.01 0.7844 0.1961 0.1241736991 0.0298907454 0.7608357779 0.0439567462 12.9564738560 0.3550922947 3.9544611499 0.2180043584 17.7959444829 .6469441447
0.001 0.0 0.7992 0.1998 0.0163803603 0.0102460313 0.0000000000 0.0000000000 13.4205891067 0.4834425249 4.0145369189 0.2925686003 17.4515063859 .7862571565
0.01 0.0 0.792 0.198 0.1400256607 0.0525218759 0.0000000000 0.0000000000 13.2794168734 0.4905958058 3.9154645980 0.2472655973 17.3349071321 .7903832790
0.01 0.0005 0.7916 0.1979 0.1310428825 0.0435215823 0.0318826421 0.0350217664 13.0681198706 0.3057224840 4.1104473573 0.4125822645 17.3414927525 .7968480972
0.01 0.001 0.7912 0.1978 0.1490084390 0.0509678845 0.0681129173 0.0463747522 13.1834566625 0.5102291104 3.9238962849 0.0839471721 17.3244743037 .6915189192
0.01 0.0015 0.7908 0.1977 0.1463664454 0.0356189340 0.1318782015 0.0663479124 13.0782695083 0.5232384720 3.9966195843 0.2396550335 17.3531337395 .8648603519
0.01 0.002 0.7904 0.1976 0.1474232428 0.0371235357 0.1695576876 0.0454599729 13.1954516889 0.9901056252 3.9860799757 0.2142005292 17.4985125950 1.2868896630
0.01 0.0025 0.79 0.1975 0.1247020978 0.0481278131 0.1768037427 0.0507016780 13.1142545874 0.8803413065 4.0988537878 0.4707041595 17.5146142157 1.4498749571
0.01 0.003 0.7896 0.1974 0.1516504326 0.0340150904 0.2130340178 0.0941875669 13.0690425649 0.6435196021 3.9976735452 0.2403955112 17.4314005605 1.0121177706
0.01 0.0035 0.7892 0.1973 0.1247020978 0.0321238610 0.2420182379 0.0852944092 13.0385936519 0.4731326079 3.9123027154 0.3081173054 17.3176167030 .8986681835
0.01 0.004 0.7888 0.1972 0.1458380466 0.0557604626 0.2869437791 0.0523323719 13.0229078482 0.5806790436 4.0840983357 0.3268978163 17.5397880096 1.0156696944
0.01 0.0045 0.7884 0.1971 0.1336848761 0.0370030044 0.3318693203 0.0413977467 13.3218608128 1.0167337985 4.0440478230 0.4989856342 17.8314628322 1.5941201838
0.001 0.0005 0.7988 0.1997 0.0169087590 0.0025886145 0.0318826421 0.0283986199 13.3707636126 0.2611339080 3.9512992673 0.1840542809 17.3708542810 .4761754233
0.01 0.005 0.7879999999999999 0.19699999999999998 0.1516504326 0.0345040723 0.3376661643 0.0968263847 13.3310877562 0.5642666275 4.0335082144 0.2527397265 17.8539125675 .9483368110
0.01 0.0055 0.7876 0.1969 0.1220601042 0.0280400047 0.4014314485 0.1102162843 13.2452771830 0.5175978040 3.9512992673 0.4188562988 17.7200680030 1.0747103918
0.01 0.006 0.7872 0.1968 0.1336848761 0.0071675490 0.4173727696 0.0618933572 13.0053766558 0.9332085075 3.9839720540 0.3639447569 17.5404063555 1.3662141706
0.01 0.0065 0.7868 0.1967 0.1548208249 0.0440318176 0.4347633017 0.1639595087 13.1696162475 0.7898737778 3.9818641322 0.2072420476 17.7410645063 1.2051071517
0.01 0.006999999999999999 0.7864 0.1966 0.1505936351 0.0580758031 0.5130206960 0.1297509295 13.0099901275 0.4539806159 3.8996551851 0.2421817677 17.5732596437 .8839891162
0.01 0.0075 0.7859999999999999 0.1965 0.1373836671 0.0252306931 0.5840320352 0.0701633679 13.2821849564 0.3409227588 3.9881878974 0.3488849254 17.9917885561 .7852017452
0.01 0.008 0.7856 0.1964 0.1252304966 0.0172358446 0.6072194113 0.1599130635 13.0376709575 0.4263207305 3.9966195843 0.3141864221 17.7667404497 .9176560607
0.01 0.0085 0.7852 0.1963 0.1347416735 0.0476145595 0.5999733563 0.0382328122 13.1400900288 0.6724511237 4.0661810011 0.2353520798 17.9409860597 .9936505752
0.01 0.009000000000000001 0.7848 0.1962 0.1310428825 0.0158871491 0.6941720716 0.1747246103 13.2729580130 0.5685773964 3.9502453064 0.2234397025 18.0484182735 .9826288583
0.01 0.0095 0.7844 0.1961 0.1363268697 0.0374529967 0.6767815396 0.1094514153 13.0718106480 0.3284377113 3.9491913456 0.3234543894 17.8341104029 .7987965127
0.001 0.001 0.7984 0.1996 0.0142667654 0.0085854630 0.0797066053 0.0476259335 13.2342048510 0.5663449425 4.0925300226 0.2647603387 17.4207082443 .8873166777
0.01 0.01 0.784 0.196 0.1357984710 0.0127693320 0.7390976128 0.1492054051 13.1114865044 0.5636144496 3.9692166019 0.3788633804 17.9555991901 1.1044525671
0.001 0.0015 0.7979999999999999 0.1995 0.0142667654 0.0151678967 0.1130384584 0.0416001819 13.3375466165 0.5317473925 4.0387780187 0.2564917211 17.5036298590 .8450071922
0.001 0.002 0.7976 0.1994 0.0100395757 0.0077658435 0.1449211006 0.0854911670 13.3283196732 0.3512545972 4.1020156704 0.1170987988 17.5852960199 .5616104065
0.001 0.0025 0.7972 0.1993 0.0116247718 0.0118625218 0.1811513757 0.0804279468 13.1686935532 0.4992313568 4.0914760618 0.5627243017 17.4529457625 1.1542461271
0.001 0.003 0.7968 0.1992 0.0153235629 0.0126815693 0.2188308618 0.0657117720 13.0330574859 0.9769585921 4.0851522966 0.4060362843 17.3523642072 1.4613882177
0.001 0.0035 0.7964 0.1991 0.0132099680 0.0110837851 0.2782485131 0.0914726558 13.2249779076 0.4194191316 4.0398319796 0.2996364572 17.5562683683 .8216120297
0.0 0.0025 0.7979999999999999 0.1995 0.0000000000 0.0000000000 0.2057879628 0.0719369425 13.2249779076 0.4989584260 4.0999077487 0.1979651630 17.5306736191 .7688605315
0.001 0.004 0.7959999999999999 0.19899999999999998 0.0142667654 0.0098003363 0.2970882561 0.1049052606 13.4381202991 0.5050906665 4.0377240579 0.2014582156 17.7871993785 .8212544790
0.001 0.0045 0.7956 0.1989 0.0142667654 0.0053886308 0.3246232652 0.0700435328 13.1668481645 0.4708092488 3.9565690716 0.1646879189 17.4623072667 .7109293313
0.001 0.005 0.7952 0.1988 0.0126815693 0.0061621350 0.3666503844 0.1161540587 13.1336311684 0.2697930467 3.9776482888 0.1963198385 17.4906114109 .5884290789
0.001 0.0055 0.7948 0.1987 0.0116247718 0.0098003363 0.3970838155 0.0940983319 13.7481455957 0.7837363729 4.0514255491 0.1858560690 18.2082797321 1.0734911101
0.001 0.006 0.7944 0.1986 0.0116247718 0.0118625218 0.4463569897 0.1686572816 12.9472469127 0.6130357832 3.9902958191 0.2330564623 17.3955244933 1.0266120489
0.001 0.0065 0.794 0.1985 0.0169087590 0.0098003363 0.4550522557 0.0801139783 13.0182943765 1.0520884340 3.9839720540 0.2662164102 17.4742274452 1.4082191588
0.001 0.006999999999999999 0.7936 0.1984 0.0142667654 0.0098003363 0.5593954481 0.0967395838 12.8761994489 0.7046630593 4.0514255491 0.1640120238 17.5012872115 .9752150032
0.001 0.0075 0.7932 0.1983 0.0110963731 0.0070100012 0.5767859802 0.0764656244 13.0533567612 0.4728518148 4.0092671146 0.2061456918 17.6505062291 .7624731322
0.001 0.008 0.7928 0.1982 0.0179655565 0.0112835090 0.5854812462 0.1676080037 13.3578458919 1.1990000170 4.1115013181 0.3916085152 18.0727940127 1.7695000449
0.001 0.0085 0.7924 0.1981 0.0126815693 0.0126815693 0.6521449525 0.0835027283 13.3172473411 0.8556635656 4.0598572359 0.0868095297 18.0419310988 1.0386573929
0.0 0.003 0.7976 0.1994 0.0000000000 0.0000000000 0.2376706049 0.1338932942 13.1031822554 0.5960176895 4.1536597526 0.4262695156 17.4945126129 1.1561804993
0.001 0.009000000000000001 0.792 0.198 0.0163803603 0.0039541739 0.6405512644 0.1740501814 13.0671971763 0.4572916319 3.9976735452 0.3982019796 17.7218023462 1.0334979668
0.001 0.0095 0.7916 0.1979 0.0132099680 0.0074726864 0.7043165487 0.1817936867 13.1668481645 0.4115671851 4.1030696312 0.2510640076 17.9874443124 .8518975658
0.001 0.01 0.7912 0.1978 0.0174371577 0.0085854630 0.7709802549 0.1113537374 13.3237062015 0.9835073322 4.1346884571 0.4399248288 18.2468120712 1.5433713614
0.0015 0.0 0.7988 0.1997 0.0206075501 0.0107772615 0.0000000000 0.0000000000 13.3864494163 0.1328936122 3.9913497800 0.3433130893 17.3984067464 .4869839630
0.0015 0.0005 0.7984 0.1996 0.0206075501 0.0135336106 0.0347810641 0.0212989650 13.1400900288 1.0365007870 4.2158434433 0.2264422094 17.4113220863 1.2977755720
0.0015 0.001 0.7979999999999999 0.1995 0.0174371577 0.0098003363 0.0739097613 0.0589741635 13.1972970776 0.6579684071 4.1779008524 0.1461019386 17.4665448490 .8728448455
0.0015 0.0015 0.7976 0.1994 0.0174371577 0.0136158825 0.1304289905 0.0242499384 13.3726090013 0.8544886871 4.0630191185 0.0926047223 17.5834942680 .9849592303
0.0015 0.002 0.7972 0.1993 0.0221927462 0.0103544580 0.1362258345 0.0479774212 13.2591175980 0.3126831268 3.9681626411 0.1435864537 17.3856988198 .5146014597
0.0015 0.0025 0.7968 0.1992 0.0169087590 0.0103544580 0.1695576876 0.0770129873 13.2415864056 0.9613465447 4.1020156704 0.3504859645 17.5300685226 1.3991999545
0.0015 0.003 0.7964 0.1991 0.0285335309 0.0102460313 0.2478150819 0.0359684712 13.0782695083 0.2862078250 4.0155908798 0.4198417073 17.3702090009 .7522640348
0.0 0.0035 0.7972 0.1993 0.0000000000 0.0000000000 0.2869437791 0.1121056280 13.2941799828 0.6748069367 4.1631454003 0.4270817955 17.7442691622 1.2139943602
0.0015 0.0035 0.7959999999999999 0.19899999999999998 0.0184939552 0.0047261418 0.2695532470 0.0637652842 13.1853020512 0.4742325750 3.9576230324 0.3037894779 17.4309722858 .8465134789
0.0015 0.004 0.7956 0.1989 0.0269483347 0.0139401156 0.2767993021 0.1046647438 13.1788431908 0.4492147582 4.0840983357 0.3243734711 17.5666891633 .8921930887
0.0015 0.0045 0.7952 0.1988 0.0264199360 0.0047261418 0.3999822375 0.1009882770 13.2194417416 0.8892897177 4.1452280657 0.2955303247 17.7910719808 1.2905344612
0.0015 0.005 0.7948 0.1987 0.0195507526 0.0158871491 0.3420137973 0.0729804015 13.2664991527 0.5741086902 4.0324542536 0.3059319974 17.6605179562 .9689082382
0.0015 0.0055 0.7944 0.1986 0.0200791513 0.0071675490 0.4043298705 0.1109001561 13.0893418403 1.1287595522 4.1547137134 0.2541422885 17.6684645755 1.5009695458
0.0015 0.006 0.794 0.1985 0.0221927462 0.0158871491 0.4507046227 0.0967395838 13.1797658852 0.7032940617 4.0176988015 0.2889160297 17.6703620556 1.1048368243
0.0015 0.0065 0.7936 0.1984 0.0227211449 0.0151678967 0.4565014667 0.0916561518 13.1631573871 0.6231131854 4.0071591929 0.2899905843 17.6495391916 1.0199278182
0.0015 0.006999999999999999 0.7932 0.1983 0.0248347398 0.0071675490 0.4999777969 0.1387009259 13.3440054769 0.4900401731 4.0798824923 0.3399183092 17.9487005059 .9758269572
0.0015 0.0075 0.7928 0.1982 0.0221927462 0.0113820568 0.5420049161 0.1834039368 13.3606139749 0.8051479622 4.1515518308 0.3380175884 18.0763634680 1.3379515442
0.0015 0.008 0.7924 0.1981 0.0264199360 0.0141784255 0.6057702003 0.1014861680 13.2019105492 0.9773001385 4.0999077487 0.4919638220 17.9340084342 1.5849285540
0.0 0.004 0.7968 0.1992 0.0000000000 0.0000000000 0.3101311552 0.0706406752 13.2259006019 0.5700548680 4.1736850089 0.3506380632 17.7097167660 .9913336064
0.0015 0.0085 0.792 0.198 0.0195507526 0.0127693320 0.6072194113 0.1034537728 13.2351275453 0.4387758410 4.0145369189 0.1268961873 17.8764346281 .6818951331
0.0015 0.009000000000000001 0.7916 0.1979 0.0169087590 0.0144127955 0.6448988975 0.0601029580 13.0404390406 0.4973861675 4.0408859405 0.1007401351 17.7431326376 .6726420561
0.0015 0.0095 0.7912 0.1978 0.0158519616 0.0110837851 0.6651878515 0.1977310209 13.2517360433 0.8479475599 4.0335082144 0.2292310356 17.9662840708 1.2859934015
0.0015 0.01 0.7908 0.1977 0.0153235629 0.0077658435 0.7275039248 0.0886746624 13.0598156216 0.7135094529 4.0282384101 0.3342634835 17.8308815194 1.1442134423
0.002 0.0 0.7984 0.1996 0.0232495437 0.0139401156 0.0000000000 0.0000000000 13.3929082766 0.5690264269 4.1357424179 0.1848973004 17.5519002382 .7678638429
0.002 0.0005 0.7979999999999999 0.1995 0.0248347398 0.0136158825 0.0275350091 0.0169005593 13.3449281712 0.5783637693 4.1241488485 0.1988162446 17.5214467686 .8076964557
0.002 0.001 0.7976 0.1994 0.0243063411 0.0061621350 0.0579684402 0.0429905459 13.1345538628 0.4391094489 3.9491913456 0.3881438935 17.1660199897 .8764060233
0.002 0.0015 0.7972 0.1993 0.0248347398 0.0079083479 0.1144876694 0.0832003637 13.4888684875 0.6702445554 4.1125552790 0.2307765177 17.7407461757 .9921297847
0.002 0.002 0.7968 0.1992 0.0174371577 0.0103544580 0.1507179446 0.0624339208 13.0976460893 0.9084674306 3.9723784845 0.2259904441 17.2381796761 1.2072462535
0.002 0.0025 0.7964 0.1991 0.0301187270 0.0079083479 0.2057879628 0.0395292060 13.1077957270 0.6737918129 3.9755403671 0.4431952415 17.3192427839 1.1644246083
0.0 0.0045 0.7964 0.1991 0.0000000000 0.0000000000 0.3159279992 0.0416001819 12.9943043238 0.7725238692 4.0904221009 0.1645529620 17.4006544239 .9786770131
0.002 0.003 0.7959999999999999 0.19899999999999998 0.0317039232 0.0149453727 0.2144832288 0.0736678302 13.4879457932 0.6450577149 4.0408859405 0.1863336034 17.7750188857 .9200045212
0.002 0.0035 0.7956 0.1989 0.0258915373 0.0204374898 0.2637564030 0.0523323719 13.3052523148 0.7125924803 4.0598572359 0.4364772479 17.6547574910 1.2218395899
0.002 0.004 0.7952 0.1988 0.0306471257 0.0155316869 0.2796977241 0.1252037794 13.2194417416 0.3430934388 3.9544611499 0.0531597631 17.4842477413 .5369886682
0.002 0.0045 0.7948 0.1987 0.0253631385 0.0108803956 0.3550566964 0.0874343962 13.1327084741 0.5134891384 3.9628928367 0.1446654868 17.4760211457 .7564694170
0.002 0.005 0.7944 0.1986 0.0301187270 0.0190809746 0.4246188246 0.1258729653 13.0164489878 0.3739633585 4.0819904140 0.2217429455 17.5531769534 .7406602439
0.002 0.0055 0.794 0.1985 0.0248347398 0.0127693320 0.3927361825 0.0470937835 13.0330574859 0.5182881758 4.1399582614 0.4313057159 17.5905866696 1.0094570072
0.002 0.006 0.7936 0.1984 0.0306471257 0.0184864051 0.4434585677 0.1127780437 13.0911872290 0.3953010341 4.0682889228 0.2726480837 17.6335818452 .7992135666
0.002 0.0065 0.7932 0.1983 0.0322323219 0.0112835090 0.5086730629 0.0945436649 12.9767731314 0.7722990170 4.1410122222 0.3523068145 17.6586907384 1.2304330054
0.002 0.006999999999999999 0.7928 0.1982 0.0301187270 0.0165752202 0.5246143840 0.2305293432 13.3569231976 0.3783451838 4.2284909737 0.2973290651 18.1401472823 .9227788123
0.002 0.0075 0.7924 0.1981 0.0264199360 0.0137789528 0.5057746409 0.1484716498 13.2498906547 0.5408909431 3.9860799757 0.2928873604 17.7681652073 .9960289061
