# Supplementary material for: Multipressure Sampling for Improving the Performance of MOF-based Electronic Noses
Source: ACS Sens. 2024 Jul 12;9(7):3531–9. doi: 10.1021/acssensors.4c00199 (PMC11287752; doi:10.1021/acssensors.4c00199)
Supplement: Supplementary file 2 — se4c00199_si_002.zip [file se4c00199_si_002.zip › Multiplex_Adsorption_Data/Methane_1bar/JEWCAP.csv]

methane_comp CO2_comp N2_comp O2_comp methane_mass methane_error CO2_mass CO2_error N2_mass N2_error O2_mass O2_error total_mass total_error
0.0 0.0 0.8 0.2 0.0000000000 0.0000000000 0.0000000000 0.0000000000 6.6358245469 0.4471870266 1.7416136081 0.1492784248 8.3774381550 .5964654514
0.0 0.0005 0.7996 0.1999 0.0000000000 0.0000000000 0.5701093366 0.2086213206 6.2353245095 0.3784603734 1.7602018352 0.0639427806 8.5656356813 .6510244746
0.0 0.005 0.7959999999999999 0.19899999999999998 0.0000000000 0.0000000000 5.4717716779 1.0725791586 6.3442641360 0.2227007198 1.6393783593 0.1012868348 13.4554141732 1.3965667132
0.002 0.008 0.792 0.198 0.0434892605 0.0082836687 8.9967939150 1.8442972447 6.0585801364 0.6339063318 1.6450580953 0.0900505807 16.7439214072 2.5765378259
0.002 0.0085 0.7916 0.1979 0.0396062908 0.0144222692 10.9769121464 3.4213376332 6.0545118516 0.3680037345 1.6393783593 0.1122252064 18.7104086481 3.9159888433
0.002 0.009000000000000001 0.7912 0.1978 0.0447835837 0.0101717667 10.6524539063 1.4339258721 6.0486354402 0.3115465585 1.6615809638 0.1679683882 18.4074538940 1.9236125855
0.002 0.0095 0.7908 0.1977 0.0429715312 0.0159070166 11.6236987039 3.0487872349 5.9107657885 0.2793745734 1.6393783593 0.1485048820 19.2168143829 3.4925737069
0.002 0.01 0.7904 0.1976 0.0339112686 0.0121859003 11.2509622136 1.3616084851 6.1408498958 0.2132324833 1.6863652666 0.0892774980 19.1120886446 1.6763043667
0.0025 0.0 0.7979999999999999 0.1995 0.0621275150 0.0197145441 0.0000000000 0.0000000000 6.5784165280 0.3032670839 1.7369665514 0.1374821561 8.3775105944 .4604637841
0.0025 0.0005 0.7976 0.1994 0.0507374706 0.0283288298 0.6048980757 0.1919085528 6.6326603254 0.3818273604 1.8123521389 0.0610067904 9.1006480106 .6630715334
0.0025 0.001 0.7972 0.1993 0.0489254181 0.0166480360 1.1274391364 0.2474787398 6.4003160599 0.3405499733 1.7700122884 0.1656669924 9.3466929028 .7703437415
0.0025 0.0015 0.7968 0.1992 0.0553970342 0.0231188014 1.7351771092 0.3723515531 6.2267359083 0.3825907828 1.7617508541 0.1760286577 9.7790609058 .9540897950
0.0025 0.002 0.7964 0.1991 0.0528083878 0.0147711715 2.5331881857 0.3429285954 6.6055384267 0.3335932288 1.7818881001 0.0902871206 10.9734231003 .7815801163
0.0 0.0055 0.7956 0.1989 0.0000000000 0.0000000000 5.9311250289 1.7054013436 6.1837929020 0.1275017737 1.6631299827 0.0970059144 13.7780479136 1.9299090317
0.0025 0.0025 0.7959999999999999 0.19899999999999998 0.0548793049 0.0194131226 2.8150479698 0.2771992674 6.3410999144 0.1720952804 1.7844697983 0.1224236824 10.9954969874 .5911313528
0.0025 0.003 0.7956 0.1989 0.0574679514 0.0164210804 3.3567583357 0.8767719412 6.2054904210 0.3176801731 1.7178619847 0.1352218501 11.3375786928 1.3460950448
0.0025 0.0035 0.7952 0.1988 0.0509963353 0.0089073515 3.9431970805 0.9837630538 6.2746512627 0.3438222938 1.6466071142 0.1272502257 11.9154517927 1.4637429248
0.0025 0.004 0.7948 0.1987 0.0468545009 0.0209919916 4.7554076422 1.1656609974 6.2271879399 0.6326143707 1.6925613423 0.1336352429 12.7220114253 1.9529026026
0.0025 0.0045 0.7944 0.1986 0.0486665534 0.0140456436 4.9052122126 1.5205746141 6.2050383893 0.2395102371 1.6941103612 0.1083772183 12.8530275165 1.8825077131
0.0025 0.005 0.794 0.1985 0.0471133656 0.0109337759 5.8082994806 1.3878745789 6.1620953831 0.0702963711 1.7204436829 0.0690120333 13.7379519122 1.5381167592
0.0025 0.0055 0.7936 0.1984 0.0538438464 0.0129535827 6.2491935006 1.6425165294 6.1765603957 0.4987316577 1.6744894548 0.1567020630 14.1540871975 2.3109038328
0.0025 0.006 0.7932 0.1983 0.0494431474 0.0124039122 6.5871412518 1.5779174497 6.0264858896 0.4041334815 1.6512541710 0.1818688656 14.3143244598 2.1763237090
0.0025 0.0065 0.7928 0.1982 0.0504786060 0.0134010904 7.8714847013 2.9117622668 6.1941896299 0.1466032777 1.7452279856 0.1725532609 15.8613809228 3.2443198958
0.0025 0.006999999999999999 0.7924 0.1981 0.0564324928 0.0068684552 7.9091133375 2.0495667200 6.1168922186 0.2277916588 1.6961757197 0.0884132695 15.7786137686 2.3726401035
0.0 0.006 0.7952 0.1988 0.0000000000 0.0000000000 6.5466727186 1.5057508124 6.2235716868 0.3635256363 1.6884306251 0.1901644619 14.4586750305 2.0594409106
0.0025 0.0075 0.792 0.198 0.0481488241 0.0120754184 8.2357015005 1.7619839213 5.9681738074 0.1805548161 1.6760384738 0.1106172574 15.9280626058 2.0652314132
0.0025 0.008 0.7916 0.1979 0.0473722302 0.0089073515 9.5136551816 2.7499678099 5.9885152314 0.3145516695 1.6285352268 0.0973351581 17.1780778700 3.1707619890
0.0025 0.0085 0.7912 0.1978 0.0476310949 0.0122953894 9.3198322066 1.8069903756 5.8547138646 0.2773367946 1.5867117159 0.0739357980 16.8088888820 2.1705583576
0.0025 0.009000000000000001 0.7908 0.1977 0.0587622746 0.0172955682 9.8757420579 1.5904184256 6.0441151238 0.6673640648 1.5918751123 0.1461013100 17.5704945686 2.4211793686
0.0025 0.0095 0.7904 0.1976 0.0517729292 0.0099587218 9.8785819549 1.3952640022 6.0197054149 0.3730901721 1.7059861729 0.1130489060 17.6560464719 1.8913618021
0.0025 0.01 0.79 0.1975 0.0530672524 0.0067503641 10.9229541021 1.1537726263 5.8343724405 0.2701863891 1.6817182098 0.1966325485 18.4921120048 1.6273419280
0.003 0.0 0.7976 0.1994 0.0621275150 0.0190225889 0.0000000000 0.0000000000 6.4654086168 0.3850672898 1.6956593801 0.0472556567 8.2231955119 .4513455354
0.003 0.0005 0.7972 0.1993 0.0693757251 0.0215091443 0.5559098513 0.1737682869 6.6010181103 0.3141226412 1.8247442903 0.1687854184 9.0510479770 .6781854908
0.003 0.001 0.7968 0.1992 0.0670459433 0.0253845792 1.1373787762 0.3267918312 6.5463222812 0.4862700874 1.7958292704 0.1268389142 9.5465762711 .9652854120
0.003 0.0015 0.7964 0.1991 0.0639395675 0.0124255030 1.6975484731 0.3396735341 6.5155841294 0.2945415444 1.8092541011 0.1233349406 10.0863262711 .7699755221
0.0 0.0065 0.7948 0.1987 0.0000000000 0.0000000000 8.0184493747 2.6827198558 6.0920304781 0.3267485348 1.6755221341 0.0936839905 15.7860019869 3.1031523811
0.003 0.002 0.7959999999999999 0.19899999999999998 0.0608331918 0.0054299906 2.3982930749 0.8052573084 6.2728431361 0.3316396944 1.7596854956 0.1314629523 10.4916548984 1.2737899457
0.003 0.0025 0.7956 0.1989 0.0616097857 0.0279094027 2.8200177896 0.4926955423 6.5964977938 0.3652415691 1.7323194946 0.1391245519 11.2104448637 1.0249710660
0.003 0.003 0.7952 0.1988 0.0592800039 0.0180389843 3.7394344658 1.2529193311 6.2190513703 0.2320750011 1.7410972685 0.1559858551 11.7588631085 1.6590191716
0.003 0.0035 0.7948 0.1987 0.0639395675 0.0193439627 4.1888481770 1.3311440053 6.5268849205 0.4107214350 1.7405809288 0.2489249792 12.5202535938 2.0101343822
0.003 0.004 0.7944 0.1986 0.0582445453 0.0169353675 4.9463907201 1.4649479037 6.2068465159 0.4325864904 1.6600319449 0.1266032791 12.8715137262 2.0410730407
0.003 0.0045 0.794 0.1985 0.0595388686 0.0181574682 5.2459998609 1.1274909973 6.3288950600 0.2693956911 1.7447116460 0.1250096553 13.3791454355 1.5400538119
0.003 0.005 0.7936 0.1984 0.0649750261 0.0220506491 7.0322951174 2.3143593019 6.1553149084 0.3292528499 1.6688097188 0.0866220344 14.9213947707 2.7522848353
0.003 0.0055 0.7932 0.1983 0.0564324928 0.0128497031 6.7085468515 1.7956056309 6.1227686300 0.1992224028 1.7096005504 0.0568817897 14.5973485247 2.0645595265
0.003 0.006 0.7928 0.1982 0.0616097857 0.0221234638 7.1331114634 0.9595385617 6.3252788069 0.3119555500 1.7405809288 0.0886782329 15.2605809848 1.3822958084
0.003 0.0065 0.7924 0.1981 0.0597977332 0.0249048778 7.0677938308 1.1110405433 6.2158871488 0.2791989839 1.7364502117 0.0371764541 15.0799289245 1.4523208591
0.0 0.006999999999999999 0.7944 0.1986 0.0000000000 0.0000000000 8.2619705483 2.5729906279 6.0156371301 0.2207210858 1.6497051521 0.1013394651 15.9273128305 2.8950511788
0.003 0.006999999999999999 0.792 0.198 0.0592800039 0.0166480360 7.6790816749 0.8850551859 6.1512466236 0.2843217960 1.7132149279 0.1740485884 15.6028232303 1.3600736063
0.003 0.0075 0.7916 0.1979 0.0600565979 0.0105596470 7.9971501466 1.4983141915 6.0246777630 0.4095875671 1.6982410783 0.1628034526 15.7801255858 2.0812648582
0.003 0.008 0.7912 0.1978 0.0665282140 0.0166641288 9.0890905697 1.4889743100 5.9559689530 0.1467927093 1.6775874927 0.1321426028 16.7891752294 1.7845737509
0.003 0.0085 0.7908 0.1977 0.0556558989 0.0201848037 9.6556500350 1.8128300038 6.0016241491 0.4076974621 1.6708750774 0.1635224083 17.3838051604 2.4042346779
0.003 0.009000000000000001 0.7904 0.1976 0.0535849817 0.0104319562 10.3471649713 1.3179493869 5.6829418395 0.1591151390 1.6197574529 0.1273004991 17.7034492454 1.6147969812
0.003 0.0095 0.79 0.1975 0.0608331918 0.0056714402 9.6272510643 2.5315217450 6.0721410857 0.3131975880 1.6486724728 0.0907701004 17.4088978146 2.9411608736
0.003 0.01 0.7896 0.1974 0.0590211393 0.0145148987 11.9744259920 1.7653529786 5.8529057380 0.1691734093 1.6238881700 0.1605143738 19.5102410393 2.1095556604
0.0035 0.0 0.7972 0.1993 0.0761062059 0.0267721616 0.0000000000 0.0000000000 6.7266829075 0.4420804778 1.7793064019 0.1099888276 8.5820955153 .5788414670
0.0035 0.0005 0.7968 0.1992 0.0748118827 0.0121859003 0.6091579213 0.1771012274 6.5042833383 0.2577674536 1.7328358342 0.1109541684 8.9210889765 .5580087497
0.0035 0.001 0.7964 0.1991 0.0742941534 0.0238155474 1.2119260742 0.3565343457 6.5368296167 0.2580368313 1.7989273082 0.1169438045 9.6219771525 .7553305289
0.0 0.0075 0.794 0.1985 0.0000000000 0.0000000000 8.8391796276 2.0818305121 6.0716890541 0.4377627177 1.6646790017 0.2264465759 16.5755476834 2.7460398057
0.0035 0.0015 0.7959999999999999 0.19899999999999998 0.0766239352 0.0230607576 1.6847689363 0.0991526789 6.3727421296 0.2792311836 1.7374828910 0.1600486316 9.8716178921 .5614932517
0.0035 0.002 0.7956 0.1989 0.0706700483 0.0235893738 2.1505120556 0.4474618100 6.4409989080 0.3702290950 1.7214763621 0.2087289826 10.3836573740 1.0500092614
0.0035 0.0025 0.7952 0.1988 0.0735175594 0.0120754184 2.9662724887 0.9497598332 6.3130739525 0.3513818498 1.7281887775 0.1046323775 11.0810527781 1.4178494789
0.0035 0.003 0.7948 0.1987 0.0753296120 0.0059931498 3.6393280941 1.1537324324 6.1833408704 0.0780537061 1.7318031550 0.1232051735 11.6298017315 1.3609844618
0.0035 0.0035 0.7944 0.1986 0.0717055069 0.0068684552 4.1490896180 1.2018704762 6.0775654655 0.0580996961 1.6873979459 0.1081900977 11.9857585363 1.3750287252
0.0035 0.004 0.794 0.1985 0.0667870787 0.0174498582 4.6730506272 0.9574560401 6.1955457248 0.1885443444 1.7111495693 0.1296166774 12.6465330000 1.2930669201
0.0035 0.0045 0.7936 0.1984 0.0740352887 0.0312101028 5.3830248945 1.2592517990 6.1399458325 0.2883324162 1.7256070793 0.0550912862 13.3226130950 1.6338856042
0.0035 0.005 0.7932 0.1983 0.0799891756 0.0207995770 6.3521397694 1.7895047528 6.2638025032 0.1403949454 1.7364502117 0.1217335723 14.4323816599 2.0724328475
0.0035 0.0055 0.7928 0.1982 0.0732586948 0.0160913062 6.2378339123 1.3937386198 6.2443651424 0.2851083667 1.7328358342 0.1186188485 14.2882935837 1.8135571412
0.0035 0.006 0.7924 0.1981 0.0727409655 0.0073946534 7.8700647528 1.9411532630 6.1489864654 0.3588413859 1.6972083990 0.1320699504 15.7890005827 2.4394592527
0.0 0.008 0.7936 0.1984 0.0000000000 0.0000000000 9.4973257734 3.1579910794 6.0635524845 0.1966498717 1.6466071142 0.0657517530 17.2074853721 3.4203927041
0.0035 0.0065 0.792 0.198 0.0789537170 0.0107358631 7.2211482725 2.2144387621 6.1164401869 0.5687801223 1.6987574179 0.0855317823 15.1152995943 2.8794865298
0.0035 0.006999999999999999 0.7916 0.1979 0.0761062059 0.0181869686 8.4877423653 0.9321721503 5.9939396112 0.3525151328 1.6765548134 0.1242051759 16.2343429958 1.4270794276
0.0035 0.0075 0.7912 0.1978 0.0704111837 0.0162570295 8.3535572288 1.3744295002 6.0798256237 0.4737929961 1.6951430405 0.1670452506 16.1989370767 2.0315247764
0.0035 0.008 0.7908 0.1977 0.0714466423 0.0325552526 8.8079407599 1.1304021128 6.0427590288 0.1678882285 1.6120123583 0.1529132676 16.5341587893 1.4837588615
0.0035 0.0085 0.7904 0.1976 0.0704111837 0.0112955196 9.3148623867 1.8191197813 6.0038843074 0.3285197318 1.6192411133 0.1126709414 17.0083989911 2.2716059741
0.0035 0.009000000000000001 0.79 0.1975 0.0665282140 0.0233610105 8.7092543367 1.9127218020 6.1403978641 0.1656534090 1.6295679061 0.0923887314 16.5457483209 2.1941249529
0.0035 0.0095 0.7896 0.1974 0.0719643716 0.0306555204 10.9407034588 3.7236779752 5.9270389277 0.1915377085 1.6218228115 0.1826821032 18.5615295696 4.1285533073
0.0035 0.01 0.7892 0.1973 0.0750707473 0.0071364058 11.1863545553 0.6633819626 5.9066975037 0.3041014124 1.6409273782 0.1024696799 18.8090501845 1.0770894607
0.004 0.0 0.7968 0.1992 0.0931912725 0.0171711380 0.0000000000 0.0000000000 6.4608883003 0.2865552637 1.7318031550 0.1449213699 8.2858827278 .4486477716
0.004 0.0005 0.7964 0.1991 0.0856841978 0.0121859003 0.5963783845 0.3104138706 6.3890152688 0.2571007222 1.7736266659 0.1186907496 8.8447045170 .6983912427
0.0 0.0085 0.7932 0.1983 0.0000000000 0.0000000000 9.2140460408 2.1502756580 5.9519006682 0.1892841695 1.6347313025 0.0582709359 16.8006780115 2.3978307634
0.004 0.001 0.7959999999999999 0.19899999999999998 0.0838721453 0.0293054902 1.2424549677 0.3926099924 6.3126219208 0.4119791712 1.6863652666 0.1318193968 9.3253143004 .9657140506
0.004 0.0015 0.7956 0.1989 0.0874962503 0.0115303788 1.7415668776 0.4161345664 6.5838409078 0.5723870226 1.8097704407 0.0581426866 10.2226744764 1.0581946544
0.004 0.002 0.7952 0.1988 0.0895671675 0.0183337585 2.4877498326 0.8169012172 6.3184983322 0.2593038860 1.7034044747 0.1476189658 10.5992198070 1.2421578275
0.004 0.0025 0.7948 0.1987 0.0779182584 0.0166480360 2.6489139912 0.7673820181 6.4852980092 0.5627719547 1.6868816062 0.1812521302 10.8990118650 1.5280541390
0.004 0.003 0.7944 0.1986 0.0836132806 0.0219409740 3.5555511305 0.6423066214 6.1919294716 0.3309983007 1.7777573830 0.1219523839 11.6088512657 1.1171982800
0.004 0.0035 0.794 0.1985 0.0833544160 0.0137564093 4.3464624643 1.0610598085 6.3524007056 0.4270261389 1.7209600225 0.0591969380 12.5031776084 1.5610392947
0.004 0.004 0.7936 0.1984 0.0869785210 0.0126181580 4.5317657481 1.5793926125 6.2832398639 0.2510465088 1.7281887775 0.1673641491 12.6301729105 2.0104214284
0.004 0.0045 0.7932 0.1983 0.0887905736 0.0116460324 5.1721625371 0.4958650581 6.2760073576 0.6486828929 1.6904959837 0.0655080165 13.2274564520 1.2217019999
0.004 0.005 0.7928 0.1982 0.0962976483 0.0331750976 6.1725162797 1.4904549840 6.2868561171 0.1921554568 1.7266397585 0.1843383138 14.2823098036 1.9001238522
0.004 0.0055 0.7924 0.1981 0.0797303110 0.0179794495 6.2385438866 1.2684011687 6.1290970730 0.5490828223 1.6750057945 0.1757194151 14.1223770651 2.0111828556
0.0 0.009000000000000001 0.7928 0.1982 0.0000000000 0.0000000000 10.9293438705 4.0479004623 5.9568730163 0.1491183816 1.6641626620 0.0729191506 18.5503795488 4.2699379945
0.004 0.006 0.792 0.198 0.0807657695 0.0210684654 7.1260117207 1.4230307375 6.1309051996 0.4973630055 1.7003064369 0.1583269442 15.0379891267 2.0997891526
0.004 0.0065 0.7916 0.1979 0.0869785210 0.0119639163 7.5924648143 1.0593272878 6.1399458325 0.2877507198 1.6476397935 0.1309264661 15.4670289613 1.4899683900
0.004 0.006999999999999999 0.7912 0.1978 0.0898260321 0.0125328992 8.5466702295 1.2172330231 6.3424560094 0.3266709820 1.7318031550 0.1407402067 16.7107554260 1.6971771110
0.004 0.0075 0.7908 0.1977 0.0815423635 0.0266517465 8.7752819436 1.5610588969 6.0129249403 0.3169976455 1.6719077566 0.1948893177 16.5416570040 2.0995976066
0.004 0.008 0.7904 0.1976 0.0880139796 0.0121418281 9.2431549857 2.5492699508 5.9939396112 0.2344820210 1.6801691909 0.0922732310 17.0052777674 2.8881670309
0.004 0.0085 0.79 0.1975 0.0766239352 0.0098776453 8.8597688814 1.8151885864 5.9758583454 0.3367317194 1.6347313025 0.0708270446 16.5469824645 2.2326249957
0.004 0.009000000000000001 0.7896 0.1974 0.0898260321 0.0155835657 10.4742503652 3.2395701820 6.0273899529 0.3919862462 1.6471234539 0.1294767336 18.2385898041 3.7766167275
0.004 0.0095 0.7892 0.1973 0.0856841978 0.0140265469 10.7568201236 3.6693800006 5.9817347568 0.3669940225 1.6120123583 0.1668216590 18.4362514365 4.2172222290
0.004 0.01 0.7888 0.1972 0.0846487392 0.0099047446 10.5921060936 1.5434938543 6.0124729086 0.3703725634 1.6336986232 0.1810990904 18.3229263646 2.1048702527
0.0045 0.0 0.7964 0.1991 0.0947444604 0.0121859003 0.0000000000 0.0000000000 6.5399938382 0.0994716151 1.7658815712 0.1120825774 8.4006198698 .2237400928
0.0 0.0095 0.7924 0.1981 0.0000000000 0.0000000000 11.6911462593 3.2340449318 5.8384407253 0.3631297122 1.6651953413 0.0728752630 19.1947823259 3.6700499070
0.0045 0.0005 0.7959999999999999 0.19899999999999998 0.0965565129 0.0224840002 0.6915149363 0.2348029919 6.3144300474 0.2276265481 1.8020253461 0.0843389871 8.9045268427 .5692525273
0.0045 0.001 0.7956 0.1989 0.0950033251 0.0177544163 1.3645705417 0.5553541978 6.4541078257 0.4711514364 1.7767247037 0.1225977776 9.6904063962 1.1668578281
0.0045 0.0015 0.7952 0.1988 0.0944855958 0.0310637575 1.7252374695 0.3564608212 6.2719390728 0.2224436656 1.7694959487 0.1169985065 9.8611580868 .7269667508
0.0045 0.002 0.7948 0.1987 0.0996628887 0.0195781096 2.4458613508 0.4894395967 6.3673177499 0.3310945890 1.7075351918 0.0525145592 10.6203771812 .8926268545
0.0045 0.0025 0.7944 0.1986 0.0957799190 0.0140837594 3.1423461070 0.7958098997 6.2895683069 0.2572437387 1.7101168900 0.0898252909 11.2378112229 1.1569626887
0.0045 0.003 0.794 0.1985 0.0960387836 0.0200114259 3.7010958553 0.8427080531 6.3691258764 0.5854952858 1.6935940215 0.0524536020 11.8598545368 1.5006683668
0.0045 0.0035 0.7936 0.1984 0.0890494382 0.0166480360 3.7997822785 0.5036835870 6.1431100540 0.1765355754 1.6419600575 0.0549362084 11.6739018282 .7518034068
0.0045 0.004 0.7932 0.1983 0.0999217533 0.0145885789 4.2293167102 0.8088174430 6.2904723702 0.7279500543 1.7421299478 0.1119588186 12.3618407815 1.6633148948
0.0045 0.0045 0.7928 0.1982 0.0955210544 0.0064248515 5.5342494135 1.3204605244 6.2882122120 0.3830220732 1.7018554558 0.0425032527 13.6198381357 1.7524107018
0.0045 0.005 0.7924 0.1981 0.0887905736 0.0203567049 5.8707772161 1.3988431846 6.2687748513 0.2350321139 1.7374828910 0.1394308254 13.9658255320 1.7936628288
0.0 0.001 0.7992 0.1998 0.0000000000 0.0000000000 1.1529982101 0.3068994655 6.4066445030 0.2881339202 1.7710449676 0.0993199130 9.3306876807 .6943532987
0.0 0.01 0.792 0.198 0.0000000000 0.0000000000 10.8881653630 1.7551011923 5.8877121746 0.2373402902 1.6316332647 0.1198086001 18.4075108023 2.1122500826
0.0045 0.0055 0.792 0.198 0.0944855958 0.0250978586 6.9399984627 1.2335013725 6.1571230350 0.1539405033 1.7519404009 0.1306900409 14.9435474944 1.5432297753
0.0045 0.006 0.7916 0.1979 0.0975919715 0.0176787686 6.1760661511 0.5414716392 6.1363295793 0.2266117187 1.6801691909 0.1551907730 14.0901568928 .9409528995
0.0045 0.0065 0.7912 0.1978 0.0996628887 0.0290113248 7.4071615305 1.5092697031 6.1756563324 0.5591658854 1.6569339071 0.1165327209 15.3394146587 2.2139796342
0.0045 0.006999999999999999 0.7908 0.1977 0.0869785210 0.0263686395 8.6091479650 1.5877437583 6.0834418769 0.3719712348 1.6533195296 0.0902989314 16.4328878925 2.0763825640
0.0045 0.0075 0.7904 0.1976 0.1032869937 0.0094618481 8.8086507341 2.3465206980 5.9672697441 0.3553831280 1.6646790017 0.1181233436 16.5438864736 2.8294890177
0.0045 0.008 0.79 0.1975 0.0893083029 0.0220263241 8.9357361280 1.2454689056 5.9274909594 0.3365933379 1.6383456800 0.1145110485 16.5908810703 1.7185996161
0.0045 0.0085 0.7896 0.1974 0.0838721453 0.0128288262 9.5633533803 2.9244459717 5.9722420922 0.4914363641 1.6987574179 0.0950962497 17.3182250357 3.5238074117
0.0045 0.009000000000000001 0.7892 0.1973 0.0900848968 0.0159238583 9.7571763552 1.7614380014 5.8664666873 0.4444609050 1.6233718304 0.2441014424 17.3370997697 2.4659242071
0.0045 0.0095 0.7888 0.1972 0.0900848968 0.0228388459 10.5431178691 1.4868766505 5.9225186113 0.3413913447 1.6264698682 0.1964263493 18.1821912454 2.0475331904
0.0045 0.01 0.7884 0.1971 0.0895671675 0.0184067144 11.4497550084 1.5226695477 5.8917804594 0.1885443444 1.5923914520 0.1428460872 19.0234940873 1.8724666937
0.0005 0.0 0.7996 0.1999 0.0090602626 0.0032744075 0.0000000000 0.0000000000 6.6340164203 0.3772815448 1.7328358342 0.1131903174 8.3759125171 .4937462697
0.005 0.0 0.7959999999999999 0.19899999999999998 0.1048401816 0.0092614231 0.0000000000 0.0000000000 6.4956947370 0.4346749083 1.7607181748 0.1242652634 8.3612530934 .5682015948
0.005 0.0005 0.7956 0.1989 0.1097586099 0.0355088325 0.6048980757 0.0501223731 6.5368296167 0.1324506715 1.7932475722 0.1613955813 9.0447338745 .3794774584
0.005 0.001 0.7952 0.1988 0.1131238503 0.0265812524 1.2665940928 0.2168573369 6.3863030789 0.3585907522 1.7622671938 0.0626964758 9.5282882158 .6647258173
0.005 0.0015 0.7948 0.1987 0.1087231513 0.0109826968 1.5917623072 0.3647803291 6.3948916802 0.2410070631 1.6982410783 0.1156600795 9.7936182170 .7324301685
0.005 0.002 0.7944 0.1986 0.1164890907 0.0216581702 2.4948495752 0.9768523534 6.4102607561 0.2541431094 1.7849861379 0.1697367912 10.8065855599 1.4223904242
0.005 0.0025 0.794 0.1985 0.1123472563 0.0062127515 2.9463932092 0.6848804958 6.1788205539 0.2296641071 1.7514240613 0.1183578408 10.9889850807 1.0391151952
0.005 0.003 0.7936 0.1984 0.1063933695 0.0225910392 3.6577874250 1.2755896468 6.3153341107 0.3802593799 1.7462606649 0.0816143364 11.8257755701 1.7600544023
0.005 0.0035 0.7932 0.1983 0.1035458584 0.0181574682 3.8466405801 0.2420835272 6.1743002375 0.3878147007 1.7132149279 0.0930901806 11.8377016039 .7411458767
0.005 0.004 0.7928 0.1982 0.0996628887 0.0222081125 4.4039703799 1.2681388571 6.4179452941 0.1928348136 1.7008227765 0.0877108930 12.6224013392 1.5708926762
0.005 0.0045 0.7924 0.1981 0.1066522341 0.0258657471 5.0429472205 1.0517170684 6.3053894145 0.2270153146 1.7498750424 0.0953426425 13.2048639115 1.3999407726
0.0005 0.0005 0.7992 0.1998 0.0111311798 0.0070608862 0.5395804431 0.1670477571 6.4156851359 0.5732545486 1.7514240613 0.1252738295 8.7178208201 .8726370214
0.005 0.005 0.792 0.198 0.0947444604 0.0156522161 5.7600212304 0.7916846619 6.1919294716 0.4011087461 1.6941103612 0.1120540298 13.7408055236 1.3204996539
0.005 0.0055 0.7916 0.1979 0.0952621897 0.0200916324 5.6315158881 0.9189447922 6.2249277817 0.2168885328 1.7013391162 0.1880780874 13.6530449757 1.3440030448
0.005 0.006 0.7912 0.1978 0.1092408806 0.0257098340 6.4969745199 0.6916679939 6.0233216681 0.3280516697 1.6729404359 0.0693511608 14.3024775045 1.1147806584
0.005 0.0065 0.7908 0.1977 0.0921558140 0.0206053656 7.3134449273 1.0595746923 6.1575750666 0.2518526265 1.6858489269 0.1279855891 15.2490247348 1.4600182735
0.005 0.006999999999999999 0.7904 0.1976 0.1105352038 0.0207479650 7.5051379794 0.7053786397 6.0409509022 0.1818358746 1.6920450026 0.2085040590 15.3486690880 1.1164665383
0.005 0.0075 0.79 0.1975 0.0994040240 0.0246886855 8.4941321337 1.3705070797 5.9455722252 0.2579608002 1.6682933791 0.1533589580 16.2074017620 1.8065155234
0.005 0.008 0.7896 0.1974 0.0955210544 0.0230025674 8.6922149543 2.1365653760 6.0861540667 0.3066680760 1.6130450376 0.0445849638 16.4869351130 2.5108209832
0.005 0.0085 0.7892 0.1973 0.0960387836 0.0202113452 9.7635661236 1.0382688542 6.0124729086 0.3446058731 1.6750057945 0.0512608515 17.5470836103 1.4543469240
0.005 0.009000000000000001 0.7888 0.1972 0.1074288281 0.0250444020 10.1277829228 1.4287462602 6.0391427757 0.3793512477 1.6605482845 0.1368602025 17.9349028111 1.9700021124
0.005 0.0095 0.7884 0.1971 0.1102763392 0.0261645448 10.7738595060 1.8755633590 5.7692798837 0.2976085173 1.5758685835 0.1863578422 18.2292843124 2.3856942633
0.0005 0.001 0.7988 0.1997 0.0124255030 0.0066704753 1.1643577983 0.3891539875 6.4446151611 0.5966721826 1.7405809288 0.0776503408 9.3619793912 1.0701469862
0.005 0.01 0.7879999999999999 0.19699999999999998 0.0937090018 0.0196873328 11.7230951013 3.0299805298 5.9066975037 0.4183830652 1.6182084340 0.0648535744 19.3417100408 3.5329045022
0.0055 0.0 0.7956 0.1989 0.1139004442 0.0223884249 0.0000000000 0.0000000000 6.4333143700 0.3544988828 1.7410972685 0.0773200294 8.2883120827 .4542073371
0.0055 0.0005 0.7952 0.1988 0.1089820159 0.0232920649 0.6198075353 0.1150596485 6.6670147304 0.1898403752 1.7880841758 0.2022470142 9.1838884574 .5304391028
0.0055 0.001 0.7948 0.1987 0.1159713614 0.0165024943 1.1600979527 0.2259191221 6.4708329965 0.4432215804 1.7798227415 0.0836151429 9.5267250521 .7692583397
0.0055 0.0015 0.7944 0.1986 0.1245138947 0.0171242436 1.6961285245 0.3728926519 6.4007680916 0.4254864165 1.7617508541 0.1347873949 9.9831613649 .9502907069
0.0055 0.002 0.794 0.1985 0.1224429775 0.0277166559 2.3904833579 0.7611453958 6.3465242942 0.2047259254 1.7622671938 0.1700819955 10.6217178234 1.1636699726
0.0055 0.0025 0.7936 0.1984 0.1211486543 0.0168242106 2.5417078769 0.4508644056 6.3257308385 0.2420358266 1.7302541360 0.0812082598 10.7188415057 .7909327026
0.0055 0.003 0.7932 0.1983 0.1188188725 0.0192606430 3.2843409604 0.6502279084 6.1589311616 0.1717958145 1.7173456450 0.1320214933 11.2794366395 .9733058592
0.0055 0.0035 0.7928 0.1982 0.1265848119 0.0244705833 4.2364164529 1.1368424020 6.2402968576 0.4519412295 1.7834371190 0.1080816167 12.3867352414 1.7213358315
0.0055 0.004 0.7924 0.1981 0.1131238503 0.0348305243 4.4110701226 1.0793906693 6.1037833009 0.3105506748 1.6739731152 0.1898445415 12.3019503890 1.6146164099
0.0005 0.0015 0.7984 0.1996 0.0116489091 0.0078517535 1.6301009177 0.4424546874 6.3383877246 0.5483171802 1.6899796441 0.0805622223 9.6701171955 1.0791858434
0.0055 0.0045 0.792 0.198 0.1126061210 0.0078517535 5.1927517909 0.7714699435 6.2552139019 0.1724037079 1.7085678711 0.1878624990 13.2691396849 1.1395879039
0.0055 0.005 0.7916 0.1979 0.1198543311 0.0277166559 5.9907628673 0.9683341088 6.1205084717 0.2753314322 1.6615809638 0.0746534988 13.8927066339 1.3460356957
0.0055 0.0055 0.7912 0.1978 0.1136415796 0.0152180711 6.8604813447 1.8575977083 6.0047883707 0.3437271931 1.6445417557 0.1403836233 14.6234530507 2.3569265958
0.0055 0.006 0.7908 0.1977 0.1048401816 0.0170143207 7.0088659666 1.3787663712 6.1444661489 0.3398917287 1.6837835684 0.2426994050 14.9419558655 1.9783718256
0.0055 0.0065 0.7904 0.1976 0.1144181735 0.0195507085 7.3049252360 0.7644336159 5.9839949150 0.3134454050 1.6481561332 0.2174421423 15.0514944577 1.3148718717
0.0055 0.006999999999999999 0.79 0.1975 0.1022515351 0.0078517535 7.4767390087 2.8342912593 6.1092076806 0.2887771182 1.6564175674 0.1039677786 15.3446157918 3.2348879096
0.0055 0.0075 0.7896 0.1974 0.1069110988 0.0256576525 7.7571788443 1.0334786946 6.0857020351 0.3797668478 1.6879142855 0.2438391744 15.6377062637 1.6827423693
0.0055 0.008 0.7892 0.1973 0.1066522341 0.0130566359 9.4533073688 1.6086017816 5.9419559720 0.4398525736 1.6491888124 0.0846797011 17.1511043873 2.1461906922
0.0055 0.0085 0.7888 0.1972 0.1107940685 0.0198230156 9.8643824696 1.5868990593 5.9772144403 0.3288430022 1.6254371890 0.0827175460 17.5778281674 2.0182826231
0.0055 0.009000000000000001 0.7884 0.1971 0.1107940685 0.0204879552 9.5967221708 2.8922703012 5.9424080037 0.1809346653 1.6207901322 0.0937636393 17.2707143752 3.1874565610
0.0005 0.002 0.7979999999999999 0.1995 0.0106134505 0.0041418343 2.3706040784 0.4271284497 6.4134249776 0.4075169949 1.7602018352 0.0642754716 10.5548443417 .9030627505
0.0055 0.0095 0.7879999999999999 0.19699999999999998 0.1157124967 0.0093478457 9.6812091086 2.2918708343 5.8868081113 0.3478071418 1.6429927368 0.0387220306 17.3267224534 2.6877478524
0.0055 0.01 0.7876 0.1969 0.1084642866 0.0269716589 11.7159953587 2.5768549040 5.9311072125 0.2861670933 1.6151103962 0.0904169538 19.3706772540 2.9804106100
0.006 0.0 0.7952 0.1988 0.1343507512 0.0293054902 0.0000000000 0.0000000000 6.4979548952 0.3724477425 1.7860188172 0.0706008318 8.4183244636 .4723540645
0.006 0.0005 0.7948 0.1987 0.1340918866 0.0217569537 0.5743691822 0.1750284573 6.5345694585 0.4287529088 1.7777573830 0.1416917261 9.0207879103 .7672300459
0.006 0.001 0.7944 0.1986 0.1325386987 0.0311757304 1.1174994967 0.3376791668 6.1743002375 0.4410439194 1.7209600225 0.1719837357 9.1452984554 .9818825523
0.006 0.0015 0.794 0.1985 0.1356450745 0.0186956915 1.8281837382 0.3381445775 6.3361275664 0.3427890414 1.6966920594 0.1261137772 9.9966484385 .8257430876
0.006 0.002 0.7936 0.1984 0.1110529331 0.0230607576 2.3848035638 1.0858419883 6.3469763258 0.2001719438 1.7524567406 0.1266201247 10.5952895633 1.4356948144
0.006 0.0025 0.7932 0.1983 0.1221841129 0.0162570295 2.7575400541 0.8027595873 6.4238217055 0.3131036271 1.7441953063 0.2109953568 11.0477411788 1.3431156007
0.006 0.003 0.7928 0.1982 0.1271025412 0.0228857430 3.5747204358 0.6413862106 6.3008690981 0.3497147721 1.7142476072 0.1277771094 11.7169396823 1.1417638351
0.006 0.0035 0.7924 0.1981 0.1271025412 0.0272189744 3.8012022270 0.9395553851 6.3157861423 0.2554614759 1.7447116460 0.2071133493 11.9888025565 1.4293491847
0.0005 0.0025 0.7976 0.1994 0.0119077737 0.0090269187 2.7653497711 0.6095533264 6.4965988003 0.1114457413 1.7498750424 0.0753502135 11.0237313875 .8053761999
0.006 0.004 0.792 0.198 0.1346096159 0.0107358631 4.8924326758 1.3815916821 6.1657116362 0.4218111683 1.7235417207 0.1638221269 12.9162956486 1.9779608404
0.006 0.0045 0.7916 0.1979 0.1208897897 0.0182751840 4.8817830618 0.9168668272 6.0816337503 0.3119005247 1.7013391162 0.1418572100 12.7856457180 1.3888997459
0.006 0.005 0.7912 0.1978 0.1263259472 0.0321909402 5.5427691047 0.8671643255 6.0766614022 0.2440903914 1.6992737576 0.1383327766 13.4450302117 1.2817784337
0.006 0.0055 0.7908 0.1977 0.1170068200 0.0324397788 6.4586359094 2.1677671171 6.1137279971 0.2758652506 1.6569339071 0.1373657543 14.3463046336 2.6134379008
0.006 0.006 0.7904 0.1976 0.1185600078 0.0161743801 7.0798633933 1.2529434696 6.0355265225 0.3056830368 1.6507378314 0.1767239837 14.8846877550 1.7515248702
0.006 0.0065 0.79 0.1975 0.1164890907 0.0195781096 7.0912229816 2.3425174627 6.0260338580 0.4603750901 1.6078816412 0.1331475652 14.8416275715 2.9556182276
0.006 0.006999999999999999 0.7896 0.1974 0.1188188725 0.0250657983 7.8942038779 1.9223418282 5.9175462632 0.3614828979 1.7173456450 0.1320618755 15.6479146586 2.4409523999
0.006 0.0075 0.7892 0.1973 0.1242550301 0.0269020031 8.2683603167 2.2061787494 5.9921314846 0.2631181425 1.6796528512 0.1235595474 16.0643996826 2.6197584424
0.006 0.008 0.7888 0.1972 0.1146770382 0.0184938817 9.0358424997 2.8186339655 5.9546128581 0.3054021604 1.6419600575 0.0789172399 16.7470924535 3.2214472475
0.006 0.0085 0.7884 0.1971 0.1268436765 0.0226266063 9.3319017691 1.6031552243 5.9622973960 0.4045317034 1.6166594151 0.1393696245 17.0377022567 2.1696831585
0.0005 0.003 0.7972 0.1993 0.0103545858 0.0046307116 3.6762467560 1.1226002118 6.2660626614 0.2899436823 1.7602018352 0.1017804844 11.7128658384 1.5189550901
0.006 0.009000000000000001 0.7879999999999999 0.19699999999999998 0.1154536321 0.0112717645 9.7855753259 0.7333535876 5.9283950227 0.1880364712 1.6729404359 0.1573608061 17.5023644166 1.0900226294
0.006 0.0095 0.7876 0.1969 0.1255493533 0.0205793323 10.4117726297 2.9445946290 5.8673707506 0.2134814860 1.6068489619 0.1148365363 18.0115416955 3.2934919836
0.006 0.01 0.7872 0.1968 0.1239961654 0.0122953894 10.6063055789 2.3371524705 5.7927855292 0.2343076719 1.6595156053 0.1583538843 18.1826028788 2.7421094161
0.0065 0.0 0.7948 0.1987 0.1413400967 0.0134410342 0.0000000000 0.0000000000 6.5399938382 0.2659944100 1.7225090414 0.1003560255 8.4038429763 .3797914697
0.0065 0.0005 0.7944 0.1986 0.1405635027 0.0313044322 0.6290372008 0.1404529372 6.3356755347 0.3202273338 1.7462606649 0.1410505326 8.8515369031 .6330352358
0.0065 0.001 0.794 0.1985 0.1462585250 0.0285456232 1.2786636554 0.2968813238 6.3347714714 0.3954116939 1.7034044747 0.1134256112 9.4630981265 .8342642521
0.0065 0.0015 0.7936 0.1984 0.1395280442 0.0318897710 1.8736220914 0.4103970618 6.3361275664 0.4614674146 1.7281887775 0.0647054127 10.0774664795 .9684596601
0.0065 0.002 0.7932 0.1983 0.1441876078 0.0291311878 2.4586408876 0.7361115097 6.3266349018 0.3527399623 1.7560711181 0.0961778740 10.6855345153 1.2141605338
0.0065 0.0025 0.7928 0.1982 0.1348684805 0.0366967457 2.6141252521 0.3638671800 6.2515976488 0.4081723107 1.7302541360 0.0622526617 10.7308455174 .8709888981
0.0065 0.003 0.7924 0.1981 0.1374571270 0.0171242436 3.7131654179 0.4880369517 6.3605372752 0.4564973562 1.7483260235 0.1908194601 11.9594858436 1.1524780116
0.0005 0.0035 0.7968 0.1992 0.0085425333 0.0026399118 3.8757495251 1.1697342632 6.1670677312 0.4125303300 1.6941103612 0.2285093150 11.7454701508 1.8134138200
0.0065 0.0035 0.792 0.198 0.1377159916 0.0217569537 4.2506159382 0.7034207774 6.2918284652 0.2863812230 1.7090842108 0.1238784780 12.3892446058 1.1354374321
0.0065 0.004 0.7916 0.1979 0.1472939835 0.0128288262 4.4110701226 0.9235409018 6.3035812879 0.1952232518 1.7256070793 0.1555065506 12.5875524733 1.2870995304
0.0065 0.0045 0.7912 0.1978 0.1436698785 0.0159574885 5.8437981940 1.6753671834 6.1376856743 0.2935436562 1.7245744000 0.1117967735 13.8497281468 2.0966651016
0.0065 0.005 0.7908 0.1977 0.1356450745 0.0240284406 6.0958390589 1.3836770079 6.1535067818 0.4538415724 1.6868816062 0.1041215241 14.0718725214 1.9656685450
0.0065 0.0055 0.7904 0.1976 0.1346096159 0.0298761653 6.5331832075 0.9127806470 6.1792725856 0.5097105300 1.6961757197 0.0756045371 14.5432411287 1.5279718794
0.0065 0.006 0.79 0.1975 0.1315032401 0.0345988845 6.8065233004 0.5198757182 6.1182483135 0.2723767305 1.6471234539 0.1622325676 14.7033983079 .9890839008
0.0065 0.0065 0.7896 0.1974 0.1346096159 0.0286861275 7.4859686742 1.7213349171 6.1693278894 0.2759481963 1.6016855655 0.0969069231 15.3915917450 2.1228761640
0.0065 0.006999999999999999 0.7892 0.1973 0.1485883068 0.0272681683 7.8565752417 1.8180243841 6.0861540667 0.2988117228 1.6806855305 0.0947592271 15.7720031457 2.2388635023
0.0065 0.0075 0.7888 0.1972 0.1364216684 0.0131588821 8.2044626327 2.1414471656 5.9853510099 0.4343777153 1.6832672287 0.1919506070 16.0095025397 2.7809343700
0.0065 0.008 0.7884 0.1971 0.1371982623 0.0307166655 8.9336062052 1.4832149206 6.0129249403 0.2146384102 1.6760384738 0.0924464275 16.7597678816 1.8210164238
0.0005 0.004 0.7964 0.1991 0.0106134505 0.0044536758 4.4941371119 1.2540485121 6.4134249776 0.6224959934 1.6956593801 0.2279953798 12.6138349201 2.1089935611
0.0065 0.0085 0.7879999999999999 0.19699999999999998 0.1397869088 0.0251512016 9.4355580122 1.7385760791 5.9360795606 0.2567539743 1.6398946989 0.1310892696 17.1513191805 2.1515705246
0.0065 0.009000000000000001 0.7876 0.1969 0.1281379997 0.0230374991 11.3020803608 2.4969882793 5.9595852062 0.6164783642 1.6641626620 0.0914723035 19.0539662287 3.2279764461
0.0065 0.0095 0.7872 0.1968 0.1330564280 0.0117377349 11.5796802993 2.5656587949 5.7493904913 0.3926320951 1.6574502467 0.1333316531 19.1195774653 3.1033602780
0.0065 0.01 0.7868 0.1967 0.1374571270 0.0168082710 12.3017241292 2.4001104081 5.6101647447 0.2335634868 1.5552149978 0.1514768383 19.6045609987 2.8019590042
0.006999999999999999 0.0 0.7944 0.1986 0.1480705775 0.0253951363 0.0000000000 0.0000000000 6.4812297244 0.2311398300 1.7395482496 0.1228150495 8.3688485515 .3793500158
0.006999999999999999 0.0005 0.794 0.1985 0.1594606219 0.0166480360 0.6553062487 0.2443219417 6.6584261292 0.2739326686 1.7725939866 0.0960780296 9.2457869864 .6309806759
0.006999999999999999 0.001 0.7936 0.1984 0.1542833290 0.0337279872 1.1011700886 0.2034742155 6.3465242942 0.5084823584 1.7632998730 0.0952083255 9.3652775848 .8408928866
0.006999999999999999 0.0015 0.7932 0.1983 0.1592017573 0.0205141045 1.7969448705 0.5227146669 6.5454182179 0.4037024748 1.7116659090 0.1924499735 10.2132307547 1.1393812197
0.006999999999999999 0.002 0.7928 0.1982 0.1524712765 0.0121859003 2.3493048504 0.4045831828 6.3736461929 0.2340459048 1.7096005504 0.1365091082 10.5850228702 .7873240961
0.006999999999999999 0.0025 0.7924 0.1981 0.1511769532 0.0096024479 3.0919379340 1.2390871538 6.3225666170 0.3150320064 1.7612345145 0.2050694091 11.3269160187 1.7687910172
0.0 0.0015 0.7988 0.1997 0.0000000000 0.0000000000 1.6911587047 0.4966897975 6.5241727306 0.3924155417 1.7658815712 0.0574043368 9.9812130065 .9465096760
0.0005 0.0045 0.7959999999999999 0.19899999999999998 0.0067304808 0.0030188546 4.9598802312 0.9552930000 6.2344204463 0.2408034984 1.6884306251 0.1988276397 12.8894617834 1.3979429927
0.006999999999999999 0.003 0.792 0.198 0.1636024562 0.0132603399 3.4810038325 0.5501379818 6.3912754270 0.2581635000 1.7731103262 0.1760528891 11.8089920419 .9976147108
0.006999999999999999 0.0035 0.7916 0.1979 0.1511769532 0.0300282989 4.2371264271 0.8933564198 6.1991619780 0.3171110726 1.7684632694 0.2073603540 12.3559286277 1.4478561453
0.006999999999999999 0.004 0.7912 0.1978 0.1553187876 0.0207737870 4.5395754650 1.4508330666 6.2258318450 0.1297448942 1.7059861729 0.1189779195 12.6267122705 1.7203296673
0.006999999999999999 0.0045 0.7908 0.1977 0.1480705775 0.0392451097 5.0415272720 0.7655801029 6.1119198705 0.2702741016 1.6992737576 0.2235792380 13.0007914776 1.2986785522
0.006999999999999999 0.005 0.7904 0.1976 0.1439287431 0.0173574488 6.2186646071 1.0688487516 6.1964497881 0.1943757098 1.6734567756 0.1810401944 14.2324999139 1.4616221046
0.006999999999999999 0.0055 0.79 0.1975 0.1431521492 0.0230142172 6.4160374534 1.6586348266 6.0838939085 0.3768588664 1.6708750774 0.1172625399 14.3139585885 2.1757704501
0.006999999999999999 0.006 0.7896 0.1974 0.1408223674 0.0205402205 7.2268280666 0.8771604931 6.0423069972 0.3326731797 1.7080515315 0.1153461616 15.1180089627 1.3457200549
0.006999999999999999 0.0065 0.7892 0.1973 0.1532478704 0.0131588821 7.8196565798 0.4755746612 6.0929345414 0.2128949078 1.6982410783 0.0944435876 15.7640800699 .7960720387
0.006999999999999999 0.006999999999999999 0.7888 0.1972 0.1384925856 0.0285456232 8.5835888914 1.4636356721 5.8990129658 0.3521787799 1.6125286980 0.0941155593 16.2336231408 1.9384756345
0.006999999999999999 0.0075 0.7884 0.1971 0.1431521492 0.0197552907 8.3698866370 0.6957226186 5.9645575543 0.4455940774 1.6667443602 0.1700819955 16.1443407007 1.3311539822
0.0005 0.005 0.7956 0.1989 0.0113900444 0.0091741864 6.4494062440 1.9599271402 6.1919294716 0.3548330364 1.6713914170 0.1206777538 14.3241171770 2.4446121168
0.006999999999999999 0.008 0.7879999999999999 0.19699999999999998 0.1498826300 0.0495345465 8.3528472546 1.0497252255 5.9767624087 0.1355672973 1.6744894548 0.0711425341 16.1539817481 1.3059696034
0.006999999999999999 0.0085 0.7876 0.1969 0.1405635027 0.0206183700 9.4270383209 2.4147209088 6.1177962819 0.3109294338 1.6559012278 0.1771458894 17.3412993333 2.9234146020
0.006999999999999999 0.009000000000000001 0.7872 0.1968 0.1462585250 0.0183044947 10.2491885225 2.2799059091 5.9984599276 0.2933821191 1.6187247736 0.1288988939 18.0126317487 2.7204914168
0.006999999999999999 0.0095 0.7868 0.1967 0.1480705775 0.0163392609 10.0901542866 1.2752023301 5.9392437821 0.4761539224 1.6414437178 0.1291220813 17.8189123640 1.8968175947
0.006999999999999999 0.01 0.7864 0.1966 0.1493649007 0.0368134288 10.5509275861 2.6207241959 5.7733481685 0.1890681458 1.6104633394 0.1352139634 18.0841039947 2.9818197339
0.0075 0.0 0.794 0.1985 0.1612726744 0.0341308888 0.0000000000 0.0000000000 6.6715350469 0.3955563600 1.8169991957 0.1224672294 8.6498069170 .5521544782
0.0075 0.0005 0.7936 0.1984 0.1594606219 0.0202775470 0.6162576640 0.2179794440 6.4712850282 0.3900946669 1.7390319099 0.0679217272 8.9860352240 .6962733851
0.0075 0.001 0.7932 0.1983 0.1690386138 0.0200248160 1.0727711179 0.2469812618 6.3370316296 0.2870796001 1.7829207794 0.1059490695 9.3617621407 .6600347474
0.0075 0.0015 0.7928 0.1982 0.1643790502 0.0215340535 1.8501929405 0.5813713928 6.2005180729 0.4212449890 1.7111495693 0.1850600458 9.9262396329 1.2092104811
0.0075 0.002 0.7924 0.1981 0.1555776522 0.0307776892 2.3280056224 0.7463366205 6.4034802814 0.3040046402 1.7039208144 0.0639094163 10.5909843704 1.1450283662
0.0005 0.0055 0.7952 0.1988 0.0098368565 0.0055761151 7.0017662239 1.2931483076 6.1959977564 0.4989299152 1.6739731152 0.1769651959 14.8815739520 1.9746195338
0.0075 0.0025 0.792 0.198 0.1527301411 0.0262463731 3.0365599412 1.0418649218 6.1806286805 0.4877469626 1.7343848532 0.0419984455 11.1043036160 1.5978567030
0.0075 0.003 0.7916 0.1979 0.1630847269 0.0338311433 3.5647807960 0.8580343772 6.2217635602 0.3329899634 1.7648488920 0.1277604163 11.7144779751 1.3526159002
0.0075 0.0035 0.7912 0.1978 0.1470351189 0.0384167694 4.1341801584 0.6976934139 6.1137279971 0.3823770926 1.7044371540 0.0794827691 12.0993804284 1.1979700450
0.0075 0.004 0.7908 0.1977 0.1677442906 0.0189943863 5.2034014049 1.0960071240 6.3044853512 0.3905992862 1.6941103612 0.0739934703 13.3697414079 1.5795942668
0.0075 0.0045 0.7904 0.1976 0.1594606219 0.0251192094 5.2772387287 0.7637237777 6.1856010286 0.3302789560 1.6765548134 0.2194194401 13.2988551926 1.3385413832
0.0075 0.005 0.79 0.1975 0.1540244643 0.0170143207 5.3219671075 0.9188219146 6.1833408704 0.2223591400 1.7163129657 0.1519969199 13.3756454079 1.3101922952
0.0075 0.0055 0.7896 0.1974 0.1553187876 0.0331103972 6.3237407987 0.8015430253 6.1639035097 0.1534086453 1.6166594151 0.1667832989 14.2596225111 1.1548453667
0.0075 0.006 0.7892 0.1973 0.1524712765 0.0274152204 6.7710245871 0.8781735970 6.1241247249 0.3185922112 1.6806855305 0.2207133037 14.7283061190 1.4448943323
0.0075 0.0065 0.7888 0.1972 0.1690386138 0.0330942024 7.4107114019 1.9915131283 5.9311072125 0.4918503132 1.6848162477 0.1201019767 15.1956734759 2.6365596206
0.0075 0.006999999999999999 0.7884 0.1971 0.1568719754 0.0263177642 7.2559370116 1.2685394566 5.9681738074 0.5064416980 1.6651953413 0.0733129562 15.0461781357 1.8746118750
0.0005 0.006 0.7948 0.1987 0.0095779919 0.0082836687 7.5683256892 1.3140087430 6.1385897375 0.2076001774 1.6564175674 0.0923425486 15.3729109860 1.6222351377
0.0075 0.0075 0.7879999999999999 0.19699999999999998 0.1506592239 0.0137564093 9.6173114246 1.7029285956 5.9885152314 0.2064671548 1.6863652666 0.1269565678 17.4428511465 2.0501087275
0.0075 0.008 0.7876 0.1969 0.1441876078 0.0270807560 8.4799326484 1.6446007965 5.9672697441 0.2325991630 1.7075351918 0.1099015310 16.2989251921 2.0141822465
0.0075 0.0085 0.7872 0.1968 0.1405635027 0.0275712115 10.2981767469 1.3275493662 5.9320112758 0.4083384774 1.6373130007 0.1405127047 18.0080645261 1.9039717598
0.0075 0.009000000000000001 0.7868 0.1967 0.1646379148 0.0396460311 9.6229912187 2.3531910464 6.0888662566 0.3807276613 1.6331822836 0.1758771361 17.5096776737 2.9494418749
0.0075 0.0095 0.7864 0.1966 0.1581662987 0.0214966788 10.8831955431 3.3521144625 5.8153871114 0.2806384871 1.6027182448 0.1512584348 18.4594671980 3.8055080632
0.0075 0.01 0.7859999999999999 0.1965 0.1501414946 0.0280721970 11.3439688426 1.7441835390 5.8443171367 0.8143266965 1.6316332647 0.1374666416 18.9700607386 2.7240490741
0.008 0.0 0.7936 0.1984 0.1651556441 0.0262769931 0.0000000000 0.0000000000 6.3677697815 0.1959462027 1.7787900623 0.0753926604 8.3117154879 .2976158562
0.008 0.0005 0.7932 0.1983 0.1770634178 0.0222924398 0.6141277412 0.2013625207 6.6394408001 0.4169937410 1.7705286280 0.1198708915 9.2011605871 .7605195930
0.008 0.001 0.7928 0.1982 0.1695563431 0.0535293031 1.0741910664 0.4800518191 6.4089046612 0.4372676662 1.7209600225 0.1988973539 9.3736120932 1.1697461423
0.008 0.0015 0.7924 0.1981 0.1654145088 0.0238042898 1.8367034295 0.1740581231 6.3813307308 0.3623207759 1.7632998730 0.1117490684 10.1467485421 .6719322572
0.0005 0.0065 0.7944 0.1986 0.0106134505 0.0080871901 7.1977191217 2.0227992960 6.2823358006 0.4993720244 1.6677770395 0.0887743872 15.1584454123 2.6190328977
0.008 0.002 0.792 0.198 0.1773222825 0.0181574682 2.2016302028 0.6051613422 6.3731941612 0.3986027245 1.7405809288 0.1607600067 10.4927275753 1.1826815416
0.008 0.0025 0.7916 0.1979 0.1801697936 0.0311241007 3.0450796324 0.8553042053 6.2366806045 0.5781878794 1.7287051171 0.1451125688 11.1906351476 1.6097287542
0.008 0.003 0.7912 0.1978 0.1579074340 0.0143664048 3.5314120055 1.2884920023 6.3130739525 0.3103505879 1.6930776819 0.0887383416 11.6954710739 1.7019473366
0.008 0.0035 0.7908 0.1977 0.1721449896 0.0130976302 4.1732287431 1.3471982008 6.2674187563 0.2829588117 1.7374828910 0.0985654371 12.3502753800 1.7418200798
0.008 0.004 0.7904 0.1976 0.1682620199 0.0182311297 5.0415272720 1.2699246826 6.0612923263 0.0988038192 1.6925613423 0.2021151490 12.9636429605 1.5890747805
0.008 0.0045 0.79 0.1975 0.1636024562 0.0217569537 6.0170319152 1.6488837108 6.2357765412 0.3268660797 1.6713914170 0.0717396284 14.0878023296 2.0692463726
0.008 0.005 0.7896 0.1974 0.1739570421 0.0337756369 5.9360948487 1.1733398272 6.1937375982 0.2763773378 1.6951430405 0.1485264237 13.9989325295 1.6320192256
0.008 0.0055 0.7892 0.1973 0.1610138098 0.0244815345 6.0731198823 0.7241097129 6.2357765412 0.4559294340 1.7157966261 0.1304450122 14.1857068594 1.3349656936
0.008 0.006 0.7888 0.1972 0.1775811471 0.0459993080 6.7426256164 1.1080112358 6.2109148007 0.3331690951 1.6992737576 0.0240860129 14.8303953218 1.5112656518
0.008 0.0065 0.7884 0.1971 0.1801697936 0.0254373210 7.6059543254 1.5151629354 6.0328143326 0.3951945954 1.6806855305 0.0398619553 15.4996239821 1.9756568071
0.0005 0.006999999999999999 0.794 0.1985 0.0093191273 0.0052798235 7.1714500738 0.9031408494 6.1702319527 0.5464911160 1.6502214917 0.1007272640 15.0012226455 1.5556390529
0.008 0.006999999999999999 0.7879999999999999 0.19699999999999998 0.1636024562 0.0145148987 8.6063080680 1.1784084363 5.9894192947 0.3930024576 1.6801691909 0.0901097739 16.4394990098 1.6760355665
0.008 0.0075 0.7876 0.1969 0.1687797492 0.0243167478 8.8065208113 3.0179047806 5.9754063137 0.3504618572 1.6755221341 0.0788496448 16.6262290083 3.4715330304
0.008 0.008 0.7872 0.1968 0.1656733734 0.0157035069 9.2765237763 4.4866697852 6.0215135415 0.2232761796 1.6781038323 0.1505375803 17.1418145235 4.8761870520
0.008 0.0085 0.7868 0.1967 0.1651556441 0.0213841627 9.4916459793 0.8818029024 6.0007200859 0.3689863186 1.6311169250 0.1360395731 17.2886386343 1.4082129568
0.008 0.009000000000000001 0.7864 0.1966 0.1695563431 0.0133007063 10.0567854960 2.0810022794 5.8741512253 0.5808281235 1.6285352268 0.2049913894 17.7290282912 2.8801224986
0.008 0.0095 0.7859999999999999 0.1965 0.1617904037 0.0217815795 11.1551156875 3.3026385134 5.9207104847 0.2095711528 1.6316332647 0.0993199130 18.8692498406 3.6333111587
0.008 0.01 0.7856 0.1964 0.1540244643 0.0346143753 11.4000568097 1.7988265373 5.8113188266 0.4245768436 1.6512541710 0.0436421554 19.0166542716 2.3016599116
0.0085 0.0 0.7932 0.1983 0.1809463875 0.0294878535 0.0000000000 0.0000000000 6.3420039777 0.2386453111 1.7075351918 0.1087799082 8.2304855570 .3769130728
0.0085 0.0005 0.7928 0.1982 0.1861236804 0.0381998621 0.6183875868 0.1626073580 6.2267359083 0.1307614341 1.7173456450 0.1682792002 8.7485928205 .4998478544
0.0085 0.001 0.7924 0.1981 0.1871591390 0.0368134288 1.2765337326 0.2514792595 6.3591811802 0.1999717698 1.6992737576 0.0566939985 9.5221478094 .5449584566
0.0005 0.0075 0.7936 0.1984 0.0095779919 0.0038743313 8.7525627670 1.9660447631 6.0924825098 0.3527654493 1.7157966261 0.0936612213 16.5704198948 2.4163457650
0.0085 0.0015 0.792 0.198 0.1765456885 0.0294969420 1.5718830278 0.6275208683 6.4089046612 0.1722614253 1.7689796091 0.1029783720 9.9263129866 .9322576076
0.0085 0.002 0.7916 0.1979 0.1861236804 0.0268221751 2.5906961013 0.9656213822 6.3465242942 0.4855249151 1.7287051171 0.1746602313 10.8520491930 1.6526287037
0.0085 0.0025 0.7912 0.1978 0.1809463875 0.0298043043 2.8058183043 1.0417197690 6.1489864654 0.3354379395 1.7318031550 0.0892177526 10.8675543122 1.4961797654
0.0085 0.003 0.7908 0.1977 0.1887123269 0.0410086048 3.6109291234 1.1663595903 6.1978058830 0.2201426597 1.7364502117 0.1584279460 11.7338975450 1.5859388008
0.0085 0.0035 0.7904 0.1976 0.1830173047 0.0239837780 4.6283222484 1.4152649197 6.3049373829 0.3626026438 1.7436789667 0.0570876465 12.8599559027 1.8589389880
0.0085 0.004 0.79 0.1975 0.1874180037 0.0313813999 5.0386873749 0.5166856937 6.1526027185 0.4614036486 1.6863652666 0.1330273705 13.0650733637 1.1424981127
0.0085 0.0045 0.7896 0.1974 0.1850882218 0.0149156362 5.5214698766 1.3280018852 6.1765603957 0.6038533720 1.6755221341 0.1107906539 13.5586406282 2.0575615473
0.0085 0.005 0.7892 0.1973 0.1806875229 0.0272288202 6.4188773505 0.9422661215 6.2737471994 0.1998654736 1.7498750424 0.1560473731 14.6231871152 1.3254077884
0.0085 0.0055 0.7888 0.1972 0.1861236804 0.0187672405 5.7827404070 1.7271326150 6.1724921109 0.5993264594 1.7405809288 0.1984088399 13.8819371271 2.5436351548
0.0085 0.006 0.7884 0.1971 0.1809463875 0.0334887221 6.8832005213 1.6597916843 5.9302031492 0.4196976897 1.6982410783 0.1428087545 14.6925911363 2.2557868506
0.0005 0.008 0.7932 0.1983 0.0111311798 0.0070608862 8.8235601938 1.2022579386 6.0409509022 0.3395404641 1.7049534936 0.0569941674 16.5805957694 1.6058534563
0.0085 0.0065 0.7879999999999999 0.19699999999999998 0.1749925007 0.0170457996 7.0550142940 1.5357161896 6.1729441426 0.5254964596 1.6858489269 0.1166973281 15.0887998642 2.1949557769
0.0085 0.006999999999999999 0.7876 0.1969 0.1677442906 0.0316026981 7.5285671302 0.8888514893 5.9645575543 0.4672791723 1.7096005504 0.1466404580 15.3704695255 1.5343738177
0.0085 0.0075 0.7872 0.1968 0.1698152077 0.0186956915 8.3400677177 0.9834678769 5.9695299024 0.3817395867 1.7126985882 0.1223016683 16.1921114160 1.5062048234
0.0085 0.008 0.7868 0.1967 0.1713683956 0.0354786251 8.7738619951 1.2938263741 6.0662646744 0.2972980204 1.6910123233 0.0772786412 16.7025073884 1.7038816608
0.0085 0.0085 0.7864 0.1966 0.1799109289 0.0344591531 9.8310136790 2.5711602178 5.8538098013 0.2874864402 1.5686398285 0.1005789330 17.4333742377 2.9936847441
0.0085 0.009000000000000001 0.7859999999999999 0.1965 0.1633435916 0.0364034017 10.8015485024 2.4046751922 5.9216145480 0.4139484570 1.6114960187 0.0483708563 18.4980026607 2.9033979072
0.0085 0.0095 0.7856 0.1964 0.1667088320 0.0264700967 9.7436868442 2.1362577111 5.8497415165 0.3567030945 1.6135613772 0.0409180840 17.3736985699 2.5603489863
0.0085 0.01 0.7852 0.1963 0.1840527633 0.0214342428 12.0006950398 1.3354206433 5.8122228899 0.4045074575 1.6171757547 0.0471653016 19.6141464477 1.8085276452
0.009000000000000001 0.0 0.7928 0.1982 0.2011378299 0.0495128968 0.0000000000 0.0000000000 6.4970508319 0.2626704508 1.7436789667 0.0848181181 8.4418676285 .3970014657
0.009000000000000001 0.0005 0.7924 0.1981 0.2013966945 0.0486390068 0.5232510350 0.2201881919 6.5653076103 0.4638153070 1.7256070793 0.0989757234 9.0155624191 .8316182291
0.0005 0.0085 0.7928 0.1982 0.0085425333 0.0035114109 9.2019764782 1.7115499139 5.9089576619 0.5092260371 1.6873979459 0.1558832710 16.8068746193 2.3801706329
0.009000000000000001 0.001 0.792 0.198 0.1913009734 0.0359216089 1.1089798055 0.6479323342 6.5625954204 0.2327607463 1.7534894199 0.2142255772 9.6163656192 1.1308402666
0.009000000000000001 0.0015 0.7916 0.1979 0.1902655148 0.0298761653 1.7131679069 0.5414567443 6.3709340030 0.2869656954 1.6853325873 0.0837935085 9.9597000120 .9420921135
0.009000000000000001 0.002 0.7912 0.1978 0.2003612360 0.0332074006 2.3840935895 0.5641432475 6.1738482058 0.6466903170 1.7194110036 0.0796570001 10.4777140349 1.3236979652
0.009000000000000001 0.0025 0.7908 0.1977 0.1915598380 0.0246669620 2.7852290505 0.5801771399 6.2954447183 0.1591921712 1.7266397585 0.1950206005 10.9988733653 .9590568736
0.009000000000000001 0.003 0.7904 0.1976 0.1907832441 0.0176787686 3.3816074351 0.5249317550 6.2036822944 0.2692439513 1.6750057945 0.0967306885 11.4510787681 .9085851634
0.009000000000000001 0.0035 0.79 0.1975 0.1964782663 0.0139306705 3.8381208889 0.8406095325 6.1892172818 0.4829052179 1.6822345494 0.1497064437 11.9060509864 1.4871518646
0.009000000000000001 0.004 0.7896 0.1974 0.1936307552 0.0177544163 4.8533840911 0.6574438386 6.2308041931 0.4296193984 1.6667443602 0.1329150908 12.9445633996 1.2377327441
0.009000000000000001 0.0045 0.7892 0.1973 0.1931130259 0.0327195082 5.4298831962 0.5111735838 6.1923815033 0.2314719835 1.7028881351 0.1295426083 13.5182658605 .9049076838
0.009000000000000001 0.005 0.7888 0.1972 0.1920775673 0.0374272088 5.8785869331 1.7467560254 6.1223165983 0.2162091504 1.6651953413 0.1796090242 13.8581764400 2.1800014088
0.009000000000000001 0.0055 0.7884 0.1971 0.1959605370 0.0242062668 6.4820650603 0.6615040220 6.2407488893 0.4673963491 1.6992737576 0.1462399296 14.6180482442 1.2993465675
0.0005 0.009000000000000001 0.7924 0.1981 0.0113900444 0.0075737266 10.2257593716 2.2153044816 6.0305541744 0.6248339753 1.6300842457 0.0821353397 17.8977878361 2.9298475232
0.009000000000000001 0.006 0.7879999999999999 0.19699999999999998 0.1905243794 0.0348612933 6.6063105570 0.9834002197 6.0640045161 0.5113275192 1.7121822486 0.0850566715 14.5730217011 1.6146457037
0.009000000000000001 0.0065 0.7876 0.1969 0.1786166057 0.0407331561 7.4944883654 1.9648075749 6.1051393958 0.3216534710 1.7142476072 0.1113666924 15.4924919741 2.4385608944
0.009000000000000001 0.006999999999999999 0.7872 0.1968 0.1879357330 0.0358842800 7.8054570945 0.4706310120 6.1046873642 0.1667010338 1.5877443952 0.0736757143 15.6858245869 .7468920401
0.009000000000000001 0.0075 0.7868 0.1967 0.1830173047 0.0446149293 8.1568943568 1.4149942108 6.1277409781 0.4021547487 1.6894633044 0.0573671698 16.1571159440 1.9191310586
0.009000000000000001 0.008 0.7864 0.1966 0.1817229815 0.0252363159 9.7841553774 0.7855845216 5.9980078960 0.2300907677 1.6517705106 0.1015182037 17.6156567655 1.1424298089
0.009000000000000001 0.0085 0.7859999999999999 0.1965 0.1889711915 0.0147348340 9.2530946255 0.3730332091 5.9808306935 0.1381886689 1.6238881700 0.1055153669 17.0467846805 .6314720789
0.009000000000000001 0.009000000000000001 0.7856 0.1964 0.1894889208 0.0236461200 10.1299128456 1.1054242343 5.9568730163 0.1325185333 1.6440254160 0.1809518146 17.9203001987 1.4425407022
0.009000000000000001 0.0095 0.7852 0.1963 0.1755102299 0.0153233877 11.7671135059 1.8646654729 5.9234226746 0.5217189375 1.5970385087 0.1647633240 19.4630849191 2.5664711221
0.009000000000000001 0.01 0.7848 0.1962 0.1814641168 0.0354710692 11.6677171085 1.8834823825 5.8230716494 0.2290440375 1.5949731502 0.1376372054 19.2672260249 2.2856346946
0.0095 0.0 0.7924 0.1981 0.2187406258 0.0190225889 0.0000000000 0.0000000000 6.3980559017 0.3451035882 1.7483260235 0.1351745228 8.3651225510 .4993006999
0.0 0.002 0.7984 0.1996 0.0000000000 0.0000000000 2.5914060756 0.4569278775 6.5128719395 0.4359385309 1.7312868153 0.0939454400 10.8355648304 .9868118484
0.0005 0.0095 0.792 0.198 0.0095779919 0.0038743313 10.5125889756 1.5139448392 5.9844469466 0.4221055913 1.6734567756 0.1190675181 18.1800706897 2.0589922799
0.0095 0.0005 0.792 0.198 0.2047619349 0.0098776453 0.5544899027 0.1407397518 6.4586281421 0.3702092257 1.7808554208 0.0887984095 8.9987354005 .6096250323
0.0095 0.001 0.7916 0.1979 0.2047619349 0.0233495337 1.1821071550 0.1645548209 6.3926315220 0.3109977717 1.7214763621 0.1253504209 9.5009769740 .6242525472
0.0095 0.0015 0.7912 0.1978 0.2003612360 0.0105342327 1.8225039441 0.5828123365 6.3126219208 0.1762343792 1.7390319099 0.0984896717 10.0745190108 .8680706201
0.0095 0.002 0.7908 0.1977 0.1980314541 0.0264498364 2.3294255709 0.2964055412 6.2678707880 0.3613698278 1.7519404009 0.0935472920 10.5472682139 .7777724974
0.0095 0.0025 0.7904 0.1976 0.2073505814 0.0269716589 2.9343236467 0.4651409836 6.4364785915 0.2380177337 1.7297377964 0.1450170009 11.3078906160 .8751473771
0.0095 0.003 0.79 0.1975 0.1982903188 0.0159910479 3.6684370390 0.5910057109 6.3058414461 0.3015020574 1.6997900972 0.1610317569 11.8723589011 1.0695305731
0.0095 0.0035 0.7896 0.1974 0.2145987915 0.0331670170 4.3223233392 1.7391767081 6.2149830855 0.2077261246 1.6961757197 0.0938545837 12.4480809359 2.0739244334
0.0095 0.004 0.7892 0.1973 0.2013966945 0.0234183101 5.1224643384 0.7210347099 6.2741992310 0.1235626662 1.7013391162 0.0526565181 13.2993993801 .9206722043
0.0095 0.0045 0.7888 0.1972 0.1933718905 0.0224840002 5.2161809417 1.3774276612 6.2407488893 0.1000369622 1.7013391162 0.1176076175 13.3516408377 1.6175562411
0.0095 0.005 0.7884 0.1971 0.1827584400 0.0239166278 6.1185582354 1.4435758569 5.9781185036 0.5051602790 1.6300842457 0.1599353181 13.9095194247 2.1325880818
0.0005 0.01 0.7916 0.1979 0.0088013980 0.0082512471 10.7461705096 2.2467579628 6.0838939085 0.2806588731 1.6145940565 0.1381090307 18.4534598726 2.6737771137
0.0095 0.0055 0.7879999999999999 0.19699999999999998 0.2081271753 0.0340837358 6.2442236807 0.5790361398 6.1842449337 0.3372701373 1.6522868503 0.1202084816 14.2888826400 1.0705984945
0.0095 0.006 0.7876 0.1969 0.2081271753 0.0278517187 6.3769888687 1.2417090680 6.1132759654 0.2902507828 1.6522868503 0.0770713669 14.3506788597 1.6368829364
0.0095 0.0065 0.7872 0.1968 0.1941484845 0.0349227500 7.3475236921 0.6410466132 6.1101117439 0.2464065918 1.6512541710 0.0729922378 15.3030380915 .9953681928
0.0095 0.006999999999999999 0.7868 0.1967 0.2008789653 0.0451167735 8.5622896634 1.3574960489 5.9505445733 0.1955662553 1.6476397935 0.0974446589 16.3613529955 1.6956237366
0.0095 0.0075 0.7864 0.1966 0.2006201006 0.0320407095 8.5480901781 2.1120224957 6.0734971807 0.5155333218 1.6455744350 0.0645403897 16.4677818944 2.7241369167
0.0095 0.008 0.7859999999999999 0.1965 0.1941484845 0.0292871914 8.8796481609 2.8927930925 5.8777674784 0.2367990110 1.6641626620 0.1061501879 16.6157267858 3.2650294828
0.0095 0.0085 0.7856 0.1964 0.1900066501 0.0398819613 9.4156787327 0.9860374547 6.0133769719 0.2576913430 1.5732868853 0.0643749437 17.1923492400 1.3479857027
0.0095 0.009000000000000001 0.7852 0.1963 0.1871591390 0.0355917708 10.3535547397 1.6036343283 5.9008210923 0.1899694920 1.6626136431 0.1601485476 18.1041486141 1.9893441387
0.0095 0.0095 0.7848 0.1962 0.1876768683 0.0326210541 10.0298064739 2.9694400220 5.8782195101 0.4304461696 1.6326659439 0.1410505326 17.7283687962 3.5735577783
0.0095 0.01 0.7844 0.1961 0.1964782663 0.0140265469 10.5651270714 1.3925229025 6.0007200859 0.3880843706 1.6393783593 0.1109829989 18.4017037829 1.9056168189
0.001 0.0 0.7992 0.1998 0.0196737131 0.0059931498 0.0000000000 0.0000000000 6.5594311989 0.3965778499 1.7343848532 0.1256478328 8.3134897652 .5282188325
0.01 0.0 0.792 0.198 0.2179640319 0.0294059300 0.0000000000 0.0000000000 6.5237206990 0.4098568706 1.7188946639 0.0977724252 8.4605793948 .5370352258
0.01 0.0005 0.7916 0.1979 0.2267654298 0.0425168928 0.5367405461 0.2483651948 6.4694769016 0.2535667876 1.7096005504 0.1381399137 8.9425834279 .6825887889
0.01 0.001 0.7912 0.1978 0.2226235955 0.0118060443 1.1884969234 0.3779677892 6.3921794903 0.2323178808 1.6966920594 0.1039575208 9.4999920686 .7260492351
0.01 0.0015 0.7908 0.1977 0.2096803632 0.0317887472 1.7074881128 0.5301563783 6.4161371675 0.2698655421 1.7034044747 0.0796837711 10.0367101182 .9114944387
0.01 0.002 0.7904 0.1976 0.2032087471 0.0347689046 2.2648179126 0.7109817160 6.2782675158 0.2705612367 1.7307704757 0.1214265736 10.4770646512 1.1377384309
0.01 0.0025 0.79 0.1975 0.2156342501 0.0511897883 3.0202305330 0.6153539927 6.3677697815 0.4332585960 1.7003064369 0.1837646906 11.3039410015 1.2835670676
0.01 0.003 0.7896 0.1974 0.2177051672 0.0203435333 3.7791930247 1.6226887066 6.2285440349 0.3053325701 1.6739731152 0.0940021806 11.8994153420 2.0423669906
0.01 0.0035 0.7892 0.1973 0.2081271753 0.0533135493 3.8359909661 0.9951965367 6.1535067818 0.2222892903 1.6373130007 0.1135665535 11.8349379239 1.3843659298
0.01 0.004 0.7888 0.1972 0.2187406258 0.0273466945 4.9698198710 1.4248813872 6.2475293640 0.2309063303 1.6786201720 0.0693050139 13.1147100328 1.7524394259
0.01 0.0045 0.7884 0.1971 0.2107158218 0.0282340526 5.1551231547 1.2836947326 6.2511456171 0.5576568408 1.7225090414 0.1450684684 13.3394936350 2.0146540944
0.001 0.0005 0.7988 0.1997 0.0209680363 0.0064248515 0.5559098513 0.3022723260 6.5598832306 0.5820763592 1.7534894199 0.1355684118 8.8902505381 1.0263419485
0.01 0.005 0.7879999999999999 0.19699999999999998 0.2112335511 0.0419775983 6.1348876436 1.4544349228 6.1128239338 0.3966108239 1.6894633044 0.1025217029 14.1484084329 1.9955450479
0.01 0.0055 0.7876 0.1969 0.2122690097 0.0298761653 5.7231025685 1.2162868373 6.1526027185 0.4463857696 1.6853325873 0.1462034635 13.7733068840 1.8387522357
0.01 0.006 0.7872 0.1968 0.1975137249 0.0249693704 6.9811769702 1.3529404955 6.2416529526 0.2988144581 1.7003064369 0.1393390140 15.1206500846 1.8160633380
0.01 0.0065 0.7868 0.1967 0.2024321531 0.0139498985 7.4021917107 3.0328398839 6.0359785542 0.4190760001 1.6398946989 0.1350561321 15.2804971169 3.6009219146
0.01 0.006999999999999999 0.7864 0.1966 0.2143399268 0.0462665792 7.1671902282 1.0034224835 6.0061444656 0.3900758095 1.6311169250 0.1051813125 15.0187915456 1.5449461847
0.01 0.0075 0.7859999999999999 0.1965 0.2063151228 0.0426490797 8.6425167556 1.1753674922 6.0178972884 0.2529374565 1.6357639818 0.0849437560 16.5024931486 1.5558977844
0.01 0.008 0.7856 0.1964 0.2117512804 0.0366309481 8.8086507341 1.3993922397 5.9189023581 0.3736024454 1.6899796441 0.1189868824 16.6292840167 1.9286125156
0.01 0.0085 0.7852 0.1963 0.2094214986 0.0226502867 10.6063055789 0.7807961170 5.9957477378 0.1669557937 1.6016855655 0.0969069231 18.4131603808 1.0673091205
0.01 0.009000000000000001 0.7848 0.1962 0.2037264764 0.0449441511 10.4912897476 3.7051831347 5.9152861050 0.6990543336 1.6156267358 0.0979903270 18.2259290648 4.5471719464
0.01 0.0095 0.7844 0.1961 0.2032087471 0.0238942024 9.9580990729 1.2803212244 5.9424080037 0.4566405688 1.5949731502 0.0636921220 17.6986889739 1.8245481176
0.001 0.001 0.7984 0.1996 0.0225212242 0.0099047446 1.1970166146 0.5330086596 6.4857500408 0.4657163379 1.7519404009 0.1326741715 9.4572282805 1.1413039136
0.01 0.01 0.784 0.196 0.1848293572 0.0264700967 11.8295912414 1.8389051706 5.7995660039 0.3354549953 1.6476397935 0.0519838893 19.4616263960 2.2528141519
0.001 0.0015 0.7979999999999999 0.1995 0.0207091717 0.0091155648 1.7827453851 0.3827650312 6.4306021801 0.0997915527 1.7627835334 0.1475828405 9.9968402703 .6392549892
0.001 0.002 0.7976 0.1994 0.0235566828 0.0082512471 2.4501211964 0.5074086301 6.5413499331 0.3287037863 1.7901495344 0.1570419664 10.8051773467 1.0014056299
0.001 0.0025 0.7972 0.1993 0.0201914424 0.0072482101 2.6581436567 0.6864155174 6.4093566928 0.2947495902 1.7777573830 0.2415365977 10.8654491749 1.2299499154
0.001 0.003 0.7968 0.1992 0.0199325777 0.0081202666 3.4930733950 0.0938670831 6.2728431361 0.2589884925 1.7137312675 0.0866712654 11.4995803763 .4476471076
0.001 0.0035 0.7964 0.1991 0.0225212242 0.0111762394 4.1675489489 0.5412779744 6.3799746359 0.3790969258 1.7028881351 0.1359690030 12.2729329441 1.0675201426
0.0 0.0025 0.7979999999999999 0.1995 0.0000000000 0.0000000000 2.9314837496 0.9224355524 6.4590801738 0.3428700998 1.7684632694 0.0781704793 11.1590271928 1.3434761315
0.001 0.004 0.7959999999999999 0.19899999999999998 0.0204503070 0.0068293184 4.5324757223 1.0482490559 6.3840429207 0.5170625574 1.7137312675 0.0878323932 12.6507002175 1.6599733249
0.001 0.0045 0.7956 0.1989 0.0191559838 0.0085699447 5.0543068088 1.1783126166 6.2574740601 0.3466301739 1.6713914170 0.1082393713 13.0023282697 1.6417521065
0.001 0.005 0.7952 0.1988 0.0191559838 0.0104062300 6.0638902168 0.9386214257 6.1259328515 0.2347885609 1.7204436829 0.0765576909 13.9294227350 1.2603739075
0.001 0.0055 0.7948 0.1987 0.0232978181 0.0043316340 6.2541633205 0.7047781202 6.2525017121 0.1859075971 1.6961757197 0.0949840417 14.2261385704 .9900013930
0.001 0.006 0.7944 0.1986 0.0194148484 0.0054299906 7.1281416435 0.9815840376 6.3117178575 0.1155150927 1.7209600225 0.1184929166 15.1802343719 1.2210220375
0.001 0.0065 0.794 0.1985 0.0212269010 0.0170615173 7.6187338622 2.2375046010 6.1354255160 0.3900234232 1.6682933791 0.1226412628 15.4436796583 2.7672308043
0.001 0.006999999999999999 0.7936 0.1984 0.0207091717 0.0092614231 8.3634968686 2.1972390253 6.3008690981 0.2403414466 1.6326659439 0.0999940741 16.3177410823 2.5468359691
0.001 0.0075 0.7932 0.1983 0.0201914424 0.0122078767 8.3421976405 1.9213955299 6.0002680542 0.2177347799 1.6879142855 0.1006213356 16.0505714226 2.2519595221
0.001 0.008 0.7928 0.1982 0.0235566828 0.0133409506 9.6478403181 4.3239692145 6.0454712187 0.3439648955 1.7390319099 0.0914723035 17.4559001295 4.7727473641
0.001 0.0085 0.7924 0.1981 0.0204503070 0.0107856818 9.7635661236 1.2547605635 6.2176952754 0.2381825041 1.6966920594 0.2225034466 17.6984037654 1.7262321960
0.0 0.003 0.7976 0.1994 0.0000000000 0.0000000000 3.3631481041 0.7368917284 6.3840429207 0.1256810564 1.7276724378 0.1534284802 11.4748634626 1.0160012650
0.001 0.009000000000000001 0.792 0.198 0.0222623596 0.0110314008 11.0180906539 1.6020040352 5.9586811429 0.3620386886 1.6176920944 0.0808924780 18.6167262508 2.0559666026
0.001 0.0095 0.7916 0.1979 0.0183793899 0.0070228218 10.3542647140 2.1363615294 5.9921314846 0.2509553329 1.6533195296 0.1069010119 18.0180951181 2.5012406960
0.001 0.01 0.7912 0.1978 0.0199325777 0.0070608862 10.2875271329 1.7907009196 6.0563199782 0.1997263855 1.6713914170 0.0985978902 18.0351711058 2.0960860815
0.0015 0.0 0.7988 0.1997 0.0271807878 0.0098232226 0.0000000000 0.0000000000 6.5015711484 0.3313684870 1.7565874577 0.1511949682 8.2853393939 .4923866778
0.0015 0.0005 0.7984 0.1996 0.0352055918 0.0120754184 0.5942484617 0.0980278828 6.5761563698 0.1914523454 1.7457443253 0.1785490234 8.9513547486 .4801046700
0.0015 0.001 0.7979999999999999 0.1995 0.0362410504 0.0065488151 1.0962002687 0.3524334002 6.5630474521 0.2257154739 1.7824044397 0.1358120492 9.4778932109 .7205097384
0.0015 0.0015 0.7976 0.1994 0.0326169454 0.0082512471 1.7912650763 0.5450198284 6.3840429207 0.1950473334 1.7503913820 0.1065713010 9.9583163244 .8548897099
0.0015 0.002 0.7972 0.1993 0.0323580807 0.0088166121 2.3400751850 0.4798795851 6.3637014967 0.3882801851 1.7018554558 0.1267884578 10.4379902182 1.0037648401
0.0015 0.0025 0.7968 0.1992 0.0370176444 0.0118739608 2.7774193336 0.5664437935 6.4089046612 0.4688646894 1.7297377964 0.0543507258 10.9530794356 1.1015331695
0.0015 0.003 0.7964 0.1991 0.0300282989 0.0122953894 3.2651716552 0.5861894272 6.1856010286 0.2548977547 1.6930776819 0.1666553681 11.1738786646 1.0200379394
0.0 0.0035 0.7972 0.1993 0.0000000000 0.0000000000 4.1554793864 1.3006806084 6.3980559017 0.5201421110 1.6719077566 0.1509479002 12.2254430447 1.9717706196
0.0015 0.0035 0.7959999999999999 0.19899999999999998 0.0336524040 0.0150942730 3.9666262313 1.0876342335 6.3985079333 0.3308674025 1.7436789667 0.0523110925 12.1424655353 1.4859070015
0.0015 0.004 0.7956 0.1989 0.0300282989 0.0172023300 4.4912972148 0.9464934279 6.1019751743 0.1545763172 1.7168293054 0.1871686685 12.3401299934 1.3054407436
0.0015 0.0045 0.7952 0.1988 0.0344289979 0.0137564093 4.9357411061 1.2090309372 6.1810807122 0.3335417731 1.7333521739 0.0947929833 12.8846029901 1.6511221029
0.0015 0.005 0.7948 0.1987 0.0261453292 0.0082512471 5.3084775965 0.9747364938 6.0911264148 0.2185328743 1.6879142855 0.0879537254 13.1136636260 1.2894743406
0.0015 0.0055 0.7944 0.1986 0.0318403515 0.0096303215 7.2722664198 2.1230704672 6.1304531679 0.3634132017 1.6641626620 0.1335953363 15.0987226012 2.6297093267
0.0015 0.006 0.794 0.1985 0.0300282989 0.0100124080 6.7341059252 1.8786783082 6.1254808198 0.1502051572 1.6641626620 0.1845753529 14.5537777059 2.2234712263
0.0015 0.0065 0.7936 0.1984 0.0308048929 0.0084121053 8.4841924940 2.2665109802 5.9677217758 0.2413967491 1.6497051521 0.1981022341 16.1324243148 2.7144220687
0.0015 0.006999999999999999 0.7932 0.1983 0.0302871636 0.0153233877 7.9360923597 1.6639809748 6.0513476301 0.6193170075 1.6677770395 0.1113666924 15.6855041929 2.4099880624
0.0015 0.0075 0.7928 0.1982 0.0310637575 0.0073217979 8.8278200394 2.0849680263 6.1191523768 0.2671594979 1.6858489269 0.0753926604 16.6638851006 2.4348419825
0.0015 0.008 0.7924 0.1981 0.0326169454 0.0038045178 9.0216430143 1.0243095766 5.9758583454 0.2538148629 1.6388620196 0.1158443398 16.6689803247 1.3977732971
0.0 0.004 0.7968 0.1992 0.0000000000 0.0000000000 4.7014495979 1.0692372750 6.3664136866 0.3722326210 1.6951430405 0.0666538280 12.7630063250 1.5081237240
0.0015 0.0085 0.792 0.198 0.0251098707 0.0077831779 8.6744655976 0.7815214079 6.1634514780 0.2740370779 1.6894633044 0.1378771872 16.5524902507 1.2012188509
0.0015 0.009000000000000001 0.7916 0.1979 0.0331346747 0.0090565638 9.5122352330 1.6447797804 5.8917804594 0.3094934937 1.6548685485 0.1424573489 17.0920189156 2.1057871868
0.0015 0.0095 0.7912 0.1978 0.0271807878 0.0076791664 10.0418760364 2.2668374343 5.9405998771 0.3062039807 1.6884306251 0.0668455461 17.6980873264 2.6475661275
0.0015 0.01 0.7908 0.1977 0.0297694343 0.0071364058 11.1806747611 2.1646071030 5.8967528075 0.5797294831 1.6011692259 0.0938204899 18.7083662288 2.8452934818
0.002 0.0 0.7984 0.1996 0.0442658545 0.0128288262 0.0000000000 0.0000000000 6.6231676609 0.4377253749 1.7354175324 0.0812082598 8.4028510478 .5317624609
0.002 0.0005 0.7979999999999999 0.1995 0.0411594787 0.0142163599 0.5722392594 0.2820448174 6.5720880850 0.3668804231 1.7793064019 0.0634404729 8.9647932250 .7265820733
0.002 0.001 0.7976 0.1994 0.0484076888 0.0131588821 1.0628314781 0.4401977869 6.4468753194 0.2117631967 1.7395482496 0.1306002504 9.2976627359 .7957201161
0.002 0.0015 0.7972 0.1993 0.0388296969 0.0111040562 1.7394369548 0.2636672760 6.3637014967 0.4256650257 1.7276724378 0.1635876112 9.8696405862 .8640239691
0.002 0.002 0.7968 0.1992 0.0502197413 0.0070228218 2.4494112221 1.0358716772 6.3496885157 0.1702329809 1.6682933791 0.0710525372 10.5176128582 1.2841800171
0.002 0.0025 0.7964 0.1991 0.0364999151 0.0180389843 3.1913343314 0.4287445191 6.3334153765 0.5288685247 1.6605482845 0.0878323932 11.2217979075 1.0634844213
0.0 0.0045 0.7964 0.1991 0.0000000000 0.0000000000 4.8661636279 0.9547335237 6.1458222439 0.5920020145 1.7281887775 0.1438578209 12.7401746493 1.6905933591
0.002 0.003 0.7959999999999999 0.19899999999999998 0.0403828848 0.0111522302 3.8083019697 1.0838533297 6.3212105221 0.5782783432 1.7281887775 0.0562407414 11.8980841541 1.7295246445
0.002 0.0035 0.7956 0.1989 0.0403828848 0.0117377349 4.2428062213 0.7625718558 6.2127229273 0.2690009897 1.7338685135 0.2516773098 12.2297805469 1.2949878902
0.002 0.004 0.7952 0.1988 0.0440069898 0.0169353675 4.7326884657 1.7341019378 6.4396428130 0.0608750867 1.7070188522 0.1753549020 12.9233571207 1.9872672940
0.002 0.0045 0.7948 0.1987 0.0398651555 0.0117377349 5.2999579052 1.3578673167 6.2475293640 0.4153420642 1.6595156053 0.1153369158 13.2468680300 1.9002840316
0.002 0.005 0.7944 0.1986 0.0396062908 0.0108105050 5.8601276021 0.8035378227 6.2231196551 0.3120341408 1.6930776819 0.0892774980 13.8159312299 1.2156599665
0.002 0.0055 0.794 0.1985 0.0421949373 0.0112955196 6.6020507114 1.1834178553 6.2895683069 0.5301728066 1.6750057945 0.1521021251 14.6088197501 1.8769883066
0.002 0.006 0.7936 0.1984 0.0450424484 0.0133409506 7.3631431260 1.2367450136 6.1241247249 0.2598391765 1.7163129657 0.1232917001 15.2486232650 1.6332168408
0.002 0.0065 0.7932 0.1983 0.0406417494 0.0109337759 7.7578888186 1.5355586326 6.0744012440 0.2795237378 1.6223391511 0.0859422476 15.4952709631 1.9119583939
0.002 0.006999999999999999 0.7928 0.1982 0.0333935393 0.0134410342 8.0645977020 1.3624359943 6.0789215604 0.3767742738 1.7106332297 0.1025217029 15.8875460314 1.8551730052
0.002 0.0075 0.7924 0.1981 0.0359821858 0.0160746399 9.1749974561 2.6300981160 6.0084046238 0.2266225386 1.6832672287 0.1660977228 16.9026514944 3.0388930173
