# Supplementary material for: Multipressure Sampling for Improving the Performance of MOF-based Electronic Noses
Source: ACS Sens. 2024 Jul 12;9(7):3531–9. doi: 10.1021/acssensors.4c00199 (PMC11287752; doi:10.1021/acssensors.4c00199)
Supplement: Supplementary file 2 — se4c00199_si_002.zip [file se4c00199_si_002.zip › Multiplex_Adsorption_Data/Methane_1bar/SADLEQ.csv]

methane_comp CO2_comp N2_comp O2_comp methane_mass methane_error CO2_mass CO2_error N2_mass N2_error O2_mass O2_error total_mass total_error
0.0 0.0 0.8 0.2 0.0000000000 0.0000000000 0.0000000000 0.0000000000 15.7039896164 1.2238726635 3.9447292127 0.0344871349 19.6487188291 1.2583597984
0.0 0.0005 0.7996 0.1999 0.0000000000 0.0000000000 22.5129893520 7.2602079672 15.0659257569 0.5529670726 4.0307426759 0.1615325331 41.6096577848 7.9747075729
0.0 0.005 0.7959999999999999 0.19899999999999998 0.0000000000 0.0000000000 95.5048872763 11.0100834500 13.1862839744 0.5430407205 4.3710018172 0.1215108558 113.0621730679 11.6746350263
0.002 0.008 0.792 0.198 0.1009573304 0.0106839438 114.3497759992 4.6799954719 12.5781189767 0.5014584190 4.2447644109 0.1994695252 131.2736167172 5.3916073599
0.002 0.0085 0.7916 0.1979 0.1004500072 0.0105384122 117.2870393195 4.5594457344 12.2326210174 0.5721101178 4.2184544104 0.0823179381 133.8385647545 5.2244122025
0.002 0.009000000000000001 0.7912 0.1978 0.0958840978 0.0088382062 120.9085277642 8.0844453546 12.2835598191 0.3209895654 4.1916384483 0.1206948977 137.4796101294 8.5349680239
0.002 0.0095 0.7908 0.1977 0.1034939468 0.0051612507 119.4837254715 11.5115040808 11.9429342669 0.6911392934 4.1607747939 0.1522481933 135.6909284791 12.3600528182
0.002 0.01 0.7904 0.1976 0.0905572034 0.0131659918 125.3582521120 6.1167338726 11.4559150281 0.2326264200 4.0449095993 0.0932590215 140.9496339428 6.4557853059
0.0025 0.0 0.7979999999999999 0.1995 0.0986743757 0.0104771775 0.0000000000 0.0000000000 15.7626799749 0.7298464196 3.8622574803 0.1658952169 19.7236118309 .9062188140
0.0025 0.0005 0.7976 0.1994 0.1050159166 0.0100700794 22.3261927623 6.2428676830 15.1199651813 0.6680957682 4.0524990225 0.1836257077 41.6036728827 7.1046592383
0.0025 0.001 0.7972 0.1993 0.1104696417 0.0110393823 29.9410235705 10.7942602709 14.7414677374 0.7954816246 4.0699546959 0.1359954619 48.8629156455 11.7367767397
0.0025 0.0015 0.7968 0.1992 0.1064110556 0.0094707893 45.7881227038 8.2886410404 14.6364895113 0.8812363434 4.1326939279 0.1545577960 64.6637171986 9.3339059691
0.0025 0.002 0.7964 0.1991 0.1109769650 0.0227165288 55.3923197991 9.1953460464 13.8619982525 0.3586167797 4.1137203698 0.2200461618 73.4790153864 9.7967255167
0.0 0.0055 0.7956 0.1989 0.0000000000 0.0000000000 100.4628235747 9.0630050143 13.0766548142 0.4354599499 4.2875181617 0.1268400293 117.8269965506 9.6253049935
0.0025 0.0025 0.7959999999999999 0.19899999999999998 0.1255625090 0.0106718919 73.7512591072 9.8032853479 13.9175879883 0.8246990302 4.3398851820 0.2307373279 92.1342947865 10.8693935979
0.0025 0.003 0.7956 0.1989 0.1272113096 0.0175485458 76.4693755905 7.1940079775 13.8748436894 0.6493544529 4.3257182587 0.1238975763 94.7971488482 7.9848085525
0.0025 0.0035 0.7952 0.1988 0.1228990618 0.0205356288 77.1142934251 5.5086065044 13.9348628862 0.2826759726 4.3467156629 0.1463060236 95.5187710360 5.9581241294
0.0025 0.004 0.7948 0.1987 0.1287332794 0.0196649127 83.1944006699 10.6442457030 13.6500485428 1.2014235098 4.3644243171 0.1459030291 101.3376068092 12.0112371546
0.0025 0.0045 0.7944 0.1986 0.1289869410 0.0129243030 90.4210285096 15.6738645112 13.2261491235 0.4752780710 4.3606296055 0.0951100054 108.1367941796 16.2571768906
0.0025 0.005 0.794 0.1985 0.1258161706 0.0154212922 96.4778296622 7.4273254812 13.0212865515 0.6548975715 4.3080096045 0.2419818961 113.9329419888 8.3396262410
0.0025 0.0055 0.7936 0.1984 0.1176989983 0.0253737721 95.7188163315 7.9084867815 12.9780993066 0.8044532917 4.2672796998 0.1610563907 113.0818943362 8.8993702360
0.0025 0.006 0.7932 0.1983 0.1278454637 0.0123645412 100.9174662985 8.7836322262 13.1038959994 0.4045424589 4.2799287385 0.0652003654 118.4291365001 9.2657395917
0.0025 0.0065 0.7928 0.1982 0.1301284184 0.0147778313 111.3965114813 8.8927031051 12.7745655728 0.5303898103 4.4061661449 0.1007562432 128.7073716174 9.5386269899
0.0025 0.006999999999999999 0.7924 0.1981 0.1274649712 0.0090397547 109.7136029138 9.0725735573 12.8930536550 0.5191282959 4.3588587401 0.1487561371 127.0929802801 9.7494977450
0.0 0.006 0.7952 0.1988 0.0000000000 0.0000000000 95.6767262247 9.9257782741 12.7329286393 0.7346132565 4.3183818162 0.2136631948 112.7280366802 10.8740547254
0.0025 0.0075 0.792 0.198 0.1240405392 0.0363506946 112.7287851095 12.4256845495 12.1276427913 0.3771742627 4.1412952742 0.1987598317 129.1217637142 13.0379693385
0.0025 0.008 0.7916 0.1979 0.1169380134 0.0089539323 112.6887821154 5.0195089686 12.4004975900 0.3763410427 4.1590039284 0.2488178770 129.3652216472 5.6536218206
0.0025 0.0085 0.7912 0.1978 0.1239137083 0.0139306203 111.2938951052 8.3555349516 12.3652833749 0.7941414622 4.1612807554 0.0626534864 127.9443729438 9.2262605205
0.0025 0.009000000000000001 0.7908 0.1977 0.1171916750 0.0136459586 113.9577466574 3.4177871419 12.1887693533 0.4553132589 4.1605218131 0.1738138096 130.4242294988 4.0605601690
0.0025 0.0095 0.7904 0.1976 0.1212502612 0.0178898903 117.1071997723 7.9865558266 12.0109264935 0.7048100691 4.1764596019 0.2955239935 133.4158361289 9.0047797795
0.0025 0.01 0.79 0.1975 0.1279722945 0.0083900287 126.9312394088 6.0906469010 11.9052838483 0.5531064974 4.2080821986 0.1350964708 143.1725777502 6.7872398979
0.003 0.0 0.7976 0.1994 0.1183331524 0.0206169335 0.0000000000 0.0000000000 15.6774128503 1.8103975027 3.8880615192 0.3083477625 19.6838075219 2.1393621987
0.003 0.0005 0.7972 0.1993 0.1183331524 0.0170652267 20.3037805236 3.6572930614 15.2654729757 0.8878639983 4.0277069066 0.2353096561 39.7152935583 4.7975319425
0.003 0.001 0.7968 0.1992 0.1327918655 0.0169707027 35.6371020723 5.7403321547 14.6750258222 0.8309430391 4.1202978700 0.1975104360 54.5652176300 6.7857563325
0.003 0.0015 0.7964 0.1991 0.1438261466 0.0101591405 50.6117880830 5.7487682241 14.2165766069 0.6159298936 4.1215627738 0.1508715915 69.0937536103 6.5257288497
0.0 0.0065 0.7948 0.1987 0.0000000000 0.0000000000 110.0430188736 10.0216791667 13.1200635322 0.1427427746 4.4304522992 0.0870430344 127.5935347050 10.2514649757
0.003 0.002 0.7959999999999999 0.19899999999999998 0.1330455272 0.0104402642 54.7428798869 6.0633462341 14.0686326089 0.8372227370 4.2078292179 0.1803779531 73.1523872409 7.0913871884
0.003 0.0025 0.7956 0.1989 0.1454749473 0.0173271507 70.8679128659 3.9476541815 13.9605537601 0.6127227170 4.3578468170 0.1837372038 89.3317883903 4.7614412530
0.003 0.003 0.7952 0.1988 0.1372309441 0.0168756493 73.7912621013 1.8137496667 13.7521476193 0.4183470580 4.2801817193 0.0251661836 91.9608223840 2.2741385576
0.003 0.0035 0.7948 0.1987 0.1411626995 0.0087356883 75.6122679612 12.4458100993 13.7375303979 0.4397042756 4.2768929692 0.1529594649 93.7678540278 13.0472095281
0.003 0.004 0.7944 0.1986 0.1506750108 0.0160148706 83.9795029098 11.6042685104 13.3481807745 0.3353543737 4.2956135465 0.1205527051 101.7739722416 12.0761904598
0.003 0.0045 0.794 0.1985 0.1398943913 0.0190093968 93.1680167190 9.7790378744 12.9670256540 0.5617307571 4.3011791236 0.1687030892 110.5761158879 10.5284811175
0.003 0.005 0.7936 0.1984 0.1558750743 0.0239223229 95.2659128683 10.8558956072 13.2996781764 0.4814712063 4.4140085489 0.1505573585 113.1354746679 11.5118464949
0.003 0.0055 0.7932 0.1983 0.1513091648 0.0264903400 101.4646376868 12.7425365665 13.0022398691 0.2624753736 4.3669541249 0.1898441627 118.9851408456 13.2213464428
0.003 0.006 0.7928 0.1982 0.1464895938 0.0136600971 94.2679251296 6.4102058464 12.9324758581 1.1013573130 4.2237670066 0.1374726484 111.5706575881 7.6626959049
0.003 0.0065 0.7924 0.1981 0.1530847963 0.0192949653 106.2065578173 12.1985130995 12.7847533332 0.6217382469 4.3095274891 0.0924263103 123.4539234359 12.9319726220
0.0 0.006999999999999999 0.7944 0.1986 0.0000000000 0.0000000000 113.5462375968 8.6089838458 12.5524281028 0.7015595088 4.3219235470 0.1492149147 130.4205892466 9.4597582693
0.003 0.006999999999999999 0.792 0.198 0.1546067661 0.0227221931 111.0830967191 16.2928546869 12.4129000808 0.5876637897 4.2877711425 0.2578289898 127.9383747085 17.1610696595
0.003 0.0075 0.7916 0.1979 0.1434456542 0.0141551374 107.9506883583 11.0013318234 12.5561931447 0.6741785181 4.2268027759 0.2756938004 124.8771299331 11.9653592793
0.003 0.008 0.7912 0.1978 0.1561287359 0.0198181015 118.1636266675 8.2410242331 12.4890868103 0.5472695437 4.2589313343 0.1829035252 135.0677735480 8.9910154035
0.003 0.0085 0.7908 0.1977 0.1459822705 0.0183339638 115.1153985203 5.8089407237 12.1960779640 0.3935460826 4.2326213337 0.1617922319 131.6900800885 6.3826130020
0.003 0.009000000000000001 0.7904 0.1976 0.1452212856 0.0226456060 118.4906076624 12.0095623550 12.0456977625 0.2266456128 4.1051190235 0.2164758717 134.7866457340 12.4753294455
0.003 0.0095 0.79 0.1975 0.1468700862 0.0141369432 120.4124906379 9.6086342401 12.1023948635 0.4757352486 4.1450899858 0.2638044892 136.8068455734 10.3623109211
0.003 0.01 0.7896 0.1974 0.1414163611 0.0172788079 124.3738306060 8.5966064172 11.6397376603 0.3271462091 4.1218157546 0.1375861937 140.2768003820 9.0786176279
0.0035 0.0 0.7972 0.1993 0.1332991888 0.0175448788 0.0000000000 0.0000000000 15.8257997944 0.9406788284 3.9189251737 0.1017272152 19.8780241569 1.0599509224
0.0035 0.0005 0.7968 0.1992 0.1485188869 0.0131904050 17.3995631549 5.1653072199 15.4997914635 0.5852573609 3.9100708466 0.1245570052 36.9579443519 5.8883119910
0.0035 0.001 0.7964 0.1991 0.1606946453 0.0130973930 36.5488224847 7.8713787254 14.9749003330 0.8509039577 4.1423071973 0.1992191071 55.8267246603 8.9345991832
0.0 0.0075 0.794 0.1985 0.0000000000 0.0000000000 118.1003175813 9.6519767906 12.9070064572 0.9676386463 4.3894694138 0.1063530693 135.3967934523 10.7259685062
0.0035 0.0015 0.7959999999999999 0.19899999999999998 0.1547335969 0.0200697495 46.9429917497 6.1420320837 14.3558831559 0.3241838969 4.2364160453 0.2574016909 65.6900245478 6.7436874210
0.0035 0.002 0.7956 0.1989 0.1670361862 0.0185814722 57.9904273002 2.9394249424 14.0241165257 0.6457063415 4.2146596988 0.1076045924 76.3962397109 3.7113173485
0.0035 0.0025 0.7952 0.1988 0.1795924371 0.0360645832 70.6727678253 13.4752561200 14.0112710888 0.4666966395 4.3069976814 0.1958469907 89.1706290326 14.1738643334
0.0035 0.003 0.7948 0.1987 0.1712216031 0.0223740490 73.7505634030 7.6434592841 13.8708571745 0.6035504328 4.3808680674 0.0781640999 92.1735102480 8.3475478658
0.0035 0.0035 0.7944 0.1986 0.1721094189 0.0297293167 75.5440889453 11.9839505106 13.7140542545 0.5340368796 4.2407167185 0.1679197883 93.6709693372 12.7156364952
0.0035 0.004 0.794 0.1985 0.1774363132 0.0203309444 89.1419762561 8.6785710681 13.3508384511 0.4839874858 4.3282480664 0.1530682120 106.9984990868 9.3359577103
0.0035 0.0045 0.7936 0.1984 0.1694459717 0.0131659918 89.3966040096 8.2911396220 13.3156242361 0.7325658984 4.3102864314 0.2457827678 107.1919606488 9.2826542800
0.0035 0.005 0.7932 0.1983 0.1783241289 0.0200921792 97.0462200300 7.4454135632 13.2042232915 0.3671245674 4.3371023935 0.1139301381 114.7658698439 7.9465604479
0.0035 0.0055 0.7928 0.1982 0.1732508962 0.0178898903 98.4825014428 15.5476811073 12.6972714781 0.4962605712 4.2427405647 0.2208068602 115.5957643818 16.2826384290
0.0035 0.006 0.7924 0.1981 0.1757875126 0.0163881907 97.1380529903 8.5083944772 12.9362409000 0.7680294559 4.2412226801 0.1284185829 114.4913040830 9.4212307067
0.0 0.008 0.7936 0.1984 0.0000000000 0.0000000000 116.3026178135 8.4998424481 12.2184467422 0.7448114663 4.1205508507 0.2511863420 132.6416154064 9.4958402564
0.0035 0.0065 0.792 0.198 0.1726167421 0.0167570342 108.5942147844 6.7071976306 12.6494332991 0.2377634662 4.2933367196 0.1755868827 125.7096015452 7.1373050137
0.0035 0.006999999999999999 0.7916 0.1979 0.1773094824 0.0080455137 105.7967880173 11.0333950355 12.5827699108 0.7343538750 4.1994808523 0.0937327055 122.7563482628 11.8695271297
0.0035 0.0075 0.7912 0.1978 0.1699532950 0.0316009868 111.8410664935 13.1557877556 12.6782247957 0.7122939673 4.2644969113 0.2195523350 128.9537414955 14.1192350447
0.0035 0.008 0.7908 0.1977 0.1774363132 0.0241098678 112.4998984131 12.7223554458 12.3617398061 0.5468463390 4.1544502745 0.1196532205 129.1935248069 13.4129648731
0.0035 0.0085 0.7904 0.1976 0.1716020956 0.0276898137 115.1940130999 10.1202216206 12.5978300783 0.6366040112 4.2414756608 0.1518761392 132.2049209346 10.9363915847
0.0035 0.009000000000000001 0.79 0.1975 0.1716020956 0.0195270038 118.1469297657 5.3926425711 12.3982828594 0.3671550285 4.2133947949 0.1688123097 134.9302095156 5.9481369131
0.0035 0.0095 0.7896 0.1974 0.1690654792 0.0099414651 119.1076973273 9.3062922669 11.8439358132 0.6433380044 4.1622926785 0.1724030103 135.2829912982 10.1319747467
0.0035 0.01 0.7892 0.1973 0.1840315157 0.0204728669 125.1084942882 8.8429898955 12.0705027442 0.2955330283 4.1291521971 0.1767146311 141.4921807452 9.3357104218
0.004 0.0 0.7968 0.1992 0.1551140894 0.0173827639 0.0000000000 0.0000000000 15.4504029732 1.0092277846 3.8268401719 0.1848983158 19.4323572345 1.2115088643
0.004 0.0005 0.7964 0.1991 0.1637385849 0.0226086382 19.8842708641 5.2342406336 14.9060222142 0.7587918832 3.9292973854 0.0976859635 38.8833290486 6.1133271185
0.0 0.0085 0.7932 0.1983 0.0000000000 0.0000000000 119.5560787129 8.0799782824 12.4651677208 0.3276412162 4.2483061417 0.1170576788 136.2695525754 8.5246771774
0.004 0.001 0.7959999999999999 0.19899999999999998 0.1752801893 0.0198699814 35.8938169386 5.4470934983 14.9452229442 0.9105827789 4.1529323899 0.1294846451 55.1672524620 6.5070309037
0.004 0.0015 0.7956 0.1989 0.1737582195 0.0136129118 44.8221373603 9.2781853664 14.6703748881 0.6587354677 4.2121298910 0.0986430400 63.8784003589 10.0491767859
0.004 0.002 0.7952 0.1988 0.1868217936 0.0212167904 57.9914708566 17.3644464766 14.0159220228 0.4817596325 4.2561485457 0.2517960741 76.4503632187 18.1192189736
0.004 0.0025 0.7948 0.1987 0.1897389024 0.0166220968 63.0033242339 3.4099476391 14.3277560784 0.8147554977 4.2391988339 0.1418191357 81.7600180486 4.3831443693
0.004 0.003 0.7944 0.1986 0.1832705308 0.0141687678 73.5188938895 7.4212462576 13.6890277998 0.6765911446 4.2300915260 0.1540933287 91.6212837461 8.2660994987
0.004 0.0035 0.794 0.1985 0.2001390294 0.0268042462 85.4432646403 11.0079478809 13.5537077657 0.5594877442 4.3229354701 0.2727531666 103.5200469055 11.8669930379
0.004 0.004 0.7936 0.1984 0.1921486880 0.0281667231 80.1691307627 5.2168988640 13.3238187389 0.3246072716 4.2374279684 0.1878337529 97.9225261580 5.7575066116
0.004 0.0045 0.7932 0.1983 0.1925291804 0.0252975821 90.0053452236 8.4283064385 13.3242616850 0.4945937044 4.3330547011 0.1066679267 107.8551907901 9.0548656517
0.004 0.005 0.7928 0.1982 0.2043244464 0.0329213323 92.8086854768 11.8590848289 13.4093073366 0.4364702871 4.3249593163 0.3392939061 110.7472765761 12.6677703544
0.004 0.0055 0.7924 0.1981 0.1958267817 0.0245331587 99.3521317484 3.5904388167 12.8520811406 0.6771818761 4.2991552774 0.1018152548 116.6991949481 4.3939691063
0.0 0.009000000000000001 0.7928 0.1982 0.0000000000 0.0000000000 115.8810210413 4.6376213730 11.8536806274 0.2963855604 4.1023362350 0.2318739583 131.8370379037 5.1658808917
0.004 0.006 0.792 0.198 0.2031829691 0.0222095211 106.7533813535 8.0946863364 12.9998036655 0.7092002827 4.3472216245 0.1446943879 124.3035896126 8.9707905281
0.004 0.0065 0.7916 0.1979 0.2019146609 0.0289618942 105.8103542501 4.6117156008 12.5329384744 0.4812062561 4.2561485457 0.1130164534 122.8013559311 5.2349002045
0.004 0.006999999999999999 0.7912 0.1978 0.1910072106 0.0287590101 107.7110182461 12.1538642268 12.3927460332 0.3936427889 4.1931563330 0.3223336445 124.4879278229 12.8985996703
0.004 0.0075 0.7908 0.1977 0.2054659238 0.0195171158 110.0391925003 14.6793278071 12.6972714781 0.4512649146 4.2235140259 0.1795700233 127.1654439281 15.3296798608
0.004 0.008 0.7904 0.1976 0.1926560112 0.0225230963 105.8642713290 7.6954263265 12.4614026789 0.4824522904 4.1625456593 0.1343554193 122.6808756784 8.3347571325
0.004 0.0085 0.79 0.1975 0.1939243194 0.0264392825 120.8306088888 8.5737526981 11.9187937044 0.2151250181 4.1579920053 0.0887872420 137.1013189179 8.9041042407
0.004 0.009000000000000001 0.7896 0.1974 0.2059732470 0.0301995868 116.1325181257 9.9575794903 12.2219903110 0.4279051923 4.2040345062 0.1096501676 132.7645161899 10.5253344370
0.004 0.0095 0.7892 0.1973 0.2019146609 0.0225972513 121.9712159977 5.4991754427 12.3017206093 0.3144761351 4.2986493158 0.1048525201 138.7735005837 5.9411013492
0.004 0.01 0.7888 0.1972 0.2001390294 0.0207878766 123.2238314899 12.9776900999 12.0970795103 0.4821451531 4.1511615244 0.1630138699 139.6722115540 13.6436369995
0.0045 0.0 0.7964 0.1991 0.1751533585 0.0123853394 0.0000000000 0.0000000000 15.5799647079 1.1187336683 3.8969158463 0.2951339244 19.6520339127 1.4262529321
0.0 0.0095 0.7924 0.1981 0.0000000000 0.0000000000 118.0832728273 4.9689875853 12.3123513157 0.5566646601 4.1800013327 0.1226223674 134.5756254757 5.6482746128
0.0045 0.0005 0.7959999999999999 0.19899999999999998 0.1901193949 0.0195237083 19.5284181431 4.4982705357 15.5580388759 0.5536836902 3.9411874818 0.1415553464 39.2177638957 5.2130332806
0.0045 0.001 0.7956 0.1989 0.1991243829 0.0081409183 36.0162608856 7.0010019576 14.5069277766 0.8560380074 4.1466078705 0.1485184606 54.8689209156 8.0136993439
0.0045 0.0015 0.7952 0.1988 0.1948121351 0.0125145453 53.0561449461 7.1818391912 14.2927633364 0.6215987498 4.1923973906 0.1877560520 71.7361178082 8.0037085383
0.0045 0.002 0.7948 0.1987 0.1949389659 0.0239653197 54.1511834269 9.0677509426 14.2152477686 1.0965121577 4.1741827749 0.1602229323 72.7355529363 10.3484513523
0.0045 0.0025 0.7944 0.1986 0.2085098634 0.0114401116 67.9396937008 6.2823524733 13.6496055967 0.3063138033 4.2455233532 0.1261925310 86.0433325141 6.7262989192
0.0045 0.003 0.794 0.1985 0.2263930086 0.0355488477 77.9449642930 6.1240746746 13.6422969861 0.4215851072 4.3143341238 0.1299681187 96.1279884115 6.7111767482
0.0045 0.0035 0.7936 0.1984 0.2228417457 0.0312385101 80.9274483892 10.1290783229 13.7587918108 0.3336310498 4.3350785473 0.2539271759 99.2441604930 10.7478750587
0.0045 0.004 0.7932 0.1983 0.2260125161 0.0118869642 84.9458361054 8.6588856144 13.6376460520 0.5475494679 4.3125632584 0.1605868074 103.1220579319 9.3789088539
0.0045 0.0045 0.7928 0.1982 0.2156123891 0.0202611982 89.7128015887 11.2860690484 13.0409976530 0.4622214202 4.2311034491 0.1435540512 107.2005150799 11.9121057180
0.0045 0.005 0.7924 0.1981 0.2225880841 0.0192682686 91.3626642046 7.6570742010 13.0715609340 0.5132394136 4.2948546042 0.1599478823 108.9516678269 8.3495297655
0.0 0.001 0.7992 0.1998 0.0000000000 0.0000000000 34.9320058205 4.4724707550 14.7678230305 0.4811809763 4.0879163309 0.1684358078 53.7877451819 5.1220875391
0.0 0.01 0.792 0.198 0.0000000000 0.0000000000 118.4965211485 9.2143500921 12.0377247327 0.6193609394 4.1220687354 0.1165843447 134.6563146166 9.9502953762
0.0045 0.0055 0.792 0.198 0.2247442080 0.0254370895 97.3992899341 6.6157759467 13.1196205861 0.2743428080 4.3419090282 0.1673088690 115.0855637564 7.0828647132
0.0045 0.006 0.7916 0.1979 0.2276613168 0.0192348458 101.7957929072 6.5354011636 13.1249359393 0.1683346714 4.4107197988 0.1174768192 119.5591099621 6.8404475000
0.0045 0.0065 0.7912 0.1978 0.2232222382 0.0234001998 104.8593265478 12.0237436865 13.0469774254 0.5894928686 4.3107923930 0.1293224257 122.4403186044 12.7659591806
0.0045 0.006999999999999999 0.7908 0.1977 0.2263930086 0.0428455451 107.0713181932 8.8630688221 12.5125629537 0.2811385572 4.1731708518 0.1038318900 123.9834450073 9.2908848144
0.0045 0.0075 0.7904 0.1976 0.2293101174 0.0368866233 111.5266081750 13.0217926016 12.5508777915 0.5054653583 4.2644969113 0.1708442684 128.5712929952 13.7349888516
0.0045 0.008 0.79 0.1975 0.2139635885 0.0191443126 112.9058418397 10.8636878709 12.5429047617 0.4577273081 4.2510889303 0.1504280780 129.9137991202 11.4909875696
0.0045 0.0085 0.7896 0.1974 0.2267735010 0.0208651150 114.3480367386 3.8828489828 12.6295007245 0.4332773697 4.2806876808 0.0452376030 131.4849986449 4.3822290705
0.0045 0.009000000000000001 0.7892 0.1973 0.2274076551 0.0341888459 122.9392884539 11.2423763983 11.8625395494 0.7496339003 4.2174424873 0.1603778397 139.2466781457 12.1865769842
0.0045 0.0095 0.7888 0.1972 0.2192904828 0.0202992713 118.8895940467 2.3778023076 11.8182449393 0.7332605812 4.0449095993 0.1463042739 134.9720390681 3.2776664340
0.0045 0.01 0.7884 0.1971 0.2105391564 0.0491279133 120.4215347930 7.0197045744 11.8962034532 1.0056812016 4.1567271015 0.2299170781 136.6850045041 8.3044307674
0.0005 0.0 0.7996 0.1999 0.0194051150 0.0065462397 0.0000000000 0.0000000000 15.2862914425 0.8821440374 3.9328391163 0.1411387879 19.2385356738 1.0298290650
0.005 0.0 0.7959999999999999 0.19899999999999998 0.1903730565 0.0170803020 0.0000000000 0.0000000000 15.5872733186 0.5997447689 3.8377183452 0.1250554363 19.6153647203 .7418805072
0.005 0.0005 0.7956 0.1989 0.2039439540 0.0179831608 19.9715817468 3.0737087470 15.3128682086 1.0131528173 4.0024088292 0.1231826750 39.4908027386 4.2280274001
0.005 0.001 0.7952 0.1988 0.2163733740 0.0274189336 33.4171098281 8.3637567746 14.8185403591 0.4493630896 4.0714725805 0.1973535433 52.5234961417 9.0378923411
0.005 0.0015 0.7948 0.1987 0.2300711023 0.0171929453 47.8787139585 8.4815893253 14.3680641737 0.7630651405 4.1516674860 0.2090998966 66.6285167205 9.4709473077
0.005 0.002 0.7944 0.1986 0.2441493230 0.0234551300 57.8050221190 13.5914009793 14.3917617901 0.3988670004 4.2614611420 0.2806194298 76.7023943741 14.2943425395
0.005 0.0025 0.794 0.1985 0.2395834136 0.0278496909 64.3909063496 12.6537852433 14.1997446550 0.5480032790 4.2528597957 0.1540517903 83.0830942139 13.3836900035
0.005 0.003 0.7936 0.1984 0.2431346765 0.0176764124 74.4907927191 6.4931497529 13.7740734513 0.7480684324 4.3434269129 0.2076255614 92.8514277598 7.4665201591
0.005 0.0035 0.7932 0.1983 0.2371736280 0.0194013843 73.8601368215 1.5314117682 13.6912425303 0.3605793484 4.2526068149 0.2323900725 92.0411597947 2.1437825734
0.005 0.004 0.7928 0.1982 0.2523933261 0.0428605601 90.4231156224 4.3042354076 13.8354214864 0.5589516481 4.4683994153 0.0811212744 108.9793298502 4.9871688902
0.005 0.0045 0.7924 0.1981 0.2389492595 0.0339129573 93.1318400983 11.2599955276 13.4985609761 0.4108439111 4.3580997978 0.2014883478 111.2274501317 11.9062407438
0.0005 0.0005 0.7992 0.1998 0.0214344081 0.0033460268 21.6238793275 2.2118454486 15.2878417538 0.6487226559 4.0598354649 0.1565425734 40.9929909543 3.0204567047
0.005 0.005 0.792 0.198 0.2414858758 0.0257363449 88.8904791717 15.1193127471 13.2394375066 0.5663328779 4.3158520085 0.1625152904 106.6872545626 15.8738972603
0.005 0.0055 0.7916 0.1979 0.2430078456 0.0368761555 96.9446472103 8.2070805809 13.1388887415 0.1269564201 4.3130692199 0.0664603172 114.6396130173 8.4373734737
0.005 0.006 0.7912 0.1978 0.2520128337 0.0208188063 105.2523994460 9.8111952478 13.1581568969 0.5133449121 4.3773263366 0.2282138989 123.0398955132 10.5735728651
0.005 0.0065 0.7908 0.1977 0.2474469242 0.0237061692 107.2626368605 6.3752943872 12.5623943901 0.1181562359 4.2925777772 0.1650908417 124.3650559520 6.6822476340
0.005 0.006999999999999999 0.7904 0.1976 0.2498567098 0.0339944448 107.3318594328 11.1090387061 12.6687014545 0.5176590394 4.3249593163 0.1641484619 124.5753769134 11.8248406522
0.005 0.0075 0.79 0.1975 0.2489688940 0.0433204762 104.0230900460 16.5294209307 12.2727076396 0.5988123458 4.1301641202 0.3272808668 120.6749306998 17.4988346195
0.005 0.008 0.7896 0.1974 0.2499835406 0.0164665286 108.4258543573 6.1362870953 12.2742579510 0.7456263179 4.1858198905 0.0889024978 125.1359157394 6.9872824396
0.005 0.0085 0.7892 0.1973 0.2337491960 0.0359770541 108.9124994763 15.3788445384 12.3697128359 0.3435120557 4.1926503714 0.0603262348 125.7086118796 15.8186598830
0.005 0.009000000000000001 0.7888 0.1972 0.2454176312 0.0188973661 116.0351195315 7.3598661520 12.3260826449 0.5309203786 4.2384398915 0.0625717146 132.8450596991 7.9722556113
0.005 0.0095 0.7884 0.1971 0.2548031116 0.0255607366 119.9964594997 4.8805219177 11.9712828174 0.1753339354 4.1182740238 0.1477754230 136.3408194525 5.2291920127
0.0005 0.001 0.7988 0.1997 0.0220685622 0.0067304037 37.8101342800 6.9526906366 14.8557478316 1.2526689613 4.1455959474 0.1473173757 56.8335466212 8.3594073773
0.005 0.01 0.7879999999999999 0.19699999999999998 0.2340028576 0.0330928800 117.9274350765 5.0205719378 11.7739503291 0.3441682659 4.0226472911 0.2091611017 133.9580355543 5.6069941854
0.0055 0.0 0.7956 0.1989 0.2128221112 0.0180545795 0.0000000000 0.0000000000 15.8672152549 1.1475017827 3.8584627686 0.1900867304 19.9385001347 1.3556430926
0.0055 0.0005 0.7952 0.1988 0.2294369482 0.0300714771 22.4138514971 3.6824408370 14.8384729337 0.6054903093 4.0003849830 0.1135948469 41.4821463620 4.4315974703
0.0055 0.001 0.7948 0.1987 0.2409785526 0.0225316651 37.4344539880 12.2781606368 14.8918479389 0.6883288358 4.1868318136 0.1808768308 56.7541122931 13.1698979685
0.0055 0.0015 0.7944 0.1986 0.2494762173 0.0302655643 49.9995683479 8.2631281673 14.5707120152 0.5734073727 4.2068172948 0.1599622861 69.0265738752 9.0267633904
0.0055 0.002 0.794 0.1985 0.2561982506 0.0322858551 56.7583350832 3.7418261191 13.9745065623 0.7679599674 4.2111179679 0.2099917200 75.2001578640 4.7520636616
0.0055 0.0025 0.7936 0.1984 0.2511250179 0.0192013647 67.1333724814 5.4697975523 13.8066299898 0.7143527340 4.2442584493 0.1195354905 85.4353859384 6.3228871415
0.0055 0.003 0.7932 0.1983 0.2539152959 0.0198699814 70.4668393689 11.6398627473 13.5749691786 0.3330954685 4.2465352763 0.1285918969 88.5422591197 12.1214200941
0.0055 0.0035 0.7928 0.1982 0.2594958519 0.0068723112 77.3198740294 10.6742463810 13.7720801938 0.6755725307 4.2784108539 0.2910734829 95.6298609290 11.6477647058
0.0055 0.004 0.7924 0.1981 0.2723057644 0.0478110126 90.2081430108 10.5835215009 13.4792928206 0.2159270247 4.3679660480 0.3062902497 108.3277076438 11.1535497879
0.0005 0.0015 0.7984 0.1996 0.0190246226 0.0051362566 48.6732082058 12.4066126032 14.6810055945 0.6949831393 4.2513419110 0.1930294699 67.6245803339 13.2997614690
0.0055 0.0045 0.792 0.198 0.2742082267 0.0231875040 91.8809638667 7.6522718882 13.1076610413 0.3410667725 4.3234414317 0.1214096881 109.5862745664 8.1379358528
0.0055 0.005 0.7916 0.1979 0.2639349305 0.0189721267 98.9395791314 12.4066580519 12.9477574986 0.3343395203 4.2832174886 0.0774369150 116.4344890491 12.8374066139
0.0055 0.0055 0.7912 0.1978 0.2726862568 0.0274611419 98.4094524971 9.5429795597 12.9951527315 0.6897488655 4.3300189318 0.0843060091 116.0073104172 10.3444955762
0.0055 0.006 0.7908 0.1977 0.2664715468 0.0217232719 104.1744057191 5.0367888961 12.7694716927 0.5843088709 4.2761340269 0.1582422548 121.4864829855 5.8010632937
0.0055 0.0065 0.7904 0.1976 0.2890474323 0.0292580855 106.9467871335 3.5060370016 12.9484219178 0.7770201371 4.2951075850 0.1415119368 124.4793640686 4.4538271610
0.0055 0.006999999999999999 0.79 0.1975 0.2832132147 0.0332151483 107.1878486542 9.0297524259 12.7995920276 0.2662308743 4.3239473932 0.2110387393 124.5946012897 9.5402371878
0.0055 0.0075 0.7896 0.1974 0.2766180122 0.0372925740 106.0778525321 12.5484470612 12.5867564257 0.5207595833 4.1746887364 0.1579588941 123.1159157064 13.2644581126
0.0055 0.008 0.7892 0.1973 0.2832132147 0.0285253758 115.9251982608 10.0057177542 12.2744794240 0.4498697206 4.2250319105 0.1685269741 132.7079228100 10.6526398247
0.0055 0.0085 0.7888 0.1972 0.2551836041 0.0099090508 110.5867117407 8.9566804462 11.8450431784 0.2263129498 4.0249241181 0.2503103822 126.7118626413 9.4432128290
0.0055 0.009000000000000001 0.7884 0.1971 0.2724325952 0.0313413295 117.1778137531 14.0971667763 12.1847828384 0.6098848294 4.1256104662 0.1615483803 133.7606396529 14.8999413155
0.0005 0.002 0.7979999999999999 0.1995 0.0204197616 0.0068253365 59.6542040009 6.0808469552 13.8845885037 0.4709635752 4.2159246026 0.2143211553 77.7751368688 6.7729570222
0.0055 0.0095 0.7879999999999999 0.19699999999999998 0.2682471782 0.0099866685 121.4306537997 6.4456563108 11.8527947352 0.2635458582 4.0772911384 0.2002777067 137.6289868515 6.9194665442
0.0055 0.01 0.7876 0.1969 0.2829595530 0.0372925740 119.1800505687 13.0175183430 11.9241090576 0.5841382680 4.0932289271 0.1823217539 135.4803481064 13.8212709389
0.006 0.0 0.7952 0.1988 0.2255051929 0.0271145185 0.0000000000 0.0000000000 15.3332437293 0.8597589539 3.9009635387 0.1818085368 19.4597124609 1.0686820092
0.006 0.0005 0.7948 0.1987 0.2483347400 0.0249002199 17.5818376670 3.6855508709 15.0710196371 0.7505674314 3.9227198853 0.0881796777 36.8239119294 4.5491981999
0.006 0.001 0.7944 0.1986 0.2671057009 0.0306542502 39.9278580003 6.3064027576 14.7928494852 1.2809022515 4.1342118126 0.2173550982 59.1220249990 7.8353143575
0.006 0.0015 0.794 0.1985 0.2728130877 0.0288148898 47.0511737597 5.4778987939 14.4032783888 0.3480705303 4.0826037346 0.2166768147 65.8098689708 6.0714610287
0.006 0.002 0.7936 0.1984 0.2646959154 0.0313002423 53.7633283106 10.6477146198 13.9461580118 0.3420880515 4.1929033522 0.1641406640 72.1670855900 11.1852435776
0.006 0.0025 0.7932 0.1983 0.2872718008 0.0466902809 64.0110518321 6.3921889774 13.8245693069 0.1048613504 4.2457763340 0.1280652547 82.3686692738 6.6718058634
0.006 0.003 0.7928 0.1982 0.2870181392 0.0282533972 74.0337150305 12.1742510844 13.8309920254 0.1840919383 4.3841568175 0.1899951301 92.5358820126 12.5765915500
0.006 0.0035 0.7924 0.1981 0.2947548190 0.0325775021 78.4813522656 2.2922611339 13.8560184801 0.5357681668 4.2973844119 0.1265065769 96.9295099766 2.9871133797
0.0005 0.0025 0.7976 0.1994 0.0220685622 0.0028246564 64.8201558684 10.1413882747 14.2274287864 0.2589890364 4.2336332568 0.2007143787 83.3032864738 10.6039163462
0.006 0.004 0.792 0.198 0.2795351210 0.0334256356 82.2002393045 7.2778384153 13.4294613842 0.5549649771 4.2257908528 0.1356354481 100.1350266625 8.0018644761
0.006 0.0045 0.7916 0.1979 0.2947548190 0.0400062276 87.0169476413 4.9494685339 13.5621237416 0.3058330333 4.3603766247 0.2021783349 105.2342028266 5.4974861297
0.006 0.005 0.7912 0.1978 0.2994475593 0.0108631169 97.6633096949 5.3109692026 13.1827404055 0.6450588051 4.3952879716 0.1387146898 115.5407856313 6.1056058144
0.006 0.0055 0.7908 0.1977 0.2962767888 0.0194742101 96.7961143541 5.8223590055 12.9304826006 0.5744917021 4.2536187380 0.1769809814 114.2764924815 6.5933058991
0.006 0.006 0.7904 0.1976 0.2929791876 0.0231652937 103.0800629425 7.5493731822 12.8928321820 0.7573800674 4.3252122971 0.2072874510 120.5910866092 8.5372059943
0.006 0.0065 0.79 0.1975 0.3007158674 0.0281598691 108.6460447507 2.3042176193 12.5942865094 0.5071846985 4.2799287385 0.1085709074 125.8209758660 2.9481330943
0.006 0.006999999999999999 0.7896 0.1974 0.3027451605 0.0440057245 110.8482965366 17.6268000746 12.5672667972 0.9547368001 4.2670267190 0.1417107886 127.9853352133 18.7672533878
0.006 0.0075 0.7892 0.1973 0.2956426347 0.0373270658 107.6591882798 12.2828637573 12.4018264283 0.5669322511 4.1329469087 0.2134810008 124.4896042515 13.1006040750
0.006 0.008 0.7888 0.1972 0.3027451605 0.0375778972 109.7362133018 7.7198549939 12.2224332571 0.2576164779 4.1918914291 0.1071277251 126.4532831485 8.1221770941
0.006 0.0085 0.7884 0.1971 0.2942474958 0.0308696934 110.7561157242 4.7329762444 12.1475753659 0.6674999350 4.1071428697 0.1943906640 127.3050814556 5.6257365368
0.0005 0.003 0.7972 0.1993 0.0204197616 0.0043493910 76.5285104512 4.2687374996 13.6724173210 0.5972260538 4.3135751815 0.0829746088 94.5349227153 4.9532875532
0.006 0.009000000000000001 0.7879999999999999 0.19699999999999998 0.2945011574 0.0153585783 120.4563200053 5.8313357073 12.1163476657 0.3065001390 4.2052994101 0.2022998531 137.0724682385 6.3554942777
0.006 0.0095 0.7876 0.1969 0.3231649221 0.0473172447 118.0345735302 6.3377283579 12.2379363706 0.8242852070 4.1934093137 0.3306349357 134.7890841366 7.5399657453
0.006 0.01 0.7872 0.1968 0.2915840486 0.0390127965 119.6830447375 4.6214751672 11.7309845572 0.3874793659 3.9824233480 0.0908845535 135.6880366913 5.1388518831
0.0065 0.0 0.7948 0.1987 0.2541689575 0.0304119037 0.0000000000 0.0000000000 15.5456363850 0.3912259853 3.8599806533 0.0675719178 19.6597859958 .4892098068
0.0065 0.0005 0.7944 0.1986 0.2550567733 0.0199958749 18.1477930699 3.1694313952 14.9662628840 0.7315377909 3.9571252706 0.1634388944 37.3262379978 4.0844039554
0.0065 0.001 0.794 0.1985 0.2896815863 0.0261947860 37.8974451627 9.7727332671 14.6356036191 0.9197918454 4.0995534465 0.2144644420 56.9222838146 10.9331843405
0.0065 0.0015 0.7936 0.1984 0.2800424442 0.0447308396 46.1989360602 11.0093170229 14.3753727844 0.5065735039 4.0611003688 0.2570045618 64.9154516576 11.8176259282
0.0065 0.002 0.7932 0.1983 0.2886669398 0.0168527567 52.0720712923 6.2885920032 14.1177996262 0.4394083376 4.1256104662 0.0693665717 70.6041483245 6.8142196692
0.0065 0.0025 0.7928 0.1982 0.3206283057 0.0241125365 69.6859113545 12.3857902493 14.0712902855 0.9187186942 4.3588587401 0.1760353589 88.4366886858 13.5046568389
0.0065 0.003 0.7924 0.1981 0.3012231907 0.0365307982 73.7422149520 6.0532320796 13.4046564025 0.4243784284 4.1812662366 0.1676985872 91.6293607818 6.6818398934
0.0005 0.0035 0.7968 0.1992 0.0228295471 0.0075248201 78.2601183158 10.6913177723 13.6963364105 0.1644613006 4.2662677767 0.1925607496 96.2455520501 11.0558646426
0.0065 0.0035 0.792 0.198 0.3194868284 0.0261456123 82.8176768215 8.9103192879 13.8411797857 0.6348924341 4.3704958557 0.0910365297 101.3488392913 9.6623938640
0.0065 0.004 0.7916 0.1979 0.3201209825 0.0183164076 86.9080699270 9.1066568432 13.4637897071 0.6454556122 4.3512693169 0.1072471407 105.0432499335 9.8776760037
0.0065 0.0045 0.7912 0.1978 0.3258283692 0.0091950156 95.6075036524 6.5355885298 13.2197264050 0.3924387473 4.3661951825 0.1902267396 113.5192536091 7.1274490323
0.0065 0.005 0.7908 0.1977 0.3263356925 0.0270432331 97.5488663467 4.4867738586 13.0476418445 0.4736699183 4.3401381628 0.0699325988 115.2629820465 5.0574196088
0.0065 0.0055 0.7904 0.1976 0.3122574718 0.0386915072 94.2515760799 5.2417354191 12.9207377864 0.3976462129 4.1951801791 0.1232678514 111.6797515172 5.8013409906
0.0065 0.006 0.79 0.1975 0.3145404265 0.0174455777 95.7612542904 9.3957470229 12.5169924147 0.3735761310 4.1797483519 0.1343001522 112.7725354835 9.9210688838
0.0065 0.0065 0.7896 0.1974 0.3269698466 0.0167608736 106.8507799477 7.9167779363 12.4939592174 0.4066780767 4.3613885478 0.1022868565 124.0330975595 8.4425037431
0.0065 0.006999999999999999 0.7892 0.1973 0.3118769793 0.0240162784 108.9744171541 6.1469332673 12.6029239584 0.6145164814 4.2753750846 0.2863715546 126.1645931764 7.0718375817
0.0065 0.0075 0.7888 0.1972 0.3097208555 0.0374836030 108.9236307442 8.3081129626 12.6837616220 0.5147864635 4.2275617183 0.1608719045 126.1446749400 9.0212549336
0.0065 0.008 0.7884 0.1971 0.3210087982 0.0067304037 114.7414574888 12.3915090779 12.1491256772 1.0380594754 4.1268753701 0.2397563810 131.3384673343 13.6760553380
0.0005 0.004 0.7964 0.1991 0.0295515804 0.0141369432 88.4459241595 17.7197101048 13.6318877527 0.1557722481 4.4142615296 0.2552043167 106.5216250222 18.1448236128
0.0065 0.0085 0.7879999999999999 0.19699999999999998 0.3183453510 0.0393380046 112.5419885199 5.4001276008 12.1712729823 0.7023767716 4.1172621007 0.0991994359 129.1488689539 6.2410418129
0.0065 0.009000000000000001 0.7876 0.1969 0.3321699101 0.0275477002 123.2711393785 12.8118134015 12.1584275454 0.4803639684 4.2078292179 0.0928077477 139.9695660519 13.4125328178
0.0065 0.0095 0.7872 0.1968 0.3040134687 0.0379612073 113.1639481144 9.6541686576 11.8027418257 0.2499550778 3.9910246943 0.1869553596 129.2617281031 10.1290403023
0.0065 0.01 0.7868 0.1967 0.3249405535 0.0200472948 121.6682367992 7.1164613818 12.0629726605 0.2930067537 4.1734238326 0.1930002911 138.2295738458 7.6225157214
0.006999999999999999 0.0 0.7944 0.1986 0.2731935801 0.0317168348 0.0000000000 0.0000000000 15.6519434494 0.5899297133 3.8496084415 0.2262593065 19.7747454710 .8479058546
0.006999999999999999 0.0005 0.794 0.1985 0.2871449700 0.0169479385 20.0950692502 4.3222830970 14.7385885877 0.7235922832 3.9535835398 0.0599644487 39.0743863477 5.1227877674
0.006999999999999999 0.001 0.7936 0.1984 0.3125111334 0.0232678385 35.0676681482 4.5248320602 14.4898743516 0.5704021119 4.0479453685 0.1769375821 53.9179990017 5.2954395927
0.006999999999999999 0.0015 0.7932 0.1983 0.3265893541 0.0461775661 41.1961268380 12.8622266582 14.3722721616 0.4782800655 4.0863984462 0.3145665122 59.9813867999 13.7012508020
0.006999999999999999 0.002 0.7928 0.1982 0.3349601881 0.0117179595 53.7212382038 4.4973669456 14.1857918528 0.3234980671 4.1734238326 0.2549242964 72.4154140773 5.0875072686
0.006999999999999999 0.0025 0.7924 0.1981 0.3243063994 0.0417086377 64.2642881771 7.7806168671 13.8201398459 0.6096801925 4.1860728713 0.1814886261 82.5948072937 8.6134943234
0.0 0.0015 0.7988 0.1997 0.0000000000 0.0000000000 46.5398311400 3.9724198194 14.5321757044 0.4387121198 4.1073958505 0.2255158655 65.1794026949 4.6366478047
0.0005 0.0045 0.7959999999999999 0.19899999999999998 0.0262539791 0.0042898075 92.6820673043 7.4438934781 13.5563654423 1.0054535024 4.3763144135 0.2126688262 110.6410011392 8.6663056142
0.006999999999999999 0.003 0.792 0.198 0.3528433333 0.0326583813 71.2982059411 16.6277087787 13.7060812247 0.4077231647 4.2478001802 0.1237632005 89.6049306793 17.1918535252
0.006999999999999999 0.0035 0.7916 0.1979 0.3250673843 0.0240055593 76.7452223234 14.7781598783 13.5492783047 0.4450640787 4.2085881602 0.1396068850 94.8281561726 15.3868364013
0.006999999999999999 0.004 0.7912 0.1978 0.3558872729 0.0377555553 91.3494458239 7.1534700890 13.6484982315 0.9279360335 4.3338136434 0.2139649114 109.6876449717 8.3331265892
0.006999999999999999 0.0045 0.7908 0.1977 0.3418090522 0.0228295471 86.3935966382 11.3963529951 13.3592544271 0.4865879358 4.2647498921 0.1902684532 104.3594100096 12.0960389312
0.006999999999999999 0.005 0.7904 0.1976 0.3377504660 0.0259008279 93.4226444725 3.6575965034 12.9504151752 0.3601083702 4.1911324868 0.0430097078 110.9019426005 4.0866154093
0.006999999999999999 0.0055 0.79 0.1975 0.3600726899 0.0238279970 95.3246998770 12.9914570012 13.1685661303 0.2314299068 4.2756280654 0.1836605575 113.1289667626 13.4303754625
0.006999999999999999 0.006 0.7896 0.1974 0.3609605056 0.0337894055 104.1058788511 9.7861023336 12.7710220040 0.2855315916 4.3075036429 0.2320737027 121.5453650036 10.3374970334
0.006999999999999999 0.0065 0.7892 0.1973 0.3558872729 0.0168527567 108.0077361063 7.7324581478 12.9264960857 0.3919394758 4.2897949887 0.1048769322 125.5799144536 8.2461273125
0.006999999999999999 0.006999999999999999 0.7888 0.1972 0.3395260975 0.0442390544 109.0829470162 5.3803406724 12.6259571557 0.8892868610 4.2460293148 0.3076038164 126.2944595842 6.6214704042
0.006999999999999999 0.0075 0.7884 0.1971 0.3435846836 0.0342715549 112.4884192930 6.5755608350 12.4558658527 0.2274449518 4.1815192173 0.1080011636 129.4693890466 6.9452785053
0.0005 0.005 0.7956 0.1989 0.0224490546 0.0062957162 92.9161717825 5.2500929813 12.9869582286 0.5531675069 4.3004201812 0.1327838223 110.2259992469 5.9423400267
0.006999999999999999 0.008 0.7879999999999999 0.19699999999999998 0.3380041277 0.0258685125 112.1339579805 4.4869075120 12.4403627391 0.2794509008 4.2113709487 0.1887080576 129.1236957960 4.9809349829
0.006999999999999999 0.0085 0.7876 0.1969 0.3571555811 0.0460896977 116.5739424688 2.8140948603 12.1431459049 0.3819556879 4.1574860438 0.1622741030 133.2317299986 3.4044143489
0.006999999999999999 0.009000000000000001 0.7872 0.1968 0.3424432063 0.0287545351 117.3437392154 6.3246616355 11.9967522183 0.6432404054 4.1547032553 0.2389810170 133.8376378953 7.2356375930
0.006999999999999999 0.0095 0.7868 0.1967 0.3334382183 0.0319392132 120.6399859258 7.9560234906 11.7692993950 0.5061197600 4.0633771958 0.2170663496 136.8061007349 8.7111488134
0.006999999999999999 0.01 0.7864 0.1966 0.3561409345 0.0405509680 129.4531672951 16.1606196030 11.9156930817 0.7501924846 4.1084077736 0.1734570201 145.8334090849 17.1248200757
0.0075 0.0 0.794 0.1985 0.2939938341 0.0126475192 0.0000000000 0.0000000000 15.6202728032 0.5965554947 3.7934467097 0.1714829017 19.7077133470 .7806859156
0.0075 0.0005 0.7936 0.1984 0.3084525473 0.0100380803 19.9764516765 2.7514171437 14.7146694983 0.2812655429 3.9563663283 0.1736664648 38.9559400504 3.2163872317
0.0075 0.001 0.7932 0.1983 0.3234185837 0.0262757213 31.5849727002 4.3346612102 14.6971731272 0.7602591455 4.0793149845 0.1657748095 50.6848793956 5.2869708865
0.0075 0.0015 0.7928 0.1982 0.3471359465 0.0410947505 53.1323245609 4.5269435096 14.4683914657 0.6154012009 4.2090941217 0.1371015763 72.1569460948 5.3205410373
0.0075 0.002 0.7924 0.1981 0.3453603151 0.0463347537 56.8964323757 12.3013908300 14.0402840584 0.3680799485 4.3016850851 0.2372652182 75.5837618343 12.9530707504
0.0005 0.0055 0.7952 0.1988 0.0251125018 0.0020607569 99.7980781691 5.8543677936 13.2095386447 0.3543718305 4.2834704694 0.1505573585 117.3161997850 6.3613577395
0.0075 0.0025 0.792 0.198 0.3598190282 0.0269717594 72.0791339556 5.8920549933 13.8639915100 0.2254739241 4.3047208544 0.1424207615 90.6076653482 6.2869214383
0.0075 0.003 0.7916 0.1979 0.3773216810 0.0388276343 80.6867347206 15.2772211369 13.9069572818 0.3736338982 4.3902283561 0.1352006513 99.3612420395 15.8248833207
0.0075 0.0035 0.7912 0.1978 0.3576629043 0.0321560522 83.6434777597 5.6323201630 13.4914738384 0.6975811888 4.3087685468 0.2098038974 101.8013830492 6.5718613014
0.0075 0.004 0.7908 0.1977 0.3514481943 0.0274423907 86.5609135090 7.0045735248 13.1942570042 0.5371020577 4.2478001802 0.1150481354 104.3544188877 7.6841661086
0.0075 0.0045 0.7904 0.1976 0.3903852552 0.0411416963 90.0203028648 9.1568870160 13.5849354659 0.3084584551 4.4046482602 0.2139290151 108.4002718461 9.7204161825
0.0075 0.005 0.79 0.1975 0.3704728169 0.0358318944 97.3147618684 4.5777531716 13.0305884196 0.5500124368 4.2118769102 0.1370623593 114.9277000151 5.3006598621
0.0075 0.0055 0.7896 0.1974 0.3702191552 0.0213949717 97.4180739487 4.1629045735 13.1264862506 0.3560454659 4.3439328744 0.1577951229 115.2587122289 4.6981401340
0.0075 0.006 0.7892 0.1973 0.3519555176 0.0314887996 98.9847999073 15.3180616499 12.5497704262 0.9621804870 4.1883496982 0.2048138348 116.0748755493 16.5165447713
0.0075 0.0065 0.7888 0.1972 0.3619751521 0.0340076917 104.6412232672 5.0880050131 12.4895297564 0.5039348567 4.2455233532 0.1485288023 121.7382515289 5.7744763638
0.0075 0.006999999999999999 0.7884 0.1971 0.3679362005 0.0238819431 102.8261308933 8.5781395798 12.4731407506 0.5442677582 4.1701350825 0.1256313834 119.8373429269 9.2719206645
0.0005 0.006 0.7948 0.1987 0.0265076408 0.0095384870 105.3042294122 6.5727575206 12.8939395472 0.4671861537 4.2938426811 0.1274139371 122.5185192813 7.1768960984
0.0075 0.0075 0.7879999999999999 0.19699999999999998 0.3780826659 0.0328528541 107.5711816929 11.0640152525 12.4481142959 0.3571211569 4.2260438336 0.1273275132 124.6234224883 11.5813167767
0.0075 0.008 0.7876 0.1969 0.3727557716 0.0222211066 109.8304812269 14.9685359652 12.5079120196 0.3036763011 4.2139007564 0.1523322424 126.9250497745 15.4467656153
0.0075 0.0085 0.7872 0.1968 0.3732630948 0.0645746996 116.8793566322 9.8492345521 12.2731505857 0.7055804674 4.1827841212 0.2551942855 133.7085544339 10.8745840046
0.0075 0.009000000000000001 0.7868 0.1967 0.3544921339 0.0341078229 116.0632955534 8.3464869618 12.0076043978 0.4846255465 4.1319349856 0.1446784640 132.5573270707 9.0098987952
0.0075 0.0095 0.7864 0.1966 0.3646385993 0.0224744781 119.5042487467 8.2188093241 11.8939887227 0.5188890024 4.0869044078 0.0994056720 135.8497804765 8.8595784766
0.0075 0.01 0.7859999999999999 0.1965 0.3637507836 0.0421001902 128.5946682574 5.5498131571 11.6399591333 0.6370245651 4.0846275808 0.2385188818 144.6830057551 6.4674567942
0.008 0.0 0.7936 0.1984 0.3168233812 0.0339148546 0.0000000000 0.0000000000 15.8632287399 1.3872400115 3.8827489230 0.1254396948 20.0628010441 1.5465945609
0.008 0.0005 0.7932 0.1983 0.3319162485 0.0273743099 18.0590907787 3.8135460793 15.0400134099 0.9611281275 3.9629438284 0.1828825296 37.3939642655 4.9849310463
0.008 0.001 0.7928 0.1982 0.3558872729 0.0187160348 34.9041776508 4.5528703655 14.3919832632 0.6497123998 4.0810858500 0.0680062012 53.7331340369 5.2893050013
0.008 0.0015 0.7924 0.1981 0.3401602516 0.0203815189 44.1973949488 9.8322152306 14.1853489067 0.3678320015 4.0826037346 0.1827677108 62.8055078417 10.4031964618
0.0005 0.0065 0.7944 0.1986 0.0238441936 0.0095114657 107.0445335798 6.4071709482 12.6974929511 0.4000997554 4.2650028728 0.1972367652 124.0308735973 7.0140189345
0.008 0.002 0.792 0.198 0.3675557081 0.0378083496 55.7808706197 2.7006236953 14.4613043281 0.8692385856 4.2460293148 0.2663895961 74.8557599707 3.8740602266
0.008 0.0025 0.7916 0.1979 0.3855656841 0.0119786319 68.1324037765 11.1364328395 13.9776071850 0.3639755796 4.2007457562 0.1891037633 86.6963224018 11.7014908143
0.008 0.003 0.7912 0.1978 0.3886096237 0.0219149559 73.1912171904 10.4158439437 13.6755179437 0.3854130003 4.2816996039 0.1167554922 91.5370443617 10.9399273921
0.008 0.0035 0.7908 0.1977 0.3829022369 0.0292910548 77.4256210745 6.2029626370 13.4846081739 0.1946817405 4.2614611420 0.0599729864 95.5545926273 6.4869084187
0.008 0.004 0.7904 0.1976 0.3801119590 0.0190601021 85.3639543564 6.5990239768 13.5005542335 0.4901586403 4.1822781597 0.1321770680 103.4268987086 7.2404197872
0.008 0.0045 0.79 0.1975 0.4050976299 0.0279304382 91.3800568107 11.7594307492 13.4183877316 0.6038520303 4.3682190287 0.1761269519 109.5717612009 12.5673401696
0.008 0.005 0.7896 0.1974 0.4034488293 0.0256862936 93.5029983128 9.3524630371 13.0217294976 0.8557156959 4.3338136434 0.1192116705 111.2619902831 10.3530766971
0.008 0.0055 0.7892 0.1973 0.4130879714 0.0205387618 101.8295345631 11.7522906117 13.1136408137 0.7178589021 4.2758810461 0.1501828202 119.6321443943 12.6408710958
0.008 0.006 0.7888 0.1972 0.4190490198 0.0377043937 98.9131423701 10.3089969050 13.0726682993 0.1796713007 4.3176228739 0.1082048189 116.7224825631 10.6345774183
0.008 0.0065 0.7884 0.1971 0.4168928959 0.0483662965 108.6234343627 13.8045238788 12.7486532259 0.4609206978 4.2989022966 0.1042403589 126.0878827811 14.4180512320
0.0005 0.006999999999999999 0.794 0.1985 0.0237173628 0.0085871114 109.4227985396 13.2404922471 12.6022595393 0.5765970809 4.3021910466 0.2004808392 126.3509664883 14.0261572786
0.008 0.006999999999999999 0.7879999999999999 0.19699999999999998 0.3991365815 0.0163921165 110.5018358229 9.9019811188 12.2990629327 0.2014630675 4.1572330630 0.2382568580 127.3572684001 10.3580931608
0.008 0.0075 0.7876 0.1969 0.4081415696 0.0321920500 107.2066326688 8.9572918154 12.7145463761 0.4598655250 4.2351511415 0.1061844422 124.5644717560 9.5555338326
0.008 0.008 0.7872 0.1968 0.3842973759 0.0162818367 110.3122564162 11.7448673108 12.0576573072 0.5410103866 4.1347177741 0.1423578362 126.8889288734 12.4445173703
0.008 0.0085 0.7868 0.1967 0.4028146752 0.0498585477 116.8831830055 9.9671899733 12.2357216401 0.3854969873 4.2275617183 0.1778611375 133.7492810391 10.5804066458
0.008 0.009000000000000001 0.7864 0.1966 0.4019268595 0.0453721184 123.2812270901 9.5802987597 12.0304161220 0.1942761804 4.0896871963 0.2827840776 139.8032572679 10.1027311361
0.008 0.0095 0.7859999999999999 0.1965 0.4037024910 0.0446444476 119.1136108134 13.8645494310 12.1150188274 0.4284587213 4.0917110425 0.0612485211 135.7240431743 14.3989011210
0.008 0.01 0.7856 0.1964 0.3745314030 0.0370866842 118.4144280477 6.4457872664 11.8271038613 0.3277459947 4.1276343124 0.1639065540 134.7436976244 6.9745264993
0.0085 0.0 0.7932 0.1983 0.3372431428 0.0277571206 0.0000000000 0.0000000000 16.0959969164 0.9998468029 3.8685819996 0.0844607297 20.3018220588 1.1120646532
0.0085 0.0005 0.7928 0.1982 0.3513213635 0.0116794587 19.8178311088 3.2244601614 15.0034703566 1.1390584438 4.0158168102 0.1910592810 39.1884396391 4.5662573449
0.0085 0.001 0.7924 0.1981 0.3614678288 0.0129839081 32.9304647091 5.6032745439 14.7523199169 0.5163638362 3.9998790214 0.1585154195 52.0441314762 6.2911377077
0.0005 0.0075 0.7936 0.1984 0.0262539791 0.0063466121 109.0519881773 8.2181900741 12.5978300783 0.2560466023 4.3257182587 0.2025578371 126.0017904934 8.6831411256
0.0085 0.0015 0.792 0.198 0.3745314030 0.0288617451 42.0501037981 8.1953933426 14.1027394588 0.4919905061 4.1304171009 0.0911377064 60.6577917608 8.8073833002
0.0085 0.002 0.7916 0.1979 0.3940633488 0.0232844248 59.6548997052 3.3258243097 14.2161336608 0.5028684983 4.1946742176 0.1408119260 78.4597709324 3.9927891588
0.0085 0.0025 0.7912 0.1978 0.4016731979 0.0370172204 65.8567551928 5.9840378506 13.7063026977 0.7150453552 4.2376809492 0.1969315184 84.2024120376 6.9330319446
0.0085 0.003 0.7908 0.1977 0.4072537538 0.0264392825 71.0338383282 18.4576071800 13.5643384722 0.2147827332 4.2956135465 0.1283088959 89.3010441007 18.8271380916
0.0085 0.0035 0.7904 0.1976 0.4048439683 0.0186850679 78.4211738484 9.9681844277 13.3940256961 0.4565839773 4.2088411410 0.0395362899 96.4288846538 10.4829897628
0.0085 0.004 0.79 0.1975 0.4067464306 0.0166259673 81.0481530756 10.9530438526 13.5492783047 0.3149798419 4.3267301818 0.3171801883 99.3309079927 11.6018298501
0.0085 0.0045 0.7896 0.1974 0.3974877809 0.0147995858 85.4641357676 4.7263093735 12.9395629957 0.3328880674 4.2647498921 0.3019433376 103.0659364363 5.3759403643
0.0085 0.005 0.7892 0.1973 0.4167660651 0.0360467374 94.4950725654 9.4543917477 13.0496351020 0.2664739598 4.2386928723 0.1162170658 112.2001666048 9.8731295107
0.0085 0.0055 0.7888 0.1972 0.4114391708 0.0372666841 95.1751234644 11.3257306190 13.0170785635 0.2826988765 4.2541246995 0.1344125683 112.8577658982 11.7801087479
0.0085 0.006 0.7884 0.1971 0.4012927054 0.0263050906 103.3760850986 9.0678672492 12.6640505205 0.4730187387 4.2687975845 0.0626126139 120.7102259090 9.6298036924
0.0005 0.008 0.7932 0.1983 0.0235905320 0.0045659094 110.1414610242 10.4402161033 12.3311765250 0.6680966492 4.2189603719 0.0712058869 126.7151884531 11.1840845488
0.0085 0.0065 0.7879999999999999 0.19699999999999998 0.4122001557 0.0337665465 105.9150577389 4.8945582766 12.5960582939 0.5469898349 4.1802543135 0.2503482199 123.1035705020 5.7256628779
0.0085 0.006999999999999999 0.7876 0.1969 0.4180343733 0.0359842073 110.3185177544 9.4667870647 12.2428087778 0.3983841577 4.1794953711 0.2050823875 127.1588562766 10.1062378172
0.0085 0.0075 0.7872 0.1968 0.4330004097 0.0574777337 106.9356558656 11.9841478030 12.4478928228 0.4077775381 4.2040345062 0.1582179866 124.0205836043 12.6076210614
0.0085 0.008 0.7868 0.1967 0.4297028085 0.0171028900 112.3607575642 4.5577971799 12.4540940683 0.2150985675 4.2260438336 0.0771155780 129.4705982746 4.8671142154
0.0085 0.0085 0.7864 0.1966 0.4241222525 0.0376189697 115.3863753235 9.7197555320 12.2064871974 0.4785888633 4.1691231594 0.2180101361 132.1861079328 10.4539735011
0.0085 0.009000000000000001 0.7859999999999999 0.1965 0.4045903067 0.0464138411 119.5247720219 4.9297892396 11.6096173254 0.3452224278 4.0686897920 0.1458679335 135.6076694460 5.4672934420
0.0085 0.0095 0.7856 0.1964 0.4075074155 0.0230204047 121.6894557786 12.8380964987 11.8565597771 0.3205871181 4.0752672922 0.0914713553 138.0287902634 13.2731753768
0.0085 0.01 0.7852 0.1963 0.3817607596 0.0134703643 121.5680553880 16.4127670455 11.3859295440 0.2701971220 3.9912776751 0.1920162406 137.3270233667 16.8884507724
0.009000000000000001 0.0 0.7928 0.1982 0.3492920704 0.0350328666 0.0000000000 0.0000000000 15.3130896816 1.0304792395 3.8270931526 0.1369894980 19.4894749046 1.2025016041
0.009000000000000001 0.0005 0.7924 0.1981 0.3665410615 0.0359090276 19.5503328268 4.7541552119 14.7501051864 1.3591308699 3.9626908476 0.1522044695 38.6296699223 6.3013995789
0.0005 0.0085 0.7928 0.1982 0.0249856710 0.0083976943 115.6921373389 8.9127134800 12.3192169803 0.6250366596 4.1653284478 0.1751021739 132.2016684380 9.7212500078
0.009000000000000001 0.001 0.792 0.198 0.3907657476 0.0309363217 34.0081105838 6.9405065658 14.4134661491 0.6088406555 4.0884222924 0.2035538080 52.9007647729 7.7838373510
0.009000000000000001 0.0015 0.7916 0.1979 0.4162587418 0.0362620818 49.2937763918 10.4478669942 14.2495760915 0.6964825684 4.2133947949 0.2578865712 68.1730060200 11.4384982156
0.009000000000000001 0.002 0.7912 0.1978 0.3925413790 0.0361323168 59.6681180858 8.2374022539 13.9725133049 0.6831047514 4.1514145052 0.1640595437 78.1845872749 9.1206988658
0.009000000000000001 0.0025 0.7908 0.1977 0.4435273675 0.0249131369 69.1512626426 7.0371294205 14.0918872793 0.2726210013 4.2300915260 0.0467952892 87.9167688154 7.3814588479
0.009000000000000001 0.003 0.7904 0.1976 0.4231076060 0.0334448801 71.7984172929 2.9120629007 13.7127254162 0.5013328084 4.2025166216 0.1272329827 90.1367669367 3.5740735719
0.009000000000000001 0.0035 0.79 0.1975 0.4408639204 0.0494958787 83.8452319906 5.3233125807 13.5111849400 0.0845249802 4.3226824894 0.1906783745 102.1199633404 5.6480118141
0.009000000000000001 0.004 0.7896 0.1974 0.4488542619 0.0331453359 85.8008566219 5.3586866801 13.4828363894 0.2731961426 4.3459567206 0.1556389042 104.0785039938 5.8206670628
0.009000000000000001 0.0045 0.7892 0.1973 0.4434005367 0.0213648761 91.0829910983 6.7674736858 13.2662357457 0.1870732925 4.2518478726 0.2967394388 109.0444752533 7.2726512932
0.009000000000000001 0.005 0.7888 0.1972 0.4445420141 0.0530025363 89.0087488933 10.4102695337 12.9295967084 0.2970150966 4.1898675829 0.1510665961 106.5727551987 10.9113537627
0.009000000000000001 0.0055 0.7884 0.1971 0.4473322920 0.0382903056 93.6984912055 11.6037965616 13.0000251386 0.2885432640 4.2928307580 0.0937791234 111.4386793941 12.0244092546
0.0005 0.009000000000000001 0.7924 0.1981 0.0271417949 0.0114401116 118.6120080531 8.6656026485 12.4729192776 0.2646935610 4.2680386421 0.1167379502 135.3801077677 9.0584742713
0.009000000000000001 0.006 0.7879999999999999 0.19699999999999998 0.4483469386 0.0444668194 102.8828307892 6.6017418705 12.9107714991 0.5006603936 4.2725922961 0.1205144756 120.5145415230 7.2673835591
0.009000000000000001 0.0065 0.7876 0.1969 0.4469517996 0.0445997462 106.2465608114 13.7105128127 12.5422403425 0.3844108707 4.1812662366 0.1846489324 123.4170191901 14.3241723620
0.009000000000000001 0.006999999999999999 0.7872 0.1968 0.4614105127 0.0457688822 112.0657789645 6.7101065692 12.7010365200 0.2414791677 4.2839764309 0.2030249128 129.5122024281 7.2003795319
0.009000000000000001 0.0075 0.7868 0.1967 0.4426395518 0.0234414095 110.1101543332 9.7178235562 12.6394670118 0.3377068255 4.2442584493 0.1219104875 127.4365193461 10.2008822787
0.009000000000000001 0.008 0.7864 0.1966 0.4327467481 0.0378763625 116.7913500452 9.7047123879 12.1810177966 0.4947491832 4.1405363319 0.1814251406 133.5456509218 10.4187630742
0.009000000000000001 0.0085 0.7859999999999999 0.1965 0.4335077330 0.0258510951 114.2746399408 7.7709668957 11.8931028305 0.5366909424 4.1063839274 0.0620004216 130.7076344317 8.3955093548
0.009000000000000001 0.009000000000000001 0.7856 0.1964 0.4480932769 0.0337436720 117.8223837356 11.6327989630 12.1699441440 0.7062969699 4.1650754670 0.1338591058 134.6054966235 12.5066987107
0.009000000000000001 0.0095 0.7852 0.1963 0.4379468116 0.0293919302 121.9753902231 7.7484940905 11.8831365432 0.6246655153 4.0355493106 0.1141007797 138.3320228885 8.5166523157
0.009000000000000001 0.01 0.7848 0.1962 0.4354101952 0.0518959716 119.1139586655 13.2139221869 11.6350867262 0.2910563748 4.0717255613 0.1621131121 135.2561811482 13.7189876454
0.0095 0.0 0.7924 0.1981 0.3667947232 0.0342076610 0.0000000000 0.0000000000 15.9817168221 0.9908976553 3.8129262293 0.2823274508 20.1614377746 1.3074327671
0.0 0.002 0.7984 0.1996 0.0000000000 0.0000000000 54.6489598139 14.6115699294 14.2447036844 0.7018447086 4.2265497952 0.1382543982 73.1202132935 15.4516690362
0.0005 0.0095 0.792 0.198 0.0225758855 0.0066920535 116.9249252602 16.2963217252 11.8395063522 0.3745517244 4.1713999864 0.0891756332 132.9584074843 16.7667411363
0.0095 0.0005 0.792 0.198 0.3985024274 0.0325399533 21.3344663618 3.4036668757 14.8178759399 1.5142502335 3.9768577710 0.1554463418 40.5277025001 5.1059034043
0.0095 0.001 0.7916 0.1979 0.4135952947 0.0452869498 35.2461162869 7.0634098540 14.6666098462 0.3095733795 4.0234062334 0.1238355748 54.3497276612 7.5421057581
0.0095 0.0015 0.7912 0.1978 0.4119464941 0.0368342547 47.2379703494 6.7481710143 14.1886710025 0.4115991891 4.1369946011 0.1885927133 65.9755824471 7.3851971714
0.0095 0.002 0.7908 0.1977 0.4234880984 0.0285907158 51.5749906096 11.3193506325 14.0812565728 0.5919573200 4.1122024852 0.1932216742 70.1919377660 12.1331203425
0.0095 0.0025 0.7904 0.1976 0.4253905607 0.0365607293 64.0806222565 10.1869306405 13.7988784330 0.4124230217 4.1557151784 0.2336238756 82.4606064286 10.8695382671
0.0095 0.003 0.79 0.1975 0.4508835549 0.0343521918 70.6383304652 6.8941317501 13.8648774022 0.4697204805 4.2811936424 0.1057520156 89.2352850647 7.5039564380
0.0095 0.0035 0.7896 0.1974 0.4524055247 0.0128494078 78.9172109747 10.8671822293 13.5949017532 0.6105581020 4.2293325837 0.1261925310 97.1938508363 11.6167822701
0.0095 0.004 0.7892 0.1973 0.4601422046 0.0325696007 84.0198537560 3.9933195772 13.5238089038 0.4655416210 4.2728452768 0.0689854034 102.2766501412 4.5604162023
0.0095 0.0045 0.7888 0.1972 0.4600153738 0.0521063231 87.8305737553 9.4183410265 13.1822974594 0.3737200074 4.2394518146 0.1776969805 105.7123384031 10.0218643375
0.0095 0.005 0.7884 0.1971 0.4669910687 0.0497823479 88.2987827118 9.0358173334 13.2540547279 0.5275932486 4.2283206606 0.0797656044 106.2481491690 9.6929585343
0.0005 0.01 0.7916 0.1979 0.0237173628 0.0057620847 123.0036410965 8.3932859066 11.9533435003 0.2931908396 4.1534383514 0.1966205898 139.1341403110 8.8888594207
0.0095 0.0055 0.7879999999999999 0.19699999999999998 0.4521518631 0.0446545353 96.3439065952 4.8638686416 12.9061205650 0.3143993862 4.2989022966 0.1942628807 114.0010813199 5.4171854438
0.0095 0.006 0.7876 0.1969 0.4806887970 0.0246848093 101.6799581505 8.5468263409 12.9743342647 0.4377746375 4.2275617183 0.1966323073 119.3625429305 9.2059180950
0.0095 0.0065 0.7872 0.1968 0.4790399963 0.0513537963 98.7193887380 14.7624769666 12.4773487386 0.3010587055 4.2136477757 0.1552766234 115.8894252486 15.2701660918
0.0095 0.006999999999999999 0.7868 0.1967 0.4696545159 0.0336003537 112.1777873479 15.6278976915 12.3094721661 0.5656354080 4.1569800822 0.1073139554 129.1138941121 16.3344474086
0.0095 0.0075 0.7864 0.1966 0.4728252863 0.0398547554 111.9113326222 12.1634975961 12.5174353608 0.1183536732 4.1547032553 0.1670638757 129.0562965246 12.4887699004
0.0095 0.008 0.7859999999999999 0.1965 0.4841132290 0.0565477726 119.2614479653 4.6341816949 12.1500115694 0.3787720150 4.2642439305 0.1501129166 136.1598166942 5.2196143991
0.0095 0.0085 0.7856 0.1964 0.4776448573 0.0287142281 122.7671016534 3.3868276003 12.0629726605 0.5322796885 4.2222491220 0.1236038278 139.5299682932 4.0714253447
0.0095 0.009000000000000001 0.7852 0.1963 0.4652154373 0.0260123791 116.6334251817 6.6075245969 12.0738248400 0.3813413517 4.0937348887 0.0969362117 133.2662003477 7.1118145394
0.0095 0.0095 0.7848 0.1962 0.4818302743 0.0323893229 122.2804565343 5.2361582720 11.9750478593 0.6632945942 4.1534383514 0.2262310189 138.8907730193 6.1580732080
0.0095 0.01 0.7844 0.1961 0.4503762317 0.0287142281 121.4824837659 13.1723114579 11.7921111193 0.1895602320 4.1435721012 0.1151482228 137.8685432181 13.5057341408
0.001 0.0 0.7992 0.1998 0.0391907225 0.0105017142 0.0000000000 0.0000000000 15.7449621308 1.2052600054 3.9459941165 0.2349786970 19.7301469698 1.4507404166
0.01 0.0 0.792 0.198 0.3763070344 0.0287052633 0.0000000000 0.0000000000 15.8448464767 0.6113179371 3.8999516156 0.1704752577 20.1211051267 .8104984581
0.01 0.0005 0.7916 0.1979 0.3993902432 0.0170991274 22.1004367350 5.2550541297 14.5450211413 0.7081160871 3.9176602698 0.1247726210 40.9625083893 6.1050419652
0.01 0.001 0.7912 0.1978 0.4138489563 0.0460352190 30.6986454928 7.0058258893 14.9009283340 0.7315914297 3.9725570978 0.0605168931 49.9859798809 7.8439694311
0.01 0.0015 0.7908 0.1977 0.4586202348 0.0498327303 49.1285466338 12.9253435500 13.9481512693 0.3542500045 4.1023362350 0.2125785268 67.6376543729 13.5420048116
0.01 0.002 0.7904 0.1976 0.4680057152 0.0301633443 54.0214345853 12.9790711389 14.2043955891 0.4161605331 4.1197919084 0.1599110665 72.8136277980 13.5853060828
0.01 0.0025 0.79 0.1975 0.4709228240 0.0232152369 66.8557864879 7.9820587113 13.5512715622 0.1300980282 4.2179484488 0.0746460490 85.0959293229 8.2100180254
0.01 0.003 0.7896 0.1974 0.4734594404 0.0225544993 70.4035302827 4.0827200721 13.6128410703 0.4890714719 4.2541246995 0.2237551666 88.7439554929 4.8181012099
0.01 0.0035 0.7892 0.1973 0.4877913227 0.0408969898 79.6915297989 12.2345201013 13.4070926061 0.6875022936 4.1911324868 0.0924207707 97.7775462145 13.0553401554
0.01 0.004 0.7888 0.1972 0.4846205523 0.0394229680 84.5854613068 2.4737172952 13.4314546416 0.5250310978 4.2940956619 0.1591118351 102.7956321626 3.1972831961
0.01 0.0045 0.7884 0.1971 0.5009817277 0.0642270056 95.9271797527 7.7732371155 13.0866211015 0.6853313846 4.3209116239 0.0713925909 113.8356942058 8.5941880966
0.001 0.0005 0.7988 0.1997 0.0402053690 0.0085118504 20.7069411333 2.9368424401 14.7525413899 0.6229142067 4.0196115218 0.1412656966 39.5192994140 3.7095341938
0.01 0.005 0.7879999999999999 0.19699999999999998 0.4966694799 0.0312055363 93.3562047172 4.6164447892 13.1679017111 0.2805405351 4.3378613358 0.0985469713 111.3586372440 5.0267378319
0.01 0.0055 0.7876 0.1969 0.4904547699 0.0420849038 95.9160484848 9.5072964270 12.6385811196 0.5231930402 4.2660147959 0.1756174970 113.3110991702 10.2481918680
0.01 0.006 0.7872 0.1968 0.4931182170 0.0467770211 100.4315168837 10.3288602658 12.8806511642 0.4908442426 4.2161775834 0.1544086553 118.0214638483 11.0208901848
0.01 0.0065 0.7868 0.1967 0.4747277485 0.0338198601 97.0215225293 12.0033632580 12.4963954210 0.4070898792 4.1531853706 0.1301275659 114.1458310694 12.5744005632
0.01 0.006999999999999999 0.7864 0.1966 0.4994597579 0.0669138044 105.6785182957 8.4108509985 12.6272859940 0.5122322640 4.2422346032 0.1257535850 123.0474986508 9.1157506519
0.01 0.0075 0.7859999999999999 0.1965 0.5136648094 0.0409567325 115.3748962035 1.6678362653 12.3927460332 0.6041586732 4.3525342207 0.2078941761 132.6338412668 2.5208458471
0.01 0.008 0.7856 0.1964 0.5000939120 0.0387911593 115.8347567091 11.3141669235 12.1668435213 0.3628358594 4.2245259490 0.0771222170 132.7262200914 11.7929161592
0.01 0.0085 0.7852 0.1963 0.5061817912 0.0248199840 121.8870357841 11.5179630304 12.2036080478 0.2298655554 4.2627260459 0.2452739607 138.8595516690 12.0179225305
0.01 0.009000000000000001 0.7848 0.1962 0.5087184075 0.0386565683 118.5730486154 9.3007268073 12.3103580583 0.3613213195 4.1668463324 0.1016642831 135.5589714136 9.8023689782
0.01 0.0095 0.7844 0.1961 0.4827180900 0.0331841387 117.1983370283 9.2785924075 11.6897905698 0.4963400321 4.0666659458 0.0340162732 133.4375116339 9.8421328515
0.001 0.001 0.7984 0.1996 0.0431224778 0.0102411467 33.3618013407 5.3862915180 15.0920595769 1.2238380357 4.0929759464 0.1324749954 52.5899593418 6.7528456958
0.01 0.01 0.784 0.196 0.4789131655 0.0751857534 128.3212564893 6.4076039349 11.4844850517 0.3585155509 4.0724845036 0.1683537159 144.3571392101 7.0096589551
0.001 0.0015 0.7979999999999999 0.1995 0.0438834627 0.0058617247 44.2558341053 6.5664565410 14.7518769708 0.3653717381 4.1288992163 0.0718821621 63.1804937551 7.0095721659
0.001 0.002 0.7976 0.1994 0.0450249401 0.0126830817 55.9370562226 10.5687789803 14.5607457279 0.4762546104 4.2257908528 0.1742404050 74.7686177434 11.2319570774
0.001 0.0025 0.7972 0.1993 0.0455322634 0.0072814587 63.0568934608 8.6496953763 14.0190226455 0.5889274512 4.2897949887 0.1522481933 81.4112433584 9.3981524795
0.001 0.003 0.7968 0.1992 0.0502250036 0.0094707893 76.3963266448 5.9113898363 14.1084977581 0.5047809577 4.4056601833 0.1381932806 94.9607095898 6.5638348639
0.001 0.0035 0.7964 0.1991 0.0478152181 0.0120215277 82.4774774460 15.3197008132 13.2443099137 0.6549484999 4.2946016234 0.1601382289 100.0642042012 16.1468090697
0.0 0.0025 0.7979999999999999 0.1995 0.0000000000 0.0000000000 64.4002983569 8.8895098902 13.8690853901 0.5421606002 4.1450899858 0.1976037346 82.4144737328 9.6292742250
0.001 0.004 0.7959999999999999 0.19899999999999998 0.0494640187 0.0097585579 81.7403787989 9.9252814707 13.7331009369 0.4321792223 4.3100334507 0.1860164038 99.8329772052 10.5532356547
0.001 0.0045 0.7956 0.1989 0.0492103570 0.0080455137 93.6459655350 11.8929948960 13.6053109866 0.4657792566 4.3839038367 0.1338877893 111.6843907153 12.5007074556
0.001 0.005 0.7952 0.1988 0.0500981728 0.0138936199 96.7376751976 12.6073702719 13.1501838671 0.6604761584 4.2953605657 0.2112678782 114.2333178032 13.4930079284
0.001 0.0055 0.7948 0.1987 0.0478152181 0.0087724394 96.4343481470 12.9269403800 13.2416522371 0.5290831266 4.3778322981 0.1885479135 114.1016479003 13.6533438595
0.001 0.006 0.7944 0.1986 0.0525079583 0.0052232127 102.6581183183 11.4358758231 12.7462170223 0.4929148323 4.2892890272 0.1793988684 119.7461323261 12.1134127365
0.001 0.0065 0.794 0.1985 0.0462932483 0.0100508921 99.7431175338 3.3489095208 12.4186583801 0.2556708535 4.1772185442 0.1453492887 116.3852877064 3.7599805551
0.001 0.006999999999999999 0.7936 0.1984 0.0492103570 0.0089897912 108.2188823445 6.3975690586 12.3393710279 0.5599423916 4.1590039284 0.0917870589 124.7664676578 7.0582883003
0.001 0.0075 0.7932 0.1983 0.0522542967 0.0073780224 110.4806168434 6.9834231366 12.5353746779 0.5319983681 4.2316094106 0.2071700941 127.2998552286 7.7299696212
0.001 0.008 0.7928 0.1982 0.0483225413 0.0091950156 109.5181100211 7.4935412863 12.5541998872 0.3369885501 4.2397047954 0.1584104119 126.3603372450 7.9981352639
0.001 0.0085 0.7924 0.1981 0.0471810640 0.0060878792 115.8413658994 8.4360074870 12.4507719725 0.4939009922 4.2844823925 0.1775442072 132.6238013284 9.1135405656
0.0 0.003 0.7976 0.1994 0.0000000000 0.0000000000 68.7828872451 11.6606920556 13.9603322871 0.3284808970 4.2991552774 0.2013409123 87.0423748096 12.1905138649
0.001 0.009000000000000001 0.792 0.198 0.0540299281 0.0109221881 123.2387891311 5.0029005984 12.2301848139 0.4397667408 4.2085881602 0.2906633502 139.7315920333 5.7442528775
0.001 0.0095 0.7916 0.1979 0.0480688797 0.0079973845 118.7542795711 15.9843882325 12.2374934245 0.5164303262 4.1453429666 0.2315646220 135.1851848419 16.7403805652
0.001 0.01 0.7912 0.1978 0.0481957105 0.0129093587 119.4840733236 9.9581411240 12.0638585527 0.4615519634 4.1208038315 0.2221937499 135.7169314183 10.6547961960
0.0015 0.0 0.7988 0.1997 0.0583421759 0.0082195764 0.0000000000 0.0000000000 15.6800705269 1.0473342321 3.9181662314 0.1963926102 19.6565789342 1.2519464187
0.0015 0.0005 0.7984 0.1996 0.0612592847 0.0117234493 18.2239726846 4.6125920687 15.0473220206 0.6386057041 3.8503673839 0.0838126489 37.1829213738 5.3467338710
0.0015 0.001 0.7979999999999999 0.1995 0.0643032243 0.0145186666 33.2104856675 10.9446471928 15.1808702703 0.5445247245 4.1405363319 0.1527685523 52.5961954940 11.6564591362
0.0015 0.0015 0.7976 0.1994 0.0659520249 0.0097585579 48.0905559010 10.7459151868 14.4108084725 0.5629243754 4.1923973906 0.1372695221 66.7597137890 11.4558676422
0.0015 0.002 0.7972 0.1993 0.0636690702 0.0131952822 52.0428517140 8.2739446827 14.2546699716 0.1994861262 4.1663403709 0.1406118030 70.5275311267 8.6272378941
0.0015 0.0025 0.7968 0.1992 0.0670935023 0.0177997461 62.1444773441 6.1737022011 13.8221331033 0.4392475637 4.2300915260 0.3111947342 80.2637954757 6.9419442451
0.0015 0.003 0.7964 0.1991 0.0733082123 0.0148473336 74.2410348953 10.2879144598 13.8425086240 0.3139503729 4.3383672974 0.2388620839 92.4952190290 10.8555742502
0.0 0.0035 0.7972 0.1993 0.0000000000 0.0000000000 75.7858461702 10.0212422256 13.6086330823 0.6538901717 4.3833978752 0.1036369328 93.7778771277 10.7787693301
0.0015 0.0035 0.7959999999999999 0.19899999999999998 0.0692496262 0.0118544416 78.8907742134 10.3282932513 13.5855998850 0.6240536823 4.2599432574 0.1075617610 96.8055669820 11.0717631362
0.0015 0.004 0.7956 0.1989 0.0705179343 0.0096391421 81.9723961644 11.5246436359 13.6491626506 0.7982785901 4.2705684499 0.1447739812 99.9626451992 12.4773353493
0.0015 0.0045 0.7952 0.1988 0.0739423664 0.0163724781 83.0830879908 8.5920852637 13.4376558871 0.3445551285 4.2958665273 0.2875954160 100.8905527716 9.2406082863
0.0015 0.005 0.7948 0.1987 0.0757179978 0.0147167476 94.6547366895 12.4346266816 13.2522829435 0.3958178856 4.3085155660 0.2322435157 112.2912531968 13.0774048305
0.0015 0.0055 0.7944 0.1986 0.0716594117 0.0201657011 93.5544804269 7.6565520046 13.0912720355 0.7137839697 4.3138281623 0.1950847589 111.0312400364 8.5855864343
0.0015 0.006 0.794 0.1985 0.0774936293 0.0144920513 107.1461063995 9.1259322423 12.8317056200 0.5681025081 4.4324761454 0.0908817367 124.4877817942 9.7994085384
0.0015 0.0065 0.7936 0.1984 0.0748301821 0.0103660434 105.2228320156 13.1327687966 12.9634820852 0.4586612240 4.3150930661 0.0773409851 122.5762373490 13.6791370491
0.0015 0.006999999999999999 0.7932 0.1983 0.0678544872 0.0115409075 102.1530370367 7.8739923798 12.8396786498 0.4431573366 4.1749417172 0.1201869033 119.2355118909 8.4488775272
0.0015 0.0075 0.7928 0.1982 0.0700106111 0.0198213480 109.3361833612 5.4385006105 12.6257356827 0.9033153534 4.2364160453 0.2368170310 126.2683457003 6.5984543429
0.0015 0.008 0.7924 0.1981 0.0739423664 0.0205700662 111.1123162974 4.5096117967 12.2532180111 0.4858038505 4.2538717188 0.1345229876 127.6933483937 5.1505087010
0.0 0.004 0.7968 0.1992 0.0000000000 0.0000000000 80.9368403965 12.7341706433 13.8349785403 0.5614813159 4.3575938362 0.2049175503 99.1294127730 13.5005695095
0.0015 0.0085 0.792 0.198 0.0759716595 0.0089467433 113.4008354097 5.6028849618 12.3905313027 0.4572362493 4.2108649872 0.1112770379 130.0782033591 6.1803449923
0.0015 0.009000000000000001 0.7916 0.1979 0.0712789192 0.0079246428 122.7782329213 2.2420459295 12.3254182257 0.4276497228 4.2427405647 0.1428156575 139.4176706309 2.8204359526
0.0015 0.0095 0.7912 0.1978 0.0790155991 0.0139075066 122.5169959775 6.0417754085 12.5528710489 0.6904027978 4.2561485457 0.1503770156 139.4050311712 6.8964627285
0.0015 0.01 0.7908 0.1977 0.0729277199 0.0100508921 117.4891414025 10.4070489322 11.9537864464 0.4868024008 4.1058779658 0.1723094377 133.6217335346 11.0762116628
0.002 0.0 0.7984 0.1996 0.0759716595 0.0092647286 0.0000000000 0.0000000000 15.4216114766 1.1079618305 3.8885674808 0.2433270035 19.3861506169 1.3605535626
0.002 0.0005 0.7979999999999999 0.1995 0.0844693242 0.0132147730 19.1440415480 5.0147889806 15.3642499564 1.0278932451 4.0481983493 0.1618412744 38.6409591779 6.2177382731
0.002 0.001 0.7976 0.1994 0.0842156626 0.0149294472 36.4399447705 6.8560301759 14.8561907777 0.3061055623 4.1792423904 0.0702357736 55.5595936012 7.2473009590
0.002 0.0015 0.7972 0.1993 0.0929669890 0.0265631092 42.0302762272 5.3348040399 14.4774718608 0.3877167726 4.0438976762 0.1499303316 60.6446127532 5.8990142533
0.002 0.002 0.7968 0.1992 0.0919523424 0.0095923011 51.9656285428 8.7361285906 14.0571160103 0.4302313391 4.1493906590 0.1661342292 70.2640875545 9.3420864600
0.002 0.0025 0.7964 0.1991 0.0899230494 0.0200601291 65.9593715688 12.1901942919 14.2462539957 0.4168826482 4.2639909497 0.2052857538 84.5595395636 12.8324228230
0.0 0.0045 0.7964 0.1991 0.0000000000 0.0000000000 84.3809242589 10.6850955741 13.5302316223 0.5205579778 4.3381143166 0.0486513009 102.2492701978 11.2543048528
0.002 0.003 0.7959999999999999 0.19899999999999998 0.1003231764 0.0066824316 73.8952698858 9.2294340751 13.7723016669 0.6472623324 4.3158520085 0.1814984996 92.0837467376 10.0648773387
0.002 0.0035 0.7956 0.1989 0.1029866235 0.0223826749 76.3740641090 10.7801080840 13.7607850683 0.5625809595 4.4157794143 0.0716074136 94.6536152151 11.4366791320
0.002 0.004 0.7952 0.1988 0.0955036053 0.0135323192 86.6437023141 5.7214649392 13.4194950969 0.6010006577 4.3494984514 0.1261925310 104.5081994677 6.4621904471
0.002 0.0045 0.7948 0.1987 0.1001963455 0.0193681912 91.0182906035 8.9336152720 13.3729857562 0.8511882151 4.3133222007 0.0878247817 108.8047949059 9.8919964600
0.002 0.005 0.7944 0.1986 0.1037476084 0.0158127056 91.6322495993 9.6975531025 13.2801885479 0.6105696704 4.3001672005 0.1167401431 109.3163529561 10.4406756216
0.002 0.0055 0.794 0.1985 0.0977865600 0.0092647286 98.1078647071 14.5079553983 13.1670158189 0.2121411268 4.3803621059 0.3161875124 115.7530291919 15.0455487661
0.002 0.006 0.7936 0.1984 0.0998158531 0.0152112403 108.2961055157 7.6674535332 12.8281620511 0.3705624716 4.3831448944 0.1892282663 125.6072283143 8.2424555114
0.002 0.0065 0.7932 0.1983 0.1038744392 0.0062854876 106.5151026498 13.6911983927 12.9858508633 0.2687679271 4.3674600864 0.1738506263 123.9722880387 14.1401024337
0.002 0.006999999999999999 0.7928 0.1982 0.0948694512 0.0158127056 109.1695621946 16.7778168629 12.3632901174 0.6676515879 4.1939152753 0.2114447151 125.8216370385 17.6727258715
0.002 0.0075 0.7924 0.1981 0.1001963455 0.0100828505 110.1212856011 14.8898333954 12.3001702979 0.4723529544 4.2154186411 0.1266279339 126.7370708856 15.4988971342
