# Supplementary material for: Multipressure Sampling for Improving the Performance of MOF-based Electronic Noses
Source: ACS Sens. 2024 Jul 12;9(7):3531–9. doi: 10.1021/acssensors.4c00199 (PMC11287752; doi:10.1021/acssensors.4c00199)
Supplement: Supplementary file 2 — se4c00199_si_002.zip [file se4c00199_si_002.zip › Multiplex_Adsorption_Data/Methane_1bar/GAGZEV.csv]

methane_comp CO2_comp N2_comp O2_comp methane_mass methane_error CO2_mass CO2_error N2_mass N2_error O2_mass O2_error total_mass total_error
0.0 0.0 0.8 0.2 0.0000000000 0.0000000000 0.0000000000 0.0000000000 10.5280468447 0.6632107897 3.3078257779 0.3250418875 13.8358726226 .9882526772
0.0 0.0005 0.7996 0.1999 0.0000000000 0.0000000000 0.0800002512 0.0266111698 10.4752482146 0.6526311651 3.3958074160 0.2420483191 13.9510558818 .9212906540
0.0 0.005 0.7959999999999999 0.19899999999999998 0.0000000000 0.0000000000 0.8868320526 0.2047764594 10.4168591413 0.2960009956 3.2609968416 0.0972236444 14.5646880355 .5980010994
0.002 0.008 0.792 0.198 0.0273903989 0.0109293322 1.4204922646 0.3087255818 10.5348796086 0.2912705616 3.4568269391 0.1977844054 15.4395892112 .8087098810
0.002 0.0085 0.7916 0.1979 0.0313033130 0.0097027334 1.5922001208 0.2076566160 10.3920127271 0.8518099472 3.4745651726 0.1194540635 15.4900813335 1.1886233601
0.002 0.009000000000000001 0.7912 0.1978 0.0377062634 0.0113384708 1.7404932693 0.2680646020 10.2621902131 0.4307181616 3.4390887056 0.1985972493 15.4794784514 .9087184837
0.002 0.0095 0.7908 0.1977 0.0352162271 0.0117764098 1.7492737847 0.1289286275 10.4820809785 0.3076092443 3.4291552949 0.3132425381 15.6957262852 .7615568197
0.002 0.01 0.7904 0.1976 0.0348605076 0.0156839613 1.8634204845 0.2956605876 10.3448045402 0.4341977524 3.4688889379 0.1121325765 15.7119744702 .8576748778
0.0025 0.0 0.7979999999999999 0.1995 0.0401962996 0.0146839341 0.0000000000 0.0000000000 10.6081765304 0.2412342434 3.5178464622 0.1880239361 14.1662192922 .4439421136
0.0025 0.0005 0.7976 0.1994 0.0341490687 0.0137585741 0.0868295409 0.0156098051 10.4050570946 0.5075514900 3.3731024771 0.1587444056 13.8991381813 .6956642748
0.0025 0.001 0.7972 0.1993 0.0409077386 0.0087133118 0.1970737895 0.0472341715 10.5261833636 1.0363471816 3.4802414073 0.3441034420 14.2444062990 1.4363981069
0.0025 0.0015 0.7968 0.1992 0.0391291412 0.0142287786 0.2721959765 0.0771659786 10.4876714217 0.4407245432 3.4128361201 0.2108627608 14.2118326595 .7429820612
0.0025 0.002 0.7964 0.1991 0.0394848607 0.0243765183 0.3453669380 0.0615177844 10.6491731138 0.5751743637 3.4844985833 0.3020095608 14.5185234958 .9630782272
0.0 0.0055 0.7956 0.1989 0.0000000000 0.0000000000 1.0175641703 0.2644324713 10.4199649431 0.6128306480 3.4887557593 0.3300219193 14.9262848727 1.2072850386
0.0025 0.0025 0.7959999999999999 0.19899999999999998 0.0391291412 0.0234882616 0.4673185404 0.0860311294 10.5926475215 0.4804521754 3.4334124709 0.2259558537 14.5325076740 .8159274201
0.0025 0.003 0.7956 0.1989 0.0366391050 0.0094383040 0.5453675659 0.1331130649 10.4553710833 0.6130018762 3.4312838829 0.1834596467 14.4686616371 .9390128918
0.0025 0.0035 0.7952 0.1988 0.0380619828 0.0136106282 0.5990262709 0.1896205854 10.7914188349 0.5922574239 3.5093321102 0.2425884856 14.9378391988 1.0380771231
0.0025 0.004 0.7948 0.1987 0.0426863359 0.0144055404 0.7541487092 0.1445224767 10.6926543386 0.5760859606 3.4766937606 0.3097321094 14.9661831443 1.0447460871
0.0025 0.0045 0.7944 0.1986 0.0512236031 0.0104074543 0.8692710218 0.0858095706 10.5081697134 0.4600714645 3.4816604660 0.2057684015 14.9103248043 .7620568909
0.0025 0.005 0.794 0.1985 0.0448206527 0.0179135746 0.9287834038 0.2433640706 10.4013301324 0.6063619627 3.4390887056 0.1580579126 14.8140228945 1.0256975205
0.0025 0.0055 0.7936 0.1984 0.0433977748 0.0085963493 0.9375639192 0.2211350797 10.5746338713 0.7920649480 3.3333688341 0.1829210121 14.8889643994 1.2047173891
0.0025 0.006 0.7932 0.1983 0.0455320916 0.0132335291 1.1434182240 0.1363905325 10.6342652653 0.4820300404 3.4383791763 0.2002532648 15.2615947572 .8319073668
0.0025 0.0065 0.7928 0.1982 0.0384177023 0.0134234029 1.1746378342 0.1869921742 10.3398352574 0.7512949250 3.3624595370 0.1111404727 14.9153503309 1.0628509748
0.0025 0.006999999999999999 0.7924 0.1981 0.0366391050 0.0118193112 1.2917113725 0.1891179588 10.6013437665 0.4575485890 3.4064503560 0.2740804477 15.3361446000 .9325663067
0.0 0.006 0.7952 0.1988 0.0000000000 0.0000000000 1.1239059676 0.2190766772 10.5839512766 0.5855193381 3.4546983511 0.2299312997 15.1625555953 1.0345273150
0.0025 0.0075 0.792 0.198 0.0320147519 0.0116901345 1.4107361364 0.2711010179 10.4286611880 0.7022508324 3.4199314135 0.2396487204 15.2913434898 1.2246907052
0.0025 0.008 0.7916 0.1979 0.0430420553 0.0154891219 1.4302483928 0.1109628241 10.4330093105 0.3134343388 3.3496880089 0.1747459993 15.2559877675 .6146322841
0.0025 0.0085 0.7912 0.1978 0.0416191775 0.0102110696 1.5531756080 0.3830370733 10.8038420420 0.9965673407 3.3943883573 0.2640517033 15.7930251848 1.6538671869
0.0025 0.009000000000000001 0.7908 0.1977 0.0398405802 0.0146839341 1.6048830874 0.1261524341 10.5317738068 0.5997591920 3.3950978866 0.0798969103 15.5715953610 .8204924705
0.0025 0.0095 0.7904 0.1976 0.0380619828 0.0141574560 1.7375664308 0.2298308583 10.3547431059 0.3927580760 3.3716834184 0.1681210267 15.5020549379 .8048674170
0.0025 0.01 0.79 0.1975 0.0305918740 0.0186065424 1.8770790640 0.2350720816 10.3361082952 0.6501148663 3.3652976544 0.1559415713 15.6090768876 1.0597350616
0.003 0.0 0.7976 0.1994 0.0505121641 0.0156839613 0.0000000000 0.0000000000 10.5882993991 0.4942094809 3.3532356556 0.1045105647 13.9920472188 .6144040069
0.003 0.0005 0.7972 0.1993 0.0490892863 0.0122400582 0.0917076050 0.0528634525 10.7622242983 0.3614149874 3.3787787118 0.1692550970 14.2817999014 .5957735951
0.003 0.001 0.7968 0.1992 0.0448206527 0.0240630481 0.1795127587 0.0304791188 10.6081765304 0.6209814343 3.5568705759 0.2479741597 14.3893805177 .9234977609
0.003 0.0015 0.7964 0.1991 0.0444649332 0.0071143893 0.2770740406 0.0807816840 10.4112686981 0.4951142901 3.4582459978 0.2694866781 14.1910536697 .8524970415
0.0 0.0065 0.7948 0.1987 0.0000000000 0.0000000000 1.1678085445 0.1674647290 10.3131253621 0.6714349806 3.3979360040 0.2326304229 14.8788699106 1.0715301325
0.003 0.002 0.7959999999999999 0.19899999999999998 0.0369948244 0.0108829230 0.3931719661 0.0434558583 10.4702789318 0.4151173333 3.3894216519 0.3343863557 14.2898673742 .8038424703
0.003 0.0025 0.7956 0.1989 0.0476664084 0.0267523743 0.4175622866 0.1559272253 10.5485451364 0.9885750939 3.3440117742 0.2517219706 14.3577856056 1.4229766641
0.003 0.003 0.7952 0.1988 0.0515793225 0.0222715614 0.5600017582 0.0964624070 10.5547567399 0.4711590345 3.4554078804 0.2354098164 14.6217457010 .8253028193
0.003 0.0035 0.7948 0.1987 0.0515793225 0.0197416292 0.6185385273 0.0986093146 10.3267908899 0.4928742040 3.4483125870 0.2262942578 14.4452213267 .8375194056
0.003 0.004 0.7944 0.1986 0.0590494313 0.0256907287 0.6887826503 0.1846358537 10.3646816715 0.5358767333 3.3553642436 0.3219230866 14.4678779967 1.0681264023
0.003 0.0045 0.794 0.1985 0.0498007252 0.0092760288 0.7941488348 0.1829787786 10.3156100035 0.3502507274 3.4837890540 0.1759289406 14.6433486175 .7184344754
0.003 0.005 0.7936 0.1984 0.0430420553 0.0200469302 0.9180516628 0.2021567697 10.3684086337 0.3709445651 3.4632127031 0.2060520111 14.7927150549 .7992002761
0.003 0.0055 0.7932 0.1983 0.0476664084 0.0128059008 1.0448813293 0.1306592905 10.4224495845 0.6295931329 3.3723929478 0.3149734918 14.8873902700 1.0880318160
0.003 0.006 0.7928 0.1982 0.0512236031 0.0170448653 1.0507350062 0.2417158285 10.3093984000 0.5227587525 3.3908407106 0.1064199400 14.8021977199 .8879393863
0.003 0.0065 0.7924 0.1981 0.0430420553 0.0184700289 1.1063449369 0.2238728513 10.3584700680 0.3183930072 3.2453871961 0.2667075389 14.7532442563 .8274434263
0.0 0.006999999999999999 0.7944 0.1986 0.0000000000 0.0000000000 1.3053699520 0.3087995664 10.4485383194 0.5023248165 3.3624595370 0.2728654645 15.1163678084 1.0839898474
0.003 0.006999999999999999 0.792 0.198 0.0494450057 0.0158125205 1.2614673751 0.1499526742 10.4056782549 0.2225661843 3.4092884734 0.2062766655 15.1258791091 .5946080445
0.003 0.0075 0.7916 0.1979 0.0526464809 0.0139775572 1.3424432391 0.1717078562 10.4354939519 0.1298804563 3.4220600015 0.3115989195 15.2526436734 .6271647892
0.003 0.008 0.7912 0.1978 0.0465992500 0.0165934647 1.4351264569 0.1807808185 10.3274120503 0.7145709493 3.3943883573 0.2865444579 15.2035261145 1.1984896904
0.003 0.0085 0.7908 0.1977 0.0451763721 0.0217658460 1.4868339363 0.3136196901 10.4255553862 0.1412863328 3.4007741213 0.3027155183 15.3583398159 .7793873872
0.003 0.009000000000000001 0.7904 0.1976 0.0458878111 0.0113384708 1.6741515976 0.1686879423 10.4876714217 0.2434568257 3.4412172936 0.3112562152 15.6489281240 .7347394540
0.003 0.0095 0.79 0.1975 0.0501564447 0.0226546107 1.7053712078 0.2061846384 10.5013369495 0.6685878741 3.4490221164 0.1439767731 15.7058867184 1.0414038963
0.003 0.01 0.7896 0.1974 0.0526464809 0.0143350973 1.8595180332 0.2892424649 10.4963676666 0.2353730597 3.3525261263 0.2127168485 15.7610583070 .7516674704
0.0035 0.0 0.7972 0.1993 0.0608280286 0.0190102021 0.0000000000 0.0000000000 10.7404836859 0.3149815899 3.4667603498 0.2295807143 14.2680720643 .5635725063
0.0035 0.0005 0.7968 0.1992 0.0512236031 0.0117764098 0.0858539281 0.0170103907 10.4665519696 0.7966947591 3.4589555271 0.1970397594 14.0625850279 1.0225213190
0.0035 0.001 0.7964 0.1991 0.0618951870 0.0117764098 0.1834152100 0.0373291445 10.3187158053 0.5435859402 3.3326593048 0.2744915833 13.8966855071 .8671830778
0.0 0.0075 0.794 0.1985 0.0000000000 0.0000000000 1.3365895622 0.2244333623 10.6174939357 0.5722043413 3.3447213036 0.2387394899 15.2988048015 1.0353771935
0.0035 0.0015 0.7959999999999999 0.19899999999999998 0.0586937118 0.0219280206 0.2663422996 0.0660541035 10.4808386578 0.5681169411 3.4781128193 0.2108436600 14.2839874885 .8669427252
0.0035 0.002 0.7956 0.1989 0.0583379924 0.0106478429 0.3551230662 0.0707302473 10.4367362726 0.5880863333 3.3461403622 0.2575659911 14.1963376934 .9270304146
0.0035 0.0025 0.7952 0.1988 0.0579822729 0.0173684378 0.4546355737 0.0406492333 10.5678011074 0.3072226710 3.3816168292 0.3043343294 14.4620357832 .6695746715
0.0035 0.003 0.7948 0.1987 0.0572708340 0.0121986366 0.5131723429 0.1315305558 10.4504018004 0.7533668781 3.3780691825 0.2154633948 14.3989141598 1.1125594653
0.0035 0.0035 0.7944 0.1986 0.0583379924 0.0179135746 0.6351239452 0.1699247564 10.3858011236 0.3266382221 3.4426363523 0.3537585492 14.5218994135 .8682351023
0.0035 0.004 0.794 0.1985 0.0615394676 0.0160034230 0.7307340015 0.1730331230 10.6560058777 0.7552962541 3.4050312974 0.1418632896 14.8533106442 1.0861960897
0.0035 0.0045 0.7936 0.1984 0.0565593950 0.0159717644 0.8107342527 0.1376132920 10.4069205756 0.3030193130 3.4412172936 0.2092810880 14.7154315169 .6658854574
0.0035 0.005 0.7932 0.1983 0.0579822729 0.0148552810 0.9053686961 0.0867363143 10.4771116957 0.1303312255 3.3844549465 0.2207537231 14.8249176112 .4526765439
0.0035 0.0055 0.7928 0.1982 0.0508678836 0.0175135400 1.0370764267 0.2030212536 10.3323813331 0.4177117492 3.3702643598 0.0922933771 14.7905900032 .7305399199
0.0035 0.006 0.7924 0.1981 0.0526464809 0.0194315319 1.1463450625 0.3446551647 10.5994802854 0.8868412341 3.4774032899 0.2391187561 15.2758751187 1.4900466868
0.0 0.008 0.7936 0.1984 0.0000000000 0.0000000000 1.5053705799 0.2844777239 10.3895280857 0.6323571051 3.4078694147 0.1513544330 15.3027680803 1.0681892620
0.0035 0.0065 0.792 0.198 0.0626066260 0.0195354446 1.0800033908 0.1537139842 10.4609615264 0.6221087633 3.2780255457 0.0489523826 14.8815970889 .8443105747
0.0035 0.006999999999999999 0.7916 0.1979 0.0537136393 0.0126067300 1.2380526675 0.2149361617 10.2131185451 0.7461022805 3.3624595370 0.3405563440 14.8673443889 1.3142015162
0.0035 0.0075 0.7912 0.1978 0.0604723092 0.0174266236 1.3502481417 0.2786497779 10.3646816715 0.3280385411 3.3340783635 0.2059053652 15.1094804859 .8300203078
0.0035 0.008 0.7908 0.1977 0.0622509065 0.0160665531 1.3580530442 0.2320728420 10.3715144354 0.3914512929 3.3241449527 0.2546805131 15.1159633388 .8942712011
0.0035 0.0085 0.7904 0.1976 0.0522907615 0.0204469084 1.6068343131 0.2258369829 10.4969888270 0.5963579373 3.4518602337 0.3153057694 15.6079741353 1.1579475980
0.0035 0.009000000000000001 0.79 0.1975 0.0490892863 0.0225650665 1.6858589514 0.1548245596 10.3771048786 0.5245977769 3.4163837668 0.1283444241 15.5284368831 .8303318271
0.0035 0.0095 0.7896 0.1974 0.0615394676 0.0102110696 1.7473225590 0.2406740132 10.2982175136 0.4578824049 3.3440117742 0.1435705924 15.4510913144 .8523380801
0.0035 0.01 0.7892 0.1973 0.0686538569 0.0146839341 1.7619567513 0.2435048294 10.5640741452 0.5838193613 3.3858740052 0.2695688626 15.7805587586 1.1115769874
0.004 0.0 0.7968 0.1992 0.0629623454 0.0252134600 0.0000000000 0.0000000000 10.3416987384 0.2555801246 3.4043217680 0.5129578166 13.8089828518 .7937514012
0.004 0.0005 0.7964 0.1991 0.0690095763 0.0115595144 0.0887807665 0.0304791188 10.5851935973 0.4265051824 3.3099543659 0.1923334988 14.0529383060 .6608773144
0.0 0.0085 0.7932 0.1983 0.0000000000 0.0000000000 1.4175654262 0.2836735828 10.4758693749 0.2965479643 3.4476030577 0.0977400809 15.3410378588 .6779616280
0.004 0.001 0.7959999999999999 0.19899999999999998 0.0757682462 0.0163166313 0.1834152100 0.0480334528 10.4746270542 0.7340275850 3.4057408267 0.3014957060 14.1395513371 1.0998733751
0.004 0.0015 0.7956 0.1989 0.0743453683 0.0171926986 0.2439032048 0.0457602974 10.7926611556 0.3371018414 3.4859176420 0.2907373847 14.5968273707 .6907922221
0.004 0.002 0.7952 0.1988 0.0661638206 0.0277734679 0.3619523559 0.0264677123 10.5156236376 0.5309871128 3.4092884734 0.2369020605 14.3530282875 .8221303535
0.004 0.0025 0.7948 0.1987 0.0633180649 0.0225650665 0.4273184148 0.0961065289 10.4665519696 0.4839951380 3.4185123548 0.2177966155 14.3757008041 .8204633489
0.004 0.003 0.7944 0.1986 0.0647409428 0.0245007834 0.5639042094 0.0922663612 10.4814598181 0.6405292809 3.4923034060 0.2301151433 14.6024083763 .9874115688
0.004 0.0035 0.794 0.1985 0.0654523817 0.0149909485 0.6643923298 0.1407589886 10.4535076022 0.3771502347 3.4397982350 0.2163122117 14.6231505487 .7492123835
0.004 0.004 0.7936 0.1984 0.0661638206 0.0088287250 0.7473194194 0.1373363481 10.6640809623 0.5891089516 3.4263171775 0.2497462643 14.9038813798 .9850202890
0.004 0.0045 0.7932 0.1983 0.0682981374 0.0143350973 0.8185391552 0.1022114495 10.3771048786 0.2116471172 3.3049876606 0.2440038282 14.5689298318 .5721974922
0.004 0.005 0.7928 0.1982 0.0686538569 0.0223396356 0.9034174705 0.1223840079 10.4783540164 0.4200697647 3.4099980027 0.3570674235 14.8604233465 .9218608317
0.004 0.0055 0.7924 0.1981 0.0597608702 0.0164710021 0.9639054653 0.1391539926 10.4460536779 0.8063187788 3.3908407106 0.2298437035 14.8605607240 1.1917874770
0.0 0.009000000000000001 0.7928 0.1982 0.0000000000 0.0000000000 1.5882976695 0.1656359575 10.3013233154 0.5385628634 3.4050312974 0.1372457916 15.2946522823 .8414446125
0.004 0.006 0.792 0.198 0.0618951870 0.0195354446 1.1053693241 0.1251829486 10.5870570784 0.7227958114 3.3837454172 0.2269340606 15.1380670067 1.0944482652
0.004 0.0065 0.7916 0.1979 0.0558479561 0.0195613365 1.2224428623 0.1250307874 10.4907772234 0.3715432119 3.3936788279 0.1235966709 15.1627468697 .6397320067
0.004 0.006999999999999999 0.7912 0.1978 0.0647409428 0.0370085034 1.2156135726 0.1707071543 10.5814666352 0.4236659703 3.4128361201 0.2719636230 15.2746572707 .9033452510
0.004 0.0075 0.7908 0.1977 0.0586937118 0.0244387298 1.3756140749 0.3051033144 10.3317601727 0.6298284197 3.3738120064 0.2740657529 15.1398799658 1.2334362168
0.004 0.008 0.7904 0.1976 0.0711438931 0.0344882818 1.4858583235 0.1877237265 10.3826953218 0.5774586757 3.3688453011 0.2270759942 15.3085428395 1.0267466782
0.004 0.0085 0.79 0.1975 0.0729224905 0.0196130178 1.5326877388 0.1645752124 10.5249410429 0.6003044838 3.2595777829 0.1985364014 15.3901290551 .9830291154
0.004 0.009000000000000001 0.7896 0.1974 0.0682981374 0.0169256690 1.7131761104 0.1785558042 10.5131389962 0.3724269458 3.4369601176 0.2050232877 15.7315733616 .7729317067
0.004 0.0095 0.7892 0.1973 0.0704324542 0.0218818076 1.7161029488 0.2357190406 10.3727567561 0.5660594468 3.3645881250 0.3155164563 15.5238802841 1.1391767513
0.004 0.01 0.7888 0.1972 0.0636737844 0.0202978402 1.8136642307 0.2992063117 10.1311253783 0.3312829341 3.3198877767 0.1111404727 15.3283511701 .7619275587
0.0045 0.0 0.7964 0.1991 0.0707881737 0.0345176210 0.0000000000 0.0000000000 10.7299239598 0.6164014286 3.5625468106 0.1855334428 14.3632589441 .8364524924
0.0 0.0095 0.7924 0.1981 0.0000000000 0.0000000000 1.6058587003 0.2585944549 10.5920263612 0.2420964014 3.3404641275 0.3221169427 15.5383491890 .8228077990
0.0045 0.0005 0.7959999999999999 0.19899999999999998 0.0704324542 0.0293850978 0.0878051537 0.0254408697 10.4590980454 0.5693652172 3.4291552949 0.2126979142 14.0464909482 .8368890989
0.0045 0.001 0.7956 0.1989 0.0779025630 0.0284931070 0.1804883715 0.0809229520 10.3901492461 0.8479928641 3.4050312974 0.2044331215 14.0535714780 1.1618420446
0.0045 0.0015 0.7952 0.1988 0.0700767347 0.0230093033 0.2653666868 0.0819979214 10.6106611718 0.4618459861 3.4568269391 0.2556512092 14.4029315324 .8225044200
0.0045 0.002 0.7948 0.1987 0.0722110515 0.0175135400 0.3697572584 0.0805456868 10.6174939357 0.5124870318 3.3234354234 0.2929041613 14.3828976690 .9034504199
0.0045 0.0025 0.7944 0.1986 0.0626066260 0.0297956196 0.4224403507 0.0514768678 10.2124973847 0.4436215750 3.3255640114 0.1593900453 14.0231083728 .6842841077
0.0045 0.003 0.794 0.1985 0.0803925992 0.0101613804 0.5200016326 0.1736042634 10.7622242983 0.5194237816 3.3319497755 0.1489268110 14.6945683056 .8521162364
0.0045 0.0035 0.7936 0.1984 0.0775468435 0.0225650665 0.6321971068 0.1980854438 10.3448045402 0.5221206580 3.4163837668 0.1768422703 14.4709322573 .9196134386
0.0045 0.004 0.7932 0.1983 0.0682981374 0.0116032178 0.7453681938 0.2010235950 10.3212004467 0.5716484440 3.4277362362 0.3304122037 14.5626030141 1.1146874605
0.0045 0.0045 0.7928 0.1982 0.0718553321 0.0216492632 0.8507343783 0.0982612124 10.4913983838 0.5949276588 3.4852081127 0.0698949425 14.8991962069 .7847330769
0.0045 0.005 0.7924 0.1981 0.0711438931 0.0343412095 0.8926857295 0.1146085562 10.2690229770 0.5813689270 3.2723493110 0.2269429341 14.5052019106 .9572616268
0.0 0.001 0.7992 0.1998 0.0000000000 0.0000000000 0.1785371459 0.0734241826 10.6150092943 0.4652884964 3.3667167131 0.3035923403 14.1602631533 .8423050193
0.0 0.01 0.792 0.198 0.0000000000 0.0000000000 1.9161035767 0.2464576412 10.1025520020 0.5125442474 3.3362069515 0.3112432756 15.3548625302 1.0702451642
0.0045 0.0055 0.792 0.198 0.0700767347 0.0036276410 0.9804908832 0.0802141242 10.3385929366 0.7022398437 3.4248981188 0.1661329273 14.8140586733 .9522145362
0.0045 0.006 0.7916 0.1979 0.0782582824 0.0297616258 1.0926863574 0.1761514807 10.5348796086 0.4077386654 3.3766501238 0.2083359863 15.0824743722 .8219877582
0.0045 0.0065 0.7912 0.1978 0.0690095763 0.0224300798 1.2156135726 0.1976814033 10.5758761920 0.3617564524 3.4227695308 0.1765801718 15.2832688717 .7584481073
0.0045 0.006999999999999999 0.7908 0.1977 0.0718553321 0.0265815521 1.3170773058 0.2647490364 10.4702789318 0.4365020700 3.4972701114 0.1655744141 15.3564816811 .8934070726
0.0045 0.0075 0.7904 0.1976 0.0615394676 0.0065976132 1.3356139494 0.3242441535 10.3298966917 0.1994688947 3.4362505883 0.1823145266 15.1633006970 .7126251880
0.0045 0.008 0.79 0.1975 0.0704324542 0.0178001964 1.3619554955 0.2064429922 10.4143744999 0.4423150249 3.4142551788 0.2195004440 15.2610176284 .8860586575
0.0045 0.0085 0.7896 0.1974 0.0736339294 0.0283327819 1.5082974183 0.2269972416 10.0919922760 0.5264362404 3.3255640114 0.1144609598 14.9994876351 .8962272237
0.0045 0.009000000000000001 0.7892 0.1973 0.0707881737 0.0085372672 1.6780540489 0.1939482950 10.2267840729 0.4546011185 3.3127924833 0.2853119726 15.2884187788 .9423986533
0.0045 0.0095 0.7888 0.1972 0.0668752595 0.0223396356 1.7668348154 0.2219084920 10.5187294394 0.5544342455 3.3716834184 0.0792134773 15.7241229327 .8778958504
0.0045 0.01 0.7884 0.1971 0.0704324542 0.0164710021 1.8878108050 0.2833647237 10.7193642338 0.4199264519 3.4575364684 0.3370256891 16.1351439614 1.0567878668
0.0005 0.0 0.7996 0.1999 0.0074701088 0.0068976564 0.0000000000 0.0000000000 10.5827089559 0.4245320884 3.4802414073 0.2602338503 14.0704204720 .6916635951
0.005 0.0 0.7959999999999999 0.19899999999999998 0.0889298664 0.0346347295 0.0000000000 0.0000000000 10.5150024773 0.3860320452 3.4057408267 0.2486796584 14.0096731704 .6693464331
0.005 0.0005 0.7956 0.1989 0.0857283912 0.0230971254 0.0858539281 0.0312196102 10.5100331944 0.8640963452 3.4305743536 0.3161349354 14.1121898673 1.2345480162
0.005 0.001 0.7952 0.1988 0.0910641832 0.0327107211 0.1756103074 0.0354457740 10.2628113734 0.4664843956 3.5164274036 0.2528314987 14.0459132676 .7874723894
0.005 0.0015 0.7948 0.1987 0.0779025630 0.0082355010 0.2692691381 0.0682650170 10.6174939357 0.2670729490 3.5511943412 0.2383849637 14.5158599780 .5819584307
0.005 0.002 0.7944 0.1986 0.0843055134 0.0293850978 0.3824402251 0.1351285389 10.3628181905 0.2175516043 3.4447649403 0.3258277389 14.2743288693 .7078929799
0.005 0.0025 0.794 0.1985 0.0864398302 0.0169256690 0.4643917019 0.0944683429 10.3180946450 0.6142946159 3.4199314135 0.0719394173 14.2888575906 .7976280451
0.005 0.003 0.7936 0.1984 0.0821711966 0.0111130314 0.5014649890 0.0707302473 10.5118966755 0.3484172536 3.4433458817 0.2178428401 14.5388787428 .6481033724
0.005 0.0035 0.7932 0.1983 0.0807483187 0.0218818076 0.6546362016 0.1106191788 10.7280604788 0.6032026762 3.4483125870 0.2869517708 14.9117575861 1.0226554334
0.005 0.004 0.7928 0.1982 0.0796811603 0.0130020209 0.6965875528 0.2059814189 10.4752482146 0.6693722662 3.4468935284 0.1056793872 14.6984104561 .9940350932
0.005 0.0045 0.7924 0.1981 0.0857283912 0.0329420041 0.8292708962 0.1172360277 10.4193437827 0.7514900551 3.4518602337 0.1640839331 14.7862033038 1.0657520200
0.0005 0.0005 0.7992 0.1998 0.0124501813 0.0067493023 0.1073174101 0.0427492119 10.7827225900 0.7188454519 3.4951415234 0.1344291295 14.3976317048 .9027730956
0.005 0.005 0.792 0.198 0.0846612328 0.0151921783 0.8761003116 0.0974832016 10.2274052332 0.3264255286 3.3177591887 0.2420067179 14.5059259663 .6811076264
0.005 0.0055 0.7916 0.1979 0.0761239657 0.0091108637 0.9785396576 0.1200598506 10.1988318569 0.8176263690 3.4490221164 0.3077558459 14.7025175966 1.2545529292
0.005 0.006 0.7912 0.1978 0.0739896489 0.0153578558 1.0692716497 0.1146749767 10.4013301324 0.8514112445 3.3610404783 0.2042458801 14.9056319093 1.1856899571
0.005 0.0065 0.7908 0.1977 0.0757682462 0.0226769416 1.1492719009 0.0833792300 10.4162379809 0.5849127707 3.3447213036 0.2220452766 14.9859994316 .9130142189
0.005 0.006999999999999999 0.7904 0.1976 0.0807483187 0.0099601450 1.2390282803 0.2093365949 10.5143813169 0.5272564814 3.5370037544 0.2814605498 15.3711616703 1.0280137711
0.005 0.0075 0.79 0.1975 0.0850169523 0.0096504272 1.4009800082 0.2308226531 10.3317601727 0.3088510225 3.3681357717 0.1830310662 15.1858929049 .7323551690
0.005 0.008 0.7896 0.1974 0.0714996126 0.0158125205 1.5121998696 0.1194876797 10.2112550640 0.7201003512 3.4596650565 0.1267974787 15.2546196027 .9821980301
0.005 0.0085 0.7892 0.1973 0.0779025630 0.0204221392 1.5814683798 0.2947190526 10.6473096327 0.5854929787 3.4923034060 0.1345189786 15.7989839815 1.0351531491
0.005 0.009000000000000001 0.7888 0.1972 0.0757682462 0.0113830229 1.5082974183 0.2131574472 10.3913915668 0.7067636648 3.3205973060 0.1496417393 15.2960545373 1.0809458742
0.005 0.0095 0.7884 0.1971 0.0714996126 0.0144756408 1.6741515976 0.1377515552 10.2746134202 0.7189420604 3.4099980027 0.0947055565 15.4302626331 .9658748129
0.0005 0.001 0.7988 0.1997 0.0124501813 0.0081116519 0.1980494023 0.0621948390 10.5497874571 0.7172871884 3.4483125870 0.1219069694 14.2085996277 .9095006487
0.005 0.01 0.7879999999999999 0.19699999999999998 0.0707881737 0.0106478429 1.7600055257 0.3226550869 10.3976031703 0.7074839192 3.4121265907 0.3384804487 15.6405234604 1.3792672977
0.0055 0.0 0.7956 0.1989 0.0917756221 0.0073247121 0.0000000000 0.0000000000 10.4292823484 0.6412348783 3.5277798730 0.0924677625 14.0488378435 .7410273529
0.0055 0.0005 0.7952 0.1988 0.0942656584 0.0222715614 0.1082930229 0.0401781950 10.3752413975 0.4390615184 3.4334124709 0.3843894430 14.0112125497 .8859007178
0.0055 0.001 0.7948 0.1987 0.0711438931 0.0321331063 0.1824395972 0.0968955941 10.3280332106 0.7141085934 3.3567833023 0.2606745515 13.9384000032 1.1038118453
0.0055 0.0015 0.7944 0.1986 0.0850169523 0.0301334492 0.2790252663 0.0487416008 10.1783335652 0.3580039798 3.4901748180 0.2663675578 14.0325506018 .7032465876
0.0055 0.002 0.794 0.1985 0.0960442557 0.0133098037 0.3365864226 0.0790186158 10.5218352412 0.5950366052 3.4000645920 0.1745269109 14.3545305115 .8618919356
0.0055 0.0025 0.7936 0.1984 0.0875069886 0.0113384708 0.5024406018 0.1372808923 10.4795963371 0.5775575563 3.3858740052 0.1773312413 14.4554179327 .9035081607
0.0055 0.003 0.7932 0.1983 0.0761239657 0.0319276799 0.5463431787 0.0902639595 10.4957465063 0.7681179629 3.4483125870 0.2513376865 14.5665262377 1.1416472888
0.0055 0.0035 0.7928 0.1982 0.0892855859 0.0326332625 0.6253678171 0.0471534982 10.2764769012 0.2374230565 3.3475594209 0.2582764763 14.3386897251 .5754862935
0.0055 0.004 0.7924 0.1981 0.0871512691 0.0092760288 0.7170754220 0.0753183206 10.2913847497 0.7749791350 3.4199314135 0.2290802031 14.5155428543 1.0886536875
0.0005 0.0015 0.7984 0.1996 0.0088929866 0.0063633032 0.2146348202 0.0282759458 10.5143813169 0.6984627101 3.4142551788 0.2888263781 14.1521643025 1.0219283372
0.0055 0.0045 0.792 0.198 0.0907084637 0.0360665157 0.8126854783 0.1587103473 10.4578557247 0.8716134840 3.3660071837 0.1502058696 14.7272568504 1.2165962166
0.0055 0.005 0.7916 0.1979 0.0946213779 0.0301334492 0.8624417321 0.0717987405 10.3845588029 0.5324703078 3.4248981188 0.2529190953 14.7665200317 .8873215928
0.0055 0.0055 0.7912 0.1978 0.0917756221 0.0194315319 1.0068324293 0.2284351114 10.4709000921 0.5718535952 3.3830358879 0.3613336937 14.9525440314 1.1810539322
0.0055 0.006 0.7908 0.1977 0.0899970248 0.0219971579 1.0380520395 0.2933594908 10.5000946288 0.8217310582 3.4731461139 0.2878975949 15.1012898070 1.4249853018
0.0055 0.0065 0.7904 0.1976 0.0903527443 0.0269409064 1.1297596445 0.1479075368 10.2944905515 0.6710441047 3.3532356556 0.0404867165 14.8678385959 .8863792644
0.0055 0.006999999999999999 0.79 0.1975 0.0846612328 0.0242933217 1.2780527930 0.1047137560 10.4659308093 0.7670804760 3.4447649403 0.1276364201 15.2734097754 1.0237239738
0.0055 0.0075 0.7896 0.1974 0.0864398302 0.0148552810 1.3795165262 0.1260618616 10.4690366110 0.4042298545 3.3688453011 0.1185232604 15.3038382685 .6636702575
0.0055 0.008 0.7892 0.1973 0.0860841107 0.0104559742 1.4273215544 0.3401294686 10.4876714217 0.2909895940 3.4007741213 0.2325525028 15.4018512081 .8741275396
0.0055 0.0085 0.7888 0.1972 0.0903527443 0.0173392716 1.5190291594 0.2923975259 10.3677874733 0.4727581227 3.2382919027 0.1972644692 15.2154612797 .9797593894
0.0055 0.009000000000000001 0.7884 0.1971 0.0839497939 0.0173392716 1.6897614027 0.2046090596 10.2951117118 0.5767285732 3.3752310651 0.3504414177 15.4440539735 1.1491183221
0.0005 0.002 0.7979999999999999 0.1995 0.0053357920 0.0050306329 0.3365864226 0.1047137560 10.2348591575 0.7031974179 3.4142551788 0.2314675673 13.9910365509 1.0444093741
0.0055 0.0095 0.7879999999999999 0.19699999999999998 0.0892855859 0.0088287250 1.7843958462 0.2497568817 10.3323813331 0.4037714313 3.3397545982 0.1755622784 15.5458173634 .8379193164
0.0055 0.01 0.7876 0.1969 0.0914199027 0.0236600245 1.8839083537 0.2979950226 10.1683949996 0.6161459856 3.3723929478 0.1696116491 15.5161162038 1.1074126818
0.006 0.0 0.7952 0.1988 0.1042258034 0.0208149087 0.0000000000 0.0000000000 10.3640605112 0.5093211891 3.3645881250 0.1036592982 13.8328744396 .6337953960
0.006 0.0005 0.7948 0.1987 0.0992457309 0.0314484979 0.0858539281 0.0312196102 10.5702857488 0.7724158353 3.4908843474 0.2522573884 14.2462697552 1.0873413318
0.006 0.001 0.7944 0.1986 0.0946213779 0.0091108637 0.1648785664 0.0356599498 10.3553642662 0.4655703558 3.4092884734 0.3058063219 14.0241526839 .8161474912
0.006 0.0015 0.794 0.1985 0.0996014504 0.0244387298 0.2809764919 0.0999896054 10.4367362726 0.3058632943 3.4305743536 0.2876526799 14.2478885685 .7179443094
0.006 0.002 0.7936 0.1984 0.0939099389 0.0243765183 0.3297571329 0.0739408968 10.3535007851 0.5294327197 3.4256076482 0.2262764597 14.2027755051 .8540265945
0.006 0.0025 0.7932 0.1983 0.1020914866 0.0124450986 0.4351233173 0.0712664964 10.5162447980 0.4369897307 3.5086225808 0.1650018067 14.5620821827 .6857031324
0.006 0.003 0.7928 0.1982 0.0914199027 0.0130408910 0.5239040839 0.1835189692 10.4460536779 0.3129218204 3.3986455333 0.1771835551 14.4600231978 .6866652357
0.006 0.0035 0.7924 0.1981 0.0835940744 0.0196130178 0.6321971068 0.1076892726 10.2137397054 0.7951201930 3.4291552949 0.2163587534 14.3586861815 1.1387812368
0.0005 0.0025 0.7976 0.1994 0.0074701088 0.0056915115 0.4370745430 0.0764721150 10.3628181905 0.4655073667 3.4092884734 0.2333909375 14.2166513157 .7810619307
0.006 0.004 0.792 0.198 0.1077829981 0.0284219630 0.7687829015 0.1011254572 10.5199717601 0.6362380286 3.4483125870 0.1893792157 14.8448502467 .9551646645
0.006 0.0045 0.7916 0.1979 0.0992457309 0.0142997455 0.8497587654 0.2003596168 10.5907840405 0.2654325110 3.3269830701 0.3012083667 14.8667716069 .7813002400
0.006 0.005 0.7912 0.1978 0.0910641832 0.0268468058 0.9414663704 0.2015532027 10.3305178520 0.5978054478 3.3035686019 0.2539441089 14.6666170075 1.0801495652
0.006 0.0055 0.7908 0.1977 0.0857283912 0.0209119484 0.9941494627 0.1431726355 10.4448113572 0.4520238144 3.4419268230 0.3347113943 14.9666160341 .9508197926
0.006 0.006 0.7904 0.1976 0.0974671336 0.0205456863 1.0478081677 0.2120830581 10.4969888270 0.6220343332 3.3950978866 0.2429866071 15.0373620149 1.0976496847
0.006 0.0065 0.79 0.1975 0.0903527443 0.0191428638 1.1882964137 0.1048227761 10.4031936135 0.3828807432 3.3369164808 0.1591371655 15.0187592523 .6659835486
0.006 0.006999999999999999 0.7896 0.1974 0.1049372424 0.0204963568 1.2682966648 0.1891783445 10.4348727916 0.3838027133 3.3667167131 0.1996288252 15.1748234119 .7931062398
0.006 0.0075 0.7892 0.1973 0.0853726718 0.0196130178 1.3814677519 0.1027686667 10.4746270542 0.6348441155 3.4639222325 0.0859204581 15.4053897104 .8431462581
0.006 0.008 0.7888 0.1972 0.0910641832 0.0079222487 1.4682972928 0.2725436880 10.4230707448 0.4752587135 3.2907970738 0.1911045852 15.2732292946 .9468292354
0.006 0.0085 0.7884 0.1971 0.0960442557 0.0262365714 1.5326877388 0.1783424503 10.2255417522 0.4117239009 3.4185123548 0.2847184846 15.2727861015 .9010214072
0.0005 0.003 0.7972 0.1993 0.0078258282 0.0057797572 0.5463431787 0.0681533816 10.3472891816 0.4614113577 3.3787787118 0.1941363554 14.2802369003 .7294808519
0.006 0.009000000000000001 0.7879999999999999 0.19699999999999998 0.0953328168 0.0264861749 1.7785421692 0.2503811036 10.3795895200 0.5725872184 3.3887121226 0.1981302715 15.6421766286 1.0475847684
0.006 0.0095 0.7876 0.1969 0.0978228531 0.0281895052 1.8322008743 0.2582408616 10.3758625579 0.3759821590 3.3880025932 0.2643413424 15.6938888785 .9267538682
0.006 0.01 0.7872 0.1968 0.0903527443 0.0210326184 1.8497619050 0.2247215648 10.3106407207 0.2210283714 3.3085353073 0.1419484332 15.5592906773 .6087309878
0.0065 0.0 0.7948 0.1987 0.1084944370 0.0338961643 0.0000000000 0.0000000000 10.4249342259 0.6687632887 3.3582023610 0.3636391509 13.8916310239 1.0662986039
0.0065 0.0005 0.7944 0.1986 0.0988900115 0.0104559742 0.0965856691 0.0608957484 10.2385861196 0.4083551822 3.3610404783 0.2814104634 13.7951022785 .7611173682
0.0065 0.001 0.794 0.1985 0.1042258034 0.0277916860 0.1717078562 0.0459263971 10.2932482308 0.5371424678 3.4199314135 0.3343682888 13.9891133039 .9452288397
0.0065 0.0015 0.7936 0.1984 0.1017357672 0.0438214042 0.2604886227 0.0922663612 10.4653096489 0.6450695699 3.3851644759 0.0649364724 14.2126985147 .8460938077
0.0065 0.002 0.7932 0.1983 0.1084944370 0.0488774597 0.3365864226 0.0719576461 10.3317601727 0.2118730530 3.4532792924 0.3574112752 14.2301203247 .6901194340
0.0065 0.0025 0.7928 0.1982 0.1081387176 0.0180542961 0.4556111865 0.1059068047 10.4342516312 0.3448777160 3.4135456494 0.2696734248 14.4115471847 .7385122416
0.0065 0.003 0.7924 0.1981 0.0949770973 0.0124450986 0.5580505325 0.0966989314 10.3062925982 0.7675752668 3.3475594209 0.2255633831 14.3068796489 1.1022826799
0.0005 0.0035 0.7968 0.1992 0.0092487061 0.0111130314 0.6565874273 0.1662096101 10.6820946126 0.8001316954 3.4674698792 0.1610240842 14.8154006252 1.1384784211
0.0065 0.0035 0.792 0.198 0.1074272786 0.0085963493 0.6458556863 0.0801191400 10.3609547094 0.4144959806 3.3546547143 0.3857282364 14.4688923886 .8889397063
0.0065 0.004 0.7916 0.1979 0.1077829981 0.0232282360 0.6878070375 0.1451008844 10.3069137586 0.5837400492 3.3603309490 0.2860872975 14.4628347432 1.0381564671
0.0065 0.0045 0.7912 0.1978 0.1074272786 0.0275171483 0.8273196706 0.1831035795 10.2652960148 0.4645581838 3.3631690664 0.2261607377 14.5632120304 .9013396493
0.0065 0.005 0.7908 0.1977 0.1038700840 0.0160034230 0.9678079166 0.1381930677 10.3460468609 0.6350847474 3.3503975383 0.4229318641 14.7681223998 1.2122131022
0.0065 0.0055 0.7904 0.1976 0.0985342920 0.0320226558 1.0292715242 0.0985320648 10.4727635732 0.4863808535 3.4412172936 0.1140555998 15.0417866830 .7309911739
0.0065 0.006 0.79 0.1975 0.1109844733 0.0204469084 1.0741497138 0.1861759670 10.2131185451 0.1664246132 3.3525261263 0.1399770298 14.7507788585 .5130245184
0.0065 0.0065 0.7896 0.1974 0.1084944370 0.0212242636 1.1785402855 0.2015154197 10.4615826868 0.7872295300 3.3603309490 0.3584183786 15.1089483583 1.3683875919
0.0065 0.006999999999999999 0.7892 0.1973 0.1092058760 0.0210566695 1.2536624726 0.2519273357 10.6162516150 0.6339293681 3.3645881250 0.1107047684 15.3437080886 1.0176181417
0.0065 0.0075 0.7888 0.1972 0.1095615954 0.0268656523 1.3200041443 0.3169525665 10.2336168368 0.7063005684 3.2957637792 0.2193811478 14.9589463557 1.2694999350
0.0065 0.008 0.7884 0.1971 0.1028029256 0.0270346794 1.4351264569 0.2642020039 10.1534871511 0.3941388489 3.2922161325 0.3361402263 14.9836326661 1.0215157585
0.0005 0.004 0.7964 0.1991 0.0071143893 0.0050306329 0.7287827759 0.1143757807 10.6106611718 0.8028372024 3.3979360040 0.2523531641 14.7444943410 1.1745967801
0.0065 0.0085 0.7879999999999999 0.19699999999999998 0.1063601202 0.0239576466 1.5639073490 0.3177923046 10.4000878117 0.5140206083 3.2744778990 0.2568848987 15.3448331799 1.1126554582
0.0065 0.009000000000000001 0.7876 0.1969 0.1056486813 0.0225650665 1.6956150796 0.1726145560 10.2367226385 0.3686993548 3.3170496593 0.1541492292 15.3550360587 .7180282065
0.0065 0.0095 0.7872 0.1968 0.1028029256 0.0141216596 1.6663466950 0.2675812694 10.4168591413 0.4160012501 3.4362505883 0.2420150387 15.6222593502 .9397192178
0.0065 0.01 0.7868 0.1967 0.1038700840 0.0186337251 1.8273228102 0.1840368880 10.1317465387 0.3439770457 3.3695548304 0.1301672134 15.4324942633 .6768148722
0.006999999999999999 0.0 0.7944 0.1986 0.1124073512 0.0251933776 0.0000000000 0.0000000000 10.3920127271 0.6967414787 3.4128361201 0.1630991744 13.9172561984 .8850340307
0.006999999999999999 0.0005 0.794 0.1985 0.1145416679 0.0332630988 0.0878051537 0.0213746059 10.2559786095 0.6241026551 3.4589555271 0.2324832186 13.9172809582 .9112235784
0.006999999999999999 0.001 0.7936 0.1984 0.1124073512 0.0171926986 0.1697566305 0.0382360575 10.3261697296 0.4933968620 3.3894216519 0.1873264956 13.9977553632 .7361521137
0.006999999999999999 0.0015 0.7932 0.1983 0.1124073512 0.0303843566 0.2995131355 0.0867363143 10.3876646046 0.5860489112 3.3298211874 0.1854357337 14.1294062787 .8886053158
0.006999999999999999 0.002 0.7928 0.1982 0.1188103015 0.0328650906 0.3570742918 0.0892885628 10.6963813007 0.8148809481 3.4461839990 0.0865044017 14.6184498930 1.0235390032
0.006999999999999999 0.0025 0.7924 0.1981 0.1234346546 0.0085963493 0.4429282199 0.0733723110 10.4926407045 0.2256650861 3.2624159002 0.2700167013 14.3214194792 .5776504477
0.0 0.0015 0.7988 0.1997 0.0000000000 0.0000000000 0.2897570073 0.0786806184 10.5727703902 1.4888652642 3.5966042189 0.5198560277 14.4591316164 2.0874019103
0.0005 0.0045 0.7959999999999999 0.19899999999999998 0.0067586698 0.0099091977 0.7912219963 0.1095817769 10.4603403661 0.3182621020 3.3475594209 0.1347433391 14.6058804531 .5724964157
0.006999999999999999 0.003 0.792 0.198 0.1028029256 0.0052279871 0.5385382761 0.1005591350 10.3609547094 0.4780756137 3.4816604660 0.0966211200 14.4839563771 .6804838558
0.006999999999999999 0.0035 0.7916 0.1979 0.1020914866 0.0427810892 0.5990262709 0.0285439703 10.4056782549 0.3221565404 3.3709738891 0.2325438434 14.4777699015 .6260254433
0.006999999999999999 0.004 0.7912 0.1978 0.1077829981 0.0196902854 0.7170754220 0.0527192137 10.3187158053 0.4416201124 3.3702643598 0.3126763049 14.5138385852 .8267059164
0.006999999999999999 0.0045 0.7908 0.1977 0.1166759847 0.0317049629 0.8380514116 0.2012129006 10.4584768850 0.4770673279 3.4206409428 0.1462663368 14.8338452241 .8562515282
0.006999999999999999 0.005 0.7904 0.1976 0.1220117767 0.0270533950 0.8819539885 0.0862521190 10.4895349027 0.4486068072 3.3610404783 0.1822040397 14.8545411462 .7441163609
0.006999999999999999 0.0055 0.79 0.1975 0.1145416679 0.0232282360 0.9629298525 0.1520955040 10.4553710833 0.4205874878 3.3645881250 0.2439212857 14.8974307287 .8398325135
0.006999999999999999 0.006 0.7896 0.1974 0.1166759847 0.0186337251 1.0809790036 0.1949859302 10.3826953218 0.4102104604 3.4192218841 0.2995323295 14.9995721942 .9233624452
0.006999999999999999 0.0065 0.7892 0.1973 0.1088501565 0.0219741363 1.2068330572 0.1805911771 10.5274256843 0.6535669663 3.4107075321 0.3707139721 15.2538164301 1.2268462518
0.006999999999999999 0.006999999999999999 0.7888 0.1972 0.1099173149 0.0370631689 1.2487844085 0.2456530310 10.2640536941 0.3392786726 3.2851208391 0.2800978840 14.9078762566 .9020927565
0.006999999999999999 0.0075 0.7884 0.1971 0.1113401928 0.0285108652 1.3180529186 0.1090593755 10.2056646208 0.7345782576 3.4000645920 0.4012851053 15.0351223242 1.2734336036
0.0005 0.005 0.7956 0.1989 0.0078258282 0.0053239215 0.8712222475 0.1672372262 10.3578489076 0.5272623357 3.4007741213 0.2907373847 14.6376711046 .9905608681
0.006999999999999999 0.008 0.7879999999999999 0.19699999999999998 0.1120516317 0.0232717753 1.3541505929 0.2467046856 10.4889137424 0.5173695266 3.3078257779 0.2222809454 15.2629417449 1.0096269329
0.006999999999999999 0.0085 0.7876 0.1969 0.1141859485 0.0177717388 1.5726878644 0.1130364396 10.2926270704 0.2912175696 3.4206409428 0.2000520456 15.4001418261 .6220777936
0.006999999999999999 0.009000000000000001 0.7872 0.1968 0.1163202653 0.0368714852 1.5492731567 0.2893872210 10.3820741614 0.6914873572 3.3461403622 0.2740804477 15.3938079456 1.2918265111
0.006999999999999999 0.0095 0.7868 0.1967 0.1124073512 0.0144756408 1.7551274616 0.3069942117 10.2305110350 0.3022952027 3.4518602337 0.2064230475 15.5499060815 .8301881027
0.006999999999999999 0.01 0.7864 0.1966 0.1138302290 0.0203725106 1.8136642307 0.0913957088 10.3708932751 0.2817741118 3.3567833023 0.1681090484 15.6551710371 .5616513796
0.0075 0.0 0.794 0.1985 0.1205888989 0.0319276799 0.0000000000 0.0000000000 10.2671594959 0.3647517916 3.3475594209 0.3193544184 13.7353078157 .7160338899
0.0075 0.0005 0.7936 0.1984 0.1259246908 0.0418117932 0.0800002512 0.0235767491 10.4889137424 0.4696793847 3.4071598854 0.1723207073 14.1019985698 .7073886343
0.0075 0.001 0.7932 0.1983 0.1060044008 0.0303176510 0.1629273408 0.0318235271 10.3410775781 0.6394826992 3.4887557593 0.1385018717 14.0987650790 .8401257490
0.0075 0.0015 0.7928 0.1982 0.1198774599 0.0236600245 0.2868301688 0.0918113349 10.7044563853 0.6005640950 3.4170932961 0.2314153624 14.5282573101 .9474508168
0.0075 0.002 0.7924 0.1981 0.1134745095 0.0115595144 0.3521962277 0.0525021123 10.2913847497 0.3206920430 3.3936788279 0.1665566284 14.1507343148 .5513102981
0.0005 0.0055 0.7952 0.1988 0.0074701088 0.0061200291 1.0253690729 0.1411641290 10.5963744837 0.3166187829 3.3560737730 0.1096446686 14.9852874384 .5735476096
0.0075 0.0025 0.792 0.198 0.1209446183 0.0188229049 0.4380501558 0.0690965338 10.4628250075 0.4540066086 3.3205973060 0.2291680912 14.3424170876 .7710941385
0.0075 0.003 0.7916 0.1979 0.1127630706 0.0291255835 0.5034162147 0.0871304728 10.3578489076 0.2796463639 3.3539451850 0.4107825607 14.3279733779 .8066849809
0.0075 0.0035 0.7912 0.1978 0.1213003378 0.0307979933 0.6575630401 0.0570212100 10.4168591413 0.6190946672 3.3475594209 0.3521324842 14.5432819401 1.0590463547
0.0075 0.004 0.7908 0.1977 0.1177431431 0.0111130314 0.7590267733 0.1619164610 10.3597123887 0.1889634731 3.5256512850 0.2418818713 14.7621335901 .6038748368
0.0075 0.0045 0.7904 0.1976 0.1166759847 0.0288637359 0.8331733475 0.1485240350 10.4976099873 0.6954888140 3.4099980027 0.2457226206 14.8574573222 1.1185992055
0.0075 0.005 0.79 0.1975 0.1209446183 0.0353578707 0.8985394064 0.0837891823 10.4553710833 0.1479666026 3.3021495432 0.0794419416 14.7770046512 .3465555972
0.0075 0.0055 0.7896 0.1974 0.1227232157 0.0197416292 0.9843933345 0.1746755675 10.3423198988 0.4154815268 3.3092448366 0.3037713785 14.7586812856 .9136701020
0.0075 0.006 0.7892 0.1973 0.1220117767 0.0415202489 1.0712228754 0.1923318668 10.3516373041 0.4028836672 3.2609968416 0.2491003817 14.8058687978 .8858361646
0.0075 0.0065 0.7888 0.1972 0.1266361298 0.0276821976 1.1931744778 0.2417158285 10.4317669898 0.4039434010 3.3284021288 0.2498268823 15.0799797262 .9231683094
0.0075 0.006999999999999999 0.7884 0.1971 0.1077829981 0.0235528195 1.2585405367 0.2174544461 10.4218284241 0.6877297142 3.4312838829 0.1759518317 15.2194358418 1.1046888115
0.0005 0.006 0.7948 0.1987 0.0071143893 0.0059523252 1.1082961625 0.2500615748 10.5187294394 0.5456942323 3.3844549465 0.1666412394 15.0185949377 .9683493717
0.0075 0.0075 0.7879999999999999 0.19699999999999998 0.1163202653 0.0251128873 1.4497606492 0.0962648594 10.4920195442 0.6568975594 3.4816604660 0.2888612365 15.5397609247 1.0671365426
0.0075 0.008 0.7876 0.1969 0.1198774599 0.0143350973 1.6156148284 0.1677827147 10.5473028157 0.3016051760 3.4454744697 0.2243459514 15.7282695737 .7080689394
0.0075 0.0085 0.7872 0.1968 0.1248575324 0.0242724781 1.5980537977 0.1959597947 10.1572141132 0.5185792476 3.3312402461 0.1806724198 15.2113656894 .9194839402
0.0075 0.009000000000000001 0.7868 0.1967 0.1166759847 0.0380204041 1.6712247591 0.2763999103 10.4106475377 0.5366767946 3.3809072998 0.1199922991 15.5794555813 .9710894081
0.0075 0.0095 0.7864 0.1966 0.1163202653 0.0246038583 1.7004931437 0.3723008058 10.1882721309 0.5090574908 3.3440117742 0.2281376816 15.3490973141 1.1340998365
0.0075 0.01 0.7859999999999999 0.1965 0.1127630706 0.0313033130 1.8507375179 0.3102755546 10.4870502613 0.6299509301 3.3816168292 0.2451072156 15.8321676790 1.2166370133
0.008 0.0 0.7936 0.1984 0.1266361298 0.0217425794 0.0000000000 0.0000000000 10.4199649431 0.4469075002 3.4064503560 0.2849588549 13.9530514289 .7536089345
0.008 0.0005 0.7932 0.1983 0.1141859485 0.0082355010 0.1043905716 0.0762227758 10.1808182067 0.5179300442 3.3525261263 0.1826676359 13.7519208531 .7850559569
0.008 0.001 0.7928 0.1982 0.1330390802 0.0275906254 0.1697566305 0.0442373449 10.4758693749 0.2441089066 3.4234790602 0.1080722891 14.2021441458 .4240091660
0.008 0.0015 0.7924 0.1981 0.1245018130 0.0230532562 0.2653666868 0.0447507549 10.6261901807 0.3666761711 3.4454744697 0.1959329009 14.4615331502 .6304130831
0.0005 0.0065 0.7944 0.1986 0.0081815477 0.0042686336 1.1190279035 0.2652949409 10.3491526627 0.5404366387 3.4695984672 0.1148473566 14.9459605811 .9248475698
0.008 0.002 0.792 0.198 0.1387305916 0.0136848011 0.3687816456 0.0903904092 10.4907772234 0.1852016446 3.3809072998 0.4504701137 14.3791967604 .7397469686
0.008 0.0025 0.7916 0.1979 0.1412206279 0.0268656523 0.4165866738 0.0893311928 10.3062925982 0.5831977941 3.3645881250 0.3271415036 14.2286880249 1.0265361428
0.008 0.003 0.7912 0.1978 0.1205888989 0.0200469302 0.5463431787 0.1327693990 10.6063130493 0.5505177101 3.2822827217 0.1700148375 14.5555278486 .8733488768
0.008 0.0035 0.7908 0.1977 0.1266361298 0.0292815681 0.6439044606 0.1205977417 10.2864154669 0.6968411516 3.3205973060 0.1829980569 14.3775533633 1.0297185183
0.008 0.004 0.7904 0.1976 0.1298376050 0.0162233037 0.7541487092 0.1080422374 10.3056714379 0.7704932727 3.5178464622 0.2252953975 14.7075042143 1.1200542113
0.008 0.0045 0.79 0.1975 0.1252132519 0.0320226558 0.8770759244 0.1624798137 10.5038215909 0.4325881298 3.4546983511 0.2662541342 14.9608091183 .8933447335
0.008 0.005 0.7896 0.1974 0.1358848359 0.0153578558 0.9775640447 0.1914390024 10.6100400115 0.8144016326 3.3333688341 0.2514418214 15.0568577262 1.2726403122
0.008 0.0055 0.7892 0.1973 0.1301933244 0.0146494242 1.0136617191 0.2877908990 10.4827021388 0.5155765648 3.3830358879 0.2208722779 15.0095930702 1.0388891659
0.008 0.006 0.7888 0.1972 0.1099173149 0.0459635802 1.1219547420 0.2616389138 10.0255281181 0.5305014905 3.3291116581 0.3323628100 14.5865118331 1.1704667945
0.008 0.0065 0.7884 0.1971 0.1252132519 0.0289512816 1.2136623470 0.1785558042 10.3354871349 0.7116817185 3.3667167131 0.2577457492 15.0410794469 1.1769345535
0.0005 0.006999999999999999 0.794 0.1985 0.0092487061 0.0072552820 1.2400038931 0.1348182548 10.1242926144 0.7306218951 3.4000645920 0.1279200919 14.7736098056 1.0006155238
0.008 0.006999999999999999 0.7879999999999999 0.19699999999999998 0.1504693340 0.0221119065 1.2214672495 0.2575765658 10.4584768850 0.4505464072 3.4135456494 0.2358968982 15.2439591179 .9661317777
0.008 0.0075 0.7876 0.1969 0.1230789351 0.0317687556 1.2907357597 0.1585903576 10.5733915506 0.4291062768 3.4532792924 0.1590105747 15.4404855378 .7784759647
0.008 0.008 0.7872 0.1968 0.1298376050 0.0238093006 1.4536631005 0.2317773540 10.2100127433 0.4990295743 3.4234790602 0.1782599799 15.2169925090 .9328762088
0.008 0.0085 0.7868 0.1967 0.1134745095 0.0113384708 1.5619561234 0.3073660406 10.5361219293 0.3384178294 3.3858740052 0.0815927890 15.5974265674 .7387151298
0.008 0.009000000000000001 0.7864 0.1966 0.1184545821 0.0245007834 1.6039074746 0.2222513669 10.4007089721 0.4956906331 3.3624595370 0.0809485601 15.4855305658 .8233913435
0.008 0.0095 0.7859999999999999 0.1965 0.1365962748 0.0359540711 1.7258590770 0.2405949039 10.2547362888 0.4185975616 3.3731024771 0.2776572434 15.4902941177 .9728037800
0.008 0.01 0.7856 0.1964 0.1316162023 0.0189568774 1.7180541745 0.2069955215 10.3311390124 0.3492357743 3.3915502399 0.2946725829 15.5723596291 .8698607561
0.0085 0.0 0.7932 0.1983 0.1405091889 0.0256512955 0.0000000000 0.0000000000 10.4659308093 0.4122820540 3.4142551788 0.0539615605 14.0206951770 .4918949100
0.0085 0.0005 0.7928 0.1982 0.1262804103 0.0368989295 0.0887807665 0.0467480436 10.3708932751 0.3230846027 3.3482689502 0.2364085318 13.9342234021 .6431401076
0.0085 0.001 0.7924 0.1981 0.1252132519 0.0120315240 0.1775615331 0.0882592654 10.5479239760 0.7476087432 3.4447649403 0.2055921712 14.2954637013 1.0534917038
0.0005 0.0075 0.7936 0.1984 0.0078258282 0.0073247121 1.3424432391 0.1338262012 10.4367362726 0.8941050409 3.4298648242 0.3141989473 15.2168701641 1.3494549015
0.0085 0.0015 0.792 0.198 0.1323276412 0.0163166313 0.2468300432 0.0715863177 10.4572345643 0.4271849415 3.3582023610 0.1904712976 14.1945946097 .7055591881
0.0085 0.002 0.7916 0.1979 0.1305490439 0.0323372278 0.3863426764 0.0438049069 10.4193437827 0.7599449518 3.4880462300 0.1788464372 14.4242817330 1.0149335237
0.0085 0.0025 0.7912 0.1978 0.1422877863 0.0150918988 0.4292696404 0.1124285309 10.1901356120 0.2343018174 3.2751874283 0.2118821408 14.0368804670 .5737043879
0.0085 0.003 0.7908 0.1977 0.1294818855 0.0209119484 0.5297577608 0.0939024171 10.4994734684 0.5096029226 3.4234790602 0.2817465870 14.5821921749 .9061638751
0.0085 0.0035 0.7904 0.1976 0.1291261660 0.0091662494 0.6702460067 0.0503552328 10.4025724531 0.4008790101 3.4546983511 0.0891186927 14.6566429769 .5495191850
0.0085 0.004 0.79 0.1975 0.1351733970 0.0071143893 0.7541487092 0.2709745945 10.5591048624 0.2598024995 3.3723929478 0.1842919655 14.8208199164 .7221834488
0.0085 0.0045 0.7896 0.1974 0.1405091889 0.0166847219 0.8887832782 0.1414335779 10.4336304709 0.4615451331 3.4476030577 0.1669671942 14.9105259957 .7866306271
0.0085 0.005 0.7892 0.1973 0.1333947996 0.0313356344 0.8839052141 0.1423726331 10.4224495845 0.6119157812 3.3085353073 0.2425552794 14.7482849055 1.0281793281
0.0085 0.0055 0.7888 0.1972 0.1312604828 0.0226546107 0.9609786268 0.1604282484 10.3205792864 0.3600373158 3.4958510527 0.4285839130 14.9086694487 .9717040879
0.0085 0.006 0.7884 0.1971 0.1337505191 0.0237454401 1.0868326805 0.2454514663 10.2280263936 0.7068619245 3.3652976544 0.1624558802 14.8139072476 1.1385147111
0.0005 0.008 0.7932 0.1983 0.0074701088 0.0061200291 1.4458581979 0.2423450521 10.2671594959 0.5057542381 3.3191782474 0.1838543726 15.0396660500 .9380736919
0.0085 0.0065 0.7879999999999999 0.19699999999999998 0.1394420305 0.0276089642 1.1853695752 0.2448768741 10.4684154507 0.4802915331 3.4639222325 0.2773016399 15.2571492889 1.0300790113
0.0085 0.006999999999999999 0.7876 0.1969 0.1451335420 0.0153578558 1.2439063444 0.1091640557 10.1342311801 0.2648795564 3.3425927155 0.1412230770 14.8658637820 .5306245449
0.0085 0.0075 0.7872 0.1968 0.1344619580 0.0262943825 1.3775653006 0.3947845933 10.3479103420 0.5981925791 3.3376260102 0.3138141666 15.1975636108 1.3330857215
0.0085 0.008 0.7868 0.1967 0.1426435057 0.0218586645 1.4702485184 0.3250182030 10.6758830090 0.6195133381 3.3759405945 0.1479228290 15.6647156276 1.1143130346
0.0085 0.0085 0.7864 0.1966 0.1376634332 0.0256118015 1.5658585747 0.1625500955 10.3199581260 0.4728560503 3.3028590726 0.1503800524 15.3263392065 .8113979997
0.0085 0.009000000000000001 0.7859999999999999 0.1965 0.1362405554 0.0153578558 1.5785415413 0.1155349683 10.2168455072 0.6688786679 3.3234354234 0.2110727550 15.2550630273 1.0108442470
0.0085 0.0095 0.7856 0.1964 0.1373077137 0.0205456863 1.7229322386 0.1402169805 10.5056850719 0.6773280158 3.3816168292 0.1173107580 15.7475418534 .9554014406
0.0085 0.01 0.7852 0.1963 0.1333947996 0.0383121590 1.8887864178 0.2194933712 10.4044359342 0.7535573755 3.3780691825 0.3103296722 15.8046863341 1.3216925779
0.009000000000000001 0.0 0.7928 0.1982 0.1405091889 0.0089990698 0.0000000000 0.0000000000 10.3062925982 0.7838502229 3.2574491949 0.2162097845 13.7042509820 1.0090590772
0.009000000000000001 0.0005 0.7924 0.1981 0.1462007004 0.0199202901 0.0995125075 0.0511057248 10.5131389962 0.8600502911 3.3901311812 0.3740935825 14.1489833853 1.3051698885
0.0005 0.0085 0.7928 0.1982 0.0099601450 0.0048252136 1.5814683798 0.3019927497 10.2410707610 0.3573610612 3.4099980027 0.0979458930 15.2424972885 .7621249175
0.009000000000000001 0.001 0.792 0.198 0.1419320668 0.0273140669 0.2000006279 0.0123406345 10.3901492461 0.5204360066 3.4099980027 0.1890812486 14.1420799435 .7491719566
0.009000000000000001 0.0015 0.7916 0.1979 0.1533150897 0.0405832106 0.2760984278 0.0645970627 10.3286543710 0.2257676502 3.4397982350 0.0565134662 14.1978661235 .3874613897
0.009000000000000001 0.002 0.7912 0.1978 0.1419320668 0.0312871397 0.3346351970 0.0976782853 10.3640605112 0.3180195426 3.3454308329 0.1640839331 14.1860586079 .6110689007
0.009000000000000001 0.0025 0.7908 0.1977 0.1437106641 0.0389281285 0.4390257686 0.1614926568 10.4323881501 0.9560624457 3.3560737730 0.1072305190 14.3711983558 1.2637137500
0.009000000000000001 0.003 0.7904 0.1976 0.1550936870 0.0111130314 0.4780502814 0.0955901437 10.2541151285 0.3085260397 3.2106202585 0.1456178248 14.0978793554 .5608470396
0.009000000000000001 0.0035 0.79 0.1975 0.1444221031 0.0197928397 0.6634167170 0.0919356564 10.3758625579 0.8261796993 3.4114170614 0.2186271636 14.5951184394 1.1565353590
0.009000000000000001 0.004 0.7896 0.1974 0.1429992252 0.0271467794 0.6897582631 0.1028057071 10.3479103420 0.3458340605 3.2851208391 0.1773539513 14.4657886694 .6531404983
0.009000000000000001 0.0045 0.7892 0.1973 0.1373077137 0.0353864890 0.7239047118 0.0945086365 10.4994734684 0.7164389314 3.4099980027 0.2496656204 14.7706838966 1.0959996773
0.009000000000000001 0.005 0.7888 0.1972 0.1511807729 0.0578850778 0.9853689473 0.2872347296 10.4323881501 0.9402078136 3.3681357717 0.3179958203 14.9370736420 1.6033234413
0.009000000000000001 0.0055 0.7884 0.1971 0.1472678588 0.0181939292 1.0409788780 0.0694263521 10.3572277473 0.5452415242 3.3319497755 0.2449017370 14.8774242596 .8777635425
0.0005 0.009000000000000001 0.7924 0.1981 0.0088929866 0.0081116519 1.6565905669 0.1939090302 10.3553642662 0.4566335619 3.3958074160 0.2412566695 15.4166552357 .8999109135
0.009000000000000001 0.006 0.7879999999999999 0.19699999999999998 0.1515364924 0.0258869938 1.0673204241 0.1313857461 10.3087772396 0.2936032543 3.4206409428 0.2688507690 14.9482750989 .7197267632
0.009000000000000001 0.0065 0.7876 0.1969 0.1355291164 0.0137585741 1.2478087956 0.1870939497 10.4025724531 0.1331429363 3.3291116581 0.1665566284 15.1150220232 .5005520885
0.009000000000000001 0.006999999999999999 0.7872 0.1968 0.1326833607 0.0267712872 1.3014675007 0.1504343085 10.2423130817 0.3249422747 3.2574491949 0.2260449565 14.9339131380 .7281928269
0.009000000000000001 0.0075 0.7868 0.1967 0.1476235783 0.0426270081 1.3814677519 0.2209628427 10.2479035249 0.6286020025 3.2893780151 0.1533896752 15.0663728702 1.0455815285
0.009000000000000001 0.008 0.7864 0.1966 0.1273475687 0.0302340620 1.4653704543 0.1565364612 10.4547499229 0.1958143363 3.3411736569 0.1595037104 15.3886416028 .5420885699
0.009000000000000001 0.0085 0.7859999999999999 0.1965 0.1401534695 0.0364434549 1.6507368899 0.1683716662 10.1236714541 0.2887052827 3.2233917866 0.1528768188 15.1379536001 .6463972226
0.009000000000000001 0.009000000000000001 0.7856 0.1964 0.1515364924 0.0234235258 1.6419563746 0.3102141953 10.1522448304 0.5644758620 3.2851208391 0.1383855080 15.2308585365 1.0364990911
0.009000000000000001 0.0095 0.7852 0.1963 0.1426435057 0.0430640984 1.7951275872 0.2431606086 10.2025588191 0.4333010897 3.3227258940 0.1883449606 15.4630558060 .9078707573
0.009000000000000001 0.01 0.7848 0.1962 0.1568722844 0.0316090324 1.8614692589 0.4116392475 10.1392004629 0.4414802994 3.3929692986 0.2907027512 15.5505113048 1.1754313305
0.0095 0.0 0.7924 0.1981 0.1429992252 0.0279732143 0.0000000000 0.0000000000 10.5143813169 0.4105602111 3.4078694147 0.1773312413 14.0652499568 .6158646667
0.0 0.002 0.7984 0.1996 0.0000000000 0.0000000000 0.3590255174 0.1082182880 10.3491526627 0.6392630374 3.5263608143 0.2222537656 14.2345389944 .9697350910
0.0005 0.0095 0.792 0.198 0.0046243531 0.0028457557 1.6692735335 0.2567474863 10.3889069253 0.3871777744 3.3681357717 0.1863564998 15.4309405836 .8331275162
0.0095 0.0005 0.792 0.198 0.1479792977 0.0258869938 0.0887807665 0.0334565503 10.4535076022 0.7387620722 3.3312402461 0.1411232273 14.0215079125 .9392288436
0.0095 0.001 0.7916 0.1979 0.1433549447 0.0231190288 0.1960981766 0.0781465259 10.4435690365 0.6104663342 3.4646317618 0.1545797234 14.2476539196 .8663116123
0.0095 0.0015 0.7912 0.1978 0.1554494065 0.0404082282 0.2829277175 0.0427492119 10.4659308093 0.4978188505 3.3582023610 0.2126032177 14.2625102943 .7935795083
0.0095 0.002 0.7908 0.1977 0.1405091889 0.0399294110 0.3629279687 0.1170084794 10.4740058939 0.5999341509 3.4362505883 0.1875950488 14.4136936398 .9444670901
0.0095 0.0025 0.7904 0.1976 0.1675438683 0.0303009516 0.4565867993 0.1076892726 10.4646884886 0.4329554508 3.4071598854 0.1297953949 14.4959790416 .7007410699
0.0095 0.003 0.79 0.1975 0.1383748721 0.0337014862 0.5463431787 0.0620109209 10.2491458456 0.4810525021 3.4206409428 0.2211820441 14.3545048392 .7979469533
0.0095 0.0035 0.7896 0.1974 0.1504693340 0.0104559742 0.6634167170 0.0904746108 10.2280263936 0.5773036396 3.4199314135 0.1980591132 14.4618438581 .8762933378
0.0095 0.004 0.7892 0.1973 0.1440663836 0.0436825821 0.6614654914 0.1183028603 10.3100195603 0.3598786741 3.3553642436 0.1251188148 14.4709156789 .6469829313
0.0095 0.0045 0.7888 0.1972 0.1561608454 0.0215085298 0.8565880552 0.2476289072 10.1895144516 0.7117684577 3.3503975383 0.0789588528 14.5526608905 1.0598647475
0.0095 0.005 0.7884 0.1971 0.1508250534 0.0232064357 0.9297590166 0.0873922575 10.1528659907 0.1868856699 3.3354974221 0.2134445400 14.5689474828 .5109289031
0.0005 0.01 0.7916 0.1979 0.0071143893 0.0050306329 1.9522012510 0.2510492737 10.4336304709 0.4277373524 3.4234790602 0.1195720096 15.8164251714 .8033892686
0.0095 0.0055 0.7879999999999999 0.19699999999999998 0.1558051260 0.0340897306 1.0009787524 0.1159953999 10.4994734684 0.3722735839 3.3546547143 0.2221903332 15.0109120611 .7445490476
0.0095 0.006 0.7876 0.1969 0.1561608454 0.0609267595 1.0956131959 0.1221037031 10.1969683759 0.5916029827 3.3284021288 0.3491980196 14.7771445460 1.1238314649
0.0095 0.0065 0.7872 0.1968 0.1536708092 0.0272398438 1.1521987394 0.1893191695 10.2721287787 0.3764170245 3.3177591887 0.0330978515 14.8957575160 .6260738893
0.0095 0.006999999999999999 0.7868 0.1967 0.1390863111 0.0235313199 1.2117111213 0.2732830652 10.3379717763 0.8561347502 3.3120829540 0.1551648361 15.0008521627 1.3081139714
0.0095 0.0075 0.7864 0.1966 0.1554494065 0.0327261908 1.4517118748 0.2161901653 10.2957328722 0.5946941350 3.3291116581 0.1791951428 15.2320058116 1.0228056339
0.0095 0.008 0.7859999999999999 0.1965 0.1639866737 0.0227660458 1.5053705799 0.0739408968 10.5882993991 0.4794842956 3.3248544821 0.1134714670 15.5825111348 .6896627052
0.0095 0.0085 0.7856 0.1964 0.1472678588 0.0126067300 1.5141510953 0.3625081074 10.0770844275 0.5790947093 3.2978923672 0.1531400367 15.0363957488 1.1073495834
0.0095 0.009000000000000001 0.7852 0.1963 0.1511807729 0.0233802691 1.5590292849 0.1710636301 10.1392004629 0.4277914719 3.1616627341 0.1183362212 15.0110732548 .7405715923
0.0095 0.0095 0.7848 0.1962 0.1607851985 0.0290385633 1.6995175309 0.0893311928 10.2075281019 0.3715265958 3.3404641275 0.1981912441 15.4082949588 .6880875960
0.0095 0.01 0.7844 0.1961 0.1472678588 0.0228769381 1.7326883667 0.1852534355 10.4137533395 0.3790198121 3.2957637792 0.1028205696 15.5894733442 .6899707553
0.001 0.0 0.7992 0.1998 0.0160073760 0.0081116519 0.0000000000 0.0000000000 10.2503881663 0.4363995213 3.4263171775 0.1425006260 13.6927127198 .5870117992
0.01 0.0 0.792 0.198 0.1479792977 0.0213905446 0.0000000000 0.0000000000 10.2733710994 0.5880443418 3.3901311812 0.2373097220 13.8114815783 .8467446084
0.01 0.0005 0.7916 0.1979 0.1593623206 0.0313840542 0.0936588306 0.0506567639 10.1317465387 0.5442357335 3.3475594209 0.2567123822 13.7323271108 .8829889338
0.01 0.001 0.7912 0.1978 0.1682553073 0.0493720166 0.1658541792 0.0588610751 10.3187158053 0.4128843109 3.4312838829 0.2400433285 14.0841091747 .7611607311
0.01 0.0015 0.7908 0.1977 0.1632752347 0.0418722761 0.2995131355 0.0759726184 10.3535007851 0.3657068068 3.3135020126 0.2557457140 14.1297911679 .7392974153
0.01 0.002 0.7904 0.1976 0.1582951622 0.0315769908 0.3434157123 0.0680415630 10.2261629125 0.6068021363 3.3078257779 0.3322416114 14.0356995649 1.0386623015
0.01 0.0025 0.79 0.1975 0.1504693340 0.0169256690 0.4234159635 0.1411641290 10.3609547094 0.4519555225 3.3532356556 0.1294691777 14.2880756625 .7395144982
0.01 0.003 0.7896 0.1974 0.1632752347 0.0471056390 0.5414651146 0.1063373219 10.7584973361 0.6948671876 3.4880462300 0.3062143183 14.9512839154 1.1545244668
0.01 0.0035 0.7892 0.1973 0.1728796603 0.0407077374 0.6331727196 0.1242365452 10.2572209302 0.4985964049 3.3056971899 0.1767511497 14.3689705000 .8402918372
0.01 0.004 0.7888 0.1972 0.1675438683 0.0376054533 0.7063436810 0.2208766738 10.3820741614 0.3381851630 3.3638785957 0.1559286574 14.6198403064 .7525959475
0.01 0.0045 0.7884 0.1971 0.1703896241 0.0200469302 0.8595148936 0.1591654832 10.3932550478 0.8405711203 3.4468935284 0.1748727145 14.8700530939 1.1946562482
0.001 0.0005 0.7988 0.1997 0.0192088511 0.0065204455 0.0985368947 0.0506567639 10.4435690365 0.8612571433 3.3660071837 0.3158290353 13.9273219660 1.2342633880
0.01 0.005 0.7879999999999999 0.19699999999999998 0.1703896241 0.0521538601 0.9278077910 0.1579649420 10.1609410753 0.4483142827 3.4192218841 0.1901432725 14.6783603745 .8485763573
0.01 0.0055 0.7876 0.1969 0.1689667462 0.0493925156 0.9463444345 0.1469261245 10.3727567561 0.4578318424 3.3255640114 0.1593268629 14.8136319482 .8134773454
0.01 0.006 0.7872 0.1968 0.1536708092 0.0377532159 1.1034180984 0.2378095021 10.3336236538 0.8764165379 3.3596214197 0.3702356453 14.9503339811 1.5222149012
0.01 0.0065 0.7868 0.1967 0.1622080763 0.0435897884 1.1512231266 0.0740438069 10.1652891978 0.2560205670 3.3809072998 0.0835920722 14.8596277005 .4572462345
0.01 0.006999999999999999 0.7864 0.1966 0.1536708092 0.0429581885 1.2448819572 0.2464576412 10.2876577876 0.4809979579 3.4667603498 0.2362807272 15.1529709038 1.0066945148
0.01 0.0075 0.7859999999999999 0.1965 0.1561608454 0.0382725052 1.4370776826 0.1739329145 10.2951117118 0.2906711897 3.3837454172 0.2409643534 15.2720956570 .7438409628
0.01 0.008 0.7856 0.1964 0.1533150897 0.0216258712 1.4956144517 0.2309215983 10.0919922760 0.1543980247 3.3120829540 0.2245343681 15.0530047714 .6314798623
0.01 0.0085 0.7852 0.1963 0.1607851985 0.0384177023 1.6663466950 0.1458337218 10.4926407045 0.6901714905 3.3518165969 0.2432516593 15.6715891949 1.1176745739
0.01 0.009000000000000001 0.7848 0.1962 0.1743025382 0.0291603188 1.6312246336 0.2218398534 10.6032072476 0.6737686019 3.3731024771 0.2073185964 15.7818368965 1.1320873705
0.01 0.0095 0.7844 0.1961 0.1686110267 0.0192746126 1.6829321130 0.1581576410 10.2292687143 0.5875349555 3.3205973060 0.2179999306 15.4014091600 .9829671397
0.001 0.001 0.7984 0.1996 0.0156516565 0.0072552820 0.1892688869 0.0627433587 10.3739990768 0.2517470269 3.4206409428 0.2460092828 13.9995605630 .5677549504
0.01 0.01 0.784 0.196 0.1533150897 0.0362345284 1.8048837154 0.1958043018 10.2460400439 0.9798831660 3.3433022449 0.1952224558 15.5475410939 1.4071444520
0.001 0.0015 0.7979999999999999 0.1995 0.0124501813 0.0067493023 0.2360983022 0.0621948390 10.5000946288 0.2973639360 3.4092884734 0.3742388940 14.1579315857 .7405469713
0.001 0.002 0.7976 0.1994 0.0181416927 0.0099091977 0.3824402251 0.0640049598 10.6237055393 0.2031716674 3.4284457655 0.1583761034 14.4527332226 .4354619283
0.001 0.0025 0.7972 0.1993 0.0181416927 0.0124043616 0.4663429275 0.0335701552 10.4261765466 0.6286805649 3.4178028255 0.3228974398 14.3284639923 .9975525215
0.001 0.003 0.7968 0.1992 0.0184974122 0.0099601450 0.5326845992 0.1035069569 10.2124973847 0.6873346324 3.4021931800 0.1595415808 14.1658725761 .9603433151
0.001 0.0035 0.7964 0.1991 0.0142287786 0.0038967115 0.6039043350 0.1116469418 10.4895349027 0.7020771899 3.3688453011 0.2707614531 14.4765133174 1.0883822963
0.0 0.0025 0.7979999999999999 0.1995 0.0000000000 0.0000000000 0.4770746685 0.1661867020 10.6429615102 0.6161885668 3.4568269391 0.3422727171 14.5768631178 1.1246479859
0.001 0.004 0.7959999999999999 0.19899999999999998 0.0181416927 0.0068976564 0.7326852272 0.1451533526 10.5392277311 0.6308323027 3.4199314135 0.0631441249 14.7099860645 .8460274366
0.001 0.0045 0.7956 0.1989 0.0160073760 0.0074616345 0.7990268989 0.1636472365 10.2211936297 0.3009135670 3.4114170614 0.0775434743 14.4476449660 .5495659123
0.001 0.005 0.7952 0.1988 0.0209874485 0.0115595144 0.8643929577 0.1166500066 10.3708932751 0.6167893992 3.4156742374 0.1214435689 14.6719479187 .8664424891
0.001 0.0055 0.7948 0.1987 0.0142287786 0.0038967115 1.0263446857 0.2723061041 10.3621970301 0.5320643642 3.3113734246 0.3788275415 14.7141439190 1.1870947213
0.001 0.006 0.7944 0.1986 0.0138730592 0.0124043616 1.1229303548 0.1659574473 10.2460400439 0.3349200782 3.4114170614 0.1410233069 14.7942605193 .6543051940
0.001 0.0065 0.794 0.1985 0.0138730592 0.0091108637 1.1414669984 0.1818935847 10.3224427674 0.4718954844 3.2673826056 0.1954492550 14.7451654306 .8583491878
0.001 0.006999999999999999 0.7936 0.1984 0.0149402176 0.0062021808 1.2692722777 0.2081876377 10.2857943065 0.5450716618 3.4029027093 0.1995985608 14.9729095111 .9590600411
0.001 0.0075 0.7932 0.1983 0.0117387424 0.0062021808 1.4478094236 0.1948687394 10.4230707448 0.5617158270 3.4710175259 0.2366298961 15.3536364367 .9994166433
0.001 0.008 0.7928 0.1982 0.0135173397 0.0062021808 1.4321996185 0.1706179190 10.2708864580 0.1687453872 3.3936788279 0.1329378532 15.1102822441 .4785033402
0.001 0.0085 0.7924 0.1981 0.0131616202 0.0048252136 1.5424438670 0.1722612897 10.4827021388 0.7178356530 3.4809509366 0.3042681540 15.5192585626 1.1991903103
0.0 0.003 0.7976 0.1994 0.0000000000 0.0000000000 0.5082942788 0.0627433587 10.2597055717 0.4618626944 3.3738120064 0.1525735569 14.1418118569 .6771796100
0.001 0.009000000000000001 0.792 0.198 0.0174302538 0.0088287250 1.6341514720 0.2452652596 10.3292755313 0.3536885094 3.4213504722 0.2539916833 15.4022077293 .8617741773
0.001 0.0095 0.7916 0.1979 0.0152959370 0.0102110696 1.8829327409 0.3277826775 10.4050570946 0.5353868981 3.3830358879 0.3378611532 15.6863216604 1.2112417984
0.001 0.01 0.7912 0.1978 0.0113830229 0.0082967324 1.7834202333 0.1992353303 10.3373506159 0.4774230563 3.3809072998 0.2466061058 15.5130611719 .9315612248
0.0015 0.0 0.7988 0.1997 0.0177859733 0.0063633032 0.0000000000 0.0000000000 10.5870570784 0.2169406428 3.4312838829 0.2694119432 14.0361269346 .4927158892
0.0015 0.0005 0.7984 0.1996 0.0220546069 0.0069706495 0.0878051537 0.0332281753 10.5833301162 0.8525126591 3.3709738891 0.3215788607 14.0641637659 1.2142903446
0.0015 0.001 0.7979999999999999 0.1995 0.0266789599 0.0133098037 0.1824395972 0.0378356689 10.6789888108 0.6195008818 3.4007741213 0.1938249231 14.2888814892 .8644712775
0.0015 0.0015 0.7976 0.1994 0.0241889237 0.0057797572 0.2546349458 0.0506567639 10.6802311315 0.3406406231 3.3681357717 0.2092137223 14.3271907727 .6062908665
0.0015 0.002 0.7972 0.1993 0.0220546069 0.0102110696 0.3600011303 0.1385782373 10.5441970139 0.4236477556 3.4128361201 0.1589725779 14.3390888712 .7314096404
0.0015 0.0025 0.7968 0.1992 0.0224103263 0.0091662494 0.4419526071 0.0723796887 10.6330229446 0.5917360154 3.3326593048 0.2734994019 14.4300451828 .9467813554
0.0015 0.003 0.7964 0.1991 0.0281018378 0.0115595144 0.5092698916 0.1359711694 10.3441833798 0.3260612644 3.3823263585 0.3549803008 14.2638814677 .8285722490
0.0 0.0035 0.7972 0.1993 0.0000000000 0.0000000000 0.6224409786 0.1692737443 10.5945110026 0.5604697900 3.3638785957 0.0910190917 14.5808305769 .8207626260
0.0015 0.0035 0.7959999999999999 0.19899999999999998 0.0256118015 0.0073247121 0.6546362016 0.0803089960 10.1634257167 0.7093052905 3.3745215358 0.2137744900 14.2181952556 1.0107134886
0.0015 0.004 0.7956 0.1989 0.0216988874 0.0148211701 0.7278071631 0.1211332443 10.1994530173 0.7328428695 3.3943883573 0.2311541613 14.3433474251 1.0999514452
0.0015 0.0045 0.7952 0.1988 0.0252560821 0.0113384708 0.8000025117 0.1515186701 10.4945041856 0.3680499591 3.3617500077 0.1022904113 14.6815127871 .6331975113
0.0015 0.005 0.7948 0.1987 0.0245446431 0.0041483662 0.8478075398 0.0483494657 10.2454188835 0.3117061633 3.3362069515 0.1678213135 14.4539780179 .5320253087
0.0015 0.0055 0.7944 0.1986 0.0259675210 0.0073247121 0.9990275268 0.2184501458 10.4472959986 0.4732964733 3.3149210713 0.2656559712 14.7872121177 .9647273024
0.0015 0.006 0.794 0.1985 0.0238332042 0.0170745344 1.1141498394 0.2075649232 10.4330093105 0.5494710201 3.3801977705 0.1742266593 14.9511901246 .9483371370
0.0015 0.0065 0.7936 0.1984 0.0234774847 0.0099091977 1.1034180984 0.1916179081 10.3174734846 0.3955967383 3.3695548304 0.2871061176 14.8139238981 .8842299617
0.0015 0.006999999999999999 0.7932 0.1983 0.0213431679 0.0136848011 1.2175647983 0.1210074569 10.5684222677 0.5274730463 3.3496880089 0.2637082982 15.1570182428 .9258736025
0.0015 0.0075 0.7928 0.1982 0.0238332042 0.0122400582 1.3619554955 0.3069321965 10.3814530011 0.3447658205 3.4213504722 0.1249738802 15.1885921730 .7889119554
0.0015 0.008 0.7924 0.1981 0.0298804351 0.0104074543 1.4419557466 0.2476289072 10.5236987222 0.5448337653 3.3645881250 0.0996983405 15.3601230289 .9025684673
0.0 0.004 0.7968 0.1992 0.0000000000 0.0000000000 0.7209778733 0.1957459602 10.7330297616 0.4165462617 3.3844549465 0.1521770896 14.8384625814 .7644693115
0.0015 0.0085 0.792 0.198 0.0245446431 0.0075960891 1.5795171541 0.2253137621 10.5603471831 0.4877180857 3.4625031738 0.3253329357 15.6269121541 1.0459608726
0.0015 0.009000000000000001 0.7916 0.1979 0.0231217653 0.0063633032 1.6302490207 0.1253045445 10.1528659907 0.5308795582 3.3929692986 0.2281818114 15.1992060753 .8907292173
0.0015 0.0095 0.7912 0.1978 0.0252560821 0.0082355010 1.6731759848 0.2983525453 10.1895144516 0.8079039951 3.4447649403 0.0843116729 15.3327114588 1.1988037143
0.0015 0.01 0.7908 0.1977 0.0249003626 0.0123224838 1.7951275872 0.1750674613 10.4044359342 0.4414523315 3.2844113097 0.1756081530 15.5088751937 .8044504296
0.002 0.0 0.7984 0.1996 0.0277461183 0.0057797572 0.0000000000 0.0000000000 10.5317738068 0.4065825490 3.4057408267 0.3593049847 13.9652607518 .7716672909
0.002 0.0005 0.7979999999999999 0.1995 0.0320147519 0.0087133118 0.0858539281 0.0227550057 10.3609547094 0.8266895249 3.4227695308 0.2224530071 13.9015929202 1.0806108495
0.002 0.001 0.7976 0.1994 0.0305918740 0.0096504272 0.1775615331 0.0425707175 10.2423130817 0.3200368609 3.3660071837 0.2052686894 13.8164736725 .5775266950
0.002 0.0015 0.7972 0.1993 0.0295247157 0.0116032178 0.2829277175 0.0760727801 10.4516441211 0.4982217194 3.4348315296 0.1307845620 14.1989280839 .7166822793
0.002 0.002 0.7968 0.1992 0.0345047882 0.0085963493 0.3502450021 0.0720633884 10.5404700518 0.6400713106 3.3312402461 0.1954492550 14.2564600882 .9161803033
0.002 0.0025 0.7964 0.1991 0.0330819103 0.0113830229 0.4643917019 0.0989946592 10.6143881339 0.6521485617 3.4703079965 0.1627531012 14.5821697426 .9252793450
0.0 0.0045 0.7964 0.1991 0.0000000000 0.0000000000 0.7814658681 0.1200281349 10.5336372879 0.3729776990 3.5008177581 0.2892026267 14.8159209141 .7822084606
0.002 0.003 0.7959999999999999 0.19899999999999998 0.0284575573 0.0189568774 0.5180504069 0.0334565503 10.4808386578 0.4852149090 3.3894216519 0.1510881044 14.4167682739 .6887164411
0.002 0.0035 0.7956 0.1989 0.0345047882 0.0065976132 0.6146360760 0.1488569054 10.2808250237 0.1594532059 3.3610404783 0.1200426350 14.2910063662 .4349503595
0.002 0.004 0.7952 0.1988 0.0316590324 0.0144756408 0.7258559374 0.1422388619 10.4634461679 0.8017926689 3.4419268230 0.0475755162 14.6628879607 1.0060826878
0.002 0.0045 0.7948 0.1987 0.0256118015 0.0128453643 0.8312221219 0.2682917514 10.3559854266 0.3715058247 3.3425927155 0.1874769328 14.5554120655 .8401198732
0.002 0.005 0.7944 0.1986 0.0295247157 0.0076624318 0.9278077910 0.1411641290 10.5858147576 0.7524669975 3.3709738891 0.1695997761 14.9141211534 1.0708933344
0.002 0.0055 0.794 0.1985 0.0252560821 0.0151588255 1.0068324293 0.1674647290 10.2106339037 0.3551081988 3.3135020126 0.2961721986 14.5562244277 .8339039519
0.002 0.006 0.7936 0.1984 0.0316590324 0.0130020209 1.1161010651 0.1591654832 10.2907635894 0.4663851302 3.3972264746 0.1066278840 14.8357501615 .7451805183
0.002 0.0065 0.7932 0.1983 0.0288132767 0.0207905779 1.2614673751 0.2183804203 10.3491526627 0.3660189694 3.4617936445 0.2046300327 15.1012269590 .8098200003
0.002 0.006999999999999999 0.7928 0.1982 0.0320147519 0.0121153684 1.2351258290 0.1761947028 10.2802038633 0.5528536529 3.3269830701 0.2256883341 14.8743275143 .9668520582
0.002 0.0075 0.7924 0.1981 0.0245446431 0.0133856436 1.3941507185 0.1829787786 10.3137465225 0.2341832202 3.4873367007 0.2952869826 15.2197785848 .7258346250
