# Supplementary material for: Multipressure Sampling for Improving the Performance of MOF-based Electronic Noses
Source: ACS Sens. 2024 Jul 12;9(7):3531–9. doi: 10.1021/acssensors.4c00199 (PMC11287752; doi:10.1021/acssensors.4c00199)
Supplement: Supplementary file 2 — se4c00199_si_002.zip [file se4c00199_si_002.zip › Multiplex_Adsorption_Data/Methane_1bar/YEQRIV.csv]

methane_comp CO2_comp N2_comp O2_comp methane_mass methane_error CO2_mass CO2_error N2_mass N2_error O2_mass O2_error total_mass total_error
0.0 0.0 0.8 0.2 0.0000000000 0.0000000000 0.0000000000 0.0000000000 4.7878630333 0.7216747345 0.6984015310 0.0666341734 5.4862645643 .7883089079
0.0 0.0005 0.7996 0.1999 0.0000000000 0.0000000000 13.6750405716 6.5564771128 4.5501645005 0.4286550647 0.7040795922 0.1015407632 18.9292846643 7.0866729407
0.0 0.005 0.7959999999999999 0.19899999999999998 0.0000000000 0.0000000000 49.8460800490 7.4841395371 4.1109193029 0.3467989372 0.6994339058 0.0533449132 54.6564332577 7.8842833875
0.002 0.008 0.792 0.198 0.0038818247 0.0028348839 68.5370292581 9.3792478892 4.0015599019 0.2833514375 0.6937558446 0.0629155984 73.2362268293 9.7283498090
0.002 0.0085 0.7916 0.1979 0.0054345546 0.0077463776 63.0462878940 11.8506160444 4.1204091683 0.4835827581 0.7071767165 0.0794995606 67.8793083334 12.4214447407
0.002 0.009000000000000001 0.7912 0.1978 0.0054345546 0.0062109195 70.7742082627 5.4915497907 3.8994308744 0.3555885876 0.6854968464 0.1038345278 75.3645705381 5.9571838256
0.002 0.0095 0.7908 0.1977 0.0054345546 0.0059913826 72.4755147583 10.0375992839 3.7313246877 0.3789118498 0.6885939707 0.0954821094 76.9008679713 10.5179846257
0.002 0.01 0.7904 0.1976 0.0056933429 0.0060359288 67.4461205874 11.8105140798 3.7688322509 0.4352792264 0.7180166516 0.1221260517 71.9386628328 12.3739552867
0.0025 0.0 0.7979999999999999 0.1995 0.0038818247 0.0032734420 0.0000000000 0.0000000000 4.7047137367 0.4380328833 0.6509122917 0.0479137576 5.3595078531 .4892200829
0.0025 0.0005 0.7976 0.1994 0.0056933429 0.0012677986 12.4045613780 4.0007014805 4.6522935279 0.6238096243 0.6839482843 0.0740148633 17.7464965331 4.6997937667
0.0025 0.001 0.7972 0.1993 0.0062109195 0.0059913826 21.7770070493 11.6250926663 4.3621747863 0.6827799771 0.7107900282 0.0955490596 26.8561827833 12.4094130856
0.0025 0.0015 0.7968 0.1992 0.0059521312 0.0020703065 21.1666092244 7.1590769256 4.2654685391 0.1445340203 0.7149195273 0.0822019293 26.1529494220 7.3878831817
0.0025 0.002 0.7964 0.1991 0.0043994013 0.0020703065 30.6370024536 7.3623870253 4.2464888083 0.4671029117 0.6942720319 0.0668258349 35.5821626951 7.8983860784
0.0 0.0055 0.7956 0.1989 0.0000000000 0.0000000000 51.5154471235 14.8093087008 4.1927129045 0.4154772219 0.7087252787 0.0851693542 56.4168853067 15.3099552769
0.0025 0.0025 0.7959999999999999 0.19899999999999998 0.0056933429 0.0035103755 41.5808676414 6.0985922230 4.1538496463 0.4837009849 0.7180166516 0.0963156418 46.4584272822 6.6821192252
0.0025 0.003 0.7956 0.1989 0.0067284961 0.0030179644 35.3895883086 9.2482225400 4.2189230089 0.4571228249 0.7030472175 0.0810003112 40.3182870311 9.7893636405
0.0025 0.0035 0.7952 0.1988 0.0059521312 0.0035103755 37.2172329586 12.5389403720 4.4096241132 0.7906470173 0.6958205941 0.0803397202 42.3286297971 13.4134374850
0.0025 0.004 0.7948 0.1987 0.0064697078 0.0059012815 47.3306731986 9.6289942378 4.1778002589 0.4875394745 0.7314375236 0.1130721397 52.2463806889 10.2355071335
0.0025 0.0045 0.7944 0.1986 0.0075048611 0.0025355973 46.6436207632 4.9510477565 4.2252495858 0.3446891519 0.7288565867 0.0538024763 51.6052317968 5.3520749820
0.0025 0.005 0.794 0.1985 0.0077636494 0.0056697679 55.5007771079 4.6926688914 3.8610195146 0.4887977898 0.6978853436 0.0399303557 60.0674456155 5.2270668048
0.0025 0.0055 0.7936 0.1984 0.0046581896 0.0045121284 48.7558811432 10.0064968195 3.9758016958 0.2884032131 0.7025310301 0.0855314864 53.4388720587 10.3849436474
0.0025 0.006 0.7932 0.1983 0.0051757663 0.0023146730 54.2253295599 7.9271080487 3.9450726079 0.3027786401 0.7288565867 0.0540988020 58.9044345208 8.2863001638
0.0025 0.0065 0.7928 0.1982 0.0067284961 0.0038033959 55.6739597466 4.7685913653 4.0566915007 0.2748136515 0.7138871525 0.0851693542 60.4512668959 5.1323777669
0.0025 0.006999999999999999 0.7924 0.1981 0.0059521312 0.0045121284 58.7926667727 9.7406854018 3.9193144019 0.3339232226 0.6968529689 0.0947875219 63.4147862747 10.1739082747
0.0 0.006 0.7952 0.1988 0.0000000000 0.0000000000 61.5905600582 3.6310268804 3.9459764046 0.3468578170 0.7004662806 0.0569773611 66.2370027434 4.0348620585
0.0025 0.0075 0.792 0.198 0.0072460728 0.0047998082 60.8445971351 12.0653546886 4.0029155969 0.2446369161 0.6901425329 0.0387106124 65.5449013377 12.3535020253
0.0025 0.008 0.7916 0.1979 0.0059521312 0.0062539022 56.6179470804 8.0328620358 3.9758016958 0.2809427010 0.7133709652 0.0455416540 61.3130718726 8.3656002930
0.0025 0.0085 0.7912 0.1978 0.0085400143 0.0045121284 70.6741314101 10.7796560159 3.9595333552 0.4351065442 0.7004662806 0.1002839307 75.3426710602 11.3195586192
0.0025 0.009000000000000001 0.7908 0.1977 0.0082812260 0.0066685083 65.6788059550 4.5245682228 4.0322889898 0.5465138419 0.6968529689 0.0833606668 70.4162291397 5.1611112398
0.0025 0.0095 0.7904 0.1976 0.0069872844 0.0053287775 66.8130102854 9.7488006720 3.7426221465 0.4473437624 0.6973691562 0.0935652820 71.2599888725 10.2950384939
0.0025 0.01 0.79 0.1975 0.0075048611 0.0068273046 68.2687381212 10.4213909836 3.9170549101 0.2873107029 0.7252432750 0.0586730471 72.9185411674 10.7742020382
0.003 0.0 0.7976 0.1994 0.0085400143 0.0055744709 0.0000000000 0.0000000000 4.8940591459 0.7784360654 0.7221461507 0.0807235214 5.6247453109 .8647340577
0.003 0.0005 0.7972 0.1993 0.0077636494 0.0067483736 12.0858769322 6.1981906588 4.7734022861 0.4163217645 0.7298889615 0.1015407632 17.5969318292 6.7228015601
0.003 0.001 0.7968 0.1992 0.0051757663 0.0028348839 20.4383904240 8.2410894170 4.5081379538 0.6618260794 0.7118224030 0.0876242339 25.6635265471 8.9933746142
0.003 0.0015 0.7964 0.1991 0.0077636494 0.0032734420 23.4300495308 3.8106018963 4.3951633659 0.4361734499 0.7469231451 0.1082566908 28.5798996912 4.3583054790
0.0 0.0065 0.7948 0.1987 0.0000000000 0.0000000000 56.8195203156 10.3517730920 4.0331927865 0.2215500512 0.6694950375 0.1158193826 61.5222081396 10.6891425258
0.003 0.002 0.7959999999999999 0.19899999999999998 0.0059521312 0.0035103755 28.8625901720 7.1799293743 4.4539101516 0.4312389041 0.7402127091 0.1147469578 34.0626651639 7.7294256117
0.003 0.0025 0.7956 0.1989 0.0080224377 0.0025355973 38.8773730892 2.9872891349 4.1547534430 0.4907408036 0.7097576535 0.0811580529 43.7499066234 3.5617235887
0.003 0.003 0.7952 0.1988 0.0085400143 0.0047998082 39.0257139560 4.4011088600 4.2654685391 0.2519697031 0.7020148427 0.1101791059 44.0017373521 4.7680574772
0.003 0.0035 0.7948 0.1987 0.0054345546 0.0030179644 41.0258314797 10.3984184525 4.3463583440 0.5022345500 0.7097576535 0.0547256013 46.0873820318 10.9583965682
0.003 0.004 0.7944 0.1986 0.0059521312 0.0060359288 40.6539146655 12.6446244482 4.2071736518 0.2719662293 0.7185328390 0.1393361770 45.5855732875 13.0619627833
0.003 0.0045 0.794 0.1985 0.0072460728 0.0035103755 47.0552844125 11.8741176134 4.2912267451 0.2636763955 0.7185328390 0.0573502536 52.0722900694 12.1986546380
0.003 0.005 0.7936 0.1984 0.0080224377 0.0059913826 48.5280466062 10.8867763516 3.8587600228 0.2430423440 0.6978853436 0.0774349898 53.0927144103 11.2132450680
0.003 0.0055 0.7932 0.1983 0.0077636494 0.0059012815 55.3538557710 7.6272902861 3.9789649843 0.7062175136 0.6803349726 0.0954932710 60.0209193773 8.4349023522
0.003 0.006 0.7928 0.1982 0.0077636494 0.0086607135 53.0173096786 11.1012765096 4.0196358359 0.4525305669 0.6865292212 0.0359112123 57.7312383851 11.5983790023
0.003 0.0065 0.7924 0.1981 0.0049169779 0.0070207509 55.9926441923 5.0292108667 4.0074345804 0.5916217595 0.7169842769 0.0658943069 60.7219800275 5.6937476840
0.0 0.006999999999999999 0.7944 0.1986 0.0000000000 0.0000000000 58.0417354951 10.5887566310 3.9617928469 0.4741410880 0.7159519021 0.1080596095 62.7194802441 11.1709573285
0.003 0.006999999999999999 0.792 0.198 0.0085400143 0.0050711945 63.1449452169 12.1645808081 3.9102764349 0.3018004417 0.7076929039 0.0610237416 67.7714545700 12.5324761859
0.003 0.0075 0.7916 0.1979 0.0093163793 0.0105311264 62.7638014588 9.1914368741 3.8736726684 0.2560090909 0.6896263455 0.0815772064 67.3364168520 9.5395542978
0.003 0.008 0.7912 0.1978 0.0082812260 0.0047998082 64.0307318279 11.4624536220 3.9066612481 0.5998173998 0.7128547778 0.0711065687 68.6585290798 12.1381773987
0.003 0.0085 0.7908 0.1977 0.0085400143 0.0077808828 64.7880509896 11.5991217873 3.8140220860 0.3326168338 0.7056281544 0.0843520314 69.3162412443 12.0238715353
0.003 0.009000000000000001 0.7904 0.1976 0.0098339559 0.0066685083 58.4562382041 7.6271708707 3.9333232508 0.2171257543 0.7004662806 0.0621657649 63.0998616914 7.9131308982
0.003 0.0095 0.79 0.1975 0.0051757663 0.0046293461 72.2483899863 11.4612653485 3.8018208305 0.4184354243 0.6849806590 0.0355532844 76.7403672421 11.9198834033
0.003 0.01 0.7896 0.1974 0.0059521312 0.0074286221 72.6408899830 9.3696323924 3.8537891409 0.3281989361 0.7252432750 0.0460536356 77.2258745301 9.7513135862
0.0035 0.0 0.7972 0.1993 0.0067284961 0.0059913826 0.0000000000 0.0000000000 4.5967100307 0.3652568889 0.7087252787 0.0861646477 5.3121638055 .4574129192
0.0035 0.0005 0.7968 0.1992 0.0082812260 0.0020703065 10.9275405948 4.7979150531 4.3215039347 0.4500562745 0.7500202694 0.0673500917 16.0073460249 5.3173917258
0.0035 0.001 0.7964 0.1991 0.0077636494 0.0051757663 15.9257051096 6.2125874843 4.2659204374 0.1556263391 0.6493637295 0.0852944010 20.8487529259 6.4586839907
0.0 0.0075 0.794 0.1985 0.0000000000 0.0000000000 65.6532544181 5.3989685328 3.9066612481 0.3248265971 0.7009824679 0.0337066805 70.2608981341 5.7575018104
0.0035 0.0015 0.7959999999999999 0.19899999999999998 0.0103515325 0.0032734420 25.3882909247 4.1865975367 4.3282824099 0.4637859882 0.6839482843 0.0471965795 30.4108731514 4.7008535464
0.0035 0.002 0.7956 0.1989 0.0100927442 0.0066282149 31.8918668191 5.6303098331 4.4055570280 0.7359724822 0.7185328390 0.0772972296 37.0260494303 6.4502077598
0.0035 0.0025 0.7952 0.1988 0.0080224377 0.0050180916 34.2021516097 12.9921296071 4.3576558028 0.2518918866 0.7144033399 0.0808554443 39.2822331901 13.3298950296
0.0035 0.003 0.7948 0.1987 0.0116454741 0.0096829720 43.2012609370 10.5172375596 4.3757317368 0.2643137967 0.6932396572 0.0876971832 48.2818778051 10.8789315115
0.0035 0.0035 0.7944 0.1986 0.0082812260 0.0045121284 46.8565502370 9.6838495628 4.1524939512 0.3718154168 0.6968529689 0.0862511895 51.7141783831 10.1464282975
0.0035 0.004 0.794 0.1985 0.0087988026 0.0070207509 41.7859897012 15.9238453397 4.1547534430 0.4866540324 0.7133709652 0.0667140993 46.6629129120 16.4842342223
0.0035 0.0045 0.7936 0.1984 0.0090575910 0.0067483736 50.3833720878 11.6311871766 4.1253800501 0.3602670154 0.7396965218 0.0752713782 55.2575062507 12.0734739438
0.0035 0.005 0.7932 0.1983 0.0072460728 0.0012677986 51.3663964918 12.5051517100 4.1796078523 0.5299471137 0.7195652138 0.0867071895 56.2728156307 13.1230738118
0.0035 0.0055 0.7928 0.1982 0.0090575910 0.0059012815 54.7959805497 7.6757491610 3.9803206793 0.5330607971 0.7205975885 0.0587093659 59.5059564085 8.2734206055
0.0035 0.006 0.7924 0.1981 0.0080224377 0.0044523625 55.8081053151 6.0345637060 4.0594028908 0.5615451183 0.6937558446 0.1045403713 60.5692864882 6.7051015581
0.0 0.008 0.7936 0.1984 0.0000000000 0.0000000000 63.5558991013 9.7215129719 3.8533372426 0.3466929282 0.7376317722 0.0371368035 68.1468681161 10.1053427036
0.0035 0.0065 0.792 0.198 0.0085400143 0.0053287775 60.6884488543 8.2640449767 3.8628271080 0.4724756647 0.7102738409 0.0761721897 65.2700898175 8.8180216086
0.0035 0.006999999999999999 0.7916 0.1979 0.0077636494 0.0046293461 59.9140953346 6.2095066742 3.7959461520 0.2912413881 0.7004662806 0.1181877497 64.4182714166 6.6235651581
0.0035 0.0075 0.7912 0.1978 0.0103515325 0.0043303567 63.2074045292 4.3234889070 3.8885853140 0.5586531113 0.6663979132 0.0860903999 67.7727392889 4.9725627749
0.0035 0.008 0.7908 0.1977 0.0082812260 0.0035103755 67.0642670644 12.8323161181 3.7616018773 0.5538909816 0.6870454086 0.0719262251 71.5211955763 13.4616437003
0.0035 0.0085 0.7904 0.1976 0.0064697078 0.0067483736 66.2771377763 4.2415194869 3.8994308744 0.2267323141 0.6782702230 0.0692845775 70.8613085815 4.5442847521
0.0035 0.009000000000000001 0.79 0.1975 0.0093163793 0.0064229570 61.2534217247 6.3576783878 3.9111802316 0.2212918127 0.7190490264 0.1224398217 65.8929673620 6.7078329792
0.0035 0.0095 0.7896 0.1974 0.0077636494 0.0040091313 76.6865499849 8.7422191168 3.7159601438 0.4089278096 0.7164680895 0.0676658463 81.1267418676 9.2228219040
0.0035 0.01 0.7892 0.1973 0.0082812260 0.0066685083 69.3880373884 6.5043525770 3.8040803223 0.3074051614 0.7226623381 0.0416803334 73.9230612748 6.8601065801
0.004 0.0 0.7968 0.1992 0.0126806273 0.0121823069 0.0000000000 0.0000000000 4.8579072778 0.3119997330 0.7014986553 0.0511416412 5.5720865604 .3753236811
0.004 0.0005 0.7964 0.1991 0.0106103208 0.0091714812 11.6259492689 2.1226172090 4.5686923329 0.7054189717 0.6958205941 0.0578129870 16.9010725167 2.8950206489
0.0 0.0085 0.7932 0.1983 0.0000000000 0.0000000000 59.5528249941 10.5046693728 3.8560486327 0.2158087879 0.6922072824 0.1148398027 64.1010809092 10.8353179634
0.004 0.001 0.7959999999999999 0.19899999999999998 0.0067284961 0.0044523625 18.1167493948 5.8461108802 4.5185316159 0.4274337357 0.7190490264 0.0636063513 23.3610585332 6.3416033297
0.004 0.0015 0.7956 0.1989 0.0100927442 0.0072090082 26.8156281640 5.7536949818 4.5528758906 0.6147212989 0.7505364568 0.0590713259 32.1291332556 6.4346966148
0.004 0.002 0.7952 0.1988 0.0093163793 0.0087223563 25.8077619881 12.8231193152 4.1895496160 0.2461149776 0.6947882193 0.1169548939 30.7014162027 13.1949115430
0.004 0.0025 0.7948 0.1987 0.0082812260 0.0072460728 37.3989327762 9.2584806230 4.1470711710 0.3556253405 0.6762054735 0.0737985505 42.2304906467 9.6951505868
0.004 0.003 0.7944 0.1986 0.0085400143 0.0070588041 36.4173279021 11.1560535583 4.1181496765 0.6098491732 0.6922072824 0.0832583209 41.2362248753 11.8562198565
0.004 0.0035 0.794 0.1985 0.0129394156 0.0094022463 44.2240321761 3.2521939472 4.1768964622 0.4606402743 0.6823997221 0.0540988020 49.0962677760 3.7763352698
0.004 0.004 0.7936 0.1984 0.0124218390 0.0053287775 42.3488332769 4.5837481901 4.2071736518 0.5550592232 0.7283403993 0.0847176573 47.2967691670 5.2288538481
0.004 0.0045 0.7932 0.1983 0.0129394156 0.0095436414 50.1001758877 4.0930256366 4.0381636683 0.2695284822 0.6989177184 0.0592514768 54.8501966900 4.4313492370
0.004 0.005 0.7928 0.1982 0.0108691091 0.0053287775 49.7644570840 16.7064708176 3.8461068690 0.4059486171 0.6958205941 0.0567899967 54.3172536562 17.1745382089
0.004 0.0055 0.7924 0.1981 0.0090575910 0.0056697679 50.1214688351 10.5154095710 4.1402926957 0.3024493245 0.7164680895 0.0883630787 54.9872872113 10.9118917421
0.0 0.009000000000000001 0.7928 0.1982 0.0000000000 0.0000000000 66.9230238468 13.7955203435 3.8668941931 0.2081206561 0.7371155848 0.0917362434 71.5270336247 14.0953772430
0.004 0.006 0.792 0.198 0.0111278975 0.0058097832 58.8792580920 8.6782017500 3.9866472563 0.1876678957 0.6860130338 0.0783789368 63.5630462796 8.9500583657
0.004 0.0065 0.7916 0.1979 0.0095751676 0.0081178722 58.1787201232 5.6544978099 4.0255105145 0.3283109167 0.7216299633 0.0646863326 62.9354357686 6.0556129314
0.004 0.006999999999999999 0.7912 0.1978 0.0090575910 0.0023146730 56.6718892137 6.8321461722 3.9523029816 0.2944824308 0.7169842769 0.0929366680 61.3502340632 7.2218799440
0.004 0.0075 0.7908 0.1977 0.0113866858 0.0105311264 65.7824316322 6.4170231602 4.0444902452 0.2729256545 0.7071767165 0.1058876358 70.5454852797 6.8063675769
0.004 0.008 0.7904 0.1976 0.0093163793 0.0073924729 62.2165727112 11.2615413895 3.8592119212 0.3750266275 0.6865292212 0.0974487413 66.7716302329 11.7414092312
0.004 0.0085 0.79 0.1975 0.0124218390 0.0106826612 64.3479967438 8.2417593592 3.7512082152 0.2020223192 0.6937558446 0.0440909848 68.8053826426 8.4985553244
0.004 0.009000000000000001 0.7896 0.1974 0.0095751676 0.0020703065 69.5307001358 13.8676284381 3.7918790668 0.3672730005 0.7030472175 0.0120394552 74.0352015877 14.2490112003
0.004 0.0095 0.7892 0.1973 0.0119042624 0.0059913826 66.7477119134 9.8410358697 3.7403626547 0.3438895979 0.7242109002 0.0705195852 71.2241897307 10.2614364354
0.004 0.01 0.7888 0.1972 0.0121630507 0.0070588041 68.2268619913 6.2960515013 3.8700574816 0.2991471517 0.7035634049 0.0967682710 72.8126459285 6.6990257281
0.0045 0.0 0.7964 0.1991 0.0093163793 0.0055262061 0.0000000000 0.0000000000 4.7621048273 0.6606722988 0.7149195273 0.0735091433 5.4863407339 .7397076482
0.0 0.0095 0.7924 0.1981 0.0000000000 0.0000000000 68.9266901952 5.6668896523 3.8714131766 0.5343464408 0.6705274123 0.1002201436 73.4686307841 6.3014562367
0.0045 0.0005 0.7959999999999999 0.19899999999999998 0.0121630507 0.0060359288 11.6912476408 5.3573130832 4.5424822285 0.5615814832 0.7107900282 0.1029583584 16.9566829482 6.0278888536
0.0045 0.001 0.7956 0.1989 0.0116454741 0.0023146730 18.2090188335 8.4544686676 4.3558482094 0.4055761899 0.7252432750 0.1129023474 23.3017557920 8.9752618779
0.0045 0.0015 0.7952 0.1988 0.0150097221 0.0074286221 26.2109084585 8.7517155517 4.4023937396 0.6759807252 0.6994339058 0.0986444761 31.3277458260 9.5337693751
0.0045 0.002 0.7948 0.1987 0.0106103208 0.0080848053 32.6740277528 11.9417856906 4.1592724265 0.6189351332 0.7102738409 0.0766603438 37.5541843410 12.6454659729
0.0045 0.0025 0.7944 0.1986 0.0126806273 0.0077463776 35.3498414735 5.7523825539 4.2501039951 0.5621150497 0.7092414661 0.0916083555 40.3218675620 6.4138523367
0.0045 0.003 0.794 0.1985 0.0087988026 0.0030179644 38.6985123312 8.4988645972 4.0851610969 0.6224528665 0.6978853436 0.0325811981 43.4903575743 9.1569166262
0.0045 0.0035 0.7936 0.1984 0.0103515325 0.0036598194 41.0762247885 3.8486922379 4.2094331435 0.5684514845 0.7335022732 0.0862141108 46.0295117377 4.5070176526
0.0045 0.004 0.7932 0.1983 0.0090575910 0.0049101630 40.2734806724 7.1661692696 4.2401622314 0.4105127800 0.7113062156 0.0466971307 45.2340067104 7.6282893433
0.0045 0.0045 0.7928 0.1982 0.0082812260 0.0053287775 45.7713196856 7.2648543678 4.0752193331 0.4188451751 0.7144033399 0.0809213250 50.5692235846 7.7699496454
0.0045 0.005 0.7924 0.1981 0.0150097221 0.0047998082 46.6138106369 16.3818643691 3.8610195146 0.1224102468 0.7335022732 0.1431394225 51.2233421468 16.6522138466
0.0 0.001 0.7992 0.1998 0.0000000000 0.0000000000 17.5113199244 7.0672466728 4.6572644098 0.2610298817 0.7298889615 0.0842129304 22.8984732957 7.4124894849
0.0 0.01 0.792 0.198 0.0000000000 0.0000000000 67.8769478894 13.1712339877 3.7304208910 0.4181952410 0.7123385904 0.1479216888 72.3197073708 13.7373509175
0.0045 0.0055 0.792 0.198 0.0106103208 0.0044523625 54.1032499949 14.4553187408 3.9767054925 0.5845056687 0.6421371061 0.1075554175 58.7327029143 15.1518321895
0.0045 0.006 0.7916 0.1979 0.0093163793 0.0038033959 58.5818665936 12.6601454866 4.0011080035 0.2662352531 0.6973691562 0.0811843134 63.2896601326 13.0113684490
0.0045 0.0065 0.7912 0.1978 0.0113866858 0.0052782666 54.3949633740 11.1873474248 4.0029155969 0.7494028077 0.6885939707 0.1355284359 59.0978596274 12.0775569350
0.0045 0.006999999999999999 0.7908 0.1977 0.0072460728 0.0035103755 63.1350085081 9.1223106340 3.6811639707 0.3277356771 0.6782702230 0.0577945488 67.5016887746 9.5113512354
0.0045 0.0075 0.7904 0.1976 0.0090575910 0.0061240492 61.5295202758 5.8799471687 3.8691536849 0.4655175983 0.6736245366 0.0853818249 66.0813560883 6.4369706411
0.0045 0.008 0.79 0.1975 0.0095751676 0.0064645300 63.0874542590 11.4181706079 3.9983966134 0.2555460205 0.7009824679 0.0720890380 67.7964085079 11.7522701964
0.0045 0.0085 0.7896 0.1974 0.0111278975 0.0055744709 63.8646468383 6.8356559271 3.6865867509 0.2330428889 0.7118224030 0.1057063040 68.2741838897 7.1799795909
0.0045 0.009000000000000001 0.7892 0.1973 0.0119042624 0.0112684408 65.2266857056 6.4813132718 3.9798687810 0.4718355496 0.7655058910 0.0686043911 69.9839646400 7.0330216533
0.0045 0.0095 0.7888 0.1972 0.0108691091 0.0053287775 62.3272960376 5.6974265053 3.9428131162 0.6288567839 0.6793025978 0.0795263688 66.9602808607 6.4111384355
0.0045 0.01 0.7884 0.1971 0.0095751676 0.0038731888 72.2874270565 12.2480177374 3.8650865997 0.2334631270 0.7014986553 0.0824866794 76.8635874791 12.5678407326
0.0005 0.0 0.7996 0.1999 0.0002587883 0.0010351533 0.0000000000 0.0000000000 4.9148464701 0.4970257385 0.6798187852 0.1473658481 5.5949240436 .6454267399
0.005 0.0 0.7959999999999999 0.19899999999999998 0.0090575910 0.0023146730 0.0000000000 0.0000000000 4.8963186377 0.7462044649 0.7061443418 0.0581805240 5.6115205705 .8066996619
0.005 0.0005 0.7956 0.1989 0.0134569923 0.0045121284 12.4052711429 3.8630740500 4.4489392698 0.5276114039 0.6891101581 0.0483124920 17.5567775631 4.4435100743
0.005 0.001 0.7952 0.1988 0.0111278975 0.0026391333 15.9512566464 3.4226786374 4.5985176241 0.3146900199 0.6803349726 0.0864733277 21.2412371406 3.8264811183
0.005 0.0015 0.7948 0.1987 0.0121630507 0.0047998082 26.2570431778 4.3293504724 4.0720560447 0.4104411400 0.7061443418 0.0249911470 31.0474066150 4.7695825676
0.005 0.002 0.7944 0.1986 0.0124218390 0.0050711945 32.6995792897 5.6114830943 4.2808330830 0.4688135590 0.7014986553 0.0826802649 37.6943328670 6.1680481127
0.005 0.0025 0.794 0.1985 0.0139745689 0.0087223563 43.3822509897 4.7893947588 4.1181496765 0.6303786015 0.7102738409 0.0921882344 48.2246490760 5.5206839510
0.005 0.003 0.7936 0.1984 0.0113866858 0.0044523625 41.8200584170 8.0686097744 4.0707003496 0.5697690971 0.7097576535 0.0834884226 46.6119031059 8.7263196566
0.005 0.0035 0.7932 0.1983 0.0116454741 0.0054283894 42.4822690805 7.9880632648 4.0539801106 0.2978610092 0.7169842769 0.0860284777 47.2648789421 8.3773811411
0.005 0.004 0.7928 0.1982 0.0087988026 0.0075714933 45.4902527802 6.2391761008 4.1131787947 0.4622246435 0.6694950375 0.0539014325 50.2817254150 6.7628736701
0.005 0.0045 0.7924 0.1981 0.0119042624 0.0064229570 46.9055240160 12.6311127856 4.1737331737 0.3285944301 0.7082090913 0.0757653365 51.7993705434 13.0418955092
0.0005 0.0005 0.7992 0.1998 0.0012939416 0.0023146730 11.0340053317 5.7788471635 4.7205301790 0.6586278560 0.7226623381 0.1238419492 16.4784917904 6.5636316417
0.005 0.005 0.792 0.198 0.0113866858 0.0088745905 50.2669706422 7.3092865759 4.2641128440 0.6448917227 0.7505364568 0.0693614493 55.2930066288 8.0324143384
0.005 0.0055 0.7916 0.1979 0.0150097221 0.0053287775 53.7831460193 6.4262546346 4.0725079430 0.2654548003 0.7226623381 0.1076841612 58.5933260225 6.8047223736
0.005 0.006 0.7912 0.1978 0.0103515325 0.0065468840 56.3113286381 7.6708292055 4.0404231601 0.3155583894 0.7360832101 0.1428785794 61.0981865408 8.1358130583
0.005 0.0065 0.7908 0.1977 0.0119042624 0.0102736027 57.9984398354 10.8346538021 3.9880029513 0.3621282300 0.6767216609 0.0746885866 62.6750687100 11.2817442214
0.005 0.006999999999999999 0.7904 0.1976 0.0113866858 0.0106575550 59.4910754467 4.9755210898 3.9997523085 0.4708373142 0.7278242119 0.0658619502 64.2300386529 5.5228779092
0.005 0.0075 0.79 0.1975 0.0126806273 0.0102736027 61.5046785038 6.2771072775 3.9378422343 0.3468436868 0.6875615959 0.0436292863 66.1427629613 6.6778538533
0.005 0.008 0.7896 0.1974 0.0106103208 0.0105311264 55.2452617393 11.4249748380 4.0598547892 0.4830825081 0.6823997221 0.0683709628 59.9981265714 11.9869594353
0.005 0.0085 0.7892 0.1973 0.0124218390 0.0035103755 67.7037652507 11.1282332884 3.7557271987 0.2817672287 0.7154357147 0.0759620204 72.1873500031 11.4894729130
0.005 0.009000000000000001 0.7888 0.1972 0.0116454741 0.0032734420 63.9476893331 9.3680080928 3.9260928772 0.3117849743 0.7092414661 0.0535841292 68.5946691505 9.7366506383
0.005 0.0095 0.7884 0.1971 0.0126806273 0.0044523625 67.9245021385 12.5085445102 4.0110497672 0.2510115349 0.7149195273 0.0435559392 72.6631520603 12.8075643468
0.0005 0.001 0.7988 0.1997 0.0005175766 0.0020703065 18.7030152127 5.5681306650 4.4525544566 0.2784016611 0.7262756498 0.0443560874 23.8823628957 5.8929587200
0.005 0.01 0.7879999999999999 0.19699999999999998 0.0124218390 0.0060359288 65.0385980038 12.0774123098 3.7747069294 0.3230564392 0.7252432750 0.0871118784 69.5509700472 12.4936165562
0.0055 0.0 0.7956 0.1989 0.0119042624 0.0050180916 0.0000000000 0.0000000000 4.7160111955 0.3373523346 0.7252432750 0.0390396037 5.4531587329 .3814100299
0.0055 0.0005 0.7952 0.1988 0.0124218390 0.0084414193 11.3562386021 3.3090394222 4.5958062340 0.2366670663 0.7195652138 0.1167724938 16.6840318889 3.6709204016
0.0055 0.001 0.7948 0.1987 0.0131982040 0.0068273046 18.1792087072 6.2391567226 4.5632695527 0.2447203775 0.7066605292 0.0652441251 23.4623369931 6.5559485298
0.0055 0.0015 0.7944 0.1986 0.0147509338 0.0084414193 25.0050178719 6.5114422618 4.3535887176 0.3094418301 0.6653655384 0.0521732425 30.0387230617 6.8814987537
0.0055 0.002 0.794 0.1985 0.0121630507 0.0074286221 34.8948821645 6.0691456077 4.2663723358 0.4398751719 0.6901425329 0.0213079751 39.8635600839 6.5377573768
0.0055 0.0025 0.7936 0.1984 0.0126806273 0.0073924729 29.6695928777 8.0375523641 4.1728293770 0.5237687094 0.7180166516 0.0967021649 34.5731195336 8.6654157113
0.0055 0.003 0.7932 0.1983 0.0137157806 0.0070588041 42.2161072382 11.4097904375 4.2889672534 0.3332596386 0.7035634049 0.0307294115 47.2223536771 11.7808382917
0.0055 0.0035 0.7928 0.1982 0.0124218390 0.0012677986 38.9838378261 3.2478612844 4.0264143112 0.2805848473 0.7102738409 0.0842761866 43.7329478172 3.6139901169
0.0055 0.004 0.7924 0.1981 0.0144921455 0.0072090082 47.8019571006 14.3470871705 4.0318370914 0.4153690751 0.7154357147 0.0549588080 52.5637220522 14.8246240618
0.0005 0.0015 0.7984 0.1996 0.0012939416 0.0028348839 20.8032095891 8.5055865162 4.4765050692 0.5485636508 0.7402127091 0.0328742883 26.0212213090 9.0898593392
0.0055 0.0045 0.792 0.198 0.0129394156 0.0096829720 50.0015185648 5.5434368168 4.1131787947 0.4594328551 0.7159519021 0.1283885768 54.8435886772 6.1409412207
0.0055 0.005 0.7916 0.1979 0.0129394156 0.0069440191 45.9452120892 9.7639927680 4.1122749980 0.2706716464 0.7231785255 0.0705800133 50.7936050283 10.1121884468
0.0055 0.0055 0.7912 0.1978 0.0126806273 0.0079173999 51.7496695447 15.7837874269 3.9631485420 0.4076614076 0.7020148427 0.0829762189 56.4275135567 16.2823424533
0.0055 0.006 0.7908 0.1977 0.0131982040 0.0077463776 52.9562698961 7.1850724534 3.9062093497 0.2855682951 0.6782702230 0.1058070822 57.5539476728 7.5841942083
0.0055 0.0065 0.7904 0.1976 0.0126806273 0.0055262061 60.3882182963 8.2474873421 3.9721865090 0.3961166805 0.6984015310 0.1060184048 65.0714869636 8.7551486335
0.0055 0.006999999999999999 0.79 0.1975 0.0147509338 0.0081178722 55.3155284657 4.0983033154 3.8610195146 0.1294166189 0.7113062156 0.0417569752 59.9026051297 4.2775947817
0.0055 0.0075 0.7896 0.1974 0.0124218390 0.0079511630 60.9318982193 14.1143991150 4.0047231903 0.3575495605 0.7076929039 0.0796602742 65.6567361525 14.5595601127
0.0055 0.008 0.7892 0.1973 0.0124218390 0.0045121284 59.1695519413 7.7571207096 3.9970409183 0.3477445168 0.7257594624 0.1015407632 63.9047741610 8.2109181180
0.0055 0.0085 0.7888 0.1972 0.0142333572 0.0076769020 67.4560572962 5.4307600951 3.7593423855 0.1595757955 0.6999500932 0.0739716513 71.9295831321 5.6719844439
0.0055 0.009000000000000001 0.7884 0.1971 0.0121630507 0.0058097832 65.6269931164 6.6569283642 3.8162815778 0.5460458151 0.7123385904 0.0778057242 70.1677763353 7.2865896867
0.0005 0.002 0.7979999999999999 0.1995 0.0023290948 0.0030179644 26.2726580059 8.7431380644 4.3558482094 0.3303794202 0.7061443418 0.0732622483 31.3369796519 9.1497976973
0.0055 0.0095 0.7879999999999999 0.19699999999999998 0.0194091235 0.0054283894 70.6521286978 5.1999386814 3.8818068387 0.4839913621 0.6901425329 0.0749165569 75.2434871929 5.7642749898
0.0055 0.01 0.7876 0.1969 0.0147509338 0.0070588041 67.6611793560 7.9998451855 3.7503044185 0.2526010732 0.7113062156 0.0899766584 72.1375409239 8.3494817212
0.006 0.0 0.7952 0.1988 0.0155272988 0.0059012815 0.0000000000 0.0000000000 4.7001947532 0.9929365770 0.7335022732 0.0509328137 5.4492243252 1.0497706722
0.006 0.0005 0.7948 0.1987 0.0134569923 0.0072460728 12.5784537816 4.1577337955 4.6319581021 0.4763274439 0.6927234698 0.0533049394 17.9165923458 4.6946122516
0.006 0.001 0.7944 0.1986 0.0139745689 0.0131346223 21.2759130209 7.6894797256 4.4968404950 0.8269685504 0.7190490264 0.0757653365 26.5057771112 8.6053482348
0.006 0.0015 0.794 0.1985 0.0165624520 0.0100094556 26.7851082728 4.9398834328 4.2568824704 0.3904046079 0.7438260208 0.1208980941 31.8023792160 5.4611955904
0.006 0.002 0.7936 0.1984 0.0163036637 0.0074286221 29.9996335621 7.4309621811 4.4887063247 0.4649206141 0.7278242119 0.0601972761 35.2324677624 7.9635086934
0.006 0.0025 0.7932 0.1983 0.0168212403 0.0046293461 38.6069526575 5.6257999699 4.3264748165 0.3088869856 0.7056281544 0.0689916833 43.6558768687 6.0083079849
0.006 0.003 0.7928 0.1982 0.0157860871 0.0110281479 40.9541452236 9.4420028194 4.1050446243 0.4386105937 0.7149195273 0.0770486404 45.7898954623 9.9686902014
0.006 0.0035 0.7924 0.1981 0.0175976053 0.0047998082 36.9964960708 7.4272752326 4.1506863578 0.4315286178 0.7252432750 0.0636398548 41.8900233089 7.9272435134
0.0005 0.0025 0.7976 0.1994 0.0012939416 0.0023146730 36.3399635266 14.8506099000 4.0544320090 0.3667410576 0.7056281544 0.0871485751 41.1013176316 15.3068142057
0.006 0.004 0.792 0.198 0.0139745689 0.0047436681 42.7541090420 11.4273337689 4.2379027397 0.5371062375 0.6803349726 0.0589087191 47.6863213232 12.0280923936
0.006 0.0045 0.7916 0.1979 0.0144921455 0.0091714812 47.3093802512 10.5409012589 4.2270571792 0.5116351545 0.7422774587 0.0532048738 52.2932070346 11.1149127684
0.006 0.005 0.7912 0.1978 0.0152685105 0.0107825013 51.7390230710 18.2742296390 4.2238938908 0.4924290532 0.6891101581 0.0418079917 56.6672956304 18.8192491852
0.006 0.0055 0.7908 0.1977 0.0155272988 0.0099557852 52.7710212539 16.9746068319 4.1696660886 0.3303077112 0.7154357147 0.0897275629 57.6716503560 17.4045978912
0.006 0.006 0.7904 0.1976 0.0170800286 0.0111489417 57.6769163300 4.6097219758 3.9604371519 0.3178410278 0.7133709652 0.1168272437 62.3678044757 5.0555391890
0.006 0.0065 0.79 0.1975 0.0196679118 0.0082488140 58.8948729201 5.4003690888 3.8953637893 0.4098795273 0.6731083492 0.0688215432 63.4830129704 5.8873189733
0.006 0.006999999999999999 0.7896 0.1974 0.0124218390 0.0035103755 57.4895383931 17.2893608114 3.9997523085 0.5609396598 0.7133709652 0.0533049394 62.2150835058 17.9071157861
0.006 0.0075 0.7892 0.1973 0.0199267001 0.0123135384 62.5714551675 9.6154140941 3.8632790063 0.4702991924 0.7020148427 0.0982113479 67.1566757166 10.1962381728
0.006 0.008 0.7888 0.1972 0.0173388170 0.0038731888 60.4904244437 6.5720419837 3.8546929376 0.3616881033 0.7402127091 0.0654886998 65.1026689074 7.0030919756
0.006 0.0085 0.7884 0.1971 0.0183739702 0.0104031614 57.3731369474 12.0266864516 4.1502344595 0.7572468104 0.6906587203 0.0468111097 62.2324040974 12.8411475331
0.0005 0.003 0.7972 0.1993 0.0005175766 0.0012677986 37.8042085413 9.8343942380 4.3431950555 0.4449709771 0.6875615959 0.0984064915 42.8354827693 10.3790395052
0.006 0.009000000000000001 0.7879999999999999 0.19699999999999998 0.0160448754 0.0066685083 70.7628520241 13.1221251052 3.8623752096 0.3447791930 0.6937558446 0.0445718167 75.3350279537 13.5181446232
0.006 0.0095 0.7876 0.1969 0.0139745689 0.0095996163 65.3225039688 5.6008185621 3.8031765256 0.4048000401 0.7118224030 0.0753987051 69.8514774663 6.0906169236
0.006 0.01 0.7872 0.1968 0.0131982040 0.0084096248 69.1594930865 12.5375354140 3.8194448662 0.3443287521 0.6782702230 0.0674923641 73.6704063797 12.9577661550
0.0065 0.0 0.7948 0.1987 0.0168212403 0.0113395357 0.0000000000 0.0000000000 4.6238239318 0.8552018403 0.7092414661 0.1325466283 5.3498866382 .9990880043
0.0065 0.0005 0.7944 0.1986 0.0186327585 0.0072460728 10.5400089525 3.4759123374 4.2641128440 0.4879447652 0.7340184605 0.0624224019 15.5567730155 4.0335255773
0.0065 0.001 0.794 0.1985 0.0131982040 0.0064229570 20.3297963924 7.6508385704 4.5257619895 0.2373563559 0.7169842769 0.0847176573 25.5857408628 7.9793355406
0.0065 0.0015 0.7936 0.1984 0.0191503352 0.0178845006 28.3749816771 7.4851978632 4.4191139786 0.7390239033 0.6720759744 0.0718669289 33.4853219653 8.3139731960
0.0065 0.002 0.7932 0.1983 0.0201854884 0.0055744709 25.7829202161 7.6931960746 4.1529458496 0.3547560363 0.7149195273 0.0405133114 30.6709710814 8.0940398932
0.0065 0.0025 0.7928 0.1982 0.0178563936 0.0088745905 36.7239463443 7.4875056851 4.3748279401 0.2727370345 0.7763458261 0.0924191672 41.8929765041 7.8615364773
0.0065 0.003 0.7924 0.1981 0.0142333572 0.0085046518 34.0829111044 3.2801123313 4.2550748770 0.5806033914 0.7118224030 0.0826802649 39.0640417416 3.9519006394
0.0005 0.0035 0.7968 0.1992 0.0015527299 0.0030179644 44.9643169799 10.6339360226 4.1732812754 0.4688518897 0.7159519021 0.0672709215 49.8551028873 11.1730767982
0.0065 0.0035 0.792 0.198 0.0191503352 0.0097381461 42.7817898736 4.6440073897 4.1728293770 0.3930362368 0.7221461507 0.0860903999 47.6959157365 5.1328721725
0.0065 0.004 0.7916 0.1979 0.0170800286 0.0064229570 46.3781686859 14.7505424037 4.0652775694 0.0815623321 0.6906587203 0.0675870460 51.1511850042 14.9061147388
0.0065 0.0045 0.7912 0.1978 0.0137157806 0.0099018239 43.0955059650 17.1486973701 4.2085293468 0.6563991167 0.7190490264 0.1377591855 48.0368001188 17.9527574962
0.0065 0.005 0.7908 0.1977 0.0163036637 0.0085986287 47.3150583705 7.7560264825 4.1701179869 0.4911417894 0.7273080245 0.0809871522 52.2287880456 8.3367540528
0.0065 0.0055 0.7904 0.1976 0.0142333572 0.0054283894 51.0824905268 11.4302084103 4.0743155364 0.6253750736 0.6958205941 0.0497900127 55.8668600145 12.1108018860
0.0065 0.006 0.79 0.1975 0.0165624520 0.0104031614 53.1855239629 6.9274835680 4.0078864788 0.5821419039 0.7273080245 0.1073570488 57.9372809182 7.6273856821
0.0065 0.0065 0.7896 0.1974 0.0126806273 0.0068273046 54.6618349812 9.3173188542 4.0499130255 0.2369016498 0.7133709652 0.0260355010 59.4377995992 9.5870833096
0.0065 0.006999999999999999 0.7892 0.1973 0.0173388170 0.0100361831 66.9081187837 13.6600799692 3.8343575118 0.1993481341 0.7118224030 0.0475789264 71.4716375155 13.9170432128
0.0065 0.0075 0.7888 0.1972 0.0163036637 0.0066685083 57.8976532178 13.1285924808 4.0539801106 0.3891723835 0.7071767165 0.0864363443 62.6751137086 13.6108697169
0.0065 0.008 0.7884 0.1971 0.0183739702 0.0110281479 64.0364099472 11.5679519190 3.7733512344 0.1490579708 0.6839482843 0.0709264758 68.5120834361 11.7989645135
0.0005 0.004 0.7964 0.1991 0.0010351533 0.0019365944 43.5483359792 8.8601468457 4.1552053413 0.4999964773 0.7071767165 0.0557864605 48.4117531903 9.4178663779
0.0065 0.0085 0.7879999999999999 0.19699999999999998 0.0188915468 0.0035103755 60.9595790509 10.8641780427 3.8614714129 0.4144181378 0.6994339058 0.0502587352 65.5393759164 11.3323652912
0.0065 0.009000000000000001 0.7876 0.1969 0.0139745689 0.0019365944 63.8518710699 6.7398950220 3.7498525201 0.4105525746 0.6922072824 0.0521732425 68.3079054413 7.2045574335
0.0065 0.0095 0.7872 0.1968 0.0134569923 0.0035103755 64.1549406876 10.3373212591 3.7164120421 0.5176901440 0.6612360393 0.0494463329 68.5460457613 10.9079681115
0.0065 0.01 0.7868 0.1967 0.0150097221 0.0050711945 66.9783855100 15.4012494008 3.6685108169 0.2239264629 0.7226623381 0.0429398411 71.3845683871 15.6731868993
0.006999999999999999 0.0 0.7944 0.1986 0.0147509338 0.0062539022 0.0000000000 0.0000000000 4.7390580114 0.3657932232 0.7149195273 0.0359112123 5.4687284725 .4079583377
0.006999999999999999 0.0005 0.794 0.1985 0.0152685105 0.0064229570 11.3860487284 4.5863855354 4.6577163081 0.6867641844 0.7159519021 0.0854192648 16.7749854491 5.3649919416
0.006999999999999999 0.001 0.7936 0.1984 0.0157860871 0.0101423891 16.9186662223 5.9873028523 4.3996823495 0.5272118167 0.7283403993 0.0656512433 22.0624750582 6.5903083014
0.006999999999999999 0.0015 0.7932 0.1983 0.0194091235 0.0061240492 26.0072059285 10.1502969705 4.2821887781 0.3205663834 0.6565903529 0.0491436415 30.9653941830 10.5261310446
0.006999999999999999 0.002 0.7928 0.1982 0.0183739702 0.0055262061 35.4520476209 11.9673650294 4.3761836352 0.4930573431 0.7329860858 0.0485325956 40.5795913121 12.5144811742
0.006999999999999999 0.0025 0.7924 0.1981 0.0175976053 0.0087530150 35.2987383997 7.5720807908 4.1705698853 0.3029188954 0.7066605292 0.0979614320 40.1935664195 7.9817141332
0.0 0.0015 0.7988 0.1997 0.0000000000 0.0000000000 24.9815956298 7.8042808951 4.3843178055 0.1517625110 0.7118224030 0.0635057348 30.0777358383 8.0195491409
0.0005 0.0045 0.7959999999999999 0.19899999999999998 0.0007763649 0.0012677986 42.6242220630 9.8521152139 4.1601762232 0.3969962382 0.7180166516 0.0476907980 47.5031913027 10.2980700487
0.006999999999999999 0.003 0.792 0.198 0.0147509338 0.0047998082 38.4898414469 10.5775285503 4.0304813963 0.2582930173 0.7195652138 0.0657323644 43.2546389908 10.9063537402
0.006999999999999999 0.0035 0.7916 0.1979 0.0194091235 0.0112207939 39.6971515633 9.2623140868 4.2153078221 0.3002537250 0.7350508353 0.1157641560 44.6669193442 9.6895527617
0.006999999999999999 0.004 0.7912 0.1978 0.0196679118 0.0075714933 48.6316722835 7.5583606366 4.0462978386 0.1426568016 0.7257594624 0.0545695764 53.4233974963 7.7631585079
0.006999999999999999 0.0045 0.7908 0.1977 0.0131982040 0.0030179644 51.3394254252 13.8287478754 4.0481054321 0.4306532016 0.7009824679 0.0757653365 56.1017115292 14.3381843779
0.006999999999999999 0.005 0.7904 0.1976 0.0139745689 0.0038033959 55.5149724061 6.4150348001 3.8357132069 0.3348880842 0.7061443418 0.0806046063 60.0708045237 6.8343308865
0.006999999999999999 0.0055 0.79 0.1975 0.0173388170 0.0070588041 50.3116858317 5.2660060510 4.3138216627 0.5499541668 0.7128547778 0.0795263688 55.3557010892 5.9025453907
0.006999999999999999 0.006 0.7896 0.1974 0.0175976053 0.0093450893 61.8318801285 8.6818813153 3.9324194541 0.4363999951 0.6514284790 0.1019702015 66.4333256669 9.2295966012
0.006999999999999999 0.0065 0.7892 0.1973 0.0191503352 0.0034332149 49.2938829470 9.9763677493 4.0720560447 0.5917446285 0.6865292212 0.0433105517 54.0716185481 10.6148561444
0.006999999999999999 0.006999999999999999 0.7888 0.1972 0.0188915468 0.0137523528 58.1751712987 11.0056655438 3.8230600530 0.5813387323 0.6844644716 0.1001669566 62.7015873701 11.7009235855
0.006999999999999999 0.0075 0.7884 0.1971 0.0191503352 0.0052782666 63.5402842732 10.2238935270 3.8569524294 0.1723623486 0.7329860858 0.0684799950 68.1493731236 10.4700141372
0.0005 0.005 0.7956 0.1989 0.0010351533 0.0019365944 47.1972373951 5.7208365800 4.2225381957 0.5122893197 0.7030472175 0.0989465377 52.1238579616 6.3340090318
0.006999999999999999 0.008 0.7879999999999999 0.19699999999999998 0.0165624520 0.0098747327 61.3719524652 9.8742841568 3.9111802316 0.5683940027 0.6834320969 0.1147469578 65.9831272457 10.5672998500
0.006999999999999999 0.0085 0.7876 0.1969 0.0181151819 0.0078494382 66.2381007061 17.2249549888 3.8917486025 0.2411901353 0.6638169763 0.0747599020 70.8117814668 17.5487544643
0.006999999999999999 0.009000000000000001 0.7872 0.1968 0.0219970066 0.0124648958 63.5026667329 9.1654249201 3.8108587976 0.3698019810 0.7340184605 0.1108349397 68.0695409976 9.6585267366
0.006999999999999999 0.0095 0.7868 0.1967 0.0165624520 0.0068273046 70.0019840378 7.0487204802 3.7362955696 0.3279001342 0.7205975885 0.0953704213 74.4754396479 7.4788183403
0.006999999999999999 0.01 0.7864 0.1966 0.0163036637 0.0127412186 70.3213782485 13.8417687240 4.0051750887 0.3001312763 0.7097576535 0.1027718582 75.0526146544 14.2574130771
0.0075 0.0 0.794 0.1985 0.0183739702 0.0085674176 0.0000000000 0.0000000000 4.7765655745 0.5203075276 0.7061443418 0.0675870460 5.5010838865 .5964619912
0.0075 0.0005 0.7936 0.1984 0.0144921455 0.0073924729 10.4519981034 3.3639155096 4.4403532011 0.2147615715 0.7004662806 0.0806046063 15.6073097306 3.6666741603
0.0075 0.001 0.7932 0.1983 0.0129394156 0.0075003979 20.3759311117 5.9051444322 4.5221468027 0.5533243894 0.7200814012 0.0363536670 25.6310987312 6.5023228865
0.0075 0.0015 0.7928 0.1982 0.0207030650 0.0080182626 27.7972330382 5.4729150898 4.4123355033 0.6658865965 0.7360832101 0.0809871522 32.9663548166 6.2278071011
0.0075 0.002 0.7924 0.1981 0.0186327585 0.0012677986 29.6703026426 4.9850718480 4.3784431269 0.3579468557 0.6829159095 0.0672709215 34.7502944375 5.4115574238
0.0005 0.0055 0.7952 0.1988 0.0005175766 0.0012677986 51.5445474849 10.6228175358 4.0517206189 0.8504693357 0.7066605292 0.0462153494 56.3034462096 11.5207700195
0.0075 0.0025 0.792 0.198 0.0204442767 0.0075714933 38.5388152259 12.2972915905 4.3011685089 0.2532824752 0.7309213362 0.0377064196 43.5913493477 12.5958519786
0.0075 0.003 0.7916 0.1979 0.0181151819 0.0054283894 33.5747194270 5.2741644466 4.0657294678 0.3383460464 0.6906587203 0.0423902685 38.3492227970 5.6603291509
0.0075 0.0035 0.7912 0.1978 0.0199267001 0.0038731888 39.9476985775 12.5128237522 3.9025941629 0.5370590896 0.7082090913 0.0572572582 44.5784285318 13.1110132888
0.0075 0.004 0.7908 0.1977 0.0170800286 0.0088745905 46.5946469842 14.9944362280 3.9545624733 0.2949120633 0.7386641470 0.0925344175 51.3049536331 15.3907572993
0.0075 0.0045 0.7904 0.1976 0.0196679118 0.0111489417 49.0035890977 7.7839185030 3.9482358964 0.4767611133 0.7040795922 0.0964262351 53.6755724981 8.3682547931
0.0075 0.005 0.79 0.1975 0.0178563936 0.0064229570 55.7896514273 7.8284136799 4.0029155969 0.2976854451 0.7102738409 0.0463305136 60.5206972587 8.1788525956
0.0075 0.0055 0.7896 0.1974 0.0188915468 0.0133570875 50.5210664809 2.6973420008 3.8881334156 0.3590405632 0.7231785255 0.1196129919 55.1512699688 3.1893526434
0.0075 0.006 0.7892 0.1973 0.0196679118 0.0116195664 56.6860845120 15.1296758534 3.9554662700 0.6286982930 0.7185328390 0.0772282573 61.3797515328 15.8472219701
0.0075 0.0065 0.7888 0.1972 0.0134569923 0.0082812260 57.6151667826 8.5380819028 4.0499130255 0.4571246119 0.7531173938 0.0645873986 62.4316541942 9.0680751393
0.0075 0.006999999999999999 0.7884 0.1971 0.0222557949 0.0084096248 58.6599407340 12.1582688928 3.9071131464 0.4512145638 0.6762054735 0.0966801195 63.2655151488 12.7145732009
0.0005 0.006 0.7948 0.1987 0.0015527299 0.0019365944 57.5534172352 17.2023943572 4.1054965227 0.3317931127 0.6684626627 0.0678545938 62.3289291505 17.6039786581
0.0075 0.0075 0.7879999999999999 0.19699999999999998 0.0201854884 0.0094873363 64.8767716037 10.9997463727 3.8212524596 0.4727850309 0.7180166516 0.1390605365 69.4362262033 11.6210792764
0.0075 0.008 0.7876 0.1969 0.0209618533 0.0064229570 57.0352888490 6.7629693365 4.0765750282 0.4422549801 0.7267918372 0.0346422887 61.8596175677 7.2462895623
0.0075 0.0085 0.7872 0.1968 0.0194091235 0.0108567789 63.2336658310 11.0622251571 3.7941385586 0.2921011659 0.7056281544 0.0803397202 67.7528416675 11.4455228221
0.0075 0.009000000000000001 0.7868 0.1967 0.0170800286 0.0057634894 66.4453520606 4.7102844565 3.7805816080 0.4091255180 0.7128547778 0.0813809970 70.9558684750 5.2065544609
0.0075 0.0095 0.7864 0.1966 0.0191503352 0.0068273046 70.4022914485 11.0376749905 3.7765145228 0.3587241867 0.7061443418 0.1041931619 74.9041006483 11.5074196437
0.0075 0.01 0.7859999999999999 0.1965 0.0194091235 0.0063389932 61.9163421531 5.7223111877 3.8461068690 0.1875329157 0.6808511599 0.0735381353 66.4627093055 5.9897212319
0.008 0.0 0.7936 0.1984 0.0178563936 0.0079173999 0.0000000000 0.0000000000 4.4304114374 0.3051488582 0.7324698984 0.0842129304 5.1807377294 .3972791885
0.008 0.0005 0.7932 0.1983 0.0212206417 0.0099018239 11.9836707848 5.9693033497 4.5854125719 0.1700867595 0.7396965218 0.0772972296 17.3300005202 6.2265891627
0.008 0.001 0.7928 0.1982 0.0204442767 0.0064229570 20.4838153785 6.8590470785 4.4792164593 0.4891669719 0.6927234698 0.0859789078 25.6761995843 7.4406159152
0.008 0.0015 0.7924 0.1981 0.0173388170 0.0101687673 28.8562022878 8.2324951453 4.2736027094 0.4291045525 0.6777540356 0.0436292863 33.8248978498 8.7153977514
0.0005 0.0065 0.7944 0.1986 0.0005175766 0.0012677986 57.9090094564 10.5272559624 3.9843877645 0.3402959618 0.6860130338 0.1073073993 62.5799278313 10.9761271221
0.008 0.002 0.792 0.198 0.0230321598 0.0107825013 36.3158315195 9.6095201269 4.2532672836 0.5097974240 0.6947882193 0.0601441374 41.2869191822 10.1902441896
0.008 0.0025 0.7916 0.1979 0.0170800286 0.0064229570 31.7087474717 6.9116964043 4.2180192122 0.3307994707 0.7133709652 0.0839086370 36.6572176777 7.3328274690
0.008 0.003 0.7912 0.1978 0.0186327585 0.0058097832 36.8389282602 4.9126348561 4.1547534430 0.1982469363 0.7205975885 0.0549588080 41.7329120502 5.1716503836
0.008 0.0035 0.7908 0.1977 0.0227733715 0.0152311818 43.7428115653 10.6376935892 4.2604976572 0.5250397677 0.6978853436 0.0498969272 48.7239679376 11.2278614659
0.008 0.004 0.7904 0.1976 0.0199267001 0.0122042768 49.0376578135 21.0716964796 3.9934257315 0.5051051246 0.6968529689 0.1110462920 53.7478632140 21.7000521730
0.008 0.0045 0.79 0.1975 0.0214794300 0.0143248156 50.6694073476 12.1950686166 3.9861953579 0.1943982461 0.7169842769 0.1212062498 55.3940664124 12.5249979281
0.008 0.005 0.7896 0.1974 0.0227733715 0.0148752639 51.5360303060 9.0563421851 4.3540406160 0.3932710150 0.6916910950 0.0676973408 56.6045353885 9.5321858048
0.008 0.0055 0.7892 0.1973 0.0186327585 0.0077808828 49.2080013925 11.7913020850 3.9993004101 0.4799577480 0.7004662806 0.0818511094 53.9264008417 12.3608918252
0.008 0.006 0.7888 0.1972 0.0225145832 0.0026391333 55.8769525116 8.8182049669 3.9120840283 0.1779951829 0.7216299633 0.1209509765 60.5331810864 9.1197902596
0.008 0.0065 0.7884 0.1971 0.0227733715 0.0097656162 54.5830510759 9.6322850827 3.9857434596 0.4378239747 0.7242109002 0.0766742454 59.3157788072 10.1565489190
0.0005 0.006999999999999999 0.794 0.1985 0.0007763649 0.0020703065 55.6838964554 12.8082528159 3.9762535942 0.1863750648 0.7020148427 0.0423147737 60.3629412572 13.0390129609
0.008 0.006999999999999999 0.7879999999999999 0.19699999999999998 0.0186327585 0.0070588041 59.3782228256 5.0218551562 3.6725779020 0.3371125356 0.7025310301 0.0568650166 63.7719645162 5.4228915125
0.008 0.0075 0.7876 0.1969 0.0222557949 0.0084096248 61.6381143074 7.1354168715 3.9500434898 0.2522127248 0.7102738409 0.0723693976 66.3206874330 7.4684086187
0.008 0.008 0.7872 0.1968 0.0240673131 0.0111729438 65.5183990847 7.9492935097 3.8203486629 0.2506859010 0.7335022732 0.0967021649 70.0963173339 8.3078545194
0.008 0.0085 0.7868 0.1967 0.0207030650 0.0128875540 68.3936567458 9.8370030854 3.9071131464 0.1791114380 0.7025310301 0.0967021649 73.0240039873 10.1257042423
0.008 0.009000000000000001 0.7864 0.1966 0.0137157806 0.0089047250 62.8163240624 10.3449706424 3.6847791575 0.6055802115 0.6870454086 0.0249484636 67.2018644091 10.9844040425
0.008 0.0095 0.7859999999999999 0.1965 0.0219970066 0.0109794583 67.3268800821 8.2969285138 3.8113106959 0.5577194636 0.6829159095 0.0828862578 71.8431036941 8.9485136935
0.008 0.01 0.7856 0.1964 0.0204442767 0.0041406130 65.9868439271 12.1052548026 3.8777397536 0.2750483687 0.7247270876 0.0875633964 70.6097550450 12.4720071807
0.0085 0.0 0.7932 0.1983 0.0219970066 0.0061240492 0.0000000000 0.0000000000 4.7679795059 0.3082781529 0.7107900282 0.0830147438 5.5007665407 .3974169459
0.0085 0.0005 0.7928 0.1982 0.0209618533 0.0100094556 12.9943760204 2.7127456376 4.6202087450 0.7456098215 0.6978853436 0.0713459854 18.3334319623 3.5397109001
0.0085 0.001 0.7924 0.1981 0.0196679118 0.0098747327 21.1041499121 5.4307404296 4.5275695829 0.2982720828 0.7025310301 0.0494463329 26.3539184369 5.7883335780
0.0005 0.0075 0.7936 0.1984 0.0010351533 0.0019365944 63.8000582313 8.2639576832 3.8090512041 0.2848522897 0.7144033399 0.0596994756 68.3245479286 8.6104460429
0.0085 0.0015 0.792 0.198 0.0201854884 0.0140415019 23.6791770151 8.3865103658 4.4182101819 0.1814494278 0.6823997221 0.0924883346 28.7999724075 8.6744896301
0.0085 0.002 0.7916 0.1979 0.0209618533 0.0133370167 32.3418577737 10.5615314262 4.1375813056 0.3686382787 0.7185328390 0.0709715419 37.2189337716 11.0144782635
0.0085 0.0025 0.7912 0.1978 0.0204442767 0.0034332149 33.9423776517 4.5345671018 4.1782521573 0.3355679221 0.7149195273 0.0485325956 38.8559936130 4.9221008344
0.0085 0.003 0.7908 0.1977 0.0207030650 0.0054283894 41.3104472097 5.2529712212 4.1258319485 0.2529500770 0.7159519021 0.0872707861 46.1729341253 5.5986204737
0.0085 0.0035 0.7904 0.1976 0.0222557949 0.0057634894 44.8259128220 5.7533079745 3.9758016958 0.3275387183 0.7329860858 0.0903549119 49.5569563985 6.1769650941
0.0085 0.004 0.79 0.1975 0.0207030650 0.0106071644 40.4949273251 7.4400798803 4.0191839376 0.5383351848 0.7190490264 0.0748453908 45.2538633541 8.0638676203
0.0085 0.0045 0.7896 0.1974 0.0186327585 0.0087530150 43.1636433966 15.0668399472 4.0033674953 0.3450255011 0.7515688316 0.0385450638 47.9372124820 15.4591635271
0.0085 0.005 0.7892 0.1973 0.0196679118 0.0136349764 55.4872915746 7.0588618076 4.0128573606 0.2678503351 0.7061443418 0.0791367618 60.2259611888 7.4194838809
0.0085 0.0055 0.7888 0.1972 0.0209618533 0.0068273046 52.7064326469 5.8198427307 3.9373903360 0.4318654259 0.7365993975 0.0924883346 57.4013842337 6.3510237958
0.0085 0.006 0.7884 0.1971 0.0217382183 0.0153013719 54.5227210583 4.8571523308 3.9170549101 0.3044681701 0.6922072824 0.0598777366 59.1537214691 5.2367996094
0.0005 0.008 0.7932 0.1983 0.0007763649 0.0020703065 64.4842716070 11.0909243344 4.0340965832 0.2748879508 0.6834320969 0.0874415944 69.2025766520 11.4553241861
0.0085 0.0065 0.7879999999999999 0.19699999999999998 0.0214794300 0.0084414193 53.5751848999 14.0743920346 3.9342270475 0.4500272337 0.7200814012 0.0652931134 58.2509727786 14.5981538010
0.0085 0.006999999999999999 0.7876 0.1969 0.0194091235 0.0091128769 63.4962788487 7.8477001125 3.8384245970 0.2126977579 0.6984015310 0.0812630440 68.0525141002 8.1507737913
0.0085 0.0075 0.7872 0.1968 0.0222557949 0.0164813823 61.1732182896 11.3363296340 3.8799992453 0.2544215812 0.6953044067 0.0679801344 65.7707777365 11.6752127319
0.0085 0.008 0.7868 0.1967 0.0212206417 0.0060359288 61.3243982160 14.0979733958 3.8357132069 0.2291191490 0.7020148427 0.0572013883 65.8833469073 14.3903298619
0.0085 0.0085 0.7864 0.1966 0.0219970066 0.0114570470 66.5638828010 6.8467892331 3.7864562866 0.4065417818 0.6947882193 0.0635057348 71.0671243135 7.3282937967
0.0085 0.009000000000000001 0.7859999999999999 0.1965 0.0230321598 0.0050180916 69.7194976026 3.5048717453 3.9048536547 0.3497985152 0.6942720319 0.0510999440 74.3416554490 3.9107882961
0.0085 0.0095 0.7856 0.1964 0.0238085248 0.0062539022 62.2946468516 10.0131832781 3.7896195750 0.3421130188 0.7128547778 0.0336750459 66.8209297292 10.3952252450
0.0085 0.01 0.7852 0.1963 0.0173388170 0.0053287775 70.7529153154 10.2689174132 3.6870386493 0.3067108383 0.7412450839 0.0768686038 75.1985378656 10.6578256328
0.009000000000000001 0.0 0.7928 0.1982 0.0266551962 0.0136546092 0.0000000000 0.0000000000 4.5605581626 0.6037646096 0.7066605292 0.0867071895 5.2938738880 .7041264083
0.009000000000000001 0.0005 0.7924 0.1981 0.0225145832 0.0079511630 11.3313968301 3.9892374641 4.5384151433 0.6294579067 0.7071767165 0.1325305455 16.5995032731 4.7591770793
0.0005 0.0085 0.7928 0.1982 0.0007763649 0.0012677986 64.9385211511 5.7574974758 3.8140220860 0.2850185632 0.6958205941 0.0754128393 69.4491401961 6.1191966769
0.009000000000000001 0.001 0.792 0.198 0.0201854884 0.0038731888 19.0089238900 3.2341382000 4.2948419319 0.3047738638 0.7154357147 0.0147452610 24.0393870250 3.5575305136
0.009000000000000001 0.0015 0.7916 0.1979 0.0217382183 0.0109060162 25.8084717530 5.1759619758 4.2943900336 0.5181412187 0.7092414661 0.0584364245 30.8338414710 5.7634456352
0.009000000000000001 0.002 0.7912 0.1978 0.0191503352 0.0050180916 28.2855512981 9.2579767603 4.2288647726 0.4001033588 0.7020148427 0.0749450044 33.2355812486 9.7380432151
0.009000000000000001 0.0025 0.7908 0.1977 0.0245848897 0.0103515325 34.2433179747 14.9066883706 4.3278305116 0.5784270655 0.7009824679 0.0544913965 39.2967158439 15.5499583651
0.009000000000000001 0.003 0.7904 0.1976 0.0225145832 0.0109305517 39.4572510228 8.2159801269 4.2939381352 0.4564898119 0.6989177184 0.0686665047 44.4726214596 8.7520669952
0.009000000000000001 0.0035 0.79 0.1975 0.0227733715 0.0050711945 37.4287429025 8.8087772383 4.3734722451 0.4244824364 0.7205975885 0.0509328137 42.5455861076 9.2892636829
0.009000000000000001 0.004 0.7896 0.1974 0.0201854884 0.0031054598 48.7970475081 9.6937065320 4.3165330528 0.4322907909 0.7190490264 0.0441151508 53.8528150757 10.1732179335
0.009000000000000001 0.0045 0.7892 0.1973 0.0204442767 0.0059913826 44.6576985377 5.7184264494 3.9762535942 0.3691475733 0.6854968464 0.0466971307 49.3398932550 6.1402625360
0.009000000000000001 0.005 0.7888 0.1972 0.0248436780 0.0087223563 48.5926352133 11.0493493443 4.0860648936 0.3851340651 0.7231785255 0.0640904376 53.4267223104 11.5072962033
0.009000000000000001 0.0055 0.7884 0.1971 0.0248436780 0.0050180916 49.5039733611 4.5486675332 4.1633395117 0.3216246634 0.7273080245 0.0982330496 54.4194645753 4.9735433378
0.0005 0.009000000000000001 0.7924 0.1981 0.0015527299 0.0025355973 62.1534036340 7.9501596372 4.0273181079 0.3754250096 0.7226623381 0.1003582977 66.9049368099 8.4284785418
0.009000000000000001 0.006 0.7879999999999999 0.19699999999999998 0.0209618533 0.0175823758 53.7512065983 3.8638819582 4.0255105145 0.4142860548 0.7009824679 0.1261273004 58.4986614340 4.4218776892
0.009000000000000001 0.0065 0.7876 0.1969 0.0225145832 0.0084414193 58.3646785303 7.3793905370 4.0354522782 0.1007642129 0.6849806590 0.0553645562 63.1076260507 7.5439607254
0.009000000000000001 0.006999999999999999 0.7872 0.1968 0.0269139845 0.0091714812 58.2525356742 7.0184038120 3.8840663305 0.2334701246 0.7180166516 0.0991509841 62.8815326408 7.3601964019
0.009000000000000001 0.0075 0.7868 0.1967 0.0232909482 0.0092586921 63.7787652839 11.6901408860 3.7634094707 0.2152213045 0.6756892861 0.1457587411 68.2411549889 12.0603796237
0.009000000000000001 0.008 0.7864 0.1966 0.0269139845 0.0077463776 59.0687653237 10.5475733358 3.8863258222 0.3808299458 0.7257594624 0.0671757940 63.7077645928 11.0033254532
0.009000000000000001 0.0085 0.7859999999999999 0.1965 0.0209618533 0.0094590580 66.0060075797 7.4285361562 3.6883943443 0.1769596093 0.6844644716 0.1001669566 70.3998282489 7.7151217801
0.009000000000000001 0.009000000000000001 0.7856 0.1964 0.0245848897 0.0182990971 69.9288782518 11.9211294918 3.7900714734 0.4923875811 0.6700112249 0.0298497378 74.4135458398 12.4616659078
0.009000000000000001 0.0095 0.7852 0.1963 0.0209618533 0.0068273046 70.4434578135 15.3712313483 3.6178982015 0.0903525523 0.6942720319 0.0515153975 74.7765899002 15.5199266027
0.009000000000000001 0.01 0.7848 0.1962 0.0219970066 0.0094022463 68.3056458966 17.1704760963 3.7503044185 0.2972570731 0.7438260208 0.1017504717 72.8217733425 17.5788858874
0.0095 0.0 0.7924 0.1981 0.0240673131 0.0143248156 0.0000000000 0.0000000000 4.7295681460 0.8717511585 0.6911749076 0.0699733840 5.4448103667 .9560493581
0.0 0.002 0.7984 0.1996 0.0000000000 0.0000000000 31.6853252296 12.9475350379 4.2898710501 0.2334456322 0.7020148427 0.0658619502 36.6772111224 13.2468426203
0.0005 0.0095 0.792 0.198 0.0015527299 0.0038033959 68.0394840544 8.0248352552 3.7403626547 0.5551739994 0.7051119670 0.0731020484 72.4865114060 8.6569146989
0.0095 0.0005 0.792 0.198 0.0191503352 0.0128250433 10.1808679067 2.5424345866 4.3553963110 0.5499482256 0.6875615959 0.1000178827 15.2429761488 3.2052257382
0.0095 0.001 0.7916 0.1979 0.0256200430 0.0068273046 16.6205649590 6.2417012130 4.1800597507 0.6680824635 0.7113062156 0.0756245348 21.5375509683 6.9922355159
0.0095 0.0015 0.7912 0.1978 0.0243261014 0.0098747327 22.8097149971 3.7670925021 4.3635304813 0.5242986915 0.7071767165 0.0536437666 27.9047482963 4.3549096929
0.0095 0.002 0.7908 0.1977 0.0212206417 0.0146026336 27.3074952485 16.8458705482 4.3377722753 0.6188097429 0.7273080245 0.0473543903 32.3937961900 17.5266373150
0.0095 0.0025 0.7904 0.1976 0.0276903495 0.0105565333 40.8008360024 6.9527014500 4.1886458193 0.6025647254 0.7371155848 0.0634385685 45.7542877560 7.6292612772
0.0095 0.003 0.79 0.1975 0.0245848897 0.0096829720 37.4947510394 10.5983294582 4.3743760418 0.6745315203 0.7407288965 0.0910599024 42.6344408674 11.3736038529
0.0095 0.0035 0.7896 0.1974 0.0243261014 0.0055262061 38.6396018435 8.1392738149 4.1416483908 0.2587606421 0.6710435996 0.0984281502 43.4766199353 8.5019888133
0.0095 0.004 0.7892 0.1973 0.0253612547 0.0136546092 44.5363287376 13.8859831092 4.0566915007 0.4028399436 0.7113062156 0.0880004876 49.3296877086 14.3904781496
0.0095 0.0045 0.7888 0.1972 0.0253612547 0.0076067918 44.0991135514 14.0571979768 4.2614014539 0.8019839928 0.7479555199 0.0967021649 49.1338317799 14.9634909263
0.0095 0.005 0.7884 0.1971 0.0181151819 0.0073196388 48.0418576411 10.8994312014 4.0639218744 0.0930778974 0.7066605292 0.0449290638 52.8305552266 11.0447578014
0.0005 0.01 0.7916 0.1979 0.0012939416 0.0016367210 67.4624451804 11.1427208668 3.8492701574 0.4598327198 0.7020148427 0.0945060020 72.0150241221 11.6986963096
0.0095 0.0055 0.7879999999999999 0.19699999999999998 0.0284667144 0.0122480984 54.2863693424 3.5626720313 4.0937471655 0.2862397071 0.7180166516 0.0610237416 59.1265998739 3.9221835784
0.0095 0.006 0.7876 0.1969 0.0207030650 0.0086607135 54.0940230511 6.6371716607 3.9699270173 0.3304486417 0.6932396572 0.0403287396 58.7778927906 7.0166097555
0.0095 0.0065 0.7872 0.1968 0.0253612547 0.0122042768 53.9080646440 8.4558874055 3.7982056437 0.3819543671 0.7164680895 0.0806706919 58.4480996319 8.9307167413
0.0095 0.006999999999999999 0.7868 0.1967 0.0251024663 0.0154060576 59.3803521203 5.2344199423 3.8465587673 0.2250363046 0.7107900282 0.0926034988 63.9628033821 5.5674658033
0.0095 0.0075 0.7864 0.1966 0.0243261014 0.0079173999 60.2100673032 8.9450998101 3.9166030118 0.2370050687 0.7175004642 0.0884474694 64.8684968806 9.2784697481
0.0095 0.008 0.7859999999999999 0.1965 0.0248436780 0.0064229570 64.7121061440 7.1654476962 3.7290651959 0.2795874320 0.6602036646 0.0892511722 69.1262186825 7.5407092574
0.0095 0.0085 0.7856 0.1964 0.0214794300 0.0108073172 67.9614099140 9.6579948070 3.7385550613 0.2477062584 0.7298889615 0.0522752830 72.4513333668 9.9687836656
0.0095 0.009000000000000001 0.7852 0.1963 0.0207030650 0.0112207939 62.5402255113 6.1662166541 3.7936866602 0.5104731468 0.7324698984 0.0395009845 67.0870851349 6.7274115793
0.0095 0.0095 0.7848 0.1962 0.0212206417 0.0058097832 68.5916811564 10.1812168454 3.6450121026 0.3433166681 0.7004662806 0.1251943307 72.9583801813 10.6555376274
0.0095 0.01 0.7844 0.1961 0.0261376196 0.0124002546 72.9361521866 8.5318553647 3.6883943443 0.3424495129 0.6669141006 0.0906258064 77.3175982511 8.9773309386
0.001 0.0 0.7992 0.1998 0.0007763649 0.0020703065 0.0000000000 0.0000000000 4.4114317066 0.5431705396 0.7138871525 0.0727512969 5.1260952240 .6179921430
0.01 0.0 0.792 0.198 0.0217382183 0.0094590580 0.0000000000 0.0000000000 4.6328618988 0.6540803651 0.7221461507 0.0757512681 5.3767462678 .7392906912
0.01 0.0005 0.7916 0.1979 0.0261376196 0.0066282149 10.9005695281 6.4848398269 4.4751493741 0.3166463067 0.7020148427 0.0382118149 16.1038713645 6.8463261634
0.01 0.001 0.7912 0.1978 0.0222557949 0.0041406130 18.3751038230 5.2221864943 4.3079469841 0.4392173017 0.6689788501 0.0362656079 23.3742854521 5.7018100169
0.01 0.0015 0.7908 0.1977 0.0240673131 0.0035103755 27.6574093504 11.6248924597 4.2478445034 0.5576579461 0.6942720319 0.1083255846 32.6235931988 12.2943863659
0.01 0.002 0.7904 0.1976 0.0165624520 0.0070207509 33.5747194270 6.9683595692 4.3431950555 0.5384338042 0.6823997221 0.0968783475 38.6168766566 7.6106924718
0.01 0.0025 0.79 0.1975 0.0232909482 0.0086607135 29.6099726250 12.7792092197 4.3481659374 0.3499642749 0.6906587203 0.0535045094 34.6720882309 13.1913387175
0.01 0.003 0.7896 0.1974 0.0248436780 0.0082488140 40.5737112304 6.8887999575 4.3138216627 0.7821387947 0.6937558446 0.0969773096 45.6061324157 7.7761648758
0.01 0.0035 0.7892 0.1973 0.0227733715 0.0062539022 45.6939553101 5.9408881766 4.0914876738 0.4148456402 0.6885939707 0.0842129304 50.4968103261 6.4462006494
0.01 0.004 0.7888 0.1972 0.0245848897 0.0088140123 44.7350629131 16.3917274520 4.1073041161 0.3341041936 0.7231785255 0.0890120207 49.5901304444 16.8236576786
0.01 0.0045 0.7884 0.1971 0.0284667144 0.0088140123 51.1598549023 5.4713953645 4.0300294980 0.4005420609 0.6896263455 0.0259945325 55.9079774602 5.9067459702
0.001 0.0005 0.7988 0.1997 0.0002587883 0.0010351533 10.9247015352 4.3715817083 4.7693352009 0.5824084467 0.7051119670 0.1406987057 16.3994074914 5.0957240140
0.01 0.005 0.7879999999999999 0.19699999999999998 0.0269139845 0.0130322464 46.9296560230 16.4164349689 3.9776092892 0.8114040963 0.7185328390 0.0662330973 51.6527121357 17.3071044089
0.01 0.0055 0.7876 0.1969 0.0248436780 0.0068273046 54.1330601213 16.0859297148 3.9116321299 0.4275579361 0.7040795922 0.0510373343 58.7736155214 16.5713522898
0.01 0.006 0.7872 0.1968 0.0251024663 0.0133570875 55.3424995324 13.7215982356 4.0481054321 0.4236059569 0.6947882193 0.0880489194 60.1104956501 14.2466101994
0.01 0.0065 0.7868 0.1967 0.0287255027 0.0112684408 57.8493892038 4.4992579481 3.9224776904 0.4682766004 0.6937558446 0.0751863738 62.4943482415 5.0539893631
0.01 0.006999999999999999 0.7864 0.1966 0.0238085248 0.0104288800 60.5684985841 12.2522540971 3.7909752701 0.4674595216 0.7175004642 0.1097429432 65.1007828432 12.8398854419
0.01 0.0075 0.7859999999999999 0.1965 0.0289842910 0.0100361831 59.2682092641 8.2651231455 4.0643737727 0.4306038828 0.7087252787 0.0577207371 64.0702926065 8.7634839485
0.01 0.008 0.7856 0.1964 0.0240673131 0.0087530150 61.2349678370 11.8146726292 3.9111802316 0.3150609898 0.7154357147 0.0774212248 65.8856510964 12.2159078588
0.01 0.0085 0.7852 0.1963 0.0217382183 0.0055262061 63.4515636592 18.5220687859 3.6626361383 0.0691271554 0.6891101581 0.0503646546 67.8250481739 18.6470868020
0.01 0.009000000000000001 0.7848 0.1962 0.0207030650 0.0036598194 61.9191812128 8.9227329214 3.8949118909 0.0707852285 0.6901425329 0.1319906383 66.5249387016 9.1291686076
0.01 0.0095 0.7844 0.1961 0.0245848897 0.0143621685 67.2360301733 14.0718335970 3.7371993663 0.2901032556 0.6808511599 0.0504069601 71.6786655892 14.4267059812
0.001 0.001 0.7984 0.1996 0.0007763649 0.0020703065 18.4453705494 5.2681955319 4.5293771763 0.3584736190 0.7133709652 0.0270395488 23.6888950558 5.6557790062
0.01 0.01 0.784 0.196 0.0245848897 0.0075003979 75.8454785635 9.0458718080 3.5510172455 0.2592116675 0.7071767165 0.0535443341 80.1282574152 9.3661282075
0.001 0.0015 0.7979999999999999 0.1995 0.0033642481 0.0012677986 23.8204202327 4.8177646068 4.5343480582 0.7679794108 0.6947882193 0.0481356845 29.0529207583 5.6351475007
0.001 0.002 0.7976 0.1994 0.0025878831 0.0032734420 31.1693261381 9.9035367905 4.3133697643 0.5853993875 0.6947882193 0.0462153494 36.1800720048 10.5384249694
0.001 0.0025 0.7972 0.1993 0.0018115182 0.0026391333 35.3335168805 6.5173250141 4.3761836352 0.2644188511 0.7190490264 0.1286787958 40.4305610603 6.9130617943
0.001 0.003 0.7968 0.1992 0.0031054598 0.0020703065 36.8467356742 5.4754200400 4.2532672836 0.3646301684 0.6829159095 0.0801404811 41.7860243271 5.9222609960
0.001 0.0035 0.7964 0.1991 0.0031054598 0.0026391333 41.7575991047 4.9332503200 4.2424217232 0.6099831012 0.7180166516 0.1028962292 46.7211429393 5.6487687837
0.0 0.0025 0.7979999999999999 0.1995 0.0000000000 0.0000000000 34.4768306309 10.1748705467 4.5253100912 0.5808776713 0.7149195273 0.0740868272 39.7170602494 10.8298350452
0.001 0.004 0.7959999999999999 0.19899999999999998 0.0038818247 0.0040091313 43.3410846247 11.8236416715 4.0304813963 0.4324494866 0.6947882193 0.0670169482 48.0702360650 12.3271172376
0.001 0.0045 0.7956 0.1989 0.0023290948 0.0034332149 43.0444028913 12.6242063585 4.3061393907 0.4786488907 0.7304051488 0.0297424286 48.0832765256 13.1360308927
0.001 0.005 0.7952 0.1988 0.0033642481 0.0031054598 48.7452346695 7.6236147616 3.9893586464 0.2684534857 0.7097576535 0.0476460809 53.4477152175 7.9428197880
0.001 0.0055 0.7948 0.1987 0.0012939416 0.0032734420 52.4715004608 7.0359430754 4.0630180776 0.2724673508 0.6870454086 0.1323454525 57.2228578886 7.4440293207
0.001 0.006 0.7944 0.1986 0.0049169779 0.0050180916 56.9586342384 10.8505557956 3.9536586766 0.5083838378 0.7164680895 0.0663135066 61.6336779824 11.4302712316
0.001 0.0065 0.794 0.1985 0.0020703065 0.0031054598 54.5638874232 8.5927828019 4.1619838166 0.4914610128 0.6875615959 0.1479072778 59.4155031422 9.2352565523
0.001 0.006999999999999999 0.7936 0.1984 0.0028466714 0.0038033959 59.4406821379 8.2625593992 3.9676675255 0.3593884829 0.7128547778 0.0586185266 64.1240511126 8.6843698046
0.001 0.0075 0.7932 0.1983 0.0031054598 0.0038731888 61.9802209953 7.9475378989 3.8452030723 0.3808342356 0.6694950375 0.0840355598 66.4980245649 8.4162808831
0.001 0.008 0.7928 0.1982 0.0025878831 0.0046293461 65.4509714180 10.5020909198 3.7164120421 0.3891933723 0.7355670227 0.0783517360 69.9055383659 10.9742653742
0.001 0.0085 0.7924 0.1981 0.0015527299 0.0019365944 63.9122010875 13.7662915403 3.7584385888 0.2167718286 0.7045957796 0.0861893828 68.3767881858 14.0711893461
0.0 0.003 0.7976 0.1994 0.0000000000 0.0000000000 35.7735711263 11.2599559287 4.2776697946 0.2977787264 0.7035634049 0.0293092633 40.7548043258 11.5870439184
0.001 0.009000000000000001 0.792 0.198 0.0031054598 0.0047998082 62.4209850060 6.7755325877 3.9803206793 0.2980693573 0.7211137759 0.0661525903 67.1255249210 7.1445543435
0.001 0.0095 0.7916 0.1979 0.0023290948 0.0034332149 69.0374135215 10.6480280558 3.8533372426 0.2670501327 0.7066605292 0.1087870270 73.5997403881 11.0272984304
0.001 0.01 0.7912 0.1978 0.0012939416 0.0016367210 73.0965590569 7.4838045892 3.8307423250 0.3009466599 0.6741407240 0.0399036553 77.6027360475 7.8262916254
0.0015 0.0 0.7988 0.1997 0.0038818247 0.0023146730 0.0000000000 0.0000000000 4.7874111350 0.1821413851 0.6953044067 0.1412355092 5.4865973664 .3256915673
0.0015 0.0005 0.7984 0.1996 0.0031054598 0.0035103755 12.0908452866 4.0474950130 4.4358342176 0.5655586855 0.7335022732 0.0642565183 17.2632872372 4.6808205923
0.0015 0.001 0.7979999999999999 0.1995 0.0025878831 0.0046293461 16.1471517623 5.4145117770 4.5817973851 0.1602908360 0.7355670227 0.1295620052 21.4671040532 5.7089939643
0.0015 0.0015 0.7976 0.1994 0.0028466714 0.0025355973 23.4435350641 5.0521563055 4.4850911379 0.4632079342 0.7051119670 0.1276309190 28.6365848404 5.6455307560
0.0015 0.002 0.7972 0.1993 0.0033642481 0.0047998082 31.8989644683 3.6191513524 4.4597848302 0.4220295132 0.7520850190 0.0280076254 37.1141985656 4.0739882992
0.0015 0.0025 0.7968 0.1992 0.0041406130 0.0038033959 39.6488875492 5.8968054906 4.3061393907 0.5611944395 0.7076929039 0.0590713259 44.6668604568 6.5208746519
0.0015 0.003 0.7964 0.1991 0.0025878831 0.0023146730 38.2513604363 12.0096976702 4.1552053413 0.2638405342 0.6947882193 0.0659751291 43.1039418800 12.3418280065
0.0 0.0035 0.7972 0.1993 0.0000000000 0.0000000000 36.4222962564 10.5798495909 4.2008470748 0.7715078858 0.7004662806 0.0296706736 41.3236096118 11.3810281503
0.0015 0.0035 0.7959999999999999 0.19899999999999998 0.0033642481 0.0035103755 41.6227437713 6.2339127040 4.2428736215 0.1770934232 0.6999500932 0.0952026435 46.5689317341 6.5097191462
0.0015 0.004 0.7956 0.1989 0.0033642481 0.0026391333 46.5073459000 12.4939069018 4.1249281518 0.6789588885 0.6911749076 0.1082468453 51.3268132075 13.2837517689
0.0015 0.0045 0.7952 0.1988 0.0046581896 0.0012677986 52.8498051592 4.6562858982 3.9685713222 0.4919394595 0.7164680895 0.0544913965 57.5395027605 5.2039845528
0.0015 0.005 0.7948 0.1987 0.0028466714 0.0025355973 52.7554064258 8.7041450484 3.9283523689 0.2900553845 0.7185328390 0.0600732127 57.4051383051 9.0568092429
0.0015 0.0055 0.7944 0.1986 0.0023290948 0.0019365944 49.9646107894 7.2616816523 4.1561091380 0.2279216882 0.7417612713 0.1382226064 54.8648102935 7.6297625413
0.0015 0.006 0.794 0.1985 0.0028466714 0.0030179644 51.3330375409 6.4611430928 3.8876815173 0.4957438197 0.7273080245 0.0898462659 55.9508737541 7.0497511428
0.0015 0.0065 0.7936 0.1984 0.0028466714 0.0019365944 59.2809850326 6.3203911494 3.8922005008 0.3745536798 0.6741407240 0.0890718688 63.8501729288 6.7859532924
0.0015 0.006999999999999999 0.7932 0.1983 0.0031054598 0.0031054598 66.9244433766 9.4375563382 3.7566309954 0.2989723428 0.7175004642 0.1212765754 71.4016802960 9.8609107162
0.0015 0.0075 0.7928 0.1982 0.0025878831 0.0043303567 60.1859352962 6.4272065552 4.0083383771 0.3012505040 0.7200814012 0.0406446353 64.9169429576 6.7734320512
0.0015 0.008 0.7924 0.1981 0.0036230364 0.0038033959 69.2233719287 13.3305067278 3.7060183800 0.1819394619 0.7283403993 0.0729561069 73.6613537444 13.5892056925
0.0 0.004 0.7968 0.1992 0.0000000000 0.0000000000 42.1174499154 9.0445440567 4.1434559842 0.5061374509 0.6994339058 0.0751580176 46.9603398054 9.6258395252
0.0015 0.0085 0.792 0.198 0.0038818247 0.0043303567 58.2454380250 14.2531006504 3.9306118607 0.3763702911 0.6731083492 0.0800606467 62.8530400596 14.7138619449
0.0015 0.009000000000000001 0.7916 0.1979 0.0036230364 0.0025355973 63.1193936800 7.2873841746 3.7823892014 0.3602851537 0.7371155848 0.0731894737 67.6425215026 7.7233943993
0.0015 0.0095 0.7912 0.1978 0.0049169779 0.0019365944 62.3471694551 11.7537631856 4.0761231298 0.4789184531 0.6901425329 0.0631860590 67.1183520957 12.2978042921
0.0015 0.01 0.7908 0.1977 0.0028466714 0.0019365944 66.7611974467 9.9595212033 3.8257714432 0.2887824938 0.6854968464 0.0796067391 71.2753124077 10.3298470306
0.002 0.0 0.7984 0.1996 0.0036230364 0.0082488140 0.0000000000 0.0000000000 4.6170454565 0.6373183187 0.7149195273 0.0630509737 5.3355880202 .7086181064
0.002 0.0005 0.7979999999999999 0.1995 0.0049169779 0.0030179644 16.0598506780 8.2436297745 4.4521025582 0.6393785197 0.7216299633 0.0720890380 21.2385001774 8.9581152966
0.002 0.001 0.7976 0.1994 0.0049169779 0.0025355973 20.3645748731 9.2815733736 4.3843178055 0.3190107909 0.7257594624 0.1136269021 25.4795691189 9.7167466639
0.002 0.0015 0.7972 0.1993 0.0036230364 0.0041406130 23.1092357903 7.9087310195 4.3346089869 0.6487888122 0.7211137759 0.1010778729 28.1685815895 8.6627383176
0.002 0.002 0.7968 0.1992 0.0046581896 0.0020703065 35.6699454491 8.6168972898 4.1068522177 0.3137567711 0.7066605292 0.0822926385 40.4881163856 9.0150170059
0.002 0.0025 0.7964 0.1991 0.0049169779 0.0041406130 33.7493215955 8.7989450587 4.2492001984 0.4659735997 0.7288565867 0.0862882522 38.7322953585 9.3553475236
0.0 0.0045 0.7964 0.1991 0.0000000000 0.0000000000 47.9758495042 14.0310024632 4.3047836957 0.5585975459 0.7386641470 0.0204920541 53.0192973469 14.6100920632
0.002 0.003 0.7959999999999999 0.19899999999999998 0.0038818247 0.0043303567 42.7867582280 11.6920335610 4.1890977177 0.2961365442 0.7066605292 0.0738274288 47.6863982996 12.0663278907
0.002 0.0035 0.7956 0.1989 0.0054345546 0.0030179644 37.5557908219 9.2296346820 4.1312547287 0.4701706464 0.7304051488 0.0572013883 42.4228852540 9.7600246811
0.002 0.004 0.7952 0.1988 0.0028466714 0.0019365944 39.7141859212 8.3189454722 4.2062698551 0.4392544958 0.7324698984 0.1187186097 44.6557723461 8.8788551721
0.002 0.0045 0.7948 0.1987 0.0043994013 0.0053287775 50.6183042739 9.9423575083 3.9916181381 0.5452643784 0.7381479596 0.0690225728 55.3524697729 10.5619732370
0.002 0.005 0.7944 0.1986 0.0041406130 0.0019365944 52.7156595907 9.4827743716 4.0838054018 0.2403929337 0.6720759744 0.0561292962 57.4756815799 9.7812331959
0.002 0.0055 0.794 0.1985 0.0041406130 0.0025355973 60.4776486752 8.3106174492 4.0481054321 0.3363484014 0.7293727741 0.0875755673 65.2592674944 8.7370770152
0.002 0.006 0.7936 0.1984 0.0033642481 0.0047998082 55.2544886832 5.0599805181 4.0015599019 0.3988703780 0.7076929039 0.0549588080 59.9671057371 5.5186095123
0.002 0.0065 0.7932 0.1983 0.0059521312 0.0026391333 54.1649995423 9.6148962423 4.0200877343 0.2893758889 0.7138871525 0.0783925336 58.9049265603 9.9853037981
0.002 0.006999999999999999 0.7928 0.1982 0.0056933429 0.0012677986 57.8493892038 10.9116036116 3.8320980201 0.5866190652 0.7200814012 0.0933143446 62.4072619680 11.5928048200
0.002 0.0075 0.7924 0.1981 0.0043994013 0.0031054598 66.5880148081 9.3382705468 3.9527548799 0.3460325871 0.6679464753 0.0592514768 71.2131155646 9.7466600705
