# Supplementary material for: Multipressure Sampling for Improving the Performance of MOF-based Electronic Noses
Source: ACS Sens. 2024 Jul 12;9(7):3531–9. doi: 10.1021/acssensors.4c00199 (PMC11287752; doi:10.1021/acssensors.4c00199)
Supplement: Supplementary file 2 — se4c00199_si_002.zip [file se4c00199_si_002.zip › Multiplex_Adsorption_Data/Methane_1bar/XUWVUG.csv]

methane_comp CO2_comp N2_comp O2_comp methane_mass methane_error CO2_mass CO2_error N2_mass N2_error O2_mass O2_error total_mass total_error
0.0 0.0 0.8 0.2 0.0000000000 0.0000000000 0.0000000000 0.0000000000 0.1905418706 0.0355829770 0.1667759032 0.0126299130 .3573177738 .0482128900
0.0 0.0005 0.7996 0.1999 0.0000000000 0.0000000000 0.0148013285 0.0047290868 0.2007402499 0.0390707550 0.1673657384 0.0061155415 .3829073168 .0499153833
0.0 0.005 0.7959999999999999 0.19899999999999998 0.0000000000 0.0000000000 0.1516629273 0.0237356709 0.1898964036 0.0324165861 0.1577809163 0.0087486699 .4993402472 .0649009269
0.002 0.008 0.792 0.198 0.0006653505 0.0010865128 0.2577053216 0.0553257980 0.1880890959 0.0084297106 0.1635318095 0.0138768055 .6099915775 .0787188269
0.002 0.0085 0.7916 0.1979 0.0001478557 0.0003621709 0.2522308576 0.0373294904 0.1926073652 0.0226646264 0.1641216447 0.0274384337 .6091077232 .0877947214
0.002 0.009000000000000001 0.7912 0.1978 0.0002957113 0.0005532252 0.2804142091 0.0489079685 0.1816344255 0.0133809537 0.1529147759 0.0193075325 .6152591218 .0821496799
0.002 0.0095 0.7908 0.1977 0.0000739278 0.0002957113 0.3019065491 0.0536661580 0.1892509366 0.0129196642 0.1616148451 0.0232667372 .6528462586 .0901482707
0.002 0.01 0.7904 0.1976 0.0002957113 0.0005532252 0.3017037911 0.0340633313 0.1886054695 0.0232282057 0.1658911504 0.0399719440 .6564961223 .0978167062
0.0025 0.0 0.7979999999999999 0.1995 0.0008132062 0.0012719025 0.0000000000 0.0000000000 0.2043548653 0.0178242425 0.1598453395 0.0198801590 .3650134110 .0389763040
0.0025 0.0005 0.7976 0.1994 0.0002957113 0.0002957113 0.0137875388 0.0039732276 0.1968674477 0.0198485051 0.1642691035 0.0266635523 .3752198013 .0507809963
0.0025 0.001 0.7972 0.1993 0.0006653505 0.0013551195 0.0263585301 0.0122999047 0.1906709641 0.0421453898 0.1459842123 0.0232031003 .3636790570 .0790035143
0.0025 0.0015 0.7968 0.1992 0.0005174948 0.0003621709 0.0427819220 0.0071857591 0.1941564861 0.0314034144 0.1586656691 0.0218994936 .3961215720 .0608508380
0.0025 0.002 0.7964 0.1991 0.0006653505 0.0009807635 0.0628549565 0.0111793004 0.1895091234 0.0417959721 0.1551266579 0.0141621876 .4081560883 .0681182236
0.0 0.0055 0.7956 0.1989 0.0000000000 0.0000000000 0.1776159416 0.0205736858 0.1922200850 0.0208860209 0.1595504219 0.0128077115 .5293864485 .0542674182
0.0025 0.0025 0.7959999999999999 0.19899999999999998 0.0002957113 0.0005532252 0.0776562849 0.0159445614 0.1895091234 0.0161154908 0.1548317403 0.0130232086 .4222928599 .0456364860
0.0025 0.003 0.7956 0.1989 0.0003696392 0.0004675607 0.0896190025 0.0232456456 0.1997075026 0.0169619110 0.1560114107 0.0243659772 .4457075550 .0650410945
0.0025 0.0035 0.7952 0.1988 0.0004435670 0.0008621393 0.0995541408 0.0297273819 0.1911873377 0.0280272463 0.1430350363 0.0224214973 .4342200818 .0810382648
0.0025 0.004 0.7948 0.1987 0.0001478557 0.0003621709 0.1048258468 0.0149326772 0.1704032990 0.0191650458 0.1529147759 0.0188747264 .4282917774 .0533346203
0.0025 0.0045 0.7944 0.1986 0.0003696392 0.0006612306 0.1388891780 0.0228316587 0.1813762387 0.0159784059 0.1579283751 0.0283703987 .4785634310 .0678416939
0.0025 0.005 0.794 0.1985 0.0004435670 0.0010865128 0.1449719158 0.0333411964 0.1839581068 0.0337129110 0.1536520699 0.0187127483 .4830256595 .0868533685
0.0025 0.0055 0.7936 0.1984 0.0002957113 0.0002957113 0.1516629273 0.0176107834 0.1960928872 0.0303893670 0.1483435531 0.0214378929 .4963950789 .0697337546
0.0025 0.006 0.7932 0.1983 0.0005914227 0.0011064505 0.1680863191 0.0204132022 0.1906709641 0.0303256875 0.1601402571 0.0132022986 .5194889630 .0650476388
0.0025 0.0065 0.7928 0.1982 0.0006653505 0.0007243419 0.1889703853 0.0310053928 0.1878309091 0.0397389688 0.1537995287 0.0130765280 .5312661736 .0845452315
0.0025 0.006999999999999999 0.7924 0.1981 0.0004435670 0.0008621393 0.1995137974 0.0208909549 0.1849908541 0.0385779835 0.1571910811 0.0096650217 .5421392996 .0699960994
0.0 0.006 0.7952 0.1988 0.0000000000 0.0000000000 0.1701138984 0.0250108289 0.1773743430 0.0189270484 0.1473113415 0.0146095881 .4947995829 .0585474654
0.0025 0.0075 0.792 0.198 0.0001478557 0.0003621709 0.2167482209 0.0314999950 0.1913164311 0.0301382655 0.1574859987 0.0329147069 .5656985064 .0949151383
0.0025 0.008 0.7916 0.1979 0.0007392783 0.0006612306 0.2199923477 0.0192353056 0.1751797551 0.0176551460 0.1561588695 0.0085678512 .5520702506 .0461195334
0.0025 0.0085 0.7912 0.1978 0.0001478557 0.0003621709 0.2538529210 0.0380104868 0.1935110190 0.0338057162 0.1546842815 0.0138454312 .6021960772 .0860238051
0.0025 0.009000000000000001 0.7908 0.1977 0.0002217835 0.0005914227 0.2609494484 0.0471968884 0.1856363211 0.0252522018 0.1492283059 0.0152275756 .5960358589 .0882680885
0.0025 0.0095 0.7904 0.1976 0.0008871340 0.0007539189 0.2611522063 0.0396618548 0.1913164311 0.0381085840 0.1512927291 0.0227373628 .6046485005 .1012617205
0.0025 0.01 0.79 0.1975 0.0002957113 0.0005532252 0.2901465895 0.0537274067 0.1806016782 0.0264864945 0.1474588003 0.0169929873 .6185027793 .0977601137
0.003 0.0 0.7976 0.1994 0.0006653505 0.0005532252 0.0000000000 0.0000000000 0.1833126398 0.0237194867 0.1524723995 0.0216397988 .3364503898 .0459125107
0.003 0.0005 0.7972 0.1993 0.0002217835 0.0003621709 0.0176399394 0.0027503423 0.1764706891 0.0092587967 0.1481960943 0.0244621661 .3425285063 .0368334760
0.003 0.001 0.7968 0.1992 0.0004435670 0.0007243419 0.0326440258 0.0112817978 0.1948019531 0.0152832639 0.1521774819 0.0196646138 .3800670278 .0469540174
0.003 0.0015 0.7964 0.1991 0.0004435670 0.0008621393 0.0425791641 0.0138113721 0.1900254970 0.0143891384 0.1613199275 0.0292756786 .3943681556 .0583383284
0.0 0.0065 0.7948 0.1987 0.0000000000 0.0000000000 0.1847124689 0.0281359041 0.1984165686 0.0189833163 0.1530622347 0.0176852227 .5361912722 .0648044431
0.003 0.002 0.7959999999999999 0.19899999999999998 0.0005914227 0.0003621709 0.0596108297 0.0113544438 0.2003529697 0.0190883714 0.1532096935 0.0184977059 .4137649156 .0493026920
0.003 0.0025 0.7956 0.1989 0.0004435670 0.0008621393 0.0691404521 0.0233092259 0.1931237388 0.0080577454 0.1582232927 0.0139767298 .4209310506 .0462058404
0.003 0.003 0.7952 0.1988 0.0007392783 0.0006612306 0.0900245183 0.0220027384 0.1838290134 0.0190324142 0.1532096935 0.0310770952 .4278025035 .0727734784
0.003 0.0035 0.7948 0.1987 0.0003696392 0.0004675607 0.1027982675 0.0221591314 0.1904127772 0.0304616680 0.1564537871 0.0247344281 .4500344710 .0778227882
0.003 0.004 0.7944 0.1986 0.0004435670 0.0007243419 0.1200326911 0.0259213140 0.1897673102 0.0288315034 0.1555690343 0.0133529623 .4658126026 .0688301216
0.003 0.0045 0.794 0.1985 0.0004435670 0.0005532252 0.1342257458 0.0125382458 0.1914455245 0.0258006023 0.1481960943 0.0231091982 .4743109316 .0620012715
0.003 0.005 0.7936 0.1984 0.0005914227 0.0003621709 0.1553125699 0.0585742341 0.1830544530 0.0159909167 0.1548317403 0.0163406708 .4937901859 .0912679925
0.003 0.0055 0.7932 0.1983 0.0002957113 0.0005532252 0.1646394344 0.0266717241 0.1875727223 0.0188776765 0.1543893639 0.0167766386 .5068972319 .0628792644
0.003 0.006 0.7928 0.1982 0.0002957113 0.0005532252 0.1889703853 0.0272813028 0.1927364586 0.0282900186 0.1431824951 0.0083101898 .5251850503 .0644347364
0.003 0.0065 0.7924 0.1981 0.0004435670 0.0005532252 0.1802517946 0.0413427335 0.1869272552 0.0373488448 0.1487859295 0.0206737028 .5164085463 .0999185063
0.0 0.006999999999999999 0.7944 0.1986 0.0000000000 0.0000000000 0.2165454630 0.0299258607 0.1873145354 0.0200888590 0.1607300923 0.0220301671 .5645900907 .0720448868
0.003 0.006999999999999999 0.792 0.198 0.0002957113 0.0005532252 0.2206006215 0.0291464075 0.1942855795 0.0471358909 0.1611724687 0.0107796317 .5763543810 .0876151553
0.003 0.0075 0.7916 0.1979 0.0007392783 0.0009351213 0.2199923477 0.0593079925 0.1889927497 0.0167204621 0.1480486355 0.0263022854 .5577730112 .1032658613
0.003 0.008 0.7912 0.1978 0.0005174948 0.0005914227 0.2412819297 0.0539656127 0.1855072277 0.0486776306 0.1509978115 0.0311190479 .5783044637 .1343537139
0.003 0.0085 0.7908 0.1977 0.0007392783 0.0009351213 0.2441205407 0.0466678097 0.1878309091 0.0448011787 0.1604351747 0.0248431977 .5931259028 .1172473074
0.003 0.009000000000000001 0.7904 0.1976 0.0005914227 0.0008871340 0.2696680391 0.0486111859 0.1826671727 0.0359148906 0.1596978807 0.0173876374 .6126245152 .1028008479
0.003 0.0095 0.79 0.1975 0.0005914227 0.0007539189 0.2994734540 0.0526952203 0.1879600025 0.0260807027 0.1573385399 0.0087784442 .6453634191 .0883082861
0.003 0.01 0.7896 0.1974 0.0007392783 0.0008098388 0.3167078775 0.0267025335 0.1945437663 0.0188953242 0.1461316711 0.0114752889 .6581225932 .0578829854
0.0035 0.0 0.7972 0.1993 0.0005174948 0.0003621709 0.0000000000 0.0000000000 0.2009984367 0.0301824695 0.1723793376 0.0120664195 .3738952691 .0426110599
0.0035 0.0005 0.7968 0.1992 0.0001478557 0.0003621709 0.0152068443 0.0132647699 0.1935110190 0.0282522922 0.1626470567 0.0186894940 .3715127757 .0605687270
0.0035 0.001 0.7964 0.1991 0.0005914227 0.0010028059 0.0285888673 0.0131026180 0.1920909915 0.0247455598 0.1622046803 0.0160181258 .3834759618 .0548691095
0.0 0.0075 0.794 0.1985 0.0000000000 0.0000000000 0.2240475062 0.0218753155 0.1957056070 0.0157768835 0.1644165623 0.0226338451 .5841696755 .0602860441
0.0035 0.0015 0.7959999999999999 0.19899999999999998 0.0008132062 0.0015078378 0.0431874378 0.0110758546 0.1790525573 0.0139181614 0.1555690343 0.0238318240 .3786222356 .0503336778
0.0035 0.002 0.7956 0.1989 0.0003696392 0.0008098388 0.0600163455 0.0152486900 0.1866690684 0.0116155376 0.1537995287 0.0141621876 .4008545818 .0418362540
0.0035 0.0025 0.7952 0.1988 0.0006653505 0.0005532252 0.0715735472 0.0114410100 0.1923491784 0.0266695859 0.1543893639 0.0142844886 .4189774400 .0529483097
0.0035 0.003 0.7948 0.1987 0.0003696392 0.0004675607 0.0835362647 0.0183873603 0.1995784092 0.0365441527 0.1630894331 0.0160018279 .4465737462 .0714009016
0.0035 0.0035 0.7944 0.1986 0.0004435670 0.0005532252 0.0971210457 0.0200883891 0.1772452496 0.0317328298 0.1489333883 0.0187684412 .4237432506 .0711428853
0.0035 0.004 0.794 0.1985 0.0006653505 0.0005532252 0.1182078698 0.0203809538 0.1809889584 0.0192275520 0.1582232927 0.0336981270 .4580854714 .0738598580
0.0035 0.0045 0.7936 0.1984 0.0004435670 0.0008621393 0.1257099130 0.0234007593 0.1781489034 0.0202804060 0.1476062591 0.0297326090 .4519086425 .0742759136
0.0035 0.005 0.7932 0.1983 0.0007392783 0.0006612306 0.1382809043 0.0157369410 0.1720815133 0.0219929101 0.1582232927 0.0164362000 .4693249886 .0548272817
0.0035 0.0055 0.7928 0.1982 0.0002217835 0.0003621709 0.1591649705 0.0191496245 0.1887345629 0.0251728836 0.1489333883 0.0178662631 .4970547052 .0625509421
0.0035 0.006 0.7924 0.1981 0.0004435670 0.0005532252 0.1879565957 0.0336015825 0.1871854420 0.0228462510 0.1573385399 0.0157332390 .5329241446 .0727342977
0.0 0.008 0.7936 0.1984 0.0000000000 0.0000000000 0.2465536358 0.0551024270 0.1910582443 0.0147866906 0.1504079763 0.0260297155 .5880198564 .0959188331
0.0035 0.0065 0.792 0.198 0.0002957113 0.0005532252 0.1885648695 0.0158099183 0.1784070903 0.0369360584 0.1462791299 0.0130765280 .5135468010 .0663757299
0.0035 0.006999999999999999 0.7916 0.1979 0.0005174948 0.0008871340 0.1887676274 0.0328542924 0.1829253596 0.0319317706 0.1483435531 0.0129024344 .5205540349 .0785756314
0.0035 0.0075 0.7912 0.1978 0.0007392783 0.0006612306 0.2291164543 0.0533218647 0.1803434914 0.0277187327 0.1520300231 0.0172822721 .5622292471 .0989841001
0.0035 0.008 0.7908 0.1977 0.0004435670 0.0007243419 0.2335771286 0.0348743630 0.1862817882 0.0239237637 0.1489333883 0.0226338451 .5692358721 .0821563137
0.0035 0.0085 0.7904 0.1976 0.0002957113 0.0007243419 0.2376322871 0.0258577968 0.1808598650 0.0111469747 0.1549791991 0.0145499325 .5737670625 .0522790459
0.0035 0.009000000000000001 0.79 0.1975 0.0005174948 0.0007539189 0.2804142091 0.0473012987 0.1852490409 0.0141885343 0.1514401879 0.0130098446 .6176209327 .0752535965
0.0035 0.0095 0.7896 0.1974 0.0006653505 0.0005532252 0.2828473042 0.0360430370 0.1892509366 0.0202211546 0.1568961635 0.0139705054 .6296597548 .0707879222
0.0035 0.01 0.7892 0.1973 0.0006653505 0.0008621393 0.3039341283 0.0653673435 0.1796980243 0.0180841389 0.1474588003 0.0214094741 .6317563034 .1057230958
0.004 0.0 0.7968 0.1992 0.0003696392 0.0004675607 0.0000000000 0.0000000000 0.1938982993 0.0147776715 0.1585182103 0.0193165400 .3527861488 .0345617722
0.004 0.0005 0.7964 0.1991 0.0009610618 0.0005914227 0.0176399394 0.0117249492 0.1931237388 0.0377200247 0.1694301616 0.0349872224 .3811549016 .0850236190
0.0 0.0085 0.7932 0.1983 0.0000000000 0.0000000000 0.2581108374 0.0405637485 0.1928655520 0.0364253928 0.1589605867 0.0118188021 .6099369761 .0888079434
0.004 0.001 0.7959999999999999 0.19899999999999998 0.0006653505 0.0005532252 0.0281833515 0.0137756067 0.1786652771 0.0250906581 0.1543893639 0.0157055737 .3619033430 .0551250637
0.004 0.0015 0.7956 0.1989 0.0011089175 0.0008098388 0.0417681324 0.0059321854 0.1751797551 0.0154178825 0.1464265887 0.0162231489 .3644833937 .0383830556
0.004 0.002 0.7952 0.1988 0.0007392783 0.0010454974 0.0592053139 0.0210556075 0.1787943705 0.0248181868 0.1568961635 0.0290520034 .3956351262 .0759712951
0.004 0.0025 0.7948 0.1987 0.0005174948 0.0003621709 0.0665045991 0.0083697528 0.1875727223 0.0186288542 0.1536520699 0.0066340074 .4082468861 .0339947853
0.004 0.003 0.7944 0.1986 0.0008871340 0.0003621709 0.0865776336 0.0137875388 0.1920909915 0.0238679713 0.1566012459 0.0217240396 .4361570050 .0597417206
0.004 0.0035 0.794 0.1985 0.0004435670 0.0005532252 0.1078672156 0.0190030801 0.2097767885 0.0155127096 0.1539469875 0.0248396964 .4720345586 .0599087113
0.004 0.004 0.7936 0.1984 0.0008132062 0.0009807635 0.1253043971 0.0140240490 0.1839581068 0.0116613585 0.1551266579 0.0207827996 .4652023680 .0474489706
0.004 0.0045 0.7932 0.1983 0.0010349896 0.0008621393 0.1346312616 0.0267579011 0.1865399750 0.0254677444 0.1443621655 0.0256493552 .4665683917 .0787371400
0.004 0.005 0.7928 0.1982 0.0008132062 0.0012719025 0.1595704863 0.0238048511 0.1911873377 0.0214993823 0.1546842815 0.0314941068 .5062553117 .0780702427
0.004 0.0055 0.7924 0.1981 0.0005174948 0.0008871340 0.1555153278 0.0371572913 0.2033221181 0.0324227546 0.1557164931 0.0188701178 .5150714338 .0893372977
0.0 0.009000000000000001 0.7928 0.1982 0.0000000000 0.0000000000 0.2645990910 0.0379975058 0.1880890959 0.0242007966 0.1555690343 0.0390473576 .6082572212 .1012456600
0.004 0.006 0.792 0.198 0.0009610618 0.0010028059 0.1800490366 0.0206215874 0.1794398375 0.0189903380 0.1620572215 0.0246463611 .5225071574 .0652610924
0.004 0.0065 0.7916 0.1979 0.0010349896 0.0008621393 0.1887676274 0.0314999950 0.1820217057 0.0276754109 0.1613199275 0.0255133556 .5331442502 .0855509008
0.004 0.006999999999999999 0.7912 0.1978 0.0008132062 0.0008621393 0.2169509788 0.0199487421 0.1856363211 0.0342970842 0.1535046111 0.0050567835 .5569051172 .0601647491
0.004 0.0075 0.7908 0.1977 0.0008132062 0.0008621393 0.2139096100 0.0304272028 0.1919618981 0.0293539222 0.1545368227 0.0205724845 .5612215370 .0812157488
0.004 0.008 0.7904 0.1976 0.0005914227 0.0003621709 0.2354019499 0.0353148198 0.1936401124 0.0236209191 0.1527673171 0.0086184591 .5824008021 .0679163689
0.004 0.0085 0.79 0.1975 0.0005914227 0.0003621709 0.2491894888 0.0364378048 0.1865399750 0.0185822776 0.1393485663 0.0276814379 .5756694528 .0830636912
0.004 0.009000000000000001 0.7896 0.1974 0.0002957113 0.0008621393 0.2603411746 0.0195069562 0.1989329422 0.0158190791 0.1523249407 0.0099400795 .6118947688 .0461282541
0.004 0.0095 0.7892 0.1973 0.0009610618 0.0005914227 0.2696680391 0.0666207127 0.1773743430 0.0087707547 0.1524723995 0.0165101184 .6004758434 .0924930085
0.004 0.01 0.7888 0.1972 0.0008871340 0.0007539189 0.2860914310 0.0494563112 0.1807307716 0.0241787508 0.1456892947 0.0037997475 .6133986313 .0781887284
0.0045 0.0 0.7964 0.1991 0.0010349896 0.0010865128 0.0000000000 0.0000000000 0.1913164311 0.0122903433 0.1629419743 0.0203685391 .3552933950 .0337453952
0.0 0.0095 0.7924 0.1981 0.0000000000 0.0000000000 0.2812252408 0.0428697577 0.1962219806 0.0170676914 0.1523249407 0.0143452480 .6297721621 .0742826971
0.0045 0.0005 0.7959999999999999 0.19899999999999998 0.0005914227 0.0005914227 0.0135847809 0.0060962399 0.1853781343 0.0207900515 0.1661860680 0.0261896128 .3657404059 .0536673269
0.0045 0.001 0.7956 0.1989 0.0006653505 0.0007243419 0.0318329941 0.0129257183 0.1932528322 0.0287226306 0.1536520699 0.0241148119 .3794032467 .0664875027
0.0045 0.0015 0.7952 0.1988 0.0011089175 0.0012370492 0.0464315646 0.0094581736 0.1950601399 0.0105951011 0.1589605867 0.0183134094 .4015612087 .0396037333
0.0045 0.002 0.7948 0.1987 0.0004435670 0.0005532252 0.0573804925 0.0112233425 0.1884763761 0.0316949951 0.1560114107 0.0171357024 .4023118463 .0606072652
0.0045 0.0025 0.7944 0.1986 0.0009610618 0.0003621709 0.0798866221 0.0153025154 0.2033221181 0.0399314104 0.1540944463 0.0148633789 .4382642483 .0704594756
0.0045 0.003 0.794 0.1985 0.0005914227 0.0007539189 0.0890107287 0.0087350787 0.1979001949 0.0194172965 0.1710522084 0.0122665870 .4585545547 .0411728811
0.0045 0.0035 0.7936 0.1984 0.0005914227 0.0003621709 0.1009734462 0.0178426973 0.1917037113 0.0255852583 0.1518825643 0.0191355848 .4451511445 .0629257113
0.0045 0.004 0.7932 0.1983 0.0005174948 0.0013711570 0.1062451523 0.0386922474 0.1825380793 0.0232282057 0.1486384707 0.0217240396 .4379391971 .0850156497
0.0045 0.0045 0.7928 0.1982 0.0009610618 0.0005914227 0.1307788611 0.0258387113 0.1858945079 0.0197812218 0.1580758339 0.0321663046 .4757102647 .0783776604
0.0045 0.005 0.7924 0.1981 0.0004435670 0.0005532252 0.1640311606 0.0310266003 0.1906709641 0.0269876246 0.1570436223 0.0231655851 .5121893140 .0817330352
0.0 0.001 0.7992 0.1998 0.0000000000 0.0000000000 0.0263585301 0.0025647074 0.1946728597 0.0216723189 0.1701674556 0.0155329491 .3911988454 .0397699754
0.0 0.01 0.792 0.198 0.0000000000 0.0000000000 0.2980541485 0.0708899234 0.1909291509 0.0261954670 0.1524723995 0.0196601903 .6414556989 .1167455807
0.0045 0.0055 0.792 0.198 0.0010349896 0.0011828453 0.1652477082 0.0236454340 0.1860236014 0.0238092485 0.1537995287 0.0081623474 .5061058279 .0567998752
0.0045 0.006 0.7916 0.1979 0.0010349896 0.0008621393 0.1832931634 0.0452000123 0.1892509366 0.0096051048 0.1476062591 0.0184977059 .5211853487 .0741649623
0.0045 0.0065 0.7912 0.1978 0.0006653505 0.0005532252 0.1934310596 0.0335966882 0.1842162936 0.0247455598 0.1512927291 0.0163513127 .5296054328 .0752467859
0.0045 0.006999999999999999 0.7908 0.1977 0.0003696392 0.0008098388 0.2118820307 0.0175359232 0.1798271178 0.0364820804 0.1532096935 0.0244159002 .5452884812 .0792437426
0.0045 0.0075 0.7904 0.1976 0.0008132062 0.0012719025 0.2222226849 0.0441509745 0.1785361837 0.0204375700 0.1529147759 0.0035635029 .5544868507 .0694239499
0.0045 0.008 0.79 0.1975 0.0009610618 0.0003621709 0.2463508778 0.0248988052 0.1827962661 0.0112954888 0.1511452703 0.0284408234 .5812534760 .0649972883
0.0045 0.0085 0.7896 0.1974 0.0008132062 0.0008621393 0.2550694686 0.0642534711 0.1889927497 0.0328049694 0.1446570831 0.0298056515 .5895325076 .1277262313
0.0045 0.009000000000000001 0.7892 0.1973 0.0007392783 0.0004675607 0.2704790708 0.0434753842 0.1964801674 0.0195200162 0.1446570831 0.0154205530 .6123555996 .0788835141
0.0045 0.0095 0.7888 0.1972 0.0006653505 0.0009807635 0.2816307566 0.0842595190 0.1855072277 0.0430684709 0.1450994595 0.0226607284 .6129027943 .1509694818
0.0045 0.01 0.7884 0.1971 0.0007392783 0.0008098388 0.3023120649 0.0300300845 0.1871854420 0.0198148920 0.1549791991 0.0296300471 .6452159843 .0802848624
0.0005 0.0 0.7996 0.1999 0.0000000000 0.0000000000 0.0000000000 0.0000000000 0.1972547279 0.0224578011 0.1626470567 0.0167247145 .3599017846 .0391825156
0.005 0.0 0.7959999999999999 0.19899999999999998 0.0010349896 0.0007243419 0.0000000000 0.0000000000 0.1895091234 0.0160533246 0.1549791991 0.0133007511 .3455233121 .0300784176
0.005 0.0005 0.7956 0.1989 0.0009610618 0.0010028059 0.0145985705 0.0041750412 0.1873145354 0.0108130661 0.1589605867 0.0242586534 .3618347544 .0402495666
0.005 0.001 0.7952 0.1988 0.0010349896 0.0009807635 0.0261557722 0.0034883792 0.1879600025 0.0257074216 0.1537995287 0.0234195030 .3689502930 .0535960673
0.005 0.0015 0.7948 0.1987 0.0011089175 0.0010454974 0.0411598586 0.0108508646 0.1861526948 0.0241594442 0.1535046111 0.0113226852 .3819260820 .0473784914
0.005 0.002 0.7944 0.1986 0.0009610618 0.0008871340 0.0559611871 0.0143600714 0.1791816507 0.0354722754 0.1564537871 0.0280621497 .3925576867 .0787816305
0.005 0.0025 0.794 0.1985 0.0009610618 0.0014486837 0.0723845789 0.0230324434 0.1826671727 0.0263679409 0.1496706823 0.0287298791 .4056834957 .0795789471
0.005 0.003 0.7936 0.1984 0.0005914227 0.0005914227 0.0908355500 0.0112963644 0.1906709641 0.0302266089 0.1490808471 0.0171306259 .4311787839 .0592450219
0.005 0.0035 0.7932 0.1983 0.0010349896 0.0017115530 0.1030010255 0.0183425895 0.1900254970 0.0164430749 0.1545368227 0.0197308471 .4485983348 .0562280645
0.005 0.004 0.7928 0.1982 0.0007392783 0.0012370492 0.1080699736 0.0165518038 0.1882181893 0.0148676156 0.1604351747 0.0165416966 .4574626159 .0491981652
0.005 0.0045 0.7924 0.1981 0.0005174948 0.0011064505 0.1382809043 0.0220475353 0.1855072277 0.0230582655 0.1514401879 0.0350021349 .4757458147 .0812143862
0.0005 0.0005 0.7992 0.1998 0.0000739278 0.0002957113 0.0127737492 0.0068578953 0.1842162936 0.0343068010 0.1658911504 0.0336903830 .3629551210 .0751507906
0.005 0.005 0.792 0.198 0.0012567731 0.0007539189 0.1597732442 0.0338939452 0.1915746179 0.0224399845 0.1543893639 0.0227794019 .5069939991 .0798672505
0.005 0.0055 0.7916 0.1979 0.0011089175 0.0009351213 0.1571373912 0.0220251482 0.1870563486 0.0423961307 0.1524723995 0.0237843320 .4977750568 .0891407322
0.005 0.006 0.7912 0.1978 0.0014046288 0.0007243419 0.1873483219 0.0502316133 0.1793107441 0.0158611624 0.1498181411 0.0183323969 .5178818359 .0851495145
0.005 0.0065 0.7908 0.1977 0.0011828453 0.0010865128 0.2126930624 0.0473846614 0.2030639312 0.0221589879 0.1599927983 0.0212258735 .5769326372 .0918560356
0.005 0.006999999999999999 0.7904 0.1976 0.0012567731 0.0011064505 0.2041772296 0.0306587146 0.1932528322 0.0253838480 0.1505554351 0.0189391298 .5492422700 .0760881429
0.005 0.0075 0.79 0.1975 0.0007392783 0.0006612306 0.2341854024 0.0580893491 0.1829253596 0.0319839177 0.1543893639 0.0250002469 .5722394042 .1157347443
0.005 0.008 0.7896 0.1974 0.0007392783 0.0006612306 0.2435122669 0.0496388503 0.1927364586 0.0139659738 0.1554215755 0.0157277098 .5924095793 .0799937645
0.005 0.0085 0.7892 0.1973 0.0007392783 0.0008098388 0.2360102237 0.0555926585 0.1811180518 0.0296251793 0.1530622347 0.0138202806 .5709297885 .0998479572
0.005 0.009000000000000001 0.7888 0.1972 0.0007392783 0.0009351213 0.2487839729 0.0476304215 0.1918328047 0.0108438463 0.1576334575 0.0175568884 .5989895134 .0769662775
0.005 0.0095 0.7884 0.1971 0.0007392783 0.0006612306 0.2672349440 0.0416636700 0.1738888210 0.0193657324 0.1512927291 0.0240570345 .5931557724 .0857476675
0.0005 0.001 0.7988 0.1997 0.0000000000 0.0000000000 0.0314274782 0.0093356759 0.1906709641 0.0428512341 0.1549791991 0.0120664195 .3770776414 .0642533295
0.005 0.01 0.7879999999999999 0.19699999999999998 0.0008871340 0.0010028059 0.3100168660 0.0410032473 0.1929946454 0.0249120177 0.1509978115 0.0137824685 .6548964569 .0807005394
0.0055 0.0 0.7956 0.1989 0.0005174948 0.0013711570 0.0000000000 0.0000000000 0.1807307716 0.0147641327 0.1697250792 0.0127669008 .3509733456 .0289021905
0.0055 0.0005 0.7952 0.1988 0.0007392783 0.0004675607 0.0150040864 0.0067124817 0.1852490409 0.0251119033 0.1479011767 0.0159800715 .3488935823 .0482720172
0.0055 0.001 0.7948 0.1987 0.0008132062 0.0012719025 0.0271695618 0.0111350842 0.1740179144 0.0456603951 0.1509978115 0.0227946696 .3529984939 .0808620514
0.0055 0.0015 0.7944 0.1986 0.0014785566 0.0016858139 0.0431874378 0.0280832534 0.1887345629 0.0148900167 0.1453943771 0.0322985268 .3787949344 .0769576108
0.0055 0.002 0.794 0.1985 0.0008871340 0.0012011851 0.0517032707 0.0115411834 0.1884763761 0.0346008867 0.1504079763 0.0229770906 .3914747571 .0703203458
0.0055 0.0025 0.7936 0.1984 0.0013307010 0.0012011851 0.0689376942 0.0150095653 0.1927364586 0.0179174954 0.1554215755 0.0172570902 .4184264293 .0513853360
0.0055 0.003 0.7932 0.1983 0.0008871340 0.0011064505 0.0821169593 0.0132026395 0.1861526948 0.0228258174 0.1483435531 0.0248046566 .4175003412 .0619395640
0.0055 0.0035 0.7928 0.1982 0.0009610618 0.0008871340 0.1072589419 0.0207725469 0.1900254970 0.0171960948 0.1610250099 0.0233823351 .4592705106 .0622381108
0.0055 0.004 0.7924 0.1981 0.0006653505 0.0005532252 0.1208437228 0.0298378109 0.1773743430 0.0345951066 0.1576334575 0.0142783984 .4565168738 .0792645411
0.0005 0.0015 0.7984 0.1996 0.0000739278 0.0002957113 0.0405515848 0.0160678459 0.1948019531 0.0221860459 0.1520300231 0.0163778872 .3874574888 .0549274903
0.0055 0.0045 0.792 0.198 0.0011089175 0.0013224613 0.1253043971 0.0278775556 0.1847326673 0.0256814781 0.1604351747 0.0192172255 .4715811566 .0740987205
0.0055 0.005 0.7916 0.1979 0.0011828453 0.0010865128 0.1401057256 0.0221145606 0.1866690684 0.0085397022 0.1535046111 0.0217600430 .4814622504 .0535008186
0.0055 0.0055 0.7912 0.1978 0.0011828453 0.0010865128 0.1636256448 0.0360110860 0.1787943705 0.0163902880 0.1420028247 0.0173626084 .4856056853 .0708504952
0.0055 0.006 0.7908 0.1977 0.0010349896 0.0008621393 0.1834959214 0.0257111119 0.1896382168 0.0222610344 0.1620572215 0.0176063585 .5362263493 .0664406441
0.0055 0.0065 0.7904 0.1976 0.0008871340 0.0007539189 0.1853207427 0.0320434508 0.1906709641 0.0236716622 0.1456892947 0.0180261975 .5225681355 .0744952294
0.0055 0.006999999999999999 0.79 0.1975 0.0010349896 0.0016464510 0.2068130826 0.0175827482 0.1864108816 0.0209338406 0.1595504219 0.0244016469 .5538093757 .0645646867
0.0055 0.0075 0.7896 0.1974 0.0007392783 0.0013224613 0.2201951056 0.0256278316 0.1802143980 0.0269604405 0.1558639519 0.0307987747 .5570127338 .0847095081
0.0055 0.008 0.7892 0.1973 0.0005914227 0.0005914227 0.2270888750 0.0575489713 0.1958347004 0.0200423493 0.1530622347 0.0282967252 .5765772328 .1064794685
0.0055 0.0085 0.7888 0.1972 0.0011828453 0.0015786665 0.2572998057 0.0342030443 0.1830544530 0.0180102655 0.1514401879 0.0342485563 .5929772919 .0880405326
0.0055 0.009000000000000001 0.7884 0.1971 0.0008132062 0.0009807635 0.2562860161 0.0340101865 0.1776325298 0.0177455313 0.1484910119 0.0285110742 .5832227640 .0812475555
0.0005 0.002 0.7979999999999999 0.1995 0.0000739278 0.0002957113 0.0581915242 0.0135469001 0.1886054695 0.0040330070 0.1508503527 0.0201020475 .3977212742 .0379776659
0.0055 0.0095 0.7879999999999999 0.19699999999999998 0.0008132062 0.0008621393 0.2794004195 0.0337967720 0.1895091234 0.0259808302 0.1535046111 0.0157553363 .6232273602 .0763950778
0.0055 0.01 0.7876 0.1969 0.0010349896 0.0011828453 0.3002844857 0.0498702065 0.1904127772 0.0138316825 0.1585182103 0.0252839173 .6502504628 .0901686516
0.006 0.0 0.7952 0.1988 0.0010349896 0.0011828453 0.0000000000 0.0000000000 0.1960928872 0.0125798198 0.1509978115 0.0215794253 .3481256883 .0353420904
0.006 0.0005 0.7948 0.1987 0.0008871340 0.0010028059 0.0117599596 0.0058202474 0.1895091234 0.0390588102 0.1554215755 0.0248571978 .3575777925 .0707390613
0.006 0.001 0.7944 0.1986 0.0008871340 0.0010028059 0.0304136886 0.0073665612 0.1879600025 0.0118990234 0.1452469183 0.0371642986 .3645077434 .0574326891
0.006 0.0015 0.794 0.1985 0.0007392783 0.0008098388 0.0454177750 0.0120568530 0.1794398375 0.0382343207 0.1675131972 0.0285841953 .3931100880 .0796852078
0.006 0.002 0.7936 0.1984 0.0017003401 0.0024563628 0.0573804925 0.0120021731 0.2040966785 0.0298247684 0.1532096935 0.0416596557 .4163872046 .0859429600
0.006 0.0025 0.7932 0.1983 0.0008132062 0.0008621393 0.0762369795 0.0076297352 0.1891218432 0.0308314412 0.1639741859 0.0161963204 .4301462148 .0555196361
0.006 0.003 0.7928 0.1982 0.0011828453 0.0011828453 0.0825224751 0.0208594451 0.1898964036 0.0167403840 0.1636792683 0.0264605357 .4372809923 .0652432101
0.006 0.0035 0.7924 0.1981 0.0010349896 0.0008621393 0.1044203309 0.0174418961 0.1813762387 0.0064804377 0.1487859295 0.0244514971 .4356174887 .0492359702
0.0005 0.0025 0.7976 0.1994 0.0000739278 0.0002957113 0.0707625155 0.0111350842 0.1856363211 0.0369450810 0.1548317403 0.0335351269 .4113045047 .0819110034
0.006 0.004 0.792 0.198 0.0014046288 0.0010865128 0.1169913222 0.0198081106 0.1887345629 0.0145732679 0.1532096935 0.0236191992 .4603402074 .0590870905
0.006 0.0045 0.7916 0.1979 0.0011089175 0.0008098388 0.1382809043 0.0309257350 0.1764706891 0.0295124585 0.1557164931 0.0456160408 .4715770040 .1068640731
0.006 0.005 0.7912 0.1978 0.0008871340 0.0008871340 0.1532849907 0.0123931376 0.1825380793 0.0424118510 0.1501130587 0.0145260017 .4868232627 .0702181243
0.006 0.0055 0.7908 0.1977 0.0012567731 0.0013711570 0.1688973508 0.0327088188 0.2013857169 0.0321750915 0.1639741859 0.0260397378 .5355140267 .0922948051
0.006 0.006 0.7904 0.1976 0.0008871340 0.0012011851 0.1638284027 0.0184320224 0.1735015407 0.0273897153 0.1610250099 0.0114828659 .4992420873 .0585057887
0.006 0.0065 0.79 0.1975 0.0013307010 0.0014486837 0.1784269732 0.0389801780 0.1838290134 0.0479171361 0.1512927291 0.0332276738 .5148794167 .1215736716
0.006 0.006999999999999999 0.7896 0.1974 0.0009610618 0.0007539189 0.1885648695 0.0232244134 0.1880890959 0.0297710784 0.1539469875 0.0218796265 .5315620147 .0756290372
0.006 0.0075 0.7892 0.1973 0.0008132062 0.0009807635 0.2110709990 0.0403768365 0.1824089859 0.0296926064 0.1535046111 0.0182372619 .5477978022 .0892874683
0.006 0.008 0.7888 0.1972 0.0009610618 0.0005914227 0.2276971488 0.0480942480 0.1840872002 0.0266245570 0.1520300231 0.0258351858 .5647754339 .1011454135
0.006 0.0085 0.7884 0.1971 0.0010349896 0.0014335138 0.2366184975 0.0262365933 0.1848617607 0.0139181614 0.1458367535 0.0320009379 .5683520013 .0735892064
0.0005 0.003 0.7972 0.1993 0.0002217835 0.0005914227 0.0861721178 0.0118227170 0.1971256345 0.0336792802 0.1508503527 0.0215834555 .4343698885 .0676768754
0.006 0.009000000000000001 0.7879999999999999 0.19699999999999998 0.0006653505 0.0011828453 0.2623687538 0.0373735163 0.1857654145 0.0162964770 0.1567487047 0.0207827996 .6055482235 .0756356382
0.006 0.0095 0.7876 0.1969 0.0008871340 0.0007539189 0.3045424021 0.0528354627 0.1878309091 0.0203132488 0.1427401187 0.0165153856 .6360005639 .0904180160
0.006 0.01 0.7872 0.1968 0.0007392783 0.0008098388 0.2909576212 0.0601203743 0.1855072277 0.0097155119 0.1560114107 0.0183134094 .6332155379 .0889591344
0.0065 0.0 0.7948 0.1987 0.0012567731 0.0010028059 0.0000000000 0.0000000000 0.1875727223 0.0310640696 0.1493757647 0.0247730785 .3382052601 .0568399540
0.0065 0.0005 0.7944 0.1986 0.0011089175 0.0014026820 0.0139902968 0.0034883792 0.1971256345 0.0308595356 0.1551266579 0.0152845866 .3673515067 .0510351834
0.0065 0.001 0.794 0.1985 0.0012567731 0.0011064505 0.0281833515 0.0039316220 0.1937692059 0.0222310694 0.1554215755 0.0082576928 .3786309060 .0355268347
0.0065 0.0015 0.7936 0.1984 0.0014046288 0.0012719025 0.0450122592 0.0103068057 0.1862817882 0.0271231364 0.1490808471 0.0138139857 .3817795233 .0525158303
0.0065 0.002 0.7932 0.1983 0.0011089175 0.0009351213 0.0545418816 0.0146995999 0.1846035739 0.0082861478 0.1477537179 0.0162766731 .3880080909 .0401975421
0.0065 0.0025 0.7928 0.1982 0.0019221236 0.0008621393 0.0687349363 0.0134127087 0.1772452496 0.0239794264 0.1526198583 0.0271900593 .4005221678 .0654443337
0.0065 0.003 0.7924 0.1981 0.0006653505 0.0008621393 0.0952962243 0.0196581101 0.1867981618 0.0219322064 0.1629419743 0.0139580484 .4457017109 .0564105042
0.0005 0.0035 0.7968 0.1992 0.0000000000 0.0000000000 0.1023927517 0.0203970844 0.1858945079 0.0357008048 0.1499655999 0.0189437216 .4382528595 .0750416108
0.0065 0.0035 0.792 0.198 0.0009610618 0.0012011851 0.1052313626 0.0231321823 0.1831835464 0.0216538560 0.1496706823 0.0385880269 .4390466531 .0845752503
0.0065 0.004 0.7916 0.1979 0.0011089175 0.0012370492 0.1119223741 0.0136074588 0.1879600025 0.0348255640 0.1514401879 0.0173876374 .4524314820 .0670577094
0.0065 0.0045 0.7912 0.1978 0.0005914227 0.0010028059 0.1257099130 0.0102588297 0.1821507991 0.0255644065 0.1560114107 0.0245615197 .4644635455 .0613875618
0.0065 0.005 0.7908 0.1977 0.0008871340 0.0003621709 0.1587594546 0.0324564711 0.1856363211 0.0184129020 0.1539469875 0.0159200881 .4992298972 .0671516321
0.0065 0.0055 0.7904 0.1976 0.0016264123 0.0005914227 0.1642339186 0.0069056861 0.2039675851 0.0384949530 0.1571910811 0.0295418535 .5270189971 .0755339153
0.0065 0.006 0.79 0.1975 0.0011089175 0.0008098388 0.1711276880 0.0414420532 0.1775034364 0.0356821280 0.1549791991 0.0239301600 .5047192410 .1018641800
0.0065 0.0065 0.7896 0.1974 0.0009610618 0.0008871340 0.2084351460 0.0248194251 0.1871854420 0.0379279861 0.1560114107 0.0217840123 .5525930605 .0854185575
0.0065 0.006999999999999999 0.7892 0.1973 0.0010349896 0.0002957113 0.1952558810 0.0330090897 0.1879600025 0.0127377978 0.1446570831 0.0319329173 .5289079562 .0779755161
0.0065 0.0075 0.7888 0.1972 0.0009610618 0.0010028059 0.2234392324 0.0199734566 0.1931237388 0.0378963369 0.1614673863 0.0287298791 .5789914193 .0876024785
0.0065 0.008 0.7884 0.1971 0.0011828453 0.0020593911 0.2341854024 0.0661376334 0.1806016782 0.0169579806 0.1501130587 0.0176112978 .5660829846 .1027663029
0.0005 0.004 0.7964 0.1991 0.0001478557 0.0003621709 0.1155720168 0.0322123576 0.1898964036 0.0244037764 0.1468689651 0.0231355292 .4524852412 .0801138341
0.0065 0.0085 0.7879999999999999 0.19699999999999998 0.0018481958 0.0008098388 0.2463508778 0.0406528374 0.1831835464 0.0188387935 0.1461316711 0.0202486224 .5775142911 .0805500921
0.0065 0.009000000000000001 0.7876 0.1969 0.0011089175 0.0010454974 0.2727094080 0.1031876491 0.1831835464 0.0449601040 0.1499655999 0.0321663046 .6069674718 .1813595551
0.0065 0.0095 0.7872 0.1968 0.0010349896 0.0012719025 0.2846721255 0.0382433911 0.1855072277 0.0292629444 0.1568961635 0.0211930669 .6281105063 .0899713049
0.0065 0.01 0.7868 0.1967 0.0015524845 0.0008621393 0.2779811140 0.0476959735 0.1935110190 0.0160491716 0.1594029631 0.0329912497 .6324475806 .0975985341
0.006999999999999999 0.0 0.7944 0.1986 0.0019960515 0.0017865468 0.0000000000 0.0000000000 0.1960928872 0.0263856316 0.1542419051 0.0131031064 .3523308438 .0412752848
0.006999999999999999 0.0005 0.794 0.1985 0.0015524845 0.0007243419 0.0141930547 0.0028674301 0.1862817882 0.0201418815 0.1607300923 0.0200457209 .3627574197 .0437793744
0.006999999999999999 0.001 0.7936 0.1984 0.0013307010 0.0017865468 0.0285888673 0.0056481822 0.1767288760 0.0155641900 0.1633843507 0.0204877540 .3700327950 .0434866730
0.006999999999999999 0.0015 0.7932 0.1983 0.0011828453 0.0012719025 0.0442012275 0.0073217793 0.1812471452 0.0132003928 0.1539469875 0.0245047955 .3805782055 .0462988701
0.006999999999999999 0.002 0.7928 0.1982 0.0011089175 0.0012370492 0.0531225761 0.0154202700 0.1799562112 0.0321377774 0.1583707515 0.0160289819 .3925584563 .0648240785
0.006999999999999999 0.0025 0.7924 0.1981 0.0012567731 0.0015222672 0.0693432101 0.0198081106 0.1807307716 0.0190953545 0.1468689651 0.0372040628 .3981997199 .0776297951
0.0 0.0015 0.7988 0.1997 0.0000000000 0.0000000000 0.0417681324 0.0166903151 0.1873145354 0.0052533246 0.1464265887 0.0157332390 .3755092565 .0376768787
0.0005 0.0045 0.7959999999999999 0.19899999999999998 0.0000739278 0.0002957113 0.1366588409 0.0149766616 0.1855072277 0.0209370247 0.1577809163 0.0206231557 .4800209127 .0568325533
0.006999999999999999 0.003 0.792 0.198 0.0008871340 0.0010028059 0.0823197172 0.0182887198 0.1745342880 0.0233598437 0.1496706823 0.0074023730 .4074118215 .0500537424
0.006999999999999999 0.0035 0.7916 0.1979 0.0009610618 0.0008871340 0.0993513828 0.0208752060 0.1765997825 0.0222490532 0.1551266579 0.0218239024 .4320388850 .0658352956
0.006999999999999999 0.004 0.7912 0.1978 0.0010349896 0.0010865128 0.1206409649 0.0130144687 0.1953183268 0.0380560711 0.1449520007 0.0137887777 .4619462820 .0659458303
0.006999999999999999 0.0045 0.7908 0.1977 0.0014046288 0.0008621393 0.1279402501 0.0262929421 0.1807307716 0.0437548582 0.1481960943 0.0107553987 .4582717448 .0816653383
0.006999999999999999 0.005 0.7904 0.1976 0.0012567731 0.0010028059 0.1461884633 0.0321459245 0.1827962661 0.0331083698 0.1602877159 0.0319220206 .4905292184 .0981791208
0.006999999999999999 0.0055 0.79 0.1975 0.0011089175 0.0013224613 0.1721414776 0.0172713575 0.1927364586 0.0252125739 0.1558639519 0.0109794935 .5218508056 .0547858862
0.006999999999999999 0.006 0.7896 0.1974 0.0013307010 0.0012011851 0.1861317744 0.0546108059 0.1957056070 0.0278003786 0.1467215063 0.0121597642 .5298895887 .0957721338
0.006999999999999999 0.0065 0.7892 0.1973 0.0011828453 0.0012719025 0.1960669126 0.0453126537 0.1807307716 0.0183294457 0.1551266579 0.0222384298 .5331071874 .0871524317
0.006999999999999999 0.006999999999999999 0.7888 0.1972 0.0012567731 0.0007539189 0.2070158406 0.0294494979 0.1951892333 0.0274043141 0.1470164239 0.0259225693 .5504782709 .0835303002
0.006999999999999999 0.0075 0.7884 0.1971 0.0014785566 0.0006612306 0.2070158406 0.0202920066 0.1750506616 0.0241566849 0.1492283059 0.0102417541 .5327733647 .0553516762
0.0005 0.005 0.7956 0.1989 0.0000739278 0.0002957113 0.1451746737 0.0248459133 0.1875727223 0.0272212668 0.1604351747 0.0261896128 .4932564985 .0785525042
0.006999999999999999 0.008 0.7879999999999999 0.19699999999999998 0.0009610618 0.0008871340 0.2189785581 0.0477579924 0.1849908541 0.0340826157 0.1406756955 0.0180695703 .5456061695 .1007973124
0.006999999999999999 0.0085 0.7876 0.1969 0.0013307010 0.0015924542 0.2564887740 0.0334642725 0.1846035739 0.0301094981 0.1576334575 0.0308805627 .6000565064 .0960467875
0.006999999999999999 0.009000000000000001 0.7872 0.1968 0.0009610618 0.0005914227 0.2761562927 0.0101460033 0.1883472827 0.0277163277 0.1480486355 0.0280621497 .6135132727 .0665159034
0.006999999999999999 0.0095 0.7868 0.1967 0.0006653505 0.0008621393 0.2712901025 0.0365774396 0.1905418706 0.0226763880 0.1598453395 0.0219193427 .6223426631 .0820353096
0.006999999999999999 0.01 0.7864 0.1966 0.0017003401 0.0019615270 0.2879162523 0.0494995176 0.1848617607 0.0287690098 0.1511452703 0.0272379995 .6256236234 .1074680539
0.0075 0.0 0.794 0.1985 0.0017742680 0.0012719025 0.0000000000 0.0000000000 0.1906709641 0.0230582655 0.1580758339 0.0468130020 .3505210660 .0711431700
0.0075 0.0005 0.7936 0.1984 0.0017003401 0.0007539189 0.0145985705 0.0067369352 0.1855072277 0.0236011562 0.1537995287 0.0198407446 .3556056670 .0509327549
0.0075 0.001 0.7932 0.1983 0.0014046288 0.0009807635 0.0300081728 0.0085639724 0.1904127772 0.0202804060 0.1554215755 0.0244159002 .3772471543 .0542410421
0.0075 0.0015 0.7928 0.1982 0.0015524845 0.0012719025 0.0383212477 0.0158307072 0.1891218432 0.0306471123 0.1489333883 0.0233897734 .3779289637 .0711394954
0.0075 0.002 0.7924 0.1981 0.0013307010 0.0011064505 0.0681266625 0.0097997333 0.2035803049 0.0286296468 0.1610250099 0.0270392963 .4340626783 .0665751269
0.0005 0.0055 0.7952 0.1988 0.0000739278 0.0002957113 0.1569346333 0.0267579011 0.1960928872 0.0386970277 0.1638267271 0.0215794253 .5169281754 .0873300654
0.0075 0.0025 0.792 0.198 0.0013307010 0.0007539189 0.0663018412 0.0145985705 0.1891218432 0.0432568877 0.1557164931 0.0220971822 .4124708785 .0807065593
0.0075 0.003 0.7916 0.1979 0.0014046288 0.0012719025 0.0839417806 0.0084479765 0.1835708266 0.0319526396 0.1540944463 0.0264276450 .4230116823 .0681001636
0.0075 0.0035 0.7912 0.1978 0.0017003401 0.0012889758 0.1080699736 0.0186977549 0.1804725848 0.0219777499 0.1518825643 0.0167610782 .4421254628 .0587255588
0.0075 0.004 0.7908 0.1977 0.0015524845 0.0019503502 0.1111113424 0.0133635777 0.1860236014 0.0357325331 0.1393485663 0.0283335859 .4380359946 .0793800469
0.0075 0.0045 0.7904 0.1976 0.0015524845 0.0014335138 0.1326036824 0.0332028096 0.1985456620 0.0169422496 0.1580758339 0.0284194083 .4907776628 .0799979813
0.0075 0.005 0.79 0.1975 0.0011828453 0.0007243419 0.1545015382 0.0199322487 0.1800853046 0.0131649962 0.1505554351 0.0217200356 .4863251232 .0555416224
0.0075 0.0055 0.7896 0.1974 0.0014785566 0.0016858139 0.1650449503 0.0245797470 0.1898964036 0.0292948187 0.1487859295 0.0180695703 .5052058400 .0736299499
0.0075 0.006 0.7892 0.1973 0.0011828453 0.0005532252 0.1861317744 0.0342318792 0.1927364586 0.0188069204 0.1520300231 0.0146690010 .5320811014 .0682610258
0.0075 0.0065 0.7888 0.1972 0.0012567731 0.0010028059 0.2120847887 0.0191238454 0.1897673102 0.0150768722 0.1583707515 0.0215188826 .5614796235 .0567224061
0.0075 0.006999999999999999 0.7884 0.1971 0.0008871340 0.0007539189 0.1985000077 0.0340343535 0.1803434914 0.0210164703 0.1568961635 0.0186615506 .5366267966 .0744662933
0.0005 0.006 0.7948 0.1987 0.0000739278 0.0002957113 0.1828876476 0.0355515076 0.1959637938 0.0361793345 0.1642691035 0.0167195132 .5431944727 .0887460666
0.0075 0.0075 0.7879999999999999 0.19699999999999998 0.0019221236 0.0015786665 0.2360102237 0.0370420471 0.1858945079 0.0268439802 0.1443621655 0.0152788950 .5681890207 .0807435888
0.0075 0.008 0.7876 0.1969 0.0016264123 0.0015222672 0.2518253418 0.0320742273 0.1882181893 0.0180472400 0.1579283751 0.0292459541 .5995983185 .0808896886
0.0075 0.0085 0.7872 0.1968 0.0015524845 0.0024474467 0.2643963331 0.0653044213 0.1880890959 0.0251728836 0.1502605175 0.0181655836 .6042984310 .1110903352
0.0075 0.009000000000000001 0.7868 0.1967 0.0015524845 0.0008621393 0.2794004195 0.0334298569 0.1856363211 0.0284544831 0.1594029631 0.0281395285 .6259921882 .0908860078
0.0075 0.0095 0.7864 0.1966 0.0014785566 0.0016196776 0.2759535348 0.0212422192 0.1836999200 0.0324186424 0.1507028939 0.0329807027 .6118349053 .0882612419
0.0075 0.01 0.7859999999999999 0.1965 0.0012567731 0.0015222672 0.2885245261 0.0475440311 0.1778907166 0.0435379840 0.1616148451 0.0305833960 .6292868609 .1231876783
0.008 0.0 0.7936 0.1984 0.0014046288 0.0012719025 0.0000000000 0.0000000000 0.2039675851 0.0113131795 0.1624995979 0.0249305694 .3678718118 .0375156514
0.008 0.0005 0.7932 0.1983 0.0015524845 0.0018348405 0.0141930547 0.0065387466 0.1755670353 0.0130377951 0.1529147759 0.0287540880 .3442273504 .0501654702
0.008 0.001 0.7928 0.1982 0.0014046288 0.0008621393 0.0277778356 0.0085639724 0.1831835464 0.0137446595 0.1428875775 0.0172822721 .3552535883 .0404530433
0.008 0.0015 0.7924 0.1981 0.0014046288 0.0018348405 0.0377129739 0.0082510269 0.1891218432 0.0226116235 0.1526198583 0.0102587247 .3808593042 .0429562156
0.0005 0.0065 0.7944 0.1986 0.0000000000 0.0000000000 0.1946476072 0.0209145560 0.1867981618 0.0177116909 0.1523249407 0.0242048130 .5337707097 .0628310599
0.008 0.002 0.792 0.198 0.0012567731 0.0017242785 0.0515005127 0.0056481822 0.1827962661 0.0318565287 0.1561588695 0.0257508836 .3917124214 .0649798730
0.008 0.0025 0.7916 0.1979 0.0010349896 0.0017115530 0.0733983685 0.0138470451 0.1827962661 0.0326624181 0.1453943771 0.0091567047 .4026240013 .0573777209
0.008 0.003 0.7912 0.1978 0.0012567731 0.0005914227 0.0892134866 0.0150095653 0.1871854420 0.0244665217 0.1542419051 0.0283703987 .4318976068 .0684379084
0.008 0.0035 0.7908 0.1977 0.0018481958 0.0013224613 0.1107058266 0.0219278734 0.1809889584 0.0228112107 0.1529147759 0.0356179399 .4464577567 .0816794853
0.008 0.004 0.7904 0.1976 0.0017003401 0.0017865468 0.1228713020 0.0251092584 0.1897673102 0.0326379182 0.1577809163 0.0129562508 .4721198686 .0724899742
0.008 0.0045 0.79 0.1975 0.0016264123 0.0007539189 0.1376726305 0.0099661243 0.1883472827 0.0284638524 0.1629419743 0.0130565588 .4905882998 .0522404544
0.008 0.005 0.7896 0.1974 0.0009610618 0.0003621709 0.1492298322 0.0283976932 0.1725978869 0.0288730907 0.1596978807 0.0276437077 .4824866616 .0852766625
0.008 0.0055 0.7892 0.1973 0.0014785566 0.0015507233 0.1628146131 0.0319972305 0.1893800300 0.0293766226 0.1536520699 0.0144359078 .5073252696 .0773604842
0.008 0.006 0.7888 0.1972 0.0011828453 0.0015078378 0.1759938782 0.0353194759 0.1902836838 0.0307491719 0.1532096935 0.0220577862 .5206701008 .0896342718
0.008 0.0065 0.7884 0.1971 0.0017003401 0.0012889758 0.2102599673 0.0164521533 0.1900254970 0.0155898665 0.1580758339 0.0220617290 .5600616383 .0553927246
0.0005 0.006999999999999999 0.794 0.1985 0.0001478557 0.0003621709 0.2104627253 0.0282292628 0.1782779969 0.0219291668 0.1464265887 0.0203813455 .5353151666 .0709019460
0.008 0.006999999999999999 0.7879999999999999 0.19699999999999998 0.0017003401 0.0017242785 0.2035689558 0.0699723442 0.1767288760 0.0125267177 0.1529147759 0.0250002469 .5349129478 .1092235873
0.008 0.0075 0.7876 0.1969 0.0017003401 0.0013711570 0.2321578231 0.0313849357 0.1856363211 0.0239794264 0.1557164931 0.0204197164 .5752109774 .0771552355
0.008 0.008 0.7872 0.1968 0.0017003401 0.0014486837 0.2599356588 0.0335771040 0.1867981618 0.0143891384 0.1573385399 0.0256188182 .6057727006 .0750337443
0.008 0.0085 0.7868 0.1967 0.0014785566 0.0006612306 0.2382405609 0.0490489816 0.1824089859 0.0277187327 0.1514401879 0.0271676583 .5735682913 .1045966032
0.008 0.009000000000000001 0.7864 0.1966 0.0019960515 0.0017865468 0.2727094080 0.0454648194 0.1800853046 0.0198820613 0.1629419743 0.0217120252 .6177327384 .0888454527
0.008 0.0095 0.7859999999999999 0.1965 0.0010349896 0.0009807635 0.2747369872 0.0325172132 0.1697578319 0.0324843754 0.1483435531 0.0230224701 .5938733618 .0890048222
0.008 0.01 0.7856 0.1964 0.0011089175 0.0008098388 0.2903493474 0.0373559122 0.1807307716 0.0184923773 0.1539469875 0.0112068688 .6261360240 .0678649971
0.0085 0.0 0.7932 0.1983 0.0016264123 0.0011064505 0.0000000000 0.0000000000 0.1728560737 0.0177079269 0.1616148451 0.0184506259 .3360973311 .0372650033
0.0085 0.0005 0.7928 0.1982 0.0013307010 0.0015924542 0.0156123602 0.0020677332 0.1954474202 0.0244174304 0.1567487047 0.0257880105 .3691391861 .0538656283
0.0085 0.001 0.7924 0.1981 0.0014046288 0.0015078378 0.0275750777 0.0046941853 0.1994493158 0.0395624437 0.1507028939 0.0189895792 .3791319162 .0647540460
0.0005 0.0075 0.7936 0.1984 0.0000000000 0.0000000000 0.2295219701 0.0118643709 0.1910582443 0.0229916774 0.1563063283 0.0122310831 .5768865427 .0470871314
0.0085 0.0015 0.792 0.198 0.0019960515 0.0022714018 0.0474453543 0.0134127087 0.1796980243 0.0200921770 0.1596978807 0.0340575565 .3888373108 .0698338440
0.0085 0.002 0.7916 0.1979 0.0014046288 0.0011828453 0.0636659882 0.0159342446 0.1928655520 0.0241842642 0.1632368919 0.0207199292 .4211730609 .0620212833
0.0085 0.0025 0.7912 0.1978 0.0014785566 0.0008098388 0.0762369795 0.0077367493 0.1886054695 0.0447222496 0.1462791299 0.0189666643 .4126001355 .0722355020
0.0085 0.003 0.7908 0.1977 0.0012567731 0.0010028059 0.0894162445 0.0170798731 0.1919618981 0.0342776426 0.1502605175 0.0182134004 .4328954332 .0705737220
0.0085 0.0035 0.7904 0.1976 0.0012567731 0.0007539189 0.1011762041 0.0239013669 0.1870563486 0.0322206389 0.1576334575 0.0271804611 .4471227833 .0840563858
0.0085 0.004 0.79 0.1975 0.0020699793 0.0013711570 0.1184106277 0.0089213487 0.1847326673 0.0223506886 0.1583707515 0.0184506259 .4635840258 .0510938202
0.0085 0.0045 0.7896 0.1974 0.0016264123 0.0010028059 0.1346312616 0.0281359041 0.1897673102 0.0157472794 0.1537995287 0.0174625092 .4798245128 .0623484986
0.0085 0.005 0.7892 0.1973 0.0022178350 0.0012370492 0.1492298322 0.0318891228 0.1745342880 0.0095074469 0.1446570831 0.0229657318 .4706390383 .0655993507
0.0085 0.0055 0.7888 0.1972 0.0008132062 0.0002957113 0.1680863191 0.0426736795 0.1793107441 0.0066027209 0.1425926599 0.0295447975 .4908029293 .0791169092
0.0085 0.006 0.7884 0.1971 0.0018481958 0.0014026820 0.1816711000 0.0293936058 0.1873145354 0.0284052437 0.1558639519 0.0245792191 .5266977831 .0837807506
0.0005 0.008 0.7932 0.1983 0.0001478557 0.0003621709 0.2222226849 0.0232031619 0.1831835464 0.0466125533 0.1617623039 0.0199935863 .5673163909 .0901714724
0.0085 0.0065 0.7879999999999999 0.19699999999999998 0.0015524845 0.0010865128 0.1851179847 0.0470223560 0.1967383542 0.0244855861 0.1579283751 0.0190078912 .5413371985 .0916023461
0.0085 0.006999999999999999 0.7876 0.1969 0.0022917628 0.0016464510 0.2053937772 0.0450213915 0.1942855795 0.0408800323 0.1501130587 0.0380272202 .5520841782 .1255750950
0.0085 0.0075 0.7872 0.1968 0.0016264123 0.0012011851 0.2309412756 0.0257558436 0.1809889584 0.0136277645 0.1557164931 0.0159200881 .5692731394 .0565048813
0.0085 0.008 0.7868 0.1967 0.0016264123 0.0021221280 0.2388488346 0.0341115728 0.1824089859 0.0162185716 0.1589605867 0.0251735970 .5818448195 .0776258694
0.0085 0.0085 0.7864 0.1966 0.0011828453 0.0002957113 0.2650046069 0.0459254531 0.1886054695 0.0369432767 0.1560114107 0.0127054391 .6108043324 .0958698802
0.0085 0.009000000000000001 0.7859999999999999 0.1965 0.0017742680 0.0015786665 0.2783866299 0.0352495686 0.1838290134 0.0182821062 0.1520300231 0.0256663045 .6160199344 .0807766458
0.0085 0.0095 0.7856 0.1964 0.0014785566 0.0015507233 0.2575025637 0.0391485596 0.1928655520 0.0271083863 0.1588131279 0.0113686814 .6106598002 .0791763506
0.0085 0.01 0.7852 0.1963 0.0013307010 0.0011064505 0.3079892868 0.0562396537 0.1852490409 0.0167722099 0.1492283059 0.0101564758 .6437973346 .0842747899
0.009000000000000001 0.0 0.7928 0.1982 0.0019221236 0.0018348405 0.0000000000 0.0000000000 0.1936401124 0.0190953545 0.1527673171 0.0285232741 .3483295531 .0494534691
0.009000000000000001 0.0005 0.7924 0.1981 0.0012567731 0.0007539189 0.0150040864 0.0080492598 0.2071949203 0.0384862937 0.1509978115 0.0258183474 .3744535913 .0731078198
0.0005 0.0085 0.7928 0.1982 0.0000000000 0.0000000000 0.2552722265 0.0629190215 0.1865399750 0.0369486895 0.1486384707 0.0312334309 .5904506722 .1311011419
0.009000000000000001 0.001 0.792 0.198 0.0011828453 0.0007243419 0.0289943832 0.0122059597 0.1990620356 0.0207932576 0.1613199275 0.0285841953 .3905591916 .0623077545
0.009000000000000001 0.0015 0.7916 0.1979 0.0014046288 0.0009807635 0.0444039854 0.0067124817 0.1858945079 0.0187962840 0.1536520699 0.0170338851 .3853551920 .0435234143
0.009000000000000001 0.002 0.7912 0.1978 0.0018481958 0.0022423422 0.0600163455 0.0180169555 0.1914455245 0.0271845094 0.1647114799 0.0210324018 .4180215457 .0684762089
0.009000000000000001 0.0025 0.7908 0.1977 0.0020699793 0.0012889758 0.0736011265 0.0162510192 0.1852490409 0.0282003361 0.1574859987 0.0264210620 .4184061454 .0721613931
0.009000000000000001 0.003 0.7904 0.1976 0.0014785566 0.0008098388 0.0900245183 0.0189076521 0.1842162936 0.0224578011 0.1596978807 0.0214824750 .4354172492 .0636577670
0.009000000000000001 0.0035 0.79 0.1975 0.0014785566 0.0013224613 0.1121251321 0.0126036518 0.1941564861 0.0100460885 0.1582232927 0.0208663321 .4659834675 .0448385337
0.009000000000000001 0.004 0.7896 0.1974 0.0014785566 0.0012370492 0.1153692588 0.0121924799 0.1835708266 0.0227233736 0.1548317403 0.0186055378 .4552503823 .0547584405
0.009000000000000001 0.0045 0.7892 0.1973 0.0013307010 0.0010028059 0.1265209447 0.0239700689 0.1871854420 0.0125692173 0.1523249407 0.0188747264 .4673620284 .0564168185
0.009000000000000001 0.005 0.7888 0.1972 0.0019960515 0.0013711570 0.1502436218 0.0266347057 0.1886054695 0.0156496143 0.1514401879 0.0140388213 .4922853307 .0576942983
0.009000000000000001 0.0055 0.7884 0.1971 0.0017003401 0.0007539189 0.1658559820 0.0185653641 0.1888636563 0.0114478998 0.1507028939 0.0160072624 .5071228723 .0467744452
0.0005 0.009000000000000001 0.7924 0.1981 0.0000739278 0.0002957113 0.2745342293 0.0602897201 0.1861526948 0.0495530391 0.1521774819 0.0130098446 .6129383338 .1231483151
0.009000000000000001 0.006 0.7879999999999999 0.19699999999999998 0.0012567731 0.0007539189 0.1697083825 0.0292590293 0.1767288760 0.0239488279 0.1476062591 0.0227564811 .4953002907 .0767182572
0.009000000000000001 0.0065 0.7876 0.1969 0.0022178350 0.0020909948 0.1869428061 0.0436490297 0.1818926123 0.0249574654 0.1496706823 0.0186987992 .5207239357 .0893962891
0.009000000000000001 0.006999999999999999 0.7872 0.1968 0.0018481958 0.0014026820 0.2021496504 0.0253114664 0.1941564861 0.0222610344 0.1517351055 0.0292756786 .5498894378 .0782508614
0.009000000000000001 0.0075 0.7868 0.1967 0.0015524845 0.0022129009 0.2201951056 0.0281942895 0.1768579694 0.0227731896 0.1558639519 0.0362952396 .5544695114 .0894756196
0.009000000000000001 0.008 0.7864 0.1966 0.0016264123 0.0007539189 0.2100572094 0.0369308963 0.1725978869 0.0277907857 0.1499655999 0.0206568675 .5342471085 .0861324684
0.009000000000000001 0.0085 0.7859999999999999 0.1965 0.0012567731 0.0011064505 0.2516225839 0.0370198436 0.1986747554 0.0190148938 0.1610250099 0.0168284025 .6125791223 .0739695904
0.009000000000000001 0.009000000000000001 0.7856 0.1964 0.0014785566 0.0013224613 0.2591246271 0.0528821275 0.1784070903 0.0232167236 0.1563063283 0.0228061136 .5953166023 .1002274260
0.009000000000000001 0.0095 0.7852 0.1963 0.0014046288 0.0005532252 0.2871052206 0.0413029388 0.1869272552 0.0098517810 0.1486384707 0.0217240396 .6240755753 .0734319846
0.009000000000000001 0.01 0.7848 0.1962 0.0019960515 0.0014486837 0.2864969468 0.0611051970 0.1762125023 0.0189552032 0.1473113415 0.0203129515 .6120168421 .1018220354
0.0095 0.0 0.7924 0.1981 0.0017003401 0.0011064505 0.0000000000 0.0000000000 0.1860236014 0.0146143773 0.1601402571 0.0150205446 .3478641986 .0307413724
0.0 0.002 0.7984 0.1996 0.0000000000 0.0000000000 0.0583942822 0.0184320224 0.1815053321 0.0237531871 0.1599927983 0.0209578333 .3998924126 .0631430428
0.0005 0.0095 0.792 0.198 0.0003696392 0.0009351213 0.2727094080 0.0468892769 0.1764706891 0.0334409242 0.1499655999 0.0284194083 .5995153362 .1096847307
0.0095 0.0005 0.792 0.198 0.0016264123 0.0012011851 0.0137875388 0.0058202474 0.1842162936 0.0152001664 0.1524723995 0.0275933204 .3521026442 .0498149193
0.0095 0.001 0.7916 0.1979 0.0015524845 0.0005532252 0.0289943832 0.0068578953 0.1849908541 0.0286645511 0.1667759032 0.0141867322 .3823136250 .0502624038
0.0095 0.0015 0.7912 0.1978 0.0018481958 0.0012370492 0.0415653745 0.0086022902 0.1821507991 0.0209019729 0.1539469875 0.0450114214 .3795113569 .0757527337
0.0095 0.002 0.7908 0.1977 0.0011089175 0.0004675607 0.0654908095 0.0243174299 0.1949310465 0.0261394229 0.1486384707 0.0219233104 .4101692442 .0728477239
0.0095 0.0025 0.7904 0.1976 0.0015524845 0.0013551195 0.0754259478 0.0127334559 0.1839581068 0.0121100351 0.1514401879 0.0193300434 .4123767270 .0455286539
0.0095 0.003 0.79 0.1975 0.0020699793 0.0019049870 0.0847528123 0.0204614794 0.1910582443 0.0308962359 0.1552741167 0.0315244706 .4331551526 .0847871729
0.0095 0.0035 0.7896 0.1974 0.0017003401 0.0003621709 0.1001624145 0.0221145606 0.1950601399 0.0270098458 0.1499655999 0.0137255551 .4468884944 .0632121324
0.0095 0.004 0.7892 0.1973 0.0018481958 0.0010454974 0.1165858064 0.0325172132 0.1759543155 0.0217030554 0.1548317403 0.0236486405 .4492200580 .0789144065
0.0095 0.0045 0.7888 0.1972 0.0014046288 0.0013551195 0.1307788611 0.0179986920 0.1923491784 0.0251781793 0.1529147759 0.0118188021 .4774474442 .0563507929
0.0095 0.005 0.7884 0.1971 0.0011089175 0.0004675607 0.1461884633 0.0385858505 0.1923491784 0.0241787508 0.1465740475 0.0204622664 .4862206067 .0836944284
0.0005 0.01 0.7916 0.1979 0.0000000000 0.0000000000 0.2958238113 0.0224832849 0.1913164311 0.0245291064 0.1511452703 0.0369883581 .6382855127 .0840007494
0.0095 0.0055 0.7879999999999999 0.19699999999999998 0.0016264123 0.0014486837 0.1660587399 0.0453090245 0.1851199475 0.0197542444 0.1577809163 0.0062561471 .5105860160 .0727680997
0.0095 0.006 0.7876 0.1969 0.0015524845 0.0017742680 0.1751828465 0.0244455770 0.1900254970 0.0125320381 0.1542419051 0.0181655836 .5210027331 .0569174667
0.0095 0.0065 0.7872 0.1968 0.0017003401 0.0014486837 0.1956613968 0.0147331224 0.1843453870 0.0358368510 0.1570436223 0.0148926088 .5387507462 .0669112659
0.0095 0.006999999999999999 0.7868 0.1967 0.0019960515 0.0017865468 0.2068130826 0.0378891580 0.1787943705 0.0236913664 0.1481960943 0.0227297110 .5357995989 .0860967822
0.0095 0.0075 0.7864 0.1966 0.0016264123 0.0007539189 0.2331716128 0.0265295398 0.1822798925 0.0161154908 0.1537995287 0.0330728755 .5708774463 .0764718250
0.0095 0.008 0.7859999999999999 0.1965 0.0022917628 0.0015786665 0.2445260565 0.0239357426 0.1869272552 0.0219777499 0.1591080455 0.0226799113 .5928531200 .0701720703
0.0095 0.0085 0.7856 0.1964 0.0022178350 0.0024295165 0.2623687538 0.0358921617 0.1818926123 0.0224696710 0.1532096935 0.0258688298 .5996888946 .0866601790
0.0095 0.009000000000000001 0.7852 0.1963 0.0017742680 0.0020056118 0.2970403589 0.0404907118 0.1853781343 0.0295440637 0.1566012459 0.0256866289 .6407940071 .0977270162
0.0095 0.0095 0.7848 0.1962 0.0011828453 0.0015786665 0.2716956184 0.0236454340 0.1785361837 0.0166245046 0.1552741167 0.0131097425 .6066887641 .0549583476
0.0095 0.01 0.7844 0.1961 0.0011828453 0.0015078378 0.2696680391 0.0400003924 0.1772452496 0.0197069449 0.1564537871 0.0100185206 .6045499211 .0712336957
0.001 0.0 0.7992 0.1998 0.0002957113 0.0005532252 0.0000000000 0.0000000000 0.2013857169 0.0217398819 0.1638267271 0.0200977203 .3655081553 .0423908274
0.01 0.0 0.792 0.198 0.0017742680 0.0008621393 0.0000000000 0.0000000000 0.1910582443 0.0274456351 0.1571910811 0.0279690125 .3500235934 .0562767869
0.01 0.0005 0.7916 0.1979 0.0017003401 0.0010028059 0.0172344236 0.0069056861 0.1887345629 0.0263628843 0.1536520699 0.0137572027 .3613213965 .0480285790
0.01 0.001 0.7912 0.1978 0.0017003401 0.0011064505 0.0289943832 0.0077579750 0.1838290134 0.0415945292 0.1605826335 0.0106088383 .3751063702 .0610677930
0.01 0.0015 0.7908 0.1977 0.0018481958 0.0009351213 0.0448095012 0.0099661243 0.1803434914 0.0206323416 0.1499655999 0.0162231489 .3769667883 .0477567361
0.01 0.002 0.7904 0.1976 0.0019221236 0.0008621393 0.0614356510 0.0177039135 0.1959637938 0.0436602991 0.1644165623 0.0182991559 .4237381307 .0805255078
0.01 0.0025 0.79 0.1975 0.0014785566 0.0014785566 0.0727900948 0.0124593053 0.1963510740 0.0171534005 0.1648589387 0.0265196361 .4354786641 .0576108985
0.01 0.003 0.7896 0.1974 0.0017003401 0.0014486837 0.0892134866 0.0210321646 0.1812471452 0.0126326986 0.1564537871 0.0214175976 .4286147590 .0565311445
0.01 0.0035 0.7892 0.1973 0.0018481958 0.0017494518 0.1038120572 0.0200965734 0.1882181893 0.0376864322 0.1664809856 0.0220380618 .4603594279 .0815705192
0.01 0.004 0.7888 0.1972 0.0031049689 0.0007539189 0.1214519966 0.0131652205 0.1917037113 0.0241097277 0.1561588695 0.0220971822 .4724195463 .0601260493
0.01 0.0045 0.7884 0.1971 0.0020699793 0.0015924542 0.1431470944 0.0229179247 0.1915746179 0.0301471115 0.1585182103 0.0164995789 .4953099019 .0711570693
0.001 0.0005 0.7988 0.1997 0.0002217835 0.0003621709 0.0180454552 0.0051931367 0.2043548653 0.0523463822 0.1595504219 0.0358976630 .3821725259 .0937993528
0.01 0.005 0.7879999999999999 0.19699999999999998 0.0017742680 0.0005532252 0.1476077688 0.0139062968 0.1698869253 0.0150414596 0.1536520699 0.0116706910 .4729210320 .0411716726
0.01 0.0055 0.7876 0.1969 0.0013307010 0.0011064505 0.1628146131 0.0293712192 0.1848617607 0.0285129906 0.1596978807 0.0212790764 .5087049555 .0802697367
0.01 0.006 0.7872 0.1968 0.0021439071 0.0015078378 0.1802517946 0.0252399006 0.1883472827 0.0273166045 0.1577809163 0.0111913361 .5285239007 .0652556790
0.01 0.0065 0.7868 0.1967 0.0017742680 0.0019503502 0.1792380049 0.0099661243 0.1622704142 0.0225909776 0.1449520007 0.0136620399 .4882346878 .0481694920
0.01 0.006999999999999999 0.7864 0.1966 0.0018481958 0.0014785566 0.2037717138 0.0203163035 0.1840872002 0.0258109349 0.1543893639 0.0267969604 .5440964737 .0744027554
0.01 0.0075 0.7859999999999999 0.1965 0.0010349896 0.0007243419 0.2133013362 0.0345189039 0.1749215682 0.0166725524 0.1456892947 0.0173375433 .5349471887 .0692533415
0.01 0.008 0.7856 0.1964 0.0015524845 0.0024023702 0.2431067511 0.0358921617 0.1824089859 0.0208572765 0.1446570831 0.0186148850 .5717253046 .0777666934
0.01 0.0085 0.7852 0.1963 0.0017742680 0.0015786665 0.2556777423 0.0468261074 0.1855072277 0.0250134927 0.1644165623 0.0147163587 .6073758003 .0881346253
0.01 0.009000000000000001 0.7848 0.1962 0.0026614019 0.0021629419 0.2846721255 0.0643659813 0.1888636563 0.0434690305 0.1502605175 0.0279067484 .6264577012 .1379047021
0.01 0.0095 0.7844 0.1961 0.0014046288 0.0010865128 0.2875107364 0.0220847967 0.1874436288 0.0099527585 0.1564537871 0.0184270408 .6328127811 .0515511088
0.001 0.001 0.7984 0.1996 0.0002217835 0.0005914227 0.0324412679 0.0095962564 0.1945437663 0.0346932380 0.1567487047 0.0124983838 .3839555224 .0573793009
0.01 0.01 0.784 0.196 0.0022917628 0.0016464510 0.2988651802 0.0425579175 0.1727269803 0.0253181104 0.1557164931 0.0055488415 .6296004164 .0750713204
0.001 0.0015 0.7979999999999999 0.1995 0.0000739278 0.0002957113 0.0421736482 0.0073217793 0.1870563486 0.0224102587 0.1605826335 0.0325933987 .3898865581 .0626211480
0.001 0.002 0.7976 0.1994 0.0002957113 0.0005532252 0.0594080718 0.0087538841 0.1887345629 0.0226204659 0.1641216447 0.0293528215 .4125599907 .0612803967
0.001 0.0025 0.7972 0.1993 0.0000739278 0.0002957113 0.0768452533 0.0169833213 0.1972547279 0.0269752716 0.1554215755 0.0139081089 .4295954845 .0581624131
0.001 0.003 0.7968 0.1992 0.0001478557 0.0003621709 0.0934714030 0.0139535169 0.1918328047 0.0184454560 0.1591080455 0.0252046734 .4445601089 .0579658172
0.001 0.0035 0.7964 0.1991 0.0002957113 0.0005532252 0.0952962243 0.0242293598 0.1862817882 0.0447460919 0.1582232927 0.0247027602 .4400970165 .0942314371
0.0 0.0025 0.7979999999999999 0.1995 0.0000000000 0.0000000000 0.0693432101 0.0172332308 0.1917037113 0.0259859612 0.1629419743 0.0164203171 .4239888957 .0596395091
0.001 0.004 0.7959999999999999 0.19899999999999998 0.0002217835 0.0005914227 0.1305761032 0.0264799054 0.1910582443 0.0159784059 0.1558639519 0.0124635402 .4777200829 .0555132742
0.001 0.0045 0.7956 0.1989 0.0000739278 0.0002957113 0.1372671146 0.0158410914 0.1949310465 0.0288546149 0.1611724687 0.0287389598 .4934445576 .0737303774
0.001 0.005 0.7952 0.1988 0.0004435670 0.0007243419 0.1508518956 0.0360521607 0.1870563486 0.0228957996 0.1570436223 0.0322931406 .4953954335 .0919654428
0.001 0.0055 0.7948 0.1987 0.0000739278 0.0002957113 0.1648421923 0.0495260873 0.1793107441 0.0155427606 0.1530622347 0.0188054781 .4972890989 .0841700373
0.001 0.006 0.7944 0.1986 0.0002957113 0.0005532252 0.1812655842 0.0677029324 0.1869272552 0.0250401283 0.1499655999 0.0201883969 .5184541506 .1134846828
0.001 0.0065 0.794 0.1985 0.0003696392 0.0008098388 0.1991082815 0.0268254174 0.1879600025 0.0451302875 0.1535046111 0.0124914229 .5409425343 .0852569666
0.001 0.006999999999999999 0.7936 0.1984 0.0000000000 0.0000000000 0.2009331028 0.0401726849 0.1809889584 0.0381085840 0.1589605867 0.0145857551 .5408826479 .0928670240
0.001 0.0075 0.7932 0.1983 0.0001478557 0.0005914227 0.2226282007 0.0137277746 0.1839581068 0.0195268449 0.1545368227 0.0117078945 .5612709859 .0455539367
0.001 0.008 0.7928 0.1982 0.0005174948 0.0003621709 0.2416874456 0.0541724249 0.1911873377 0.0189270484 0.1561588695 0.0240751048 .5895511476 .0975367490
0.001 0.0085 0.7924 0.1981 0.0001478557 0.0003621709 0.2491894888 0.0332522996 0.1786652771 0.0100128562 0.1509978115 0.0226415293 .5790004331 .0662688560
0.0 0.003 0.7976 0.1994 0.0000000000 0.0000000000 0.0831307489 0.0166705982 0.1877018157 0.0121485060 0.1554215755 0.0254108781 .4262541401 .0542299823
0.001 0.009000000000000001 0.792 0.198 0.0003696392 0.0004675607 0.2558805003 0.0290050154 0.1900254970 0.0180841389 0.1425926599 0.0345015781 .5888682964 .0820582931
0.001 0.0095 0.7916 0.1979 0.0002217835 0.0003621709 0.2838610938 0.0359287957 0.1902836838 0.0184273775 0.1552741167 0.0179051662 .6296406778 .0726235103
0.001 0.01 0.7912 0.1978 0.0001478557 0.0003621709 0.2911603791 0.0547731684 0.1754379419 0.0382203704 0.1430350363 0.0375831956 .6097812130 .1309389053
0.0015 0.0 0.7988 0.1997 0.0000739278 0.0002957113 0.0000000000 0.0000000000 0.1867981618 0.0183766632 0.1532096935 0.0213158314 .3400817831 .0399882059
0.0015 0.0005 0.7984 0.1996 0.0002217835 0.0003621709 0.0129765071 0.0026898878 0.1884763761 0.0283300477 0.1611724687 0.0156500964 .3628471354 .0470322028
0.0015 0.001 0.7979999999999999 0.1995 0.0002957113 0.0008621393 0.0300081728 0.0067369352 0.2044839587 0.0242668139 0.1667759032 0.0119213851 .4015637460 .0437872735
0.0015 0.0015 0.7976 0.1994 0.0000739278 0.0002957113 0.0480536280 0.0105434121 0.1789234639 0.0199556865 0.1555690343 0.0203257929 .3826200540 .0511206028
0.0015 0.002 0.7972 0.1993 0.0004435670 0.0007243419 0.0614356510 0.0136074588 0.1928655520 0.0218377822 0.1558639519 0.0153130125 .4106087219 .0514825954
0.0015 0.0025 0.7968 0.1992 0.0004435670 0.0008621393 0.0762369795 0.0060692055 0.1895091234 0.0120714417 0.1598453395 0.0254963046 .4260350094 .0444990911
0.0015 0.003 0.7964 0.1991 0.0003696392 0.0006612306 0.0851583281 0.0293544181 0.1815053321 0.0400514250 0.1626470567 0.0135341154 .4296803561 .0836011891
0.0 0.0035 0.7972 0.1993 0.0000000000 0.0000000000 0.1005679304 0.0154628675 0.1924782718 0.0343436994 0.1442147067 0.0282505817 .4372609089 .0780571486
0.0015 0.0035 0.7959999999999999 0.19899999999999998 0.0004435670 0.0008621393 0.1005679304 0.0156741187 0.1842162936 0.0193485138 0.1596978807 0.0242586534 .4449256717 .0601434252
0.0015 0.004 0.7956 0.1989 0.0000739278 0.0002957113 0.1171940802 0.0344234949 0.1906709641 0.0143891384 0.1560114107 0.0092606005 .4639503828 .0583689451
0.0015 0.0045 0.7952 0.1988 0.0000739278 0.0002957113 0.1253043971 0.0264550533 0.1782779969 0.0266745844 0.1459842123 0.0296535211 .4496405341 .0830788701
0.0015 0.005 0.7948 0.1987 0.0002217835 0.0005914227 0.1457829475 0.0343948206 0.1833126398 0.0184201412 0.1537995287 0.0163566310 .4831168995 .0697630155
0.0015 0.0055 0.7944 0.1986 0.0003696392 0.0006612306 0.1658559820 0.0291746037 0.1817635189 0.0346066659 0.1501130587 0.0178321532 .4981021988 .0822746534
0.0015 0.006 0.794 0.1985 0.0003696392 0.0004675607 0.1891731432 0.0295665273 0.1830544530 0.0226057266 0.1591080455 0.0240208530 .5317052809 .0766606676
0.0015 0.0065 0.7936 0.1984 0.0005174948 0.0010028059 0.1972834602 0.0224540098 0.1893800300 0.0242832902 0.1650063975 0.0154205530 .5521873825 .0631606589
0.0015 0.006999999999999999 0.7932 0.1983 0.0004435670 0.0007243419 0.2141123679 0.0331780369 0.1791816507 0.0205514111 0.1498181411 0.0219985600 .5435557267 .0764523499
0.0015 0.0075 0.7928 0.1982 0.0002957113 0.0005532252 0.2102599673 0.0213657215 0.1764706891 0.0226351957 0.1554215755 0.0207995329 .5424479432 .0653536753
0.0015 0.008 0.7924 0.1981 0.0003696392 0.0004675607 0.2216144111 0.0279658971 0.1795689309 0.0133260419 0.1596978807 0.0160344071 .5612508619 .0577939068
0.0 0.004 0.7968 0.1992 0.0000000000 0.0000000000 0.1198299332 0.0131652205 0.1882181893 0.0303805916 0.1486384707 0.0106170336 .4566865932 .0541628457
0.0015 0.0085 0.792 0.198 0.0001478557 0.0005914227 0.2481756992 0.0523476826 0.1895091234 0.0334608521 0.1548317403 0.0174724679 .5926644186 .1038724253
0.0015 0.009000000000000001 0.7916 0.1979 0.0002217835 0.0008871340 0.2572998057 0.0289425840 0.1860236014 0.0191893780 0.1585182103 0.0232405548 .6020634009 .0722596508
0.0015 0.0095 0.7912 0.1978 0.0000000000 0.0000000000 0.2761562927 0.0325576449 0.1830544530 0.0130531247 0.1595504219 0.0248081628 .6187611676 .0704189324
0.0015 0.01 0.7908 0.1977 0.0001478557 0.0005914227 0.3008927594 0.0497877027 0.1796980243 0.0194515967 0.1490808471 0.0151932663 .6298194865 .0850239884
0.002 0.0 0.7984 0.1996 0.0002217835 0.0005914227 0.0000000000 0.0000000000 0.1843453870 0.0275498763 0.1616148451 0.0182134004 .3461820156 .0463546994
0.002 0.0005 0.7979999999999999 0.1995 0.0002957113 0.0005532252 0.0139902968 0.0051931367 0.1897673102 0.0450386163 0.1540944463 0.0167091058 .3581477646 .0674940840
0.002 0.001 0.7976 0.1994 0.0000739278 0.0002957113 0.0261557722 0.0087350787 0.1842162936 0.0370081780 0.1592555043 0.0199805314 .3697014979 .0660194994
0.002 0.0015 0.7972 0.1993 0.0000739278 0.0002957113 0.0423764061 0.0141291871 0.1942855795 0.0433646261 0.1651538563 0.0166046728 .4018897697 .0743941973
0.002 0.002 0.7968 0.1992 0.0003696392 0.0004675607 0.0650852937 0.0121248561 0.1862817882 0.0194001237 0.1549791991 0.0197043805 .4067159202 .0516969210
0.002 0.0025 0.7964 0.1991 0.0002957113 0.0002957113 0.0752231899 0.0097154692 0.1951892333 0.0130275654 0.1617623039 0.0124635402 .4324704384 .0355022861
0.0 0.0045 0.7964 0.1991 0.0000000000 0.0000000000 0.1338202299 0.0174889729 0.1830544530 0.0254232089 0.1561588695 0.0113226852 .4730335524 .0542348670
0.002 0.003 0.7959999999999999 0.19899999999999998 0.0002217835 0.0005914227 0.0886052129 0.0165020538 0.1962219806 0.0285643780 0.1537995287 0.0246851493 .4388485057 .0703430038
0.002 0.0035 0.7956 0.1989 0.0005914227 0.0003621709 0.1025955096 0.0216638089 0.1824089859 0.0154610579 0.1511452703 0.0195403776 .4367411885 .0570274153
0.002 0.004 0.7952 0.1988 0.0002957113 0.0008621393 0.1216547545 0.0266840521 0.1914455245 0.0227233736 0.1577809163 0.0216116455 .4711769066 .0718812105
0.002 0.0045 0.7948 0.1987 0.0002217835 0.0003621709 0.1313871348 0.0183425895 0.1911873377 0.0063976172 0.1496706823 0.0223632343 .4724669383 .0474656119
0.002 0.005 0.7944 0.1986 0.0000739278 0.0002957113 0.1583539388 0.0377674394 0.1954474202 0.0350545062 0.1464265887 0.0201020475 .5003018755 .0932197044
0.002 0.0055 0.794 0.1985 0.0003696392 0.0008098388 0.1768049099 0.0438369947 0.1924782718 0.0349592958 0.1523249407 0.0216639010 .5219777616 .1012700303
0.002 0.006 0.7936 0.1984 0.0002217835 0.0005914227 0.1816711000 0.0325020383 0.1909291509 0.0184273775 0.1558639519 0.0136301714 .5286859863 .0651510099
0.002 0.0065 0.7932 0.1983 0.0002217835 0.0003621709 0.2130985783 0.0373735163 0.1954474202 0.0286738517 0.1589605867 0.0310938831 .5677283687 .0975034220
0.002 0.006999999999999999 0.7928 0.1982 0.0003696392 0.0008098388 0.2206006215 0.0121384110 0.1835708266 0.0071922525 0.1630894331 0.0154768531 .5676305204 .0356173554
0.002 0.0075 0.7924 0.1981 0.0002957113 0.0005532252 0.2305357598 0.0530528807 0.1909291509 0.0319818335 0.1638267271 0.0274511102 .5855873491 .1130390496
