# Supplementary material for: Multipressure Sampling for Improving the Performance of MOF-based Electronic Noses
Source: ACS Sens. 2024 Jul 12;9(7):3531–9. doi: 10.1021/acssensors.4c00199 (PMC11287752; doi:10.1021/acssensors.4c00199)
Supplement: Supplementary file 2 — se4c00199_si_002.zip [file se4c00199_si_002.zip › Multiplex_Adsorption_Data/Methane_1bar/WIYMOG.csv]

methane_comp CO2_comp N2_comp O2_comp methane_mass methane_error CO2_mass CO2_error N2_mass N2_error O2_mass O2_error total_mass total_error
0.0 0.0 0.8 0.2 0.0000000000 0.0000000000 0.0000000000 0.0000000000 6.9310346103 0.3129210325 2.3609021258 0.1012692727 9.2919367361 .4141903052
0.0 0.0005 0.7996 0.1999 0.0000000000 0.0000000000 0.0310772106 0.0133316444 7.0555244671 0.4798714091 2.3189954068 0.0938422201 9.4055970845 .5870452736
0.0 0.005 0.7959999999999999 0.19899999999999998 0.0000000000 0.0000000000 0.3664521084 0.0512093382 6.9648364919 0.1934247362 2.3331212671 0.1121798479 9.6644098674 .3568139223
0.002 0.008 0.792 0.198 0.0243146572 0.0060829601 0.5490307207 0.0381056817 6.9578287848 0.2879678838 2.3585478158 0.1879063927 9.8897219785 .5200629183
0.002 0.0085 0.7916 0.1979 0.0217179463 0.0108281383 0.5891721177 0.0947125829 6.8090180619 0.1749398314 2.2676714475 0.1566039199 9.6875795734 .4370844725
0.002 0.009000000000000001 0.7912 0.1978 0.0198294292 0.0116032431 0.5982363041 0.0428291495 6.8176746414 0.2071517817 2.2846224799 0.1053973892 9.7203628546 .3669815635
0.002 0.0095 0.7908 0.1977 0.0224261402 0.0103438340 0.6720446793 0.0522144923 7.0456312334 0.2034637568 2.3335921291 0.1636108291 10.0736941820 .4296329122
0.002 0.01 0.7904 0.1976 0.0195933646 0.0110320760 0.7173656115 0.0579957613 6.7529564045 0.4095182682 2.2615502414 0.1661976156 9.7514656220 .6447437211
0.0025 0.0 0.7979999999999999 0.1995 0.0236064633 0.0179160460 0.0000000000 0.0000000000 6.7459486974 0.5512328231 2.2846224799 0.1289027219 9.0541776406 .6980515910
0.0025 0.0005 0.7976 0.1994 0.0247867865 0.0073141951 0.0343144200 0.0244318182 6.9574165667 0.1662542470 2.3373590252 0.1806392624 9.3538767984 .3786395227
0.0025 0.001 0.7972 0.1993 0.0245507219 0.0118879112 0.0615069793 0.0249075867 6.8659041554 0.3188596693 2.3439510934 0.1814035239 9.2959129500 .5370586911
0.0025 0.0015 0.7968 0.1992 0.0266753036 0.0099707620 0.1035907020 0.0403289260 6.8485909965 0.2862040472 2.3034569604 0.1061101934 9.2823139625 .4426139286
0.0025 0.002 0.7964 0.1991 0.0233703987 0.0141953184 0.1340204707 0.0207181404 6.8856906227 0.3785894767 2.2375362788 0.1002659719 9.2806177709 .5137689074
0.0 0.0055 0.7956 0.1989 0.0000000000 0.0000000000 0.3955869933 0.1106652250 6.8955838564 0.5237642199 2.3105198906 0.0922024288 9.6016907403 .7266318737
0.0025 0.0025 0.7959999999999999 0.19899999999999998 0.0231343341 0.0079844304 0.1916427987 0.0628252201 6.8015981367 0.3646674047 2.3171119587 0.1470236000 9.3334872282 .5825006552
0.0025 0.003 0.7956 0.1989 0.0302162731 0.0046259032 0.2000595433 0.0299227440 6.8448810339 0.3508845143 2.2930979962 0.1835516513 9.3682548465 .5689848128
0.0025 0.0035 0.7952 0.1988 0.0257310450 0.0062278128 0.2512074524 0.0537961486 6.8189112956 0.2383832536 2.3204079928 0.2117015712 9.4162577858 .5101087862
0.0025 0.004 0.7948 0.1987 0.0262031743 0.0090076523 0.2628614064 0.0293570457 6.8753851710 0.3373586229 2.2865059280 0.0643136148 9.4509556797 .4400369357
0.0025 0.0045 0.7944 0.1986 0.0219540109 0.0089081172 0.3198362925 0.0559053979 6.7970637379 0.4689396810 2.2389488648 0.1789275644 9.3778029061 .7126807605
0.0025 0.005 0.794 0.1985 0.0290359499 0.0108281383 0.3450865261 0.0854623292 6.7492464419 0.2800487118 2.2681423095 0.1713471971 9.3915112274 .5476863764
0.0025 0.0055 0.7936 0.1984 0.0228982694 0.0048608683 0.3884651326 0.0889614368 6.8972327286 0.2480936425 2.2827390319 0.1309504418 9.5913351625 .4728663894
0.0025 0.006 0.7932 0.1983 0.0266753036 0.0121842286 0.4583888564 0.0632507980 6.9413400620 0.3317205653 2.3124033386 0.1613181773 9.7388075606 .5684737692
0.0025 0.0065 0.7928 0.1982 0.0266753036 0.0086542724 0.4447925768 0.0683472972 6.9021793455 0.3237463194 2.3594895398 0.2926080659 9.7331367657 .6933559549
0.0025 0.006999999999999999 0.7924 0.1981 0.0226622048 0.0058589701 0.5127739750 0.0376630920 6.9800885605 0.2332673542 2.3246457509 0.0229904133 9.8401704912 .2997798296
0.0 0.006 0.7952 0.1988 0.0000000000 0.0000000000 0.4214846688 0.0811139010 6.7950026476 0.1764640026 2.2587250693 0.0723106702 9.4752123857 .3298885738
0.0025 0.0075 0.792 0.198 0.0259671097 0.0136836061 0.5231330452 0.0674832006 6.8506520869 0.1916064789 2.2794429978 0.0773934448 9.6791952396 .3501667304
0.0025 0.008 0.7916 0.1979 0.0264392389 0.0095131411 0.5645693260 0.1036392488 6.9091870526 0.3966677472 2.3839743644 0.2177114413 9.8841699819 .7275315784
0.0025 0.0085 0.7912 0.1978 0.0254949804 0.0123658217 0.5574474652 0.0563534847 6.7690329092 0.2004821211 2.3288835090 0.1100407644 9.6808588638 .3792421919
0.0025 0.009000000000000001 0.7908 0.1977 0.0231343341 0.0085245158 0.6137749094 0.0557853003 6.8729118626 0.3924662402 2.3156993727 0.0890215659 9.8255204788 .5457976222
0.0025 0.0095 0.7904 0.1976 0.0259671097 0.0130157057 0.6655702605 0.0305329091 6.7195667410 0.5059606961 2.3015735124 0.1018456136 9.7126776236 .6513549245
0.0025 0.01 0.79 0.1975 0.0217179463 0.0032021365 0.6921153778 0.0944821598 6.7377043360 0.3964586436 2.2464826570 0.1561502247 9.6980203171 .6502931646
0.003 0.0 0.7976 0.1994 0.0306884023 0.0125802739 0.0000000000 0.0000000000 6.8902250215 0.3287733066 2.3387716113 0.0987957821 9.2596850351 .4401493626
0.003 0.0005 0.7972 0.1993 0.0337572426 0.0085245158 0.0362567457 0.0214341404 6.9273246477 0.3953598950 2.3161702347 0.1055571396 9.3135088707 .5308756908
0.003 0.001 0.7968 0.1992 0.0323408548 0.0127212337 0.0673339563 0.0336171380 6.9450500246 0.3284175271 2.4117552231 0.1164315226 9.4564800588 .4911874214
0.003 0.0015 0.7964 0.1991 0.0313965962 0.0082588891 0.1126548884 0.0257027091 6.7529564045 0.2695868352 2.3156993727 0.1268219431 9.2127072618 .4303703765
0.0 0.0065 0.7948 0.1987 0.0000000000 0.0000000000 0.4726325779 0.0688848960 6.9965772832 0.3850531607 2.3105198906 0.0744259932 9.7797297517 .5283640499
0.003 0.002 0.7959999999999999 0.19899999999999998 0.0269113682 0.0093714984 0.1404948896 0.0531691325 6.8972327286 0.1948113112 2.3062821325 0.1705690731 9.3709211189 .4279210152
0.003 0.0025 0.7956 0.1989 0.0283277560 0.0042228525 0.1864632636 0.0644326672 6.8560109218 0.2123239198 2.3354755772 0.1386286854 9.4062775186 .4196081249
0.003 0.003 0.7952 0.1988 0.0318687255 0.0123116250 0.2207776837 0.0823448348 6.8391099809 0.3227264712 2.2361236928 0.2525225549 9.3278800829 .6699054859
0.003 0.0035 0.7948 0.1987 0.0328129840 0.0152549635 0.2486176848 0.0160690851 6.8815684420 0.2902249410 2.2893311001 0.2266133194 9.4523302109 .5481623090
0.003 0.004 0.7944 0.1986 0.0297441438 0.0078151299 0.2796948954 0.0544159404 6.7706817815 0.2496285893 2.3072238565 0.1382763883 9.3873446772 .4501360479
0.003 0.0045 0.794 0.1985 0.0316326609 0.0145826049 0.3114195479 0.0683227604 6.8823928782 0.4902477450 2.2460117950 0.1239360336 9.4714568820 .6970891439
0.003 0.005 0.7936 0.1984 0.0269113682 0.0052574090 0.3489711774 0.0408247921 6.9087748346 0.3936024249 2.3161702347 0.1587412652 9.6008276149 .5984258912
0.003 0.0055 0.7932 0.1983 0.0328129840 0.0017665460 0.4143628081 0.0235227319 6.9137214514 0.3516836226 2.2681423095 0.0830427601 9.6290395530 .4600156606
0.003 0.006 0.7928 0.1982 0.0309244670 0.0127911312 0.4214846688 0.0559053979 6.9528821679 0.3329701499 2.2672005855 0.1340096778 9.6724918892 .5356763568
0.003 0.0065 0.7924 0.1981 0.0292720145 0.0113114132 0.4499721119 0.0590557864 6.8679652458 0.3728912894 2.1899792156 0.1436059662 9.5371885878 .5868644552
0.0 0.006999999999999999 0.7944 0.1986 0.0000000000 0.0000000000 0.4771646712 0.0494096158 6.6882381677 0.1930483718 2.2865059280 0.0389878295 9.4519087669 .2814458171
0.003 0.006999999999999999 0.792 0.198 0.0332851133 0.0123477826 0.4758697874 0.0708054005 7.0006994639 0.3975936765 2.3722028141 0.1241719459 9.8820571787 .6049188055
0.003 0.0075 0.7916 0.1979 0.0313965962 0.0077001953 0.5380242086 0.0583991147 6.6952458749 0.2272005993 2.2940397202 0.1865136672 9.5587063999 .4798135765
0.003 0.008 0.7912 0.1978 0.0302162731 0.0165312677 0.5742809543 0.0895812537 6.8189112956 0.4829929403 2.2963940302 0.1598325129 9.7198025532 .7489379746
0.003 0.0085 0.7908 0.1977 0.0339933072 0.0152549635 0.5859349083 0.1178984389 6.8918738938 0.3438936497 2.3043986844 0.1339236193 9.8162007937 .6109706714
0.003 0.009000000000000001 0.7904 0.1976 0.0276195621 0.0132364705 0.6085953743 0.0739332145 6.7764528345 0.2319202014 2.3359464392 0.1256910555 9.7486142101 .4447809419
0.003 0.0095 0.79 0.1975 0.0276195621 0.0108281383 0.6739870050 0.0447438090 6.7034902363 0.3594825186 2.2813264459 0.1426020197 9.6864232493 .5576564856
0.003 0.01 0.7896 0.1974 0.0328129840 0.0138777095 0.7413209613 0.1051171304 6.7579030214 0.2101810964 2.2478952430 0.0961942395 9.7799322097 .4253701758
0.0035 0.0 0.7972 0.1993 0.0387145998 0.0135526595 0.0000000000 0.0000000000 6.9322712645 0.2723460861 2.2431866229 0.1335589119 9.2141724872 .4194576575
0.0035 0.0005 0.7968 0.1992 0.0401309876 0.0099034670 0.0369041876 0.0203094584 6.9941039748 0.3097247581 2.3533683336 0.1029283248 9.4245074836 .4428660083
0.0035 0.001 0.7964 0.1991 0.0398949230 0.0082318550 0.0673339563 0.0250418604 6.9718441991 0.4267410783 2.3684359180 0.1263104350 9.4475089964 .5863252287
0.0 0.0075 0.794 0.1985 0.0000000000 0.0000000000 0.5568000233 0.0623698618 6.8419955074 0.3351573732 2.2973357543 0.0890116032 9.6961312850 .4865388382
0.0035 0.0015 0.7959999999999999 0.19899999999999998 0.0349375657 0.0112323115 0.0997060507 0.0310232102 6.7974759560 0.4063140476 2.3397133353 0.0431962968 9.2718329077 .4917658661
0.0035 0.002 0.7956 0.1989 0.0358818242 0.0079844304 0.1184818654 0.0360712880 6.9623631835 0.4665172253 2.3204079928 0.1645890062 9.4371348659 .6751619499
0.0035 0.0025 0.7952 0.1988 0.0354096950 0.0120369817 0.1877581474 0.0618298528 6.9223780308 0.1780209440 2.2587250693 0.1460613656 9.4042709425 .3979491441
0.0035 0.003 0.7948 0.1987 0.0356457596 0.0069066557 0.2130083810 0.0218217693 6.9034159997 0.2628335509 2.2780304118 0.0928732796 9.4301005521 .3844352555
0.0035 0.0035 0.7944 0.1986 0.0323408548 0.0064389847 0.2395534984 0.0470454638 6.8358122364 0.4740658339 2.2737926537 0.0685197260 9.3814992433 .5960700084
0.0035 0.004 0.794 0.1985 0.0384785352 0.0119998877 0.2829321049 0.0389757865 6.8737362987 0.5521568325 2.3293543710 0.1260152018 9.5245013098 .7291477085
0.0035 0.0045 0.7936 0.1984 0.0318687255 0.0095598890 0.3101246642 0.0460367150 6.8267434389 0.2356128285 2.2996900643 0.1983754563 9.4684268929 .4895848888
0.0035 0.005 0.7932 0.1983 0.0321047901 0.0062278128 0.3560930382 0.0535462233 6.7756283983 0.4265658390 2.3255874749 0.2904329408 9.4894137015 .7767728159
0.0035 0.0055 0.7928 0.1982 0.0382424706 0.0057047596 0.3832855975 0.0515682485 6.8605453205 0.1880473590 2.2808555839 0.0888620289 9.5629289725 .3341823960
0.0035 0.006 0.7924 0.1981 0.0347015011 0.0082588891 0.3897600163 0.0313458172 6.8094302800 0.4807134347 2.2563707593 0.0837340417 9.4902625567 .6040521827
0.0 0.008 0.7936 0.1984 0.0000000000 0.0000000000 0.5632744422 0.1296824646 6.8654919373 0.2956152552 2.3284126470 0.1835516513 9.7571790265 .6088493711
0.0035 0.0065 0.792 0.198 0.0358818242 0.0098583485 0.4519144375 0.0888294045 6.8939349841 0.2869866814 2.3199371308 0.1138512797 9.7016683766 .4995257141
0.0035 0.006999999999999999 0.7916 0.1979 0.0394227937 0.0128952669 0.4939981602 0.0986664051 6.9021793455 0.3664838877 2.2992192023 0.1451171969 9.7348195017 .6231627566
0.0035 0.0075 0.7912 0.1978 0.0321047901 0.0184311913 0.5121265331 0.1205981090 6.7430631709 0.5176356079 2.2530747252 0.2080123203 9.5403692193 .8646772285
0.0035 0.008 0.7908 0.1977 0.0370621474 0.0113311024 0.5658642098 0.1316967462 6.7546052768 0.4471485032 2.2177600743 0.1779584336 9.5752917083 .7681347854
0.0035 0.0085 0.7904 0.1976 0.0349375657 0.0077001953 0.6053581649 0.0826091196 6.7504830961 0.2148190136 2.1932752497 0.1478416740 9.5840540764 .4529700025
0.0035 0.009000000000000001 0.79 0.1975 0.0363539535 0.0124377166 0.5995311879 0.0779515731 6.8881639311 0.1729744822 2.3133450626 0.2138273515 9.8373941351 .4771911234
0.0035 0.0095 0.7896 0.1974 0.0358818242 0.0081228190 0.7218977047 0.0919276287 6.9063015262 0.2283167189 2.2620211034 0.2054901377 9.9261021585 .5338573043
0.0035 0.01 0.7892 0.1973 0.0380064059 0.0118879112 0.6811088658 0.0445936616 6.8605453205 0.2816218819 2.2780304118 0.0710736533 9.8576910040 .4091771080
0.004 0.0 0.7968 0.1992 0.0429637632 0.0120924094 0.0000000000 0.0000000000 6.9038282177 0.1590456761 2.3114616146 0.2147750238 9.2582535955 .3859131093
0.004 0.0005 0.7964 0.1991 0.0384785352 0.0082588891 0.0317246525 0.0180356440 6.8024225728 0.2603782864 2.2714383436 0.1706678317 9.1440641041 .4573406512
0.0 0.0085 0.7932 0.1983 0.0000000000 0.0000000000 0.5781656056 0.0609558887 6.8523009591 0.0661914920 2.2996900643 0.0839878459 9.7301566290 .2111352266
0.004 0.001 0.7959999999999999 0.19899999999999998 0.0410752462 0.0075245023 0.0640967469 0.0236648645 6.7673840369 0.2869535221 2.3326504051 0.2263940591 9.2052064351 .5445369480
0.004 0.0015 0.7956 0.1989 0.0446162157 0.0125270050 0.0977637250 0.0304779443 6.8386977629 0.3218259091 2.2945105822 0.1924576114 9.2755882858 .5572884698
0.004 0.002 0.7952 0.1988 0.0382424706 0.0097446383 0.1579758206 0.0229453990 6.8407588532 0.1765333205 2.3218205789 0.1535732169 9.3587977233 .3627965747
0.004 0.0025 0.7948 0.1987 0.0358818242 0.0114290394 0.1845209380 0.0335172355 6.7682084731 0.2962055744 2.3029860984 0.2574267686 9.2915973337 .5985786179
0.004 0.003 0.7944 0.1986 0.0460326035 0.0168252987 0.2168930323 0.0208793735 6.6721616630 0.3431219612 2.2978066163 0.0815013041 9.2328939151 .4623279375
0.004 0.0035 0.794 0.1985 0.0394227937 0.0105148180 0.2460279173 0.0337664377 7.0217225855 0.2862396679 2.3886829845 0.1052710992 9.6958562810 .4357920228
0.004 0.004 0.7936 0.1984 0.0394227937 0.0238693915 0.2958809426 0.0892061212 6.8279800931 0.2164580591 2.3279417850 0.0751847360 9.4912256144 .4047183078
0.004 0.0045 0.7932 0.1983 0.0408391815 0.0155587906 0.3399069910 0.0735922448 6.8205601678 0.2481867739 2.2742635157 0.1731850706 9.4755698560 .5105228799
0.004 0.005 0.7928 0.1982 0.0358818242 0.0070976592 0.3444390842 0.0436435385 6.8679652458 0.4585925553 2.3689067800 0.2410040867 9.6171929342 .7503378397
0.004 0.0055 0.7924 0.1981 0.0304523377 0.0121659202 0.3755162948 0.1009677269 6.7228644855 0.2252899029 2.3156993727 0.2088547717 9.4445324907 .5472783217
0.0 0.009000000000000001 0.7928 0.1982 0.0000000000 0.0000000000 0.6150697932 0.1023695509 7.0390357443 0.3407465471 2.2601376553 0.2190596635 9.9142431928 .6621757615
0.004 0.006 0.792 0.198 0.0396588584 0.0050849878 0.4402604836 0.0794007696 6.9009426913 0.3281359399 2.3571352297 0.0526355496 9.7379972630 .4652572469
0.004 0.0065 0.7916 0.1979 0.0431998279 0.0145213332 0.4551516470 0.0698037242 6.7855216320 0.2802161288 2.3048695464 0.0769106650 9.5887426533 .4414518512
0.004 0.006999999999999999 0.7912 0.1978 0.0391867291 0.0092518064 0.5237804871 0.0603754748 6.8609575386 0.2402831817 2.3877412605 0.1066437490 9.8116660153 .4165542119
0.004 0.0075 0.7908 0.1977 0.0413113108 0.0096757707 0.5153637425 0.0755484511 6.9285613019 0.3096918387 2.2982774783 0.0719294702 9.7835138335 .4668455307
0.004 0.008 0.7904 0.1976 0.0422555693 0.0072221890 0.5878772339 0.0914338330 6.7162689964 0.2785154669 2.2733217917 0.2134537522 9.6197235913 .5906252411
0.004 0.0085 0.79 0.1975 0.0415473754 0.0099483810 0.6034158392 0.0702824934 6.8737362987 0.2970259314 2.3392424733 0.1827915196 9.8579419866 .5600483254
0.004 0.009000000000000001 0.7896 0.1974 0.0415473754 0.0171142789 0.6383777012 0.1079035282 6.7059635447 0.3081075692 2.2865059280 0.1954933789 9.6723945493 .6286187552
0.004 0.0095 0.7892 0.1973 0.0408391815 0.0123658217 0.6856409590 0.1197609996 6.8766218252 0.1438776885 2.3425385074 0.1433463589 9.9456404731 .4193508687
0.004 0.01 0.7888 0.1972 0.0436719571 0.0047212927 0.6985897967 0.0927809300 6.8939349841 0.4264765986 2.3166410967 0.2094145231 9.9528378346 .7333933444
0.0045 0.0 0.7964 0.1991 0.0427276986 0.0075245023 0.0000000000 0.0000000000 6.8753851710 0.1632591730 2.2850933420 0.1031005034 9.2032062116 .2738841787
0.0 0.0095 0.7924 0.1981 0.0000000000 0.0000000000 0.6979423548 0.0800946065 6.8271556569 0.4166511337 2.2648462755 0.2644216172 9.7899442872 .7611673574
0.0045 0.0005 0.7959999999999999 0.19899999999999998 0.0406031169 0.0097446383 0.0401413970 0.0171785745 6.9112481430 0.5312555420 2.3378298872 0.1381801514 9.3298225441 .6963589062
0.0045 0.001 0.7956 0.1989 0.0396588584 0.0123658217 0.0731609333 0.0087823291 6.8370488906 0.1670251458 2.2719092056 0.2060848506 9.2217778879 .3942581472
0.0045 0.0015 0.7952 0.1988 0.0476850559 0.0145978827 0.1061804696 0.0382812848 6.8984693829 0.4070494280 2.3058112705 0.1790167581 9.3581461789 .6389453536
0.0045 0.002 0.7948 0.1987 0.0431998279 0.0079844304 0.1573283787 0.0329114524 6.9644242739 0.3277898366 2.2978066163 0.2095626913 9.4627590968 .5782484107
0.0045 0.0025 0.7944 0.1986 0.0453244096 0.0119998877 0.1929376825 0.0550287518 6.9714319810 0.6783140699 2.3500722995 0.1562921459 9.5597663726 .9016348553
0.0045 0.003 0.794 0.1985 0.0441440864 0.0114290394 0.2020018689 0.0542616562 6.8720874264 0.3510045934 2.3481888515 0.1947935142 9.4664222332 .6114888032
0.0045 0.0035 0.7936 0.1984 0.0417834401 0.0134038156 0.2583293132 0.0420388759 6.9017671274 0.3990952201 2.3335921291 0.0737556908 9.5354720098 .5282936024
0.0045 0.004 0.7932 0.1983 0.0467407974 0.0079844304 0.2686883834 0.0461458500 6.9203169405 0.3229496409 2.3058112705 0.1628556438 9.5415573918 .5399355651
0.0045 0.0045 0.7928 0.1982 0.0436719571 0.0042228525 0.3366697816 0.0499831846 6.7121468157 0.5010279587 2.2450700710 0.1314911148 9.3375586254 .6867251106
0.0045 0.005 0.7924 0.1981 0.0377703413 0.0113703784 0.3366697816 0.0648735479 6.8465299062 0.2157976355 2.3175828208 0.1035296973 9.5385528499 .3955712591
0.0 0.001 0.7992 0.1998 0.0000000000 0.0000000000 0.0738083752 0.0198079129 7.0246081119 0.4220710450 2.3731445381 0.1497607699 9.4715610252 .5916397278
0.0 0.01 0.792 0.198 0.0000000000 0.0000000000 0.7102437507 0.0723977845 6.7768650525 0.3350803008 2.2813264459 0.2174750509 9.7684352491 .6249531362
0.0045 0.0055 0.792 0.198 0.0457965388 0.0080953306 0.3897600163 0.0771081272 6.7661473827 0.3566522548 2.2700257576 0.1027903742 9.4717296954 .5446460868
0.0045 0.006 0.7916 0.1979 0.0441440864 0.0099707620 0.4506195538 0.0348417590 6.9434011524 0.3226422162 2.2874476520 0.1345907809 9.7256124446 .5020455181
0.0045 0.0065 0.7912 0.1978 0.0488653791 0.0097446383 0.4363758322 0.0598174640 6.8090180619 0.1238466638 2.2794429978 0.1278596293 9.5737022710 .3212683954
0.0045 0.006999999999999999 0.7908 0.1977 0.0502817669 0.0119998877 0.4998251372 0.0616397320 6.8885761492 0.4538174602 2.3062821325 0.2004921377 9.7449651858 .7279492176
0.0045 0.0075 0.7904 0.1976 0.0424916340 0.0074650192 0.5483832788 0.1052446611 6.9413400620 0.3221678707 2.2709674816 0.0941535659 9.8031824564 .5290311169
0.0045 0.008 0.79 0.1975 0.0441440864 0.0070976592 0.5729860705 0.0634360905 6.8514765230 0.4470876964 2.2827390319 0.1405536907 9.7513457118 .6581751368
0.0045 0.0085 0.7896 0.1974 0.0450883449 0.0134701715 0.5678065354 0.1217879322 6.8391099809 0.2201630426 2.3204079928 0.1464554958 9.7724128540 .5018766421
0.0045 0.009000000000000001 0.7892 0.1973 0.0462686681 0.0133036611 0.6869358427 0.1306742405 6.8007737005 0.1497798764 2.2992192023 0.0952306050 9.8331974136 .3889883830
0.0045 0.0095 0.7888 0.1972 0.0436719571 0.0066769161 0.6590958416 0.1072176277 6.7991248283 0.5079249277 2.2860350660 0.1323448967 9.7879276930 .7541643682
0.0045 0.01 0.7884 0.1971 0.0394227937 0.0122753609 0.6901730522 0.0445560457 6.7776894887 0.2376550676 2.2488369671 0.1122746745 9.7561223017 .4067611487
0.0005 0.0 0.7996 0.1999 0.0040130988 0.0035330919 0.0000000000 0.0000000000 6.8399344171 0.2346183600 2.2737926537 0.1259025499 9.1177401696 .3640540018
0.005 0.0 0.7959999999999999 0.19899999999999998 0.0493375083 0.0179409121 0.0000000000 0.0000000000 6.9520577318 0.2956497420 2.2949814442 0.1310790536 9.2963766843 .4446697077
0.005 0.0005 0.7956 0.1989 0.0469768620 0.0165851156 0.0284874431 0.0184946396 6.9302101742 0.2434614495 2.3877412605 0.0947076638 9.3934157398 .3732488685
0.005 0.001 0.7952 0.1988 0.0512260254 0.0116224379 0.0783404684 0.0111390114 6.8737362987 0.4056276068 2.2803847218 0.2113242137 9.2836875143 .6397132698
0.005 0.0015 0.7948 0.1987 0.0538227364 0.0097446383 0.1068279115 0.0212771116 6.9499966415 0.2943248559 2.3006317883 0.1409254681 9.4112790777 .4662720739
0.005 0.002 0.7944 0.1986 0.0505178315 0.0132196195 0.1463218666 0.0364872423 6.9260879935 0.2740503105 2.3557226437 0.1541265941 9.4786503353 .4778837664
0.005 0.0025 0.794 0.1985 0.0448522803 0.0181017095 0.1670400070 0.0358381163 6.7958270837 0.2785618311 2.3114616146 0.1705638737 9.3191809856 .5030655306
0.005 0.003 0.7936 0.1984 0.0495735730 0.0099034670 0.2117134972 0.0326557263 6.5905424854 0.2508048014 2.2775595498 0.1925727768 9.1293891054 .4859367715
0.005 0.0035 0.7932 0.1983 0.0509899608 0.0127911312 0.2317841958 0.0299787268 6.7191545229 0.3272398793 2.2201143844 0.1464070448 9.2220430639 .5164167821
0.005 0.004 0.7928 0.1982 0.0481571852 0.0132196195 0.2725730347 0.0357912996 6.8485909965 0.3058024679 2.2403614509 0.1367154966 9.4096826673 .4915288836
0.005 0.0045 0.7924 0.1981 0.0516981547 0.0064042730 0.3114195479 0.0510453630 6.7999492644 0.3065239812 2.2799138598 0.0947638313 9.4429808268 .4587374485
0.0005 0.0005 0.7992 0.1998 0.0033049049 0.0043271362 0.0317246525 0.0170806901 6.9256757754 0.4064846406 2.3124033386 0.0422623247 9.2731086714 .4701547916
0.005 0.005 0.792 0.198 0.0505178315 0.0153278495 0.3619200152 0.0679536450 6.8716752084 0.4051078184 2.2888602380 0.1561502247 9.5729732931 .6445395376
0.005 0.0055 0.7916 0.1979 0.0507538961 0.0214805845 0.3787535042 0.0381935842 6.7533686226 0.1584462448 2.3039278224 0.1351825072 9.4868038453 .3533029207
0.005 0.006 0.7912 0.1978 0.0505178315 0.0142736164 0.4124204824 0.0975555502 6.9330957006 0.1884589602 2.2827390319 0.0872607801 9.6787730464 .3875489069
0.005 0.0065 0.7908 0.1977 0.0481571852 0.0153278495 0.4791069968 0.0943578528 6.8984693829 0.7014493359 2.2775595498 0.1972816305 9.7032931147 1.0084166687
0.005 0.006999999999999999 0.7904 0.1976 0.0491014437 0.0192707413 0.4642158334 0.0279526990 6.9615387474 0.2614983550 2.3251166129 0.0697511787 9.7999726374 .3784729740
0.005 0.0075 0.79 0.1975 0.0505178315 0.0123477826 0.5367293248 0.0795484528 6.7999492644 0.3676042313 2.2055176620 0.0325406192 9.5927140827 .4920410859
0.005 0.008 0.7896 0.1974 0.0446162157 0.0045774631 0.5697488611 0.0856974392 6.8069569716 0.3987970680 2.2351819687 0.1417474541 9.6565040171 .6308194244
0.005 0.0085 0.7892 0.1973 0.0502817669 0.0092758683 0.5678065354 0.0976414493 6.6441308343 0.1600680501 2.2540164492 0.0661623961 9.5162355858 .3331477638
0.005 0.009000000000000001 0.7888 0.1972 0.0507538961 0.0066769161 0.6047107230 0.0681999439 6.8217968220 0.4332362877 2.3538391956 0.1452332638 9.8311006367 .6533464115
0.005 0.0095 0.7884 0.1971 0.0533506071 0.0194892765 0.6623330510 0.1133004805 6.8498276507 0.3541392276 2.3594895398 0.1185001690 9.9250008486 .6054291536
0.0005 0.001 0.7988 0.1997 0.0044852280 0.0054652914 0.0776930265 0.0286634742 6.8255067847 0.2608868204 2.3321795431 0.2641632405 9.2398645823 .5591788265
0.005 0.01 0.7879999999999999 0.19699999999999998 0.0498096376 0.0156872009 0.6713972374 0.1050852235 6.6705127908 0.3947026218 2.2930979962 0.2069865701 9.6848176620 .7224616163
0.0055 0.0 0.7956 0.1989 0.0583079644 0.0095131411 0.0000000000 0.0000000000 6.8040714451 0.3329885211 2.3218205789 0.0854533476 9.1841999884 .4279550098
0.0055 0.0005 0.7952 0.1988 0.0613768046 0.0150045028 0.0420837227 0.0070923705 6.8255067847 0.2431960842 2.2968648922 0.3096625728 9.2258322042 .5749555303
0.0055 0.001 0.7948 0.1987 0.0554751888 0.0217384639 0.0854623292 0.0428682807 6.7789261429 0.2170789040 2.3048695464 0.1626485800 9.2247332073 .4443342286
0.0055 0.0015 0.7944 0.1986 0.0578358351 0.0135197247 0.1042381439 0.0243630928 6.7208033952 0.2428856584 2.3039278224 0.0664966530 9.1868051966 .3472651289
0.0055 0.002 0.794 0.1985 0.0524063486 0.0144443781 0.1430846572 0.0441781250 6.9537066041 0.1779598446 2.2573124833 0.1779434827 9.4065100932 .4145258304
0.0055 0.0025 0.7936 0.1984 0.0542948656 0.0106621800 0.1851683799 0.0422378305 6.9763785979 0.2198386440 2.3463054035 0.1817210176 9.5621472469 .4544596721
0.0055 0.003 0.7932 0.1983 0.0535866717 0.0160523951 0.2045916365 0.0688118344 6.7558419310 0.3801660887 2.2582542073 0.0957321644 9.2722744465 .5607624826
0.0055 0.0035 0.7928 0.1982 0.0552391242 0.0092518064 0.2563869875 0.0428291495 6.9660731462 0.3702755544 2.3001609263 0.2587771255 9.5778601842 .6811336358
0.0055 0.004 0.7924 0.1981 0.0620849985 0.0099707620 0.2984707102 0.0293570457 6.6981314014 0.3387760474 2.3128742006 0.1371041513 9.3715613107 .5152080064
0.0005 0.0015 0.7984 0.1996 0.0044852280 0.0056655512 0.1068279115 0.0286634742 7.1045784173 0.3756299691 2.3208788548 0.1022714023 9.5367704116 .5122303968
0.0055 0.0045 0.792 0.198 0.0509899608 0.0141953184 0.3049451291 0.0677064502 7.0023483362 0.1958552117 2.2752052397 0.1368451708 9.6334886658 .4146021511
0.0055 0.005 0.7916 0.1979 0.0486293144 0.0100597885 0.3386121072 0.0705206591 6.9302101742 0.5774385080 2.2351819687 0.2122454586 9.5526335645 .8702644142
0.0055 0.0055 0.7912 0.1978 0.0559473181 0.0126333182 0.3645097827 0.0837780796 6.8143768968 0.4594735779 2.3458345414 0.1789672115 9.5806685390 .7348521872
0.0055 0.006 0.7908 0.1977 0.0540588010 0.0179409121 0.4350809485 0.0677312102 6.8403466351 0.3498699494 2.3076947185 0.1396611969 9.6371811031 .5752032686
0.0055 0.0065 0.7904 0.1976 0.0552391242 0.0159688608 0.4525618794 0.0445560457 6.7987126102 0.2806063802 2.3604312638 0.1142400906 9.6669448776 .4553713773
0.0055 0.006999999999999999 0.79 0.1975 0.0672784205 0.0066769161 0.4661581591 0.0583416635 6.8283923111 0.1100861521 2.2719092056 0.2089269450 9.6337380963 .3840316767
0.0055 0.0075 0.7896 0.1974 0.0592522229 0.0110118522 0.5140688588 0.0614763034 6.7871705043 0.3797152733 2.2676714475 0.0256868067 9.6281630335 .4778902356
0.0055 0.008 0.7892 0.1973 0.0531145425 0.0190028364 0.5606846747 0.0640149470 6.8139646787 0.3745245598 2.2959231682 0.1651215798 9.7236870641 .6226639230
0.0055 0.0085 0.7888 0.1972 0.0526424132 0.0105148180 0.6196018864 0.0690793492 6.8411710713 0.1601911451 2.2356528307 0.1591652901 9.7490682016 .3989506024
0.0055 0.009000000000000001 0.7884 0.1971 0.0587800937 0.0202190426 0.6636279348 0.0699716661 6.8403466351 0.1257474581 2.2695548956 0.1032036727 9.8323095592 .3191418395
0.0005 0.002 0.7979999999999999 0.1995 0.0042491634 0.0038355963 0.1456744247 0.0292425928 6.8531253953 0.2798229042 2.4131678091 0.0594853604 9.4162167925 .3723864537
0.0055 0.0095 0.7879999999999999 0.19699999999999998 0.0540588010 0.0124377166 0.6849935171 0.1293977039 6.9149581056 0.3743975007 2.3039278224 0.0566288654 9.9579382461 .5728617866
0.0055 0.01 0.7876 0.1969 0.0637374510 0.0135197247 0.6947051454 0.0547232039 6.7587274575 0.1671675147 2.3053404085 0.1585456091 9.8225104624 .3939560524
0.006 0.0 0.7952 0.1988 0.0656259680 0.0101918701 0.0000000000 0.0000000000 6.8939349841 0.5423975313 2.3754988482 0.1095399523 9.3350598003 .6621293537
0.006 0.0005 0.7948 0.1987 0.0651538388 0.0176275644 0.0381990714 0.0165826034 6.9166069779 0.1591482090 2.2907436861 0.1153756061 9.3107035742 .3087339829
0.006 0.001 0.7944 0.1986 0.0601964815 0.0185877478 0.0776930265 0.0309149264 7.0143026602 0.4328595932 2.3378298872 0.2008765994 9.4900220554 .6832388668
0.006 0.0015 0.794 0.1985 0.0639735156 0.0139577893 0.1055330277 0.0321381701 7.0876774765 0.3817896015 2.2973357543 0.2667822881 9.5545197741 .6946678490
0.006 0.002 0.7936 0.1984 0.0677505497 0.0104082822 0.1249562843 0.0528528350 6.9611265293 0.4340685626 2.3142867867 0.1213691933 9.4681201500 .6186988731
0.006 0.0025 0.7932 0.1983 0.0620849985 0.0120924094 0.1838734961 0.0376185466 7.0204859312 0.5474864315 2.3698485040 0.1691856416 9.6362929298 .7663830291
0.006 0.003 0.7928 0.1982 0.0630292571 0.0154148579 0.2065339621 0.0391474869 6.8473543423 0.2421148712 2.2916854101 0.1685291378 9.4086029716 .4652063538
0.006 0.0035 0.7924 0.1981 0.0559473181 0.0138937624 0.2550921037 0.0621544212 6.8926983299 0.1599788532 2.2497786911 0.2360629961 9.4535164428 .4720900329
0.0005 0.0025 0.7976 0.1994 0.0044852280 0.0037770341 0.1748093097 0.0322423460 6.9178436321 0.3693308270 2.3255874749 0.1785653775 9.4227256447 .5839155846
0.006 0.004 0.792 0.198 0.0677505497 0.0199526989 0.2583293132 0.0630915427 6.8918738938 0.4062923002 2.2389488648 0.1451599692 9.4569026215 .6344965110
0.006 0.0045 0.7916 0.1979 0.0642095802 0.0207199672 0.3068874547 0.0983941275 6.7830483236 0.4091645903 2.3208788548 0.1334260439 9.4750242133 .6617047289
0.006 0.005 0.7912 0.1978 0.0590161583 0.0088327298 0.3573879220 0.0553326125 6.9652487100 0.2183682179 2.3086364425 0.0913812037 9.6902892328 .3739147639
0.006 0.0055 0.7908 0.1977 0.0639735156 0.0172440327 0.3806958299 0.0482072552 6.8300411834 0.2043770368 2.2978066163 0.0898840924 9.5725171452 .3597124171
0.006 0.006 0.7904 0.1976 0.0575997705 0.0193169542 0.4409079255 0.0743177558 6.8716752084 0.3376264789 2.3321795431 0.2308395909 9.7023624475 .6621007798
0.006 0.0065 0.79 0.1975 0.0611407400 0.0188497277 0.4583888564 0.1090781071 6.8345755822 0.2431038369 2.3222914409 0.1114501636 9.6763966195 .4824818353
0.006 0.006999999999999999 0.7896 0.1974 0.0627931924 0.0157580879 0.5037097886 0.0490690906 6.7809872332 0.1859098921 2.3156993727 0.1451171969 9.6631895869 .3958542675
0.006 0.0075 0.7892 0.1973 0.0597243522 0.0121842286 0.5160111844 0.0494096158 6.8683774638 0.5196080295 2.3222914409 0.2208257495 9.7664044413 .8020276234
0.006 0.008 0.7888 0.1972 0.0694030022 0.0143514872 0.5775181637 0.0888294045 6.8708507722 0.0725597481 2.2558998972 0.1594658858 9.7736718353 .3352065256
0.006 0.0085 0.7884 0.1971 0.0611407400 0.0167855068 0.5937042109 0.0666078950 6.8568353579 0.3169889944 2.3043986844 0.1271292552 9.8160789932 .5275116514
0.0005 0.003 0.7972 0.1993 0.0054294866 0.0035330919 0.1948800082 0.0424358524 6.9170191960 0.3453098380 2.2794429978 0.1698604931 9.3967716886 .5611392754
0.006 0.009000000000000001 0.7879999999999999 0.19699999999999998 0.0587800937 0.0083661519 0.6597432835 0.0773035853 6.8724996445 0.2517785312 2.3623147118 0.2056238824 9.9533377335 .5430721508
0.006 0.0095 0.7876 0.1969 0.0601964815 0.0145520013 0.6927628197 0.0966403261 6.7945904295 0.5400062996 2.2879185140 0.1439452201 9.8354682447 .7951438471
0.006 0.01 0.7872 0.1968 0.0575997705 0.0137161475 0.6830511914 0.0435281301 6.6952458749 0.2433218196 2.2643754134 0.1268848629 9.7002722502 .4274509601
0.0065 0.0 0.7948 0.1987 0.0668062912 0.0138133115 0.0000000000 0.0000000000 6.8518887411 0.4319809353 2.3387716113 0.1489770497 9.2574666436 .5947712965
0.0065 0.0005 0.7944 0.1986 0.0677505497 0.0127212337 0.0369041876 0.0233797353 6.7867582862 0.3564044194 2.3011026503 0.1034011262 9.1925156738 .4959065146
0.0065 0.001 0.794 0.1985 0.0649177741 0.0140849700 0.0751032590 0.0218217693 6.8432321616 0.2985483494 2.3076947185 0.0566132026 9.2909479132 .3910682913
0.0065 0.0015 0.7936 0.1984 0.0660980973 0.0166253871 0.1061804696 0.0437969433 6.7974759560 0.3188447474 2.2719092056 0.1349329838 9.2416637285 .5142000616
0.0065 0.002 0.7932 0.1983 0.0649177741 0.0109712927 0.1314307032 0.0230183575 6.8848661866 0.2713710164 2.2893311001 0.1255569248 9.3705457640 .4309175914
0.0065 0.0025 0.7928 0.1982 0.0616128693 0.0104935974 0.1683348908 0.0444807184 6.8572475760 0.4841623619 2.3180536828 0.1586630317 9.4052490189 .6977997094
0.0065 0.003 0.7924 0.1981 0.0611407400 0.0127911312 0.2130083810 0.0445560457 7.0213103674 0.4573399247 2.3260583370 0.0999736636 9.6215178254 .6146607652
0.0005 0.0035 0.7968 0.1992 0.0040130988 0.0035330919 0.2628614064 0.0310232102 6.7665596008 0.1097770075 2.3204079928 0.1391905061 9.3538420988 .2835238157
0.0065 0.0035 0.792 0.198 0.0679866144 0.0231584098 0.2622139645 0.0945353842 6.6119778250 0.1487416232 2.3392424733 0.1071498212 9.2814208772 .3735852384
0.0065 0.004 0.7916 0.1979 0.0682226790 0.0201638445 0.2907014075 0.0493756689 6.8143768968 0.1548404324 2.3514848856 0.0979302429 9.5247858689 .3223101887
0.0065 0.0045 0.7912 0.1978 0.0642095802 0.0128085459 0.3062400128 0.0478581756 6.8675530277 0.3149842395 2.3086364425 0.1453309325 9.5466390632 .5209818935
0.0065 0.005 0.7908 0.1977 0.0609046754 0.0161906611 0.3742214110 0.0451541402 6.8242701305 0.3124493319 2.2601376553 0.2061493900 9.5195338722 .5799435232
0.0065 0.0055 0.7904 0.1976 0.0630292571 0.0172569544 0.3651572246 0.0486917624 6.8024225728 0.4214683323 2.2700257576 0.1064356472 9.5006348121 .5938526963
0.0065 0.006 0.79 0.1975 0.0632653217 0.0202850821 0.4305488553 0.1031039772 7.0114171337 0.2604278795 2.2832098939 0.0757136744 9.7884412046 .4595306132
0.0065 0.0065 0.7896 0.1974 0.0616128693 0.0075245023 0.4428502511 0.0867088829 6.7669718189 0.2633992822 2.3095781666 0.1656470874 9.5810131059 .5232797548
0.0065 0.006999999999999999 0.7892 0.1973 0.0625571278 0.0199750299 0.5192483939 0.0808239857 6.7620252021 0.4850768134 2.3274709230 0.1294861971 9.6713016468 .7153620261
0.0065 0.0075 0.7888 0.1972 0.0625571278 0.0224943709 0.5108316493 0.0863212686 6.8663163735 0.2712206945 2.2827390319 0.1345578310 9.7224441825 .5145941650
0.0065 0.008 0.7884 0.1971 0.0604325461 0.0269320677 0.5645693260 0.0662292229 6.8362244545 0.4173259573 2.2874476520 0.2058824964 9.7486739786 .7163697443
0.0005 0.004 0.7964 0.1991 0.0070819390 0.0042228525 0.2848744305 0.0666582221 6.9380423175 0.3181874933 2.2846224799 0.1492149753 9.5146211669 .5382835432
0.0065 0.0085 0.7879999999999999 0.19699999999999998 0.0639735156 0.0110118522 0.6066530487 0.0879758941 6.9693708907 0.2407946366 2.3006317883 0.0933400064 9.9406292433 .4331223893
0.0065 0.009000000000000001 0.7876 0.1969 0.0609046754 0.0124556255 0.5962939785 0.0677064502 6.6630928655 0.0721746636 2.2912145481 0.0907872755 9.6115060675 .2431240148
0.0065 0.0095 0.7872 0.1968 0.0635013863 0.0127911312 0.6746344469 0.0874981242 6.8749729529 0.2735910919 2.3411259213 0.0415427333 9.9542347074 .4154230806
0.0065 0.01 0.7868 0.1967 0.0625571278 0.0044790115 0.6675125861 0.1082913090 6.7842849778 0.4654860179 2.2945105822 0.1875095267 9.8088652739 .7657658651
0.006999999999999999 0.0 0.7944 0.1986 0.0708193900 0.0140849700 0.0000000000 0.0000000000 6.9211413766 0.5302412791 2.3354755772 0.2053951692 9.3274363438 .7497214183
0.006999999999999999 0.0005 0.794 0.1985 0.0696390668 0.0080400717 0.0459683740 0.0214341404 6.8267434389 0.0995282580 2.2676714475 0.1803198641 9.2100223272 .3093223342
0.006999999999999999 0.001 0.7936 0.1984 0.0764849412 0.0161768877 0.0679813982 0.0249075867 6.8951716383 0.4669220833 2.3594895398 0.1780929355 9.3991275175 .6860994932
0.006999999999999999 0.0015 0.7932 0.1983 0.0748324887 0.0238693915 0.1197767492 0.0454133296 6.9429889343 0.4370802438 2.3510140236 0.1012780296 9.4886121958 .6076409945
0.006999999999999999 0.002 0.7928 0.1982 0.0684587436 0.0149300383 0.1476167504 0.0509138026 6.8881639311 0.4370055935 2.3227623029 0.2398643370 9.4270017280 .7427137714
0.006999999999999999 0.0025 0.7924 0.1981 0.0672784205 0.0089580230 0.1689823327 0.0312922804 6.9355690091 0.3620204129 2.2314150726 0.1488817730 9.4032448349 .5511524893
0.0 0.0015 0.7988 0.1997 0.0000000000 0.0000000000 0.1022958182 0.0273462776 6.8733240807 0.2222371560 2.3232331649 0.1243788933 9.2988530638 .3739623269
0.0005 0.0045 0.7959999999999999 0.19899999999999998 0.0063737451 0.0067763298 0.3140093155 0.0465077837 6.8778584794 0.2776649017 2.3783240202 0.0995024016 9.5765655602 .4304514168
0.006999999999999999 0.003 0.792 0.198 0.0686948083 0.0131350401 0.2240148931 0.0572391359 6.7846971958 0.3180699835 2.2314150726 0.1617847886 9.3088219698 .5502289481
0.006999999999999999 0.0035 0.7916 0.1979 0.0682226790 0.0196033166 0.2499125686 0.0755484511 6.6622684294 0.2789422136 2.3105198906 0.1035296973 9.2909235676 .4776236786
0.006999999999999999 0.004 0.7912 0.1978 0.0753046180 0.0155444573 0.2952335007 0.0310232102 6.8457054700 0.3138991198 2.3317086811 0.0569412167 9.5479522698 .4174080040
0.006999999999999999 0.0045 0.7908 0.1977 0.0748324887 0.0158427335 0.3211311762 0.0735238611 6.8654919373 0.2772361889 2.3171119587 0.1442836763 9.5785675609 .5108864598
0.006999999999999999 0.005 0.7904 0.1976 0.0727079070 0.0085245158 0.3386121072 0.0655932448 6.7430631709 0.2945164684 2.2596667933 0.0704344099 9.4140499784 .4390686389
0.006999999999999999 0.0055 0.79 0.1975 0.0698751314 0.0153278495 0.3781060624 0.0488636364 6.9161947598 0.4073465456 2.3227623029 0.1425584800 9.6869382565 .6140965115
0.006999999999999999 0.006 0.7896 0.1974 0.0802619753 0.0115647580 0.4454400187 0.0946771697 6.8275678750 0.2339801467 2.2615502414 0.0920098588 9.6148201104 .4322319332
0.006999999999999999 0.0065 0.7892 0.1973 0.0767210058 0.0179781468 0.4875237414 0.0483808505 6.8440565978 0.2247340931 2.3029860984 0.0898544880 9.7112874434 .3809475784
0.006999999999999999 0.006999999999999999 0.7888 0.1972 0.0722357778 0.0216562766 0.4681004847 0.0878805479 6.8003614825 0.4697231678 2.2926271341 0.2307396820 9.6333248791 .8099996743
0.006999999999999999 0.0075 0.7884 0.1971 0.0649177741 0.0123116250 0.5321972316 0.0579957613 6.8683774638 0.1938845240 2.2271773145 0.1197138306 9.6926697840 .3839057409
0.0005 0.005 0.7956 0.1989 0.0037770341 0.0017665460 0.3437916423 0.0395734786 6.8345755822 0.1771482871 2.3778531582 0.1869980328 9.5599974168 .4054863445
0.006999999999999999 0.008 0.7879999999999999 0.19699999999999998 0.0729439717 0.0114095193 0.5626270003 0.0624236058 6.9091870526 0.2416230900 2.2662588615 0.1841931303 9.8110168861 .4996493454
0.006999999999999999 0.0085 0.7876 0.1969 0.0779013290 0.0125802739 0.5995311879 0.0443674877 6.8213846040 0.3105575534 2.2182309363 0.1068514455 9.7170480572 .4743567605
0.006999999999999999 0.009000000000000001 0.7872 0.1968 0.0703472607 0.0185637481 0.6338456080 0.0525027070 6.7496586600 0.6339983585 2.2620211034 0.1085804123 9.7158726321 .8136452259
0.006999999999999999 0.0095 0.7868 0.1967 0.0658620327 0.0145059748 0.6998846805 0.0757700663 6.7970637379 0.2695969200 2.2883893760 0.1695887830 9.8511998271 .5294617441
0.006999999999999999 0.01 0.7864 0.1966 0.0696390668 0.0222953017 0.7083014250 0.0809069247 6.8642552831 0.5968860701 2.3166410967 0.2323788704 9.9588368716 .9324671669
0.0075 0.0 0.794 0.1985 0.0738882302 0.0198406672 0.0000000000 0.0000000000 6.6404208717 0.1793484976 2.2558998972 0.0727264630 8.9702089991 .2719156278
0.0075 0.0005 0.7936 0.1984 0.0788455875 0.0131350401 0.0304297687 0.0240862305 6.9887451399 0.3379524529 2.3679650560 0.2119695056 9.4659855521 .5871432291
0.0075 0.001 0.7932 0.1983 0.0691669375 0.0143670107 0.0751032590 0.0397847640 6.7521319684 0.3973491397 2.2874476520 0.1012342374 9.1838498169 .5527351518
0.0075 0.0015 0.7928 0.1982 0.0743603595 0.0185276903 0.1094176790 0.0362567457 6.8823928782 0.3228528127 2.3293543710 0.1349198382 9.3955252877 .5125570869
0.0075 0.002 0.7924 0.1981 0.0748324887 0.0145213332 0.1327255870 0.0295278932 6.6861770774 0.1797951379 2.2318859347 0.2052007787 9.1256210878 .4290451430
0.0005 0.0055 0.7952 0.1988 0.0049573573 0.0034694274 0.3871702488 0.1050054140 6.8687896819 0.4052302802 2.2615502414 0.0839984044 9.5224675294 .5977035260
0.0075 0.0025 0.792 0.198 0.0743603595 0.0232256889 0.1806362866 0.0428291495 6.8201479498 0.4885575441 2.2836807559 0.1440252906 9.3588253518 .6986376731
0.0075 0.003 0.7916 0.1979 0.0790816521 0.0246684718 0.2052390784 0.0276511508 6.9145458875 0.2955163707 2.3081655805 0.0650812384 9.5070321985 .4129172317
0.0075 0.0035 0.7912 0.1978 0.0771931351 0.0143670107 0.2311367539 0.0374398352 7.0448067973 0.3342781013 2.2012799039 0.0711609444 9.5544165902 .4572458916
0.0075 0.004 0.7908 0.1977 0.0734161009 0.0109101708 0.2764576860 0.0367619305 6.9124847972 0.3902936753 2.3109907526 0.1366830588 9.5733493367 .5746488354
0.0075 0.0045 0.7904 0.1976 0.0738882302 0.0237758223 0.3289004789 0.0645626505 6.8580720121 0.3403493657 2.3241748889 0.2519072156 9.5850356101 .6805950541
0.0075 0.005 0.79 0.1975 0.0712915192 0.0217692042 0.3567404801 0.0336171380 6.6964825291 0.2932490486 2.2723800676 0.1417724779 9.3968945960 .4904078687
0.0075 0.0055 0.7896 0.1974 0.0738882302 0.0150490046 0.3755162948 0.0442918398 6.7315210650 0.2450808893 2.2657879995 0.0872099496 9.4467135895 .3916316833
0.0075 0.006 0.7892 0.1973 0.0719997131 0.0090815878 0.3968818771 0.0582841557 6.7360554637 0.2325932920 2.2549581732 0.1760646186 9.4598952271 .4760236541
0.0075 0.0065 0.7888 0.1972 0.0783734582 0.0138937624 0.4583888564 0.0547232039 6.9219658128 0.5886531757 2.2709674816 0.0385532200 9.7296956090 .6958233620
0.0075 0.006999999999999999 0.7884 0.1971 0.0755406826 0.0165582135 0.4920558346 0.0898988856 6.8679652458 0.3599907736 2.2794429978 0.2267267816 9.7150047608 .6931746543
0.0005 0.006 0.7948 0.1987 0.0047212927 0.0033384581 0.4046511797 0.0439116453 6.8077814077 0.5504616305 2.2460117950 0.1432535280 9.4631656751 .7409652619
0.0075 0.0075 0.7879999999999999 0.19699999999999998 0.0717636485 0.0124377166 0.5652167679 0.0247725853 6.7513075323 0.4422667663 2.2676714475 0.0914200150 9.6559593962 .5708970832
0.0075 0.008 0.7876 0.1969 0.0786095229 0.0180770645 0.5678065354 0.0933394764 6.9322712645 0.2948739656 2.2912145481 0.1024879600 9.8699018709 .5087784665
0.0075 0.0085 0.7872 0.1968 0.0738882302 0.0158427335 0.5956465366 0.1146538970 6.9945161929 0.2475039124 2.3467762655 0.1198026940 10.0108272252 .4978032369
0.0075 0.009000000000000001 0.7868 0.1967 0.0727079070 0.0174496320 0.6506790970 0.0935547927 6.6280543297 0.2839509345 2.2295316246 0.1116250873 9.5809729583 .5065804465
0.0075 0.0095 0.7864 0.1966 0.0719997131 0.0169572638 0.6707497956 0.0787008159 6.8724996445 0.1608939455 2.3199371308 0.1152833302 9.9351862840 .3718353554
0.0075 0.01 0.7859999999999999 0.1965 0.0722357778 0.0069066557 0.7193079371 0.1283438214 6.7896438127 0.2398159880 2.2949814442 0.1772443699 9.8761689718 .5523108350
0.008 0.0 0.7936 0.1984 0.0894684960 0.0339605046 0.0000000000 0.0000000000 6.9706075449 0.3459784340 2.2869767900 0.1156673274 9.3470528309 .4956062660
0.008 0.0005 0.7932 0.1983 0.0715275839 0.0095131411 0.0356093038 0.0158590226 6.9697831088 0.5315254295 2.3354755772 0.0756316381 9.4123955737 .6325292313
0.008 0.001 0.7928 0.1982 0.0866357204 0.0233978043 0.0828725616 0.0251087280 6.7978881740 0.1792916416 2.3557226437 0.1691069957 9.3231190997 .3969051696
0.008 0.0015 0.7924 0.1981 0.0729439717 0.0111126031 0.0997060507 0.0202267312 7.0006994639 0.3829468143 2.3373590252 0.1071829228 9.5107085115 .5214690714
0.0005 0.0065 0.7944 0.1986 0.0054294866 0.0057047596 0.4920558346 0.0897121795 7.0410968347 0.4357314630 2.3773822962 0.0884619277 9.9159644521 .6196103298
0.008 0.002 0.792 0.198 0.0849832680 0.0169572638 0.1204241911 0.0287802302 6.8704385542 0.2681965646 2.2700257576 0.1251253227 9.3458717709 .4390593813
0.008 0.0025 0.7916 0.1979 0.0826226216 0.0140849700 0.1683348908 0.0468669225 6.8502398688 0.2575040195 2.3152285107 0.1269617226 9.4164258919 .4454176346
0.008 0.003 0.7912 0.1978 0.0764849412 0.0062278128 0.1832260542 0.0478581756 6.9054770900 0.4864075397 2.3199371308 0.1341618000 9.4851252162 .6746553281
0.008 0.0035 0.7908 0.1977 0.0812062338 0.0145059748 0.2531497781 0.0486917624 6.7599641117 0.3536763769 2.3227623029 0.2658698905 9.4170824265 .6827440046
0.008 0.004 0.7904 0.1976 0.0840390094 0.0229553891 0.3114195479 0.0665827172 6.7710939996 0.3589034799 2.2540164492 0.1057753545 9.4205690061 .5542169407
0.008 0.0045 0.79 0.1975 0.0786095229 0.0286252095 0.3133618736 0.0439879471 6.7834605416 0.3166886609 2.3091073045 0.0617098754 9.4845392426 .4510116929
0.008 0.005 0.7896 0.1974 0.0847472033 0.0043271362 0.3489711774 0.0500502312 6.7393532083 0.3567856333 2.3486597135 0.0939177926 9.5217313025 .5050807933
0.008 0.0055 0.7892 0.1973 0.0918291423 0.0194320055 0.3638623408 0.0794640960 6.7587274575 0.2631281929 2.2940397202 0.2905123216 9.5084586608 .6525366160
0.008 0.006 0.7888 0.1972 0.0833308155 0.0146740328 0.4240744364 0.1091856565 6.7063757628 0.3303345960 2.2902728241 0.1440068167 9.5040538388 .5982011020
0.008 0.0065 0.7884 0.1971 0.0769570704 0.0201638445 0.4629209496 0.0303677163 6.8184990775 0.4236222117 2.2893311001 0.0768299067 9.6477081976 .5509836792
0.0005 0.006999999999999999 0.794 0.1985 0.0047212927 0.0042228525 0.4836390900 0.0598454881 6.7001924917 0.3906331194 2.2794429978 0.1693113990 9.4679958722 .6240128590
0.008 0.006999999999999999 0.7879999999999999 0.19699999999999998 0.0852193326 0.0206553182 0.4939981602 0.1071394066 6.8473543423 0.4958241458 2.2573124833 0.2258253422 9.6838843184 .8494442128
0.008 0.0075 0.7876 0.1969 0.0779013290 0.0257299621 0.5393190924 0.0557853003 6.7290477565 0.3465516104 2.2450700710 0.1746282407 9.5913382489 .6026951135
0.008 0.008 0.7872 0.1968 0.0809701692 0.0066098097 0.5658642098 0.1093697808 6.8374611087 0.1960286546 2.3354755772 0.1287443859 9.8197710649 .4407526310
0.008 0.0085 0.7868 0.1967 0.0795537814 0.0224745433 0.5736335124 0.0762113634 6.6461919247 0.3486360972 2.2714383436 0.1516555829 9.5708175621 .5989775868
0.008 0.009000000000000001 0.7864 0.1966 0.0849832680 0.0175388238 0.6073004906 0.0313458172 6.7475975696 0.1962158008 2.2898019621 0.0647396740 9.7296832903 .3098401158
0.008 0.0095 0.7859999999999999 0.1965 0.0847472033 0.0224149554 0.6642753767 0.1030551782 6.7991248283 0.3526659891 2.2803847218 0.1370394520 9.8285321301 .6151755747
0.008 0.01 0.7856 0.1964 0.0788455875 0.0195463797 0.6947051454 0.1170849920 6.8444688158 0.4244957547 2.2511912771 0.1190228895 9.8692108258 .6801500159
0.0085 0.0 0.7932 0.1983 0.0868717850 0.0193284901 0.0000000000 0.0000000000 6.9475233331 0.4636630598 2.3519557476 0.1005927015 9.3863508657 .5835842514
0.0085 0.0005 0.7928 0.1982 0.0826226216 0.0176022556 0.0369041876 0.0251087280 6.9236146851 0.4940663563 2.3081655805 0.1035296973 9.3513070748 .6403070372
0.0085 0.001 0.7924 0.1981 0.0809701692 0.0167323038 0.0763981427 0.0296977578 6.8263312208 0.4669759408 2.3213497168 0.1134376851 9.3050492495 .6268436875
0.0005 0.0075 0.7936 0.1984 0.0059016158 0.0029860077 0.5529153720 0.0326043404 6.7269866662 0.5040494940 2.2639045514 0.1268569024 9.5497082054 .6664967445
0.0085 0.0015 0.792 0.198 0.0795537814 0.0089081172 0.1016483764 0.0244318182 6.7405898625 0.4694698724 2.3152285107 0.1239574987 9.2370205310 .6267673065
0.0085 0.002 0.7916 0.1979 0.0882881728 0.0113114132 0.1359627964 0.0242250572 6.8502398688 0.4483795815 2.2902728241 0.1200615033 9.3647636621 .6039775552
0.0085 0.0025 0.7912 0.1978 0.0908848838 0.0155874176 0.1521488436 0.0268512815 6.8898128034 0.2327247559 2.2657879995 0.1349526997 9.3986345303 .4101161547
0.0085 0.003 0.7908 0.1977 0.0946619179 0.0132196195 0.2188353580 0.0329114524 6.7059635447 0.2988350717 2.2111680061 0.0852975339 9.2306288267 .4302636775
0.0085 0.0035 0.7904 0.1976 0.0911209484 0.0250895729 0.2246623350 0.0661025168 6.8881639311 0.3184928157 2.3373590252 0.0568476915 9.5413062397 .4665325969
0.0085 0.004 0.79 0.1975 0.0786095229 0.0177032737 0.2738679185 0.0625845607 6.7756283983 0.3979952113 2.2643754134 0.1441606932 9.3924812531 .6224437389
0.0085 0.0045 0.7896 0.1974 0.0845111387 0.0245143773 0.3263107114 0.1047496148 6.7006047098 0.3415693741 2.2271773145 0.2018455340 9.3386038744 .6726789002
0.0085 0.005 0.7892 0.1973 0.0915930777 0.0075540683 0.3612725733 0.0592824889 6.8708507722 0.2973072634 2.2874476520 0.1341948472 9.6111640752 .4983386678
0.0085 0.0055 0.7888 0.1972 0.0835668802 0.0130499126 0.3819907137 0.0457810549 6.8852784046 0.3192665535 2.2832098939 0.0843566082 9.6340458924 .4624541292
0.0085 0.006 0.7884 0.1971 0.0885242375 0.0178537291 0.4467349024 0.0498151735 6.9079503984 0.4085045706 2.2587250693 0.0607831611 9.7019346076 .5369566343
0.0005 0.008 0.7932 0.1983 0.0070819390 0.0014930038 0.5742809543 0.0870177312 6.8877517131 0.4087191523 2.2728509297 0.0421783041 9.7419655361 .5394081914
0.0085 0.0065 0.7879999999999999 0.19699999999999998 0.0783734582 0.0038355963 0.4642158334 0.0809276461 6.6791693702 0.3565016676 2.2314150726 0.1685501855 9.4531737344 .6098150955
0.0085 0.006999999999999999 0.7876 0.1969 0.0941897887 0.0137161475 0.4726325779 0.0568865301 6.8844539685 0.2261931858 2.2629628274 0.1092318681 9.7142391625 .4060277315
0.0085 0.0075 0.7872 0.1968 0.0974946935 0.0275943300 0.5315497897 0.0290700687 6.9941039748 0.2551173635 2.2601376553 0.0757488056 9.8832861133 .3875305678
0.0085 0.008 0.7868 0.1967 0.0897045606 0.0339473747 0.5613321165 0.1063540316 6.7987126102 0.3728931122 2.3585478158 0.1406735229 9.8082971031 .6538680414
0.0085 0.0085 0.7864 0.1966 0.0934815948 0.0209765710 0.6105377000 0.1025822586 6.8910494576 0.2363933155 2.2987483403 0.1830823884 9.8938170927 .5430345335
0.0085 0.009000000000000001 0.7859999999999999 0.1965 0.0856914619 0.0200641052 0.6668651442 0.0335172355 6.7838727597 0.4277195023 2.2822681699 0.1231319915 9.8186975357 .6044328345
0.0085 0.0095 0.7856 0.1964 0.0868717850 0.0266491774 0.6824037495 0.0663304135 6.7826361055 0.3108178910 2.2996900643 0.1017933538 9.8516017043 .5055908357
0.0085 0.01 0.7852 0.1963 0.0899406253 0.0137161475 0.7413209613 0.0274686329 6.8861028408 0.0809040316 2.3105198906 0.0715090434 10.0278843180 .1935978554
0.009000000000000001 0.0 0.7928 0.1982 0.0908848838 0.0144752092 0.0000000000 0.0000000000 6.9170191960 0.3385713404 2.3434802314 0.1871307766 9.3513843112 .5401773262
0.009000000000000001 0.0005 0.7924 0.1981 0.0944258533 0.0237476797 0.0323720944 0.0122843461 6.8123158065 0.5052885622 2.3138159247 0.1914828555 9.2529296789 .7328034435
0.0005 0.0085 0.7928 0.1982 0.0042491634 0.0048608683 0.5762232800 0.0303677163 6.9009426913 0.2652891506 2.3147576487 0.1426766284 9.7961727834 .4431943636
0.009000000000000001 0.001 0.792 0.198 0.0932455301 0.0178537291 0.0686288401 0.0103590702 6.7414142986 0.3223893188 2.3204079928 0.1211351438 9.2236966616 .4717372619
0.009000000000000001 0.0015 0.7916 0.1979 0.0982028874 0.0167189766 0.1126548884 0.0336171380 6.8799195698 0.2924483116 2.2827390319 0.1322644602 9.3735163775 .4750488864
0.009000000000000001 0.002 0.7912 0.1978 0.0930094655 0.0180029272 0.1327255870 0.0319812701 6.8135524607 0.5900705479 2.2992192023 0.1197730802 9.3385067155 .7598278254
0.009000000000000001 0.0025 0.7908 0.1977 0.0911209484 0.0196033166 0.1773990772 0.0523427837 6.9570043486 0.4313353435 2.3496014375 0.1149134856 9.5751258117 .6181949294
0.009000000000000001 0.003 0.7904 0.1976 0.0897045606 0.0301571991 0.1968223338 0.0233079080 6.7059635447 0.2667098689 2.2785012738 0.1089880285 9.2709917129 .4291630045
0.009000000000000001 0.0035 0.79 0.1975 0.0859275265 0.0139577893 0.2389060565 0.0410296343 6.9100114888 0.4091446557 2.3156993727 0.1724306715 9.5505444445 .6365627508
0.009000000000000001 0.004 0.7896 0.1974 0.0823865570 0.0103868439 0.3101246642 0.0536088138 6.9998750278 0.5061353047 2.3472471275 0.1524604368 9.7396333765 .7225913992
0.009000000000000001 0.0045 0.7892 0.1973 0.0967864996 0.0244415261 0.3140093155 0.0664062053 6.7170934325 0.3404531965 2.3105198906 0.1824272815 9.4384091382 .6137282094
0.009000000000000001 0.005 0.7888 0.1972 0.0965504350 0.0076711926 0.3250158276 0.0308062620 6.8943472022 0.5934623238 2.2097554201 0.0907970434 9.5256688849 .7227368218
0.009000000000000001 0.0055 0.7884 0.1971 0.0930094655 0.0192591707 0.3994716446 0.0904196117 7.0002872459 0.4142133222 2.3448928174 0.1253943640 9.8376611734 .6492864686
0.0005 0.009000000000000001 0.7924 0.1981 0.0051934219 0.0048608683 0.6390251431 0.0663556870 6.7690329092 0.3728457174 2.3067529945 0.1692328116 9.7200044687 .6132950843
0.009000000000000001 0.006 0.7879999999999999 0.19699999999999998 0.0915930777 0.0209340221 0.4525618794 0.0600971170 6.6655661739 0.3483864612 2.3067529945 0.1386414793 9.5164741255 .5680590796
0.009000000000000001 0.0065 0.7876 0.1969 0.0889963667 0.0208807141 0.4693953685 0.0762773377 6.9640120558 0.3812997083 2.2337693827 0.1607399050 9.7561731737 .6391976651
0.009000000000000001 0.006999999999999999 0.7872 0.1968 0.0944258533 0.0239346722 0.5069469980 0.0308062620 6.8069569716 0.0980559264 2.2742635157 0.1042297494 9.6825933386 .2570266100
0.009000000000000001 0.0075 0.7868 0.1967 0.0915930777 0.0105148180 0.5237804871 0.0586855270 6.7096735073 0.3777825113 2.2780304118 0.1320631545 9.6030774839 .5790460108
0.009000000000000001 0.008 0.7864 0.1966 0.0941897887 0.0201084948 0.5865823502 0.0892812738 6.7702695634 0.3536379388 2.2530747252 0.0739118385 9.7041164275 .5369395459
0.009000000000000001 0.0085 0.7859999999999999 0.1965 0.0993832106 0.0196600885 0.6338456080 0.1070454658 6.7257500120 0.2348326419 2.2940397202 0.1642383975 9.7530185508 .5257765937
0.009000000000000001 0.009000000000000001 0.7856 0.1964 0.0882881728 0.0209233714 0.6338456080 0.0791257694 6.6313520742 0.3768638176 2.1513685307 0.1427387725 9.5048543857 .6196517309
0.009000000000000001 0.0095 0.7852 0.1963 0.0920652070 0.0025859585 0.6824037495 0.1044289847 6.7884071585 0.3332354144 2.2243521425 0.1633667268 9.7872282575 .6036170844
0.009000000000000001 0.01 0.7848 0.1962 0.0932455301 0.0138455480 0.7264297979 0.0299787268 6.8506520869 0.3744011316 2.2474243810 0.2273946661 9.9177517959 .6456200725
0.0095 0.0 0.7924 0.1981 0.0991471460 0.0084457051 0.0000000000 0.0000000000 6.9545310402 0.2787935361 2.3039278224 0.1668101364 9.3576060086 .4540493776
0.0 0.002 0.7984 0.1996 0.0000000000 0.0000000000 0.1534437274 0.0387600915 6.8564231398 0.3849913738 2.3213497168 0.1981876050 9.3312165840 .6219390703
0.0005 0.0095 0.792 0.198 0.0089704561 0.0043783467 0.6416149106 0.0965014251 6.7801627971 0.3110058985 2.3486597135 0.1901629735 9.7794078773 .6020486438
0.0095 0.0005 0.792 0.198 0.0972586289 0.0082588891 0.0356093038 0.0242250572 6.8972327286 0.2931864611 2.3204079928 0.1539538774 9.3505086541 .4796242848
0.0095 0.001 0.7916 0.1979 0.1050487618 0.0137648152 0.0621544212 0.0155386053 6.9108359249 0.4435512393 2.2474243810 0.1190675873 9.3254634889 .5919222471
0.0095 0.0015 0.7912 0.1978 0.1003274691 0.0246684718 0.1120074466 0.0247725853 6.8168502052 0.4682956922 2.2493078291 0.1347225003 9.2784929500 .6524592496
0.0095 0.002 0.7908 0.1977 0.0932455301 0.0163550375 0.1307832613 0.0562343440 6.8448810339 0.2949592395 2.3434802314 0.1019761459 9.4123900567 .4695247669
0.0095 0.0025 0.7904 0.1976 0.0989110813 0.0198855556 0.1663925651 0.0316121416 6.8345755822 0.3074052508 2.3067529945 0.1134142290 9.4066322231 .4723171770
0.0095 0.003 0.79 0.1975 0.1029241801 0.0034694274 0.1942325663 0.0489664713 6.8729118626 0.3191387923 2.3039278224 0.2455462999 9.4739964314 .6171209909
0.0095 0.0035 0.7896 0.1974 0.0911209484 0.0180029272 0.2492651267 0.0141847411 6.8531253953 0.1204636339 2.3594895398 0.1564906194 9.5530010102 .3091419216
0.0095 0.004 0.7892 0.1973 0.1024520508 0.0199415241 0.2894065238 0.0378850331 6.9075381804 0.2213822119 2.3218205789 0.1728621598 9.6212173339 .4520709289
0.0095 0.0045 0.7888 0.1972 0.0979668228 0.0269155094 0.2907014075 0.0304779443 6.8139646787 0.3735705638 2.3166410967 0.1003278672 9.5192740057 .5312918847
0.0095 0.005 0.7884 0.1971 0.0906488192 0.0124377166 0.3658046665 0.0499831846 6.8790951336 0.1642801494 2.3251166129 0.1308488169 9.6606652322 .3575498675
0.0005 0.01 0.7916 0.1979 0.0042491634 0.0024073963 0.6979423548 0.1175851438 6.7385287721 0.4177589644 2.2577833453 0.1654327961 9.6985036356 .7031843006
0.0095 0.0055 0.7879999999999999 0.19699999999999998 0.1010356630 0.0140532827 0.3865228069 0.0853641755 6.8939349841 0.3308794095 2.3288835090 0.1564055902 9.7103769630 .5867024579
0.0095 0.006 0.7876 0.1969 0.0993832106 0.0154725916 0.4402604836 0.0642241467 6.8296289653 0.3272461104 2.2657879995 0.1914874869 9.6350606590 .5984303356
0.0095 0.0065 0.7872 0.1968 0.0991471460 0.0106621800 0.4428502511 0.0382812848 6.8770340433 0.3005247836 2.3354755772 0.0948293179 9.7545070176 .4442975663
0.0095 0.006999999999999999 0.7868 0.1967 0.0958422411 0.0160385029 0.4998251372 0.0628519031 6.9425767162 0.3792908031 2.2780304118 0.0975764246 9.8162745063 .5557576337
0.0095 0.0075 0.7864 0.1966 0.0984389521 0.0238226528 0.5574474652 0.0576768619 6.8296289653 0.2395636083 2.3284126470 0.1528960804 9.8139280296 .4739592034
0.0095 0.008 0.7859999999999999 0.1965 0.0941897887 0.0098357116 0.5509730463 0.0860294118 6.8044836631 0.1857562747 2.2752052397 0.1135783201 9.7248517378 .3951997182
0.0095 0.0085 0.7856 0.1964 0.0953701118 0.0092518064 0.5723386286 0.0970212785 6.6630928655 0.2296228553 2.2187017983 0.0723106702 9.5495034042 .4082066104
0.0095 0.009000000000000001 0.7852 0.1963 0.1050487618 0.0232256889 0.6344930498 0.0556950571 6.9166069779 0.1486593470 2.2817973079 0.1088251652 9.9379460974 .3364052582
0.0095 0.0095 0.7848 0.1962 0.1017438569 0.0075245023 0.6726921212 0.1665524593 6.8090180619 0.2240525605 2.2351819687 0.0750785011 9.8186360087 .4732080232
0.0095 0.01 0.7844 0.1961 0.1031602447 0.0149001483 0.6726921212 0.1152664778 6.7422387347 0.2686371737 2.2606085174 0.1907403833 9.7786996180 .5895441831
0.001 0.0 0.7992 0.1998 0.0110950378 0.0064389847 0.0000000000 0.0000000000 6.9203169405 0.3224757477 2.3180536828 0.1510755462 9.2494656611 .4799902786
0.01 0.0 0.792 0.198 0.1074094081 0.0140056174 0.0000000000 0.0000000000 6.8531253953 0.1715738560 2.4103426370 0.2425446740 9.3708774404 .4281241474
0.01 0.0005 0.7916 0.1979 0.1033963094 0.0209871947 0.0330195363 0.0287802302 6.9582410028 0.2362984125 2.2756761017 0.0973944807 9.3703329502 .3834603181
0.01 0.001 0.7912 0.1978 0.0967864996 0.0155157510 0.0647441888 0.0252419317 6.9021793455 0.3704957665 2.2841516179 0.1201353464 9.3478616518 .5313887956
0.01 0.0015 0.7908 0.1977 0.0974946935 0.0213556963 0.1074753533 0.0287802302 6.8642552831 0.2166338321 2.2224686944 0.1461038615 9.2916940243 .4128736201
0.01 0.002 0.7904 0.1976 0.1015077923 0.0111726176 0.1476167504 0.0190308272 6.7644985105 0.5026829914 2.2921562721 0.0749602858 9.3057793253 .6078467220
0.01 0.0025 0.79 0.1975 0.1015077923 0.0168914101 0.1793414029 0.0539517641 6.7830483236 0.2720389414 2.3138159247 0.1665920178 9.3777134435 .5094741334
0.01 0.003 0.7896 0.1974 0.1022159862 0.0225735070 0.2143032648 0.0453024300 6.6721616630 0.2745310443 2.3124033386 0.1614280895 9.3010842526 .5038350708
0.01 0.0035 0.7892 0.1973 0.1069372788 0.0155587906 0.2518548943 0.0740917968 6.7987126102 0.1698938655 2.3401841973 0.1459520337 9.4976889806 .4054964866
0.01 0.004 0.7888 0.1972 0.0899406253 0.0190262822 0.2725730347 0.0410296343 6.7327577192 0.3617443144 2.2747343777 0.1845731037 9.3700057569 .6063733346
0.01 0.0045 0.7884 0.1971 0.1090618605 0.0176402052 0.3165990830 0.0476475003 6.7067879808 0.3156201692 2.3128742006 0.1995610752 9.4453231249 .5804689499
0.001 0.0005 0.7988 0.1997 0.0080261975 0.0087566934 0.0401413970 0.0133316444 7.1260137569 0.3873060232 2.3420676454 0.1352087461 9.5162489968 .5446031071
0.01 0.005 0.7879999999999999 0.19699999999999998 0.1033963094 0.0109305828 0.3535032706 0.0654396904 6.6775204979 0.4894429541 2.2817973079 0.1575918246 9.4162173858 .7234050519
0.01 0.0055 0.7876 0.1969 0.1015077923 0.0122207631 0.4046511797 0.0327582563 6.6902992581 0.4560257289 2.2455409330 0.1547238527 9.4419991631 .6557286010
0.01 0.006 0.7872 0.1968 0.1118946361 0.0125270050 0.4188949013 0.0428682807 6.9005304732 0.3529703719 2.2540164492 0.2139517397 9.6853364598 .6223173973
0.01 0.0065 0.7868 0.1967 0.1043405679 0.0119066471 0.4629209496 0.0688848960 6.6676272643 0.4552948104 2.3265291990 0.1781178321 9.5614179808 .7142041856
0.01 0.006999999999999999 0.7864 0.1966 0.0977307582 0.0184915622 0.5186009520 0.0567980366 6.8770340433 0.3292546507 2.2907436861 0.0881908332 9.7841094396 .4927350827
0.01 0.0075 0.7859999999999999 0.1965 0.0901766899 0.0229165146 0.5542102558 0.1043486732 6.7154445603 0.3007712071 2.2332985207 0.1580189339 9.5931300267 .5860553288
0.01 0.008 0.7856 0.1964 0.1017438569 0.0161768877 0.5742809543 0.0556348136 6.8997060371 0.2039309072 2.3345338532 0.0931116978 9.9102647015 .3688543063
0.01 0.0085 0.7852 0.1963 0.1067012142 0.0366197046 0.5949990947 0.0941265614 6.7892315946 0.3030629934 2.2219978324 0.0227577893 9.7129297359 .4565670487
0.01 0.009000000000000001 0.7848 0.1962 0.0944258533 0.0130157057 0.6578009578 0.0592541985 6.9030037816 0.2852406067 2.2639045514 0.1030574857 9.9191351441 .4605679966
0.01 0.0095 0.7844 0.1961 0.0920652070 0.0117559239 0.6532688646 0.0628252201 6.7092612892 0.4088189194 2.3072238565 0.1788036104 9.7618192173 .6622036738
0.001 0.001 0.7984 0.1996 0.0120392963 0.0113114132 0.0686288401 0.0202267312 6.8782706975 0.3244803011 2.3246457509 0.1814768410 9.2835845848 .5374952865
0.01 0.01 0.784 0.196 0.0984389521 0.0225735070 0.6979423548 0.1112093349 6.8164379871 0.2375949999 2.3232331649 0.1704598523 9.9360524589 .5418376941
0.001 0.0015 0.7979999999999999 0.1995 0.0099147146 0.0052996379 0.1217190749 0.0581401373 7.1326092460 0.3290584795 2.2785012738 0.1470839075 9.5427443093 .5395821622
0.001 0.002 0.7976 0.1994 0.0094425853 0.0059720153 0.1288409356 0.0310232102 6.8745607349 0.2894064431 2.3284126470 0.2252866838 9.3412569028 .5516883524
0.001 0.0025 0.7972 0.1993 0.0099147146 0.0064389847 0.1735144259 0.0254404296 6.9339201368 0.4171712029 2.2526038632 0.2250582502 9.3699531405 .6741088674
0.001 0.003 0.7968 0.1992 0.0082622622 0.0059720153 0.1845209380 0.0354618527 6.8164379871 0.2020188192 2.2704966196 0.1354446669 9.2797178069 .3788973541
0.001 0.0035 0.7964 0.1991 0.0099147146 0.0072529874 0.2648037320 0.0512093382 6.8580720121 0.0468262308 2.3091073045 0.1147358460 9.4418977632 .2200244024
0.0 0.0025 0.7979999999999999 0.1995 0.0000000000 0.0000000000 0.1858158217 0.0222780228 6.8955838564 0.3147424653 2.2766178257 0.1021238808 9.3580175038 .4391443689
0.001 0.004 0.7959999999999999 0.19899999999999998 0.0118032317 0.0071601948 0.2628614064 0.0593955156 6.8131402426 0.3507159470 2.2987483403 0.1905589672 9.3865532210 .6078306246
0.001 0.0045 0.7956 0.1989 0.0075540683 0.0048608683 0.3308428046 0.0595364974 6.7591396756 0.2143311983 2.3439510934 0.1670757493 9.4414876419 .4458043133
0.001 0.005 0.7952 0.1988 0.0092065207 0.0058589701 0.3502660612 0.0542307466 6.8057203174 0.2882344760 2.2516621391 0.2633226074 9.4168550384 .6116468001
0.001 0.0055 0.7948 0.1987 0.0125114256 0.0018885171 0.3858753650 0.0507158220 6.9916306664 0.4088937288 2.2992192023 0.1409317610 9.6892366593 .6024298289
0.001 0.006 0.7944 0.1986 0.0089704561 0.0048608683 0.4557990889 0.0589705482 6.9776152521 0.2773293371 2.2865059280 0.1158894628 9.7288907251 .4570502164
0.001 0.0065 0.794 0.1985 0.0061376805 0.0037770341 0.4655107172 0.1053083685 6.7422387347 0.3008051028 2.3076947185 0.1163858124 9.5215818509 .5262763178
0.001 0.006999999999999999 0.7936 0.1984 0.0129835548 0.0099034670 0.4758697874 0.0373052397 7.1433269158 0.3197855896 2.3171119587 0.1992675571 9.9492922167 .5662618534
0.001 0.0075 0.7932 0.1983 0.0094425853 0.0039501168 0.5354344410 0.0585711301 6.8226212582 0.3470611762 2.3109907526 0.2120573478 9.6784890371 .6216397709
0.001 0.008 0.7928 0.1982 0.0129835548 0.0061558125 0.5432037437 0.1143903581 6.7302844107 0.3721358976 2.2281190386 0.1486791072 9.5145907478 .6413611754
0.001 0.0085 0.7924 0.1981 0.0061376805 0.0048147927 0.6021209555 0.0271617112 6.9207291586 0.5776432847 2.3387716113 0.1416222686 9.8677594059 .7512420572
0.0 0.003 0.7976 0.1994 0.0000000000 0.0000000000 0.2278995444 0.0296977578 6.8807440059 0.3526679164 2.3359464392 0.0451045502 9.4445899895 .4274702244
0.001 0.009000000000000001 0.792 0.198 0.0129835548 0.0083126935 0.6299609566 0.0476826775 6.9071259623 0.3212699740 2.2398905888 0.0942006498 9.7899610625 .4714659948
0.001 0.0095 0.7916 0.1979 0.0099147146 0.0024073963 0.6558586321 0.0688361969 6.8856906227 0.3044659512 2.2624919654 0.1837689437 9.8139559348 .5594784881
0.001 0.01 0.7912 0.1978 0.0101507792 0.0086542724 0.7244874722 0.0488636364 6.7669718189 0.2676993778 2.2709674816 0.0594555357 9.7725775519 .3846728223
0.0015 0.0 0.7988 0.1997 0.0127474902 0.0034694274 0.0000000000 0.0000000000 7.0163637506 0.4664108554 2.2318859347 0.2426835780 9.2609971755 .7125638608
0.0015 0.0005 0.7984 0.1996 0.0151081365 0.0084983268 0.0369041876 0.0190308272 6.9034159997 0.4110175907 2.3547809197 0.1298555135 9.3102092435 .5684022582
0.0015 0.001 0.7979999999999999 0.1995 0.0162884597 0.0069066557 0.0763981427 0.0396158258 7.0023483362 0.4901312709 2.2940397202 0.1538097987 9.3890746588 .6904635511
0.0015 0.0015 0.7976 0.1994 0.0155802658 0.0086284772 0.1029432601 0.0198079129 6.7941782114 0.4184092593 2.2954523062 0.1006367727 9.2081540435 .5474824221
0.0015 0.002 0.7972 0.1993 0.0132196195 0.0083661519 0.1320781451 0.0229453990 7.0674787911 0.1568380058 2.2210561084 0.2037391141 9.4338326641 .3918886708
0.0015 0.0025 0.7968 0.1992 0.0158163304 0.0083927534 0.1806362866 0.0418389752 7.0171881867 0.3472589213 2.3302960951 0.1245570203 9.5439368988 .5220476702
0.0015 0.003 0.7964 0.1991 0.0136917487 0.0062635025 0.1890530312 0.0449680902 7.0130660060 0.3487530526 2.2949814442 0.1174099878 9.5107922301 .5173946331
0.0 0.0035 0.7972 0.1993 0.0000000000 0.0000000000 0.2311367539 0.0185850785 6.8057203174 0.4022285269 2.3227623029 0.2095753866 9.3596193742 .6303889920
0.0015 0.0035 0.7959999999999999 0.19899999999999998 0.0146360073 0.0070976592 0.2414958241 0.0706394408 6.7175056506 0.4434316965 2.3816200543 0.0957877311 9.3552575363 .6169565276
0.0015 0.004 0.7956 0.1989 0.0153442012 0.0025859585 0.2725730347 0.0737515602 6.7438876070 0.2637809158 2.2728509297 0.2118062734 9.3046557726 .5519247079
0.0015 0.0045 0.7952 0.1988 0.0136917487 0.0057047596 0.3017079196 0.0716762325 6.9219658128 0.3720993665 2.2912145481 0.0939083494 9.5285800292 .5433887080
0.0015 0.005 0.7948 0.1987 0.0136917487 0.0067763298 0.3483237355 0.0539517641 6.9788519063 0.3195793524 2.3293543710 0.1873202474 9.6702217615 .5676276937
0.0015 0.0055 0.7944 0.1986 0.0200654938 0.0071601948 0.3716316435 0.0616125240 6.6940092207 0.2240798616 2.2657879995 0.1628284136 9.3514943575 .4556809940
0.0015 0.006 0.794 0.1985 0.0139278134 0.0072221890 0.4292539715 0.0973835248 6.7995370463 0.4415623308 2.3029860984 0.1166141843 9.5457049296 .6627822289
0.0015 0.0065 0.7936 0.1984 0.0136917487 0.0057047596 0.4098307149 0.0588567054 7.1119983425 0.3935730672 2.2978066163 0.1539077869 9.8333274224 .6120423191
0.0015 0.006999999999999999 0.7932 0.1983 0.0134556841 0.0038355963 0.5082418818 0.0869599057 6.8790951336 0.4232064464 2.3227623029 0.0885721357 9.7235550024 .6025740841
0.0015 0.0075 0.7928 0.1982 0.0167605890 0.0096064094 0.5503256045 0.0700913782 6.9401034078 0.4573904524 2.3373590252 0.1611806816 9.8445486265 .6982689216
0.0015 0.008 0.7924 0.1981 0.0151081365 0.0093714984 0.5393190924 0.0745655199 6.7603763298 0.5628973198 2.2563707593 0.1782721135 9.5711743180 .8251064516
0.0 0.004 0.7968 0.1992 0.0000000000 0.0000000000 0.2563869875 0.0408247921 6.8053080993 0.2607017767 2.3109907526 0.1238859339 9.3726858394 .4254125027
0.0015 0.0085 0.792 0.198 0.0167605890 0.0094896808 0.5943516528 0.1021728123 6.7550174949 0.5544454086 2.3194662688 0.1646105577 9.6855960055 .8307184594
0.0015 0.009000000000000001 0.7916 0.1979 0.0148720719 0.0081228190 0.6532688646 0.0702586324 6.8828050962 0.4003704998 2.3100490286 0.0624242992 9.8609950613 .5411762504
0.0015 0.0095 0.7912 0.1978 0.0167605890 0.0050409611 0.6746344469 0.0901410254 6.9005304732 0.3567913484 2.3058112705 0.1838557888 9.8977367796 .6358291237
0.0015 0.01 0.7908 0.1977 0.0120392963 0.0104935974 0.6966474711 0.0793373926 6.9310346103 0.4281229470 2.3086364425 0.0565505080 9.9483578202 .5745044450
0.002 0.0 0.7984 0.1996 0.0174687829 0.0122571887 0.0000000000 0.0000000000 6.7521319684 0.2682903179 2.3161702347 0.0771639263 9.0857709860 .3577114329
0.002 0.0005 0.7979999999999999 0.1995 0.0214818816 0.0124377166 0.0323720944 0.0091562110 6.9063015262 0.2504088207 2.3938624666 0.1241290861 9.3540179688 .3961318344
0.002 0.001 0.7976 0.1994 0.0226622048 0.0092518064 0.0751032590 0.0075504050 6.8626064109 0.4798940712 2.3274709230 0.1242433460 9.2878427977 .6209396286
0.002 0.0015 0.7972 0.1993 0.0273834975 0.0060462047 0.1055330277 0.0488979387 6.8048958812 0.1606402761 2.3001609263 0.0956209341 9.2379733327 .3112053536
0.002 0.002 0.7968 0.1992 0.0179409121 0.0083661519 0.1294883775 0.0352246470 6.7925293391 0.5267469523 2.2497786911 0.0501506727 9.1897373198 .6204884239
0.002 0.0025 0.7964 0.1991 0.0165245243 0.0063342788 0.1683348908 0.0667838739 6.8485909965 0.3613570460 2.2869767900 0.1379746216 9.3204272016 .5724498203
0.0 0.0045 0.7964 0.1991 0.0000000000 0.0000000000 0.3327851302 0.0472942893 6.7941782114 0.3711025074 2.3514848856 0.2041478712 9.4784482272 .6225446679
0.002 0.003 0.7959999999999999 0.19899999999999998 0.0205376231 0.0092758683 0.2278995444 0.0270379670 6.7154445603 0.6304505785 2.3006317883 0.1401682738 9.2645135161 .8069326876
0.002 0.0035 0.7956 0.1989 0.0188851707 0.0081775188 0.2389060565 0.0373950238 6.7826361055 0.2597484149 2.2898019621 0.1155906300 9.3302292948 .4209115875
0.002 0.004 0.7952 0.1988 0.0205376231 0.0110320760 0.2596241969 0.0797589545 6.9685464546 0.3731791759 2.3420676454 0.2318898603 9.5907759200 .6958600667
0.002 0.0045 0.7948 0.1987 0.0193572999 0.0097446383 0.3360223397 0.0428291495 7.0138904421 0.3333924330 2.3514848856 0.0757136744 9.7207549673 .4616798952
0.002 0.005 0.7944 0.1986 0.0203015585 0.0118879112 0.3554455963 0.0776282553 6.8568353579 0.3019890554 2.3279417850 0.0394401396 9.5605242977 .4309453615
0.002 0.0055 0.794 0.1985 0.0188851707 0.0053831019 0.3729265273 0.0214341404 6.9017671274 0.2629886668 2.2945105822 0.0703840276 9.5880894076 .3601899367
0.002 0.006 0.7936 0.1984 0.0254949804 0.0101918701 0.4279590877 0.0606525551 6.7743917441 0.1859537594 2.2742635157 0.1768336060 9.5021093279 .4336317906
0.002 0.0065 0.7932 0.1983 0.0186491060 0.0078151299 0.4376707160 0.0406189169 6.7925293391 0.3483435370 2.2582542073 0.0762389432 9.5071033684 .4730165270
0.002 0.006999999999999999 0.7928 0.1982 0.0179409121 0.0076711926 0.4823442063 0.0605972404 6.9182558502 0.2029285538 2.3124033386 0.1772193506 9.7309443072 .4484163374
0.002 0.0075 0.7924 0.1981 0.0186491060 0.0069066557 0.5438511856 0.0718631331 6.7933537753 0.2206656880 2.3034569604 0.0718184203 9.6593110273 .3712538971
