# Supplementary material for: Multipressure Sampling for Improving the Performance of MOF-based Electronic Noses
Source: ACS Sens. 2024 Jul 12;9(7):3531–9. doi: 10.1021/acssensors.4c00199 (PMC11287752; doi:10.1021/acssensors.4c00199)
Supplement: Supplementary file 2 — se4c00199_si_002.zip [file se4c00199_si_002.zip › Multiplex_Adsorption_Data/Methane_1bar/XALTIP.csv]

methane_comp CO2_comp N2_comp O2_comp methane_mass methane_error CO2_mass CO2_error N2_mass N2_error O2_mass O2_error total_mass total_error
0.0 0.0 0.8 0.2 0.0000000000 0.0000000000 0.0000000000 0.0000000000 6.7993023517 0.4983849955 2.2479794895 0.1592329277 9.0472818412 .6576179232
0.0 0.0005 0.7996 0.1999 0.0000000000 0.0000000000 0.0427327661 0.0095054393 6.7423368324 0.3908312575 2.2356777585 0.1287679651 9.0207473570 .5291046619
0.0 0.005 0.7959999999999999 0.19899999999999998 0.0000000000 0.0000000000 0.4371205861 0.0425655139 6.8120558262 0.5283836736 2.2120454856 0.2360573873 9.4612218979 .8070065748
0.002 0.008 0.792 0.198 0.0202875647 0.0126552782 0.7113225017 0.0993993007 6.7633092127 0.1476283318 2.1764352114 0.1132702646 9.6713544905 .3729531753
0.002 0.0085 0.7916 0.1979 0.0186645595 0.0053337393 0.7398110124 0.0710318433 6.7873991089 0.3008875123 2.2120454856 0.1473109166 9.7579201664 .5245640115
0.002 0.009000000000000001 0.7912 0.1978 0.0210990673 0.0117036568 0.8007942306 0.0913726930 6.6958575033 0.2037041746 2.1916505104 0.1796977242 9.7094013116 .4864782486
0.002 0.0095 0.7908 0.1977 0.0191514611 0.0007951069 0.8751314382 0.0584736008 6.8678877033 0.2189323978 2.2651371671 0.1121918651 10.0273077697 .3903929706
0.002 0.01 0.7904 0.1976 0.0199629637 0.0046589013 0.8484234594 0.0565441545 6.6658159857 0.1842909612 2.2240234869 0.0509810144 9.7582258957 .2964750314
0.0025 0.0 0.7979999999999999 0.1995 0.0220728704 0.0059323004 0.0000000000 0.0000000000 6.7839981824 0.2163490081 2.1890606723 0.1440011713 8.9951317251 .3662824798
0.0025 0.0005 0.7976 0.1994 0.0241827772 0.0080432967 0.0440681650 0.0106831915 6.8321779748 0.3239351519 2.2117217558 0.1251557862 9.1121506728 .4678174263
0.0025 0.001 0.7972 0.1993 0.0262926839 0.0111787243 0.0787885374 0.0208025268 6.7757792766 0.3477649470 2.1929454295 0.0683798192 9.0738059274 .4481260173
0.0025 0.0015 0.7968 0.1992 0.0290517927 0.0134386397 0.1281982982 0.0219157370 6.7630258021 0.2217755865 2.2298506227 0.1655851642 9.1501265157 .4227151274
0.0025 0.002 0.7964 0.1991 0.0287271917 0.0046589013 0.1709310642 0.0396543287 6.8783738934 0.3857091513 2.1903555913 0.0822146141 9.2683877406 .5122369954
0.0 0.0055 0.7956 0.1989 0.0000000000 0.0000000000 0.4892011448 0.0575858267 6.7828645402 0.4025451464 2.1586300744 0.1661159601 9.4306957594 .6262469332
0.0025 0.0025 0.7959999999999999 0.19899999999999998 0.0238581761 0.0044269679 0.2234567558 0.0433039126 6.7749290450 0.3524879827 2.2023335927 0.1976247588 9.2245775696 .5978436220
0.0025 0.003 0.7956 0.1989 0.0235335751 0.0099520793 0.2777629794 0.0458638203 6.9067149477 0.3812477567 2.2538066253 0.1558024960 9.4618181275 .5928661523
0.0025 0.0035 0.7952 0.1988 0.0264549844 0.0016551470 0.2871107720 0.0373487526 6.8933946522 0.3020236367 2.2272607846 0.0665026357 9.4342211932 .4075301720
0.0025 0.004 0.7948 0.1987 0.0251565803 0.0088895655 0.3561063838 0.0751207240 6.6264219201 0.2476067594 2.1952115378 0.1817782269 9.2028964220 .5133952758
0.0025 0.0045 0.7944 0.1986 0.0228843730 0.0056596124 0.4197603999 0.0400718588 6.7057768723 0.2369515541 2.1858233746 0.0678937807 9.3342450198 .3505768060
0.0025 0.005 0.794 0.1985 0.0285648911 0.0093741722 0.4433524479 0.0267672641 6.9038808423 0.2062403276 2.1275520169 0.1954813177 9.5033501982 .4378630816
0.0025 0.0055 0.7936 0.1984 0.0269418860 0.0076402010 0.4647188309 0.0520177456 6.8344452591 0.2242921857 2.2343828394 0.1588665685 9.5604888154 .4428167008
0.0025 0.006 0.7932 0.1983 0.0264549844 0.0074446241 0.5234763842 0.0473099092 6.8100719524 0.2010529657 2.1880894830 0.1292067098 9.5480928040 .3850142088
0.0025 0.0065 0.7928 0.1982 0.0254811813 0.0039221692 0.5577516237 0.0562067424 6.7474382222 0.4616360198 2.2084844582 0.1062425653 9.5391554854 .6280074967
0.0025 0.006999999999999999 0.7924 0.1981 0.0258057823 0.0100783264 0.5804534056 0.0744530651 6.5666222954 0.2762635041 2.1651046697 0.1121731811 9.3379861530 .4729680767
0.0 0.006 0.7952 0.1988 0.0000000000 0.0000000000 0.5279277140 0.0613831762 6.7766295082 0.2457246230 2.2130166749 0.1270638297 9.5175738971 .4341716289
0.0025 0.0075 0.792 0.198 0.0206121658 0.0124707646 0.6405463579 0.0469736582 6.8066710258 0.3712119912 2.1181638537 0.1114420615 9.5859934032 .5420984755
0.0025 0.008 0.7916 0.1979 0.0277533885 0.0048581835 0.6908463846 0.0790584243 6.7202308100 0.2278634871 2.1764352114 0.1180899448 9.6152657945 .4298700397
0.0025 0.0085 0.7912 0.1978 0.0272664870 0.0054895016 0.7509393369 0.0709760314 6.6918897557 0.4004726366 2.1952115378 0.1643756811 9.6653071174 .6413138507
0.0025 0.009000000000000001 0.7908 0.1977 0.0262926839 0.0120409047 0.8199349487 0.1509414364 6.9543279191 0.3619879405 2.2026573224 0.1406105617 10.0032128741 .6655808433
0.0025 0.0095 0.7904 0.1976 0.0254811813 0.0046589013 0.8194898158 0.0607993643 6.8540005866 0.2935750220 2.2181963511 0.0607922782 9.9171679348 .4198255658
0.0025 0.01 0.79 0.1975 0.0279156891 0.0105981120 0.8956075553 0.1128076229 6.7973184779 0.1212440773 2.1861471044 0.2317742344 9.9069888267 .4764240466
0.003 0.0 0.7976 0.1994 0.0309993989 0.0064431466 0.0000000000 0.0000000000 6.7565073596 0.3416619602 2.2207861893 0.0853075537 9.0082929478 .4334126605
0.003 0.0005 0.7972 0.1993 0.0365176165 0.0058966706 0.0360557714 0.0187590678 6.8182908581 0.4294978089 2.2143115940 0.1214569193 9.1051758400 .5756104666
0.003 0.001 0.7968 0.1992 0.0305124973 0.0030102262 0.0890265960 0.0146285624 6.8341618486 0.4161038195 2.2143115940 0.0581993733 9.1680125359 .4919419814
0.003 0.0015 0.7964 0.1991 0.0334339067 0.0113099125 0.1210761705 0.0298736964 6.9291043807 0.2077180819 2.2214336488 0.1997871697 9.3050481067 .4486888605
0.0 0.0065 0.7948 0.1987 0.0000000000 0.0000000000 0.5586418896 0.0605773490 6.6369081102 0.4021259062 2.1719029947 0.1822273669 9.3674529945 .6449306221
0.003 0.002 0.7959999999999999 0.19899999999999998 0.0295386942 0.0054895016 0.1540160110 0.0536676068 6.7312838212 0.3766712715 2.1634860208 0.1226350565 9.0783245472 .5584634364
0.003 0.0025 0.7956 0.1989 0.0316486010 0.0100048758 0.2149992292 0.0517274401 6.9027472001 0.1733064164 2.1709318054 0.1675206916 9.3203268357 .4025594239
0.003 0.003 0.7952 0.1988 0.0290517927 0.0077088475 0.2439328729 0.0653360602 6.7318506423 0.4800295312 2.1715792650 0.1036258928 9.1764145729 .6567003317
0.003 0.0035 0.7948 0.1987 0.0319732020 0.0073017197 0.2848851071 0.0240536617 6.8814914094 0.3789715092 2.1910030509 0.2361994130 9.3893527694 .6465263036
0.003 0.004 0.7944 0.1986 0.0311616994 0.0074446241 0.3302886710 0.0557821071 6.7814474875 0.2315490158 2.1641334804 0.1016119612 9.3070313383 .3963877082
0.003 0.0045 0.794 0.1985 0.0292140932 0.0068088888 0.3934975541 0.0384364016 6.8140397000 0.5950233892 2.1926216997 0.1019949145 9.4293730470 .7422635941
0.003 0.005 0.7936 0.1984 0.0340831087 0.0039755345 0.4455781127 0.0607993643 6.8375627751 0.3333197175 2.1728741840 0.1717123220 9.4900981805 .5698069383
0.003 0.0055 0.7932 0.1983 0.0368422175 0.0067778686 0.4651639639 0.0403085057 6.7199473995 0.2892698545 2.1997437545 0.1964588961 9.4216973354 .5328151249
0.003 0.006 0.7928 0.1982 0.0318109015 0.0061929931 0.5234763842 0.0757197236 6.7709612974 0.1832629965 2.2104268368 0.1166433879 9.5366754199 .3818191011
0.003 0.0065 0.7924 0.1981 0.0319732020 0.0085018210 0.5573064907 0.0389688438 6.8063876153 0.1841723743 2.1819386174 0.0663132590 9.5776059254 .2979562981
0.0 0.006999999999999999 0.7944 0.1986 0.0000000000 0.0000000000 0.6116127142 0.0839119943 6.8871596202 0.6008848931 2.2169014321 0.1229252689 9.7156737665 .8077221563
0.003 0.006999999999999999 0.792 0.198 0.0322978030 0.0066046540 0.6120578472 0.0571437025 6.8497494285 0.2116179294 2.2058946201 0.0940355564 9.6999996988 .3694018423
0.003 0.0075 0.7916 0.1979 0.0319732020 0.0079907255 0.6494490175 0.0542551187 6.7732285817 0.2459990458 2.2317930013 0.1306745934 9.6864438025 .4389194834
0.003 0.008 0.7912 0.1978 0.0331093056 0.0091466098 0.7135481666 0.0561361929 6.7990189412 0.3774449660 2.2230522976 0.1745092617 9.7687287110 .6172370304
0.003 0.0085 0.7908 0.1977 0.0337585077 0.0084396269 0.7478234060 0.0789781823 6.8137562894 0.3139472542 2.1916505104 0.1661714692 9.7869887135 .5675365326
0.003 0.009000000000000001 0.7904 0.1976 0.0300255958 0.0118379287 0.8039101615 0.1130462506 6.8364291329 0.4280291183 2.1453571540 0.0643106921 9.8157220442 .6172239897
0.003 0.0095 0.79 0.1975 0.0311616994 0.0094970076 0.8150384860 0.0408359474 6.7893829827 0.3602833615 2.1854996449 0.2017062464 9.8210828130 .6123225629
0.003 0.01 0.7896 0.1974 0.0301878963 0.0095412829 0.8564358531 0.0902380182 6.7273160736 0.3142898982 2.1670470482 0.1092922427 9.7809868712 .5233614420
0.0035 0.0 0.7972 0.1993 0.0374914196 0.0114947272 0.0000000000 0.0000000000 6.8891434940 0.2315559535 2.1829098067 0.1597612131 9.1095447203 .4028118938
0.0035 0.0005 0.7968 0.1992 0.0396013263 0.0105382915 0.0449584310 0.0141885046 6.8897103151 0.4053741784 2.1256096383 0.1461653334 9.0998797107 .5762663079
0.0035 0.001 0.7964 0.1991 0.0365176165 0.0117485846 0.0827947342 0.0165119737 6.8817748199 0.4376123106 2.1812911579 0.1638929696 9.1823783285 .6297658385
0.0 0.0075 0.794 0.1985 0.0000000000 0.0000000000 0.6249667036 0.0596145912 6.7052100512 0.2742230978 2.1903555913 0.0650495472 9.5205323461 .3988872362
0.0035 0.0015 0.7959999999999999 0.19899999999999998 0.0322978030 0.0059323004 0.1215213035 0.0198271643 6.8885766730 0.3570450976 2.2052471605 0.0515777819 9.2476429400 .4343823442
0.0035 0.002 0.7956 0.1989 0.0374914196 0.0110268840 0.1753823940 0.0344108235 6.8744061458 0.3461759731 2.2512167872 0.1219804133 9.3384967466 .5135940939
0.0035 0.0025 0.7952 0.1988 0.0408997305 0.0134072410 0.2145540962 0.0325404082 6.7395027270 0.4078867544 2.2078369987 0.1089580325 9.2027935524 .5627924361
0.0035 0.003 0.7948 0.1987 0.0335962072 0.0086248639 0.2675249208 0.0456038683 6.8973623998 0.4560765186 2.1320842336 0.0919620484 9.3305677614 .6022672992
0.0035 0.0035 0.7944 0.1986 0.0394390258 0.0067778686 0.3107028199 0.0762516822 6.8069544364 0.5328498097 2.2201387297 0.1191325536 9.3772350118 .7350119141
0.0035 0.004 0.794 0.1985 0.0332716061 0.0121020043 0.3351851338 0.0510332877 6.8233922479 0.2077876736 2.2275845143 0.1123934545 9.4194335021 .3833164201
0.0035 0.0045 0.7936 0.1984 0.0368422175 0.0118201139 0.4090772084 0.0648978849 6.8681711138 0.3958237912 2.2586625718 0.1147776110 9.5727531115 .5873194010
0.0035 0.005 0.7932 0.1983 0.0399259274 0.0106378054 0.4246568627 0.0640372952 6.6780026390 0.2248258527 2.2385913264 0.0941602957 9.3811767555 .3936612490
0.0035 0.0055 0.7928 0.1982 0.0344077098 0.0036436376 0.4994392033 0.0362284651 6.8534337655 0.4172188253 2.2285557036 0.1593513527 9.6158363822 .6164422807
0.0035 0.006 0.7924 0.1981 0.0426850362 0.0067778686 0.5243666502 0.0449209536 6.8616526713 0.5233370419 2.1663995887 0.2330908264 9.5951039464 .8081266905
0.0 0.008 0.7936 0.1984 0.0000000000 0.0000000000 0.6699251346 0.0879968345 6.7117284937 0.1945988509 2.2013624034 0.0727059865 9.5830160317 .3553016719
0.0035 0.0065 0.792 0.198 0.0415489326 0.0110745577 0.5764472088 0.1034012390 6.8089383102 0.3150577002 2.2188438107 0.0654670917 9.6457782623 .4950005886
0.0035 0.006999999999999999 0.7916 0.1979 0.0331093056 0.0152389729 0.6129481131 0.0715875695 6.8406802911 0.4055152308 2.2185200809 0.1184797869 9.7052577907 .6108215601
0.0035 0.0075 0.7912 0.1978 0.0392767253 0.0070071733 0.6449976877 0.0634154384 6.8205581425 0.2063368901 2.1932691592 0.1989503127 9.6981017147 .4757098145
0.0035 0.008 0.7908 0.1977 0.0379783212 0.0151696730 0.7407012783 0.0312735619 6.8401134700 0.2763390869 2.1990962950 0.1191149583 9.8178893645 .4418972801
0.0035 0.0085 0.7904 0.1976 0.0387898238 0.0075709321 0.7135481666 0.0243158347 6.5805094120 0.4603773770 2.2075132689 0.2206060992 9.5403606713 .7128702430
0.0035 0.009000000000000001 0.79 0.1975 0.0379783212 0.0139389596 0.8048004274 0.0933124442 6.6680832700 0.1991277250 2.1926216997 0.1275281628 9.7034837183 .4339072916
0.0035 0.0095 0.7896 0.1974 0.0405751295 0.0140368838 0.8822535659 0.0906848522 6.8965121682 0.2066014267 2.1706080757 0.0546710472 9.9899489393 .3659942099
0.0035 0.01 0.7892 0.1973 0.0399259274 0.0123348394 0.8573261190 0.0538886744 6.6913229346 0.3970499787 2.1641334804 0.1226760693 9.7527084614 .5859495618
0.004 0.0 0.7968 0.1992 0.0426850362 0.0141341295 0.0000000000 0.0000000000 6.9770007626 0.1734565142 2.2405337049 0.1408488647 9.2602195037 .3284395084
0.004 0.0005 0.7964 0.1991 0.0434965388 0.0151766172 0.0360557714 0.0241194721 6.7984521201 0.4931884189 2.2091319177 0.1038037359 9.0871363480 .6362882441
0.0 0.0085 0.7932 0.1983 0.0000000000 0.0000000000 0.7286826879 0.0808428160 6.7531064331 0.1972227888 2.2081607284 0.2228653140 9.6899498494 .5009309188
0.004 0.001 0.7959999999999999 0.19899999999999998 0.0407374300 0.0090888290 0.0916973938 0.0341797207 6.9356228232 0.4090532229 2.2162539726 0.0482085688 9.2843116196 .5005303414
0.004 0.0015 0.7956 0.1989 0.0418735336 0.0044269679 0.1286434312 0.0371785980 6.7978852990 0.3849395474 2.1955352676 0.1591302214 9.1639375314 .5856753347
0.004 0.002 0.7952 0.1988 0.0396013263 0.0059323004 0.1718213302 0.0269149059 6.7465879906 0.3628097760 2.2227285679 0.1210489618 9.1807392150 .5167059441
0.004 0.0025 0.7948 0.1987 0.0420358341 0.0083643836 0.2060965696 0.0501718384 6.7848484140 0.1883518413 2.2631947885 0.1002914604 9.2961756062 .3471795237
0.004 0.003 0.7944 0.1986 0.0431719377 0.0114026943 0.2617381921 0.0220958200 6.8072378469 0.1988193138 2.1544215874 0.1334457915 9.2665695641 .3657636196
0.004 0.0035 0.794 0.1985 0.0420358341 0.0083011598 0.3066966231 0.0260164900 6.7698276552 0.1450729824 2.1877657532 0.1376609202 9.3063258656 .3170515524
0.004 0.004 0.7936 0.1984 0.0421981346 0.0137716556 0.3667895753 0.0293112547 6.8146065211 0.3328403155 2.2020098629 0.0670550552 9.4256040939 .4429782810
0.004 0.0045 0.7932 0.1983 0.0444703419 0.0072872752 0.3801435647 0.0394539518 6.7959014252 0.3531272628 2.1952115378 0.0845275713 9.4157268696 .4843960611
0.004 0.005 0.7928 0.1982 0.0408997305 0.0111787243 0.4491391766 0.0346403846 6.7570741807 0.3556891522 2.2078369987 0.0706591663 9.4549500865 .4721674274
0.004 0.0055 0.7924 0.1981 0.0469048496 0.0107363970 0.4811887511 0.0595480793 6.7502723277 0.3586396661 2.2123692154 0.1146460523 9.4907351438 .5435701947
0.0 0.009000000000000001 0.7928 0.1982 0.0000000000 0.0000000000 0.7954526348 0.0959919750 6.7069105145 0.1197187326 2.1916505104 0.0735087583 9.6940136597 .2892194659
0.004 0.006 0.792 0.198 0.0460933471 0.0076402010 0.5243666502 0.0661797631 6.7199473995 0.4358386084 2.2266133250 0.0673669118 9.5170207218 .5770254843
0.004 0.0065 0.7916 0.1979 0.0417112331 0.0150371233 0.5573064907 0.0820108440 6.8095051313 0.2554257080 2.1903555913 0.0554854308 9.5988784464 .4079591061
0.004 0.006999999999999999 0.7912 0.1978 0.0441457408 0.0069315813 0.6298631664 0.0561644233 6.8049705626 0.3299726455 2.1939166188 0.1283636486 9.6728960886 .5214322987
0.004 0.0075 0.7908 0.1977 0.0439834403 0.0094302048 0.6725959324 0.1180198556 6.7805972558 0.3819844273 2.2211099190 0.0914133985 9.7182865475 .6008478862
0.004 0.008 0.7904 0.1976 0.0446326424 0.0106179772 0.7126579006 0.0971736612 6.9237195804 0.4649867999 2.1893844020 0.0841846790 9.8703945254 .6569631173
0.004 0.0085 0.79 0.1975 0.0457687460 0.0095523197 0.7460428741 0.0600121145 6.7465879906 0.1962380119 2.1890606723 0.0695107438 9.7274602830 .3353131899
0.004 0.009000000000000001 0.7896 0.1974 0.0418735336 0.0048798236 0.7767570497 0.0891155781 6.7706778868 0.1744483409 2.1654283994 0.0742294774 9.7547368695 .3426732200
0.004 0.0095 0.7892 0.1973 0.0396013263 0.0119442596 0.7932269700 0.1216964585 6.7275994842 0.3548933775 2.2224048381 0.1063293358 9.7828326186 .5948634314
0.004 0.01 0.7888 0.1972 0.0386275232 0.0056781991 0.8867048957 0.1228954035 6.8259429428 0.2782335289 2.2143115940 0.1310685832 9.9655869557 .5378757147
0.0045 0.0 0.7964 0.1991 0.0503131605 0.0185051062 0.0000000000 0.0000000000 6.8568346921 0.4229579301 2.1971539164 0.0505101435 9.1043017690 .4919731798
0.0 0.0095 0.7924 0.1981 0.0000000000 0.0000000000 0.8301730073 0.0453074531 6.7599082862 0.3376731670 2.2117217558 0.0764605572 9.8018030493 .4594411773
0.0045 0.0005 0.7959999999999999 0.19899999999999998 0.0447949429 0.0150301146 0.0458486969 0.0021806973 6.8182908581 0.4139796737 2.2334116501 0.1735553888 9.1423461480 .6047458744
0.0045 0.001 0.7956 0.1989 0.0504754610 0.0119442596 0.0832398672 0.0278127977 6.8622194924 0.3695682182 2.2340591096 0.1690774583 9.2299939302 .5784027338
0.0045 0.0015 0.7952 0.1988 0.0439834403 0.0118557168 0.1393266227 0.0627369102 6.7446041168 0.2472444734 2.1560402362 0.0748088986 9.0839544160 .3966459990
0.0045 0.002 0.7948 0.1987 0.0514492641 0.0139465166 0.1776080589 0.0478926680 6.6343574153 0.1979528817 2.1725504543 0.1440564718 9.0359651926 .4038485381
0.0045 0.0025 0.7944 0.1986 0.0452818445 0.0099202665 0.2194505590 0.0273820107 6.7876825194 0.1539313262 2.1191350430 0.1352927072 9.1715499659 .3265263106
0.0045 0.003 0.794 0.1985 0.0467425491 0.0112725859 0.2497196017 0.0286272768 6.8809245883 0.3719288035 2.2204624595 0.1976862643 9.3978491986 .6095149305
0.0045 0.0035 0.7936 0.1984 0.0464179481 0.0104378288 0.3098125539 0.0215142490 6.7035095880 0.3613305489 2.1676945078 0.1581896148 9.2274345978 .5514722415
0.0045 0.004 0.7932 0.1983 0.0439834403 0.0115860291 0.3307338040 0.0550671057 6.7959014252 0.4391067516 2.2088081880 0.1700934228 9.3794268575 .6758533092
0.0045 0.0045 0.7928 0.1982 0.0499885595 0.0096619940 0.4139736712 0.0370290713 6.8457816809 0.2130598963 2.2518642467 0.1267334844 9.5616081583 .3864844460
0.0045 0.005 0.7924 0.1981 0.0459310465 0.0060379283 0.4228763308 0.0328313864 6.7097446199 0.1691939583 2.2185200809 0.1596956011 9.3970720781 .3677588741
0.0 0.001 0.7992 0.1998 0.0000000000 0.0000000000 0.0778982715 0.0201050360 6.9942888057 0.2826465727 2.2557490039 0.1150694251 9.3279360811 .4178210338
0.0 0.01 0.792 0.198 0.0000000000 0.0000000000 0.9062907468 0.0978644875 6.5742743801 0.2315559535 2.1861471044 0.1122852386 9.6667122313 .4417056796
0.0045 0.0055 0.792 0.198 0.0451195439 0.0106477056 0.4981038044 0.0537413970 6.7159796519 0.3086735071 2.1735216435 0.1398182822 9.4327246437 .5128808919
0.0045 0.006 0.7916 0.1979 0.0520984662 0.0113563981 0.4972135384 0.0659398067 6.8276434061 0.4836262873 2.2068658094 0.1779819026 9.5838212201 .7389043947
0.0045 0.0065 0.7912 0.1978 0.0488524559 0.0066046540 0.5719958790 0.1007220955 6.6972745560 0.1886535221 2.2631947885 0.0886901399 9.5813176794 .3846704115
0.0045 0.006999999999999999 0.7908 0.1977 0.0443080414 0.0146466663 0.6245215706 0.0486479641 6.7086109778 0.2088595342 2.1774064007 0.1584676214 9.5548469905 .4306217860
0.0045 0.0075 0.7904 0.1976 0.0423604351 0.0156146257 0.6583516771 0.1432028149 6.7202308100 0.3722448338 2.1738453733 0.0927699030 9.5947882955 .6238321774
0.0045 0.008 0.79 0.1975 0.0472294507 0.0134386397 0.7215605602 0.0543281109 6.6629818802 0.3628673322 2.2596337611 0.0887751782 9.6914056522 .5194092610
0.0045 0.0085 0.7896 0.1974 0.0462556476 0.0099520793 0.7562809326 0.1088675516 6.7105948516 0.4886859106 2.1829098067 0.0596436402 9.6960412385 .6671491817
0.0045 0.009000000000000001 0.7892 0.1973 0.0480409533 0.0087942323 0.8061358264 0.1021053943 6.7091777988 0.4674628181 2.2126929451 0.1957641831 9.7760475236 .7741266278
0.0045 0.0095 0.7888 0.1972 0.0457687460 0.0122146641 0.8181544168 0.0812827935 6.8310443326 0.6139554207 2.1793487793 0.1050721296 9.8743162747 .8125250079
0.0045 0.01 0.7884 0.1971 0.0496639584 0.0108340914 0.8902659595 0.0992556716 6.9021803790 0.1161277945 2.1816148877 0.1267004025 10.0237251846 .3529179600
0.0005 0.0 0.7996 0.1999 0.0048690155 0.0017779131 0.0000000000 0.0000000000 6.8619360819 0.3477187510 2.1858233746 0.1587081666 9.0526284720 .5082048307
0.005 0.0 0.7959999999999999 0.19899999999999998 0.0594019895 0.0113099125 0.0000000000 0.0000000000 6.6091338770 0.1969733862 2.2784100875 0.0958721204 8.9469459540 .3041554191
0.005 0.0005 0.7956 0.1989 0.0548575750 0.0146106528 0.0405071012 0.0157755530 6.9514938136 0.1984651008 2.2690219243 0.1478194207 9.3158804141 .3766707273
0.005 0.001 0.7952 0.1988 0.0506377616 0.0063773985 0.0872460640 0.0242832178 6.7769129188 0.2286306424 2.2444184621 0.0324118008 9.1592152065 .2917030595
0.005 0.0015 0.7948 0.1987 0.0457687460 0.0145745504 0.1228567024 0.0332392453 6.7054934618 0.3553068602 2.1861471044 0.1524021265 9.0602660146 .5555227824
0.005 0.002 0.7944 0.1986 0.0542083729 0.0104378288 0.1736018621 0.0460018607 6.8114890051 0.3953120959 2.2039522415 0.0990126309 9.2432514816 .5507644163
0.005 0.0025 0.794 0.1985 0.0543706735 0.0200360630 0.2047611707 0.0516814534 6.7173967046 0.3067575816 2.1919742402 0.0549540216 9.1685027890 .4334291196
0.005 0.003 0.7936 0.1984 0.0516115647 0.0117754590 0.2755373145 0.0514046688 6.7783299715 0.3871790506 2.2149590535 0.1387830674 9.3204379042 .5891422458
0.005 0.0035 0.7932 0.1983 0.0546952745 0.0138707610 0.2893364369 0.0411838226 6.7239151471 0.3966289803 2.1796725091 0.1785110623 9.2476193676 .6301946262
0.005 0.004 0.7928 0.1982 0.0480409533 0.0081732452 0.3636736445 0.0830193891 6.7735119922 0.3694351829 2.2156065130 0.1227170684 9.4008331030 .5833448856
0.005 0.0045 0.7924 0.1981 0.0597265906 0.0077904249 0.4255471287 0.0478926680 6.8233922479 0.2025812539 2.2557490039 0.1923358063 9.5644149711 .4506001531
0.0005 0.0005 0.7992 0.1998 0.0053559171 0.0047706414 0.0400619682 0.0116076480 6.7497055066 0.2860981360 2.1987725652 0.1284289470 8.9938959571 .4309053724
0.005 0.005 0.792 0.198 0.0520984662 0.0122060349 0.4317789904 0.0401113969 6.8571181026 0.4579865279 2.1832335365 0.2016230977 9.5242290957 .7119270574
0.005 0.0055 0.7916 0.1979 0.0589150880 0.0099308821 0.5087869959 0.0662994156 6.6516454585 0.4852200398 2.2113980261 0.1400728978 9.4307455685 .7015232353
0.005 0.006 0.7912 0.1978 0.0525853678 0.0131212717 0.5083418629 0.0674255254 6.8406802911 0.5268284131 2.1965064569 0.2066704614 9.5981139787 .8140456716
0.005 0.0065 0.7908 0.1977 0.0538837719 0.0129271114 0.5408365704 0.0621275530 6.7029427669 0.1547162013 2.1388825587 0.0815027859 9.4365456679 .3112736516
0.005 0.006999999999999999 0.7904 0.1976 0.0517738652 0.0098134790 0.6218507727 0.0493756622 6.7873991089 0.4444954443 2.1485944516 0.0947505647 9.6096181984 .5984351502
0.005 0.0075 0.79 0.1975 0.0532345698 0.0047706414 0.6516746824 0.0571714354 6.7012423036 0.3170957457 2.2314692715 0.1481904604 9.6376208273 .5272282829
0.005 0.008 0.7896 0.1974 0.0516115647 0.0150371233 0.6734861984 0.0642966816 6.6740348914 0.1792750351 2.2547778146 0.1324683845 9.6539104691 .3910772245
0.005 0.0085 0.7892 0.1973 0.0504754610 0.0045211693 0.7464880071 0.0500927902 6.9560283823 0.4953815252 2.2421523538 0.0933195620 9.9951442042 .6433150467
0.005 0.009000000000000001 0.7888 0.1972 0.0431719377 0.0140518885 0.7932269700 0.0641732950 6.6527791007 0.4139633755 2.1890606723 0.1010244365 9.6782386807 .5932129955
0.005 0.0095 0.7884 0.1971 0.0540460724 0.0080563858 0.8755765712 0.0246396283 6.7253321998 0.3616522871 2.1799962389 0.0800967891 9.8349510823 .4744450903
0.0005 0.001 0.7988 0.1997 0.0040575129 0.0051323930 0.0952584577 0.0267672641 6.8024198677 0.3708266411 2.2016861331 0.1157378055 9.1034219714 .5184641037
0.005 0.01 0.7879999999999999 0.19699999999999998 0.0495016579 0.0093516651 0.8635579808 0.0803215296 6.6102675191 0.3063740074 2.1311130443 0.0613072725 9.6544402021 .4573544746
0.0055 0.0 0.7956 0.1989 0.0597265906 0.0116856373 0.0000000000 0.0000000000 6.9257034542 0.3102826470 2.2340591096 0.1005210895 9.2194891544 .4224893738
0.0055 0.0005 0.7952 0.1988 0.0559936786 0.0134229495 0.0440681650 0.0216976645 6.8574015132 0.3382568655 2.2311455418 0.1246187209 9.1886088986 .4979962004
0.0055 0.001 0.7948 0.1987 0.0561559792 0.0107853548 0.0921425268 0.0298736964 6.6774358180 0.3761762284 2.2126929451 0.1533399608 9.0384272691 .5701752404
0.0055 0.0015 0.7944 0.1986 0.0571297823 0.0127217105 0.1264177663 0.0253998979 6.8165903949 0.0881875979 2.2020098629 0.1172527580 9.2021478064 .2435619643
0.0055 0.002 0.794 0.1985 0.0590773885 0.0107853548 0.1700407983 0.0361189140 6.7953346041 0.2658058520 2.1884132127 0.2284624051 9.2128660036 .5411725259
0.0055 0.0025 0.7936 0.1984 0.0587527874 0.0121714568 0.2181151601 0.0148969988 6.7247653787 0.2250686591 2.1346740717 0.1039449848 9.1363073979 .3560820995
0.0055 0.003 0.7932 0.1983 0.0563182797 0.0153148406 0.2519452665 0.0381258411 6.8471987336 0.6427611172 2.1644572101 0.1466949560 9.3199194899 .8428967549
0.0055 0.0035 0.7928 0.1982 0.0514492641 0.0121280956 0.3155992827 0.0634154384 6.7590580545 0.2628693522 2.1842047258 0.1043113367 9.3103113271 .4427242229
0.0055 0.004 0.7924 0.1981 0.0527476683 0.0088301028 0.3645639104 0.0546916110 6.8406802911 0.1659885979 2.2088081880 0.1493457723 9.4668000578 .3788560840
0.0005 0.0015 0.7984 0.1996 0.0050313161 0.0027923237 0.1353204259 0.0407387882 6.7596248756 0.3026654767 2.1880894830 0.1606874032 9.0880661006 .5068839918
0.0055 0.0045 0.792 0.198 0.0589150880 0.0172252775 0.3912718892 0.0241194721 6.7375188532 0.2418712653 2.2563964634 0.0650366572 9.4441022938 .3482526721
0.0055 0.005 0.7916 0.1979 0.0572920828 0.0101408605 0.4562613043 0.0587170728 6.8661872400 0.3226780574 2.2372964073 0.1229389091 9.6170370344 .5144748998
0.0055 0.0055 0.7912 0.1978 0.0615118962 0.0139011128 0.4682798947 0.0615894201 6.6584473115 0.4117025671 2.1926216997 0.1004000778 9.3808608021 .5875931778
0.0055 0.006 0.7908 0.1977 0.0525853678 0.0089132395 0.5403914374 0.0635402967 6.6258550990 0.2337846686 2.2104268368 0.1454638553 9.4292587410 .4517020601
0.0055 0.0065 0.7904 0.1976 0.0665432123 0.0080170542 0.6027100546 0.0764489165 6.8355789013 0.5154221056 2.2275845143 0.2027737404 9.7324166825 .8026618167
0.0055 0.006999999999999999 0.79 0.1975 0.0631349014 0.0065244001 0.6209605068 0.0902643637 6.7471548117 0.3222645826 2.2304980822 0.0866241814 9.6617483021 .5056775278
0.0055 0.0075 0.7896 0.1974 0.0555067771 0.0215218075 0.6681446026 0.0946114415 6.7618921600 0.2684506797 2.1346740717 0.1157196940 9.6202176114 .5003036227
0.0055 0.008 0.7892 0.1973 0.0597265906 0.0063773985 0.6988587782 0.1127865432 6.7046432301 0.1770043494 2.1689894268 0.1658811029 9.6322180257 .4620493940
0.0055 0.0085 0.7888 0.1972 0.0595642900 0.0105482851 0.7691897890 0.0294730476 6.8157401632 0.3673831539 2.1586300744 0.0789688317 9.8031243166 .4863733183
0.0055 0.009000000000000001 0.7884 0.1971 0.0581035854 0.0123006234 0.7669641241 0.0993594246 6.6388919840 0.3542835845 2.1731979138 0.0546557096 9.6371576073 .5205993421
0.0005 0.002 0.7979999999999999 0.1995 0.0055182176 0.0037575286 0.1749372610 0.0266485616 6.9044476634 0.2466329675 2.1955352676 0.1972531975 9.2804384096 .4742922552
0.0055 0.0095 0.7879999999999999 0.19699999999999998 0.0566428807 0.0118557168 0.8702349755 0.0590535630 6.8140397000 0.3311739213 2.2045997010 0.0821789141 9.9455172572 .4842621152
0.0055 0.01 0.7876 0.1969 0.0581035854 0.0077225036 0.8831438319 0.0912859110 6.7698276552 0.4715311003 2.1793487793 0.0903803413 9.8904238518 .6609198562
0.006 0.0 0.7952 0.1988 0.0647579066 0.0110268840 0.0000000000 0.0000000000 6.8987794525 0.2648734987 2.2068658094 0.1112726594 9.1704031685 .3871730421
0.006 0.0005 0.7948 0.1987 0.0594019895 0.0118557168 0.0436230320 0.0229750721 6.7961848357 0.1858965781 2.1693131566 0.1507121132 9.0685230138 .3714394802
0.006 0.001 0.7944 0.1986 0.0619987978 0.0148609147 0.0845752662 0.0312228343 6.8287770482 0.5068153975 2.2110742963 0.1394219575 9.1864254085 .6923211040
0.006 0.0015 0.794 0.1985 0.0667055128 0.0182874589 0.1339850269 0.0130234682 6.6635487013 0.3380107703 2.2240234869 0.0972267796 9.0882627279 .4665484770
0.006 0.002 0.7936 0.1984 0.0684908185 0.0259193470 0.1736018621 0.0214404435 6.7754958661 0.4333776292 2.2172251619 0.0555231939 9.2348137086 .5362606136
0.006 0.0025 0.7932 0.1983 0.0618364973 0.0130002613 0.2279080856 0.0466519750 6.8738393247 0.3031215876 2.2440947324 0.1596430921 9.4076786400 .5224169160
0.006 0.003 0.7928 0.1982 0.0592396890 0.0103669257 0.2759824475 0.0568656293 6.7329842845 0.2274683461 2.1845284556 0.1045321357 9.2527348766 .3992330368
0.006 0.0035 0.7924 0.1981 0.0634595025 0.0179677742 0.3049160911 0.0471924938 6.7247653787 0.3775581604 2.1845284556 0.1515055301 9.2776694279 .5942239585
0.0005 0.0025 0.7976 0.1994 0.0050313161 0.0034657907 0.2109930324 0.0480578726 6.8851757464 0.3375675372 2.1421198563 0.1799145463 9.2433199512 .5690057468
0.006 0.004 0.792 0.198 0.0581035854 0.0065405296 0.3320692029 0.0293112547 6.6479611214 0.3526775198 2.2379438668 0.1359911643 9.2760777765 .5245204684
0.006 0.0045 0.7916 0.1979 0.0658940102 0.0175824729 0.4064064105 0.0724131627 6.8511664812 0.1295331912 2.2113980261 0.1570993542 9.5348649280 .3766281810
0.006 0.005 0.7912 0.1978 0.0668678133 0.0132093080 0.4259922616 0.0701335227 6.7137123675 0.3087869401 2.1712555352 0.1222070216 9.3778279776 .5143367924
0.006 0.0055 0.7908 0.1977 0.0556690776 0.0145383582 0.4892011448 0.0482225112 6.8055373837 0.3515734924 2.1612199125 0.1585337416 9.5116275186 .5728681034
0.006 0.006 0.7904 0.1976 0.0608626942 0.0119266036 0.5288179800 0.0362284651 6.7134289570 0.3408833932 2.2020098629 0.1369434304 9.5051194941 .5259818923
0.006 0.0065 0.79 0.1975 0.0585904869 0.0207693938 0.5359401076 0.0293112547 6.7701110657 0.2810803991 2.1139553668 0.1951529379 9.4785970270 .5263139855
0.006 0.006999999999999999 0.7896 0.1974 0.0610249947 0.0063608553 0.6138383791 0.0733267924 6.7783299715 0.1744446574 2.2214336488 0.0640166914 9.6746269941 .3181489965
0.006 0.0075 0.7892 0.1973 0.0644333056 0.0072292083 0.6605773420 0.0609945892 6.7429036535 0.2592089627 2.1880894830 0.1396232629 9.6560037841 .4670560231
0.006 0.008 0.7888 0.1972 0.0680039170 0.0130002613 0.6881755867 0.0465499290 6.7610419283 0.4231060295 2.2113980261 0.1851258789 9.7286194581 .6677820987
0.006 0.0085 0.7884 0.1971 0.0680039170 0.0165004640 0.7473782730 0.0795979421 6.7539566647 0.3145239087 2.2489506788 0.1588137854 9.8182895335 .5694361002
0.0005 0.003 0.7972 0.1993 0.0048690155 0.0014516600 0.2577319953 0.0541820281 6.6916063451 0.2396145222 2.2191675404 0.1805704155 9.1733748963 .4758186258
0.006 0.009000000000000001 0.7879999999999999 0.19699999999999998 0.0626479999 0.0085512506 0.8239411456 0.0644075274 6.9753002993 0.5336782332 2.2402099752 0.1245918068 10.1020994200 .7312288180
0.006 0.0095 0.7876 0.1969 0.0642710050 0.0154790795 0.8484234594 0.0722378279 6.7766295082 0.5690257016 2.1663995887 0.1774511649 9.8557235613 .8341937739
0.006 0.01 0.7872 0.1968 0.0626479999 0.0089132395 0.8835889648 0.1143913814 6.6323735415 0.3408551167 2.1715792650 0.1570352995 9.7501897712 .6211950371
0.0065 0.0 0.7948 0.1987 0.0660563107 0.0059500353 0.0000000000 0.0000000000 6.7667101392 0.4219426224 2.2382675966 0.1477485057 9.0710340465 .5756411634
0.0065 0.0005 0.7944 0.1986 0.0670301139 0.0133284205 0.0431778990 0.0153167147 6.8352954908 0.5895718635 2.2003912141 0.0477805832 9.1458947178 .6659975819
0.0065 0.001 0.794 0.1985 0.0676793159 0.0132491312 0.0823496013 0.0197068771 6.7930673198 0.2862384757 2.1974776462 0.0881258782 9.1405738832 .4073203622
0.0065 0.0015 0.7936 0.1984 0.0631349014 0.0156819595 0.1299788301 0.0208025268 6.7944843725 0.0829071516 2.1884132127 0.1631931989 9.1760113167 .2825848368
0.0065 0.002 0.7932 0.1983 0.0717368289 0.0172252775 0.1798337238 0.0215142490 6.8163069843 0.1633920161 2.2194912702 0.0669549543 9.2873688072 .2690864969
0.0065 0.0025 0.7928 0.1982 0.0702761242 0.0177078716 0.2350302133 0.0519567635 6.7097446199 0.4141790813 2.2084844582 0.1477938952 9.2235354156 .6316376116
0.0065 0.003 0.7924 0.1981 0.0667055128 0.0154790795 0.2782081124 0.0590535630 6.8154567527 0.3525408447 2.1638097506 0.1049284030 9.3241801285 .5320018902
0.0005 0.0035 0.7968 0.1992 0.0045444145 0.0060379283 0.3133736178 0.0349819018 6.8032700993 0.4138531515 2.1861471044 0.1655471850 9.3073352360 .6204201666
0.0065 0.0035 0.792 0.198 0.0683285180 0.0191046393 0.3080320220 0.0127777203 6.6592975432 0.2771494297 2.1942403485 0.1016655791 9.2298984317 .4106973684
0.0065 0.004 0.7916 0.1979 0.0673547149 0.0129434027 0.3440877934 0.0702464410 7.0861138218 0.2698187453 2.2062183498 0.0730511117 9.7037746799 .4260597007
0.0065 0.0045 0.7912 0.1978 0.0689777201 0.0082118288 0.4144188042 0.0498389936 6.9636804670 0.4614021137 2.2084844582 0.0834595175 9.6555614495 .6029124536
0.0065 0.005 0.7908 0.1977 0.0693023211 0.0124284476 0.4611577670 0.0255554406 6.6998252509 0.4249003688 2.2172251619 0.0846267006 9.4475105009 .5475109576
0.0065 0.0055 0.7904 0.1976 0.0727106320 0.0140968067 0.4696152937 0.0230439630 6.7990189412 0.2431854040 2.2644897076 0.0423083965 9.6058345745 .3226345702
0.0065 0.006 0.79 0.1975 0.0673547149 0.0171455730 0.5448427672 0.0835807552 6.8143231105 0.3221738461 2.1961827271 0.0687161705 9.6227033197 .4916163448
0.0065 0.0065 0.7896 0.1974 0.0667055128 0.0122060349 0.6111675812 0.0704717349 6.8253761217 0.4418900261 2.2230522976 0.1569819007 9.7263015133 .6815496966
0.0065 0.006999999999999999 0.7892 0.1973 0.0652448082 0.0120409047 0.6383206930 0.0720730642 6.7797470242 0.1498874744 2.2353540287 0.1174385220 9.7186665541 .3514399653
0.0065 0.0075 0.7888 0.1972 0.0654071087 0.0105981120 0.6334242302 0.0737686214 6.6539127428 0.1933898523 2.1942403485 0.1350477042 9.5469844302 .4128042899
0.0065 0.008 0.7884 0.1971 0.0652448082 0.0115951198 0.7175543634 0.0771814891 6.6581639010 0.1463189104 2.1197825025 0.0869767357 9.5607455751 .3220722550
0.0005 0.004 0.7964 0.1991 0.0058428186 0.0015902138 0.3342948678 0.0707411404 6.7820143086 0.2313574545 2.2304980822 0.1126654001 9.3526500772 .4163542088
0.0065 0.0085 0.7879999999999999 0.19699999999999998 0.0665432123 0.0114763797 0.7393658794 0.1159193287 6.6955740928 0.2324173822 2.1861471044 0.1320182525 9.6876302889 .4918313431
0.0065 0.009000000000000001 0.7876 0.1969 0.0676793159 0.0230352411 0.8199349487 0.0697936716 6.9135168008 0.3467184869 2.2463608407 0.0847751773 10.0474919061 .5243225769
0.0065 0.0095 0.7872 0.1968 0.0738467356 0.0138098572 0.8880402946 0.0898683690 6.8327447959 0.3927926995 2.1971539164 0.1762303491 9.9917857425 .6727012748
0.0065 0.01 0.7868 0.1967 0.0699515232 0.0110268840 0.8724606403 0.0789279896 6.6799865129 0.2663033811 2.1877657532 0.0543866006 9.8101644296 .4106448553
0.006999999999999999 0.0 0.7944 0.1986 0.0663809118 0.0124623127 0.0000000000 0.0000000000 6.8996296842 0.3284237881 2.1790250496 0.1478761282 9.1450356456 .4887622290
0.006999999999999999 0.0005 0.794 0.1985 0.0706007252 0.0142971925 0.0405071012 0.0280680964 6.8089383102 0.2912048507 2.2058946201 0.1110992258 9.1259407567 .4446693654
0.006999999999999999 0.001 0.7936 0.1984 0.0753074403 0.0081732452 0.0876911970 0.0239876707 6.8732725036 0.1491892053 2.1625148315 0.0823063431 9.1987859724 .2636564643
0.006999999999999999 0.0015 0.7932 0.1983 0.0764435439 0.0076402010 0.1277531652 0.0425655139 6.8727056825 0.2024749666 2.2113980261 0.1293364224 9.2883004177 .3820171039
0.006999999999999999 0.002 0.7928 0.1982 0.0775796475 0.0084396269 0.1767177930 0.0324183965 6.7525396120 0.3425653946 2.2185200809 0.2075367874 9.2253571334 .5909602054
0.006999999999999999 0.0025 0.7924 0.1981 0.0671924144 0.0142750664 0.2190054260 0.0629890692 6.6643989330 0.3054792314 2.1770826710 0.0518776317 9.1276794444 .4346209987
0.0 0.0015 0.7988 0.1997 0.0000000000 0.0000000000 0.1290885641 0.0370290713 6.8514498917 0.3174451123 2.2049234308 0.0756558608 9.1854618866 .4301300444
0.0005 0.0045 0.7959999999999999 0.19899999999999998 0.0064920207 0.0044743165 0.3881559584 0.0542697250 6.5765416644 0.4312126579 2.1906793211 0.1625316874 9.1618689646 .6524883868
0.006999999999999999 0.003 0.792 0.198 0.0678416164 0.0122577191 0.2537257985 0.0481073233 6.8741227352 0.2905531749 2.2262895953 0.1057680186 9.4219797454 .4566862359
0.006999999999999999 0.0035 0.7916 0.1979 0.0684908185 0.0182932196 0.2995744954 0.0624837335 6.8194245003 0.5142432575 2.2648134373 0.1051678383 9.4523032515 .7001880489
0.006999999999999999 0.004 0.7912 0.1978 0.0852077718 0.0090073132 0.3423072614 0.0725116022 6.6989750193 0.1804468499 2.2007149438 0.1187977971 9.3272049963 .3807635624
0.006999999999999999 0.0045 0.7908 0.1977 0.0744959377 0.0078443385 0.3988391499 0.0411260478 6.9055813056 0.4043878178 2.2194912702 0.0731772499 9.5984076634 .5265354540
0.006999999999999999 0.005 0.7904 0.1976 0.0792026527 0.0182066172 0.4353400542 0.0306592913 6.7763460977 0.4115488027 2.1777301305 0.2340868420 9.4686189351 .6945015532
0.006999999999999999 0.0055 0.79 0.1975 0.0766058444 0.0078577591 0.4900914107 0.0630393799 6.7879659300 0.4437141218 2.2042759712 0.1666299714 9.5589391563 .6812412322
0.006999999999999999 0.006 0.7896 0.1974 0.0707630258 0.0140518885 0.5403914374 0.0441916401 6.8432309860 0.2797616665 2.2042759712 0.1479186446 9.6586614204 .4859238397
0.006999999999999999 0.0065 0.7892 0.1973 0.0762812434 0.0101096418 0.5768923418 0.0439217924 6.7899498038 0.3918763407 2.1634860208 0.0761033528 9.6066094098 .5220111277
0.006999999999999999 0.006999999999999999 0.7888 0.1972 0.0748205387 0.0168480133 0.5978135918 0.0654572550 6.9013301474 0.4392164901 2.1741691031 0.1832024468 9.7481333810 .7047242052
0.006999999999999999 0.0075 0.7884 0.1971 0.0757943418 0.0143926796 0.6757118633 0.0713657984 6.8007194044 0.2706854087 2.2107505665 0.1445503247 9.7629761760 .5009942114
0.0005 0.005 0.7956 0.1989 0.0053559171 0.0016551470 0.4322241234 0.0653239283 6.7678437814 0.2667614444 2.2463608407 0.1146094814 9.4517846626 .4483500011
0.006999999999999999 0.008 0.7879999999999999 0.19699999999999998 0.0814748599 0.0187202232 0.6841693899 0.0560655546 6.7516893804 0.4521036910 2.1812911579 0.1354042071 9.6986247881 .6622936759
0.006999999999999999 0.0085 0.7876 0.1969 0.0783911501 0.0136409699 0.7487136720 0.0448326482 6.8945282944 0.2562294647 2.1777301305 0.0840600975 9.8993632470 .3987631803
0.006999999999999999 0.009000000000000001 0.7872 0.1968 0.0735221346 0.0139465166 0.8234960126 0.0851124056 6.7029427669 0.1279986940 2.1741691031 0.1388555421 9.7741300172 .3659131583
0.006999999999999999 0.0095 0.7868 0.1967 0.0715745284 0.0103363898 0.8368500020 0.0363812824 6.6080002348 0.1896725989 2.2385913264 0.1829918113 9.7550160916 .4193820824
0.006999999999999999 0.01 0.7864 0.1966 0.0683285180 0.0095963398 0.8942721564 0.1342325052 6.6856547237 0.3554379523 2.2421523538 0.1253198021 9.8904077519 .6245865994
0.0075 0.0 0.794 0.1985 0.0856946734 0.0151766172 0.0000000000 0.0000000000 6.7205142206 0.3202142845 2.2589863016 0.1319388449 9.0651951956 .4673297466
0.0075 0.0005 0.7936 0.1984 0.0744959377 0.0165323613 0.0396168352 0.0185466140 6.6522122796 0.1836237887 2.1424435861 0.0891662498 8.9087686386 .3078690138
0.0075 0.001 0.7932 0.1983 0.0766058444 0.0162819051 0.0952584577 0.0286272768 6.7244819682 0.3779366470 2.2424760835 0.1156508445 9.1388223538 .5384966734
0.0075 0.0015 0.7928 0.1982 0.0796895542 0.0064431466 0.1433328195 0.0229750721 6.8259429428 0.4401795491 2.1421198563 0.0659837186 9.1910851728 .5355814864
0.0075 0.002 0.7924 0.1981 0.0853700724 0.0198617642 0.1673700004 0.0378127301 6.7448875273 0.2802607875 2.1919742402 0.1419458120 9.1896018403 .4798810938
0.0005 0.0055 0.7952 0.1988 0.0053559171 0.0036436376 0.4874206128 0.0614863846 6.8338784380 0.5076407380 2.2159302428 0.0665971220 9.5425852107 .6393678822
0.0075 0.0025 0.792 0.198 0.0777419480 0.0130407229 0.2092125005 0.0293922624 6.5963804025 0.3051530163 2.2337353799 0.0879449311 9.1170702309 .4355309327
0.0075 0.003 0.7916 0.1979 0.0712499273 0.0164043999 0.2612930591 0.0322959239 6.8256595323 0.3378862292 2.1903555913 0.0410205342 9.3485581100 .4276070872
0.0075 0.0035 0.7912 0.1978 0.0850454713 0.0069163638 0.3035806922 0.0352302437 6.8046871520 0.3602994128 2.1871182937 0.1288818571 9.3804316092 .5313278774
0.0075 0.004 0.7908 0.1977 0.0735221346 0.0099837907 0.3431975274 0.0465499290 6.7669935497 0.1438497669 2.2217573786 0.1394159439 9.4054705903 .3397994305
0.0075 0.0045 0.7904 0.1976 0.0816371605 0.0143192845 0.3881559584 0.0752577576 6.8007194044 0.2390708628 2.2683744648 0.1068131631 9.5388869881 .4354610680
0.0075 0.005 0.79 0.1975 0.0756320413 0.0077768881 0.4282179265 0.0599592637 6.8027032782 0.2892320889 2.1673707780 0.1333986625 9.4739240240 .4903669032
0.0075 0.0055 0.7896 0.1974 0.0837470672 0.0148892482 0.4905365437 0.0500927902 6.7508391488 0.2739921908 2.1803199686 0.1305879487 9.5054427283 .4695621779
0.0075 0.006 0.7892 0.1973 0.0767681449 0.0160538103 0.5337144427 0.0338301065 6.6264219201 0.2193121543 2.1605724529 0.0756004312 9.3974769606 .3447965023
0.0075 0.0065 0.7888 0.1972 0.0803387563 0.0178678055 0.6138383791 0.0345257949 6.5822098753 0.3556683762 2.1557165065 0.0707599513 9.4321035172 .4788219279
0.0075 0.006999999999999999 0.7884 0.1971 0.0803387563 0.0100048758 0.6031551876 0.0317264608 6.8800743566 0.2161320840 2.2130166749 0.1581631125 9.7765849754 .4160265331
0.0005 0.006 0.7948 0.1987 0.0064920207 0.0048146114 0.5417268364 0.0699071389 6.8647701873 0.3789257261 2.2295268929 0.1086034960 9.6425159373 .5622509724
0.0075 0.0075 0.7879999999999999 0.19699999999999998 0.0762812434 0.0174501363 0.6356498951 0.0668352012 6.6604311853 0.1906019663 2.1803199686 0.1038562222 9.5526822924 .3787435260
0.0075 0.008 0.7876 0.1969 0.0746582382 0.0091811037 0.7144384325 0.0317264608 6.6570302588 0.1015448548 2.1744928328 0.2459374834 9.6206197623 .3883899027
0.0075 0.0085 0.7872 0.1968 0.0782288496 0.0110364352 0.7273472889 0.0592812855 6.6853713132 0.1641962410 2.0948553106 0.0650495472 9.5858027623 .2995635089
0.0075 0.009000000000000001 0.7868 0.1967 0.0800141553 0.0130891116 0.7758667837 0.0782016430 6.5518849471 0.3707616550 2.1450334242 0.1338598113 9.5527993103 .5959122209
0.0075 0.0095 0.7864 0.1966 0.0785534506 0.0276082674 0.8613323159 0.0515278677 6.8044037415 0.1244737043 2.1942403485 0.0996667160 9.9385298565 .3032765554
0.0075 0.01 0.7859999999999999 0.1965 0.0819617615 0.0139616185 0.8987234862 0.0513275194 6.7919336776 0.2404283744 2.1706080757 0.1979998572 9.9432270010 .5037173695
0.008 0.0 0.7936 0.1984 0.0852077718 0.0129840414 0.0000000000 0.0000000000 6.7582078229 0.1620295530 2.2353540287 0.1022699169 9.0787696234 .2772835113
0.008 0.0005 0.7932 0.1983 0.0852077718 0.0113378268 0.0462938299 0.0095054393 6.7774797399 0.4582333959 2.2392387859 0.0870730769 9.1482201275 .5661497389
0.008 0.001 0.7928 0.1982 0.0881291812 0.0125968624 0.0854655321 0.0351175787 6.8500328390 0.4996874298 2.1482707219 0.1226658174 9.1718982742 .6700676883
0.008 0.0015 0.7924 0.1981 0.0882914817 0.0148538228 0.1415522876 0.0538298118 6.8596687975 0.2238720860 2.2052471605 0.2186899396 9.2947597273 .5112456602
0.0005 0.0065 0.7944 0.1986 0.0055182176 0.0033102940 0.6013746557 0.0758243234 6.7973184779 0.1178170047 2.2612524099 0.1726181022 9.6654637611 .3695697243
0.008 0.002 0.792 0.198 0.0871553781 0.0129271114 0.1838399206 0.0386625605 6.7638760338 0.3641595000 2.2016861331 0.1039853064 9.2365574656 .5197344783
0.008 0.0025 0.7916 0.1979 0.0863438755 0.0167287672 0.2194505590 0.0236549546 6.7601916967 0.3321329744 2.2211099190 0.0740032365 9.2870960502 .4465199327
0.008 0.003 0.7912 0.1978 0.0907259895 0.0195138955 0.2701957187 0.0311720241 6.7684106025 0.3476448245 2.2007149438 0.0902643113 9.3300472545 .4885950554
0.008 0.0035 0.7908 0.1977 0.0822863625 0.0095523197 0.3164895486 0.0747717414 6.6153689089 0.2432488112 2.2207861893 0.1316111804 9.2349310093 .4591840527
0.008 0.004 0.7904 0.1976 0.0847208703 0.0086857317 0.3480939902 0.0371999099 6.7760626871 0.3530271672 2.2026573224 0.1779324340 9.4115348700 .5768452428
0.008 0.0045 0.79 0.1975 0.0834224661 0.0165323613 0.3930524211 0.0566281935 6.7457377590 0.4660482810 2.1424435861 0.1256071489 9.3646562323 .6648159847
0.008 0.005 0.7896 0.1974 0.0861815750 0.0158157670 0.4264373946 0.0258943462 6.8250927112 0.1382927296 2.2253184060 0.0873326670 9.5630300868 .2673355098
0.008 0.0055 0.7892 0.1973 0.0860192744 0.0164557038 0.4905365437 0.0438495526 6.9446919606 0.3232540457 2.2175488916 0.0402780197 9.7387966703 .4238373218
0.008 0.006 0.7888 0.1972 0.0887783832 0.0139465166 0.5248117831 0.0988716405 6.8273599955 0.3210179605 2.2007149438 0.0991818400 9.6416651056 .5330179576
0.008 0.0065 0.7884 0.1971 0.0869930775 0.0182297514 0.5795631397 0.0865712124 6.6862215448 0.5351661639 2.1793487793 0.2441240128 9.5321265413 .8840911405
0.0005 0.006999999999999999 0.794 0.1985 0.0038952124 0.0012145459 0.6084967833 0.0662396164 6.8239590690 0.3817976580 2.1647809399 0.1583908874 9.6011320046 .6076427077
0.008 0.006999999999999999 0.7879999999999999 0.19699999999999998 0.0774173470 0.0215707097 0.5755569428 0.0461394881 6.6941570400 0.2188692857 2.2159302428 0.0738217445 9.5630615726 .3604012280
0.008 0.0075 0.7876 0.1969 0.0798518548 0.0131693644 0.6409914909 0.1535031254 6.7142791886 0.2887028522 2.1528029386 0.0541316439 9.5879254729 .5095069859
0.008 0.008 0.7872 0.1968 0.0845585698 0.0061073320 0.7246764911 0.0293382821 6.6437099633 0.4153162740 2.1735216435 0.1726472418 9.6264666677 .6234091299
0.008 0.0085 0.7868 0.1967 0.0816371605 0.0174682412 0.7567260656 0.0647511676 6.6992584298 0.4087114143 2.2162539726 0.1449846803 9.7538756285 .6359155034
0.008 0.009000000000000001 0.7864 0.1966 0.0882914817 0.0162105640 0.7896659061 0.1074385412 6.7355349794 0.4985525775 2.1311130443 0.1048324757 9.7446054115 .7270341584
0.008 0.0095 0.7859999999999999 0.1965 0.0806633573 0.0106970694 0.8021296295 0.0962393562 6.6391753946 0.1945724328 2.1890606723 0.1570352995 9.7110290537 .4585441579
0.008 0.01 0.7856 0.1964 0.0871553781 0.0210515722 0.8916013585 0.1348569280 6.7032261774 0.3254639102 2.1647809399 0.1006502861 9.8467638539 .5820226965
0.0085 0.0 0.7932 0.1983 0.0892652848 0.0149104630 0.0000000000 0.0000000000 6.7573575913 0.2752008318 2.2152827833 0.1782172786 9.0619056594 .4683285734
0.0085 0.0005 0.7928 0.1982 0.0904013884 0.0163464905 0.0494097608 0.0207643919 6.8318945642 0.3969423428 2.2227285679 0.1037835418 9.1944342813 .5378367670
0.0085 0.001 0.7924 0.1981 0.0910505905 0.0165323613 0.0908071279 0.0239546070 6.8471987336 0.4165151614 2.2123692154 0.1092730629 9.2414256674 .5662751926
0.0005 0.0075 0.7936 0.1984 0.0061674197 0.0056781991 0.6694800016 0.0554114578 6.8744061458 0.1998347820 2.2538066253 0.2290451576 9.8038601924 .4899695965
0.0085 0.0015 0.792 0.198 0.0891029843 0.0128781140 0.1322044950 0.0183748824 6.8403968805 0.3722094448 2.2071895391 0.1426851564 9.2688938989 .5461475976
0.0085 0.002 0.7916 0.1979 0.0845585698 0.0127134255 0.1736018621 0.0507529684 6.9872035421 0.4068156723 2.2178726214 0.0668296173 9.4632365954 .5371116835
0.0085 0.0025 0.7912 0.1978 0.0951081034 0.0222866447 0.2158894952 0.0265591867 6.7383690848 0.2116482919 2.2165777023 0.1409708388 9.2659443857 .4014649621
0.0085 0.003 0.7908 0.1977 0.0897521863 0.0061245601 0.2492744687 0.0429732033 6.8403968805 0.2761262396 2.2415048942 0.0765920269 9.4209284297 .4018160299
0.0085 0.0035 0.7904 0.1976 0.0960819065 0.0126386155 0.3222762774 0.0353201169 6.7397861376 0.4156750666 2.2029810522 0.1206083470 9.3611253737 .5842421460
0.0085 0.004 0.79 0.1975 0.0886160827 0.0053731032 0.3623382455 0.0485501135 6.7953346041 0.1621702768 2.2269370548 0.0943915170 9.4732259871 .3104850105
0.0085 0.0045 0.7896 0.1974 0.0873176786 0.0043063194 0.3756922349 0.0630393799 6.7494220960 0.0678530062 2.1790250496 0.1217223917 9.3914570591 .2569210972
0.0085 0.005 0.7892 0.1973 0.0879668806 0.0181486526 0.4558161713 0.0596145912 6.7137123675 0.5528856681 2.1537741279 0.0673046561 9.4112695473 .6979535680
0.0085 0.0055 0.7888 0.1972 0.0951081034 0.0173411097 0.4905365437 0.0615894201 6.7278828947 0.3682828142 2.1780538603 0.1135290332 9.4915814021 .5607423772
0.0085 0.006 0.7884 0.1971 0.0921866941 0.0098776900 0.5163542565 0.0695889643 6.7613253389 0.3310380734 2.1761114817 0.0577873500 9.5459777712 .4682920777
0.0005 0.008 0.7932 0.1983 0.0030837098 0.0021531597 0.7273472889 0.0475605373 6.6828206183 0.2501537576 2.2427998133 0.0965040548 9.6560514303 .3963715094
0.0085 0.0065 0.7879999999999999 0.19699999999999998 0.0955950050 0.0100783264 0.5479586981 0.0758243234 6.7210810417 0.2849763128 2.1602487232 0.1883383987 9.5248834680 .5592173613
0.0085 0.006999999999999999 0.7876 0.1969 0.0894275853 0.0052741426 0.6178445759 0.0483210251 6.6831040288 0.3195252469 2.1599249934 0.1018509613 9.5503011834 .4749713759
0.0085 0.0075 0.7872 0.1968 0.0860192744 0.0215560507 0.6814985920 0.0911990465 6.7457377590 0.1915201139 2.2101031070 0.0913032728 9.7233587324 .3955784839
0.0085 0.008 0.7868 0.1967 0.0889406838 0.0165705570 0.6725959324 0.0762412873 6.7814474875 0.2762611782 2.2214336488 0.1893927033 9.7644177525 .5584657258
0.0085 0.0085 0.7864 0.1966 0.0834224661 0.0154450071 0.7398110124 0.0544883497 6.7961848357 0.3036225182 2.1269045574 0.1109973016 9.7463228716 .4845531766
0.0085 0.009000000000000001 0.7859999999999999 0.1965 0.0939719998 0.0161454349 0.7816535125 0.0665857045 6.7882493405 0.2575177431 2.1715792650 0.0950818074 9.8354541178 .4353306899
0.0085 0.0095 0.7856 0.1964 0.0891029843 0.0166276861 0.8426367307 0.0282370133 6.6714841965 0.1470788773 2.1586300744 0.2475514756 9.7618539859 .4394950523
0.0085 0.01 0.7852 0.1963 0.0892652848 0.0223244347 0.9049553479 0.1054730361 6.7757792766 0.4833977047 2.1770826710 0.1619813834 9.9470825803 .7731765589
0.009000000000000001 0.0 0.7928 0.1982 0.0947835024 0.0133205128 0.0000000000 0.0000000000 6.8520167128 0.2563422908 2.2123692154 0.1562833732 9.1591694306 .4259461768
0.009000000000000001 0.0005 0.7924 0.1981 0.0954327045 0.0070071733 0.0449584310 0.0209543720 6.8386964173 0.2106485924 2.1715792650 0.0452573749 9.1506668178 .2838675126
0.0005 0.0085 0.7928 0.1982 0.0048690155 0.0020529572 0.7460428741 0.1038753837 6.8557010499 0.3304863461 2.2288794334 0.1172777818 9.8354923729 .5536924688
0.009000000000000001 0.001 0.792 0.198 0.0959196060 0.0193512317 0.0863557981 0.0162702041 6.7590580545 0.2036726278 2.2308218120 0.1208063020 9.1721552706 .3601003656
0.009000000000000001 0.0015 0.7916 0.1979 0.0889406838 0.0094413714 0.1250823673 0.0433770612 6.7944843725 0.3269697996 2.1676945078 0.1596798503 9.1762019314 .5394680825
0.009000000000000001 0.002 0.7912 0.1978 0.0897521863 0.0150371233 0.1624735376 0.0214404435 6.7193805784 0.3721447002 2.2049234308 0.0781094920 9.1765297331 .4867317590
0.009000000000000001 0.0025 0.7908 0.1977 0.0908882900 0.0272548916 0.2163346282 0.0315259757 6.8307609221 0.0947558051 2.1738453733 0.0528780638 9.3118292136 .2064147362
0.009000000000000001 0.003 0.7904 0.1976 0.0910505905 0.0113099125 0.2644089900 0.0255554406 6.8171572160 0.4981399666 2.2340591096 0.1127658166 9.4066759061 .6477711363
0.009000000000000001 0.0035 0.79 0.1975 0.0939719998 0.0154790795 0.2982390964 0.0480248771 6.7440372957 0.4401226133 2.1589538041 0.1179087625 9.2952021960 .6215353324
0.009000000000000001 0.004 0.7896 0.1974 0.0895898858 0.0082502320 0.3632285115 0.0522457947 6.6655325751 0.2244883449 2.1576588851 0.1289241343 9.2760098575 .4139085059
0.009000000000000001 0.0045 0.7892 0.1973 0.0957573055 0.0142602965 0.3966134850 0.0911990465 6.6207537092 0.1457667243 2.1570114255 0.1266209706 9.2701359252 .3778470379
0.009000000000000001 0.005 0.7888 0.1972 0.0931604972 0.0178501058 0.4433524479 0.0520938729 6.8542839972 0.2482456353 2.2055708903 0.1448429341 9.5963678326 .4630325481
0.009000000000000001 0.0055 0.7884 0.1971 0.0895898858 0.0174380559 0.4874206128 0.0485990634 6.5844771597 0.2406661195 2.1288469360 0.1004585155 9.2903345943 .4071617543
0.0005 0.009000000000000001 0.7924 0.1981 0.0053559171 0.0050911683 0.8016844966 0.0570326359 6.8622194924 0.4370723553 2.1780538603 0.1636882185 9.8473137664 .6628843780
0.009000000000000001 0.006 0.7879999999999999 0.19699999999999998 0.0923489946 0.0135945456 0.5185799214 0.0360530235 6.7723783501 0.2410582861 2.2657846266 0.1491744510 9.6490918927 .4398803062
0.009000000000000001 0.0065 0.7876 0.1969 0.0986787148 0.0171946656 0.5662091503 0.0612021426 6.7202308100 0.3478988810 2.2003912141 0.1956849363 9.5855098892 .6219806255
0.009000000000000001 0.006999999999999999 0.7872 0.1968 0.0957573055 0.0089486330 0.6093870493 0.0478926680 6.6952906822 0.2250244022 2.1385588289 0.1336247302 9.5389938659 .4154904334
0.009000000000000001 0.0075 0.7868 0.1967 0.0967311086 0.0235956152 0.6601322090 0.0715321912 6.8690213454 0.4579289997 2.2327641906 0.0823216213 9.8586488536 .6353784274
0.009000000000000001 0.008 0.7864 0.1966 0.0931604972 0.0096510826 0.7157738315 0.0222744472 6.8724222720 0.1944650724 2.2366489478 0.0452944104 9.9180055485 .2716850126
0.009000000000000001 0.0085 0.7859999999999999 0.1965 0.0959196060 0.0120321508 0.7513844699 0.0514970956 6.6431431422 0.2167822050 2.1738453733 0.0402259473 9.6642925914 .3205373987
0.009000000000000001 0.009000000000000001 0.7856 0.1964 0.0934850983 0.0174923520 0.8021296295 0.0521850790 6.7811640769 0.3658548014 2.1553927767 0.0603771200 9.8321715814 .4959093524
0.009000000000000001 0.0095 0.7852 0.1963 0.0942966008 0.0080432967 0.8163738849 0.1020277417 6.6080002348 0.2800027325 2.1952115378 0.0986053444 9.7138822583 .4886791153
0.009000000000000001 0.01 0.7848 0.1962 0.0881291812 0.0157890962 0.8795827680 0.1256947084 6.6380417524 0.1257474410 2.1845284556 0.0200189629 9.7902821572 .2872502085
0.0095 0.0 0.7924 0.1981 0.0942966008 0.0116766171 0.0000000000 0.0000000000 6.6692169122 0.4527570142 2.1887369425 0.2060040822 8.9522504555 .6704377135
0.0 0.002 0.7984 0.1996 0.0000000000 0.0000000000 0.1811691228 0.0246396283 6.8916941889 0.2249330055 2.2068658094 0.2415518705 9.2797291211 .4911245043
0.0005 0.0095 0.792 0.198 0.0045444145 0.0024290917 0.8141482200 0.0950710679 6.8525835339 0.3576385038 2.2440947324 0.1612109223 9.9153709008 .6163495857
0.0095 0.0005 0.792 0.198 0.0965688081 0.0160341084 0.0413973671 0.0200260376 6.7763460977 0.2870432578 2.1728741840 0.0707066124 9.0871864569 .3938100162
0.0095 0.001 0.7916 0.1979 0.0991656164 0.0116766171 0.0872460640 0.0181142325 6.9327887178 0.4094496772 2.2139878642 0.1585072969 9.3331882624 .5977478237
0.0095 0.0015 0.7912 0.1978 0.1019247252 0.0225498449 0.1406620216 0.0459501441 6.6921731662 0.5068838574 2.1955352676 0.1537849279 9.1302951806 .7291687743
0.0095 0.002 0.7908 0.1977 0.1009509221 0.0240204766 0.1687053993 0.0263193697 6.7944843725 0.4779932022 2.1566876958 0.1897686101 9.2208283897 .7181016586
0.0095 0.0025 0.7904 0.1976 0.0999771190 0.0178501058 0.2368107452 0.0309167206 6.9381735181 0.3670638131 2.2334116501 0.1159549226 9.5083730324 .5317855621
0.0095 0.003 0.79 0.1975 0.0993279169 0.0135635078 0.2626284581 0.0536380623 6.7556571280 0.1564939541 2.1521554790 0.0591141543 9.2697689820 .2828096785
0.0095 0.0035 0.7896 0.1974 0.0970557096 0.0138327276 0.2844399741 0.0623440481 6.8211249636 0.1720430393 2.1880894830 0.1105886655 9.3907101303 .3588084805
0.0095 0.004 0.7892 0.1973 0.1040346319 0.0173107027 0.3454231923 0.0298471538 6.7020925353 0.3232003700 2.1822623472 0.0430645771 9.3338127067 .4134228036
0.0095 0.0045 0.7888 0.1972 0.1024116267 0.0260369692 0.3912718892 0.0469736582 6.7117284937 0.3051456462 2.1812911579 0.0784629062 9.3867031675 .4566191798
0.0095 0.005 0.7884 0.1971 0.0985164143 0.0140218630 0.4518099745 0.0702125846 6.9633970565 0.4447035651 2.1638097506 0.1359264146 9.6775331959 .6648644273
0.0005 0.01 0.7916 0.1979 0.0066543212 0.0044031027 0.9071810128 0.0800546635 7.0489870406 0.2480294053 2.2347065692 0.0722896612 10.1975289438 .4047768327
0.0095 0.0055 0.7879999999999999 0.19699999999999998 0.1006263210 0.0234747375 0.5105675278 0.0652753784 6.7292999474 0.5040515279 2.2295268929 0.0960904983 9.5700206891 .6888921421
0.0095 0.006 0.7876 0.1969 0.0998148184 0.0227452465 0.5252569161 0.0819334935 6.6848044921 0.2984763809 2.2466845705 0.1582240612 9.5565607971 .5613791821
0.0095 0.0065 0.7872 0.1968 0.1077675438 0.0206931569 0.5875755333 0.0509088919 6.7669935497 0.2359814449 2.2415048942 0.2105926196 9.7038415210 .5181761133
0.0095 0.006999999999999999 0.7868 0.1967 0.0977049117 0.0216195012 0.6294180334 0.0485501135 6.7930673198 0.2784493807 2.1369401801 0.1549769822 9.6571304450 .5035959776
0.0095 0.0075 0.7864 0.1966 0.0970557096 0.0086857317 0.6316436983 0.0456906833 6.8392632384 0.3864605959 2.1965064569 0.1885319440 9.7644691032 .6293689549
0.0095 0.008 0.7859999999999999 0.1965 0.1007886216 0.0113099125 0.7010844431 0.0378755594 6.6998252509 0.3567417201 2.1922979699 0.1107628985 9.6939962855 .5166900905
0.0095 0.0085 0.7856 0.1964 0.0988410153 0.0075010236 0.7317986187 0.0449914732 6.7684106025 0.4112114125 2.2101031070 0.0856899908 9.8091533435 .5493939001
0.0095 0.009000000000000001 0.7852 0.1963 0.1092282485 0.0160209603 0.7371402145 0.0509400193 6.7171132941 0.3950600660 2.2033047819 0.1713677509 9.7667865390 .6333887965
0.0095 0.0095 0.7848 0.1962 0.1032231293 0.0138251083 0.8306181403 0.0591474373 6.7925004987 0.0972325362 2.1770826710 0.1380926603 9.9034244393 .3082977421
0.0095 0.01 0.7844 0.1961 0.1032231293 0.0142381130 0.8729057733 0.1037608700 6.7355349794 0.5707395806 2.1861471044 0.2208928486 9.8978109864 .9096314122
0.001 0.0 0.7992 0.1998 0.0108741347 0.0074446241 0.0000000000 0.0000000000 6.7769129188 0.2568431408 2.2081607284 0.0875723422 8.9959477819 .3518601071
0.01 0.0 0.792 0.198 0.1051707355 0.0218377141 0.0000000000 0.0000000000 6.7346847478 0.5730743401 2.1906793211 0.1641357798 9.0305348044 .7590478340
0.01 0.0005 0.7916 0.1979 0.1082544454 0.0185789792 0.0378363033 0.0186743763 6.8488991968 0.1564816355 2.1867945639 0.0796138312 9.1817845094 .2733488222
0.01 0.001 0.7912 0.1978 0.1051707355 0.0196805691 0.0765628725 0.0257408513 6.9512104031 0.3381485677 2.2703168433 0.0699316240 9.4032608544 .4535016121
0.01 0.0015 0.7908 0.1977 0.1046838340 0.0051323930 0.1388814897 0.0419087441 6.7420534219 0.3816916132 2.1858233746 0.0957846299 9.1714421202 .5245173802
0.01 0.002 0.7904 0.1976 0.1038723314 0.0065726700 0.1709310642 0.0191769157 6.7009588931 0.3486958758 2.1942403485 0.1215707642 9.1700026372 .4960162257
0.01 0.0025 0.79 0.1975 0.0998148184 0.0064103568 0.2314691495 0.0528191125 6.7550903069 0.1841514393 2.2113980261 0.0260114399 9.2977723009 .2693923485
0.01 0.003 0.7896 0.1974 0.1076052433 0.0239545888 0.2492744687 0.0532673733 6.7848484140 0.3701823423 2.1897081318 0.1107401880 9.3314362578 .5581444924
0.01 0.0035 0.7892 0.1973 0.1056576371 0.0247080884 0.3071417560 0.0466859408 6.8375627751 0.3639212098 2.2224048381 0.0563698956 9.4727670063 .4916851346
0.01 0.004 0.7888 0.1972 0.0954327045 0.0039221692 0.3592223147 0.0367713252 6.8537171761 0.5192699922 2.1764352114 0.1598923563 9.4848074067 .7198558429
0.01 0.0045 0.7884 0.1971 0.1045215335 0.0242127134 0.3961683520 0.0469399006 6.7828645402 0.1926407990 2.1748165626 0.1500738008 9.4583709883 .4138672138
0.001 0.0005 0.7988 0.1997 0.0121725388 0.0038407312 0.0462938299 0.0114009671 6.8633531346 0.4602559306 2.2194912702 0.1167296095 9.1413107735 .5922272384
0.01 0.005 0.7879999999999999 0.19699999999999998 0.1119873573 0.0167727986 0.4491391766 0.0346403846 6.7658599076 0.2858183740 2.2172251619 0.0867064111 9.5442116034 .4239379683
0.01 0.0055 0.7876 0.1969 0.1064691397 0.0141639170 0.4829692831 0.0749094135 6.7514059698 0.4618238942 2.1634860208 0.0845573223 9.5043304134 .6354545470
0.01 0.006 0.7872 0.1968 0.1054953366 0.0163915488 0.5417268364 0.0535345281 6.9101158743 0.4598927963 2.2159302428 0.0943382086 9.7732682901 .6241570818
0.01 0.0065 0.7868 0.1967 0.1061445386 0.0139011128 0.5866852673 0.0714213057 6.7757792766 0.1642568882 2.1974776462 0.1779347900 9.6660867287 .4275140967
0.01 0.006999999999999999 0.7864 0.1966 0.1038723314 0.0032460104 0.6178445759 0.0688792047 6.8384130067 0.0967987042 2.1485944516 0.0399435831 9.7087243656 .2088675024
0.01 0.0075 0.7859999999999999 0.1965 0.1014378236 0.0073305235 0.6280826345 0.0176712747 6.6026154344 0.1543440394 2.1728741840 0.1047924801 9.5050100765 .2841383177
0.01 0.008 0.7856 0.1964 0.1072806423 0.0196752146 0.6939623155 0.0848979577 6.8182908581 0.4141930439 2.2104268368 0.1157595355 9.8299606527 .6345257517
0.01 0.0085 0.7852 0.1963 0.1009509221 0.0110364352 0.7696349220 0.0444598499 6.6539127428 0.3539642253 2.1971539164 0.1866952671 9.7216525033 .5961557775
0.01 0.009000000000000001 0.7848 0.1962 0.1038723314 0.0100048758 0.7945623689 0.0798762574 6.6992584298 0.5595864930 2.1181638537 0.0966125912 9.7158569838 .7460802174
0.01 0.0095 0.7844 0.1961 0.1050084350 0.0096619940 0.8484234594 0.0791485993 6.7616087494 0.2214784041 2.1965064569 0.0999481245 9.9115471007 .4102371219
0.001 0.001 0.7984 0.1996 0.0126594404 0.0033419722 0.0872460640 0.0076583574 6.8789407145 0.3529188500 2.2408574347 0.1178234038 9.2197036536 .4817425834
0.01 0.01 0.784 0.196 0.0990033159 0.0111504117 0.8795827680 0.1081737253 6.6434265527 0.1768390953 2.1799962389 0.1530718120 9.8020088755 .4492350443
0.001 0.0015 0.7979999999999999 0.1995 0.0107118342 0.0061929931 0.1313142290 0.0287102145 6.7678437814 0.3103882463 2.2058946201 0.1050880871 9.1157644647 .4503795410
0.001 0.002 0.7976 0.1994 0.0110364352 0.0033419722 0.1825045217 0.0442454121 6.7729451712 0.4043051813 2.1987725652 0.0803893429 9.1652586933 .5322819085
0.001 0.0025 0.7972 0.1993 0.0087642280 0.0034657907 0.2230116229 0.0117434146 6.8752563774 0.1002392283 2.2295268929 0.1181431808 9.3365591212 .2335916144
0.001 0.003 0.7968 0.1992 0.0099003316 0.0044031027 0.2733116496 0.0428254017 6.8746895563 0.3611526701 2.2113980261 0.1647959399 9.3692995636 .5731771144
0.001 0.0035 0.7964 0.1991 0.0107118342 0.0051732892 0.3151541497 0.0436684301 6.7295833580 0.0479625771 2.2499218681 0.2014005062 9.3053712100 .2982048026
0.0 0.0025 0.7979999999999999 0.1995 0.0000000000 0.0000000000 0.2047611707 0.0271494629 6.7661433181 0.1653661058 2.1618673720 0.1347213777 9.1327718608 .3272369464
0.001 0.004 0.7959999999999999 0.19899999999999998 0.0087642280 0.0012145459 0.3672347083 0.0399133147 6.7029427669 0.2590837443 2.1706080757 0.0543634721 9.2495497789 .3545750770
0.001 0.0045 0.7956 0.1989 0.0100626321 0.0048798236 0.3966134850 0.0253998979 6.8440812176 0.2136577184 2.2259658655 0.0617093811 9.4767232002 .3056468210
0.001 0.005 0.7952 0.1988 0.0090888290 0.0037575286 0.4384559851 0.0673314213 6.7729451712 0.3370493774 2.1819386174 0.1243223460 9.4024286027 .5324606733
0.001 0.0055 0.7948 0.1987 0.0089265285 0.0042322797 0.4900914107 0.0652632352 6.8313277431 0.2574728246 2.2282319739 0.1455934805 9.5585776562 .4725618200
0.001 0.006 0.7944 0.1986 0.0097380311 0.0042322797 0.5443976343 0.0465669522 6.7950511936 0.2125042419 2.1884132127 0.1137208801 9.5376000717 .3770243539
0.001 0.0065 0.794 0.1985 0.0147693471 0.0040281929 0.5817888046 0.0598931345 6.7828645402 0.3548571635 2.2531591658 0.1269251894 9.6325818577 .5457036803
0.001 0.006999999999999999 0.7936 0.1984 0.0113610362 0.0076125691 0.6249667036 0.0565441545 6.7361018005 0.2988636412 2.1851759151 0.2186170858 9.5576054554 .5816374506
0.001 0.0075 0.7932 0.1983 0.0092511295 0.0049866157 0.6850596559 0.0462938299 6.8029866888 0.2706023105 2.2751727898 0.1226863204 9.7724702640 .4445690765
0.001 0.008 0.7928 0.1982 0.0126594404 0.0058608243 0.7269021560 0.0469061188 6.9027472001 0.3551730060 2.1809674281 0.1309982005 9.8232762246 .5389381496
0.001 0.0085 0.7924 0.1981 0.0118479378 0.0066996899 0.7264570230 0.0585548706 6.8636365451 0.2836858849 2.2207861893 0.1843157060 9.8227276952 .5332561514
0.0 0.003 0.7976 0.1994 0.0000000000 0.0000000000 0.2501647346 0.0598931345 6.8341618486 0.3484285692 2.1787013198 0.1618648826 9.2630279030 .5701865863
0.001 0.009000000000000001 0.792 0.198 0.0105495337 0.0037010212 0.8092517572 0.0443884858 6.6862215448 0.5102384774 2.1411486670 0.1766200295 9.6471715027 .7349480139
0.001 0.0095 0.7916 0.1979 0.0099003316 0.0038952124 0.8421915977 0.0456212446 6.7825811296 0.2021859637 2.2508930574 0.0642780918 9.8855661163 .3159805125
0.001 0.01 0.7912 0.1978 0.0092511295 0.0026370713 0.9071810128 0.0714213057 6.7856986456 0.2021144433 2.2813236554 0.1550472948 9.9834544433 .4312201151
0.0015 0.0 0.7988 0.1997 0.0183399585 0.0092154686 0.0000000000 0.0000000000 6.7618921600 0.2934272418 2.1838809960 0.0972785051 8.9641131145 .3999212155
0.0015 0.0005 0.7984 0.1996 0.0163923523 0.0072872752 0.0445132980 0.0125902619 6.8905605468 0.2102715247 2.1731979138 0.1002329253 9.1246641109 .3303819871
0.0015 0.001 0.7979999999999999 0.1995 0.0159054507 0.0055846474 0.0872460640 0.0201837253 6.8738393247 0.2207577124 2.2039522415 0.1342850421 9.1809430809 .3808111272
0.0015 0.0015 0.7976 0.1994 0.0165546528 0.0045444145 0.1246372343 0.0254933374 6.7210810417 0.5683777078 2.1984488355 0.1599814722 9.0607217643 .7583969319
0.0015 0.002 0.7972 0.1993 0.0144447461 0.0034657907 0.1691505323 0.0415669362 6.8301941010 0.3265155149 2.1252859085 0.0990210983 9.1390752879 .4705693401
0.0015 0.0025 0.7968 0.1992 0.0152562487 0.0083011598 0.2225664899 0.0548074218 6.7344013372 0.4971463643 2.1887369425 0.0436447278 9.1609610183 .6038996737
0.0015 0.003 0.7964 0.1991 0.0163923523 0.0044031027 0.2644089900 0.0081594223 6.8188576792 0.3111171433 2.2486269491 0.2059430253 9.3482859706 .5296226936
0.0 0.0035 0.7972 0.1993 0.0000000000 0.0000000000 0.3115930858 0.0672136060 6.8330282064 0.4549034986 2.1770826710 0.1603818813 9.3217039632 .6824989859
0.0015 0.0035 0.7959999999999999 0.19899999999999998 0.0146070466 0.0037010212 0.3111479529 0.0260164900 6.7545234858 0.5653727093 2.2120454856 0.1779819026 9.2923239709 .7730721231
0.0015 0.004 0.7956 0.1989 0.0141201450 0.0039221692 0.3427523944 0.0543718592 6.7902332143 0.4302183254 2.1774064007 0.1904829900 9.3245121544 .6789953438
0.0015 0.0045 0.7952 0.1988 0.0167169533 0.0074446241 0.3966134850 0.0366417722 6.8948117049 0.3551874792 2.2104268368 0.1219838499 9.5185689800 .5212577254
0.0015 0.005 0.7948 0.1987 0.0147693471 0.0098134790 0.4460232457 0.0380425968 6.8406802911 0.4330476011 2.1854996449 0.1363882376 9.4869725288 .6172919145
0.0015 0.0055 0.7944 0.1986 0.0136332435 0.0021531597 0.5012197352 0.0707971375 6.8367125435 0.2186166548 2.1631622911 0.1607812931 9.5147278133 .4523482451
0.0015 0.006 0.794 0.1985 0.0154185492 0.0020529572 0.5159091236 0.0496797123 6.9240029909 0.2462340219 2.2188438107 0.1109670839 9.6741744744 .4089337753
0.0015 0.0065 0.7936 0.1984 0.0149316476 0.0082502320 0.5662091503 0.0617179726 6.7369520321 0.2762134919 2.2347065692 0.1296472032 9.5527993992 .4758288997
0.0015 0.006999999999999999 0.7932 0.1983 0.0129840414 0.0010264786 0.6084967833 0.0324183965 6.9767173520 0.2230540008 2.2214336488 0.2066258325 9.8196318255 .4631247084
0.0015 0.0075 0.7928 0.1982 0.0165546528 0.0098242100 0.6267472355 0.0567679819 6.7185303468 0.2234555099 2.1887369425 0.0918023642 9.5505691776 .3818500660
0.0015 0.008 0.7924 0.1981 0.0159054507 0.0071559622 0.6899561186 0.1321977504 6.6182030143 0.2921554466 2.2159302428 0.1256138236 9.5399948264 .5571229828
0.0 0.004 0.7968 0.1992 0.0000000000 0.0000000000 0.3552161179 0.0386625605 6.9336389494 0.2394039168 2.2003912141 0.1632907826 9.4892462814 .4413572599
0.0015 0.0085 0.792 0.198 0.0180153575 0.0153423359 0.7678543901 0.0612280373 6.8301941010 0.3499081652 2.2159302428 0.1673028411 9.8319940914 .5937813795
0.0015 0.009000000000000001 0.7916 0.1979 0.0162300518 0.0076125691 0.7967880338 0.0277271757 6.8228254268 0.4717688378 2.1910030509 0.1049723403 9.8268465633 .6120809229
0.0015 0.0095 0.7912 0.1978 0.0181776580 0.0049866157 0.8252765445 0.1059902660 6.7644428549 0.5477515689 2.2437710026 0.0688685145 9.8516680600 .7275969651
0.0015 0.01 0.7908 0.1977 0.0172038549 0.0031471238 0.9076261458 0.0483865896 6.8027032782 0.2510102403 2.1835572663 0.1204518369 9.9110905452 .4229957906
0.002 0.0 0.7984 0.1996 0.0191514611 0.0053926774 0.0000000000 0.0000000000 6.6828206183 0.2297968468 2.1472995326 0.0992663364 8.8492716120 .3344558606
0.002 0.0005 0.7979999999999999 0.1995 0.0223974715 0.0079245212 0.0329398405 0.0199864212 6.9495099398 0.2584691727 2.2240234869 0.0907136784 9.2288707387 .3770937935
0.002 0.001 0.7976 0.1994 0.0245073782 0.0085512506 0.0841301332 0.0242832178 6.7896663932 0.2974628246 2.1589538041 0.0422290558 9.0572577087 .3725263488
0.002 0.0015 0.7972 0.1993 0.0227220725 0.0094636651 0.1326496280 0.0273820107 6.8588185659 0.3649526771 2.1660758590 0.1370933445 9.1802661254 .5388916974
0.002 0.002 0.7968 0.1992 0.0202875647 0.0082757351 0.1744921281 0.0396743107 6.6080002348 0.2244740325 2.1696368864 0.0465811023 8.9724168140 .3190051806
0.002 0.0025 0.7964 0.1991 0.0235335751 0.0090073132 0.2212310909 0.0465669522 6.8157401632 0.3355341461 2.2165777023 0.1591302214 9.2770825315 .5502386329
0.0 0.0045 0.7964 0.1991 0.0000000000 0.0000000000 0.3939426871 0.0409909231 6.8310443326 0.3725295494 2.2097793773 0.1301764040 9.4347663970 .5436968765
0.002 0.003 0.7959999999999999 0.19899999999999998 0.0175284559 0.0060379283 0.2733116496 0.0427327661 6.8602356186 0.6167794842 2.1916505104 0.1314677697 9.3427262345 .7970179483
0.002 0.0035 0.7956 0.1989 0.0241827772 0.0051732892 0.3089222880 0.0355438057 6.7131455465 0.2379204084 2.1990962950 0.1948476720 9.2453469067 .4734851753
0.002 0.004 0.7952 0.1988 0.0214236683 0.0073017197 0.3552161179 0.0174909509 6.9206020644 0.3478841046 2.2126929451 0.1463315835 9.5099347957 .5190083587
0.002 0.0045 0.7948 0.1987 0.0220728704 0.0066046540 0.3917170222 0.0691318890 6.9183347800 0.4841441853 2.2450659217 0.1688988501 9.5771905943 .7287795784
0.002 0.005 0.7944 0.1986 0.0175284559 0.0062099835 0.4317789904 0.0735749744 7.0368003873 0.5484046014 2.2350302989 0.1271462820 9.7211381325 .7553358413
0.002 0.0055 0.794 0.1985 0.0220728704 0.0097596471 0.4495843096 0.0443348872 6.8335950275 0.2954796520 2.1615436422 0.1823561463 9.4667958497 .5319303326
0.002 0.006 0.7936 0.1984 0.0201252642 0.0040281929 0.5070064640 0.0576546023 6.7936341408 0.4480303895 2.2405337049 0.1777910195 9.5612995739 .6875042042
0.002 0.0065 0.7932 0.1983 0.0223974715 0.0037854660 0.5920268631 0.0844111105 6.7284497158 0.0933690433 2.2236997572 0.0767833501 9.5665738076 .2583489699
0.002 0.006999999999999999 0.7928 0.1982 0.0194760621 0.0068088888 0.6009295227 0.0789781823 6.8106387735 0.3541493435 2.2735541410 0.1479639819 9.7045984993 .5879003965
0.002 0.0075 0.7924 0.1981 0.0201252642 0.0058428186 0.6222959057 0.0691662744 6.6584473115 0.1386732163 2.1680182375 0.0742068844 9.4688867189 .2878891937
