# Supplementary material for: Multipressure Sampling for Improving the Performance of MOF-based Electronic Noses
Source: ACS Sens. 2024 Jul 12;9(7):3531–9. doi: 10.1021/acssensors.4c00199 (PMC11287752; doi:10.1021/acssensors.4c00199)
Supplement: Supplementary file 2 — se4c00199_si_002.zip [file se4c00199_si_002.zip › Multiplex_Adsorption_Data/Methane_1bar/GUPBEZ.csv]

methane_comp CO2_comp N2_comp O2_comp methane_mass methane_error CO2_mass CO2_error N2_mass N2_error O2_mass O2_error total_mass total_error
0.0 0.0 0.8 0.2 0.0000000000 0.0000000000 0.0000000000 0.0000000000 4.5740540829 0.3541276595 1.9353361766 0.0729505483 6.5093902595 .4270782078
0.0 0.0005 0.7996 0.1999 0.0000000000 0.0000000000 0.2658883618 0.0644728488 4.4349487235 0.1444307652 1.9043075236 0.0612044503 6.6051446089 .2701080643
0.0 0.005 0.7959999999999999 0.19899999999999998 0.0000000000 0.0000000000 2.5039795965 0.4071727916 4.1054279232 0.2104228715 1.7298981019 0.0384735636 8.3393056216 .6560692267
0.002 0.008 0.792 0.198 0.0561747368 0.0070368213 3.6393382386 0.6378384158 3.8885584956 0.1633414027 1.6396513662 0.0691104473 9.2237228372 .8773270871
0.002 0.0085 0.7916 0.1979 0.0565814318 0.0105201609 4.0047778801 0.5106328475 3.7988990107 0.1982274956 1.6153151678 0.2151867937 9.4755734904 .9345672977
0.002 0.009000000000000001 0.7912 0.1978 0.0591741119 0.0126803083 3.8642348970 0.5453411061 3.8968142700 0.3784325344 1.5884439488 0.0790536348 9.4086672277 1.0155075836
0.002 0.0095 0.7908 0.1977 0.0511927240 0.0085526889 3.9918111168 0.5379064046 3.7801681677 0.1509982451 1.6036540728 0.0745002852 9.4268260813 .7719576238
0.002 0.01 0.7904 0.1976 0.0588182539 0.0087143345 4.4357484761 0.2881646282 3.8226898443 0.1307624706 1.5814472917 0.0675222919 9.8987038660 .4951637252
0.0025 0.0 0.7979999999999999 0.1995 0.0787971422 0.0105564561 0.0000000000 0.0000000000 4.5223001425 0.2008884500 1.9309759410 0.1833237208 6.5320732257 .3947686269
0.0025 0.0005 0.7976 0.1994 0.0766619938 0.0093881804 0.2721626022 0.0300284375 4.4648648091 0.3179622795 1.8502608831 0.1547133392 6.6639502882 .5120922366
0.0025 0.001 0.7972 0.1993 0.0804747587 0.0097871200 0.5528302856 0.1750090856 4.4143536735 0.1978081991 1.8669920195 0.0677539654 6.9146507373 .4503583701
0.0025 0.0015 0.7968 0.1992 0.0825590702 0.0082311778 0.8241563224 0.0782853172 4.3428036290 0.2068366177 1.8046305111 0.1132163729 7.0541495327 .4065694856
0.0025 0.002 0.7964 0.1991 0.0739168030 0.0104402636 1.1339643665 0.1597248468 4.2424027602 0.1797342223 1.7610281557 0.0740006531 7.2113120854 .4238999858
0.0 0.0055 0.7956 0.1989 0.0000000000 0.0000000000 2.7256694210 0.3631325489 4.1820379584 0.2434173012 1.7308107093 0.1194351951 8.6385180887 .7259850452
0.0025 0.0025 0.7959999999999999 0.19899999999999998 0.0778820786 0.0081058900 1.2554057735 0.2988559471 4.3322397887 0.1789816716 1.8144663913 0.1041922976 7.4799940321 .5901358063
0.0025 0.003 0.7956 0.1989 0.0765603201 0.0187736079 1.5444391108 0.2299998695 4.2177242089 0.0635040240 1.8093963499 0.0336332953 7.6481199897 .3459107967
0.0025 0.0035 0.7952 0.1988 0.0793563477 0.0088251394 1.8499249004 0.2234404016 4.1618867672 0.0938878011 1.8091935483 0.0651672117 7.9003615636 .3913205538
0.0025 0.004 0.7948 0.1987 0.0718833284 0.0122406053 2.2334901250 0.3676389421 4.1499913504 0.2788922426 1.7728920524 0.1340446825 8.2282568562 .7928164725
0.0025 0.0045 0.7944 0.1986 0.0762044620 0.0112228642 2.1630792059 0.2133203433 4.1053391514 0.1473594225 1.7104291432 0.0769514031 8.0550519625 .4488540331
0.0025 0.005 0.794 0.1985 0.0730017394 0.0062129223 2.4634061757 0.1665038325 4.0396480436 0.2718164263 1.6989708498 0.0684767222 8.2750268085 .5130099033
0.0025 0.0055 0.7936 0.1984 0.0719341653 0.0150532072 2.6580470531 0.8074449381 4.0797728824 0.1891097856 1.7505838705 0.0799727948 8.5603379713 1.0915807257
0.0025 0.006 0.7932 0.1983 0.0771703624 0.0104709136 2.8726260719 0.4735552843 3.9804372748 0.3607177820 1.7018100729 0.0690407840 8.6320437820 .9137847639
0.0025 0.0065 0.7928 0.1982 0.0710699385 0.0149346219 3.1088163630 0.4385980706 3.9813249925 0.4592366615 1.6660155811 0.0715519182 8.8272268751 .9843212722
0.0025 0.006999999999999999 0.7924 0.1981 0.0773228730 0.0106704147 3.1620776919 0.5278326088 3.9678316839 0.1873278653 1.6733164406 0.1314658491 8.8805486894 .8572967379
0.0 0.006 0.7952 0.1988 0.0000000000 0.0000000000 2.9476381006 0.4046632742 4.0141705464 0.2157058231 1.7111389490 0.0659089773 8.6729475960 .6862780746
0.0025 0.0075 0.792 0.198 0.0739676399 0.0147654625 3.4859679197 0.3492081255 3.9237121155 0.3129644848 1.6755472588 0.0446320320 9.1591949339 .7215701048
0.0025 0.008 0.7916 0.1979 0.0711207754 0.0118413892 3.7273170306 0.4977267936 3.9309914004 0.2015424908 1.6586133208 0.1251149787 9.3880425272 .8362256523
0.0025 0.0085 0.7912 0.1978 0.0706124067 0.0135550571 3.7277353133 0.5114049425 3.8850076250 0.1633394729 1.6311336968 0.1851495794 9.3144890418 .8734490519
0.0025 0.009000000000000001 0.7908 0.1977 0.0709682648 0.0130815811 3.6881378855 0.2980876509 3.8608617042 0.2736996987 1.6066960976 0.0842762273 9.2266639521 .6691451580
0.0025 0.0095 0.7904 0.1976 0.0678163791 0.0130538936 4.0248554491 0.3883768208 3.8301466727 0.0466077986 1.6296126844 0.0590232950 9.5524311853 .5070618080
0.0025 0.01 0.79 0.1975 0.0684264215 0.0122448272 4.2193568989 0.5599120663 3.7628576731 0.2272360272 1.6022344612 0.0853079315 9.6528754547 .8847008522
0.003 0.0 0.7976 0.1994 0.1043680857 0.0120884894 0.0000000000 0.0000000000 4.5665084827 0.1721260532 1.9413188254 0.0909085415 6.6121953938 .2751230841
0.003 0.0005 0.7972 0.1993 0.0927772803 0.0114445065 0.2795522630 0.0726683829 4.3959779176 0.1218173791 1.8500580814 0.1169464134 6.6183655423 .3228766819
0.003 0.001 0.7968 0.1992 0.0959291660 0.0055372526 0.5915911480 0.0758496192 4.3797326842 0.2627767870 1.8334283458 0.2007279499 6.9006813440 .5448916087
0.003 0.0015 0.7964 0.1991 0.0895745577 0.0125211521 0.8001747817 0.1597097541 4.3225636661 0.3461300343 1.8547225194 0.2308551000 7.0670355249 .7492160405
0.0 0.0065 0.7948 0.1987 0.0000000000 0.0000000000 3.1450675292 0.4853013413 4.0848328732 0.2377512778 1.6802116968 0.0531673070 8.9101120992 .7762199261
0.003 0.002 0.7959999999999999 0.19899999999999998 0.0933364858 0.0105535179 1.1332672287 0.1419961403 4.3262920803 0.1956921211 1.8387011888 0.1332926883 7.3915969836 .4815344676
0.003 0.0025 0.7956 0.1989 0.1006569945 0.0182531960 1.3792174491 0.2672191711 4.2722300740 0.1628330730 1.7893189863 0.1038918646 7.5414235039 .5521973047
0.003 0.003 0.7952 0.1988 0.0912521743 0.0154162324 1.6485915000 0.1584216191 4.1762677935 0.1214571674 1.7657939945 0.0829887559 7.6819054623 .3782837748
0.003 0.0035 0.7948 0.1987 0.0935398333 0.0067595829 1.8258039320 0.2667041909 4.2433792496 0.2152237767 1.8039207053 0.0730564632 7.9666437202 .5617440137
0.003 0.004 0.7944 0.1986 0.0857109559 0.0130023173 1.9313505969 0.2307407792 4.1471506538 0.1697882527 1.7466292383 0.1139720031 7.9108414449 .5275033523
0.003 0.0045 0.794 0.1985 0.0858126297 0.0137751961 2.2237301957 0.5462169035 4.0840339273 0.2827858890 1.7143837754 0.0788833261 8.1079605281 .9216613147
0.003 0.005 0.7936 0.1984 0.0882019623 0.0198015955 2.5212686142 0.3118749928 4.0319248999 0.1868863085 1.7710668375 0.0748208934 8.4124623139 .5933837902
0.003 0.0055 0.7932 0.1983 0.0888628416 0.0118378967 2.5771790668 0.1728505936 3.9813249925 0.1575586588 1.7069815151 0.0754367631 8.3543484160 .4176839122
0.003 0.006 0.7928 0.1982 0.0829149283 0.0135245174 2.7612234494 0.3267944127 4.0213610596 0.2340297225 1.6836593250 0.1299187975 8.5491587623 .7042674501
0.003 0.0065 0.7924 0.1981 0.0837283181 0.0077539137 3.0039668359 0.1751312312 3.8668094127 0.3023037263 1.6683478001 0.1101655466 8.6228523668 .5953544178
0.0 0.006999999999999999 0.7944 0.1986 0.0000000000 0.0000000000 3.1553851689 0.2823584057 3.9930428658 0.3351062610 1.6660155811 0.1468751683 8.8144436158 .7643398350
0.003 0.006999999999999999 0.792 0.198 0.0834232970 0.0078978961 3.2864470777 0.4018160118 3.9935754964 0.3279434306 1.6500956513 0.0817434070 9.0135415224 .8194007455
0.003 0.0075 0.7916 0.1979 0.0872868988 0.0201652617 3.2854710847 0.4057283617 3.9651685308 0.1530561201 1.6735192423 0.1133158661 9.0114457566 .6922656096
0.003 0.008 0.7912 0.1978 0.0828132546 0.0131839117 3.5354647045 0.3442642424 3.9138584493 0.2839172600 1.6822397134 0.0752418732 9.2143761218 .7166072873
0.003 0.0085 0.7908 0.1977 0.0803730850 0.0112090390 3.7889440132 0.3000317872 3.8791486883 0.1764246807 1.6476620315 0.0989422690 9.3961278180 .5866077759
0.003 0.009000000000000001 0.7904 0.1976 0.0845417080 0.0099390948 4.0403319086 0.4576161290 3.7924186716 0.2738210599 1.6361023373 0.1636384410 9.5533946255 .9050147247
0.003 0.0095 0.79 0.1975 0.0864226720 0.0095972679 4.1297049762 0.2942435623 3.8328985975 0.2490313741 1.6412737794 0.1185087212 9.6903000251 .6713809255
0.003 0.01 0.7896 0.1974 0.0812373117 0.0089830339 4.3466542636 0.4359924628 3.8095516227 0.1838603676 1.5754646430 0.0944119567 9.8129078410 .7232478210
0.0035 0.0 0.7972 0.1993 0.1127053317 0.0168502548 0.0000000000 0.0000000000 4.4094712263 0.1114354085 1.9010626972 0.0493879281 6.4232392552 .1776735914
0.0035 0.0005 0.7968 0.1992 0.1092484248 0.0096531164 0.2872207789 0.0717476409 4.4152413911 0.1531806684 1.8869679823 0.0531843227 6.6986785771 .2877657484
0.0035 0.001 0.7964 0.1991 0.1118919419 0.0110042735 0.5646816285 0.1748245952 4.2952219617 0.0215772011 1.7871895689 0.0664310860 6.7589851010 .2738371558
0.0 0.0075 0.794 0.1985 0.0000000000 0.0000000000 3.2224498265 0.5976709125 4.0257108762 0.2717729353 1.6885265646 0.1191407501 8.9366872673 .9885845979
0.0035 0.0015 0.7959999999999999 0.19899999999999998 0.1137729059 0.0145595932 0.7954342445 0.1559271488 4.2290869951 0.4200704042 1.8259246847 0.1270704085 6.9642188302 .7176275547
0.0035 0.002 0.7956 0.1989 0.1035546959 0.0125046290 1.1286661191 0.1165367564 4.2083144015 0.2302065373 1.7916512053 0.1011051162 7.2321864218 .4603530389
0.0035 0.0025 0.7952 0.1988 0.1106210202 0.0103956108 1.3266532580 0.2679288453 4.3186577083 0.1930588182 1.8030080979 0.0558585117 7.5589400844 .5272417860
0.0035 0.003 0.7948 0.1987 0.1059948654 0.0095972679 1.6034169697 0.1697332301 4.1828369043 0.0660605114 1.7475418457 0.0569486398 7.6397905851 .3023396492
0.0035 0.0035 0.7944 0.1986 0.1112818995 0.0104699263 1.8039138047 0.2620683374 4.2208312207 0.2127313859 1.8142635896 0.1123685877 7.9502905145 .5976382373
0.0035 0.004 0.794 0.1985 0.1094009354 0.0133676793 2.0561382654 0.2908615356 4.1206078954 0.2922873495 1.7561609160 0.0631537503 8.0423080122 .6596703147
0.0035 0.0045 0.7936 0.1984 0.1030463272 0.0102312271 2.3285797227 0.2648057955 4.1172345683 0.1690033540 1.6873097547 0.0817217691 8.2361703729 .5257621457
0.0035 0.005 0.7932 0.1983 0.1045714332 0.0145098069 2.4030340411 0.2264691645 4.1136836976 0.3813290436 1.7404437879 0.1019699135 8.3617329598 .7242779285
0.0035 0.0055 0.7928 0.1982 0.1028938166 0.0130618103 2.7665216968 0.2256739227 4.0045831955 0.3872266414 1.6962330275 0.1776310958 8.5702317364 .8035934702
0.0035 0.006 0.7924 0.1981 0.0997927678 0.0167733926 2.7495115342 0.2454875560 4.0568697665 0.2563823312 1.7321289201 0.1762935536 8.6383029886 .6949368334
0.0 0.008 0.7936 0.1984 0.0000000000 0.0000000000 3.5678118990 0.3518853367 3.9213152778 0.1394384919 1.6766626679 0.1034228782 9.1657898447 .5947467068
0.0035 0.0065 0.792 0.198 0.1068590921 0.0108252686 3.1082586527 0.1764970113 3.9319678899 0.1118504541 1.6759528621 0.0670000926 8.8230384968 .3661728266
0.0035 0.006999999999999999 0.7916 0.1979 0.1058423548 0.0119595280 3.3759595729 0.3778765791 3.9180307224 0.1578974020 1.6718968291 0.0814460125 9.0717294792 .6291795216
0.0035 0.0075 0.7912 0.1978 0.1008603420 0.0159676322 3.6433816379 0.6600038394 3.8245540514 0.1587586702 1.6212978166 0.1176448877 9.1900938479 .9523750295
0.0035 0.008 0.7908 0.1977 0.0977592931 0.0072652267 3.7135137019 0.2654437155 3.9596646813 0.2237252843 1.6892363704 0.0746778365 9.4601740467 .5711120630
0.0035 0.0085 0.7904 0.1976 0.0984710093 0.0167240154 3.7704001474 0.4390056541 3.8803027213 0.2634062830 1.6094339199 0.0607444273 9.3586077979 .7798803798
0.0035 0.009000000000000001 0.79 0.1975 0.0970984139 0.0128246008 4.0302931241 0.2721694592 3.8313007057 0.1977116065 1.6470536265 0.1013898747 9.6057458702 .5840955412
0.0035 0.0095 0.7896 0.1974 0.0917097061 0.0201185572 4.2762433445 0.8817048939 3.7740429158 0.2712615382 1.6191683992 0.0851829713 9.7611643656 1.2582679606
0.0035 0.01 0.7892 0.1973 0.0940990388 0.0110651668 4.3299229561 0.3456037768 3.6691146868 0.2048213810 1.6096367215 0.0928499414 9.7027734032 .6543402660
0.004 0.0 0.7968 0.1992 0.1315658090 0.0127096232 0.0000000000 0.0000000000 4.4587395571 0.2965240674 1.9035977179 0.0710054899 6.4939030840 .3802391805
0.004 0.0005 0.7964 0.1991 0.1299390293 0.0072922113 0.2972595634 0.0849231755 4.3752053241 0.1850778731 1.8783489120 0.0653147275 6.6807528288 .3426079874
0.0 0.0085 0.7932 0.1983 0.0000000000 0.0000000000 3.7674721686 0.2850240424 3.9041823267 0.2240491078 1.6213992174 0.1364072925 9.2930537127 .6454804427
0.004 0.001 0.7959999999999999 0.19899999999999998 0.1272955122 0.0217006140 0.5787638123 0.0730014810 4.4836844238 0.4513188779 1.8812895360 0.2166388733 7.0710332843 .7626598462
0.004 0.0015 0.7956 0.1989 0.1308540928 0.0178448262 0.8835524641 0.0826587929 4.3159945553 0.2304248339 1.8321101351 0.1386318044 7.1625112473 .4695602574
0.004 0.002 0.7952 0.1988 0.1143829483 0.0180223680 1.0666208538 0.0939952751 4.2770237494 0.1203818484 1.8056445194 0.0790447899 7.2636720709 .3114442814
0.004 0.0025 0.7948 0.1987 0.1274988597 0.0247478959 1.3774048908 0.2764457255 4.3111121081 0.1675783380 1.8118299698 0.0973122553 7.6278458284 .5660842147
0.004 0.003 0.7944 0.1986 0.1227710312 0.0156887543 1.6552840230 0.1777000866 4.1094226527 0.3103421373 1.7802943127 0.1100852506 7.6677720196 .6138162288
0.004 0.0035 0.794 0.1985 0.1247028321 0.0241602974 1.8044715150 0.3593560892 4.2136407076 0.2378642114 1.8072669326 0.1259912513 7.9500819873 .7473718493
0.004 0.004 0.7936 0.1984 0.1153488487 0.0147283095 2.0915528663 0.3528970828 4.1570930918 0.2520826854 1.7123557589 0.1354050007 8.0763505657 .7551130784
0.004 0.0045 0.7932 0.1983 0.1160605649 0.0115863452 2.2097874394 0.4588835398 4.1240699943 0.1399225541 1.7175272010 0.0840798142 8.1674451996 .6944722533
0.004 0.005 0.7928 0.1982 0.1143829483 0.0082537531 2.3815621965 0.5568530881 4.0342329658 0.1694578401 1.7373003622 0.0797724885 8.2674784728 .8143371698
0.004 0.0055 0.7924 0.1981 0.1210425777 0.0195292982 2.5285188475 0.3068724318 4.1512341551 0.0817868895 1.7580875317 0.0327799247 8.5588831120 .4409685442
0.0 0.009000000000000001 0.7928 0.1982 0.0000000000 0.0000000000 3.8561480984 0.2651670320 3.8716030881 0.2944304597 1.6260636554 0.0837681306 9.3538148419 .6433656223
0.004 0.006 0.792 0.198 0.1179415289 0.0184054731 2.9076223901 0.1475151519 3.8417757743 0.1375218801 1.6356967340 0.1485186722 8.5030364273 .4519611773
0.004 0.0065 0.7916 0.1979 0.1172298128 0.0131249722 2.9331376341 0.3010067675 3.9836330584 0.1501529244 1.7309121102 0.1090989961 8.7649126155 .5733836602
0.004 0.006999999999999999 0.7912 0.1978 0.1139762534 0.0088204526 3.1796455647 0.4281565965 3.9809699054 0.1455153135 1.6613511431 0.0947181425 8.9359428666 .6772105051
0.004 0.0075 0.7908 0.1977 0.1114344101 0.0146233550 3.5665570509 0.3107764994 3.7874474527 0.3215190375 1.6049722835 0.0845481041 9.0704111972 .7314669960
0.004 0.008 0.7904 0.1976 0.1061982129 0.0194603629 3.6153566978 0.3917750765 3.9230907131 0.0690107859 1.6279902711 0.0626522549 9.2726358949 .5428984802
0.004 0.0085 0.79 0.1975 0.1148404801 0.0103007082 3.7609190732 0.3041086143 3.9226468543 0.1919873725 1.6577007133 0.0714903874 9.4561071209 .5778870824
0.004 0.009000000000000001 0.7896 0.1974 0.1029954903 0.0175792677 4.0539958097 0.7256726599 3.8671644997 0.2757820934 1.6571937092 0.1139568457 9.6813495089 1.1329908667
0.004 0.0095 0.7892 0.1973 0.1056390074 0.0085888731 4.1634464463 0.7511362278 3.7733327417 0.1679625647 1.5700903992 0.2005813952 9.6125085946 1.1282690608
0.004 0.01 0.7888 0.1972 0.1138237428 0.0182939271 4.1060022906 0.4359785512 3.7730664264 0.2586472347 1.5930069860 0.1452646031 9.5858994458 .8581843161
0.0045 0.0 0.7964 0.1991 0.1369545168 0.0170144846 0.0000000000 0.0000000000 4.4660188421 0.3420736401 1.9162728212 0.1803300167 6.5192461801 .5394181414
0.0 0.0095 0.7924 0.1981 0.0000000000 0.0000000000 4.1828268775 0.2939469002 3.7916197257 0.1508112932 1.5463626057 0.0836983823 9.5208092089 .5284565757
0.0045 0.0005 0.7959999999999999 0.19899999999999998 0.1365478218 0.0173096356 0.2933555917 0.0822476089 4.4481757168 0.1928891008 1.8665864161 0.0882632310 6.7446655464 .3807095763
0.0045 0.001 0.7956 0.1989 0.1472744005 0.0199669193 0.5383298191 0.1131114211 4.3412945090 0.1788449526 1.8195364326 0.0990046016 6.8464351612 .4109278946
0.0045 0.0015 0.7952 0.1988 0.1513921867 0.0052300240 0.8365653755 0.1480114041 4.2828826861 0.2832124914 1.8164944078 0.1374037699 7.0873346561 .5738576894
0.0045 0.002 0.7948 0.1987 0.1352260633 0.0083099229 1.0876744157 0.0701607475 4.3290440051 0.2259428258 1.7969240483 0.0966034345 7.3488685324 .4010169307
0.0045 0.0025 0.7944 0.1986 0.1384287859 0.0110380405 1.2968157596 0.2273095211 4.2582041348 0.3233762363 1.7900287921 0.1654575654 7.4834774724 .7271813633
0.0045 0.003 0.794 0.1985 0.1302948873 0.0271406025 1.5325877679 0.3375156273 4.1007230195 0.2236346707 1.7576819284 0.0851221136 7.5212876031 .6734130141
0.0045 0.0035 0.7936 0.1984 0.1415298347 0.0299746163 1.7468879316 0.3164795601 4.1198977213 0.3204427182 1.7739060606 0.1138878905 7.7822215482 .7807847851
0.0045 0.004 0.7932 0.1983 0.1285664339 0.0140162319 2.1155344071 0.3018271506 4.1037412596 0.2260475749 1.6895405729 0.1235769507 8.0373826735 .6654679081
0.0045 0.0045 0.7928 0.1982 0.1349718790 0.0156458662 2.2160616797 0.1905978350 4.1697874545 0.2280695802 1.7114431514 0.0667540980 8.2322641646 .5010673794
0.0045 0.005 0.7924 0.1981 0.1333450993 0.0103717174 2.5379999217 0.1997050528 4.1144826435 0.1974739088 1.7504824697 0.0790577968 8.5363101342 .4866084758
0.0 0.001 0.7992 0.1998 0.0000000000 0.0000000000 0.5270361866 0.0874867681 4.4280245256 0.3287880969 1.8734816724 0.1366639398 6.8285423846 .5529388048
0.0 0.01 0.792 0.198 0.0000000000 0.0000000000 4.3911316560 0.7931129016 3.6882006168 0.1610130951 1.5922971802 0.1359506412 9.6716294530 1.0900766379
0.0045 0.0055 0.792 0.198 0.1252620376 0.0192708605 2.5955835051 0.2983637774 4.0781749906 0.1259458346 1.6714912258 0.1169471168 8.4705117591 .5605275893
0.0045 0.006 0.7916 0.1979 0.1351243896 0.0207738121 2.8019362977 0.1639928949 3.9412889254 0.1880961263 1.6985652465 0.0815893004 8.5769148592 .4544521337
0.0045 0.0065 0.7912 0.1978 0.1259737537 0.0133985766 3.0205587158 0.2311529020 3.9661450203 0.1989752184 1.7169187961 0.0906289707 8.8295962859 .5341556677
0.0045 0.006999999999999999 0.7908 0.1977 0.1304982348 0.0070851346 3.2620472542 0.1890761132 3.9301036827 0.2931300213 1.6687534034 0.1168771106 8.9914025751 .6061683797
0.0045 0.0075 0.7904 0.1976 0.1261771012 0.0352539645 3.5187333970 0.7380471826 3.9209601907 0.2047704343 1.6632777588 0.0731116133 9.2291484477 1.0511831947
0.0045 0.008 0.79 0.1975 0.1338534679 0.0210113139 3.7002680834 0.4406514534 3.9129707317 0.1201976286 1.6398541679 0.1011848156 9.3869464509 .6830452115
0.0045 0.0085 0.7896 0.1974 0.1330909149 0.0127826163 3.6645746274 0.2555302143 3.9021405760 0.2671086867 1.6517180646 0.1701231498 9.3515241829 .7055446671
0.0045 0.009000000000000001 0.7892 0.1973 0.1303965611 0.0188713677 3.7777898082 0.2457914557 3.8596188995 0.2674624847 1.6218048207 0.1295605786 9.3896100895 .6616858867
0.0045 0.0095 0.7888 0.1972 0.1231777261 0.0040106389 3.8976975121 0.3392361709 3.7538029529 0.1154816632 1.6113605356 0.0776001916 9.3860387267 .5363286646
0.0045 0.01 0.7884 0.1971 0.1245503215 0.0147163727 4.2915803764 0.7991819561 3.8603290736 0.1644501722 1.6273818662 0.0803908414 9.9038416377 1.0587393424
0.0005 0.0 0.7996 0.1999 0.0154035704 0.0050897834 0.0000000000 0.0000000000 4.5450257150 0.3164000138 1.9427384369 0.1377968214 6.5031677223 .4592866186
0.005 0.0 0.7959999999999999 0.19899999999999998 0.1661348778 0.0308284412 0.0000000000 0.0000000000 4.4398311707 0.2358105664 1.8876777881 0.1212770843 6.4936438366 .3879160919
0.005 0.0005 0.7956 0.1989 0.1553066253 0.0210098379 0.2891727648 0.0939596955 4.4152413911 0.2720159321 1.8847371641 0.0728552061 6.7444579453 .4598406716
0.005 0.001 0.7952 0.1988 0.1503246125 0.0172324228 0.5941008442 0.1100238083 4.3073836939 0.2983294607 1.8517818955 0.1018169330 6.9035910461 .5274026248
0.005 0.0015 0.7948 0.1987 0.1517988816 0.0142901336 0.8633354675 0.1399413824 4.3817744349 0.2729785974 1.8210574450 0.1060701116 7.2179662290 .5332802250
0.005 0.002 0.7944 0.1986 0.1537815194 0.0342113600 1.1480465503 0.1310126549 4.3687249851 0.1941814993 1.8623275814 0.1058799444 7.5328806362 .4652854586
0.005 0.0025 0.794 0.1985 0.1506296337 0.0175710330 1.4029201347 0.3001854375 4.1997035401 0.2760932692 1.7564651185 0.0972678675 7.5097184270 .6911176072
0.005 0.003 0.7936 0.1984 0.1505787968 0.0125004949 1.5993735704 0.0873907226 4.1868316338 0.2525723865 1.7865811640 0.0587614072 7.7233651650 .4112250112
0.005 0.0035 0.7932 0.1983 0.1467151950 0.0151196736 1.8345878685 0.2354841963 4.0645929102 0.3053256382 1.7553497094 0.0312827713 7.8012456831 .5872122794
0.005 0.004 0.7928 0.1982 0.1471727268 0.0228551151 2.1010339406 0.3676040409 4.0441754038 0.1801752868 1.7941862260 0.0732010032 8.0865682972 .6438354460
0.005 0.0045 0.7924 0.1981 0.1379712541 0.0088893315 2.1506701529 0.2305762634 4.0325463022 0.1895824129 1.7183384077 0.1376235986 8.0395261169 .5666716064
0.0005 0.0005 0.7992 0.1998 0.0152002229 0.0016204126 0.2784368425 0.0238025351 4.5290467969 0.3823491427 1.9310773419 0.1987232693 6.7537612042 .6064953597
0.005 0.005 0.792 0.198 0.1449359047 0.0199430893 2.3738936806 0.2647074045 3.9657011614 0.2031431679 1.6746346514 0.1005065842 8.1591653981 .5883002459
0.005 0.0055 0.7916 0.1979 0.1536290088 0.0132042826 2.5618420349 0.4220695020 4.0293505186 0.0999792399 1.7275658829 0.1013188616 8.4723874452 .6365718861
0.005 0.006 0.7912 0.1978 0.1486469959 0.0133939465 2.8575678952 0.4102943581 4.1372082159 0.1459371136 1.6620609489 0.1134446418 8.8054840559 .6830700600
0.005 0.0065 0.7908 0.1977 0.1444783729 0.0117941529 3.2202189855 0.6090047822 3.9942856705 0.3890991221 1.6769668704 0.1200075249 9.0359498993 1.1299055821
0.005 0.006999999999999999 0.7904 0.1976 0.1463593369 0.0073486971 3.3123806043 0.2789117270 3.9747558817 0.1509287135 1.6831523208 0.1093445130 9.1166481437 .5465336506
0.005 0.0075 0.79 0.1975 0.1393946863 0.0310839064 3.4091433328 0.6818720023 3.8891798980 0.1859054612 1.6303224902 0.1292891953 9.0680404073 1.0281505652
0.005 0.008 0.7896 0.1974 0.1395980338 0.0226013182 3.3070823569 0.3728892608 3.9944632141 0.2413812581 1.6717954282 0.0465985069 9.1129390330 .6834703440
0.005 0.0085 0.7892 0.1973 0.1335484467 0.0247792047 3.8083244444 0.3531801165 3.8503866357 0.1876294992 1.6098395232 0.0938960704 9.4020990500 .6594848908
0.005 0.009000000000000001 0.7888 0.1972 0.1425465720 0.0144484061 3.6424056450 0.3701484319 3.8779946553 0.1721705485 1.6575993125 0.0936552878 9.3205461848 .6504226743
0.005 0.0095 0.7884 0.1971 0.1360394532 0.0102856436 3.9955756610 0.2681690456 3.7520275175 0.3075658757 1.5677581801 0.0651697362 9.4514008118 .6511903011
0.0005 0.001 0.7988 0.1997 0.0166236552 0.0036033262 0.6130629927 0.1416040493 4.4590058724 0.2100123139 1.8753068872 0.1856165882 6.9639994075 .5408362776
0.005 0.01 0.7879999999999999 0.19699999999999998 0.1354294108 0.0234079341 4.2540743620 0.4850599738 3.7515836587 0.1896771626 1.5791150727 0.0643543044 9.7202025042 .7624993749
0.0055 0.0 0.7956 0.1989 0.1770648040 0.0242243934 0.0000000000 0.0000000000 4.5407646701 0.3990068857 1.9105943749 0.0794107676 6.6284238490 .5026420467
0.0055 0.0005 0.7952 0.1988 0.1697442953 0.0188615049 0.3042309416 0.0899954965 4.3993512448 0.1489341589 1.8712508542 0.1655827995 6.7445773359 .4233739598
0.0055 0.001 0.7948 0.1987 0.1748279819 0.0233061389 0.5743021303 0.1079835643 4.2621100925 0.2243208987 1.8232882632 0.0701248118 6.8345284679 .4257354137
0.0055 0.0015 0.7944 0.1986 0.1771156408 0.0296329657 0.8711434110 0.1477947948 4.2899844275 0.1686228074 1.8185224243 0.1126661294 7.1567659036 .4587166973
0.0055 0.002 0.794 0.1985 0.1679141681 0.0221256618 1.1325700909 0.1176015082 4.3347253982 0.2835087298 1.8347465566 0.0791014843 7.4699562138 .5023373841
0.0055 0.0025 0.7936 0.1984 0.1708627063 0.0261509108 1.3018351519 0.2125172454 4.1700537698 0.1454979828 1.7916512053 0.0833571538 7.4344028333 .4675232928
0.0055 0.003 0.7932 0.1983 0.1702018271 0.0100990220 1.6721547581 0.2888979471 4.2016565190 0.1801182440 1.7428774077 0.1287824032 7.7868905119 .6078976163
0.0055 0.0035 0.7928 0.1982 0.1627796446 0.0255535035 1.7744945890 0.3516434998 4.2070715968 0.1587189550 1.7488600565 0.0775132220 7.8932058869 .6134291803
0.0055 0.004 0.7924 0.1981 0.1595260852 0.0377065640 1.9454327807 0.4229990518 4.1675681603 0.2569427307 1.7434858127 0.1018205685 8.0160128389 .8194689150
0.0005 0.0015 0.7984 0.1996 0.0144885068 0.0044435027 0.8771387962 0.0486232510 4.3893200351 0.4286814288 1.8782475112 0.1286561924 7.1591948493 .6104043749
0.0055 0.0045 0.792 0.198 0.1626271340 0.0200645324 2.3082232986 0.3128302140 4.0422224249 0.2610240192 1.7201636225 0.1018084498 8.2332364800 .6957272154
0.0055 0.005 0.7916 0.1979 0.1639488925 0.0250971469 2.3804467760 0.4850577295 4.1106654575 0.2037859509 1.6976526390 0.1617864091 8.3527137650 .8757272364
0.0055 0.0055 0.7912 0.1978 0.1675074732 0.0159047098 2.5696499784 0.2476431340 4.0360084012 0.2930312877 1.6738234448 0.1245119574 8.4469892976 .6810910889
0.0055 0.006 0.7908 0.1977 0.1582551636 0.0219544643 2.9737110548 0.2472968629 3.8989447924 0.2320184940 1.6560783001 0.1166516802 8.6869893109 .6179215014
0.0055 0.0065 0.7904 0.1976 0.1604411488 0.0276795414 3.0145633306 0.3685272783 3.9207826472 0.1767121045 1.6525292712 0.0600190114 8.7483163978 .6329379356
0.0055 0.006999999999999999 0.79 0.1975 0.1495112226 0.0183672408 3.2554941588 0.3665384884 3.8819006131 0.2558595148 1.6642917671 0.1807036702 8.9511977616 .8214689142
0.0055 0.0075 0.7896 0.1974 0.1588143691 0.0228763637 3.5006078138 0.6896745168 3.8724020340 0.3208116855 1.6148081637 0.1491853954 9.1466323806 1.1825479614
0.0055 0.008 0.7892 0.1973 0.1466643581 0.0145822960 3.5226373687 0.3713047878 3.8276610633 0.1984398297 1.6129829488 0.0723851347 9.1099457389 .6567120482
0.0055 0.0085 0.7888 0.1972 0.1536798456 0.0300713705 3.8707879925 0.4245733889 3.7070202315 0.2693841553 1.5896607587 0.0239065218 9.3211488283 .7479354365
0.0055 0.009000000000000001 0.7884 0.1971 0.1469693793 0.0091132792 3.9180539362 0.2970578089 3.7693380121 0.2091621084 1.6054792876 0.1370579125 9.4398406152 .6523911090
0.0005 0.002 0.7979999999999999 0.1995 0.0155560810 0.0017134362 1.1198821827 0.1422286891 4.2955770488 0.3122174613 1.8166972095 0.0423870010 7.2477125220 .4985465876
0.0055 0.0095 0.7879999999999999 0.19699999999999998 0.1550016042 0.0120919095 4.0901075484 0.4644298414 3.7965021729 0.1593789235 1.5768842545 0.0549416591 9.6184955800 .6908423335
0.0055 0.01 0.7876 0.1969 0.1445800466 0.0176935665 4.1612156053 0.7103814474 3.7153647776 0.2887753095 1.5734366264 0.0264000708 9.5945970559 1.0432503942
0.006 0.0 0.7952 0.1988 0.1958236075 0.0379484180 0.0000000000 0.0000000000 4.6514630640 0.3443944618 1.9394936105 0.1730108499 6.7867802820 .5553537297
0.006 0.0005 0.7948 0.1987 0.1981112664 0.0192928418 0.2883361994 0.0675186520 4.3584274601 0.2156774715 1.8821007426 0.1064146481 6.7269756685 .4089036134
0.006 0.001 0.7944 0.1986 0.1906890840 0.0222370470 0.5627296426 0.1514889290 4.3210545460 0.2381330746 1.8452922426 0.0992145816 6.9197655152 .5110736322
0.006 0.0015 0.794 0.1985 0.1849445182 0.0313719073 0.7906937074 0.2130157491 4.1586022118 0.2883622934 1.7940848251 0.1270655534 6.9283252625 .6598155032
0.006 0.002 0.7936 0.1984 0.1817417956 0.0144934113 1.0487741258 0.2403152048 4.1566492329 0.2063346156 1.7693430234 0.0827032999 7.1565081777 .5438465316
0.006 0.0025 0.7932 0.1983 0.1840294546 0.0271089703 1.3645775550 0.1432908396 4.2409824119 0.1590371916 1.7726892507 0.1036782668 7.5622786722 .4331152683
0.006 0.003 0.7928 0.1982 0.1791491155 0.0288678207 1.5815268424 0.2459900536 4.1785758595 0.2146437452 1.7518006804 0.0699692155 7.6910524978 .5594708350
0.006 0.0035 0.7924 0.1981 0.1836735965 0.0216915611 1.7071510763 0.1205073641 4.1872754927 0.1205419927 1.7192510151 0.1516259414 7.7973511806 .4143668593
0.0005 0.0025 0.7976 0.1994 0.0156577547 0.0030939569 1.3411537245 0.3064482074 4.2621100925 0.1714895933 1.8279527012 0.1128306458 7.4468742729 .5938624034
0.006 0.004 0.792 0.198 0.1893673255 0.0231517138 1.9268889149 0.2091524978 4.1018770525 0.3970667378 1.7122543581 0.0816296178 7.9303876510 .7110005672
0.006 0.0045 0.7916 0.1979 0.1834702491 0.0205933863 2.1798105135 0.5528659941 4.1214068413 0.1949761078 1.7437900151 0.1279959623 8.2284776190 .8964314505
0.006 0.005 0.7912 0.1978 0.1786407468 0.0260320496 2.3955049528 0.3859715573 4.0445304908 0.1343306632 1.6805158993 0.0540138133 8.2991920897 .6003480834
0.006 0.0055 0.7908 0.1977 0.1695917847 0.0155444473 2.6471717032 0.3199738320 3.9440408502 0.1392052272 1.6754458580 0.0335058775 8.4362501961 .5082293840
0.006 0.006 0.7904 0.1976 0.1847411707 0.0184682714 2.9661819664 0.2377612401 4.0572248536 0.2109538479 1.6728094365 0.0785306032 8.8809574272 .5457139626
0.006 0.0065 0.79 0.1975 0.1677616575 0.0218136958 3.0392420092 0.1858849185 3.9822127102 0.2798805876 1.6839635274 0.1097353730 8.8731799043 .5973145749
0.006 0.006999999999999999 0.7896 0.1974 0.1711168906 0.0195768804 3.1467406600 0.2765919553 3.8760416765 0.0820351040 1.6158221720 0.0931630269 8.8097213991 .4713669666
0.006 0.0075 0.7892 0.1973 0.1728961809 0.0127250677 3.5891443161 0.6097769088 3.8507417228 0.1758027079 1.6491830439 0.0900297733 9.2619652637 .8883344577
0.006 0.008 0.7888 0.1972 0.1728961809 0.0137819484 3.6336217085 0.4194322221 3.8217133549 0.3552372394 1.6345813249 0.1643219089 9.2628125692 .9527733188
0.006 0.0085 0.7884 0.1971 0.1630846658 0.0180584684 3.6347371290 0.2632153099 3.7127903964 0.2169385844 1.5950350025 0.1207427974 9.1056471937 .6189551601
0.0005 0.003 0.7972 0.1993 0.0160136128 0.0019819859 1.5599155702 0.1044445534 4.3107570210 0.2822735617 1.7549441061 0.0643798631 7.6416303101 .4530799641
0.006 0.009000000000000001 0.7879999999999999 0.19699999999999998 0.1702018271 0.0298176312 3.9814934772 0.8151719939 3.8932633993 0.3576453990 1.6405639736 0.1635647824 9.6855226772 1.3661998065
0.006 0.0095 0.7876 0.1969 0.1552049516 0.0125541329 4.1002857605 0.6427169654 3.6564203241 0.1525825292 1.5816500934 0.0775079159 9.4935611296 .8853615434
0.006 0.01 0.7872 0.1968 0.1701509902 0.0378911686 4.1856154288 0.5506898056 3.7004511207 0.2589531948 1.5800276802 0.1219065687 9.6362452199 .9694407377
0.0065 0.0 0.7948 0.1987 0.2058893069 0.0161690007 0.0000000000 0.0000000000 4.4837731955 0.1609737403 1.8688172343 0.1627184723 6.5584797367 .3398612133
0.0065 0.0005 0.7944 0.1986 0.1997380461 0.0214562893 0.2739751605 0.0871037361 4.2727627046 0.3296982004 1.8527959037 0.1838468296 6.5992718149 .6221050554
0.0065 0.001 0.794 0.1985 0.1961794655 0.0156240472 0.5129540027 0.1345816197 4.2928251240 0.2420339730 1.8110187632 0.0207314480 6.8129773554 .4129710879
0.0065 0.0015 0.7936 0.1984 0.2017206839 0.0401895569 0.8280602942 0.0624747510 4.3808867172 0.1621323437 1.8420474161 0.1483746014 7.2527151114 .4131712530
0.0065 0.002 0.7932 0.1983 0.1922141900 0.0118936539 1.0530963802 0.1623947483 4.2294420821 0.1789471494 1.8051375152 0.0632520118 7.2798901675 .4164875634
0.0065 0.0025 0.7928 0.1982 0.2048217327 0.0212164601 1.2996043109 0.1520550743 4.1831032196 0.2640792823 1.7897245896 0.1006660504 7.4772538528 .5380168671
0.0065 0.003 0.7924 0.1981 0.1892656518 0.0233685964 1.6346487437 0.3915163694 4.1716516616 0.1510274680 1.7710668375 0.1154303114 7.7666328946 .6813427452
0.0005 0.0035 0.7968 0.1992 0.0158102653 0.0029537925 1.7916441792 0.1236180842 4.2894517969 0.2570705313 1.8357605649 0.1605279813 7.9326668063 .5441703893
0.0065 0.0035 0.792 0.198 0.1995346987 0.0189533581 1.6618371184 0.1815845823 4.1740484993 0.1282461730 1.7628533705 0.1061236074 7.7982736869 .4349077208
0.0065 0.004 0.7916 0.1979 0.1894689992 0.0183649893 2.0576719686 0.2595519632 4.1032974008 0.1152278057 1.6995792547 0.0568836043 8.0500176233 .4500283625
0.0065 0.0045 0.7912 0.1978 0.1852495394 0.0072138211 2.3094781467 0.2328622295 4.0662795738 0.2427711622 1.6862957464 0.0813181525 8.2473030063 .5641653653
0.0065 0.005 0.7908 0.1977 0.1889606306 0.0263893774 2.4735843878 0.3323333096 4.0933549628 0.1261164099 1.7094151349 0.1208000096 8.4653151161 .6056391065
0.0065 0.0055 0.7904 0.1976 0.1972470397 0.0197309921 2.5590534837 0.3385574551 4.1056054667 0.2114389203 1.7824237301 0.1200897486 8.6443297202 .6898171161
0.0065 0.006 0.79 0.1975 0.1897231836 0.0206039252 2.6376906290 0.2367668865 3.9915337457 0.2698483009 1.7164117919 0.1550214033 8.5353593502 .6822405159
0.0065 0.0065 0.7896 0.1974 0.1891131412 0.0299480491 3.0979410131 0.4722289487 3.9673878250 0.1685612942 1.6806173002 0.0599909092 8.9350592795 .7307292012
0.0065 0.006999999999999999 0.7892 0.1973 0.1789457680 0.0254021599 3.3134960248 0.5030650023 3.9110177528 0.2173401193 1.6767640687 0.0920670367 9.0802236143 .8378743182
0.0065 0.0075 0.7888 0.1972 0.1898248573 0.0328445499 3.5238922168 0.6727303462 3.8119484604 0.3005772715 1.6255566513 0.0850205872 9.1512221858 1.0911727548
0.0065 0.008 0.7884 0.1971 0.1856053974 0.0189953091 3.7655201827 0.6379542217 3.9202500166 0.1412720052 1.6634805605 0.1590836459 9.5348561572 .9573051819
0.0005 0.004 0.7964 0.1991 0.0160136128 0.0020334746 2.0537679969 0.3161594921 4.2573164171 0.3048534680 1.7895217879 0.1003132502 8.1166198147 .7233596849
0.0065 0.0085 0.7879999999999999 0.19699999999999998 0.1786407468 0.0170053686 3.6228857862 0.1704404864 3.8293477268 0.1356908914 1.5721184157 0.1124231106 9.2029926755 .4355598570
0.0065 0.009000000000000001 0.7876 0.1969 0.1815384482 0.0194071691 3.6157749805 0.4885622966 3.8232224749 0.1077977323 1.6375219488 0.1474347097 9.2580578524 .7632019077
0.0065 0.0095 0.7872 0.1968 0.1679141681 0.0252011425 4.2483578320 0.6310652287 3.7744867746 0.2410322029 1.5717128124 0.0937527279 9.7624715871 .9910513020
0.0065 0.01 0.7868 0.1967 0.1803692002 0.0251313115 4.2413864538 0.2036845337 3.7525601481 0.1925398855 1.5746534364 0.0875140244 9.7489692385 .5088697551
0.006999999999999999 0.0 0.7944 0.1986 0.2268340957 0.0351791112 0.0000000000 0.0000000000 4.3925158187 0.3005804176 1.8316031310 0.1283345142 6.4509530454 .4640940430
0.006999999999999999 0.0005 0.794 0.1985 0.2150399428 0.0299135109 0.2831773796 0.0552203561 4.4805774119 0.3365420007 1.8369773748 0.0654562561 6.8157721091 .4871321238
0.006999999999999999 0.001 0.7936 0.1984 0.2261732164 0.0377473914 0.5991202364 0.0656619447 4.2949556464 0.1852882639 1.7967212466 0.1905228439 6.9169703458 .4792204439
0.006999999999999999 0.0015 0.7932 0.1983 0.2206319980 0.0242934271 0.7717315589 0.0848242273 4.2342357576 0.0669755776 1.8259246847 0.1293877726 7.0525239992 .3054810046
0.006999999999999999 0.002 0.7928 0.1982 0.2195135870 0.0297707909 1.0656448608 0.1880041998 4.2850132085 0.3107686448 1.8550267219 0.2026082911 7.4251983782 .7311519266
0.006999999999999999 0.0025 0.7924 0.1981 0.2188527077 0.0382487876 1.3691786646 0.3435716952 4.1760902500 0.1470191260 1.7604197507 0.1045587581 7.5245413730 .6333983669
0.0 0.0015 0.7988 0.1997 0.0000000000 0.0000000000 0.8825764712 0.1177911247 4.3136864893 0.1146505160 1.8633415897 0.0941060859 7.0596045502 .3265477266
0.0005 0.0045 0.7959999999999999 0.19899999999999998 0.0158611022 0.0058548534 2.2252638989 0.1714403487 4.1044514338 0.1996629994 1.7331429283 0.1157331306 8.0787193632 .4926913321
0.006999999999999999 0.003 0.792 0.198 0.2172259280 0.0362600517 1.4638499796 0.2652283142 4.1241587661 0.1752387965 1.7806999160 0.1433671429 7.5859345897 .6200943053
0.006999999999999999 0.0035 0.7916 0.1979 0.2109221566 0.0333164201 1.8196691193 0.2448506795 4.0996577583 0.1971777426 1.6828481183 0.0499954408 7.8130971525 .5253402830
0.006999999999999999 0.004 0.7912 0.1978 0.2147857585 0.0111470769 1.9224272329 0.2530287214 4.1461741644 0.1770068972 1.7470348416 0.0921964955 8.0304219974 .5333791910
0.006999999999999999 0.0045 0.7908 0.1977 0.2076177604 0.0192708605 2.3914615535 0.3052930057 4.0433764578 0.2695047697 1.7179328043 0.0889640717 8.3603885760 .6830327076
0.006999999999999999 0.005 0.7904 0.1976 0.1991280038 0.0291975378 2.5720202470 0.2531055391 4.0844777861 0.2248520000 1.7704584325 0.1791566379 8.6260844694 .6863117148
0.006999999999999999 0.0055 0.79 0.1975 0.2032966268 0.0207658486 3.0063371045 0.3120868524 4.0063586309 0.1699522908 1.6750402547 0.1460163453 8.8910326169 .6488213371
0.006999999999999999 0.006 0.7896 0.1974 0.1956710969 0.0245461531 2.8631449977 0.6769945467 3.9374717394 0.3633132482 1.6703758167 0.2065737679 8.6666636507 1.2714277159
0.006999999999999999 0.0065 0.7892 0.1973 0.2059401438 0.0266889189 3.1447886741 0.1287332503 3.8683185327 0.1837094352 1.6343785232 0.0399143331 8.8534258738 .3790459375
0.006999999999999999 0.006999999999999999 0.7888 0.1972 0.1968403448 0.0199902037 3.5323972981 0.3712576643 3.8392013930 0.2300539490 1.6031470686 0.1083860529 9.1715861045 .7296878699
0.006999999999999999 0.0075 0.7884 0.1971 0.1877913827 0.0138716659 3.3192125549 0.2297729005 3.8700939680 0.1731257950 1.6403611720 0.0799089984 9.0174590776 .4966793598
0.0005 0.005 0.7956 0.1989 0.0153527335 0.0038929224 2.4571319354 0.3861016825 4.1006342478 0.1877547852 1.7440942176 0.1216218271 8.3172131343 .6993712172
0.006999999999999999 0.008 0.7879999999999999 0.19699999999999998 0.1916549845 0.0270096417 3.6776808183 0.3994862212 3.7722674805 0.1615025619 1.5896607587 0.0563467523 9.2312640420 .6443451771
0.006999999999999999 0.0085 0.7876 0.1969 0.2019748682 0.0196248740 3.9459394487 0.3267646678 3.8476347109 0.1251179408 1.6267734612 0.0974558486 9.6223224890 .5689633312
0.006999999999999999 0.009000000000000001 0.7872 0.1968 0.1904857366 0.0243860159 3.6337611361 0.3219667120 3.8002305872 0.2155903472 1.5888495521 0.1036064403 9.2133270120 .6655495154
0.006999999999999999 0.0095 0.7868 0.1967 0.1912991264 0.0229580097 4.0160715127 0.4324497293 3.8184287995 0.1623668386 1.6128815480 0.0622782712 9.6386809866 .6800528488
0.006999999999999999 0.01 0.7864 0.1966 0.1953152388 0.0248437844 4.3175139030 0.5532821592 3.8085751333 0.1833618191 1.5656287628 0.0858236853 9.8870330379 .8473114480
0.0075 0.0 0.794 0.1985 0.2410175813 0.0230429556 0.0000000000 0.0000000000 4.4417841496 0.2970836554 1.8551281227 0.1336061232 6.5379298536 .4537327342
0.0075 0.0005 0.7936 0.1984 0.2166667225 0.0248791280 0.2858265033 0.0713509568 4.3391639866 0.2199391077 1.8441768335 0.0892617602 6.6858340459 .4054309527
0.0075 0.001 0.7932 0.1983 0.2272916275 0.0254598820 0.5708164412 0.0581023278 4.2161263171 0.1052421406 1.7921582094 0.0446826859 6.8063925952 .2334870363
0.0075 0.0015 0.7928 0.1982 0.2416276237 0.0176062974 0.8266660186 0.2387859737 4.3103131622 0.1422621235 1.8128439780 0.1312748746 7.1914507825 .5299292692
0.0075 0.002 0.7924 0.1981 0.2248006210 0.0414357570 1.1551573560 0.2669577272 4.1431559243 0.1802137718 1.8188266268 0.0504833565 7.3419405281 .5390906125
0.0005 0.0055 0.7952 0.1988 0.0150477123 0.0066236359 2.6411763180 0.1561429347 4.1713853463 0.2751552493 1.7760354780 0.1094076858 8.6036448546 .5473295057
0.0075 0.0025 0.792 0.198 0.2207336718 0.0293810698 1.3394805938 0.1441915605 4.1878968950 0.1688077728 1.7532202920 0.0667306814 7.5013314526 .4091110845
0.0075 0.003 0.7916 0.1979 0.2373573269 0.0276870099 1.5596367151 0.2164576873 4.2019228343 0.3070170771 1.7729934532 0.1123455265 7.7719103295 .6635073008
0.0075 0.0035 0.7912 0.1978 0.2241397418 0.0099899292 1.8451843632 0.1968140430 4.2186119265 0.1136508850 1.7622449656 0.1009646763 8.0501809971 .4214195335
0.0075 0.004 0.7908 0.1977 0.2135148368 0.0131587965 2.0890431702 0.2292548695 4.0146144052 0.1792331660 1.7121529572 0.0778399138 8.0293253694 .4994867458
0.0075 0.0045 0.7904 0.1976 0.2208353455 0.0373647852 2.1388188101 0.2610492093 4.0326350740 0.1236939575 1.7082997258 0.0676932355 8.1005889554 .4898011875
0.0075 0.005 0.79 0.1975 0.2171242543 0.0284965915 2.4108419847 0.2363112509 3.9310801722 0.1016017600 1.6881209613 0.1334761540 8.2471673725 .4998857564
0.0075 0.0055 0.7896 0.1974 0.2189543815 0.0152021780 2.5474809960 0.2195484328 4.0041393367 0.2652540812 1.6764598663 0.0277223258 8.4470345805 .5277270178
0.0075 0.006 0.7892 0.1973 0.2202253031 0.0357243935 3.0008994295 0.4431617728 3.8526059299 0.2297933287 1.7066773126 0.1319479985 8.7804079751 .8406274935
0.0075 0.0065 0.7888 0.1972 0.2201236294 0.0296897743 3.0490019386 0.2428900174 3.9691632604 0.2592090611 1.6954218208 0.1177664852 8.9337106492 .6495553380
0.0075 0.006999999999999999 0.7884 0.1971 0.2052792645 0.0238025133 3.3019235371 0.3573423707 3.8747100999 0.2736893333 1.6277874695 0.0641238175 9.0097003710 .7189580348
0.0005 0.006 0.7948 0.1987 0.0148952017 0.0040363319 2.9611625742 0.5241776202 3.9917112893 0.2767979436 1.6971456349 0.0915545587 8.6649147001 .8965664544
0.0075 0.0075 0.7879999999999999 0.19699999999999998 0.2118372202 0.0265261291 3.5106465983 0.3246086864 3.8280161503 0.0890245844 1.6209936141 0.1232984017 9.1714935829 .5634578016
0.0075 0.008 0.7876 0.1969 0.2071602286 0.0150532072 3.4268506332 0.2831067646 3.8915767357 0.1776292675 1.6212978166 0.0729702781 9.1468854141 .5487595174
0.0075 0.0085 0.7872 0.1968 0.2092445401 0.0332698450 3.8898895686 0.3061041877 3.7414636772 0.2022255931 1.6206894116 0.0627296690 9.4612871975 .6043292948
0.0075 0.009000000000000001 0.7868 0.1967 0.2016698471 0.0311868324 3.8664657380 0.4292751625 3.8075986438 0.2224419982 1.6146053620 0.0844702361 9.4903395909 .7673742292
0.0075 0.0095 0.7864 0.1966 0.2006531097 0.0398745140 4.1517345311 0.3275884334 3.8213582678 0.2286748320 1.5778982628 0.0852090399 9.7516441714 .6813468193
0.0075 0.01 0.7859999999999999 0.1965 0.2033983005 0.0183278006 4.1014011810 0.3293554094 3.7751969488 0.1907825690 1.6071017009 0.0948006084 9.6870981312 .6332663874
0.008 0.0 0.7936 0.1984 0.2511849544 0.0291085342 0.0000000000 0.0000000000 4.5081854315 0.1835918621 1.9256016972 0.0666690193 6.6849720831 .2793694156
0.008 0.0005 0.7932 0.1983 0.2608947958 0.0159423633 0.2763454290 0.0574238472 4.4131996405 0.1572021428 1.9024823088 0.1071660430 6.8529221741 .3377343963
0.008 0.001 0.7928 0.1982 0.2422885029 0.0126476565 0.6150149786 0.0602314160 4.3287776898 0.2269049438 1.8746984823 0.1548355759 7.0607796536 .4546195922
0.008 0.0015 0.7924 0.1981 0.2479822319 0.0159715161 0.8333585416 0.1322978763 4.2353010188 0.0979599570 1.8418446145 0.0374848561 7.1584864068 .2837142055
0.0005 0.0065 0.7944 0.1986 0.0133192589 0.0042727169 3.0213952812 0.4689336765 4.0675223786 0.3596170481 1.6840649283 0.1902205995 8.7863018470 1.0230440410
0.008 0.002 0.792 0.198 0.2510832807 0.0246260411 1.0133595249 0.1504644995 4.2898068839 0.2698821745 1.8198406351 0.0755244902 7.3740903246 .5204972053
0.008 0.0025 0.7916 0.1979 0.2410684181 0.0478240639 1.3591398801 0.1467970295 4.1218507002 0.3574311625 1.7833363375 0.1367199043 7.5053953359 .6887721602
0.008 0.003 0.7912 0.1978 0.2560652936 0.0350422024 1.5663292381 0.2529469617 4.1710302593 0.2163252676 1.7660981970 0.0736971274 7.7595229880 .5780115591
0.008 0.0035 0.7908 0.1977 0.2482872531 0.0205380938 1.8281742006 0.1236639953 4.0392041848 0.1210104745 1.7492656598 0.1413127391 7.8649312983 .4065253027
0.008 0.004 0.7904 0.1976 0.2271899537 0.0243134187 2.1236212057 0.1653716694 3.9666776509 0.1528065127 1.6958274241 0.0571720845 8.0133162344 .3996636853
0.008 0.0045 0.79 0.1975 0.2451862043 0.0267512071 2.1501124426 0.2497340315 4.0838563837 0.1098998782 1.7346639407 0.1041512369 8.2138189713 .4905363537
0.008 0.005 0.7896 0.1974 0.2288167334 0.0206560390 2.5158309393 0.3053602408 4.0664571174 0.1494043349 1.7166145936 0.0602576918 8.5277193837 .5356783065
0.008 0.0055 0.7892 0.1973 0.2165142119 0.0184009793 2.6870479861 0.3323054645 3.8369820988 0.3088035884 1.5949336017 0.0938960704 8.3354778985 .7534061026
0.008 0.006 0.7888 0.1972 0.2176834598 0.0167887932 2.9714802138 0.4718815398 3.9267303556 0.2428925334 1.6697674117 0.0910229308 8.7856614409 .8225857972
0.008 0.0065 0.7884 0.1971 0.2332903776 0.0514969171 3.0272512388 0.3062441272 3.9478580362 0.2079258414 1.7140795729 0.1360244373 8.9224792255 .7016913230
0.0005 0.006999999999999999 0.794 0.1985 0.0138276275 0.0019183761 3.1760204481 0.5383727002 3.9963274212 0.0994205748 1.7052577010 0.0368552600 8.8914331978 .6765669111
0.008 0.006999999999999999 0.7879999999999999 0.19699999999999998 0.2214962248 0.0232421792 3.2706917631 0.5876587112 3.9666776509 0.1815649806 1.6365079406 0.0816220598 9.0953735794 .8740879308
0.008 0.0075 0.7876 0.1969 0.2366456108 0.0425781135 3.2673455016 0.4779632161 3.9179419506 0.2185668358 1.6443158042 0.0824617558 9.0662488672 .8215699212
0.008 0.008 0.7872 0.1968 0.2247497842 0.0470820742 3.4848524992 0.3830756994 3.8818118413 0.3301883039 1.6468508249 0.1354548056 9.2382649496 .8958008831
0.008 0.0085 0.7868 0.1967 0.2107696460 0.0402522696 3.6510501538 0.4185376695 3.7338293052 0.1475785177 1.5939195934 0.1148158295 9.1895686984 .7211842863
0.008 0.009000000000000001 0.7864 0.1966 0.2113288516 0.0380436422 4.1849182910 0.7366030840 3.7151872341 0.0895660942 1.5759716471 0.0662841932 9.6874060238 .9304970136
0.008 0.0095 0.7859999999999999 0.1965 0.2188527077 0.0184195091 3.9244676041 0.2663914555 3.8021835660 0.2601151541 1.6167347794 0.1849428770 9.5622386572 .7298689957
0.008 0.01 0.7856 0.1964 0.2309518818 0.0259110474 4.0647317320 0.4711014501 3.6723992422 0.1822728024 1.5822584983 0.1036699359 9.5503413543 .7829552358
0.0085 0.0 0.7932 0.1983 0.2765525505 0.0307350795 0.0000000000 0.0000000000 4.4027245720 0.3663035077 1.9203288543 0.1297179363 6.5996059768 .5267565235
0.0085 0.0005 0.7928 0.1982 0.2696895736 0.0311709177 0.3053463621 0.0525994984 4.3865681103 0.1614352116 1.8334283458 0.1604664797 6.7950323918 .4056721074
0.0085 0.001 0.7924 0.1981 0.2571837046 0.0211750040 0.5642633458 0.0395207666 4.2655721914 0.2009894756 1.8269386929 0.0843289170 6.9139579347 .3460141632
0.0005 0.0075 0.7936 0.1984 0.0154544072 0.0024780039 3.5496863158 0.1177594331 4.0581125712 0.2270797772 1.6817327092 0.1559530208 9.3049860034 .5032702350
0.0085 0.0015 0.792 0.198 0.2640975184 0.0385087162 0.8322431211 0.2253201178 4.3317071581 0.1686844851 1.8582715484 0.1033222179 7.2863193460 .5358355370
0.0085 0.002 0.7916 0.1979 0.2658768087 0.0362106967 1.0540723731 0.1253297911 4.1861214597 0.3448229121 1.7914484036 0.0785698728 7.2975190451 .5849332727
0.0085 0.0025 0.7912 0.1978 0.2758916713 0.0272622144 1.3715489331 0.1924940787 4.1834583067 0.1701265469 1.8135537838 0.0436895202 7.6444526949 .4335723602
0.0085 0.003 0.7908 0.1977 0.2539301452 0.0255805937 1.5776228706 0.2451483905 4.1682783345 0.2349230395 1.8250120772 0.0735099346 7.8248434275 .5791619583
0.0085 0.0035 0.7904 0.1976 0.2569803572 0.0236093324 1.8265010699 0.3277170636 4.0619297572 0.1885656106 1.7726892507 0.0900302302 7.9181004350 .6299222368
0.0085 0.004 0.79 0.1975 0.2449320199 0.0268707343 2.1423044991 0.2596154694 4.0795065671 0.2078374394 1.7005932630 0.1400145316 8.1673363491 .6343381747
0.0085 0.0045 0.7896 0.1974 0.2545401876 0.0381413390 2.2935834045 0.4980012152 3.9967712800 0.1723211609 1.6709842216 0.0646088001 8.2158790937 .7730725152
0.0085 0.005 0.7892 0.1973 0.2383740642 0.0190577911 2.4378909318 0.2413394047 3.9135921340 0.2141777060 1.6901489779 0.0970731674 8.2800061079 .5716480692
0.0085 0.0055 0.7888 0.1972 0.2605389378 0.0309929820 2.6056222896 0.2035157224 4.0398255872 0.0775330807 1.7074885192 0.0683245963 8.6134753338 .3803663814
0.0085 0.006 0.7884 0.1971 0.2339512569 0.0149933423 2.6827257317 0.2841223109 3.9737793923 0.1808587457 1.6682463993 0.1156798122 8.5587027802 .5956542111
0.0005 0.008 0.7932 0.1983 0.0137259538 0.0049077985 3.6248377721 0.2179330856 3.8987672489 0.1435957357 1.6390429612 0.0998793510 9.1763739360 .4663159708
0.0085 0.0065 0.7879999999999999 0.19699999999999998 0.2423393398 0.0250777801 3.1641691053 0.3972657061 3.9035609243 0.1054758033 1.6396513662 0.1044517113 8.9497207356 .6322710008
0.0085 0.006999999999999999 0.7876 0.1969 0.2444236513 0.0215361189 3.1926123281 0.3214155833 3.9452836550 0.2427764856 1.6903517795 0.0983723907 9.0726714139 .6841005785
0.0085 0.0075 0.7872 0.1968 0.2258173584 0.0326269722 3.4069124918 0.3188217853 3.8392901648 0.2498129015 1.6390429612 0.0684238472 9.1110629762 .6696855062
0.0085 0.008 0.7868 0.1967 0.2294776127 0.0341741733 3.4923815876 0.6443880385 3.8610392478 0.2717456773 1.6051750852 0.1483075054 9.1880735333 1.0986153945
0.0085 0.0085 0.7864 0.1966 0.2315110873 0.0161414855 3.6987343802 0.4286145693 3.8579322359 0.2780789745 1.5976714240 0.1072845664 9.3858491274 .8301195957
0.0085 0.009000000000000001 0.7859999999999999 0.1965 0.2309010449 0.0117546443 3.9633678940 0.4744573887 3.7861158762 0.1872482565 1.5980770273 0.1082303612 9.5784618424 .7816906507
0.0085 0.0095 0.7856 0.1964 0.2259190321 0.0142139732 4.1845000083 0.3720502177 3.7287693145 0.1743143002 1.5352085148 0.1195704513 9.6743968697 .6801489424
0.0085 0.01 0.7852 0.1963 0.2295792864 0.0106800984 4.2519829486 0.6112338962 3.6151414523 0.1107883037 1.5466668082 0.0789015724 9.6433704955 .8116038707
0.009000000000000001 0.0 0.7928 0.1982 0.2938370849 0.0435479406 0.0000000000 0.0000000000 4.3689025286 0.2055084628 1.8758138914 0.1919626652 6.5385535049 .4410190686
0.009000000000000001 0.0005 0.7924 0.1981 0.2964297651 0.0428267331 0.2971201359 0.1174718380 4.4073407039 0.1072186567 1.8931534327 0.0379298734 6.8940440376 .3054471012
0.0005 0.0085 0.7928 0.1982 0.0146918542 0.0031893803 4.0418656118 0.2175738411 3.7636566190 0.2715758045 1.6022344612 0.1164537174 9.4224485462 .6087927433
0.009000000000000001 0.001 0.792 0.198 0.2802636417 0.0136052979 0.5156031264 0.1219097712 4.2400059225 0.3080165936 1.7722836474 0.1215534981 6.8081563380 .5650851608
0.009000000000000001 0.0015 0.7916 0.1979 0.2764508768 0.0418602003 0.8478590081 0.1062924631 4.2195884160 0.1000400709 1.7908399987 0.1146545204 7.1347382996 .3628472547
0.009000000000000001 0.002 0.7912 0.1978 0.2601830797 0.0210039327 1.1013383169 0.1972836454 4.2158600017 0.1262400703 1.7348667424 0.1265154021 7.3122481407 .4710430505
0.009000000000000001 0.0025 0.7908 0.1977 0.2743157284 0.0238563064 1.3900927990 0.1725660420 4.2574051889 0.2451826717 1.8026024946 0.0963950200 7.7244162109 .5380000401
0.009000000000000001 0.003 0.7904 0.1976 0.2533709397 0.0275541441 1.5837576834 0.2032304876 4.1851449703 0.1089371017 1.7468320399 0.1159816254 7.7691056333 .4557033588
0.009000000000000001 0.0035 0.79 0.1975 0.2684186520 0.0333220048 1.8391889781 0.1527031646 4.1317043663 0.2531702325 1.7371989614 0.0872344186 7.9765109578 .5264298205
0.009000000000000001 0.004 0.7896 0.1974 0.2667918723 0.0273851737 2.0063626256 0.0914840328 4.0198519395 0.2057518924 1.6720996307 0.0602392603 7.9651060681 .3848603592
0.009000000000000001 0.0045 0.7892 0.1973 0.2564211516 0.0287745643 2.2624910581 0.3826697092 4.0313034975 0.2212406167 1.7250308622 0.1871427459 8.2752465694 .8198276361
0.009000000000000001 0.005 0.7888 0.1972 0.2532692659 0.0231664440 2.2743424009 0.5121397385 4.0547392441 0.2952060509 1.6855859407 0.1324616196 8.2679368516 .9629738530
0.009000000000000001 0.0055 0.7884 0.1971 0.2590646687 0.0396650065 2.5968383531 0.2341386928 3.9809699054 0.2304026715 1.6483718373 0.1019699135 8.4852447645 .6061762843
0.0005 0.009000000000000001 0.7924 0.1981 0.0129125639 0.0023274181 4.0421444669 0.8869387819 3.8536711911 0.1688656496 1.6334659158 0.0546150538 9.5421941377 1.1127469034
0.009000000000000001 0.006 0.7879999999999999 0.19699999999999998 0.2519475074 0.0335221239 2.8367931884 0.2772237915 3.9469703185 0.2266241511 1.6568895067 0.1441162258 8.6926005210 .6814862923
0.009000000000000001 0.0065 0.7876 0.1969 0.2440169564 0.0318565074 3.0225107017 0.5350630403 3.8776395683 0.1539880838 1.6588161224 0.1670024515 8.8029833488 .8879100830
0.009000000000000001 0.006999999999999999 0.7872 0.1968 0.2543876770 0.0366835105 3.0846953946 0.2556759368 3.9120830140 0.1149892882 1.6436059984 0.0610847198 8.8947720840 .4684334553
0.009000000000000001 0.0075 0.7868 0.1967 0.2519983443 0.0440325914 3.3445883713 0.2131839681 3.8687623915 0.2714241752 1.6923797960 0.0804639679 9.1577289031 .6091047026
0.009000000000000001 0.008 0.7864 0.1966 0.2392891278 0.0453328042 3.4162541385 0.5581629274 3.8071547850 0.1202857120 1.6405639736 0.0906126320 9.1032620249 .8143940756
0.009000000000000001 0.0085 0.7859999999999999 0.1965 0.2445253250 0.0325085759 3.7210427903 0.2287234265 3.7404871878 0.2335776669 1.6003078455 0.1066678861 9.3063631486 .6014775554
0.009000000000000001 0.009000000000000001 0.7856 0.1964 0.2390349435 0.0265650717 4.0648711596 0.4666608652 3.7369363171 0.3117537071 1.5658315644 0.1306404742 9.6066739846 .9356201182
0.009000000000000001 0.0095 0.7852 0.1963 0.2472196789 0.0247958865 3.9796809189 0.4468061481 3.8760416765 0.1770907539 1.5989896347 0.1475434643 9.7019319090 .7962362528
0.009000000000000001 0.01 0.7848 0.1962 0.2385774117 0.0128551950 4.3104030973 0.6459376669 3.6830518543 0.1696534151 1.5572124942 0.1035929425 9.7892448575 .9320392195
0.0095 0.0 0.7924 0.1981 0.3010050830 0.0700917794 0.0000000000 0.0000000000 4.3543439588 0.1576976415 1.8173056144 0.1236019094 6.4726546562 .3513913303
0.0 0.002 0.7984 0.1996 0.0000000000 0.0000000000 1.1278295537 0.1964561569 4.4186147183 0.3109040263 1.8812895360 0.1872317319 7.4277338080 .6945919151
0.0005 0.0095 0.792 0.198 0.0153018966 0.0048803391 4.2807050265 0.4601942675 3.8066221544 0.2138536748 1.6149095645 0.0638564409 9.7175386420 .7427847223
0.0095 0.0005 0.792 0.198 0.2973956656 0.0237272596 0.2686769131 0.0365885129 4.3475973045 0.1229224556 1.8366731723 0.1320433450 6.7503430555 .3152815731
0.0095 0.001 0.7916 0.1979 0.2872791292 0.0111859590 0.5103048791 0.0425653875 4.3309082122 0.2055741006 1.8191308293 0.1430679064 6.9476230498 .4023933535
0.0095 0.0015 0.7912 0.1978 0.2968364600 0.0189517218 0.8150935309 0.2150159272 4.2265126138 0.1595556394 1.7918540069 0.1128011162 7.1302966116 .5063244046
0.0095 0.002 0.7908 0.1977 0.2947013117 0.0363170258 1.0338553766 0.2149681843 4.2843918061 0.2439654904 1.7854657549 0.2100584633 7.3984142493 .7053091638
0.0095 0.0025 0.7904 0.1976 0.2874316398 0.0417833270 1.3194030247 0.1903308288 4.1285973545 0.0868451074 1.7471362424 0.1169376209 7.4825682614 .4358968841
0.0095 0.003 0.79 0.1975 0.2832630168 0.0318526131 1.5532230472 0.1409887762 4.0808381437 0.1003003125 1.6855859407 0.1231635662 7.6029101484 .3963052680
0.0095 0.0035 0.7896 0.1974 0.2888042352 0.0331453247 1.7060356558 0.1019267933 4.1390724230 0.3154581413 1.7443984201 0.1346969436 7.8783107341 .5852272029
0.0095 0.004 0.7892 0.1973 0.2811787053 0.0212335067 1.9801502438 0.1697895709 4.0347655964 0.0536269651 1.7455138292 0.1194971635 8.0416083747 .3641472062
0.0095 0.0045 0.7888 0.1972 0.2629282705 0.0259887287 2.2081143087 0.2482117649 3.9831004278 0.1931665498 1.7476432465 0.0594800343 8.2017862535 .5268470777
0.0095 0.005 0.7884 0.1971 0.2648600714 0.0273651596 2.3341568252 0.2526793674 3.9884267339 0.2069371766 1.6955232217 0.0831867562 8.2829668522 .5701684598
0.0005 0.01 0.7916 0.1979 0.0135734432 0.0032567352 4.4832932749 0.5496078181 3.8198491477 0.0367519405 1.6119689405 0.1566182954 9.9286848063 .7462347892
0.0095 0.0055 0.7879999999999999 0.19699999999999998 0.2804669892 0.0299024502 2.5907035404 0.4210725317 4.0230477231 0.2003721754 1.7006946638 0.0682740131 8.5949129165 .7196211704
0.0095 0.006 0.7876 0.1969 0.2476772107 0.0116086292 2.7529972232 0.0965700703 3.8629034549 0.1637756107 1.6175459860 0.0909076366 8.4811238748 .3628619468
0.0095 0.0065 0.7872 0.1968 0.2795519256 0.0234608694 3.2343011693 0.4039056458 3.9295710521 0.2912652416 1.6410709778 0.0635465316 9.0844951248 .7821782884
0.0095 0.006999999999999999 0.7868 0.1967 0.2725364381 0.0230092844 3.2510324768 0.3539303246 3.8467469932 0.4309441331 1.6204866100 0.0923881178 8.9908025181 .9002718599
0.0095 0.0075 0.7864 0.1966 0.2591663424 0.0394902659 3.4834582236 0.3750548565 3.8006744460 0.2705570074 1.5732338248 0.0577575405 9.1165328368 .7428596703
0.0095 0.008 0.7859999999999999 0.1965 0.2585563000 0.0295945670 3.5319790154 0.1813043028 3.7935727046 0.2467110358 1.6514138621 0.1004316705 9.2355218821 .5580415761
0.0095 0.0085 0.7856 0.1964 0.2535742871 0.0299801339 3.6658294755 0.4664260230 3.8053793497 0.2069289509 1.6020316595 0.1138806676 9.3268147718 .8172157754
0.0095 0.009000000000000001 0.7852 0.1963 0.2508290964 0.0389868054 4.0828573152 0.7207121706 3.6617466301 0.2069257519 1.5754646430 0.1280859022 9.5708976847 1.0947106301
0.0095 0.0095 0.7848 0.1962 0.2707063110 0.0271394598 3.9873494348 0.5900870955 3.7597506613 0.1267449458 1.5581251016 0.0721455302 9.5759315087 .8161170313
0.0095 0.01 0.7844 0.1961 0.2501173803 0.0303373017 4.1506191106 0.2356307657 3.6624568043 0.1820679299 1.5859089281 0.0533140822 9.6491022233 .5013500795
0.001 0.0 0.7992 0.1998 0.0349757637 0.0088438615 0.0000000000 0.0000000000 4.7098748869 0.1370164550 1.9653508213 0.0841433811 6.7102014719 .2300036976
0.01 0.0 0.792 0.198 0.3062412802 0.0467416163 0.0000000000 0.0000000000 4.3727197146 0.2146093782 1.8846357633 0.0751335650 6.5635967581 .3364845595
0.01 0.0005 0.7916 0.1979 0.3142735050 0.0308368232 0.2643546587 0.0669624004 4.3424485419 0.2508883010 1.8146691929 0.0350641654 6.7357458985 .3837516900
0.01 0.001 0.7912 0.1978 0.3044619899 0.0352052546 0.5777878194 0.0919012746 4.3004594960 0.1422758605 1.7895217879 0.1045020999 6.9722310932 .3738844896
0.01 0.0015 0.7908 0.1977 0.3029368839 0.0511908813 0.8546909586 0.1796246972 4.2677027139 0.3210196263 1.8103089574 0.0650661537 7.2356395138 .6169013585
0.01 0.002 0.7904 0.1976 0.3022251678 0.0469353963 1.0674574191 0.1471034132 4.0925560169 0.1755945949 1.7586959366 0.0375615818 7.2209345404 .4071949862
0.01 0.0025 0.79 0.1975 0.2914477522 0.0345639848 1.3170327562 0.0841911606 4.1346338347 0.2455295495 1.7390241763 0.1072243621 7.4821385194 .4715090570
0.01 0.003 0.7896 0.1974 0.3145785262 0.0286109954 1.5978398672 0.2894161564 4.2070715968 0.1919085469 1.7492656598 0.1407279820 7.8687556500 .6506636807
0.01 0.0035 0.7892 0.1973 0.2857540233 0.0288678207 1.7266709351 0.2345375513 3.9348973582 0.1061829089 1.6988694489 0.0572798900 7.6461917655 .4268681709
0.01 0.004 0.7888 0.1972 0.2890584195 0.0252150855 1.9630006536 0.1651269767 4.1065819562 0.1992881691 1.7130655647 0.1893014117 8.0717065940 .5789316430
0.01 0.0045 0.7884 0.1971 0.2822971164 0.0392276179 2.1701900116 0.3458129617 4.0145256335 0.1358371649 1.7062717093 0.0351063662 8.1732844708 .5559841107
0.001 0.0005 0.7988 0.1997 0.0307054670 0.0076788913 0.2967018532 0.0602649733 4.3188352518 0.1898864416 1.8622261806 0.0904322566 6.5084687526 .3482625628
0.01 0.005 0.7879999999999999 0.19699999999999998 0.2893634407 0.0242243934 2.5714625368 0.2320731467 4.0288178880 0.2072545309 1.7003904613 0.1514717932 8.5900343268 .6150238642
0.01 0.0055 0.7876 0.1969 0.2945488011 0.0181264618 2.7241357178 0.2246586066 3.9614401166 0.2259167355 1.6751416555 0.0743040460 8.6552662910 .5430058499
0.01 0.006 0.7872 0.1968 0.2833646906 0.0265821884 2.7200923185 0.1972619657 3.9443071655 0.3727334437 1.6380289530 0.0439354699 8.5857931276 .6405130677
0.01 0.0065 0.7868 0.1967 0.2900243200 0.0254407913 3.0089862281 0.4156713308 3.8902451592 0.1215902331 1.6640889654 0.0968691602 8.8533446727 .6595715154
0.01 0.006999999999999999 0.7864 0.1966 0.2765525505 0.0287504838 3.0941764689 0.1339567314 3.7834527231 0.2294354370 1.6602357340 0.1264880918 8.8144174765 .5186307440
0.01 0.0075 0.7859999999999999 0.1965 0.2955655384 0.0318798631 3.0947341791 0.3537806740 3.8297028139 0.3644183875 1.6466480232 0.0888988628 8.8666505546 .8389777874
0.01 0.008 0.7856 0.1964 0.2729431331 0.0286395249 3.4558515662 0.3521128742 3.7592180307 0.1806121328 1.5850977215 0.0710576015 9.0731104515 .6324221334
0.01 0.0085 0.7852 0.1963 0.2802636417 0.0349269618 3.5339310013 0.3023455752 3.7611710095 0.3636876060 1.6392457629 0.1202280314 9.2146114154 .8211881744
0.01 0.009000000000000001 0.7848 0.1962 0.2699437580 0.0230330838 4.1489459798 0.4146216578 3.7373801759 0.1322471724 1.5766814529 0.0421583616 9.7329513666 .6120602756
0.01 0.0095 0.7844 0.1961 0.2743157284 0.0516652645 4.0813236120 0.5718220630 3.7763509818 0.2516393858 1.6144025604 0.1313685181 9.7463928826 1.0064952314
0.001 0.001 0.7984 0.1996 0.0315696937 0.0039430536 0.5736049925 0.1078178115 4.4112466616 0.2932412988 1.8621247798 0.1051549551 6.8785461276 .5101571190
0.01 0.01 0.784 0.196 0.2799586205 0.0575769644 4.1521528138 0.1175995245 3.6768378306 0.3288944981 1.5461598041 0.0483867915 9.6551090690 .5524577785
0.001 0.0015 0.7979999999999999 0.1995 0.0331964734 0.0074479045 0.8739319623 0.2198920749 4.5086292904 0.1913581644 1.8562435318 0.0595677859 7.2720012579 .4782659297
0.001 0.002 0.7976 0.1994 0.0307054670 0.0068083452 1.1307575326 0.3119864240 4.3853253056 0.3763931309 1.8139593871 0.1074569395 7.3607476923 .8026448396
0.001 0.0025 0.7972 0.1993 0.0311629988 0.0034569069 1.4642682623 0.2801912653 4.2467525768 0.2207283888 1.8284597053 0.1034976138 7.5706435432 .6078741748
0.001 0.003 0.7968 0.1992 0.0328406154 0.0030906139 1.5896136410 0.3112632820 4.3184801648 0.4601935952 1.7852629532 0.0685559583 7.7261973744 .8431034494
0.001 0.0035 0.7964 0.1991 0.0286211555 0.0067027593 1.7485610624 0.5517156932 4.1885182974 0.2735948749 1.7346639407 0.0719720181 7.7003644560 .9039853455
0.0 0.0025 0.7979999999999999 0.1995 0.0000000000 0.0000000000 1.3187058869 0.2383495321 4.2850132085 0.1016861124 1.7832349367 0.0919798844 7.3869540321 .4320155289
0.001 0.004 0.7959999999999999 0.19899999999999998 0.0305529564 0.0036004562 1.9578418338 0.3394705833 4.2304185716 0.3623210739 1.7871895689 0.1317446118 8.0060029307 .8371367252
0.001 0.0045 0.7956 0.1989 0.0293328716 0.0012285284 2.2630487683 0.0683473855 4.0470161003 0.2251210013 1.7141809738 0.1334659852 8.0535787140 .4281629004
0.001 0.005 0.7952 0.1988 0.0287228292 0.0047144170 2.5017487555 0.2348443630 4.1192763189 0.3847584277 1.7725878499 0.1103908099 8.4223357535 .7347080176
0.001 0.0055 0.7948 0.1987 0.0277569288 0.0058265347 2.5195954835 0.2384160767 4.1579808095 0.2506732381 1.7481502507 0.1472289720 8.4534834725 .6421448215
0.001 0.006 0.7944 0.1986 0.0280619500 0.0080032147 2.8641209906 0.4407530863 4.0376950647 0.1571048619 1.6833551225 0.1630674107 8.6132331278 .7689285736
0.001 0.0065 0.794 0.1985 0.0266385177 0.0053935016 3.0805125677 0.4763865829 3.9177644071 0.0910723921 1.6690576059 0.0536371076 8.6939730984 .6264895842
0.001 0.006999999999999999 0.7936 0.1984 0.0324847573 0.0058707226 3.2046030984 0.3061981650 4.0526087217 0.2779668436 1.7509894738 0.0728156787 9.0406860512 .6628514099
0.001 0.0075 0.7932 0.1983 0.0285194818 0.0093318542 3.5784083937 0.4321039900 3.9579780177 0.1405528189 1.6805158993 0.1124307929 9.2454217925 .6944194560
0.001 0.008 0.7928 0.1982 0.0269943758 0.0058176569 3.7158839704 0.3118211326 3.9189184401 0.2676779541 1.6918727919 0.1698734731 9.3536695782 .7551902167
0.001 0.0085 0.7924 0.1981 0.0271977233 0.0045922323 3.6237223516 0.4663538298 3.9459938291 0.2580461977 1.6656099778 0.1373813187 9.2625238818 .8663735785
0.0 0.003 0.7976 0.1994 0.0000000000 0.0000000000 1.6283745034 0.2144637042 4.3438688902 0.2550353395 1.8560407302 0.1413476603 7.8282841238 .6108467040
0.001 0.009000000000000001 0.792 0.198 0.0269435389 0.0018469951 3.8293780064 0.3695530111 3.8399115672 0.1475891970 1.6493858456 0.0980109149 9.3456189581 .6170001181
0.001 0.0095 0.7916 0.1979 0.0276044182 0.0023095832 4.2794501784 0.6826277778 3.7977449777 0.0655984319 1.6506026555 0.0849218453 9.7554022298 .8354576382
0.001 0.01 0.7912 0.1978 0.0280111131 0.0040847034 4.1911925313 0.5831920114 3.7332079028 0.1848887257 1.5908775686 0.0997103774 9.5432891158 .8718758179
0.0015 0.0 0.7988 0.1997 0.0457531793 0.0088169359 0.0000000000 0.0000000000 4.4369904741 0.2909247883 1.9139406022 0.1375318218 6.3966842556 .4372735460
0.0015 0.0005 0.7984 0.1996 0.0488033913 0.0052339757 0.2823408142 0.0691481997 4.5589628824 0.1874404043 1.9174896311 0.0884294279 6.8075967190 .3502520076
0.0015 0.001 0.7979999999999999 0.1995 0.0496167811 0.0047840705 0.5720712893 0.1467043006 4.2869661874 0.2420287634 1.8160888045 0.1163275657 6.7247430623 .5098447002
0.0015 0.0015 0.7976 0.1994 0.0450923001 0.0038796223 0.8340556794 0.0956216954 4.2791542718 0.1711186287 1.8089907466 0.0372018061 6.9672929979 .3078217525
0.0015 0.002 0.7972 0.1993 0.0473291222 0.0053162821 1.0910206772 0.1404195466 4.3483962504 0.3671037918 1.7648813871 0.1204273033 7.2516274369 .6332669238
0.0015 0.0025 0.7968 0.1992 0.0447872789 0.0069733654 1.2261259854 0.1836180009 4.1920691681 0.1526508945 1.7822209284 0.1232333386 7.2452033608 .4664755994
0.0015 0.003 0.7964 0.1991 0.0452448107 0.0062922816 1.4648259725 0.2592114012 4.3548765894 0.1226498186 1.8717578583 0.1209306785 7.7367052309 .5090841799
0.0 0.0035 0.7972 0.1993 0.0000000000 0.0000000000 1.8118611758 0.2741884761 4.2154161429 0.3706900673 1.8099033541 0.1688832517 7.8371806728 .8137617951
0.0015 0.0035 0.7959999999999999 0.19899999999999998 0.0479900014 0.0051181389 1.8015435362 0.2276103607 4.2677914856 0.3128604240 1.8073683334 0.0687745827 7.9246933566 .6143635063
0.0015 0.004 0.7956 0.1989 0.0433130098 0.0061055055 2.0594845269 0.2108307037 4.1819491866 0.2340488479 1.7762382796 0.1102532451 8.0609850029 .5612383022
0.0015 0.0045 0.7952 0.1988 0.0464140586 0.0072652267 2.3288585779 0.4161239840 4.0979710948 0.3048193443 1.7606225523 0.1125075872 8.2338662836 .8407161422
0.0015 0.005 0.7948 0.1987 0.0436688678 0.0077392346 2.3690137159 0.5270600879 4.2175466653 0.2159326482 1.7243210564 0.0790067975 8.3545503054 .8297387682
0.0015 0.0055 0.7944 0.1986 0.0450923001 0.0043208346 2.5766213566 0.4933679321 4.1610878213 0.2048420024 1.7205692258 0.0843240397 8.5033707038 .7868548088
0.0015 0.006 0.794 0.1985 0.0408728402 0.0060527902 2.9314645033 0.3776474743 3.9307250851 0.2910893255 1.6999848580 0.0706582613 8.6030472866 .7454478513
0.0015 0.0065 0.7936 0.1984 0.0447364420 0.0053123917 2.9468015352 0.2568072518 3.9821239384 0.1550267202 1.6674351927 0.0383257567 8.6410971083 .4554721204
0.0015 0.006999999999999999 0.7932 0.1983 0.0420420881 0.0027015382 3.1903814871 0.3764839558 3.9518527657 0.1034815351 1.6712884241 0.0707036487 8.8555647650 .5533706778
0.0015 0.0075 0.7928 0.1982 0.0409745139 0.0076451615 3.3615985339 0.3949842827 3.9774190347 0.1853838481 1.6525292712 0.1304766640 9.0325213537 .7184899563
0.0015 0.008 0.7924 0.1981 0.0470749378 0.0075772515 3.5895625987 0.4093874362 3.8905114745 0.0661606399 1.6326547092 0.1194041988 9.1598037202 .6025295264
0.0 0.004 0.7968 0.1992 0.0000000000 0.0000000000 2.1788345205 0.4106160419 4.1501688939 0.1715684302 1.7987492632 0.1342102668 8.1277526776 .7163947389
0.0015 0.0085 0.792 0.198 0.0418895775 0.0065451354 3.8205940699 0.6945421937 3.9153675694 0.1786324432 1.6115633372 0.0790838042 9.3894145540 .9588035765
0.0015 0.009000000000000001 0.7916 0.1979 0.0401102872 0.0087368445 3.9084334344 0.5965418327 3.8393789365 0.0644143016 1.5960490108 0.0843859604 9.3839716689 .7540789392
0.0015 0.0095 0.7912 0.1978 0.0444822577 0.0151865299 4.2405498885 0.7996738494 3.9029395220 0.3464726483 1.6530362753 0.0630501175 9.8410079435 1.2243831451
0.0015 0.01 0.7908 0.1977 0.0383309969 0.0069659493 4.0863430042 0.2866524893 3.8053793497 0.2614882973 1.5643105520 0.1299650087 9.4943639028 .6850717446
0.002 0.0 0.7984 0.1996 0.0614109340 0.0058371703 0.0000000000 0.0000000000 4.4679718209 0.3411790869 1.8293723128 0.1297318863 6.3587550677 .4767481435
0.002 0.0005 0.7979999999999999 0.1995 0.0673080105 0.0095994219 0.3039520864 0.0939704535 4.5286917098 0.2338626460 1.8988318790 0.1533150990 6.7987836857 .4907476204
0.002 0.001 0.7976 0.1994 0.0633427349 0.0068838448 0.5840620597 0.1725015926 4.4127557817 0.2137136004 1.8438726310 0.0632708657 6.9040332073 .4563699035
0.002 0.0015 0.7972 0.1993 0.0611567497 0.0067181644 0.7869291632 0.1082748166 4.4536795664 0.2314544027 1.8298793169 0.1758506689 7.1316447962 .5222980526
0.002 0.002 0.7968 0.1992 0.0625293451 0.0080057976 1.1486042606 0.0767262162 4.3091591292 0.2859887436 1.8473202591 0.0913431794 7.3676129940 .4620639368
0.002 0.0025 0.7964 0.1991 0.0587674170 0.0071055319 1.3376680354 0.0933785849 4.1506127528 0.2412178361 1.7355765482 0.1231615625 7.2826247534 .4648635154
0.0 0.0045 0.7964 0.1991 0.0000000000 0.0000000000 2.2916314186 0.1590168753 4.1953537235 0.3136988774 1.7745144656 0.1101644266 8.2614996077 .5828801793
0.002 0.003 0.7959999999999999 0.19899999999999998 0.0643594722 0.0128624303 1.5979792948 0.2224057995 4.3270910262 0.3274445763 1.8160888045 0.0623363592 7.8055185977 .6250491653
0.002 0.0035 0.7956 0.1989 0.0575981691 0.0100836561 1.7926201722 0.2932657187 4.1834583067 0.2584160632 1.7832349367 0.1211158911 7.8169115847 .6828813291
0.002 0.004 0.7952 0.1988 0.0584623958 0.0072252762 2.1515067182 0.1963452976 4.1508790681 0.0680536203 1.7437900151 0.1618893334 8.1046381972 .4335135275
0.002 0.0045 0.7948 0.1987 0.0621734870 0.0075512855 2.2076960260 0.2939950422 4.1886958410 0.2802140984 1.7477446474 0.0624036208 8.2063100014 .6441640469
0.002 0.005 0.7944 0.1986 0.0587165801 0.0061088908 2.5172252149 0.2823790596 4.1063156409 0.2303545088 1.7397339821 0.1673458981 8.4219914180 .6861883573
0.002 0.0055 0.794 0.1985 0.0598858280 0.0078136776 2.6268152791 0.2626498514 4.0299719210 0.1498341211 1.6924811969 0.0794879004 8.4091542250 .4997855505
0.002 0.006 0.7936 0.1984 0.0560222262 0.0075990487 2.7744690679 0.4201555616 4.0371624341 0.1823706585 1.7089081308 0.1471110388 8.5765618590 .7572363076
0.002 0.0065 0.7932 0.1983 0.0564289212 0.0069555534 3.1212254160 0.4032407097 3.9962386494 0.0894784187 1.6856873415 0.0950692101 8.8595803281 .5947438919
0.002 0.006999999999999999 0.7928 0.1982 0.0576998428 0.0067672252 3.0246021152 0.2760885434 3.9606411707 0.1873815358 1.6766626679 0.1438820204 8.7196057966 .6141193248
0.002 0.0075 0.7924 0.1981 0.0583607221 0.0122667577 3.5562394113 0.3898643976 3.9925102352 0.1289019861 1.6486760398 0.0837239307 9.2557864084 .6147570721
