# Supplementary material for: Multipressure Sampling for Improving the Performance of MOF-based Electronic Noses
Source: ACS Sens. 2024 Jul 12;9(7):3531–9. doi: 10.1021/acssensors.4c00199 (PMC11287752; doi:10.1021/acssensors.4c00199)
Supplement: Supplementary file 2 — se4c00199_si_002.zip [file se4c00199_si_002.zip › Multiplex_Adsorption_Data/Methane_1bar/OFEREX.csv]

methane_comp CO2_comp N2_comp O2_comp methane_mass methane_error CO2_mass CO2_error N2_mass N2_error O2_mass O2_error total_mass total_error
0.0 0.0 0.8 0.2 0.0000000000 0.0000000000 0.0000000000 0.0000000000 14.2040243157 0.2230792667 4.0095890483 0.1540032403 18.2136133640 .3770825070
0.0 0.0005 0.7996 0.1999 0.0000000000 0.0000000000 4.6915988684 1.6225742782 14.2285121447 0.7568171151 4.0687501659 0.0931814627 22.9888611790 2.4725728560
0.0 0.005 0.7959999999999999 0.19899999999999998 0.0000000000 0.0000000000 34.9208256458 3.7125633580 13.5482705957 0.5247758687 4.1566254661 0.0982889598 52.6257217076 4.3356281865
0.002 0.008 0.792 0.198 0.0965506804 0.0104892990 48.5099205980 3.7347396983 13.0496290525 0.4245070845 4.1345947570 0.1904361667 65.7906950879 4.3601722485
0.002 0.0085 0.7916 0.1979 0.0944409612 0.0181951051 45.2750863231 6.6580008030 12.9375918174 0.2867359656 4.1133066561 0.1569198990 62.4204257578 7.1198517727
0.002 0.009000000000000001 0.7912 0.1978 0.1010183211 0.0205933105 52.9636039405 4.1130710425 12.7796128148 0.4050465599 4.1756857424 0.1406510243 70.0199208188 4.6793619372
0.002 0.0095 0.7908 0.1977 0.0919589385 0.0132596702 51.7045917369 6.8566533013 12.6029970574 0.5196955046 4.0761762476 0.2505358399 68.4757239804 7.6401443160
0.002 0.01 0.7904 0.1976 0.0969229838 0.0052885141 53.7045797630 5.7301675594 12.7330209279 0.2715241028 4.1613286511 0.1331127303 70.6958523258 6.1400929066
0.0025 0.0 0.7979999999999999 0.1995 0.1067269732 0.0227345686 0.0000000000 0.0000000000 14.3123775411 0.7213050694 4.0838498654 0.1079052801 18.5029543797 .8519449181
0.0025 0.0005 0.7976 0.1994 0.1093330969 0.0216576920 4.4383668923 0.8270224743 14.2174601157 0.7542450508 4.0741959591 0.2270238994 22.8393560640 1.8299491165
0.0025 0.001 0.7972 0.1993 0.1067269732 0.0135492067 8.7851754493 2.6059765356 14.1032558161 0.5521176849 3.9774093609 0.2059083424 26.9725675995 3.3775517696
0.0025 0.0015 0.7968 0.1992 0.1100777037 0.0080273385 12.6418576009 3.5169033619 14.1517980611 0.6477230748 4.0011728224 0.2309043087 30.9049061881 4.4035580839
0.0025 0.002 0.7964 0.1991 0.1032521415 0.0210401748 16.5839715079 2.8592339063 14.0265417326 0.7065021154 4.0868202980 0.1885698422 34.8005856800 3.7753460387
0.0 0.0055 0.7956 0.1989 0.0000000000 0.0000000000 37.6937838568 6.9595906795 13.0754171201 0.4289662455 4.1239507066 0.1982082278 54.8931516835 7.5867651528
0.0025 0.0025 0.7959999999999999 0.19899999999999998 0.1084643890 0.0031785399 19.5216666496 4.1588521011 13.7316042531 0.7301779070 4.1125640480 0.1290648348 37.4742993397 5.0212733828
0.0025 0.003 0.7956 0.1989 0.1077197822 0.0210401748 21.6081075277 2.7319886386 13.7671441110 0.4940857653 4.1145443364 0.1044543500 39.5975157573 3.3515689287
0.0025 0.0035 0.7952 0.1988 0.1119392207 0.0088660683 25.3027756731 4.3624652531 13.4494524542 0.8914046462 4.1432585190 0.0730730465 43.0074258670 5.3358090141
0.0025 0.004 0.7948 0.1987 0.1115669173 0.0093331972 28.2319616758 3.3287733595 13.7231527015 0.5365739243 4.0977118845 0.0939907153 46.1643931791 3.9686711963
0.0025 0.0045 0.7944 0.1986 0.1058582653 0.0096000067 30.7455613307 5.1502504992 13.5413359893 0.4702591897 4.0944939158 0.1443489700 48.4872495011 5.7744586656
0.0025 0.005 0.794 0.1985 0.1161586592 0.0153885403 32.6131471542 3.0810416833 13.4301655800 0.7883927214 4.1474666320 0.2087537772 50.3069380254 4.0935767222
0.0025 0.0055 0.7936 0.1984 0.1135525354 0.0100514256 36.3476380701 4.7702026089 13.5001617636 0.2146623702 4.1650416920 0.1843596969 54.1263940611 5.1792761016
0.0025 0.006 0.7932 0.1983 0.1141730411 0.0231640671 38.0327879538 2.5330785158 13.6759106952 0.6206112571 4.0927611634 0.1793186460 55.9156328535 3.3561724860
0.0025 0.0065 0.7928 0.1982 0.1149176479 0.0187125413 41.1307952739 3.1918121089 13.3244128321 0.6771282874 4.0977118845 0.1726687760 58.6678376384 4.0603217136
0.0025 0.006999999999999999 0.7924 0.1981 0.1217432101 0.0188274137 40.7104438083 4.2317953167 13.2164930196 0.3124922048 4.1863297929 0.1295784466 58.2350098309 4.6926933818
0.0 0.006 0.7952 0.1988 0.0000000000 0.0000000000 35.3598972172 6.4204271905 13.1772691520 0.6107256860 4.1623187954 0.1929701938 52.6994851646 7.2241230703
0.0025 0.0075 0.792 0.198 0.1157863558 0.0134029222 45.4214435136 3.1563501692 12.9774658044 0.4991874370 4.1405356224 0.2748457392 62.6552312962 3.9437862676
0.0025 0.008 0.7916 0.1979 0.1146694456 0.0187946647 44.7556884797 5.7618806992 13.1031555458 0.3858299976 4.1977164515 0.2517508631 62.1712299226 6.4182562246
0.0025 0.0085 0.7912 0.1978 0.1142971422 0.0143743186 45.6872690153 8.1658077319 13.1794362165 0.7403557611 4.0514226419 0.2621199969 63.0324250159 9.1826578085
0.0025 0.009000000000000001 0.7908 0.1977 0.1165309626 0.0111387247 46.2553391337 6.3967660282 12.9488605529 0.3252549423 4.1298915719 0.1267461964 63.4506222211 6.8599058916
0.0025 0.0095 0.7904 0.1976 0.1104500071 0.0085260277 52.6926729554 3.7912974814 12.6703927636 0.4409933145 4.1739529900 0.0718895169 69.6474687161 4.3127063405
0.0025 0.01 0.79 0.1975 0.1170273671 0.0170267476 53.2889934151 3.0292866722 12.9746486205 0.4925020145 4.1296440359 0.1458119752 70.5103134386 3.6846274095
0.003 0.0 0.7976 0.1994 0.1202539965 0.0175400169 0.0000000000 0.0000000000 14.1851708545 0.4601420490 4.1365750455 0.2487332167 18.4419998965 .7264152826
0.003 0.0005 0.7972 0.1993 0.1298097837 0.0226721593 4.8440826389 0.8999038816 14.2376138156 0.3982095281 3.9930041325 0.1661658496 23.2045103707 1.4869514186
0.003 0.001 0.7968 0.1992 0.1278241656 0.0190162460 8.7371839054 2.8365690787 13.9988033069 0.4577968781 3.9811224018 0.2412256337 26.8449337797 3.5546078365
0.003 0.0015 0.7964 0.1991 0.1262108508 0.0142710906 12.1915539660 4.1618741520 13.9162381491 0.2604793509 4.0855826178 0.1511065201 30.3195855837 4.5877311136
0.0 0.0065 0.7948 0.1987 0.0000000000 0.0000000000 40.4646998745 7.2187570973 13.1484471940 1.0909575263 4.1883100813 0.1577641885 57.8014571498 8.4674788121
0.003 0.002 0.7959999999999999 0.19899999999999998 0.1306784916 0.0134488071 13.1112217071 2.3102507838 13.8380071204 0.7855869183 4.0526603222 0.1396910691 31.1325676413 3.2489775783
0.003 0.0025 0.7956 0.1989 0.1330364131 0.0188633720 16.8290347105 1.5609617272 13.8386572397 0.4399459060 4.0259264281 0.1229075725 34.8266547914 2.1426785777
0.003 0.003 0.7952 0.1988 0.1310507950 0.0124942169 22.4304307188 3.1308765323 13.5593226247 0.2707113775 4.1618237233 0.2734420920 40.2826278618 3.6875242187
0.003 0.0035 0.7948 0.1987 0.1337810199 0.0160393211 24.1931839500 2.5285253187 13.4899765605 0.8379979889 4.0761762476 0.2154252133 41.8931177780 3.5979878420
0.003 0.004 0.7944 0.1986 0.1342774244 0.0116839749 28.4140572500 1.8219401820 13.7205522241 0.7692442897 4.1251883868 0.2256736149 46.3940752853 2.8285420615
0.003 0.0045 0.794 0.1985 0.1412270878 0.0123004194 32.3786352839 3.8423966723 13.3952758415 0.1998714975 4.2078654298 0.1294914088 50.1230036430 4.1840599980
0.003 0.005 0.7936 0.1984 0.1362630425 0.0195529200 32.4964017674 3.0750689953 13.5140309765 0.3703877785 4.1202376657 0.1274942865 50.2669334521 3.5925039803
0.003 0.0055 0.7932 0.1983 0.1396137731 0.0155399197 36.1856240639 3.2007267786 13.3603861029 0.5753164061 4.1113263677 0.1234745979 53.7969503076 3.9150577023
0.003 0.006 0.7928 0.1982 0.1322918063 0.0149622945 38.8438790815 3.0959703654 13.1651335907 0.5288692405 4.1264260671 0.1081027115 56.2677305456 3.7479046119
0.003 0.0065 0.7924 0.1981 0.1358907391 0.0160277945 40.9061540048 6.2789557187 13.1165913458 0.5034582918 4.1521698170 0.2965866257 58.3108059067 7.0950284307
0.0 0.006999999999999999 0.7944 0.1986 0.0000000000 0.0000000000 40.1964918138 7.4948807139 13.2947240483 0.4436132962 4.1761808146 0.1138708910 57.6673966767 8.0523649011
0.003 0.006999999999999999 0.792 0.198 0.1383727617 0.0132038005 42.6808200307 2.2995230184 13.4158629543 0.3040403089 4.1833593602 0.1229035841 60.4184151069 2.7396707119
0.003 0.0075 0.7916 0.1979 0.1407306832 0.0122200236 45.4922395499 4.1389110336 13.2494324001 0.5413863241 4.1608335790 0.2133031286 63.0432362122 4.9058205099
0.003 0.008 0.7912 0.1978 0.1357666380 0.0221915588 44.5970781291 4.2088970339 13.1250428974 0.3782912619 4.1655367641 0.1208584499 62.0234244286 4.7302383045
0.003 0.0085 0.7908 0.1977 0.1439573127 0.0165943215 49.3999765354 4.3712928142 12.8396405017 0.3023265474 4.1207327378 0.1670059570 66.5043070876 4.8572196401
0.003 0.009000000000000001 0.7904 0.1976 0.1372558516 0.0144810653 49.5562043271 5.0292148746 12.8413741533 0.2107367449 4.2100932543 0.0817183973 66.7449275863 5.3361510821
0.003 0.0095 0.79 0.1975 0.1381245595 0.0120474014 54.7862615102 7.5345224344 12.7804796406 0.6334999361 4.1276637474 0.1518588821 71.8325294577 8.3319286540
0.003 0.01 0.7896 0.1974 0.1389932674 0.0068873333 53.7583575213 6.2426909580 12.8015001664 0.6878408855 4.1368225815 0.2068584049 70.8356735366 7.1442775817
0.0035 0.0 0.7972 0.1993 0.1454465262 0.0174907767 0.0000000000 0.0000000000 13.9342247845 0.7852635663 4.0340951179 0.1798045757 18.1137664286 .9825589187
0.0035 0.0005 0.7968 0.1992 0.1459429308 0.0114657626 4.4727438138 1.9114493435 14.0690161969 0.6499005865 4.0776614639 0.1418845930 22.7653644054 2.7147002856
0.0035 0.001 0.7964 0.1991 0.1492936613 0.0121492409 6.7787204776 1.4251872925 13.9994534262 0.2932748535 4.0152823776 0.2033981351 24.9427499427 1.9340095220
0.0 0.0075 0.794 0.1985 0.0000000000 0.0000000000 44.3224031228 7.1097954609 13.1358782199 0.5302880797 4.1848445765 0.1420468790 61.6431259192 7.7821304196
0.0035 0.0015 0.7959999999999999 0.19899999999999998 0.1424680991 0.0071333866 13.1895057857 2.1747642958 14.0300090358 0.4901143014 4.0967217403 0.1540700689 31.4587046609 2.8260820527
0.0035 0.002 0.7956 0.1989 0.1594699541 0.0148714379 15.1540957936 5.2196350150 13.9138543782 0.3405323816 4.0813745048 0.1715022982 33.3087946307 5.7465411327
0.0035 0.0025 0.7952 0.1988 0.1517756840 0.0081793850 19.8545441665 6.0969748653 13.6605245372 0.2506183635 4.0756811755 0.1866756701 37.7425255632 6.5424482839
0.0035 0.003 0.7948 0.1987 0.1542577066 0.0077540866 21.9168190899 1.1509844749 13.5456701183 0.7431541334 4.0578585794 0.1944228305 39.6746054942 2.0963155254
0.0035 0.0035 0.7944 0.1986 0.1552505156 0.0086122967 24.3449869894 4.1480133837 13.5480538893 0.5866393722 4.0511751059 0.1364406530 42.0994665002 4.8797057056
0.0035 0.004 0.794 0.1985 0.1649304039 0.0142235273 26.5866345625 5.5667507167 13.4904099734 0.3634667883 4.1291489638 0.1462885740 44.3711239036 6.0907296063
0.0035 0.0045 0.7936 0.1984 0.1631929881 0.0130630811 31.4211869658 3.1301874791 13.8182868334 0.9327696141 4.1514272089 0.1958722020 49.5540939962 4.2718923763
0.0035 0.005 0.7932 0.1983 0.1535130998 0.0226204740 31.8149899178 3.4400345480 13.4147794220 0.2338406200 4.1494469204 0.1759185657 49.5327293600 3.8724142077
0.0035 0.0055 0.7928 0.1982 0.1625724824 0.0135719213 36.3517224568 7.5561554614 13.2745703484 0.0919652748 4.0647895890 0.2097692462 53.8536548766 7.8714619037
0.0035 0.006 0.7924 0.1981 0.1711354605 0.0142883470 37.6519188930 3.1849412168 13.5047125991 0.3312408962 4.2640561147 0.0723110403 55.5918230673 3.6027815003
0.0 0.008 0.7936 0.1984 0.0000000000 0.0000000000 47.9735044767 9.5563403700 13.0229741590 0.5442465053 4.1652892281 0.1799680765 65.1617678638 10.2805549518
0.0035 0.0065 0.792 0.198 0.1568638304 0.0111663437 40.0137155085 6.9733556850 13.1930887229 0.5314444598 4.0875629062 0.1837284585 57.4512309680 7.6996949470
0.0035 0.006999999999999999 0.7916 0.1979 0.1617037745 0.0264262571 43.7080432884 6.6587714359 13.3788061512 0.4241396459 4.1831118241 0.0841243923 61.4316650382 7.1934617312
0.0035 0.0075 0.7912 0.1978 0.1702667526 0.0290682894 42.8513431758 5.5852569958 13.3196452901 0.4430561134 4.1628138675 0.1572943132 60.5040690860 6.2146757118
0.0035 0.008 0.7908 0.1977 0.1603386620 0.0169178566 42.9235006744 3.4468280911 13.0784510104 0.5172677213 4.1482092401 0.1896753011 60.3104995869 4.1706889701
0.0035 0.0085 0.7904 0.1976 0.1589735496 0.0361933030 47.0701742825 4.2116645604 12.9635965915 0.3362245105 4.0984544927 0.1662115687 64.2911989163 4.7502939426
0.0035 0.009000000000000001 0.79 0.1975 0.1684052356 0.0358873351 48.8424577494 6.5141852933 13.0177732042 0.7715935355 4.1246933147 0.2161691440 66.1533295039 7.5378353079
0.0035 0.0095 0.7896 0.1974 0.1576084371 0.0324186743 52.4887939854 1.4241630377 12.8259879953 0.8185245626 4.1140492643 0.0763278545 69.5864396821 2.3514341291
0.0035 0.01 0.7892 0.1973 0.1677847299 0.0285011427 52.1671485319 2.6983116799 12.7200185409 0.4731662160 4.1737054540 0.1300579978 69.2286572567 3.3300370364
0.004 0.0 0.7968 0.1992 0.1680329322 0.0163587700 0.0000000000 0.0000000000 14.4211641794 0.9787213795 4.0395409112 0.2235698745 18.6287380228 1.2186500240
0.004 0.0005 0.7964 0.1991 0.1653027073 0.0138771481 4.5462627746 1.4420202217 14.1765025965 0.6083295543 4.0378081588 0.1598523382 22.9258762372 2.2240792623
0.0 0.0085 0.7932 0.1983 0.0000000000 0.0000000000 49.6310847501 10.3487978073 13.0117054236 0.5613535390 4.1734579179 0.1698248896 66.8162480916 11.0799762359
0.004 0.001 0.7959999999999999 0.19899999999999998 0.1680329322 0.0197691194 8.1697945182 1.5131009794 13.7948825367 0.4686005293 4.0514226419 0.1969155166 26.1841326290 2.1983861447
0.004 0.0015 0.7956 0.1989 0.1820563601 0.0175610775 13.8076096412 6.4431844410 14.2447651285 0.3610477753 4.0571159712 0.1410998951 32.2915471010 6.9628931889
0.004 0.002 0.7952 0.1988 0.1749825956 0.0175505503 15.4842503860 4.8853652240 13.8039842076 0.4055304424 4.0194904906 0.1242680314 33.4827076798 5.4327142481
0.004 0.0025 0.7948 0.1987 0.1813117533 0.0253409527 19.6397734986 4.5825586241 13.8358400559 0.7318153420 4.1244457787 0.1514839771 37.7813710865 5.4911988959
0.004 0.003 0.7944 0.1986 0.1866481019 0.0416462393 22.8385290243 3.5803900763 13.6158830084 0.3880205099 4.1150394085 0.0686242099 40.7560995431 4.0786810354
0.004 0.0035 0.794 0.1985 0.1926049563 0.0221943346 25.7452509001 4.9769345642 13.6882629629 0.2580390602 4.1828642881 0.1257970350 43.8089831074 5.3829649940
0.004 0.004 0.7936 0.1984 0.1732451797 0.0254380077 26.3126402873 4.2136121299 13.6776443468 0.5097687505 4.1157820167 0.1543847282 44.2793118305 4.9032036163
0.004 0.0045 0.7932 0.1983 0.1809394499 0.0245532137 31.0940956634 3.5305848918 13.3343813288 0.5217913344 4.1328620046 0.0886635317 48.7422784467 4.1655929716
0.004 0.005 0.7928 0.1982 0.1835455736 0.0222746839 34.4647357964 4.6308025102 13.3436997062 0.4248618257 4.1514272089 0.1235638903 52.1434082851 5.2015029101
0.004 0.0055 0.7924 0.1981 0.1828009669 0.0119704532 35.0518663861 1.3785882511 13.3025254805 0.3733544620 4.1746955982 0.1007566017 52.7118884317 1.8646697680
0.0 0.009000000000000001 0.7928 0.1982 0.0000000000 0.0000000000 49.1024970366 7.5209727898 13.0520128234 0.6305381697 4.1289014277 0.0905318924 66.2834112877 8.2420428519
0.004 0.006 0.792 0.198 0.1851588884 0.0170628902 36.8653340857 1.9319808754 13.2117254777 0.3640059480 4.1534074973 0.1506630604 54.4156259491 2.4637127740
0.004 0.0065 0.7916 0.1979 0.1867722031 0.0227751782 42.0184686524 2.9375369035 13.2620013742 0.5434652150 4.1905379058 0.1178895506 59.6577801355 3.6216668473
0.004 0.006999999999999999 0.7912 0.1978 0.1816840567 0.0200629736 42.8826568073 2.5816398967 13.1579822779 0.1004976019 4.1761808146 0.0803238294 60.3985039565 2.7825243016
0.004 0.0075 0.7908 0.1977 0.1839178770 0.0162491939 45.5565686406 5.7261912092 12.9852672366 0.3967643603 4.0637994448 0.1416252407 62.7895531990 6.2808300041
0.004 0.008 0.7904 0.1976 0.1834214725 0.0135401103 45.4568415317 14.8189371125 12.9618629399 0.6997069750 4.0967217403 0.2507627002 62.6988476844 15.7829468980
0.004 0.0085 0.79 0.1975 0.1872686076 0.0160738514 48.7549838007 4.2231620434 13.0465951622 0.2082430601 4.1739529900 0.0581072110 66.1628005605 4.5055861659
0.004 0.009000000000000001 0.7896 0.1974 0.1753548990 0.0244022085 48.9833690909 9.2668801006 12.8996681886 0.1613635289 4.1422683748 0.1173059766 66.2006605533 9.5699518146
0.004 0.0095 0.7892 0.1973 0.1855311918 0.0149334455 50.9074555972 5.1274467247 12.8829817918 0.2634223573 4.1056330384 0.1631816565 68.0816016192 5.5689841840
0.004 0.01 0.7888 0.1972 0.1821804612 0.0269570969 55.3594371119 10.6619533105 12.7247860828 0.4314263517 4.1120689758 0.0733909970 72.3784726317 11.1937277561
0.0045 0.0 0.7964 0.1991 0.1839178770 0.0083286561 0.0000000000 0.0000000000 14.0475622583 0.6527183908 4.0675124856 0.2543273676 18.2989926209 .9153744145
0.0 0.0095 0.7924 0.1981 0.0000000000 0.0000000000 57.1191270532 4.5512170611 12.7993331018 0.7612667828 4.1076133268 0.2490040484 74.0260734818 5.5614878923
0.0045 0.0005 0.7959999999999999 0.19899999999999998 0.1914880461 0.0213886419 4.8784595604 1.2052028690 14.0525465067 0.5883768107 4.0301345410 0.3292858572 23.1526286542 2.1442541788
0.0045 0.001 0.7956 0.1989 0.1989341140 0.0161922256 8.0676848504 2.3361146802 14.0919870807 0.4700614186 4.1432585190 0.1859363264 26.5018645641 3.0083046508
0.0045 0.0015 0.7952 0.1988 0.1902470348 0.0109490681 13.8161187802 3.2489333044 13.8410410107 0.6940414434 4.0489472813 0.1164693317 31.8963541070 4.0703931476
0.0045 0.002 0.7948 0.1987 0.2030294513 0.0243996838 15.6173333197 5.4821962888 13.9769159553 0.7075133415 4.0793942163 0.1315346141 33.8766729426 6.3456439282
0.0045 0.0025 0.7944 0.1986 0.2000510241 0.0248028461 18.3079230654 5.0404337472 13.6951975693 0.4476981149 4.1388028700 0.1791107688 36.3419745288 5.6920454770
0.0045 0.003 0.794 0.1985 0.2031535524 0.0221526603 20.7640009408 3.2417985421 13.6624748953 0.3870632008 4.0571159712 0.1648746235 38.6867453597 3.8158890267
0.0045 0.0035 0.7936 0.1984 0.1964520913 0.0410967788 24.7374284792 2.2136381647 13.5242161797 0.4360758445 4.0880579783 0.1424913527 42.5461547285 2.8333021407
0.0045 0.004 0.7932 0.1983 0.2002992264 0.0153885403 26.6594727922 4.9959720792 13.5989799052 0.4372115883 4.1754382064 0.1689465776 44.6341901302 5.6175187854
0.0045 0.0045 0.7928 0.1982 0.2081175977 0.0243895825 31.4838142287 3.4920186026 13.6241178535 0.5604590248 4.1496944565 0.1586271622 49.4657441364 4.2354943721
0.0045 0.005 0.7924 0.1981 0.2113442271 0.0163625354 32.5774087705 6.0129618189 13.3161779869 0.5237514722 4.1388028700 0.1038117942 50.2437338545 6.6568876207
0.0 0.001 0.7992 0.1998 0.0000000000 0.0000000000 7.6024051309 2.0187659489 14.3115107153 0.3760151056 4.1110788316 0.1187512793 26.0249946778 2.5135323338
0.0 0.01 0.792 0.198 0.0000000000 0.0000000000 53.8655726725 5.9362441264 12.6933636474 0.2868440402 4.1375651897 0.2005744817 70.6965015096 6.4236626483
0.0045 0.0055 0.792 0.198 0.2024089456 0.0222054346 33.2588206201 6.5861032980 13.4685226218 0.5952203147 4.1551402497 0.1880648574 51.0848924372 7.3915939047
0.0045 0.006 0.7916 0.1979 0.2159359690 0.0225440901 37.5593394609 4.5887059194 13.4533531703 0.1732914648 4.1212278099 0.0802169610 55.3498564101 4.8647584353
0.0045 0.0065 0.7912 0.1978 0.2096068113 0.0157642635 44.1355424308 6.2010029403 12.8996681886 0.6121815702 4.1442486632 0.1521378435 61.3890660939 6.9810866175
0.0045 0.006999999999999999 0.7908 0.1977 0.1949628778 0.0218840655 42.0422942415 5.5485805934 12.9681474270 0.6063841477 4.0907808750 0.0815352359 59.2961854213 6.2583840425
0.0045 0.0075 0.7904 0.1976 0.2073729909 0.0129303613 45.9364166047 2.5333759546 12.8866658015 0.3354890230 4.1536550334 0.0803024671 63.1841104305 2.9620978060
0.0045 0.008 0.79 0.1975 0.2062560807 0.0119188784 45.7567035894 4.1878163460 12.8890495725 0.6727701936 4.0531553943 0.0680683649 62.9051646369 4.9405737829
0.0045 0.0085 0.7896 0.1974 0.1990582151 0.0244501277 48.8720695530 6.5571718178 12.8298887114 0.5272079144 4.1029101417 0.0962530199 66.0039266212 7.2050828798
0.0045 0.009000000000000001 0.7892 0.1973 0.2010438332 0.0280808805 51.1178015128 2.7366178364 12.9913350172 0.5251265485 4.0826121851 0.1629727469 68.3927925483 3.4527980123
0.0045 0.0095 0.7888 0.1972 0.2041463615 0.0181034586 52.6855252786 7.8157417586 12.9540615077 0.5060317896 4.1885576174 0.1572849637 70.0322907652 8.4971619705
0.0045 0.01 0.7884 0.1971 0.2071247887 0.0237601007 53.5064870075 5.4410202531 12.5364681771 0.2162856317 4.1467240238 0.0602403292 70.3968039971 5.7413063147
0.0005 0.0 0.7996 0.1999 0.0181187652 0.0052299462 0.0000000000 0.0000000000 14.4046944892 0.5177631863 4.0630568366 0.3402892497 18.4858700910 .8632823822
0.005 0.0 0.7959999999999999 0.19899999999999998 0.2004233275 0.0162946251 0.0000000000 0.0000000000 14.2733703800 1.0281372580 4.0529078583 0.1919680025 18.5267015658 1.2363998856
0.005 0.0005 0.7956 0.1989 0.2151913622 0.0116258322 4.3811854784 0.9993809817 13.9426763361 0.3722015147 4.0355803343 0.1552238592 22.5746335110 1.5384321878
0.005 0.001 0.7952 0.1988 0.2086140022 0.0113034265 9.1997407004 2.2997132433 14.1726018804 0.7408090289 4.1180098412 0.1034499353 27.6989664242 3.1552756340
0.005 0.0015 0.7948 0.1987 0.2149431599 0.0108359548 11.6462883401 1.8647319105 14.1171250290 0.8979593633 4.1039002860 0.0776395570 30.0822568150 2.8511667856
0.005 0.002 0.7944 0.1986 0.2274773742 0.0181476425 17.7418951404 3.2536856782 13.7673608174 0.7095791232 4.1360799733 0.1272287172 35.8728133053 4.1086411611
0.005 0.0025 0.794 0.1985 0.2078693954 0.0125335999 19.2480127400 5.7694190787 13.9762658360 0.4066960625 4.0338475819 0.1023183636 37.4659955533 6.2909671047
0.005 0.003 0.7936 0.1984 0.2144467554 0.0198344515 20.3552219041 2.4377079251 13.6735269243 0.5500957409 4.0239461396 0.1595438538 38.2671417234 3.1671819713
0.005 0.0035 0.7932 0.1983 0.2159359690 0.0177078008 22.6615389335 2.3587131883 13.4925770379 0.3372292179 4.0732058149 0.1294213577 40.4432577553 2.8430715647
0.005 0.004 0.7928 0.1982 0.2216446210 0.0238764901 26.8864966202 5.0067963960 13.5679908827 0.1589095267 4.1199901297 0.1036984057 44.7961222536 5.2932808185
0.005 0.0045 0.7924 0.1981 0.2272291720 0.0255588081 30.4981155692 5.7938006469 13.2329627098 0.6518613609 4.0598388678 0.3256031744 48.0181463188 6.7968239903
0.0005 0.0005 0.7992 0.1998 0.0219659003 0.0031978625 5.1037815606 1.9461958625 14.2319794479 0.5513506149 4.0613240842 0.2222956484 23.4190509930 2.7230399883
0.005 0.005 0.792 0.198 0.2209000143 0.0174802072 32.0692429906 4.7126027607 13.5868443439 0.4835256582 4.1511796728 0.1683317990 50.0281670216 5.3819404251
0.005 0.0055 0.7916 0.1979 0.2222651267 0.0245883148 36.1835818705 3.4275637199 13.3040424257 0.7138648632 4.2011819563 0.1305583168 53.9110713792 4.2965752147
0.005 0.006 0.7912 0.1978 0.2330619252 0.0189122958 36.0930446318 3.2212874085 13.3686209480 0.4297284001 4.1298915719 0.0896941701 53.8246190769 3.7596222745
0.005 0.0065 0.7908 0.1977 0.2308281048 0.0060288120 42.7134951243 4.9320905514 13.2646018517 0.1748379264 4.1860822568 0.2034583766 60.3950073376 5.3164156664
0.005 0.006999999999999999 0.7904 0.1976 0.2222651267 0.0139391593 42.5099565199 4.6368518687 13.0509292912 0.3615619683 4.1823692160 0.1224080193 59.9655201538 5.1347610156
0.005 0.0075 0.79 0.1975 0.2295870935 0.0229100235 46.9108832008 7.3810127928 13.0619813202 0.4433900834 4.1056330384 0.1057347014 64.3080846529 7.9530476011
0.005 0.008 0.7896 0.1974 0.2312004082 0.0250130749 45.8972745654 3.8210442451 12.9807164011 0.3355047003 4.1593483627 0.0610084740 63.2685397374 4.2425704943
0.005 0.0085 0.7892 0.1973 0.2314486104 0.0391026892 48.6419824350 4.3996539561 13.1150744006 0.4587343377 4.1912805140 0.1043839329 66.1797859600 5.0018749159
0.005 0.009000000000000001 0.7888 0.1972 0.2217687222 0.0124249964 52.2532610184 5.1716041354 12.6532729540 0.3760176034 4.0967217403 0.1341270875 69.2250244349 5.6941738227
0.005 0.0095 0.7884 0.1971 0.2356680489 0.0148174880 50.6617116635 6.4758878326 12.7592424085 0.5138540875 4.1469715598 0.1683143257 67.8035936807 7.1728737338
0.0005 0.001 0.7988 0.1997 0.0210971924 0.0049016020 8.1813669472 2.2407581877 13.9548118974 0.3952003241 4.0529078583 0.2888931376 26.2101838953 2.9297532514
0.005 0.01 0.7879999999999999 0.19699999999999998 0.2320691161 0.0216804357 52.7553002183 2.8807624055 12.7800462277 0.5533842676 4.1296440359 0.1407050341 69.8970595980 3.5965321429
0.0055 0.0 0.7956 0.1989 0.2303317003 0.0157251364 0.0000000000 0.0000000000 14.0783345743 0.5280509702 4.0365704785 0.3123689269 18.3452367531 .8561450335
0.0055 0.0005 0.7952 0.1988 0.2376536670 0.0155597284 4.4676383304 0.8118539847 13.9587126135 0.4922540335 3.9620621254 0.1432581647 22.6260667363 1.4629259113
0.0055 0.001 0.7948 0.1987 0.2341788353 0.0315578222 9.9713494232 1.6725404272 14.2573341026 0.9929814014 4.0031531108 0.2735496313 28.4660154719 2.9706292821
0.0055 0.0015 0.7944 0.1986 0.2370331614 0.0135492067 11.9621475791 1.6907694699 13.7792796722 1.0181726068 4.0204806348 0.1281424140 29.9989410475 2.8506336974
0.0055 0.002 0.794 0.1985 0.2441069259 0.0172067013 17.0199797893 2.2710122629 14.0549302776 0.4647847693 4.0999397091 0.1301634879 35.4189567019 2.8831672214
0.0055 0.0025 0.7936 0.1984 0.2422454089 0.0162491939 19.4791209547 4.7873003344 13.4579040057 0.5258936491 4.0400359833 0.1667107103 37.2193063526 5.4961538877
0.0055 0.003 0.7932 0.1983 0.2392669817 0.0213742359 23.5325343995 5.2636238613 13.6132825309 0.4989209419 4.0974643485 0.2294999684 41.4825482606 6.0134190075
0.0055 0.0035 0.7928 0.1982 0.2410043976 0.0178567686 23.7459436052 6.1529456856 13.5450199989 0.3200436612 4.1011773893 0.0794062336 41.6331453910 6.5702523490
0.0055 0.004 0.7924 0.1981 0.2510565892 0.0082169570 26.6581113299 3.7688182715 13.3525846707 0.3803859386 4.0259264281 0.1193462696 44.2876790179 4.2767674367
0.0005 0.0015 0.7984 0.1996 0.0225864060 0.0048128204 10.4403731638 4.2328868127 14.0159231165 0.9400391127 4.0957315961 0.1557582159 28.5746142824 5.3334969617
0.0055 0.0045 0.792 0.198 0.2469612519 0.0212064107 30.5389594363 3.8417773390 13.2667689162 0.3695845767 4.0685026298 0.0844732888 48.1211922342 4.3170416152
0.0055 0.005 0.7916 0.1979 0.2450997349 0.0251530677 34.6277708993 7.6915280405 13.2734868161 0.5364916479 4.1449912714 0.2139433389 52.2913487217 8.4671160950
0.0055 0.0055 0.7912 0.1978 0.2546555221 0.0115514091 34.3759003855 3.1223746565 13.5955126020 0.5079122134 4.1333570767 0.2208299116 52.3594255863 3.8626681906
0.0055 0.006 0.7908 0.1977 0.2563929379 0.0127625208 39.1597383204 3.8442891513 13.3699211867 0.6949778241 4.1519222810 0.2204299899 56.9379747260 4.7724594861
0.0055 0.0065 0.7904 0.1976 0.2616051854 0.0200967213 40.0280108620 3.7995680449 13.1532147360 0.2209360261 4.1672695165 0.1794320562 57.6101002999 4.2200328485
0.0055 0.006999999999999999 0.79 0.1975 0.2547796232 0.0171887907 41.2475406607 5.5163349335 13.0827851395 0.3081910125 4.0932562355 0.1255903403 58.6783616589 5.9673050770
0.0055 0.0075 0.7896 0.1974 0.2576339492 0.0177841728 46.2168778255 8.1867607711 13.1620997004 0.4498099329 4.1303866440 0.2004057786 63.7669981191 8.8547606554
0.0055 0.008 0.7892 0.1973 0.2529181062 0.0359302246 49.2059681666 9.3583985807 12.8331393082 0.3298793260 4.2061326774 0.1562389863 66.4981582584 9.8804471176
0.0055 0.0085 0.7888 0.1972 0.2505601847 0.0349374993 46.9027144273 3.1597881375 12.8981512434 0.1919750086 4.1739529900 0.1917060887 64.2253788454 3.5784067341
0.0055 0.009000000000000001 0.7884 0.1971 0.2653282194 0.0117627973 49.8264545811 9.8499305107 12.9752987399 0.4740079003 4.1405356224 0.1551685848 67.2076171628 10.4908697931
0.0005 0.002 0.7979999999999999 0.1995 0.0213453946 0.0060593895 16.7772991455 3.8098609327 13.6780777597 0.9512219501 4.0548881467 0.2170167118 34.5316104465 4.9841589841
0.0055 0.0095 0.7879999999999999 0.19699999999999998 0.2493191734 0.0208460351 49.0419119671 3.5618512751 12.8441913372 0.3219531533 4.0469669929 0.1077780064 66.1823894706 4.0124284699
0.0055 0.01 0.7876 0.1969 0.2522976006 0.0203858538 54.1283348842 3.4530538068 12.9042190240 0.2098121371 4.0999397091 0.1403474870 71.3847912179 3.8235992847
0.006 0.0 0.7952 0.1988 0.2539109153 0.0181442475 0.0000000000 0.0000000000 14.3604863732 0.5016604090 4.0204806348 0.2779229198 18.6348779233 .7977275763
0.006 0.0005 0.7948 0.1987 0.2518011960 0.0315168012 4.2763528862 1.7112128897 14.1370620225 0.6728425061 4.0076087599 0.2523022719 22.6728248646 2.6678744689
0.006 0.001 0.7944 0.1986 0.2469612519 0.0232437146 8.9046437606 0.9554240098 13.7409226304 0.4418189095 4.0561258270 0.1211602395 26.9486534699 1.5416468734
0.006 0.0015 0.794 0.1985 0.2686789499 0.0197940332 12.6333484619 3.7532643432 13.8345398172 0.3885347838 4.0551356828 0.2389593655 30.7917029118 4.4005525257
0.006 0.002 0.7936 0.1984 0.2691753545 0.0270232886 16.4692683144 3.1343603311 13.8377904139 0.4759221008 4.0875629062 0.1970026248 34.6637969890 3.8343083453
0.006 0.0025 0.7932 0.1983 0.2685548488 0.0299431112 18.9495121445 2.2900764098 13.5552052021 0.8351962201 4.1529124252 0.2049718130 36.9261846206 3.3601875541
0.006 0.003 0.7928 0.1982 0.2751322088 0.0323863535 22.4692323925 3.4740377504 13.5835937472 0.1744270209 4.0457293126 0.1206737642 40.3736876611 3.8015248890
0.006 0.0035 0.7924 0.1981 0.2678102420 0.0404089750 24.9181625912 4.5319803941 13.6470887373 0.6155439830 4.0808794327 0.1469905706 42.9139410032 5.3349239227
0.0005 0.0025 0.7976 0.1994 0.0217176980 0.0046434392 19.3150647551 3.3698429138 13.9268567652 0.6612741863 4.1031576778 0.0719201945 37.3667968961 4.1076807338
0.006 0.004 0.792 0.198 0.2684307477 0.0124744788 26.2299314564 7.3693545084 13.5476204764 0.8180045928 4.1880625453 0.0392139618 44.2340452258 8.2390475418
0.006 0.0045 0.7916 0.1979 0.2750081076 0.0159198100 29.9739526080 3.1658962296 13.4028605672 0.5833496149 4.1192475215 0.1058968393 47.7710688043 3.8710624938
0.006 0.005 0.7912 0.1978 0.2704163658 0.0056816095 31.6699941896 4.9286308523 13.5402524570 0.6784104036 4.1189999854 0.2070739355 49.5996629978 5.8197968009
0.006 0.0055 0.7908 0.1977 0.2769937257 0.0259914111 34.0328119018 9.9270088906 13.2687192742 0.3808498578 4.1444961993 0.2186381051 51.7230211010 10.5524882646
0.006 0.006 0.7904 0.1976 0.2717814782 0.0389764493 35.7761642961 3.9057029639 13.3248462450 0.6229646737 4.1056330384 0.1668870398 53.4784250577 4.7345311267
0.006 0.0065 0.79 0.1975 0.2829505801 0.0077302156 37.6825517934 2.1728619539 13.0485455202 0.3961773257 4.0336000458 0.2520155343 55.0476479395 2.8287850295
0.006 0.006999999999999999 0.7896 0.1974 0.2851844004 0.0200660439 41.9783055164 3.0233372711 13.2067412293 0.3275827493 4.1293964998 0.2733345103 59.5996276459 3.6443205746
0.006 0.0075 0.7892 0.1973 0.2727742873 0.0202646166 44.5361526940 8.0826340964 13.0251412236 0.3418938328 4.1373176536 0.1490849480 61.9713858585 8.5938774938
0.006 0.008 0.7888 0.1972 0.2831987823 0.0124249964 46.3581295326 3.9240983717 12.8106018373 0.4392506652 4.0732058149 0.2254182450 63.5251359671 4.6011922783
0.006 0.0085 0.7884 0.1971 0.2951124910 0.0296661412 48.2403510751 5.6133062437 12.9432261852 0.5585742343 4.1088510071 0.1248858045 65.5875407584 6.3264324237
0.0005 0.003 0.7972 0.1993 0.0235792150 0.0061301437 22.8552069367 4.1204061360 13.8837321815 0.5092898518 4.1491993844 0.1790943471 40.9117177176 4.8149204786
0.006 0.009000000000000001 0.7879999999999999 0.19699999999999998 0.2809649620 0.0141148330 54.2338482076 3.5157083394 12.8340061340 0.4616236032 4.0905333389 0.1598784017 71.4393526425 4.1513251773
0.006 0.0095 0.7876 0.1969 0.2725260850 0.0218981361 52.6848445475 5.5955627552 12.8129856082 0.4544792568 4.0895431947 0.2725613665 69.8598994354 6.3445015146
0.006 0.01 0.7872 0.1968 0.2707886692 0.0167899246 53.3778288261 7.7195665197 12.6060309478 0.5284979412 4.1296440359 0.2897360640 70.3842924790 8.5545904495
0.0065 0.0 0.7948 0.1987 0.2807167597 0.0104304030 0.0000000000 0.0000000000 14.3368653701 0.4330131105 4.0977118845 0.3023079129 18.7152940143 .7457514264
0.0065 0.0005 0.7944 0.1986 0.2706645680 0.0284232233 4.8604201858 1.4963594170 14.0315259809 0.3842087422 4.0484522092 0.2158196456 23.2110629439 2.1248110281
0.0065 0.001 0.794 0.1985 0.2840674902 0.0229019552 9.4999431236 2.7386933888 13.8882830170 0.6679771675 4.0526603222 0.1761065523 27.7249539530 3.6056790638
0.0065 0.0015 0.7936 0.1984 0.2803444563 0.0271370330 12.4818857880 1.5264757465 13.5595393312 0.5614703134 4.0326099016 0.1599734205 30.3543794771 2.2750565134
0.0065 0.002 0.7932 0.1983 0.2882869287 0.0360072969 16.4808407434 5.1954054535 13.9405092716 0.2923349941 4.1046428941 0.1130847012 34.8142798378 5.6368324457
0.0065 0.0025 0.7928 0.1982 0.2800962540 0.0176310980 19.6445386165 4.5937990463 13.6962811016 0.4662092661 4.0806318966 0.2071922635 37.7015478687 5.2848316739
0.0065 0.003 0.7924 0.1981 0.2894038389 0.0148008485 21.8273029478 3.4949291181 13.5200987571 0.5072419892 4.0279067165 0.2891178757 39.6647122603 4.3060898315
0.0005 0.0035 0.7968 0.1992 0.0241997207 0.0084898236 22.7340367976 2.5592326994 13.5400357506 0.4813877120 4.2167767279 0.1589867652 40.5150489968 3.2080970002
0.0065 0.0035 0.792 0.198 0.2884110299 0.0283689867 26.9780549556 2.0654694642 13.3751221415 0.2819549968 4.1625663314 0.1644012170 44.8041544584 2.5401946647
0.0065 0.004 0.7916 0.1979 0.2843156925 0.0182795533 28.5998968453 3.9477854273 13.8143861173 0.2364250494 4.1942509467 0.1627981998 46.8928496018 4.3652882298
0.0065 0.0045 0.7912 0.1978 0.3078949075 0.0144810653 27.9678380019 4.1658625453 13.6551068759 0.7709909975 4.1598434348 0.2172232918 46.0906832201 5.1685578999
0.0065 0.005 0.7908 0.1977 0.2942437830 0.0216007280 33.8517374242 2.8558277678 13.0704328718 0.4490697302 4.0303820771 0.1927897516 51.2467961561 3.5192879776
0.0065 0.0055 0.7904 0.1976 0.3052887838 0.0233230900 34.5634418086 5.5962294566 13.1404290554 0.4575444569 4.0685026298 0.1366022296 52.0776622776 6.2136992331
0.0065 0.006 0.79 0.1975 0.2958570977 0.0408698019 38.0889482711 7.1512303790 13.1917884842 0.3964351784 4.1506846007 0.1083359871 55.7272784537 7.6968713464
0.0065 0.0065 0.7896 0.1974 0.2908930525 0.0225632103 38.4602870962 2.8846896603 13.3593025706 0.3603707737 4.1935083385 0.0466630089 56.3039910578 3.3142866532
0.0065 0.006999999999999999 0.7892 0.1973 0.3056610871 0.0249761043 44.2100824883 7.4301435175 13.2056576970 0.4621888846 4.1160295527 0.1941579165 61.8374308251 8.1114664229
0.0065 0.0075 0.7888 0.1972 0.3059092894 0.0356755680 45.5477191360 6.7217773912 13.0749837072 0.5018221453 4.1699924131 0.1961660389 63.0986045457 7.4554411434
0.0065 0.008 0.7884 0.1971 0.3067779973 0.0243643109 45.5752887463 6.0835170983 12.9369416981 0.4748920015 4.0652846611 0.1572319727 62.8842931028 6.7400053834
0.0005 0.004 0.7964 0.1991 0.0238274173 0.0087612235 26.6363279342 3.1298678432 13.5281168958 0.8480212697 4.0590962597 0.1218581567 44.2473685070 4.1085084931
0.0065 0.0085 0.7879999999999999 0.19699999999999998 0.2951124910 0.0220830284 48.0109446882 7.3447949565 12.7393054150 0.5895999117 4.1397930142 0.2279182110 65.1851556084 8.1843961076
0.0065 0.009000000000000001 0.7876 0.1969 0.3005729407 0.0283494361 51.0133092861 3.1787786095 12.9109369240 0.2222127854 4.0392933751 0.1641863953 68.2641125259 3.5935272263
0.0065 0.0095 0.7872 0.1968 0.2962294011 0.0249761043 52.2723214897 8.6013814346 12.7943488535 0.4147424053 4.0645420529 0.1055212270 69.4274417972 9.1466211712
0.0065 0.01 0.7868 0.1967 0.3040477724 0.0246083501 56.3468375993 9.3532397710 12.6238008767 0.5854903004 4.0756811755 0.1642117708 73.3503674239 10.1275501923
0.006999999999999999 0.0 0.7944 0.1986 0.2839433891 0.0267736507 0.0000000000 0.0000000000 14.3815068989 0.7237909811 3.9761716806 0.1375338489 18.6416219686 .8880984807
0.006999999999999999 0.0005 0.794 0.1985 0.3077708064 0.0148091706 4.2637593605 1.1413621977 14.2272119060 0.5601710433 4.0660272693 0.2192862117 22.8647693422 1.9356286233
0.006999999999999999 0.001 0.7936 0.1984 0.2999524351 0.0174731573 8.6034202406 1.1543754730 13.8273885043 0.7014926724 4.0754336394 0.1853342644 26.8061948194 2.0586755671
0.006999999999999999 0.0015 0.7932 0.1983 0.2978427159 0.0208105424 10.9083758077 1.5464248392 13.6756939888 0.2788384731 4.0108267286 0.1305958572 28.8927392410 1.9766697119
0.006999999999999999 0.002 0.7928 0.1982 0.3016898509 0.0258821531 16.6374089007 4.3874815250 13.7153512693 0.3875811684 4.0613240842 0.2130053163 34.7157741051 5.0139501628
0.006999999999999999 0.0025 0.7924 0.1981 0.3024344577 0.0116575823 19.3766709214 2.5199967244 13.9168882685 0.3527752058 4.1043953581 0.2085681880 37.7003890057 3.0929977005
0.0 0.0015 0.7988 0.1997 0.0000000000 0.0000000000 12.0312417876 2.0523276679 13.8826486492 0.1917459039 4.0754336394 0.1145575904 29.9893240762 2.3586311622
0.0005 0.0045 0.7959999999999999 0.19899999999999998 0.0225864060 0.0073879270 32.2683568427 5.1976288319 13.5766591408 0.5014664063 4.1298915719 0.2581097291 49.9974939614 5.9645928943
0.006999999999999999 0.003 0.792 0.198 0.3091359188 0.0456948388 23.5788241156 9.0760649819 13.8323727527 0.5113666159 4.0952365240 0.1667033592 41.8155693111 9.7998297958
0.006999999999999999 0.0035 0.7916 0.1979 0.3116179415 0.0192320721 24.3313723671 7.0648777828 13.5357016216 0.4530655599 4.0999397091 0.1454754053 42.2786316393 7.6826508201
0.006999999999999999 0.004 0.7912 0.1978 0.3021862555 0.0126558818 30.2088048438 5.6867596412 13.3720882512 0.1641336432 4.0511751059 0.1065429236 47.9342544564 5.9700920898
0.006999999999999999 0.0045 0.7908 0.1977 0.3206773241 0.0248995244 29.9011143783 3.6025207938 13.4290820478 0.6898844329 4.1088510071 0.1371215703 47.7597247573 4.4544263214
0.006999999999999999 0.005 0.7904 0.1976 0.3128589528 0.0223437186 31.0743544609 4.8271908384 13.3224624740 0.2256978698 4.0972168124 0.0848814097 48.8068927001 5.1601138365
0.006999999999999999 0.0055 0.79 0.1975 0.3225388410 0.0261897496 38.2080762168 3.9850358993 13.0786677169 0.2310485113 4.0937513076 0.0882367960 55.7030340823 4.3305109562
0.006999999999999999 0.006 0.7896 0.1974 0.3325910327 0.0512103286 41.0981201802 7.6120096975 13.2949407548 0.5029046611 4.1724677737 0.2837303160 58.8981197414 8.4498550032
0.006999999999999999 0.0065 0.7892 0.1973 0.3237798524 0.0334603900 40.3551021644 10.1253653178 13.1447631844 0.4105923346 4.0657797332 0.0371798828 57.8894249344 10.6065979252
0.006999999999999999 0.006999999999999999 0.7888 0.1972 0.3173265935 0.0283928635 40.7298446452 3.4691730196 12.9820166398 0.4658622197 4.0271641083 0.2676706173 58.0563519868 4.2310987201
0.006999999999999999 0.0075 0.7884 0.1971 0.3266341784 0.0208785171 45.0089204558 3.5123361543 13.2279784615 0.2688921026 4.1254359229 0.1442385615 62.6889690186 3.9463453355
0.0005 0.005 0.7956 0.1989 0.0215935969 0.0062495733 32.4385396223 5.2540920678 13.4275651026 0.2683753442 4.2068752856 0.1263840664 50.0945736074 5.6551010517
0.006999999999999999 0.008 0.7879999999999999 0.19699999999999998 0.3131071550 0.0286950156 47.4374287209 1.5571381733 13.0231908655 0.5778182391 4.1598434348 0.1871149925 64.9335701762 2.3507664205
0.006999999999999999 0.0085 0.7876 0.1969 0.3237798524 0.0283689867 47.3108127328 5.6275342053 12.9341245142 0.3087530814 4.1150394085 0.0934677270 64.6837565079 6.0581240004
0.006999999999999999 0.009000000000000001 0.7872 0.1968 0.3176988969 0.0285702260 48.2954902957 3.2540988168 13.0465951622 0.5140236814 4.1558828579 0.2231309294 65.8156672127 4.0198236536
0.006999999999999999 0.0095 0.7868 0.1967 0.3226629422 0.0177425561 52.9493085870 3.5089872726 12.6159994445 0.4538427068 4.1123165119 0.1036653108 70.0002874856 4.0842378463
0.006999999999999999 0.01 0.7864 0.1966 0.3176988969 0.0315617261 55.3117859336 4.2179308611 12.4452347613 0.3778167434 4.0912759471 0.0868932657 72.1659955389 4.7142025963
0.0075 0.0 0.794 0.1985 0.3167060879 0.0268081425 0.0000000000 0.0000000000 14.3080434121 0.6331018783 4.0759287115 0.2611213267 18.7006782115 .9210313475
0.0075 0.0005 0.7936 0.1984 0.3144722675 0.0240564210 4.4070532609 0.9032729946 14.0997885129 0.3326945865 4.0699878462 0.1770711771 22.8913018875 1.4370951792
0.0075 0.001 0.7932 0.1983 0.3220424365 0.0296910498 8.6844272437 1.5345799376 14.0534133325 0.6271576040 4.0821171130 0.1352589203 27.1420001257 2.3266875117
0.0075 0.0015 0.7928 0.1982 0.3237798524 0.0225222186 12.1554752167 2.5347264289 13.7238028208 0.4563107208 4.0702353822 0.2878221709 30.2732932721 3.3013815392
0.0075 0.002 0.7924 0.1981 0.3488482809 0.0214863468 16.5356395985 1.8520610894 13.6661589049 0.6556086123 4.0798892885 0.2589070960 34.6305360728 2.7880631445
0.0005 0.0055 0.7952 0.1988 0.0227105071 0.0056924419 35.7622093082 4.9348010677 13.7294371886 0.4454991319 4.2462335186 0.0983363273 53.7605905225 5.4843289688
0.0075 0.0025 0.792 0.198 0.3422709210 0.0366852685 19.0659171658 4.8922774436 13.6847956597 0.3048633867 4.0709779904 0.0886082276 37.1639617369 5.3224343264
0.0075 0.003 0.7916 0.1979 0.3289920999 0.0156465888 22.6676655135 6.2452116705 13.5185818120 0.3243440461 4.0954840600 0.1136834775 40.6107234854 6.6988857829
0.0075 0.0035 0.7912 0.1978 0.3246485603 0.0220802385 27.0934388802 7.3315984714 13.5549884957 0.2387235744 4.1046428941 0.1847859566 45.0777188303 7.7771882409
0.0075 0.004 0.7908 0.1977 0.3263859761 0.0299801211 28.1764820897 6.8559467497 13.6661589049 0.4002224944 4.1350898291 0.1573363790 46.3041167998 7.4434857442
0.0075 0.0045 0.7904 0.1976 0.3278751897 0.0062100186 29.6097614596 8.0671986700 13.2028405132 0.3280509095 4.0655321972 0.1588433302 47.2060093597 8.5603029283
0.0075 0.005 0.79 0.1975 0.3433878312 0.0171349466 33.3364239676 5.6136848186 13.3887746479 0.7535984819 4.1551402497 0.1517490921 51.2237266964 6.5361673392
0.0075 0.0055 0.7896 0.1974 0.3376791791 0.0256189947 38.2005881745 6.2696701153 13.4600710702 0.3437092746 4.1581106824 0.1476991875 56.1564491062 6.7866975721
0.0075 0.006 0.7892 0.1973 0.3421468198 0.0190744691 36.6325240432 3.6783176069 13.5118639120 0.5159951243 4.1890526895 0.0996141193 54.6755874645 4.3130013196
0.0075 0.0065 0.7888 0.1972 0.3457457527 0.0134442256 40.8476111286 5.4288959256 13.1022887200 0.2362772207 4.1090985432 0.1005739943 58.4047441445 5.7791913662
0.0075 0.006999999999999999 0.7884 0.1971 0.3454975504 0.0348492241 43.6883020860 2.3917200857 13.0817016072 0.3454830995 4.0949889879 0.3203143356 61.2104902315 3.0923667449
0.0005 0.006 0.7948 0.1987 0.0235792150 0.0027189196 37.5641045788 7.4089539049 13.4529197574 0.1739352448 4.1358324373 0.1469088438 55.1764359885 7.7325169131
0.0075 0.0075 0.7879999999999999 0.19699999999999998 0.3349489542 0.0259771861 43.6433738322 2.3027313620 13.1792195100 0.4803446967 4.0925136273 0.1748985449 61.2500559237 2.9839517897
0.0075 0.008 0.7876 0.1969 0.3351971565 0.0362867974 45.2890413110 5.9197487292 13.1566820392 0.2823597738 4.0724632067 0.1368639371 62.8533837134 6.3752592375
0.0075 0.0085 0.7872 0.1968 0.3589004726 0.0181646076 48.9244858492 6.4289961607 12.8775641306 0.5279164849 4.1266736032 0.2309414569 66.2876240556 7.2060187101
0.0075 0.009000000000000001 0.7868 0.1967 0.3414022130 0.0350079592 51.0898915370 6.3989791846 12.5735249801 0.4237381985 4.0613240842 0.1737879418 68.0661428143 7.0315132841
0.0075 0.0095 0.7864 0.1966 0.3580317647 0.0192736689 52.1348138038 3.1097281712 12.7293369182 0.4048920964 4.1083559350 0.2243206656 69.3305384217 3.7582146021
0.0075 0.01 0.7859999999999999 0.1965 0.3456216515 0.0047742659 53.5973646118 6.0278085174 12.6777607830 0.4071097010 4.0385507670 0.1779231596 70.6592978133 6.6176156439
0.008 0.0 0.7936 0.1984 0.3317223248 0.0289408522 0.0000000000 0.0000000000 14.1918887545 0.9032239599 4.0494423535 0.1741809763 18.5730534328 1.1063457884
0.008 0.0005 0.7932 0.1983 0.3323428304 0.0291106445 4.3978633908 0.7978139667 13.9318410136 0.3180122679 4.0464719208 0.1146773400 22.7085191556 1.2596142191
0.008 0.001 0.7928 0.1982 0.3282474931 0.0236379267 8.1514147780 1.5175883125 14.0577474615 1.0096353309 3.9793896494 0.1031414759 26.5167993820 2.6540030460
0.008 0.0015 0.7924 0.1981 0.3282474931 0.0162946251 12.1347129176 1.7993161876 13.6204338438 0.2386314917 4.0118168728 0.0769928664 30.0952111273 2.1312351708
0.0005 0.0065 0.7944 0.1986 0.0223382037 0.0100820236 39.2135160788 6.6560421882 13.4774075863 0.7724125635 4.1568730021 0.1600668518 56.8701348709 7.5986036271
0.008 0.002 0.792 0.198 0.3436360334 0.0230894816 15.2997722529 2.3574745702 13.8154696495 0.7346822991 4.0840974014 0.1889749336 33.5429753372 3.3042212845
0.008 0.0025 0.7916 0.1979 0.3570389556 0.0280545424 18.3116670865 4.8755120370 13.6343030567 0.5692402876 4.0620666924 0.2008126249 36.3650757912 5.6736194919
0.008 0.003 0.7912 0.1978 0.3700695744 0.0297904760 23.5134739282 1.8254583964 13.4958276346 0.4704748453 4.1640515478 0.1094725238 41.5434226850 2.4351962415
0.008 0.0035 0.7908 0.1977 0.3667188439 0.0176903976 25.7956250029 3.4378428493 13.6672424372 0.5634111000 4.1105837595 0.1241575323 43.9401700435 4.1431018792
0.008 0.004 0.7904 0.1976 0.3667188439 0.0329838303 26.0444322267 4.0497479776 13.5463202377 0.4890810627 4.0724632067 0.1683288869 44.0299345150 4.7401417575
0.008 0.0045 0.79 0.1975 0.3590245737 0.0180796226 31.1318762404 3.6600978365 13.6793779984 0.3494807940 4.1551402497 0.1995109906 49.3254190622 4.2271692437
0.008 0.005 0.7896 0.1974 0.3486000787 0.0165459902 31.7322810869 2.3468712520 13.4667889702 0.2551753195 4.0462243847 0.1337372967 49.5938945205 2.7523298584
0.008 0.0055 0.7892 0.1973 0.3705659790 0.0224262797 37.7768330533 2.2949851962 13.5430696409 0.5520700507 4.1657843002 0.0714586478 55.8562529734 2.9409401744
0.008 0.006 0.7888 0.1972 0.3651055292 0.0437610928 37.1924253881 3.8901699481 13.2097751196 0.6291471600 4.0927611634 0.2074192640 54.8600672003 4.7704974649
0.008 0.0065 0.7884 0.1971 0.3773915412 0.0283689867 37.1325210497 8.6860851653 13.1404290554 0.2597499602 4.0600864039 0.0999579899 54.7104280502 9.0741621021
0.0005 0.006999999999999999 0.794 0.1985 0.0228346082 0.0056271345 43.0395653301 4.5850297699 13.4299488736 0.4621705949 4.1521698170 0.0952084302 60.6445186289 5.1480359295
0.008 0.006999999999999999 0.7879999999999999 0.19699999999999998 0.3718069903 0.0352971195 44.4017082981 4.3855288565 13.0060710559 0.4790547915 4.1888051534 0.1946622040 61.9683914977 5.0945429715
0.008 0.0075 0.7876 0.1969 0.3857063170 0.0362035142 43.8108336873 7.8770320082 12.8923001692 0.2353180615 4.1638040117 0.2108530672 61.2526441852 8.3594066511
0.008 0.008 0.7872 0.1968 0.3623753043 0.0561453050 46.3557469736 3.8005428671 12.9087698595 0.5309805119 4.0964742043 0.0679963120 63.7233663417 4.4556649960
0.008 0.0085 0.7868 0.1967 0.3662224394 0.0293299051 49.7318329556 5.8239766146 12.7412557730 0.3003429449 4.1172672330 0.2076920451 66.9565784010 6.3613415097
0.008 0.009000000000000001 0.7864 0.1966 0.3814868786 0.0261308776 48.4840528155 8.1274314195 12.9469101948 0.3664054316 4.1831118241 0.1525384588 65.9955617130 8.6725061875
0.008 0.0095 0.7859999999999999 0.1965 0.3695731699 0.0308270808 54.4305795008 4.1850038170 12.8431078049 0.1603569165 4.0781565361 0.1297523470 71.7214170117 4.5059401613
0.008 0.01 0.7856 0.1964 0.3935246883 0.0264472294 53.9418145577 5.1166431693 12.7889311922 0.5110248731 4.1053855023 0.0786681895 71.2296559405 5.7327834613
0.0085 0.0 0.7932 0.1983 0.3497169889 0.0155913700 0.0000000000 0.0000000000 14.2425980640 0.5682381991 4.0452342405 0.1756676039 18.6375492934 .7594971730
0.0085 0.0005 0.7928 0.1982 0.3757782265 0.0466831443 4.9196437931 1.9610709247 14.3355651314 0.6920093577 3.9803797936 0.1973283170 23.6113669446 2.8970917437
0.0085 0.001 0.7924 0.1981 0.3819832831 0.0316552772 8.3590377691 2.5161643617 14.2503994962 0.4397451811 4.0365704785 0.1473336606 27.0279910269 3.1348984806
0.0005 0.0075 0.7936 0.1984 0.0204766867 0.0061301437 42.2945051209 2.6279074445 13.1402123489 0.6908544551 4.1348422931 0.2822406076 59.5900364496 3.6071326509
0.0085 0.0015 0.792 0.198 0.3803699684 0.0319014746 12.3086397184 3.4598085263 13.9576290812 0.4996775218 3.9910238441 0.1332250004 30.6376626121 4.1246125231
0.0085 0.002 0.7916 0.1979 0.3607619896 0.0165868950 14.5696881284 3.9837548280 13.8005169044 0.2191912638 4.0459768487 0.1794593733 32.7769438711 4.3989923601
0.0085 0.0025 0.7912 0.1978 0.3894293510 0.0235674551 19.1282040631 4.3774040754 13.7448233466 0.3463817904 4.0477096011 0.3039137988 37.3101663618 5.0512671197
0.0085 0.003 0.7908 0.1977 0.3631199111 0.0401551069 19.7623051000 3.5031303030 13.4687393283 0.1379901191 4.0519177140 0.2504859422 37.6460820534 3.9317614712
0.0085 0.0035 0.7904 0.1976 0.3708141812 0.0419645366 25.2472960869 4.8558157285 13.4431679671 0.7378418995 4.0843449375 0.1545307155 43.1456231727 5.7901528801
0.0085 0.004 0.79 0.1975 0.3893052498 0.0193629583 31.4014457634 3.2604900149 13.2539832356 0.4674241098 4.0494423535 0.1139569547 49.0941766023 3.8612340377
0.0085 0.0045 0.7896 0.1974 0.3721792937 0.0279753791 28.6165747577 5.0710632329 13.2919068644 0.2622144472 4.0704829183 0.1618620843 46.3511438341 5.5231151435
0.0085 0.005 0.7892 0.1973 0.4034527789 0.0353755712 32.6434396890 7.4285531790 13.5083966088 0.4153556638 4.0868202980 0.1962884452 50.6421093747 8.0755728592
0.0085 0.0055 0.7888 0.1972 0.3730480016 0.0179908123 36.8129177895 3.2416188569 13.2245111583 0.3925366837 4.0927611634 0.1264364166 54.5032381128 3.7785827695
0.0085 0.006 0.7884 0.1971 0.4038250822 0.0315363416 41.4885194767 4.3212194791 13.0704328718 0.6020172289 4.1246933147 0.1627319433 59.0874707454 5.1175049929
0.0005 0.008 0.7932 0.1983 0.0210971924 0.0043700518 47.9500192531 5.4409316788 13.0188567365 0.6521149010 4.1454863435 0.1547415189 65.1354595255 6.2521581505
0.0085 0.0065 0.7879999999999999 0.19699999999999998 0.3909185646 0.0178981197 40.0916592216 6.1489846957 13.0203736816 0.4001661677 4.1009298533 0.1404958486 57.6038813211 6.7075448317
0.0085 0.006999999999999999 0.7876 0.1969 0.3896775532 0.0617370389 42.6086625321 5.8609787064 13.1907049519 0.4985800875 4.1685071968 0.1804128643 60.3575522340 6.6017086971
0.0085 0.0075 0.7872 0.1968 0.4029563743 0.0323292380 46.7767791704 4.3852698651 13.2641684388 0.2897280151 4.1482092401 0.1639772710 64.5921132236 4.8713043892
0.0085 0.008 0.7868 0.1967 0.3984887336 0.0259059440 46.5919606718 8.0064862964 12.9950190269 0.4493101894 4.1360799733 0.1153358656 64.1215484056 8.5970382954
0.0085 0.0085 0.7864 0.1966 0.4079204196 0.0196472121 47.0725568414 4.9371570125 12.9896013656 0.7989510433 4.0665223414 0.0681439385 64.5366009680 5.8238992064
0.0085 0.009000000000000001 0.7859999999999999 0.1965 0.4018394641 0.0217315220 51.1661334222 5.0004177335 13.0461617493 0.3103629812 4.0813745048 0.1173707294 68.6955091404 5.4498829661
0.0085 0.0095 0.7856 0.1964 0.4051901947 0.0369896325 53.7188751165 8.2814801864 12.7536080407 0.2832597863 4.1266736032 0.0306944710 71.0043469551 8.6324240762
0.0085 0.01 0.7852 0.1963 0.3907944634 0.0405292332 55.8022527045 5.0533814954 12.7278199731 0.3024327774 4.0984544927 0.1083133610 73.0193216337 5.5046568670
0.009000000000000001 0.0 0.7928 0.1982 0.3699454733 0.0298194128 0.0000000000 0.0000000000 14.2267784931 0.3840072550 3.9657751663 0.2374870785 18.5624991327 .6513137463
0.009000000000000001 0.0005 0.7924 0.1981 0.3806181706 0.0147591676 4.8485073912 0.8500393899 14.0022706101 0.5203724312 4.1185049133 0.2914524475 23.3499010852 1.6766234362
0.0005 0.0085 0.7928 0.1982 0.0224623048 0.0087189325 46.6869226628 3.5841858055 13.3118438579 0.3723130347 4.1870724011 0.1518104551 64.2083012266 4.1170282278
0.009000000000000001 0.001 0.792 0.198 0.3917872725 0.0582117653 7.6306554724 0.7119399643 14.0009703714 0.4402216467 4.0180052742 0.1363975336 26.0414183905 1.3467709099
0.009000000000000001 0.0015 0.7916 0.1979 0.3862027216 0.0236847912 13.4492047074 3.9939727489 13.8341064043 0.7638164323 4.0642945169 0.0664467193 31.7338083502 4.8479206917
0.009000000000000001 0.002 0.7912 0.1978 0.3912908680 0.0297387330 15.3358510022 4.5348182715 13.8152529431 0.5511103670 4.0375606227 0.2286000510 33.5799554360 5.3442674225
0.009000000000000001 0.0025 0.7908 0.1977 0.3947656996 0.0423357692 18.6782407938 3.1889085926 13.7888147561 0.2527707739 4.0801368245 0.1606400303 36.9419580740 3.6446551660
0.009000000000000001 0.003 0.7904 0.1976 0.3979923291 0.0278783186 22.3906079483 4.0986765808 13.6297522212 0.4907681094 4.0843449375 0.2583451181 40.5026974361 4.8756681269
0.009000000000000001 0.0035 0.79 0.1975 0.4087891275 0.0172567521 26.2169975652 5.3295301366 13.5777426730 0.4546127405 4.1595958987 0.0460017641 44.3631252644 5.8474013933
0.009000000000000001 0.004 0.7896 0.1974 0.4104024422 0.0528653341 28.3851261775 7.6857420500 13.6206505503 0.8030529399 4.0902858028 0.1379768734 46.5064649728 8.6796371974
0.009000000000000001 0.0045 0.7892 0.1973 0.4121398581 0.0467082105 32.3629784682 8.1693034102 13.2650352646 0.2775284647 4.1573680742 0.1741711260 50.1975216651 8.6677112114
0.009000000000000001 0.005 0.7888 0.1972 0.4090373298 0.0108017899 32.6257406799 5.3821083659 13.4136958898 0.3957005199 4.1095936153 0.1120504711 50.5580675148 5.9006611468
0.009000000000000001 0.0055 0.7884 0.1971 0.4182208135 0.0257221862 35.3442404015 5.3298358389 13.2613512549 0.1697352498 4.0494423535 0.1861984582 53.0732548234 5.7114917331
0.0005 0.009000000000000001 0.7924 0.1981 0.0237033161 0.0028731489 48.6324521993 2.0916848017 12.9209054207 0.4551751733 4.1826167520 0.1596375365 65.7596776881 2.7093706604
0.009000000000000001 0.006 0.7879999999999999 0.19699999999999998 0.4162351954 0.0378978117 35.1968621143 6.8418026976 13.1328443296 0.1872353767 4.0784040721 0.2009736693 52.8243457114 7.2679095553
0.009000000000000001 0.0065 0.7876 0.1969 0.4123880603 0.0133799208 41.9582239484 3.2852695950 13.0626314395 0.4259163380 4.0368180146 0.0970720150 59.4700614628 3.8216378688
0.009000000000000001 0.006999999999999999 0.7872 0.1968 0.4187172180 0.0333035277 40.0429869466 5.0508536124 13.2091250003 0.4537346654 4.1491993844 0.1358212998 57.8200285493 5.6737131053
0.009000000000000001 0.0075 0.7868 0.1967 0.4163592965 0.0153404260 44.1317984096 7.7714516659 12.8931669950 0.4552288199 4.1440011272 0.1205315057 61.5853258283 8.3625524175
0.009000000000000001 0.008 0.7864 0.1966 0.4141254762 0.0535772052 46.0906022030 3.6168744002 12.9501607916 0.3252601400 4.0350852622 0.2964171672 63.4899737330 4.2921289126
0.009000000000000001 0.0085 0.7859999999999999 0.1965 0.4241776678 0.0271959921 46.8761659137 3.9223149330 12.7425560117 0.5202641244 4.0274116444 0.1350830367 64.0703112376 4.6048580862
0.009000000000000001 0.009000000000000001 0.7856 0.1964 0.4265355893 0.0235282131 52.2709600275 5.5792842901 12.8654285693 0.4604807605 4.1430109829 0.0698139453 69.7059351690 6.1331072090
0.009000000000000001 0.0095 0.7852 0.1963 0.4347262640 0.0399104300 55.9778813331 5.3204388687 12.5908614962 0.3511002986 4.1058805744 0.1229793410 73.1093496677 5.8344289383
0.009000000000000001 0.01 0.7848 0.1962 0.4187172180 0.0379790016 51.7641557098 3.9753120182 12.6175163897 0.3881536188 4.0598388678 0.1734618522 68.8602281853 4.5749064908
0.0095 0.0 0.7924 0.1981 0.3987369359 0.0311451811 0.0000000000 0.0000000000 14.0516796808 0.4897654003 4.0251838199 0.1279299295 18.4756004366 .6488405109
0.0 0.002 0.7984 0.1996 0.0000000000 0.0000000000 15.7841124437 2.0630818627 13.6347364696 0.5646583390 4.0506800337 0.1270841533 33.4695289470 2.7548243550
0.0005 0.0095 0.792 0.198 0.0215935969 0.0026500750 55.7396254416 4.8205845222 12.7852471825 0.4224844405 4.2034097808 0.1118621987 72.7498760018 5.3575812364
0.0095 0.0005 0.792 0.198 0.3984887336 0.0147341025 4.3975230252 1.4311341728 14.0824519969 0.9070974814 3.9922615243 0.1006543824 22.8707252800 2.4536201391
0.0095 0.001 0.7916 0.1979 0.4168557011 0.0150034111 9.0353441353 3.3142332530 13.7456901724 0.2927157922 3.9952319570 0.3085653863 27.1931219658 3.9305178426
0.0095 0.0015 0.7912 0.1978 0.4202064316 0.0329034205 12.3746706369 3.2471192594 13.7974830141 0.3970057447 4.0897907307 0.2617222972 30.6821508133 3.9387507218
0.0095 0.002 0.7908 0.1977 0.4116434535 0.0223740264 15.6748550992 1.3324998226 13.7968328947 0.9317413746 4.0808794327 0.1824083780 33.9642108801 2.4690236016
0.0095 0.0025 0.7904 0.1976 0.4194618248 0.0113197648 19.0516218123 2.4681083705 13.4678725025 0.3588454675 3.9930041325 0.1653970657 36.9319602721 3.0036706685
0.0095 0.003 0.79 0.1975 0.4286453086 0.0307149674 24.2643203519 3.8088432369 13.7084166628 0.2694685245 4.1539025694 0.1676709194 42.5552848927 4.2766976482
0.0095 0.0035 0.7896 0.1974 0.4105265434 0.0370944074 25.4668318726 2.4755024624 13.2830219000 0.8031808816 4.1464764877 0.2051439296 43.3068568037 3.5209216810
0.0095 0.004 0.7892 0.1973 0.4122639592 0.0278893652 27.4681813609 4.7421376298 13.3033923063 0.2445593506 4.0667698774 0.1864220980 45.2506075038 5.2010084436
0.0095 0.0045 0.7888 0.1972 0.4214474429 0.0126412705 31.8119266278 4.2049783318 13.3694877738 0.3917448490 4.0326099016 0.1097832877 49.6354717461 4.7191477390
0.0095 0.005 0.7884 0.1971 0.4198341282 0.0414326827 31.9947029331 4.5704428225 13.2368634260 0.5745992690 4.0407785915 0.2426126136 49.6921790788 5.4290873878
0.0005 0.01 0.7916 0.1979 0.0222141026 0.0062495733 52.5010471455 3.5567881092 12.8669455145 0.3351994197 4.1751906703 0.1690335992 69.5653974329 4.0672707014
0.0095 0.0055 0.7879999999999999 0.19699999999999998 0.4270319939 0.0320978407 37.5641045788 2.6992455856 13.1380452844 0.3767213372 4.0838498654 0.0846211342 55.2130317225 3.1926858977
0.0095 0.006 0.7876 0.1969 0.4404349161 0.0325457436 38.3166528302 4.4422621599 13.1816032810 0.2607820614 4.1615761872 0.1174959561 56.1002672145 4.8530859210
0.0095 0.0065 0.7872 0.1968 0.4569403666 0.0419498540 38.4487146672 3.7095359105 13.4212806156 0.6079666165 4.1776660309 0.0556069794 56.5046016803 4.4150593604
0.0095 0.006999999999999999 0.7868 0.1967 0.4414277251 0.0235674551 44.0450051920 6.7600603439 12.9937187882 0.4558012078 4.0957315961 0.2730599852 61.5758833014 7.5124889920
0.0095 0.0075 0.7864 0.1966 0.4421723319 0.0171169610 45.3935335377 3.9431202990 13.1967727326 0.8243686568 4.1392979421 0.2845592513 63.1717765443 5.0691651681
0.0095 0.008 0.7859999999999999 0.1965 0.4447784557 0.0110832802 44.9496968485 3.3606541903 12.9772490979 0.3640240095 4.0727107428 0.1665283069 62.4444351449 3.9022897869
0.0095 0.0085 0.7856 0.1964 0.4453989613 0.0173635179 48.0534903831 5.1204618260 12.7427727182 0.7543197629 4.0504324977 0.1968283699 65.2920945603 6.0889734767
0.0095 0.009000000000000001 0.7852 0.1963 0.4485014896 0.0261426626 50.2536133579 4.9970543975 12.7650934826 0.4922910478 4.0828597211 0.1366739802 67.5500680512 5.6521620881
0.0095 0.0095 0.7848 0.1962 0.4410554217 0.0215293110 50.5769606392 3.3477498214 12.7685607858 0.2673753662 4.0944939158 0.1566916926 67.8810707625 3.7933461912
0.0095 0.01 0.7844 0.1961 0.4440338489 0.0566782245 53.4142479409 6.1625729809 12.9373751110 0.6071262405 4.1385553339 0.3125093455 70.9342122347 7.1388867914
0.001 0.0 0.7992 0.1998 0.0451728119 0.0091330339 0.0000000000 0.0000000000 14.6760109655 0.6317527907 4.0615716202 0.2533231324 18.7827553976 .8942089570
0.01 0.0 0.792 0.198 0.4216956452 0.0362545266 0.0000000000 0.0000000000 14.4259317213 0.6444332469 3.9358233034 0.0912599342 18.7834506699 .7719477077
0.01 0.0005 0.7916 0.1979 0.4029563743 0.0228911930 4.4516411492 0.8355524574 13.7836138012 0.9028969662 3.9972122455 0.1205030339 22.6354235702 1.8818436505
0.01 0.001 0.7912 0.1978 0.4102783411 0.0165273636 9.5557630754 2.6168883782 14.0421445970 0.4602481782 3.9880534114 0.1797554964 27.9962394249 3.2734194164
0.01 0.0015 0.7908 0.1977 0.4394421070 0.0374316663 11.6479901679 4.2956920059 13.7903317012 0.8850100423 3.9818650100 0.1676197496 29.8596289861 5.3857534641
0.01 0.002 0.7904 0.1976 0.4368359833 0.0303477385 15.1193785065 2.9616289879 13.7647603400 0.8270315439 4.0425113439 0.2360222228 33.3634861737 4.0550304931
0.01 0.0025 0.79 0.1975 0.4410554217 0.0180250219 20.2629828376 2.0793907846 13.6891297887 0.6754241912 4.0838498654 0.1137438282 38.4770179134 2.8865838259
0.01 0.003 0.7896 0.1974 0.4399385115 0.0363088609 21.7204281622 4.8977035759 13.3965760802 0.5041588833 4.0853350817 0.2369032577 39.6422778356 5.6750745778
0.01 0.0035 0.7892 0.1973 0.4462676693 0.0298710161 24.3929785333 2.2185251693 13.3114104450 0.9370697652 4.0194904906 0.2125272565 42.1701471382 3.3979932071
0.01 0.004 0.7888 0.1972 0.4561957598 0.0415722120 29.0519023080 1.7389809046 13.6711431533 0.1156928340 4.1484567762 0.0714929387 47.3276979973 1.9677388893
0.01 0.0045 0.7884 0.1971 0.4457712647 0.0313620036 27.2813206689 2.2299899472 13.3170448127 0.5674277063 4.1140492643 0.1199669141 45.1581860106 2.9487465712
0.001 0.0005 0.7988 0.1997 0.0405810700 0.0035623726 4.8825439471 0.7495032006 14.2243947221 0.3720753206 4.0791466803 0.1819913641 23.2266664195 1.3071322579
0.01 0.005 0.7879999999999999 0.19699999999999998 0.4597946926 0.0379108138 32.4899348218 5.4107661053 13.4243145059 0.3932290074 4.0524127861 0.0652744650 50.4264568064 5.9071803915
0.01 0.0055 0.7876 0.1969 0.4421723319 0.0178049447 34.5893095911 3.7247243077 13.1467135424 0.2063218405 4.1353373652 0.1326331363 52.3135328306 4.0814842292
0.01 0.006 0.7872 0.1968 0.4692263786 0.0317310844 39.4041207920 8.6731622950 13.3714381319 0.3233434536 4.1885576174 0.2013635455 57.4333429199 9.2296003785
0.01 0.0065 0.7868 0.1967 0.4668684571 0.0547430897 42.4929382420 4.2177492535 13.1783526842 0.5578625131 4.0806318966 0.1033385216 60.2187912799 4.9336933779
0.01 0.006999999999999999 0.7864 0.1966 0.4739422216 0.0227399874 42.4367779247 6.0055367043 12.8532930081 0.5440127885 4.0509275698 0.1831699918 59.8149407242 6.7554594720
0.01 0.0075 0.7859999999999999 0.1965 0.4583054790 0.0272525633 44.1212470773 2.6344306597 12.9341245142 0.3626658692 4.1303866440 0.2185192453 61.6440637145 3.2428683375
0.01 0.008 0.7856 0.1964 0.4731976148 0.0379156884 48.6562777885 2.5905192080 12.9007517208 0.3774013613 4.1125640480 0.0926115724 66.1427911721 3.0984478301
0.01 0.0085 0.7852 0.1963 0.4760519408 0.0338721075 45.5385292659 3.9251711864 12.8413741533 0.4918990126 4.1024150696 0.1537005575 62.9583704296 4.6046428640
0.01 0.009000000000000001 0.7848 0.1962 0.4616562096 0.0201945757 48.5824184621 2.6730165775 12.7126505215 0.4652896932 4.1306341801 0.2592003938 65.8873593733 3.4177012402
0.01 0.0095 0.7844 0.1961 0.4682335695 0.0330640444 52.7005013632 5.6195592820 12.6164328574 0.4931953170 4.0675124856 0.1511843565 69.8526802757 6.2970029999
0.001 0.001 0.7984 0.1996 0.0428148904 0.0110443035 8.4727198659 1.6532989983 14.0310925680 0.5936437384 4.0724632067 0.1456101266 26.6190905310 2.4035971668
0.01 0.01 0.784 0.196 0.4543342428 0.0374152049 49.2638303117 6.9206828377 12.7414724795 0.4149493399 4.0682550938 0.1140279084 66.5278921278 7.4870752909
0.001 0.0015 0.7979999999999999 0.1995 0.0429389915 0.0021351166 11.8113656364 3.4060186789 13.9894849295 0.6947691276 4.1353373652 0.1810935626 29.9791269226 4.2840164857
0.001 0.002 0.7976 0.1994 0.0492681492 0.0174201921 16.3290377040 3.8053058275 13.8921837331 0.8141190379 4.1224654902 0.1837538030 34.3929550765 4.8205988605
0.001 0.0025 0.7972 0.1993 0.0462897221 0.0072617722 19.9107044838 4.3327969391 13.6247679728 0.6589509753 4.1583582185 0.1840203758 37.7401203972 5.1830300624
0.001 0.003 0.7968 0.1992 0.0471584300 0.0083434364 19.8739450034 3.6356707670 13.7894648754 0.4872158655 4.1323669325 0.1749041503 37.8429352413 4.3061342192
0.001 0.0035 0.7964 0.1991 0.0441800029 0.0114657626 25.9607022991 4.3907054767 13.5775259666 0.5568156603 4.0868202980 0.0835631281 43.6692285666 5.0425500277
0.0 0.0025 0.7979999999999999 0.1995 0.0000000000 0.0000000000 20.1731263300 2.7854103301 13.8395240655 0.3619259842 4.1744480622 0.1553406603 38.1870984577 3.3026769746
0.001 0.004 0.7959999999999999 0.19899999999999998 0.0467861266 0.0119704532 27.1598101642 6.4475081968 13.5857608117 0.5584413813 4.1464764877 0.1726190877 44.9388335902 7.1905391190
0.001 0.0045 0.7956 0.1989 0.0450487108 0.0053579505 31.6519548150 4.1018037478 13.5248662990 0.5764349227 4.1974689154 0.0705125912 49.4193387402 4.7541092122
0.001 0.005 0.7952 0.1988 0.0444282051 0.0058525231 34.7680015097 2.2147369077 13.3874744092 0.2966159600 4.1801413915 0.2253888861 52.3800455155 2.7425942769
0.001 0.0055 0.7948 0.1987 0.0506332617 0.0181815570 36.8050893817 2.3508587680 13.2739202290 0.2140928126 4.1806364636 0.1527953280 54.3102793360 2.7359284656
0.001 0.006 0.7944 0.1986 0.0440559017 0.0106755830 36.6811963181 4.3518140005 13.2021903938 0.4985766966 4.1897952977 0.2829388022 54.1172379113 5.1440050823
0.001 0.0065 0.794 0.1985 0.0443041040 0.0068694208 41.4919231323 8.5395984814 13.3155278676 0.2807866745 4.2093506462 0.1726162480 59.0611057501 8.9998708247
0.001 0.006999999999999999 0.7936 0.1984 0.0508814640 0.0110721580 42.0426346071 5.8005008729 13.2409808485 0.5128089728 4.1336046128 0.2290606170 59.4681015324 6.5534426207
0.001 0.0075 0.7932 0.1983 0.0482753402 0.0082841572 46.0926443964 3.4701409028 13.1829035197 0.6308035560 4.1638040117 0.1008222594 63.4876272680 4.2100508754
0.001 0.008 0.7928 0.1982 0.0470343289 0.0086479880 45.4612662840 7.4152257895 13.1516977908 0.8639761969 4.1328620046 0.1013919292 62.7928604083 8.3892419036
0.001 0.0085 0.7924 0.1981 0.0454210142 0.0092002389 46.1120452332 4.0504042697 13.0067211752 0.5230954377 4.1103362234 0.1204867612 63.2745236460 4.7031867075
0.0 0.003 0.7976 0.1994 0.0000000000 0.0000000000 21.8092635732 1.9971581399 13.9704147618 0.4476792333 4.1392979421 0.1845138483 39.9189762771 2.6293512215
0.001 0.009000000000000001 0.792 0.198 0.0467861266 0.0075935291 50.2910535695 4.3284706630 12.9449598368 0.4747938933 4.1608335790 0.1317152361 67.4436331119 4.9425733215
0.001 0.0095 0.7916 0.1979 0.0512537674 0.0108074915 54.7205709573 5.6395321419 12.8071345341 0.4738323093 4.0662748053 0.1565993779 71.6452340641 6.2807713206
0.001 0.01 0.7912 0.1978 0.0415738791 0.0100207341 53.2930778019 5.6852458256 12.8617445597 0.4374753122 4.1781611030 0.1492903072 70.3745573437 6.2820321791
0.0015 0.0 0.7988 0.1997 0.0606854534 0.0112487938 0.0000000000 0.0000000000 14.3979765892 0.8064450397 4.0932562355 0.2671344167 18.5519182781 1.0848282502
0.0015 0.0005 0.7984 0.1996 0.0611818579 0.0133799208 4.9703582614 1.6869797215 14.2887565380 0.2921067914 4.0724632067 0.2427045278 23.3927598640 2.2351709615
0.0015 0.001 0.7979999999999999 0.1995 0.0635397794 0.0072192307 9.1459629420 1.2698151807 14.2415145317 0.4404626715 4.0964742043 0.1926803875 27.5474914574 1.9101774704
0.0015 0.0015 0.7976 0.1994 0.0655253975 0.0094707948 13.0298743384 3.3584789880 14.1606830256 0.5664426407 4.1608335790 0.1387474377 31.4169163405 4.0731398612
0.0015 0.002 0.7972 0.1993 0.0650289930 0.0098157641 15.2524614402 3.2246539890 13.9205722781 1.0059546123 4.0538980025 0.1841881185 33.2919607138 4.4246124839
0.0015 0.0025 0.7968 0.1992 0.0683797235 0.0113577963 19.1894698638 3.1693092214 13.9671641650 0.5245112724 4.0779090000 0.1374785933 37.3029227523 3.8426568834
0.0015 0.003 0.7964 0.1991 0.0673869145 0.0045496226 23.2108889461 4.9893715401 13.8887164299 0.6819363273 4.1650416920 0.0733208319 41.3320339825 5.7491783219
0.0 0.0035 0.7972 0.1993 0.0000000000 0.0000000000 26.1302043476 3.7966690503 13.5194486378 0.6189879790 4.2244503456 0.2542685749 43.8741033310 4.6699256042
0.0015 0.0035 0.7959999999999999 0.19899999999999998 0.0692484314 0.0053001500 24.5624805818 3.7292057399 13.6291021018 0.2380048581 4.1719727016 0.1350140714 42.4328038166 4.1075248194
0.0015 0.004 0.7956 0.1989 0.0666423077 0.0138326842 28.0781164430 3.6787268935 13.6661589049 0.3519958551 4.0892956586 0.2045732385 45.9002133142 4.2491286713
0.0015 0.0045 0.7952 0.1988 0.0678833190 0.0051228370 32.1131501477 5.5950368571 13.2333961227 0.5949504223 4.0974643485 0.2668415730 49.5118939379 6.4619516894
0.0015 0.005 0.7948 0.1987 0.0618023635 0.0102516849 31.0934149323 2.6278263286 13.6078648697 0.3945923972 4.1672695165 0.1446085221 48.9303516820 3.1772789328
0.0015 0.0055 0.7944 0.1986 0.0737160722 0.0075037583 35.9449856135 5.7563142617 13.3075097289 0.1892660100 4.2068752856 0.2179104772 53.5330867002 6.1709945072
0.0015 0.006 0.794 0.1985 0.0709858473 0.0153122894 39.9507478801 5.1967128614 13.4511861058 0.2808314941 4.2009344202 0.2200783486 57.6738542534 5.7129349935
0.0015 0.0065 0.7936 0.1984 0.0672628133 0.0028945109 39.4262445533 5.4416237975 13.1395622296 0.1972462067 4.0766713197 0.1855457367 56.7097409159 5.8273102518
0.0015 0.006999999999999999 0.7932 0.1983 0.0702412405 0.0175400169 41.5477430840 5.1433966660 13.1597159295 0.3270857794 4.1086034710 0.1321351088 58.8863037250 5.6201575711
0.0015 0.0075 0.7928 0.1982 0.0708617461 0.0050501690 46.7604416236 7.9272150335 13.2528997033 0.6936440061 4.1019199975 0.1310810355 64.1861230705 8.7569902441
0.0015 0.008 0.7924 0.1981 0.0668905099 0.0159777496 46.7866497716 2.8343709737 13.0353264267 0.3960990835 4.1548927137 0.1324630179 64.0437594219 3.3789108247
0.0 0.004 0.7968 0.1992 0.0000000000 0.0000000000 28.7442118425 3.4876210372 13.7807966174 0.5117000543 4.2036573169 0.0932734782 46.7286657768 4.0925945697
0.0015 0.0085 0.792 0.198 0.0748329824 0.0192512818 45.7008836377 5.2031169939 13.2041407519 0.6787976657 4.1135541922 0.0985504432 63.0934115642 5.9997163846
0.0015 0.009000000000000001 0.7916 0.1979 0.0732196676 0.0074460679 48.9234647525 7.7636874032 13.0498457589 0.2367934243 4.1813790717 0.1232679856 66.2279092507 8.1311948810
0.0015 0.0095 0.7912 0.1978 0.0688761280 0.0102936633 54.3488917666 6.8858308399 12.7536080407 0.4469506323 4.0917710192 0.1779782527 71.2631469545 7.5210533882
0.0015 0.01 0.7908 0.1977 0.0709858473 0.0107789531 53.3403886146 6.6057216143 12.7458066085 0.7538997847 4.1256834590 0.1055746361 70.2828645294 7.4759749882
0.002 0.0 0.7984 0.1996 0.0827754548 0.0136984266 0.0000000000 0.0000000000 14.5455536822 0.6320438216 4.0167675940 0.1942084042 18.6450967310 .8399506524
0.002 0.0005 0.7979999999999999 0.1995 0.0848851740 0.0175400169 4.4165834966 0.8163535786 14.1431298031 0.4002900759 4.0813745048 0.1868895590 22.7259729785 1.4210732304
0.002 0.001 0.7976 0.1994 0.0848851740 0.0097843334 8.1762614638 2.0278208783 14.2718534348 0.3730338289 4.0645420529 0.2522585533 26.5975421255 2.6628975939
0.002 0.0015 0.7972 0.1993 0.0887323091 0.0179496747 12.9267435740 3.2688020766 13.8388739462 0.4607486966 4.0618191563 0.1522248134 30.9161689856 3.8997252613
0.002 0.002 0.7968 0.1992 0.0778114095 0.0134945359 15.0397329657 1.8945220328 13.7381054466 0.3308164334 4.0472145290 0.2149833196 32.9028643508 2.4538163217
0.002 0.0025 0.7964 0.1991 0.0896010170 0.0170267476 19.1830029182 2.2057946721 13.8627116558 0.5613859974 4.0944939158 0.0975857338 37.2298095068 2.8817931509
0.0 0.0045 0.7964 0.1991 0.0000000000 0.0000000000 29.2156181420 3.6675499482 13.6841455403 0.1521359544 4.1712300934 0.1039698587 47.0709937757 3.9236557613
0.002 0.003 0.7959999999999999 0.19899999999999998 0.0922071408 0.0086906242 22.6509876011 5.3409494618 13.7051660661 0.4388604726 4.1459814156 0.1481366291 40.5943422236 5.9366371877
0.002 0.0035 0.7956 0.1989 0.0905938261 0.0179325062 25.7956250029 5.7561496328 13.7095001951 0.4606887610 4.1907854419 0.0777909382 43.7865044660 6.3125618382
0.002 0.004 0.7952 0.1988 0.0966747815 0.0129065177 26.6713855868 5.1933763578 13.6746104565 0.8473212249 4.1420208387 0.1323482495 44.5846916635 6.1859523499
0.002 0.0045 0.7948 0.1987 0.0892287136 0.0105127650 33.5038838227 2.5717864896 13.5203154636 0.6067362673 4.1115739037 0.2379747332 51.2250019036 3.4270102551
0.002 0.005 0.7944 0.1986 0.0868707921 0.0110999427 30.9708833309 3.8171627055 13.5419861086 0.3636719078 4.1350898291 0.1995331021 48.7348300607 4.3914676581
0.002 0.0055 0.794 0.1985 0.0917107363 0.0033667793 34.1308371828 6.6566971426 13.1785693907 0.6332466556 4.0853350817 0.0861112444 51.4864523915 7.3794218219
0.002 0.006 0.7936 0.1984 0.0927035453 0.0232649079 35.5831770240 4.3883828779 13.4791412379 0.4328729662 4.1853396487 0.1662779127 53.3403614559 5.0107986647
0.002 0.0065 0.7932 0.1983 0.0934481521 0.0162491939 38.1165178814 2.0648602552 13.3790228577 0.2144785247 4.1298915719 0.0356107956 55.7188804631 2.3311987694
0.002 0.006999999999999999 0.7928 0.1982 0.0914625340 0.0123254355 43.4912304272 3.5456595042 13.3623364609 0.4668812614 4.2100932543 0.1251328433 61.1551226764 4.1499990444
0.002 0.0075 0.7924 0.1981 0.0896010170 0.0120218067 46.0204868978 5.6185339500 13.1577655714 0.1730918951 4.2130636870 0.0765843117 63.4809171732 5.8802319635
