# Supplementary material for: Multipressure Sampling for Improving the Performance of MOF-based Electronic Noses
Source: ACS Sens. 2024 Jul 12;9(7):3531–9. doi: 10.1021/acssensors.4c00199 (PMC11287752; doi:10.1021/acssensors.4c00199)
Supplement: Supplementary file 2 — se4c00199_si_002.zip [file se4c00199_si_002.zip › Multiplex_Adsorption_Data/Methane_1bar/SICZOV.csv]

methane_comp CO2_comp N2_comp O2_comp methane_mass methane_error CO2_mass CO2_error N2_mass N2_error O2_mass O2_error total_mass total_error
0.0 0.0 0.8 0.2 0.0000000000 0.0000000000 0.0000000000 0.0000000000 10.3609310855 0.5624075035 3.2327869189 0.1547495451 13.5937180044 .7171570486
0.0 0.0005 0.7996 0.1999 0.0000000000 0.0000000000 0.1392225367 0.0397961419 10.1564419116 0.5396319268 3.2701297556 0.1326513579 13.5657942039 .7120794266
0.0 0.005 0.7959999999999999 0.19899999999999998 0.0000000000 0.0000000000 1.3698257011 0.1778536082 10.2022983894 0.4823274258 3.2345412803 0.2168340010 14.8066653708 .8770150350
0.002 0.008 0.792 0.198 0.0365637979 0.0093825242 2.1555370466 0.2519852657 10.2442055055 0.6078840659 3.2701297556 0.1892401643 15.7064361056 1.0584920201
0.002 0.0085 0.7916 0.1979 0.0309096023 0.0077618008 2.2868335477 0.2341869363 10.1092689798 0.3589815302 3.2087271046 0.2245873548 15.6357392344 .8255176221
0.002 0.009000000000000001 0.7912 0.1978 0.0339251733 0.0042050128 2.5656232313 0.2256394588 9.9872775842 0.5730791323 3.1538406533 0.2073390547 15.7406666421 1.0102626586
0.002 0.0095 0.7908 0.1977 0.0351816612 0.0110113083 2.6104225624 0.2620216483 10.2694375388 0.5416496422 3.2257694730 0.0860393035 16.1408112354 .9007219023
0.002 0.01 0.7904 0.1976 0.0354329588 0.0054247692 2.7965120916 0.3492518942 10.2887455295 0.2732345819 3.2347919034 0.1846233144 16.3554824833 .8125345597
0.0025 0.0 0.7979999999999999 0.1995 0.0428462374 0.0107618757 0.0000000000 0.0000000000 10.4557157670 0.5306820766 3.2573479793 0.1645935379 13.7559099837 .7060374902
0.0025 0.0005 0.7976 0.1994 0.0407102079 0.0110227724 0.1416348083 0.0243090711 10.3769479414 0.6300377808 3.1816598136 0.2114462704 13.7409527712 .8768158947
0.0025 0.001 0.7972 0.1993 0.0423436422 0.0058719808 0.2694852071 0.0707786144 10.1639018170 0.3317980410 3.3142394151 0.0525567981 13.7899700814 .4610054343
0.0025 0.0015 0.7968 0.1992 0.0453592132 0.0117170444 0.4276613069 0.0517328726 10.2889649384 0.2156530274 3.1997046743 0.1657723337 13.9616901328 .4448752781
0.0025 0.002 0.7964 0.1991 0.0468669986 0.0053662478 0.5486195009 0.1023811444 10.1992266636 0.4610199955 3.1869228979 0.1114233056 13.9816360610 .6801906933
0.0 0.0055 0.7956 0.1989 0.0000000000 0.0000000000 1.5631520453 0.1915661013 10.1687288147 0.4144063642 3.1794042060 0.2006700556 14.9112850660 .8066425211
0.0025 0.0025 0.7959999999999999 0.19899999999999998 0.0419666958 0.0086469741 0.7081740417 0.1070623653 10.1325263322 0.2895879443 3.1713842679 0.0200748919 14.0540513376 .4253721756
0.0025 0.003 0.7956 0.1989 0.0417153983 0.0081274470 0.8246523026 0.0849895767 10.1592942284 0.5364818439 3.2433130876 0.1505107841 14.2689750169 .7801096517
0.0025 0.0035 0.7952 0.1988 0.0419666958 0.0048598639 0.9859298945 0.1317547296 10.3047623854 0.9829428491 3.2252682269 0.0767806984 14.5579272026 1.1963381410
0.0025 0.004 0.7948 0.1987 0.0405845592 0.0072659339 1.1454844353 0.1733550497 10.4083234262 0.2393734931 3.2180001580 0.1394059120 14.8123925787 .5594003887
0.0025 0.0045 0.7944 0.1986 0.0414641007 0.0130093532 1.2960791099 0.1768545657 10.2073447961 0.3824081458 3.2515836488 0.1516250903 14.7964716555 .7238971550
0.0025 0.005 0.794 0.1985 0.0430975350 0.0098167012 1.4032528943 0.1190696948 10.2983995248 0.2539637912 3.2478243028 0.1439842052 14.9925742569 .5268343924
0.0025 0.0055 0.7936 0.1984 0.0419666958 0.0122956185 1.5559152303 0.1310425464 10.2703151747 0.2819192869 3.2924352084 0.1542226092 15.1606323092 .5794800610
0.0025 0.006 0.7932 0.1983 0.0447309692 0.0080021610 1.7616475431 0.0760207376 10.1108048427 0.4967617115 3.2736384785 0.2077518581 15.1908218335 .7885364682
0.0025 0.0065 0.7928 0.1982 0.0436001301 0.0103490678 1.8395294572 0.2871047984 10.1465685072 0.3128652109 3.1831635520 0.1410845366 15.2128616465 .7514036137
0.0025 0.006999999999999999 0.7924 0.1981 0.0410871543 0.0091162505 1.9060392334 0.2068281641 10.0625348660 0.3758075626 3.1593543608 0.2090586987 15.1690156145 .8008106759
0.0 0.006 0.7952 0.1988 0.0000000000 0.0000000000 1.7823241575 0.2483738704 10.2773362622 0.2466078908 3.1824116828 0.1067854267 15.2420721025 .6017671879
0.0025 0.0075 0.792 0.198 0.0458618083 0.0073694917 2.2527171340 0.1903621472 10.3212180592 0.2611553174 3.1618605914 0.1181006515 15.7816575929 .5769876078
0.0025 0.008 0.7916 0.1979 0.0408358567 0.0039733636 2.3312882686 0.1090406917 10.1287963795 0.4566414940 3.2420599723 0.1301156174 15.7429804771 .6997711667
0.0025 0.0085 0.7912 0.1978 0.0400819640 0.0125749269 2.3454172884 0.1633670627 10.2909396193 0.3274670096 3.2470724336 0.1250345386 15.9235113053 .6284435378
0.0025 0.009000000000000001 0.7908 0.1977 0.0407102079 0.0043088559 2.6583233857 0.3922409392 10.0283070644 0.4219991747 3.1295302160 0.1310602881 15.8568708740 .9496092579
0.0025 0.0095 0.7904 0.1976 0.0419666958 0.0062774115 2.7510235400 0.3988770853 10.1946190749 0.2986394062 3.1881760133 0.1968844778 16.1757853240 .9006783808
0.0025 0.01 0.79 0.1975 0.0408358567 0.0076635462 2.8240809107 0.2486739579 10.0897415801 0.6319228643 3.2047171356 0.0995525797 16.1593754831 .9878129481
0.003 0.0 0.7976 0.1994 0.0521442478 0.0080650473 0.0000000000 0.0000000000 10.2121717937 0.5057867774 3.1741411216 0.2841804759 13.4384571631 .7980323006
0.003 0.0005 0.7972 0.1993 0.0505108136 0.0098167012 0.1564530486 0.0233115518 10.1362562849 0.8208319736 3.1919353592 0.1727765674 13.5351555063 1.0267367940
0.003 0.001 0.7968 0.1992 0.0501338672 0.0164095588 0.2739651402 0.0322537511 10.2775556712 0.4397836233 3.1784017137 0.1878610047 13.7800563923 .6763079379
0.003 0.0015 0.7964 0.1991 0.0479978378 0.0110570935 0.4417903267 0.0813046497 10.2804079880 0.3563488324 3.2771472014 0.2418137265 14.0473433539 .6905243021
0.0 0.0065 0.7948 0.1987 0.0000000000 0.0000000000 1.9429125290 0.2476076728 10.4480364525 0.5397271941 3.1954440822 0.1647415393 15.5863930637 .9520764062
0.003 0.002 0.7959999999999999 0.19899999999999998 0.0528981406 0.0114167674 0.5558563159 0.0627379953 10.2411337797 0.5389845911 3.2548417486 0.1248153190 14.1047299848 .7379546728
0.003 0.0025 0.7956 0.1989 0.0487517305 0.0074800615 0.7295398765 0.1538459914 10.2194122902 0.4293214355 3.2297794421 0.1312327082 14.2274833393 .7218801966
0.003 0.003 0.7952 0.1988 0.0502595160 0.0096348947 0.8904728583 0.1559436536 10.2363067821 0.7027877684 3.1871735210 0.0982825948 14.3642126774 .9666489115
0.003 0.0035 0.7948 0.1987 0.0498825696 0.0088704842 1.0345199383 0.1869122226 10.0925938969 0.3831948870 3.2723853632 0.1708624471 14.4493817680 .7498400409
0.003 0.004 0.7944 0.1986 0.0471182962 0.0116250597 1.2244001801 0.2029236450 10.3958171141 0.5855111189 3.2237644885 0.2440229670 14.8911000789 1.0440827906
0.003 0.0045 0.794 0.1985 0.0513903551 0.0073866101 1.3084850785 0.1418790112 10.2672434489 0.5918156257 3.2761447092 0.1631215411 14.9032635917 .9042027881
0.003 0.005 0.7936 0.1984 0.0512647063 0.0077699326 1.4563228711 0.1910073558 9.9969315795 0.3710039201 3.2490774181 0.0797501339 14.7535965750 .6495313424
0.003 0.0055 0.7932 0.1983 0.0508877599 0.0038111165 1.5204203756 0.1662522089 10.2909396193 0.4249575390 3.2458193183 0.1600019733 15.1080670731 .7550228377
0.003 0.006 0.7928 0.1982 0.0477465402 0.0144140577 1.8291911500 0.1479273321 10.2038342523 0.5632419671 3.1681261680 0.1504940902 15.2488981105 .8760774471
0.003 0.0065 0.7924 0.1981 0.0513903551 0.0164095588 1.8998362490 0.3488545128 10.2016401625 0.3991782139 3.2626110636 0.1158366685 15.4154778302 .8802789540
0.0 0.006999999999999999 0.7944 0.1986 0.0000000000 0.0000000000 1.9449801904 0.2761134571 10.2371844180 0.5766902953 3.1731386293 0.1984858729 15.3553032377 1.0512896253
0.003 0.006999999999999999 0.792 0.198 0.0536520333 0.0109710894 2.0480186519 0.2146410069 10.3462306835 0.3239861749 3.1899303747 0.3465731885 15.6378317434 .8961714597
0.003 0.0075 0.7916 0.1979 0.0497569208 0.0059148426 2.1696660664 0.1901099473 10.0493703269 0.6489783979 3.2059702509 0.1632985735 15.4747635650 1.0083017613
0.003 0.008 0.7912 0.1978 0.0518929502 0.0146874783 2.2423788269 0.1832937773 10.1816739448 0.3503268297 3.1789029598 0.1887403018 15.6548486817 .7370483871
0.003 0.0085 0.7908 0.1977 0.0521442478 0.0099572207 2.3695400052 0.2475290035 9.9953957166 0.2187383237 3.2052183817 0.1237012082 15.6222983513 .5999257561
0.003 0.009000000000000001 0.7904 0.1976 0.0466157011 0.0109940896 2.5880228968 0.3642645967 10.0787711309 0.5399251680 3.2195038964 0.1076734559 15.9329136252 1.0228573102
0.003 0.0095 0.79 0.1975 0.0502595160 0.0163053210 2.6972643427 0.2234350320 9.9960539436 0.6868831573 3.2182507811 0.0972520837 15.9618285834 1.0238755940
0.003 0.01 0.7896 0.1974 0.0462387547 0.0068636909 2.7479220479 0.2129947769 10.2233616520 0.5499984155 3.1771485984 0.0884042445 16.1946710530 .8582611278
0.0035 0.0 0.7972 0.1993 0.0581753897 0.0023304379 0.0000000000 0.0000000000 10.0465180101 0.4466089156 3.1591037377 0.1201632405 13.2637971375 .5691025940
0.0035 0.0005 0.7968 0.1992 0.0575471458 0.0073523333 0.1364656547 0.0190504330 10.2277498317 0.3944995514 3.2450674491 0.1604582737 13.6668300813 .5813605914
0.0035 0.001 0.7964 0.1991 0.0644578292 0.0098167012 0.3008447389 0.0593130186 10.2073447961 0.6317921248 3.3382992294 0.0919619325 13.9109465936 .7928837771
0.0 0.0075 0.794 0.1985 0.0000000000 0.0000000000 2.1724229483 0.4659120239 10.0381804687 0.4012135520 3.2350425265 0.2689997032 15.4456459435 1.1361252791
0.0035 0.0015 0.7959999999999999 0.19899999999999998 0.0590549313 0.0121821022 0.4266274762 0.0833244470 10.0002227143 0.8669221887 3.2708816248 0.1282680915 13.7567867466 1.0906968294
0.0035 0.002 0.7956 0.1989 0.0572958482 0.0162548941 0.5989325958 0.0545573627 10.1617077272 0.3197456705 3.2693778864 0.0823783948 14.0873140576 .4729363221
0.0035 0.0025 0.7952 0.1988 0.0561650091 0.0090467129 0.7260937741 0.0699006852 10.0682394996 0.3607969781 3.2235138655 0.1644942872 14.0740121483 .6042386634
0.0035 0.003 0.7948 0.1987 0.0618192047 0.0065337371 0.8828914330 0.0480777600 10.2338932832 0.4034658603 3.2310325574 0.0984613788 14.4096364783 .5565387362
0.0035 0.0035 0.7944 0.1986 0.0591805801 0.0154583761 1.0117756625 0.2047854864 10.3231927401 0.2176554825 3.2736384785 0.1563100516 14.6677874612 .5942093966
0.0035 0.004 0.794 0.1985 0.0583010385 0.0169955955 1.2592058143 0.0710733033 10.1077331169 0.6066166032 3.2718841171 0.1069429500 14.6971240868 .8016284520
0.0035 0.0045 0.7936 0.1984 0.0601857704 0.0148966696 1.2695441214 0.1459195487 10.1092689798 0.3496060315 3.1761461061 0.1517012947 14.6151449777 .6621235445
0.0035 0.005 0.7932 0.1983 0.0610653119 0.0097132285 1.4477076151 0.1796659119 10.0471762371 0.2202700116 3.2227619963 0.1516582274 14.7787111604 .5613073794
0.0035 0.0055 0.7928 0.1982 0.0580497410 0.0129509713 1.6741165423 0.3163934901 10.1606106823 0.5386987020 3.2490774181 0.1999299851 15.1418543837 1.0679731485
0.0035 0.006 0.7924 0.1981 0.0589292825 0.0147261239 1.6916916645 0.1948849360 10.0642901379 0.4602800990 3.2425612184 0.2268967999 15.0574723033 .8967879588
0.0 0.008 0.7936 0.1984 0.0000000000 0.0000000000 2.2475479805 0.1756444280 10.2001042996 0.5650390987 3.1668730527 0.0623321280 15.6145253328 .8030156547
0.0035 0.0065 0.792 0.198 0.0549085212 0.0082431735 1.8429755596 0.1862247715 10.2512265930 0.2239373704 3.1904316208 0.1733688564 15.3395422946 .5917741718
0.0035 0.006999999999999999 0.7916 0.1979 0.0554111164 0.0039253937 2.0211390533 0.2658193919 10.2227034250 0.5981776253 3.1866722749 0.1129528989 15.4859258696 .9808753098
0.0035 0.0075 0.7912 0.1978 0.0596831752 0.0131301483 2.1696660664 0.2307128877 10.2334544653 0.5675299154 3.2129876967 0.1204973179 15.6757914036 .9318702693
0.0035 0.008 0.7908 0.1977 0.0588036337 0.0098488135 2.1899980705 0.1865229780 10.1134377505 0.4045758897 3.2029627741 0.1892627333 15.5652022288 .7902104145
0.0035 0.0085 0.7904 0.1976 0.0580497410 0.0049372141 2.4749907384 0.4961793914 10.1614883182 0.4279872444 3.1921859823 0.2544217918 15.8867147799 1.1835256417
0.0035 0.009000000000000001 0.79 0.1975 0.0604370680 0.0171067032 2.5632109596 0.3509519881 10.0781129039 0.5367043364 3.2159951735 0.1340175059 15.9177561050 1.0387805336
0.0035 0.0095 0.7896 0.1974 0.0589292825 0.0070810646 2.6628033188 0.3377222542 10.1270411076 0.5974219398 3.1433144846 0.1390323407 15.9920881935 1.0812575993
0.0035 0.01 0.7892 0.1973 0.0603114192 0.0120518086 2.8519943401 0.2109780326 10.1211170650 0.3663943480 3.1688780372 0.0974714312 16.2023008615 .6868956204
0.004 0.0 0.7968 0.1992 0.0713685127 0.0142731716 0.0000000000 0.0000000000 10.1208976560 0.2877274249 3.2147420582 0.2856865502 13.4070082269 .5876871467
0.004 0.0005 0.7964 0.1991 0.0722480542 0.0127890471 0.1519731155 0.0181567414 10.3686104000 0.5733448558 3.1821610597 0.1486310997 13.7749926294 .7529217440
0.0 0.0085 0.7932 0.1983 0.0000000000 0.0000000000 2.3640262413 0.1773989783 10.2238004699 0.4350246682 3.1758954831 0.1498097145 15.7637221943 .7622333610
0.004 0.001 0.7959999999999999 0.19899999999999998 0.0628243950 0.0067896867 0.3032570105 0.0526250414 10.3824331660 0.5846086423 3.2320350497 0.1396256164 13.9805496212 .7836489868
0.004 0.0015 0.7956 0.1989 0.0706146199 0.0049372141 0.4455810394 0.0674802815 10.2152435195 0.6519845697 3.1886772594 0.2648249863 13.9201164382 .9892270516
0.004 0.002 0.7952 0.1988 0.0660912635 0.0174357787 0.5848035760 0.0529669413 10.3225345131 0.8307724705 3.2174989119 0.1242908487 14.1909282645 1.0254660392
0.004 0.0025 0.7948 0.1987 0.0719967566 0.0118029634 0.7161000772 0.1081131902 10.1125601146 0.6270707253 3.1851685365 0.2833588311 14.0858254849 1.0303457100
0.004 0.003 0.7944 0.1986 0.0643321805 0.0101953754 0.8591133265 0.1979467132 10.3640028113 0.9585409798 3.2182507811 0.1013261335 14.5056990994 1.2680092019
0.004 0.0035 0.794 0.1985 0.0620705022 0.0125246068 1.0124648829 0.1450575801 10.2224840160 0.7169262361 3.2190026503 0.1359329233 14.5160220514 1.0104413463
0.004 0.004 0.7936 0.1984 0.0686042393 0.0062269086 1.1210171083 0.0874957186 10.2266527867 0.4396618829 3.2778990706 0.1808269297 14.6941732049 .7142114398
0.004 0.0045 0.7932 0.1983 0.0669708050 0.0115869714 1.2726456136 0.1589635898 10.0620960480 0.6201679473 3.2039652664 0.1526407635 14.6056777330 .9433592720
0.004 0.005 0.7928 0.1982 0.0684785905 0.0153476795 1.4104897093 0.0467248787 10.1445938264 0.1804358449 3.2292781960 0.2616581620 14.8528403222 .5041665651
0.004 0.0055 0.7924 0.1981 0.0669708050 0.0191151417 1.5962346283 0.2755727228 10.0781129039 0.5881349414 3.1508331765 0.0787865805 14.8921515137 .9616093864
0.0 0.009000000000000001 0.7928 0.1982 0.0000000000 0.0000000000 2.4811937227 0.2630620132 10.1792604460 0.3361970019 3.1939403438 0.2104780191 15.8543945125 .8097370342
0.004 0.006 0.792 0.198 0.0711172151 0.0043815230 1.8023115513 0.4287317024 10.3095893830 0.6764014262 3.2676235249 0.1921257522 15.4506416743 1.3016404038
0.004 0.0065 0.7916 0.1979 0.0713685127 0.0097521594 1.9353311037 0.2973281487 10.2986189338 0.3416490287 3.2014590357 0.1791869037 15.5067775859 .8279162405
0.004 0.006999999999999999 0.7912 0.1978 0.0647091268 0.0163053210 1.9911579624 0.2947543863 10.0809652207 0.5930416651 3.1528381611 0.1447898709 15.2896704710 1.0488912433
0.004 0.0075 0.7908 0.1977 0.0623217998 0.0129216815 2.1393403653 0.2442272970 9.9019274891 0.6122839571 3.1713842679 0.1987578382 15.2749739221 1.0681907738
0.004 0.008 0.7904 0.1976 0.0686042393 0.0061246536 2.2347974016 0.2059720150 10.0294041093 0.5308018056 3.1894291286 0.1093521021 15.5222348788 .8522505763
0.004 0.0085 0.79 0.1975 0.0660912635 0.0086469741 2.4739569077 0.4040231373 10.0636319109 0.3005938327 3.2162457966 0.0615451873 15.8199258787 .7748091314
0.004 0.009000000000000001 0.7896 0.1974 0.0634526389 0.0070632057 2.4791260612 0.3522071750 9.9846446764 0.6073113875 3.1929378515 0.1381385593 15.7201612280 1.1047203275
0.004 0.0095 0.7892 0.1973 0.0706146199 0.0127296550 2.8371760998 0.3286837471 9.9552438724 0.4628034031 3.1906822439 0.2113238468 16.0537168360 1.0155406520
0.004 0.01 0.7888 0.1972 0.0732532445 0.0070003405 2.8854215333 0.1849963287 10.1459102803 0.4246651692 3.1646174451 0.1507709700 16.2692025032 .7674328084
0.0045 0.0 0.7964 0.1991 0.0736301909 0.0117170444 0.0000000000 0.0000000000 10.1731169944 0.5370680207 3.2337894111 0.1641961751 13.4805365964 .7129812402
0.0 0.0095 0.7924 0.1981 0.0000000000 0.0000000000 2.7947890404 0.1918708609 10.1312098783 0.3838666633 3.2305313113 0.1206952389 16.1565302300 .6964327631
0.0045 0.0005 0.7959999999999999 0.19899999999999998 0.0716198103 0.0073265205 0.1395671469 0.0464393465 10.2341126922 0.4257696790 3.2623604406 0.1224580305 13.7076600900 .6019935765
0.0045 0.001 0.7956 0.1989 0.0722480542 0.0064068563 0.2856818883 0.0327941504 10.0680200906 0.4108437783 3.1723867601 0.3425297625 13.5983367932 .7925745475
0.0045 0.0015 0.7952 0.1988 0.0761431667 0.0123979132 0.4300735786 0.0826087602 10.2433278696 0.8808896675 3.2340400342 0.1343994083 13.9835846491 1.1102957492
0.0045 0.002 0.7948 0.1987 0.0760175179 0.0117869013 0.5403488552 0.0810999033 10.1606106823 0.6675392074 3.1796548290 0.1450118137 13.9566318844 .9054378257
0.0045 0.0025 0.7944 0.1986 0.0738814885 0.0066771427 0.7198907898 0.0782318375 9.9675307756 0.8094442028 3.2019602818 0.1685514181 13.9632633357 1.0629046011
0.0045 0.003 0.794 0.1985 0.0758918691 0.0165818323 0.8722085156 0.1161781244 10.3170492885 0.2657462206 3.1726373832 0.1481892456 14.4377870564 .5466954229
0.0045 0.0035 0.7936 0.1984 0.0740071373 0.0076800093 1.0062618986 0.0848329343 10.1134377505 0.3619953034 3.1628630837 0.1016306660 14.3565698701 .5561389130
0.0045 0.004 0.7932 0.1983 0.0760175179 0.0110970007 1.1168817854 0.1169930192 10.2380620539 0.4143975355 3.2380500032 0.1428507502 14.6690113604 .6853383056
0.0045 0.0045 0.7928 0.1982 0.0738814885 0.0127791676 1.2512797788 0.1820951287 10.1402056467 0.6476444828 3.2583504715 0.2001999886 14.7237173855 1.0427187677
0.0045 0.005 0.7924 0.1981 0.0785304937 0.0097651019 1.4187603550 0.1418287808 10.0675812727 0.3006623693 3.1791535829 0.2652487300 14.7440257043 .7175049820
0.0 0.001 0.7992 0.1998 0.0000000000 0.0000000000 0.2615591716 0.0453211598 10.2402561438 0.5060136334 3.2275238345 0.2036540267 13.7293391499 .7549888199
0.0 0.01 0.792 0.198 0.0000000000 0.0000000000 2.8158102650 0.4155799458 10.0737247242 0.3948181619 3.1042172864 0.2316787595 15.9937522756 1.0420768672
0.0045 0.0055 0.792 0.198 0.0750123276 0.0139147171 1.5286910214 0.1408676288 10.1476655522 0.5120142664 3.1939403438 0.1413425212 14.9453092450 .8081391335
0.0045 0.006 0.7916 0.1979 0.0733788933 0.0129460943 1.6689473887 0.0857408004 10.1974713917 0.2355622929 3.2200051425 0.0822807394 15.1598028162 .4165299270
0.0045 0.0065 0.7912 0.1978 0.0815460647 0.0122441506 1.8316034217 0.1110051579 10.0559525965 0.4546725950 3.2207570117 0.2242223594 15.1898590946 .8021442629
0.0045 0.006999999999999999 0.7908 0.1977 0.0755149228 0.0175080667 1.9932256239 0.1933555203 10.0748217692 0.3375237669 3.2200051425 0.1131262657 15.3635674584 .6615136196
0.0045 0.0075 0.7904 0.1976 0.0761431667 0.0103429639 2.1972348855 0.3221646838 10.2009819355 0.4757758246 3.2074739893 0.2273503484 15.6818339770 1.0356338207
0.0045 0.008 0.79 0.1975 0.0755149228 0.0052351987 2.2361758426 0.1252296730 10.1601718643 0.4288681864 3.1969478205 0.1298062966 15.6688104502 .6891393547
0.0045 0.0085 0.7896 0.1974 0.0770227082 0.0082813896 2.5942258812 0.1836691755 10.2051507062 0.3025445442 3.2360450187 0.0563673505 16.1124443143 .5508624598
0.0045 0.009000000000000001 0.7892 0.1973 0.0779022498 0.0134156196 2.6242069720 0.4371201241 10.4855553889 0.5968634200 3.1997046743 0.2102403385 16.3873692850 1.2576395022
0.0045 0.0095 0.7888 0.1972 0.0785304937 0.0178226508 2.7406852328 0.1432285724 10.2154629285 0.2992288121 3.2222607501 0.2484310537 16.2569394051 .7087110890
0.0045 0.01 0.7884 0.1971 0.0761431667 0.0079626048 2.6655602007 0.2095955624 10.1386697838 0.4309795684 3.1202571626 0.1478123762 16.0006303138 .7963501118
0.0005 0.0 0.7996 0.1999 0.0090467129 0.0068175324 0.0000000000 0.0000000000 10.4436482728 0.7927746701 3.3573465823 0.1467067877 13.8100415680 .9462989902
0.005 0.0 0.7959999999999999 0.19899999999999998 0.0838077429 0.0069550890 0.0000000000 0.0000000000 10.2211675621 0.3715391703 3.2393031186 0.0377435341 13.5442784236 .4162377934
0.005 0.0005 0.7956 0.1989 0.0846872844 0.0233504002 0.1343979933 0.0202119120 10.3207792413 0.3588592079 3.2568467331 0.1214733569 13.7967112521 .5238948770
0.005 0.001 0.7952 0.1988 0.0831794989 0.0094228215 0.2825803962 0.0241718966 10.1134377505 0.2724752191 3.2741397246 0.2221057747 13.7533373702 .5281757119
0.005 0.0015 0.7948 0.1987 0.0831794989 0.0175296949 0.4224921533 0.0705365896 10.2374038270 0.5601411262 3.2287769498 0.1622721933 13.9718524290 .8104796040
0.005 0.002 0.7944 0.1986 0.0833051477 0.0086177118 0.5672284538 0.0650355397 10.2187540633 0.3699456710 3.2122358275 0.1808699971 14.0815234923 .6244689196
0.005 0.0025 0.794 0.1985 0.0839333917 0.0184082982 0.7384997427 0.1473804163 10.2071253871 0.3237733277 3.1799054521 0.1564064639 14.2094639736 .6459685061
0.005 0.003 0.7936 0.1984 0.0831794989 0.0085809937 0.8218954206 0.1278685104 9.9644590498 0.2353799302 3.1671236758 0.1312614229 14.0366576451 .5030908572
0.005 0.0035 0.7932 0.1983 0.0835564453 0.0085219156 1.0052280679 0.0838076232 10.2692181298 0.2188131387 3.2275238345 0.1131817758 14.5855264775 .4243244533
0.005 0.004 0.7928 0.1982 0.0799126304 0.0068082632 1.1268754824 0.1255062732 9.8999528082 0.3655103454 3.2114839583 0.1610038151 14.3182248793 .6588286969
0.005 0.0045 0.7924 0.1981 0.0810434695 0.0117062602 1.2395630306 0.1203000733 10.0759188141 0.6783742617 3.1811585674 0.1480382735 14.5776838816 .9584188687
0.0005 0.0005 0.7992 0.1998 0.0098006056 0.0070003405 0.1426686391 0.0255476842 10.3844078469 0.4784552885 3.2084764815 0.1495915311 13.7453535731 .6605948443
0.005 0.005 0.792 0.198 0.0799126304 0.0129947823 1.3832655004 0.1227199593 9.9684084115 0.3057418347 3.1528381611 0.1874352250 14.5844247034 .6288918013
0.005 0.0055 0.7916 0.1979 0.0822999574 0.0117332021 1.5221434268 0.0975581788 10.0634125020 0.1098921461 3.2022109049 0.1511121999 14.8700667911 .3702957269
0.005 0.006 0.7912 0.1978 0.0799126304 0.0100957845 1.6468923334 0.1404623895 10.1101466157 0.2007917103 3.1603568530 0.1380020811 14.9973084325 .4893519654
0.005 0.0065 0.7908 0.1977 0.0833051477 0.0096871876 1.9019039105 0.2984682790 10.0906192161 0.5639365810 3.1641161990 0.1518701331 15.2399444733 1.0239621807
0.005 0.006999999999999999 0.7904 0.1976 0.0831794989 0.0141621292 1.9229251351 0.2481863708 9.9267207044 0.3873786019 3.1846672903 0.0383903492 15.1174926287 .6881174511
0.005 0.0075 0.79 0.1975 0.0868233139 0.0109940896 2.0490524826 0.3756940765 10.2560535907 0.1032892120 3.1969478205 0.1191596055 15.5888772077 .6091369836
0.005 0.008 0.7896 0.1974 0.0893362896 0.0108495384 2.3481741703 0.2521963118 10.1219947009 0.6098916254 3.1596049838 0.2544909091 15.7191101446 1.1274283847
0.005 0.0085 0.7892 0.1973 0.0820486598 0.0156249714 2.4174408284 0.2788746518 9.9984674424 0.5794723799 3.1678755450 0.0608141916 15.6658324756 .9347861947
0.005 0.009000000000000001 0.7888 0.1972 0.0835564453 0.0065530391 2.3995210960 0.1441047783 10.0735053153 0.3300792153 3.2295288190 0.0321501628 15.7861116756 .5128871955
0.005 0.0095 0.7884 0.1971 0.0824256062 0.0061246536 2.7379283509 0.3700157665 10.0645095469 0.6489217229 3.2164964196 0.1438969304 16.1013599236 1.1689590734
0.0005 0.001 0.7988 0.1997 0.0075389274 0.0042050128 0.2867157191 0.0456449238 10.2553953638 0.3075966858 3.2854177626 0.2161144069 13.8350677729 .5735610293
0.005 0.01 0.7879999999999999 0.19699999999999998 0.0805408744 0.0144665362 2.8168440957 0.2442350769 10.1323069232 0.3076736764 3.1503319304 0.1401339321 16.1800238237 .7065092216
0.0055 0.0 0.7956 0.1989 0.0985086513 0.0103429639 0.0000000000 0.0000000000 10.2185346543 0.2745142247 3.2222607501 0.1103720761 13.5393040557 .3952292647
0.0055 0.0005 0.7952 0.1988 0.0880798017 0.0083874685 0.1374994855 0.0318387039 10.2005431175 0.6177699889 3.2167470427 0.1044830696 13.6428694474 .7624792309
0.0055 0.001 0.7948 0.1987 0.0915979679 0.0109364984 0.2605253409 0.0346945675 10.2578088626 0.5871551696 3.2453180721 0.1893781912 13.8552502435 .8221644267
0.0055 0.0015 0.7944 0.1986 0.0918492654 0.0157015747 0.4228367636 0.0685627165 10.4513275873 0.2797009354 3.2029627741 0.1740486518 14.1689763904 .5380138784
0.0055 0.002 0.794 0.1985 0.0937339973 0.0135187821 0.5427611268 0.0732651418 10.1375727389 0.6047341510 3.1428132384 0.1849795178 13.9168811014 .8764975927
0.0055 0.0025 0.7936 0.1984 0.0961213243 0.0084100256 0.6585501672 0.1082185894 10.1276993345 0.4389877595 3.1480763228 0.1722814379 14.0304471488 .7278978124
0.0055 0.003 0.7932 0.1983 0.0933570509 0.0068636909 0.8322337278 0.0609093114 10.2709734017 0.5085606833 3.2347919034 0.1473322601 14.4313560838 .7236659457
0.0055 0.0035 0.7928 0.1982 0.0954930804 0.0076635462 0.9742131464 0.1431954030 10.2040536613 0.3889066190 3.2317844266 0.1871937884 14.5055443147 .7269593566
0.0055 0.004 0.7924 0.1981 0.0941109437 0.0238851707 1.0327968871 0.1222584660 10.0000033053 0.5800546170 3.2388018724 0.1863031467 14.3657130085 .9125014004
0.0005 0.0015 0.7984 0.1996 0.0084184689 0.0064852306 0.4107754052 0.0612825147 10.2990577518 0.5164535171 3.1563468840 0.1469890924 13.8745985099 .7312103548
0.0055 0.0045 0.792 0.198 0.0951161340 0.0060311419 1.3322631850 0.1696014618 10.3405260499 0.3838601420 3.2034640202 0.1035482793 14.9713693891 .6630410250
0.0055 0.005 0.7916 0.1979 0.0910953727 0.0121040943 1.4490860561 0.2016131889 10.1707034956 0.5325883642 3.1425626154 0.1175462254 14.8534475398 .8638518728
0.0055 0.0055 0.7912 0.1978 0.0924775094 0.0164479977 1.5707334706 0.3484321393 9.9194802079 0.3308320821 3.1490788151 0.1143895946 14.7317700030 .8101018137
0.0055 0.006 0.7908 0.1977 0.0900901824 0.0173486356 1.6813533574 0.2086460616 10.0388386956 0.5029347867 3.1195052934 0.1828044020 14.9297875288 .9117338859
0.0055 0.0065 0.7904 0.1976 0.0872002602 0.0125497921 1.8860518395 0.2911709779 9.9879358111 0.2928517402 3.2272732114 0.0793110144 15.1884611222 .6758835246
0.0055 0.006999999999999999 0.79 0.1975 0.0914723191 0.0051254851 1.8505569848 0.1699875370 10.2479354583 0.5042581763 3.1884266363 0.1890541998 15.3783913985 .8684253982
0.0055 0.0075 0.7896 0.1974 0.0923518606 0.0130093532 2.2123977361 0.2400823140 10.2718510376 0.5812133657 3.1598556069 0.2900764669 15.7364562412 1.1243814998
0.0055 0.008 0.7892 0.1973 0.0858181235 0.0137549562 2.2337635709 0.3344005145 9.9894716740 0.3754892316 3.2302806882 0.2064221394 15.5393340566 .9300668417
0.0055 0.0085 0.7888 0.1972 0.0954930804 0.0081429723 2.4953227425 0.3283424948 10.0873280813 0.4239830975 3.2167470427 0.1430528707 15.8948909469 .9035214353
0.0055 0.009000000000000001 0.7884 0.1971 0.0853155284 0.0088633622 2.4425973759 0.2498041569 10.0353281519 0.3157007868 3.2152433043 0.1606444974 15.7784843605 .7350128033
0.0005 0.002 0.7979999999999999 0.1995 0.0086697665 0.0026831239 0.5527548238 0.0994342376 10.0375222417 0.6345323017 3.2613579483 0.1624346845 13.8603047803 .8990843477
0.0055 0.0095 0.7879999999999999 0.19699999999999998 0.0933570509 0.0184596846 2.7200086185 0.1832030488 10.1496402330 0.9219244938 3.1989528051 0.1818729296 16.1619587075 1.3054601568
0.0055 0.01 0.7876 0.1969 0.0947391876 0.0189625630 2.8357976589 0.1675160263 9.9907881280 0.6072914117 3.1914341131 0.0639437628 16.1127590876 .8577137638
0.006 0.0 0.7952 0.1988 0.0992625441 0.0186367273 0.0000000000 0.0000000000 10.2163405644 0.4066320397 3.1668730527 0.1341187036 13.4824761612 .5593874706
0.006 0.0005 0.7948 0.1987 0.0991368953 0.0163710296 0.1326749421 0.0366649748 10.1377921478 0.3492202622 3.3154925304 0.2000367742 13.6850965156 .6022930408
0.006 0.001 0.7944 0.1986 0.1031576565 0.0063275114 0.2512208644 0.0440454488 10.3435977757 0.3358967399 3.1530887841 0.1000033139 13.8510650807 .4862730140
0.006 0.0015 0.794 0.1985 0.0963726219 0.0094228215 0.4218029329 0.0505720663 10.1671929518 0.5786932670 3.2197545195 0.2088073705 13.9051230261 .8474955253
0.006 0.002 0.7936 0.1984 0.1027807102 0.0212877382 0.5837697453 0.0979663332 10.2014207535 0.3453528089 3.1999552973 0.1507042985 14.0879265063 .6153111788
0.006 0.0025 0.7932 0.1983 0.0993881928 0.0122183354 0.6981803447 0.1295917790 10.3036653404 0.5679114962 3.2613579483 0.1989738801 14.3625918262 .9086954907
0.006 0.003 0.7928 0.1982 0.0967495683 0.0199777625 0.8653163108 0.1211813466 10.1331845592 0.3593498547 3.1886772594 0.1011300559 14.2839276977 .6016390197
0.006 0.0035 0.7924 0.1981 0.0971265146 0.0130239077 0.9500904296 0.0792333809 10.1709229046 0.5434108136 3.2390524955 0.1916727452 14.4571923443 .8273408474
0.0005 0.0025 0.7976 0.1994 0.0065337371 0.0021907615 0.7133431953 0.0868527196 10.4296060978 0.2549566392 3.1869228979 0.1592937806 14.3364059281 .5032939009
0.006 0.004 0.792 0.198 0.0968752170 0.0078427394 1.1337676872 0.1501646779 10.1325263322 0.2263654311 3.2029627741 0.1189020906 14.5661320105 .5032749390
0.006 0.0045 0.7916 0.1979 0.0933570509 0.0124791453 1.3205464368 0.1273398951 10.1182647482 0.4686123930 3.1864216518 0.1053261136 14.7185898877 .7137575470
0.006 0.005 0.7912 0.1978 0.0976291098 0.0087990045 1.4094558786 0.1890399979 10.2130494297 0.5445916642 3.2029627741 0.1020131317 14.9230971922 .8444437983
0.006 0.0055 0.7908 0.1977 0.1015242223 0.0097197278 1.6551629792 0.2405330098 10.1066360720 0.4444093107 3.1904316208 0.2054436622 15.0537548943 .9001057105
0.006 0.006 0.7904 0.1976 0.1057962811 0.0208682933 1.7626813738 0.2503398307 10.1691676327 0.3597627656 3.2157445504 0.2627954637 15.2533898380 .8937663533
0.006 0.0065 0.79 0.1975 0.1039115493 0.0241114757 1.8543476975 0.3211974485 10.2088806590 0.5742539685 3.2102308430 0.2157013004 15.3773707488 1.1352641931
0.006 0.006999999999999999 0.7896 0.1974 0.1016498711 0.0065240646 1.8888087214 0.1251727616 10.0504673718 0.6511836894 3.1591037377 0.1985656036 15.2000297020 .9814461192
0.006 0.0075 0.7892 0.1973 0.1047910908 0.0112776351 2.1152176486 0.2561601748 10.2951083900 0.4724107281 3.1716348910 0.1999274717 15.6867520204 .9397760097
0.006 0.008 0.7888 0.1972 0.0987599489 0.0274754575 2.2217022125 0.1720651037 10.0873280813 0.5867539420 3.1771485984 0.1527329120 15.5849388411 .9390274152
0.006 0.0085 0.7884 0.1971 0.0997651392 0.0250466925 2.4015887574 0.2381693087 9.9602902790 0.5722351217 3.1771485984 0.1693930132 15.6387927740 1.0048441361
0.0005 0.003 0.7972 0.1993 0.0082928201 0.0058070951 0.8997773347 0.1257029324 10.2380620539 0.3586423589 3.2678741480 0.1703307811 14.4140063567 .6604831675
0.006 0.009000000000000001 0.7879999999999999 0.19699999999999998 0.0995138416 0.0092195736 2.6479850785 0.3984648190 10.2558341817 0.7749575043 3.2458193183 0.0924170642 16.2491524201 1.2750589611
0.006 0.0095 0.7876 0.1969 0.0889593433 0.0109422712 2.6207608696 0.3115932168 10.0103155276 0.4762001982 3.1748929908 0.1035118771 15.8949287313 .9022475633
0.006 0.01 0.7872 0.1968 0.0937339973 0.0068544841 2.8561296630 0.2775736542 10.0401551496 0.2718015976 3.1956947052 0.0614798353 16.1857135151 .6177095712
0.0065 0.0 0.7948 0.1987 0.1081836081 0.0175080667 0.0000000000 0.0000000000 10.1257246537 0.3699550401 3.2072233662 0.1282896362 13.4411316280 .5157527430
0.0065 0.0005 0.7944 0.1986 0.1173559698 0.0178297360 0.1402563674 0.0222907158 10.2639523142 0.4941507317 3.2430624646 0.1891897063 13.7646271160 .7234608898
0.0065 0.001 0.794 0.1985 0.1091887985 0.0188791227 0.2946417546 0.0646546119 10.1858427155 0.6119857417 3.2989514081 0.2083436039 13.8886246767 .9038630802
0.0065 0.0015 0.7936 0.1984 0.1095657448 0.0185450123 0.4338642912 0.1050332211 10.2069059781 0.8500584816 3.2525861410 0.1807727335 14.0029221551 1.1544094485
0.0065 0.002 0.7932 0.1983 0.1105709351 0.0169136526 0.6037571392 0.1168548880 10.1599524553 0.6965582542 3.2626110636 0.1444650133 14.1368915932 .9747918081
0.0065 0.0025 0.7928 0.1982 0.1103196376 0.0115869714 0.7002480062 0.0795922838 10.1382309658 0.2392970593 3.1450688460 0.1810768557 14.0938674556 .5115531702
0.0065 0.003 0.7924 0.1981 0.1108222327 0.0121197360 0.8728977360 0.1554280048 10.2115135668 0.5051029296 3.2049677586 0.0899956683 14.4002012941 .7626463387
0.0005 0.0035 0.7968 0.1992 0.0081671713 0.0049627296 0.9766254181 0.1305777263 10.0877668993 0.1964640538 3.1648680682 0.1488253701 14.2374275569 .4808298798
0.0065 0.0035 0.792 0.198 0.1062988763 0.0103734472 0.9997143041 0.0918604472 10.1553448666 0.2576014728 3.1523369149 0.2000003467 14.4136949619 .5598357139
0.0065 0.004 0.7916 0.1979 0.1057962811 0.0150694759 1.1330784667 0.1024275316 10.1527119588 0.4562601269 3.2390524955 0.0997769423 14.6306392021 .6735340767
0.0065 0.0045 0.7912 0.1978 0.1050423884 0.0104038412 1.2033789555 0.1748176190 9.9730160002 0.6842597667 3.2395537416 0.1218698304 14.5209910857 .9913510573
0.0065 0.005 0.7908 0.1977 0.1089375009 0.0095559188 1.4273756110 0.2135315831 10.2014207535 0.7037564995 3.1395551386 0.1790340036 14.8772890040 1.1058780050
0.0065 0.0055 0.7904 0.1976 0.1090631497 0.0203783590 1.5796933368 0.2067822247 10.2975218889 0.4034491555 3.2337894111 0.0844952908 15.2200677865 .7151050300
0.0065 0.006 0.79 0.1975 0.1026550614 0.0138692589 1.7120236686 0.1676605845 10.1007120294 0.2391835703 3.1583518685 0.1252573864 15.0737426279 .5459708001
0.0065 0.0065 0.7896 0.1974 0.1106965839 0.0121665406 1.8788150245 0.2253297762 10.1746528573 0.5146356425 3.1786523368 0.1872112359 15.3428168025 .9393431952
0.0065 0.006999999999999999 0.7892 0.1973 0.1041628469 0.0145101233 2.0187267816 0.2707119069 9.9947374897 0.4597937117 3.1302820852 0.1776562242 15.2479092034 .9226719661
0.0065 0.0075 0.7888 0.1972 0.1080579594 0.0093014057 2.1955118343 0.2548941963 10.1599524553 0.3611431902 3.1956947052 0.1417330493 15.6592169542 .7670718415
0.0065 0.008 0.7884 0.1971 0.1140891013 0.0151946745 2.2092962439 0.3585364412 9.8584845100 0.3836749907 3.2240151116 0.1668283875 15.4058849668 .9242344939
0.0005 0.004 0.7964 0.1991 0.0084184689 0.0021907615 1.1299769745 0.1880498638 10.0346699249 0.7908651569 3.1779004676 0.1381840220 14.3509658359 1.1192898042
0.0065 0.0085 0.7879999999999999 0.19699999999999998 0.1120787206 0.0174212852 2.4339821199 0.2382909411 10.0245771116 0.7349086181 3.2174989119 0.1933965812 15.7881368640 1.1840174256
0.0065 0.009000000000000001 0.7876 0.1969 0.1061732275 0.0067430217 2.6593572164 0.2859442785 10.0337922890 0.6968608975 3.2132383198 0.2315051799 16.0125610527 1.2210533776
0.0065 0.0095 0.7872 0.1968 0.1125813158 0.0081970790 2.5952597119 0.3167896048 9.9613873240 0.4420258520 3.1300314621 0.1153672171 15.7992598138 .8823797529
0.0065 0.01 0.7868 0.1967 0.1074297154 0.0060520472 2.7499897093 0.3581758871 9.9855223123 0.9917290001 3.1631137067 0.2400409053 16.0060554437 1.5959978397
0.006999999999999999 0.0 0.7944 0.1986 0.1168533746 0.0134156196 0.0000000000 0.0000000000 9.9438346052 0.5954363705 3.1954440822 0.0948931872 13.2561320620 .7037451773
0.006999999999999999 0.0005 0.794 0.1985 0.1199945944 0.0160908962 0.1343979933 0.0186217119 10.2646105411 0.3112410609 3.2285263268 0.1536595337 13.7475294556 .4996132027
0.006999999999999999 0.001 0.7936 0.1984 0.1172303210 0.0143613874 0.3001555184 0.0537591973 10.2382814629 0.3744369736 3.1979503128 0.0737019329 13.8536176151 .5162594912
0.006999999999999999 0.0015 0.7932 0.1983 0.1212510823 0.0168762744 0.4414457165 0.0880315608 10.0917162610 0.2330160607 3.2270225884 0.1450274063 13.8814356482 .4829513022
0.006999999999999999 0.002 0.7928 0.1982 0.1108222327 0.0151530565 0.5248413944 0.1027978755 10.2499101391 0.3580076983 3.2295288190 0.1547576627 14.1151025852 .6307162930
0.006999999999999999 0.0025 0.7924 0.1981 0.1253974924 0.0137319814 0.7154108567 0.1161781244 10.1399862377 0.2343509823 3.2069727432 0.1658314323 14.1877673300 .5300925204
0.0 0.0015 0.7988 0.1997 0.0000000000 0.0000000000 0.4190460509 0.0834896096 10.2040536613 0.4636701092 3.1761461061 0.1675512195 13.7992458183 .7147109383
0.0005 0.0045 0.7959999999999999 0.19899999999999998 0.0079158738 0.0043234870 1.2657534088 0.1729188114 10.2784333072 0.6264922259 3.2741397246 0.1680587905 14.8262423144 .9717933148
0.006999999999999999 0.003 0.792 0.198 0.1167277259 0.0136582026 0.7957050425 0.1394441392 10.2374038270 0.3080252099 3.1726373832 0.1600098245 14.3224739786 .6211373762
0.006999999999999999 0.0035 0.7916 0.1979 0.1192407017 0.0141129938 0.9593949061 0.1151513967 10.1244081998 0.3232316604 3.1570987532 0.1937210920 14.3601425608 .6462171429
0.006999999999999999 0.004 0.7912 0.1978 0.1178585650 0.0164134067 1.2185418060 0.1706067811 10.0171172061 0.3612860593 3.1683767911 0.1597442400 14.5218943682 .7080504871
0.006999999999999999 0.0045 0.7908 0.1977 0.1098170424 0.0076800093 1.3277832519 0.1935421427 10.1728975854 0.7121205832 3.1573493762 0.1472981498 14.7678472559 1.0606408850
0.006999999999999999 0.005 0.7904 0.1976 0.1144660476 0.0177942821 1.3836101106 0.2096748710 10.0425686484 0.5846208295 3.1716348910 0.1235548835 14.7122796976 .9356448661
0.006999999999999999 0.0055 0.79 0.1975 0.1106965839 0.0106734931 1.5386847183 0.1497052881 10.0162395702 0.4253986591 3.1854191595 0.1689429988 14.8510400319 .7547204391
0.006999999999999999 0.006 0.7896 0.1974 0.1267796291 0.0211209599 1.6896240031 0.1001292907 10.0335728800 0.7506340206 3.2182507811 0.1338561814 15.0682272933 1.0057404526
0.006999999999999999 0.0065 0.7892 0.1973 0.1119530718 0.0219996643 1.7909394134 0.1289155539 10.0149231163 0.3742785454 3.1834141750 0.0534385738 15.1012297765 .5786323374
0.006999999999999999 0.006999999999999999 0.7888 0.1972 0.1186124577 0.0182325010 2.0028747106 0.3527071910 10.0763576321 0.6272856449 3.1671236758 0.2048042865 15.3649684762 1.2030296234
0.006999999999999999 0.0075 0.7884 0.1971 0.1143403988 0.0145882520 2.0552554670 0.1889696257 9.9778429978 0.4009494943 3.2102308430 0.2090226415 15.3576697066 .8135300135
0.0005 0.005 0.7956 0.1989 0.0080415226 0.0030155710 1.3932591973 0.1618949416 10.2997159787 0.1858309911 3.2064714970 0.1071823170 14.9074881956 .4579238207
0.006999999999999999 0.008 0.7879999999999999 0.19699999999999998 0.1173559698 0.0085367234 2.3616139697 0.3977441162 10.2485936852 0.8266426779 3.1372995310 0.2523046186 15.8648631557 1.4852281361
0.006999999999999999 0.0085 0.7876 0.1969 0.1168533746 0.0130819641 2.3771214304 0.2893708410 10.1303322424 0.2645581098 3.1836647981 0.1049940158 15.8079718455 .6720049307
0.006999999999999999 0.009000000000000001 0.7872 0.1968 0.1133352085 0.0071343733 2.5153101364 0.2829701254 10.0631930930 0.4288376534 3.2172482888 0.1434615113 15.9090867267 .8624036634
0.006999999999999999 0.0095 0.7868 0.1967 0.1280361170 0.0105245395 2.7306915359 0.2121120113 10.2031760253 0.5985830983 3.2723853632 0.1365985375 16.3342890414 .9578181866
0.006999999999999999 0.01 0.7864 0.1966 0.1211254335 0.0132355360 2.7923767687 0.2064281493 10.1430579635 0.5886042599 3.1563468840 0.1101875358 16.2129070497 .9184554810
0.0075 0.0 0.794 0.1985 0.1345698540 0.0108203964 0.0000000000 0.0000000000 10.1366951029 0.4656518288 3.2109827122 0.2246544672 13.4822476691 .7011266924
0.0075 0.0005 0.7936 0.1984 0.1255231412 0.0106141625 0.1412901981 0.0441316435 10.0787711309 0.7452343660 3.1741411216 0.1738608892 13.5197255918 .9738410612
0.0075 0.001 0.7932 0.1983 0.1213767311 0.0113334930 0.2946417546 0.0570431446 10.2130494297 0.2885561000 3.2127370737 0.1483332890 13.8418049891 .5052660266
0.0075 0.0015 0.7928 0.1982 0.1199945944 0.0150987817 0.4255936455 0.0636550243 10.1658764979 0.5916001891 3.1661211835 0.1818466802 13.8775859213 .8522006753
0.0075 0.002 0.7924 0.1981 0.1319312294 0.0210100407 0.5551670954 0.0685904242 10.1018090743 0.4040091024 3.1946922130 0.1763261065 13.9835996121 .6699356738
0.0005 0.0055 0.7952 0.1988 0.0079158738 0.0042498277 1.6069175457 0.2307972890 10.3297750096 0.6886604598 3.2019602818 0.1314507823 15.1465687109 1.0551583588
0.0075 0.0025 0.792 0.198 0.1211254335 0.0205296435 0.7212692308 0.1673344432 10.1318681052 0.4102879965 3.2074739893 0.1129484501 14.1817367588 .7111005333
0.0075 0.003 0.7916 0.1979 0.1259000875 0.0148584675 0.8994327245 0.0967121484 10.1680705878 0.5853321824 3.1886772594 0.1711856443 14.3820806592 .8680884426
0.0075 0.0035 0.7912 0.1978 0.1172303210 0.0074800615 0.9683547723 0.0919276476 10.0116319815 0.2424325323 3.1455700922 0.2139469746 14.2427871670 .5557872160
0.0075 0.004 0.7908 0.1977 0.1271565754 0.0161809105 1.1744316954 0.1778215548 10.1599524553 0.4356876868 3.1854191595 0.1802117520 14.6469598856 .8099019041
0.0075 0.0045 0.7904 0.1976 0.1260257363 0.0283821677 1.3074512478 0.0641530627 10.1347204221 0.4251020630 3.2804053013 0.1555430629 14.8486027075 .6731803563
0.0075 0.005 0.79 0.1975 0.1270309266 0.0140681763 1.4035975045 0.1287865222 10.1445938264 0.6513740985 3.1621112145 0.1948848565 14.8373334720 .9891136535
0.0075 0.0055 0.7896 0.1974 0.1184868089 0.0073951545 1.6499938256 0.1116579719 10.0473956461 0.5282201934 3.1886772594 0.1543447451 15.0045535400 .8016180649
0.0075 0.006 0.7892 0.1973 0.1334390149 0.0169434959 1.6458585027 0.1931711766 10.3751926695 0.6865287153 3.2716334940 0.1446370876 15.4261236811 1.0412804754
0.0075 0.0065 0.7888 0.1972 0.1186124577 0.0199998775 1.9566969385 0.3042000895 10.1423997365 0.7076236044 3.1987021820 0.1795245048 15.4164113147 1.2113480762
0.0075 0.006999999999999999 0.7884 0.1971 0.1359519907 0.0153394480 2.0414710574 0.3215448066 10.2224840160 0.3864623796 3.2408068570 0.1835847740 15.6407139211 .9069314082
0.0005 0.006 0.7948 0.1987 0.0080415226 0.0049881145 1.7209835349 0.1349077566 10.1292351974 0.6972393622 3.2174989119 0.1551079404 15.0757591668 .9922431737
0.0075 0.0075 0.7879999999999999 0.19699999999999998 0.1206228383 0.0066960314 2.0673168253 0.3618204022 10.1373533299 0.4497244113 3.1468232075 0.2162422515 15.4721162010 1.0344830964
0.0075 0.008 0.7876 0.1969 0.1284130633 0.0123775219 2.3536879342 0.1915487426 10.3223151042 0.3680382820 3.1726373832 0.1997917027 15.9770534849 .7717562492
0.0075 0.0085 0.7872 0.1968 0.1345698540 0.0167334754 2.4987688449 0.2100189494 10.3486441823 0.4547081690 3.2698791325 0.1490783857 16.2518620137 .8305389795
0.0075 0.009000000000000001 0.7868 0.1967 0.1309260391 0.0048728409 2.6734862362 0.2010421994 10.1463490983 0.2696906841 3.2583504715 0.2494494062 16.2091118451 .7250551306
0.0075 0.0095 0.7864 0.1966 0.1275335218 0.0181735241 2.8058165681 0.5162836469 10.2758003994 0.4509319592 3.1322870697 0.1748307415 16.3414375590 1.1602198717
0.0075 0.01 0.7859999999999999 0.1965 0.1223819214 0.0087918246 2.8954152303 0.0916585502 9.9888134471 0.4450929608 3.1839154211 0.0738619807 16.1905260199 .6194053163
0.008 0.0 0.7936 0.1984 0.1295439024 0.0152940954 0.0000000000 0.0000000000 10.2025177984 0.3626585618 3.1771485984 0.1380803451 13.5092102992 .5160330023
0.008 0.0005 0.7932 0.1983 0.1323081758 0.0113111829 0.1364656547 0.0337928954 10.2553953638 0.3046275484 3.2400549878 0.1197820947 13.7642241821 .4695137214
0.008 0.001 0.7928 0.1982 0.1300464976 0.0135561011 0.2870603293 0.0835521721 10.0456403742 0.1796315175 3.1084778785 0.0522018426 13.5712250796 .3289416333
0.008 0.0015 0.7924 0.1981 0.1393445080 0.0049244068 0.4497163622 0.0742952823 10.0969820766 0.8547869938 3.2117345814 0.1907700892 13.8977775282 1.1247767721
0.0005 0.0065 0.7944 0.1986 0.0086697665 0.0029089798 1.9363649344 0.3268634932 10.4133698329 0.6024131704 3.2202557656 0.0776106434 15.5786602994 1.0097962868
0.008 0.002 0.792 0.198 0.1306747415 0.0162276762 0.5382811937 0.0418442548 10.1125601146 0.7950008372 3.1864216518 0.1706549852 13.9679377016 1.0237277534
0.008 0.0025 0.7916 0.1979 0.1344442052 0.0246732764 0.6688884744 0.0983776228 10.1764081292 0.3190855446 3.2117345814 0.1318000942 14.1914753902 .5739365380
0.008 0.003 0.7912 0.1978 0.1240153557 0.0250995842 0.8367136609 0.0873054926 10.0506867808 0.3858570101 3.1663718066 0.1616190402 14.1777876040 .6598811271
0.008 0.0035 0.7908 0.1977 0.1344442052 0.0195302038 0.9283799846 0.0927865869 10.0096573007 0.3673443750 3.2102308430 0.1339968822 14.2827123335 .6136580479
0.008 0.004 0.7904 0.1976 0.1286643609 0.0231330308 1.1668502701 0.0679293130 10.0443239203 0.2163750850 3.2340400342 0.1694656756 14.5738785855 .4769031044
0.008 0.0045 0.79 0.1975 0.1365802347 0.0163555925 1.2812608696 0.0817416650 10.2224840160 0.5028926687 3.2372981341 0.1422479646 14.8776232544 .7432378908
0.008 0.005 0.7896 0.1974 0.1404753472 0.0119094905 1.3936038076 0.1619506810 10.2900619834 0.4357716532 3.2022109049 0.1206181925 15.0263520431 .7302500172
0.008 0.0055 0.7892 0.1973 0.1378367226 0.0084325224 1.5858963211 0.1344174315 10.2953277990 0.2087297997 3.2032133972 0.0683130622 15.2222742399 .4198928158
0.008 0.006 0.7888 0.1972 0.1340672589 0.0154420267 1.8254004374 0.2109577678 10.0414716035 0.3591005934 3.1809079444 0.2629827843 15.1818472442 .8484831722
0.008 0.0065 0.7884 0.1971 0.1318055806 0.0147046667 1.8908763828 0.0702058262 10.0166783882 0.6929679110 3.1789029598 0.1606835926 15.2182633114 .9385619965
0.0005 0.006999999999999999 0.794 0.1985 0.0084184689 0.0059255095 2.0411264471 0.2579434689 10.2959860260 0.2855467802 3.2408068570 0.1160403738 15.5863377990 .6654561324
0.008 0.006999999999999999 0.7879999999999999 0.19699999999999998 0.1247692484 0.0207164335 2.0828242861 0.1022604393 9.9850834943 0.2553241910 3.1846672903 0.3483231456 15.3773443191 .7266242094
0.008 0.0075 0.7876 0.1969 0.1365802347 0.0163169359 2.2592647286 0.3082395561 10.2176570183 0.3066656393 3.1901809978 0.1673546661 15.8036829794 .7985767974
0.008 0.008 0.7872 0.1968 0.1343185564 0.0174357787 2.2055055313 0.3670576294 10.0857922184 0.1045326669 3.1836647981 0.1990117580 15.6092811042 .6880378330
0.008 0.0085 0.7868 0.1967 0.1353237468 0.0178509745 2.3802229226 0.2396228410 9.9352776548 0.6542768572 3.1979503128 0.0788407743 15.6487746370 .9905914470
0.008 0.009000000000000001 0.7864 0.1966 0.1242666533 0.0081196733 2.6200716491 0.1138069772 10.0697753625 0.2058238721 3.1776498445 0.1837420915 15.9917635094 .5114926141
0.008 0.0095 0.7859999999999999 0.1965 0.1321825270 0.0146444190 2.7003658348 0.3380723049 10.0805264028 0.4702286223 3.1691286603 0.1365194241 16.0822034249 .9594647703
0.008 0.01 0.7856 0.1964 0.1416061863 0.0163362756 2.8378653203 0.4481258338 10.1156318404 0.4760667373 3.1914341131 0.1126009018 16.2865374601 1.0531297485
0.0085 0.0 0.7932 0.1983 0.1511554943 0.0313125255 0.0000000000 0.0000000000 10.3791420312 0.4844538462 3.2909314700 0.1029130451 13.8212289955 .6186794168
0.0085 0.0005 0.7928 0.1982 0.1447474060 0.0191481500 0.1485270131 0.0182870858 10.3468889105 0.6949809989 3.2999539004 0.2131716761 13.9401172300 .9455879108
0.0085 0.001 0.7924 0.1981 0.1443704596 0.0139328589 0.2922294829 0.0561450356 10.2389396899 0.3692370959 3.3455672982 0.1925816075 14.0211069306 .6318965979
0.0005 0.0075 0.7936 0.1984 0.0090467129 0.0030364402 2.1196975817 0.2864488533 10.0818428567 0.3441211527 3.1854191595 0.2486756770 15.3960063108 .8822821232
0.0085 0.0015 0.792 0.198 0.1482655721 0.0178580484 0.4173229997 0.0986669126 10.2161211555 0.2225053766 3.1959453283 0.1583065110 13.9776550556 .4973368486
0.0085 0.002 0.7916 0.1979 0.1465064891 0.0240170029 0.5434503473 0.0997728477 10.0408133765 0.3626442253 3.1956947052 0.1094439677 13.9264649181 .5958780436
0.0085 0.0025 0.7912 0.1978 0.1451243524 0.0167447933 0.7023156676 0.0692863718 9.9765265439 0.2924747281 3.1661211835 0.1123238784 13.9900877474 .4908297716
0.0085 0.003 0.7908 0.1977 0.1365802347 0.0144052927 0.8174154875 0.1144521112 10.0796487668 0.4367219966 3.2164964196 0.2300954516 14.2501409086 .7956748521
0.0085 0.0035 0.7904 0.1976 0.1436165669 0.0166994758 1.0314184461 0.1318124030 9.8885435410 0.5807045837 3.1723867601 0.0641242512 14.2359653141 .7933407137
0.0085 0.004 0.79 0.1975 0.1428626742 0.0203783590 1.2037235657 0.1742596904 10.1325263322 0.5785335241 3.2646160482 0.1668886176 14.7437286203 .9400601911
0.0085 0.0045 0.7896 0.1974 0.1343185564 0.0147903090 1.2705779522 0.0811291845 10.2156823375 0.3586890677 3.1819104366 0.1978709971 14.8024892827 .6524795583
0.0085 0.005 0.7892 0.1973 0.1428626742 0.0215090765 1.3794747878 0.1333352193 10.4386018662 0.3022637296 3.1811585674 0.1253075226 15.1420978956 .5824155480
0.0085 0.0055 0.7888 0.1972 0.1502759528 0.0138190822 1.5624628248 0.1742297023 10.1709229046 0.3147349809 3.1756448600 0.1276102165 15.0593065422 .6303939819
0.0085 0.006 0.7884 0.1971 0.1339416101 0.0165054883 1.7368356059 0.2455115181 10.2106359308 0.3953810787 3.1801560752 0.1508192884 15.2615692220 .8082173735
0.0005 0.008 0.7932 0.1983 0.0076645762 0.0033148427 2.1148730383 0.4106886653 10.1538090037 0.4174047047 3.1568481301 0.1825967485 15.4331947483 1.0140049612
0.0085 0.0065 0.7879999999999999 0.19699999999999998 0.1394701568 0.0205849381 1.7402817083 0.2538072543 10.2448637325 0.6489175686 3.2164964196 0.1893848246 15.3411120172 1.1126945856
0.0085 0.006999999999999999 0.7876 0.1969 0.1443704596 0.0154583761 1.9811642655 0.2224527829 10.1009314384 0.4503747686 3.1586024916 0.2929936919 15.3850686551 .9812796195
0.0085 0.0075 0.7872 0.1968 0.1431139717 0.0319395171 2.1548478261 0.1567215232 10.1226529279 0.7006555832 3.1548431456 0.0860714191 15.5754578713 .9753880426
0.0085 0.008 0.7868 0.1967 0.1525376310 0.0190290519 2.1696660664 0.3776613784 10.0454209652 0.4423372202 3.1713842679 0.2279286917 15.5390089305 1.0669563422
0.0085 0.0085 0.7864 0.1966 0.1393445080 0.0233774293 2.4519018523 0.2046648305 10.1259440627 0.3858565110 3.1899303747 0.1658405225 15.9071207977 .7797392933
0.0085 0.009000000000000001 0.7859999999999999 0.1965 0.1406009959 0.0105843725 2.4436312066 0.4576621190 10.1329651502 0.4625640978 3.1553443917 0.1176487776 15.8725417444 1.0484593669
0.0085 0.0095 0.7856 0.1964 0.1458782451 0.0251096461 2.6521204014 0.2409651214 10.0063661659 0.3983863021 3.2022109049 0.1338674429 16.0065757173 .7983285125
0.0085 0.01 0.7852 0.1963 0.1399727520 0.0147689450 2.8588865449 0.3868203501 10.0436656933 0.4009951167 3.1473244536 0.0987162228 16.1898494438 .9013006346
0.009000000000000001 0.0 0.7928 0.1982 0.1517837383 0.0248974908 0.0000000000 0.0000000000 10.2007625265 0.6415776842 3.2508317796 0.1480959664 13.6033780444 .8145711414
0.009000000000000001 0.0005 0.7924 0.1981 0.1536684701 0.0243460540 0.1337087728 0.0177866962 10.0278682464 0.5014873504 3.1500813073 0.0403308505 13.4653267966 .5839509511
0.0005 0.0085 0.7928 0.1982 0.0087954153 0.0028652332 2.4615509390 0.4005112328 10.3361378702 0.5569383215 3.2450674491 0.0981034850 16.0515516736 1.0584182725
0.009000000000000001 0.001 0.792 0.198 0.1570609874 0.0266304303 0.2560454078 0.0607765857 10.2514460020 0.2550532955 3.2132383198 0.1637349468 13.8777907170 .5061952583
0.009000000000000001 0.0015 0.7916 0.1979 0.1485168697 0.0201289205 0.4538516851 0.0329531007 10.0965432587 0.5278500483 3.2117345814 0.2127315979 13.9106463949 .7936636674
0.009000000000000001 0.002 0.7912 0.1978 0.1541710653 0.0235416345 0.5927296115 0.0770571921 10.2156823375 0.4628208780 3.1851685365 0.2334558898 14.1477515508 .7968755944
0.009000000000000001 0.0025 0.7908 0.1977 0.1500246552 0.0211657615 0.6902543092 0.1121037819 10.1553448666 0.3549790566 3.2548417486 0.1310411163 14.2504655796 .6192897163
0.009000000000000001 0.003 0.7904 0.1976 0.1568096898 0.0169993108 0.8584241060 0.1252296730 10.2047118882 0.3302553487 3.2370475110 0.2516355423 14.4569931950 .7241198748
0.009000000000000001 0.0035 0.79 0.1975 0.1569353386 0.0176696333 0.9662871109 0.1562479698 10.3547876339 0.3711927980 3.2317844266 0.0563093755 14.7097945100 .6014197766
0.009000000000000001 0.004 0.7896 0.1974 0.1537941189 0.0195205010 1.1093003602 0.1158915576 10.1103660247 0.9284728747 3.2054690048 0.1157542179 14.5789295086 1.1796391512
0.009000000000000001 0.0045 0.7892 0.1973 0.1522863334 0.0116954660 1.2533474402 0.2290204048 9.9734548181 0.4385137635 3.1663718066 0.0549864949 14.5454603983 .7342161292
0.009000000000000001 0.005 0.7888 0.1972 0.1506528991 0.0103429639 1.3036605351 0.2222412781 10.1235305638 0.6712724575 3.1608580991 0.1845688717 14.7387020971 1.0884255712
0.009000000000000001 0.0055 0.7884 0.1971 0.1526632798 0.0143921351 1.6007145614 0.1315490629 10.1325263322 0.3213795681 3.2270225884 0.1101761343 15.1129267618 .5774969004
0.0005 0.009000000000000001 0.7924 0.1981 0.0077902250 0.0037778310 2.6166255467 0.4020324135 10.1336233771 0.3590255131 3.2520848949 0.1904299954 16.0101240437 .9552657530
0.009000000000000001 0.006 0.7879999999999999 0.19699999999999998 0.1542967140 0.0134062018 1.6782518652 0.1868410489 10.0919356700 0.2996371718 3.2420599723 0.1639572952 15.1665442215 .6638417177
0.009000000000000001 0.0065 0.7876 0.1969 0.1452500012 0.0206064016 1.9790966041 0.1078492416 10.0998343935 0.1589442059 3.1292795929 0.1146901095 15.3534605917 .4020899586
0.009000000000000001 0.006999999999999999 0.7872 0.1968 0.1525376310 0.0169955955 1.9949486751 0.2574900404 10.1463490983 0.3498851730 3.1824116828 0.2606123198 15.4762470872 .8849831287
0.009000000000000001 0.0075 0.7868 0.1967 0.1549249580 0.0168313108 2.1286574479 0.3488477044 10.0860116274 0.3917280605 3.1836647981 0.1555608301 15.5532588314 .9129679058
0.009000000000000001 0.008 0.7864 0.1966 0.1539197677 0.0235335857 2.2392773347 0.3158750915 9.9124591203 0.5775794732 3.1771485984 0.1728143719 15.4828048211 1.0898025223
0.009000000000000001 0.0085 0.7859999999999999 0.1965 0.1412292399 0.0232826903 2.3909058400 0.0363134828 9.8569486472 0.1889874423 3.1784017137 0.1052091628 15.5674854408 .3537927782
0.009000000000000001 0.009000000000000001 0.7856 0.1964 0.1539197677 0.0219508112 2.6124902238 0.1540588930 10.0030750311 0.4021459653 3.1583518685 0.1313953417 15.9278368911 .7095510112
0.009000000000000001 0.0095 0.7852 0.1963 0.1510298455 0.0187986715 2.5673462825 0.3167941033 9.9791594518 0.5421268803 3.2177495350 0.1097648915 15.9152851148 .9874845466
0.009000000000000001 0.01 0.7848 0.1962 0.1535428213 0.0080493718 2.8564742732 0.1573688231 10.1059778450 0.3557728699 3.1195052934 0.1296339174 16.2355002329 .6508249822
0.0095 0.0 0.7924 0.1981 0.1510298455 0.0181317778 0.0000000000 0.0000000000 10.0846951735 0.4802232677 3.2057196278 0.1463552869 13.4414446468 .6447103324
0.0 0.002 0.7984 0.1996 0.0000000000 0.0000000000 0.5107123746 0.1010736603 10.1426191455 0.5603081748 3.1904316208 0.1578487655 13.8437631409 .8192306006
0.0005 0.0095 0.792 0.198 0.0079158738 0.0030364402 2.7337930281 0.3848270426 10.0699947715 0.3842261678 3.1791535829 0.1768766845 15.9908572563 .9489663351
0.0095 0.0005 0.792 0.198 0.1554275532 0.0082431735 0.1440470800 0.0402825638 10.2255557418 0.5331105585 3.2292781960 0.1366757669 13.7543085710 .7183120627
0.0095 0.001 0.7916 0.1979 0.1586944217 0.0148584675 0.2798235143 0.0195670653 10.1083913439 0.5208926416 3.2488267951 0.0753137949 13.7957360750 .6306319693
0.0095 0.0015 0.7912 0.1978 0.1649768612 0.0146228419 0.4221475431 0.0741032218 10.2242392879 0.2051651171 3.2207570117 0.2751946252 14.0321207039 .5690858060
0.0095 0.002 0.7908 0.1977 0.1618356414 0.0134062018 0.6171969385 0.0762328947 10.0704335895 0.3837703372 3.1074753862 0.1635737473 13.9569415556 .6369831810
0.0095 0.0025 0.7904 0.1976 0.1659820515 0.0328556570 0.7036941086 0.0988881284 10.2180958363 0.3985433608 3.2503305334 0.2153107407 14.3381025298 .7455978869
0.0095 0.003 0.79 0.1975 0.1559301483 0.0177409684 0.8711746849 0.1043344137 9.9313282930 0.2584313737 3.1936897207 0.1084546520 14.1521228469 .4889614078
0.0095 0.0035 0.7896 0.1974 0.1604535048 0.0198604597 0.9332045279 0.0708792142 10.2292856945 0.3845097233 3.2583504715 0.0744717488 14.5812941987 .5497211460
0.0095 0.004 0.7892 0.1973 0.1507785479 0.0101767763 1.1161925650 0.1256840362 10.0449821472 0.5345544993 3.2129876967 0.2110656929 14.5249409568 .8814810047
0.0095 0.0045 0.7888 0.1972 0.1637203733 0.0271308297 1.2557597119 0.1987107625 10.0487121000 0.6764438429 3.1946922130 0.0963983756 14.6628843982 .9986838107
0.0095 0.005 0.7884 0.1971 0.1566840411 0.0118563466 1.4277202213 0.1700797294 10.0601213672 0.2035065351 3.2445662029 0.0888125541 14.8890918325 .4742551652
0.0005 0.01 0.7916 0.1979 0.0064080883 0.0056973102 2.8867999743 0.1316862097 10.1652182710 0.5356240253 3.2029627741 0.1310449509 16.2613891077 .8040524961
0.0095 0.0055 0.7879999999999999 0.19699999999999998 0.1595739632 0.0187212481 1.4825132493 0.1202803283 9.9212354797 0.3957315827 3.1773992215 0.1802716918 14.7407219137 .7150048509
0.0095 0.006 0.7876 0.1969 0.1580661777 0.0192632340 1.7113344482 0.3129045791 10.1816739448 0.6361165591 3.1267733623 0.2074299177 15.1778479330 1.1757142899
0.0095 0.0065 0.7872 0.1968 0.1514067919 0.0285750875 1.8391848469 0.2347865751 10.0884251262 0.4982255825 3.1362970387 0.1758038183 15.2153138037 .9373910634
0.0095 0.006999999999999999 0.7868 0.1967 0.1633434269 0.0190058073 1.9804750450 0.2135871912 9.9598514611 0.5219045694 3.1022123019 0.1470249832 15.2058822349 .9015225511
0.0095 0.0075 0.7864 0.1966 0.1600765584 0.0083874685 2.0814458451 0.1924517835 10.0388386956 0.5281797271 3.0966985944 0.1159103905 15.3770596935 .8449293696
0.0095 0.008 0.7859999999999999 0.1965 0.1536684701 0.0173121965 2.2944149730 0.2669214863 9.9837670404 0.3544052147 3.1575999993 0.0924170642 15.5894504828 .7310559617
0.0095 0.0085 0.7856 0.1964 0.1642229685 0.0324806375 2.4636186005 0.2979585503 9.9648978677 0.5830627718 3.2032133972 0.1544570249 15.7959528339 1.0679589845
0.0095 0.009000000000000001 0.7852 0.1963 0.1575635826 0.0144665362 2.5380544122 0.2376661673 10.1305516513 0.5517612069 3.2741397246 0.0556902272 16.1003093707 .8595841376
0.0095 0.0095 0.7848 0.1962 0.1604535048 0.0211239496 2.7761800875 0.2247471787 10.0478344640 0.3018225597 3.1854191595 0.1154934609 16.1698872158 .6631871489
0.0095 0.01 0.7844 0.1961 0.1642229685 0.0175656829 2.8795631593 0.1406820390 10.1476655522 0.5564585601 3.2255188500 0.2078328697 16.4169705300 .9225391517
0.001 0.0 0.7992 0.1998 0.0190986161 0.0054247692 0.0000000000 0.0000000000 10.3600534496 0.3307523314 3.2824102858 0.2222652177 13.6615623515 .5584423183
0.01 0.0 0.792 0.198 0.1696258664 0.0121821022 0.0000000000 0.0000000000 10.1323069232 0.4812114752 3.2074739893 0.0894074734 13.5094067789 .5828010508
0.01 0.0005 0.7916 0.1979 0.1661077003 0.0090117428 0.1412901981 0.0212432018 10.1419609186 0.4089500968 3.1498306843 0.0944765855 13.5991895013 .5336816269
0.01 0.001 0.7912 0.1978 0.1735209789 0.0241742525 0.2777558528 0.0351029131 10.1432773725 0.3144919945 3.2618591944 0.2365276340 13.8564133986 .6102967941
0.01 0.0015 0.7908 0.1977 0.1638460221 0.0178120178 0.3983694366 0.0312362142 10.1663153159 0.3287417349 3.1886772594 0.1344199702 13.9172080340 .5122099371
0.01 0.002 0.7904 0.1976 0.1674898370 0.0053070812 0.5751544893 0.1197618506 10.3363572792 0.4141497883 3.1976996897 0.1733862460 14.2767012952 .7126049661
0.01 0.0025 0.79 0.1975 0.1795521208 0.0243564273 0.7188569591 0.0756072038 10.3580787687 0.3697946917 3.2428118415 0.1220963965 14.4992996901 .5918547193
0.01 0.003 0.7896 0.1974 0.1635947245 0.0259774125 0.9121833033 0.0870330199 10.2069059781 0.3929736812 3.2275238345 0.1870299708 14.5102078404 .6930140844
0.01 0.0035 0.7892 0.1973 0.1672385394 0.0179004330 0.9435428351 0.1561597792 10.0083408467 0.2600232533 3.1340414312 0.1788261870 14.2531636524 .6129096525
0.01 0.004 0.7888 0.1972 0.1610817487 0.0174574966 1.1596134551 0.2401317737 10.0443239203 0.2821104723 3.1588531146 0.1928097825 14.5238722387 .7325095251
0.01 0.0045 0.7884 0.1971 0.1635947245 0.0137319814 1.2909099563 0.2307128877 10.1119018876 0.4255484634 3.2691272633 0.1841586742 14.8355338317 .8541520067
0.001 0.0005 0.7988 0.1997 0.0155804500 0.0059148426 0.1343979933 0.0298043034 10.1513955049 0.3805885227 3.2327869189 0.1533305277 13.5341608671 .5696381964
0.01 0.005 0.7879999999999999 0.19699999999999998 0.1585687729 0.0214649914 1.3736164137 0.1824729928 9.9905687190 0.2620092400 3.0977010867 0.2476784899 14.6204549923 .7136257141
0.01 0.0055 0.7876 0.1969 0.1689976225 0.0159924801 1.4514983278 0.1540928066 10.1382309658 0.4792217716 3.1565975070 0.1523573873 14.9153244231 .8016644456
0.01 0.006 0.7872 0.1968 0.1658564027 0.0171546264 1.7237404168 0.2174771850 10.0531002797 0.2984717124 3.1786523368 0.2476967486 15.1213494360 .7808002724
0.01 0.0065 0.7868 0.1967 0.1623382366 0.0227642875 1.8167851814 0.4353157136 10.1149736134 0.6503800465 3.1738904985 0.0959385618 15.2679875299 1.2043986094
0.01 0.006999999999999999 0.7864 0.1966 0.1731440325 0.0222025358 2.0473294314 0.1240481986 10.0934715329 0.7723465539 3.2483255489 0.0672006388 15.5622705457 .9857979271
0.01 0.0075 0.7859999999999999 0.1965 0.1747774668 0.0228307689 2.1059131721 0.2289975879 10.0261129745 0.6917786800 3.1475750767 0.0926071726 15.4543786901 1.0362142094
0.01 0.008 0.7856 0.1964 0.1696258664 0.0172097566 2.2826982249 0.1044436263 10.2077836140 0.4600633393 3.1530887841 0.1342965513 15.8131964894 .7160132735
0.01 0.0085 0.7852 0.1963 0.1657307539 0.0149601229 2.3705738359 0.4826777876 10.1796992640 0.2500238310 3.2124864506 0.1601448049 15.9284903044 .9078065464
0.01 0.009000000000000001 0.7848 0.1962 0.1622125878 0.0177231616 2.6055980191 0.2435436411 10.2198511082 0.2282292219 3.1711336448 0.2133778343 16.1587953599 .7028738589
0.01 0.0095 0.7844 0.1961 0.1664846467 0.0313266398 2.7324145871 0.0498149567 10.1217752919 0.5684913474 3.1829129289 0.1443989101 16.2035874546 .7940318540
0.001 0.001 0.7984 0.1996 0.0187216697 0.0055853678 0.2777558528 0.0178932043 10.0601213672 0.3181396991 3.2180001580 0.1709462432 13.5745990477 .5125645144
0.01 0.01 0.784 0.196 0.1679924322 0.0067710593 2.8237363005 0.2995485727 10.0230412487 0.5788416553 3.2142408120 0.2280917749 16.2290107934 1.1132530622
0.001 0.0015 0.7979999999999999 0.1995 0.0167112891 0.0062370419 0.3973356059 0.0577713140 10.1415221006 0.2645806725 3.2054690048 0.1652440566 13.7610380004 .4938330850
0.001 0.002 0.7976 0.1994 0.0139470157 0.0044530045 0.5661946231 0.1456947537 10.1943996659 0.3124544184 3.2059702509 0.1101327979 13.9805115556 .5727349745
0.001 0.0025 0.7972 0.1993 0.0172138842 0.0067710593 0.6981803447 0.0999583567 10.2755809904 0.4351308899 3.2217595040 0.0575233169 14.2127347233 .5993836228
0.001 0.003 0.7968 0.1992 0.0150778548 0.0048338055 0.8353352200 0.1577908534 10.4745849397 0.2803356582 3.2997032773 0.1942702229 14.6247012918 .6372305400
0.001 0.0035 0.7964 0.1991 0.0177164794 0.0049244068 0.9876529457 0.0748177322 10.1338427861 0.5999278815 3.1974490667 0.0874900676 14.3366612779 .7671600881
0.0 0.0025 0.7979999999999999 0.1995 0.0000000000 0.0000000000 0.7061063802 0.1006214691 10.3936230242 0.4887147862 3.2260200961 0.1566953449 14.3257495005 .7460316002
0.001 0.004 0.7959999999999999 0.19899999999999998 0.0217372407 0.0073951545 1.2157849241 0.1311440062 10.0800875848 0.6060242982 3.1535900303 0.1438375533 14.4711997799 .8884010122
0.001 0.0045 0.7956 0.1989 0.0159573963 0.0062874634 1.2798824286 0.0927097620 10.2233616520 0.6111207874 3.2493280412 0.2851205016 14.7685295181 .9952385144
0.001 0.005 0.7952 0.1988 0.0182190745 0.0053308267 1.4728641626 0.2763971769 10.2178764273 0.1366197575 3.1796548290 0.2245705735 14.8886144934 .6429183346
0.001 0.0055 0.7948 0.1987 0.0165856403 0.0048728409 1.5507460767 0.1853862163 10.4862136159 0.7764531513 3.2488267951 0.1768809459 15.3023721280 1.1435931544
0.001 0.006 0.7944 0.1986 0.0147009084 0.0061862094 1.7692289684 0.1745837783 10.0783323129 0.1965267724 3.2114839583 0.0869398373 15.0737461480 .4642365974
0.001 0.0065 0.794 0.1985 0.0190986161 0.0040985395 1.9353311037 0.1994385427 10.1961549378 0.2144756216 3.2583504715 0.1228349640 15.4089351291 .5408476678
0.001 0.006999999999999999 0.7936 0.1984 0.0159573963 0.0053070812 2.0593907898 0.2695407268 10.2503489571 0.3862510569 3.2558442409 0.1964053508 15.5815413841 .8575042157
0.001 0.0075 0.7932 0.1983 0.0152035036 0.0087197001 2.2485818112 0.4167533353 10.1239693818 0.6490332877 3.2603554561 0.1645996436 15.6481101527 1.2391059667
0.001 0.008 0.7928 0.1982 0.0167112891 0.0047414733 2.2044717006 0.3675658755 10.2209481531 0.6148173325 3.2250176039 0.0939030814 15.6671487467 1.0810277627
0.001 0.0085 0.7924 0.1981 0.0177164794 0.0055853678 2.4153731670 0.3049393678 10.3343825983 0.5986824939 3.1716348910 0.1576496776 15.9391071357 1.0668569071
0.0 0.003 0.7976 0.1994 0.0000000000 0.0000000000 0.8487750193 0.0803644082 10.3392095960 0.1134206517 3.2287769498 0.1348584992 14.4167615651 .3286435591
0.001 0.009000000000000001 0.792 0.198 0.0148265572 0.0053662478 2.4239884230 0.2983568503 9.9569991443 0.1766775099 3.1806573213 0.0717920259 15.5764714458 .5521926339
0.001 0.0095 0.7916 0.1979 0.0159573963 0.0055399576 2.7923767687 0.1902872712 10.2130494297 0.4875020779 3.1941909668 0.0904190224 16.2155745615 .7737483291
0.001 0.01 0.7912 0.1978 0.0174651818 0.0038441138 2.9102334706 0.2697662132 10.2051507062 0.2372970809 3.1683767911 0.0664713604 16.3012261497 .5773787683
0.0015 0.0 0.7988 0.1997 0.0256323531 0.0093825242 0.0000000000 0.0000000000 10.3310914635 0.5760735723 3.2315338036 0.1437659189 13.5882576202 .7292220154
0.0015 0.0005 0.7984 0.1996 0.0241245677 0.0070453014 0.1326749421 0.0194940990 10.1968131648 0.3295151895 3.2037146433 0.1196036709 13.5573273179 .4756582608
0.0015 0.001 0.7979999999999999 0.1995 0.0223654846 0.0072659339 0.2798235143 0.0729597743 10.1463490983 0.3013737156 3.1721361371 0.1326608278 13.6206742343 .5142602516
0.0015 0.0015 0.7976 0.1994 0.0229937286 0.0053070812 0.4197352714 0.0441639232 10.3787032133 0.1868952470 3.2831621550 0.2150515312 14.1045943683 .4514177826
0.0015 0.002 0.7972 0.1993 0.0288992217 0.0039733636 0.5679176743 0.0864854992 10.2924754822 0.4419639877 3.2077246123 0.1322131095 14.0970169905 .6646359600
0.0015 0.0025 0.7968 0.1992 0.0275170850 0.0034087662 0.6988695652 0.0799198622 10.2224840160 0.6647743207 3.1696299064 0.1521973437 14.1185005726 .9003002928
0.0015 0.003 0.7964 0.1991 0.0197268600 0.0051867236 0.8456735271 0.0773463845 10.1801380819 0.2265065975 3.2398043647 0.1077690837 14.2853428337 .4168087893
0.0 0.0035 0.7972 0.1993 0.0000000000 0.0000000000 1.0155663751 0.1772060776 10.1976908007 0.3303824330 3.2154939274 0.2476886338 14.4287511032 .7552771444
0.0015 0.0035 0.7959999999999999 0.19899999999999998 0.0242502165 0.0051867236 1.0048834577 0.1982919777 10.0708724074 0.6766695462 3.1515850457 0.1499304180 14.2515911273 1.0300786655
0.0015 0.004 0.7956 0.1989 0.0239989189 0.0045233564 1.0751839465 0.0700500313 10.1432773725 0.2991760384 3.2029627741 0.1432810113 14.4454230120 .5170304374
0.0015 0.0045 0.7952 0.1988 0.0255067044 0.0083572976 1.3029713146 0.1237414708 10.2845767587 0.1044571129 3.2310325574 0.1648223499 14.8440873351 .4013782312
0.0015 0.005 0.7948 0.1987 0.0250041092 0.0025627425 1.4738979933 0.1398387418 10.3918677524 0.6074968461 3.3082244615 0.1447551615 15.1989943164 .8946534919
0.0015 0.0055 0.7944 0.1986 0.0233706749 0.0078828971 1.4738979933 0.1971170569 10.1415221006 0.2772746269 3.1906822439 0.1346235507 14.8294730127 .6168981316
0.0015 0.006 0.794 0.1985 0.0300300608 0.0083118360 1.7244296373 0.2847690210 10.1489820061 0.6172819798 3.2265213422 0.3310858752 15.1299630464 1.2414487120
0.0015 0.0065 0.7936 0.1984 0.0261349483 0.0060832703 1.9060392334 0.3129728868 10.1441550084 0.6255248189 3.2240151116 0.1837420915 15.3003443017 1.1283230675
0.0015 0.006999999999999999 0.7932 0.1983 0.0273914362 0.0106201104 1.9436017494 0.0358792056 9.9508556927 0.4592762035 3.1846672903 0.1528808915 15.1065161686 .6586564110
0.0015 0.0075 0.7928 0.1982 0.0263862459 0.0095029036 2.0645599434 0.1573084406 10.0416910125 0.4444916295 3.1989528051 0.1040541574 15.3315900069 .7153571311
0.0015 0.008 0.7924 0.1981 0.0257580019 0.0047013472 2.1772474917 0.1452539312 9.9390076075 0.2937013622 3.1801560752 0.0532218600 15.3221691763 .4968785006
0.0 0.004 0.7968 0.1992 0.0000000000 0.0000000000 1.1151587342 0.1150895018 10.0950073958 0.6334577167 3.2069727432 0.1911411275 14.4171388732 .9396883460
0.0015 0.0085 0.792 0.198 0.0262605971 0.0088276659 2.4987688449 0.3008066438 9.7808137294 0.3567150170 3.0480777198 0.1685454555 15.3539208912 .8348947822
0.0015 0.009000000000000001 0.7916 0.1979 0.0227424310 0.0069003954 2.4691323643 0.3021506733 10.0684589086 0.5735594275 3.1924366054 0.0895899464 15.7527703093 .9722004426
0.0015 0.0095 0.7912 0.1978 0.0268888410 0.0061246536 2.7561926936 0.2401871564 10.2512265930 0.4477332667 3.2370475110 0.1713162190 16.2713556386 .8653612957
0.0015 0.01 0.7908 0.1977 0.0251297580 0.0094362158 2.8568188835 0.3002739919 10.2749227634 0.5026314582 3.1738904985 0.1665344537 16.3307619034 .9788761196
0.002 0.0 0.7984 0.1996 0.0350560124 0.0059679869 0.0000000000 0.0000000000 10.0965432587 0.4220429779 3.2395537416 0.0978958203 13.3711530127 .5259067851
0.002 0.0005 0.7979999999999999 0.1995 0.0305326560 0.0062874634 0.1471485722 0.0181828850 10.2128300207 0.3223463737 3.1641161990 0.2966513334 13.5546274479 .6434680555
0.002 0.001 0.7976 0.1994 0.0361868515 0.0105005108 0.2908510419 0.0384607259 10.2788721251 0.4262198980 3.1944415899 0.2307224559 13.8003516084 .7059035906
0.002 0.0015 0.7972 0.1993 0.0330456318 0.0096217771 0.3935448932 0.0823784272 10.3203404233 0.3244482498 3.2132383198 0.2138118822 13.9601692681 .6302603363
0.002 0.002 0.7968 0.1992 0.0327943342 0.0035001703 0.5624039105 0.0757076618 10.1191423841 0.4257778197 3.1448182230 0.1013038147 13.8591588518 .6062894665
0.002 0.0025 0.7964 0.1991 0.0363125003 0.0047281358 0.6919773604 0.0604238458 10.3846272559 0.7537738118 3.1876747671 0.2140409016 14.3005918837 1.0329666950
0.0 0.0045 0.7964 0.1991 0.0000000000 0.0000000000 1.2884976846 0.1531000558 10.1441550084 0.7913719234 3.2232632424 0.0981649308 14.6559159354 1.0426369100
0.002 0.003 0.7959999999999999 0.19899999999999998 0.0307839535 0.0063075192 0.8280984049 0.0930217877 10.1202394290 0.2504878138 3.2047171356 0.1242706325 14.1838389230 .4740877532
0.002 0.0035 0.7956 0.1989 0.0337995245 0.0097456817 1.0465812966 0.0874957186 10.1149736134 0.2432468981 3.2465711875 0.1370099245 14.4419256220 .4774982229
0.002 0.004 0.7952 0.1988 0.0341764709 0.0095228189 1.2023451248 0.0914198421 10.1057584360 0.5859730091 3.2430624646 0.1952545095 14.5853424963 .8821701796
0.002 0.0045 0.7948 0.1987 0.0314121975 0.0098295587 1.2640303576 0.0634157751 10.2692181298 0.4009542969 3.2004565435 0.1090138313 14.7651172284 .5832134620
0.002 0.005 0.7944 0.1986 0.0335482269 0.0087990045 1.4535659892 0.1077611151 10.1327457412 0.3320219831 3.2052183817 0.1206473509 14.8250783390 .5692294536
0.002 0.0055 0.794 0.1985 0.0305326560 0.0089060089 1.5607397736 0.2232095613 9.9365941087 0.1589987141 3.1646174451 0.1446388247 14.6924839834 .5357531090
0.002 0.006 0.7936 0.1984 0.0307839535 0.0055627091 1.7192604837 0.1561415266 10.2073447961 0.2644496365 3.2856683856 0.2622240759 15.2430576189 .6883779481
0.002 0.0065 0.7932 0.1983 0.0340508221 0.0101270119 1.9425679187 0.2099194057 10.0893027622 0.5329794257 3.2545911256 0.1270676242 15.3205126286 .8800934675
0.002 0.006999999999999999 0.7928 0.1982 0.0316634951 0.0064363585 1.9735828402 0.2188380842 10.3411842769 0.3687888459 3.1500813073 0.1986819784 15.4965119195 .7927452670
0.002 0.0075 0.7924 0.1981 0.0346790660 0.0091783839 2.2279051968 0.2745053639 10.1454714623 0.4977847843 3.2493280412 0.1561846266 15.6573837663 .9376531587
