# Supplementary material for: Multipressure Sampling for Improving the Performance of MOF-based Electronic Noses
Source: ACS Sens. 2024 Jul 12;9(7):3531–9. doi: 10.1021/acssensors.4c00199 (PMC11287752; doi:10.1021/acssensors.4c00199)
Supplement: Supplementary file 2 — se4c00199_si_002.zip [file se4c00199_si_002.zip › Multiplex_Adsorption_Data/Methane_1bar/BIWSEG.csv]

methane_comp CO2_comp N2_comp O2_comp methane_mass methane_error CO2_mass CO2_error N2_mass N2_error O2_mass O2_error total_mass total_error
0.0 0.0 0.8 0.2 0.0000000000 0.0000000000 0.0000000000 0.0000000000 9.8455269874 0.7046199503 3.0336537977 0.4144263257 12.8791807851 1.1190462760
0.0 0.0005 0.7996 0.1999 0.0000000000 0.0000000000 0.8122619021 0.2888733292 9.5645519845 0.6009163623 3.0476080470 0.1822405726 13.4244219336 1.0720302641
0.0 0.005 0.7959999999999999 0.19899999999999998 0.0000000000 0.0000000000 5.5988509378 2.7729196189 9.6533237970 0.6464794253 2.9052747042 0.3240592123 18.1574494390 3.7434582565
0.002 0.008 0.792 0.198 0.0424418087 0.0145705988 9.6089943442 1.9880945117 9.3845650985 0.6414737419 2.9694642510 0.1187851914 22.0054655024 2.7629240438
0.002 0.0085 0.7916 0.1979 0.0401098412 0.0107977902 10.0413479236 4.2190245877 9.7160341600 0.3981840682 2.9917910498 0.2162103246 22.7892829746 4.8442167707
0.002 0.009000000000000001 0.7912 0.1978 0.0415090217 0.0219551986 12.6341902473 5.4116143875 9.8797326400 0.5712889913 3.0206298317 0.2141349664 25.5760617407 6.2189935438
0.002 0.0095 0.7908 0.1977 0.0447737763 0.0159939654 11.0889739044 1.3174998578 9.3112672717 0.5123888269 3.1294729763 0.2992795217 23.5744879287 2.1451621718
0.002 0.01 0.7904 0.1976 0.0382442672 0.0175997900 12.0278719141 5.1821349989 9.4814811141 0.4365961302 2.9313226362 0.1501651282 24.4789199316 5.7864960473
0.0025 0.0 0.7979999999999999 0.1995 0.0564336138 0.0209410163 0.0000000000 0.0000000000 9.7722291606 0.8930503863 2.9285317863 0.1656426799 12.7571945607 1.0796340825
0.0025 0.0005 0.7976 0.1994 0.0606311554 0.0171997425 0.6702759633 0.3147235338 9.3788641565 0.3430014989 2.9583008515 0.2980973728 13.0680721267 .9730221480
0.0025 0.001 0.7972 0.1993 0.0527024658 0.0360784843 1.3827639625 1.0909124557 9.8561144513 0.3369220453 3.1517997751 0.3650979694 14.4433806547 1.8290109547
0.0025 0.0015 0.7968 0.1992 0.0578327943 0.0136454975 1.5400997325 0.4586007375 9.6696122030 1.1672163066 3.0271418147 0.1544830566 14.2946865445 1.7939455982
0.0025 0.002 0.7964 0.1991 0.0471057438 0.0203082106 2.1272307767 0.4701716752 9.4326158961 0.5527892399 3.0131875654 0.3222810668 14.6201399820 1.3655501925
0.0 0.0055 0.7956 0.1989 0.0000000000 0.0000000000 5.9877133287 0.8929694592 9.8015482913 0.4210166981 3.0624925796 0.3238989377 18.8517541996 1.6378850950
0.0025 0.0025 0.7959999999999999 0.19899999999999998 0.0573664008 0.0163171085 2.7629696197 0.7587434667 9.6101595212 0.3088360807 2.8568999733 0.1971147135 15.2873955150 1.2810113694
0.0025 0.003 0.7956 0.1989 0.0513032853 0.0241445930 3.4908074501 2.0785564608 9.7754868418 0.3329614736 3.0234206816 0.3234925533 16.3410182588 2.7591550807
0.0025 0.0035 0.7952 0.1988 0.0466393503 0.0234127680 5.3558119434 3.2759854825 9.5360472740 0.7071944931 2.9769065173 0.1597272293 17.9154050850 4.1663199729
0.0025 0.004 0.7948 0.1987 0.0513032853 0.0097831526 4.9272958219 1.4098466934 9.5384905349 0.4697899327 3.0085361490 0.3859677978 17.5256257911 2.2753875765
0.0025 0.0045 0.7944 0.1986 0.0536352528 0.0195663053 5.2458048197 1.3230024981 9.6142316227 0.4792778692 2.9955121830 0.3301129610 17.9091838782 2.1519596336
0.0025 0.005 0.794 0.1985 0.0531688593 0.0173006217 5.4120946579 1.5721904304 9.7152197397 0.4028673060 2.9713248175 0.2969571500 18.1518080744 2.2893155081
0.0025 0.0055 0.7936 0.1984 0.0531688593 0.0203082106 7.0276643939 1.8188344567 9.8105069146 0.7089368478 3.0401657807 0.2374392050 19.9315059485 2.7855187201
0.0025 0.006 0.7932 0.1983 0.0582991878 0.0218757944 6.8588162505 1.1123951129 9.5857269123 0.4144111087 2.9573705682 0.1950846418 19.4602129188 1.7437666578
0.0025 0.0065 0.7928 0.1982 0.0606311554 0.0263832007 6.8805618447 1.1472337387 9.7095187976 0.8401818110 3.0262115314 0.3868278543 19.6769233291 2.4006266047
0.0025 0.006999999999999999 0.7924 0.1981 0.0550344333 0.0205636698 7.6697990000 0.9120420842 9.5205732884 1.0939698953 2.9108564039 0.3134599163 20.1562631256 2.3400355656
0.0 0.006 0.7952 0.1988 0.0000000000 0.0000000000 6.7475299741 1.4450914794 9.4774090126 0.8614642109 3.0513291802 0.2908679131 19.2762681669 2.5974236034
0.0025 0.0075 0.792 0.198 0.0596983683 0.0183263569 10.2242667456 2.5120108092 9.5702529266 1.0467680446 3.0141178487 0.2943578614 22.8683358892 3.8714630721
0.0025 0.008 0.7916 0.1979 0.0592319748 0.0233383234 9.4004924701 2.3330901893 9.2249387201 0.6948222373 2.8745753557 0.2980973728 21.5592385207 3.3493481228
0.0025 0.0085 0.7912 0.1978 0.0573664008 0.0116505060 9.1216372029 3.6004671638 9.5987576370 0.8610606649 3.0122572821 0.2422026080 21.7900185228 4.7153809427
0.0025 0.009000000000000001 0.7908 0.1977 0.0429082022 0.0249596792 9.9556446993 1.7919206809 9.2477424884 1.0907517405 2.8810873387 0.1025170494 22.1273827286 3.0101491500
0.0025 0.0095 0.7904 0.1976 0.0522360723 0.0146301925 11.7873912250 2.7199128031 9.4725224908 0.7650419971 3.0336537977 0.3032438138 24.3458035858 3.8028288065
0.0025 0.01 0.79 0.1975 0.0503704983 0.0340946092 10.5402174383 1.9583487952 9.1996916908 0.4256668799 2.9443466022 0.2745833201 22.7346262296 2.6926936044
0.003 0.0 0.7976 0.1994 0.0680934514 0.0159939654 0.0000000000 0.0000000000 9.6541382173 0.8675682709 3.0113269989 0.2539928932 12.7335586676 1.1375551295
0.003 0.0005 0.7972 0.1993 0.0643623034 0.0133880121 0.6178307066 0.2547537662 9.6916015510 0.5080311782 3.0727256958 0.2367091153 13.4465202568 1.0128820718
0.003 0.001 0.7968 0.1992 0.0592319748 0.0183263569 1.5989407522 1.4650178920 9.8748461182 0.6207357433 3.1229609933 0.2644100116 14.6559798385 2.3684900038
0.003 0.0015 0.7964 0.1991 0.0662278774 0.0235239932 1.8163966945 0.8908267051 9.6671689421 0.4739898150 3.0215601150 0.1605486766 14.5713536290 1.5488891899
0.0 0.0065 0.7948 0.1987 0.0000000000 0.0000000000 8.5843931102 2.0808223503 9.5425626364 0.9643864349 3.0215601150 0.1955454583 21.1485158616 3.2407542435
0.003 0.002 0.7959999999999999 0.19899999999999998 0.0648286969 0.0154403723 2.1643262021 0.4743293787 9.6875294496 0.4409016060 3.0494686136 0.3135813717 14.9661529622 1.2442527287
0.003 0.0025 0.7956 0.1989 0.0666942709 0.0221917067 2.8512311493 0.4892587309 9.5702529266 0.3685429579 2.9834185003 0.3462153958 15.4715968471 1.2262087913
0.003 0.003 0.7952 0.1988 0.0606311554 0.0370775501 3.3577755795 1.1457380636 9.6761275654 0.5649846750 2.9992333161 0.3039849217 16.0937676164 2.0517852104
0.003 0.0035 0.7948 0.1987 0.0671606644 0.0189794078 4.0843342573 1.7933080801 9.4961406794 0.8138337045 3.0169086986 0.2269281116 16.6645442997 2.8530493040
0.003 0.004 0.7944 0.1986 0.0555008268 0.0154403723 4.4361012228 1.5300846793 9.6240046663 0.2983758560 3.1434272256 0.1918640211 17.2590339415 2.0357649287
0.003 0.0045 0.794 0.1985 0.0638959099 0.0207741530 4.7558893732 1.1689131362 9.6867150293 0.9897053143 2.9238803699 0.4925970789 17.4303806823 2.6719896824
0.003 0.005 0.7936 0.1984 0.0596983683 0.0160482745 5.1102146439 1.2893198328 9.8536711904 0.3651074447 3.0662137128 0.1646785361 18.0897979154 1.8351540881
0.003 0.0055 0.7932 0.1983 0.0620303359 0.0152132957 6.3548301254 3.1048551510 9.5954999558 0.5581625816 2.9592311348 0.1538093375 18.9715915519 3.8320403658
0.003 0.006 0.7928 0.1982 0.0718245994 0.0298491842 6.6643850550 2.0371403783 9.7477965516 0.4859407812 3.0271418147 0.1675956399 19.5111480207 2.7205259836
0.003 0.0065 0.7924 0.1981 0.0652950904 0.0169449174 7.6493325584 2.0198463603 9.6052729994 0.6194179042 2.9471374521 0.1958991950 20.2670381003 2.8521083769
0.0 0.006999999999999999 0.7944 0.1986 0.0000000000 0.0000000000 8.2159971609 1.4791916268 9.7298793051 0.4304455904 3.0327235145 0.2420167327 20.9785999805 2.1516539499
0.003 0.006999999999999999 0.792 0.198 0.0671606644 0.0219551986 7.4459472947 1.8561628214 9.5303463320 0.8732560649 2.9266712198 0.2284333294 19.9701255109 2.9798074143
0.003 0.0075 0.7916 0.1979 0.0662278774 0.0271311167 8.4091492038 2.3355435022 9.4089977075 0.3368826701 2.9462071688 0.2879733950 20.8305819575 2.9875306840
0.003 0.008 0.7912 0.1978 0.0662278774 0.0127215187 9.6409731592 2.8155494138 9.6964880728 0.6176163193 2.9750459507 0.2373662971 22.3787350601 3.6832535489
0.003 0.0085 0.7908 0.1977 0.0774213215 0.0151559949 9.6780685847 2.1296626994 9.5523356800 0.7368843176 2.9480677354 0.1096629997 22.2558933216 2.9913660116
0.003 0.009000000000000001 0.7904 0.1976 0.0699590254 0.0282928307 10.0784433490 1.9705660322 9.7127764788 0.5052137360 2.9917910498 0.3136255257 22.8529699030 2.8176981246
0.003 0.0095 0.79 0.1975 0.0569000073 0.0201361040 10.7679066014 1.9996326197 9.2021349517 0.2738875000 3.0271418147 0.1813837715 23.0540833751 2.4750399952
0.003 0.01 0.7896 0.1974 0.0629631229 0.0212708164 11.8283241082 1.3704638248 9.6077162603 0.3623795126 2.9964424663 0.1390330080 24.4954459577 1.8931471618
0.0035 0.0 0.7972 0.1993 0.0722909929 0.0260513233 0.0000000000 0.0000000000 9.8781037994 0.5731436198 3.1452877921 0.2082172679 13.0956825844 .8074122110
0.0035 0.0005 0.7968 0.1992 0.0741565669 0.0198751499 0.4988695147 0.1857195667 9.4969550997 0.6226646650 2.8810873387 0.1469258688 12.9510685200 .9751852504
0.0035 0.001 0.7964 0.1991 0.0844172240 0.0314115245 1.0066930976 0.3938128426 9.6525093767 0.8104460033 3.0690045626 0.2938517376 13.8126242609 1.5295221080
0.0 0.0075 0.794 0.1985 0.0000000000 0.0000000000 8.3400749633 1.7412833322 9.9782774961 0.2879226291 2.9424860356 0.3979003341 21.2608384950 2.4271062954
0.0035 0.0015 0.7959999999999999 0.19899999999999998 0.0760221409 0.0436121569 2.0415275524 0.8692743125 9.6044585791 0.4317072923 3.0317932312 0.3231392259 14.7538015036 1.6677329876
0.0035 0.002 0.7956 0.1989 0.0811524695 0.0288108900 1.8752377141 0.5560063055 9.8618153934 0.8144593896 3.1108673105 0.4259600471 14.9290728875 1.8252366322
0.0035 0.0025 0.7952 0.1988 0.0774213215 0.0203082106 3.0584538707 1.0635721209 9.4871820561 0.7504943811 3.0392354975 0.2791221948 15.6622927458 2.1134969074
0.0035 0.003 0.7948 0.1987 0.0718245994 0.0283542702 4.6407656391 2.6625751142 9.9204536549 0.7624192046 3.0457474805 0.2377888518 17.6787913739 3.6911374408
0.0035 0.0035 0.7944 0.1986 0.0708918124 0.0209825248 3.6276767785 0.9847115794 9.2290108215 0.3438590136 2.9210895201 0.3296932368 15.8486689325 1.6792463546
0.0035 0.004 0.794 0.1985 0.0802196825 0.0225803826 4.5985536032 1.0111942015 9.4195851714 0.3760258865 2.9564402849 0.1905241974 17.0547987420 1.6003246680
0.0035 0.0045 0.7936 0.1984 0.0774213215 0.0264490764 5.4120946579 1.3815890332 9.3348854603 0.3333994396 3.0001635994 0.1712327846 17.8245650391 1.9126703338
0.0035 0.005 0.7932 0.1983 0.0760221409 0.0140228635 5.1626599006 1.3993110968 10.0499464823 0.3266627533 2.9452768855 0.0921684944 18.2339054093 1.8321652080
0.0035 0.0055 0.7928 0.1982 0.0792868955 0.0106354082 6.9304487962 2.3912915426 9.7013745946 0.3902288720 3.0680742793 0.2966188967 19.7791845656 3.0887747195
0.0035 0.006 0.7924 0.1981 0.0788205020 0.0322318068 6.9342862540 1.2055943715 9.4782234329 0.4117327574 3.0206298317 0.1752886761 19.5119600206 1.8248476118
0.0 0.008 0.7936 0.1984 0.0000000000 0.0000000000 8.4168241194 1.3477922972 9.3153393732 0.6435590218 2.9983030328 0.3158363136 20.7304665254 2.3071876326
0.0035 0.0065 0.792 0.198 0.0736901734 0.0247847669 7.6339827271 1.0718230245 9.3633901708 0.6077692987 3.0755165456 0.2549994560 20.1465796169 1.9593765461
0.0035 0.006999999999999999 0.7916 0.1979 0.0732237799 0.0157748596 8.3771703887 3.2718753258 9.6679833624 0.4028343767 2.9192289535 0.2035259139 21.0376064845 3.8940104760
0.0035 0.0075 0.7912 0.1978 0.0750893539 0.0148661786 8.9144144815 2.2848315293 9.3829362579 0.3029993778 2.9927213331 0.1248937794 21.3651614264 2.7275908651
0.0035 0.008 0.7908 0.1977 0.0727573864 0.0123043057 9.3953758597 3.0934660079 9.7567551749 0.6094998761 3.0243509649 0.3508241230 22.2492393859 4.0660943127
0.0035 0.0085 0.7904 0.1976 0.0802196825 0.0146301925 8.9643014329 1.6301564118 9.5718817672 0.8333012225 2.9508585852 0.3672722599 21.5672614678 2.8453600867
0.0035 0.009000000000000001 0.79 0.1975 0.0774213215 0.0259509325 10.0119274138 1.9637154794 9.6899727104 0.4775198391 3.0457474805 0.2966655752 22.8250689262 2.7638518262
0.0035 0.0095 0.7896 0.1974 0.0820852565 0.0316873114 10.5312633701 1.7536916261 9.5042848824 0.6857593014 3.0671439961 0.2368553133 23.1847775051 2.7079935522
0.0035 0.01 0.7892 0.1973 0.0778877150 0.0217961008 11.3998079866 1.9687750144 9.4122553887 0.4460644732 3.0122572821 0.2065647900 23.9022083724 2.6432003784
0.004 0.0 0.7968 0.1992 0.0886147655 0.0174508469 0.0000000000 0.0000000000 9.5897990137 0.8484524195 2.9220198033 0.2771182594 12.6004335825 1.1430215258
0.004 0.0005 0.7964 0.1991 0.0951442746 0.0285072895 0.5487564661 0.0822645305 9.7746724215 0.4211931088 3.0736559791 0.1206358998 13.4922291413 .6526008286
0.0 0.0085 0.7932 0.1983 0.0000000000 0.0000000000 10.0848391121 3.0848047962 9.4733369111 0.6010752858 2.9266712198 0.2310700841 22.4848472430 3.9169501661
0.004 0.001 0.7959999999999999 0.19899999999999998 0.0886147655 0.0226573176 1.1589122572 0.5295382788 9.4977695200 0.4434995260 2.9601614181 0.1911590682 13.7054579608 1.1868541906
0.004 0.0015 0.7956 0.1989 0.0909467330 0.0319062246 1.8394214413 1.1238969902 9.6248190866 0.9846688322 2.9359740526 0.3807302978 14.4911613135 2.5212023448
0.004 0.002 0.7952 0.1988 0.0844172240 0.0068545566 2.5224889306 1.3394529672 9.7600128561 0.9949189835 3.0252812482 0.2195626226 15.3922002589 2.5607891299
0.004 0.0025 0.7948 0.1987 0.0820852565 0.0282004206 2.5237680832 0.4832827453 9.6899727104 0.7275030127 3.0085361490 0.2305451457 15.3043621991 1.4695313243
0.004 0.003 0.7944 0.1986 0.0918795200 0.0325273943 3.8911822145 1.7580341282 9.8129501755 0.8026631625 3.1499392086 0.4218360306 16.9459511186 3.0150607156
0.004 0.0035 0.794 0.1985 0.0886147655 0.0281386452 4.3926100343 1.4369251308 9.6069018400 0.3767307947 3.1508694919 0.2893524996 17.2389961317 2.1311470703
0.004 0.004 0.7936 0.1984 0.0862827980 0.0276709343 4.7277480160 2.1561884355 9.5979432167 0.5047566502 2.9871396334 0.2747975577 17.3991136641 2.9634135777
0.004 0.0045 0.7932 0.1983 0.0820852565 0.0080241372 4.7635642888 1.6454974521 9.3454729242 0.2734318365 2.9759762340 0.3536740815 17.1670987035 2.2806275073
0.004 0.005 0.7928 0.1982 0.0965434551 0.0227722329 6.5019326746 1.6203102299 9.6183037242 0.5775382748 3.0736559791 0.3337837765 19.2904358330 2.5544045141
0.004 0.0055 0.7924 0.1981 0.0946778811 0.0120181199 6.0900455368 1.0156310554 9.9057940895 0.2291750357 3.0541200300 0.3750137973 19.1446375374 1.6318380083
0.0 0.009000000000000001 0.7928 0.1982 0.0000000000 0.0000000000 10.4980054024 1.5298280083 9.5230165493 0.8315801561 2.9443466022 0.1588579590 22.9653685539 2.5202661234
0.004 0.006 0.792 0.198 0.0895475525 0.0365576352 6.7846253996 2.5607395518 9.5507068394 0.7894014251 3.0401657807 0.2944519280 19.4650455722 3.6811505401
0.004 0.0065 0.7916 0.1979 0.0956106681 0.0147486575 7.7516647665 2.4740015041 9.8243520597 0.6625117658 3.0243509649 0.2896394846 20.6959784592 3.4409014120
0.004 0.006999999999999999 0.7912 0.1978 0.0783541085 0.0225803826 8.1277356314 2.8045303379 9.4440177803 0.6969153959 2.9862093501 0.1935347004 20.6363168703 3.7175608168
0.004 0.0075 0.7908 0.1977 0.0853500110 0.0183263569 8.3848453043 1.1843322958 9.6028297385 0.2162987468 3.0736559791 0.2844537962 21.1466810329 1.7034111957
0.004 0.008 0.7904 0.1976 0.0881483720 0.0148661786 8.7378914224 2.3594093701 9.3137105326 0.7117381096 2.9834185003 0.2683734266 21.1231688273 3.3543870849
0.004 0.0085 0.79 0.1975 0.0900139460 0.0149245921 9.4670084054 1.8701438519 9.5140579260 0.4083032629 2.9015535710 0.2374975152 21.9726338484 2.5308692221
0.004 0.009000000000000001 0.7896 0.1974 0.0839508305 0.0208577515 10.4327686197 2.7701543273 9.3560603881 0.5473146787 2.8857387552 0.1738012191 22.7585185935 3.5121279766
0.004 0.0095 0.7892 0.1973 0.0853500110 0.0238910043 10.0196023294 0.9905829105 9.3813074174 0.6989871041 2.9164381036 0.0625438247 22.4026978614 1.7760048436
0.004 0.01 0.7888 0.1972 0.0788205020 0.0288108900 10.3150865804 1.6059229836 9.4912541576 0.6962107540 2.9034141376 0.0917921413 22.7885753776 2.4227367689
0.0045 0.0 0.7964 0.1991 0.0830180435 0.0311612295 0.0000000000 0.0000000000 9.5287174914 0.3372919478 2.8978324379 0.2860677830 12.5095679728 .6545209603
0.0 0.0095 0.7924 0.1981 0.0000000000 0.0000000000 9.5002663731 1.8783013386 9.2583299523 0.4718748679 2.9750459507 0.4480296849 21.7336422761 2.7982058914
0.0045 0.0005 0.7959999999999999 0.19899999999999998 0.1040057511 0.0329261922 0.6101557910 0.2751338011 9.3503594460 0.3388379967 2.8578302566 0.1681318153 12.9223512447 .8150298053
0.0045 0.001 0.7956 0.1989 0.0928123070 0.0305692390 1.4659088816 0.5165876430 9.6777564060 0.1649558003 2.9248106532 0.3281883330 14.1612882478 1.0403010153
0.0045 0.0015 0.7952 0.1988 0.0942114875 0.0311612295 1.9929197535 0.9660304081 9.7298793051 0.3142691649 3.0290023813 0.2296424596 14.8460129274 1.5411032621
0.0045 0.002 0.7948 0.1987 0.0909467330 0.0224644859 2.9714714938 1.8608149056 9.5735106078 0.4519262193 2.7955012764 0.2468320488 15.4314301110 2.5820376596
0.0045 0.0025 0.7944 0.1986 0.0858164045 0.0182788176 2.4559729953 0.5846161222 9.6777564060 0.7371938920 3.2020350726 0.1891565849 15.4215808784 1.5292454167
0.0045 0.003 0.794 0.1985 0.0942114875 0.0310213041 3.7082633924 0.8747907583 9.5067281433 0.3115559503 2.8355034577 0.1513362480 16.1447064809 1.3687042607
0.0045 0.0035 0.7936 0.1984 0.1026065706 0.0088491945 4.0306098481 1.4152400099 9.8895056836 0.7919181098 2.9471374521 0.0927674836 16.9698595544 2.3087747978
0.0045 0.004 0.7932 0.1983 0.1054049316 0.0194324407 4.4258680020 0.6776853424 9.8650730746 0.6828242770 2.9871396334 0.0801124621 17.3834856416 1.4600545222
0.0045 0.0045 0.7928 0.1982 0.0932787005 0.0352736585 5.4543066938 0.7893687913 9.4440177803 0.6907398106 3.0662137128 0.2111886492 18.0578168874 1.7265709096
0.0045 0.005 0.7924 0.1981 0.0890811590 0.0185152934 6.3944838561 0.4061505911 9.7388379284 0.9402601386 2.9452768855 0.3708739740 19.1676798290 1.7357999971
0.0 0.001 0.7992 0.1998 0.0000000000 0.0000000000 1.3469476896 1.1423513114 9.5466347379 0.6076819855 2.9462071688 0.2937456944 13.8397895963 2.0437789913
0.0 0.01 0.792 0.198 0.0000000000 0.0000000000 11.8910025857 2.8556622739 9.7486109719 0.6071010337 2.9201592368 0.3203958306 24.5597727944 3.7831591382
0.0045 0.0055 0.792 0.198 0.0965434551 0.0192525069 6.4801870804 1.0772075121 9.8105069146 0.3549751562 2.9703945342 0.2763802601 19.3576319843 1.7278154353
0.0045 0.006 0.7916 0.1979 0.0956106681 0.0102181697 5.9275931564 0.9064996293 9.3259268371 0.6483808636 2.9917910498 0.1623497598 18.3409217114 1.7274484224
0.0045 0.0065 0.7912 0.1978 0.0956106681 0.0226573176 8.1085483424 2.1320124177 9.5368616943 0.4491880503 2.9201592368 0.2552030051 20.6611799416 2.8590607907
0.0045 0.006999999999999999 0.7908 0.1977 0.1054049316 0.0366527138 8.3989159830 2.0047125087 9.5783971296 0.6933850257 3.0327235145 0.2912841610 21.1154415587 3.0260344092
0.0045 0.0075 0.7904 0.1976 0.0970098486 0.0140228635 9.7241180784 3.4975746810 9.8463414077 0.5090485197 3.0550503133 0.2734716422 22.7225196480 4.2941177064
0.0045 0.008 0.79 0.1975 0.0946778811 0.0285377949 8.3682163205 2.8350893099 9.2998653875 0.5782361177 3.0103967156 0.1248660591 20.7731563047 3.5667292816
0.0045 0.0085 0.7896 0.1974 0.0900139460 0.0254772120 9.3224641614 1.4303328587 9.2404127057 0.4539003323 2.8978324379 0.2893764259 21.5507232510 2.1990868289
0.0045 0.009000000000000001 0.7892 0.1973 0.0904803395 0.0090437056 11.7515749521 3.8313778667 9.4261005338 0.5352272053 3.1824991236 0.3050648409 24.4506549490 4.6807136185
0.0045 0.0095 0.7888 0.1972 0.1026065706 0.0241445930 9.9159909686 1.8624321314 9.6093451009 0.2493456510 2.8801570554 0.2023146932 22.5080996955 2.3382370686
0.0045 0.01 0.7884 0.1971 0.1049385381 0.0141464154 10.1257719953 2.6543868207 9.3918948812 0.4017527985 2.9527191518 0.1625628453 22.5753245664 3.2328488799
0.0005 0.0 0.7996 0.1999 0.0121262311 0.0080241372 0.0000000000 0.0000000000 9.8707740167 0.5457223742 3.0094664323 0.1714348293 12.8923666801 .7251813407
0.005 0.0 0.7959999999999999 0.19899999999999998 0.1133336212 0.0194771645 0.0000000000 0.0000000000 9.6582103188 0.7323880287 2.9648128345 0.2710686508 12.7363567745 1.0229338440
0.005 0.0005 0.7956 0.1989 0.1049385381 0.0323126897 0.5564313818 0.0848493846 9.6126027821 0.3723816030 2.9573705682 0.2030832066 13.2313432702 .6926268839
0.005 0.001 0.7952 0.1988 0.1175311627 0.0451800275 1.2433363289 0.7682842263 9.5840980717 0.6736117503 2.9294620696 0.3929012667 13.8744276329 1.8799772708
0.005 0.0015 0.7948 0.1987 0.1068041121 0.0398377594 1.7383683858 0.3323237475 9.4635638675 0.3915998387 3.0364446476 0.2614344320 14.3451810130 1.0251957776
0.005 0.002 0.7944 0.1986 0.0984090291 0.0316873114 2.1668845073 0.7625895433 9.5409337958 0.4510153434 3.0169086986 0.2463828546 14.8231360308 1.4916750527
0.005 0.0025 0.794 0.1985 0.1040057511 0.0364384382 3.2528850662 1.9559176061 9.7543119140 0.4933155584 3.0894707949 0.2128214912 16.2006735262 2.6984930939
0.005 0.003 0.7936 0.1984 0.1133336212 0.0432113014 3.9960727278 1.3074516532 9.6207469851 0.6054731560 2.9266712198 0.2445353625 16.6568245539 2.2006714731
0.005 0.0035 0.7932 0.1983 0.1124008342 0.0362948850 3.6634930514 1.4616276259 9.6256335069 0.6157232907 2.9908607666 0.2621352767 16.3923881591 2.3757810783
0.005 0.004 0.7928 0.1982 0.1110016536 0.0223868881 4.8607798866 2.1490525096 9.8772893791 0.8979418691 3.1397060924 0.2578747955 17.9887770117 3.3272560623
0.005 0.0045 0.7924 0.1981 0.1016737836 0.0357149028 5.9493387507 0.9880623813 9.5319751726 0.6415729978 2.9443466022 0.1960228520 18.5273343091 1.8613731339
0.0005 0.0005 0.7992 0.1998 0.0130590181 0.0047562991 0.5564313818 0.1408230248 9.5246453899 0.7702539012 3.0429566306 0.2219773666 13.1370924204 1.1378105917
0.005 0.005 0.792 0.198 0.1203295237 0.0321236460 6.3701799566 1.6369155462 9.3299989386 0.7550409724 2.9155078203 0.2449596824 18.7360162392 2.6690398470
0.005 0.0055 0.7916 0.1979 0.1026065706 0.0402289743 7.3807105120 5.9523081684 9.7966617695 0.2999190520 3.0513291802 0.2015947708 20.3313080323 6.4940509655
0.005 0.006 0.7912 0.1978 0.1040057511 0.0331893953 6.7091553961 2.6454038644 9.5384905349 0.5113262462 2.9266712198 0.1877605763 19.2783229019 3.3776800822
0.005 0.0065 0.7908 0.1977 0.1114680471 0.0327672555 8.1047108846 0.3694426568 9.4546052442 0.5569205850 3.0597017298 0.2074677733 20.7304859057 1.1665982706
0.005 0.006999999999999999 0.7904 0.1976 0.1147328017 0.0434922882 7.5470003502 3.4108934525 9.3609469099 0.6801730967 2.9694642510 0.2797416137 19.9921443128 4.4143004511
0.005 0.0075 0.79 0.1975 0.1072705056 0.0161563449 7.7004986624 3.2217991974 9.5050993027 0.6153353629 2.9043444209 0.0810148031 20.2172128916 3.9343057083
0.005 0.008 0.7896 0.1974 0.1035393576 0.0196992602 9.9889026669 3.2919076082 9.7591984358 0.7627010222 3.0048150159 0.2511420301 22.8564554762 4.3254499207
0.005 0.0085 0.7892 0.1973 0.1030729641 0.0175502828 9.4567751846 3.6244386623 9.5002127809 0.3369377941 2.9229500866 0.1850866341 21.9830110162 4.1640133733
0.005 0.009000000000000001 0.7888 0.1972 0.1142664082 0.0427456706 9.5053829835 2.5684466906 9.5270886508 0.5556614885 2.9127169705 0.2456652536 22.0594550130 3.4125191033
0.005 0.0095 0.7884 0.1971 0.0988754226 0.0397502999 10.4724223504 2.0465738082 9.5108002448 0.6859449826 3.0085361490 0.3184450869 23.0906341668 3.0907141776
0.0005 0.001 0.7988 0.1997 0.0130590181 0.0055967220 1.2113575138 0.4498981734 9.4138842293 0.5486412928 3.0522594635 0.1776232149 13.6905602247 1.1817594031
0.005 0.01 0.7879999999999999 0.19699999999999998 0.1040057511 0.0310213041 12.7595472023 4.7318688569 9.2933500251 0.5413634956 2.9127169705 0.1236122122 25.0696199490 5.4278658688
0.0055 0.0 0.7956 0.1989 0.1110016536 0.0491464574 0.0000000000 0.0000000000 9.6288911881 0.7246528573 2.9331832028 0.3232570446 12.6730760445 1.0970563593
0.0055 0.0005 0.7952 0.1988 0.1282582132 0.0366052054 0.6638802003 0.4976150238 9.6736843045 0.8431763794 3.0178389819 0.2473504128 13.4836616999 1.6247470214
0.0055 0.001 0.7948 0.1987 0.1100688666 0.0159939654 1.4083470145 1.0322182929 9.5360472740 0.5916616332 2.8922507382 0.4674948890 13.9467138933 2.1073687805
0.0055 0.0015 0.7944 0.1986 0.1016737836 0.0518179763 1.7306934701 0.5249577447 9.6720554639 0.5155840131 3.1201701434 0.1999914346 14.6245928610 1.2923511687
0.0055 0.002 0.794 0.1985 0.1124008342 0.0347016825 2.7373865677 1.0381802992 9.6777564060 0.3763855547 2.9694642510 0.2673395272 15.4970080589 1.7166070636
0.0055 0.0025 0.7936 0.1984 0.1100688666 0.0170473046 3.1518320107 0.6494972125 9.8015482913 0.1863581576 3.0690045626 0.1348622026 16.1324537312 .9877648773
0.0055 0.003 0.7932 0.1983 0.1217287042 0.0262840775 3.6750054248 1.0515723633 9.6459940143 0.2402415643 2.9759762340 0.1423546223 16.4187043773 1.4604526274
0.0055 0.0035 0.7928 0.1982 0.1245270652 0.0263171600 4.1188713776 1.8443943410 9.7437244501 0.6254917560 3.0178389819 0.2952620084 17.0049618748 2.7914652654
0.0055 0.004 0.7924 0.1981 0.1240606717 0.0136454975 4.7021649640 1.3244116496 9.6793852466 0.2993257748 3.1127278771 0.2706085188 17.6183387594 1.9079914407
0.0005 0.0015 0.7984 0.1996 0.0116598376 0.0121620546 1.6846439765 0.4862529991 9.4489043021 0.5205821435 3.0597017298 0.2429019364 14.2049098460 1.2618991336
0.0055 0.0045 0.792 0.198 0.1235942782 0.0327141050 5.7382785714 2.2643732635 9.5637375642 0.5588039105 2.9396951858 0.1996969601 18.3653055996 3.0555882391
0.0055 0.005 0.7916 0.1979 0.1310565743 0.0225418165 6.1591197773 0.9327119059 9.5564077815 0.8569528371 2.9601614181 0.2222267445 18.8067455512 2.0344333040
0.0055 0.0055 0.7912 0.1978 0.1170647692 0.0192072600 6.1821445242 2.7937653341 9.4016679248 0.1207321439 2.8662028061 0.1628819508 18.5670800243 3.0965866888
0.0055 0.006 0.7908 0.1977 0.1217287042 0.0231135510 5.9160807830 1.4631179847 9.7388379284 0.3662755129 2.9471374521 0.1153851328 18.7237848677 1.9678921814
0.0055 0.0065 0.7904 0.1976 0.1217287042 0.0389543290 7.5968873017 1.7537065543 9.3096384311 0.7684158019 2.8596908231 0.1830933642 19.8879452601 2.7441700494
0.0055 0.006999999999999999 0.79 0.1975 0.1263926392 0.0165290278 7.8987673157 1.3520346505 9.4440177803 0.5583954454 2.9555100017 0.1472788585 20.4246877369 2.0742379822
0.0055 0.0075 0.7896 0.1974 0.1207959172 0.0465833494 10.4302103145 4.7647388760 9.6394786519 0.6480534274 2.9369043359 0.2615138672 23.1273892195 5.7208895200
0.0055 0.008 0.7892 0.1973 0.1249934587 0.0276079742 10.2728745445 1.7943807529 9.3902660406 0.4779474631 2.9099261206 0.2239336994 22.6980601644 2.5238698896
0.0055 0.0085 0.7888 0.1972 0.1212623107 0.0287504264 9.7855174032 2.4310900102 9.4578629254 0.5649658910 2.9583008515 0.2071839252 22.3229434908 3.2319902528
0.0055 0.009000000000000001 0.7884 0.1971 0.1189303432 0.0230381396 9.5578282401 1.3435268055 9.4749657517 0.5837615629 2.9210895201 0.2474623488 22.0728138551 2.1977888568
0.0005 0.002 0.7979999999999999 0.1995 0.0102606571 0.0086503108 1.8816334771 0.5064798225 9.5800259702 0.3857498971 3.0038847326 0.2340471469 14.4758048370 1.1349271773
0.0055 0.0095 0.7879999999999999 0.19699999999999998 0.1282582132 0.0356417414 10.3534611584 1.5647837754 9.3568748084 0.9040784321 2.9313226362 0.2300190094 22.7699168162 2.7345229583
0.0055 0.01 0.7876 0.1969 0.1263926392 0.0242165591 11.4241118861 3.9873334874 9.6215614054 0.9071545442 3.0894707949 0.4148437660 24.2615367256 5.3335483567
0.006 0.0 0.7952 0.1988 0.1394516573 0.0115755823 0.0000000000 0.0000000000 9.3112672717 1.0020560630 3.0187692652 0.3414532538 12.4694881942 1.3550848991
0.006 0.0005 0.7948 0.1987 0.1539098559 0.0248548795 0.4553783262 0.0764928978 9.8430837265 0.5393996079 3.0410960640 0.3894499623 13.4934679726 1.0301973475
0.006 0.001 0.7944 0.1986 0.1193967367 0.0327672555 1.1525164942 0.3640891668 9.4920685779 0.8302135170 3.0215601150 0.3339496730 13.7855419238 1.5610196123
0.006 0.0015 0.794 0.1985 0.1361869028 0.0484331183 1.8100009314 1.0517715105 9.5564077815 0.2560649321 3.0224903983 0.0847324161 14.5250860140 1.4410019770
0.006 0.002 0.7936 0.1984 0.1193967367 0.0275764402 2.2896831571 0.9038460061 9.3576892287 1.0161406887 2.9303923529 0.3551684650 14.6971614754 2.3027316000
0.006 0.0025 0.7932 0.1983 0.1217287042 0.0291113245 2.6593582590 0.6394944299 9.3658334317 0.6363744925 2.9285317863 0.1828284775 15.0754521812 1.4878087244
0.006 0.003 0.7928 0.1982 0.1329221483 0.0639486552 3.4498745669 1.2777345146 9.6541382173 0.5123836489 2.9796973671 0.1959875294 16.2166322996 2.0500543481
0.006 0.0035 0.7924 0.1981 0.1296573938 0.0283849400 4.7917056461 0.9257884077 9.3935237218 0.5058697456 2.8587605398 0.3846741076 17.1736473015 1.8447172009
0.0005 0.0025 0.7976 0.1994 0.0093278701 0.0058994630 3.1403196373 0.9101959523 9.4660071284 0.5201997692 3.0466777638 0.2689146325 15.6623323996 1.7052098170
0.006 0.004 0.792 0.198 0.1310565743 0.0444813252 5.2240592255 1.1668620460 9.7453532907 0.3973302820 2.9806276504 0.2374975152 18.0810967409 1.8461711684
0.006 0.0045 0.7916 0.1979 0.1212623107 0.0424392461 5.2841793978 2.0621495178 9.6370353911 0.5947521353 2.9276015031 0.3170942601 17.9700786027 3.0164351593
0.006 0.005 0.7912 0.1978 0.1184639497 0.0289614969 5.6768792465 2.5279576719 9.6207469851 0.5530051760 3.1155187270 0.3539675951 18.5316089083 3.4638919399
0.006 0.0055 0.7908 0.1977 0.1142664082 0.0230381396 5.6986248407 2.5194825575 9.4749657517 0.4686817227 2.9378346192 0.2150222586 18.2256916198 3.2262246784
0.006 0.006 0.7904 0.1976 0.1245270652 0.0173508413 6.2831975797 0.3990956117 9.4619350269 0.6221574094 3.0094664323 0.4142425186 18.8791261041 1.4528463810
0.006 0.0065 0.79 0.1975 0.1389852638 0.0337096370 6.4584414861 0.7762000858 9.7241783630 0.8166812485 2.9210895201 0.2879373299 19.2426946330 1.9145283012
0.006 0.006999999999999999 0.7896 0.1974 0.1324557548 0.0458301333 8.0177285077 2.5434314710 9.4814811141 0.5452262584 2.9508585852 0.2449031489 20.5825239618 3.3793910116
0.006 0.0075 0.7892 0.1973 0.1282582132 0.0452185278 8.8594109196 3.7461258814 9.6712410436 0.5699778513 2.9564402849 0.2121861775 21.6153504613 4.5735084380
0.006 0.008 0.7888 0.1972 0.1305901808 0.0614507733 9.0026760110 2.1267749865 9.3324421994 0.5695680833 2.9871396334 0.1306907309 21.4528480246 2.8884845740
0.006 0.0085 0.7884 0.1971 0.1324557548 0.0266130524 9.7509802830 1.0969910093 9.2558866914 0.9403504283 2.9583008515 0.2844294558 22.0976235807 2.3483839458
0.0005 0.003 0.7972 0.1993 0.0149245921 0.0069803388 3.4294081252 1.1441775129 9.4888108967 0.4015149890 3.0317932312 0.2564883980 15.9649368452 1.8091612387
0.006 0.009000000000000001 0.7879999999999999 0.19699999999999998 0.1207959172 0.0203082106 9.1804782226 1.8702173439 9.3251124168 0.9883049884 2.9182986702 0.2797416137 21.5446852268 3.1585721566
0.006 0.0095 0.7876 0.1969 0.1375860833 0.0293494579 10.4557933666 1.5480050898 9.8797326400 1.1251669606 3.0922616448 0.3133494614 23.5653737347 3.0158709697
0.006 0.01 0.7872 0.1968 0.1333885418 0.0286594918 11.0646700050 2.7460519624 9.3128961123 0.9060659162 2.9769065173 0.1293060305 23.4878611764 3.8100834009
0.0065 0.0 0.7948 0.1987 0.1543762494 0.0283542702 0.0000000000 0.0000000000 9.9399997421 0.7861075652 3.2104076222 0.3072696263 13.3047836137 1.1217314617
0.0065 0.0005 0.7944 0.1986 0.1487795274 0.0233010119 0.5960851124 0.4371184684 9.6679833624 0.9026099322 3.0848193785 0.3519078587 13.4976673807 1.7149372712
0.0065 0.001 0.794 0.1985 0.1417836248 0.0229245572 1.3021773486 0.5846497070 9.4708936502 0.3430014989 2.8801570554 0.1854416539 13.7950116790 1.1360174170
0.0065 0.0015 0.7936 0.1984 0.1357205093 0.0177964418 1.7025521129 0.7381674801 9.6191181445 0.3781015857 2.9955121830 0.3175524418 14.4529029497 1.4516179494
0.0065 0.002 0.7932 0.1983 0.1357205093 0.0380503931 2.1029268772 0.1992195480 9.4668215487 0.7730629167 2.9294620696 0.1593366445 14.6349310048 1.1696695023
0.0065 0.0025 0.7928 0.1982 0.1441155923 0.0455444658 2.8525103019 1.4779610585 9.6793852466 0.8087484715 2.9676036844 0.4075023086 15.6436148252 2.7397563044
0.0065 0.003 0.7924 0.1981 0.1357205093 0.0304265913 3.4178957518 1.2862348509 9.4114409684 0.3106946726 3.0066755824 0.1694648322 15.9717328119 1.7968209470
0.0005 0.0035 0.7968 0.1992 0.0125926246 0.0123748180 4.6599529281 1.6883573907 9.8504135092 0.6077343749 3.0048150159 0.3423139128 17.5277740778 2.6507804964
0.0065 0.0035 0.792 0.198 0.1394516573 0.0509544240 4.7251897108 1.2933339837 9.3878227797 0.7434296859 2.9043444209 0.1457430620 17.1568085687 2.2334611556
0.0065 0.004 0.7916 0.1979 0.1441155923 0.0272590943 4.8595007340 2.2861201960 9.4049256060 0.5085948803 3.0131875654 0.1487755383 17.4217294977 2.9707497089
0.0065 0.0045 0.7912 0.1978 0.1445819858 0.0343994851 5.5617555123 1.0411264976 9.4065544466 0.4407812398 2.8950415880 0.3688241811 18.0079335327 1.8851314036
0.0065 0.005 0.7908 0.1977 0.1385188703 0.0168419079 5.7753739968 1.4868574041 9.5645519845 0.5179969199 2.9471374521 0.2362699786 18.4255823037 2.2579662105
0.0065 0.0055 0.7904 0.1976 0.1403844443 0.0410214231 6.2793601219 0.8935556184 9.7486109719 0.5101678525 3.0597017298 0.1435653484 19.2280572679 1.5883102424
0.0065 0.006 0.79 0.1975 0.1511114949 0.0200928470 7.1312757547 1.4990446044 9.5735106078 0.6280442673 3.0866799451 0.1400501245 19.9425778025 2.2872318432
0.0065 0.0065 0.7896 0.1974 0.1422500183 0.0603074032 7.4561805155 3.7696815985 9.4578629254 0.6319943496 2.9759762340 0.1860008320 20.0322696932 4.6479841833
0.0065 0.006999999999999999 0.7892 0.1973 0.1375860833 0.0156085120 8.7826617635 2.9827512850 9.5629231439 0.7237003111 2.9880699167 0.2072340443 21.4712409074 3.9292941524
0.0065 0.0075 0.7888 0.1972 0.1249934587 0.0209825248 8.1443646152 2.6235616318 9.4269149541 0.4980098549 2.9573705682 0.2386607278 20.6536435962 3.3812147393
0.0065 0.008 0.7884 0.1971 0.1427164118 0.0259509325 8.7826617635 1.3551871749 9.3365143009 0.6808358855 2.9089958373 0.2787498828 21.1708883135 2.3407238757
0.0005 0.004 0.7964 0.1991 0.0107270506 0.0175997900 5.1383560012 1.6566799131 9.8422693062 0.2291403025 3.0559805966 0.1369761191 18.0473329546 2.0403961247
0.0065 0.0085 0.7879999999999999 0.19699999999999998 0.1352541158 0.0156085120 9.9543655467 3.0398393469 9.4643782878 0.5580389818 2.9015535710 0.1772330053 22.4555515213 3.7907198460
0.0065 0.009000000000000001 0.7876 0.1969 0.1389852638 0.0354704447 9.9006411374 3.3672778114 9.6052729994 0.3825660791 3.1071461774 0.3051556070 22.7520455780 4.0904699422
0.0065 0.0095 0.7872 0.1968 0.1422500183 0.0324470466 10.6630160880 2.0092454144 9.0237769063 0.4342930128 2.8531788401 0.3431522380 22.6822218527 2.8191377118
0.0065 0.01 0.7868 0.1967 0.1347877223 0.0462082761 12.5459287178 3.3743415264 9.1475687917 0.6236481598 2.8987627212 0.4890636469 24.7270479530 4.5332616092
0.006999999999999999 0.0 0.7944 0.1986 0.1590401844 0.0353229578 0.0000000000 0.0000000000 9.6354065505 0.5838297320 2.9489980187 0.1880921463 12.7434447536 .8072448361
0.006999999999999999 0.0005 0.794 0.1985 0.1417836248 0.0297030786 0.4809613783 0.1592326645 9.7388379284 0.5829474631 2.9629522680 0.0920933469 13.3245351995 .8639765531
0.006999999999999999 0.001 0.7936 0.1984 0.1632377259 0.0355194709 1.0885588641 0.9143355596 9.6166748836 0.4541691303 2.9238803699 0.1284464877 13.7923518435 1.5324706485
0.006999999999999999 0.0015 0.7932 0.1983 0.1450483793 0.0234869767 1.6334778724 0.4357087438 9.4342447367 0.4646451597 2.9973727496 0.1806379234 14.2101437380 1.1044788036
0.006999999999999999 0.002 0.7928 0.1982 0.1427164118 0.0283542702 2.1988633224 0.6784768169 9.5450058973 0.8856010968 3.0652834295 0.2342393464 14.9518690610 1.8266715303
0.006999999999999999 0.0025 0.7924 0.1981 0.1478467404 0.0308807447 3.0392665817 0.3317323885 9.5002127809 0.7968843558 2.9713248175 0.2306202101 15.6586509205 1.3901176991
0.0 0.0015 0.7988 0.1997 0.0000000000 0.0000000000 1.9059373766 0.7252693731 9.4668215487 0.6883350084 3.0038847326 0.3115213016 14.3766436579 1.7251256831
0.0005 0.0045 0.7959999999999999 0.19899999999999998 0.0125926246 0.0123748180 4.7379812368 0.7136433521 9.3804929971 0.6259624029 3.0485383303 0.2240882323 17.1796051888 1.5760688053
0.006999999999999999 0.003 0.792 0.198 0.1655696935 0.0420272048 3.3014928651 0.3069326601 9.6696122030 0.5391585398 2.9824882170 0.3040987780 16.1191629786 1.1922171827
0.006999999999999999 0.0035 0.7916 0.1979 0.1515778884 0.0258837889 4.3606312193 2.2460899838 9.8471558280 0.4170404528 2.9666734011 0.3652780751 17.3260383368 3.0542923006
0.006999999999999999 0.004 0.7912 0.1978 0.1693008415 0.0550739440 4.5755288564 1.2800374693 9.7917752477 0.4960775700 2.9787670838 0.3510805806 17.5153720294 2.1822695639
0.006999999999999999 0.0045 0.7908 0.1977 0.1548426429 0.0221917067 4.8658964970 1.3042188741 9.6085306806 0.7414463790 3.0838890952 0.1980433067 17.7131589157 2.2659002665
0.006999999999999999 0.005 0.7904 0.1976 0.1651033000 0.0266130524 6.2614519855 2.5513242973 9.4480898818 0.7475544355 3.0485383303 0.2563669003 18.9231834976 3.5818586855
0.006999999999999999 0.0055 0.79 0.1975 0.1595065779 0.0196992602 6.7641589580 3.0482568825 9.4432033600 0.5088400001 2.8848084719 0.2818865815 19.2516773678 3.8586827243
0.006999999999999999 0.006 0.7896 0.1974 0.1567082169 0.0573038017 6.5684486099 2.8096551227 9.6085306806 0.6278456882 3.0503988969 0.2913079286 19.3840864043 3.7861125412
0.006999999999999999 0.0065 0.7892 0.1973 0.1613721519 0.0419650497 6.7449716689 1.7748185882 9.4537908239 0.3510368784 2.9536494351 0.3379887027 19.3137840798 2.5058092190
0.006999999999999999 0.006999999999999999 0.7888 0.1972 0.1347877223 0.0307112242 7.6058413699 1.5691694005 9.0685700228 0.6410269006 2.8838781886 0.1734423313 19.6930773036 2.4143498566
0.006999999999999999 0.0075 0.7884 0.1971 0.1422500183 0.0241445930 8.4795025969 2.0127765956 9.4244716932 0.5632727673 3.0513291802 0.2769058172 21.0975534886 2.8770997731
0.0005 0.005 0.7956 0.1989 0.0102606571 0.0086503108 5.7920029806 0.9993972699 9.6288911881 0.7549917765 3.0485383303 0.2874921557 18.4796931561 2.0505315129
0.006999999999999999 0.008 0.7879999999999999 0.19699999999999998 0.1501787079 0.0272909950 8.8504568514 2.5522014809 9.5759538687 1.0862498460 2.9201592368 0.3411185305 21.4967486648 4.0068608524
0.006999999999999999 0.0085 0.7876 0.1969 0.1492459209 0.0489157632 11.0966488200 5.6114253798 9.4627494472 0.4392255577 2.9517888685 0.1237801256 23.6604330566 6.2233468263
0.006999999999999999 0.009000000000000001 0.7872 0.1968 0.1483131339 0.0521527212 9.6831851951 3.2437554628 9.5344184335 0.7961282304 3.0057452991 0.1558217563 22.3716620616 4.2478581707
0.006999999999999999 0.0095 0.7868 0.1967 0.1539098559 0.0329790008 11.4023662918 3.6862452691 9.4301726353 0.7088619960 2.8838781886 0.2758411522 23.8703269716 4.7039274181
0.006999999999999999 0.01 0.7864 0.1966 0.1595065779 0.0264819529 12.9706073816 2.9968009430 9.3625757505 0.8243188755 2.8485274237 0.1045234441 25.3412171337 3.9521252155
0.0075 0.0 0.794 0.1985 0.1520442819 0.0400555727 0.0000000000 0.0000000000 9.9228969158 0.3147668604 3.0717954125 0.2549451488 13.1467366102 .6097675819
0.0075 0.0005 0.7936 0.1984 0.1515778884 0.0333724024 0.7022547784 0.7398501878 9.5808403905 0.5335391631 3.0020241660 0.3018823018 13.4366972233 1.6086440551
0.0075 0.001 0.7932 0.1983 0.1632377259 0.0166862012 1.1371666629 0.2902746476 9.6655401015 0.2644346332 2.9489980187 0.3287468980 13.9149425090 .9001423800
0.0075 0.0015 0.7928 0.1982 0.1748975635 0.0360060617 1.8010468632 0.5607650945 9.6956736525 0.7271820157 2.9983030328 0.2511833783 14.6699211120 1.5751365502
0.0075 0.002 0.7924 0.1981 0.1571746104 0.0277651068 2.0619939940 0.4025247521 9.3324421994 0.1995844910 2.8801570554 0.3927690850 14.4317678592 1.0226434349
0.0005 0.0055 0.7952 0.1988 0.0130590181 0.0100464235 6.5096075902 1.7416103066 9.5010272012 0.3260693156 2.9852790668 0.3275019998 19.0089728763 2.4052280455
0.0075 0.0025 0.792 0.198 0.1781623180 0.0490578573 2.7514572463 0.6605878925 9.7388379284 0.1823719647 3.0010938827 0.3353874459 15.6695513754 1.2274051604
0.0075 0.003 0.7916 0.1979 0.1748975635 0.0506633024 3.8093164480 1.3435755191 9.4171419105 0.5854226229 2.9024838543 0.2881776783 16.3038397763 2.2678391227
0.0075 0.0035 0.7912 0.1978 0.1562418234 0.0319062246 3.9845603544 1.0373919714 9.7697858997 0.2803499187 3.0429566306 0.2651813262 16.9535447081 1.6148294409
0.0075 0.004 0.7908 0.1977 0.1744311700 0.0198751499 4.9196209063 2.2479977908 9.7021890149 0.7288511120 2.9787670838 0.1614088418 17.7750081750 3.1581328945
0.0075 0.0045 0.7904 0.1976 0.1693008415 0.0409364925 5.1319602381 1.7180424261 9.7632705373 0.7800871166 2.9369043359 0.2418450287 18.0014359528 2.7809110639
0.0075 0.005 0.79 0.1975 0.1697672350 0.0170473046 5.4491900834 1.3222255872 9.4098121278 0.5506204028 2.8829479053 0.2967822395 17.9117173515 2.1866755341
0.0075 0.0055 0.7896 0.1974 0.1571746104 0.0455635661 6.2205191022 1.8581398833 9.1858465457 0.8592871341 2.8671330894 0.2513211565 18.4306733477 3.0143117400
0.0075 0.006 0.7892 0.1973 0.1632377259 0.0554988672 6.5594945417 2.8710476850 9.6753131451 0.3390571675 2.8810873387 0.1781292095 19.2791327514 3.4437329292
0.0075 0.0065 0.7888 0.1972 0.1529770689 0.0201361040 7.6045622173 1.4835302837 9.3381431415 0.4183108747 3.0131875654 0.2869980479 20.1088699931 2.2089753103
0.0075 0.006999999999999999 0.7884 0.1971 0.1511114949 0.0299945780 7.7670145977 2.1907757983 9.6964880728 0.4915321694 2.9694642510 0.2077345701 20.5840784164 2.9200371158
0.0005 0.006 0.7948 0.1987 0.0107270506 0.0063264693 7.2924489825 1.8601781769 9.6573958985 0.8620491708 2.9276015031 0.2182183651 19.8881734347 2.9467721821
0.0075 0.0075 0.7879999999999999 0.19699999999999998 0.1511114949 0.0442852849 8.1993681771 1.2313131183 9.4643782878 0.5590127772 2.9257409365 0.2155368205 20.7405988963 2.0501480009
0.0075 0.008 0.7876 0.1969 0.1655696935 0.0436520400 9.4004924701 2.5531245064 9.5718817672 0.9199792051 3.0001635994 0.3886313406 22.1381075302 3.9053870921
0.0075 0.0085 0.7872 0.1968 0.1669688740 0.0286898353 10.3393904798 0.6887307323 9.6973024931 0.6967669090 2.9899304833 0.2013714161 23.1935923302 1.6155588927
0.0075 0.009000000000000001 0.7868 0.1967 0.1702336285 0.0313560760 9.9940192773 1.0004445408 9.4244716932 0.9932001626 2.8178280752 0.4354441325 22.4065526742 2.4604449119
0.0075 0.0095 0.7864 0.1966 0.1553090364 0.0484331183 12.0777588655 2.3608403035 9.3935237218 0.6981325568 2.8875993217 0.1953506302 24.5141909454 3.3027566088
0.0075 0.01 0.7859999999999999 0.1965 0.1613721519 0.0233010119 12.7326849976 4.0982292683 9.5108002448 0.4585584070 2.8978324379 0.2370306318 25.3026898322 4.8171193190
0.008 0.0 0.7936 0.1984 0.1856246141 0.0318516374 0.0000000000 0.0000000000 9.4603061863 0.3998264552 3.0103967156 0.1912314907 12.6563275160 .6229095833
0.008 0.0005 0.7932 0.1983 0.1720992025 0.0577575206 0.5922476546 0.4661875123 9.5840980717 0.2622686274 3.1266821264 0.3001457784 13.4751270552 1.0863594387
0.008 0.001 0.7928 0.1982 0.1665024805 0.0247847669 1.2087992086 0.6052433238 9.6468084346 0.7125502774 2.9136472538 0.2948044104 13.9357573775 1.6373827785
0.008 0.0015 0.7924 0.1981 0.1683680545 0.0308525559 1.6309195672 1.2744623042 9.7697858997 0.2744680988 3.0141178487 0.4214501585 14.5831913701 2.0012331174
0.0005 0.0065 0.7944 0.1986 0.0121262311 0.0115755823 7.9499334198 1.5586987522 9.8390116251 0.3387596871 3.1676145910 0.2085993030 20.9686858670 2.1176333246
0.008 0.002 0.792 0.198 0.1874901881 0.0366764449 2.1476972183 0.2804117243 9.6687977827 0.4496780212 3.0438869139 0.2948044104 15.0478721030 1.0615706008
0.008 0.0025 0.7916 0.1979 0.1511114949 0.0282004206 2.6491250382 0.7773375735 9.7070755367 0.3952213131 3.1117975938 0.2426595406 15.6191096636 1.4434188478
0.008 0.003 0.7912 0.1978 0.1809606791 0.0504567935 3.6903552560 0.9428317895 9.8642586543 0.9023188858 3.0755165456 0.1389084599 16.8110911350 2.0345159287
0.008 0.0035 0.7908 0.1977 0.1641705130 0.0386403569 4.4591259696 1.1130950451 9.6622824203 0.7137667962 2.9294620696 0.1906876518 17.2150409725 2.0561898500
0.008 0.004 0.7904 0.1976 0.1720992025 0.0242165591 4.6151825870 1.3879271403 9.4879964764 0.8792722334 3.0615622963 0.3358000529 17.3368405622 2.6272159857
0.008 0.0045 0.79 0.1975 0.1688344480 0.0313005294 6.1667946929 2.6265884175 9.2607732132 0.2167276318 2.9285317863 0.1714953963 18.5249341404 3.0461119750
0.008 0.005 0.7896 0.1974 0.1707000220 0.0266130524 6.0708582478 1.6836563988 9.6704266233 0.6652253597 3.0029544493 0.2946869631 18.9149393424 2.6701817740
0.008 0.0055 0.7892 0.1973 0.1730319895 0.0162636972 6.5825192885 1.7245216392 9.6899727104 0.7015671909 2.9182986702 0.3737192394 19.3638226586 2.8160717667
0.008 0.006 0.7888 0.1972 0.1744311700 0.0372414555 6.9266113384 1.3474280454 9.6101595212 0.9295386709 2.9992333161 0.2937928294 19.7104353457 2.6080010012
0.008 0.0065 0.7884 0.1971 0.1786287115 0.0190251966 8.0829652903 1.5660798567 9.6231902460 0.9333469816 2.9573705682 0.2239955253 20.8421548160 2.7424475602
0.0005 0.006999999999999999 0.794 0.1985 0.0093278701 0.0121620546 8.2710007228 4.2514645270 9.5547789409 0.5300268326 3.0448171972 0.3198118569 20.8799247310 5.1134652711
0.008 0.006999999999999999 0.7879999999999999 0.19699999999999998 0.1473803469 0.0379358867 8.4027534408 1.6256494714 9.5930566949 0.6019089460 2.9359740526 0.0917921413 21.0791645352 2.3572864454
0.008 0.0075 0.7876 0.1969 0.1874901881 0.0514810548 9.4094465383 3.3710600409 9.5018416215 0.3688739608 2.9796973671 0.1076237654 22.0784757150 3.8990388219
0.008 0.008 0.7872 0.1968 0.1674352675 0.0339411443 8.9297643127 2.4151864514 9.6036441588 0.6324559626 3.0578411632 0.4166423023 21.7586849022 3.4982258606
0.008 0.0085 0.7868 0.1967 0.1720992025 0.0309932432 9.6639979061 2.1194134280 9.6370353910 0.2246737485 2.9517888685 0.3334828787 22.4249213681 2.7085632984
0.008 0.009000000000000001 0.7864 0.1966 0.1832926466 0.0486124344 11.5724935879 1.4306988764 9.6321488693 0.4356836518 3.0150481320 0.1267918445 24.4029832358 2.0417868071
0.008 0.0095 0.7859999999999999 0.1965 0.1693008415 0.0445008817 8.8453402410 2.2070183314 9.2664741553 0.6276766353 2.9815579337 0.3396234822 21.2626731715 3.2188193306
0.008 0.01 0.7856 0.1964 0.1846918271 0.0355684296 12.5318580392 6.5223066724 9.7551263343 0.7121517603 3.0466777638 0.2018521807 25.5183539644 7.4718790430
0.0085 0.0 0.7932 0.1983 0.1753639570 0.0362948850 0.0000000000 0.0000000000 9.7974761898 0.3594537888 3.0485383303 0.1846184625 13.0213784771 .5803671363
0.0085 0.0005 0.7928 0.1982 0.1977508452 0.0391770542 0.5858518916 0.2277610143 9.6321488693 0.8240967648 3.0401657807 0.2336178245 13.4559173868 1.3246526578
0.0085 0.001 0.7924 0.1981 0.1707000220 0.0319607186 1.0936754745 0.3138488951 9.5507068394 0.5730325113 3.0029544493 0.2603862753 13.8180367852 1.1792284003
0.0005 0.0075 0.7936 0.1984 0.0051303285 0.0034901694 8.1277356314 1.5621883869 9.2843914018 0.3774906170 2.9201592368 0.3667440546 20.3374165985 2.3099132279
0.0085 0.0015 0.792 0.198 0.1898221556 0.0264819529 1.7230185545 0.2542394233 9.8276097409 0.6246895684 2.9731853841 0.2778667570 14.7136358351 1.1832777016
0.0085 0.002 0.7916 0.1979 0.1874901881 0.0330580557 2.1847926438 1.2560887763 9.6834573481 0.3824481648 3.0113269989 0.1911590682 15.0670671789 1.8627540650
0.0085 0.0025 0.7912 0.1978 0.1842254336 0.0153272545 2.7194784313 0.9468632830 9.7404667689 0.5920785158 2.9824882170 0.2668729658 15.6266588508 1.8211420191
0.0085 0.003 0.7908 0.1977 0.1707000220 0.0207322273 3.8604825520 1.5629674560 9.4122553887 0.6355943889 3.0299326646 0.3407225244 16.4733706273 2.5600165966
0.0085 0.0035 0.7904 0.1976 0.1707000220 0.0386178326 3.2336977772 0.8147951058 9.4089977075 0.2512113702 2.8745753557 0.3480304038 15.6879708624 1.4526547124
0.0085 0.004 0.79 0.1975 0.1870237946 0.0192072600 4.9899742994 2.2847026227 9.4423889397 0.4599679728 3.0243509649 0.2683605274 17.6437379986 3.0322383829
0.0085 0.0045 0.7896 0.1974 0.1832926466 0.0573948324 6.7181094643 2.5939574772 9.6158604633 0.9455360038 3.0429566306 0.2056241746 19.5602192048 3.8025124880
0.0085 0.005 0.7892 0.1973 0.1776959245 0.0266130524 6.4929786064 2.2511981041 9.5572222018 0.9581543186 2.9322529195 0.2032706235 19.1601496522 3.4392360986
0.0085 0.0055 0.7888 0.1972 0.2094106827 0.0462082761 6.5364697948 1.5490532726 9.5213877087 0.6093997501 2.9266712198 0.3683451945 19.1939394060 2.5730064933
0.0085 0.006 0.7884 0.1971 0.1958852711 0.0309370451 7.4996717040 1.6263780209 9.8569288716 0.3176280929 3.0243509649 0.2932030965 20.5768368116 2.2681462554
0.0005 0.008 0.7932 0.1983 0.0102606571 0.0063264693 10.3457862428 2.9950816649 9.5963143761 0.9466437031 3.0066755824 0.1971322747 22.9590368584 4.1451841120
0.0085 0.0065 0.7879999999999999 0.19699999999999998 0.1828262531 0.0157748596 7.5930498439 2.5509446039 9.6126027821 0.4635647143 2.9564402849 0.2923873118 20.3449191640 3.3226714896
0.0085 0.006999999999999999 0.7876 0.1969 0.1823598596 0.0189794078 9.1638492388 2.2637083759 9.6525093767 0.5547774642 2.9750459507 0.2434855453 21.9737644258 3.0809507932
0.0085 0.0075 0.7872 0.1968 0.1851582206 0.0152132957 9.1548951706 2.3643861673 9.4562340848 0.7169378477 2.9573705682 0.2270653619 21.7536580442 3.3236026726
0.0085 0.008 0.7868 0.1967 0.1739647765 0.0225803826 9.2367609371 1.7237624296 9.5344184335 0.4150380450 2.9945818997 0.1569286160 21.9397260468 2.3183094732
0.0085 0.0085 0.7864 0.1966 0.1851582206 0.0311612295 9.5373617985 1.3471948726 9.4717080705 0.4545311716 2.9750459507 0.3415850245 22.1692740403 2.1744722982
0.0085 0.009000000000000001 0.7859999999999999 0.1965 0.1790951050 0.0688242592 10.2971784439 1.3510903653 9.4692648096 0.7169415483 3.0122572821 0.1396788679 22.9577956406 2.2765350407
0.0085 0.0095 0.7856 0.1964 0.1954188776 0.0480543765 9.6153901072 2.3587740459 9.3593180693 1.0653987235 2.8615513897 0.3985436095 22.0316784438 3.8707707554
0.0085 0.01 0.7852 0.1963 0.1707000220 0.0250987314 10.9175674558 2.1943787386 9.3699055332 0.4858752597 2.8978324379 0.1725418459 23.3560054489 2.8778945756
0.009000000000000001 0.0 0.7928 0.1982 0.1944860906 0.0528158467 0.0000000000 0.0000000000 9.6362209708 0.5515640051 3.0299326646 0.2725968147 12.8606397260 .8769766665
0.009000000000000001 0.0005 0.7924 0.1981 0.2080115022 0.0350757683 0.5334066349 0.0563988812 9.5026560418 0.3098053102 2.8541091234 0.2203495315 13.0981833023 .6216294912
0.0005 0.0085 0.7928 0.1982 0.0093278701 0.0065958002 8.8568526144 1.8537282493 9.3585036490 0.5057910693 2.8810873387 0.1718986308 21.1057714722 2.5380137496
0.009000000000000001 0.001 0.792 0.198 0.2019483867 0.0570145789 0.9823891981 0.5206386800 9.6093451009 0.5005710987 3.0262115314 0.1247551163 13.8198942171 1.2029794739
0.009000000000000001 0.0015 0.7916 0.1979 0.1968180581 0.0168419079 1.8407005939 0.3901226703 9.6166748836 0.5970672902 2.9648128345 0.1236402136 14.6190063701 1.1276720820
0.009000000000000001 0.002 0.7912 0.1978 0.1823598596 0.0254430373 2.3536407872 0.9656712625 9.5775827093 0.4011712374 2.9499283019 0.1508551233 15.0635116580 1.5431406605
0.009000000000000001 0.0025 0.7908 0.1977 0.1968180581 0.0537952103 2.7565738567 0.5711957080 9.5026560418 0.8011445480 2.9145775370 0.1422573190 15.3706254936 1.5683927853
0.009000000000000001 0.003 0.7904 0.1976 0.1893557621 0.0431911610 3.3884752420 1.3871677191 9.4627494472 0.4905325866 3.0299326646 0.2788119694 16.0705131159 2.1997034361
0.009000000000000001 0.0035 0.79 0.1975 0.2084778957 0.0432113014 4.1802707025 1.0311144311 9.4928829982 0.7898348659 2.9443466022 0.3121096961 16.8259781986 2.1762702945
0.009000000000000001 0.004 0.7896 0.1974 0.2033475672 0.0282004206 4.5716913986 1.7219579654 9.2127224156 0.3024823211 2.9983030328 0.1978334409 16.9860644142 2.2504741480
0.009000000000000001 0.0045 0.7892 0.1973 0.2140746177 0.0499193583 5.2074302416 1.4677048457 9.3259268371 0.1330674046 2.9415557524 0.1534939232 17.6889874488 1.8041855318
0.009000000000000001 0.005 0.7888 0.1972 0.1669688740 0.0359576990 6.0785331634 1.4402735719 9.2933500251 0.1618546371 3.0569108799 0.2599072323 18.5957629424 1.8979931403
0.009000000000000001 0.0055 0.7884 0.1971 0.2038139607 0.0614932361 6.3957630087 1.1846914481 9.6663545218 0.9305855856 3.0131875654 0.1314829632 19.2791190566 2.3082532330
0.0005 0.009000000000000001 0.7924 0.1981 0.0088614766 0.0054390362 10.6195248996 2.8172342188 9.5751394484 0.6840471182 2.9276015031 0.2463828546 23.1311273277 3.7531032278
0.009000000000000001 0.006 0.7879999999999999 0.19699999999999998 0.2117426502 0.0597566391 6.4123919925 0.7867194075 9.4106265481 0.5354650885 2.9769065173 0.0926554681 19.0116677081 1.4745966032
0.009000000000000001 0.0065 0.7876 0.1969 0.1986836322 0.0085491341 7.6390993375 1.6195223741 9.5384905349 0.8682438508 2.9266712198 0.1693422241 20.3029447244 2.6656575831
0.009000000000000001 0.006999999999999999 0.7872 0.1968 0.1949524841 0.0404016316 7.1555796541 1.7336628491 9.4138842293 0.8798061522 2.9769065173 0.1455529210 19.7413228848 2.7994235539
0.009000000000000001 0.0075 0.7868 0.1967 0.1968180581 0.0261513288 8.3554247945 3.9963691658 9.3153393732 0.3981707419 3.0317932312 0.2860919840 20.8993754570 4.7067832205
0.009000000000000001 0.008 0.7864 0.1966 0.2098770762 0.0646253794 9.2610648365 2.8364787123 9.5336040132 0.7536341106 2.9006232877 0.3596047317 21.9051692136 4.0143429340
0.009000000000000001 0.0085 0.7859999999999999 0.1965 0.1842254336 0.0654282100 10.7231362603 5.1247048776 9.4668215487 0.4691343695 2.8168977920 0.1619441250 23.1910810346 5.8212115821
0.009000000000000001 0.009000000000000001 0.7856 0.1964 0.1893557621 0.0256134548 10.1308886057 5.7540657663 9.4708936502 0.7870924514 2.9471374521 0.2916167315 22.7382754701 6.8583884040
0.009000000000000001 0.0095 0.7852 0.1963 0.1963516646 0.0532097553 9.6025985812 3.4505325776 9.6207469851 0.8315961082 2.9843487835 0.1431064791 22.4040460144 4.4784449202
0.009000000000000001 0.01 0.7848 0.1962 0.1856246141 0.0307395425 11.1580481449 3.1949186377 9.4684503893 0.6776916533 2.8215492084 0.2508386018 23.6336723567 4.1541884353
0.0095 0.0 0.7924 0.1981 0.2150074048 0.0412329841 0.0000000000 0.0000000000 9.6207469851 0.3616833118 2.8782964889 0.1882209324 12.7140508788 .5911372283
0.0 0.002 0.7984 0.1996 0.0000000000 0.0000000000 2.1438597605 0.4773416354 9.8528567701 0.4562091451 3.0150481320 0.1782069273 15.0117646626 1.1117577078
0.0005 0.0095 0.792 0.198 0.0135254116 0.0095125983 11.0071081379 2.9832076557 9.3120816920 0.4446883988 2.8699239393 0.2014229814 23.2026391808 3.6388316342
0.0095 0.0005 0.792 0.198 0.2140746177 0.0502667484 0.5948059598 0.3252168451 9.5971287964 0.8136446009 2.9266712198 0.3038710228 13.3326805937 1.4929992172
0.0095 0.001 0.7916 0.1979 0.2094106827 0.0295562508 1.1486790364 0.4628058258 9.6907871307 0.8141335720 3.0262115314 0.3561709567 14.0750883812 1.6626666053
0.0095 0.0015 0.7912 0.1978 0.2168729788 0.0161563449 1.8432588991 1.3822047378 9.4765945923 0.4851211255 2.9638825512 0.2178055235 14.5006090214 2.1012877317
0.0095 0.002 0.7908 0.1977 0.2042803542 0.0384145200 3.2273020142 1.0171829210 9.5718817672 0.5528612280 2.9462071688 0.1356555918 15.9496713044 1.7441142608
0.0095 0.0025 0.7904 0.1976 0.2112762567 0.0490578573 2.5685384243 0.5446607144 9.3405864024 0.3919519847 2.9145775370 0.1117269840 15.0349786204 1.0973975404
0.0095 0.003 0.79 0.1975 0.2271336358 0.0432113014 3.0149626823 0.4399689955 9.6867150293 0.7346305843 3.0001635994 0.2572700069 15.9289749468 1.4750808881
0.0095 0.0035 0.7896 0.1974 0.2224697008 0.0777409560 3.9026945879 1.2150845556 9.4252861135 0.3478861869 2.9583008515 0.1134793094 16.5087512537 1.7541910079
0.0095 0.004 0.7892 0.1973 0.2080115022 0.0275764402 6.3471552098 2.6471425672 9.7046322758 0.2950585283 3.0010938827 0.1329231263 19.2608928705 3.1027006620
0.0095 0.0045 0.7888 0.1972 0.2066123217 0.0479818962 6.0350419750 1.7122612691 9.6134172024 0.0901618814 3.0578411632 0.2353892475 18.9129126623 2.0857942942
0.0095 0.005 0.7884 0.1971 0.2028811737 0.0327141050 6.4980952168 2.8596428420 9.4896253170 0.6449180373 2.9043444209 0.0763965944 19.0949461284 3.6136715787
0.0005 0.01 0.7916 0.1979 0.0125926246 0.0022848522 11.7899495302 3.7840750068 9.2379694448 0.6728432750 2.9415557524 0.3532431537 23.9820673520 4.8124462877
0.0095 0.0055 0.7879999999999999 0.19699999999999998 0.2024147802 0.0411273396 5.7088580615 1.4058952043 9.4969550997 0.5730741795 3.0364446476 0.3834031395 18.4446725890 2.4034998629
0.0095 0.006 0.7876 0.1969 0.2215369138 0.0310773498 7.0801096506 1.7505052632 9.5547789409 0.8755014420 2.9862093501 0.1658932741 19.8426348554 2.8229773291
0.0095 0.0065 0.7872 0.1968 0.2019483867 0.0453722021 6.9969647315 0.8898710794 9.5564077815 0.6384016254 2.9769065173 0.2523795291 19.7322274170 1.8260244360
0.0095 0.006999999999999999 0.7868 0.1967 0.2038139607 0.0519856182 8.8299904098 2.3719587138 9.4782234329 0.4437985374 3.0327235145 0.2429446870 21.5447513179 3.1106875564
0.0095 0.0075 0.7864 0.1966 0.1916877296 0.0665097413 8.8977854976 2.9092711124 9.5156867666 0.6561903165 3.0457474805 0.1594452362 21.6509074743 3.7914164064
0.0095 0.008 0.7859999999999999 0.1965 0.2042803542 0.0209825248 8.8542943092 1.2531152377 9.4081832872 0.2891639382 2.8671330894 0.3180208486 21.3338910400 1.8812825493
0.0095 0.0085 0.7856 0.1964 0.2136082242 0.0495870835 9.7471428252 2.6943095839 9.5759538687 0.3945225432 2.9880699167 0.0914520993 22.5247748348 3.2298713099
0.0095 0.009000000000000001 0.7852 0.1963 0.2187385528 0.0234869767 10.1718214890 1.9459875957 9.6142316227 0.3766814941 2.9992333161 0.1243103551 23.0040249806 2.4704664216
0.0095 0.0095 0.7848 0.1962 0.1968180581 0.0221917067 11.0045498327 2.4604805367 9.4261005338 0.2297416003 3.0448171972 0.2016462791 23.6722856218 2.9140601228
0.0095 0.01 0.7844 0.1961 0.1888893686 0.0422337279 11.3230588305 3.8860529725 9.2176089374 0.6016488269 2.9266712198 0.4283103458 23.6562283563 4.9582458731
0.001 0.0 0.7992 0.1998 0.0191221336 0.0090437056 0.0000000000 0.0000000000 9.7648993779 0.8141270543 3.0810982454 0.3261356147 12.8651197569 1.1493063746
0.01 0.0 0.792 0.198 0.2052131412 0.0533404117 0.0000000000 0.0000000000 9.7950329289 0.4595986689 3.0671439961 0.2323548957 13.0673900662 .7452939763
0.01 0.0005 0.7916 0.1979 0.2229360943 0.0498495898 0.5832935864 0.4195464537 9.7738580012 0.3758847463 3.0113269989 0.1479823119 13.5914146808 .9932631017
0.01 0.001 0.7912 0.1978 0.2322639644 0.0344752828 1.1947285300 0.3757661813 9.3910804609 0.9785984296 2.8280611914 0.2719865794 13.6461341467 1.6608264731
0.01 0.0015 0.7908 0.1977 0.2150074048 0.0428879195 1.8483755095 0.8959548618 9.5116146651 0.3602795103 2.9973727496 0.1829231239 14.5723703290 1.4820454155
0.01 0.002 0.7904 0.1976 0.2070787152 0.0301392705 2.2871248519 0.6413442047 9.4985839403 0.4942289970 2.9545797184 0.2702885219 14.9473672258 1.4360009941
0.01 0.0025 0.79 0.1975 0.2187385528 0.0609817308 2.6567999538 0.6846800967 9.5002127809 0.4020300652 2.7517779619 0.1375561550 15.1275292494 1.2852480477
0.01 0.003 0.7896 0.1974 0.2220033073 0.0245732287 3.5458110120 1.1118065939 9.8992787271 0.5497910095 3.0755165456 0.1494719481 16.7426095920 1.8356427802
0.01 0.0035 0.7892 0.1973 0.2010155997 0.0389543290 3.4984823657 0.4397755666 9.3796785768 0.2445214723 2.8457365738 0.0972846833 15.9249131160 .8205360512
0.01 0.004 0.7888 0.1972 0.2224697008 0.0211888476 4.1994579915 0.7727013491 9.7429100298 0.5075766295 2.9285317863 0.1847121918 17.0933695084 1.4861790180
0.01 0.0045 0.7884 0.1971 0.2266672423 0.0478729701 4.9170626011 1.4850162903 9.5580366221 0.6566147174 2.9824882170 0.1304255841 17.6842546825 2.3199295619
0.001 0.0005 0.7988 0.1997 0.0186557401 0.0051090848 0.4847988361 0.2232332029 9.7429100298 0.5970672902 3.0829588119 0.3054050747 13.3293234179 1.1308146526
0.01 0.005 0.7879999999999999 0.19699999999999998 0.2215369138 0.0230381396 5.2585963457 0.9771386359 9.6126027821 0.6742613145 2.9489980187 0.2323846905 18.0417340603 1.9068227805
0.01 0.0055 0.7876 0.1969 0.2140746177 0.0492172227 6.5185616584 2.0315327490 9.5490779988 0.4960347826 2.9629522680 0.2184878783 19.2446665429 2.7952726326
0.01 0.006 0.7872 0.1968 0.2094106827 0.0791715850 8.3221668269 0.3165896229 9.5873557528 0.8267806184 2.9378346192 0.2234694593 21.0567678816 1.4460112856
0.01 0.0065 0.7868 0.1967 0.2173393723 0.0340690797 7.4766469571 2.7705276020 9.5564077815 0.5140121306 2.7945709931 0.1551538503 20.0449651040 3.4737626626
0.01 0.006999999999999999 0.7864 0.1966 0.2234024878 0.0450643294 7.8373679908 2.8881622856 9.4236572729 0.5782590588 2.8001526928 0.2782153667 20.2845804443 3.7897010405
0.01 0.0075 0.7859999999999999 0.1965 0.2215369138 0.0596546279 9.0538421151 2.6280855609 9.4839243749 0.6599518593 3.0262115314 0.2828183594 21.7855149352 3.6305104075
0.01 0.008 0.7856 0.1964 0.1944860906 0.0268084998 9.5910862078 2.7072937698 9.5661808251 0.3885527463 3.0094664323 0.3170069123 22.3612195558 3.4396619282
0.01 0.0085 0.7852 0.1963 0.1996164192 0.0746579318 10.1411218265 0.7661515448 9.5580366221 0.5365144775 2.9834185003 0.3690587513 22.8821933681 1.7463827054
0.01 0.009000000000000001 0.7848 0.1962 0.2299319968 0.0183263569 10.7065072765 2.3259623555 9.5124290854 0.5007989550 2.9834185003 0.2784392425 23.4322868590 3.1235269099
0.01 0.0095 0.7844 0.1961 0.2038139607 0.0413594014 12.8976956833 1.8733642944 9.2966077063 0.4438104936 2.9638825512 0.2087154358 25.3619999015 2.5672496252
0.001 0.001 0.7984 0.1996 0.0251852491 0.0119455022 1.1435624259 0.1990552161 9.4195851714 0.5450753887 2.9824882170 0.2330837724 13.5708210634 .9891598794
0.01 0.01 0.784 0.196 0.2089442892 0.0659975646 12.0828754760 2.6852871292 9.4301726353 0.5723097807 2.9573705682 0.3519078587 24.6793629687 3.6755023332
0.001 0.0015 0.7979999999999999 0.1995 0.0200549206 0.0170982682 1.7613931326 0.8974730098 9.5124290854 0.6297528326 2.9545797184 0.3565012574 14.2484568570 1.9008253680
0.001 0.002 0.7976 0.1994 0.0209877076 0.0088491945 2.4482980797 2.0929438425 9.6899727104 0.5678699930 2.9899304833 0.2405389513 15.1491889810 2.9102019813
0.001 0.0025 0.7972 0.1993 0.0163237726 0.0093278701 2.7732028406 1.0861986663 9.6622824203 0.7587565406 3.0196995484 0.1184641892 15.4715085819 1.9727472662
0.001 0.003 0.7968 0.1992 0.0256516426 0.0083431006 3.4639452455 1.7835002297 9.8105069146 0.4347631558 2.9806276504 0.2459469153 16.2807314531 2.4725534014
0.001 0.0035 0.7964 0.1991 0.0247188556 0.0163171085 4.3555146089 1.7853781317 9.5564077815 0.9680768497 2.9564402849 0.2120229699 16.8930815309 2.9817950598
0.0 0.0025 0.7979999999999999 0.1995 0.0000000000 0.0000000000 2.8141357238 0.9494035716 9.5840980717 0.2762602008 2.9945818997 0.2056241746 15.3928156952 1.4312879470
0.001 0.004 0.7959999999999999 0.19899999999999998 0.0209877076 0.0072253371 4.3567937615 1.0559449277 9.7502398125 0.7145692324 3.0829588119 0.3240485298 17.2109800935 2.1017880270
0.001 0.0045 0.7956 0.1989 0.0163237726 0.0051090848 5.3084832972 2.6339239920 9.3242979965 0.8458122398 2.8717845059 0.1581591029 17.5208895722 3.6430044195
0.001 0.005 0.7952 0.1988 0.0265844297 0.0173508413 5.9800384131 1.1652230679 9.7966617695 0.5782590588 3.0894707949 0.1586835335 18.8927554072 1.9195165015
0.001 0.0055 0.7948 0.1987 0.0261180362 0.0068545566 6.3228513104 1.3810014899 9.7510542328 0.4517970455 3.0308629479 0.1046889079 19.1308865273 1.9443419999
0.001 0.006 0.7944 0.1986 0.0209877076 0.0106354082 7.3743147490 1.8053733426 9.5808403905 0.2035333930 3.0587714465 0.2994645334 20.0349142936 2.3190066772
0.001 0.0065 0.794 0.1985 0.0214541011 0.0085491341 7.7004986624 3.2713711965 9.5523356800 0.7695888300 2.9201592368 0.1931228669 20.1944476803 4.2426320275
0.001 0.006999999999999999 0.7936 0.1984 0.0261180362 0.0129922196 6.7590423475 1.6198618051 9.4399456788 0.6449139234 3.0029544493 0.1486824372 19.2280605118 2.4264503853
0.001 0.0075 0.7932 0.1983 0.0214541011 0.0126529385 9.4184006065 2.5655171337 9.5287174914 0.2103034440 2.9220198033 0.2692619761 21.8905920023 3.0577354923
0.001 0.008 0.7928 0.1982 0.0177229531 0.0140228635 9.6703936691 2.5655222360 9.7803733636 0.9704582519 2.9313226362 0.1333131979 22.3998126220 3.6833165493
0.001 0.0085 0.7924 0.1981 0.0214541011 0.0095125983 9.9095952056 2.9390640368 9.5393049552 0.3911117285 2.8643422396 0.1930332216 22.3346965015 3.5327215852
0.0 0.003 0.7976 0.1994 0.0000000000 0.0000000000 3.2196270986 0.8435659852 9.9595458292 1.0841815558 3.1062158941 0.3525957745 16.2853888219 2.2803433155
0.001 0.009000000000000001 0.792 0.198 0.0247188556 0.0112709083 10.8843094881 2.7095990983 9.5132435057 0.2087459476 2.9555100017 0.1521347413 23.3777818511 3.0817506955
0.001 0.0095 0.7916 0.1979 0.0251852491 0.0173006217 9.9326199524 2.1493722626 9.6875294496 0.6961650229 3.0252812482 0.2095596033 22.6706158993 3.0723975105
0.001 0.01 0.7912 0.1978 0.0251852491 0.0090437056 10.6681326984 1.9870473610 9.4269149541 0.5768487864 2.8941113047 0.2626893350 23.0143442063 2.8356291880
0.0015 0.0 0.7988 0.1997 0.0331139387 0.0151559949 0.0000000000 0.0000000000 9.7372090878 0.5566585081 3.1490089253 0.2800137240 12.9193319518 .8518282270
0.0015 0.0005 0.7984 0.1996 0.0317147582 0.0133880121 0.5973642650 0.2478521149 9.9465151044 0.5475327739 2.9406254691 0.1285542448 13.5162195967 .9373271457
0.0015 0.001 0.7979999999999999 0.1995 0.0326475452 0.0174508469 1.1384458155 0.5251073337 9.6003864776 0.7088844524 2.9638825512 0.3881589595 13.7353623895 1.6396015925
0.0015 0.0015 0.7976 0.1994 0.0331139387 0.0090437056 1.7818595742 0.4251407567 9.5213877087 0.1876633617 2.9610917014 0.3328594679 14.2974529230 .9547072919
0.0015 0.002 0.7972 0.1993 0.0284500037 0.0054390362 2.1694428125 0.5671365087 9.7746724215 0.4657629742 3.0717954125 0.1808294598 15.0443606502 1.2191679789
0.0015 0.0025 0.7968 0.1992 0.0312483647 0.0127215187 2.8550686071 0.9648440420 9.6606535797 0.6037398252 3.0494686136 0.1985321309 15.5964391651 1.7798375168
0.0015 0.003 0.7964 0.1991 0.0265844297 0.0213931807 3.2861430338 0.5993973149 9.6655401015 0.5213206052 3.0159784153 0.2771307509 15.9942459803 1.4192418517
0.0 0.0035 0.7972 0.1993 0.0000000000 0.0000000000 4.2224827383 1.0015822049 9.6427363331 0.6551301365 2.9220198033 0.3187710399 16.7872388747 1.9754833813
0.0015 0.0035 0.7959999999999999 0.19899999999999998 0.0317147582 0.0160482745 4.6765819119 1.7905285514 9.6288911881 0.8826843344 3.0196995484 0.4703002969 17.3568874066 3.1595614572
0.0015 0.004 0.7956 0.1989 0.0312483647 0.0143297459 4.2365534169 0.7403454140 9.6533237970 0.8386014273 3.0103967156 0.2016291111 16.9315222942 1.7949056983
0.0015 0.0045 0.7952 0.1988 0.0284500037 0.0187487868 4.8735714126 1.2267333547 9.2477424884 0.1644241771 2.9387649025 0.1763518768 17.0885288072 1.5862581954
0.0015 0.005 0.7948 0.1987 0.0363786932 0.0112709083 6.5582153891 2.4690309419 9.7901464072 0.6616060980 2.9955121830 0.3371170016 19.3802526725 3.4790249498
0.0015 0.0055 0.7944 0.1986 0.0345131192 0.0107977902 6.5927525093 0.7776742873 9.7437244501 0.0727346180 2.9387649025 0.3483485486 19.3097549811 1.2095552441
0.0015 0.006 0.794 0.1985 0.0335803322 0.0157748596 6.9931272737 1.2067664217 9.6639112609 0.8814631583 3.0066755824 0.1373042666 19.6972944492 2.2413087062
0.0015 0.0065 0.7936 0.1984 0.0317147582 0.0173508413 7.8258556174 5.3579584550 9.5376761146 0.4305934930 2.9155078203 0.2200980268 20.3107543105 6.0260008161
0.0015 0.006999999999999999 0.7932 0.1983 0.0368450867 0.0215552526 8.5562517530 2.8592468658 9.5857269123 0.7065676955 3.0717954125 0.2912603914 21.2506191645 3.8786302053
0.0015 0.0075 0.7928 0.1982 0.0275172167 0.0107977902 9.6729519743 2.2035845701 9.3861939391 0.3032881946 3.0336537977 0.1570388729 22.1203169278 2.6747094278
0.0015 0.008 0.7924 0.1981 0.0303155777 0.0186557401 12.3758014218 5.2081213027 9.6810140872 0.3653326426 3.0085361490 0.1715761190 25.0956672357 5.7636858044
0.0 0.004 0.7968 0.1992 0.0000000000 0.0000000000 5.6999039933 1.7607274201 9.5572222018 0.5487041547 2.9489980187 0.3139344295 18.2061242138 2.6233660043
0.0015 0.0085 0.792 0.198 0.0391770542 0.0126529385 11.2424722166 2.9472009055 9.5230165493 0.9565968793 3.0597017298 0.1841303014 23.8643675499 4.1005810247
0.0015 0.009000000000000001 0.7916 0.1979 0.0270508232 0.0225803826 9.8571499489 2.1924451704 9.5075425636 0.8033900211 3.0103967156 0.4924143309 22.4021400513 3.5108299050
0.0015 0.0095 0.7912 0.1978 0.0275172167 0.0240362397 9.9863443617 1.2312493318 9.7600128561 0.6553204477 2.9201592368 0.2946752158 22.6940336713 2.2052812350
0.0015 0.01 0.7908 0.1977 0.0237860686 0.0115755823 10.8203518580 2.2743088650 9.6761275654 0.4593330483 3.0001635994 0.2791469980 23.5204290914 3.0243644936
0.002 0.0 0.7984 0.1996 0.0405762347 0.0149245921 0.0000000000 0.0000000000 9.7787445230 0.8044164143 3.0541200300 0.4248696553 12.8734407877 1.2442106617
0.002 0.0005 0.7979999999999999 0.1995 0.0429082022 0.0100464235 0.5781769760 0.0884744648 9.3601324896 0.3170428494 2.9480677354 0.2246898954 12.9292854032 .6402536331
0.002 0.001 0.7976 0.1994 0.0373114802 0.0214743695 1.1934493774 0.5904422092 9.6932303916 0.4070993730 2.9936516164 0.1484494290 13.9176428656 1.1674653807
0.002 0.0015 0.7972 0.1993 0.0485049243 0.0245732287 1.6846439765 0.3727232069 9.7722291606 0.3037427425 3.0801679621 0.1740798426 14.5855460235 .8751190207
0.002 0.002 0.7968 0.1992 0.0443073828 0.0166862012 2.0914145038 0.7989124709 9.7445388704 0.5307371570 2.9657431178 0.3108093028 14.8460038748 1.6571451319
0.002 0.0025 0.7964 0.1991 0.0466393503 0.0106354082 2.6644748694 1.1916485678 9.7298793051 0.7040021665 3.0783073955 0.2057924570 15.5193009203 2.1120785995
0.0 0.0045 0.7964 0.1991 0.0000000000 0.0000000000 4.8658964970 1.4635518278 9.5083569839 0.4224950027 3.0373749309 0.4371737609 17.4116284118 2.3232205914
0.002 0.003 0.7959999999999999 0.19899999999999998 0.0415090217 0.0187487868 4.3017901996 2.4633915358 9.4920685779 0.7652604463 2.9862093501 0.0868707280 16.8215771493 3.3342714969
0.002 0.0035 0.7956 0.1989 0.0443073828 0.0279836102 3.6263976259 2.5986891011 9.5295319117 0.4744485817 2.8624816730 0.2638858041 16.0627185934 3.3650070971
0.002 0.004 0.7952 0.1988 0.0401098412 0.0054390362 4.7853098831 2.2403714217 9.6313344490 0.4055257018 3.0187692652 0.2548364997 17.4755234385 2.9061726594
0.002 0.0045 0.7948 0.1987 0.0499041048 0.0127215187 4.7533310680 0.8667861209 9.7087043773 0.5993912082 3.0029544493 0.2849523157 17.5148939994 1.7638511635
0.002 0.005 0.7944 0.1986 0.0466393503 0.0141464154 5.4683773724 0.9207411155 9.6077162603 0.6852290596 3.0094664323 0.3519373684 18.1321994153 1.9720539589
0.002 0.0055 0.794 0.1985 0.0471057438 0.0185152934 6.3727382618 2.3281223947 9.6468084346 0.6064889043 2.9796973671 0.2677277074 19.0463498073 3.2208542998
0.002 0.006 0.7936 0.1984 0.0401098412 0.0115755823 7.3986186484 3.0995364160 9.7477965516 0.5212646207 3.0410960640 0.3560640291 20.2276211052 3.9884406481
0.002 0.0065 0.7932 0.1983 0.0429082022 0.0091394088 8.2940254696 1.7189716989 9.6468084346 0.2372746136 3.0169086986 0.2168657754 21.0006508050 2.1822514967
0.002 0.006999999999999999 0.7928 0.1982 0.0475721373 0.0201361040 9.5220119673 1.6490931387 9.9294122782 0.5318258088 3.0457474805 0.1386590281 22.5447438633 2.3397140796
0.002 0.0075 0.7924 0.1981 0.0373114802 0.0166862012 8.4539195448 1.6959151652 9.6956736525 0.8550559888 2.8875993217 0.1430822874 21.0745039992 2.7107396426
