# Supplementary material for: Multipressure Sampling for Improving the Performance of MOF-based Electronic Noses
Source: ACS Sens. 2024 Jul 12;9(7):3531–9. doi: 10.1021/acssensors.4c00199 (PMC11287752; doi:10.1021/acssensors.4c00199)
Supplement: Supplementary file 2 — se4c00199_si_002.zip [file se4c00199_si_002.zip › Multiplex_Adsorption_Data/Methane_1bar/AMIMAL.csv]

methane_comp CO2_comp N2_comp O2_comp methane_mass methane_error CO2_mass CO2_error N2_mass N2_error O2_mass O2_error total_mass total_error
0.0 0.0 0.8 0.2 0.0000000000 0.0000000000 0.0000000000 0.0000000000 15.4832730799 0.8456452116 5.0387602044 0.3245859081 20.5220332843 1.1702311197
0.0 0.0005 0.7996 0.1999 0.0000000000 0.0000000000 6.7286152900 2.0801586485 13.6537002754 0.6671393237 4.4067704171 0.3267354407 24.7890859825 3.0740334129
0.0 0.005 0.7959999999999999 0.19899999999999998 0.0000000000 0.0000000000 26.3914914116 1.2257813699 8.7818493208 0.8568883368 2.9328901621 0.3125641906 38.1062308945 2.3952338973
0.002 0.008 0.792 0.198 0.0527597682 0.0091396993 30.3157305767 2.5840754244 7.7989671601 0.6491674599 2.8133554422 0.2353544589 40.9808129472 3.4777370425
0.002 0.0085 0.7916 0.1979 0.0553404090 0.0173565254 29.7683817874 2.8291240838 8.1474572181 0.7334561499 2.8293696630 0.2013541274 40.8005490775 3.7812908865
0.002 0.009000000000000001 0.7912 0.1978 0.0464515350 0.0086212308 30.6413087359 1.5198612628 7.9962445780 0.4156507613 2.7601653515 0.2668780787 41.4441702004 2.2110113336
0.002 0.0095 0.7908 0.1977 0.0521862924 0.0199977824 30.8481373733 2.2718134815 7.9096227676 0.7038667453 2.7178420535 0.3009625078 41.5277884868 3.2966405170
0.002 0.01 0.7904 0.1976 0.0493189137 0.0098664497 32.2676266905 0.9972161460 7.6792988787 0.4973844490 2.8333732182 0.2135828535 42.8296177011 1.7180498982
0.0025 0.0 0.7979999999999999 0.1995 0.1740498873 0.0332220194 0.0000000000 0.0000000000 15.3290562151 1.0485513904 5.0753641378 0.2231402600 20.5784702402 1.3049136698
0.0025 0.0005 0.7976 0.1994 0.1382076535 0.0225486111 7.3428098367 1.9148695865 13.2556405108 0.4717514944 4.3741700390 0.4415942105 25.1108280400 2.8507639025
0.0025 0.001 0.7972 0.1993 0.1347667991 0.0507777067 11.6586864977 3.6055033727 12.1385696496 0.7804857660 4.0590330500 0.2828999158 27.9910559964 4.7196667612
0.0025 0.0015 0.7968 0.1992 0.1092471286 0.0312215278 16.1845374788 1.6216062955 11.1837269189 0.7421873987 3.7679173924 0.0810940555 31.2454289187 2.4761092775
0.0025 0.002 0.7964 0.1991 0.1129747209 0.0232523021 17.5261711493 1.5142909404 10.5398214381 0.8083231618 3.5711712504 0.3177496963 31.7501385587 2.6636161006
0.0 0.0055 0.7956 0.1989 0.0000000000 0.0000000000 27.0843280257 2.1297747076 8.8935063365 0.4078400154 3.1342117957 0.2502704023 39.1120461579 2.7878851253
0.0025 0.0025 0.7959999999999999 0.19899999999999998 0.0994980410 0.0290498154 19.9436283023 4.0581379482 10.3871066857 1.2808633479 3.5608763942 0.3376731454 33.9911094232 5.7057242569
0.0025 0.003 0.7956 0.1989 0.0871683126 0.0203078440 21.5172560718 3.0863756418 9.9620088994 0.8580110914 3.3629863793 0.1484833409 34.9294196631 4.1131779181
0.0025 0.0035 0.7952 0.1988 0.0736916327 0.0285933877 23.6744079816 1.8983706411 9.3461428487 1.4478936059 3.1902615687 0.4864970997 36.2845040317 3.8613547344
0.0025 0.004 0.7948 0.1987 0.0808600795 0.0209613032 24.0440256985 1.8705468294 9.3937097388 0.7932606976 3.2468832781 0.2288489233 36.7654787949 2.9136177535
0.0025 0.0045 0.7944 0.1986 0.0837274582 0.0157679759 23.9457231142 3.3884471376 9.1824126059 1.2469217234 3.2045599802 0.1114087594 36.4164231585 4.7625455963
0.0025 0.005 0.794 0.1985 0.0817202931 0.0319812361 25.7426943552 1.4207851218 8.9590985745 0.4819323192 3.0947481800 0.3241906175 37.8782614028 2.2588892946
0.0025 0.0055 0.7936 0.1984 0.0713977297 0.0210239679 28.3740579317 0.6668365062 8.5064620624 0.5268054457 3.0243999956 0.1164055799 39.9763177194 1.3310714997
0.0025 0.006 0.7932 0.1983 0.0756987978 0.0367382722 27.9588278156 1.5569111537 8.4649036215 0.3816061744 2.9271707975 0.1488617775 39.4266010324 2.1241173778
0.0025 0.0065 0.7928 0.1982 0.0736916327 0.0297765923 27.4272074397 3.0479149338 8.5445155744 0.5124529799 2.9060091485 0.2672700135 38.9514237953 3.8574145195
0.0025 0.006999999999999999 0.7924 0.1981 0.0751253220 0.0271781522 28.2647454579 2.7338516446 8.5555310648 0.7133555846 2.9163040048 0.2560180785 39.8117058495 3.7304034599
0.0 0.006 0.7952 0.1988 0.0000000000 0.0000000000 26.6069706763 2.1452229880 8.7137535624 0.4804004759 3.0735865311 0.3654025005 38.3943107698 2.9910259644
0.0025 0.0075 0.792 0.198 0.0650894966 0.0219574568 29.1345267238 2.0015208018 8.2916600007 0.6460363716 2.8448119474 0.2230522860 40.3360881685 2.8925669162
0.0025 0.008 0.7916 0.1979 0.0668099238 0.0131524883 29.7864694629 2.0474528334 7.8830854500 0.6210216701 2.7727479536 0.1791759267 40.5091127903 2.8608029185
0.0025 0.0085 0.7912 0.1978 0.0650894966 0.0123796398 31.1815797392 2.5875845523 7.7483960454 0.4640638460 2.7784673182 0.2453494086 41.7735325994 3.3093774467
0.0025 0.009000000000000001 0.7908 0.1977 0.0619353800 0.0122192057 30.8638657868 1.3961427918 7.7624157604 0.8978259909 2.8270819172 0.2438247701 41.5152988444 2.5500127585
0.0025 0.0095 0.7904 0.1976 0.0777059629 0.0130015943 30.4187516851 0.9084571513 8.0167734464 0.4272669825 2.8974301017 0.1666053949 41.4106611961 1.5153311230
0.0025 0.01 0.79 0.1975 0.0759855357 0.0214574974 32.8967632300 2.2892347873 7.6472538159 0.6064483820 2.7001120233 0.1456990590 43.3201146049 3.0628397257
0.003 0.0 0.7976 0.1994 0.2196412087 0.0256081160 0.0000000000 0.0000000000 15.6024406572 0.5142150727 5.0519147430 0.3905048789 20.8739966089 .9303280676
0.003 0.0005 0.7972 0.1993 0.1657344891 0.0375878242 6.9724056991 2.1760611062 13.3778123128 0.8908740437 4.3347064233 0.3144173542 24.8506589243 3.4189403283
0.003 0.001 0.7968 0.1992 0.1493904305 0.0303671515 11.2615440571 2.0805130150 12.1380689455 1.0044309078 4.0292923542 0.1337891291 27.5782957873 3.2491002034
0.003 0.0015 0.7964 0.1991 0.1336198476 0.0358319097 14.8004370919 2.7825426090 11.4260677063 0.6279476303 3.8159600549 0.1036831047 30.1760847007 3.5500052537
0.0 0.0065 0.7948 0.1987 0.0000000000 0.0000000000 28.8647844325 1.2392193306 8.0618368159 0.6568306621 2.9243111152 0.1846070558 39.8509323636 2.0806570485
0.003 0.002 0.7959999999999999 0.19899999999999998 0.1255911872 0.0095272945 18.8678048198 1.9494453279 10.5072756712 1.1968776329 3.5843257890 0.2321132089 33.0849974672 3.3879634642
0.003 0.0025 0.7956 0.1989 0.1255911872 0.0497835080 18.7065885815 4.7490553066 10.4727270879 1.3305523670 3.5808941702 0.3157876605 32.8858010268 6.4451788421
0.003 0.003 0.7952 0.1988 0.0960571866 0.0152807343 22.9642701126 3.9000484388 9.5108744996 0.8858529726 3.3435405397 0.2733210077 35.9147423385 5.0745031534
0.003 0.0035 0.7948 0.1987 0.1046593227 0.0188463360 21.8915923128 3.0613028612 9.5984977182 1.3219991821 3.3544073325 0.2382992320 34.9491566862 4.6404476113
0.003 0.004 0.7944 0.1986 0.1037991091 0.0313371829 24.1934456267 2.6977480086 9.0692534779 0.7693044448 3.2777678469 0.2905392177 36.6442660606 3.7889288540
0.003 0.0045 0.794 0.1985 0.1003582546 0.0235753638 24.7706784017 2.3967212246 9.0427161602 0.8589024007 3.0930323707 0.1400765684 37.0067851872 3.4192755575
0.003 0.005 0.7936 0.1984 0.0894622156 0.0049994456 25.9267167930 2.8524187950 8.7933655153 0.4819323192 3.1038991634 0.1036831047 37.9134436873 3.4430336645
0.003 0.0055 0.7932 0.1983 0.0802866037 0.0090674476 27.8699622794 2.7836688121 8.3141916855 0.5033608041 2.9185917506 0.2607829566 39.1830323192 3.5568800204
0.003 0.006 0.7928 0.1982 0.0857346232 0.0205493251 27.7724461158 2.5201709129 8.3827881481 0.2993624390 2.9323182257 0.1917002696 39.1732871128 3.0317829466
0.003 0.0065 0.7924 0.1981 0.0860213611 0.0368544621 27.9462450848 2.6981147829 8.3232043594 0.6377138591 2.8682613422 0.3059298758 39.2237321475 3.6786129799
0.0 0.006999999999999999 0.7944 0.1986 0.0000000000 0.0000000000 29.4608913037 2.7021698177 7.9471755756 0.3026274838 2.8671174693 0.2351653611 40.2751843486 3.2399626626
0.003 0.006999999999999999 0.792 0.198 0.0736916327 0.0215034286 29.0055537332 2.0962535413 8.2736346529 0.1581908043 2.9357498444 0.2760883675 40.2886298632 2.5520361417
0.003 0.0075 0.7916 0.1979 0.0774192250 0.0157052800 29.6032334457 2.8244070520 8.1664839742 0.4534621424 2.7544459869 0.1860824956 40.6015826318 3.4796569700
0.003 0.008 0.7912 0.1978 0.0863080990 0.0260537294 29.3932591257 4.2474416816 8.2606163461 0.7521675679 2.7813270005 0.0760997943 40.5215105713 5.1017627732
0.003 0.0085 0.7908 0.1977 0.0834407203 0.0231104320 30.8143212843 2.2616485119 7.9897354246 0.9912555421 2.9328901621 0.2730623760 41.8203875913 3.5490768620
0.003 0.009000000000000001 0.7904 0.1976 0.0688170889 0.0154944613 31.1587735397 1.1720929393 7.7894537821 0.3328925518 2.8568226131 0.1541896567 41.8738670238 1.6746696091
0.003 0.0095 0.79 0.1975 0.0805733416 0.0199813301 30.6515322047 1.4258949758 7.6893129608 0.5415257851 2.7658847161 0.0215218405 41.1873032232 2.0089239315
0.003 0.01 0.7896 0.1974 0.0736916327 0.0183691361 31.2822415855 2.7241712052 7.6547643775 0.4036383227 2.7321404650 0.2497365640 41.7428380607 3.3959152280
0.0035 0.0 0.7972 0.1993 0.2428669762 0.0066878189 0.0000000000 0.0000000000 15.6314814954 0.9731884713 4.9787068762 0.2121876555 20.8530553478 1.1920639457
0.0035 0.0005 0.7968 0.1992 0.2030104122 0.0307010440 6.3299000081 1.4650778661 13.5820995882 0.5680589043 4.7390654999 0.2369336091 24.8540755084 2.3007714235
0.0035 0.001 0.7964 0.1991 0.1708957708 0.0375352906 12.0440326282 1.7563222909 12.1761224576 0.8229577322 4.0544575584 0.1759260186 28.4455084150 2.7927413323
0.0 0.0075 0.794 0.1985 0.0000000000 0.0000000000 28.7570448001 0.9202479542 8.4398684162 0.3970479380 2.8482435662 0.2134173827 40.0451567825 1.5307132749
0.0035 0.0015 0.7959999999999999 0.19899999999999998 0.1665947027 0.0211020371 14.5708022549 2.8530041451 11.5352212015 0.6112906119 3.8702940185 0.1607782461 30.1429121776 3.6461750402
0.0035 0.002 0.7956 0.1989 0.1488169547 0.0338010318 17.9972371332 2.4849400062 10.7075573138 0.8456475833 3.7501873621 0.2505995578 32.6037987638 3.6149881791
0.0035 0.0025 0.7952 0.1988 0.1433689352 0.0303996239 19.4615524289 3.8597975347 10.1117194272 1.2985797438 3.5071143670 0.3394162205 33.2237551583 5.5281931229
0.0035 0.003 0.7948 0.1987 0.1204299056 0.0253240030 22.8022674537 2.4065140827 9.5208885818 0.6922331603 3.3418247304 0.2739951730 35.7854106715 3.3980664190
0.0035 0.0035 0.7944 0.1986 0.1161288375 0.0170120397 22.9162984515 2.4969419904 9.5974963100 0.8864561430 3.2657571813 0.2445856025 35.8956807803 3.6449957756
0.0035 0.004 0.794 0.1985 0.1187094783 0.0248256052 23.6358733685 2.4415138795 9.2289780878 0.9130987031 3.2331568031 0.2146583519 36.2167177377 3.5940965397
0.0035 0.0045 0.7936 0.1984 0.1178492647 0.0374914563 26.0792824038 1.8632269235 8.6481613244 0.6218624056 3.1668121739 0.2035515349 38.0121051668 2.7261323203
0.0035 0.005 0.7932 0.1983 0.1040858470 0.0283624196 24.2886025283 3.0267777877 9.0362070068 0.5423307366 3.1256327488 0.2321526652 36.5545281309 3.8296236091
0.0035 0.0055 0.7928 0.1982 0.1029388955 0.0311160137 25.8441426222 3.7719496769 8.6586761107 1.2092500715 3.0535687550 0.4209607753 37.6593263834 5.4332765374
0.0035 0.006 0.7924 0.1981 0.0980643517 0.0149103693 27.3658666271 2.1151564376 8.6681894887 0.5279577573 2.9180198142 0.1473155557 39.0501402817 2.8053401199
0.0 0.008 0.7936 0.1984 0.0000000000 0.0000000000 29.6960310853 1.9132462655 7.8936002362 0.2317346020 2.7727479536 0.1036199872 40.3623792751 2.2486008547
0.0035 0.0065 0.792 0.198 0.0992113032 0.0262423903 28.5061766050 2.6446643274 8.2881550720 0.6659221554 2.9168759413 0.1154121860 39.8104189215 3.4522410591
0.0035 0.006999999999999999 0.7916 0.1979 0.1026521576 0.0319606628 30.0908142639 3.1916962274 8.0117664053 0.8056414647 2.7395756390 0.2831403197 40.9448084658 4.3124386746
0.0035 0.0075 0.7912 0.1978 0.0972041381 0.0182613983 29.2320428874 1.7071915901 8.0358002024 0.3476978148 2.7961973484 0.1777388595 40.1612445763 2.2508896627
0.0035 0.008 0.7908 0.1977 0.0894622156 0.0264421449 30.9495856403 2.8613395068 7.7358784427 0.4984659638 2.6566448524 0.1021190906 41.4315711510 3.4883667061
0.0035 0.0085 0.7904 0.1976 0.0926163321 0.0156633432 30.6892803971 1.6444234947 7.8004692724 0.3685318281 2.8430961380 0.2223178153 41.4254621396 2.2509364813
0.0035 0.009000000000000001 0.79 0.1975 0.0903224292 0.0249972280 31.6447815164 1.8928895688 7.5856672108 0.6308315377 2.6297638388 0.0962214041 41.9505349952 2.6449397386
0.0035 0.0095 0.7896 0.1974 0.0868815747 0.0160777890 31.0117128736 0.9843700179 7.7929587108 0.2784455107 2.7687443984 0.1609327976 41.6602975575 1.4398261152
0.0035 0.01 0.7892 0.1973 0.0997847789 0.0180075035 32.2141500847 2.9496399234 7.6662805719 0.4498697526 2.7481546858 0.1007647516 42.7283701213 3.5182819311
0.004 0.0 0.7968 0.1992 0.2884582976 0.0286393578 0.0000000000 0.0000000000 15.3170393166 1.1681520159 4.9621207189 0.2557368325 20.5676183331 1.4525282062
0.004 0.0005 0.7964 0.1991 0.2417200247 0.0450680425 6.8583747013 1.1944836939 13.4664369396 1.1146127765 4.4519533974 0.2949639955 25.0184850630 2.6491285084
0.0 0.0085 0.7932 0.1983 0.0000000000 0.0000000000 29.0503797117 2.3862030139 8.0408072435 0.8552659322 2.8013447765 0.2815089611 39.8925317317 3.5229779072
0.004 0.001 0.7959999999999999 0.19899999999999998 0.2093186454 0.0458422030 11.3905170477 1.0037562464 12.1455795071 0.5861583675 4.1602658033 0.3957767237 27.9056810035 2.0315335406
0.004 0.0015 0.7956 0.1989 0.1772040039 0.0213499404 15.2888043306 3.7097302926 11.4576120650 0.6488831589 3.8577114164 0.3833766493 30.7813318159 4.7633400412
0.004 0.002 0.7952 0.1988 0.1683151299 0.0589202718 18.2017065086 5.1325768057 10.4942573645 1.4141054115 3.6054874380 0.4442794168 32.4697664410 7.0498819058
0.004 0.0025 0.7948 0.1987 0.1769172660 0.0529836965 18.6594033410 2.4671890407 10.4271630142 1.2807654787 3.5277040796 0.4920595089 32.7911877008 4.2929977248
0.004 0.003 0.7944 0.1986 0.1559854015 0.0467092382 21.0493357705 1.6668809066 10.0145828306 0.4629756126 3.3532634595 0.2825296641 34.5731674621 2.4590954215
0.004 0.0035 0.794 0.1985 0.1485302169 0.0591709146 22.6614981530 3.1799040309 9.6420589755 1.2220077368 3.2548903886 0.2657480462 35.7069777340 4.7268307285
0.004 0.004 0.7936 0.1984 0.1433689352 0.0152807343 23.4801620750 3.8715054494 9.3751836868 1.4971417837 3.2405919771 0.3766348147 36.2393066741 5.7605627821
0.004 0.0045 0.7932 0.1983 0.1324728961 0.0415364326 24.7022598030 3.8867306153 8.8679704271 0.9336186286 3.0878849425 0.2204560965 36.7905880687 5.0823417730
0.004 0.005 0.7928 0.1982 0.1316126825 0.0281762819 25.9039105934 2.5903097384 8.7402908800 0.9626517928 3.0558565008 0.2693474624 37.8316706567 3.8504852755
0.004 0.0055 0.7924 0.1981 0.1218635949 0.0145079162 26.3513839572 2.3725757830 8.4573930599 0.9322104695 3.0192525674 0.2391323720 37.9498931794 3.5584265407
0.0 0.009000000000000001 0.7928 0.1982 0.0000000000 0.0000000000 31.1320352367 2.7760386922 7.6717883171 0.6531577114 2.6326235211 0.1142499446 41.4364470749 3.5434463482
0.004 0.006 0.792 0.198 0.1184227405 0.0232664416 27.5357334928 2.2247972921 8.2936628172 0.4259506048 2.9031494662 0.0996811579 38.8509685167 2.7736954964
0.004 0.0065 0.7916 0.1979 0.1241574979 0.0264421449 27.6654929041 1.8822278574 8.3402282991 0.5722292230 2.8602542318 0.3039431997 38.9901329329 2.7848424250
0.004 0.006999999999999999 0.7912 0.1978 0.1172757890 0.0152160309 28.7098595596 3.5101703343 8.3472381565 0.7159151288 2.8745526433 0.2170768236 40.0489261484 4.4583783176
0.004 0.0075 0.7908 0.1977 0.1049460606 0.0249577275 28.8797264253 0.7758844069 7.9727114850 0.4950300225 2.8585384224 0.1341114777 39.8159223933 1.4299836346
0.004 0.008 0.7904 0.1976 0.0957704487 0.0261796544 31.1603463810 2.2186353106 7.7363791468 0.4503264925 2.7492985588 0.1567398101 41.7417945353 2.8518812676
0.004 0.0085 0.79 0.1975 0.1046593227 0.0215339950 31.3357181914 2.0023166116 7.7273664729 0.6851461989 2.7041155785 0.2724867599 41.8718595655 2.9814835654
0.004 0.009000000000000001 0.7896 0.1974 0.1060930120 0.0341687607 30.2292243025 1.6412160475 7.6577686021 0.3468170284 2.7166981806 0.2585000949 40.7097840972 2.2807019315
0.004 0.0095 0.7892 0.1973 0.1032256333 0.0420635758 30.6491729427 3.4963545032 8.0167734464 0.7942082611 2.7635969702 0.3378707068 41.5327689926 4.6704970469
0.004 0.01 0.7888 0.1972 0.1017919440 0.0212263507 32.2259463948 2.8774297469 7.4790172362 0.7117723292 2.6354832034 0.3528732080 42.4422387784 3.9633016348
0.0045 0.0 0.7964 0.1991 0.2867378704 0.0248653156 0.0000000000 0.0000000000 15.2349238431 0.6421408647 5.0467673148 0.1873788139 20.5684290283 .8543849942
0.0 0.0095 0.7924 0.1981 0.0000000000 0.0000000000 31.3192033572 2.5387627781 7.8455326420 0.5826647022 2.7475827494 0.1025920738 41.9123187486 3.2240195541
0.0045 0.0005 0.7959999999999999 0.19899999999999998 0.2445874034 0.0677963787 6.7506350689 0.8106833838 13.6506960507 0.8970382021 4.4942766954 0.2126373301 25.1401952184 1.9881552947
0.0045 0.001 0.7956 0.1989 0.2184942572 0.0439598240 11.8356311494 1.3686883130 12.0439365735 0.1903571390 3.9995516583 0.2722946175 28.0976136384 1.8752998935
0.0045 0.0015 0.7952 0.1988 0.1961287034 0.0495119174 15.2030844771 2.3922425720 11.3494599781 0.7161686197 3.8474165602 0.4204195945 30.5960897188 3.5783427036
0.0045 0.002 0.7948 0.1987 0.1812183341 0.0399626602 18.8088232692 1.0565420543 10.2874665686 0.8848188191 3.4870965910 0.2320004395 32.7646047629 2.2133239731
0.0045 0.0025 0.7944 0.1986 0.1898204702 0.0517273847 20.1142815887 0.8570412365 10.2318884128 0.6497356889 3.3355334293 0.1925175842 33.8715239010 1.7510218943
0.0045 0.003 0.794 0.1985 0.1731896737 0.0344276550 20.6569118540 1.7790539137 10.1818180021 0.6675495608 3.3990183763 0.4020937032 34.4109379061 2.8831248327
0.0045 0.0035 0.7936 0.1984 0.1528312849 0.0322678854 22.2918804360 1.7570855474 9.3626660842 0.5084195946 3.2177145187 0.2620542704 35.0250923238 2.5598272978
0.0045 0.004 0.7932 0.1983 0.1493904305 0.0425455619 24.0754825255 1.0876900167 9.0912844585 0.7488672294 3.0861691331 0.2904716573 36.4023265476 2.1695744653
0.0045 0.0045 0.7928 0.1982 0.1341933233 0.0524220822 25.3180271910 3.1383699223 8.7838521373 1.0266685880 3.0707268488 0.4333814317 37.3067995004 4.6508420242
0.0045 0.005 0.7924 0.1981 0.1379209157 0.0306367036 25.5232829870 1.9577673781 8.9495851965 0.4544385614 3.1130501467 0.3609748315 37.7238392459 2.8038174746
0.0 0.001 0.7992 0.1998 0.0000000000 0.0000000000 11.8812435486 1.9362858834 12.4950709733 0.2504121304 4.2031610377 0.3999860433 28.5794755596 2.5866840571
0.0 0.01 0.792 0.198 0.0000000000 0.0000000000 31.8555422572 2.8836432281 7.7779375877 0.3264406460 2.7195578629 0.1738159972 42.3530377078 3.3838998713
0.0045 0.0055 0.792 0.198 0.1235840221 0.0331129481 27.1747664033 2.3148035730 8.6797056831 1.0455584170 2.9397533996 0.4366688983 38.9178095081 3.8301438364
0.0045 0.006 0.7916 0.1979 0.1307524689 0.0133756378 27.9242253059 2.3057210436 8.4088247616 0.5727004452 2.9917996174 0.2205747680 39.4556021538 3.1123718946
0.0045 0.0065 0.7912 0.1978 0.1427954595 0.0326730223 27.8219906183 1.2573054095 8.3712719536 0.1612049510 2.9437569548 0.1884302799 39.2798149862 1.6396136627
0.0045 0.006999999999999999 0.7908 0.1977 0.1238707600 0.0328737184 28.7216558698 3.7763544112 8.0027537314 1.2093993344 2.8551068037 0.1463799831 39.7033871649 5.1650074471
0.0045 0.0075 0.7904 0.1976 0.1106808180 0.0299857079 30.0507068095 3.8775136265 7.8650601022 0.8567139440 2.8751245798 0.3370176533 40.9015723095 5.1012309317
0.0045 0.008 0.79 0.1975 0.1330463719 0.0303671515 29.7023224507 2.3924897103 8.0608354077 0.5630319159 2.7121226889 0.1983094312 40.6083269192 3.1841982089
0.0045 0.0085 0.7896 0.1974 0.1164155754 0.0425068946 31.1249574507 1.8631074255 7.9031136142 0.4951799070 2.7561617963 0.1350254648 41.9006484366 2.5358196919
0.0045 0.009000000000000001 0.7892 0.1973 0.1158420996 0.0209456077 31.0879956790 2.4160931957 7.7098418292 0.5631583601 2.7138384983 0.2830478808 41.6275181061 3.2832450443
0.0045 0.0095 0.7888 0.1972 0.1172757890 0.0137395022 31.7462297834 1.5984169968 7.6687840925 0.7972077380 2.6778065014 0.2237901930 42.2100961663 2.6331544300
0.0045 0.01 0.7884 0.1971 0.1078134393 0.0148882962 31.5842271245 1.3227081427 7.5506179234 0.5183097755 2.6783784378 0.0400518898 41.9210369250 1.8959581042
0.0005 0.0 0.7996 0.1999 0.0329748551 0.0111791002 0.0000000000 0.0000000000 15.2469407417 0.6606289296 4.9621207189 0.3777102325 20.2420363157 1.0495182623
0.005 0.0 0.7959999999999999 0.19899999999999998 0.3225801042 0.0191062977 0.0000000000 0.0000000000 14.8503830895 1.1016691963 4.9380993876 0.2061955869 20.1110625813 1.3269710809
0.005 0.0005 0.7956 0.1989 0.2689601224 0.0401678719 7.0062217881 2.3665717514 13.4934749614 0.7764201447 4.3673068015 0.4181383604 25.1359636734 3.6012981284
0.005 0.001 0.7952 0.1988 0.2428669762 0.0406965798 12.5583517492 3.1758093386 11.8231260627 0.7409514038 3.9452176947 0.1897795143 28.5695624828 4.1472368365
0.005 0.0015 0.7948 0.1987 0.2256627040 0.0145757634 15.7441419011 2.5486388384 11.2528240855 1.0238212641 3.7050043819 0.3934756574 30.9276330725 3.9805115233
0.005 0.002 0.7944 0.1986 0.2053043152 0.0658474026 17.5450452454 3.2760288035 10.5863869200 0.8108723294 3.5362831264 0.2605068550 31.8730196070 4.4132553905
0.005 0.0025 0.794 0.1985 0.2139064513 0.0225340212 18.4895364754 2.8674774265 10.1843215226 0.3926235420 3.5305637618 0.2909937164 32.4183282111 3.5736287061
0.005 0.003 0.7936 0.1984 0.2038706259 0.0484035268 20.3958201901 3.8621214599 9.8658737110 0.5449206750 3.3515476502 0.1414892659 33.8171121772 4.5969349276
0.005 0.0035 0.7932 0.1983 0.1714692465 0.0327233117 21.9749529042 3.8503805138 9.7567202158 0.5491187943 3.3321018106 0.4502909173 35.2352441771 4.8825135371
0.005 0.004 0.7928 0.1982 0.1809315962 0.0425841940 23.8529254747 1.8068271285 9.1844154223 0.5621424424 3.2074196625 0.1420706742 36.4256921557 2.5536244391
0.005 0.0045 0.7924 0.1981 0.1717559844 0.0389119243 24.9421181087 3.0669454515 8.8594584573 1.1249402852 3.0684391029 0.2081094372 37.0417716533 4.4389070982
0.0005 0.0005 0.7992 0.1998 0.0318279036 0.0071166468 6.7199646626 1.4850904276 13.5009855229 0.4970597374 4.4096300994 0.3343358760 24.6624081885 2.3236026878
0.005 0.005 0.792 0.198 0.1379209157 0.0209456077 27.2353207952 1.1934912509 8.3287121046 0.5247742128 2.9723537778 0.2934340613 38.6743075933 2.0326451327
0.005 0.0055 0.7916 0.1979 0.1617201589 0.0590262286 25.4839619533 4.7009883591 8.7583162278 1.0665284249 3.0089577112 0.3533512131 37.4129560512 6.1798942257
0.005 0.006 0.7912 0.1978 0.1350535370 0.0224609298 26.7060596813 1.3358914825 8.4979500925 0.5341421666 2.9117285131 0.2885508711 38.2507918239 2.1810454500
0.005 0.0065 0.7908 0.1977 0.1522578092 0.0307438628 27.8495153419 3.4231243377 8.4583944681 0.5410255576 2.9111565767 0.1834124517 39.3713241959 4.1783062098
0.005 0.006999999999999999 0.7904 0.1976 0.1559854015 0.0327132600 28.0217414696 1.8022771677 8.4168360273 0.4476417925 2.9946592997 0.2377330104 39.5892221981 2.5203652306
0.005 0.0075 0.79 0.1975 0.1336198476 0.0218674053 29.3036071688 1.4003641710 8.1109058184 0.3441320054 2.8064922047 0.1343551663 40.3546250395 1.9007187480
0.005 0.008 0.7896 0.1974 0.1218635949 0.0257745289 31.2122501455 4.0814532944 7.7258643606 0.5760665480 2.7361440202 0.2528554307 41.7961221212 4.9361498020
0.005 0.0085 0.7892 0.1973 0.1416485080 0.0328136385 29.7440027465 2.7683687768 8.0473163969 0.6384289552 2.8488155026 0.3250974575 40.7817831540 3.7647088280
0.005 0.009000000000000001 0.7888 0.1972 0.1290320417 0.0337815668 31.9499127381 3.0127922809 7.7904551903 0.9352820327 2.7773234453 0.2948086964 42.6467234154 4.2766645768
0.005 0.0095 0.7884 0.1971 0.1184227405 0.0276579448 30.6208617984 2.0546786938 8.0578311831 0.2790606857 2.8648297235 0.1372838134 41.6619454455 2.4986811377
0.0005 0.001 0.7988 0.1997 0.0232257675 0.0115267197 11.9567399333 3.1697471350 12.0629633296 0.8496793780 4.0761911438 0.2175945770 28.1191201742 4.2485478097
0.005 0.01 0.7879999999999999 0.19699999999999998 0.1207166434 0.0208669533 31.5567024009 2.6017886254 7.4484742857 0.5343936839 2.7058313879 0.3178937883 41.8317247179 3.4749430509
0.0055 0.0 0.7956 0.1989 0.3773470374 0.0774171010 0.0000000000 0.0000000000 15.1452978081 0.9045360689 4.9032112636 0.3568553526 20.4258561091 1.3388085225
0.0055 0.0005 0.7952 0.1988 0.3237270557 0.0222402144 6.6303127057 1.0771770222 13.2826785326 0.5585721799 4.4204968922 0.1294852017 24.6572151862 1.7874746182
0.0055 0.001 0.7948 0.1987 0.2830102781 0.0487150680 11.5816172716 1.7435540502 12.3068062294 0.9353999683 4.0767630803 0.1844297774 28.2481968594 2.9120988639
0.0055 0.0015 0.7944 0.1986 0.2534762774 0.0233229136 14.6761826253 1.7714313785 11.3614768766 0.7196384465 3.6569617193 0.1775915662 29.9480974986 2.6919843048
0.0055 0.002 0.794 0.1985 0.2385659082 0.0730726020 16.6752639796 3.0912251103 10.9759347147 1.4795019258 3.6712601308 0.4833374072 31.5610247333 5.1271370453
0.0055 0.0025 0.7936 0.1984 0.2193544709 0.0524032580 18.9527382526 2.6193452129 10.4201531567 0.7657558483 3.5357111900 0.1039351914 33.1279570702 3.5414395106
0.0055 0.003 0.7932 0.1983 0.2073114803 0.0513765135 20.9573245516 4.4575372742 9.9209511627 1.1086289968 3.3504037772 0.2036158056 34.4359909718 5.8211585901
0.0055 0.0035 0.7928 0.1982 0.2010032471 0.0421182698 22.4114163785 1.4585472685 9.2765449779 0.7781051361 3.1891176958 0.1271912619 35.0780822993 2.4059619363
0.0055 0.004 0.7924 0.1981 0.1708957708 0.0217920782 25.1819764144 3.1480151429 8.9440774513 0.8953093471 3.1090465915 0.2226118944 37.4059962280 4.2877284626
0.0005 0.0015 0.7984 0.1996 0.0240859811 0.0099988912 15.8621050023 1.4049444416 11.0951022921 0.6036622934 3.8296865299 0.1899449115 30.8109798054 2.2085505377
0.0055 0.0045 0.792 0.198 0.1797846447 0.0137634178 26.1602837333 1.4482700592 8.7062430008 0.4283476076 3.0701549123 0.2873512591 38.1164662911 2.1777323437
0.0055 0.005 0.7916 0.1979 0.1637273240 0.0203078440 26.1925269809 1.6466334412 8.9235485829 0.8274904557 3.1227730665 0.1361641261 38.4025759543 2.6305958670
0.0055 0.0055 0.7912 0.1978 0.1723294601 0.0155368539 25.4902533187 2.4497305698 8.9991549030 0.7004748445 3.0821655779 0.2087184138 37.7439032597 3.3744606820
0.0055 0.006 0.7908 0.1977 0.1602864696 0.0307973025 26.7493128184 2.0569397628 8.6051007713 0.5281362735 2.9694940955 0.1316497847 38.4841941548 2.7475231235
0.0055 0.0065 0.7904 0.1976 0.1548384500 0.0086971902 28.4196703308 1.4991876232 8.1094037060 0.2929765159 2.8385206464 0.0633379282 39.5224331332 1.8641992575
0.0055 0.006999999999999999 0.79 0.1975 0.1611466832 0.0337620905 27.6702114281 1.5212311421 8.2496008558 0.2505002177 2.8225064255 0.1463084561 38.9034653926 1.9518019064
0.0055 0.0075 0.7896 0.1974 0.1439424109 0.0254276841 30.0601438576 4.1046922557 8.0257861203 1.2832779578 2.8573945495 0.2491280637 41.0872669383 5.6625259613
0.0055 0.008 0.7892 0.1973 0.1284585659 0.0249049627 30.4580727188 2.3577725965 7.9501798002 0.4397949560 2.7590214786 0.1880410182 41.2957325635 3.0105135334
0.0055 0.0085 0.7888 0.1972 0.1485302169 0.0276579448 30.0617166989 1.5594577220 7.8445312338 0.5010504738 2.7635969702 0.1771563373 40.8183751198 2.2653224779
0.0055 0.009000000000000001 0.7884 0.1971 0.1212901192 0.0325722105 31.8531829951 1.7444037303 7.6237207229 0.7432000824 2.7212736723 0.2204026734 42.3194675095 2.7405786966
0.0005 0.002 0.7979999999999999 0.1995 0.0206451267 0.0073887181 18.9173493222 2.2532674695 10.4276637183 1.0650125822 3.5408586181 0.3205171923 32.9065167853 3.6461859621
0.0055 0.0095 0.7879999999999999 0.19699999999999998 0.1324728961 0.0239627784 32.2408883876 2.7010984732 7.7028319717 0.6248289733 2.7098349431 0.1142499446 42.7860281985 3.4641401695
0.0055 0.01 0.7876 0.1969 0.1290320417 0.0251938016 31.6668012953 1.9274886768 7.7834453328 0.3855356592 2.6600764711 0.1432538144 42.2393551409 2.4814719520
0.006 0.0 0.7952 0.1988 0.3931176203 0.0599933472 0.0000000000 0.0000000000 14.9370048999 1.0072524017 4.8048381927 0.3151240137 20.1349607129 1.3823697626
0.006 0.0005 0.7948 0.1987 0.3480997747 0.0457847746 7.0785724901 1.2828003789 13.1615081389 0.6568001264 4.2895234430 0.0982000077 24.8777038467 2.0835852876
0.006 0.001 0.7944 0.1986 0.3254474829 0.0471855895 10.9933746072 3.4249298436 12.3313407306 0.7919398017 4.1671290408 0.2580542825 27.8172918615 4.5221095173
0.006 0.0015 0.794 0.1985 0.2646590544 0.0404534194 15.8613185816 3.3714227615 10.9098417727 1.0018957798 3.7061482548 0.3605468567 30.7419676635 4.7743188174
0.006 0.002 0.7936 0.1984 0.2508956366 0.0653108054 16.6902059724 1.8717644712 10.7345953355 0.6801500886 3.6117787390 0.3384201722 31.2874756835 2.9556455374
0.006 0.0025 0.7932 0.1983 0.2311107235 0.0615091163 19.0699149331 2.4832888705 10.3039898041 0.6276712923 3.5494376650 0.2241640727 33.1544531257 3.3966333518
0.006 0.003 0.7928 0.1982 0.2282433448 0.0331129481 21.3505348888 2.5109829638 9.8979187738 0.7281387788 3.4476329753 0.2718618005 34.9243299827 3.5440964912
0.006 0.0035 0.7924 0.1981 0.2107523347 0.0524659789 23.4392681999 2.2608684858 9.5103737955 0.9556415015 3.2051319166 0.3476583406 36.3655262467 3.6166343068
0.0005 0.0025 0.7976 0.1994 0.0200716509 0.0040550859 18.2669794245 1.2811910333 10.7536220915 0.7653052202 3.7124395558 0.2302113519 32.7531127227 2.2807626913
0.006 0.004 0.792 0.198 0.2010032471 0.0504332708 24.4144298362 2.2904858222 8.9595992786 0.9347779583 3.2623255625 0.3438931749 36.8373579244 3.6195902262
0.006 0.0045 0.7916 0.1979 0.1964154412 0.0437874171 24.5614905023 1.5115537271 8.7002345515 1.1879352389 3.1181975749 0.3740062141 36.5763380699 3.1172825972
0.006 0.005 0.7912 0.1978 0.1892469945 0.0316712330 25.7733647615 0.9906228803 8.6171176699 0.5296398714 3.0095296476 0.2332659518 37.5892590735 1.7851999365
0.006 0.0055 0.7908 0.1977 0.1843724507 0.0334685867 25.9212118483 3.2467704938 8.6842120201 0.4684236107 2.9065810850 0.2667849096 37.6963774041 4.0154476008
0.006 0.006 0.7904 0.1976 0.2032971501 0.0546880611 26.7469535564 2.3773818264 8.6271317520 0.8128881435 3.0318351695 0.2600996989 38.6092176280 3.5050577299
0.006 0.0065 0.79 0.1975 0.1723294601 0.0349491004 27.5978607261 2.1345178234 8.6121106288 0.3187405417 3.0232561227 0.2337926260 39.4055569377 2.7220000915
0.006 0.006999999999999999 0.7896 0.1974 0.1668814406 0.0285933877 28.7853559444 1.1391823982 8.2901578884 0.5091606855 2.8716929610 0.2835420782 40.1140882344 1.9604785496
0.006 0.0075 0.7892 0.1973 0.1556986636 0.0203240320 29.8863448885 1.2410864429 8.0863713171 0.5020042490 2.7916218567 0.3018914468 40.9200367259 2.0653061707
0.006 0.008 0.7888 0.1972 0.1505373820 0.0296326630 29.9728511627 2.2346893130 8.0097635889 0.4901338252 2.7681724619 0.1557936438 40.9013245955 2.9102494450
0.006 0.0085 0.7884 0.1971 0.1637273240 0.0331625704 30.9110510272 3.4211175847 7.7994678642 0.3801739154 2.7676005254 0.3211493245 41.6418467408 4.1556033950
0.0005 0.003 0.7972 0.1993 0.0217920782 0.0083892268 22.0480900270 1.5555504311 9.5999998306 0.5309881472 3.3252385730 0.2230522860 34.9951205088 2.3179800911
0.006 0.009000000000000001 0.7879999999999999 0.19699999999999998 0.1462363139 0.0205172918 31.1910167873 2.8998545517 7.5381003207 0.6108836340 2.6778065014 0.0775474976 41.5531599233 3.6088029751
0.006 0.0095 0.7876 0.1969 0.1671681784 0.0263174759 30.9259930200 1.3688509734 7.9426692386 0.5764372198 2.8082080140 0.1519242386 41.8440384510 2.1235299077
0.006 0.01 0.7872 0.1968 0.1339065855 0.0247725590 32.0505745844 1.6658535879 7.3678609246 0.7570606349 2.6223286648 0.2197903518 42.1746707593 2.6674771336
0.0065 0.0 0.7948 0.1987 0.4263792133 0.0793513059 0.0000000000 0.0000000000 14.9925830557 0.4764914528 4.8797618688 0.1965864670 20.2987241378 .7524292257
0.0065 0.0005 0.7944 0.1986 0.3564151729 0.0309145448 7.3546061468 1.3973400850 13.1760285579 0.6307043507 4.2775127774 0.1940677412 25.1645626550 2.2530267217
0.0065 0.001 0.794 0.1985 0.3286015995 0.0633268880 11.8993312241 1.4021190339 12.1130337402 0.9613028556 4.1145108866 0.2023523801 28.4554774504 2.6291011576
0.0065 0.0015 0.7936 0.1984 0.3091034243 0.0482401848 14.8617779045 2.3573979941 11.3534656109 0.6495350126 3.7702051382 0.3634673072 30.2945520779 3.4186404987
0.0065 0.002 0.7932 0.1983 0.2844439674 0.0485121159 16.9835408839 0.8685217965 10.9669220408 0.5124686348 3.6581055922 0.2324737033 31.8930124843 1.6619762505
0.0065 0.0025 0.7928 0.1982 0.2457343549 0.0284781378 19.6668082249 1.5135163896 10.2043496869 0.7490707470 3.5002511295 0.4393871835 33.6171433962 2.7304524579
0.0065 0.003 0.7924 0.1981 0.2414332869 0.0423208001 21.9482146013 4.3645381041 9.6165230661 0.9551744192 3.2783397834 0.0588400046 35.0845107377 5.4208733280
0.0005 0.0035 0.7968 0.1992 0.0160573207 0.0083892268 22.4090571165 1.7617438003 9.2374900576 0.8722915101 3.2972136865 0.3250290290 34.9598181813 2.9674535662
0.0065 0.0035 0.792 0.198 0.2382791703 0.0421182698 22.6512746842 3.4358811964 9.4337660673 1.1734496137 3.2874907667 0.2196593434 35.6108106885 4.8711084233
0.0065 0.004 0.7916 0.1979 0.2316841993 0.0558248516 23.0059504084 2.1453717432 9.3135970818 0.8386720543 3.2011283614 0.2651614868 35.7523600509 3.3050301359
0.0065 0.0045 0.7912 0.1978 0.2219351117 0.0628577549 24.2705148528 3.6399320987 8.7883584742 1.0809532561 3.1073307821 0.3525393323 36.3881392208 5.1362824420
0.0065 0.005 0.7908 0.1977 0.2018634608 0.0196493912 26.2656641037 1.5773912891 8.6817084996 0.7282200312 3.0409861529 0.3624940316 38.1902222170 2.6877547431
0.0065 0.0055 0.7904 0.1976 0.1912541596 0.0216558290 26.7980709002 3.0329805716 8.6086057000 0.7948153705 3.0604319925 0.3387563763 38.6583627523 4.1882081474
0.0065 0.006 0.79 0.1975 0.1774907418 0.0187939121 28.6430138023 2.6625867431 8.0923797664 0.6018505014 2.8939984829 0.2104850500 39.8068827934 3.4937162066
0.0065 0.0065 0.7896 0.1974 0.1797846447 0.0214268219 27.7779510605 2.4192559903 8.2606163461 0.4665917543 2.9180198142 0.2523685423 39.1363718655 3.1596431088
0.0065 0.006999999999999999 0.7892 0.1973 0.1909674217 0.0266157005 28.3166492225 1.4600390663 8.3527459017 0.3738164442 2.9042933392 0.2340219744 39.7646558851 2.0944931854
0.0065 0.0075 0.7888 0.1972 0.1729029358 0.0218071644 28.9992623678 1.6056468600 8.0783600514 0.3570747033 2.7778953817 0.1778198189 40.0284207367 2.1623485466
0.0065 0.008 0.7884 0.1971 0.1717559844 0.0203886555 30.3393231970 1.6403717338 7.8225002531 0.5342548009 2.8448119474 0.2640191516 41.1783913819 2.4590343418
0.0005 0.004 0.7964 0.1991 0.0174910101 0.0038040077 24.5119459998 0.8928198970 9.0432168643 0.3131126616 3.1736754114 0.1037966195 36.7463292856 1.3135331858
0.0065 0.0085 0.7879999999999999 0.19699999999999998 0.1697488193 0.0287081750 31.4992936917 1.6421955101 7.9241431867 0.6641035455 2.7184139900 0.1851025321 42.3115996877 2.5201097627
0.0065 0.009000000000000001 0.7876 0.1969 0.1754835767 0.0322678854 29.8430917514 1.3498571265 8.1214206046 0.2620362120 2.7687443984 0.3511783007 40.9087403311 1.9953395246
0.0065 0.0095 0.7872 0.1968 0.1703222950 0.0418440849 30.7073680726 3.9416063206 7.8480361625 0.7144007166 2.7624530973 0.2212736346 41.4881796274 4.9191247567
0.0065 0.01 0.7868 0.1967 0.1688886057 0.0510812068 31.6078197447 2.7023254479 7.6292284681 1.0038816405 2.7492985588 0.3200719130 42.1552353773 4.0773602082
0.006999999999999999 0.0 0.7944 0.1986 0.4521856216 0.0375440513 0.0000000000 0.0000000000 14.8759189989 0.6310619988 4.9369555147 0.1762678104 20.2650601352 .8448738605
0.006999999999999999 0.0005 0.794 0.1985 0.3908237173 0.0468919439 6.5052718185 1.8563299686 13.1605067306 0.5082420456 4.3827490859 0.2263770456 24.4393513523 2.6378410037
0.006999999999999999 0.001 0.7936 0.1984 0.3288883373 0.0610583367 12.4883603092 1.8415077455 11.7670472027 0.9494881422 3.9589441697 0.2974861394 28.5432400189 3.1495403638
0.006999999999999999 0.0015 0.7932 0.1983 0.3400711143 0.0512098103 14.9089631449 1.3138696104 11.4060395421 0.6871368068 3.8022335799 0.4138006724 30.4573073812 2.4660168999
0.006999999999999999 0.002 0.7928 0.1982 0.2680999088 0.0677818244 19.8909381171 2.6862297648 9.9815363596 1.2564301342 3.4116009784 0.2830016500 33.5521753639 4.2934433734
0.006999999999999999 0.0025 0.7924 0.1981 0.2772755207 0.0766958146 18.7938812764 3.8880739943 10.1893285637 0.9675023447 3.6300807057 0.4064951626 32.8905660665 5.3387673162
0.0 0.0015 0.7988 0.1997 0.0000000000 0.0000000000 15.0355768735 3.0765090384 11.4250662981 0.7519008730 3.8096687539 0.4909787192 30.2703119255 4.3193886306
0.0005 0.0045 0.7959999999999999 0.19899999999999998 0.0151971071 0.0111201072 25.6813535426 1.0122844067 9.0812703764 0.4586690121 3.0049541560 0.1171786008 37.7827751821 1.5992521268
0.006999999999999999 0.003 0.792 0.198 0.2609314621 0.0326931473 20.5004141398 2.3880248762 9.7076512134 0.4974550104 3.3801444731 0.3066134234 33.8491412884 3.2247864573
0.006999999999999999 0.0035 0.7916 0.1979 0.2242290146 0.0378928191 23.7058648086 3.7023008238 9.2810513148 0.6428260765 3.3029330511 0.3100718581 36.5140781891 4.6930915775
0.006999999999999999 0.004 0.7912 0.1978 0.2411465490 0.0519114346 23.6594659888 3.7019586962 9.1163196639 1.1285457368 3.1719596020 0.3273835433 36.1888918037 5.2097994109
0.006999999999999999 0.0045 0.7908 0.1977 0.2250892283 0.0310419404 24.8265142695 1.8268902648 8.9756218100 0.5320522452 3.1113343373 0.1226667046 37.1385596451 2.5126511550
0.006999999999999999 0.005 0.7904 0.1976 0.2156268785 0.0298868355 26.0761367211 1.3276085409 8.7392894718 0.5516423273 3.0289754872 0.1557264406 38.0600285586 2.0648641443
0.006999999999999999 0.0055 0.79 0.1975 0.2058777909 0.0372803342 27.4201296537 2.5149905303 8.5850726070 0.5369957585 2.9374656538 0.1576471032 39.1485457054 3.2469137262
0.006999999999999999 0.006 0.7896 0.1974 0.2070247424 0.0315463787 27.2368936365 2.6782417120 8.3166952061 0.7790093451 2.9346059715 0.3694443911 38.6952195565 3.8582418269
0.006999999999999999 0.0065 0.7892 0.1973 0.1987093442 0.0197495587 27.7976115774 2.6133060749 8.3487402689 0.4272083021 2.9300304798 0.1663381595 39.2750916703 3.2266020952
0.006999999999999999 0.006999999999999999 0.7888 0.1972 0.1863796158 0.0442729215 28.3339504773 3.9858834861 8.3041776034 1.3986486069 2.9197356236 0.3572840871 39.7442433201 5.7860891016
0.006999999999999999 0.0075 0.7884 0.1971 0.1786376933 0.0234775113 29.7172644435 1.9617600656 8.0873727254 0.4280782927 2.8087799505 0.2752292308 40.7920548127 2.6885451004
0.0005 0.005 0.7956 0.1989 0.0192114373 0.0046589389 25.9959218124 1.7257976166 9.1403534610 0.5220977875 3.0169648216 0.1109025941 38.1724515323 2.3634569371
0.006999999999999999 0.008 0.7879999999999999 0.19699999999999998 0.1792111690 0.0325923978 30.7553397337 2.5539989413 7.6787981746 0.1751004569 2.7761795723 0.3229167632 41.3895286496 3.0846085592
0.006999999999999999 0.0085 0.7876 0.1969 0.1746233631 0.0180804087 30.6617556735 0.6985151166 7.7383819633 0.6596156630 2.7069752608 0.2563296448 41.2817362607 1.6325408331
0.006999999999999999 0.009000000000000001 0.7872 0.1968 0.1829387613 0.0466105616 31.1029376718 2.4111970801 7.6192143859 0.5464937027 2.7670285890 0.2068038721 41.6721194080 3.2111052165
0.006999999999999999 0.0095 0.7868 0.1967 0.1901072081 0.0418519437 30.4061689543 3.4825257730 7.7498981577 0.4896322963 2.7881902380 0.3010581383 41.1343645581 4.3150681513
0.006999999999999999 0.01 0.7864 0.1966 0.1794979069 0.0508876923 31.1068697752 2.1528687895 7.6978249306 0.9712751126 2.7635969702 0.2911061065 41.7477895829 3.4661377009
0.0075 0.0 0.794 0.1985 0.5006443217 0.0584664072 0.0000000000 0.0000000000 15.0842119071 0.6658001656 4.9037832001 0.2356045021 20.4886394289 .9598710749
0.0075 0.0005 0.7936 0.1984 0.4378487281 0.0539067196 7.4104420147 1.3280649888 13.1539975773 0.6690231322 4.3347064233 0.2636223836 25.3369947434 2.3146172242
0.0075 0.001 0.7932 0.1983 0.3873828629 0.0660468801 11.3165935043 2.1974963472 12.4870597076 0.5477748691 4.1333847897 0.4642996942 28.3244208645 3.2756177906
0.0075 0.0015 0.7928 0.1982 0.3280281237 0.0611605895 15.4484477275 1.1082829887 11.2067593078 0.3227518629 3.7947984059 0.2338653706 30.7780335649 1.7260608117
0.0075 0.002 0.7924 0.1981 0.3091034243 0.0640806217 16.6194281117 3.4506096015 10.7816615215 1.1558203095 3.6295087693 0.3532586270 31.3397018268 5.0237691597
0.0005 0.0055 0.7952 0.1988 0.0129032042 0.0070236147 27.6159484016 2.6500691819 8.6271317520 0.8583651560 3.0032383466 0.3319873152 39.2592217044 3.8474452678
0.0075 0.0025 0.792 0.198 0.2698203360 0.0348548724 19.4623388496 2.2807262556 10.0541384550 0.9610806312 3.3875796471 0.4413126353 33.1738772877 3.7179743945
0.0075 0.003 0.7916 0.1979 0.2921858899 0.0599110631 21.0855111215 1.7822215048 9.7622279610 0.8205047830 3.3807164096 0.2942978509 34.5206413820 2.9569352018
0.0075 0.0035 0.7912 0.1978 0.2632253650 0.0474497030 23.3606261325 1.4510090139 9.5198871736 0.4592152783 3.1816825218 0.1325906121 36.3254211929 2.0902646073
0.0075 0.004 0.7908 0.1977 0.2617916757 0.0353328080 23.3008581612 2.1285686821 9.4432794453 0.7580931352 3.1805386489 0.2248925139 36.1864679311 3.1468871392
0.0075 0.0045 0.7904 0.1976 0.2248024904 0.0664440387 25.3353284459 3.0229887973 8.9370675938 1.0915965045 3.1536576353 0.2311472549 37.6508561654 4.4121765954
0.0075 0.005 0.79 0.1975 0.2296770342 0.0785557109 26.5865237388 3.2384364134 8.5019557254 0.8262254990 2.9837925070 0.3854800820 38.3019490054 4.5286977053
0.0075 0.0055 0.7896 0.1974 0.2262361797 0.0414888990 26.2656641037 1.2801556617 8.5685493715 0.5356045657 2.9632027944 0.1330732808 38.0236524493 1.9903224072
0.0075 0.006 0.7892 0.1973 0.2437271898 0.0376926719 26.0045724398 2.2814149156 8.8569549368 0.4815451296 3.0169648216 0.3660572064 38.1222193880 3.1667099235
0.0075 0.0065 0.7888 0.1972 0.2253759661 0.0235334768 28.2222787415 1.5010263723 8.1604755249 0.2897965328 2.9065810850 0.1151624986 39.5147113175 1.9295188805
0.0075 0.006999999999999999 0.7884 0.1971 0.2124727620 0.0290950644 28.5887507758 2.3199521859 8.2746360611 0.5418571628 2.7824708734 0.3066347597 39.8583304723 3.1975391728
0.0005 0.006 0.7948 0.1987 0.0123297284 0.0084283377 28.9410672379 2.7874298906 8.4308557423 0.5925392560 2.8945704194 0.3687708623 40.2788231280 3.7571683466
0.0075 0.0075 0.7879999999999999 0.19699999999999998 0.1952684897 0.0408095588 29.2233922600 2.3645670197 8.0608354077 0.6603176713 2.8185028703 0.2139256440 40.2979990277 3.2796198938
0.0075 0.008 0.7876 0.1969 0.2073114803 0.0384528207 29.4892024480 2.6287049494 8.0763572350 0.2856208632 2.8276538536 0.1334169750 40.6005250169 3.0861956083
0.0075 0.0085 0.7872 0.1968 0.2007165093 0.0402660020 29.1691292335 2.7893550898 8.1013924403 0.6369853658 2.8236502984 0.2285914907 40.2948884815 3.6951979483
0.0075 0.009000000000000001 0.7868 0.1967 0.1952684897 0.0820571446 31.0069943495 3.8302274820 7.7048347881 1.0763466037 2.6126057450 0.0897484762 41.5197033723 5.0783797065
0.0075 0.0095 0.7864 0.1966 0.1889602566 0.0260537294 31.1092290372 2.3564323575 7.8545453159 0.2537656141 2.8579664860 0.2665395720 42.0107010957 2.9027912730
0.0075 0.01 0.7859999999999999 0.1965 0.1860928779 0.0429686051 31.4190787829 2.7743806828 7.6397432543 0.5872608173 2.6211847919 0.1584418841 41.8660997070 3.5630519893
0.008 0.0 0.7936 0.1984 0.5347661283 0.0682652958 0.0000000000 0.0000000000 14.9550302477 0.7444552440 4.8437298719 0.3656172874 20.3335262479 1.1783378272
0.008 0.0005 0.7932 0.1983 0.4579203790 0.0664984626 7.0652033386 1.4926289260 12.9792518442 0.7458078005 4.3552961358 0.3132416152 24.8576716976 2.6181768043
0.008 0.001 0.7928 0.1982 0.3962717369 0.1053947939 11.8348447288 2.7873588901 12.1941478054 0.6924315999 4.0435907656 0.3999795008 28.4688550367 3.9851647847
0.008 0.0015 0.7924 0.1981 0.3845154842 0.0575022041 14.6706776806 3.8699824511 11.2813642196 0.6870521554 3.8365497675 0.5022448870 30.1731071519 5.1167816976
0.0005 0.0065 0.7944 0.1986 0.0143368935 0.0102586459 28.5635853142 1.8997579711 8.2621184585 0.7619880849 2.9586273028 0.2321413927 39.7986679690 2.9041460946
0.008 0.002 0.792 0.198 0.3311822403 0.0319812361 18.3652820088 1.8235167436 10.6049129720 0.4053415449 3.6306526422 0.1558608179 32.9320298633 2.4167003425
0.008 0.0025 0.7916 0.1979 0.3076697349 0.0479324184 19.1808002482 1.9671083514 10.1592863173 0.9270844477 3.5477218556 0.3550910239 33.1954781560 3.2972162414
0.008 0.003 0.7912 0.1978 0.3102503758 0.0493522441 20.5012005604 3.7150479363 9.7982786567 1.2865129931 3.3973025669 0.3096284607 34.0070321598 5.3605416342
0.008 0.0035 0.7908 0.1977 0.2855909189 0.0203078440 22.7574414752 1.8172859693 9.1468626143 0.3662006205 3.1902615687 0.2507561466 35.3801565771 2.4545505804
0.008 0.004 0.7904 0.1976 0.2600712484 0.0170699368 24.5316065167 2.2747407984 9.0922858668 0.7565465074 3.2302971208 0.2499460483 37.1142607527 3.2983032909
0.008 0.0045 0.79 0.1975 0.2692468603 0.0061230454 24.9334674813 1.3645701785 8.9180408378 0.5645882310 3.1107624009 0.2449971786 37.2315175803 2.1802786335
0.008 0.005 0.7896 0.1974 0.2291035584 0.0384870161 25.2960074122 3.8739034526 8.6101078124 0.8931045544 3.0827375144 0.4253454186 37.2179562974 5.2308404417
0.008 0.0055 0.7892 0.1973 0.2259494419 0.0382813850 27.4201296537 2.6026014486 8.4804254488 0.6411406106 2.9374656538 0.1222071770 39.0639701982 3.4042306212
0.008 0.006 0.7888 0.1972 0.2213616359 0.0318575968 27.1448824176 3.2842290764 8.2706304283 0.4459652045 2.9363217809 0.2188776245 38.5731962627 3.9809295022
0.008 0.0065 0.7884 0.1971 0.2354117916 0.0594426347 28.4141653861 2.2808661734 8.0923797664 0.5813396774 2.9706379684 0.2100619140 39.7125949125 3.1317103995
0.0005 0.006999999999999999 0.794 0.1985 0.0103225633 0.0033439095 29.6692927824 3.3959739106 8.3802846276 0.6037802288 2.8688332787 0.3293956802 40.9287332520 4.3324937291
0.008 0.006999999999999999 0.7879999999999999 0.19699999999999998 0.2291035584 0.0119470289 27.5616853750 1.9744678766 8.2085431191 0.5541543686 2.8493874391 0.2227646621 38.8487194916 2.7633339362
0.008 0.0075 0.7876 0.1969 0.2173473058 0.0162810561 28.8553473844 1.2694651867 8.0347987942 0.7875462819 2.8282257901 0.2818202031 39.9357192745 2.3551127278
0.008 0.008 0.7872 0.1968 0.2124727620 0.0555235883 30.1033969946 1.5138416185 7.7328742181 0.4147982227 2.8396645193 0.1259819071 40.8884084940 2.1101453366
0.008 0.0085 0.7868 0.1967 0.2113258105 0.0145757634 29.8658979510 1.2477757948 7.8520417954 0.3298967575 2.7744637630 0.1842807317 40.7037293199 1.7765290474
0.008 0.009000000000000001 0.7864 0.1966 0.2004297714 0.0374914563 30.4887431251 1.3383244097 7.7333749222 0.2551331866 2.7035436420 0.2570178341 41.1260914607 1.8879668867
0.008 0.0095 0.7859999999999999 0.1965 0.2001430335 0.0383243158 31.1312488161 1.3213964285 7.6582693062 0.4202575140 2.6926768493 0.1509998907 41.6823380051 1.9309781490
0.008 0.01 0.7856 0.1964 0.2084584318 0.0275984269 32.2503254357 2.7891644035 7.5921763642 0.7400305059 2.6263322201 0.1867212688 42.6772924518 3.7435146051
0.0085 0.0 0.7932 0.1983 0.5723287893 0.0822173031 0.0000000000 0.0000000000 14.8488809772 0.8309540289 4.9346677689 0.2459619375 20.3558775354 1.1591332695
0.0085 0.0005 0.7928 0.1982 0.4676694666 0.0308506497 6.8253450330 0.6363771298 13.3052102174 0.6857606589 4.2557791920 0.2523633576 24.8540039090 1.6053517960
0.0085 0.001 0.7924 0.1981 0.4086014653 0.0628211199 11.6154333606 3.2413012854 11.8571739419 0.7855433092 3.8760133831 0.3206437185 27.7572221509 4.4103094330
0.0005 0.0075 0.7936 0.1984 0.0146236314 0.0038040077 29.7620904220 3.8326984303 8.0558283667 0.6203673362 2.9002897840 0.1608921405 40.7328322041 4.6177619147
0.0085 0.0015 0.792 0.198 0.3882430765 0.0642804658 14.8161655053 2.8386365972 11.1336565082 0.9788292736 3.7456118705 0.4598226856 30.0836769605 4.3415690222
0.0085 0.002 0.7916 0.1979 0.3366302598 0.0457128877 17.4695488607 2.7468015936 10.2949771301 0.9748872250 3.5957645182 0.2951679786 31.6969207688 4.0625696849
0.0085 0.0025 0.7912 0.1978 0.3220066285 0.0489843629 20.7449909695 3.1509881359 9.7622279610 1.0359014968 3.3973025669 0.2954426896 34.2265281259 4.5313166852
0.0085 0.003 0.7908 0.1977 0.2979206473 0.0601849061 22.0496628683 2.2718200151 9.5874822279 0.7623314979 3.2794836563 0.1468173256 35.2145493998 3.2411537447
0.0085 0.0035 0.7904 0.1976 0.3136912302 0.0456408875 22.4586016190 1.1188707387 9.4843371820 0.6779141604 3.1885457593 0.3116502705 35.4451757905 2.1540760571
0.0085 0.004 0.79 0.1975 0.2933328414 0.0478981001 23.9740342585 2.0882097547 9.1443590938 0.7042584365 3.2337287396 0.2807829416 36.6454549333 3.1211492329
0.0085 0.0045 0.7896 0.1974 0.2812898509 0.0535639850 24.0511034846 2.9060669058 8.9460802677 0.6703124680 3.1244888759 0.2114649497 36.4029624791 3.8414083085
0.0085 0.005 0.7892 0.1973 0.2789959479 0.0586685583 25.9267167930 2.2608389423 8.6156155575 0.7449938691 3.0747304040 0.1271912619 37.8960587024 3.1916926316
0.0085 0.0055 0.7888 0.1972 0.2500354230 0.0229820001 26.7186424121 1.9046972360 8.7473007375 0.7583973221 2.9517640653 0.2315996647 38.6677426379 2.9176762229
0.0085 0.006 0.7884 0.1971 0.2345515780 0.0347225236 27.7284065580 3.3443740979 8.1805036891 0.8106744307 2.9145881954 0.3056389052 39.0580500205 4.4954099574
0.0005 0.008 0.7932 0.1983 0.0137634178 0.0073887181 29.5065037028 2.4239572350 8.0783600514 0.8436434793 2.7773234453 0.1305920190 40.3759506173 3.4055814514
0.0085 0.0065 0.7879999999999999 0.19699999999999998 0.2529028017 0.0332714790 28.7499670140 2.3911461695 8.1464558099 0.8149641905 2.8511032485 0.2579934302 40.0004288741 3.4973752692
0.0085 0.006999999999999999 0.7876 0.1969 0.2285300827 0.0320633974 28.9654462788 2.8633644791 8.0868720213 0.4147135979 2.8488155026 0.1560621669 40.1296638854 3.4662036413
0.0085 0.0075 0.7872 0.1968 0.2259494419 0.0323188053 29.7746731528 2.9936563334 7.7118446456 0.6071672686 2.7069752608 0.2688855721 40.4194425011 3.9020279794
0.0085 0.008 0.7868 0.1967 0.2245157525 0.0322678854 29.3877541810 1.8045871684 7.8320136311 0.3720821122 2.7555898598 0.3186584414 40.1998734244 2.5275956074
0.0085 0.0085 0.7864 0.1966 0.2296770342 0.0527597682 29.9075782467 2.1643634290 8.1634797495 0.6915621002 2.8202186797 0.1794969524 41.1209537101 3.0881822498
0.0085 0.009000000000000001 0.7859999999999999 0.1965 0.2035838880 0.0148440515 30.0105993551 2.7393523549 7.7048347881 0.4335715945 2.7807550640 0.1842523284 40.6997730952 3.3720203293
0.0085 0.0095 0.7856 0.1964 0.2273831312 0.0494521003 30.4218973678 4.2350499177 7.8390234886 1.0392012102 2.7109788160 0.2709313173 41.1992828036 5.5946345455
0.0085 0.01 0.7852 0.1963 0.2147666649 0.0487757890 31.8209397475 1.5500477175 7.6107024161 0.6693947635 2.6989681504 0.2880743510 42.3453769789 2.5562926210
0.009000000000000001 0.0 0.7928 0.1982 0.5757696438 0.0669911965 0.0000000000 0.0000000000 14.9319978588 0.7822376398 4.8340069521 0.4900744605 20.3417744547 1.3393032968
0.009000000000000001 0.0005 0.7924 0.1981 0.5212894484 0.1111063924 7.4175198008 0.9361855067 12.9947736715 1.1437274296 4.2592108107 0.2408552028 25.1927937314 2.4318745315
0.0005 0.0085 0.7928 0.1982 0.0111827769 0.0033439095 30.7875829814 3.5357718401 7.8164918038 0.6801500886 2.6480658055 0.3961170972 41.2633233676 4.6153829354
0.009000000000000001 0.001 0.792 0.198 0.4223648831 0.0301061109 11.4196146127 2.5907537905 12.0239084093 0.7292177319 4.0121342604 0.1312715658 27.8780221655 3.4813491991
0.009000000000000001 0.0015 0.7916 0.1979 0.3991391156 0.0698040363 15.1692683881 1.5190537248 11.0370206157 0.3700552264 3.7456118705 0.0652509069 30.3510399899 2.0241638944
0.009000000000000001 0.002 0.7912 0.1978 0.3724724936 0.0656222655 17.2918177883 3.4584581786 10.8172115130 0.9100889074 3.5774625515 0.2378870681 32.0589643464 4.6720564196
0.009000000000000001 0.0025 0.7908 0.1977 0.3417915415 0.0755073972 19.6274871912 3.7140895905 10.2794553029 0.4902913426 3.4470610388 0.2713077517 33.6957950744 4.5511960820
0.009000000000000001 0.003 0.7904 0.1976 0.3555549593 0.0951520516 20.3203238053 1.1685417365 9.9094349683 0.9249749147 3.3852919012 0.2086870667 33.9706056341 2.3973557695
0.009000000000000001 0.0035 0.79 0.1975 0.3234403178 0.0621262445 22.2871619120 1.9297295565 9.4943512641 0.8165291223 3.3052207970 0.1976419100 35.4101742909 3.0060268333
0.009000000000000001 0.004 0.7896 0.1974 0.3002145503 0.0468217569 24.0534627466 2.4222236789 9.0086682810 0.8162343136 3.0718707217 0.3087058496 36.4342162996 3.5939855990
0.009000000000000001 0.0045 0.7892 0.1973 0.2953400065 0.0444582422 25.1835492557 4.1875807292 8.6546704778 1.1515889665 3.0472774539 0.3639529690 37.1808371939 5.7475809069
0.009000000000000001 0.005 0.7888 0.1972 0.2718275011 0.0556773772 26.0635539903 1.2643883678 8.4418712326 0.7363789771 2.9929434903 0.3684194305 37.7701962143 2.4248641526
0.009000000000000001 0.0055 0.7884 0.1971 0.2703938118 0.0430145036 26.6926905299 3.0368124896 8.4669064380 0.8552577245 3.0369825977 0.3502941561 38.4669733774 4.2853788738
0.0005 0.009000000000000001 0.7924 0.1981 0.0143368935 0.0060146643 29.7817509388 2.9174447589 7.8375213763 0.7050696124 2.8322293453 0.1295963088 40.4658385539 3.7581253444
0.009000000000000001 0.006 0.7879999999999999 0.19699999999999998 0.2695335982 0.0577760800 26.2318480147 1.7627012004 8.6451570998 0.6925764104 2.9826486341 0.2581201896 38.1291873468 2.7711738804
0.009000000000000001 0.0065 0.7876 0.1969 0.2658060059 0.0369257819 29.1872169090 2.6977571785 7.8981065732 0.6355700546 2.7996289672 0.2269081768 40.1507584553 3.5971611918
0.009000000000000001 0.006999999999999999 0.7872 0.1968 0.2583508212 0.0407692451 29.1376724065 3.1743952105 8.2616177544 0.6381650130 2.8785561985 0.1892617163 40.5361971806 4.0425911849
0.009000000000000001 0.0075 0.7868 0.1967 0.2351250537 0.0231530843 29.0393698222 1.8314209511 7.8971051650 0.3798704486 2.8379487099 0.1530654131 40.0095487508 2.3875098971
0.009000000000000001 0.008 0.7864 0.1966 0.2110390726 0.0480968056 31.5213134706 2.2333051182 7.5386010248 0.4032878634 2.7870463651 0.2392745922 42.0579999331 2.9239643794
0.009000000000000001 0.0085 0.7859999999999999 0.1965 0.2405730733 0.0642292830 30.3778578100 3.5510793985 7.7033326758 0.5697211899 2.7395756390 0.3094170958 41.0613391981 4.4944469672
0.009000000000000001 0.009000000000000001 0.7856 0.1964 0.2293902963 0.0111791002 30.9731782605 2.3241092731 7.4880299101 0.2679024328 2.6869574847 0.1625990307 41.3775559516 2.7657898368
0.009000000000000001 0.0095 0.7852 0.1963 0.2075982182 0.0525411451 31.8248718509 2.5346991034 7.5501172193 0.7255435744 2.6246164107 0.1881453637 42.2072036991 3.5009291866
0.009000000000000001 0.01 0.7848 0.1962 0.2336913644 0.0432204435 31.1108018785 3.6682727023 7.6657798678 0.7764175615 2.7853305557 0.2311359333 41.7956036664 4.7190466406
0.0095 0.0 0.7924 0.1981 0.6348376451 0.0685633359 0.0000000000 0.0000000000 14.8859330810 0.7457567037 4.9426748793 0.5770677322 20.4634456054 1.3913877718
0.0 0.002 0.7984 0.1996 0.0000000000 0.0000000000 18.1214915998 4.5094669865 10.7706460312 0.2859612287 3.6289368328 0.3194867981 32.5210744638 5.1149150133
0.0005 0.0095 0.792 0.198 0.0097490876 0.0073440728 31.4701961267 3.6373417628 7.6552650816 0.6378616589 2.7790392546 0.1533131127 41.9142495505 4.4358606072
0.0095 0.0005 0.792 0.198 0.5579918958 0.0744061293 6.5162817079 1.0806049642 13.4749489094 0.6975841523 4.3907561963 0.3079037337 24.9399787094 2.1604989795
0.0095 0.001 0.7916 0.1979 0.4923289235 0.0433571933 11.0790944607 1.8777420309 12.0224062970 0.7099016652 4.0807666355 0.2986800920 27.6745963167 2.9296809814
0.0095 0.0015 0.7912 0.1978 0.4430100098 0.0504854117 14.6895517768 1.5656480245 11.4681268513 0.6799583886 3.8193916737 0.1379114216 30.4200803116 2.4340032464
0.0095 0.002 0.7908 0.1977 0.4120423198 0.0175449840 16.0689336396 1.2249253688 10.7766544804 0.3496707555 3.6649688297 0.3099790083 30.9225992695 1.9021201166
0.0095 0.0025 0.7904 0.1976 0.3635836197 0.0602995493 19.4316684433 2.6210843050 10.3094975492 0.4277197239 3.4075974231 0.2027141623 33.5123470353 3.3118177405
0.0095 0.003 0.79 0.1975 0.3458058717 0.0592764233 20.8236330369 1.2873627173 9.6796117835 0.5704916329 3.2377322948 0.2012176183 34.0867829869 2.1183483918
0.0095 0.0035 0.7896 0.1974 0.3713255422 0.0454459172 21.3694089850 2.9280400828 10.0165856470 1.3878412333 3.3824322189 0.3386211619 35.1397523931 4.6999483952
0.0095 0.004 0.7892 0.1973 0.3108238515 0.0433116580 23.6775536643 2.3428716561 9.2965731421 0.8124784689 3.2171425823 0.2551887933 36.5020932402 3.4538505763
0.0095 0.0045 0.7888 0.1972 0.3194259876 0.0908990707 24.2091740402 2.9899850557 9.0997964283 1.3677579289 3.2405919771 0.1427047368 36.8689884332 4.5913467921
0.0095 0.005 0.7884 0.1971 0.2982073852 0.0815868762 25.9912032883 1.3262326586 8.6972303269 0.4267926144 3.1284924311 0.2956197870 38.1151334315 2.1302319362
0.0005 0.01 0.7916 0.1979 0.0149103693 0.0071627097 31.3152712539 4.4262812820 7.7834453328 0.6966232010 2.7676005254 0.3037494174 41.8812274814 5.4338166101
0.0095 0.0055 0.7879999999999999 0.19699999999999998 0.2993543367 0.0511133880 26.4473272794 3.3704452457 8.6005944343 0.7535794750 3.0209683768 0.3471724973 38.3682444272 4.5223106060
0.0095 0.006 0.7876 0.1969 0.2592110348 0.0504006554 28.4102332827 1.5618512583 8.3522451976 0.1980257838 2.8968581652 0.2452267192 39.9185476803 2.0555044167
0.0095 0.0065 0.7872 0.1968 0.2640855786 0.0485730906 27.7645819090 3.2740157617 8.2751367652 0.8761755331 2.9077249579 0.2461161607 39.2115292107 4.4448805461
0.0095 0.006999999999999999 0.7868 0.1967 0.2626518893 0.0425455619 28.5974014032 2.3840321666 8.0723516022 0.9501596272 2.8385206464 0.1734995432 39.7709255411 3.5502368989
0.0095 0.0075 0.7864 0.1966 0.2738346662 0.0295214706 29.2823738106 0.9839879511 7.8625565816 0.3849577810 2.7990570307 0.1277045874 40.2178220891 1.5261717901
0.0095 0.008 0.7859999999999999 0.1965 0.2491752094 0.0387425203 29.8485966961 2.3693433681 8.1284304621 0.7036515786 2.8276538536 0.3230788009 41.0538562212 3.4348162679
0.0095 0.0085 0.7856 0.1964 0.2738346662 0.0589872140 30.0302598719 3.1755990123 7.7403847797 0.7542099821 2.8270819172 0.2413436324 40.8715612350 4.2301398408
0.0095 0.009000000000000001 0.7852 0.1963 0.2334046265 0.0522587144 30.6082790676 3.7575946813 7.6747925417 0.7609555981 2.6949645951 0.3139425857 41.2114408309 4.8847515795
0.0095 0.0095 0.7848 0.1962 0.2176340436 0.0300951851 32.0655165772 2.5533246995 7.4239397845 0.6400917948 2.7155543077 0.3394162205 42.4226447130 3.5629278999
0.0095 0.01 0.7844 0.1961 0.2454476171 0.0491786796 31.4646911820 2.3057124603 7.5941791806 0.6523819046 2.6635080899 0.2864847935 41.9678260696 3.2937578380
0.001 0.0 0.7992 0.1998 0.0570608362 0.0169539449 0.0000000000 0.0000000000 14.9670471463 0.7573956899 4.8139891760 0.3365903158 19.8380971585 1.1109399506
0.01 0.0 0.792 0.198 0.6913250055 0.0909171590 0.0000000000 0.0000000000 14.8248471801 0.3040160546 4.8717547584 0.1773777736 20.3879269440 .5723109872
0.01 0.0005 0.7916 0.1979 0.5749094301 0.0934958942 6.9409488721 3.0200495310 13.0768891449 0.8466999709 4.3730261661 0.0650500726 24.9657736132 4.0252954687
0.01 0.001 0.7912 0.1978 0.5055188655 0.0844509964 10.9627042009 1.8643179838 12.0374274202 0.4839962430 4.0447346386 0.2990872250 27.5503851252 2.7318524482
0.01 0.0015 0.7908 0.1977 0.4435834855 0.0388781026 15.2557746623 1.9592035617 11.1887339599 0.5248124304 3.7570505996 0.2369336091 30.6451427073 2.7598277038
0.01 0.002 0.7904 0.1976 0.4197842423 0.0923883479 18.3157375063 2.0272698645 10.4812390577 0.8726891938 3.4922440191 0.1361833434 32.7090048254 3.1285307496
0.01 0.0025 0.79 0.1975 0.4203577180 0.0670598903 19.6919736865 2.9835602283 10.0471285975 0.9427735799 3.4991072566 0.3872411092 33.6585672586 4.3806348077
0.01 0.003 0.7896 0.1974 0.3727592315 0.0702361472 20.7630786450 2.2514969823 9.9429821434 0.6730074139 3.3263824460 0.2210784114 34.4052024659 3.2158189548
0.01 0.0035 0.7892 0.1973 0.3595692895 0.0923705477 22.2667149744 3.1812846056 9.3511498897 0.8277558147 3.2165706458 0.2085616311 35.1940047994 4.3099725991
0.01 0.004 0.7888 0.1972 0.3349098326 0.0938925335 24.4663336007 4.6026626952 8.7988732604 0.9359101366 3.1908335052 0.4751879955 36.7909501989 6.1076533608
0.01 0.0045 0.7884 0.1971 0.3159851332 0.0527660012 25.5830509583 3.5946063180 8.8269126904 1.0702491418 2.9837925070 0.3426391086 37.7097412889 5.0602605696
0.001 0.0005 0.7988 0.1997 0.0556271469 0.0144397502 7.3475283607 1.8615067416 13.6296664783 1.1147585186 4.4805502204 0.4115145422 25.5133722063 3.4022195526
0.01 0.005 0.7879999999999999 0.19699999999999998 0.3099636379 0.0694450471 25.8126857952 1.8667818021 8.8209042411 0.6957416435 2.9494763194 0.2543053579 37.8930299936 2.8862738506
0.01 0.0055 0.7876 0.1969 0.2896052491 0.0510038891 26.7500992391 3.8579172519 8.7387887677 0.6739231751 2.9809328247 0.3076273905 38.7594260806 4.8904717066
0.01 0.006 0.7872 0.1968 0.2996410746 0.0477399180 27.5467433822 4.3902665093 8.3632606879 0.7241407064 2.9346059715 0.1915910309 39.1442511162 5.3537381646
0.01 0.0065 0.7868 0.1967 0.2807163751 0.0304212530 27.7928930533 2.0875960078 8.1279297580 0.5040237853 2.9054372121 0.1973636623 39.1069763985 2.8194047084
0.01 0.006999999999999999 0.7864 0.1966 0.2784224722 0.0356939704 27.7150374066 2.6855113433 8.1905177713 0.9172407256 2.8934265464 0.2194149827 39.0774041965 3.8578610220
0.01 0.0075 0.7859999999999999 0.1965 0.2597845106 0.0349020182 29.5867186116 4.0998052001 7.8951023485 0.4105602696 2.7939096026 0.3886138843 40.5355150733 4.9338813722
0.01 0.008 0.7856 0.1964 0.2620784135 0.0285242936 30.6240074811 3.6734766159 7.8981065732 0.3542409896 2.8345170912 0.3620027981 41.6187095590 4.4182446972
0.01 0.0085 0.7852 0.1963 0.2669529573 0.0443990237 29.1840712263 1.7924388740 7.9496790961 0.5203720242 2.7990570307 0.2962917916 40.1997603104 2.6535017135
0.01 0.009000000000000001 0.7848 0.1962 0.2531895396 0.0255566940 30.8229719117 1.3351227562 7.6828038075 0.5023676860 2.7109788160 0.2501658179 41.4699440748 2.1132129541
0.01 0.0095 0.7844 0.1961 0.2586375591 0.0471018776 31.7871236585 1.9876881722 7.7048347881 0.5166101818 2.6720871368 0.1329847587 42.4226831425 2.6843849903
0.001 0.001 0.7984 0.1996 0.0524730303 0.0170699368 12.2398513761 2.0109464020 12.1515879564 0.7020035851 4.1751361512 0.4824784917 28.6190485140 3.2124984156
0.01 0.01 0.784 0.196 0.2440139277 0.0316919942 31.2287649797 1.6892711488 7.6732904294 0.4443590267 2.6715152003 0.1386117242 41.8175845371 2.3039338939
0.001 0.0015 0.7979999999999999 0.1995 0.0404300397 0.0098330606 15.5554009393 1.6325532544 11.6078232969 0.7305792815 3.9904006749 0.2433144342 31.1940549508 2.6162800307
0.001 0.002 0.7976 0.1994 0.0384228746 0.0106363905 18.1065496070 2.6372258223 10.6795178838 1.2102605532 3.7370328236 0.2566306360 32.5615231890 4.1147534020
0.001 0.0025 0.7972 0.1993 0.0404300397 0.0079875928 20.1056309612 1.7498550981 10.1838208185 0.2831949848 3.4842369087 0.2722946175 33.8141187281 2.3133322932
0.001 0.003 0.7968 0.1992 0.0338350687 0.0159751856 22.0646048611 4.4717862842 9.5278984393 1.0191974448 3.4058816138 0.4315449140 35.0322199829 5.9385038286
0.001 0.0035 0.7964 0.1991 0.0369891853 0.0083892268 23.5076867986 2.3523555291 9.2925675093 0.4736290331 3.2554623250 0.3148581634 36.0927058182 3.1492319524
0.0 0.0025 0.7979999999999999 0.1995 0.0000000000 0.0000000000 20.1323692642 4.3228908548 10.3540602147 0.9607905144 3.5814661067 0.2463871465 34.0678955856 5.5300685157
0.001 0.004 0.7959999999999999 0.19899999999999998 0.0404300397 0.0153237182 23.5666683492 2.0917465399 9.3556562267 0.8468444535 3.2714765459 0.2707139055 36.2342311615 3.2246286171
0.001 0.0045 0.7956 0.1989 0.0358422338 0.0124326578 24.2948938937 3.0965351752 9.0166795467 0.5506798302 3.1565173176 0.2059416044 36.5039329918 3.8655892676
0.001 0.005 0.7952 0.1988 0.0315411657 0.0060146643 25.3384741286 1.7685690038 9.0116725056 0.7663658695 3.0907446248 0.1612171098 37.4724324247 2.7021666474
0.001 0.0055 0.7948 0.1987 0.0306809521 0.0115552160 27.6851534209 0.6415843310 8.3682677290 0.5205647003 2.9734976507 0.1198831208 39.0575997527 1.2935873681
0.001 0.006 0.7944 0.1986 0.0332615930 0.0071166468 26.5432706017 2.5737404127 8.8719760600 0.7634869138 3.1302082405 0.2446551380 38.5787164952 3.5889991113
0.001 0.0065 0.794 0.1985 0.0292472628 0.0179159549 28.1546465635 3.4657886571 8.0383037229 0.7576657449 2.9306024163 0.3740202077 39.1527999655 4.6153905646
0.001 0.006999999999999999 0.7936 0.1984 0.0298207385 0.0188812043 29.0928464281 3.3686993958 8.0152713340 0.9578646225 2.8024886495 0.2374190841 39.9404271501 4.5828643067
0.001 0.0075 0.7932 0.1983 0.0229390296 0.0247990963 29.5143679095 1.0531814260 8.0518227338 0.5473536432 2.8711210245 0.1532533598 40.4602506974 1.7785875253
0.001 0.008 0.7928 0.1982 0.0212186024 0.0045878059 30.3353910936 2.3080845247 7.9181347374 0.2148574937 2.8671174693 0.0860265445 41.1418619027 2.6135563688
0.001 0.0085 0.7924 0.1981 0.0258064083 0.0150639754 30.2929243772 1.0891628234 7.9391643099 0.5719996024 2.7990570307 0.3176467334 41.0569521261 1.9938731346
0.0 0.003 0.7976 0.1994 0.0000000000 0.0000000000 20.9187899385 3.2046734150 10.3225158560 0.8560863043 3.4293310086 0.2530623331 34.6706368031 4.3138220524
0.001 0.009000000000000001 0.792 0.198 0.0255196705 0.0079875928 29.7156916022 1.1811546352 8.0803628679 0.2988595395 2.8122115693 0.2673972687 40.6337857099 1.7553990362
0.001 0.0095 0.7916 0.1979 0.0295340007 0.0071627097 30.5650259305 2.3279507857 7.9481769838 1.0841991022 2.7653127796 0.2121876555 41.3080496946 3.6315002531
0.001 0.01 0.7912 0.1978 0.0229390296 0.0124326578 32.1551685341 2.0481305481 7.6402439584 0.7116722900 2.7555898598 0.2642470234 42.5739413819 3.0364825193
0.0015 0.0 0.7988 0.1997 0.0940500215 0.0187237853 0.0000000000 0.0000000000 15.4712561813 0.7034734106 5.0770799472 0.4348161741 20.6423861500 1.1570133700
0.0015 0.0005 0.7984 0.1996 0.0863080990 0.0215645180 7.5378421639 2.3963155465 13.3642933019 0.7681551684 4.4084862265 0.2337142604 25.3969297913 3.4197494933
0.0015 0.001 0.7979999999999999 0.1995 0.0857346232 0.0106363905 10.9642770422 1.6268426575 12.5451413840 0.5885094678 4.1779958335 0.2234215442 27.7731488829 2.4494100600
0.0015 0.0015 0.7976 0.1994 0.0719712055 0.0178054752 15.0898399000 2.0984592045 11.4921606484 0.6062416477 3.8708659550 0.2032620656 30.5248377089 2.9257683930
0.0015 0.002 0.7972 0.1993 0.0599282149 0.0134980158 18.6814231199 3.1853357582 10.6079171966 0.9552216626 3.4951037014 0.2486812346 32.8443722328 4.4027366712
0.0015 0.0025 0.7968 0.1992 0.0636558072 0.0215034286 20.1323692642 3.8370269813 10.3155059985 1.2123931405 3.4321906909 0.3186953942 33.9437217608 5.3896189446
0.0015 0.003 0.7964 0.1991 0.0610751664 0.0073887181 20.8346429264 3.9243592540 9.9880455130 0.5856020832 3.4870965910 0.1044375394 34.3708601968 4.6217875947
0.0 0.0035 0.7972 0.1993 0.0000000000 0.0000000000 23.6335141065 2.0226678593 9.3616646760 1.0647027499 3.2880627032 0.2730336240 36.2832414857 3.3604042332
0.0015 0.0035 0.7959999999999999 0.19899999999999998 0.0524730303 0.0136434206 23.3842187527 2.1610519609 9.3491470733 0.9354171214 3.1467943978 0.2748296030 35.9326332541 3.3849421059
0.0015 0.004 0.7956 0.1989 0.0518995545 0.0175262293 25.1701801043 2.7312126219 8.9590985745 0.8528247744 3.1771070301 0.2190449438 37.3582852634 3.8206085694
0.0015 0.0045 0.7952 0.1988 0.0475984865 0.0187939121 26.0029995984 0.5216524609 8.9711154730 0.5925815647 3.0747304040 0.2534498200 38.0964439619 1.3864777577
0.0015 0.005 0.7948 0.1987 0.0441576320 0.0093178779 26.3222863922 2.1618268070 8.9450788595 0.4932990117 3.0570003737 0.2836943205 38.3685232574 2.9481380171
0.0015 0.0055 0.7944 0.1986 0.0389963504 0.0143254194 27.1165712733 1.9313915387 8.5650444428 0.7523462006 2.8768403891 0.1626151240 38.5974524556 2.8606782827
0.0015 0.006 0.794 0.1985 0.0455913214 0.0176198030 27.0135501650 3.5907833649 8.6015958426 0.9396464649 2.9872241257 0.1930944223 38.6479614547 4.7411440551
0.0015 0.0065 0.7936 0.1984 0.0407167776 0.0121110691 27.7716596951 2.6456921368 8.1925205877 0.3034878244 2.9649186038 0.0681924807 38.9698156642 3.0294835110
0.0015 0.006999999999999999 0.7932 0.1983 0.0432974184 0.0058483280 29.4247159527 2.4639221136 8.0863713171 0.3705751649 2.8631139141 0.0356990991 40.4174986023 2.8760447056
0.0015 0.0075 0.7928 0.1982 0.0410035155 0.0156633432 29.1077884209 2.3506038972 8.1104051143 0.8507409233 2.9574834299 0.1530996024 40.2166804806 3.3701077661
0.0015 0.008 0.7924 0.1981 0.0401433019 0.0140472294 29.6472730035 1.8361897172 8.0197776710 0.4137476516 2.8408083922 0.3466821991 40.5480023686 2.6106667973
0.0 0.004 0.7968 0.1992 0.0000000000 0.0000000000 24.9004378129 1.0479255409 9.1954309127 0.5091646246 3.1382153509 0.1566980651 37.2340840765 1.7137882306
0.0015 0.0085 0.792 0.198 0.0404300397 0.0133756378 29.6551372102 3.7597337251 7.9626974029 0.7187893022 2.8516751849 0.2719291728 40.5099398377 4.7638278379
0.0015 0.009000000000000001 0.7916 0.1979 0.0349820202 0.0160777890 30.7647767818 2.8637765580 7.9286495237 0.5250187577 2.7761795723 0.3667071753 41.5045878980 3.7715802800
0.0015 0.0095 0.7912 0.1978 0.0303942143 0.0214114677 31.8099298581 1.4697897342 7.4800186444 0.5040516393 2.7367159567 0.2707380710 42.0570586735 2.2659909122
0.0015 0.01 0.7908 0.1977 0.0361289717 0.0103225633 31.7194914805 4.4089843128 8.0973868075 0.7291640972 2.8791281350 0.1474398502 42.7321353947 5.2959108235
0.002 0.0 0.7984 0.1996 0.1321861583 0.0318988632 0.0000000000 0.0000000000 15.2774836922 0.9489134132 4.9009235178 0.3914051660 20.3105933683 1.3722174424
0.002 0.0005 0.7979999999999999 0.1995 0.1066664878 0.0249049627 6.8434327085 1.5121509731 13.3012045845 0.6096512008 4.4954205683 0.1951636270 24.7467243491 2.3418707636
0.002 0.001 0.7976 0.1994 0.1055195363 0.0300514421 12.0982956547 3.5583442098 12.3969329685 1.2672281837 4.1087915220 0.3803682760 28.7095396815 5.2359921116
0.002 0.0015 0.7972 0.1993 0.0931898079 0.0150639754 14.6415801156 2.5435796555 11.3003909756 0.6272477640 3.7982300247 0.4200272696 29.8333909238 3.6059186645
0.002 0.002 0.7968 0.1992 0.0805733416 0.0077790034 18.1631718955 3.5350161291 10.6675009853 0.4698621847 3.5974803276 0.4027992197 32.5087265500 4.4154565369
0.002 0.0025 0.7964 0.1991 0.0851611475 0.0215034286 19.4780672631 4.3979428560 10.1417616736 1.0337860543 3.4768017347 0.3266633499 33.1817918189 5.7798956888
0.0 0.0045 0.7964 0.1991 0.0000000000 0.0000000000 24.6424918317 1.7766703370 9.2289780878 0.3253513484 3.1307801770 0.1438007955 37.0022500965 2.2458224809
0.002 0.003 0.7959999999999999 0.19899999999999998 0.0696773025 0.0116966560 22.5018547561 0.9237628113 9.7607258487 0.4238264321 3.2995014324 0.1365671214 35.6317593397 1.4958530208
0.002 0.0035 0.7956 0.1989 0.0731181570 0.0192776581 22.5702733547 4.1299142095 9.6911279779 1.0886048860 3.3189472720 0.5022709383 35.6534667616 5.7400676919
0.002 0.004 0.7952 0.1988 0.0633690694 0.0186180999 24.1462603862 1.4365596205 8.9966513824 0.5063066842 3.1513698895 0.3115242918 36.3576507275 2.2730086964
0.002 0.0045 0.7948 0.1987 0.0696773025 0.0273590605 25.1969184072 2.5611247533 8.9761225141 0.5022498973 3.1256327488 0.2079836533 37.3683509726 3.2987173644
0.002 0.005 0.7944 0.1986 0.0584945256 0.0184406116 26.4897939959 2.8959225645 8.8153964960 0.7700653353 3.1050430363 0.1154915188 38.4687280538 3.7999200302
0.002 0.0055 0.794 0.1985 0.0593547392 0.0145757634 27.4830433076 2.9801363465 8.6556718860 0.7437746727 2.9071530215 0.1298988452 39.1052229543 3.8683856278
0.002 0.006 0.7936 0.1984 0.0688170889 0.0124326578 27.4413630119 2.7549446554 8.5890782399 0.4223925121 2.9860802528 0.1392239490 39.0853385935 3.3289937743
0.002 0.0065 0.7932 0.1983 0.0602149528 0.0161186475 28.3882135038 2.7212500857 8.2901578884 0.5893319237 2.7927657296 0.2306712697 39.5313520746 3.5573719266
0.002 0.006999999999999999 0.7928 0.1982 0.0622221179 0.0170699368 28.1695885563 2.4276998555 8.2000311493 0.4625443721 2.9014336569 0.1310021677 39.3332754804 3.0383163321
0.002 0.0075 0.7924 0.1981 0.0539067196 0.0121110691 28.4566321025 1.6833591254 8.0528241420 0.5742846915 2.9037214027 0.1638815037 39.4670843668 2.4336363897
