# Supplementary material for: Multipressure Sampling for Improving the Performance of MOF-based Electronic Noses
Source: ACS Sens. 2024 Jul 12;9(7):3531–9. doi: 10.1021/acssensors.4c00199 (PMC11287752; doi:10.1021/acssensors.4c00199)
Supplement: Supplementary file 2 — se4c00199_si_002.zip [file se4c00199_si_002.zip › Multiplex_Adsorption_Data/Methane_1bar/ALUKIC.csv]

methane_comp CO2_comp N2_comp O2_comp methane_mass methane_error CO2_mass CO2_error N2_mass N2_error O2_mass O2_error total_mass total_error
0.0 0.0 0.8 0.2 0.0000000000 0.0000000000 0.0000000000 0.0000000000 10.8435760759 0.8549537533 3.1293703124 0.2768168699 13.9729463883 1.1317706232
0.0 0.0005 0.7996 0.1999 0.0000000000 0.0000000000 14.4823341744 8.6863750174 11.2747886499 0.4556786220 3.2222781020 0.1757339824 28.9794009263 9.3177876218
0.0 0.005 0.7959999999999999 0.19899999999999998 0.0000000000 0.0000000000 53.8332410618 13.8932479771 10.9946295824 0.6715921879 3.1994198363 0.1935434985 68.0272904805 14.7583836635
0.002 0.008 0.792 0.198 0.0347493519 0.0120129817 64.3330347267 18.9953475982 11.0178685834 0.8287792699 3.1647637561 0.2292050009 78.5504164181 20.0653448507
0.002 0.0085 0.7916 0.1979 0.0384460915 0.0059147833 63.4621074615 10.5136949343 10.8429305481 0.3362351033 3.2665199066 0.2012880562 77.6100040077 11.0571328771
0.002 0.009000000000000001 0.7912 0.1978 0.0399247873 0.0148974477 69.3578490762 11.7419334376 10.8080720466 0.5304903360 3.3203474356 0.1940036623 83.5261933457 12.4813248836
0.002 0.0095 0.7908 0.1977 0.0417731571 0.0115962189 73.5239027813 11.0390818089 10.4704610043 0.6594122617 3.2274396459 0.1026604783 87.2635765886 11.8127507678
0.002 0.01 0.7904 0.1976 0.0432518530 0.0122829700 75.5628256338 21.4882825114 10.9113564955 0.6403765975 3.1913088388 0.2145512131 89.7087428211 22.3554932920
0.0025 0.0 0.7979999999999999 0.1995 0.0421428311 0.0094682731 0.0000000000 0.0000000000 11.4419803515 0.3060101395 3.2606209994 0.1060983702 14.7447441820 .4215767828
0.0025 0.0005 0.7976 0.1994 0.0425125050 0.0170210672 16.5101042913 8.9265964427 11.4510177408 0.6581015884 3.2340759166 0.1968856961 31.2377104537 9.7986047944
0.0025 0.001 0.7972 0.1993 0.0451002227 0.0115962189 16.2008693485 16.3648189441 11.4226145174 0.7585212668 3.1610769390 0.1768811718 30.8296610276 17.3118176016
0.0025 0.0015 0.7968 0.1992 0.0417731571 0.0089335748 29.0549041191 10.6775635443 11.1611757562 0.6693846326 3.2790550846 0.1816729371 43.5369081170 11.5375546888
0.0025 0.002 0.7964 0.1991 0.0513846800 0.0172444085 40.0758347041 8.9658781542 11.5497834951 0.4906452978 3.2385000971 0.1661016445 54.9155029763 9.6398695050
0.0 0.0055 0.7956 0.1989 0.0000000000 0.0000000000 65.5872105440 13.2149615160 11.0520815571 0.7518157260 3.1662384829 0.2026019187 79.8055305840 14.1693791607
0.0025 0.0025 0.7959999999999999 0.19899999999999998 0.0410338092 0.0120129817 35.8388090450 11.3122179771 11.1321270049 0.8508732343 3.2547220921 0.1968856961 50.2666919512 12.3719898892
0.0025 0.003 0.7956 0.1989 0.0428821790 0.0187625467 50.5614339782 15.3420025713 11.2082992860 0.5595292624 3.2849539919 0.3399237323 65.0975694351 16.2602181127
0.0025 0.0035 0.7952 0.1988 0.0487969623 0.0204627141 52.7838700263 12.8744151534 11.5497834951 0.3969990755 3.2967518065 0.1537822614 67.6792022902 13.4456592044
0.0025 0.004 0.7948 0.1987 0.0499059842 0.0176516895 43.2158367300 8.2843515123 11.3290129856 0.4769223035 3.2237528289 0.1724610892 57.8185085287 8.9513865945
0.0025 0.0045 0.7944 0.1986 0.0480576144 0.0239576106 53.7845745790 14.6528029650 11.1605302284 0.8716910720 3.2532473653 0.0927555105 68.2464097871 15.6412071581
0.0025 0.005 0.794 0.1985 0.0436215269 0.0135524711 65.0914207504 21.2115076987 10.9578344975 0.6037807600 3.2149044679 0.1162137135 79.3077812427 21.9450546433
0.0025 0.0055 0.7936 0.1984 0.0465789186 0.0154025886 67.0319967522 13.1196106004 11.0288425561 0.4809593711 3.2886408089 0.0604458125 81.3960590358 13.6764183726
0.0025 0.006 0.7932 0.1983 0.0436215269 0.0169567151 53.7734218433 12.8752586126 11.0675742244 0.3286744616 3.3454177915 0.2009420144 68.2300353861 13.4218318037
0.0025 0.0065 0.7928 0.1982 0.0465789186 0.0088721750 62.5810413458 12.0333411063 11.0733839746 0.4773484983 3.2665199066 0.2105814887 76.9675241456 12.7301432683
0.0025 0.006999999999999999 0.7924 0.1981 0.0406641353 0.0188497472 64.5165479223 9.0871381509 11.0824213639 0.2797333502 3.2790550846 0.1505810908 78.9186885061 9.5363023391
0.0 0.006 0.7952 0.1988 0.0000000000 0.0000000000 63.3191496683 22.6265969669 10.9623531921 0.3107557714 3.3476298818 0.2218961616 77.6291327422 23.1592488999
0.0025 0.0075 0.792 0.198 0.0428821790 0.0102979248 68.3662694891 16.7264241349 11.0553091961 0.2041093183 3.3476298818 0.1090699821 82.8120907460 17.0499013601
0.0025 0.008 0.7916 0.1979 0.0377067436 0.0183501326 59.4978168831 22.9914461634 11.0740295024 0.9674995367 3.2333385532 0.1541777344 73.8428916823 24.1314735671
0.0025 0.0085 0.7912 0.1978 0.0454698967 0.0143364880 67.7701050748 7.6541985874 10.9068378008 0.1306073614 3.3387815208 0.1001946376 82.0611942931 7.8993370744
0.0025 0.009000000000000001 0.7908 0.1977 0.0369673957 0.0273658622 61.4434623102 11.6160322208 10.5918202318 0.4912564149 3.2584089091 0.2893773285 75.3306588468 12.4240318264
0.0025 0.0095 0.7904 0.1976 0.0506453321 0.0171171417 58.0925721922 14.1120600936 11.0985595590 0.6290846487 3.2149044679 0.1520471244 72.4566815512 14.9103090084
0.0025 0.01 0.79 0.1975 0.0536027237 0.0090551257 67.7832855805 7.7845907273 10.6783209577 0.2908057985 3.2679946335 0.1130452900 81.7832038954 8.1974969415
0.003 0.0 0.7976 0.1994 0.0528633758 0.0184984789 0.0000000000 0.0000000000 11.2773707612 0.5744254485 3.1890967486 0.2341520700 14.5193308856 .8270759974
0.003 0.0005 0.7972 0.1993 0.0539723977 0.0212232777 11.1598328380 8.7250275602 10.9849466653 0.5465085828 3.2650451798 0.1093288905 25.4637970808 9.4020883112
0.003 0.001 0.7968 0.1992 0.0595175071 0.0246769481 21.8025842962 10.1058748945 11.2767252333 0.8020500492 3.2149044679 0.1666506559 36.3537315045 11.0992525477
0.003 0.0015 0.7964 0.1991 0.0543420717 0.0199212764 19.9319663634 13.1387915355 11.2805984002 0.8727287646 3.3609024231 0.1746539837 34.6278092584 14.2060955602
0.0 0.0065 0.7948 0.1987 0.0000000000 0.0000000000 47.9861659299 16.4593631975 11.0727384468 0.7732399249 3.2982265333 0.3250627099 62.3571309100 17.5576658323
0.003 0.002 0.7959999999999999 0.19899999999999998 0.0506453321 0.0137526662 30.0028866487 8.4675406892 11.0101222497 0.6692526451 3.2230154654 0.1078064644 44.2866696959 9.2583524649
0.003 0.0025 0.7956 0.1989 0.0510150061 0.0171171417 47.6880837227 11.5479612111 11.2457398987 0.5241494980 3.3225595258 0.2876813682 62.3073981533 12.3769092190
0.003 0.003 0.7952 0.1988 0.0521240279 0.0292393172 44.2327634436 11.9275458441 11.1237351435 0.6586864000 3.3291957965 0.1092691968 58.7378184115 12.7247407581
0.003 0.0035 0.7948 0.1987 0.0524937019 0.0215047319 46.3882830778 14.4985855466 11.1295448937 0.6414013131 3.2797924480 0.2436916349 60.8501141214 15.4051832265
0.003 0.004 0.7944 0.1986 0.0521240279 0.0135120762 57.8908090655 4.7862273834 11.0598278907 1.0291470654 3.3962958668 0.2040992083 72.3990568509 6.0329857333
0.003 0.0045 0.794 0.1985 0.0495363102 0.0071682440 39.1471159906 6.7499572710 10.8196915471 0.1412157548 3.3019133503 0.3058627510 53.3182571982 7.2042040208
0.003 0.005 0.7936 0.1984 0.0558207675 0.0184689050 43.7957789834 17.0383007291 10.9772003316 0.6261952450 3.3837606888 0.2310384433 58.2125607713 17.9140033224
0.003 0.0055 0.7932 0.1983 0.0572994633 0.0170210672 52.3195106695 11.1871208088 11.2805984002 0.5784735990 3.3092869844 0.3872555130 66.9666955174 12.1698709880
0.003 0.006 0.7928 0.1982 0.0510150061 0.0095258315 56.4551478228 17.3489600234 11.0075401385 0.5209149413 3.2495605482 0.1552740982 70.7632635156 18.0346748944
0.003 0.0065 0.7924 0.1981 0.0572994633 0.0234968443 56.7451189495 15.9147604722 11.0030214438 0.5686216968 3.2834792651 0.1274252726 71.0889191217 16.6343042859
0.0 0.006999999999999999 0.7944 0.1986 0.0000000000 0.0000000000 56.9935207888 9.3640693920 10.9662263589 0.6829135034 3.2340759166 0.2094631290 71.1938230643 10.2564460244
0.003 0.006999999999999999 0.792 0.198 0.0539723977 0.0150435046 64.9880044745 6.7825003277 11.1431009776 0.4481767108 3.2318638264 0.2845726050 79.4169416762 7.5302931481
0.003 0.0075 0.7916 0.1979 0.0591478331 0.0134309218 77.0907504168 8.1522184545 10.8022622963 0.4746346076 3.3085496210 0.1433294879 91.2607101672 8.7836134718
0.003 0.008 0.7912 0.1978 0.0624748987 0.0203017990 59.2362345381 24.6864676601 10.9500881638 0.7696207632 3.2436616409 0.2997869717 73.4924592415 25.7761771940
0.003 0.0085 0.7908 0.1977 0.0572994633 0.0128058815 66.4672627747 22.2613361561 10.6428169284 0.2950450492 3.3137111649 0.2148955811 80.4810903313 22.7840826679
0.003 0.009000000000000001 0.7904 0.1976 0.0591478331 0.0057269643 66.2087220848 21.8008974400 10.9410507745 0.5688180628 3.2702067237 0.2503997551 80.4791274161 22.6258422222
0.003 0.0095 0.79 0.1975 0.0550814196 0.0155790272 86.2724935058 28.3498307082 10.9100654399 0.3722720292 3.2738935407 0.2218471509 100.5115339060 28.9595289155
0.003 0.01 0.7896 0.1974 0.0580388112 0.0199212764 66.3719575792 17.0053916080 11.0262604448 0.7167207752 3.3026507137 0.2009853022 80.7589075489 17.9430189618
0.0035 0.0 0.7972 0.1993 0.0613658768 0.0186163048 0.0000000000 0.0000000000 11.1947432021 0.4123017981 3.1809857511 0.2558300389 14.4370948300 .6867481418
0.0035 0.0005 0.7968 0.1992 0.0669109862 0.0218577054 10.6042238260 7.7492513139 11.3729088764 0.9764819547 3.2060561070 0.1955111817 25.2500997956 8.9431021557
0.0035 0.001 0.7964 0.1991 0.0598871810 0.0089335748 15.1910398303 9.0343692395 11.1314814771 0.5758802721 3.2119550143 0.3510159635 29.5943635027 9.9701990499
0.0 0.0075 0.794 0.1985 0.0000000000 0.0000000000 68.9766282943 6.4049731241 10.8125907412 0.4105475643 3.2901155358 0.1130452900 83.0793345713 6.9285659784
0.0035 0.0015 0.7959999999999999 0.19899999999999998 0.0702380518 0.0345205017 31.4324645811 17.1560648062 11.1837692294 0.6103976578 3.1610769390 0.1743424018 45.8475488013 17.9753253675
0.0035 0.002 0.7956 0.1989 0.0621052248 0.0135524711 33.5555398934 17.6669596819 11.4161592393 0.8906131696 3.2326011898 0.2854044115 48.2664055473 18.8565297341
0.0035 0.0025 0.7952 0.1988 0.0687593560 0.0115489836 42.9136989826 16.6594691920 11.1689220898 0.3533013250 3.2193286484 0.2285303221 57.3707090768 17.2528498227
0.0035 0.003 0.7948 0.1987 0.0628445727 0.0236128788 46.6569626183 16.2709904166 11.0223872780 0.3872306033 3.3166606185 0.1460351910 61.0588550875 16.8278690897
0.0035 0.0035 0.7944 0.1986 0.0735651174 0.0162656541 38.2346194380 17.5007973086 11.1618212840 1.1468498660 3.1728747536 0.2299628307 52.6428805930 18.8938756594
0.0035 0.004 0.794 0.1985 0.0720864216 0.0328157221 56.3273983055 16.2551981965 11.1953887299 0.8896731568 3.2171165582 0.1502195858 70.8119900152 17.3279066612
0.0035 0.0045 0.7936 0.1984 0.0743044653 0.0233099877 44.7184143866 5.1536861605 11.1682765620 0.9212783232 3.2598836360 0.3052862620 59.2208790499 6.4035607334
0.0035 0.005 0.7932 0.1983 0.0561904414 0.0246990898 54.3706001427 10.0313265057 10.8106541578 0.3400798304 3.2561968189 0.3355902817 68.4936415608 10.7316957076
0.0035 0.0055 0.7928 0.1982 0.0580388112 0.0183501326 60.9922834592 20.5887645433 10.8112996856 0.6466835566 3.1618143024 0.2152090834 75.0234362584 21.4690073159
0.0035 0.006 0.7924 0.1981 0.0598871810 0.0044360875 66.9954968901 22.6507972603 10.9636442477 0.9719033711 3.1913088388 0.1855227441 81.2103371576 23.8126594630
0.0 0.008 0.7936 0.1984 0.0000000000 0.0000000000 59.9571068146 19.7706540267 10.9623531921 0.5199541146 3.1876220218 0.1721455382 74.1070820285 20.4627536795
0.0035 0.0065 0.792 0.198 0.0709773997 0.0106116389 50.3840040930 12.2790202523 11.0475628624 0.7839737869 3.3461551549 0.1340785421 64.8486995100 13.2076842202
0.0035 0.006999999999999999 0.7916 0.1979 0.0576691373 0.0102979248 66.7024841083 9.7018266556 10.7912883237 0.2130280881 3.1854099315 0.2385686868 80.7368515008 10.1637213553
0.0035 0.0075 0.7912 0.1978 0.0621052248 0.0208595716 63.3313162890 12.9419930102 10.7693403783 0.7686455471 3.1330571294 0.2030308425 77.2958190215 13.9345289714
0.0035 0.008 0.7908 0.1977 0.0658019643 0.0118295666 72.3731432400 10.9702055969 10.7506200719 0.3305051932 3.2650451798 0.2007796020 86.4546104560 11.5133199587
0.0035 0.0085 0.7904 0.1976 0.0654322904 0.0161306671 66.6913313726 11.9723463044 10.6144137050 0.7798617116 3.1507538513 0.0781187728 80.5219312193 12.8464574559
0.0035 0.009000000000000001 0.79 0.1975 0.0669109862 0.0230742891 68.3906027305 23.2589876602 10.7925793793 0.7569968912 3.3476298818 0.2610308130 82.5977229778 24.3000896535
0.0035 0.0095 0.7896 0.1974 0.0665413122 0.0052279792 68.9614200184 17.4611066936 10.9468605248 0.6639164824 3.3306705233 0.1916917972 83.3054923787 18.3219429524
0.0035 0.01 0.7892 0.1973 0.0694987039 0.0207281300 80.6646952477 24.3446576045 10.8842443276 0.4859997035 3.3011759869 0.1068133957 94.9196142661 24.9581988337
0.004 0.0 0.7968 0.1992 0.0624748987 0.0259720620 0.0000000000 0.0000000000 11.7931474777 1.0906585333 3.1551780317 0.2934817530 15.0108004081 1.4101123483
0.004 0.0005 0.7964 0.1991 0.0731954435 0.0215047319 20.4419505478 14.1959500874 11.2747886499 0.9715774644 3.0917647785 0.1472956085 34.8816994197 15.3363278922
0.0 0.0085 0.7932 0.1983 0.0000000000 0.0000000000 68.4078387765 19.1509886393 11.1560115337 0.7465896758 3.2473484580 0.1640463736 82.8111987682 20.0616246887
0.004 0.001 0.7959999999999999 0.19899999999999998 0.0743044653 0.0227161563 24.4822825056 10.7638052773 11.1644033952 1.0654142603 3.1551780317 0.3465576650 38.8761683978 12.1984933589
0.004 0.0015 0.7956 0.1989 0.0661716383 0.0298864876 24.8888504140 16.5790807172 11.2347659260 0.8380572037 3.2038440168 0.3133230576 39.3936319951 17.7603474661
0.004 0.002 0.7952 0.1988 0.0702380518 0.0173392455 47.7245835848 27.0059505189 11.3748454598 0.7705601358 3.4095684082 0.1226242224 62.5792355046 27.9164741226
0.004 0.0025 0.7948 0.1987 0.0754134872 0.0191945882 45.3328287320 15.2867597668 11.0443352234 0.8399247031 3.2613583628 0.1781675081 59.7139358054 16.3240465662
0.004 0.003 0.7944 0.1986 0.0724560955 0.0124597125 44.1344165929 4.9367103606 11.2496130655 0.8679562448 3.3505793354 0.3450482603 58.8070650893 6.1621745782
0.004 0.0035 0.794 0.1985 0.0772618570 0.0128909714 52.2769274971 14.7239506186 10.8739158827 0.5319243125 3.3918716864 0.2085578670 66.6199769232 15.4773237695
0.004 0.004 0.7936 0.1984 0.0750438132 0.0293512741 51.4810277262 9.7067756392 11.1702131454 0.7358949031 3.2613583628 0.2481137483 65.9876430476 10.7201355647
0.004 0.0045 0.7932 0.1983 0.0765225091 0.0208595716 57.0127846050 8.2513716023 10.9623531921 0.3500784838 3.2473484580 0.1730779003 71.2990087642 8.7953875580
0.004 0.005 0.7928 0.1982 0.0706077258 0.0167621766 53.5321171994 16.0052389868 11.0114133053 0.6194188286 3.3616397865 0.2784618529 67.9757780170 16.9198818449
0.004 0.0055 0.7924 0.1981 0.0802192486 0.0143364880 56.6193972023 16.1881314509 10.9507336916 0.6436970747 3.3063375308 0.1451988198 70.9566876733 16.9913638334
0.0 0.009000000000000001 0.7928 0.1982 0.0000000000 0.0000000000 72.0892554236 23.3420022403 10.8287289364 0.6296461140 3.2362880068 0.3540695943 86.1542723668 24.3257179486
0.004 0.006 0.792 0.198 0.0665413122 0.0156839377 48.5245388959 17.4840320141 10.9255581072 0.5514183002 3.2635704530 0.0916706134 62.7802087683 18.1428048654
0.004 0.0065 0.7916 0.1979 0.0643232685 0.0137128610 64.8977687043 9.2809166407 10.8306655198 0.6791688817 3.3409936111 0.2123504207 79.1337511037 10.1861488041
0.004 0.006999999999999999 0.7912 0.1978 0.0805889226 0.0260980388 62.9724009783 5.6689866908 10.8932817169 0.7165184171 3.2724188139 0.1041328406 77.2186904317 6.5157359873
0.004 0.0075 0.7908 0.1977 0.0772618570 0.0229555323 75.3914790589 11.6770888315 10.8868264389 0.6081269373 3.2820045383 0.2611307738 89.6375718931 12.5693020749
0.004 0.008 0.7904 0.1976 0.0794799007 0.0182605464 75.0031610815 18.8327804391 10.4820805048 0.4047124723 3.2783177212 0.2249816480 88.8430392082 19.4807351058
0.004 0.0085 0.79 0.1975 0.0702380518 0.0192798348 73.7794018160 18.5259739081 10.9668718867 0.4780289221 3.3550035159 0.2126369936 88.1715152704 19.2359196586
0.004 0.009000000000000001 0.7896 0.1974 0.0709773997 0.0222542494 77.0755421409 41.3576165620 10.7796688232 0.8343795863 3.2974891699 0.0916943346 91.2236775337 42.3059447323
0.004 0.0095 0.7892 0.1973 0.0857643580 0.0259931006 60.9446308615 6.8435544103 10.8009712407 0.7662129534 3.2274396459 0.2006170581 75.0588061061 7.8363775224
0.004 0.01 0.7888 0.1972 0.0850250101 0.0400205140 91.1938915794 25.3597660501 10.4859536717 0.4567016841 3.2222781020 0.1591065537 104.9871483632 26.0155948019
0.0045 0.0 0.7964 0.1991 0.0691290299 0.0115962189 0.0000000000 0.0000000000 11.2651057328 1.0578103247 3.2060561070 0.1563905901 14.5402908697 1.2257971337
0.0 0.0095 0.7924 0.1981 0.0000000000 0.0000000000 75.9775046227 23.8253432993 10.6957502084 0.8201343757 3.2539847287 0.2145512131 89.9272395598 24.8600288881
0.0045 0.0005 0.7959999999999999 0.19899999999999998 0.0706077258 0.0167621766 13.2737831848 5.9088803680 11.5162160492 0.7851061925 3.1655011195 0.1104175548 28.0261080793 6.8211662919
0.0045 0.001 0.7956 0.1989 0.0743044653 0.0212232777 20.8728516976 11.6455415103 11.1198619766 0.6180557084 3.1662384829 0.2215724904 35.2332566224 12.5063929868
0.0045 0.0015 0.7952 0.1988 0.0824372924 0.0325313082 34.1121627905 13.2706671283 10.7951614905 0.8103942803 3.2112176509 0.1507543053 48.2009792243 14.2643470221
0.0045 0.002 0.7948 0.1987 0.0791102268 0.0191945882 29.4685692229 8.0513275770 11.3154569017 0.6014074619 3.3100243478 0.2356519325 44.1731606992 8.9075815596
0.0045 0.0025 0.7944 0.1986 0.0813282705 0.0195613071 37.0270823334 12.9136020875 11.1211530322 0.9514265244 3.2694693603 0.2305201340 51.4990329964 14.1151100530
0.0045 0.003 0.794 0.1985 0.0828069663 0.0205692915 41.8491196713 14.6899880007 11.2967365953 0.8341358335 3.2886408089 0.2771937267 56.5173040418 15.8218868524
0.0045 0.0035 0.7936 0.1984 0.0853946840 0.0337518599 43.9367090065 12.3021689574 11.4471445740 0.7794234351 3.2267022825 0.2092553695 58.6959505470 13.3245996219
0.0045 0.004 0.7932 0.1983 0.0850250101 0.0237283459 46.9763364117 9.9046505564 11.1276083103 0.4719439614 3.3159232551 0.3342330964 61.5048929872 10.7345559601
0.0045 0.0045 0.7928 0.1982 0.0805889226 0.0331142037 55.2486246033 19.1853047904 11.0152864721 0.7535762317 3.2709440871 0.1097061959 69.6154440851 20.0817014217
0.0045 0.005 0.7924 0.1981 0.0865037059 0.0289575311 64.2651044278 20.7232857878 11.0004393326 0.5136779146 3.2525100019 0.1851002474 78.6045574682 21.4510214809
0.0 0.001 0.7992 0.1998 0.0000000000 0.0000000000 30.1640943730 17.8896533851 11.1818326459 0.5975035495 3.2466110946 0.2042163874 44.5925381135 18.6913733220
0.0 0.01 0.792 0.198 0.0000000000 0.0000000000 67.4020647986 15.1951077845 10.6505632621 0.9265372826 3.2510352750 0.0945896726 81.3036633357 16.2162347397
0.0045 0.0055 0.792 0.198 0.0757831612 0.0134309218 60.8219507694 30.1387728273 11.0030214438 0.6261952450 3.2827419017 0.3330597962 75.1834972761 31.1114587903
0.0045 0.006 0.7916 0.1979 0.0765225091 0.0230979672 49.6894928280 13.0882208167 11.0088311941 0.8990272027 3.1927835656 0.2832089898 63.9676300968 14.2935549764
0.0045 0.0065 0.7912 0.1978 0.0761528351 0.0110655463 57.5126299388 12.4251239545 10.9197483569 0.3554602246 3.2628330896 0.0815778569 71.7713642204 12.8732275823
0.0045 0.006999999999999999 0.7908 0.1977 0.0768921830 0.0244767712 54.2164896138 23.7462490306 10.9016735784 0.7508973000 3.2355506434 0.1935547350 68.4306060186 24.7151778368
0.0045 0.0075 0.7904 0.1976 0.0765225091 0.0230979672 56.2827873629 15.1743344963 10.8719792993 0.8841855407 3.2790550846 0.2002372759 70.5103442559 16.2818552801
0.0045 0.008 0.79 0.1975 0.0805889226 0.0217574402 64.0288692092 9.1738112968 11.0378799453 0.7969003501 3.2303890995 0.1753251108 78.3777271766 10.1677941979
0.0045 0.0085 0.7896 0.1974 0.0913094674 0.0207281300 73.0717100452 17.7793230260 11.0720929190 0.9786899834 3.2938023528 0.2377742622 87.5289147844 19.0165154016
0.0045 0.009000000000000001 0.7892 0.1973 0.0850250101 0.0240714241 68.1452425464 14.7541654534 10.9565434418 0.3120938349 3.3328826135 0.2514398417 82.5196936118 15.3417705541
0.0045 0.0095 0.7888 0.1972 0.0813282705 0.0380602633 65.2860866816 10.0413112360 10.7938704349 0.8646256393 3.3255089794 0.1990608091 79.4867943664 11.1430579477
0.0045 0.01 0.7884 0.1971 0.0772618570 0.0254404450 53.7734218433 9.2408792585 10.8958638281 0.3243454442 3.1728747536 0.1861079538 67.9194222820 9.7767731015
0.0005 0.0 0.7996 0.1999 0.0070238052 0.0043111021 0.0000000000 0.0000000000 11.1340635883 0.5044972226 3.2355506434 0.1811334380 14.3766380369 .6899417627
0.005 0.0 0.7959999999999999 0.19899999999999998 0.0887217497 0.0236128788 0.0000000000 0.0000000000 11.5781867185 0.9428631366 3.2960144430 0.1821153280 14.9629229112 1.1485913434
0.005 0.0005 0.7956 0.1989 0.0894610976 0.0315936089 12.0216351377 5.7427172885 11.0572457795 0.6418299592 3.2126923777 0.1615886111 26.3810343925 6.5777294677
0.005 0.001 0.7952 0.1988 0.0853946840 0.0174021831 21.7437789628 6.9931920604 11.4335884901 1.1356197368 3.1190472246 0.2024730644 36.3818093615 8.3486870447
0.005 0.0015 0.7948 0.1987 0.0957455548 0.0102979248 36.8344441723 16.0792107812 11.0352978341 0.4100397498 3.2141671045 0.2659991873 51.1796546657 16.7655476431
0.005 0.002 0.7944 0.1986 0.0857643580 0.0154380377 37.0128879426 10.8893188624 11.0010848604 0.1887150609 3.1367439465 0.2002264144 51.2364811075 11.2936983754
0.005 0.0025 0.794 0.1985 0.0876127278 0.0209901901 31.1952154774 12.4572333497 10.7519111275 0.7126393081 3.1809857511 0.2067459708 45.2157250838 13.3976088187
0.005 0.003 0.7936 0.1984 0.0938971850 0.0105600004 36.8618190689 18.0140340863 10.8306655198 0.7491861219 3.2665199066 0.2948347388 51.0529016803 19.0686149474
0.005 0.0035 0.7932 0.1983 0.0931578371 0.0190803337 45.8651183876 15.1821947741 11.1999074245 0.9557561824 3.3218221624 0.3746793015 60.4800058116 16.5317105917
0.005 0.004 0.7928 0.1982 0.0964849027 0.0236591332 44.2145135125 7.1511301956 11.0294880839 0.3850593651 3.2185912850 0.2299344572 58.5590777841 7.7897831511
0.005 0.0045 0.7924 0.1981 0.0990726204 0.0167947562 46.7421289632 16.3377233196 10.8629419101 0.5958693707 3.2407121873 0.2542353761 60.9448556810 17.2046228226
0.0005 0.0005 0.7992 0.1998 0.0107205447 0.0117832668 14.3485013467 12.0471384161 11.2683333719 0.6314621492 3.2643078164 0.1547128309 28.8918630797 12.8450966630
0.005 0.005 0.792 0.198 0.0787405528 0.0220072467 52.8436892447 31.1227129149 11.0979140312 0.8257569887 3.3395188842 0.1683644659 67.3598627129 32.1388416162
0.005 0.0055 0.7916 0.1979 0.1001816423 0.0339134302 51.0927097489 21.2281863960 10.9210394125 0.2389185529 3.1868846584 0.2137896166 65.3008154621 21.7148079957
0.005 0.006 0.7912 0.1978 0.0950062069 0.0293512741 56.9732430877 17.8697183733 10.9423418301 0.8381069251 3.2945397162 0.2102507430 71.3051308409 18.9474273155
0.005 0.0065 0.7908 0.1977 0.0868733799 0.0160286808 53.5392143948 14.1789168704 10.8952183003 0.5647331669 3.2060561070 0.1549235445 67.7273621820 14.9146022626
0.005 0.006999999999999999 0.7904 0.1976 0.0938971850 0.0278999771 62.7442768402 3.6585491274 10.9578344975 0.3645032073 3.1758242072 0.2310949158 76.9718327299 4.2820472276
0.005 0.0075 0.79 0.1975 0.0879824017 0.0150797978 66.0535976709 15.4430230089 11.0785481971 0.3609787794 3.2053187436 0.2079626276 80.4254470133 16.0270442137
0.005 0.008 0.7896 0.1974 0.0780012049 0.0167621766 68.2882003396 7.2355844505 11.0488539180 0.8246844467 3.3712255109 0.1046536643 82.7862809734 8.1816847381
0.005 0.0085 0.7892 0.1973 0.0913094674 0.0089335748 80.3605297302 15.4914152044 11.1114701152 0.8033603264 3.2967518065 0.2717021581 94.8600611193 16.5754112637
0.005 0.009000000000000001 0.7888 0.1972 0.0924184892 0.0232630390 70.1243461804 6.7760401438 10.9862377209 0.5410955614 3.2930649894 0.2518460382 84.4960673799 7.5922447824
0.005 0.0095 0.7884 0.1971 0.0935275111 0.0216314551 76.2259064620 18.1388753240 10.7990346573 0.4765971614 3.2620957262 0.2915486810 90.3805643566 18.9286526215
0.0005 0.001 0.7988 0.1997 0.0062844573 0.0029573917 15.8135652561 12.6699493909 11.1101790595 0.3928586974 3.2458737312 0.1790199309 30.1759025041 13.2447854109
0.005 0.01 0.7879999999999999 0.19699999999999998 0.0876127278 0.0213772576 76.7034463245 33.4492298298 10.5169390063 0.5930092620 3.2281770093 0.1829255808 90.5361750679 34.2465419302
0.0055 0.0 0.7956 0.1989 0.0953758809 0.0122829700 0.0000000000 0.0000000000 11.1108245873 0.2152852168 3.2443990043 0.0271926190 14.4505994725 .2547608058
0.0055 0.0005 0.7952 0.1988 0.0990726204 0.0141445584 14.3049042892 7.5386902461 11.4955591594 1.7490282546 3.1898341120 0.3469026453 29.0893701810 9.6487657044
0.0055 0.001 0.7948 0.1987 0.0935275111 0.0248095020 28.4252814978 11.5914874594 11.1153432820 0.2896226522 3.2709440871 0.2031379319 42.9050963780 12.1090575455
0.0055 0.0015 0.7944 0.1986 0.1001816423 0.0403876200 28.9595989236 13.1952761839 10.8945727725 0.5814854849 3.2797924480 0.2090057854 43.2341457864 14.0261550742
0.0055 0.002 0.794 0.1985 0.1068357735 0.0263896461 31.4649089029 16.4480800297 10.8906996057 0.4928113332 3.2215407386 0.1151231869 45.6839850207 17.0824041959
0.0055 0.0025 0.7936 0.1984 0.1001816423 0.0283855683 36.1916410453 12.2789080710 11.3141658461 0.2709248746 3.2805298114 0.2078998717 50.8865183451 12.7861183856
0.0055 0.003 0.7932 0.1983 0.0998119684 0.0239576106 36.1064747004 13.3007787289 11.4755477974 0.4500324307 3.3336199770 0.1472808428 51.0154544432 13.9220496130
0.0055 0.0035 0.7928 0.1982 0.0975939246 0.0178671497 50.2268519090 15.6437009283 11.1134066986 0.6239339311 3.2606209994 0.1076247510 64.6984735316 16.3931267601
0.0055 0.004 0.7924 0.1981 0.1134899048 0.0216314551 52.1370113590 7.0801085475 11.1547204781 0.5706407381 3.3690134206 0.1347903541 66.7742351625 7.8071710948
0.0005 0.0015 0.7984 0.1996 0.0103508708 0.0037699494 20.3344787316 3.0410494876 11.1734407845 0.3825622385 3.1765615706 0.2218765586 34.6948319575 3.6492582341
0.0055 0.0045 0.792 0.198 0.1023996861 0.0177443499 44.6717756739 17.3961049859 10.8713337715 0.3713754622 3.2112176509 0.2294136537 58.8567267824 18.0146384517
0.0055 0.005 0.7916 0.1979 0.1094234912 0.0113098483 51.3279310824 7.2890509046 10.7170526260 0.4494394340 3.2466110946 0.1372843150 65.4010182942 7.8870845019
0.0055 0.0055 0.7912 0.1978 0.0924184892 0.0303943041 58.1402247899 7.4143616814 10.9281402184 0.4032849397 3.2429242775 0.2860209762 72.4037077750 8.1340619014
0.0055 0.006 0.7908 0.1977 0.0964849027 0.0186163048 62.7513740356 20.3442777313 11.0036669716 0.5635631506 3.2613583628 0.2790547904 77.1128842727 21.2055119771
0.0055 0.0065 0.7904 0.1976 0.1109021871 0.0093520936 57.0918676395 12.7872299383 10.9901108877 0.3470995266 3.2443990043 0.3832304009 71.4372797186 13.5269119594
0.0055 0.006999999999999999 0.79 0.1975 0.0931578371 0.0273258828 58.6836671812 16.1235613280 10.8138817968 0.1040561989 3.2879034455 0.2143889662 72.8786102606 16.4693323759
0.0055 0.0075 0.7896 0.1974 0.1264284933 0.0433386550 85.4553021487 11.2357002033 10.6912315138 0.7004330679 3.3498419720 0.2474994089 99.6228041278 12.2269713351
0.0055 0.008 0.7892 0.1973 0.1057267517 0.0270039171 64.2934932095 26.6530196721 10.9404052467 0.6203599458 3.3491046086 0.1140985000 78.6887298165 27.4144820350
0.0055 0.0085 0.7888 0.1972 0.0920488153 0.0251160741 59.0902350897 15.9343040252 10.8080720466 0.7028680339 3.1242087685 0.1869241696 73.1145647201 16.8492123028
0.0055 0.009000000000000001 0.7884 0.1971 0.1075751215 0.0186163048 75.4279789210 18.7681259738 10.8293744642 0.5763865686 3.2502979116 0.1110068717 89.6152264183 19.4741357189
0.0005 0.002 0.7979999999999999 0.1995 0.0085025010 0.0072441005 34.1800930894 19.5412078824 11.3031918734 0.6736910774 3.2274396459 0.2724295869 48.7192271097 20.4945726472
0.0055 0.0095 0.7879999999999999 0.19699999999999998 0.1094234912 0.0234269477 79.4581720282 31.7823440498 10.8745614106 0.3441916486 3.2820045383 0.3339987661 93.7241614683 32.4839614122
0.0055 0.01 0.7876 0.1969 0.1072054475 0.0260351266 68.9350590069 16.1564349997 10.9513792194 0.5002236575 3.1868846584 0.2689345406 83.1805283322 16.9516283244
0.006 0.0 0.7952 0.1988 0.1035087079 0.0341223280 0.0000000000 0.0000000000 11.2044261191 1.2053551290 3.0910274150 0.1920884756 14.3989622420 1.4315659326
0.006 0.0005 0.7948 0.1987 0.1027693600 0.0197836018 10.6488347686 6.4556844339 11.0649921132 0.4409177013 3.2584089091 0.2270504661 25.0750051509 7.1434362031
0.006 0.001 0.7944 0.1986 0.1042480558 0.0113580782 21.6251544110 10.5150144054 11.1295448937 0.8155793575 3.2834792651 0.0729356411 36.1424266256 11.4148874822
0.006 0.0015 0.794 0.1985 0.0879824017 0.0150797978 35.0469648143 12.5852039183 11.3154569017 0.6815428643 3.2274396459 0.2573218708 49.6778437636 13.5391484512
0.006 0.002 0.7936 0.1984 0.1086841433 0.0131012784 41.3411632570 24.3547245920 10.9513792194 0.6991158521 3.2303890995 0.1387654465 55.6316157192 25.2057071690
0.006 0.0025 0.7932 0.1983 0.1105325131 0.0316627417 35.7272816885 13.0884159113 11.1579481171 0.9540018673 3.3527914256 0.3042229538 50.3485537443 14.3783034741
0.006 0.003 0.7928 0.1982 0.1097931652 0.0294442464 45.4565227091 25.1200775904 10.8726248271 0.2099940746 3.2473484580 0.2711412695 59.6862891594 25.6306571809
0.006 0.0035 0.7924 0.1981 0.1208833839 0.0174335667 42.6886164996 13.7298552168 11.0062490829 0.8371079536 3.2753682676 0.2493378862 57.0911172340 14.8337346233
0.0005 0.0025 0.7976 0.1994 0.0133082624 0.0054330754 43.6812099718 6.1159597319 10.8906996057 0.1553242387 3.3291957965 0.2235074873 57.9144136364 6.5002245333
0.006 0.004 0.792 0.198 0.1134899048 0.0269228241 41.3198716708 16.9296211218 11.4787754365 1.1478609824 3.1404307635 0.1946080714 56.0525677756 18.2990129997
0.006 0.0045 0.7916 0.1979 0.1179259922 0.0146756371 61.1636300341 7.8989660412 11.2257285367 0.6624637699 3.3550035159 0.2107879412 75.8622880789 8.7868933894
0.006 0.005 0.7912 0.1978 0.1123808829 0.0353343333 64.5064090717 12.9038065527 10.8280834086 0.3388227809 3.3011759869 0.2138913195 78.7480493501 13.4918549864
0.006 0.0055 0.7908 0.1977 0.1160776225 0.0078940755 56.2047182134 13.2119937334 11.3031918734 0.2982031051 3.2510352750 0.1793718907 70.8750229843 13.6974628047
0.006 0.006 0.7904 0.1976 0.1090538173 0.0160286808 51.8723873588 16.7503515698 10.9836556097 0.4590061309 3.0851285078 0.1387654465 66.0502252936 17.3641518280
0.006 0.0065 0.79 0.1975 0.1212530579 0.0267190148 49.4846880462 18.7427929404 11.0830668917 0.9915054929 3.2584089091 0.2466103079 63.9474169049 20.0076277560
0.006 0.006999999999999999 0.7896 0.1974 0.1109021871 0.0374083743 63.8433282435 12.7540605310 10.7861241012 0.2999975449 3.2768429944 0.1190242506 78.0171975262 13.2104907008
0.006 0.0075 0.7892 0.1973 0.0931578371 0.0383179138 63.9741194160 10.1384462388 10.9959206380 0.7025335782 3.3144485283 0.2504865940 78.3776464194 11.1297843248
0.006 0.008 0.7888 0.1972 0.1149686006 0.0167621766 71.3643276069 21.0918483116 10.6744477909 0.7670587197 3.3063375308 0.2572711553 85.4600815292 22.1329403632
0.006 0.0085 0.7884 0.1971 0.1027693600 0.0244767712 71.7688677452 27.2735656631 10.7176981538 0.3908850763 3.2031066534 0.1389220844 85.7924419124 27.8278495950
0.0005 0.003 0.7972 0.1993 0.0125689145 0.0091750663 25.3410431501 13.4654294089 11.2728520665 0.3390735804 3.1278955855 0.1955111817 39.7543597166 14.0091892373
0.006 0.009000000000000001 0.7879999999999999 0.19699999999999998 0.1097931652 0.0305378435 64.9768517388 23.4725656046 10.9145841345 0.4890460031 3.2362880068 0.2358364392 79.2375170453 24.2279858904
0.006 0.0095 0.7876 0.1969 0.1105325131 0.0357954359 63.5280099903 22.3431491664 11.0178685834 0.4477488073 3.1360065831 0.2570258894 77.7924176699 23.0837192990
0.006 0.01 0.7872 0.1968 0.1120112089 0.0215047319 72.6114062287 21.1036492207 10.7751501285 0.4434470632 3.2075308338 0.1569735693 86.7060983999 21.7255745851
0.0065 0.0 0.7948 0.1987 0.1160776225 0.0237743757 0.0000000000 0.0000000000 11.2909268451 0.4960980932 3.1647637561 0.1426450433 14.5717682237 .6625175122
0.0065 0.0005 0.7944 0.1986 0.1072054475 0.0310173854 16.0700781759 11.0913872437 11.4161592393 0.2070524776 3.1374813099 0.2485691318 30.7309241726 11.5780262385
0.0065 0.001 0.794 0.1985 0.1075751215 0.0137128610 14.6942361516 9.3190666997 11.0953319200 0.6662847695 3.1854099315 0.1564879041 29.0825531246 10.1555522343
0.0065 0.0015 0.7936 0.1984 0.1049874038 0.0212232777 18.3665278332 6.6497844973 10.8803711608 0.4867639218 3.0969263223 0.1606707933 32.4488127201 7.3184424901
0.0065 0.002 0.7932 0.1983 0.1116415350 0.0408050394 33.5170122612 7.9310249952 11.2321838148 0.7936894969 3.2075308338 0.2771152571 48.0683684448 9.0426347886
0.0065 0.0025 0.7928 0.1982 0.1282768630 0.0281146705 40.2481951640 13.0905190409 11.0998506147 0.6207145109 3.2171165582 0.1484721097 54.6934391999 13.8878203320
0.0065 0.003 0.7924 0.1981 0.1205137099 0.0276045225 32.5953907431 8.9714572574 11.0152864721 0.4281830263 3.2407121873 0.1648135059 46.9719031124 9.5920583121
0.0005 0.0035 0.7968 0.1992 0.0129385885 0.0096399174 48.0480129184 3.2753729036 11.0946863922 0.4940814328 3.3579529695 0.2646877888 62.5135908686 4.0437820426
0.0065 0.0035 0.792 0.198 0.1072054475 0.0112127663 51.0947375190 12.0145695994 11.3864649603 0.6085571089 3.2694693603 0.1654325383 65.8578772871 12.7997720129
0.0065 0.004 0.7916 0.1979 0.1223620797 0.0383749345 56.5139531562 13.5853182645 10.8835987998 0.6919624497 3.2702067237 0.1325614540 70.7901207594 14.4482171027
0.0065 0.0045 0.7912 0.1978 0.1179259922 0.0280952207 42.6166306605 28.9932083123 11.0662831688 0.5000670215 3.2569341823 0.1781675081 57.0577740038 29.6995380626
0.0065 0.005 0.7908 0.1977 0.1149686006 0.0159260415 53.1488686473 19.0733089828 10.5053195058 0.2808869437 3.2657825432 0.2236728431 67.0349392969 19.5937948111
0.0065 0.0055 0.7904 0.1976 0.1194046881 0.0248095020 52.5963012905 8.2297978884 11.1585936450 1.0518371971 3.2768429944 0.1843939350 67.1511426180 9.4908385225
0.0065 0.006 0.79 0.1975 0.1142292527 0.0275053323 59.1926374806 32.2609651741 11.1192164488 0.5327540626 3.2134297411 0.2899854461 73.6395129232 33.1112100151
0.0065 0.0065 0.7896 0.1974 0.1038783819 0.0347886567 61.6807114139 15.4865138363 10.6731567353 0.3446514001 3.2790550846 0.2976099570 75.7368016157 16.1635638501
0.0065 0.006999999999999999 0.7892 0.1973 0.1242104495 0.0213516714 42.8589491894 16.5351823248 11.0443352234 0.7524916271 3.2311264630 0.2339476434 57.2586213253 17.5429732667
0.0065 0.0075 0.7888 0.1972 0.1223620797 0.0329321197 60.5928127462 26.8452262171 10.9604166087 0.2921154191 3.1721373902 0.1411892090 74.8477288248 27.3114629649
0.0065 0.008 0.7884 0.1971 0.1256891453 0.0219326035 47.5674314007 10.9899872493 11.0036669716 0.6629969683 3.1205219514 0.3551183828 61.8173094690 12.0300352039
0.0005 0.004 0.7964 0.1991 0.0110902187 0.0077543463 49.6337291498 12.6841930478 10.8519679374 0.4109209149 3.1293703124 0.1520757289 63.6261576183 13.2549440379
0.0065 0.0085 0.7879999999999999 0.19699999999999998 0.1149686006 0.0135120762 73.2988202983 19.5081571133 10.8874719667 0.9516349802 3.2075308338 0.1980201759 87.5087916994 20.6713243456
0.0065 0.009000000000000001 0.7876 0.1969 0.1227317537 0.0213772576 73.9852204829 11.8489838339 10.6905859860 0.3929647533 3.1544406683 0.1985466512 87.9529788909 12.4618724960
0.0065 0.0095 0.7872 0.1968 0.1205137099 0.0135120762 59.3406646991 21.2910904795 11.0262604448 0.6119712545 3.2429242775 0.1118850271 73.7303631313 22.0284588373
0.0065 0.01 0.7868 0.1967 0.1190350141 0.0249194250 63.6882038296 13.1999741967 10.7209257929 0.2975203971 3.2576715457 0.2852214697 77.7858361823 13.8076354885
0.006999999999999999 0.0 0.7944 0.1986 0.1190350141 0.0385313065 0.0000000000 0.0000000000 11.2308927592 1.2138435920 3.2635704530 0.2736959487 14.6134982263 1.5260708472
0.006999999999999999 0.0005 0.794 0.1985 0.1145989266 0.0244096808 14.5695282895 9.1689253346 11.1069514205 0.8376095783 3.1714000267 0.2208351095 28.9624786633 10.2517797032
0.006999999999999999 0.001 0.7936 0.1984 0.1334522984 0.0126771759 19.5253984550 8.3220846713 11.1831237016 0.3743927712 3.2886408089 0.2646713552 34.1306152639 8.9738259736
0.006999999999999999 0.0015 0.7932 0.1983 0.1205137099 0.0315763021 30.6031066033 4.7294859236 11.1263172547 0.5263708300 3.1964703827 0.1953665193 45.0464079506 5.4827995750
0.006999999999999999 0.002 0.7928 0.1982 0.1338219724 0.0234502697 22.4555262738 6.5866131191 11.0191596390 0.5619874762 3.1655011195 0.1642583542 36.7740090047 7.3363092192
0.006999999999999999 0.0025 0.7924 0.1981 0.1208833839 0.0108661508 34.7904518946 6.7401059424 11.2663967885 1.0400941440 3.3218221624 0.2863401537 49.4995542294 8.0774063909
0.0 0.0015 0.7988 0.1997 0.0000000000 0.0000000000 28.8774742339 8.9424078190 11.0314246673 0.5312721291 3.2584089091 0.2111693462 43.1673078103 9.6848492943
0.0005 0.0045 0.7959999999999999 0.19899999999999998 0.0121992406 0.0095258315 52.7250646929 6.2670649153 11.2431577875 0.6562144967 3.3800738718 0.2820316245 67.3604955928 7.2148368680
0.006999999999999999 0.003 0.792 0.198 0.1131202308 0.0191945882 41.9322582460 24.0030803553 11.2502585933 0.4786596295 3.2657825432 0.2383589239 56.5614196133 24.7392934969
0.006999999999999999 0.0035 0.7916 0.1979 0.1245801235 0.0344888170 40.5685828425 9.0235783870 11.1540749503 0.9605176095 3.1544406683 0.2749722970 55.0016785846 10.2935571105
0.006999999999999999 0.004 0.7912 0.1978 0.1423244734 0.0116901170 49.7706036327 5.7333434916 10.9132930789 0.4770515995 3.1942582925 0.1973380665 64.0204794775 6.4194232746
0.006999999999999999 0.0045 0.7908 0.1977 0.1138595787 0.0186456449 45.9969234452 22.0767175981 10.8681061325 0.3572376771 3.2938023528 0.0738247716 60.2726915092 22.5264256917
0.006999999999999999 0.005 0.7904 0.1976 0.1419547994 0.0357954359 63.9913554620 14.4527698756 10.9229759960 0.4327328758 3.1566527585 0.2966877686 78.2129390159 15.2179859559
0.006999999999999999 0.0055 0.79 0.1975 0.1356703422 0.0234502697 54.4365026715 20.7270567561 10.9739726926 0.6910826650 3.2620957262 0.1887074177 68.8082414325 21.6302971085
0.006999999999999999 0.006 0.7896 0.1974 0.1290162110 0.0302500836 60.8361451602 19.1759365891 10.6673469850 0.6923116430 3.1367439465 0.2781101757 74.7692523027 20.1766084914
0.006999999999999999 0.0065 0.7892 0.1973 0.1415851255 0.0106116389 69.3537935360 30.7602643849 10.9061922730 0.3364184741 3.3387815208 0.1736549537 83.7403524553 31.2809494516
0.006999999999999999 0.006999999999999999 0.7888 0.1972 0.1378883859 0.0374521865 60.2764806080 10.1074310805 10.7654672114 0.7498421646 3.2967518065 0.0903563570 74.4765880118 10.9850817886
0.006999999999999999 0.0075 0.7884 0.1971 0.1382580599 0.0449362987 53.3709094751 15.0744094978 10.9158751901 0.3339070183 3.2790550846 0.2579128145 67.7040978097 15.7111656293
0.0005 0.005 0.7956 0.1989 0.0059147833 0.0059147833 53.6811583030 13.4016344124 11.5472013838 1.0836149002 3.3122364381 0.2343655981 68.5465109082 14.7255296940
0.006999999999999999 0.008 0.7879999999999999 0.19699999999999998 0.1197743620 0.0225955174 77.9413999808 11.2090821864 10.9739726926 0.3210292267 3.2429242775 0.1891218561 92.2780713129 11.7418287866
0.006999999999999999 0.0085 0.7876 0.1969 0.1397367557 0.0184984789 79.9306424654 31.6498880972 10.6518543177 0.3109112820 3.2879034455 0.2104471859 94.0101369843 32.1897450440
0.006999999999999999 0.009000000000000001 0.7872 0.1968 0.1338219724 0.0366406385 62.0122518280 7.9892202302 10.8151728525 0.6093919246 3.2443990043 0.1357229479 76.2056456572 8.7709757412
0.006999999999999999 0.0095 0.7868 0.1967 0.1356703422 0.0235665335 67.3442733502 14.8234885964 10.9875287765 0.6056330724 3.2104802875 0.1585176992 81.6779527564 15.6112059015
0.006999999999999999 0.01 0.7864 0.1966 0.1345613203 0.0354116007 68.1422008912 22.8899334421 10.7435192660 0.3046344135 3.2296517361 0.1655376750 82.2499332136 23.3955171313
0.0075 0.0 0.794 0.1985 0.1367793640 0.0350703509 0.0000000000 0.0000000000 11.2444488431 0.6777045927 3.1596022122 0.1358830930 14.5408304193 .8486580366
0.0075 0.0005 0.7936 0.1984 0.1304949068 0.0297214183 14.6516529792 3.9240752189 11.1134066986 0.3612049667 3.2805298114 0.2134740298 29.1760843960 4.5284756337
0.0075 0.001 0.7932 0.1983 0.1308645807 0.0276045225 25.2903488972 8.0844613395 11.4497266852 1.2949912051 3.3107617112 0.2803920717 40.1817018743 9.6874491388
0.0075 0.0015 0.7928 0.1982 0.1371490380 0.0351792894 25.9067910127 13.5462368471 11.2696244275 0.9201939431 3.2908528992 0.1011666898 40.6044173774 14.6027767694
0.0075 0.002 0.7924 0.1981 0.1375187120 0.0279195629 35.3004360789 7.7930653725 11.3303040412 0.4601775711 3.2082681972 0.3167540192 49.9765270293 8.5979165257
0.0005 0.0055 0.7952 0.1988 0.0103508708 0.0076120527 57.1983255706 15.9530398471 11.0830668917 0.5045930276 3.2237528289 0.1440106796 71.5154961620 16.6092556070
0.0075 0.0025 0.792 0.198 0.1264284933 0.0344094775 41.2651218776 9.2868107946 10.9507336916 0.1443097586 3.2679946335 0.1388594504 55.6102786960 9.6043894811
0.0075 0.003 0.7916 0.1979 0.1145989266 0.0209119169 43.2574060174 35.6507413501 11.2786618168 0.7275484986 3.2097429241 0.1631290522 57.8604096849 36.5623308178
0.0075 0.0035 0.7912 0.1978 0.1267981672 0.0381033261 50.2298935641 24.6001099430 11.1205075044 0.0990501365 3.2134297411 0.2051196044 64.6906289768 24.9423830100
0.0075 0.004 0.7908 0.1977 0.1327129505 0.0333445089 52.4401629915 17.5451344332 11.1198619766 0.7700516316 3.1750868438 0.3376576986 66.8678247624 18.6861882723
0.0075 0.0045 0.7904 0.1976 0.1426941474 0.0329321197 48.4941223441 15.7227363638 11.0178685834 0.7010871816 3.2104802875 0.1444479676 62.8651653624 16.6012036327
0.0075 0.005 0.79 0.1975 0.1334522984 0.0304302524 47.4335985730 4.6946990500 11.0824213639 0.7808015720 3.2362880068 0.2518028570 61.8857602421 5.7577337314
0.0075 0.0055 0.7896 0.1974 0.1378883859 0.0166312201 50.5289896564 8.9548279883 11.2024895357 0.7022488096 3.2326011898 0.2219647585 65.1019687678 9.8956727765
0.0075 0.006 0.7892 0.1973 0.1438031692 0.0237743757 62.9805120588 23.6154142630 11.2683333719 0.4751786257 3.2576715457 0.2138404741 77.6503201456 24.3282077385
0.0075 0.0065 0.7888 0.1972 0.1552630619 0.0317144923 74.2021918854 17.4506288832 10.8551955764 0.2689427193 3.2362880068 0.0929662922 88.4489385305 17.8442523870
0.0075 0.006999999999999999 0.7884 0.1971 0.1375187120 0.0169567151 62.4046253456 19.9217469912 10.8390573813 1.0479157293 3.2259649191 0.1463624578 76.6071663580 21.1329818934
0.0005 0.006 0.7948 0.1987 0.0073934791 0.0061858285 72.6458783207 22.1102156488 10.9571889697 0.6994304943 3.3269837063 0.1507975779 86.9374444758 22.9666295495
0.0075 0.0075 0.7879999999999999 0.19699999999999998 0.1338219724 0.0351170802 76.0535460020 18.7579012484 10.8048444076 0.5873465912 3.2569341823 0.1965097698 90.2491465643 19.5768746896
0.0075 0.008 0.7876 0.1969 0.1508269744 0.0141445584 70.1649015827 17.8056430615 10.9985027492 0.8109699818 3.2090055607 0.2497736243 84.5232368670 18.8805312260
0.0075 0.0085 0.7872 0.1968 0.1341916463 0.0354270340 79.5778104651 19.7023132519 10.5976299820 0.7338444587 3.2783177212 0.1347903541 93.5879498146 20.6063750987
0.0075 0.009000000000000001 0.7868 0.1967 0.1389974078 0.0357954359 73.1376125740 16.6115398279 10.7990346573 0.8065884782 3.3144485283 0.2908615936 87.3900931674 17.7447853356
0.0075 0.0095 0.7864 0.1966 0.1452818651 0.0351948245 70.2541234679 23.2048930971 10.8093631022 0.6211574327 3.2753682676 0.2244590418 84.4841367028 24.0857043961
0.0075 0.01 0.7859999999999999 0.1965 0.1404761036 0.0275648892 80.6657091328 21.0877391493 10.7745046007 0.4615663746 3.2967518065 0.1795536681 94.8774416436 21.7564240812
0.008 0.0 0.7936 0.1984 0.1508269744 0.0278214960 0.0000000000 0.0000000000 11.4213234618 0.7674302141 3.0947142321 0.1021294906 14.6668646683 .8973812007
0.008 0.0005 0.7932 0.1983 0.1378883859 0.0350391633 11.7529555972 11.7112293238 11.2199187865 1.1517156802 3.1382186733 0.1220909938 26.2489814429 13.0200751611
0.008 0.001 0.7928 0.1982 0.1582204535 0.0430221716 20.3801035593 15.7338136992 10.9688084701 0.9743715673 3.2045813802 0.3063529786 34.7117138631 17.0575604167
0.008 0.0015 0.7924 0.1981 0.1467605609 0.0278214960 30.3719408100 18.6005280382 11.1605302284 0.7287708738 3.2104802875 0.1068948083 44.8897118868 19.4640152163
0.0005 0.0065 0.7944 0.1986 0.0066541312 0.0079630207 63.8595504044 17.8459934103 11.1644033952 0.5842793376 3.2156418313 0.1859208871 78.2462497621 18.6241566557
0.008 0.002 0.792 0.198 0.1471302348 0.0262025568 32.0570177771 7.2230486583 11.0404620566 0.7187435412 3.1470670342 0.0965467507 46.3916771027 8.0645415070
0.008 0.0025 0.7916 0.1979 0.1504573005 0.0089335748 32.6247934098 15.0539782473 10.9726816370 0.6003422473 3.0976636857 0.1774213432 46.8455960330 15.8406754126
0.008 0.003 0.7912 0.1978 0.1474999088 0.0167621766 41.9069111196 12.2088763477 11.1876423962 0.9823516498 3.1809857511 0.3275221854 56.4230391757 13.5355123595
0.008 0.0035 0.7908 0.1977 0.1463908869 0.0262858720 52.5415514973 12.0010360160 10.6750933187 0.6134430051 3.1743494804 0.1529029311 66.5373851833 12.7936678242
0.008 0.004 0.7904 0.1976 0.1500876265 0.0221063790 46.6579765033 15.9545532670 11.0436896956 0.7192999053 3.2031066534 0.2299533733 61.0548604788 16.9259129246
0.008 0.0045 0.79 0.1975 0.1397367557 0.0178977180 54.2752949472 13.6922939517 10.8919906613 0.7087130976 3.2466110946 0.1523043713 68.5536334588 14.5712091386
0.008 0.005 0.7896 0.1974 0.1508269744 0.0192230458 52.6622038193 17.3174125229 11.0391710009 0.9759167844 3.1957330193 0.1796747509 67.0479348139 18.4922271040
0.008 0.0055 0.7892 0.1973 0.1378883859 0.0387435238 59.3457341244 7.6083345346 10.7383550436 0.6279894092 3.2525100019 0.1411738046 73.4744875558 8.4162412722
0.008 0.006 0.7888 0.1972 0.1423244734 0.0194210809 67.5622586378 16.4341386920 10.8965093559 0.5779547110 3.3535287890 0.2332493879 81.9546212561 17.2647638718
0.008 0.0065 0.7884 0.1971 0.1345613203 0.0178671497 66.8312475107 17.0059861763 11.3070650402 0.5387647923 3.2569341823 0.0762877196 81.5298080535 17.6389058379
0.0005 0.006999999999999999 0.794 0.1985 0.0092418489 0.0061858285 60.6962290222 11.3078105576 11.0017303882 0.3388522963 3.3314078867 0.1788376109 75.0386091460 11.8316862933
0.008 0.006999999999999999 0.7879999999999999 0.19699999999999998 0.1593294754 0.0336707839 66.7349284301 9.0178641907 10.8222736583 0.6853182945 3.2539847287 0.2005086223 80.9705162925 9.9373618914
0.008 0.0075 0.7876 0.1969 0.1415851255 0.0183501326 57.7174347206 24.4235753028 11.0256149170 0.5284345973 3.1846725681 0.2743309013 72.0693073312 25.2446909340
0.008 0.008 0.7872 0.1968 0.1556327358 0.0442003925 67.3503566606 12.0663833684 10.7590119334 0.4378487148 3.3527914256 0.1094283075 81.6177927554 12.6578607832
0.008 0.0085 0.7868 0.1967 0.1474999088 0.0229555323 61.3380182642 23.4587725010 10.9416963023 0.5525205188 3.1514912147 0.2397236375 75.5787056900 24.2739721896
0.008 0.009000000000000001 0.7864 0.1966 0.1360400161 0.0336057824 70.2814983645 15.2400076561 11.0210962224 0.3894753377 3.2502979116 0.2083283270 84.6889325146 15.8714171032
0.008 0.0095 0.7859999999999999 0.1965 0.1493482786 0.0411252931 73.4235281605 12.4891884207 10.8816622164 0.5739842169 3.2399748239 0.2187075064 87.6945134794 13.3230054371
0.008 0.01 0.7856 0.1964 0.1460212130 0.0326487199 67.5379253964 23.4988012034 11.0675742244 0.5670953504 3.2842166285 0.1987546624 82.0357374623 24.2972999361
0.0085 0.0 0.7932 0.1983 0.1497179525 0.0128058815 0.0000000000 0.0000000000 11.1598847006 0.9344389026 3.1802483877 0.3001204954 14.4898510408 1.2473652795
0.0085 0.0005 0.7928 0.1982 0.1412154515 0.0183501326 8.3969960538 2.6331170810 11.0456262790 0.2993857470 3.2480858214 0.2516127714 22.8319236057 3.2024657320
0.0085 0.001 0.7924 0.1981 0.1389974078 0.0347100027 19.5527733516 8.0204575762 11.4736112140 0.9260784284 3.1979451095 0.1173867727 34.3633270829 9.0986327800
0.0005 0.0075 0.7936 0.1984 0.0088721750 0.0043111021 65.8082374867 21.9124695045 11.0107677775 0.8811452180 3.2134297411 0.3273959969 80.0413071803 23.1253218215
0.0085 0.0015 0.792 0.198 0.1633958889 0.0242524148 25.4343205755 8.4567651309 11.1902245074 0.7031217345 3.1463296708 0.1301274077 39.9342706426 9.3142666879
0.0085 0.002 0.7916 0.1979 0.1523056702 0.0342502472 47.6982225733 15.4840690765 11.0998506147 0.3879831553 3.2643078164 0.1875629902 62.2146866746 16.0938654692
0.0085 0.0025 0.7912 0.1978 0.1526753442 0.0290705733 34.0026632042 6.9171533667 11.1082424761 0.6527891754 3.2554594555 0.1941381380 48.5190404800 7.7931512534
0.0085 0.003 0.7908 0.1977 0.1504573005 0.0559955382 44.9931772374 11.1005655564 10.9384686633 1.1513074824 3.2488231848 0.1739552651 59.3309263860 12.4818238421
0.0085 0.0035 0.7904 0.1976 0.1560024098 0.0344888170 51.5154998182 15.0915651725 11.1063058927 0.5087643764 3.2584089091 0.2831859512 66.0362170298 15.9180043171
0.0085 0.004 0.79 0.1975 0.1596991494 0.0453721135 53.3039930613 9.9305709982 10.7493290163 0.2745004052 3.2016319266 0.1788376109 67.4146531536 10.4292811278
0.0085 0.0045 0.7896 0.1974 0.1511966484 0.0306093608 43.7156820638 16.2387960890 11.1560115337 0.2247178626 3.2362880068 0.1692662638 58.2591782527 16.6633895762
0.0085 0.005 0.7892 0.1973 0.1637655629 0.0581505477 76.6314604853 6.6571683671 10.7680493227 0.8180689093 3.3151858917 0.1422480853 90.8784612626 7.6756359094
0.0085 0.0055 0.7888 0.1972 0.1619171931 0.0361903063 46.4257968250 18.1044012911 10.7512655997 0.2681233757 3.3114990747 0.3196247125 60.6504786925 18.7283396856
0.0085 0.006 0.7884 0.1971 0.1663532806 0.0387717317 58.2994047441 7.5999660762 10.8861809111 0.7939876546 3.2031066534 0.3567619914 72.5550455892 8.7894874539
0.0005 0.008 0.7932 0.1983 0.0081328271 0.0076120527 57.2297560075 21.2283082316 10.8048444076 0.6006614550 3.3056001674 0.2511629064 71.3483334096 22.0877446457
0.0085 0.0065 0.7879999999999999 0.19699999999999998 0.1556327358 0.0299778000 50.5928644151 16.3056309952 10.7790232953 0.8866234522 3.2761056310 0.2427975475 64.8036260772 17.4650297949
0.0085 0.006999999999999999 0.7876 0.1969 0.1515663223 0.0223033217 66.3547215332 19.4779383578 10.8448671315 0.6669148924 3.1640263926 0.1962772203 80.5151813796 20.3634337922
0.0085 0.0075 0.7872 0.1968 0.1526753442 0.0341703538 76.3384477035 12.4649745611 10.5285585068 0.4525145312 3.1618143024 0.1317881106 90.1814958569 13.0834475567
0.0085 0.008 0.7868 0.1967 0.1615475192 0.0197836018 59.6438163315 21.6721545381 10.8138817968 0.3826972818 3.2620957262 0.3024592445 73.8813413737 22.3770946662
0.0085 0.0085 0.7864 0.1966 0.1600688233 0.0423821156 72.5434759298 17.1764278329 10.9597710809 0.6920539795 3.2694693603 0.2637824204 86.9327851943 18.1746463484
0.0085 0.009000000000000001 0.7859999999999999 0.1965 0.1534146921 0.0371885386 66.5027487517 13.7080988425 10.6292608445 0.4242330943 3.1868846584 0.2484641174 80.4723089467 14.4179845928
0.0085 0.0095 0.7856 0.1964 0.1648745848 0.0449970809 82.1378702376 25.6217718181 10.7828964622 0.3723839483 3.2952770796 0.1840397624 96.3809183642 26.2231926097
0.0085 0.01 0.7852 0.1963 0.1534146921 0.0112127663 74.7922729894 13.0561905878 10.4059082238 0.7584663281 3.2296517361 0.2366465598 88.5812476414 14.0625162420
0.009000000000000001 0.0 0.7928 0.1982 0.1456515390 0.0131012784 0.0000000000 0.0000000000 10.9681629423 1.2625137696 3.0563713348 0.1679506027 14.1701858161 1.4435656507
0.009000000000000001 0.0005 0.7924 0.1981 0.1630262150 0.0414562601 10.2878916878 3.2966241537 11.2567138714 0.9919861724 3.2333385532 0.1679506027 24.9409703274 4.4980171889
0.0005 0.0085 0.7928 0.1982 0.0073934791 0.0052279792 66.0525837858 10.0478446267 10.7603029890 0.2951241301 3.2974891699 0.3586831530 80.1177694238 10.7068798890
0.009000000000000001 0.001 0.792 0.198 0.1530450182 0.0416535780 19.9806328462 13.9045552793 11.2231464255 0.3209876870 3.2016319266 0.1620589911 34.5584562165 14.4292555354
0.009000000000000001 0.0015 0.7916 0.1979 0.1730074118 0.0358107037 26.4765944155 11.5449402968 10.8764979940 0.6631854972 3.2775803578 0.1556518096 40.8036801791 12.3995883073
0.009000000000000001 0.002 0.7912 0.1978 0.1615475192 0.0220072467 37.1730817818 13.0210229309 10.9203938847 0.2648898789 3.1655011195 0.2167697938 51.4205243052 13.5246898503
0.009000000000000001 0.0025 0.7908 0.1977 0.1656139327 0.0253543518 34.0057048593 8.2442609517 10.8519679374 0.9403406001 3.1957330193 0.1207476206 48.2190197487 9.3307035242
0.009000000000000001 0.003 0.7904 0.1976 0.1667229546 0.0392899248 45.9259514912 14.1985190472 11.3470877641 0.6665723995 3.3019133503 0.2219745563 60.7416755602 15.1263559278
0.009000000000000001 0.0035 0.79 0.1975 0.1674623025 0.0271251021 34.6505357565 22.8223967306 11.0340067785 0.6279177411 3.2067934704 0.2211795265 49.0587983079 23.6986191003
0.009000000000000001 0.004 0.7896 0.1974 0.1707893681 0.0702419430 62.8598597368 19.8516917283 11.0837124195 0.3047000651 3.3321452501 0.1386086316 77.4465067745 20.3652423680
0.009000000000000001 0.0045 0.7892 0.1973 0.1552630619 0.0225470811 56.7380217541 18.2411175863 10.8952183003 0.2752886609 3.1927835656 0.0838132806 70.9812866819 18.6227666089
0.009000000000000001 0.005 0.7888 0.1972 0.1804008910 0.0285008791 61.1098941260 14.3963775487 11.0669286966 0.4604998281 3.2495605482 0.2293946931 75.6067842618 15.1147729490
0.009000000000000001 0.0055 0.7884 0.1971 0.1593294754 0.0157534899 68.1513258567 18.4936699045 10.7757956563 0.1695466216 3.2421869141 0.2333892061 82.3286379025 18.9123592221
0.0005 0.009000000000000001 0.7924 0.1981 0.0107205447 0.0049042792 69.9276524791 10.2959276376 10.8087175744 0.4705964114 3.2989638967 0.2996781337 84.0460544949 11.0711064619
0.009000000000000001 0.006 0.7879999999999999 0.19699999999999998 0.1663532806 0.0410321440 49.5769515865 8.5764191298 11.0753205580 1.0934913302 3.2407121873 0.0593566095 64.0593376124 9.7702992135
0.009000000000000001 0.0065 0.7876 0.1969 0.1781828472 0.0152599690 64.2843682439 19.4994526512 10.6718656796 0.6708347814 3.1721373902 0.1514451822 78.3065541609 20.3369925838
0.009000000000000001 0.006999999999999999 0.7872 0.1968 0.1663532806 0.0337194529 75.4877981394 12.0022245223 10.9959206380 0.7370491636 3.2731561773 0.2199964235 89.9232282353 12.9929895623
0.009000000000000001 0.0075 0.7868 0.1967 0.1674623025 0.0277230822 62.3985420353 21.8185722070 10.8313110476 0.4837135878 3.1293703124 0.1811814585 76.5266856978 22.5111903355
0.009000000000000001 0.008 0.7864 0.1966 0.1648745848 0.0259720620 66.7927198785 19.7585056549 10.7196347372 0.4969038075 3.2997012601 0.2780163199 80.9769304606 20.5593978443
0.009000000000000001 0.0085 0.7859999999999999 0.1965 0.1560024098 0.0431490436 73.3150424593 16.1256235534 10.5640625361 0.9466968438 3.2650451798 0.3289533460 87.3001525850 17.4444227868
0.009000000000000001 0.009000000000000001 0.7856 0.1964 0.1704196941 0.0162656541 86.6131588855 16.0460802447 10.9933385268 0.8531621361 3.1551780317 0.2164083097 100.9320951381 17.1319163446
0.009000000000000001 0.0095 0.7852 0.1963 0.1526753442 0.0485160980 64.1312716001 20.3351088108 10.7164070982 0.5762274948 3.2407121873 0.0992568937 78.2410662298 21.0591092973
0.009000000000000001 0.01 0.7848 0.1962 0.1800312170 0.0271251021 75.1653826909 7.3365675615 10.6215145108 0.5248962791 3.3269837063 0.1026604783 89.2939121250 7.9912494210
0.0095 0.0 0.7924 0.1981 0.1511966484 0.0165983195 0.0000000000 0.0000000000 11.0540181405 1.0522332923 3.0902900516 0.1781553011 14.2955048405 1.2469869129
0.0 0.002 0.7984 0.1996 0.0000000000 0.0000000000 27.6040346005 15.2539030962 11.3477332919 1.1368725183 3.1927835656 0.1224112096 42.1445514580 16.5131868241
0.0005 0.0095 0.792 0.198 0.0129385885 0.0070140702 62.0700432763 11.1684766211 11.0895221698 0.7507618814 3.3137111649 0.1679764990 76.4862151995 12.0942290717
0.0095 0.0005 0.792 0.198 0.1678319764 0.0200307348 13.7077259898 12.7278221430 11.2134635084 1.0384325533 3.1529659415 0.1732662811 28.2419874161 13.9595517122
0.0095 0.001 0.7916 0.1979 0.1741164337 0.0272055922 24.3403385974 10.1605095845 10.8797256330 0.5975704974 3.2635704530 0.3050011741 38.6577511171 11.0902868482
0.0095 0.0015 0.7912 0.1978 0.1877943701 0.0388843586 24.2095474249 7.6257546050 11.1502017835 0.2185128308 3.2053187436 0.1081287565 38.7528623221 7.9912805509
0.0095 0.002 0.7908 0.1977 0.1774434993 0.0185574854 28.7122109693 15.5381415070 10.9300768018 0.7869468476 3.2982265333 0.0885573149 43.1179578037 16.4322031549
0.0095 0.0025 0.7904 0.1976 0.1574811056 0.0336707839 44.8309556281 4.8789708161 10.7751501285 0.1954830442 3.2178539216 0.1772373788 58.9814407838 5.2853620230
0.0095 0.003 0.79 0.1975 0.1767041514 0.0297214183 42.7078803157 16.9859823721 10.8655240213 0.5562577187 3.1780362974 0.1806164110 56.9281447858 17.7525779201
0.0095 0.0035 0.7896 0.1974 0.1744861077 0.0338488946 62.3772504490 8.6203143107 10.8300199920 0.3009184486 3.2842166285 0.1778498534 76.6659731772 9.1329315073
0.0095 0.004 0.7892 0.1973 0.1693106723 0.0472604696 52.4827461639 24.9427729140 10.8965093559 0.5493134402 3.1802483877 0.1573610223 66.7288145798 25.6967078461
0.0095 0.0045 0.7888 0.1972 0.1796615430 0.0409921581 54.4223082807 22.2919655656 10.7667582670 0.3313111326 3.2982265333 0.1745917118 68.6669546240 22.8388605681
0.0095 0.005 0.7884 0.1971 0.1652442587 0.0412712456 53.5858531075 10.1036331585 11.0152864721 0.3316128549 3.2318638264 0.3770977696 67.9982476647 10.8536150286
0.0005 0.01 0.7916 0.1979 0.0103508708 0.0072441005 88.6094985655 7.2577441984 10.5511519800 0.5341913233 3.3092869844 0.2028808223 102.4802884007 8.0020604445
0.0095 0.0055 0.7879999999999999 0.19699999999999998 0.1608081712 0.0225470811 62.3782643341 7.9297308347 10.6834851801 0.3685958116 3.1876220218 0.1658395717 76.4101797072 8.4867132991
0.0095 0.006 0.7876 0.1969 0.1763344774 0.0361147050 55.2384857527 23.6281266262 10.8648784935 0.5086070934 3.1854099315 0.3183497675 69.4651086551 24.4911981921
0.0095 0.0065 0.7872 0.1968 0.1770738253 0.0244544282 66.3577631884 38.4718005529 10.6596006513 0.7614010727 3.2414495507 0.2160059513 80.4358872157 39.4736620051
0.0095 0.006999999999999999 0.7868 0.1967 0.1678319764 0.0335080436 67.2844541318 16.8576660943 10.8590687432 0.4395015751 3.2893781724 0.1354342094 81.6007330238 17.4661099224
0.0095 0.0075 0.7864 0.1966 0.1807705649 0.0178671497 68.7069348687 22.5716978556 10.9946295824 0.7031999601 3.2178539216 0.2153000146 83.1001889376 23.5080649800
0.0095 0.008 0.7859999999999999 0.1965 0.1800312170 0.0422529409 74.2376778624 18.8767835395 10.8397029091 0.4122411527 3.3557408793 0.2873031286 88.6131528678 19.6185807617
0.0095 0.0085 0.7856 0.1964 0.1785525212 0.0490762193 78.7879940046 6.8314049426 10.6292608445 0.2670457326 3.2067934704 0.1460947486 92.8026008407 7.2936216431
0.0095 0.009000000000000001 0.7852 0.1963 0.1718983900 0.0404957530 70.2683178587 24.9760984459 10.9197483569 1.0325814026 3.2451363677 0.1029566353 84.6051009733 26.1521322368
0.0095 0.0095 0.7848 0.1962 0.1844673045 0.0599464820 87.7446546107 23.3883172293 10.8422850203 0.0768584826 3.2385000971 0.1662979280 102.0099070326 23.6914201219
0.0095 0.01 0.7844 0.1961 0.1792918691 0.0470518131 71.8925617223 16.2478066563 10.5317861459 0.6109981207 3.2126923777 0.2632129181 85.8163321150 17.1690695082
0.001 0.0 0.7992 0.1998 0.0136779364 0.0098085585 0.0000000000 0.0000000000 11.2289561757 0.4397176964 3.2407121873 0.2163882096 14.4833462994 .6659144645
0.01 0.0 0.792 0.198 0.1652442587 0.0209901901 0.0000000000 0.0000000000 11.2018440079 0.9651329374 3.1433802172 0.2091618103 14.5104684838 1.1952849378
0.01 0.0005 0.7916 0.1979 0.1848369784 0.0264517151 10.3578497568 5.2518048140 11.2902813173 0.2343185908 3.1242087685 0.2132803748 24.9571768210 5.7258554947
0.01 0.001 0.7912 0.1978 0.1811402389 0.0465847860 18.3604445229 7.2132186780 11.3593527924 0.5924046339 3.2783177212 0.3151708931 33.1792552754 8.1673789910
0.01 0.0015 0.7908 0.1977 0.1785525212 0.0234502697 25.6066810354 15.4291339927 10.7996801851 0.8449364712 3.2126923777 0.4038059483 39.7976061194 16.7013266819
0.01 0.002 0.7904 0.1976 0.1593294754 0.0286729759 27.9629499112 9.6815904933 11.0566002517 0.5499139188 3.1795110243 0.2963650586 42.3583906626 10.5565424466
0.01 0.0025 0.79 0.1975 0.1722680639 0.0391505490 34.0807323537 8.0190178683 11.1153432820 0.6774955017 3.2643078164 0.1513015097 48.6326515160 8.8869654287
0.01 0.003 0.7896 0.1974 0.1792918691 0.0476865076 48.7739546202 15.1411917706 11.0946863922 0.4823712735 3.1772989340 0.2057970578 63.2252318155 15.8770466095
0.01 0.0035 0.7892 0.1973 0.1926001315 0.0417191433 40.4590832562 13.1311040485 11.0469173346 0.6898466652 3.2362880068 0.2348198583 54.9348887291 14.0974897153
0.01 0.004 0.7888 0.1972 0.1900124138 0.0409921581 40.3485697848 16.1402889340 10.9313678574 0.4069467906 3.2856913553 0.1006062052 54.7556414113 16.6888340879
0.01 0.0045 0.7884 0.1971 0.1855763264 0.0216314551 63.1447614383 12.0192077508 10.8067809910 0.7031620336 3.2451363677 0.1361549074 77.3822551234 12.8801561469
0.001 0.0005 0.7988 0.1997 0.0166353281 0.0138319329 14.1649881512 12.3026659592 11.1560115337 0.4986985360 3.2333385532 0.1149908722 28.5709735662 12.9301873003
0.01 0.005 0.7879999999999999 0.19699999999999998 0.1789221951 0.0193364570 56.6731331104 8.9769673931 10.7938704349 0.3376894099 3.2385000971 0.1627286038 70.8844258375 9.4967218638
0.01 0.0055 0.7876 0.1969 0.1804008910 0.0406035981 57.9719198702 28.6394878933 11.3813007378 0.8110912382 3.2326011898 0.2185582961 72.7662226888 29.7097410257
0.01 0.006 0.7872 0.1968 0.1874246961 0.0178977180 72.0091585040 11.2394353337 11.0772571415 0.4781265445 3.3159232551 0.2567295669 86.5897635967 11.9921891631
0.01 0.0065 0.7868 0.1967 0.1726377379 0.0383891765 56.5393002827 11.3158893337 11.1818326459 0.1296595265 3.2628330896 0.1156509319 71.1566037561 11.5995889686
0.01 0.006999999999999999 0.7864 0.1966 0.1892730659 0.0415352998 62.8841929783 12.3563709069 10.9010280506 0.6505255014 3.1787736608 0.1269807446 77.1532677556 13.1754124527
0.01 0.0075 0.7859999999999999 0.1965 0.1722680639 0.0344729637 60.5806461255 13.7773055908 10.8719792993 1.0324135090 3.2171165582 0.2452927798 74.8420100469 15.0894848433
0.01 0.008 0.7856 0.1964 0.1863156743 0.0180194725 69.6346396972 8.0806280415 10.8997369950 0.4409479430 3.2163791948 0.1730904654 83.9370715613 8.7126859224
0.01 0.0085 0.7852 0.1963 0.1807705649 0.0263896461 73.0635989648 12.1304669311 10.7938704349 0.6254548189 3.2510352750 0.1995736423 87.2892752396 12.9818850384
0.01 0.009000000000000001 0.7848 0.1962 0.1940788274 0.0296661911 61.9260715980 13.0988701096 11.1075969483 0.7656689086 3.3004386235 0.1668071844 76.5281859972 14.0610123937
0.01 0.0095 0.7844 0.1961 0.1896427399 0.0249194250 72.1713801134 9.5668801568 10.8577776876 0.3927653445 3.3181353453 0.2248656182 86.5369358862 10.2094305445
0.001 0.001 0.7984 0.1996 0.0207017416 0.0043111021 18.9322756958 4.5769992317 11.2102358694 0.5720177745 3.1197845880 0.1006062052 33.2829978948 5.2539343135
0.01 0.01 0.784 0.196 0.1785525212 0.0534482579 67.3179123387 22.7032101690 10.8881174945 0.9665222059 3.2215407386 0.2798641429 81.6061230930 24.0030447757
0.001 0.0015 0.7979999999999999 0.1995 0.0147869583 0.0077543463 30.5858705573 6.5333846892 10.9584800253 0.3780258449 3.2938023528 0.3536455182 44.8529398937 7.2728103986
0.001 0.002 0.7976 0.1994 0.0136779364 0.0050145015 25.7739720700 13.2785385784 11.0004393326 0.4002563912 3.2753682676 0.2221704220 40.0634576066 13.9059798931
0.001 0.0025 0.7972 0.1993 0.0195927197 0.0064454857 34.8847432050 12.8218721784 11.5362274111 1.0760265018 3.2797924480 0.0758588926 49.7203557838 13.9802030585
0.001 0.003 0.7968 0.1992 0.0192230458 0.0076120527 47.9841381597 12.2234574691 11.1411643942 0.4196506705 3.2738935407 0.2251072794 62.4184191404 12.8758274717
0.001 0.0035 0.7964 0.1991 0.0195927197 0.0079630207 31.8065881676 7.2458624847 11.2302472314 1.4606432842 3.1831978413 0.1395624617 46.2396259600 8.8540312513
0.0 0.0025 0.7979999999999999 0.1995 0.0000000000 0.0000000000 43.8363343858 8.3333245261 11.1308359493 0.3153348819 3.2989638967 0.2580729800 58.2661342318 8.9067323880
0.001 0.004 0.7959999999999999 0.19899999999999998 0.0199623937 0.0105600004 47.2683353085 10.3419603834 11.6769524727 1.2345718857 3.2252275557 0.1136975166 62.1904777306 11.7007897861
0.001 0.0045 0.7956 0.1989 0.0188533718 0.0071682440 48.7435380685 14.8801349711 11.0191596390 0.8011517615 3.3078122576 0.1592704966 63.0893633369 15.8477254732
0.001 0.005 0.7952 0.1988 0.0147869583 0.0040495753 57.8897951805 7.9525271374 10.8300199920 0.7614339093 3.1949956559 0.1446886642 71.9295977867 8.8626992862
0.001 0.0055 0.7948 0.1987 0.0184836978 0.0061858285 53.2685070842 22.0743192761 10.9713905814 0.5018936136 3.2665199066 0.2722059697 67.5249012700 22.8546046879
0.001 0.006 0.7944 0.1986 0.0136779364 0.0076120527 57.7316291114 16.1935928876 10.9081288564 0.3388031025 3.2244901923 0.1255338197 71.8779260965 16.6655418625
0.001 0.0065 0.794 0.1985 0.0166353281 0.0114539286 51.0572237718 16.4279325146 10.9023191062 0.4302799955 3.2466110946 0.1076247510 65.2227893007 16.9772911897
0.001 0.006999999999999999 0.7936 0.1984 0.0147869583 0.0125906413 62.3762365640 10.3333394421 11.1030782537 0.5357180770 3.2613583628 0.2038966496 76.7554601388 11.0855448100
0.001 0.0075 0.7932 0.1983 0.0203320676 0.0070140702 58.9391662159 9.4483569433 11.0598278907 0.7187899213 3.2960144430 0.2292714110 73.3153406172 10.4034323458
0.001 0.008 0.7928 0.1982 0.0199623937 0.0113098483 81.4413312025 21.3885279760 11.1360001718 0.5284566767 3.2982265333 0.0617979167 95.8955203013 21.9900924177
0.001 0.0085 0.7924 0.1981 0.0170050020 0.0067762356 69.1895441566 14.3903811969 11.0637010576 0.5078199481 3.1610769390 0.1735923234 83.4313271552 15.0785697040
0.0 0.003 0.7976 0.1994 0.0000000000 0.0000000000 43.9133896502 14.2635699491 11.0766116137 0.2298804185 3.3874475059 0.1203868560 58.3774487698 14.6138372236
0.001 0.009000000000000001 0.792 0.198 0.0203320676 0.0114539286 69.4987790994 7.4037649714 10.6305519001 0.5325913457 3.1728747536 0.2316119389 83.3225378207 8.1794221846
0.001 0.0095 0.7916 0.1979 0.0144172843 0.0139107480 67.8937990519 21.0729568185 10.8184004915 0.6330834385 3.2215407386 0.2120429485 81.9481575663 21.9319939535
0.001 0.01 0.7912 0.1978 0.0173746760 0.0068564305 76.3242533126 19.0340240781 10.6292608445 0.3595398647 3.1743494804 0.2323806373 90.1452383135 19.6328010106
0.0015 0.0 0.7988 0.1997 0.0269861989 0.0162992262 0.0000000000 0.0000000000 11.4839396589 0.8415761622 3.1396934001 0.1434811433 14.6506192579 1.0013565317
0.0015 0.0005 0.7984 0.1996 0.0251378291 0.0178977180 13.2180195066 10.8030765641 11.2496130655 0.5651609762 3.2171165582 0.1902683376 27.7098869594 11.5764035959
0.0015 0.001 0.7979999999999999 0.1995 0.0258771770 0.0125906413 19.1979135811 6.2531347621 11.6111086366 0.5968336585 3.2097429241 0.2516819101 34.0446423188 7.1142409720
0.0015 0.0015 0.7976 0.1994 0.0243984812 0.0117832668 33.6934282613 12.5771411261 11.3219121797 0.6912080726 3.2429242775 0.0873207655 48.2826631997 13.3674532310
0.0015 0.002 0.7972 0.1993 0.0232894593 0.0108661508 35.0094510672 18.6780898330 11.4026031554 0.6797797059 3.2746309042 0.3055710838 49.7099745861 19.6743067735
0.0015 0.0025 0.7968 0.1992 0.0325313082 0.0113580782 39.9663351178 16.6951282704 11.0546636683 0.6339595770 3.3218221624 0.2131477726 54.3753522567 17.5535936982
0.0015 0.003 0.7964 0.1991 0.0258771770 0.0144125441 41.2316636707 3.7777830747 11.1237351435 0.8219736495 3.2443990043 0.2911231767 55.6256749955 4.9052924450
0.0 0.0035 0.7972 0.1993 0.0000000000 0.0000000000 59.9023570214 12.8339244739 11.2360569816 1.0001340430 3.3417309745 0.2582919929 74.4801449775 14.0923505098
0.0015 0.0035 0.7959999999999999 0.19899999999999998 0.0243984812 0.0097526688 44.3625407311 20.1077778729 10.9746182204 0.6030404532 3.2392374605 0.1108107809 58.6007948932 20.8313817758
0.0015 0.004 0.7956 0.1989 0.0251378291 0.0072441005 51.7537628069 13.8765125817 10.9462149970 0.2797035555 3.1529659415 0.1971064943 65.8780815745 14.3605667320
0.0015 0.0045 0.7952 0.1988 0.0280952207 0.0128909714 63.2856914614 23.7837635031 10.9520247472 1.4154433299 3.2525100019 0.1461691615 77.5183214312 25.3582669659
0.0015 0.005 0.7948 0.1987 0.0273558728 0.0085585709 54.4314332462 14.3686127847 11.3567706812 0.3485037168 3.2488231848 0.1313583476 69.0643829850 14.8570334200
0.0015 0.0055 0.7944 0.1986 0.0218107635 0.0165983195 60.0777591365 26.5445440581 10.9139386067 0.6124912597 3.2753682676 0.2725094057 74.2888767743 27.4461430430
0.0015 0.006 0.794 0.1985 0.0266165249 0.0089335748 55.7728031785 19.6879065065 11.1237351435 1.3577498523 3.2812671748 0.2718461996 70.2044220217 21.3264361332
0.0015 0.0065 0.7936 0.1984 0.0262468509 0.0097526688 68.5872964319 8.5186876019 10.8803711608 0.6151036610 3.1817231145 0.2660645876 82.6756375581 9.4096085193
0.0015 0.006999999999999999 0.7932 0.1983 0.0221804374 0.0142216411 51.3978891514 18.2383571505 10.8661695491 0.7114009299 3.2414495507 0.2951812260 65.5276886886 19.2591609475
0.0015 0.0075 0.7928 0.1982 0.0266165249 0.0156140757 69.4328765706 17.7310769944 11.2444488431 0.4477823101 3.2561968189 0.1966093496 83.9601387575 18.3910827298
0.0015 0.008 0.7924 0.1981 0.0277255468 0.0142216411 71.7597427796 15.3770135930 10.9281402184 0.5100960555 3.2480858214 0.3265446142 85.9636943662 16.2278759038
0.0 0.004 0.7968 0.1992 0.0000000000 0.0000000000 42.4209508442 15.8078434768 11.1527838947 1.0190886763 3.2761056310 0.1647871125 56.8498403699 16.9917192656
0.0015 0.0085 0.792 0.198 0.0255075030 0.0071682440 64.7811719226 12.7407208893 10.8280834086 0.5576613050 3.2805298114 0.1845118415 78.9152926456 13.4900622798
0.0015 0.009000000000000001 0.7916 0.1979 0.0284648947 0.0086222042 63.2603443349 13.4187362287 11.0204506946 0.4219915543 3.2797924480 0.2942662078 77.5890523722 14.1436161950
0.0015 0.0095 0.7912 0.1978 0.0269861989 0.0192230458 67.5146060400 14.6406378617 10.9487971082 0.6217260569 3.3660639670 0.1416812661 81.8564533141 15.4232682305
0.0015 0.01 0.7908 0.1977 0.0284648947 0.0072441005 80.9881245814 17.5193569181 10.7151160426 0.6827523945 3.2075308338 0.3361277393 94.9392363525 18.5454811524
0.002 0.0 0.7984 0.1996 0.0402944613 0.0124597125 0.0000000000 0.0000000000 11.1463286166 0.2115756158 3.1448549440 0.2861502100 14.3314780219 .5101855383
0.002 0.0005 0.7979999999999999 0.1995 0.0380764176 0.0127202225 12.6076607014 9.1578417938 11.4858762423 0.6371146876 3.2517726384 0.1558612537 27.3833859997 9.9635379576
0.002 0.001 0.7976 0.1994 0.0402944613 0.0102979248 22.2507214920 21.0626868610 11.3399869583 0.7444656992 3.2938023528 0.1306278355 36.9248052644 21.9480783205
0.002 0.0015 0.7972 0.1993 0.0325313082 0.0076120527 21.3402527096 5.3016847583 10.9991482770 1.3708700595 3.2761056310 0.1528744814 35.6480379258 6.8330413519
0.002 0.002 0.7968 0.1992 0.0380764176 0.0166312201 35.4920603550 10.5951724033 11.2302472314 0.9958098645 3.2812671748 0.2247688810 50.0416511788 11.8323823689
0.002 0.0025 0.7964 0.1991 0.0373370696 0.0135120762 42.1218547520 12.8929428832 10.8764979940 1.0544644834 3.2237528289 0.2268684003 56.2594426445 14.1877878431
0.0 0.0045 0.7964 0.1991 0.0000000000 0.0000000000 46.0577565487 9.8216079165 11.0204506946 0.5926859330 3.2967518065 0.2362970757 60.3749590498 10.6505909252
0.002 0.003 0.7959999999999999 0.19899999999999998 0.0380764176 0.0125035078 40.2563062445 12.4303664412 11.4245511008 0.8005648356 3.2385000971 0.2045887832 54.9574338600 13.4480235678
0.002 0.0035 0.7956 0.1989 0.0329009822 0.0117832668 43.5737381556 10.0259496218 11.1966797855 1.2219621405 3.2407121873 0.2545346023 58.0440311106 11.5142296314
0.002 0.004 0.7952 0.1988 0.0317919603 0.0078940755 42.9522266148 8.6393654494 11.0314246673 0.3218433584 3.3085496210 0.2353379391 57.3239928634 9.2044408224
0.002 0.0045 0.7948 0.1987 0.0380764176 0.0157881511 65.9248342684 12.6715914354 11.0075401385 0.5002669737 3.3594276963 0.1323480026 80.3298785208 13.3199945628
0.002 0.005 0.7944 0.1986 0.0395551134 0.0195053376 49.5728960463 20.6823281619 11.1211530322 0.4337370450 3.2598836360 0.2203914968 63.9934878279 21.3559620413
0.002 0.0055 0.794 0.1985 0.0410338092 0.0049042792 62.0244184487 20.2355710336 11.0430441678 0.5273231259 3.2997012601 0.1687257634 76.4081976858 20.9365242021
0.002 0.006 0.7936 0.1984 0.0358583738 0.0092344525 51.7466656115 21.2476353927 10.8067809910 0.5662335007 3.3107617112 0.1402154254 65.9000666875 21.9633187713
0.002 0.0065 0.7932 0.1983 0.0310526124 0.0115489836 60.1882726079 29.1037244414 10.9371776077 0.7343553368 3.2915902626 0.2848323282 74.4480930906 30.1344610900
0.002 0.006999999999999999 0.7928 0.1982 0.0340100040 0.0108661508 65.6865712797 15.9873755503 11.0023759160 0.5347277415 3.2974891699 0.2549870480 80.0204463696 16.7879564906
0.002 0.0075 0.7924 0.1981 0.0462092446 0.0170210672 59.2200123771 18.5188334899 10.8313110476 0.6663698209 3.2215407386 0.2138303036 73.3190734079 19.4160546816
