# Supplementary material for: Multipressure Sampling for Improving the Performance of MOF-based Electronic Noses
Source: ACS Sens. 2024 Jul 12;9(7):3531–9. doi: 10.1021/acssensors.4c00199 (PMC11287752; doi:10.1021/acssensors.4c00199)
Supplement: Supplementary file 2 — se4c00199_si_002.zip [file se4c00199_si_002.zip › Multiplex_Adsorption_Data/Methane_1bar/NU-125.csv]

methane_comp CO2_comp N2_comp O2_comp methane_mass methane_error CO2_mass CO2_error N2_mass N2_error O2_mass O2_error total_mass total_error
0.0 0.0 0.8 0.2 0.0000000000 0.0000000000 0.0000000000 0.0000000000 10.9463715215 0.7987413628 3.7120668869 0.2101456454 14.6584384084 1.0088870082
0.0 0.0005 0.7996 0.1999 0.0000000000 0.0000000000 0.1403438335 0.0353443095 11.1045740740 0.6990311298 3.6267320159 0.2658413554 14.8716499234 1.0002167947
0.0 0.005 0.7959999999999999 0.19899999999999998 0.0000000000 0.0000000000 1.3142854895 0.1513498651 10.8537204895 0.5847283914 3.6221306258 0.1310687131 15.7901366048 .8671469696
0.002 0.008 0.792 0.198 0.0411045325 0.0141865453 2.1500215141 0.1661701859 10.8284520263 0.3804803319 3.5288478992 0.1519881237 16.5484259721 .7128251868
0.002 0.0085 0.7916 0.1979 0.0415239665 0.0084513610 2.2299714848 0.1819459691 10.7431251866 0.7344393805 3.4836706146 0.1422395480 16.4982912525 1.0670762586
0.002 0.009000000000000001 0.7912 0.1978 0.0421531175 0.0117441521 2.3708904979 0.1886939923 10.7709571172 0.5166468805 3.6325883306 0.2047984956 16.8165890632 .9218835205
0.002 0.0095 0.7908 0.1977 0.0423628345 0.0216161165 2.4749980137 0.2812763729 10.5691756208 0.4986392704 3.5409788368 0.2001420009 16.6275153058 1.0016737607
0.002 0.01 0.7904 0.1976 0.0348130224 0.0058420397 2.6510029852 0.2802819191 10.8134374322 0.4747500510 3.5849011968 0.3304581758 17.0841546366 1.0913321856
0.0025 0.0 0.7979999999999999 0.1995 0.0557847227 0.0149709152 0.0000000000 0.0000000000 10.6299664164 0.4814652354 3.6702360678 0.0955136018 14.3559872069 .5919497524
0.0025 0.0005 0.7976 0.1994 0.0526389676 0.0100489245 0.1167614680 0.0610449623 10.8775241143 0.5864688873 3.6079081473 0.2843511274 14.6548326972 .9419139015
0.0025 0.001 0.7972 0.1993 0.0551555717 0.0054040291 0.2490527864 0.0632802179 10.9350190235 0.2582751545 3.7789961974 0.2369028160 15.0182235790 .5638622175
0.0025 0.0015 0.7968 0.1992 0.0572527417 0.0124847686 0.4095279075 0.0564262665 10.8346775897 0.6164011649 3.6099996883 0.2662359936 14.9114579272 .9515481936
0.0025 0.002 0.7964 0.1991 0.0505417976 0.0156038470 0.4935041357 0.0738025194 10.7698584883 0.3425921750 3.4652650542 0.1645903201 14.7791694758 .5965888615
0.0 0.0055 0.7956 0.1989 0.0000000000 0.0000000000 1.4460016283 0.1129697337 10.6889261640 0.3891800369 3.6007969081 0.1910455229 15.7357247004 .6931952935
0.0025 0.0025 0.7959999999999999 0.19899999999999998 0.0574624587 0.0232549585 0.6591558735 0.0521355217 10.8317479128 0.6989428730 3.6986810248 0.2799178891 15.2470472698 1.0542512423
0.0025 0.003 0.7956 0.1989 0.0562041567 0.0157273770 0.7856953955 0.0349678950 10.7588722000 0.6859973116 3.6137644620 0.1707066475 15.2145362142 .9073992311
0.0025 0.0035 0.7952 0.1988 0.0559944397 0.0148054857 0.9139604564 0.1045118984 10.9438080542 0.5360258020 3.6919880937 0.1556736054 15.6057510440 .8110167915
0.0025 0.004 0.7948 0.1987 0.0570430247 0.0133693561 1.0704093199 0.1039405480 10.7255471252 0.6401385923 3.6342615634 0.3099389892 15.4872610332 1.0673874856
0.0025 0.0045 0.7944 0.1986 0.0562041567 0.0214116849 1.1653139614 0.1331835890 10.6592631854 0.6144146093 3.6555952811 0.0989332035 15.5363765846 .8679430867
0.0025 0.005 0.794 0.1985 0.0538972697 0.0128322131 1.3119847709 0.0470664271 10.6651225392 0.6143054636 3.6166926193 0.2711902036 15.6476971991 .9453943074
0.0025 0.0055 0.7936 0.1984 0.0526389676 0.0166404858 1.3873333045 0.1173479251 10.6827006006 0.4795215282 3.6555952811 0.1789537890 15.7782681538 .7924637281
0.0025 0.006 0.7932 0.1983 0.0543167037 0.0098723040 1.5219253415 0.1738679686 10.7903662266 0.6231764343 3.6133461538 0.1433424436 15.9799544256 .9502591505
0.0025 0.0065 0.7928 0.1982 0.0486543446 0.0116085512 1.7594745350 0.2077473716 10.7240822868 0.5688658202 3.5577111644 0.1646243369 16.0899223308 .9528460799
0.0025 0.006999999999999999 0.7924 0.1981 0.0528486846 0.0080242450 1.8463266614 0.1588995581 10.8236913013 0.4962614540 3.5639857873 0.1779654332 16.2868524346 .8411506903
0.0 0.006 0.7952 0.1988 0.0000000000 0.0000000000 1.6289087555 0.1572924416 10.8720309702 0.5638990694 3.7275442900 0.1622561342 16.2284840157 .8834476452
0.0025 0.0075 0.792 0.198 0.0566235907 0.0182345286 1.9487086383 0.2770575334 10.7694922787 0.3563398300 3.5552013153 0.1280433105 16.3300258230 .7796752025
0.0025 0.008 0.7916 0.1979 0.0543167037 0.0075498121 2.0326848665 0.2544713320 10.6885599544 0.5380644943 3.5635674791 0.1274680536 16.3391290037 .9275536920
0.0025 0.0085 0.7912 0.1978 0.0547361377 0.0061357905 2.2109905565 0.2931814273 10.8218602533 0.4708003082 3.6120912292 0.2366752109 16.6996781767 1.0067927369
0.0025 0.009000000000000001 0.7908 0.1977 0.0574624587 0.0098723040 2.3524847493 0.2807442363 10.9694427270 0.4321670651 3.5418154532 0.2529516237 16.9212053882 .9757352291
0.0025 0.0095 0.7904 0.1976 0.0547361377 0.0131571306 2.4842008880 0.1781534808 10.9478363599 0.4391096061 3.5413971450 0.1530436413 17.0281705306 .7834638588
0.0025 0.01 0.79 0.1975 0.0532681187 0.0162120874 2.6067141525 0.1659311035 10.8753268567 0.6866585502 3.5280112829 0.2253031372 17.0633204108 1.0941048783
0.003 0.0 0.7976 0.1994 0.0631248178 0.0098723040 0.0000000000 0.0000000000 10.7361672040 0.5259494241 3.5380506794 0.3137322587 14.3373427012 .8495539868
0.003 0.0005 0.7972 0.1993 0.0635442518 0.0187857744 0.1426445520 0.0276086230 10.9284272505 0.3669456863 3.6978444084 0.1121502905 14.8324604627 .5254903742
0.003 0.001 0.7968 0.1992 0.0704649129 0.0180112600 0.2645826368 0.0534638685 10.7771826806 0.4102881490 3.6392812617 0.2595399230 14.7515114920 .7413032005
0.003 0.0015 0.7964 0.1991 0.0641734028 0.0058420397 0.3939980570 0.0395161393 11.0196134439 0.4524572742 3.7020274903 0.2372954378 15.1798123940 .7351108910
0.0 0.0065 0.7948 0.1987 0.0000000000 0.0000000000 1.7008062111 0.1101345117 10.9822600635 0.2428099529 3.6233855504 0.1860150255 16.3064518250 .5389594901
0.003 0.002 0.7959999999999999 0.19899999999999998 0.0616567988 0.0149120439 0.5337667108 0.0517789483 10.9998381249 0.2442000366 3.6635431367 0.2074336290 15.2588047712 .5183246578
0.003 0.0025 0.7956 0.1989 0.0643831198 0.0139489398 0.6769864425 0.0852042790 10.7218850291 0.4416773352 3.5949405934 0.1996237515 15.0581951848 .7404543055
0.003 0.003 0.7952 0.1988 0.0608179307 0.0149473945 0.7454328203 0.1475602053 10.6017682763 0.6649705091 3.5773716494 0.1800494865 14.9853906767 1.0075275954
0.003 0.0035 0.7948 0.1987 0.0675288748 0.0104942355 0.9450201572 0.1090477506 10.9848235307 0.5113282936 3.5836462723 0.1319256762 15.5810188350 .7627959559
0.003 0.004 0.7944 0.1986 0.0603984967 0.0206589876 1.0416503376 0.2542111842 10.6797709237 0.4676288834 3.6292418651 0.1439223359 15.4110616231 .8864213911
0.003 0.0045 0.794 0.1985 0.0660608558 0.0149473945 1.1969488419 0.1719161830 10.9555267618 0.1630582997 3.6045616818 0.0846844244 15.8230981413 .4346063016
0.003 0.005 0.7936 0.1984 0.0710940639 0.0095092266 1.3194621063 0.1415643192 10.8804537912 0.4654603407 3.5727702593 0.2690134740 15.8437802207 .8855473605
0.003 0.0055 0.7932 0.1983 0.0652219878 0.0159935857 1.4511782451 0.0415723996 11.0555019859 0.6489226063 3.6493206582 0.3130264786 16.2212228770 1.0195150702
0.003 0.006 0.7928 0.1982 0.0656414218 0.0236748111 1.6283335758 0.1062697903 10.6845316487 0.5529226719 3.5589660890 0.0769778003 15.9374727353 .7598450736
0.003 0.0065 0.7924 0.1981 0.0668997238 0.0118930067 1.7865079783 0.2840106395 10.9295258793 0.5806241566 3.6129278456 0.1842950248 16.3958614270 1.0608228276
0.0 0.006999999999999999 0.7944 0.1986 0.0000000000 0.0000000000 1.9003935481 0.1130868130 10.8372410570 0.4913250277 3.6844585463 0.1053140198 16.4220931514 .7097258605
0.003 0.006999999999999999 0.792 0.198 0.0660608558 0.0104438225 1.9159233985 0.2767899280 10.9243989447 0.3500504186 3.6731642251 0.1753983753 16.5795474241 .8126825444
0.003 0.0075 0.7916 0.1979 0.0660608558 0.0090931125 1.9331787878 0.1964859467 10.5633162670 0.5556402761 3.6196207767 0.1908989200 16.1821766873 .9521182553
0.003 0.008 0.7912 0.1978 0.0696260449 0.0109052841 2.0022003453 0.1465252507 10.7771826806 0.4059571890 3.6087447637 0.2765722671 16.4577538345 .8399599909
0.003 0.0085 0.7908 0.1977 0.0668997238 0.0197802160 2.2886398086 0.1196263046 10.8123388033 0.3234192792 3.6685628350 0.2267677987 16.8364411707 .6895935985
0.003 0.009000000000000001 0.7904 0.1976 0.0610276477 0.0073130818 2.4197807678 0.2459348712 10.6903910025 0.5202063937 3.6284052487 0.1473585231 16.7996046667 .9208128698
0.003 0.0095 0.79 0.1975 0.0706746299 0.0209128971 2.4698213969 0.2333386925 10.7431251866 0.8626064114 3.6041433736 0.3433125432 16.8877645870 1.4601705442
0.003 0.01 0.7896 0.1974 0.0635442518 0.0093412388 2.5630004994 0.2418054134 10.5519637690 0.3941096057 3.6024701408 0.2236380594 16.7809786610 .8688943173
0.0035 0.0 0.7972 0.1993 0.0782244420 0.0072162155 0.0000000000 0.0000000000 10.7834082440 0.5986262653 3.5740251839 0.2691435340 14.4356578699 .8749860148
0.0035 0.0005 0.7968 0.1992 0.0704649129 0.0129550122 0.1420693724 0.0342413095 10.9613861156 0.6242755830 3.7137401197 0.1610698392 14.8876605206 .8325417439
0.0035 0.001 0.7964 0.1991 0.0805313290 0.0152618658 0.2473272475 0.0517022197 10.6281353684 0.3020605571 3.6610332876 0.2018760704 14.6170272325 .5709007130
0.0 0.0075 0.794 0.1985 0.0000000000 0.0000000000 1.9308780693 0.2429301720 10.8196629956 0.5637535015 3.6229672422 0.1228259986 16.3735083071 .9295096721
0.0035 0.0015 0.7959999999999999 0.19899999999999998 0.0715134979 0.0143100163 0.3922725181 0.0891509896 10.6025006955 0.8127761440 3.7032824149 0.2163361200 14.7695691264 1.1325732699
0.0035 0.002 0.7956 0.1989 0.0746592529 0.0090348850 0.5004062914 0.0312931559 10.6457134297 0.5651363064 3.6815303889 0.2177196687 14.9023093629 .8231840160
0.0035 0.0025 0.7952 0.1988 0.0706746299 0.0144446154 0.6338479691 0.1036983660 10.9079195122 0.4043816478 3.6300784815 0.1639768109 15.2425205927 .6865014401
0.0035 0.003 0.7948 0.1987 0.0694163278 0.0058420397 0.7276022513 0.0978143679 10.9053560449 0.6126957142 3.7639371026 0.2912290346 15.4663117266 1.0075811564
0.0035 0.0035 0.7944 0.1986 0.0826284990 0.0148529393 0.9645762652 0.0402790055 10.8742282278 1.2127044444 3.6468108091 0.2062492705 15.5682438011 1.4740856597
0.0035 0.004 0.794 0.1985 0.0822090650 0.0124847686 1.0381992598 0.1178767501 10.9888518365 0.6374008489 3.6187841603 0.2143012092 15.7280443216 .9820635768
0.0035 0.0045 0.7936 0.1984 0.0757078379 0.0159384922 1.2003999197 0.0804100321 11.0236417497 0.2166599563 3.6786022316 0.1954963230 15.9783517389 .5085048036
0.0035 0.005 0.7932 0.1983 0.0752884039 0.0176660903 1.3764048912 0.0402790055 11.0518398898 0.4335550635 3.6815303889 0.1782680122 16.1850635738 .6697681715
0.0035 0.0055 0.7928 0.1982 0.0786438760 0.0145900346 1.4575052212 0.1610256482 10.8255223494 0.2659236591 3.6079081473 0.4178645491 15.9695795939 .8594038910
0.0035 0.006 0.7924 0.1981 0.0775952909 0.0127220633 1.6093526475 0.1185260904 10.7336037367 0.3634821804 3.6325883306 0.2224738991 16.0531400057 .7172042332
0.0 0.008 0.7936 0.1984 0.0000000000 0.0000000000 2.1362172026 0.1311308679 10.7779150998 0.4838370489 3.6246404750 0.1714961554 16.5387727774 .7864640722
0.0035 0.0065 0.792 0.198 0.0792730270 0.0097105993 1.7255389359 0.1384260369 10.9350190235 0.3864925657 3.5878293542 0.1726067537 16.3276603406 .7072359556
0.0035 0.006999999999999999 0.7916 0.1979 0.0752884039 0.0276762885 1.8745104640 0.1033660396 10.7555763134 0.4616158957 3.5547830071 0.2116259132 16.2601581884 .8042841370
0.0035 0.0075 0.7912 0.1978 0.0763369889 0.0134872655 1.9889712134 0.2396394723 10.8431004108 0.3589855532 3.6472291173 0.1857099931 16.5556377304 .7978222841
0.0035 0.008 0.7908 0.1977 0.0775952909 0.0158054844 2.1137851965 0.1872295888 10.7676612306 0.5826053111 3.6049799900 0.1803019913 16.5640217080 .9659423756
0.0035 0.0085 0.7904 0.1976 0.0698357619 0.0090543358 2.2489524131 0.1872295888 10.8533542799 0.5240949600 3.6330066388 0.2334744364 16.8051490937 .9538533210
0.0035 0.009000000000000001 0.79 0.1975 0.0790633100 0.0190184532 2.3110718148 0.2519418163 10.7896338074 0.4650060383 3.6468108091 0.1033686855 16.8265797413 .8393349933
0.0035 0.0095 0.7896 0.1974 0.0742398189 0.0170581288 2.4209311271 0.2523302025 10.4146351644 0.2370980292 3.5756984166 0.2169983568 16.4855045270 .7234847173
0.0035 0.01 0.7892 0.1973 0.0736106679 0.0153193928 2.6003871764 0.2319450698 10.8262547686 0.4075213738 3.5631491709 0.1466968120 17.0634017838 .8014826484
0.004 0.0 0.7968 0.1992 0.0887102921 0.0149826617 0.0000000000 0.0000000000 10.6768412468 0.3572449379 3.5970321344 0.1299693714 14.3625836733 .5021969710
0.004 0.0005 0.7964 0.1991 0.0819993480 0.0202634815 0.1253891627 0.0324556296 10.9331879754 0.3280714928 3.6890599364 0.2187139888 14.8296364225 .5995045927
0.0 0.0085 0.7932 0.1983 0.0000000000 0.0000000000 2.2086898379 0.2164082363 10.6138531935 0.9232742067 3.6363531043 0.2232465002 16.4588961357 1.3629289432
0.004 0.001 0.7959999999999999 0.19899999999999998 0.0887102921 0.0187388919 0.2484776068 0.0213979197 10.6490093163 0.6205687428 3.5840645804 0.1545500171 14.5702617956 .8152555715
0.004 0.0015 0.7956 0.1989 0.0840965180 0.0090348850 0.3997498535 0.0907982603 10.6523052028 0.2978578888 3.6024701408 0.1106612953 14.7386217151 .5083523294
0.004 0.002 0.7952 0.1988 0.0861936881 0.0249342845 0.5406688666 0.0505373143 11.0404873918 0.4262818315 3.6371897207 0.1229854538 15.3045396672 .6247388841
0.004 0.0025 0.7948 0.1987 0.0935337831 0.0213211140 0.6654828496 0.1443506115 10.9848235307 0.4018732961 3.7689568009 0.2530401535 15.5127969643 .8205851751
0.004 0.003 0.7944 0.1986 0.0891297261 0.0205051329 0.7563612336 0.0502747811 10.4278187104 0.4762752766 3.6321700224 0.3363738907 14.9054796925 .8834290813
0.004 0.0035 0.794 0.1985 0.0954212362 0.0105277100 0.9559485705 0.0770483139 10.6438823817 0.6754835321 3.6313334060 0.2505020012 15.3265855944 1.0135615572
0.004 0.004 0.7936 0.1984 0.0866131221 0.0140118582 1.0100154571 0.1192385000 10.6742777795 0.4568300153 3.5455802269 0.0898496393 15.3164865856 .6799300128
0.004 0.0045 0.7932 0.1983 0.0929046321 0.0113013922 1.2262830038 0.1211760323 10.8138036418 0.5520779647 3.6982627166 0.2705700678 15.8312539943 .9551254570
0.004 0.005 0.7928 0.1982 0.0832576500 0.0109052841 1.2838009683 0.0770483139 10.7379982521 0.5925067822 3.5037494078 0.2388008585 15.6088062782 .9192612387
0.004 0.0055 0.7924 0.1981 0.0805313290 0.0128869349 1.4908656406 0.0799147901 10.5299911923 0.6140076156 3.7041190313 0.3412738606 15.8055071932 1.0480832012
0.0 0.009000000000000001 0.7928 0.1982 0.0000000000 0.0000000000 2.3427066953 0.2543464943 10.9690765174 0.8053601331 3.6049799900 0.2934437177 16.9167632027 1.3531503451
0.004 0.006 0.792 0.198 0.0815799140 0.0215672297 1.5639134556 0.1766241740 10.6658549584 0.5828326937 3.5342859057 0.1758765833 15.8456342337 .9569006807
0.004 0.0065 0.7916 0.1979 0.0912268961 0.0144689534 1.6473145041 0.1682987830 10.7834082440 0.5232334455 3.6702360678 0.2401744811 16.1921857120 .9461756630
0.004 0.006999999999999999 0.7912 0.1978 0.0870325561 0.0332651097 1.8141166013 0.0456389736 10.5028916810 0.4558390380 3.5961955180 0.1092609464 16.0002363564 .6440040677
0.004 0.0075 0.7908 0.1977 0.0926949151 0.0266134099 1.9740165427 0.0935688415 10.7043069677 0.3600568737 3.5991236753 0.2097622680 16.3701421008 .6900013931
0.004 0.008 0.7904 0.1976 0.0882908581 0.0180112600 2.1086085797 0.1269258712 10.5358505461 0.3598705917 3.6752557661 0.2003587070 16.4080057500 .7051664299
0.004 0.0085 0.79 0.1975 0.0922754811 0.0267584432 2.2627567246 0.1940803066 10.8119725937 0.7028072921 3.6501572746 0.2292603671 16.8171620740 1.1529064090
0.004 0.009000000000000001 0.7896 0.1974 0.0874519901 0.0138222438 2.3910217855 0.3098419663 11.0064298979 0.4797485694 3.6204573931 0.1633652821 17.1053610666 .9667780616
0.004 0.0095 0.7892 0.1973 0.0880811411 0.0217540327 2.5169861278 0.1792273065 10.7610694576 0.2646558129 3.5961955180 0.2289120630 16.9623322445 .6945492151
0.004 0.01 0.7888 0.1972 0.0847256690 0.0075498121 2.6377738533 0.1241855346 10.7398293001 0.5845678219 3.5125338798 0.2340822138 16.9748627022 .9503853824
0.0045 0.0 0.7964 0.1991 0.0960503872 0.0182152225 0.0000000000 0.0000000000 11.0185148151 0.7268521890 3.6886416282 0.1875700645 14.8032068305 .9326374760
0.0 0.0095 0.7924 0.1981 0.0000000000 0.0000000000 2.6429504701 0.2360059581 10.9152437044 0.4102293088 3.7041190313 0.1318832257 17.2623132058 .7781184926
0.0045 0.0005 0.7959999999999999 0.19899999999999998 0.0937435001 0.0061643958 0.1271147016 0.0247794975 10.8156346899 0.4397163466 3.5552013153 0.2565481100 14.5916942069 .7272083499
0.0045 0.001 0.7956 0.1989 0.0991961422 0.0143223048 0.2668833554 0.0467844208 11.1569420485 0.2285500078 3.7032824149 0.1462667692 15.2263039610 .4359235026
0.0045 0.0015 0.7952 0.1988 0.0966795382 0.0140619903 0.4158548836 0.0540301606 10.7647315537 0.4054785546 3.6062349146 0.2215280561 14.8835008901 .6950987616
0.0045 0.002 0.7948 0.1987 0.0981475572 0.0082405707 0.5481462020 0.0914228098 10.8035497727 0.6417070880 3.5945222852 0.2299493051 15.0443658171 .9713197736
0.0045 0.0025 0.7944 0.1986 0.1065362373 0.0250117750 0.6424756638 0.1311914038 10.8079442880 0.5377453670 3.7258710572 0.1416725302 15.2828272463 .8356210760
0.0045 0.003 0.794 0.1985 0.0987767082 0.0252149268 0.7948982698 0.0612613577 10.7658301826 0.3624002626 3.5828096559 0.0687350497 15.2423148165 .5176115968
0.0045 0.0035 0.7936 0.1984 0.1031807653 0.0157832074 0.9110845582 0.0967533547 10.8698337125 0.8194020068 3.6861317790 0.1630350473 15.5702308150 1.0949736162
0.0045 0.004 0.7932 0.1983 0.0931143491 0.0126109514 1.0318722837 0.0656209145 10.6142194031 0.2138413293 3.6108363047 0.2650714411 15.3500423406 .5571446363
0.0045 0.0045 0.7928 0.1982 0.1023418973 0.0141989407 1.2130538719 0.2187316762 10.8379734762 0.3874560002 3.6995176412 0.1997639515 15.8528868866 .8201505686
0.0045 0.005 0.7924 0.1981 0.0918560471 0.0099786514 1.2579178843 0.1541052151 10.5512313498 0.4412338028 3.5882476624 0.1233718440 15.4892529436 .7286895133
0.0 0.001 0.7992 0.1998 0.0000000000 0.0000000000 0.2927664395 0.0427958394 11.0115568324 0.3823438812 3.7313090637 0.2655779374 15.0356323356 .6907176580
0.0 0.01 0.792 0.198 0.0000000000 0.0000000000 2.7027691533 0.2631633883 10.9646820021 0.9004599173 3.6514121992 0.2478192731 17.3188633546 1.4114425787
0.0045 0.0055 0.792 0.198 0.0956309532 0.0070684275 1.4155171071 0.1584575557 10.8742282278 0.5138191008 3.6380263371 0.1202401410 16.0234026252 .7995852250
0.0045 0.006 0.7916 0.1979 0.1040196333 0.0221308581 1.5725411502 0.1028526714 10.5702742496 0.4092998216 3.6693994514 0.2205337287 15.9162344845 .7548170798
0.0045 0.0065 0.7912 0.1978 0.0966795382 0.0164811414 1.6335101926 0.1638605951 10.7867041305 0.9547949157 3.5786265740 0.2179863345 16.0955204353 1.3531229867
0.0045 0.006999999999999999 0.7908 0.1977 0.1006641612 0.0177950778 1.8509280986 0.1337883186 10.8511570223 0.6335591403 3.6409544944 0.1748988517 16.4437037765 .9600413884
0.0045 0.0075 0.7904 0.1976 0.1002447272 0.0149238368 1.9515845365 0.2383382328 10.6801371333 0.7267776443 3.6120912292 0.1230992239 16.3440576262 1.1031389378
0.0045 0.008 0.79 0.1975 0.1000350102 0.0236748111 2.0884772921 0.1956760815 10.5786970707 0.3539911757 3.6342615634 0.1681911069 16.4014709364 .7415331752
0.0045 0.0085 0.7896 0.1974 0.0952115192 0.0219312251 2.1247136097 0.2270145967 10.7801123575 0.3123628461 3.5112789552 0.2050887890 16.5113164416 .7663974569
0.0045 0.009000000000000001 0.7892 0.1973 0.0973086892 0.0205222848 2.4393368757 0.2613468459 10.8562839568 0.4342202210 3.6476474255 0.1095935528 17.0405769472 .8256829045
0.0045 0.0095 0.7888 0.1972 0.1050682183 0.0130901046 2.5457451101 0.1022073352 10.7746192133 0.5254494149 3.6141827702 0.0749694176 17.0396153119 .7157162723
0.0045 0.01 0.7884 0.1971 0.0914366131 0.0064161065 2.6153418472 0.3633496819 10.5981061801 0.2614644308 3.4945466276 0.1608698226 16.7994312680 .7921000418
0.0005 0.0 0.7996 0.1999 0.0117441521 0.0112858148 0.0000000000 0.0000000000 10.9287934601 0.3026992162 3.6773473070 0.2150348237 14.6178849192 .5290198547
0.005 0.0 0.7959999999999999 0.19899999999999998 0.1038099163 0.0110176300 0.0000000000 0.0000000000 10.8284520263 0.8922850322 3.6802754644 0.2370239191 14.6125374070 1.1403265813
0.005 0.0005 0.7956 0.1989 0.1054876523 0.0118336895 0.1271147016 0.0305224811 10.9339203946 0.5887420629 3.7078838050 0.1572393726 14.8744065535 .7883376061
0.005 0.001 0.7952 0.1988 0.1008738782 0.0164276831 0.2358236546 0.0517022197 10.6471782682 0.5276387948 3.5556196235 0.2104052777 14.5394954245 .8061739753
0.005 0.0015 0.7948 0.1987 0.0981475572 0.0197891079 0.3951484163 0.0589496004 10.8672702452 0.5492167539 3.6313334060 0.1901789323 14.9918996247 .8181343945
0.005 0.002 0.7944 0.1986 0.1046487843 0.0174657880 0.5205375790 0.0839841070 10.8079442880 0.1637837436 3.7371653783 0.2148720147 15.1702960296 .4801056533
0.005 0.0025 0.794 0.1985 0.1113597284 0.0182538142 0.6620317717 0.0518810765 11.0115568324 0.4292714012 3.6714909924 0.1572660785 15.4564393249 .6566723704
0.005 0.003 0.7936 0.1984 0.1105208604 0.0214116849 0.8121536592 0.1319958964 10.7460548635 0.5249325789 3.6229672422 0.1717082517 15.2916966253 .8500484119
0.005 0.0035 0.7932 0.1983 0.1017127462 0.0256849823 0.8736978812 0.1426352746 11.0525723090 0.4625759435 3.6296601733 0.1053804598 15.6576431097 .7362766602
0.005 0.004 0.7928 0.1982 0.1059070863 0.0182345286 1.0957172243 0.0723904202 10.7746192133 0.4245100815 3.6099996883 0.3015186797 15.5862432122 .8166537100
0.005 0.0045 0.7924 0.1981 0.1069556713 0.0217135601 1.1434571349 0.0735330679 10.7453224443 0.5380595094 3.6940796347 0.1432398660 15.6898148852 .7765460034
0.0005 0.0005 0.7992 0.1998 0.0094372651 0.0054687504 0.1299905998 0.0390783671 10.8819186297 0.6016858478 3.6468108091 0.3016532873 14.6681573037 .9478862526
0.005 0.005 0.792 0.198 0.1126180304 0.0099786514 1.2809250701 0.1609105536 10.6640239104 0.4514460043 3.5907575115 0.1119128822 15.6483245224 .7342480915
0.005 0.0055 0.7916 0.1979 0.1077945393 0.0174657880 1.4356483947 0.1667584571 10.8881441931 0.2848122129 3.6238038586 0.1078099591 16.0553909857 .5768464171
0.005 0.006 0.7912 0.1978 0.1109402944 0.0206078303 1.5483836051 0.1222632247 10.5428085287 0.5686253055 3.6003785999 0.2313754833 15.8025110281 .9428718438
0.005 0.0065 0.7908 0.1977 0.1031807653 0.0093412388 1.7071331872 0.1344789200 10.7222512387 0.5586414507 3.6263137077 0.2628813221 16.1588788989 .9653429316
0.005 0.006999999999999999 0.7904 0.1976 0.1090528413 0.0131303613 1.8601309729 0.2526970455 10.6545024604 0.3830517534 3.6480657337 0.2442203449 16.2717520083 .8930995051
0.005 0.0075 0.79 0.1975 0.1080042563 0.0184264763 1.9452575604 0.1924781770 10.6988138235 0.4438968089 3.6175292357 0.2449243576 16.3696048759 .8997258198
0.005 0.008 0.7896 0.1974 0.1059070863 0.0096560959 2.0999808850 0.0986495974 10.7010110812 0.3206072609 3.6166926193 0.4335691251 16.5235916718 .8624820793
0.005 0.0085 0.7892 0.1973 0.1109402944 0.0172121325 2.2823128325 0.2535387701 10.7826758248 0.6569698379 3.5849011968 0.1369855543 16.7608301485 1.0647062948
0.005 0.009000000000000001 0.7888 0.1972 0.1059070863 0.0260251956 2.4025253784 0.1576286088 10.8987642719 0.3380128608 3.6217123176 0.2039285681 17.0289090542 .7255952333
0.005 0.0095 0.7884 0.1971 0.1088431243 0.0224073564 2.4738476544 0.2660888215 10.5775984419 0.2790065455 3.6007969081 0.0676884181 16.7610861287 .6351911415
0.0005 0.001 0.7988 0.1997 0.0142607562 0.0060200105 0.2795373076 0.0424854957 10.8431004108 0.3326618770 3.6304967896 0.1182680878 14.7673952642 .4994354710
0.005 0.01 0.7879999999999999 0.19699999999999998 0.1111500114 0.0106109343 2.6418001109 0.1879561762 10.7976904189 0.4622197861 3.6677262186 0.1893342540 17.2183667598 .8501211506
0.0055 0.0 0.7956 0.1989 0.1291856736 0.0132901687 0.0000000000 0.0000000000 10.8614108914 0.5959183541 3.6024701408 0.1272812227 14.5930667058 .7364897455
0.0055 0.0005 0.7952 0.1988 0.1272982206 0.0160594483 0.1190621866 0.0475141558 10.6728129411 0.5440026226 3.7053739558 0.1412271891 14.6245473041 .7488034158
0.0055 0.001 0.7948 0.1987 0.1224747295 0.0242184551 0.2663081758 0.0394491060 10.8130712226 0.4976280655 3.6066532228 0.1736780145 14.8085073507 .7349736411
0.0055 0.0015 0.7944 0.1986 0.1176512384 0.0118930067 0.3997498535 0.0605443176 10.8189305764 0.7189716012 3.7011908739 0.1414995086 15.0375225422 .9329084341
0.0055 0.002 0.794 0.1985 0.1191192575 0.0141368550 0.5032821896 0.0752584707 10.7804785671 0.7409483891 3.7154133524 0.2708441361 15.1182933666 1.1011878509
0.0055 0.0025 0.7936 0.1984 0.1203775595 0.0265405960 0.6723850054 0.0797324306 10.8592136337 0.4043829744 3.6911514773 0.2694554219 15.3431276759 .7801114229
0.0055 0.003 0.7932 0.1983 0.1195386915 0.0310211076 0.7782180601 0.0968353838 11.1086023797 0.6507469590 3.7099753459 0.1226263880 15.7163344772 .9012298384
0.0055 0.0035 0.7928 0.1982 0.1174415214 0.0203328178 0.9599748280 0.1141351219 10.6816019718 0.6103983751 3.6643797531 0.3403805392 15.4233980743 1.0852468540
0.0055 0.004 0.7924 0.1981 0.1195386915 0.0162446092 1.0399247987 0.0753112035 10.6823343910 0.4848759093 3.5811364231 0.1418897438 15.4229343043 .7183214658
0.0005 0.0015 0.7984 0.1996 0.0077595291 0.0031387567 0.4158548836 0.0521608980 11.0782069819 0.4181042584 3.7434400012 0.2975038910 15.2452613958 .7709078041
0.0055 0.0045 0.792 0.198 0.1157637854 0.0209128971 1.2067268958 0.1670438940 10.8251561398 0.7347154216 3.5652407118 0.2704303412 15.7128875328 1.1931025539
0.0055 0.005 0.7916 0.1979 0.1222650125 0.0250469187 1.3315408789 0.1178206050 10.8830172585 0.4070340355 3.6053982982 0.2808515089 15.9422214481 .8307530681
0.0055 0.0055 0.7912 0.1978 0.1132471814 0.0356395520 1.4557796822 0.2187619241 10.7932959035 0.3451443514 3.6656346777 0.1752426768 16.0279574448 .7747885043
0.0055 0.006 0.7908 0.1977 0.1176512384 0.0157720572 1.5046699521 0.1764742638 10.6819681814 0.6554124956 3.6304967896 0.1828423141 15.9347861615 1.0305011307
0.0055 0.0065 0.7904 0.1976 0.1111500114 0.0087981219 1.7468205828 0.1238761239 10.7830420344 0.4076292996 3.6401178780 0.3546168060 16.2811305066 .8949203514
0.0055 0.006999999999999999 0.79 0.1975 0.1256204845 0.0220112956 1.9078708835 0.1171221690 10.6588969758 0.4239081509 3.6723276087 0.2151812464 16.3647159525 .7782228619
0.0055 0.0075 0.7896 0.1974 0.1266690695 0.0213211140 1.9268518117 0.1250139430 10.8566501664 0.4852762394 3.5865744296 0.2176392837 16.4967454772 .8492505801
0.0055 0.008 0.7892 0.1973 0.1153443514 0.0350923666 2.1379427416 0.0939217463 10.7863379209 0.3928348793 3.6865500872 0.0861593027 16.7261751011 .6080082949
0.0055 0.0085 0.7888 0.1972 0.1121985964 0.0221943614 2.2196182512 0.3959208468 10.8269871878 0.1478688934 3.5158803453 0.1406909191 16.6746843807 .7066750207
0.0055 0.009000000000000001 0.7884 0.1971 0.1258302015 0.0183786773 2.3294775635 0.1684009704 10.8160008995 0.4185825529 3.6342615634 0.1921232644 16.9055702279 .7974854650
0.0005 0.002 0.7979999999999999 0.1995 0.0111150011 0.0057203172 0.5222631179 0.0539075597 10.8456638781 0.4827881753 3.6564318975 0.1974733684 15.0354738946 .7398894206
0.0055 0.0095 0.7879999999999999 0.19699999999999998 0.1256204845 0.0211969846 2.3881458873 0.3834442773 10.7328713175 0.4846468427 3.5547830071 0.2229327577 16.8014206964 1.1122208623
0.0055 0.01 0.7876 0.1969 0.1178609554 0.0149238368 2.6975925364 0.0909438871 10.8460300877 0.3906589851 3.5945222852 0.1090365055 17.2560058647 .6055632145
0.006 0.0 0.7952 0.1988 0.1321217116 0.0257875176 0.0000000000 0.0000000000 10.9485687791 0.3596066514 3.7116485787 0.2076865414 14.7923390694 .5930807104
0.006 0.0005 0.7948 0.1987 0.1296051076 0.0201851934 0.1144607494 0.0289653068 10.7892675978 0.5027010983 3.6350981797 0.1186993257 14.6684316345 .6705509242
0.006 0.001 0.7944 0.1986 0.1310731266 0.0142236991 0.2651578165 0.0465007043 10.9104829794 0.5901663048 3.6053982982 0.2090603735 14.9121122207 .8599510817
0.006 0.0015 0.794 0.1985 0.1283468056 0.0063054757 0.3790433863 0.0875634269 10.7449562347 0.4715858506 3.6104179965 0.1418157311 14.8627644231 .7072704843
0.006 0.002 0.7936 0.1984 0.1216358615 0.0129278243 0.4998311118 0.0921293447 10.9478363599 0.4703876583 3.5702604101 0.2089532111 15.1395637433 .7843980384
0.006 0.0025 0.7932 0.1983 0.1218455785 0.0215672297 0.6614565921 0.0554086408 11.0342618284 0.5588142698 3.6455558845 0.2257159369 15.4631198835 .8615060772
0.006 0.003 0.7928 0.1982 0.1302342586 0.0173140406 0.7879961141 0.0602155678 10.6768412468 0.5838304712 3.5719336429 0.1636734703 15.1670052624 .8250335499
0.006 0.0035 0.7924 0.1981 0.1306536926 0.0213293636 0.9053327617 0.0758190629 10.5981061801 0.5571009992 3.5593843972 0.1419637179 15.1934770316 .7962131436
0.0005 0.0025 0.7976 0.1994 0.0100664161 0.0089566594 0.6493778195 0.0601496022 10.7240822868 0.3685560902 3.6242221668 0.2271748561 15.0077486892 .6648372079
0.006 0.004 0.792 0.198 0.1344285986 0.0058420397 1.0589057270 0.1552090061 10.8749606471 0.4212232045 3.6886416282 0.1745623688 15.7569366009 .7568366191
0.006 0.0045 0.7916 0.1979 0.1239427485 0.0130227335 1.1589869853 0.1938619935 10.7559425231 0.3731343507 3.5543646989 0.2333484918 15.5932369558 .8133675695
0.006 0.005 0.7912 0.1978 0.1327508626 0.0113789593 1.3326912382 0.1679918477 10.7848730824 0.9098138612 3.5727702593 0.2185058772 15.8230854425 1.3076905454
0.006 0.0055 0.7908 0.1977 0.1396715237 0.0162120874 1.3959609991 0.1077660120 10.6548686701 0.5283073443 3.5823913477 0.2335104082 15.7728925406 .8857958519
0.006 0.006 0.7904 0.1976 0.1252010505 0.0263476677 1.5351544733 0.1563134685 10.7002786620 0.2751928179 3.5987053671 0.2027582564 15.9593395529 .6606122105
0.006 0.0065 0.79 0.1975 0.1291856736 0.0254579511 1.6996558519 0.1912158757 10.4424670949 0.3111532033 3.4949649358 0.0951317809 15.7662735562 .6229588110
0.006 0.006999999999999999 0.7896 0.1974 0.1449144488 0.0319266156 1.8060640862 0.1876531857 10.9042574160 0.2527366395 3.5802998067 0.1895891602 16.4355357577 .6619056010
0.006 0.0075 0.7892 0.1973 0.1252010505 0.0349315760 1.9510093568 0.1042075680 10.5351181268 0.4121158384 3.5497633088 0.0680390842 16.1610918429 .6192940666
0.006 0.008 0.7888 0.1972 0.1300245416 0.0320256472 2.0798495974 0.2553020237 10.6398540760 0.6402006015 3.6049799900 0.1126360345 16.4547082050 1.0401643069
0.006 0.0085 0.7884 0.1971 0.1241524655 0.0277144014 2.2593056467 0.1200238820 10.7237160772 0.4272497095 3.5903392033 0.1278299458 16.6975133927 .7028179387
0.0005 0.003 0.7972 0.1993 0.0104858501 0.0063610316 0.7874209344 0.0400813968 11.1089685893 0.4878593820 3.7007725657 0.2618702825 15.6076479395 .7961720929
0.006 0.009000000000000001 0.7879999999999999 0.19699999999999998 0.1199581255 0.0149238368 2.2915157069 0.3018767231 10.8665378260 0.3669018267 3.6058166064 0.1800766963 16.8838282648 .8637790829
0.006 0.0095 0.7876 0.1969 0.1231038805 0.0306961509 2.4767235527 0.1463445115 10.5805281188 0.2042070963 3.5125338798 0.1885748914 16.6928894318 .5698226501
0.006 0.01 0.7872 0.1968 0.1287662396 0.0162662542 2.6533037038 0.3816454562 10.7050393869 0.5554935097 3.5715153347 0.2647808243 17.0586246650 1.2181860444
0.0065 0.0 0.7948 0.1987 0.1361063347 0.0122572367 0.0000000000 0.0000000000 10.8841158874 0.4435607258 3.6258953995 0.2195635899 14.6461176216 .6753815524
0.0065 0.0005 0.7944 0.1986 0.1337994476 0.0192483196 0.1202125459 0.0151742812 11.0891932703 0.3591424221 3.6995176412 0.1612826275 15.0427229050 .5548476504
0.0065 0.001 0.794 0.1985 0.1379937877 0.0190184532 0.2726351519 0.0492643968 10.8072118688 0.4427739245 3.6221306258 0.0879203814 14.8399714342 .5989771559
0.0065 0.0015 0.7936 0.1984 0.1377840707 0.0205736548 0.3824944641 0.0238543580 10.7632667153 0.5959948651 3.6489023500 0.2553338944 14.9324476001 .8957567723
0.0065 0.002 0.7932 0.1983 0.1472213358 0.0113789593 0.5550483577 0.0791159550 10.7519142173 0.3323521208 3.5928490525 0.2969387145 15.0470329633 .7197857496
0.0065 0.0025 0.7928 0.1982 0.1298148246 0.0139992972 0.6384494063 0.0846120343 10.8507908126 0.3774695697 3.5434886859 0.2772774390 15.1625437294 .7533583402
0.0065 0.003 0.7924 0.1981 0.1428172787 0.0204363812 0.7644137486 0.0997833081 10.8632419395 0.0917543281 3.5635674791 0.2051911474 15.3340404459 .4171651648
0.0005 0.0035 0.7968 0.1992 0.0067109441 0.0047081350 0.9271895882 0.1321461935 10.9240327351 0.2904206161 3.6593600548 0.2191966853 15.5172933222 .6464716299
0.0065 0.0035 0.792 0.198 0.1310731266 0.0095645669 0.9036072228 0.0652163428 10.5204697423 0.4422478039 3.5828096559 0.0873453146 15.1379597476 .6043740282
0.0065 0.004 0.7916 0.1979 0.1403006747 0.0171096174 1.0272708465 0.0650131128 10.9328217658 0.3419652732 3.6907331691 0.2952509178 15.7911264561 .7193389212
0.0065 0.0045 0.7912 0.1978 0.1342188816 0.0154109894 1.1497841109 0.1462992918 10.7980566285 0.3848680090 3.6238038586 0.1678370068 15.7058634796 .7144152970
0.0065 0.005 0.7908 0.1977 0.1361063347 0.0078916037 1.2941542019 0.0964519843 10.6252056915 0.2260127531 3.5347042139 0.1900242943 15.5901704420 .5203806354
0.0065 0.0055 0.7904 0.1976 0.1468019018 0.0116388213 1.4649825566 0.2574235764 10.8877779835 0.7074365974 3.5041677160 0.3193924800 16.0037301579 1.2958914751
0.0065 0.006 0.79 0.1975 0.1488990718 0.0194483547 1.6266080369 0.2249709875 10.6398540760 0.5308720860 3.5204817354 0.1475009490 15.9358429201 .9227923772
0.0065 0.0065 0.7896 0.1974 0.1444950148 0.0214034670 1.6939040554 0.2283397994 10.3077019576 0.6227398495 3.5146254207 0.1155803018 15.6607264485 .9880634177
0.0065 0.006999999999999999 0.7892 0.1973 0.1430269958 0.0242257181 1.8169924995 0.1992281480 10.6988138235 0.2469893122 3.6451375763 0.1454942999 16.3039708951 .6159374782
0.0065 0.0075 0.7888 0.1972 0.1394618067 0.0277588003 2.0344104054 0.2177979835 10.6435161721 0.5388953316 3.6024701408 0.1270335241 16.4198585250 .9114856395
0.0065 0.008 0.7884 0.1971 0.1331702966 0.0308790038 2.0418877408 0.0926735613 10.5915144071 0.3711248506 3.5301028238 0.2395178787 16.2966752683 .7341952944
0.0005 0.004 0.7964 0.1991 0.0096469821 0.0069428682 1.0531539305 0.1462088104 10.8160008995 0.5978398559 3.5895025869 0.1760356972 15.4683043990 .9270272317
0.0065 0.0085 0.7879999999999999 0.19699999999999998 0.1390423727 0.0199661160 2.2265204069 0.1340254971 10.6545024604 0.4575094075 3.5070958733 0.2562205110 16.5271611133 .8677215316
0.0065 0.009000000000000001 0.7876 0.1969 0.1369452027 0.0150412567 2.3881458873 0.2592420867 10.6830668102 0.3144851565 3.6978444084 0.0875853846 16.9060023086 .6763538845
0.0065 0.0095 0.7872 0.1968 0.1436561468 0.0269549582 2.4364609775 0.3454029199 10.8105077553 0.7834455337 3.5388872958 0.1822787242 16.9295121754 1.3380821360
0.0065 0.01 0.7868 0.1967 0.1419784107 0.0359491892 2.7510842435 0.2090237968 10.9082857218 0.5358916822 3.5999602917 0.1400526809 17.4013086677 .9209173491
0.006999999999999999 0.0 0.7944 0.1986 0.1604335070 0.0250609624 0.0000000000 0.0000000000 10.8152684802 0.5469784051 3.5485083842 0.1923599211 14.5242103714 .7643992886
0.006999999999999999 0.0005 0.794 0.1985 0.1505768078 0.0194754731 0.1196373662 0.0134153794 10.8244237206 0.5352205790 3.5782082658 0.2064832959 14.6728461604 .7745947274
0.006999999999999999 0.001 0.7936 0.1984 0.1533031289 0.0213623302 0.2415754510 0.0611965194 10.5992048090 0.6007338021 3.6401178780 0.2817124766 14.6342012669 .9650051283
0.006999999999999999 0.0015 0.7932 0.1983 0.1543517139 0.0126109514 0.3957235960 0.0590617359 10.7801123575 0.3644814197 3.5183901945 0.1922834946 14.8485778619 .6284376016
0.006999999999999999 0.002 0.7928 0.1982 0.1463824678 0.0149826617 0.5320411719 0.0537108161 10.7325051079 0.4019280210 3.6263137077 0.2147579749 15.0372424553 .6853794737
0.006999999999999999 0.0025 0.7924 0.1981 0.1533031289 0.0133561908 0.6741105443 0.0852042790 10.8863131450 0.4404854710 3.6564318975 0.3146211561 15.3701587157 .8536670969
0.0 0.0015 0.7988 0.1997 0.0000000000 0.0000000000 0.4170052428 0.0808531564 10.8570163761 0.5202631067 3.6727459169 0.1490257789 14.9467675358 .7501420420
0.0005 0.0045 0.7959999999999999 0.19899999999999998 0.0109052841 0.0055644209 1.1934977640 0.0836683762 10.9313569273 0.1924883559 3.7145767360 0.2854443880 15.8503367114 .5671655410
0.006999999999999999 0.003 0.792 0.198 0.1530934119 0.0175461833 0.7914471919 0.0481779480 10.9284272505 0.4584066763 3.6263137077 0.2355992540 15.4992815620 .7597300616
0.006999999999999999 0.0035 0.7916 0.1979 0.1585460539 0.0221705690 0.8794496777 0.0888387260 10.8665378260 0.2165980489 3.7037007231 0.2058722365 15.6082342807 .5334795804
0.006999999999999999 0.004 0.7912 0.1978 0.1419784107 0.0135003030 1.0088650979 0.1192385000 10.5860212629 0.6824465231 3.6350981797 0.1453402765 15.3719629512 .9605256026
0.006999999999999999 0.0045 0.7908 0.1977 0.1459630338 0.0122572367 1.1457578534 0.1962568242 10.9024263680 0.7677046281 3.5690054856 0.0838120939 15.7631527408 1.0600307829
0.006999999999999999 0.005 0.7904 0.1976 0.1562391669 0.0313033801 1.2941542019 0.1868404480 10.8163671091 0.5477369639 3.6267320159 0.1451234045 15.8934924938 .9110041965
0.006999999999999999 0.0055 0.79 0.1975 0.1465921848 0.0153193928 1.4028631549 0.1632699879 10.7504493789 0.4196027117 3.6873867036 0.2904878579 15.9872914222 .8886799503
0.006999999999999999 0.006 0.7896 0.1974 0.1482699208 0.0224544143 1.6450137856 0.2078938272 10.7325051079 0.3086136858 3.5606393217 0.1992938932 16.0864281360 .7382558205
0.006999999999999999 0.0065 0.7892 0.1973 0.1554002989 0.0163202413 1.7519971996 0.2216166502 10.8848483066 0.3022025980 3.6719093006 0.2642648547 16.4641551057 .8044043442
0.006999999999999999 0.006999999999999999 0.7888 0.1972 0.1581266199 0.0273566164 1.8612813322 0.1442497343 10.5970075513 0.3084137259 3.5702604101 0.1841126372 16.1866759135 .6641327138
0.006999999999999999 0.0075 0.7884 0.1971 0.1398812407 0.0207863300 1.9935726506 0.2409281916 10.7984228381 0.5735950872 3.5439069941 0.1724444759 16.4757837235 1.0077540847
0.0005 0.005 0.7956 0.1989 0.0098566991 0.0043183374 1.3459203700 0.2378491282 10.6215435953 0.5430205723 3.5861561214 0.1716715615 15.5634767858 .9568595994
0.006999999999999999 0.008 0.7879999999999999 0.19699999999999998 0.1428172787 0.0309188587 2.0706467231 0.1576453984 10.6709818930 0.3653619547 3.6635431367 0.2323113622 16.5479890315 .7862375740
0.006999999999999999 0.0085 0.7876 0.1969 0.1505768078 0.0179231370 2.1971862450 0.2635051068 10.5801619091 0.4699050145 3.5388872958 0.1774534148 16.4668122577 .9287866731
0.006999999999999999 0.009000000000000001 0.7872 0.1968 0.1520448269 0.0116388213 2.3708904979 0.0794164598 10.6193463377 0.4712626844 3.5393056040 0.2042338069 16.6815872665 .7665517724
0.006999999999999999 0.0095 0.7868 0.1967 0.1493185058 0.0286814358 2.4105778934 0.3651806463 10.5446395768 0.3410542187 3.5443253023 0.2161095256 16.6488612783 .9510258264
0.006999999999999999 0.01 0.7864 0.1966 0.1535128459 0.0145053839 2.6659576560 0.1262253977 10.6219098049 0.6763644685 3.5974504426 0.1525764433 17.0388307494 .9696716934
0.0075 0.0 0.794 0.1985 0.1711290741 0.0232171025 0.0000000000 0.0000000000 10.8797213720 0.3759344570 3.7112302705 0.2281770533 14.7620807166 .6273286128
0.0075 0.0005 0.7936 0.1984 0.1736456781 0.0475017112 0.1288402405 0.0418579059 10.6911234217 0.1585040491 3.5861561214 0.1796798026 14.5797654617 .4275434688
0.0075 0.001 0.7932 0.1983 0.1684027531 0.0256026585 0.2611315590 0.0420156822 10.9167085429 0.5672018284 3.6254770914 0.1912652165 14.9717199464 .8260853856
0.0075 0.0015 0.7928 0.1982 0.1656764320 0.0307648481 0.4009002128 0.0530414190 10.5047227290 0.5747601241 3.6815303889 0.1975619589 14.7528297627 .8561283501
0.0075 0.002 0.7924 0.1981 0.1551905819 0.0277270941 0.4745232074 0.0522116135 10.7951269516 0.7564461777 3.6003785999 0.2675158557 15.0252193408 1.1039007410
0.0005 0.0055 0.7952 0.1988 0.0115344351 0.0066318339 1.4454264486 0.2161818646 10.7973242092 0.7169871722 3.6698177596 0.2409774700 15.9241028525 1.1807783407
0.0075 0.0025 0.792 0.198 0.1545614309 0.0064434675 0.6528288974 0.0715630739 10.7028421293 0.7236042474 3.6196207767 0.1435376268 15.1298532343 .9451484156
0.0075 0.003 0.7916 0.1979 0.1700804891 0.0215264058 0.8156047370 0.1301787968 10.7874365497 0.4800593185 3.6409544944 0.1845568912 15.4140762702 .8163214123
0.0075 0.0035 0.7912 0.1978 0.1614820920 0.0125129192 0.8909532706 0.1775955060 10.6863626967 0.5388206685 3.6208757013 0.1942572076 15.3596737606 .9231863013
0.0075 0.004 0.7908 0.1977 0.1637889790 0.0211138262 1.0289963854 0.1555922072 10.8233250917 0.5755016390 3.5744434921 0.0624387158 15.5905539482 .8146463882
0.0075 0.0045 0.7904 0.1976 0.1621112430 0.0188791900 1.1773927339 0.1047774624 10.5450057864 0.6286358941 3.5635674791 0.1450124336 15.4480772424 .8973049801
0.0075 0.005 0.79 0.1975 0.1709193571 0.0123002195 1.3022067170 0.0992514103 10.6925882601 0.2910811292 3.6572685139 0.1638700649 15.8229828481 .5665028239
0.0075 0.0055 0.7896 0.1974 0.1637889790 0.0123999334 1.4465768079 0.1507804670 10.7343361559 0.2785947899 3.5727702593 0.1222834404 15.9174722021 .5640586307
0.0075 0.006 0.7892 0.1973 0.1554002989 0.0082191943 1.5558609405 0.1375148561 10.6416851240 0.4357334265 3.4828339982 0.2185699326 15.8357803616 .8000374095
0.0075 0.0065 0.7888 0.1972 0.1629501110 0.0155020448 1.6829756421 0.2476186785 10.7043069677 0.6292713086 3.5631491709 0.1682951122 16.1133818917 1.0606871441
0.0075 0.006999999999999999 0.7884 0.1971 0.1700804891 0.0284597640 1.8388493260 0.0668397356 10.6852640679 0.7652662913 3.6104179965 0.2161872418 16.3046118795 1.0767530327
0.0005 0.006 0.7948 0.1987 0.0130024542 0.0063054757 1.5305530361 0.0813752161 10.8837496777 0.2081668927 3.6472291173 0.1258099698 16.0745342853 .4216575543
0.0075 0.0075 0.7879999999999999 0.19699999999999998 0.1600140730 0.0150412567 1.9993244471 0.2053447723 10.8683688740 0.4331911444 3.5066775651 0.1867660582 16.5343849592 .8403432316
0.0075 0.008 0.7876 0.1969 0.1570780349 0.0239995432 2.2397495388 0.2049900232 10.8636081491 0.3250571907 3.6204573931 0.2034027611 16.8808931159 .7574495182
0.0075 0.0085 0.7872 0.1968 0.1579169029 0.0281552398 2.2127160955 0.2197637910 10.7801123575 0.6222270960 3.6986810248 0.2459794441 16.8494263807 1.1161255709
0.0075 0.009000000000000001 0.7868 0.1967 0.1639986960 0.0258420367 2.4347354385 0.2085167029 10.6519389932 0.7645790202 3.7124851951 0.2979693545 16.9631583228 1.2969071143
0.0075 0.0095 0.7864 0.1966 0.1614820920 0.0133956479 2.6314468772 0.2054929404 10.6303326260 0.1418626273 3.6422094190 0.2397544627 17.0654710142 .6005056783
0.0075 0.01 0.7859999999999999 0.1965 0.1627403940 0.0144324310 2.6159170268 0.3103966961 10.6402202856 0.4607143979 3.5522731579 0.1534136380 16.9711508643 .9389571630
0.008 0.0 0.7936 0.1984 0.1778400182 0.0318217478 0.0000000000 0.0000000000 10.9042574160 0.6240383721 3.6652163695 0.2299493051 14.7473138037 .8858094250
0.008 0.0005 0.7932 0.1983 0.1772108672 0.0471373662 0.1328664981 0.0175971134 10.6742777795 0.5850127205 3.5953589016 0.2924210629 14.5797140464 .9421682630
0.008 0.001 0.7928 0.1982 0.1675638851 0.0226416676 0.2703344333 0.0713779169 10.7581397807 0.3279128473 3.7083021132 0.2678609971 14.9043402123 .6897934289
0.008 0.0015 0.7924 0.1981 0.1698707721 0.0370671465 0.4049264703 0.0774594238 10.7713233268 0.4428235948 3.5811364231 0.2020458874 14.9272569923 .7593960525
0.0005 0.0065 0.7944 0.1986 0.0100664161 0.0036565409 1.7330162713 0.3454642145 10.7189553522 0.4833467480 3.6342615634 0.1123560539 16.0962996030 .9448235573
0.008 0.002 0.792 0.198 0.1807760562 0.0138222438 0.5136354233 0.0997965692 10.4853136196 0.1587272610 3.5987053671 0.2162066665 14.7784304662 .4885527405
0.008 0.0025 0.7916 0.1979 0.1704999231 0.0133033993 0.6321224302 0.0803112280 10.6852640679 0.5253217853 3.6990993330 0.1263983110 15.1869857542 .7453347236
0.008 0.003 0.7912 0.1978 0.1675638851 0.0206930222 0.7592371318 0.0419526428 10.7738867941 0.4051807760 3.5493450006 0.2542956012 15.2500328116 .7221220422
0.008 0.0035 0.7908 0.1977 0.1837120942 0.0282425818 0.9018816838 0.0875029549 10.8002538861 0.3368380009 3.5288478992 0.0852528103 15.4146955633 .5378363479
0.008 0.004 0.7904 0.1976 0.1648375640 0.0426381022 1.1256265658 0.1797875775 10.6094586781 0.4863032007 3.6070715309 0.2576941429 15.5069943388 .9664230233
0.008 0.0045 0.79 0.1975 0.1723873761 0.0172223505 1.1377053384 0.0813914765 10.5413436902 0.4257302905 3.6438826518 0.1763138011 15.4953190565 .7006579186
0.008 0.005 0.7896 0.1974 0.1732262441 0.0143713540 1.3372926753 0.1150934327 10.6123883550 0.5431884855 3.6401178780 0.1855063596 15.7630251524 .8581596318
0.008 0.0055 0.7892 0.1973 0.1585460539 0.0253887530 1.4022879752 0.1811441521 10.4970323272 0.2103382539 3.5715153347 0.1332979598 15.6293816910 .5501691188
0.008 0.006 0.7888 0.1972 0.1763719992 0.0300825133 1.5328537547 0.1558301679 10.7515480077 0.6528538633 3.6104179965 0.2732215422 16.0711917581 1.1119880867
0.008 0.0065 0.7884 0.1971 0.1700804891 0.0206504702 1.6708968696 0.1701209878 10.6171490800 0.4532580381 3.5978687507 0.1759959322 16.0559951894 .8200254283
0.0005 0.006999999999999999 0.794 0.1985 0.0106955671 0.0027822104 1.8555295357 0.2405434010 10.9599212771 0.3340875520 3.6643797531 0.0843282753 16.4905261330 .6617414387
0.008 0.006999999999999999 0.7879999999999999 0.19699999999999998 0.1679833191 0.0296109714 1.8135414216 0.2303190526 10.5208359520 0.6364904268 3.6066532228 0.2135847378 16.1090139155 1.1100051886
0.008 0.0075 0.7876 0.1969 0.1704999231 0.0145053839 1.9095964224 0.2104874608 10.7347023655 0.3294063096 3.6317517142 0.1866535960 16.4465504252 .7410527503
0.008 0.008 0.7872 0.1968 0.1665153000 0.0128184961 2.1074582204 0.0919136353 10.7574073615 0.4407314046 3.5869927378 0.1358310529 16.6183736197 .6812945889
0.008 0.0085 0.7868 0.1967 0.1795177542 0.0232171025 2.2529786706 0.1646099431 10.7021097100 0.4688821800 3.6258953995 0.2427716015 16.7605015343 .8994808271
0.008 0.009000000000000001 0.7864 0.1966 0.1759525652 0.0236301837 2.3409811564 0.2966945881 10.6709818930 0.2528003070 3.5526914661 0.2015985106 16.7406070807 .7747235894
0.008 0.0095 0.7859999999999999 0.1965 0.1639986960 0.0272664366 2.4997307385 0.2228967699 10.5911481975 0.4179438496 3.5029127914 0.1803175185 16.7577904234 .8484245746
0.008 0.01 0.7856 0.1964 0.1738553951 0.0169027220 2.6924159196 0.1798905950 10.7204201907 0.6366926681 3.5715153347 0.1718956573 17.1582068401 1.0053816424
0.0085 0.0 0.7932 0.1983 0.1925202084 0.0165450633 0.0000000000 0.0000000000 10.8936373373 0.6296829193 3.7016091821 0.1661773712 14.7877667278 .8124053538
0.0085 0.0005 0.7928 0.1982 0.1799371882 0.0165450633 0.1230884441 0.0371692462 10.6537700412 0.4016276098 3.5802998067 0.3024735592 14.5370954802 .7578154785
0.0085 0.001 0.7924 0.1981 0.1816149242 0.0188231963 0.2513535050 0.0452312145 10.8621433106 0.5317050821 3.6242221668 0.3188748826 14.9193339066 .9146343755
0.0005 0.0075 0.7936 0.1984 0.0100664161 0.0088579060 1.9987492674 0.1536063522 10.6827006006 0.2721447502 3.6455558845 0.0904165196 16.3370721686 .5250255280
0.0085 0.0015 0.792 0.198 0.1860189813 0.0344498080 0.3801937455 0.0303049268 10.7010110812 0.6494514528 3.6622882122 0.2235660640 14.9295120202 .9377722516
0.0085 0.002 0.7916 0.1979 0.1889550193 0.0252846007 0.4992559321 0.0285511667 10.9013277391 0.7858165421 3.6405361862 0.2624042981 15.2300748767 1.1020566076
0.0085 0.0025 0.7912 0.1978 0.1744845461 0.0256712800 0.6775616222 0.0842672533 10.8324803320 0.5909402318 3.6200390849 0.2551940537 15.3045655852 .9560728188
0.0085 0.003 0.7908 0.1977 0.1885355853 0.0301409374 0.8340104857 0.0903599717 10.8083104976 0.6636195120 3.5175535781 0.1819789677 15.3484101467 .9660993888
0.0085 0.0035 0.7904 0.1976 0.1778400182 0.0361444075 0.8834759352 0.1369072551 10.8639743587 0.4637977873 3.6459741927 0.1238474854 15.5712645048 .7606969353
0.0085 0.004 0.79 0.1975 0.1868578493 0.0273566164 1.0663830624 0.1803314319 10.9954436095 0.3750744522 3.6443009599 0.1172039535 15.8929854811 .6999664540
0.0085 0.0045 0.7896 0.1974 0.1868578493 0.0354514792 1.1635884224 0.1040805011 10.8782565336 0.7920970849 3.6422094190 0.3885504444 15.8709122243 1.3201795096
0.0085 0.005 0.7892 0.1973 0.1826635092 0.0176162282 1.3160110284 0.1494847525 10.7943945323 0.3734505005 3.6568502057 0.2905191795 15.9499192756 .8310706607
0.0085 0.0055 0.7888 0.1972 0.1845509623 0.0230879276 1.4632570176 0.1022720521 10.6797709237 0.6203794039 3.5882476624 0.2053991190 15.9158265660 .9511385026
0.0085 0.006 0.7884 0.1971 0.1872772833 0.0214936909 1.5386055512 0.1941689262 10.7526466365 0.8629458912 3.6886416282 0.2921528613 16.1671710992 1.3707613696
0.0005 0.008 0.7932 0.1983 0.0115344351 0.0049628101 2.0010499860 0.1867483508 10.6750101987 0.3342833876 3.5008212504 0.1154530607 16.1884158702 .6414476092
0.0085 0.0065 0.7879999999999999 0.19699999999999998 0.1811954902 0.0058420397 1.8198683977 0.0928447565 10.7705909075 0.4421374089 3.6677262186 0.1732543450 16.4393810140 .7140785501
0.0085 0.006999999999999999 0.7876 0.1969 0.1654667150 0.0405226217 1.8210187570 0.1571577734 10.7368996232 0.3072531383 3.6112546129 0.1875140829 16.3346397081 .6924476163
0.0085 0.0075 0.7872 0.1968 0.1881161513 0.0140744954 1.9694151055 0.1726458978 10.6394878663 0.2298629797 3.5133704962 0.1734521862 16.3103896193 .5900355591
0.0085 0.008 0.7868 0.1967 0.1801469052 0.0087379288 2.0873269328 0.2075561871 10.6149518223 0.6817536603 3.5631491709 0.2119398813 16.4455748312 1.1099876575
0.0085 0.0085 0.7864 0.1966 0.1906327553 0.0209884709 2.3093462759 0.1996793113 10.6907572121 0.7285624041 3.6150193866 0.1864847754 16.8057556299 1.1357149617
0.0085 0.009000000000000001 0.7859999999999999 0.1965 0.1711290741 0.0358462740 2.3507592103 0.1771179775 10.5512313498 0.7689864732 3.5598027054 0.1201353159 16.6329223396 1.1020860406
0.0085 0.0095 0.7856 0.1964 0.1824537922 0.0164597789 2.5457451101 0.2089224765 10.6577983470 0.6835186409 3.5731885675 0.1657598659 16.9591858168 1.0746607622
0.0085 0.01 0.7852 0.1963 0.1744845461 0.0229196794 2.6107404100 0.3318023879 10.6296002068 0.4152332571 3.5610576299 0.1028936118 16.9758827928 .8728489362
0.009000000000000001 0.0 0.7928 0.1982 0.1956659634 0.0157273770 0.0000000000 0.0000000000 10.7742530037 0.3419182092 3.6497389664 0.1482724052 14.6196579335 .5059179914
0.009000000000000001 0.0005 0.7924 0.1981 0.2042643605 0.0177653945 0.1460956299 0.0190418345 10.8936373373 0.2308759200 3.6576868221 0.1327402032 14.9016841498 .4004233522
0.0005 0.0085 0.7928 0.1982 0.0121635861 0.0082405707 2.2788617547 0.1128642586 10.5325546595 0.5689883964 3.5961955180 0.1314739384 16.4197755183 .8215671641
0.009000000000000001 0.001 0.792 0.198 0.1902133213 0.0438824998 0.2594060200 0.0413809677 10.7138284176 0.5218578206 3.6610332876 0.2635354883 14.8244810465 .8706567764
0.009000000000000001 0.0015 0.7916 0.1979 0.1858092643 0.0329035217 0.3997498535 0.0781059227 10.7427589770 0.8862787112 3.6070715309 0.1781933976 14.9353896257 1.1754815532
0.009000000000000001 0.002 0.7912 0.1978 0.1998603034 0.0217782802 0.5107595250 0.0350057186 10.7508155885 0.7691538768 3.6012152163 0.1651210320 15.0626506332 .9910589076
0.009000000000000001 0.0025 0.7908 0.1977 0.1862286983 0.0211221568 0.6936666522 0.1206177910 10.6398540760 0.4472941232 3.5510182334 0.1565702469 15.0707676599 .7456043179
0.009000000000000001 0.003 0.7904 0.1976 0.2040546435 0.0357529049 0.7759173415 0.0689640155 10.6519389932 0.8069538287 3.5932673606 0.1906494364 15.2251783388 1.1023201855
0.009000000000000001 0.0035 0.79 0.1975 0.1916813403 0.0294321955 0.9174115342 0.0802782663 10.6365581894 0.5684724550 3.5773716494 0.2152983129 15.3230227133 .8934812297
0.009000000000000001 0.004 0.7896 0.1974 0.1948270954 0.0192848439 1.0485524934 0.0697463132 10.8094091265 0.3274053205 3.6380263371 0.1172636570 15.6908150524 .5337001346
0.009000000000000001 0.0045 0.7892 0.1973 0.2044740775 0.0171404363 1.1635884224 0.1682280015 10.7793799382 0.6136563011 3.6330066388 0.2202701469 15.7804490769 1.0192948858
0.009000000000000001 0.005 0.7888 0.1972 0.1881161513 0.0374590027 1.3137103099 0.0762541581 10.9291596697 0.4120885025 3.5924307443 0.2130597653 16.0234168752 .7388614286
0.009000000000000001 0.0055 0.7884 0.1971 0.1969242654 0.0213211140 1.4045886938 0.0672345396 10.7134622080 0.5321367166 3.5945222852 0.1345262493 15.9094974524 .7552186195
0.0005 0.009000000000000001 0.7924 0.1981 0.0100664161 0.0058720761 2.3570861864 0.3117792026 10.9134126563 0.7198842708 3.6376080289 0.1184750415 16.9181732877 1.1560105910
0.009000000000000001 0.006 0.7879999999999999 0.19699999999999998 0.1845509623 0.0325433220 1.5081210300 0.1851542499 10.7746192133 0.5263878165 3.5966138262 0.1475056942 16.0639050318 .8915910826
0.009000000000000001 0.0065 0.7876 0.1969 0.1908424723 0.0312471296 1.6824004625 0.2526341960 10.5061875675 0.5023477604 3.5267563583 0.1863871650 15.9061868606 .9726162510
0.009000000000000001 0.006999999999999999 0.7872 0.1968 0.1969242654 0.0194211985 1.8526536375 0.1447077002 10.5834577957 0.3026407285 3.5915941279 0.2678662231 16.2246298265 .7346358503
0.009000000000000001 0.0075 0.7868 0.1967 0.1986020014 0.0233380257 2.0309593275 0.1590826701 10.5548934459 0.5088421616 3.5736068757 0.1960183435 16.3580616505 .8872812009
0.009000000000000001 0.008 0.7864 0.1966 0.1979728504 0.0330901267 2.1063078611 0.1387411519 10.7713233268 0.6688740123 3.6250587832 0.1971008538 16.7006628215 1.0378061447
0.009000000000000001 0.0085 0.7859999999999999 0.1965 0.1954562464 0.0214936909 2.1304654062 0.2272767619 10.5673445727 0.7111915128 3.5259197419 0.1820750972 16.4191859672 1.1420370628
0.009000000000000001 0.009000000000000001 0.7856 0.1964 0.2157987956 0.0183499381 2.3708904979 0.2401635041 10.8299168647 0.8114253072 3.5439069941 0.1877938240 16.9605131523 1.2577325734
0.009000000000000001 0.0095 0.7852 0.1963 0.1988117184 0.0233756859 2.5572487030 0.2684900140 10.7749854229 0.4928729721 3.5380506794 0.0704250134 17.0690965237 .8551636854
0.009000000000000001 0.01 0.7848 0.1962 0.1986020014 0.0293483941 2.5785303499 0.1601273687 10.7724219556 0.4336540363 3.5531097743 0.1237344033 17.1026640812 .7468642024
0.0095 0.0 0.7924 0.1981 0.1986020014 0.0090543358 0.0000000000 0.0000000000 10.8676364548 0.5259535039 3.6037250654 0.2248771301 14.6699635216 .7598849698
0.0 0.002 0.7984 0.1996 0.0000000000 0.0000000000 0.5343418905 0.1099420949 10.9291596697 0.2751733240 3.6489023500 0.1601109778 15.1124039102 .5452263967
0.0005 0.0095 0.792 0.198 0.0113247181 0.0052050391 2.5066328942 0.3178116081 10.8354100089 0.7817373586 3.6451375763 0.2123984298 16.9985051975 1.3171524356
0.0095 0.0005 0.792 0.198 0.1994408694 0.0215264058 0.1288402405 0.0147317869 10.7812109863 0.3128639119 3.6104179965 0.2755047738 14.7199100927 .6246268784
0.0095 0.001 0.7916 0.1979 0.2017477565 0.0212467234 0.2657329961 0.0258766924 10.5984723898 0.2716712625 3.7120668869 0.2668189871 14.7780200293 .5856136654
0.0095 0.0015 0.7912 0.1978 0.2078295495 0.0214445249 0.3801937455 0.0825858630 10.8130712226 0.8372054740 3.6597783630 0.2481579630 15.0608728806 1.1893938249
0.0095 0.002 0.7908 0.1977 0.2107655876 0.0221546931 0.5354922498 0.0495322857 10.9163423332 0.8872448009 3.6840402381 0.0963235793 15.3466404087 1.0552553590
0.0095 0.0025 0.7904 0.1976 0.2065712475 0.0285708149 0.7137979398 0.0610232805 10.7416603482 0.2523670513 3.5903392033 0.2294922762 15.2523687388 .5714534229
0.0095 0.003 0.79 0.1975 0.2143307766 0.0471299013 0.8104281202 0.0787303075 11.0371915053 0.6058545972 3.5664956364 0.2071094505 15.6284460385 .9388242565
0.0095 0.0035 0.7896 0.1974 0.2030060585 0.0284968291 0.9110845582 0.0945396592 10.7910986458 0.6005239172 3.6028884490 0.1427307760 15.5080777115 .8662911815
0.0095 0.004 0.7892 0.1973 0.2072003985 0.0155586838 1.0957172243 0.1542940170 10.8116063841 0.5438606065 3.5740251839 0.2844913976 15.6885491908 .9982047049
0.0095 0.0045 0.7888 0.1972 0.2065712475 0.0197178598 1.1394308773 0.1471111197 10.7365334136 0.3932593378 3.5773716494 0.0678433472 15.6599071878 .6279316645
0.0095 0.005 0.7884 0.1971 0.1998603034 0.0099786514 1.3183117470 0.0797490260 10.6222760146 0.4068217952 3.5485083842 0.1041780572 15.6889564492 .6007275298
0.0005 0.01 0.7916 0.1979 0.0117441521 0.0081114676 2.5814062481 0.2892324461 10.7837744536 0.2640836010 3.5865744296 0.2166884881 16.9634992834 .7781160028
0.0095 0.0055 0.7879999999999999 0.19699999999999998 0.1965048314 0.0231488056 1.4005624363 0.1136471144 10.8438328300 0.5619397901 3.5459985351 0.1326663620 15.9868986328 .8314020721
0.0095 0.006 0.7876 0.1969 0.2164279466 0.0175762367 1.5966986953 0.1181234718 10.8848483066 0.6476242791 3.6083264555 0.1868559793 16.3063014040 .9701799669
0.0095 0.0065 0.7872 0.1968 0.2063615305 0.0180112600 1.7416439660 0.2894382615 10.5490340921 0.2454358569 3.5037494078 0.1785622391 16.0007889964 .7314476175
0.0095 0.006999999999999999 0.7868 0.1967 0.2032157755 0.0234057705 1.8198683977 0.0378746079 10.9035249968 0.2782364140 3.5756984166 0.1523606836 16.5023075866 .4918774760
0.0095 0.0075 0.7864 0.1966 0.2011186055 0.0290410726 1.9337539675 0.1372547850 10.6779398756 0.4071526309 3.6166926193 0.1368424136 16.4295050679 .7102909021
0.0095 0.008 0.7859999999999999 0.1965 0.2059420965 0.0343987031 2.0867517531 0.1049667396 10.8046484015 0.4078555879 3.5489266924 0.1726837823 16.6462689435 .7199048129
0.0095 0.0085 0.7856 0.1964 0.1975534164 0.0284968291 2.2662078025 0.2121469636 10.7654639730 0.5780852754 3.6342615634 0.2835697620 16.8634867553 1.1022988301
0.0095 0.009000000000000001 0.7852 0.1963 0.2042643605 0.0172631618 2.2759858564 0.1962231071 10.4519885448 0.4660822692 3.5915941279 0.1903260897 16.5238328896 .8698946278
0.0095 0.0095 0.7848 0.1962 0.1948270954 0.0430487251 2.4842008880 0.1853614015 10.7973242092 0.3181381590 3.6426277272 0.2272087446 17.1189799198 .7737570302
0.0095 0.01 0.7844 0.1961 0.2078295495 0.0370291581 2.5854325056 0.2314767588 10.7969579996 0.4130584696 3.5899208951 0.1797966270 17.1801409498 .8613610135
0.001 0.0 0.7992 0.1998 0.0216008513 0.0061643958 0.0000000000 0.0000000000 10.8053808207 0.2920452204 3.7359104538 0.1669547594 14.5628921258 .4651643756
0.01 0.0 0.792 0.198 0.2107655876 0.0374214121 0.0000000000 0.0000000000 10.8460300877 0.7352759478 3.6852951627 0.1463241813 14.7420908380 .9190215412
0.01 0.0005 0.7916 0.1979 0.2134919086 0.0316276603 0.1368927556 0.0520338929 10.5629500574 0.2888314505 3.5832279641 0.1898842752 14.4965626857 .5623772789
0.01 0.001 0.7912 0.1978 0.2202028527 0.0273115637 0.2617067386 0.0384983854 10.8288182359 0.9368011235 3.5556196235 0.1910711668 14.8663474507 1.1936822394
0.01 0.0015 0.7908 0.1977 0.2185251167 0.0258079758 0.3870959013 0.0502221097 10.8555515376 0.7176534940 3.5869927378 0.1155015500 15.0481652934 .9091851295
0.01 0.002 0.7904 0.1976 0.2084587006 0.0258011582 0.4906282374 0.0456679599 10.6219098049 0.6392429788 3.5869927378 0.1284417327 14.9079894807 .8391538296
0.01 0.0025 0.79 0.1975 0.2095072856 0.0353769647 0.6004875497 0.0890618831 10.4139027452 0.3713054864 3.5903392033 0.3255459141 14.8142367838 .8212902483
0.01 0.003 0.7896 0.1974 0.2191542677 0.0135263402 0.8006500663 0.1225875022 10.6512065739 0.5942037319 3.6535037401 0.1280979621 15.3245146480 .8584155364
0.01 0.0035 0.7892 0.1973 0.2145404936 0.0189721457 0.8921036299 0.1235445176 10.7859717113 0.4056809193 3.6907331691 0.1640408251 15.5833490039 .7122384077
0.01 0.004 0.7888 0.1972 0.2128627576 0.0171916784 1.0479773137 0.0974484015 10.8240575109 0.3931297286 3.6401178780 0.0859559719 15.7250154602 .5937257804
0.01 0.0045 0.7884 0.1971 0.2061518135 0.0293184070 1.1773927339 0.0749589508 10.7321388983 0.1835788003 3.5518548497 0.1087408214 15.6675382954 .3965969795
0.001 0.0005 0.7988 0.1997 0.0222300023 0.0058420397 0.1248139830 0.0172936922 10.9167085429 0.8976245076 3.6300784815 0.2368466740 14.6938310097 1.1576069135
0.01 0.005 0.7879999999999999 0.19699999999999998 0.2086684176 0.0386926449 1.2711470161 0.0616274861 10.6402202856 0.4333978979 3.5493450006 0.1276765411 15.6693807199 .6613945700
0.01 0.0055 0.7876 0.1969 0.2126530406 0.0196463533 1.4690088141 0.0906085956 10.7361672040 0.5842373688 3.6844585463 0.1914115388 16.1022876050 .8859038565
0.01 0.006 0.7872 0.1968 0.2095072856 0.0407822738 1.5610375573 0.1910912645 10.6233746434 0.7176639587 3.4456045692 0.2396084508 15.8395240555 1.1891459478
0.01 0.0065 0.7868 0.1967 0.2157987956 0.0289500630 1.7675270500 0.2032135002 10.6021344859 0.4553880950 3.6359347961 0.1094849273 16.2213951276 .7970365855
0.01 0.006999999999999999 0.7864 0.1966 0.2078295495 0.0160484900 1.8515032782 0.1363745966 10.6834330198 0.4679499736 3.6246404750 0.2040212169 16.3674063225 .8243942771
0.01 0.0075 0.7859999999999999 0.1965 0.2174765317 0.0214936909 1.9021190870 0.1599206300 10.4552844314 0.3760885355 3.4711213689 0.1894081751 16.0460014190 .7469110315
0.01 0.008 0.7856 0.1964 0.2116044556 0.0180600315 2.1298902265 0.2121032947 10.6244732722 0.4482776636 3.5782082658 0.1688722135 16.5441762201 .8473132033
0.01 0.0085 0.7852 0.1963 0.2264943628 0.0484986155 2.1477207955 0.2037272988 10.6878275352 0.2219484045 3.6166926193 0.3092924486 16.6787353128 .7834667674
0.01 0.009000000000000001 0.7848 0.1962 0.2258652118 0.0358511814 2.2978426830 0.1541223885 10.7358009944 0.6634537792 3.5844828886 0.2263723773 16.8439917778 1.0797997264
0.01 0.0095 0.7844 0.1961 0.2122336066 0.0194754731 2.6009623560 0.2468747155 10.5592879612 0.6088840259 3.4932917030 0.1968698963 16.8657756268 1.0721041108
0.001 0.001 0.7984 0.1996 0.0201328322 0.0112076031 0.2386995528 0.0690215574 10.9020601584 0.5021747370 3.6543403565 0.1917001974 14.8152328999 .7741040949
0.01 0.01 0.784 0.196 0.2130724746 0.0299946639 2.5578238826 0.1005890372 10.6607280239 0.4496087715 3.5480900760 0.0672735297 16.9797144571 .6474660023
0.001 0.0015 0.7979999999999999 0.1995 0.0186648132 0.0061357905 0.3767426677 0.0653784719 11.0170499766 0.2854875812 3.5982870589 0.1332454410 15.0107445164 .4902472846
0.001 0.002 0.7976 0.1994 0.0228591533 0.0036081077 0.5239886569 0.0513684050 10.7182229330 0.6172630040 3.6848768545 0.1289692387 14.9499475977 .8012087554
0.001 0.0025 0.7972 0.1993 0.0218105683 0.0119667396 0.6154422205 0.1029555498 10.9339203946 0.7259770980 3.5593843972 0.2350638951 15.1305575806 1.0759632825
0.001 0.003 0.7968 0.1992 0.0255854743 0.0099786514 0.8248076114 0.0628395279 10.8504246030 0.3799088947 3.5995419835 0.2141639895 15.3003596722 .6668910635
0.001 0.0035 0.7964 0.1991 0.0228591533 0.0075498121 0.9593996484 0.1275083893 11.0053312690 0.3616148865 3.7434400012 0.2045420122 15.7310300719 .7012151001
0.0 0.0025 0.7979999999999999 0.1995 0.0000000000 0.0000000000 0.6585806939 0.0679588808 10.8317479128 0.9149044874 3.6258953995 0.1717530847 15.1162240062 1.1546164529
0.001 0.004 0.7959999999999999 0.19899999999999998 0.0203425492 0.0082405707 1.0111658164 0.0425166320 10.7083352735 0.5428526071 3.6212940094 0.1285942246 15.3611376485 .7222040344
0.001 0.0045 0.7956 0.1989 0.0224397193 0.0087580391 1.1779679136 0.1157583868 10.8775241143 0.3462306115 3.6811120808 0.1108635089 15.7590438280 .5816105463
0.001 0.005 0.7952 0.1988 0.0222300023 0.0084305192 1.3200372860 0.1150359291 10.9134126563 0.7858602305 3.6501572746 0.2225839857 15.9058372192 1.1319106645
0.001 0.0055 0.7948 0.1987 0.0205522663 0.0076883523 1.4810875866 0.1670201262 10.9306245081 0.5248262887 3.6413728026 0.1933832931 16.0736371636 .8929180603
0.001 0.006 0.7944 0.1986 0.0266340593 0.0080242450 1.5363048326 0.1916444719 10.9544281329 0.5255719101 3.6363531043 0.2547301116 16.1537201291 .9799707386
0.001 0.0065 0.794 0.1985 0.0218105683 0.0107263635 1.6582429174 0.1443506115 10.8211278340 0.4984617312 3.6484840419 0.2923683998 16.1496653616 .9459071060
0.001 0.006999999999999999 0.7936 0.1984 0.0251660403 0.0062212117 1.8198683977 0.2590327136 10.5453719960 0.2957504839 3.6647980613 0.1325291191 16.0552044953 .6935335283
0.001 0.0075 0.7932 0.1983 0.0228591533 0.0058420397 1.9067205242 0.0746405021 10.5201035327 0.3498756747 3.5033310996 0.1772758330 15.9530143098 .6076340495
0.001 0.008 0.7928 0.1982 0.0211814173 0.0038441762 2.0286586090 0.1596307459 10.7808447767 0.3394460881 3.5673322528 0.1947645812 16.3980170558 .6976855914
0.001 0.0085 0.7924 0.1981 0.0266340593 0.0131704949 2.1960358857 0.1425517509 10.7409279289 0.3601685966 3.5744434921 0.1641773055 16.5380413660 .6800681479
0.0 0.003 0.7976 0.1994 0.0000000000 0.0000000000 0.8115784795 0.0874878304 10.7856055017 0.6306405983 3.6622882122 0.0820140121 15.2594721934 .8001424408
0.001 0.009000000000000001 0.792 0.198 0.0222300023 0.0065517686 2.3001434015 0.1983294149 10.4087758106 0.3495305289 3.6116729211 0.3537848790 16.3428221355 .9081965914
0.001 0.0095 0.7916 0.1979 0.0190842472 0.0123999334 2.4830505287 0.2030506350 10.7603370384 0.7130829960 3.5773716494 0.1076150159 16.8398434637 1.0361485803
0.001 0.01 0.7912 0.1978 0.0209717003 0.0080679742 2.5980864578 0.0529165274 10.6383892375 0.4944453639 3.6016335245 0.1551917751 16.8590809201 .7106216406
0.0015 0.0 0.7988 0.1997 0.0314575504 0.0070184733 0.0000000000 0.0000000000 10.9207368486 1.1784563872 3.7166682770 0.1594846266 14.6688626760 1.3449594871
0.0015 0.0005 0.7984 0.1996 0.0337644374 0.0030821979 0.1242388034 0.0380489052 10.9862883692 0.4920690848 3.7727215746 0.1569497684 14.9170131846 .6901499563
0.0015 0.001 0.7979999999999999 0.1995 0.0331352864 0.0144446154 0.2714847926 0.0494253044 10.7046731773 0.2917787582 3.6380263371 0.2762304086 14.6473195934 .6318790866
0.0015 0.0015 0.7976 0.1994 0.0362810414 0.0085548087 0.3767426677 0.0378046640 10.6757426180 0.8849115624 3.6873867036 0.0951685610 14.7761530307 1.0264395961
0.0015 0.002 0.7972 0.1993 0.0310381164 0.0072162155 0.5096091657 0.0450553310 10.6574321373 0.4346561003 3.6710726842 0.1515730942 14.8691521036 .6385007410
0.0015 0.0025 0.7968 0.1992 0.0350227394 0.0190184532 0.6206188373 0.1037493987 10.7801123575 1.0684477827 3.7116485787 0.1956788309 15.1474025129 1.3868944655
0.0015 0.003 0.7964 0.1991 0.0304089654 0.0026527336 0.7770677008 0.1333325473 10.7830420344 0.1637739174 3.6133461538 0.2446384180 15.2038648544 .5443976163
0.0 0.0035 0.7972 0.1993 0.0000000000 0.0000000000 0.9306406661 0.1345772880 11.0697841608 0.5089581139 3.6781839234 0.2395500211 15.6786087503 .8830854230
0.0015 0.0035 0.7959999999999999 0.19899999999999998 0.0327158524 0.0102224939 0.9352421033 0.1111392349 10.9064546737 0.7276156480 3.6112546129 0.1646370914 15.4856672423 1.0136144682
0.0015 0.004 0.7956 0.1989 0.0352324564 0.0060200105 0.9962111457 0.1065930641 10.7749854229 0.3645844300 3.6304967896 0.1388984774 15.4369258146 .6160959820
0.0015 0.0045 0.7952 0.1988 0.0358616074 0.0096012832 1.1612877039 0.1682594636 10.7702246979 0.5948623995 3.6321700224 0.2536562373 15.5995440316 1.0263793836
0.0015 0.005 0.7948 0.1987 0.0329255694 0.0116085512 1.3269394417 0.2500437636 10.9921477230 0.5187544974 3.6346798716 0.0872009553 15.9866926057 .8676077675
0.0015 0.0055 0.7944 0.1986 0.0331352864 0.0107427522 1.5092713893 0.1203981663 10.5164414366 0.3577821058 3.6367714125 0.2639574404 15.6956195248 .7528804647
0.0015 0.006 0.794 0.1985 0.0314575504 0.0063610316 1.6122285458 0.1143783448 10.8149022706 0.7954915759 3.6639614449 0.1390747350 16.1225498117 1.0553056873
0.0015 0.0065 0.7936 0.1984 0.0297798144 0.0130362356 1.7243885766 0.1707266512 11.0185148151 0.3380461869 3.6727459169 0.1024983113 16.4454291230 .6243073850
0.0015 0.006999999999999999 0.7932 0.1983 0.0293603804 0.0032489218 1.8750856437 0.1819968742 10.6863626967 0.6287911821 3.6890599364 0.3220418900 16.2798686572 1.1360788681
0.0015 0.0075 0.7928 0.1982 0.0325061354 0.0054687504 1.8572550747 0.1629454597 10.6021344859 0.6299801684 3.6798571562 0.1684198338 16.1717528522 .9668142123
0.0015 0.008 0.7924 0.1981 0.0301992484 0.0066846781 2.1482959752 0.1114127576 10.6105573070 0.5736268838 3.5426520695 0.2173335494 16.3317046001 .9090578689
0.0 0.004 0.7968 0.1992 0.0000000000 0.0000000000 1.0796121942 0.1528982861 10.8379734762 0.6092433753 3.6396995698 0.1151191438 15.5572852402 .8772608052
0.0015 0.0085 0.792 0.198 0.0316672674 0.0131571306 2.2656326228 0.1707963972 10.7585059903 0.4611892125 3.6719093006 0.1207918773 16.7277151811 .7659346176
0.0015 0.009000000000000001 0.7916 0.1979 0.0339741544 0.0185975354 2.3519095696 0.1144824250 10.8427342012 0.2483927211 3.5802998067 0.1066940123 16.8089177319 .4881666938
0.0015 0.0095 0.7912 0.1978 0.0362810414 0.0126248939 2.5486210083 0.0871847888 10.6512065739 0.2703807682 3.5560379316 0.1643562640 16.7921465552 .5345467149
0.0015 0.01 0.7908 0.1977 0.0312478334 0.0120400210 2.5802558888 0.2519628254 10.6449810105 0.4948119339 3.6146010784 0.2983261873 16.8710858111 1.0571409676
0.002 0.0 0.7984 0.1996 0.0421531175 0.0123999334 0.0000000000 0.0000000000 10.5164414366 0.3769832258 3.6627065204 0.2862084085 14.2213010745 .6755915677
0.002 0.0005 0.7979999999999999 0.1995 0.0432017025 0.0222497781 0.1161862884 0.0231790974 11.0690517416 0.1073287841 3.7195964343 0.2033614639 14.9480361668 .3561191235
0.002 0.001 0.7976 0.1994 0.0457183066 0.0141989407 0.2588308404 0.0735690517 10.9533295041 0.2558964184 3.6405361862 0.1158826944 14.8984148373 .4595471052
0.002 0.0015 0.7972 0.1993 0.0419434005 0.0088975389 0.4026257517 0.0232930003 10.9829924827 0.8200753856 3.6765106907 0.3205168969 15.1040723256 1.1727828217
0.002 0.002 0.7968 0.1992 0.0425725515 0.0119814317 0.5251390162 0.0811472282 10.4886095061 0.5378690513 3.6489023500 0.1601109778 14.7052234238 .7911086890
0.002 0.0025 0.7964 0.1991 0.0425725515 0.0080242450 0.6269458134 0.0901400283 10.7804785671 0.4910410728 3.6275686323 0.1503257868 15.0775655643 .7395311329
0.0 0.0045 0.7964 0.1991 0.0000000000 0.0000000000 1.2291589020 0.1057204597 10.8478611357 0.2660970871 3.6045616818 0.0917459631 15.6815817195 .4635635099
0.002 0.003 0.7959999999999999 0.19899999999999998 0.0415239665 0.0145658989 0.7787932397 0.1288915856 10.6003034378 0.1908567016 3.6480657337 0.0675227687 15.0686863777 .4018369548
0.002 0.0035 0.7956 0.1989 0.0450891556 0.0158054844 0.8944043484 0.0888089293 10.7002786620 0.3859606093 3.6656346777 0.2973885880 15.3054068437 .7879636110
0.002 0.004 0.7952 0.1988 0.0387976455 0.0087981219 1.0381992598 0.1356253601 10.7266457541 0.6514719759 3.6238038586 0.1474819668 15.4274465180 .9433774247
0.002 0.0045 0.7948 0.1987 0.0478154766 0.0175261190 1.1906218658 0.0839841070 10.8764254855 0.5524257132 3.5924307443 0.2954760407 15.7072935722 .9494119799
0.002 0.005 0.7944 0.1986 0.0400559475 0.0024456995 1.3303905196 0.2568832403 10.7152932561 0.5425689244 3.6719093006 0.1884635085 15.7576490238 .9903613727
0.002 0.0055 0.794 0.1985 0.0402656645 0.0083466313 1.4396746522 0.1037621529 10.7321388983 0.5415416813 3.6401178780 0.0647283774 15.8521970930 .7183788429
0.002 0.006 0.7936 0.1984 0.0440405705 0.0079582007 1.5869206414 0.0936960404 10.7929296939 0.4667102655 3.6317517142 0.2111955164 16.0556426200 .7795600230
0.002 0.0065 0.7932 0.1983 0.0379587775 0.0138730611 1.7169112412 0.3035510237 10.5490340921 0.6947196146 3.6116729211 0.0682445167 15.9155770319 1.0803882161
0.002 0.006999999999999999 0.7928 0.1982 0.0455085896 0.0099786514 1.8227442959 0.1390650691 10.8614108914 0.6048443721 3.6727459169 0.1879502972 16.4024096938 .9418383898
0.002 0.0075 0.7924 0.1981 0.0387976455 0.0123715258 1.9527348958 0.1681650595 10.6706156834 0.3885592709 3.6681445268 0.1135273326 16.3302927515 .6826231888
