# Supplementary material for: Multipressure Sampling for Improving the Performance of MOF-based Electronic Noses
Source: ACS Sens. 2024 Jul 12;9(7):3531–9. doi: 10.1021/acssensors.4c00199 (PMC11287752; doi:10.1021/acssensors.4c00199)
Supplement: Supplementary file 2 — se4c00199_si_002.zip [file se4c00199_si_002.zip › Multiplex_Adsorption_Data/Methane_1bar/WUNSEE01.csv]

methane_comp CO2_comp N2_comp O2_comp methane_mass methane_error CO2_mass CO2_error N2_mass N2_error O2_mass O2_error total_mass total_error
0.0 0.0 0.8 0.2 0.0000000000 0.0000000000 0.0000000000 0.0000000000 25.8990524168 1.5635421489 12.1124400987 0.6944548049 38.0114925155 2.2579969538
0.0 0.0005 0.7996 0.1999 0.0000000000 0.0000000000 1.8672738705 0.1037691453 25.6043481840 1.0102362305 12.0979353888 0.2565506142 39.5695574433 1.3705559900
0.0 0.005 0.7959999999999999 0.19899999999999998 0.0000000000 0.0000000000 16.8675133954 0.6429575972 22.3410852159 0.5117770702 10.6619691015 0.2654644949 49.8705677128 1.4201991623
0.002 0.008 0.792 0.198 0.3121855744 0.0069211438 24.6005922625 1.2139651666 20.6929636985 0.9655611495 9.8674333218 0.2935415283 55.4731748572 2.4799889882
0.002 0.0085 0.7916 0.1979 0.3219824041 0.0189984115 25.8163562468 0.5465180053 20.4358249962 0.9264161351 9.8686420477 0.3953734618 56.4428056948 1.8873060137
0.002 0.009000000000000001 0.7912 0.1978 0.3271333146 0.0179583854 27.3434710440 1.8507039500 20.0927970293 0.3860214217 9.7092916923 0.2969614126 57.4726930802 2.5516451697
0.002 0.0095 0.7908 0.1977 0.3064286744 0.0307233938 28.7750199779 1.6520063263 20.0490587589 0.6477347924 9.7926937746 0.4629961671 58.9232011858 2.7934606796
0.002 0.01 0.7904 0.1976 0.3081456446 0.0136164214 29.1783356218 1.6255628423 19.4973921879 0.9054566578 9.4143625895 0.1952947535 58.3982360438 2.7399306750
0.0025 0.0 0.7979999999999999 0.1995 0.4626729590 0.0330583779 0.0000000000 0.0000000000 25.0488016051 1.0166281459 11.8019990144 0.2584381583 37.3134735785 1.3081246821
0.0025 0.0005 0.7976 0.1994 0.4675208747 0.0230081006 1.8345875752 0.0770963207 25.0290488379 0.5319187158 11.6914006009 0.3111800689 39.0225578887 .9432032060
0.0025 0.001 0.7972 0.1993 0.4616629765 0.0641554334 3.6855182981 0.1100087113 24.9161758822 0.5040958065 11.6511097399 0.5290928003 40.7144668967 1.2073527515
0.0025 0.0015 0.7968 0.1992 0.4764087203 0.0286493409 5.4494702351 0.1479577176 24.4290585327 1.1660613213 11.4540874294 0.2430998441 41.8090249175 1.5857682239
0.0025 0.002 0.7964 0.1991 0.4679248677 0.0383346551 7.0879400384 0.3300103236 24.0243031680 1.0156783847 11.2598854792 0.4760576229 42.8400535533 1.8600809863
0.0 0.0055 0.7956 0.1989 0.0000000000 0.0000000000 18.0879864222 0.9345892030 22.4329708564 0.4722349369 10.5956906351 0.6724584539 51.1166479137 2.0792825938
0.0025 0.0025 0.7959999999999999 0.19899999999999998 0.4617639748 0.0281899110 8.9178185711 0.5071896913 23.9419411831 0.4250666412 11.2365167798 0.4202794544 44.5580405088 1.3807256979
0.0025 0.003 0.7956 0.1989 0.4463112433 0.0348898871 10.4427173483 0.5238597041 23.4511201898 1.3504733500 11.1218892802 0.7532447321 45.4620380616 2.6624676733
0.0025 0.0035 0.7952 0.1988 0.4369184066 0.0397548387 11.9371458503 0.6456889716 22.7051004981 0.6922802330 10.8458968821 0.3026661710 45.9250616371 1.6803902143
0.0025 0.004 0.7948 0.1987 0.4357064277 0.0371333064 13.5811557036 0.7380781455 22.5320874207 0.7337559455 10.7977493031 0.4192290712 47.3466988551 1.9281964686
0.0025 0.0045 0.7944 0.1986 0.4213646769 0.0257939314 14.9066126789 1.1623447506 22.3924071380 0.5117262581 10.9534734810 0.4311792338 48.6738579748 2.1310441739
0.0025 0.005 0.794 0.1985 0.4411603329 0.0267567206 16.3603218130 1.0448490339 21.8208114357 0.3253356904 10.6778839916 0.4888153283 49.3001775732 1.8857567732
0.0025 0.0055 0.7936 0.1984 0.3939941526 0.0412706066 17.6591865480 0.3121630172 21.9289225636 0.8672579179 10.4655511539 0.2233109842 50.4476544181 1.4440025259
0.0025 0.006 0.7932 0.1983 0.4194457103 0.0337678686 19.2189876406 1.4246188892 21.7248694233 1.0284586389 10.4460100863 0.2440994475 51.8093128605 2.7309448442
0.0025 0.0065 0.7928 0.1982 0.4179307366 0.0100715053 21.2732382004 0.7801299337 21.5716091131 0.2717759409 10.2429441467 0.4347699425 53.5057221968 1.4967473224
0.0025 0.006999999999999999 0.7924 0.1981 0.4149007892 0.0301956038 22.1277909212 1.3311134420 20.9781442757 0.7575843381 10.1065595821 0.3473217116 53.6273955682 2.4662150955
0.0 0.006 0.7952 0.1988 0.0000000000 0.0000000000 19.2707871086 0.9439851887 21.8603169702 0.6023763763 10.4790485924 0.3628697035 51.6101526712 1.9092312685
0.0025 0.0075 0.792 0.198 0.3946001421 0.0275974816 23.5457667324 0.9710991904 20.9866097473 0.7954421999 10.0757370734 0.4420405095 55.0027136952 2.2361793814
0.0025 0.008 0.7916 0.1979 0.4041949753 0.0158100163 24.1695763684 0.6455035625 20.5913780383 0.2847740613 10.0382665726 0.4880226281 55.2034159546 1.4341102682
0.0025 0.0085 0.7912 0.1978 0.4002560438 0.0323421549 26.4423819028 1.8898420582 20.5991380540 0.3049402296 9.8785133086 0.2650618130 57.3202893092 2.4921862557
0.0025 0.009000000000000001 0.7908 0.1977 0.3789454141 0.0242950643 28.0595225134 1.1617533837 19.9485312827 0.4475143803 9.6077587225 0.4169716762 57.9947579327 2.0505345045
0.0025 0.0095 0.7904 0.1976 0.3771274457 0.0136762215 28.7786210104 1.7589764486 19.9485312827 0.3613525642 9.7346749347 0.3351913910 58.8389546735 2.4691966253
0.0025 0.01 0.79 0.1975 0.3796524018 0.0148491465 30.5658411577 1.0173393498 19.5961560241 0.8597172873 9.4870875937 0.3331462216 60.0287371773 2.2250520052
0.003 0.0 0.7976 0.1994 0.5762959843 0.0375267945 0.0000000000 0.0000000000 25.4091132434 0.8431981517 11.6666217214 0.5331313771 37.6520309491 1.4138563233
0.003 0.0005 0.7972 0.1993 0.5572073160 0.0340206707 1.8451136703 0.0842634146 25.0495070611 1.3279300379 11.7574776130 0.3361078987 39.2093056604 1.7823220219
0.003 0.001 0.7968 0.1992 0.5689231124 0.0446937489 3.7292846935 0.1663178020 24.7413991648 0.8438551001 11.7314900076 0.4816205787 40.7710969783 1.5364872297
0.003 0.0015 0.7964 0.1991 0.5722560545 0.0291561484 5.3098609738 0.2124043920 24.8114156701 0.5707032001 11.5612611198 0.4582107289 42.2547938182 1.2704744694
0.0 0.0065 0.7948 0.1987 0.0000000000 0.0000000000 20.4383526574 0.6336262563 21.3188795107 0.6392108506 10.2918975428 0.4951591097 52.0491297109 1.7679962166
0.003 0.002 0.7959999999999999 0.19899999999999998 0.5607422546 0.0513190358 7.2918138804 0.2837046596 23.9618703144 0.9063684507 11.4839026666 0.5278610252 43.2983291160 1.7692531713
0.003 0.0025 0.7956 0.1989 0.5479154775 0.0304941115 8.5704574328 0.5252481692 23.3169071909 0.6824620244 11.2101262658 0.4513482889 43.6454063670 1.6895525940
0.003 0.003 0.7952 0.1988 0.5254938672 0.0086316577 10.2947980119 0.5729118952 23.6599351578 0.3829177072 11.1456608882 0.3718442670 45.6258879251 1.3363055271
0.003 0.0035 0.7948 0.1987 0.5347857057 0.0617990425 11.7371500433 0.2512924201 23.4960930081 0.7275496769 11.1438477994 0.7918559635 46.9118765565 1.8324971030
0.003 0.004 0.7944 0.1986 0.5270088409 0.0519472766 13.5656435635 0.6528957802 22.8056279743 1.0799722249 10.9669709195 0.4106474917 47.8652512982 2.1954627734
0.003 0.0045 0.794 0.1985 0.5219589286 0.0403062724 15.0276627726 0.4519859266 22.3174524408 0.8733694529 10.7290533851 0.3388856633 48.5961275271 1.7045473152
0.003 0.005 0.7936 0.1984 0.5160000322 0.0325609319 16.7002038838 0.7322605037 22.0860628816 1.1806185623 10.6234913292 0.1167142169 49.9257581268 2.0621542148
0.003 0.0055 0.7932 0.1983 0.5009512937 0.0336916581 17.8569663349 0.8966977906 21.9065243364 0.6878798063 10.3986683246 0.2671274971 50.6631102896 1.8853967521
0.003 0.006 0.7928 0.1982 0.5111521164 0.0538175665 19.2048605129 0.5648335747 21.7918877408 0.9799203736 10.4585002532 0.2559341967 51.9664006233 1.8545057115
0.003 0.0065 0.7924 0.1981 0.4947904008 0.0603776934 20.7499804729 1.0641705049 21.4663198091 1.0567152394 10.3057978899 0.2795924492 53.0168885727 2.4608558869
0.0 0.006999999999999999 0.7944 0.1986 0.0000000000 0.0000000000 21.6953900145 0.8455840664 21.2252302303 0.9705337312 10.2240074420 0.4150885664 53.1446276868 2.2312063640
0.003 0.006999999999999999 0.792 0.198 0.4895384921 0.0254916048 21.7879088504 1.2202322133 21.2869576279 0.9028158088 10.1563187955 0.0995110860 53.7207237659 2.2480507129
0.003 0.0075 0.7916 0.1979 0.4989313288 0.0154365500 23.1737523713 0.9882281593 20.7873184349 0.5672052476 9.9770244639 0.5436265982 54.4370265989 2.1144965551
0.003 0.008 0.7912 0.1978 0.4894374938 0.0441416639 24.1474161682 1.7046765523 20.9255878056 0.1227219695 9.9480150439 0.0731409534 55.5104565115 1.9446811391
0.003 0.0085 0.7908 0.1977 0.4845895781 0.0549029282 25.9241102203 0.4759177088 20.4203049648 0.7990990064 9.8664260503 0.5334811261 56.6954308135 1.8634007695
0.003 0.009000000000000001 0.7904 0.1976 0.4578250432 0.0364579882 26.8404344992 1.3458324449 20.0897988414 0.7762223148 9.5712954932 0.2422864723 56.9593538770 2.4007992202
0.003 0.0095 0.79 0.1975 0.4650969169 0.0410853113 29.2686384376 1.4151402615 19.6679361694 0.6679688402 9.6744400975 0.3420824606 59.0761116214 2.4662768736
0.003 0.01 0.7896 0.1974 0.4595420134 0.0491229548 29.8531137183 1.0655197149 19.4033901794 0.6085967495 9.3996564252 0.2512883864 59.1157023363 1.9745278056
0.0035 0.0 0.7972 0.1993 0.6622454905 0.0451885606 0.0000000000 0.0000000000 25.2614965811 0.7255958488 11.8680760265 0.4969050836 37.7918180981 1.2676894930
0.0035 0.0005 0.7968 0.1992 0.6733552974 0.0659344513 1.8140893900 0.1408567940 24.8667939640 0.9573726352 11.5971199861 0.3275763462 38.9513586375 1.4917402267
0.0035 0.001 0.7964 0.1991 0.6553776099 0.0622444242 3.5702852570 0.1288034830 24.8791394436 0.8570191177 11.5806007331 0.3346494983 40.6854030436 1.3827165232
0.0 0.0075 0.794 0.1985 0.0000000000 0.0000000000 23.5557388225 1.2922344588 20.9252350777 0.8223696991 10.1597435187 0.2680587048 54.6407174189 2.3826628627
0.0035 0.0015 0.7959999999999999 0.19899999999999998 0.6689113747 0.0281174470 5.3350682015 0.2468588118 24.2078980850 0.4576193990 11.5102931806 0.2727587141 41.7221708418 1.0053543719
0.0035 0.002 0.7956 0.1989 0.6401268749 0.0330719520 6.9505467971 0.5555474242 23.8509373626 0.5641394286 11.2846643588 0.3632292072 42.7262753934 1.5159880120
0.0035 0.0025 0.7952 0.1988 0.6161902909 0.0483923896 8.5632553677 0.3775957662 23.3620563732 0.8758989488 11.0405017409 0.1926408834 43.5820037727 1.4945279880
0.0035 0.003 0.7948 0.1987 0.6412378556 0.0405323963 10.3646026426 0.2787729846 23.2186724466 0.4227597589 11.1809153916 0.4505130874 45.4054283364 1.1925782272
0.0035 0.0035 0.7944 0.1986 0.6240681540 0.0557832241 11.7629112761 0.5297052740 23.0281993338 0.5900471884 10.9311120532 0.1293920160 46.3462908171 1.3049277025
0.0035 0.004 0.794 0.1985 0.6213412014 0.0332687666 13.5808787011 0.5620423783 22.8491898806 1.4171320853 10.7056846857 0.4842847528 47.7570944688 2.4967279830
0.0035 0.0045 0.7936 0.1984 0.6074034436 0.0430844827 14.5941538559 0.6416645637 22.6040439299 0.9285309496 10.7612860739 0.2577437589 48.5668873033 1.8710237549
0.0035 0.005 0.7932 0.1983 0.6064944594 0.0651262495 16.5151662120 0.5420264476 22.1740685143 0.6465220151 10.6204695146 0.1747174526 49.9161987003 1.4283921648
0.0035 0.0055 0.7928 0.1982 0.5872037947 0.0343714700 17.6666656156 0.5315752365 22.0696610302 0.0647195783 10.4099497657 0.3092396422 50.7334802062 .9399059270
0.0035 0.006 0.7924 0.1981 0.5788209404 0.0263943797 19.0156678036 0.8992656620 21.6472692662 0.7380150178 10.4429882717 0.3373901949 51.6847462819 2.0010652544
0.0 0.008 0.7936 0.1984 0.0000000000 0.0000000000 25.2072277434 0.4122705589 21.0853735836 0.4631486363 10.2981426263 0.2203781194 56.5907439533 1.0957973146
0.0035 0.0065 0.792 0.198 0.5917487157 0.0684955769 20.4533107925 0.7522066077 21.3634996010 0.7309325648 10.3779185312 0.5186045812 52.7864776404 2.0702393306
0.0035 0.006999999999999999 0.7916 0.1979 0.5778109579 0.0306436064 22.0599253080 0.9174138887 21.1635028326 0.4885345010 10.0386694812 0.2502169521 53.8399085797 1.6868089482
0.0035 0.0075 0.7912 0.1978 0.5785179457 0.0412715953 23.4776241167 1.2414847970 20.7677420316 0.2835788232 10.0761399820 0.3072124652 54.9000240760 1.8735476807
0.0035 0.008 0.7908 0.1977 0.5520564055 0.0430750113 25.1346530877 0.9492817165 20.7546910961 0.9762726940 9.9375394200 0.3934034829 56.3789400093 2.3620329047
0.0035 0.0085 0.7904 0.1976 0.5497334459 0.0382760695 26.0983447945 1.0614808189 20.0460605710 0.8499372972 9.7753687044 0.3984833375 56.4695075158 2.3481775231
0.0035 0.009000000000000001 0.79 0.1975 0.5393306267 0.0510296068 26.4221607201 1.1878252321 19.8892729810 1.0873027706 9.7004277028 0.2035490152 56.5511920306 2.5297066247
0.0035 0.0095 0.7896 0.1974 0.5537733757 0.0476626116 28.0658935710 0.8124214708 19.8968566327 0.8456565021 9.7882617799 0.2212867110 58.3047853593 1.9270272955
0.0035 0.01 0.7892 0.1973 0.5532683845 0.0209297997 30.0841338055 1.5605834247 19.8405965188 0.8397479266 9.7395098381 0.2270396276 60.2175085469 2.6483007786
0.004 0.0 0.7968 0.1992 0.7693036299 0.0422583222 0.0000000000 0.0000000000 25.1281654021 0.7832018156 11.7945452052 0.3770105236 37.6920142372 1.2024706614
0.004 0.0005 0.7964 0.1991 0.7572848388 0.0446435091 1.8406816303 0.0883807295 25.1909509837 0.7958851929 11.8374549722 0.7676143957 39.6263724250 1.6965238272
0.0 0.0085 0.7932 0.1983 0.0000000000 0.0000000000 26.7778319336 1.9967980512 20.5516961398 0.9209578451 9.9798448241 0.5149329670 57.3093728975 3.4326888633
0.004 0.001 0.7959999999999999 0.19899999999999998 0.7132496041 0.0433591946 3.5874594121 0.1508623887 24.4253548888 0.8784558613 11.4409928996 0.4767868031 40.1670568046 1.5494642477
0.004 0.0015 0.7956 0.1989 0.7428420898 0.0434550743 5.2170651354 0.2152607105 24.0507577670 0.7115564809 11.5618654827 0.1654753069 41.5725304749 1.1357475726
0.004 0.002 0.7952 0.1988 0.7115326339 0.0348700005 6.9621809022 0.2240770479 23.7440607827 0.7084947057 11.1597626895 0.4183763122 42.5775370083 1.3858180663
0.004 0.0025 0.7948 0.1987 0.7254703917 0.0410932555 8.7006486090 0.3510180261 23.7303043912 0.7129169273 11.2701596488 0.3371201616 44.4265830407 1.4421483705
0.004 0.003 0.7944 0.1986 0.7038567673 0.0452823690 10.3936879054 0.7808574282 23.2692889127 0.9261749021 10.9319178704 0.2228488944 45.2987514558 1.9751635937
0.004 0.0035 0.794 0.1985 0.6924439657 0.0688905762 12.0689990415 0.9899063381 23.0056247427 0.5839224052 10.8958575498 0.2475000397 46.6629252997 1.8902193592
0.004 0.004 0.7936 0.1984 0.6886060324 0.0369747387 13.2916880883 0.6196872262 22.6768822592 0.4399283066 10.7856620448 0.3184798240 47.4428384247 1.4150700955
0.004 0.0045 0.7932 0.1983 0.6910299903 0.0412320309 15.2922001627 0.9846391292 22.2969942176 0.8429596712 10.6388018564 0.3264081991 48.9190262270 2.1952390304
0.004 0.005 0.7928 0.1982 0.6749712694 0.0414393226 16.7176550414 0.2391454227 21.9414444071 1.0188796851 10.5169220017 0.4324938209 49.8509927196 1.7319582513
0.004 0.0055 0.7924 0.1981 0.6651744396 0.0442432261 17.9688753460 0.5220020845 21.7276912472 0.5389489724 10.3589818265 0.3712194497 50.7207228593 1.4764137327
0.0 0.009000000000000001 0.7928 0.1982 0.0000000000 0.0000000000 27.4897283654 1.0112071116 20.2864446939 1.1585658796 9.8968456504 0.2012592029 57.6730187097 2.3710321941
0.004 0.006 0.792 0.198 0.6698203589 0.0481862192 19.2912852938 0.3792470793 21.5331617626 0.6250793755 10.4035032279 0.4480600993 51.8977706432 1.5005727733
0.004 0.0065 0.7916 0.1979 0.6566905871 0.0455348657 20.4596818501 0.2504899186 21.4100596953 0.5889782169 10.2975382634 0.3403025371 52.8239703959 1.2253055383
0.004 0.006999999999999999 0.7912 0.1978 0.6598215326 0.0416357837 22.0945506209 1.1232478466 20.9465751208 0.4088137147 10.1150206629 0.3400415002 53.8159679372 1.9137388452
0.004 0.0075 0.7908 0.1977 0.6504286959 0.0293764294 23.8992219258 0.7854271027 20.5725070910 0.7846589256 10.0406840243 0.5812023390 55.1628417370 2.1806647967
0.004 0.008 0.7904 0.1976 0.6284110785 0.0087723240 24.5986532450 0.7329438064 20.4298286205 0.3052358896 9.8619940556 0.5305533871 55.5188869996 1.5775054071
0.004 0.0085 0.79 0.1975 0.6372989241 0.0429782838 25.8205112843 0.8806647999 20.1811553899 0.6859642548 9.7918879574 0.2436028241 56.4308535557 1.8532101626
0.004 0.009000000000000001 0.7896 0.1974 0.6340669802 0.0493615941 27.5395888159 1.1942400002 19.8672274818 0.7847507276 9.6963986167 0.4944537410 57.7372818946 2.5228060629
0.004 0.0095 0.7892 0.1973 0.6173012716 0.0401490572 29.0711356532 1.0838728133 19.6730507252 0.6001007170 9.5392642587 0.3396369029 58.9007519087 2.0637594904
0.004 0.01 0.7888 0.1972 0.6097264033 0.0704084545 29.1647624991 1.6379789226 19.8249001234 0.4579088584 9.5479267938 0.5385623797 59.1473158196 2.7048586152
0.0045 0.0 0.7964 0.1991 0.8435373398 0.0689414936 0.0000000000 0.0000000000 24.9913069433 0.6877966010 11.7592907018 0.2728277440 37.5941349849 1.0295658386
0.0 0.0095 0.7924 0.1981 0.0000000000 0.0000000000 28.7379016425 2.0348517118 19.9169621279 0.3337697776 9.8587707867 0.3380559310 58.5136345571 2.7066774204
0.0045 0.0005 0.7959999999999999 0.19899999999999998 0.8578790905 0.0488622786 1.7980232449 0.0800225664 25.2024146433 1.1973741038 11.8022004688 0.3007733691 39.6605174475 1.6270323179
0.0045 0.001 0.7956 0.1989 0.8508092134 0.0619684934 3.6960443932 0.1510067653 24.4419331042 0.5160527376 11.4315245472 0.2820187592 40.4203112580 1.0110467555
0.0045 0.0015 0.7952 0.1988 0.8328315258 0.0201126029 5.2624935458 0.1270786531 24.4498694839 0.4764643585 11.4647645076 0.2445890892 42.0099590631 .8682447037
0.0045 0.002 0.7948 0.1987 0.8104099155 0.0481514891 6.9123204517 0.4463898554 23.9188375000 1.2174536118 11.4385754479 0.2190244707 43.0801433151 1.9310194270
0.0045 0.0025 0.7944 0.1986 0.8056629980 0.0291645439 8.6496801485 0.6228243428 23.5343639946 0.7502389120 11.2099248115 0.2421108649 44.1996319526 1.6443386636
0.0045 0.003 0.794 0.1985 0.7902102666 0.0546787744 10.4826057087 0.3492807146 23.0347248016 0.4790604468 10.9403789512 0.2326587040 45.2479197281 1.1156786398
0.0045 0.0035 0.7936 0.1984 0.7772824912 0.0548240949 11.7147128406 0.4198151820 22.8894008711 0.7405515469 11.0034341487 0.4849670875 46.3848303516 1.7001579113
0.0045 0.004 0.7932 0.1983 0.7977851349 0.0236896329 13.2972281384 0.5359247533 22.7200914375 0.1985454421 10.8344139867 0.2984826826 47.6495186975 1.0566425109
0.0045 0.0045 0.7928 0.1982 0.7578908283 0.0289736487 14.7933186553 0.3588225028 22.4197435569 0.6281565537 10.6152317027 0.3051659711 48.5861847432 1.3211186763
0.0045 0.005 0.7924 0.1981 0.7583958195 0.0430986860 16.6082390529 0.9316012172 21.8142859679 0.4863214650 10.4292893790 0.4884159815 49.6102102193 1.9494373497
0.0 0.001 0.7992 0.1998 0.0000000000 0.0000000000 3.6929973657 0.1521407089 25.1077071789 0.4548872891 11.7580819759 0.2728449988 40.5587865205 .8798729968
0.0 0.01 0.792 0.198 0.0000000000 0.0000000000 29.7999292378 1.8666228361 19.6764016411 1.1148328356 9.6337463278 0.3426414986 59.1100772067 3.3240971703
0.0045 0.0055 0.792 0.198 0.7511239459 0.0869021671 17.5674987196 0.2738769005 22.0648992024 0.5546584502 10.5215554507 0.3284201975 50.9050773186 1.2438577153
0.0045 0.006 0.7916 0.1979 0.7540528950 0.0223970297 19.0494621089 0.7564734980 21.4765489207 1.0371512856 10.3321884039 0.2952734657 51.6122523285 2.1112952790
0.0045 0.0065 0.7912 0.1978 0.7448620547 0.0565445869 21.1754563170 0.9242689837 21.0083025185 0.2092346026 10.1261006497 0.3076280459 53.0547215399 1.4976762191
0.0045 0.006999999999999999 0.7908 0.1977 0.7353682197 0.0344129937 22.1338849762 1.2167380256 20.6432290524 1.2732852035 9.9792404612 0.2718704779 53.4917227095 2.7963067007
0.0045 0.0075 0.7904 0.1976 0.7512249441 0.0808556396 23.1488221460 0.6480186862 21.0821990317 0.8556693868 9.9343161512 0.5297652256 54.9165622730 2.1143089382
0.0045 0.008 0.79 0.1975 0.6928479587 0.0789803691 25.3327098771 1.0937476001 20.3370611600 0.9584896116 9.8912049299 0.2855635916 56.2538239257 2.4167811724
0.0045 0.0085 0.7896 0.1974 0.7192085005 0.0388148751 25.9224482053 0.5829928156 20.4215395128 1.0088246111 9.8158610197 0.3830959649 56.8790572383 2.0137282667
0.0045 0.009000000000000001 0.7892 0.1973 0.7068867147 0.0409380659 27.5168746107 1.7814569998 20.0644024263 0.6627932508 9.6935782565 0.3003915401 57.9817420082 2.7855798566
0.0045 0.0095 0.7888 0.1972 0.6943629323 0.0220537247 28.3021767058 1.2233135549 19.8435947067 0.5663475949 9.4602941711 0.2628341825 58.3004285159 2.0745490570
0.0045 0.01 0.7884 0.1971 0.6952719165 0.0559694328 29.1226581187 0.8455666437 19.6621161576 0.3500092636 9.5229464600 0.2767703563 59.0029926528 1.5283156964
0.0005 0.0 0.7996 0.1999 0.0939283676 0.0194588787 0.0000000000 0.0000000000 25.3950041240 0.6991506476 11.8785516504 0.5407303751 37.3674841420 1.2593399014
0.005 0.0 0.7959999999999999 0.19899999999999998 0.9477675283 0.0776738884 0.0000000000 0.0000000000 25.1059435390 1.0097824205 11.9017188955 0.4930709249 37.9554299628 1.5805272338
0.005 0.0005 0.7956 0.1989 0.9334257775 0.1131732089 1.8343105727 0.0718627994 24.5798497469 0.4012131614 11.6100130616 0.6422436551 38.9575991587 1.2284928248
0.005 0.001 0.7952 0.1988 0.9248409267 0.0640797052 3.6331648251 0.2098092367 24.4862004665 0.6652223524 11.5135164494 0.4887093770 40.5577226677 1.4278206713
0.005 0.0015 0.7948 0.1987 0.9008033445 0.0619125007 5.3447632891 0.3626004024 23.7290698432 0.3936441170 11.1194718285 0.3076027153 41.0941083053 1.1257597354
0.005 0.002 0.7944 0.1986 0.9359507337 0.0556594720 7.0779679483 0.2063443684 23.7706917456 0.8818676541 11.1680223161 0.3871815484 42.9526327437 1.5310530429
0.005 0.0025 0.794 0.1985 0.8734328202 0.0699228872 8.6665773012 0.4709811572 23.4119673833 0.7595181254 10.9903396189 0.3042613664 43.9423171236 1.6046835362
0.005 0.003 0.7936 0.1984 0.8840376359 0.0422148500 10.4194491381 0.5949869322 23.0624139485 1.4328922274 11.0280115740 0.7698176081 45.3939122965 2.8399116177
0.005 0.0035 0.7932 0.1983 0.8835326447 0.0443500762 11.9892223208 0.3355761564 22.7329660090 0.7863568724 10.8207150939 0.3668075209 46.4264360684 1.5330906259
0.005 0.004 0.7928 0.1982 0.8740388097 0.0373196373 13.2468136829 1.0649650769 22.3797089304 1.3776328772 10.6865465267 0.3520268581 47.1871079497 2.8319444495
0.005 0.0045 0.7924 0.1981 0.8697968834 0.0312187519 14.6714375542 0.7268262751 22.1555502950 0.7360135799 10.5050361977 0.4724443210 48.2018209303 1.9665029279
0.0005 0.0005 0.7992 0.1998 0.0917064062 0.0089791927 1.8146433950 0.0846993755 25.3706658929 0.3834485809 12.0777899582 0.3885731353 39.3548056523 .8657002844
0.005 0.005 0.792 0.198 0.8496982327 0.0217237810 16.2414877393 0.4439637250 21.6493856342 0.4377472267 10.5535866853 0.2721843742 49.2941582915 1.1756191069
0.005 0.0055 0.7916 0.1979 0.8447493187 0.0804022154 17.7392402713 0.8368428530 21.7823640851 0.6685499103 10.4071294054 0.2116018331 50.7734830805 1.7973968118
0.005 0.006 0.7912 0.1978 0.7969771490 0.0776633816 19.3084594489 0.6711879817 21.4608525253 0.5307190813 10.2508008646 0.2263019701 51.8170899878 1.5058724147
0.005 0.0065 0.7908 0.1977 0.8058649945 0.0696650722 20.4028963370 1.0941485249 21.1218809302 0.3538120176 10.0126818759 0.6471151302 52.3433241376 2.1647407449
0.005 0.006999999999999999 0.7904 0.1976 0.8279836101 0.0326622764 22.2156007145 0.7165450281 20.9414605650 0.5758623325 10.1885514843 0.3022217459 54.1735963739 1.6272913829
0.005 0.0075 0.79 0.1975 0.7831403894 0.0435694768 23.2374629469 1.4017973225 20.5790325588 0.4103410667 9.8720667709 0.1585607919 54.4717026660 2.0142686579
0.005 0.008 0.7896 0.1974 0.8159648190 0.0919902747 24.2997675446 0.9244057862 20.6522236160 0.7488175071 9.8634042357 0.4718976691 55.6313602153 2.2371112371
0.005 0.0085 0.7892 0.1973 0.7912202490 0.0584094776 25.9725856583 1.2260652719 20.2878556059 1.0594186105 9.7566334540 0.4378865941 56.8082949672 2.7817799541
0.005 0.009000000000000001 0.7888 0.1972 0.7872813175 0.0696873251 27.3750493293 0.9319665122 20.1504680551 0.9612902232 9.8092130276 0.4788829438 58.1220117295 2.4418270043
0.005 0.0095 0.7884 0.1971 0.7843523684 0.0903025978 28.3919255167 1.1233639696 19.9347748913 0.5884414172 9.7372938407 0.3516817527 58.8483466171 2.1537897373
0.0005 0.001 0.7988 0.1997 0.0944333588 0.0147609548 3.6475689552 0.1642099246 24.7607992041 0.7345626166 11.8690832981 0.2827218647 40.3718848162 1.1962553607
0.005 0.01 0.7879999999999999 0.19699999999999998 0.7591028072 0.0414580264 29.7680739499 0.5235274019 19.2263207302 0.5371260894 9.4695610691 0.2079117743 59.2230585564 1.3100232920
0.0055 0.0 0.7956 0.1989 1.0020035857 0.0416690900 0.0000000000 0.0000000000 24.9399850213 0.5097543050 11.6652115412 0.6296470341 37.6072001482 1.1810704291
0.0055 0.0005 0.7952 0.1988 1.0338180328 0.0551246902 1.8315405477 0.1121583099 24.5590387957 0.8336572059 11.5836225476 0.4041336048 39.0080199238 1.4050738108
0.0055 0.001 0.7948 0.1987 1.0269501521 0.1084640271 3.6949363832 0.2037081753 24.3024291855 0.6200398189 11.6200857769 0.3032871649 40.6444014977 1.2354991862
0.0055 0.0015 0.7944 0.1986 1.0212942504 0.1311665102 5.4162299348 0.4065868362 24.2128362769 0.9285328255 11.4834997580 0.2757867499 42.1338602201 1.7420729218
0.0055 0.002 0.794 0.1985 0.9948327103 0.0693115861 7.0306005204 0.3465185058 23.7595808141 0.7086641467 11.3058170608 0.3707074522 43.0908311056 1.4952016908
0.0055 0.0025 0.7936 0.1984 1.0023065804 0.0661346501 8.6205948857 0.3381673055 23.6579951539 0.4394325405 11.1305518153 0.1148423835 44.4114484353 .9585768796
0.0055 0.003 0.7932 0.1983 0.9650382281 0.0400951583 10.1139153777 0.6012896841 23.1197322464 0.5598176534 10.9113695313 0.3422911990 45.1100553835 1.5434936948
0.0055 0.0035 0.7928 0.1982 0.9543324142 0.0774107897 11.8194197866 0.3067477238 22.6026330180 0.5522163633 10.8334067152 0.2269895714 46.2097919340 1.1633644482
0.0055 0.004 0.7924 0.1981 0.9555443931 0.0755299422 13.3346234763 0.4536668478 22.3458470437 0.2634138975 10.7616889825 0.4423507192 47.3977038956 1.2349614067
0.0005 0.0015 0.7984 0.1996 0.0952413448 0.0157064448 5.4957296531 0.2138559786 24.4659186073 0.9726952464 11.7544557984 0.4180021006 41.8113454036 1.6202597704
0.0055 0.0045 0.792 0.198 0.9527164423 0.0824249639 14.8977485989 0.5957282568 22.6315567129 0.3501269037 10.6271175067 0.4021617314 49.1091392608 1.4304418558
0.0055 0.005 0.7916 0.1979 0.9470605406 0.0630332626 16.4384365187 0.4263226003 21.7920641048 0.4677279505 10.5235699938 0.4014567322 49.7011311579 1.3585405456
0.0055 0.0055 0.7912 0.1978 0.9183770391 0.0400574878 17.7489353589 0.2434409195 21.8830679253 0.3868147686 10.3692559960 0.3813878509 50.9196363193 1.0517010268
0.0055 0.006 0.7908 0.1977 0.9161550777 0.0282390803 19.2558289734 0.5306575630 21.5604981815 0.7658129948 10.3350087642 0.3158109645 52.0674909968 1.6405206026
0.0055 0.0065 0.7904 0.1976 0.9407986494 0.1090743635 20.7499804729 0.7552906912 21.4769016487 0.9134513523 10.3386349416 0.3363333774 53.5063157126 2.1141497844
0.0055 0.006999999999999999 0.79 0.1975 0.9139331163 0.0475288769 21.7649176427 0.3973749344 20.8204748656 0.6113676589 10.1756584088 0.4334656290 53.6749840334 1.4897370992
0.0055 0.0075 0.7896 0.1974 0.8926224867 0.0679819478 23.1468831285 0.5405556039 20.2638701028 0.7629145134 9.9403597803 0.4180914139 54.2437354983 1.7895434790
0.0055 0.008 0.7892 0.1973 0.8766647640 0.0824333789 24.2299629140 1.0144928404 20.4516977556 0.6546061264 9.9733982864 0.1118867853 55.5317237200 1.8634191310
0.0055 0.0085 0.7888 0.1972 0.8670699308 0.0391216672 25.7113722983 1.6738140675 20.3192483967 0.7826290859 9.6166227119 0.4427017830 56.5143133377 2.9382666036
0.0055 0.009000000000000001 0.7884 0.1971 0.8786847289 0.0706554731 26.6961161953 1.0678868620 19.9866259053 0.8221055027 9.6260910642 0.2619296450 57.1875178937 2.2225774828
0.0005 0.002 0.7979999999999999 0.1995 0.0952413448 0.0214782213 7.1541436366 0.3636172508 24.1819725780 0.5270745271 11.6690391730 0.3236698055 43.1003967324 1.2358398047
0.0055 0.0095 0.7879999999999999 0.19699999999999998 0.8450523134 0.0856060074 28.2445601852 0.7789554669 19.4490684537 0.4704452579 9.5829798429 0.4071458791 58.1216607952 1.7421526113
0.0055 0.01 0.7876 0.1969 0.8428303521 0.0301374430 29.3547862160 1.5274437431 19.4076229153 0.6148066008 9.5791522111 0.2774779853 59.1843916945 2.4498657722
0.006 0.0 0.7952 0.1988 1.1377452266 0.1261580876 0.0000000000 0.0000000000 25.0502125171 1.1353626273 11.9154177883 0.4040162951 38.1033755320 1.6655370100
0.006 0.0005 0.7948 0.1987 1.0878520937 0.0921121711 1.8620108230 0.0716489342 24.6736753914 0.6365421933 11.6670246300 0.3236146307 39.2905629381 1.1239179293
0.006 0.001 0.7944 0.1986 1.1414821616 0.0806636504 3.5993705198 0.1295282185 24.5976625102 0.9744945490 11.3946584094 0.3756538907 40.7331736010 1.5603403086
0.006 0.0015 0.794 0.1985 1.0921950182 0.0642666362 5.2511364432 0.1873454571 23.6953843205 0.3792244185 11.2719727375 0.4033427120 41.3106885194 1.0341792238
0.006 0.002 0.7936 0.1984 1.0970429340 0.0646313013 7.0048392876 0.1949090077 23.7909736049 0.8143698628 11.3541660940 0.4581044323 43.2470219205 1.5320146041
0.006 0.0025 0.7932 0.1983 1.0829031797 0.0700365845 8.6036977331 0.3799238527 23.3601163692 0.5894647179 10.9262771498 0.5073363403 43.9729944318 1.5467614954
0.006 0.003 0.7928 0.1982 1.0742173307 0.0625126104 10.4906387813 0.7430394771 22.9580064645 1.1734510000 11.1347823557 0.4828496190 45.6576449322 2.4618527065
0.006 0.0035 0.7924 0.1981 1.0414938994 0.1030273188 11.8939334599 0.7332054796 23.0248484180 0.7471779584 10.8930371895 0.2156016643 46.8533129668 1.7990124211
0.0005 0.0025 0.7976 0.1994 0.0933223781 0.0222324644 8.7017566190 0.4616640419 23.8886792572 0.9163873092 11.3301930317 0.8515457991 44.0139512860 2.2518296146
0.006 0.004 0.792 0.198 1.0095784541 0.0839377448 13.2742369307 0.5453430096 22.4179799170 0.4512404342 10.7937202170 0.4494723206 47.4955155188 1.5299935092
0.006 0.0045 0.7916 0.1979 1.0419988906 0.0777636639 14.9102137115 0.9417866745 22.5594238396 0.7590189947 10.6009284470 0.3453859889 49.1125648887 2.1239553220
0.006 0.005 0.7912 0.1978 1.0130123944 0.0853109401 16.2223745666 0.8104080203 21.7671967817 0.7983798313 10.3410523933 0.4873155907 49.3436361360 2.1814143824
0.006 0.0055 0.7908 0.1977 0.9806929561 0.0393504508 17.6414583879 0.8833150733 21.4858962124 0.6233558835 10.2786015587 0.2891598494 50.3866491151 1.8351812570
0.006 0.006 0.7904 0.1976 0.9475655318 0.0305983013 19.2619230285 0.7666848828 21.0109479784 0.6903792340 10.2590604911 0.3307803623 51.4794970298 1.8184427804
0.006 0.0065 0.79 0.1975 0.9759460386 0.0887488995 20.1793553174 0.4768383870 20.8525731124 0.6138808808 10.2510023189 0.3251574834 52.2588767873 1.5046256507
0.006 0.006999999999999999 0.7896 0.1974 0.9839248999 0.0509119319 22.0909495883 0.4420147605 21.0068916066 0.5340334334 10.0848025171 0.1873719984 54.1665686119 1.2143321242
0.006 0.0075 0.7892 0.1973 0.9821069315 0.0864403377 22.7050641367 1.1656159988 20.9830824675 0.5127328072 10.1252948325 0.2536897676 54.7955483682 2.0184789113
0.006 0.008 0.7888 0.1972 0.9576653563 0.0846618351 24.5280176068 0.9294886566 20.6688018314 0.7475590162 9.9512383128 0.4344984089 56.1057231073 2.1962079168
0.006 0.0085 0.7884 0.1971 0.9218109794 0.0719901432 25.7983510841 1.1562648540 20.1067297847 0.4374176903 9.7439418328 0.3495556713 56.5708336810 2.0152283588
0.0005 0.003 0.7972 0.1993 0.0947363535 0.0180286818 10.6258160026 0.6424857935 23.4253710468 1.1417066647 11.1462652511 0.3743959836 45.2921886540 2.1766171236
0.006 0.009000000000000001 0.7879999999999999 0.19699999999999998 0.9302948320 0.0738224629 26.4531850004 0.9293912411 20.1490571431 0.8187010332 9.8210988316 0.4964390010 57.3536358071 2.3183537382
0.006 0.0095 0.7876 0.1969 0.9623112755 0.0577604008 28.4669931949 1.0253861922 19.7397163147 0.4682168744 9.5509486084 0.3946283648 58.7199693935 1.9459918322
0.006 0.01 0.7872 0.1968 0.9132261286 0.0352979835 29.1661475116 1.1315009405 19.6601761537 0.6011430807 9.5602155064 0.4251753127 59.2997653003 2.1931173174
0.0065 0.0 0.7948 0.1987 1.2207657837 0.1329385535 0.0000000000 0.0000000000 24.6398135046 1.1313917186 11.7441816289 0.4970667703 37.6047609172 1.7613970424
0.0065 0.0005 0.7944 0.1986 1.2225837521 0.0891557679 1.7775250597 0.0316607923 25.0290488379 0.8817583075 11.4792692176 0.1692244942 39.5084268673 1.1717993619
0.0065 0.001 0.794 0.1985 1.1973341910 0.0646672761 3.5434160142 0.2497364604 24.1285342881 1.1190455339 11.4037238531 0.3515977319 40.2730083464 1.7850470023
0.0065 0.0015 0.7936 0.1984 1.1853153998 0.0465004518 5.2165111304 0.2467817146 23.8031427204 0.4904712777 11.4468350744 0.2468860113 41.6518043250 1.0306394554
0.0065 0.002 0.7932 0.1983 1.1918802857 0.0580767132 6.9763080299 0.3371656439 23.7064952521 0.5888007467 11.1504957915 0.4805992131 43.0251793592 1.4646423169
0.0065 0.0025 0.7928 0.1982 1.1378462248 0.0697206911 8.5881855929 0.1370689444 23.0751121560 0.3153644648 11.0763606072 0.4843031888 43.8775045809 1.0064572891
0.0065 0.003 0.7924 0.1981 1.1470370651 0.0785805288 10.4923007963 0.7914492316 23.0237902340 0.9659226480 10.8505303311 0.4295493331 45.5136584265 2.2655017415
0.0005 0.0035 0.7968 0.1992 0.0903934290 0.0102402458 11.9401928778 0.5214920653 22.9998047309 0.5498795135 11.1116151106 0.3916980449 46.1420061483 1.4733098695
0.0065 0.0035 0.792 0.198 1.1285543863 0.0539841050 11.8778673147 0.6115096107 22.8754681156 0.8417248686 10.8652364954 0.5060304382 46.7471263120 2.0132490225
0.0065 0.004 0.7916 0.1979 1.1237064706 0.0952095834 13.0734101162 0.6885803072 22.3433779478 0.9258376617 10.6905756128 0.3372578526 47.2310701474 2.0468854049
0.0065 0.0045 0.7912 0.1978 1.0943159814 0.0843707201 14.5487254455 0.4852198370 22.0536119068 0.8155124448 10.6057633503 0.5696327006 48.3024166840 1.9547357025
0.0065 0.005 0.7908 0.1977 1.1083547374 0.1209188172 16.4484086088 0.4352519443 21.9754826578 0.2053791832 10.4927474851 0.1487546010 50.0249934891 .9103045457
0.0065 0.0055 0.7904 0.1976 1.0907810428 0.0464635836 17.3982501905 0.5094780155 21.7774258933 0.2681219976 10.4709904201 0.4082293422 50.7374475467 1.2322929389
0.0065 0.006 0.79 0.1975 1.0448268415 0.0631961763 18.8336771594 0.1515930204 21.1687937524 1.1237392188 10.2381092434 0.6502717801 51.2854069967 1.9888001956
0.0065 0.0065 0.7896 0.1974 1.0620975413 0.0184846103 20.6616166745 0.6013647139 20.8578640322 0.1176092648 10.1702191425 0.3549494515 52.7517973905 1.0924080405
0.0065 0.006999999999999999 0.7892 0.1973 1.0479577870 0.0574409259 22.2903913902 1.2166636097 20.7725038595 0.4942556153 9.9885073593 0.3090983984 54.0993603960 2.0774585493
0.0065 0.0075 0.7888 0.1972 1.0668444588 0.1183440872 23.8920198607 0.8544305526 20.3723339586 0.5163949771 9.9042994597 0.2206210707 55.2354977378 1.7097906876
0.0065 0.008 0.7884 0.1971 1.0196782785 0.0577808831 24.0208260245 0.2906948255 20.5070760495 0.3052036868 9.8740813139 0.2398927475 55.4216616664 .8935721429
0.0005 0.004 0.7964 0.1991 0.0837275449 0.0131437487 13.3437645589 0.7508997821 22.8019243304 0.4294141279 10.7558468077 0.2448557538 46.9852632419 1.4383134125
0.0065 0.0085 0.7879999999999999 0.19699999999999998 1.0247281908 0.0392798781 25.9324202954 0.9084543604 20.3023174533 0.9102893186 9.8281497323 0.5125599317 57.0876156718 2.3705834888
0.0065 0.009000000000000001 0.7876 0.1969 0.9950347068 0.0352922032 27.2229749554 0.4545495439 19.7035616960 0.3217536668 9.5489340654 0.4322178526 57.4705054236 1.2438132665
0.0065 0.0095 0.7872 0.1968 1.0053365278 0.0506177569 28.3935875317 0.5114357452 19.6873362087 0.6481345800 9.4451850982 0.3503405631 58.5314453664 1.5605286452
0.0065 0.01 0.7868 0.1967 0.9990746366 0.0820553400 29.7777690375 0.7603100589 19.3540082613 0.5803928676 9.4280614823 0.1866384715 59.5589134177 1.6093967380
0.006999999999999999 0.0 0.7944 0.1986 1.3248949740 0.0950148200 0.0000000000 0.0000000000 24.6828463190 1.0101586390 11.8297997086 0.6166576500 37.8375410016 1.7218311090
0.006999999999999999 0.0005 0.794 0.1985 1.3117652022 0.0505903424 1.7816800972 0.0562144487 24.5145950694 0.8939326988 11.5046524600 0.5265240182 39.1126928288 1.5272615081
0.006999999999999999 0.001 0.7936 0.1984 1.3081292654 0.0739941567 3.5484020593 0.1595399756 24.2345290480 0.5745565375 11.3203217708 0.1815889037 40.4113821435 .9896795735
0.006999999999999999 0.0015 0.7932 0.1983 1.2775267973 0.0673754438 5.2658175758 0.0804738754 23.9255393318 0.5124289135 11.3501370079 0.4632877905 41.8190207128 1.1235660232
0.006999999999999999 0.002 0.7928 0.1982 1.2740928569 0.0259075755 6.9408517095 0.4390593651 23.8414137070 0.7577386972 11.2133495347 0.3195438698 43.2697078081 1.5422495076
0.006999999999999999 0.0025 0.7924 0.1981 1.2207657837 0.0926162164 8.6840284589 0.4922826256 23.0807558038 1.0737754846 11.0672951635 0.4750489011 44.0528452099 2.1337232277
0.0 0.0015 0.7988 0.1997 0.0000000000 0.0000000000 5.3514113492 0.3000917834 24.8805503555 1.2368430867 11.7040922221 0.2873690409 41.9360539268 1.8243039110
0.0005 0.0045 0.7959999999999999 0.19899999999999998 0.0872624834 0.0134657593 15.2027283543 0.6549796662 22.6749422552 0.5735463357 11.0270043024 0.3282224213 48.9919373953 1.5702141825
0.006999999999999999 0.003 0.792 0.198 1.2271286731 0.0657280561 10.2377354964 0.5802826251 23.0241429620 0.6767115610 10.9369542280 0.2908179725 45.4259613595 1.6135402147
0.006999999999999999 0.0035 0.7916 0.1979 1.2174328417 0.1002671996 11.7075107756 0.4918616059 22.5469019961 1.3229202211 10.8982750014 0.5173974102 46.3701206148 2.4324464368
0.006999999999999999 0.004 0.7912 0.1978 1.2564181641 0.1080369684 13.4074751345 0.4342621869 22.5216819451 1.0055333958 10.6849348922 0.2666798494 47.8705101359 1.8145124005
0.006999999999999999 0.0045 0.7908 0.1977 1.1936982542 0.0289595626 14.8672783236 1.0171456462 21.9761881138 1.0378583308 10.6448454855 0.5612518388 48.6820101771 2.6452153784
0.006999999999999999 0.005 0.7904 0.1976 1.1802654876 0.1083074209 16.2863621448 0.9275225195 22.1486720992 0.4737715950 10.6283262325 0.3459683122 50.2436259641 1.8555698476
0.006999999999999999 0.0055 0.79 0.1975 1.1717816351 0.0915572346 18.1547440253 0.8196260187 21.6590856538 0.7942173297 10.2888757283 0.3975681190 51.2744870425 2.1029687020
0.006999999999999999 0.006 0.7896 0.1974 1.1333013038 0.0974753938 19.3159385165 0.9456032937 21.1901337956 0.6817594194 10.2616793971 0.3621823466 51.9010530130 2.0870204535
0.006999999999999999 0.0065 0.7892 0.1973 1.1288573811 0.0810270339 20.4377986524 1.2128200848 20.7582183760 1.0258415390 10.1500737120 0.4677860930 52.4749481215 2.7874747507
0.006999999999999999 0.006999999999999999 0.7888 0.1972 1.1079507444 0.0569615774 21.4953942076 0.6043379541 20.8007220984 0.5611708274 10.0038178864 0.4206578147 53.4078849368 1.6431281736
0.006999999999999999 0.0075 0.7884 0.1971 1.1111826882 0.0242866655 23.0299880724 1.2490656856 20.5361761084 0.6618276862 9.9522455843 0.4317624014 54.6295924533 2.3669424387
0.0005 0.005 0.7956 0.1989 0.0871614852 0.0124617264 16.6769356735 0.9208789785 22.4128653612 0.8877390527 10.7191821241 0.4747939070 49.8961446440 2.2958736646
0.006999999999999999 0.008 0.7879999999999999 0.19699999999999998 1.1184545618 0.1040926933 23.8964519008 0.9706913927 20.0853897415 0.1967589935 9.6496612179 0.4195360271 54.7499574220 1.6910791066
0.006999999999999999 0.0085 0.7876 0.1969 1.0928010077 0.0561644691 25.7457206086 1.5748700979 19.7203162754 0.6930879654 9.6748430061 0.3729680415 56.2336808978 2.6970905739
0.006999999999999999 0.009000000000000001 0.7872 0.1968 1.0940129866 0.1092492929 26.9135631599 0.4164518675 19.9390076271 0.6877900888 9.5013908493 0.4148929773 57.4479746229 1.6283842265
0.006999999999999999 0.0095 0.7868 0.1967 1.0866401148 0.0881649308 28.0852837462 1.5739086222 19.8582329182 0.5547297771 9.6353579623 0.1326261073 58.6655147415 2.3494294374
0.006999999999999999 0.01 0.7864 0.1966 1.0851251411 0.0616483225 28.7010603096 1.6040761225 19.3301991222 0.6470529329 9.4155713153 0.3126077526 58.5319558882 2.6253851305
0.0075 0.0 0.794 0.1985 1.4023606277 0.1059644396 0.0000000000 0.0000000000 24.6876081468 0.6053981731 11.5783847357 0.5572845122 37.6683535102 1.2686471249
0.0075 0.0005 0.7936 0.1984 1.4241762486 0.0775135044 1.8057793149 0.1063256706 24.5599206157 0.7965013452 11.5755643754 0.2063191097 39.3654405546 1.1866596299
0.0075 0.001 0.7932 0.1983 1.3858979138 0.0530931932 3.6331648251 0.0416941679 23.9990831170 0.3993787453 11.5113004521 0.2465142260 40.5294463080 .7406803324
0.0075 0.0015 0.7928 0.1982 1.3954927471 0.0791934443 5.3832666370 0.3709492747 24.0994342292 0.4884351681 11.3598068146 0.4010153265 42.2380004279 1.3395932136
0.0075 0.002 0.7924 0.1981 1.3450946230 0.0557473716 7.1142552762 0.2644386079 23.6504115022 0.7368765394 11.2421575004 0.2080624121 43.3519189018 1.2651249310
0.0005 0.0055 0.7952 0.1988 0.0880704694 0.0105657874 18.2522489062 1.0854774892 22.3283870084 0.5822901294 10.6911799757 0.4803711595 51.3598863597 2.1587045655
0.0075 0.0025 0.792 0.198 1.3681222228 0.0815660724 8.3898518010 0.3718137225 23.4038546396 0.8384994916 10.9712014599 0.5238617690 44.1330301233 1.8157410555
0.0075 0.003 0.7916 0.1979 1.3295408933 0.0873139026 10.0651629372 0.3343795413 22.8248516495 0.7930282217 10.9387673168 0.4358521507 45.1583227968 1.6505738163
0.0075 0.0035 0.7912 0.1978 1.3307528722 0.1107548796 12.0327117137 0.3565029743 22.5941675463 0.6919812931 10.8616103179 0.3904065930 46.8192424501 1.5496457400
0.0075 0.004 0.7908 0.1977 1.2909595638 0.0360018723 13.2930731009 0.5354062132 22.4691254751 0.5889423046 10.7518177216 0.1573377469 47.8049758614 1.3176881370
0.0075 0.0045 0.7904 0.1976 1.3096442391 0.0871740652 14.4329383994 0.8661410710 22.6431967364 0.2594682989 10.5245772653 0.1434128282 48.9103566402 1.3561962633
0.0075 0.005 0.79 0.1975 1.2936865164 0.0732815870 16.5508995348 0.7609012195 21.9705444660 0.3300222270 10.4472188121 0.4668812072 50.2623493293 1.6310862407
0.0075 0.0055 0.7896 0.1974 1.2378344871 0.0781739463 17.9896505337 0.8513389708 21.5467417901 0.4509604893 10.2419368752 0.1189433714 51.0161636861 1.4994167778
0.0075 0.006 0.7892 0.1973 1.2305626135 0.0350182922 18.8292451193 0.3209501663 21.2642066728 0.7839866522 10.2040634658 0.2260227528 51.5280778714 1.3659778635
0.0075 0.0065 0.7888 0.1972 1.2277346626 0.0862276618 20.5272704607 0.7609455885 21.0299952897 0.9478986969 10.2473761414 0.2702991322 53.0323765544 2.0653710794
0.0075 0.006999999999999999 0.7884 0.1971 1.2000611436 0.0603445707 21.6452525615 0.5260988582 20.6412890484 0.9580170038 9.9449932293 0.4202790681 53.4315959828 1.9647395008
0.0005 0.006 0.7948 0.1987 0.0797886133 0.0075580166 19.4248005001 0.9715801082 21.8225750756 1.1768627478 10.5398877925 0.7286648725 51.8670519815 2.8846657451
0.0075 0.0075 0.7879999999999999 0.19699999999999998 1.1969301980 0.1076120064 23.1355260259 0.4273400842 20.4635141432 0.4325673448 9.9945509884 0.3775397726 54.7905213555 1.3450592080
0.0075 0.008 0.7876 0.1969 1.1492590265 0.0876799728 24.6130573752 1.4007937409 20.3127229289 0.5376354442 9.8356035416 0.3156927162 55.9106428722 2.3418018741
0.0075 0.0085 0.7872 0.1968 1.2102619663 0.0520061528 25.5526498642 0.5400074095 20.2811537741 0.8364707523 9.7427331069 0.2031099031 56.7867987115 1.6315942177
0.0075 0.009000000000000001 0.7868 0.1967 1.1878403560 0.0213333541 26.7822639736 0.6694833597 19.7972109765 0.4538097440 9.6587266617 0.3898752408 57.4260419678 1.5345016986
0.0075 0.0095 0.7864 0.1966 1.1058297813 0.0521229230 28.2548092778 1.6134149578 19.2866372159 0.6145353682 9.4721799751 0.3565625107 58.1194562501 2.6366357597
0.0075 0.01 0.7859999999999999 0.1965 1.1545109352 0.0981823464 29.7736140000 1.0130887024 19.5541813937 0.3879613419 9.4365225631 0.4384278883 59.9188288920 1.9376602790
0.008 0.0 0.7936 0.1984 1.4869971568 0.0757678034 0.0000000000 0.0000000000 24.3653911311 0.9063210914 11.7075169453 0.2983292723 37.5599052332 1.2804181671
0.008 0.0005 0.7932 0.1983 1.4305391380 0.0759931089 1.8237844776 0.1207857970 24.4720913470 1.7552665397 11.4436118055 0.5003323601 39.1700267681 2.4523778057
0.008 0.001 0.7928 0.1982 1.4847751954 0.0845649081 3.4841374786 0.2526505797 24.3048982814 0.5696774295 11.3477195563 0.2494339490 40.6215305117 1.1563268663
0.008 0.0015 0.7924 0.1981 1.4767963341 0.0960717898 5.4594423252 0.2171699621 23.7943245207 0.5515693593 11.3549719113 0.4035064860 42.0855350913 1.2683175972
0.0005 0.0065 0.7944 0.1986 0.0871614852 0.0061468033 21.0081468054 0.2115211135 21.3575032252 0.2215468732 10.4228428412 0.2425583454 52.8756543570 .6817731354
0.008 0.002 0.792 0.198 1.4633635675 0.0556697341 6.7815752705 0.2321446242 23.6098477837 0.4579612948 10.9873178043 0.5091145293 42.8421044260 1.2548901824
0.008 0.0025 0.7916 0.1979 1.4349830607 0.0306715556 8.6909535214 0.3655719474 22.9507755408 1.3552526250 10.8700713987 0.3067206466 43.9467835216 2.0582167746
0.008 0.003 0.7912 0.1978 1.3927657945 0.0441028238 10.0845531124 0.6190455004 22.8975136148 0.5307394764 10.7377159202 0.5408279362 45.1125484419 1.7347157368
0.008 0.0035 0.7908 0.1977 1.3746871087 0.1071484280 11.8413029843 0.7135330689 22.4181562810 0.6718756171 10.5360601607 0.2650207762 46.1702065347 1.7575778902
0.008 0.004 0.7904 0.1976 1.3716571613 0.0528729428 13.4257572996 0.7684283085 22.0936465333 0.4628533144 10.5906542774 0.5453757615 47.4817152716 1.8295303272
0.008 0.0045 0.79 0.1975 1.3508515229 0.0474799183 14.6337652138 0.5587914302 21.8139332399 0.4894990180 10.4796529553 0.3027181926 48.2782029319 1.3984885591
0.008 0.005 0.7896 0.1974 1.3406507002 0.1790210910 16.4179383335 0.5316427858 21.7017657402 0.6854253582 10.4045104994 0.1449440976 49.8648652733 1.5410333326
0.008 0.0055 0.7892 0.1973 1.3238849916 0.0354996977 17.6348103278 0.8618074512 21.5072362556 0.6497222704 10.2717521123 0.4949394050 50.7376836873 2.0419688243
0.008 0.006 0.7888 0.1972 1.2929795287 0.0677896126 19.1743902377 0.7731385486 21.3793723604 1.0069328249 10.0199342309 0.2160830093 51.8666763577 2.0639439954
0.008 0.0065 0.7884 0.1971 1.3375197546 0.0981702939 20.8142450535 0.5141196299 20.9051295824 0.6144815122 10.1172366603 0.2158906001 53.1741310508 1.4426620361
0.0005 0.006999999999999999 0.794 0.1985 0.0787786309 0.0074765993 22.3114435804 0.3407486589 21.2700266846 0.6218451350 10.2399223321 0.5957668355 53.9001712280 1.5658372287
0.008 0.006999999999999999 0.7879999999999999 0.19699999999999998 1.2913635568 0.0612798891 21.8325062533 0.1898839528 20.5328251926 0.8402929784 10.0060338838 0.2152882129 53.6627288865 1.3067450332
0.008 0.0075 0.7876 0.1969 1.2645990219 0.0774450431 23.2186267767 1.0053617228 20.3589302952 0.6204019040 9.9355248770 0.1990115682 54.7776809708 1.9022202381
0.008 0.008 0.7872 0.1968 1.2952014901 0.1286788984 24.3737272129 0.7457500043 20.2682792026 0.6320611914 9.9395539631 0.4272548987 55.8767618687 1.9337449928
0.008 0.0085 0.7868 0.1967 1.2581351343 0.0952442900 25.4321537756 1.1194501561 20.1159007124 0.4730927878 9.7640872633 0.2344588869 56.5702768856 1.9222461208
0.008 0.009000000000000001 0.7864 0.1966 1.2693459394 0.0760419534 26.5207736111 1.1860477329 19.7846891330 0.4762943354 9.6553019385 0.2078696074 57.2301106220 1.9462536291
0.008 0.0095 0.7859999999999999 0.1965 1.2228867469 0.1275629821 28.1384682267 0.7385503873 19.4592975653 0.5963538178 9.4711727036 0.3782374189 58.2918252425 1.8407046061
0.008 0.01 0.7856 0.1964 1.2241997241 0.0956286454 29.2597743575 1.6301243082 19.0788804317 0.6412197044 9.4363211088 0.3879518279 58.9991756221 2.7549244859
0.0085 0.0 0.7932 0.1983 1.5811275208 0.0590887207 0.0000000000 0.0000000000 24.4886695624 0.7136242481 11.5971199861 0.4125843189 37.6669170693 1.1852972877
0.0085 0.0005 0.7928 0.1982 1.5807235279 0.0453409007 1.8055023124 0.1634511942 24.4565713156 0.7078464171 11.4762474030 0.3361803387 39.3190445589 1.2528188507
0.0085 0.001 0.7924 0.1981 1.5683007438 0.0805877393 3.5231948315 0.1193800447 23.9500539268 0.6722493888 11.3565835457 0.5017815487 40.3981330478 1.3739987215
0.0005 0.0075 0.7936 0.1984 0.0842325361 0.0091991605 23.0590733352 1.3627543453 21.1936610755 0.4137410574 10.2030561943 0.3521052440 54.5400231411 2.1377998072
0.0085 0.0015 0.792 0.198 1.5564839491 0.0765654630 5.2231591904 0.3018305501 23.8322427793 0.6250270253 11.1440492537 0.3561347474 41.7559351725 1.3595577858
0.0085 0.002 0.7916 0.1979 1.5420412001 0.0708906960 6.9386356895 0.3477563159 23.3774000406 0.5374579194 10.9343353221 0.4409550818 42.7924122523 1.3970600131
0.0085 0.0025 0.7912 0.1978 1.5110347390 0.0907847823 8.5768284903 0.4435694969 22.9421337051 0.2770866368 11.2242280672 0.4891738643 44.2542250016 1.3006147803
0.0085 0.003 0.7908 0.1977 1.5296184160 0.1070905301 10.3158502021 0.2985485633 22.8534226165 0.8662631679 10.8225281827 0.2968990875 45.5214194173 1.5688013488
0.0085 0.0035 0.7904 0.1976 1.4784123060 0.0976263891 11.8088936915 0.2516573454 22.8610062682 1.1537868852 10.7794169614 0.1697082442 46.9277292271 1.6727788639
0.0085 0.004 0.79 0.1975 1.4451838835 0.0582625951 12.7820034834 0.8224416555 22.1095192927 0.5626874896 10.5008056573 0.4959459678 46.8375123169 1.9393377080
0.0085 0.0045 0.7896 0.1974 1.4150864065 0.0949993591 14.6833486618 0.3637016489 21.9774226617 0.6717180115 10.4899271248 0.3356289184 48.5657848548 1.4660479379
0.0085 0.005 0.7892 0.1973 1.3761010841 0.1020172266 16.1337337658 0.6241190346 21.8291005433 0.8877509654 10.3877897921 0.4888717819 49.7267251853 2.1027590085
0.0085 0.0055 0.7888 0.1972 1.3936747787 0.1043549915 17.7065539760 0.8458925346 21.5208162830 1.1747759028 10.2673201176 0.3473376025 50.8883651553 2.4723610314
0.0085 0.006 0.7884 0.1971 1.4532637430 0.0938086137 19.3425307568 0.7355354856 21.2063592830 0.9067796178 10.0976955927 0.2230906103 52.0998493755 1.9592143274
0.0005 0.008 0.7932 0.1983 0.0773646554 0.0144027888 25.0327161667 0.8089592394 20.8456949167 0.8816080221 9.9701750175 0.1782905883 55.9259507563 1.8832606386
0.0085 0.0065 0.7879999999999999 0.19699999999999998 1.3950887541 0.0942668079 20.4585738401 0.5456417769 20.7940202666 0.7880833675 10.0582105488 0.3452731678 52.7058934096 1.7732651201
0.0085 0.006999999999999999 0.7876 0.1969 1.3640822930 0.1086872515 21.6574406716 0.3251730951 20.7432274366 0.8909453707 9.9768230096 0.3167958465 53.7415734108 1.6416015638
0.0085 0.0075 0.7872 0.1968 1.3542854632 0.0702425184 23.3363528403 0.8950180194 20.3338866081 0.5677463478 9.8124362965 0.2697159437 54.8369612081 1.8027228293
0.0085 0.008 0.7868 0.1967 1.3497405422 0.0565171594 24.3903473630 1.4448482403 20.3529339194 0.9910455067 9.7677134408 0.3719795785 55.8607352654 2.8643904849
0.0085 0.0085 0.7864 0.1966 1.3373177581 0.0449068681 26.0102579987 1.0910121156 20.0725151700 0.6333983117 9.6720226458 0.3143885327 57.0921135726 2.0837058281
0.0085 0.009000000000000001 0.7859999999999999 0.1965 1.3267129424 0.0897314698 26.8914029597 1.2688964312 19.6915689445 0.4523020946 9.5888220178 0.3936349078 57.4985068644 2.2045649034
0.0085 0.0095 0.7856 0.1964 1.3219660249 0.1022497371 27.6833531148 1.0164993986 19.5231413309 0.6376933751 9.4075131431 0.2471166971 57.9359736137 2.0035592079
0.0085 0.01 0.7852 0.1963 1.2913635568 0.1174821029 29.4304078992 0.7650614558 19.1483678451 0.7483850564 9.3285430555 0.4921317156 59.1986823566 2.1230603307
0.009000000000000001 0.0 0.7928 0.1982 1.6633400920 0.1436213506 0.0000000000 0.0000000000 24.7916629029 0.3413769171 11.6265323146 0.4135864245 38.0815353095 .8985846922
0.009000000000000001 0.0005 0.7924 0.1981 1.7018204233 0.0775755940 1.7880511548 0.1184716097 24.2444054317 0.7448973726 11.5064655488 0.1750803658 39.2407425586 1.1160249421
0.0005 0.0085 0.7928 0.1982 0.0815055835 0.0119092306 25.7227294009 2.0336537500 20.3465848156 0.9612653729 9.8031693985 0.3563853633 55.9539891985 3.3632137168
0.009000000000000001 0.001 0.792 0.198 1.6552602324 0.0448113630 3.5558811268 0.1043913618 24.2927291658 0.5942117263 11.3316032119 0.2645591328 40.8354737369 1.0079735839
0.009000000000000001 0.0015 0.7916 0.1979 1.6763688656 0.0814389124 5.3519653542 0.2013973932 23.6634624377 0.7526866465 11.0820013277 0.4959885182 41.7737979852 1.5315114703
0.009000000000000001 0.002 0.7912 0.1978 1.6365755572 0.0860168318 6.7635701078 0.5759217115 23.4712256850 0.5070437509 10.9990021540 0.2573750432 42.8703735040 1.4263573374
0.009000000000000001 0.0025 0.7908 0.1977 1.5749666279 0.1150429860 8.6388770509 0.2208986847 23.3950364399 0.8985080651 11.0729358840 0.3918811846 44.6818160027 1.6263309204
0.009000000000000001 0.003 0.7904 0.1976 1.6433424396 0.0842313251 10.0333076494 0.1712708960 22.9826974236 0.8953216047 10.8948502782 0.4239919701 45.5541977908 1.5748157959
0.009000000000000001 0.0035 0.79 0.1975 1.5339613406 0.0945391047 11.7792544237 0.7882177155 22.4698309310 0.8555012843 10.6383989477 0.8220832597 46.4214456430 2.5603413642
0.009000000000000001 0.004 0.7896 0.1974 1.5089137759 0.0321612414 13.1337966618 0.4991256128 22.2061667610 0.4857122011 10.6047560788 0.3263594563 47.4536332775 1.3433585116
0.009000000000000001 0.0045 0.7892 0.1973 1.5366882932 0.0610951731 14.7733744752 0.4996117765 21.8938261289 0.2872405875 10.5455285131 0.0544090747 48.7494174104 .9023566118
0.009000000000000001 0.005 0.7888 0.1972 1.4783113077 0.0485237445 16.3060293225 0.7674207235 21.4306942825 1.1164085398 10.4409737287 0.4428872904 49.6560086414 2.3752402982
0.009000000000000001 0.0055 0.7884 0.1971 1.4799272796 0.0985622822 17.5658367046 1.1099105569 21.7613767699 0.2914361493 10.3462902052 0.4141159692 51.1534309593 1.9140249576
0.0005 0.009000000000000001 0.7924 0.1981 0.0782736396 0.0076652278 27.4118906622 0.7629805528 20.0809806417 0.3200224648 9.5815696628 0.1270127457 57.1527146063 1.2176809911
0.009000000000000001 0.006 0.7879999999999999 0.19699999999999998 1.5090147741 0.0788909437 19.1068016270 0.2145265907 21.2892503598 0.6667236374 9.9798448241 0.1754961869 51.8849115850 1.1356373587
0.009000000000000001 0.0065 0.7876 0.1969 1.4330640941 0.1070284075 20.2591320381 0.5944672485 21.0398716733 0.5459206043 10.0459218362 0.2422569898 52.7779896417 1.4896732501
0.009000000000000001 0.006999999999999999 0.7872 0.1968 1.4673024991 0.1848997350 21.6280784063 0.7780987974 20.5843234786 0.6556149688 9.9449932293 0.2885945249 53.6246976133 1.9072080261
0.009000000000000001 0.0075 0.7868 0.1967 1.4823512375 0.1347221185 22.8881627910 1.8459814227 20.4039031134 0.3250797463 9.8164653826 0.4208044343 54.5908825245 2.7265877218
0.009000000000000001 0.008 0.7864 0.1966 1.4094305048 0.0601868192 24.0856446101 1.4698353143 20.1315971078 0.6555728382 9.7650945348 0.2232550022 55.3917667575 2.4088499739
0.009000000000000001 0.0085 0.7859999999999999 0.1965 1.4327610994 0.0713176347 25.4665020859 0.3398738306 20.0354787314 0.5326211285 9.7203716791 0.5245560644 56.6551135958 1.4683686582
0.009000000000000001 0.009000000000000001 0.7856 0.1964 1.3967047260 0.0840203420 27.0794876590 1.7471348704 19.6072669557 0.3616244662 9.4625101684 0.1097983256 57.5459695091 2.3025780042
0.009000000000000001 0.0095 0.7852 0.1963 1.3979167049 0.0813205855 27.6888931649 1.4009946462 19.5418359142 0.7901968202 9.5148882878 0.3652348219 58.1435340718 2.6377468738
0.009000000000000001 0.01 0.7848 0.1962 1.3974117137 0.1111869121 28.9401134695 1.2842266219 19.3259663864 0.3954283677 9.2302333546 0.3036915465 58.8937249242 2.0945334482
0.0095 0.0 0.7924 0.1981 1.7852449734 0.1062440089 0.0000000000 0.0000000000 24.6091261698 0.5105247480 11.6829395201 0.4414205394 38.0773106633 1.0581892963
0.0 0.002 0.7984 0.1996 0.0000000000 0.0000000000 7.2056661021 0.4871799185 24.2250053924 1.3596978083 11.2798294554 0.5420560005 42.7105009499 2.3889337273
0.0005 0.0095 0.792 0.198 0.0760516783 0.0110932676 28.9589496396 1.3998626715 20.1287752839 0.6191201152 9.7671090779 0.2619389413 58.9308856797 2.2920149956
0.0095 0.0005 0.792 0.198 1.7951428014 0.0528613659 1.8168594150 0.0845905959 24.3116001131 1.2779979935 11.6793133426 0.3824725512 39.6029156721 1.7979225065
0.0095 0.001 0.7916 0.1979 1.7480776193 0.0735156226 3.6436909202 0.2354254032 24.1101924328 0.5714461189 11.4327332731 0.1145947454 40.9346942454 .9949818901
0.0095 0.0015 0.7912 0.1978 1.6505133149 0.1227311121 5.1685896974 0.2200411361 23.4341892464 0.6979393295 11.1897793810 0.2530541935 41.4430716397 1.2937657712
0.0095 0.002 0.7908 0.1977 1.6910136111 0.0957058429 6.8652300263 0.4010299846 23.3065017153 1.0657540551 11.0525889992 0.5228480938 42.9153343519 2.0853379764
0.0095 0.0025 0.7904 0.1976 1.6935385672 0.0382654080 8.6325059934 0.3824777695 23.0911612794 0.5479801546 11.0183417673 0.1581045422 44.4355476073 1.1268278743
0.0095 0.003 0.79 0.1975 1.7038403881 0.1793383033 10.5712465096 0.6070150706 22.8978663428 0.6344453885 11.0175359501 0.5503501548 46.1904891906 1.9711489172
0.0095 0.0035 0.7896 0.1974 1.6545532447 0.1362624660 11.7562632160 0.6128392251 22.4181562810 0.3182118675 10.6462556657 0.2088240773 46.4752284074 1.2761376359
0.0095 0.004 0.7892 0.1973 1.6274857152 0.1166613233 13.3019371809 0.4524847540 21.9760117498 1.1200246135 10.6152317027 0.2716291402 47.5206663486 1.9607998310
0.0095 0.0045 0.7888 0.1972 1.6620271148 0.0974670215 14.7603553575 0.7638228362 21.8756606376 1.1665320869 10.4363402797 0.2243589642 48.7343833896 2.2521809088
0.0095 0.005 0.7884 0.1971 1.5930453137 0.1502840306 16.1592179960 0.5364113233 21.4585597934 0.2392437212 10.2574488567 0.3354794295 49.4682719598 1.2614185046
0.0005 0.01 0.7916 0.1979 0.0764556712 0.0122636991 30.1004769532 1.0754206119 19.8383037869 1.0349360112 9.7725483441 0.4014979754 59.7877847554 2.5241182976
0.0095 0.0055 0.7879999999999999 0.19699999999999998 1.5480000966 0.0280156824 17.7713725616 0.6980625750 21.0956026952 0.6147689592 10.2310583427 0.1407898980 50.6460336961 1.4816371146
0.0095 0.006 0.7876 0.1969 1.5316383809 0.0771007661 18.9106838551 1.0793965447 20.9215314338 0.4098717418 9.9512383128 0.1260312044 51.3150919826 1.6924002570
0.0095 0.0065 0.7872 0.1968 1.5585039140 0.1205199828 20.4233945222 0.7274720710 20.8076002941 0.4868839721 10.0285967660 0.3796126157 52.8180954963 1.7144886416
0.0095 0.006999999999999999 0.7868 0.1967 1.5425461914 0.0740272351 21.5591047832 1.1968495700 20.2525828072 0.5187732998 9.8767002199 0.5332394616 53.2309340017 2.3228895665
0.0095 0.0075 0.7864 0.1966 1.4898251076 0.0676956510 23.4585109440 0.9463462842 20.1062006928 0.3333296270 9.8217031946 0.3308475903 54.8762399390 1.6782191525
0.0095 0.008 0.7859999999999999 0.1965 1.5220435477 0.0626775284 24.1845345035 1.5432401853 20.2010845211 0.2065872140 9.9343161512 0.2875328159 55.8419787235 2.1000377436
0.0095 0.0085 0.7856 0.1964 1.5009349145 0.0559512045 25.8797898199 1.2910392193 19.7109689838 0.5094869755 9.6951898909 0.4776419975 56.7868836091 2.3341193968
0.0095 0.009000000000000001 0.7852 0.1963 1.4610406079 0.0985680777 26.8066401939 0.4352286735 19.6628216136 0.5693340026 9.5602155064 0.1870095009 57.4907179218 1.2901402547
0.0095 0.0095 0.7848 0.1962 1.4231662661 0.0975778953 28.4115926943 1.5249601392 19.1961624873 0.6167248876 9.3853531696 0.5156436925 58.4162746173 2.7549066146
0.0095 0.01 0.7844 0.1961 1.4172073697 0.0853099836 29.1437103089 1.6537874365 19.2667080846 0.8424909252 9.4673450718 0.3034198786 59.2949708350 2.8850082239
0.001 0.0 0.7992 0.1998 0.1917956667 0.0205540733 0.0000000000 0.0000000000 25.4752497409 0.6747941752 11.8124746383 0.5382840940 37.4795200459 1.2336323425
0.01 0.0 0.792 0.198 1.8981610110 0.1305956904 0.0000000000 0.0000000000 25.0426288654 1.1476130669 11.6865656976 0.4908981366 38.6273555740 1.7691068939
0.01 0.0005 0.7916 0.1979 1.8587716955 0.1231887146 1.8758609481 0.0622756827 24.0117813245 0.8085410303 11.3402657470 0.4437057482 39.0866797151 1.4377111758
0.01 0.001 0.7912 0.1978 1.8598826762 0.0761368688 3.5586511519 0.1302394954 23.9982012970 0.3628893914 11.3076301495 0.3694037003 40.7243652746 .9386694559
0.01 0.0015 0.7908 0.1977 1.8363500852 0.0654000874 5.3292511490 0.2484229114 23.7597571781 0.6965730293 11.2677421971 0.3944218067 42.1931006094 1.4048178348
0.01 0.002 0.7904 0.1976 1.7758521366 0.0971970502 7.0186894128 0.3619336367 23.1192031544 1.1923294345 11.0084705064 0.4484085032 42.9222152102 2.0998686246
0.01 0.0025 0.79 0.1975 1.7874669348 0.0775324523 8.4341722014 0.3055105295 23.0622375845 0.7442560517 10.8015769349 0.3778363437 44.0854536556 1.5051353772
0.01 0.003 0.7896 0.1974 1.7709032226 0.1026201809 10.0407867170 0.3323457511 22.8897535991 0.3773160801 10.8229310913 0.3453878690 45.5243746300 1.1576698811
0.01 0.0035 0.7892 0.1973 1.6964675163 0.0492995597 11.5105619961 0.2952872664 22.5541329198 0.5827162420 10.7085050460 0.2082394477 46.4696674782 1.1355425158
0.01 0.004 0.7888 0.1972 1.6822267638 0.1101342212 13.1113594591 0.3005424817 21.6897729886 0.7592010860 10.6754665399 0.3747734525 47.1588257514 1.5446512414
0.01 0.0045 0.7884 0.1971 1.6928315795 0.0915790689 14.6902737244 0.4485066585 21.8659606179 0.5348484608 10.5024172918 0.3429426878 48.7514832136 1.4178768760
0.001 0.0005 0.7988 0.1997 0.1908866825 0.0159436534 1.8564707729 0.0995144743 25.0204070022 0.8401411992 11.7915233906 0.2872645151 38.8592878482 1.2428638420
0.01 0.005 0.7879999999999999 0.19699999999999998 1.6735409147 0.1105125729 15.9572831716 0.6457559910 21.7031766521 0.5840949674 10.3358145814 0.4702383658 49.6698153198 1.8106018971
0.01 0.0055 0.7876 0.1969 1.6678850130 0.0757726500 17.5943679624 0.3987473877 21.5456836061 0.5745952976 10.1802918578 0.3109071123 50.9882284393 1.3600224476
0.01 0.006 0.7872 0.1968 1.6113259960 0.1772056154 19.0788243742 1.1374754895 21.0243516419 0.7092973045 10.1583333385 0.5897555430 51.8728353506 2.6137339524
0.01 0.0065 0.7868 0.1967 1.6069830715 0.1025625116 20.5449986209 0.7739955532 20.6356454007 0.3138514083 10.0801690681 0.3953467727 52.8677961612 1.5857562458
0.01 0.006999999999999999 0.7864 0.1966 1.5935503049 0.1018442983 21.6956670170 1.3023885910 20.2534646272 0.6249792494 9.8515184317 0.4712181131 53.3942003808 2.5004302518
0.01 0.0075 0.7859999999999999 0.1965 1.5156806583 0.0914368296 22.8624015583 1.4264881230 20.0335387275 0.5472147000 9.6857215386 0.2253494908 54.0973424827 2.2904891434
0.01 0.008 0.7856 0.1964 1.5789055594 0.0903482224 24.3512900101 0.8046681931 20.0808042777 0.8445460107 9.9397554174 0.5111463844 55.9507552646 2.2507088106
0.01 0.0085 0.7852 0.1963 1.5412332142 0.1074044036 25.9598435432 0.5651491926 19.6284306349 0.9709179821 9.5620285952 0.4651160664 56.6915359875 2.1085876447
0.01 0.009000000000000001 0.7848 0.1962 1.5205285740 0.1054994230 26.5631549940 0.3088397786 19.7353072148 0.5624860203 9.4677479804 0.3014381172 57.2867387632 1.2782633391
0.01 0.0095 0.7844 0.1961 1.5178016214 0.1169079877 27.4683991727 0.4206850058 19.3331973101 0.4827084752 9.5694824045 0.1732909886 57.8888805087 1.1935924573
0.001 0.001 0.7984 0.1996 0.1914926720 0.0215616469 3.7001994307 0.2162649919 25.0459797812 0.6245921299 11.7768172263 0.8503657066 40.7144891102 1.7127844753
0.01 0.01 0.784 0.196 1.4795232867 0.1142082506 28.7190654723 1.6888646091 19.2337280179 1.0668774439 9.5366453527 0.5183171461 58.9689621296 3.3882674497
0.001 0.0015 0.7979999999999999 0.1995 0.1932096421 0.0268176491 5.4918516180 0.1134344696 24.5255296370 0.9998109468 11.6732697134 0.4066224280 41.8838606105 1.5466854935
0.001 0.002 0.7976 0.1994 0.1894727071 0.0195154118 7.1347534614 0.2292576870 24.1094869768 0.4361886253 11.4413958082 0.2482760650 42.8751089535 .9332377891
0.001 0.0025 0.7972 0.1993 0.1820998352 0.0086316577 8.7898434149 0.5268485654 23.5308367147 0.6596575427 11.3942555008 0.4473102207 43.8970354656 1.6424479865
0.001 0.003 0.7968 0.1992 0.1816958422 0.0134809013 10.2654357466 0.2179388376 23.2017415032 0.3290734725 11.1261198206 0.5929007950 44.7749929126 1.1533940064
0.001 0.0035 0.7964 0.1991 0.1732119897 0.0255108051 11.9540430029 0.4303410178 23.2475961415 0.5888332869 11.0010166971 0.5416995012 46.3758678312 1.5863846110
0.0 0.0025 0.7979999999999999 0.1995 0.0000000000 0.0000000000 8.7028646290 0.3348390853 24.0163667883 0.7845363477 11.3938525922 0.4392638945 44.1130840095 1.5586393275
0.001 0.004 0.7959999999999999 0.19899999999999998 0.1766459300 0.0263324719 13.3609387140 0.3076070075 23.0160302183 0.6058564985 11.0004123342 0.5517612396 47.5540271965 1.4915572175
0.001 0.0045 0.7956 0.1989 0.1712930230 0.0202440394 15.0384658702 0.4572236571 22.3772398345 0.4947434714 10.9238596982 0.4473682832 48.5108584259 1.4195794511
0.001 0.005 0.7952 0.1988 0.1754339510 0.0137535730 16.6985418687 0.9049033710 22.2631323309 0.1710399793 10.6347727703 0.2921712561 49.7718809209 1.3818681794
0.001 0.0055 0.7948 0.1987 0.1686670687 0.0158666924 17.9716453710 1.0603377928 22.0516719029 1.2233479211 10.4339228280 0.5049710049 50.6259071706 2.8045234112
0.001 0.006 0.7944 0.1986 0.1727069984 0.0317269553 19.2267437107 0.6639767901 21.8742497256 0.8332913324 10.5374703409 0.4489613375 51.8111707756 1.9779564153
0.001 0.0065 0.794 0.1985 0.1659401160 0.0189123090 20.5704828511 0.4685336639 21.4562670615 0.9160654801 10.4323111936 0.3207213278 52.6250012222 1.7242327808
0.001 0.006999999999999999 0.7936 0.1984 0.1630111670 0.0220203969 22.1089547510 1.1608209535 21.2709085045 0.3464833924 10.0916519635 0.4768358294 53.6345263860 2.0061605722
0.001 0.0075 0.7932 0.1983 0.1633141617 0.0158872518 23.6878690162 0.8312807722 20.7472838084 0.8928571691 10.1313384616 0.4173818176 54.7298054479 2.1574070107
0.001 0.008 0.7928 0.1982 0.1582642495 0.0210561358 24.9116660731 1.5055911399 20.7957839066 0.2904782966 9.9802477327 0.0800095752 55.8459619619 1.8971351475
0.001 0.0085 0.7924 0.1981 0.1610922003 0.0181009594 26.6645379100 0.9441867502 20.3631630310 0.2026679368 10.0310142176 0.2925310744 57.2198073589 1.4574867208
0.0 0.003 0.7976 0.1994 0.0000000000 0.0000000000 10.2798398768 0.2876209171 23.6632860737 1.0231255730 10.9339324134 0.3783438428 44.8770583639 1.6890903329
0.001 0.009000000000000001 0.792 0.198 0.1609912021 0.0222874545 27.4891743604 1.3820405227 20.2338882239 0.6777414703 9.8754914940 0.1358070995 57.7595452804 2.2178765470
0.001 0.0095 0.7916 0.1979 0.1570522705 0.0186559916 28.9578416296 0.7875274199 19.7259599232 0.8878133293 9.7991403124 0.3667189977 58.6399941357 2.0607157385
0.001 0.01 0.7912 0.1978 0.1563452828 0.0255235973 29.6999313343 1.1706355176 19.6603525177 0.8409226062 9.4455880068 0.3131266160 58.9622171416 2.3502083371
0.0015 0.0 0.7988 0.1997 0.2928949096 0.0214059102 0.0000000000 0.0000000000 25.8584886984 1.2956942992 12.0413267290 0.2235238783 38.1927103370 1.5406240877
0.0015 0.0005 0.7984 0.1996 0.2911779395 0.0278476905 1.8761379506 0.1010448027 25.1248144862 0.6819126972 11.7222231096 0.3661851923 39.0143534859 1.1769903827
0.0015 0.001 0.7979999999999999 0.1995 0.2777451729 0.0206491399 3.6179296874 0.2555242614 24.8957176589 1.1600651315 11.8269793483 0.5643793325 40.6183718675 2.0006178653
0.0015 0.0015 0.7976 0.1994 0.2807751203 0.0222012429 5.4073658547 0.1317833402 24.6715590234 0.7371263858 11.5137179037 0.0408629587 41.8734179021 .9319739276
0.0015 0.002 0.7972 0.1993 0.2835020729 0.0190198762 7.1438945440 0.4841350814 24.2978437216 1.3093737973 11.6442602935 0.2896865276 43.3695006320 2.1022152825
0.0015 0.0025 0.7968 0.1992 0.2669383608 0.0369084678 8.8602020506 0.3378131550 23.6855079369 1.4474511723 11.3414744728 0.5670222642 44.1541228211 2.3891950593
0.0015 0.003 0.7964 0.1991 0.2671403572 0.0406259084 10.4114160655 0.4334656384 23.2333106580 0.9871400085 11.1930026499 0.3246888478 45.1048697306 1.7859204031
0.0 0.0035 0.7972 0.1993 0.0000000000 0.0000000000 11.9620760755 0.9402321863 23.1643523367 0.3414060724 11.1603670525 0.5140431783 46.2867954647 1.7956814370
0.0015 0.0035 0.7959999999999999 0.19899999999999998 0.2764321958 0.0121969756 12.0138755435 0.9442615121 22.9871065234 0.8262817026 11.1098020219 0.5533133839 46.3872162846 2.3360535742
0.0015 0.004 0.7956 0.1989 0.2729982554 0.0178123798 13.6548383694 1.2254886251 23.0149720343 0.7108423770 10.8485157880 0.6705583200 47.7913244471 2.6247017019
0.0015 0.0045 0.7952 0.1988 0.2526976082 0.0175237048 15.2567438423 0.5447861115 22.5784711509 1.1697076975 10.7822373216 0.3837302113 48.8701499230 2.1157477251
0.0015 0.005 0.7948 0.1987 0.2497686592 0.0240078585 16.4672447790 0.8118651791 22.2354431839 0.2383371286 10.4887183990 0.2600181260 49.4411750211 1.3342282922
0.0015 0.0055 0.7944 0.1986 0.2546165749 0.0194210985 18.1018365473 1.4833988615 22.3548416074 0.5690699561 10.5697030297 0.1842513013 51.2809977593 2.2561412174
0.0015 0.006 0.794 0.1985 0.2461327223 0.0190627331 19.5849079466 0.7714658448 21.7645513218 0.8102059734 10.2697375693 0.2691676800 51.8653295600 1.8699022313
0.0015 0.0065 0.7936 0.1984 0.2519906205 0.0379409420 20.9893106352 0.8705754592 21.5913618804 0.5807278264 10.4635366109 0.3406687010 53.2961997470 1.8299129286
0.0015 0.006999999999999999 0.7932 0.1983 0.2459307259 0.0169364149 22.0042478050 0.7899781142 21.1499228051 0.7942120034 10.2505994103 0.3512143055 53.6507007463 1.9523408380
0.0015 0.0075 0.7928 0.1982 0.2486576785 0.0149750122 23.3535269955 0.8619801603 20.9217077978 0.7619182520 10.0872199688 0.4314671537 54.6111124406 2.0703405782
0.0015 0.008 0.7924 0.1981 0.2495666627 0.0293930921 24.7163793087 1.1634680208 20.8105984820 0.6335986364 9.9536557645 0.5202132176 55.7302002179 2.3466729669
0.0 0.004 0.7968 0.1992 0.0000000000 0.0000000000 13.1900281699 0.9224051908 22.6703567914 0.6546108780 10.9818785381 0.1636205864 46.8422634994 1.7406366552
0.0015 0.0085 0.792 0.198 0.2343159277 0.0166448049 26.2900305264 1.1432419155 20.1901499536 0.6155755222 9.9524470386 0.2774797404 56.6669434463 2.0529419830
0.0015 0.009000000000000001 0.7916 0.1979 0.2369418821 0.0264715609 27.8326574638 1.5736566544 19.8864511571 0.9726531633 9.7314516658 0.4563185042 57.6875021688 3.0290998828
0.0015 0.0095 0.7912 0.1978 0.2348209189 0.0262284488 29.0035470426 1.3091010501 19.8012673483 0.5890356719 9.6246808841 0.3958798024 58.6643161939 2.3202449732
0.0015 0.01 0.7908 0.1977 0.2335079418 0.0184315571 29.7029783618 1.2311569359 19.5831050886 0.6272061038 9.5358395355 0.4133084365 59.0554309277 2.2901030333
0.002 0.0 0.7984 0.1996 0.3924791789 0.0128295602 0.0000000000 0.0000000000 25.4988825160 0.6493801745 11.7848753985 0.4696926026 37.6762370934 1.1319023373
0.002 0.0005 0.7979999999999999 0.1995 0.3747034878 0.0256463958 1.8104883575 0.1127696206 25.1720800364 1.1991348850 11.9341530386 0.8109590534 39.2914249203 2.1485099548
0.002 0.001 0.7976 0.1994 0.3784404229 0.0262564358 3.6134976474 0.2952020233 24.8242902416 0.2651341567 11.7395481798 0.4509776792 40.5557764917 1.0375702950
0.002 0.0015 0.7972 0.1993 0.3713705458 0.0253068632 5.3433782766 0.2779151076 24.3736802388 0.7279415224 11.5753629211 0.3160262684 41.6637919823 1.3471897616
0.002 0.002 0.7968 0.1992 0.3615737160 0.0298312639 7.0987431360 0.1848468231 23.7784517613 1.4595270337 11.2089175400 0.5751342241 42.4476861533 2.2493393448
0.002 0.0025 0.7964 0.1991 0.3593517547 0.0290945074 8.6890145039 0.5454336136 23.6765133732 0.8656663441 11.1418332564 0.3899431044 43.8667128882 1.8301375695
0.0 0.0045 0.7964 0.1991 0.0000000000 0.0000000000 15.1018994433 0.3619921443 22.8816408554 0.5125192266 10.8873964689 0.4444584210 48.8709367676 1.3189697919
0.002 0.003 0.7959999999999999 0.19899999999999998 0.3608667283 0.0162051046 10.3875938503 0.2826620187 23.2246688224 0.5894108931 11.1241052775 0.6035207870 45.0972346785 1.4917988034
0.002 0.0035 0.7956 0.1989 0.3561198108 0.0279850809 11.8227438167 0.2007715974 23.0856939956 0.3187841503 11.0010166971 0.4025309079 46.2655743202 .9500717365
0.002 0.004 0.7952 0.1988 0.3471309670 0.0201450361 13.4620446275 0.7246406648 22.9042154465 0.5126478710 10.9429978572 0.2780974349 47.6563888982 1.5355310068
0.002 0.0045 0.7948 0.1987 0.3389501092 0.0206234360 15.3121443429 0.8605618521 22.5899348105 0.4318485488 10.8126569217 0.4285830382 49.0536861843 1.7416168751
0.002 0.005 0.7944 0.1986 0.3398590934 0.0247146646 16.5021470943 0.8847798160 22.1606648508 1.5144525522 10.7759922382 0.3950793719 49.7786632767 2.8190264047
0.002 0.0055 0.794 0.1985 0.3418790583 0.0365831202 17.8943616728 0.7560960780 21.9236316438 0.9501312198 10.5759481131 0.2749909561 50.7358204880 2.0178013741
0.002 0.006 0.7936 0.1984 0.3474339618 0.0269572621 19.7574805058 0.4309090676 21.7620822259 0.9819117238 10.3126473363 0.5838080420 52.1796440298 2.0235860955
0.002 0.0065 0.7932 0.1983 0.3419800566 0.0393058387 20.7840517807 0.8614102669 21.5881873285 0.5185840400 10.5046332891 0.4317469858 53.2188524549 1.8510471314
0.002 0.006999999999999999 0.7928 0.1982 0.3241033673 0.0124584518 22.0549392630 0.8358299789 21.2139429347 0.9131738597 10.1964082022 0.2844529082 53.7893937672 2.0459151986
0.002 0.0075 0.7924 0.1981 0.3298602672 0.0333594007 23.6554597234 0.4625878764 20.9257641696 0.4391886970 10.0316185806 0.4004056227 54.9427027408 1.3355415968
