# Supplementary material for: Multipressure Sampling for Improving the Performance of MOF-based Electronic Noses
Source: ACS Sens. 2024 Jul 12;9(7):3531–9. doi: 10.1021/acssensors.4c00199 (PMC11287752; doi:10.1021/acssensors.4c00199)
Supplement: Supplementary file 2 — se4c00199_si_002.zip [file se4c00199_si_002.zip › Multiplex_Adsorption_Data/Methane_1bar/RAVXIX.csv]

methane_comp CO2_comp N2_comp O2_comp methane_mass methane_error CO2_mass CO2_error N2_mass N2_error O2_mass O2_error total_mass total_error
0.0 0.0 0.8 0.2 0.0000000000 0.0000000000 0.0000000000 0.0000000000 11.2981682048 0.3453977743 3.8322870317 0.4092078902 15.1304552365 .7546056645
0.0 0.0005 0.7996 0.1999 0.0000000000 0.0000000000 0.1014047833 0.0232079903 11.0525226325 0.4117246100 3.7672664478 0.1484871499 14.9211938636 .5834197502
0.0 0.005 0.7959999999999999 0.19899999999999998 0.0000000000 0.0000000000 1.0914514842 0.0859863798 11.3871812971 0.8708303203 3.9304724772 0.3233759504 16.4091052585 1.2801926505
0.002 0.008 0.792 0.198 0.0444117522 0.0102241729 1.8060851938 0.0845167076 11.3852711449 0.7051648608 3.7781759418 0.1198448503 17.0139440327 .9197505916
0.002 0.0085 0.7916 0.1979 0.0465995232 0.0114602456 1.8168857033 0.1560350501 11.3344610965 0.4882187587 3.8458148042 0.0909346731 17.0437611272 .7466487275
0.002 0.009000000000000001 0.7912 0.1978 0.0446305293 0.0159812145 1.9980942510 0.1521281804 11.3440118575 0.3384487847 3.8977439954 0.1788539582 17.2844806332 .6854121378
0.002 0.0095 0.7908 0.1977 0.0487872943 0.0104097448 2.0412962888 0.2027918135 11.2557628261 0.7689831483 3.8296687532 0.2204197310 17.1755151624 1.2026044376
0.002 0.01 0.7904 0.1976 0.0450680835 0.0071094144 2.1493013835 0.1406474535 11.1052428331 0.6384705929 3.8301051329 0.2595135413 17.1297174330 1.0457410021
0.0025 0.0 0.7979999999999999 0.1995 0.0610388121 0.0132283283 0.0000000000 0.0000000000 11.2656956175 1.0155498714 3.9749832125 0.1083206724 15.3017176421 1.1370988721
0.0025 0.0005 0.7976 0.1994 0.0597261495 0.0161717573 0.1158054626 0.0300254067 11.1659856729 0.4012927454 3.8894527800 0.2770320727 15.2309700650 .7245219821
0.0025 0.001 0.7972 0.1993 0.0682584566 0.0207365614 0.2400113214 0.0596417268 11.4960599722 1.0007902599 3.9060352108 0.2055603429 15.7103649610 1.2867288910
0.0025 0.0015 0.7968 0.1992 0.0630078061 0.0098425385 0.3072144914 0.0344898858 11.0811749154 0.4969768185 3.7738121442 0.1718826691 15.2252093571 .7131919119
0.0025 0.002 0.7964 0.1991 0.0651955771 0.0090310171 0.4284202088 0.0706302387 11.5632973295 0.6618972555 3.8575970577 0.3515065358 15.9145101731 1.0930650471
0.0 0.0055 0.7956 0.1989 0.0000000000 0.0000000000 1.2084570034 0.1493769227 11.2141215082 0.3864396044 3.9954930611 0.2464274782 16.4180715727 .7822440053
0.0025 0.0025 0.7959999999999999 0.19899999999999998 0.0614763663 0.0102988029 0.5442256714 0.1106787948 11.3959679972 0.6671831038 3.8414510066 0.2366224722 15.8431210415 1.0247831737
0.0025 0.003 0.7956 0.1989 0.0695711192 0.0126512956 0.6366300301 0.0721432672 11.4823068764 1.2989066389 3.9300360974 0.2711095070 16.1185441231 1.6548107087
0.0025 0.0035 0.7952 0.1988 0.0592885953 0.0145383929 0.7536355493 0.1050580851 11.4467780456 0.8096471600 3.9007986537 0.2896246896 16.1605008439 1.2188683276
0.0025 0.004 0.7948 0.1987 0.0634453603 0.0086410033 0.9348440970 0.1490970729 11.3077189658 0.6632268482 3.9282905784 0.3342862631 16.2342990015 1.1552511875
0.0025 0.0045 0.7944 0.1986 0.0647580229 0.0077534803 0.9966470123 0.1054002278 11.3478321619 0.5852496854 3.9501095663 0.2174310039 16.3593467634 .9158343974
0.0025 0.005 0.794 0.1985 0.0641016916 0.0186974445 1.0752507200 0.1777785746 11.1594911554 0.7781403951 3.8161409807 0.2957483122 16.1149845477 1.2703647264
0.0025 0.0055 0.7936 0.1984 0.0621326976 0.0112749832 1.1958564091 0.1664837973 11.3161236354 1.0352063434 3.8968712359 0.2981211602 16.4709839780 1.5110862841
0.0025 0.006 0.7932 0.1983 0.0684772337 0.0116261043 1.3404632302 0.1765103374 11.4490702282 0.3780009248 3.8715612099 0.2690110436 16.7295719020 .8351484101
0.0025 0.0065 0.7928 0.1982 0.0619139205 0.0118705481 1.3896655511 0.2077658111 11.3955859668 0.5597620753 3.8750522480 0.1858178591 16.7222176864 .9652162936
0.0025 0.006999999999999999 0.7924 0.1981 0.0571008242 0.0133722751 1.5276720610 0.1678535611 11.1514685162 0.5944177570 3.8890164002 0.1608484185 16.6252578016 .9364920117
0.0 0.006 0.7952 0.1988 0.0000000000 0.0000000000 1.3950658059 0.2454988508 11.2538526739 0.5963670136 3.8279232341 0.2570806449 16.4768417139 1.0989465093
0.0025 0.0075 0.792 0.198 0.0553506074 0.0192025987 1.7286815427 0.1408929831 11.4448678934 0.5321430329 3.9588371614 0.2472945259 17.1877372049 .9395331406
0.0025 0.008 0.7916 0.1979 0.0636641374 0.0110173335 1.8732883638 0.1763552495 11.1709520686 0.9757670677 3.8785432860 0.1947759918 16.9864478558 1.3579156425
0.0025 0.0085 0.7912 0.1978 0.0531628364 0.0095463058 1.8888890997 0.2131105922 11.2729541958 1.1549269864 4.0077116943 0.2945017031 17.2227178262 1.6720855875
0.0025 0.009000000000000001 0.7908 0.1977 0.0562257158 0.0169802606 1.9200905715 0.1549421337 11.4043726669 0.6415818784 3.7498112575 0.2690393572 17.1305002117 1.0825436299
0.0025 0.0095 0.7904 0.1976 0.0601637037 0.0140426955 2.2213047799 0.2704949954 11.4414296195 0.3364159265 3.8916346788 0.1599937449 17.6145327819 .7809473623
0.0025 0.01 0.79 0.1975 0.0658519084 0.0157397925 2.2477060253 0.3199990941 11.1014225287 0.3399461321 3.9295997177 0.0717045111 17.3445801801 .7473895298
0.003 0.0 0.7976 0.1994 0.0700086734 0.0101678410 0.0000000000 0.0000000000 11.4123953061 0.6838690599 3.9352726545 0.1109675199 15.4176766340 .8050044208
0.003 0.0005 0.7972 0.1993 0.0715401131 0.0090310171 0.1104052079 0.0116349805 11.5250942856 0.4180998094 3.9121445274 0.1907533673 15.6191841340 .6295191743
0.003 0.001 0.7968 0.1992 0.0719776673 0.0140017347 0.2046096515 0.0629772511 11.4979701244 0.6622235127 3.8178864997 0.1796358743 15.5924439429 .9188383728
0.003 0.0015 0.7964 0.1991 0.0651955771 0.0155685698 0.3636171520 0.0719433686 11.6866931613 0.6585761564 4.0029115170 0.3085374619 16.1184174074 1.0546255567
0.0 0.0065 0.7948 0.1987 0.0000000000 0.0000000000 1.4460682117 0.0822717360 11.7050306224 0.5658302860 3.8977439954 0.0957095319 17.0488428295 .7438115539
0.003 0.002 0.7959999999999999 0.19899999999999998 0.0735091071 0.0170253012 0.4512212843 0.0480921843 11.4406655586 0.3398533854 3.9234904011 0.0881184617 15.8888863511 .4930893326
0.003 0.0025 0.7956 0.1989 0.0735091071 0.0183772768 0.5772272281 0.0995830083 11.1984582602 0.8383339185 3.8833434634 0.1237781010 15.7325380588 1.0800723046
0.003 0.003 0.7952 0.1988 0.0761344323 0.0073997131 0.6654313887 0.1187025242 11.3168876963 0.8766865280 3.8776705265 0.2990191790 15.9361240438 1.3018079443
0.003 0.0035 0.7948 0.1987 0.0676021252 0.0181149556 0.7560356625 0.0547310021 11.6022644343 0.3650580211 3.8973076156 0.2861719760 16.3232098376 .7240759548
0.003 0.004 0.7944 0.1986 0.0759156552 0.0097447949 0.8742412383 0.1103530192 11.4593850501 0.7600059440 3.9771651113 0.2410997174 16.3867070549 1.1212034755
0.003 0.0045 0.794 0.1985 0.0783222034 0.0095463058 0.9678456537 0.1191384868 11.4746662677 1.2250600534 3.8872708812 0.1788539582 16.4081050060 1.5325988042
0.003 0.005 0.7936 0.1984 0.0651955771 0.0127267363 1.0704504936 0.0908721026 11.2458300347 0.3665071890 3.8431965257 0.2936235929 16.2246726311 .7637296208
0.003 0.0055 0.7932 0.1983 0.0689147879 0.0229872176 1.1724553052 0.1246211263 11.1006584678 0.4817741623 3.8514877411 0.4440227829 16.1935163020 1.0734052891
0.003 0.006 0.7928 0.1982 0.0761344323 0.0137394808 1.2828605131 0.1149551506 11.4811607851 0.7160909642 3.9413819711 0.1603979083 16.7815377016 1.0051835039
0.003 0.0065 0.7924 0.1981 0.0750405468 0.0092405814 1.4766696551 0.2430936752 11.2798307437 0.3831092978 3.9758559720 0.2675886936 16.8073969176 .9030322480
0.0 0.006999999999999999 0.7944 0.1986 0.0000000000 0.0000000000 1.5726741837 0.1660854066 11.2041887168 0.9479486263 3.8340325507 0.1737953264 16.6108954512 1.2878293593
0.003 0.006999999999999999 0.792 0.198 0.0789785347 0.0103913367 1.5264720043 0.1864688720 11.1881434384 0.5632916726 3.8658882731 0.4136953752 16.6594822505 1.1738472565
0.003 0.0075 0.7916 0.1979 0.0770095407 0.0089243898 1.6920798161 0.1700103724 11.2748643480 0.7630883738 3.8872708812 0.1687971957 16.9312245860 1.1108203317
0.003 0.008 0.7912 0.1978 0.0713213360 0.0093230882 1.7406821087 0.2094915278 11.3191798790 0.2946482668 3.7467565992 0.2110093550 16.8779399229 .7244722378
0.003 0.0085 0.7908 0.1977 0.0728527758 0.0150686453 1.8414868637 0.1297726811 11.1831770427 0.5428898528 3.6730084202 0.2198522622 16.7705251024 .9075834414
0.003 0.009000000000000001 0.7904 0.1976 0.0704462276 0.0140154016 1.9638926377 0.1865152054 11.4483061674 0.3921917863 3.9156355654 0.1295570272 17.3982805981 .7222794205
0.003 0.0095 0.79 0.1975 0.0761344323 0.0220346669 2.1583018080 0.1792709454 11.3512704358 0.5243350727 4.0151301502 0.2197794927 17.6008368263 .9454201777
0.003 0.01 0.7896 0.1974 0.0759156552 0.0173152093 2.1805028553 0.0873159736 11.1923457732 0.7042991991 3.9138900464 0.1782310840 17.3626543301 .9871614660
0.0035 0.0 0.7972 0.1993 0.0778846492 0.0124837214 0.0000000000 0.0000000000 11.3577649533 0.5215296203 3.8536696398 0.1879049412 15.2893192423 .7219182829
0.0035 0.0005 0.7968 0.1992 0.0914488296 0.0083709049 0.1212057173 0.0277833191 11.4101031235 0.6508103537 3.7973766511 0.4056088228 15.4201343215 1.0925734005
0.0035 0.001 0.7964 0.1991 0.0945117091 0.0219911803 0.2166102176 0.0887068337 11.3738102317 0.5387934981 3.8925074383 0.1657783668 15.5774395967 .8152698789
0.0 0.0075 0.794 0.1985 0.0000000000 0.0000000000 1.7106806935 0.2201834090 11.1331310551 0.6866548414 3.8637063743 0.2651293443 16.7075181229 1.1719675947
0.0035 0.0015 0.7959999999999999 0.19899999999999998 0.0818226370 0.0285384649 0.3078145197 0.0536144680 11.1392435422 0.5454592026 3.7576660932 0.2662903558 15.2865467921 .8939024913
0.0035 0.002 0.7956 0.1989 0.0818226370 0.0093230882 0.4650219353 0.0778650883 11.6702658525 0.9578306907 4.0116391121 0.3741136371 16.2287495369 1.4191325043
0.0035 0.0025 0.7952 0.1988 0.0890422815 0.0090310171 0.5418255581 0.1024345151 11.3195619094 1.0145278483 3.9016714132 0.3137009001 15.8521011622 1.4396942806
0.0035 0.003 0.7948 0.1987 0.0826977454 0.0222508254 0.6876324359 0.1638154194 11.4941498200 0.4684422287 3.9653828578 0.1623567294 16.2298628591 .8168652029
0.0035 0.0035 0.7944 0.1986 0.0982309199 0.0161005680 0.7776366815 0.1033303792 11.5014083984 1.0984883874 3.9824016684 0.4366973266 16.3596776682 1.6546166612
0.0035 0.004 0.794 0.1985 0.0929802694 0.0124530111 0.8904420025 0.1579066569 11.4207999757 0.9233004724 3.8702520706 0.4503506754 16.2744743182 1.5440108158
0.0035 0.0045 0.7936 0.1984 0.0918863838 0.0154698774 0.9990471255 0.0651797575 11.4872732721 0.8715969000 3.9051624512 0.2713061077 16.4833692326 1.2235526426
0.0035 0.005 0.7932 0.1983 0.0785409805 0.0077534803 1.1142525598 0.0728583611 11.2683698306 0.6114415974 3.7546114349 0.1880872690 16.2157748058 .8801407078
0.0035 0.0055 0.7928 0.1982 0.0776658720 0.0159572367 1.1688551354 0.1474458916 11.0548148151 0.5661871550 3.8013040689 0.1888954855 16.1026398914 .9184857688
0.0035 0.006 0.7924 0.1981 0.0752593239 0.0155562675 1.3278626359 0.1239374402 11.4028445451 0.6260246907 3.9348362748 0.2503861719 16.7408027797 1.0159045703
0.0 0.008 0.7936 0.1984 0.0000000000 0.0000000000 1.7610830711 0.2911219596 11.2546167348 0.4856807528 3.9714921744 0.1995816109 16.9871919803 .9763843233
0.0035 0.0065 0.792 0.198 0.0798536431 0.0165462615 1.4130666550 0.2041154831 11.2901455656 0.7066947717 3.8986167549 0.2164619550 16.6816826186 1.1438184713
0.0035 0.006999999999999999 0.7916 0.1979 0.0851042936 0.0106641216 1.5444728535 0.1589520165 11.0819389763 0.5971349627 3.8759250075 0.3377545496 16.5874411309 1.1045056504
0.0035 0.0075 0.7912 0.1978 0.0846667394 0.0121100588 1.6998801841 0.2317570000 11.3887094189 0.4008764650 3.8959984763 0.1708826580 17.0692548187 .8156261818
0.0035 0.008 0.7908 0.1977 0.0791973118 0.0224649041 1.6866795614 0.1531847698 11.1839411035 0.4455922861 3.7838488786 0.1866848720 16.7336668553 .8079268320
0.0035 0.0085 0.7904 0.1976 0.0802911973 0.0233835781 1.8360866090 0.1966409109 11.1189959289 0.5446044568 3.7764304227 0.2637755913 16.8118041579 1.0284045371
0.0035 0.009000000000000001 0.79 0.1975 0.0840104081 0.0086852031 1.9380914206 0.1082714455 11.4135413974 0.2147323739 3.9723649339 0.1207313824 17.4080081600 .4524204049
0.0035 0.0095 0.7896 0.1974 0.0886047273 0.0156544153 2.0598971662 0.1288371295 11.2332230302 0.8177679008 3.8968712359 0.2973408541 17.2785961596 1.2596002997
0.0035 0.01 0.7892 0.1973 0.0840104081 0.0174144376 2.2795075254 0.1708722167 11.1178498376 0.4191944649 3.8200683985 0.1707444196 17.3014361696 .7782255388
0.004 0.0 0.7968 0.1992 0.0942929320 0.0169124749 0.0000000000 0.0000000000 11.2775385611 0.8546457249 3.8959984763 0.2884282040 15.2678299694 1.1599864038
0.004 0.0005 0.7964 0.1991 0.0931990465 0.0155562675 0.1146054060 0.0352743162 11.6614791524 0.2517113882 3.9911292635 0.2572998075 15.8604128684 .5598417794
0.0 0.0085 0.7932 0.1983 0.0000000000 0.0000000000 1.9122902036 0.0332136127 11.4330249498 0.4587967674 3.9173810845 0.3314027740 17.2626962379 .8234131541
0.004 0.001 0.7959999999999999 0.19899999999999998 0.0980121428 0.0138781270 0.2298108403 0.0323347899 11.7317727531 0.4444864645 4.0273487834 0.1483280409 16.0869445196 .6390274223
0.004 0.0015 0.7956 0.1989 0.0910112754 0.0154946094 0.3372159066 0.0534799946 11.4257663715 0.7200867414 3.8087225248 0.2147697851 15.6627160783 1.0038311305
0.004 0.002 0.7952 0.1988 0.0925427151 0.0296311762 0.4134195012 0.0628628094 11.2679878001 0.6012775612 3.8733067289 0.3664696316 15.6472567453 1.0602411784
0.004 0.0025 0.7948 0.1987 0.0931990465 0.0196363877 0.5292249638 0.0606711403 11.3008424179 0.3076367567 3.8226866770 0.2253511714 15.7459531052 .6132954561
0.004 0.003 0.7944 0.1986 0.0945117091 0.0201749978 0.6366300301 0.0382138426 11.3115392702 0.5506668964 3.9204357428 0.2785921649 15.9631167522 .8876479017
0.004 0.0035 0.794 0.1985 0.0940741549 0.0155931453 0.7338346153 0.1464167423 11.4483061674 1.1442882433 3.8719975897 0.3369190867 16.1482125273 1.6432172176
0.004 0.004 0.7936 0.1984 0.1017313535 0.0252874536 0.8694410119 0.0527752097 11.5021724593 0.2586501250 3.8820343241 0.1221364500 16.3553791488 .4588492383
0.004 0.0045 0.7932 0.1983 0.0953868175 0.0182203373 1.0038473519 0.2078420440 11.3000783570 0.9340105939 3.9112717679 0.2892062193 16.3105842943 1.4492791945
0.004 0.005 0.7928 0.1982 0.0991060283 0.0291096893 1.0572498709 0.0456337206 11.4498342891 0.9104368089 3.8510513613 0.1542835429 16.4572415496 1.1394637617
0.004 0.0055 0.7924 0.1981 0.0938553778 0.0060944249 1.1808557015 0.0712595190 11.2741002871 0.3878645758 3.8139590819 0.1445464720 16.3627704483 .6097649917
0.0 0.009000000000000001 0.7928 0.1982 0.0000000000 0.0000000000 1.9740931188 0.1021811381 11.2232902388 0.4305440676 3.8994895144 0.2680721733 17.0968728720 .8007973790
0.004 0.006 0.792 0.198 0.1015125764 0.0168557785 1.3638643341 0.1364375173 11.4716100241 0.8196688982 3.9924384028 0.2983433652 16.9294253374 1.2713055592
0.004 0.0065 0.7916 0.1979 0.1026064619 0.0243383998 1.3764649284 0.0949031594 11.1583450641 0.7006425754 3.8314142722 0.2050892012 16.4688307266 1.0249733358
0.004 0.006999999999999999 0.7912 0.1978 0.0966994801 0.0198400801 1.5648738158 0.1759873911 11.3310228226 0.6927972179 3.8418873864 0.4268088509 16.8344835049 1.3154335400
0.004 0.0075 0.7908 0.1977 0.0969182572 0.0205976059 1.6134761084 0.2290945466 11.3527985576 0.5479579129 3.8929438180 0.0933240734 16.9561367412 .8909741388
0.004 0.008 0.7904 0.1976 0.0991060283 0.0068627696 1.7760837786 0.1653293036 11.2580550087 0.3934683556 3.8335961710 0.2815241363 16.9668409866 .8471845651
0.004 0.0085 0.79 0.1975 0.1004186909 0.0180089573 1.8534874298 0.2138795817 11.3294947008 0.2681450942 3.8205047783 0.1887058658 17.1039055998 .6887394990
0.004 0.009000000000000001 0.7896 0.1974 0.0927614922 0.0183251129 1.9842936000 0.1083113416 11.2847971394 0.6061001710 3.8445056649 0.2733841691 17.2063578965 1.0061207946
0.004 0.0095 0.7892 0.1973 0.0958243717 0.0225923776 2.1042992607 0.1808306524 11.4265304323 0.9030928082 3.9531642246 0.1954162931 17.5798182893 1.3019321313
0.004 0.01 0.7888 0.1972 0.1001999138 0.0156910624 2.1325005910 0.1122806721 11.1858512557 0.4422520064 3.8296687532 0.1216991090 17.2482205137 .6919228499
0.0045 0.0 0.7964 0.1991 0.0975745885 0.0102988029 0.0000000000 0.0000000000 11.1973121689 0.7294360792 3.8741794885 0.2010115039 15.1690662459 .9407463860
0.0 0.0095 0.7924 0.1981 0.0000000000 0.0000000000 2.1859031100 0.2908150934 11.1289287203 0.3974468136 3.8606517160 0.4030845278 17.1754835463 1.0913464348
0.0045 0.0005 0.7959999999999999 0.19899999999999998 0.1166081966 0.0394430304 0.0912043021 0.0192009057 11.3230001833 0.5514137950 3.9247995403 0.2322163627 15.4556122223 .8422740938
0.0045 0.001 0.7956 0.1989 0.1076383353 0.0232604410 0.2214104440 0.0299774044 11.4475421065 0.7052410213 3.9034169322 0.2030174457 15.6800078180 .9614963124
0.0045 0.0015 0.7952 0.1988 0.1135453172 0.0287723085 0.3048143782 0.0404474268 11.3497423141 0.5692709909 3.8392691078 0.1546188994 15.6073711173 .7931096256
0.0045 0.002 0.7948 0.1987 0.1089509980 0.0166385705 0.4626218221 0.1054685232 11.2358972432 0.9283493738 4.0050934157 0.2652901819 15.8125634790 1.3157466494
0.0045 0.0025 0.7944 0.1986 0.1074195582 0.0204951064 0.4950233505 0.0785097541 11.2721901350 0.3328658203 3.8855253622 0.3287813793 15.7601584059 .7606520601
0.0045 0.003 0.794 0.1985 0.1034815704 0.0239498485 0.6162290678 0.0955986515 11.4505983500 0.6639623087 3.9636373388 0.2314146171 16.1339463270 1.0149254258
0.0045 0.0035 0.7936 0.1984 0.1148579798 0.0141783768 0.7524354927 0.0576027171 11.5220380421 0.7466520809 4.0094572133 0.3710470131 16.3987887279 1.1894801879
0.0045 0.004 0.7932 0.1983 0.1034815704 0.0121888498 0.8676409270 0.0918180556 11.3741922622 0.7679271768 3.9645100983 0.1281798222 16.3098248579 1.0001139044
0.0045 0.0045 0.7928 0.1982 0.1128889858 0.0195386450 1.0170479746 0.0837464127 11.2553807956 0.3905808661 3.8698156909 0.1840798582 16.2551334469 .6779457820
0.0045 0.005 0.7924 0.1981 0.1017313535 0.0093844923 1.1352535504 0.1073765696 11.2809768351 0.5658354446 3.9108353881 0.3765084954 16.4287971271 1.0591050019
0.0 0.001 0.7992 0.1998 0.0000000000 0.0000000000 0.2352110950 0.0382515102 11.3994062712 0.5672368611 3.9488004270 0.3089297476 15.5834177932 .9144181189
0.0 0.01 0.792 0.198 0.0000000000 0.0000000000 2.1583018080 0.1499158439 11.3409556140 0.6795865164 3.8401418674 0.2971358445 17.3393992894 1.1266382048
0.0045 0.0055 0.792 0.198 0.1126702087 0.0158368030 1.2522590696 0.2042424425 11.4693178415 0.3212746527 3.8990531346 0.2456007925 16.7333002544 .7869546907
0.0045 0.006 0.7916 0.1979 0.1170457508 0.0343695976 1.3248624943 0.1232966915 11.2072449603 0.4520141793 3.9247995403 0.2075333308 16.5739527457 .8172137992
0.0045 0.0065 0.7912 0.1978 0.1137640943 0.0183042058 1.4172668531 0.1723491870 11.2771565307 0.4948578762 3.8964348561 0.2089051586 16.7046223342 .8944164276
0.0045 0.006999999999999999 0.7908 0.1977 0.1150767569 0.0202129207 1.5216717779 0.1284901456 11.3680797752 0.5395189624 3.8580334374 0.3636947133 16.8628617474 1.0519167420
0.0045 0.0075 0.7904 0.1976 0.1074195582 0.0280649330 1.6794792218 0.1823691245 11.2358972432 0.7766910897 3.8253049556 0.2378233648 16.8481009788 1.2249485120
0.0045 0.008 0.79 0.1975 0.1019501306 0.0140699364 1.7604830427 0.2589843385 11.0406796889 0.4600255664 3.7751212835 0.2354898608 16.6782341457 .9685697021
0.0045 0.0085 0.7896 0.1974 0.1161706424 0.0147994262 1.8684881374 0.1655208283 11.3340790661 0.2993188377 3.8872708812 0.2093822654 17.2060087271 .6890213576
0.0045 0.009000000000000001 0.7892 0.1973 0.1102636606 0.0073737946 1.9788933453 0.2356392969 11.3134494224 0.8995219632 3.9584007817 0.2689798951 17.3610072100 1.4115149498
0.0045 0.0095 0.7888 0.1972 0.1041379017 0.0200703402 2.0094947887 0.2349599287 11.2603471913 0.6819559013 3.8087225248 0.3241993241 17.1827024065 1.2611854943
0.0045 0.01 0.7884 0.1971 0.1072007811 0.0220085852 2.1799028270 0.3583048303 11.2018965342 0.2628702566 3.7825397393 0.2645138137 17.2715398816 .9076974858
0.0005 0.0 0.7996 0.1999 0.0124702949 0.0022310974 0.0000000000 0.0000000000 11.6855470700 1.1044673762 3.9592735412 0.1851525938 15.6572909061 1.2918510674
0.005 0.0 0.7959999999999999 0.19899999999999998 0.1185771906 0.0246199587 0.0000000000 0.0000000000 11.5499262642 0.6661129887 3.8715612099 0.2984225017 15.5400646647 .9891554491
0.005 0.0005 0.7956 0.1989 0.1172645279 0.0097251283 0.0936044154 0.0318410999 11.1904356210 0.6881071354 3.7371562445 0.2243755913 15.1384608088 .9540489549
0.005 0.001 0.7952 0.1988 0.1117951003 0.0213192648 0.2052096798 0.0674171252 11.3650235316 0.6333433307 3.9108353881 0.2683022306 15.5928636998 .9903819513
0.005 0.0015 0.7948 0.1987 0.1222964013 0.0161005680 0.3384159632 0.0258500104 11.5430497162 0.6637090364 3.9400728319 0.1394887059 15.9438349126 .8451483207
0.005 0.002 0.7944 0.1986 0.1242653953 0.0123449234 0.4356205484 0.0346565045 11.5136333724 0.7494521999 3.9134536666 0.1755223323 15.9869729827 .9719759601
0.005 0.0025 0.794 0.1985 0.1163894195 0.0215514881 0.5226246524 0.0529114743 11.0846131894 0.7197396694 3.7790487013 0.3409240421 15.5026759626 1.1351266739
0.005 0.003 0.7936 0.1984 0.1187959677 0.0314795851 0.6660314170 0.0623567705 11.3119213006 0.7578659728 3.8523605006 0.1652168571 15.9491091859 1.0169191855
0.005 0.0035 0.7932 0.1983 0.1124514316 0.0099200400 0.8028378702 0.1300608927 11.2928197787 0.4652183417 3.9605826805 0.1868480082 16.1686917610 .7920472826
0.005 0.004 0.7928 0.1982 0.1198898532 0.0114602456 0.8814415780 0.1055367744 11.5052287028 0.5752287518 3.9269814391 0.2280291974 16.4335415731 .9202549692
0.005 0.0045 0.7924 0.1981 0.1205461845 0.0093230882 1.0026472953 0.0912674412 11.1973121689 0.7153625807 3.8977439954 0.2107420579 16.2182496441 1.0266951680
0.0005 0.0005 0.7992 0.1998 0.0126890721 0.0092405814 0.1212057173 0.0305012748 11.5491622033 1.0439694579 3.9361454140 0.2616677998 15.6192024067 1.3453791139
0.005 0.005 0.792 0.198 0.1257968350 0.0086410033 1.1418538617 0.1204010281 11.5617692078 0.2872442134 3.9649464780 0.1493770681 16.7943663825 .5656633129
0.005 0.0055 0.7916 0.1979 0.1284221603 0.0255735369 1.1490542014 0.1724494289 11.2783026220 0.9531229948 3.7384653838 0.1847613548 16.2942443675 1.3359073154
0.005 0.006 0.7912 0.1978 0.1279846061 0.0242043029 1.3224623811 0.1268545549 11.1109732897 0.3769337744 3.8580334374 0.1487382976 16.4194537143 .6767309298
0.005 0.0065 0.7908 0.1977 0.1240466182 0.0145515558 1.4094664851 0.1500502717 11.5820168210 0.5140068717 3.9536006043 0.2562704914 17.0691305286 .9348791906
0.005 0.006999999999999999 0.7904 0.1976 0.1262343892 0.0291753849 1.5360724572 0.2227390410 11.3157416050 0.7673583260 3.7855943976 0.1781584160 16.7636428490 1.1974311679
0.005 0.0075 0.79 0.1975 0.1192335219 0.0320043312 1.6080758536 0.1668467146 10.9287447702 0.5129267637 3.7629026503 0.1795552906 16.4189567960 .8913331001
0.005 0.008 0.7896 0.1974 0.1207649616 0.0303966361 1.7730836371 0.2137650833 11.4788686025 0.1701404203 3.9422547306 0.2802278454 17.3149719318 .6945299851
0.005 0.0085 0.7892 0.1973 0.1262343892 0.0262021548 1.8618878261 0.2014380004 11.2786846524 0.4538971798 3.9422547306 0.2252226911 17.2090615983 .9067600261
0.005 0.009000000000000001 0.7888 0.1972 0.1242653953 0.0090310171 1.8444870053 0.1386779517 11.1468841509 0.5776098103 3.7890854357 0.1655162592 16.9047219872 .8908350383
0.005 0.0095 0.7884 0.1971 0.1107012148 0.0145383929 2.1889032515 0.1789895593 11.2928197787 0.4099384208 3.9226176416 0.2218320521 17.5150418866 .8252984251
0.0005 0.001 0.7988 0.1997 0.0111576323 0.0054299049 0.2190103308 0.0324237440 11.2259644518 0.3674012772 3.7223193328 0.1962447852 15.1784517477 .6014997113
0.005 0.01 0.7879999999999999 0.19699999999999998 0.1209837387 0.0246588099 2.3143091670 0.1622341610 11.3046627223 0.2666714764 3.7768668025 0.1135929283 17.5168224305 .5671573756
0.0055 0.0 0.7956 0.1989 0.1411112323 0.0183042058 0.0000000000 0.0000000000 11.5132513420 0.8424394015 3.9902565040 0.2448770974 15.6446190783 1.1056207047
0.0055 0.0005 0.7952 0.1988 0.1292972687 0.0245342697 0.1140053777 0.0200807879 11.2741002871 0.8693233383 3.9042896917 0.3712522428 15.4216926252 1.2851906387
0.0055 0.001 0.7948 0.1987 0.1310474855 0.0162779575 0.2226105006 0.0297362307 11.4318788585 0.6596213276 3.8663246528 0.3064865006 15.6518614974 1.0121220164
0.0055 0.0015 0.7944 0.1986 0.1345479192 0.0283904917 0.3294155387 0.1094883140 11.3619672881 0.4760129931 3.8837798431 0.1895516331 15.7097105891 .8034434319
0.0055 0.002 0.794 0.1985 0.1323601481 0.0313393907 0.4464210579 0.0554369004 11.1037147113 0.8051077373 3.8418873864 0.4485372596 15.5243833037 1.3404212880
0.0055 0.0025 0.7936 0.1984 0.1352042505 0.0273112350 0.5604264356 0.0829168776 11.2206160257 0.8213295501 3.8920710585 0.3628560006 15.8083177703 1.2944136633
0.0055 0.003 0.7932 0.1983 0.1301723771 0.0177195949 0.6474305396 0.0772523333 11.2400995781 0.4633674897 3.8685065516 0.3180127776 15.8862090464 .8763521955
0.0055 0.0035 0.7928 0.1982 0.1343291421 0.0142053576 0.7818368796 0.0687916160 11.2179418126 0.4224323929 3.8165773604 0.1986060113 15.9506851947 .7040353778
0.0055 0.004 0.7924 0.1981 0.1255780579 0.0113595680 0.8970423139 0.1457957657 11.5075208854 0.5649019914 3.8702520706 0.1551303954 16.4003933278 .8771877205
0.0005 0.0015 0.7984 0.1996 0.0109388552 0.0055346716 0.3348157934 0.0529386851 11.3829789623 0.7795795177 3.8802888051 0.1679149389 15.6090224160 1.0059678133
0.0055 0.0045 0.792 0.198 0.1288597145 0.0140699364 0.9552450593 0.1020824328 11.2970221135 0.6171105494 3.7572297134 0.2351758979 16.1383566007 .9684388165
0.0055 0.005 0.7916 0.1979 0.1402361239 0.0166845335 1.0944516258 0.1454199263 11.1457380596 0.3729290275 3.9038533120 0.3233382604 16.2842791213 .8583717477
0.0055 0.0055 0.7912 0.1978 0.1373920215 0.0257600170 1.1418538617 0.1673035582 11.2611112522 0.5050529097 3.7899581952 0.2493558094 16.3303153306 .9474722943
0.0055 0.006 0.7908 0.1977 0.1419863407 0.0230454448 1.3362630321 0.0836259513 11.3363712487 0.3389314115 3.9309088569 0.4433807317 16.7455294784 .8889835393
0.0055 0.0065 0.7904 0.1976 0.1222964013 0.0127867685 1.3968658908 0.1726413964 11.3447759184 0.4993089610 3.9352726545 0.2579384603 16.7992108650 .9426755862
0.0055 0.006999999999999999 0.79 0.1975 0.1279846061 0.0067785607 1.5300721742 0.0672460155 11.4108671843 0.3037120366 3.8479967030 0.1886776082 16.9169206676 .5664142210
0.0055 0.0075 0.7896 0.1974 0.1275470518 0.0126512956 1.6866795614 0.1408418664 11.4223280975 0.5193051488 3.9130172869 0.2662789138 17.1495719976 .9390772246
0.0055 0.008 0.7892 0.1973 0.1380483529 0.0177950666 1.7754837503 0.2578139455 11.4246202801 0.7081694447 3.8157046009 0.1532034804 17.1538569842 1.1369819372
0.0055 0.0085 0.7888 0.1972 0.1387046842 0.0361187682 1.8894891280 0.1908580532 11.3249103355 0.5920924614 3.8091589046 0.1902615743 17.1622630523 1.0093308571
0.0055 0.009000000000000001 0.7884 0.1971 0.1397985697 0.0347132467 1.9416915904 0.2410112856 11.4169796714 0.4496743319 3.8283596139 0.2799314072 17.3268294454 1.0053302714
0.0005 0.002 0.7979999999999999 0.1995 0.0133454034 0.0069734666 0.4278201805 0.0573772653 11.1197599898 0.2757148377 3.8383963483 0.2358453954 15.3993219220 .5759109650
0.0055 0.0095 0.7879999999999999 0.19699999999999998 0.1262343892 0.0029676370 1.9236907413 0.2350824824 10.9493744139 0.8250739615 3.9003622739 0.4112410978 16.8996618183 1.4743651787
0.0055 0.01 0.7876 0.1969 0.1483308768 0.0142188288 2.2171045818 0.2167423165 11.2187058735 0.5952882592 3.8733067289 0.3202849059 17.4574480610 1.1465343104
0.006 0.0 0.7952 0.1988 0.1467994370 0.0171931524 0.0000000000 0.0000000000 11.5778144862 0.9199730838 3.9832744279 0.2346506109 15.7078883511 1.1718168471
0.006 0.0005 0.7948 0.1987 0.1378295757 0.0214803022 0.1146054060 0.0225789303 11.2656956175 0.6577601249 3.7855943976 0.1864725816 15.3037249968 .8882919390
0.006 0.001 0.7944 0.1986 0.1465806599 0.0232768969 0.2376112082 0.0360816133 11.4517444413 0.4227708400 3.9230540213 0.3241687790 15.7589903307 .8062981292
0.006 0.0015 0.794 0.1985 0.1435177805 0.0270576956 0.2958139537 0.0563643478 11.1384794813 0.5093564724 3.8082861450 0.1351678815 15.3860973605 .7279463973
0.006 0.002 0.7936 0.1984 0.1435177805 0.0044621949 0.4260200956 0.0574274422 11.3952039363 0.6945208312 3.8466875637 0.2471466335 15.8114293761 1.0035571018
0.006 0.0025 0.7932 0.1983 0.1492059852 0.0269584530 0.5886277658 0.0884629768 11.6137253475 0.4441553641 3.9889473647 0.1799536155 16.3405064632 .7395304094
0.006 0.003 0.7928 0.1982 0.1483308768 0.0415238714 0.6384301150 0.0362806309 11.5346450466 0.5414631579 3.9418183509 0.2998103609 16.2632243893 .9190780211
0.006 0.0035 0.7924 0.1981 0.1334540337 0.0366084116 0.7986376721 0.0744035096 11.1243443550 0.5727470877 3.9182538440 0.1972397887 15.9746899048 .8809987976
0.0005 0.0025 0.7976 0.1994 0.0100637468 0.0066932923 0.5808273979 0.0792945973 11.4551827153 0.7394080472 3.8654518933 0.3386779256 15.9115257533 1.1640738624
0.006 0.004 0.792 0.198 0.1356418047 0.0416251829 0.8748412666 0.1254389270 11.3910016015 0.8141985585 3.8030495880 0.3332295951 16.2045342608 1.3144922635
0.006 0.0045 0.7916 0.1979 0.1441741118 0.0237410962 1.0650502389 0.1454496332 11.2660776479 0.8243965489 3.9278541986 0.4358418062 16.4031561972 1.4294290845
0.006 0.005 0.7912 0.1978 0.1443928889 0.0329766119 1.0518496162 0.1634722026 11.4101031235 0.9547967161 3.8685065516 0.1110155593 16.4748521802 1.2622610899
0.006 0.0055 0.7908 0.1977 0.1402361239 0.0206347522 1.2012566638 0.0948424408 11.6282425042 0.3204103663 3.7873399167 0.1428342342 16.7570752086 .5787217935
0.006 0.006 0.7904 0.1976 0.1406736781 0.0234244800 1.3854653530 0.0943705471 11.3042806918 0.6527110518 3.9274178189 0.2393653356 16.7578375418 1.0098714145
0.006 0.0065 0.79 0.1975 0.1437365576 0.0215514881 1.4244671927 0.1009332506 11.1411536944 0.5624889359 3.7576660932 0.1496318128 16.4670235379 .8346054874
0.006 0.006999999999999999 0.7896 0.1974 0.1408924552 0.0210026020 1.5204717213 0.1976781385 11.3417196749 0.7567543757 3.9204357428 0.2336551800 16.9235195942 1.2090902962
0.006 0.0075 0.7892 0.1973 0.1474557683 0.0271283609 1.6446775802 0.2466225820 11.4421936803 0.3966528426 3.8610880957 0.1157056628 17.0954151245 .7861094483
0.006 0.008 0.7888 0.1972 0.1511749791 0.0335635738 1.7742836937 0.1954877111 11.4131593670 0.3652978175 3.8894527800 0.1721925992 17.2280708198 .7665417016
0.006 0.0085 0.7884 0.1971 0.1419863407 0.0215869931 1.9614925245 0.2212925209 11.1400076030 0.4025085469 3.8698156909 0.2241921974 17.1133021591 .8695802583
0.0005 0.003 0.7972 0.1993 0.0153143973 0.0103544224 0.6726317283 0.0563387916 11.4032265756 0.4531621815 3.9003622739 0.3961078457 15.9915349751 .9159632412
0.006 0.009000000000000001 0.7879999999999999 0.19699999999999998 0.1402361239 0.0159812145 1.9122902036 0.1763960754 11.1545247597 0.4958843395 3.7921400940 0.1655714742 16.9991911812 .8538331036
0.006 0.0095 0.7876 0.1969 0.1463618828 0.0202602246 2.0748978738 0.2151618167 11.2301667867 0.6475856558 3.9693102756 0.1818693461 17.4207368189 1.0648770432
0.006 0.01 0.7872 0.1968 0.1391422384 0.0165693870 2.1787027704 0.1045772046 11.0494663890 0.7616219234 3.8161409807 0.1807265594 17.1834523785 1.0634950744
0.0065 0.0 0.7948 0.1987 0.1599260633 0.0158004939 0.0000000000 0.0000000000 11.2672237392 0.6379729896 3.9034169322 0.2106769884 15.3305667347 .8644504719
0.0065 0.0005 0.7944 0.1986 0.1577382922 0.0428132875 0.1164054909 0.0407666136 11.2355152128 0.7877908588 3.8466875637 0.1812526319 15.3563465596 1.0526233918
0.0065 0.001 0.794 0.1985 0.1680208161 0.0168671330 0.2340110384 0.0708948105 11.2320769389 0.5053868535 3.9282905784 0.1483845184 15.5623993718 .7415333154
0.0065 0.0015 0.7936 0.1984 0.1645203825 0.0335121966 0.3306155953 0.0244175397 11.5128693116 0.4558530890 3.8868345014 0.2834467085 15.8948397908 .7972295338
0.0065 0.002 0.7932 0.1983 0.1566444067 0.0329591901 0.4200198125 0.0185911970 11.3573829229 0.4507078482 3.8820343241 0.2331166642 15.8160814662 .7353748995
0.0065 0.0025 0.7928 0.1982 0.1570819609 0.0164650666 0.5010236335 0.0621253902 11.1048608026 0.3115701236 3.8257413354 0.2732671227 15.5887077324 .6634277031
0.0065 0.003 0.7924 0.1981 0.1559880754 0.0363090909 0.6948327756 0.1567716766 11.4597670805 0.5160641610 3.9440002497 0.2825585046 16.2545881812 .9917034331
0.0005 0.0035 0.7968 0.1992 0.0137829576 0.0064307073 0.7788367381 0.0840553778 11.1816489209 0.6104000057 3.9627645793 0.1427275379 15.9370331959 .8436136287
0.0065 0.0035 0.792 0.198 0.1522688646 0.0194895898 0.7602358607 0.0651355528 11.2721901350 0.7066774237 3.8248685758 0.1726432156 16.0095634361 .9639457819
0.0065 0.004 0.7916 0.1979 0.1597072862 0.0165462615 0.8940421724 0.1284677273 11.1358052682 0.3354862462 3.8615244755 0.1557918517 16.0510792023 .6362920867
0.0065 0.0045 0.7912 0.1978 0.1478933225 0.0087947308 0.9588452291 0.1096985654 11.3275845486 0.2248261306 3.7956311321 0.3165675739 16.2299542323 .6598870007
0.0065 0.005 0.7908 0.1977 0.1579570693 0.0262751211 1.0722505785 0.0864207416 11.2320769389 1.0091112586 3.9117081476 0.2169540425 16.3739927343 1.3387611638
0.0065 0.0055 0.7904 0.1976 0.1507374249 0.0198304279 1.2174574280 0.1537478130 11.2504143999 0.4332595739 3.8959984763 0.2127027925 16.5146077291 .8195406073
0.0065 0.006 0.79 0.1975 0.1579570693 0.0194009780 1.4058663153 0.1201016269 11.2091551125 0.3046141213 3.8911982990 0.2124698938 16.6641767961 .6565866200
0.0065 0.0065 0.7896 0.1974 0.1577382922 0.0113595680 1.3842652964 0.1328002400 11.3741922622 0.6070058552 3.8388327281 0.2571547072 16.7550285789 1.0083203704
0.0065 0.006999999999999999 0.7892 0.1973 0.1478933225 0.0260849842 1.4736695136 0.2827247792 11.0651296370 0.7309327600 3.7589752324 0.1915185199 16.4456677055 1.2312610433
0.0065 0.0075 0.7888 0.1972 0.1507374249 0.0218514414 1.7352818540 0.1807908280 11.0926358286 0.5605801724 3.8558515386 0.2544868574 16.8345066461 1.0177092992
0.0065 0.008 0.7884 0.1971 0.1573007380 0.0230454448 1.8108854202 0.2361582125 11.5292966204 0.6299328627 3.8846526026 0.0774054542 17.3821353812 .9665419742
0.0005 0.004 0.7964 0.1991 0.0113764094 0.0040577108 0.8532402477 0.0318862967 11.3317868834 0.5427392849 3.9038533120 0.3544886583 16.1002568525 .9331719507
0.0065 0.0085 0.7879999999999999 0.19699999999999998 0.1496435394 0.0378275673 1.8570875996 0.1121266519 11.1636934903 0.7670828751 3.7956311321 0.2061745426 16.9660557614 1.1232116369
0.0065 0.009000000000000001 0.7876 0.1969 0.1621138343 0.0199267394 1.9512920433 0.3239397160 11.0597812108 0.5675280444 3.9479276675 0.1071256756 17.1211147559 1.0185201754
0.0065 0.0095 0.7872 0.1968 0.1621138343 0.0161005680 2.1241001947 0.2070575876 11.3340790661 0.1596613027 3.8261777151 0.1531587270 17.4464708102 .5359781853
0.0065 0.01 0.7868 0.1967 0.1634264970 0.0215514881 2.2117043271 0.1508638696 10.9982743101 0.4795868382 3.8130863224 0.1377910114 17.1864914566 .7897932073
0.006999999999999999 0.0 0.7944 0.1986 0.1592697320 0.0284443892 0.0000000000 0.0000000000 11.2622573435 0.4102658307 3.8466875637 0.1926210107 15.2682146392 .6313312306
0.006999999999999999 0.0005 0.794 0.1985 0.1737090209 0.0179023314 0.1002047267 0.0420191214 11.4658795676 0.6085187291 3.9121445274 0.1706462470 15.6519378426 .8390864289
0.006999999999999999 0.001 0.7936 0.1984 0.1774282316 0.0259008439 0.2238105572 0.0620790106 11.3573829229 0.9805803830 3.8353416900 0.2245283051 15.5939634017 1.2930885426
0.006999999999999999 0.0015 0.7932 0.1983 0.1634264970 0.0284443892 0.3354158217 0.0261270817 11.3994062712 0.7213819186 3.9514187056 0.1537642764 15.8496672955 .9297176659
0.006999999999999999 0.002 0.7928 0.1982 0.1748029064 0.0195875773 0.4404207748 0.0354778627 11.4914756070 0.7305756582 3.9518550853 0.2302729300 16.0585543735 1.0159140282
0.006999999999999999 0.0025 0.7924 0.1981 0.1717400269 0.0402692527 0.5640266054 0.0865373126 11.4444858630 0.4497820736 3.8815979443 0.1735892129 16.0618504396 .7501778518
0.0 0.0015 0.7988 0.1997 0.0000000000 0.0000000000 0.3192150575 0.0365180203 11.5105771289 0.3913453883 3.8584698172 0.3023403229 15.6882620036 .7302037315
0.0005 0.0045 0.7959999999999999 0.19899999999999998 0.0133454034 0.0062495241 0.9810462764 0.1401037179 11.4548006848 0.5472052304 3.9151991857 0.3462403207 16.3643915503 1.0397987931
0.006999999999999999 0.003 0.792 0.198 0.1791784485 0.0305474265 0.6522307660 0.0994382865 11.0842311589 0.3104701937 3.8549787791 0.2130033922 15.7706191525 .6534592989
0.006999999999999999 0.0035 0.7916 0.1979 0.1708649185 0.0225414747 0.7530355210 0.0363995191 11.1533786684 0.4293179138 3.7594116122 0.3146295026 15.8366907201 .8028884102
0.006999999999999999 0.004 0.7912 0.1978 0.1726151353 0.0167988908 0.8748412666 0.1738467462 11.3524165272 0.4157811220 3.8226866770 0.2180327255 16.2225596061 .8244594845
0.006999999999999999 0.0045 0.7908 0.1977 0.1743653522 0.0262021548 0.9774461066 0.0980380882 11.2336050606 0.8013428819 3.9261086796 0.2978092831 16.3115251990 1.2233924080
0.006999999999999999 0.005 0.7904 0.1976 0.1688959246 0.0366240975 1.0974517673 0.1448245099 11.3207080007 0.8581413958 3.9954930611 0.3212229307 16.5825487537 1.3608129339
0.006999999999999999 0.0055 0.79 0.1975 0.1713024727 0.0151320391 1.1742553901 0.1361733797 11.2041887168 0.5037334639 3.8100316641 0.2294776718 16.3597782437 .8845165545
0.006999999999999999 0.006 0.7896 0.1974 0.1653954909 0.0101111952 1.2678598055 0.1679907805 11.3940578450 0.7357513504 3.8418873864 0.1575179817 16.6692005278 1.0713713078
0.006999999999999999 0.0065 0.7892 0.1973 0.1719588040 0.0133722751 1.4712694004 0.2796054637 11.3184158181 0.5567828581 3.9501095663 0.2285330415 16.9117535888 1.0782936384
0.006999999999999999 0.006999999999999999 0.7888 0.1972 0.1743653522 0.0260556092 1.5600735893 0.2781699117 11.4593850501 0.8023927105 3.9300360974 0.2974228184 17.1238600890 1.4040410498
0.006999999999999999 0.0075 0.7884 0.1971 0.1715212498 0.0298821015 1.6878796180 0.1991009284 11.2133574473 0.9142862421 3.9444366294 0.4153766860 17.0171949445 1.5586459580
0.0005 0.005 0.7956 0.1989 0.0140017347 0.0054299049 1.0776508333 0.1569461174 11.4116312452 0.8108028853 4.0007296182 0.2519782326 16.5040134314 1.2251571402
0.006999999999999999 0.008 0.7879999999999999 0.19699999999999998 0.1728339124 0.0406948938 1.7520826465 0.3194946475 11.2167957213 0.7951058475 3.8733067289 0.2457620130 17.0150190091 1.4010574018
0.006999999999999999 0.0085 0.7876 0.1969 0.1669269306 0.0223367031 1.8006849391 0.1003608998 11.0009485232 0.5187427576 3.7594116122 0.1563190015 16.7279720051 .7977593620
0.006999999999999999 0.009000000000000001 0.7872 0.1968 0.1629889427 0.0126058145 2.0118949020 0.2851643587 11.2825049568 0.3105002776 3.8981803751 0.1914628308 17.3555691766 .7997332816
0.006999999999999999 0.0095 0.7868 0.1967 0.1765531232 0.0222938056 2.0724977606 0.1159406233 11.0288367453 0.4575659443 3.7716302454 0.1927712210 17.0495178745 .7885715942
0.006999999999999999 0.01 0.7864 0.1966 0.1708649185 0.0149922189 2.2687070159 0.1806234696 11.3184158181 0.5907658233 3.8968712359 0.2313718232 17.6548589884 1.0177533350
0.0075 0.0 0.794 0.1985 0.1772094545 0.0259967596 0.0000000000 0.0000000000 11.1801207991 0.8136261829 3.9994204789 0.2335508377 15.3567507325 1.0731737802
0.0075 0.0005 0.7936 0.1984 0.1894609724 0.0275485464 0.1020048116 0.0156468238 11.4811607851 0.7988314032 3.9981113396 0.1650784884 15.7707379087 1.0071052618
0.0075 0.001 0.7932 0.1983 0.1866168700 0.0336831492 0.2010094817 0.0373755506 11.5377012901 0.8053701832 3.9073443500 0.1653274687 15.8326719918 1.0417563517
0.0075 0.0015 0.7928 0.1982 0.1890234182 0.0173593808 0.3210151424 0.0581749024 11.5296786509 0.8803626016 4.0251668846 0.2561575197 16.0648840961 1.2120544045
0.0075 0.002 0.7924 0.1981 0.1769906774 0.0292016218 0.4356205484 0.0426653457 11.4402835281 0.7664692227 3.9077807298 0.2965970199 15.9606754837 1.1349332101
0.0005 0.0055 0.7952 0.1988 0.0107200781 0.0037639836 1.2186574846 0.1129839115 11.4949138809 0.5324435405 3.8671974123 0.2573767663 16.5914888559 .9065682019
0.0075 0.0025 0.792 0.198 0.1793972256 0.0340618457 0.5706269167 0.0569742594 11.4181257627 0.5127844749 3.9610190602 0.3207981910 16.1291689652 .9246187710
0.0075 0.003 0.7916 0.1979 0.1859605387 0.0181993098 0.6426303131 0.0752694790 11.6060847387 0.3981702973 3.9047260715 0.3580612251 16.3394016620 .8497003112
0.0075 0.0035 0.7912 0.1978 0.1879295326 0.0170814349 0.7320345304 0.1096591740 11.2874713525 0.6513295204 3.8715612099 0.3310693325 16.0789966254 1.1091394618
0.0075 0.004 0.7908 0.1977 0.1653954909 0.0218075894 0.8580404741 0.1428521093 11.2030426255 0.7519345112 3.7214465733 0.2229998766 15.9479251638 1.1395940865
0.0075 0.0045 0.7904 0.1976 0.1842103219 0.0302070897 0.9732459084 0.0677367910 11.2974041439 0.3328061848 3.9012350334 0.2767762479 16.3560954076 .7075263134
0.0075 0.005 0.79 0.1975 0.1737090209 0.0191426841 1.0566498426 0.1743761123 11.4372272846 0.5980044383 3.8541060196 0.2339679280 16.5216921677 1.0254911627
0.0075 0.0055 0.7896 0.1974 0.1667081535 0.0373487825 1.1856559279 0.1045772046 11.1820309513 0.7330486234 3.7476293587 0.1138809043 16.2820243914 .9888555148
0.0075 0.006 0.7892 0.1973 0.1828976592 0.0206810912 1.2978612207 0.1337726736 11.2435378520 0.8090116732 3.8327234115 0.1241529170 16.5570201434 1.0876183550
0.0075 0.0065 0.7888 0.1972 0.1739277980 0.0247518038 1.4232671361 0.2323155860 10.8580691390 0.7382844738 3.7986857904 0.2030174457 16.2539498635 1.1983693093
0.0075 0.006999999999999999 0.7884 0.1971 0.1912111892 0.0328136485 1.5450728818 0.1370903825 11.2771565307 0.4770665433 3.8706884504 0.2141909041 16.8841290521 .8611614784
0.0005 0.006 0.7948 0.1987 0.0115951865 0.0067218353 1.3062616169 0.1398773956 11.3845070840 0.7937265050 3.9195629832 0.2565022249 16.6219268706 1.1968279608
0.0075 0.0075 0.7879999999999999 0.19699999999999998 0.1616762801 0.0195386450 1.5426727685 0.0922873961 10.9952180666 0.3285497313 3.7567933336 0.1761893742 16.4563604488 .6165651466
0.0075 0.008 0.7876 0.1969 0.1778657858 0.0280034694 1.7226812596 0.2527365940 11.4139234278 0.4693137823 3.9374545533 0.2455325520 17.2519250265 .9955863977
0.0075 0.0085 0.7872 0.1968 0.1881483097 0.0204296117 1.9164904017 0.1263996331 11.3619672881 0.7428243711 3.8458148042 0.1290563162 17.3124208037 1.0187099321
0.0075 0.009000000000000001 0.7868 0.1967 0.1883670869 0.0357725654 1.9224906847 0.1831177855 11.5101950985 0.3795114302 3.9021077929 0.2340167571 17.5231606630 .8324185382
0.0075 0.0095 0.7864 0.1966 0.1811474424 0.0233835781 2.0490966568 0.0692506492 11.1728622208 0.3187187249 3.8235594366 0.2414816915 17.2266657566 .6528346437
0.0075 0.01 0.7859999999999999 0.1965 0.1717400269 0.0213909866 2.1949035345 0.2617554273 11.0762085197 0.5048852769 3.8122135629 0.2578468990 17.2550656440 1.0458785898
0.008 0.0 0.7936 0.1984 0.1960242855 0.0380546407 0.0000000000 0.0000000000 11.6668275785 1.0058518309 3.9295997177 0.2734538158 15.7924515817 1.3173602874
0.008 0.0005 0.7932 0.1983 0.2025875986 0.0176871513 0.1284060570 0.0311552816 11.7650094013 0.7806459012 3.9989840991 0.3008983200 16.0949871560 1.1303866541
0.008 0.001 0.7928 0.1982 0.2128701225 0.0229288425 0.2442115196 0.0515605547 11.3864172362 0.3451576834 3.8894527800 0.2761784018 15.7329516583 .6958254824
0.008 0.0015 0.7924 0.1981 0.1988683879 0.0263406180 0.3312156236 0.0687916160 11.3715180491 0.6380910226 3.9261086796 0.1201305205 15.8277107402 .8533537771
0.0005 0.0065 0.7944 0.1986 0.0098449697 0.0049888856 1.4550686362 0.1433552885 11.1973121689 0.4902151716 3.7698847264 0.1751487230 16.4321105012 .8137080687
0.008 0.002 0.792 0.198 0.2065255865 0.0337626309 0.4314203503 0.0645581380 11.2171777517 0.6984937401 3.8706884504 0.2393175978 15.7258121389 1.0361321068
0.008 0.0025 0.7916 0.1979 0.1988683879 0.0448658450 0.5508259827 0.0334297088 11.3772485057 0.8592998361 3.8920710585 0.2743492848 16.0190139348 1.2119446747
0.008 0.003 0.7912 0.1978 0.1892421953 0.0194207044 0.6240294357 0.0291492737 11.1503224249 0.4398801397 3.8510513613 0.1739617929 15.8146454172 .6624119107
0.008 0.0035 0.7908 0.1977 0.1907736350 0.0223367031 0.7554356342 0.0764088397 11.2595831305 0.7236249506 3.8161409807 0.1655254630 16.0219333804 .9878959564
0.008 0.004 0.7904 0.1976 0.1984308337 0.0264566565 0.8616406440 0.1984416160 11.3172697268 0.5725126055 3.8641427540 0.2546155290 16.2414839585 1.0520264070
0.008 0.0045 0.79 0.1975 0.1979932794 0.0283904917 0.9930468424 0.0566701241 11.4265304323 0.3548402697 3.8759250075 0.2788545185 16.4934955616 .7187554040
0.008 0.005 0.7896 0.1974 0.1955867313 0.0174144376 1.0908514559 0.1205205804 11.1957840471 0.5769615892 3.8453784244 0.2044866418 16.3276006587 .9193832490
0.008 0.0055 0.7892 0.1973 0.1885858640 0.0332828939 1.2342582205 0.0946904740 11.1862332862 0.6481578463 3.8877072609 0.2950830768 16.4967846316 1.0712142910
0.008 0.006 0.7888 0.1972 0.1896797495 0.0365717849 1.2738600885 0.0883978347 11.2500323695 0.6552890069 3.8946893371 0.2796918517 16.6082615446 1.0599504782
0.008 0.0065 0.7884 0.1971 0.1923050747 0.0212743158 1.4778697118 0.1178624220 11.3787766275 0.7253871810 3.9976749599 0.1379236196 17.0466263739 1.0024475384
0.0005 0.006999999999999999 0.794 0.1985 0.0109388552 0.0066358381 1.5522732214 0.2004705248 11.4070468799 0.2580037981 3.9832744279 0.2479712374 16.9535333844 .7130813984
0.008 0.006999999999999999 0.7879999999999999 0.19699999999999998 0.2014937131 0.0256781326 1.6116760235 0.1123447848 11.5629152991 0.5808300137 3.9304724772 0.2340981163 17.3065575129 .9529510474
0.008 0.0075 0.7876 0.1969 0.1973369481 0.0403547401 1.6044756838 0.1905181992 11.2473581564 0.8153120317 3.8623972350 0.2771530258 16.9115680233 1.3233379968
0.008 0.008 0.7872 0.1968 0.1988683879 0.0176329460 1.7664833258 0.2785682694 11.5117232202 0.8821929088 3.9086534893 0.1592780138 17.3857284232 1.3376721380
0.008 0.0085 0.7868 0.1967 0.1995247192 0.0104097448 1.8594877128 0.1690078538 11.2912916569 0.7988781733 3.8925074383 0.3073427311 17.2428115272 1.2856385030
0.008 0.009000000000000001 0.7864 0.1966 0.2041190384 0.0116261043 1.9908939113 0.2287233597 11.1908176514 0.8584950762 3.8497422220 0.1829592065 17.2355728231 1.2818037467
0.008 0.0095 0.7859999999999999 0.1965 0.1971181710 0.0236603165 2.0952988362 0.2680615953 11.2080090212 0.3107821731 3.7681392073 0.1716254459 17.2685652357 .7741295308
0.008 0.01 0.7856 0.1964 0.1863980929 0.0387822144 2.1673022326 0.1206400141 11.1671317642 0.3991031607 3.8366508293 0.1581020182 17.3574829190 .7166274074
0.0085 0.0 0.7932 0.1983 0.2111199057 0.0310324353 0.0000000000 0.0000000000 11.2057168386 0.6603563835 3.8200683985 0.1246672128 15.2369051428 .8160560316
0.0085 0.0005 0.7928 0.1982 0.2045565926 0.0370244296 0.1224057739 0.0167148544 11.0200500452 0.4327270099 3.8462511840 0.2635878229 15.1932635957 .7500541168
0.0085 0.001 0.7924 0.1981 0.2161517791 0.0211026366 0.2298108403 0.0557219249 11.1969301385 0.3002807855 3.8458148042 0.1973015685 15.4887075621 .5744069155
0.0005 0.0075 0.7936 0.1984 0.0105013010 0.0061257589 1.6932798727 0.1626331307 11.4930037287 0.3721956918 3.9400728319 0.2006094274 17.1368577343 .7415640088
0.0085 0.0015 0.792 0.198 0.1984308337 0.0176979725 0.3270154255 0.0616600249 11.3566188620 0.6088592070 3.7938856130 0.2761480617 15.6759507342 .9643652661
0.0085 0.002 0.7916 0.1979 0.2100260202 0.0254007661 0.4800226429 0.0669240056 11.2870893221 0.7540239598 3.8750522480 0.2612745222 15.8521902332 1.1076232537
0.0085 0.0025 0.7912 0.1978 0.2056504781 0.0486649986 0.5370253317 0.0358011301 11.2534706434 0.6908166758 3.8968712359 0.3801967247 15.8930176891 1.1554795292
0.0085 0.003 0.7908 0.1977 0.2102447973 0.0340449793 0.6480305679 0.1054412104 11.0253984713 0.4077322661 3.8174501200 0.3197517400 15.7011239565 .8669701958
0.0085 0.0035 0.7904 0.1976 0.2060880323 0.0183876918 0.7626359739 0.1023501258 11.1663677033 0.5165548830 3.8335961710 0.3502365558 15.9686878805 .9875292564
0.0085 0.004 0.79 0.1975 0.1971181710 0.0172487399 0.8400396250 0.0805022445 11.4078109408 0.5455544484 3.8610880957 0.0853610563 16.3060568325 .7286664891
0.0085 0.0045 0.7896 0.1974 0.2010561589 0.0310447718 0.9984470972 0.1050580851 11.2676057697 0.4986596361 3.9618918197 0.1973749069 16.4290008455 .8321373999
0.0085 0.005 0.7892 0.1973 0.2159330020 0.0272058808 1.1334534655 0.1646047268 11.3570008924 0.6724456337 3.8130863224 0.2209064503 16.5194736823 1.0851626916
0.0085 0.0055 0.7888 0.1972 0.2054317010 0.0333058952 1.2042568053 0.1806713021 11.2863252612 0.2999715074 3.7284286494 0.1079332204 16.4244424169 .6218819251
0.0085 0.006 0.7884 0.1971 0.2203085441 0.0290767859 1.3320628340 0.1130221442 11.2954939917 0.7494054612 3.9413819711 0.2635473630 16.7892473409 1.1550517543
0.0005 0.008 0.7932 0.1983 0.0124702949 0.0049115338 1.8462870902 0.1747968032 11.6939517397 0.6540155817 4.0304034417 0.3427334506 17.5831125665 1.1764573693
0.0085 0.0065 0.7879999999999999 0.19699999999999998 0.1986496108 0.0391507114 1.4298674475 0.1208785276 11.4414296195 0.5111927022 3.8811615646 0.2261676761 16.9511082424 .8973896173
0.0085 0.006999999999999999 0.7876 0.1969 0.1995247192 0.0189011263 1.4538685796 0.1183501643 11.0204320756 0.3904911757 3.8571606779 0.2350527878 16.5309860523 .7627952541
0.0085 0.0075 0.7872 0.1968 0.2161517791 0.0441387891 1.6638784859 0.2282821856 11.3061908440 0.8465642819 3.8802888051 0.3663573751 17.0665099141 1.4853426317
0.0085 0.008 0.7868 0.1967 0.2233714236 0.0495306726 1.8180857599 0.0820965031 11.4192718540 0.7091225918 3.8890164002 0.2562794081 17.3497454377 1.0970291756
0.0085 0.0085 0.7864 0.1966 0.2056504781 0.0304721246 1.9380914206 0.0700775519 11.3100111484 0.4071089588 3.9029805525 0.2357646392 17.3567335996 .7434232745
0.0085 0.009000000000000001 0.7859999999999999 0.1965 0.2163705562 0.0316554670 1.9890938264 0.1457463685 11.3512704358 0.6715638753 3.8414510066 0.3862451443 17.3981858250 1.2352108551
0.0085 0.0095 0.7856 0.1964 0.1953679542 0.0115434728 2.1589018363 0.2815047351 11.2324589693 0.7947871286 3.8715612099 0.1720598404 17.4582899697 1.2598951769
0.0085 0.01 0.7852 0.1963 0.2058692552 0.0204014782 2.2333053460 0.2364020140 11.2316949084 0.4336339990 3.9239267808 0.2113015495 17.5947962904 .9017390407
0.009000000000000001 0.0 0.7928 0.1982 0.2196522128 0.0558700357 0.0000000000 0.0000000000 11.4047546973 0.5112909059 3.8357780698 0.0508152939 15.4601849799 .6179762355
0.009000000000000001 0.0005 0.7924 0.1981 0.2227150922 0.0346911785 0.1182055758 0.0413279703 11.6148714388 0.7876337414 3.9457457687 0.1944432988 15.9015378755 1.0580961890
0.0005 0.0085 0.7928 0.1982 0.0133454034 0.0099200400 1.8336864958 0.1914607484 11.3634954099 0.3242266026 3.7415200421 0.2238487796 16.9520473512 .7494561706
0.009000000000000001 0.001 0.792 0.198 0.2235902007 0.0215514881 0.1950091987 0.0596417268 11.3000783570 0.1187715370 3.8811615646 0.2181619487 15.5998393210 .4181267006
0.009000000000000001 0.0015 0.7916 0.1979 0.2218399838 0.0173593808 0.3084145480 0.0465399219 11.2393355172 0.8153249202 3.7524295361 0.2933225149 15.5220195851 1.1725467378
0.009000000000000001 0.002 0.7912 0.1978 0.2288408512 0.0258638585 0.4422208597 0.0440275240 11.5480161120 0.8567184001 3.9457457687 0.3101134521 16.1648235916 1.2367232347
0.009000000000000001 0.0025 0.7908 0.1977 0.2194334357 0.0286456017 0.5178244260 0.0982728400 11.4632053545 0.7770292523 3.8418873864 0.3239266664 16.0423506026 1.2278743604
0.009000000000000001 0.003 0.7904 0.1976 0.2179019959 0.0277217441 0.6564309641 0.1172990111 11.1992223211 0.2392132945 3.8261777151 0.2276146107 15.8997329962 .6118486604
0.009000000000000001 0.0035 0.79 0.1975 0.2032439299 0.0151193816 0.7710363701 0.0903635454 11.2378073954 0.4724182910 3.8523605006 0.0759150288 16.0644481960 .6538162468
0.009000000000000001 0.004 0.7896 0.1974 0.2257779717 0.0255735369 0.8502401062 0.0904909526 11.6282425042 0.8821035684 3.8148318414 0.2294975869 16.5190924235 1.2276656448
0.009000000000000001 0.0045 0.7892 0.1973 0.2161517791 0.0102241729 0.9708457952 0.0875794702 11.2473581564 0.7604167864 3.7524295361 0.2367479835 16.1867852668 1.0949684130
0.009000000000000001 0.005 0.7888 0.1972 0.2109011286 0.0410322277 1.0830510880 0.0816567758 11.3073369353 0.4130920417 3.8095952843 0.1183225024 16.4108844362 .6541035476
0.009000000000000001 0.0055 0.7884 0.1971 0.2187771044 0.0281194545 1.2510590130 0.0824465964 11.4414296195 0.4507013718 3.9213085023 0.1088467935 16.8325742392 .6701142162
0.0005 0.009000000000000001 0.7924 0.1981 0.0105013010 0.0059674438 2.0316958360 0.1827241358 11.3676977447 0.3024889901 3.9042896917 0.1932842157 17.3141845734 .6844647854
0.009000000000000001 0.006 0.7879999999999999 0.19699999999999998 0.2117762370 0.0102241729 1.3062616169 0.1148298042 11.0987483156 0.5719831383 3.7563569539 0.2346019137 16.3731431234 .9316390291
0.009000000000000001 0.0065 0.7876 0.1969 0.2113386828 0.0209112462 1.4268673059 0.2451936207 11.0204320756 1.0064790398 3.8200683985 0.3852954026 16.4787064628 1.6578793093
0.009000000000000001 0.006999999999999999 0.7872 0.1968 0.2146203394 0.0190424074 1.5270720326 0.1703065948 11.3321689139 0.6091276186 3.8082861450 0.0804928457 16.8821474309 .8789694665
0.009000000000000001 0.0075 0.7868 0.1967 0.2133076768 0.0303462061 1.6680786840 0.0784179834 11.1736262817 0.2512424569 3.8763613872 0.1126028901 16.9313740297 .4726095365
0.009000000000000001 0.008 0.7864 0.1966 0.2146203394 0.0112749832 1.7226812596 0.1465543797 11.4227101279 0.2231136262 3.9226176416 0.3040837437 17.2826293685 .6850267328
0.009000000000000001 0.0085 0.7859999999999999 0.1965 0.2144015623 0.0380697308 1.8294862977 0.1740040699 11.1285466899 0.3058153068 3.7838488786 0.1919951917 16.9562834285 .7098842992
0.009000000000000001 0.009000000000000001 0.7856 0.1964 0.2159330020 0.0358847807 1.9974942227 0.1615581082 11.2465940955 1.1062651675 3.7947583726 0.0844098785 17.2547796928 1.3881179349
0.009000000000000001 0.0095 0.7852 0.1963 0.2222775380 0.0269513503 2.0028944774 0.1091062007 11.1369513595 0.5946416379 3.8702520706 0.2199353979 17.2323754455 .9506345868
0.009000000000000001 0.01 0.7848 0.1962 0.2150578936 0.0257228291 2.2585065347 0.1912349603 11.3061908440 0.5810631488 3.8296687532 0.1410364255 17.6094240255 .9390573637
0.0095 0.0 0.7924 0.1981 0.2316849535 0.0169689818 0.0000000000 0.0000000000 11.4777225112 0.2894711972 3.8750522480 0.0877546564 15.5844597127 .3941948354
0.0 0.002 0.7984 0.1996 0.0000000000 0.0000000000 0.4146195578 0.0658829984 11.2080090212 0.6884167311 3.9972385801 0.2874149607 15.6198671591 1.0417146902
0.0005 0.0095 0.792 0.198 0.0146580660 0.0065778821 2.0442964303 0.1061626264 11.2752463785 0.7083194629 3.7755576632 0.2337073338 17.1097585380 1.0547673052
0.0095 0.0005 0.792 0.198 0.2259967488 0.0268517147 0.1008047550 0.0361215045 11.4632053545 0.5651385982 3.8968712359 0.3097988954 15.6868780942 .9379107128
0.0095 0.001 0.7916 0.1979 0.2211836525 0.0308902115 0.2112099629 0.0416749787 11.4211820062 0.5241279414 3.8401418674 0.3825933239 15.6937174890 .9792864555
0.0095 0.0015 0.7912 0.1978 0.2249028633 0.0345806264 0.3450162746 0.0227694732 11.2622573435 0.5736667582 3.8126499426 0.1357302399 15.6448264240 .7667470977
0.0095 0.002 0.7908 0.1977 0.2279657427 0.0266009929 0.4632218504 0.0707524717 11.1407716639 0.8655855463 3.8615244755 0.2902289562 15.6934837325 1.2531679671
0.0095 0.0025 0.7904 0.1976 0.2270906343 0.0448487728 0.5502259544 0.0468790713 11.3421017053 0.3914602361 3.8938165775 0.2810583771 16.0132348715 .7642464573
0.0095 0.003 0.79 0.1975 0.2058692552 0.0400164794 0.6492306245 0.0879896039 11.1633114598 0.4949640388 3.8493058423 0.4549949071 15.8677171818 1.0779650292
0.0095 0.0035 0.7896 0.1974 0.2347478330 0.0161717573 0.7818368796 0.1013745999 11.2951119613 0.5706895449 3.8754886277 0.2104309886 16.1871853016 .8986668907
0.0095 0.004 0.7892 0.1973 0.2227150922 0.0185947669 0.8520401911 0.1652857443 11.1033326809 0.2780530809 3.6826087748 0.1682050102 15.8606967390 .6301386023
0.0095 0.0045 0.7888 0.1972 0.2358417185 0.0338532386 0.9924468141 0.1112498431 11.4624412936 0.7978434764 4.0194939478 0.3307908241 16.7102237740 1.2737373822
0.0095 0.005 0.7884 0.1971 0.2367168269 0.0174802769 1.0770508050 0.1336865215 11.1507044553 0.5420558267 3.7838488786 0.1909409537 16.2483209658 .8841635788
0.0005 0.01 0.7916 0.1979 0.0100637468 0.0037639836 2.3029086292 0.4645877767 11.3336970356 0.8610176237 3.9208721225 0.2948325807 17.5675415341 1.6242019647
0.0095 0.0055 0.7879999999999999 0.19699999999999998 0.2255591946 0.0434788879 1.2168573997 0.1860126452 11.2393355172 0.4585065604 3.7581024729 0.2570658299 16.4398545844 .9450639234
0.0095 0.006 0.7876 0.1969 0.2288408512 0.0304846878 1.3284626642 0.1325179863 11.1277826290 0.5731302084 3.8200683985 0.3629819310 16.5051545429 1.0991148135
0.0095 0.0065 0.7872 0.1968 0.2456866882 0.0458409822 1.3710646737 0.1696287549 11.2802127742 0.7330430487 3.7917037143 0.3775166656 16.6886678504 1.3260294514
0.0095 0.006999999999999999 0.7868 0.1967 0.2157142249 0.0265937947 1.5438728251 0.1168808315 11.2378073954 0.6339145628 3.8401418674 0.2969691699 16.8375363128 1.0743583589
0.0095 0.0075 0.7864 0.1966 0.2270906343 0.0636577467 1.6398773537 0.0344898858 11.1571989728 0.5302329269 3.8667610326 0.1354156069 16.8909279934 .7637961663
0.0095 0.008 0.7859999999999999 0.1965 0.2218399838 0.0241012548 1.8030850523 0.0806809401 10.9913977622 0.5797273835 3.7550478146 0.3677519047 16.7713706129 1.0522614831
0.0095 0.0085 0.7856 0.1964 0.2478744592 0.0324675837 1.8486872034 0.2292516480 11.3329329748 0.7392975039 3.7899581952 0.2782584002 17.2194528326 1.2792751358
0.0095 0.009000000000000001 0.7852 0.1963 0.2170268875 0.0145515558 2.0094947887 0.2002117418 11.0513765412 1.0449146393 3.8117771831 0.2770238239 17.0896754005 1.5367017608
0.0095 0.0095 0.7848 0.1962 0.2371543811 0.0266297663 2.1781027420 0.2339033162 11.2580550087 0.2919612487 3.9496731865 0.1865215931 17.6229853183 .7390159243
0.0095 0.01 0.7844 0.1961 0.2281845198 0.0227612318 2.3095089405 0.2866452710 11.4628233240 0.5042743912 3.8575970577 0.4032772312 17.8581138420 1.2169581252
0.001 0.0 0.7992 0.1998 0.0231903731 0.0066932923 0.0000000000 0.0000000000 11.1296927812 0.4658867078 3.9317816165 0.2002978334 15.0846647708 .6728778335
0.01 0.0 0.792 0.198 0.2504997845 0.0471869300 0.0000000000 0.0000000000 11.5063747941 0.6758566566 3.7877762964 0.3613266555 15.5446508750 1.0843702421
0.01 0.0005 0.7916 0.1979 0.2485307906 0.0322249095 0.1164054909 0.0297362307 11.4211820062 0.6980330719 3.8654518933 0.2389927278 15.6515701810 .9989869399
0.01 0.001 0.7912 0.1978 0.2428425858 0.0249444278 0.2172102459 0.0382515102 11.0425898411 0.7652595135 3.7973766511 0.1025483146 15.3000193239 .9310037661
0.01 0.0015 0.7908 0.1977 0.2476556821 0.0381099417 0.3006141801 0.0709354262 11.0368593845 0.2493345009 3.7681392073 0.1313205835 15.3532684540 .4897004523
0.01 0.002 0.7904 0.1976 0.2474369050 0.0384550162 0.4704221900 0.0715418958 11.4326429194 0.4531170903 3.8654518933 0.3008755361 16.0159539077 .8639895384
0.01 0.0025 0.79 0.1975 0.2371543811 0.0181677229 0.5568262657 0.1011612842 11.3856531754 0.3398362072 3.8558515386 0.2608426921 16.0354853608 .7200079064
0.01 0.003 0.7896 0.1974 0.2349666101 0.0451847552 0.6690315585 0.0727990382 11.0590171500 0.5749150679 3.7751212835 0.3281900725 15.7381366021 1.0210889338
0.01 0.0035 0.7892 0.1973 0.2402172606 0.0244247760 0.7686362569 0.0446446865 11.1189959289 0.1766451907 3.9278541986 0.2968716861 16.0557036450 .5425863393
0.01 0.004 0.7888 0.1972 0.2358417185 0.0475023488 0.8850417478 0.1365641219 11.4590030197 0.7459480609 3.8706884504 0.2510151045 16.4505749364 1.1810296361
0.01 0.0045 0.7884 0.1971 0.2430613629 0.0273042241 1.0734506351 0.1614243422 11.2332230302 0.4455424980 3.8506149815 0.1072961901 16.4003500097 .7415672544
0.001 0.0005 0.7988 0.1997 0.0220964875 0.0144723990 0.1026048399 0.0297362307 11.6504002696 0.4973760496 3.9819652886 0.2668989354 15.7570668856 .8084836147
0.01 0.005 0.7879999999999999 0.19699999999999998 0.2362792727 0.0479316620 1.0722505785 0.1013035446 11.2771565307 0.6415536702 3.8750522480 0.3149319787 16.4607386299 1.1057208555
0.01 0.0055 0.7876 0.1969 0.2286220741 0.0195190377 1.2384584186 0.1143144470 11.2083910516 0.7712338307 3.8322870317 0.2009736066 16.5077585760 1.1060409220
0.01 0.006 0.7872 0.1968 0.2443740256 0.0334836196 1.2696598904 0.1534196223 11.0040047667 0.5680698855 3.8213775378 0.2421274625 16.3394162205 .9971005899
0.01 0.0065 0.7868 0.1967 0.2507185616 0.0338758526 1.3710646737 0.1058501629 11.0704780631 0.7960128361 3.8047951070 0.2857457838 16.4970564054 1.2214846354
0.01 0.006999999999999999 0.7864 0.1966 0.2474369050 0.0348783130 1.5210717496 0.2383857400 11.2148855691 0.6128244571 3.8261777151 0.2420645363 16.8095719388 1.1281530464
0.01 0.0075 0.7859999999999999 0.1965 0.2338727246 0.0457322650 1.6128760801 0.1088418926 10.9906337014 0.3439496232 3.7118462186 0.2110995817 16.5492287247 .7096233625
0.01 0.008 0.7856 0.1964 0.2434989172 0.0313271702 1.8036850806 0.2058158308 11.1201420202 0.4024186135 3.8074133855 0.2582984830 16.9747394035 .8978600975
0.01 0.0085 0.7852 0.1963 0.2354041643 0.0529314012 1.8990895809 0.1664578444 11.2064808994 0.3125223818 3.8471239435 0.2021413535 17.1880985881 .7340529809
0.01 0.009000000000000001 0.7848 0.1962 0.2437176943 0.0291359853 1.9728930622 0.1134418532 11.0674218196 0.4342528423 3.8589061969 0.2444443447 17.1429387730 .8212750255
0.01 0.0095 0.7844 0.1961 0.2404360377 0.0305474265 2.0724977606 0.2024293106 11.2817408959 0.4834785010 3.8349053103 0.1698319154 17.4295800045 .8862871535
0.001 0.001 0.7984 0.1996 0.0207838249 0.0075786612 0.2094098780 0.0333866014 11.2867072916 0.5283048650 3.9247995403 0.1761461365 15.4417005348 .7454162641
0.01 0.01 0.784 0.196 0.2369356040 0.0263478854 2.1925034213 0.1383140079 11.0834670981 0.4523059705 3.8615244755 0.1751487230 17.3744305989 .7921165868
0.001 0.0015 0.7979999999999999 0.1995 0.0236279273 0.0111211097 0.3426161614 0.0743066679 11.3279665791 0.6900683828 3.9269814391 0.1410904231 15.6211921069 .9165865835
0.001 0.002 0.7976 0.1994 0.0218777104 0.0100732544 0.4356205484 0.0628628094 11.4536545935 0.5419308814 3.8798524253 0.0483889863 15.7910052776 .6632559315
0.001 0.0025 0.7972 0.1993 0.0229715960 0.0106281548 0.5172243977 0.0285502521 11.3394274922 0.3697738909 3.8187592592 0.3757774515 15.6983827451 .7847297493
0.001 0.003 0.7968 0.1992 0.0240654815 0.0057050089 0.6570309924 0.0659485428 11.2947299309 0.7243160108 3.9793470100 0.2195020545 15.9551734148 1.0154716170
0.001 0.0035 0.7964 0.1991 0.0216589333 0.0066932923 0.7812368513 0.1505867831 11.4150695192 0.6581664931 3.8479967030 0.3194538276 16.0659620068 1.1349003961
0.0 0.0025 0.7979999999999999 0.1995 0.0000000000 0.0000000000 0.5388254166 0.0750970840 11.5185997681 0.3692351368 3.9186902237 0.2366450048 15.9761154084 .6809772256
0.001 0.004 0.7959999999999999 0.19899999999999998 0.0264720296 0.0052506505 0.8244388891 0.0790034735 11.1040967418 0.2627014196 3.8811615646 0.2492244223 15.8361692251 .5961799659
0.001 0.0045 0.7956 0.1989 0.0242842586 0.0100160736 0.9252436441 0.1348983200 11.1709520686 0.5447673689 3.8597789564 0.2813076000 15.9802589277 .9709893625
0.001 0.005 0.7952 0.1988 0.0236279273 0.0040577108 1.1130525032 0.1801684276 10.9321830442 0.5217109281 3.8200683985 0.2424858301 15.8889318732 .9484228966
0.001 0.0055 0.7948 0.1987 0.0236279273 0.0052869876 1.1964564374 0.2448644858 11.5930957038 0.6011338487 3.9099626286 0.2576193318 16.7231426971 1.1089046539
0.001 0.006 0.7944 0.1986 0.0260344754 0.0044621949 1.3326628623 0.1212829241 11.1621653685 0.8816501088 3.8676337921 0.3897494237 16.3884964983 1.3971446515
0.001 0.0065 0.794 0.1985 0.0225340417 0.0061257589 1.4220670795 0.1474165870 11.3558548011 0.3885382917 3.9060352108 0.1056868170 16.7064911331 .6477674546
0.001 0.006999999999999999 0.7936 0.1984 0.0247218128 0.0070008673 1.5054710137 0.2090442119 11.2790666829 0.4590371946 3.7485021182 0.3370818256 16.5577616276 1.0121640994
0.001 0.0075 0.7932 0.1983 0.0255969212 0.0097447949 1.6308769292 0.2989706881 11.4979701244 1.0610206152 3.8397054876 0.1451617116 16.9941494624 1.5148978098
0.001 0.008 0.7928 0.1982 0.0251593670 0.0074512797 1.7454823352 0.0738205533 11.1537606988 0.6475360722 3.9103990083 0.3191174486 16.8348014093 1.0479253538
0.001 0.0085 0.7924 0.1981 0.0199087165 0.0079965950 1.8198858448 0.1785464853 11.2378073954 0.9921512175 3.8004313094 0.3419101540 16.8780332661 1.5206044518
0.0 0.003 0.7976 0.1994 0.0000000000 0.0000000000 0.6444303981 0.0869026608 11.2733362263 0.6423902892 3.9361454140 0.2800320682 15.8539120384 1.0093250182
0.001 0.009000000000000001 0.792 0.198 0.0194711623 0.0072428109 1.9644926660 0.2413993734 11.4872732721 0.6997496284 3.8820343241 0.2831213573 17.3532714245 1.2315131700
0.001 0.0095 0.7916 0.1979 0.0277846923 0.0093436011 2.1174998834 0.2649218395 11.1720981599 0.1978224293 3.8270504746 0.1528700016 17.1444332102 .6249578715
0.001 0.01 0.7912 0.1978 0.0240654815 0.0047931662 2.2477060253 0.3015558634 11.3275845486 0.6965847109 3.8248685758 0.2477315239 17.4242246312 1.2506652644
0.0015 0.0 0.7988 0.1997 0.0369733306 0.0102054302 0.0000000000 0.0000000000 11.5602410860 0.5943833818 4.0085844538 0.1003255949 15.6057988704 .7049144069
0.0015 0.0005 0.7984 0.1996 0.0393798788 0.0084165233 0.0978046135 0.0327771468 11.4173617018 0.9208959230 3.9330907557 0.2546992801 15.4876369498 1.2167888732
0.0015 0.001 0.7979999999999999 0.1995 0.0339104512 0.0083020074 0.1992093968 0.0425301145 11.3638774403 0.6642119689 3.7681392073 0.2683221029 15.3651364956 .9833661937
0.0015 0.0015 0.7976 0.1994 0.0325977885 0.0104830537 0.3180150009 0.0214672652 11.2786846524 0.7087652088 3.7882126762 0.0920088894 15.4175101180 .8327244171
0.0015 0.002 0.7972 0.1993 0.0413488727 0.0064008662 0.4470210862 0.0721033318 11.3459220097 0.8645287218 3.9339635153 0.2789146065 15.7682554839 1.2219475263
0.0015 0.0025 0.7968 0.1992 0.0369733306 0.0105739752 0.5394254449 0.0687706781 11.4815428156 0.8229733732 3.8161409807 0.4235627004 15.8740825718 1.3258807269
0.0015 0.003 0.7964 0.1991 0.0345667825 0.0094454972 0.6708316434 0.0963489271 11.3715180491 0.5461052635 3.9169447047 0.2125738340 15.9938611797 .8644735218
0.0 0.0035 0.7972 0.1993 0.0000000000 0.0000000000 0.7926373890 0.0750779046 11.4078109408 0.6919177706 3.8580334374 0.1804186236 16.0584817672 .9474142988
0.0015 0.0035 0.7959999999999999 0.19899999999999998 0.0334728970 0.0042871382 0.7710363701 0.0629314994 11.1163217158 1.1288998828 3.8606517160 0.3336248108 15.7814826989 1.5297433312
0.0015 0.004 0.7956 0.1989 0.0350043367 0.0096856753 0.9024425686 0.1019271313 11.4823068764 0.5481539097 3.9069079703 0.3744189180 16.3266617520 1.0341856343
0.0015 0.0045 0.7952 0.1988 0.0395986559 0.0139331991 1.0074475217 0.1720899586 11.5250942856 0.5940179000 3.8610880957 0.1568443796 16.4332285589 .9368854373
0.0015 0.005 0.7948 0.1987 0.0380672162 0.0113595680 1.0758507483 0.0877437537 11.4085750017 0.8483711692 3.9933111623 0.2781269732 16.5158041285 1.2256014641
0.0015 0.0055 0.7944 0.1986 0.0400362101 0.0141513446 1.2234577110 0.1219342553 11.3612032273 0.7603745605 3.8318506520 0.1670462624 16.4565478004 1.0635064228
0.0015 0.006 0.794 0.1985 0.0330353428 0.0181149556 1.3314628057 0.2457744058 11.4796326634 0.4746558710 3.8379599686 0.1696838433 16.6820907805 .9082290757
0.0015 0.0065 0.7936 0.1984 0.0339104512 0.0043755421 1.4046662587 0.1713351376 11.3554727707 0.5190015332 3.7454474599 0.0696350529 16.5394969405 .7643472658
0.0015 0.006999999999999999 0.7932 0.1983 0.0319414572 0.0104830537 1.5240718911 0.2153424591 11.7164915356 0.4924572410 3.8414510066 0.2414343722 17.1139558905 .9597171260
0.0015 0.0075 0.7928 0.1982 0.0332541199 0.0101301123 1.7094806369 0.1396610185 11.2909096265 0.6799283266 3.8017404487 0.2077570984 16.8353848320 1.0374765558
0.0015 0.008 0.7924 0.1981 0.0365357764 0.0220780679 1.7970847693 0.1867235635 11.3000783570 0.2801239334 3.8602153362 0.2736264631 16.9939142389 .7625520279
0.0 0.004 0.7968 0.1992 0.0000000000 0.0000000000 0.8964422856 0.1835498252 11.3275845486 0.7576094173 3.9448730092 0.1727314339 16.1688998434 1.1138906764
0.0015 0.0085 0.792 0.198 0.0354418909 0.0182832747 1.8402868071 0.1993178061 11.1094451679 0.7969524893 3.8205047783 0.1014054920 16.8056786442 1.1159590621
0.0015 0.009000000000000001 0.7916 0.1979 0.0398174330 0.0124990483 1.8792886469 0.1665702779 11.3604391664 0.4907246049 3.8410146269 0.2543251777 17.1205598732 .9241191088
0.0015 0.0095 0.7912 0.1978 0.0389423246 0.0097447949 2.1223001098 0.1570011637 11.4261484019 0.6462907296 3.9453093889 0.3602964389 17.5327002252 1.1733331271
0.0015 0.01 0.7908 0.1977 0.0354418909 0.0138089779 2.0838982984 0.2154962203 11.1507044553 0.5213482495 3.8274868544 0.3669577553 17.0975314990 1.1176112030
0.002 0.0 0.7984 0.1996 0.0520689508 0.0115434728 0.0000000000 0.0000000000 11.3982601798 0.5386461203 3.8750522480 0.1849550186 15.3253813786 .7351446117
0.002 0.0005 0.7979999999999999 0.1995 0.0461619690 0.0044621949 0.1164054909 0.0311552816 11.3722821100 0.5324610831 3.9069079703 0.2037028935 15.4417575402 .7717814531
0.002 0.001 0.7976 0.1994 0.0518501737 0.0156299361 0.2064097364 0.0329524269 11.4991162158 1.1253192784 3.8440692852 0.2175500808 15.6014454111 1.3914517222
0.002 0.0015 0.7972 0.1993 0.0514126195 0.0111554872 0.3522166142 0.0771777294 11.5430497162 0.5791611696 3.7899581952 0.3201136280 15.7366371451 .9876080142
0.002 0.002 0.7968 0.1992 0.0455056377 0.0079002469 0.4350205201 0.0337299174 11.6190737736 0.3260347235 3.9418183509 0.2639228238 16.0414182823 .6315877116
0.002 0.0025 0.7964 0.1991 0.0450680835 0.0170253012 0.5418255581 0.0860868116 11.2473581564 0.3166145112 3.8781069063 0.3121210602 15.7123587043 .7318476842
0.0 0.0045 0.7964 0.1991 0.0000000000 0.0000000000 1.0038473519 0.1423269160 11.1342771465 0.5261267949 3.8331597912 0.2673181330 15.9712842896 .9357718439
0.002 0.003 0.7959999999999999 0.19899999999999998 0.0470370774 0.0142457329 0.6780319831 0.0597623371 11.4972060636 0.6162519265 3.8824707038 0.1826466941 16.1047458279 .8729066906
0.002 0.0035 0.7956 0.1989 0.0507562882 0.0145515558 0.7476352663 0.1109906399 11.4658795676 0.6273754072 3.8292323734 0.3456281953 16.0935034955 1.0985457982
0.002 0.004 0.7952 0.1988 0.0468183003 0.0131557642 0.8760413232 0.1293057514 11.1724801904 0.7964835342 3.9151991857 0.4759428996 16.0105389996 1.4148879494
0.002 0.0045 0.7948 0.1987 0.0455056377 0.0065778821 1.0224482293 0.0610025496 11.1686598860 0.8350909269 3.8863981217 0.2433324901 16.1230118747 1.1460038487
0.002 0.005 0.7944 0.1986 0.0490060714 0.0104830537 1.0890513710 0.1366168392 11.0930178590 0.7279323111 3.8095952843 0.2841096987 16.0406705857 1.1591419027
0.002 0.0055 0.794 0.1985 0.0540379448 0.0089243898 1.2120571733 0.2183641416 11.2679878001 0.8493216314 3.9579644019 0.5201968861 16.4920473201 1.5968070489
0.002 0.006 0.7936 0.1984 0.0538191677 0.0181149556 1.3224623811 0.1417591471 11.5663535730 0.7906955901 3.9658192376 0.2796727874 16.9084543594 1.2302424802
0.002 0.0065 0.7932 0.1983 0.0542567219 0.0106820596 1.3938657493 0.1859739305 11.1476482118 0.5752368708 3.8645791338 0.3008603458 16.4603498168 1.0727532067
0.002 0.006999999999999999 0.7928 0.1982 0.0450680835 0.0154327050 1.4478682966 0.1677763259 11.1052428331 0.5956559017 3.8815979443 0.2552131487 16.4797771575 1.0340780813
0.002 0.0075 0.7924 0.1981 0.0551318303 0.0117896300 1.6848794765 0.1412094937 11.3363712487 0.4459550477 3.8916346788 0.1670736194 16.9680172343 .7660277908
