# Supplementary material for: Multipressure Sampling for Improving the Performance of MOF-based Electronic Noses
Source: ACS Sens. 2024 Jul 12;9(7):3531–9. doi: 10.1021/acssensors.4c00199 (PMC11287752; doi:10.1021/acssensors.4c00199)
Supplement: Supplementary file 2 — se4c00199_si_002.zip [file se4c00199_si_002.zip › Multiplex_Adsorption_Data/Methane_1bar/NU-100.csv]

methane_comp CO2_comp N2_comp O2_comp methane_mass methane_error CO2_mass CO2_error N2_mass N2_error O2_mass O2_error total_mass total_error
0.0 0.0 0.8 0.2 0.0000000000 0.0000000000 0.0000000000 0.0000000000 9.5470391301 0.3252024369 3.2476171823 0.0825874708 12.7946563124 .4077899077
0.0 0.0005 0.7996 0.1999 0.0000000000 0.0000000000 0.0636327142 0.0233287840 9.6953923966 0.3566595806 3.2508498272 0.2369559710 13.0098749380 .6169443356
0.0 0.005 0.7959999999999999 0.19899999999999998 0.0000000000 0.0000000000 0.6407720743 0.0482264807 9.6998608685 0.3820066969 3.2008289004 0.1683900316 13.5414618432 .5986232092
0.002 0.008 0.792 0.198 0.0298544945 0.0044486284 1.0206968091 0.0554323409 9.4302630648 0.4101426515 3.2241379717 0.0794242183 13.7049523401 .5494478391
0.002 0.0085 0.7916 0.1979 0.0324134511 0.0042819535 1.0859671300 0.1149956941 9.5553802776 0.5364404995 3.1606760475 0.3132088590 13.8344369062 .9689270061
0.002 0.009000000000000001 0.7912 0.1978 0.0303662858 0.0082945993 1.1612970343 0.0216141792 9.6828806754 0.2597265088 3.2003184828 0.0625131363 14.0748624783 .3521484236
0.002 0.0095 0.7908 0.1977 0.0327546454 0.0035539928 1.1846914145 0.1258991563 9.3560864316 0.4577351805 3.1599954907 0.2093987210 13.7335279822 .7965870506
0.002 0.01 0.7904 0.1976 0.0309633757 0.0046595190 1.2532369485 0.0911912821 9.4795652046 0.6495925298 3.2149504546 0.1769297238 13.9787159834 .9223730547
0.0025 0.0 0.7979999999999999 0.1995 0.0371901703 0.0071243445 0.0000000000 0.0000000000 9.6684326163 0.4857579488 3.2797734924 0.2199172819 12.9853962790 .7127995752
0.0025 0.0005 0.7976 0.1994 0.0396638284 0.0090432562 0.0619951076 0.0172548423 9.5871064280 0.7540636593 3.2168219858 0.1446187262 12.9055873498 .9249804840
0.0025 0.001 0.7972 0.1993 0.0382990515 0.0111006165 0.1310085292 0.0192346767 9.5121850494 0.5101244245 3.2219261620 0.1597120579 12.9034187921 .7001717756
0.0025 0.0015 0.7968 0.1992 0.0387255443 0.0098651753 0.1857513790 0.0163693807 9.4806078481 0.5941854238 3.2161414290 0.1692336984 12.9212262004 .7896536782
0.0025 0.002 0.7964 0.1991 0.0394932313 0.0076787653 0.2456409923 0.0319742216 9.8081468372 0.2191149563 3.3192457884 0.0818961852 13.4125268492 .3406641284
0.0 0.0055 0.7956 0.1989 0.0000000000 0.0000000000 0.6847535091 0.0763904432 9.5632745779 0.2181969051 3.2867491999 0.1165253606 13.5347772869 .4111127089
0.0025 0.0025 0.7959999999999999 0.19899999999999998 0.0408580081 0.0076178822 0.3249479413 0.0384522775 9.6335785356 0.4286914463 3.1591447947 0.2364815019 13.1585292797 .7112431079
0.0025 0.003 0.7956 0.1989 0.0420521879 0.0068579190 0.4002778456 0.0454212601 9.6769227129 0.6263166225 3.2084851647 0.1913097174 13.3277379111 .8699055190
0.0025 0.0035 0.7952 0.1988 0.0382137529 0.0071691394 0.4370070226 0.0282520439 9.5151640306 0.2407628796 3.1940233321 0.2404461304 13.1844081382 .5166301933
0.0025 0.004 0.7948 0.1987 0.0396638284 0.0055015915 0.4849655020 0.0535031061 9.4597549793 0.1734191877 3.1688427295 0.1657403904 13.1532270392 .3981642757
0.0025 0.0045 0.7944 0.1986 0.0405168139 0.0055542395 0.5509376543 0.0370488993 9.5235051782 0.4998350616 3.1846656757 0.2411961952 13.2996253221 .7836343956
0.0025 0.005 0.794 0.1985 0.0403462168 0.0061651445 0.6466206694 0.0654608035 9.6709647503 0.5568923209 3.3012110325 0.1271321322 13.6591426690 .7556504011
0.0025 0.0055 0.7936 0.1984 0.0376166630 0.0085876627 0.6861571719 0.0759305327 9.6347701281 0.3236481827 3.2209053268 0.0920287987 13.5794492898 .5001951768
0.0025 0.006 0.7932 0.1983 0.0413697995 0.0098297102 0.7682714465 0.0689622523 9.6313442996 0.4716063228 3.2346866026 0.0658471703 13.6756721482 .6162454556
0.0025 0.0065 0.7928 0.1982 0.0361665876 0.0064149958 0.8026611855 0.1134895118 9.6063208571 0.3509404291 3.2061032158 0.1680210598 13.6512518460 .6388659965
0.0025 0.006999999999999999 0.7924 0.1981 0.0411992024 0.0070256190 0.8777571460 0.0934557909 9.4149213114 0.3157486863 3.1982768123 0.0744004570 13.5321544721 .4906305532
0.0 0.006 0.7952 0.1988 0.0000000000 0.0000000000 0.7671017275 0.0762297901 9.6459413078 0.3883408010 3.2030407101 0.1132437155 13.6160837454 .5778143066
0.0025 0.0075 0.792 0.198 0.0377019616 0.0057245436 0.9558943759 0.0602358727 9.4618402662 0.1869637686 3.1218843084 0.1841513085 13.5773209121 .4370754934
0.0025 0.008 0.7916 0.1979 0.0381284544 0.0045006609 1.0228023034 0.0938415050 9.4177513436 0.4793648309 3.1921518008 0.2124754656 13.6708339022 .7901824624
0.0025 0.0085 0.7912 0.1978 0.0410286053 0.0057701179 1.0452609084 0.0475453009 9.5395916769 0.3838731476 3.2426831453 0.1543281719 13.8685643359 .5915167383
0.0025 0.009000000000000001 0.7908 0.1977 0.0362518861 0.0080017138 1.1032789713 0.0467981173 9.3259987209 0.1588654702 3.1064016405 0.1202902242 13.5719312188 .3339555255
0.0025 0.0095 0.7904 0.1976 0.0370195731 0.0049854069 1.2106591765 0.0703389303 9.4817994406 0.2377809328 3.1700337039 0.1470601264 13.8995118941 .4601653964
0.0025 0.01 0.79 0.1975 0.0385549471 0.0051913124 1.2710166775 0.1771842852 9.5229093819 0.4532032187 3.1736066273 0.2328673143 14.0060876338 .8684461306
0.003 0.0 0.7976 0.1994 0.0475965940 0.0069632048 0.0000000000 0.0000000000 9.7515461933 0.5017840808 3.2368984123 0.1805528936 13.0360411996 .6893001792
0.003 0.0005 0.7972 0.1993 0.0475112955 0.0069002261 0.0605914448 0.0157560760 9.5054823416 0.4953953575 3.1812628916 0.1468670963 12.7948479735 .6649187559
0.003 0.001 0.7968 0.1992 0.0481936839 0.0046719943 0.1214168334 0.0099694102 9.6024481815 0.4530702419 3.2067837726 0.1039805314 12.9788424714 .5716921778
0.003 0.0015 0.7964 0.1991 0.0455494287 0.0080633082 0.1955770187 0.0242400100 9.5515076020 0.3735830162 3.1901101303 0.1764828332 12.9827441797 .5823691676
0.0 0.0065 0.7948 0.1987 0.0000000000 0.0000000000 0.8508536087 0.0475222732 9.6492181872 0.7099804222 3.1759885762 0.1528172134 13.6760603721 .9103199088
0.003 0.002 0.7959999999999999 0.19899999999999998 0.0425639793 0.0079359752 0.2510216998 0.0374777679 9.7312891208 0.2895557522 3.2086553039 0.1174202150 13.2335301038 .4523897103
0.003 0.0025 0.7956 0.1989 0.0457200258 0.0075410870 0.3125489198 0.0287817438 9.6030439777 0.5780748245 3.2505095488 0.2237650772 13.2118224721 .8381627325
0.003 0.003 0.7952 0.1988 0.0440993533 0.0060459770 0.3708009265 0.0495386704 9.6548782516 0.4371374595 3.1865372070 0.1653781098 13.2563157384 .6581002167
0.003 0.0035 0.7948 0.1987 0.0427345764 0.0063236094 0.4187594060 0.0361516984 9.5860637845 0.6067114953 3.1780302466 0.1581266137 13.2255880135 .8073134168
0.003 0.004 0.7944 0.1986 0.0432463677 0.0054644361 0.5099974889 0.0319399696 9.4426258371 0.5518798960 3.2061032158 0.1109401567 13.2019729095 .7002244584
0.003 0.0045 0.794 0.1985 0.0444405475 0.0024956206 0.5736302031 0.0045843436 9.5799568730 0.3969604025 3.2474470431 0.1950884730 13.4454746667 .5991288397
0.003 0.005 0.7936 0.1984 0.0474259969 0.0051857032 0.6241620644 0.0394970308 9.5677430498 0.6897239105 3.1821135876 0.2459970537 13.4214446987 .9804036982
0.003 0.0055 0.7932 0.1983 0.0460612200 0.0033690230 0.7015974629 0.1004422942 9.4539459658 0.2189204661 3.2365581338 0.2319655760 13.4381627825 .5546973593
0.003 0.006 0.7928 0.1982 0.0473406984 0.0063831594 0.7776291986 0.0715332669 9.6408770397 0.5822757030 3.1802420563 0.1393297796 13.6460889930 .7995219089
0.003 0.0065 0.7924 0.1981 0.0436728605 0.0062588451 0.8267573971 0.1055540333 9.4886510975 0.3262064730 3.1664607806 0.0939957143 13.5255421357 .5320150657
0.0 0.006999999999999999 0.7944 0.1986 0.0000000000 0.0000000000 0.8840736286 0.0836119208 9.4822462878 0.2507576826 3.2169921250 0.0795305709 13.5833120414 .4139001743
0.003 0.006999999999999999 0.792 0.198 0.0461465186 0.0099240022 0.8637205178 0.0886964845 9.5111424059 0.2361469840 3.2294122871 0.1038401271 13.6504217294 .4386075978
0.003 0.0075 0.7916 0.1979 0.0482789825 0.0107949021 0.9568301511 0.0973048742 9.6113851252 0.5687550091 3.1599954907 0.2952777578 13.7764897495 .9721325432
0.003 0.008 0.7912 0.1978 0.0454641302 0.0098385885 1.0080638438 0.0575596845 9.5583592589 0.6466500352 3.1812628916 0.2735309357 13.7931501245 .9875792439
0.003 0.0085 0.7908 0.1977 0.0455494287 0.0047461576 1.1304164524 0.0447707564 9.6078103477 0.1372706029 3.2248185286 0.2548510405 14.0085947574 .4416385574
0.003 0.009000000000000001 0.7904 0.1976 0.0475112955 0.0066860140 1.1357971598 0.0888740158 9.7502056518 0.2565662199 3.1467246326 0.1370650575 14.0802387397 .4891913072
0.003 0.0095 0.79 0.1975 0.0461465186 0.0102698894 1.2565121618 0.1154403035 9.3787266891 0.4341004359 3.1526795048 0.0884069252 13.8340648743 .6482175540
0.003 0.01 0.7896 0.1974 0.0517762233 0.0099122647 1.2027050873 0.0761292098 9.6915197210 0.3437754695 3.1926622184 0.1057439467 14.1386632500 .5355608907
0.0035 0.0 0.7972 0.1993 0.0533115973 0.0070956915 0.0000000000 0.0000000000 9.6581551309 0.2548841849 3.2147803153 0.1247991669 12.9262470435 .3867790433
0.0035 0.0005 0.7968 0.1992 0.0541645828 0.0129922889 0.0692473655 0.0175317429 9.7768675340 0.2171070421 3.3085270184 0.1429793046 13.2088065007 .3906103785
0.0035 0.001 0.7964 0.1991 0.0558705539 0.0096050870 0.1342837425 0.0096343954 9.4810546953 0.3423180013 3.2884505920 0.0929564397 12.9596595837 .4545139234
0.0 0.0075 0.794 0.1985 0.0000000000 0.0000000000 0.9175275923 0.0314426040 9.6435581228 0.2907604741 3.1999782043 0.1363943532 13.7610639194 .4585974313
0.0035 0.0015 0.7959999999999999 0.19899999999999998 0.0541645828 0.0129586446 0.1834119409 0.0278540529 9.5628277307 0.1750531109 3.2420025885 0.0911222135 13.0424068429 .3069880219
0.0035 0.002 0.7956 0.1989 0.0518615218 0.0046595190 0.2500859246 0.0417286498 9.6247905409 0.5421816268 3.2045719629 0.1742577685 13.1313099502 .7628275641
0.0035 0.0025 0.7952 0.1988 0.0531410002 0.0036027913 0.3303286487 0.0253092165 9.6034908249 0.3679204667 3.3114193849 0.2049809599 13.2983798587 .6018134344
0.0035 0.003 0.7948 0.1987 0.0529704030 0.0090657559 0.3808605100 0.0556097754 9.5436133016 0.5631106736 3.2391102219 0.2429230414 13.2165544365 .8707092463
0.0035 0.0035 0.7944 0.1986 0.0526292088 0.0083505500 0.4503418193 0.0374310084 9.6188325784 0.4506486819 3.2484678783 0.2104384717 13.3702714848 .7068687120
0.0035 0.004 0.794 0.1985 0.0560411511 0.0141359035 0.5102314327 0.0372375046 9.5427196073 0.2981997437 3.1729260704 0.2081892192 13.2819182615 .5577623710
0.0035 0.0045 0.7936 0.1984 0.0519468204 0.0080452411 0.5495339914 0.0805854056 9.5278247010 0.6709487207 3.1802420563 0.2265462159 13.3095475691 .9861255833
0.0035 0.005 0.7932 0.1983 0.0521174175 0.0065718648 0.6197171321 0.0433497297 9.6408770397 0.4520061967 3.1331134960 0.1983826071 13.4458250853 .7003103983
0.0035 0.0055 0.7928 0.1982 0.0539939857 0.0072096204 0.7114231026 0.0407196644 9.6453455115 0.5095115290 3.2161414290 0.1629169751 13.6269040288 .7203577889
0.0035 0.006 0.7924 0.1981 0.0559558525 0.0125988017 0.7787989176 0.1028437816 9.5906812055 0.3927924323 3.1982768123 0.1810991002 13.6237127879 .6893341158
0.0 0.008 0.7936 0.1984 0.0000000000 0.0000000000 1.0122748323 0.1446567434 9.4086654507 0.2973951469 3.2431935629 0.1314664232 13.6641338459 .5735183135
0.0035 0.0065 0.792 0.198 0.0528851045 0.0030036721 0.8216106334 0.0984411502 9.5552313285 0.3625475264 3.1975962554 0.1426387691 13.6273233218 .6066311178
0.0035 0.006999999999999999 0.7916 0.1979 0.0532262987 0.0071243445 0.8817341906 0.0850783847 9.3942173916 0.4234661411 3.2095059999 0.1399260256 13.5386838808 .6555948959
0.0035 0.0075 0.7912 0.1978 0.0537380900 0.0108567337 0.9572980387 0.0785521839 9.5568697682 0.4511584253 3.1545510361 0.1610865217 13.7224569330 .7016538646
0.0035 0.008 0.7908 0.1977 0.0545057770 0.0098208239 1.0309903364 0.0762326619 9.5379532373 0.6484209664 3.1519989480 0.1592030298 13.7754482987 .8936774820
0.0035 0.0085 0.7904 0.1976 0.0506673420 0.0092090843 1.0883065680 0.0604933619 9.5373574410 0.6401153517 3.1263079277 0.1962229570 13.8026392787 .9060407549
0.0035 0.009000000000000001 0.79 0.1975 0.0571500323 0.0108029871 1.1542787202 0.0634225056 9.5196325025 0.4634423650 3.1525093656 0.1704872960 13.8835706206 .7081551537
0.0035 0.0095 0.7896 0.1974 0.0565529424 0.0020613327 1.2069160757 0.0976238265 9.4700324646 0.1239964940 3.1649295277 0.1138667368 13.8984310104 .3375483900
0.0035 0.01 0.7892 0.1973 0.0538233886 0.0049561324 1.3309062909 0.1794969554 9.5309526313 0.2305134849 3.1977663947 0.2099162063 14.1134487055 .6248827790
0.004 0.0 0.7968 0.1992 0.0586854063 0.0082099583 0.0000000000 0.0000000000 9.4354762820 0.3568100837 3.1647593885 0.1650031046 12.6589210768 .5300231466
0.004 0.0005 0.7964 0.1991 0.0612443629 0.0068153493 0.0645684894 0.0248641654 9.6033418758 0.5358419711 3.2481275999 0.1751538307 12.9772823280 .7426753165
0.0 0.0085 0.7932 0.1983 0.0000000000 0.0000000000 1.0494718968 0.0727922447 9.5357190013 0.2899973608 3.2057629374 0.0478281859 13.7909538355 .4106177914
0.004 0.001 0.7959999999999999 0.19899999999999998 0.0626944384 0.0071975000 0.1293709226 0.0229026084 9.6709647503 0.8747024551 3.2079747471 0.1225380319 13.0710048584 1.0273405954
0.004 0.0015 0.7956 0.1989 0.0620120499 0.0083853296 0.2009577261 0.0285909573 9.6121298705 0.3444488219 3.2244782501 0.1438319462 13.0995778966 .5252570550
0.004 0.002 0.7952 0.1988 0.0610737658 0.0040153791 0.2688014288 0.0151179112 9.7183305523 0.3552744586 3.1861969286 0.0584902862 13.2344026755 .4328980351
0.004 0.0025 0.7948 0.1987 0.0609031687 0.0073257506 0.3265855479 0.0253005652 9.7035845951 0.3668583668 3.2513602448 0.1236526997 13.3424335565 .5231373823
0.004 0.003 0.7944 0.1986 0.0615002586 0.0038677040 0.3612092306 0.0321244965 9.5993202511 0.3664444831 3.2072941902 0.1685371194 13.2293239305 .5709738030
0.004 0.0035 0.794 0.1985 0.0609031687 0.0064826902 0.4318602589 0.0239218262 9.6797527451 0.4599325174 3.2183532387 0.1976528484 13.3908694114 .6879898822
0.004 0.004 0.7936 0.1984 0.0584295106 0.0144756449 0.4929195913 0.0167788435 9.4319015045 0.5099600020 3.1877281814 0.2251794814 13.1709787878 .7663939718
0.004 0.0045 0.7932 0.1983 0.0625238413 0.0137920142 0.5654421700 0.0953113580 9.6435581228 0.0876418108 3.1681621726 0.1551288946 13.4396863067 .3518740776
0.004 0.005 0.7928 0.1982 0.0593677947 0.0101272055 0.6297767156 0.0392746984 9.3399999328 0.3092498220 3.1758184370 0.1290252109 13.2049628801 .4876769368
0.004 0.0055 0.7924 0.1981 0.0581736149 0.0076217016 0.6922397108 0.0536420436 9.5156108778 0.4580516686 3.2047421021 0.1542268508 13.4707663056 .6735422646
0.0 0.009000000000000001 0.7928 0.1982 0.0000000000 0.0000000000 1.1463246309 0.0917704017 9.3696407963 0.6235421226 3.1787108035 0.2456602768 13.6946762307 .9609728011
0.004 0.006 0.792 0.198 0.0647416037 0.0078437576 0.7249918431 0.0703140272 9.5655088139 0.4415328602 3.2108671136 0.1628245544 13.5661093743 .6825151994
0.004 0.0065 0.7916 0.1979 0.0614149601 0.0094060756 0.8592755856 0.1180857847 9.5628277307 0.4213322221 3.2241379717 0.1698292713 13.7076562481 .7186533537
0.004 0.006999999999999999 0.7912 0.1978 0.0590266005 0.0055699369 0.8772892584 0.1517355966 9.4296672686 0.3283569843 3.1729260704 0.1213100897 13.5389091979 .6069726075
0.004 0.0075 0.7908 0.1977 0.0618414528 0.0088315935 0.9523852189 0.0301923488 9.5659556611 0.2504676704 3.2382595259 0.0661191693 13.8184418587 .3556107820
0.004 0.008 0.7904 0.1976 0.0638886182 0.0099386545 1.0181234273 0.0796591529 9.5386979826 0.3706551863 3.2579956739 0.1737133801 13.8787057020 .6339663738
0.004 0.0085 0.79 0.1975 0.0614149601 0.0142016332 1.0712286704 0.1197042682 9.4631808077 0.2331699458 3.1729260704 0.1878552589 13.7687505086 .5549311061
0.004 0.009000000000000001 0.7896 0.1974 0.0631209312 0.0090753815 1.1332237780 0.1082267621 9.5022054622 0.2518798678 3.2037212669 0.0784413709 13.9022714383 .4476233823
0.004 0.0095 0.7892 0.1973 0.0586854063 0.0089883796 1.1732281682 0.1022524444 9.4311567592 0.1389163834 3.1373669762 0.0824990962 13.8004373099 .3326563036
0.004 0.01 0.7888 0.1972 0.0702860098 0.0083644792 1.2710166775 0.1345906976 9.3048479539 0.2918854420 3.1264780669 0.1402566367 13.7726287081 .5750972555
0.0045 0.0 0.7964 0.1991 0.0677270532 0.0078807741 0.0000000000 0.0000000000 9.7420134533 0.1832642539 3.2797734924 0.0941569494 13.0895139989 .2853019774
0.0 0.0095 0.7924 0.1981 0.0000000000 0.0000000000 1.2080857947 0.0933596996 9.3706834397 0.1655295268 3.2076344687 0.0268065106 13.7864037031 .2856957370
0.0045 0.0005 0.7959999999999999 0.19899999999999998 0.0672152618 0.0046281836 0.0615272200 0.0113263596 9.5871064280 0.2325189810 3.2166518466 0.1561777835 12.9325007564 .4046513077
0.0045 0.001 0.7956 0.1989 0.0718213838 0.0059489245 0.1265635970 0.0165687715 9.7896771534 0.3082892995 3.2748394554 0.2223130313 13.2629015896 .5531200268
0.0045 0.0015 0.7952 0.1988 0.0680682474 0.0125200150 0.1901963112 0.0340498755 9.4259435420 0.3243939614 3.1940233321 0.1734105004 12.8782314327 .5443743523
0.0045 0.002 0.7948 0.1987 0.0706272041 0.0105522277 0.2554666320 0.0334662312 9.5857658864 0.5591250229 3.2719470889 0.1319402948 13.1838068114 .7350837766
0.0045 0.0025 0.7944 0.1986 0.0733567578 0.0062681381 0.3336038620 0.0433244721 9.5111424059 0.4265033588 3.2205650484 0.1241731836 13.1386680741 .6002691526
0.0045 0.003 0.794 0.1985 0.0671299633 0.0190014858 0.3899843183 0.0509030750 9.7309912227 0.3242103463 3.2166518466 0.1593920173 13.4047573509 .5535069244
0.0045 0.0035 0.7936 0.1984 0.0725890708 0.0084165084 0.4494060441 0.0577495382 9.6103424818 0.6117390053 3.2340060457 0.1423023009 13.3663436424 .8202073528
0.0045 0.004 0.7932 0.1983 0.0690065315 0.0135986338 0.4844976144 0.0754794218 9.5406343204 0.7056895362 3.2420025885 0.1744569962 13.3361410548 .9692245880
0.0045 0.0045 0.7928 0.1982 0.0696889200 0.0042683384 0.5528092047 0.0586000039 9.3997285070 0.5104470257 3.2149504546 0.1381605790 13.2371770863 .7114759470
0.0045 0.005 0.7924 0.1981 0.0748068333 0.0119612787 0.6487261636 0.0749730577 9.5885959186 0.5117071293 3.2044018237 0.1381857190 13.5165307392 .7368271847
0.0 0.001 0.7992 0.1998 0.0000000000 0.0000000000 0.1312424731 0.0290090315 9.7253311583 0.3472431711 3.2263497814 0.1509149152 13.0829234128 .5271671178
0.0 0.01 0.792 0.198 0.0000000000 0.0000000000 1.2792047106 0.0888444519 9.5921706961 0.5893938318 3.1247766749 0.0521348286 13.9961520816 .7303731123
0.0045 0.0055 0.792 0.198 0.0663622763 0.0071894084 0.7168038100 0.0903931727 9.6189815274 0.4570774726 3.2346866026 0.1089082314 13.6368342163 .6635682851
0.0045 0.006 0.7916 0.1979 0.0708830997 0.0036349597 0.7397303027 0.0647073502 9.4406894992 0.3130292752 3.1445128229 0.1035621015 13.3958157245 .4849336866
0.0045 0.0065 0.7912 0.1978 0.0686653373 0.0106127310 0.7771613110 0.1120158495 9.3885573273 0.1791098700 3.1678218942 0.1302977545 13.4022058698 .4320362050
0.0045 0.006999999999999999 0.7908 0.1977 0.0691771286 0.0084165084 0.8782250336 0.0698297758 9.4895447918 0.2078808170 3.2280511735 0.2167191518 13.6649981275 .5028462530
0.0045 0.0075 0.7904 0.1976 0.0682388445 0.0119539771 0.9624448024 0.0643307173 9.5102487116 0.3882144093 3.2127386449 0.2050854359 13.7536710034 .6695845396
0.0045 0.008 0.79 0.1975 0.0719066824 0.0098089630 1.0263114604 0.0862564472 9.3082737824 0.4113644141 3.1911309656 0.0869036694 13.5976228908 .5943334937
0.0045 0.0085 0.7896 0.1974 0.0737832506 0.0143342186 1.0801185349 0.0564110258 9.6146620046 0.2154752970 3.2192039347 0.0674524176 13.9877677248 .3536729590
0.0045 0.009000000000000001 0.7892 0.1973 0.0724184737 0.0152720150 1.1472604061 0.0802587508 9.4807567971 0.3086279215 3.1822837268 0.1340256416 13.8827194037 .5381843289
0.0045 0.0095 0.7888 0.1972 0.0684947402 0.0124734374 1.2471544097 0.0857320252 9.4271351345 0.4120442621 3.2009990396 0.1532666256 13.9437833240 .6635163503
0.0045 0.01 0.7884 0.1971 0.0725890708 0.0064602042 1.2792047106 0.0977941059 9.6749863750 0.3552914438 3.2076344687 0.0838881190 14.2344146251 .5434338729
0.0005 0.0 0.7996 0.1999 0.0073356758 0.0021847090 0.0000000000 0.0000000000 9.5857658864 0.3624606202 3.2520408017 0.1127980599 12.8451423639 .4774433891
0.005 0.0 0.7959999999999999 0.19899999999999998 0.0779628798 0.0113469524 0.0000000000 0.0000000000 9.6949455495 0.3209254724 3.2270303382 0.2300030379 12.9999387675 .5622754627
0.005 0.0005 0.7956 0.1989 0.0751480275 0.0064826902 0.0720546911 0.0087032125 9.6255352862 0.2819485763 3.2802839100 0.1577255603 13.0530219148 .4548600393
0.005 0.001 0.7952 0.1988 0.0806071351 0.0109102155 0.1272654284 0.0138323910 9.5384000844 0.5543583971 3.1302211295 0.2065397473 12.8764937774 .7856407509
0.005 0.0015 0.7948 0.1987 0.0788158654 0.0131967645 0.1848156038 0.0378092559 9.5737010123 0.5433158758 3.2343463241 0.1960458497 13.0716788056 .7903677459
0.005 0.002 0.7944 0.1986 0.0787305668 0.0061651445 0.2395584535 0.0397952092 9.5544865832 0.4985282187 3.1688427295 0.1618344962 13.0416183330 .7063230686
0.005 0.0025 0.794 0.1985 0.0763422073 0.0066071977 0.3099755380 0.0239492648 9.5378042882 0.4764604637 3.2394505004 0.2397284972 13.1635725339 .7467454234
0.005 0.003 0.7936 0.1984 0.0756598188 0.0090368174 0.3665899381 0.0421774140 9.5343784597 0.4844481199 3.1756482977 0.1403498933 13.1522765143 .6760122446
0.005 0.0035 0.7932 0.1983 0.0773657900 0.0073693213 0.4412180110 0.0450097175 9.4338378423 0.2801246815 3.2202247700 0.1712029944 13.1726464133 .5037067147
0.005 0.004 0.7928 0.1982 0.0778775813 0.0073297223 0.5060204442 0.0292794478 9.4789694084 0.3935981733 3.2079747471 0.1427223566 13.2708421810 .5729297000
0.005 0.0045 0.7924 0.1981 0.0736126535 0.0160542668 0.5785430229 0.0957353379 9.6088529912 0.3794670244 3.2401310572 0.1067216400 13.5011397248 .5979782691
0.0005 0.0005 0.7992 0.1998 0.0079327657 0.0042341090 0.0626969390 0.0188088489 9.7942945744 0.6574783728 3.2813047453 0.1384410505 13.1462290244 .8189623812
0.005 0.005 0.792 0.198 0.0794129553 0.0096715172 0.6414739057 0.0566627150 9.6997119195 0.3240200541 3.3063152087 0.3206762541 13.7269139892 .7110305404
0.005 0.0055 0.7916 0.1979 0.0770245957 0.0160452002 0.7086157770 0.0734658040 9.4944601109 0.4120466312 3.1599954907 0.1111236979 13.4400959743 .6126813333
0.005 0.006 0.7912 0.1978 0.0805218365 0.0093034099 0.7577439754 0.0477245357 9.5903833074 0.2090867131 3.2249886678 0.1286009326 13.6536377871 .3947155913
0.005 0.0065 0.7908 0.1977 0.0742097434 0.0173724492 0.8073400615 0.0782562125 9.5860637845 0.2708688568 3.2045719629 0.1262795155 13.6721855523 .4927770340
0.005 0.006999999999999999 0.7904 0.1976 0.0727596680 0.0104969222 0.8917937741 0.0721457804 9.3869188876 0.4253807910 3.2202247700 0.1400137135 13.5716970997 .6480372071
0.005 0.0075 0.79 0.1975 0.0755745203 0.0164906619 0.9420916916 0.0843314679 9.5553802776 0.4667747089 3.1952143065 0.0879209888 13.7682607960 .6555178275
0.005 0.008 0.7896 0.1974 0.0772804914 0.0095503914 0.9708667793 0.1151231722 9.5741478595 0.3229174459 3.1860267894 0.1614849643 13.8083219196 .6090759738
0.005 0.0085 0.7892 0.1973 0.0770245957 0.0137920142 1.0466645712 0.0430710808 9.4914811297 0.3239641774 3.1433218484 0.1716771202 13.7584921450 .5525043926
0.005 0.009000000000000001 0.7888 0.1972 0.0787305668 0.0093843919 1.1580218210 0.1175227116 9.6036397740 0.7989499994 3.1814330308 0.2500280020 14.0218251926 1.1758851049
0.005 0.0095 0.7884 0.1971 0.0769392972 0.0081208526 1.1809483137 0.0875287535 9.5042907491 0.4338284584 3.1673114766 0.1572528130 13.9294898366 .6867308775
0.0005 0.001 0.7988 0.1997 0.0087857512 0.0038752214 0.1349855739 0.0199388204 9.6426644284 0.6451256112 3.2479574607 0.0785667414 13.0343932142 .7475063944
0.005 0.01 0.7879999999999999 0.19699999999999998 0.0782187755 0.0115276193 1.2494938477 0.1082773198 9.6314932487 0.5498820155 3.2159712898 0.1155975405 14.1751771617 .7852844951
0.0055 0.0 0.7956 0.1989 0.0874310195 0.0121830706 0.0000000000 0.0000000000 9.6337274846 0.3866456026 3.1817733092 0.1303155264 12.9029318133 .5291441996
0.0055 0.0005 0.7952 0.1988 0.0826543004 0.0144595519 0.0680776464 0.0096343954 9.5200793497 0.4937970329 3.1935129145 0.1725282029 12.8643242110 .6904191831
0.0055 0.001 0.7948 0.1987 0.0893075877 0.0073297223 0.1354534615 0.0229408112 9.6599425197 0.3993039633 3.2721172281 0.1091630972 13.1568207970 .5387375940
0.0055 0.0015 0.7944 0.1986 0.0875163181 0.0106865168 0.2018935013 0.0250483794 9.7177347561 0.3506940445 3.2154608722 0.1359726314 13.2226054477 .5224015721
0.0055 0.002 0.794 0.1985 0.0877722137 0.0062074848 0.2636546651 0.0276251873 9.6830296244 0.4304616577 3.2840269726 0.0821939674 13.3184834758 .5464882972
0.0055 0.0025 0.7936 0.1984 0.0857250484 0.0073178008 0.3200351215 0.0336944053 9.6450476134 0.5862097721 3.2648012422 0.1241078926 13.3156090255 .7513298708
0.0055 0.003 0.7932 0.1983 0.0829954946 0.0068579190 0.3750119150 0.0790660834 9.4758414781 0.2992083791 3.2862387823 0.0969584514 13.2200876700 .4820908329
0.0055 0.0035 0.7928 0.1982 0.0829101961 0.0157800023 0.4634426722 0.0533145556 9.5686367442 0.2007961538 3.2149504546 0.1393164822 13.3299400671 .4092071939
0.0055 0.004 0.7924 0.1981 0.0877722137 0.0068324090 0.5310524311 0.0578366616 9.5106955588 0.4579166113 3.2397907788 0.0962909752 13.3693109824 .6188766571
0.0005 0.0015 0.7984 0.1996 0.0079327657 0.0020613327 0.1967467377 0.0230835089 9.4487327486 0.5826565976 3.1724156528 0.1986695638 12.8258279048 .8064710030
0.0055 0.0045 0.792 0.198 0.0858956455 0.0053296241 0.5425156774 0.0650414260 9.5421238110 0.2765653212 3.1969156986 0.1759111050 13.3674508325 .5228474763
0.0055 0.005 0.7916 0.1979 0.0847867643 0.0116756244 0.6428775685 0.0956209341 9.5674451517 0.3054735755 3.1924920792 0.1480871954 13.4876015637 .5608573294
0.0055 0.0055 0.7912 0.1978 0.0887104979 0.0045135753 0.6931754860 0.0858494069 9.5680409479 0.3572761162 3.1913011048 0.0982962979 13.5412280366 .5459353963
0.0055 0.006 0.7908 0.1977 0.0814601206 0.0113418215 0.7582118630 0.0442741350 9.4972901431 0.3269648729 3.1540406185 0.1147328794 13.4910027452 .4973137088
0.0055 0.0065 0.7904 0.1976 0.0901605733 0.0137920142 0.7926016020 0.0540324093 9.5613382401 0.2876292408 3.1936830537 0.1513738000 13.6377834691 .5068274643
0.0055 0.006999999999999999 0.79 0.1975 0.0841896744 0.0139493785 0.8957708187 0.0936874100 9.4350294348 0.3709153476 3.1499572775 0.1693492884 13.5649472054 .6479014245
0.0055 0.0075 0.7896 0.1974 0.0787305668 0.0184733908 0.9608071958 0.0709833455 9.6979245307 0.5327284786 3.1831344229 0.1229455623 13.9205967162 .7451307772
0.0055 0.008 0.7892 0.1973 0.0879428109 0.0174426683 0.9935593281 0.0613200578 9.4132828717 0.5025591706 3.1766691330 0.1512896350 13.6714541437 .7326115317
0.0055 0.0085 0.7888 0.1972 0.0849573614 0.0085876627 1.0976643201 0.1416594920 9.5168024703 0.4715837416 3.1686725903 0.1373030779 13.8680967421 .7591339742
0.0055 0.009000000000000001 0.7884 0.1971 0.0892222892 0.0054856986 1.1460906871 0.0628503860 9.4149213114 0.1511444790 3.1611864652 0.2063108893 13.8114207529 .4257914529
0.0005 0.002 0.7979999999999999 0.1995 0.0069091830 0.0033862560 0.2517235312 0.0292719699 9.4880553012 0.5491467332 3.2232872757 0.1655866229 12.9699752911 .7473915820
0.0055 0.0095 0.7879999999999999 0.19699999999999998 0.0855544513 0.0098533678 1.1987280426 0.1696465222 9.5176961647 0.4004158624 3.1472350502 0.1360671222 13.9492137088 .7159828746
0.0055 0.01 0.7876 0.1969 0.0850426600 0.0183944511 1.2396682080 0.0526742537 9.6466860531 0.5023767274 3.2100164176 0.1716791436 14.1814133387 .7451245758
0.006 0.0 0.7952 0.1988 0.0890516921 0.0071650787 0.0000000000 0.0000000000 9.5281225991 0.4720001914 3.2312838184 0.2069122208 12.8484581096 .6860774909
0.006 0.0005 0.7948 0.1987 0.0900752747 0.0132187995 0.0605914448 0.0186216915 9.5947028302 0.4159957201 3.2882804528 0.1116538465 13.0336500025 .5594900576
0.006 0.001 0.7944 0.1986 0.0904164690 0.0133567842 0.1307745854 0.0320562770 9.3814077722 0.3318368508 3.2115476704 0.0818113098 12.8141464970 .4590612218
0.006 0.0015 0.794 0.1985 0.0921224401 0.0117204064 0.1983843443 0.0276647820 9.6039376721 0.4270103364 3.2078046079 0.1632322326 13.1022490644 .6296277574
0.006 0.002 0.7936 0.1984 0.0936578141 0.0169964730 0.2486822618 0.0451602440 9.5416769638 0.6898319806 3.2049122413 0.2920187588 13.0889292810 1.0440074564
0.006 0.0025 0.7932 0.1983 0.0928901271 0.0178630735 0.3282231545 0.0266572778 9.5089081700 0.3173614867 3.2302629832 0.1507183713 13.1602844348 .5126002093
0.006 0.003 0.7928 0.1982 0.0871751239 0.0175026318 0.3642505001 0.0274263565 9.3980900673 0.6139978838 3.1841552581 0.2183993704 13.0336709494 .8773262425
0.006 0.0035 0.7924 0.1981 0.0945960982 0.0054323864 0.4419198424 0.0461148276 9.5342295107 0.4935462652 3.1404294819 0.1683350126 13.2111749332 .7134284918
0.0005 0.0025 0.7976 0.1994 0.0068238845 0.0025872333 0.3113792008 0.0213081584 9.3715771341 0.3928333234 3.2098462783 0.1362491086 12.8996264977 .5529778237
0.006 0.004 0.792 0.198 0.0929754256 0.0129023758 0.4940893103 0.0647242640 9.4460516655 0.2148372217 3.1615267436 0.1099241489 13.1946431450 .4023880104
0.006 0.0045 0.7916 0.1979 0.0875163181 0.0054856986 0.5808824609 0.0551154916 9.4786715103 0.3631359823 3.2020198748 0.1177530489 13.3490901641 .5414902214
0.006 0.005 0.7912 0.1978 0.0888810950 0.0136328335 0.6070841668 0.0882312467 9.4384552633 0.2279389851 3.1836448405 0.0436777533 13.3180653656 .3734808186
0.006 0.0055 0.7908 0.1977 0.0916959473 0.0042478338 0.7130607092 0.0898734022 9.6125767177 0.2981458738 3.2472769039 0.1571312722 13.6646102781 .5493983820
0.006 0.006 0.7904 0.1976 0.0881987065 0.0062774174 0.7752897606 0.1006056275 9.5501670604 0.5010019466 3.1907906872 0.2305531276 13.6044462147 .8384381191
0.006 0.0065 0.79 0.1975 0.0916959473 0.0079102626 0.8604453046 0.0341461796 9.5173982666 0.1323271388 3.3068256263 0.2044402226 13.7763651448 .3788238036
0.006 0.006999999999999999 0.7896 0.1974 0.0930607242 0.0096111451 0.8548306534 0.0629547944 9.4316036064 0.3168849217 3.1463843542 0.1486304016 13.5258793382 .5380812628
0.006 0.0075 0.7892 0.1973 0.0945960982 0.0052692143 0.9507476123 0.0821858928 9.3540011447 0.3210051011 3.2556137250 0.1390027950 13.6549585802 .5474630032
0.006 0.008 0.7888 0.1972 0.0930607242 0.0103826248 0.9984721479 0.0768618437 9.5132276928 0.3371772539 3.1981066731 0.2076244930 13.8028672380 .6320462154
0.006 0.0085 0.7884 0.1971 0.0921224401 0.0157560079 1.0602333117 0.0854916569 9.3419362706 0.2983377967 3.1057210837 0.2471517807 13.6000131061 .6467372422
0.0005 0.003 0.7972 0.1993 0.0083592585 0.0030326006 0.3710348703 0.0575977053 9.5351232051 0.7308840511 3.1569329850 0.0887989756 13.0714503189 .8803133326
0.006 0.009000000000000001 0.7879999999999999 0.19699999999999998 0.0894781849 0.0144796654 1.1444530805 0.0612486141 9.2217343769 0.4631253452 3.1788809427 0.1457424801 13.6345465850 .6845961048
0.006 0.0095 0.7876 0.1969 0.0933166199 0.0054591076 1.2078518509 0.0837714831 9.5680409479 0.2831232939 3.2015094572 0.1778019022 14.0707188759 .5501557868
0.006 0.01 0.7872 0.1968 0.0961314722 0.0103854276 1.2663378015 0.0487502062 9.3657681206 0.2998036435 3.1938531929 0.1704675990 13.9220905872 .5294068763
0.0065 0.0 0.7948 0.1987 0.1058555075 0.0131636428 0.0000000000 0.0000000000 9.6393875490 0.3032763862 3.2416623100 0.1095971217 12.9869053665 .4260371507
0.0065 0.0005 0.7944 0.1986 0.0997993101 0.0076863418 0.0694813093 0.0225170150 9.6474307984 0.6940956007 3.2072941902 0.1603588878 13.0240056080 .8846578453
0.0065 0.001 0.794 0.1985 0.0981786375 0.0126793943 0.1235223276 0.0279011700 9.6638151953 0.3232723149 3.3071659047 0.1753626052 13.1926820651 .5392154844
0.0065 0.0015 0.7936 0.1984 0.0984345332 0.0073257506 0.1894944798 0.0210809199 9.6002139455 0.2801867672 3.1970858378 0.2004508481 13.0852287963 .5090442858
0.0065 0.002 0.7932 0.1983 0.0973256520 0.0091456601 0.2622510023 0.0186216915 9.6027460796 0.4905659488 3.2379192475 0.1999331875 13.2002419814 .7182664879
0.0065 0.0025 0.7928 0.1982 0.1025288639 0.0118143888 0.3251818851 0.0487367325 9.5777226370 0.3063409705 3.2690547224 0.1072357607 13.2744881084 .4741278525
0.0065 0.003 0.7924 0.1981 0.1013346841 0.0025072552 0.3785210720 0.0355594579 9.4600528774 0.3571133846 3.1310718255 0.1603235027 13.0709804590 .5555036004
0.0005 0.0035 0.7968 0.1992 0.0085298556 0.0028031966 0.4405161796 0.0547968102 9.4896937409 0.3839991193 3.2690547224 0.1290117489 13.2077944985 .5706108750
0.0065 0.0035 0.792 0.198 0.0989463245 0.0186255798 0.4458968871 0.0470547006 9.6203220690 0.5543111706 3.2617387365 0.1444577054 13.4269040171 .7644491564
0.0065 0.004 0.7916 0.1979 0.1024435653 0.0093657659 0.5254377798 0.0357987530 9.5072697303 0.3065520803 3.2630998501 0.0635728966 13.3982509255 .4152894958
0.0065 0.0045 0.7912 0.1978 0.0948519939 0.0110638507 0.5871989436 0.0692410424 9.4392000086 0.1738985252 3.1972559770 0.2028601664 13.3185069231 .4570635847
0.0065 0.005 0.7908 0.1977 0.1058555075 0.0078807741 0.6295427718 0.0561153114 9.6399833453 0.1686087601 3.2362178554 0.1110861801 13.6115994800 .3436910257
0.0065 0.0055 0.7904 0.1976 0.0962167708 0.0083156249 0.7048726761 0.0381436025 9.5065249850 0.4604578092 3.1809226132 0.0567500339 13.4885370451 .5636670705
0.0065 0.006 0.79 0.1975 0.1010787884 0.0128571835 0.8028951293 0.0964983446 9.5814463636 0.3155099789 3.2811346061 0.1198002337 13.7665548874 .5446657407
0.0065 0.0065 0.7896 0.1974 0.0963020693 0.0070214754 0.8176335888 0.1008403627 9.3700876435 0.2628883024 3.1715649568 0.2502525074 13.4555882584 .6210026479
0.0065 0.006999999999999999 0.7892 0.1973 0.1013346841 0.0104413237 0.9030230766 0.0960822889 9.5851700902 0.4680534169 3.2171622642 0.1210760136 13.8066901151 .6956530431
0.0065 0.0075 0.7888 0.1972 0.0998846086 0.0116256643 0.9547246569 0.0917513157 9.5434643526 0.6009954224 3.1861969286 0.1720025761 13.7842705467 .8763749785
0.0065 0.008 0.7884 0.1971 0.0985198318 0.0049148551 1.0059583496 0.1120686047 9.2786329189 0.1862837753 3.1366864194 0.2134888437 13.5197975197 .5167560788
0.0005 0.004 0.7964 0.1991 0.0084445570 0.0062308829 0.5036810062 0.0515653747 9.6079592968 0.3627795008 3.2440442589 0.1943451537 13.3641291189 .6149209121
0.0065 0.0085 0.7879999999999999 0.19699999999999998 0.1020170725 0.0059684613 1.0721644456 0.1268622689 9.2491410045 0.3357159884 3.1295405727 0.1633456898 13.5528630953 .6318924084
0.0065 0.009000000000000001 0.7876 0.1969 0.1013346841 0.0150725227 1.1201229251 0.0732300156 9.6234499993 0.5100459607 3.1434919876 0.3000001488 13.9883995961 .8983486478
0.0065 0.0095 0.7872 0.1968 0.1066231945 0.0140263613 1.2275031303 0.1109456130 9.6115340743 0.1783248139 3.2061032158 0.0829148948 14.1517636149 .3862116830
0.0065 0.01 0.7868 0.1967 0.0970697563 0.0139075888 1.2862230247 0.0358964639 9.5074186794 0.5674572247 3.1933427753 0.1401823172 14.0840542357 .7574435946
0.006999999999999999 0.0 0.7944 0.1986 0.1055143133 0.0159633689 0.0000000000 0.0000000000 9.4968432959 0.4496608157 3.1584642378 0.1507298946 12.7608218470 .6163540792
0.006999999999999999 0.0005 0.794 0.1985 0.1099498382 0.0199635069 0.0697152531 0.0154190087 9.7019461554 0.4418306256 3.2690547224 0.1509026387 13.1506659691 .6281157799
0.006999999999999999 0.001 0.7936 0.1984 0.1054290148 0.0159158968 0.1214168334 0.0101866342 9.5139724381 0.5175737965 3.2042316845 0.1079953842 12.9450499708 .6516717117
0.006999999999999999 0.0015 0.7932 0.1983 0.1071349859 0.0069380820 0.1923018054 0.0407519091 9.6110872271 0.4378792379 3.1189919418 0.0931803835 13.0295159602 .5787496125
0.006999999999999999 0.002 0.7928 0.1982 0.1061114032 0.0067034029 0.2486822618 0.0176685660 9.4476901052 0.3794950869 3.1696934255 0.1334828555 12.9721771957 .5373499113
0.006999999999999999 0.0025 0.7924 0.1981 0.1065378960 0.0107949021 0.3111452570 0.0684940151 9.4594570812 0.3298669945 3.2272004775 0.2042056096 13.1043407117 .6133615213
0.0 0.0015 0.7988 0.1997 0.0000000000 0.0000000000 0.1834119409 0.0514761428 9.5966391680 0.5491082705 3.2042316845 0.2437985008 12.9842827934 .8443829141
0.0005 0.0045 0.7959999999999999 0.19899999999999998 0.0063973917 0.0016184263 0.5864971122 0.0447463009 9.5322931729 0.4710631326 3.2481275999 0.1766218705 13.3733152767 .6940497303
0.006999999999999999 0.003 0.792 0.198 0.1121676007 0.0269953421 0.3708009265 0.0544642073 9.5263352104 0.4234583872 3.2525512193 0.0859605507 13.2618549569 .5908784873
0.006999999999999999 0.0035 0.7916 0.1979 0.1072202844 0.0081387518 0.4524473135 0.0694052556 9.5248457197 0.4313155435 3.1919816616 0.1521596316 13.2764949792 .6610191825
0.006999999999999999 0.004 0.7912 0.1978 0.1021023711 0.0117897293 0.5078919946 0.0512203380 9.7508014480 0.2385221014 3.2420025885 0.2089930072 13.6027984022 .5105251759
0.006999999999999999 0.0045 0.7908 0.1977 0.1080732700 0.0125316323 0.5628687882 0.0254300249 9.7512482952 0.3618813658 3.1649295277 0.1731632683 13.5871198811 .5730062913
0.006999999999999999 0.005 0.7904 0.1976 0.1048319249 0.0135879287 0.6159740313 0.0561387139 9.5255904650 0.4577237418 3.2265199206 0.1615709849 13.4729163418 .6890213693
0.006999999999999999 0.0055 0.79 0.1975 0.1117411079 0.0130146701 0.7046387323 0.0374777679 9.6234499993 0.1668452912 3.2995096404 0.0649174165 13.7393394799 .2822551457
0.006999999999999999 0.006 0.7896 0.1974 0.1167737227 0.0085366767 0.7617210201 0.1172000079 9.5489754679 0.3618112239 3.1782003859 0.0680811989 13.6056705966 .5556291074
0.006999999999999999 0.0065 0.7892 0.1973 0.1142147660 0.0185739441 0.8312023293 0.0419692834 9.5381021863 0.4278167660 3.1994677867 0.0783010132 13.6829870683 .5666610067
0.006999999999999999 0.006999999999999999 0.7888 0.1972 0.1018464754 0.0073058599 0.9002157510 0.1342323791 9.5008649206 0.4114278336 3.1797316387 0.0897419403 13.6826587857 .6427080129
0.006999999999999999 0.0075 0.7884 0.1971 0.1113146151 0.0117823213 0.9341376023 0.0733345723 9.3280840077 0.3310590537 3.1810927524 0.1277318326 13.5546289775 .5439077799
0.0005 0.005 0.7956 0.1989 0.0075915715 0.0035947042 0.6084878296 0.0483850985 9.5096529153 0.6310871776 3.2363879946 0.0830070116 13.3621203110 .7660739919
0.006999999999999999 0.008 0.7879999999999999 0.19699999999999998 0.1073908815 0.0060652012 1.0232701910 0.0353371320 9.4225177136 0.2416227438 3.1739469057 0.1775555678 13.7271256918 .4605806448
0.006999999999999999 0.0085 0.7876 0.1969 0.1038936408 0.0187392987 1.0742699398 0.0820285838 9.2673127901 0.0564404930 3.2232872757 0.1950243620 13.6687636464 .3522327375
0.006999999999999999 0.009000000000000001 0.7872 0.1968 0.1114852122 0.0162255701 1.1388384293 0.0964189100 9.3834930591 0.3017188925 3.1273287630 0.1118082585 13.7611454636 .5261716311
0.006999999999999999 0.0095 0.7868 0.1967 0.1060261047 0.0060459770 1.2193150972 0.1533472626 9.5877022242 0.5501045219 3.2202247700 0.2008928367 14.1332681961 .9103905982
0.006999999999999999 0.01 0.7864 0.1966 0.1065378960 0.0158425850 1.2534708924 0.0627143951 9.3565332787 0.2199662492 3.1623774396 0.1701752726 13.8789195067 .4686985019
0.0075 0.0 0.794 0.1985 0.1151530501 0.0119296061 0.0000000000 0.0000000000 9.5917238489 0.3128857921 3.2770512651 0.0979056158 12.9839281641 .4227210140
0.0075 0.0005 0.7936 0.1984 0.1124234963 0.0085400853 0.0610593324 0.0165025756 9.7387365739 0.1855037246 3.2887908704 0.2138102257 13.2010102730 .4243566112
0.0075 0.001 0.7932 0.1983 0.1157501400 0.0207371999 0.1253938780 0.0158253948 9.4403916011 0.5994788073 3.2379192475 0.0875937711 12.9194548666 .7236351731
0.0075 0.0015 0.7928 0.1982 0.1170296183 0.0148977291 0.1796688401 0.0232818164 9.4043459279 0.5632162522 3.2244782501 0.1797868334 12.9255226364 .7811826311
0.0075 0.002 0.7924 0.1981 0.1157501400 0.0100724557 0.2437694419 0.0246963116 9.4047927751 0.3866304539 3.1564225674 0.1058566714 12.9207349244 .5272558926
0.0005 0.0055 0.7952 0.1988 0.0080180642 0.0029744623 0.7032350695 0.0390735177 9.6907749757 0.5768160106 3.1537003401 0.2637682343 13.5557284495 .8826322249
0.0075 0.0025 0.792 0.198 0.1140441689 0.0115149891 0.3209708967 0.0320289486 9.3604059544 0.3281799132 3.2084851647 0.1474100856 13.0039061847 .5191339365
0.0075 0.003 0.7916 0.1979 0.1136176761 0.0067509914 0.3665899381 0.0380286426 9.4243051023 0.3734300050 3.1843253973 0.2096413304 13.0888381138 .6278509694
0.0075 0.0035 0.7912 0.1978 0.1197591721 0.0147485125 0.4360712474 0.0682923593 9.6656025841 0.5308980896 3.1947038889 0.2577608424 13.4161368925 .8716998038
0.0075 0.004 0.7908 0.1977 0.1154942443 0.0128163741 0.4990021302 0.0650111264 9.5616361382 0.5099206719 3.2045719629 0.1417291252 13.3807044756 .7294772976
0.0075 0.0045 0.7904 0.1976 0.1167737227 0.0160070643 0.5511715981 0.0546127263 9.5224625347 0.4580365565 3.2488081567 0.2361272311 13.4392160122 .7647835782
0.0075 0.005 0.79 0.1975 0.1145559602 0.0104134131 0.6419417933 0.0251269148 9.4663087380 0.4898802210 3.1691830079 0.1411913512 13.3919894994 .6666119001
0.0075 0.0055 0.7896 0.1974 0.1218916360 0.0164110520 0.6952809802 0.0336293707 9.3921321048 0.3669137579 3.1273287630 0.0907427535 13.3366334840 .5076969341
0.0075 0.006 0.7892 0.1973 0.1172002154 0.0114871537 0.7656980647 0.0440063154 9.5485286207 0.4240686284 3.1673114766 0.1332110677 13.5987383774 .6127731652
0.0075 0.0065 0.7888 0.1972 0.1175414097 0.0200739962 0.8038309045 0.0975453083 9.3925789519 0.3665519926 3.1530197832 0.1283648169 13.4669710493 .6125361140
0.0075 0.006999999999999999 0.7884 0.1971 0.1123381978 0.0068153493 0.8988120882 0.0973116235 9.5196325025 0.2574167335 3.2054226590 0.1957887597 13.7362054475 .5573324660
0.0005 0.006 0.7948 0.1987 0.0073356758 0.0040153791 0.7397303027 0.0741804773 9.4189429361 0.3491937889 3.1344746097 0.1848109676 13.3004835243 .6122006129
0.0075 0.0075 0.7879999999999999 0.19699999999999998 0.1222328302 0.0157523132 0.9441971858 0.1542000249 9.6787101016 0.2958639840 3.2161414290 0.1033326435 13.9612815466 .5691489656
0.0075 0.008 0.7876 0.1969 0.1145559602 0.0123562252 1.0115730008 0.0689781228 9.4286246251 0.3623675707 3.2217560228 0.1720086346 13.7765096089 .6157105533
0.0075 0.0085 0.7872 0.1968 0.1169443198 0.0185268777 1.0557883795 0.0412325537 9.3271903134 0.4937826554 3.1836448405 0.1368689289 13.6835678532 .6904110157
0.0075 0.009000000000000001 0.7868 0.1967 0.1134470790 0.0081637447 1.1056184093 0.0538253800 9.1892634812 0.1004645694 3.1407697603 0.0664980988 13.5490987298 .2289517929
0.0075 0.0095 0.7864 0.1966 0.1162619313 0.0090207003 1.1956867732 0.1110126818 9.4612444699 0.1686797993 3.1468947718 0.0826351258 13.9200879462 .3713483072
0.0075 0.01 0.7859999999999999 0.1965 0.1137882732 0.0118119252 1.2303104559 0.0944553715 9.1567925855 0.1297256554 3.1251169533 0.1771658181 13.6260082679 .4131587702
0.008 0.0 0.7936 0.1984 0.1225740244 0.0194405869 0.0000000000 0.0000000000 9.5850211411 0.4649677313 3.2704158360 0.1307333547 12.9780110015 .6151416729
0.008 0.0005 0.7932 0.1983 0.1226593230 0.0121902350 0.0603575010 0.0073385303 9.5845742939 0.4389613539 3.2777318219 0.1648999165 13.0453229398 .6233900357
0.008 0.001 0.7928 0.1982 0.1207827548 0.0090657559 0.1289030350 0.0205764180 9.5197814516 0.5478447773 3.2110372528 0.2752820822 12.9805044942 .8527690334
0.008 0.0015 0.7924 0.1981 0.1256447724 0.0276061761 0.1808385591 0.0268210218 9.5290162935 0.5913536667 3.2471067647 0.1702106504 13.0826063897 .8159915150
0.0005 0.0065 0.7944 0.1986 0.0072503772 0.0007629335 0.8188033078 0.0724244068 9.6380470075 0.1797898484 3.1790510819 0.1167060710 13.6431517744 .3696832597
0.008 0.002 0.792 0.198 0.1222328302 0.0095838536 0.2727784734 0.0249958854 9.5103976606 0.3666822208 3.1571031242 0.1013629939 13.0625120884 .5026249537
0.008 0.0025 0.7916 0.1979 0.1198444707 0.0108029871 0.3059984933 0.0223217206 9.4365189255 0.4611049219 3.2219261620 0.1194256045 13.0842880515 .6136552341
0.008 0.003 0.7912 0.1978 0.1221475317 0.0095838536 0.3827320604 0.0338176266 9.5086102719 0.3473619886 3.1817733092 0.0983598874 13.1952631732 .4891233562
0.008 0.0035 0.7908 0.1977 0.1224887259 0.0126908658 0.4608692904 0.0488040639 9.4016648448 0.2349111365 3.2527213585 0.1961568556 13.2377442196 .4925629218
0.008 0.004 0.7904 0.1976 0.1207827548 0.0107814135 0.5060204442 0.0258229878 9.3130401524 0.3213297709 3.1557420105 0.1404513323 13.0955853619 .4983855045
0.008 0.0045 0.79 0.1975 0.1197591721 0.0191449183 0.5481303286 0.0299082306 9.3376167478 0.2569809509 3.1508079735 0.1230585257 13.1563142220 .4290926255
0.008 0.005 0.7896 0.1974 0.1276919378 0.0073098424 0.6257996710 0.0892795267 9.4290714723 0.5311385740 3.1353253057 0.1861686806 13.3178883868 .8138966237
0.008 0.0055 0.7892 0.1973 0.1202709634 0.0115326676 0.7135285968 0.0493394079 9.5944049321 0.3283594167 3.1642489709 0.1107374918 13.5924534632 .4999689840
0.008 0.006 0.7888 0.1972 0.1228299201 0.0187268700 0.7942392086 0.0510190617 9.4810546953 0.3002520514 3.2052525198 0.1688528557 13.6033763438 .5388508388
0.008 0.0065 0.7884 0.1971 0.1210386504 0.0121878473 0.8185693640 0.0928541783 9.4791183574 0.5879244230 3.1571031242 0.1647748811 13.5758294960 .8577413297
0.0005 0.006999999999999999 0.794 0.1985 0.0068238845 0.0032815010 0.8613810798 0.0831550933 9.5135255910 0.3225858461 3.1924920792 0.1147116840 13.5742226345 .5237341244
0.008 0.006999999999999999 0.7879999999999999 0.19699999999999998 0.1247064883 0.0078289020 0.8665278435 0.0270162047 9.4880553012 0.2093844530 3.1696934255 0.0245378254 13.6489830585 .2687673851
0.008 0.0075 0.7876 0.1969 0.1220622331 0.0181780008 0.9825639694 0.0721366767 9.4798631028 0.4171297163 3.1642489709 0.0663900539 13.7487382762 .5738344477
0.008 0.008 0.7872 0.1968 0.1235976071 0.0112955386 1.0024491926 0.1252069328 9.2235217657 0.5063772199 3.1540406185 0.1764946425 13.5036091839 .8193743338
0.008 0.0085 0.7868 0.1967 0.1225740244 0.0140118294 1.0389444257 0.1375573642 9.5215688403 0.5747017718 3.1753080193 0.1334464177 13.8583953097 .8597173831
0.008 0.009000000000000001 0.7864 0.1966 0.1216357403 0.0055907982 1.1114670044 0.1386827068 9.3614485978 0.5452756456 3.1399190643 0.0485180222 13.7344704068 .7380671728
0.008 0.0095 0.7859999999999999 0.1965 0.1232564129 0.0085808821 1.2003656492 0.1505798687 9.4028564373 0.6800398942 3.1543808969 0.1815473834 13.8808593963 1.0207480284
0.008 0.01 0.7856 0.1964 0.1273507436 0.0170733534 1.2632965320 0.1078579880 9.3456599972 0.8036176166 3.1957247242 0.2104879865 13.9320319970 1.1390369445
0.0085 0.0 0.7932 0.1983 0.1394631385 0.0189201349 0.0000000000 0.0000000000 9.7418645042 0.6798159241 3.2493185744 0.1443542690 13.1306462171 .8430903280
0.0085 0.0005 0.7928 0.1982 0.1301655959 0.0201449113 0.0680776464 0.0226043470 9.7706116734 0.1678718715 3.2420025885 0.1620811489 13.2108575042 .3727022787
0.0085 0.001 0.7924 0.1981 0.1297391031 0.0148664396 0.1319443045 0.0168309519 9.6568145894 0.2695485884 3.2585060915 0.1535504222 13.1770040885 .4547964021
0.0005 0.0075 0.7936 0.1984 0.0071650787 0.0027718750 0.9526191627 0.0803160113 9.8163390357 0.3864904152 3.1725857920 0.2336417107 13.9487090691 .7032200122
0.0085 0.0015 0.792 0.198 0.1326392540 0.0091392934 0.1724165822 0.0312330309 9.4837357784 0.2942916872 3.1557420105 0.1096129681 12.9445336251 .4442769796
0.0085 0.002 0.7916 0.1979 0.1341746280 0.0059244130 0.2491501494 0.0353247395 9.4369657727 0.6094915570 3.0943217568 0.1612417083 12.9146123069 .8119824178
0.0085 0.0025 0.7912 0.1978 0.1330657468 0.0175971561 0.3130168074 0.0577912223 9.5882980205 0.7588095065 3.2101865568 0.2194640133 13.2445671315 1.0536618982
0.0085 0.003 0.7908 0.1977 0.1276066392 0.0137158380 0.3822641728 0.0199278379 9.3879615310 0.3308877197 3.1720753744 0.2112424714 13.0699077174 .5757738670
0.0085 0.0035 0.7904 0.1976 0.1351982107 0.0125594701 0.4545528077 0.0543555725 9.5775736880 0.4523241428 3.2624192933 0.1024966935 13.4297439997 .6217358789
0.0085 0.004 0.79 0.1975 0.1295685060 0.0238982137 0.5011076244 0.0530304727 9.4815015424 0.1658048623 3.2054226590 0.0472607396 13.3176003318 .2899942883
0.0085 0.0045 0.7896 0.1974 0.1286302219 0.0066642141 0.5715247088 0.0641978623 9.4532012205 0.4721449410 3.2300928440 0.2917497988 13.3834489952 .8347568162
0.0085 0.005 0.7892 0.1973 0.1318715670 0.0118242383 0.6148043123 0.0974128059 9.6165983424 0.8086727616 3.2105268352 0.1708692393 13.5738010569 1.0887790451
0.0085 0.0055 0.7888 0.1972 0.1300802973 0.0084785220 0.7062763389 0.0476097192 9.2595674389 0.1596867335 3.1654399453 0.1619096042 13.2613640204 .3776845789
0.0085 0.006 0.7884 0.1971 0.1281184306 0.0118266993 0.7406660779 0.0763015520 9.4030053863 0.5555623537 3.1776899682 0.1591564754 13.4494798630 .8028470804
0.0005 0.008 0.7932 0.1983 0.0074209743 0.0011570459 1.0099353942 0.0566820294 9.6405791415 0.4314151152 3.1331134960 0.1387025906 13.7910490060 .6279567811
0.0085 0.0065 0.7879999999999999 0.19699999999999998 0.1347717179 0.0147839894 0.8134226004 0.0591947167 9.3881104801 0.3284418365 3.1526795048 0.0989034298 13.4889843032 .5013239724
0.0085 0.006999999999999999 0.7876 0.1969 0.1270948479 0.0176467024 0.8822020782 0.0460910852 9.4809057462 0.2329033770 3.2018497356 0.1455755438 13.6920524079 .4422167084
0.0085 0.0075 0.7872 0.1968 0.1361364948 0.0083470640 0.9537888817 0.0969171320 9.6221094577 0.3145753428 3.2273706167 0.2268776820 13.9394054509 .6467172208
0.0085 0.008 0.7868 0.1967 0.1283743262 0.0141913830 1.0012794735 0.1837315448 9.5509118057 0.5072826352 3.1749677409 0.1333240181 13.8555333463 .8385295811
0.0085 0.0085 0.7864 0.1966 0.1359658977 0.0096715172 1.0796506473 0.0903277591 9.4070270110 0.3206294562 3.1742871841 0.0795887860 13.7969307401 .5002175185
0.0085 0.009000000000000001 0.7859999999999999 0.1965 0.1236829057 0.0170937965 1.1446870243 0.0692030917 9.3082737824 0.6122618943 3.1293704335 0.1275821718 13.7060141459 .8261409543
0.0085 0.0095 0.7856 0.1964 0.1368188832 0.0121519760 1.2567461056 0.1280816145 9.5035460037 0.3372969862 3.1673114766 0.2196269814 14.0644224691 .6971575581
0.0085 0.01 0.7852 0.1963 0.1361364948 0.0151668412 1.2172096030 0.1730083619 9.2957620611 0.3340544625 3.1868774854 0.2087363315 13.8359856443 .7309659971
0.009000000000000001 0.0 0.7928 0.1982 0.1502960550 0.0048131368 0.0000000000 0.0000000000 9.7229479733 0.2726843652 3.2828359981 0.1393065083 13.1560800264 .4168040103
0.009000000000000001 0.0005 0.7924 0.1981 0.1346011208 0.0095381942 0.0669079274 0.0153335841 9.5273778538 0.2518365282 3.1814330308 0.2241125404 12.9103199328 .5008208469
0.0005 0.0085 0.7928 0.1982 0.0070797801 0.0047215659 1.0988340391 0.1056079434 9.4055375204 0.4307151579 3.2362178554 0.1302710922 13.7476691950 .6713157594
0.009000000000000001 0.001 0.792 0.198 0.1372453760 0.0129406652 0.1160361259 0.0232724115 9.5880001224 0.4148966987 3.2244782501 0.1039860991 13.0657598744 .5550958745
0.009000000000000001 0.0015 0.7916 0.1979 0.1351129121 0.0179037584 0.1848156038 0.0314565259 9.5827869052 0.4170801432 3.1809226132 0.1912152757 13.0836380343 .6576557032
0.009000000000000001 0.002 0.7912 0.1978 0.1421926922 0.0193956237 0.2535950816 0.0350260048 9.6075124496 0.2808511107 3.2607179012 0.0925469710 13.2640181246 .4278197102
0.009000000000000001 0.0025 0.7908 0.1977 0.1347717179 0.0179167581 0.3169938520 0.0403307173 9.6002139455 0.4976277401 3.2692248616 0.1586040571 13.3212043770 .7144792726
0.009000000000000001 0.003 0.7904 0.1976 0.1404867211 0.0132649539 0.3853054423 0.0772312237 9.5033970547 0.5713237166 3.2355372986 0.1897966721 13.2647265167 .8516165663
0.009000000000000001 0.0035 0.79 0.1975 0.1383542572 0.0099415823 0.4239061696 0.0452086940 9.4619892152 0.4108705293 3.1941934713 0.1740463381 13.2184431133 .6400671437
0.009000000000000001 0.004 0.7896 0.1974 0.1425338865 0.0150222357 0.4966626921 0.0277043200 9.3961537295 0.2010461460 3.1232454220 0.2276297276 13.1585957301 .4714024293
0.009000000000000001 0.0045 0.7892 0.1973 0.1362217933 0.0111946027 0.5778411915 0.0917704017 9.4479880033 0.1968595024 3.1868774854 0.0885731050 13.3489284735 .3883976118
0.009000000000000001 0.005 0.7888 0.1972 0.1387807500 0.0236546291 0.6293088280 0.0204483478 9.6121298705 0.3553883437 3.1688427295 0.1445202124 13.5490621780 .5440115330
0.009000000000000001 0.0055 0.7884 0.1971 0.1367335847 0.0263990417 0.6917718232 0.0730803893 9.4777778159 0.4950797979 3.2078046079 0.1100915053 13.5140878317 .7046507342
0.0005 0.009000000000000001 0.7924 0.1981 0.0079327657 0.0028341721 1.1746318310 0.0823987135 9.3245092302 0.4276146786 3.1341343313 0.1625925608 13.6412081582 .6754401250
0.009000000000000001 0.006 0.7879999999999999 0.19699999999999998 0.1420220951 0.0172884833 0.7867530069 0.0601849702 9.3420852197 0.4773523506 3.2244782501 0.2269802412 13.4953385718 .7818060453
0.009000000000000001 0.0065 0.7876 0.1969 0.1436427677 0.0183532682 0.8295647227 0.0696414196 9.5188877572 0.3239134965 3.2207351876 0.1272249979 13.7128304352 .5391331822
0.009000000000000001 0.006999999999999999 0.7872 0.1968 0.1433868720 0.0158701166 0.8688672815 0.0722337243 9.3860251932 0.2237708721 3.1246065357 0.1541277168 13.5228858824 .4660024298
0.009000000000000001 0.0075 0.7868 0.1967 0.1360511962 0.0099766498 0.9346054899 0.0351694651 9.3735134719 0.4846660602 3.1198426379 0.1586135475 13.5640127959 .6884257226
0.009000000000000001 0.008 0.7864 0.1966 0.1374159731 0.0175424936 1.0195270901 0.1656256033 9.4931195693 0.4319958347 3.1591447947 0.1619725250 13.8092074272 .7771364566
0.009000000000000001 0.0085 0.7859999999999999 0.1965 0.1435574691 0.0220697547 1.0368389315 0.0988184824 9.4889489956 0.5114455361 3.1166099929 0.1156225793 13.7859553891 .7479563525
0.009000000000000001 0.009000000000000001 0.7856 0.1964 0.1450075446 0.0148625237 1.1100633416 0.0652195713 9.5270799557 0.3287769773 3.1885788775 0.0886841538 13.9707297194 .4975432261
0.009000000000000001 0.0095 0.7852 0.1963 0.1400602283 0.0069422754 1.1933473352 0.0441751319 9.2476515138 0.5732185427 3.1072523366 0.1281662158 13.6883114139 .7525021658
0.009000000000000001 0.01 0.7848 0.1962 0.1380983616 0.0175424936 1.2275031303 0.0885606307 9.2620995729 0.3993486320 3.1907906872 0.1631151472 13.8184917520 .6685669035
0.0095 0.0 0.7924 0.1981 0.1427044836 0.0106209547 0.0000000000 0.0000000000 9.4953538053 0.4006385365 3.1366864194 0.0953472017 12.7747447083 .5066066929
0.0 0.002 0.7984 0.1996 0.0000000000 0.0000000000 0.2498519808 0.0331375430 9.4316036064 0.2104906923 3.2289018695 0.1482911309 12.9103574567 .3919193662
0.0005 0.0095 0.792 0.198 0.0094681397 0.0044941898 1.1938152228 0.1325831995 9.5690835914 0.2164171963 3.1537003401 0.2122186370 13.9260672940 .5657132226
0.0095 0.0005 0.792 0.198 0.1484194868 0.0119539771 0.0582520068 0.0108121526 9.6043845193 0.3303734535 3.1514885304 0.0965851371 12.9625445433 .4497247203
0.0095 0.001 0.7916 0.1979 0.1388660486 0.0168330167 0.1328800797 0.0325038794 9.7190752976 0.3553806027 3.2028705709 0.1496799613 13.1936919968 .5543974601
0.0095 0.0015 0.7912 0.1978 0.1446663504 0.0049266839 0.1862192666 0.0220155910 9.4454558692 0.3499667825 3.0713529639 0.2109577975 12.8476944501 .5878668549
0.0095 0.002 0.7908 0.1977 0.1461164258 0.0148586069 0.2613152271 0.0381436025 9.3011242274 0.5859081358 3.1695232863 0.2318127808 12.8780791666 .8707231260
0.0095 0.0025 0.7904 0.1976 0.1492724724 0.0164606323 0.3059984933 0.0342102318 9.5011628187 0.3549660864 3.1661205022 0.1896343239 13.1225542866 .5952712744
0.0095 0.003 0.79 0.1975 0.1487606810 0.0101702209 0.3794568472 0.0452328996 9.5613382401 0.5290788125 3.1678218942 0.1019325558 13.2573776625 .6864144888
0.0095 0.0035 0.7896 0.1974 0.1473106056 0.0102443530 0.4465987185 0.0158944112 9.4859700143 0.2765906693 3.1730962096 0.0938082849 13.2529755480 .3965377184
0.0095 0.004 0.7892 0.1973 0.1543050871 0.0082594376 0.4915159285 0.0364952331 9.5010138697 0.4528370955 3.1348148881 0.1396676056 13.2816497734 .6372593718
0.0095 0.0045 0.7888 0.1972 0.1461164258 0.0096141727 0.5591256873 0.0916271596 9.6700710560 0.4448164696 3.2200546308 0.1542005715 13.5953677999 .7002583734
0.0095 0.005 0.7884 0.1971 0.1458605301 0.0155608507 0.6148043123 0.0689019109 9.2135421784 0.6387936139 3.0893877198 0.0886528130 13.0635947406 .8119091885
0.0005 0.01 0.7916 0.1979 0.0079327657 0.0020613327 1.2773331602 0.1039616356 9.7006056138 0.3774013027 3.2197143524 0.0884160929 14.2055858921 .5718403639
0.0095 0.0055 0.7879999999999999 0.19699999999999998 0.1536226987 0.0103404931 0.6833498463 0.0427650294 9.4567759980 0.5571571051 3.1186516634 0.1345068533 13.4124002064 .7447694809
0.0095 0.006 0.7876 0.1969 0.1516608319 0.0128526555 0.7565742564 0.0815172471 9.5415280148 0.4585980792 3.2624192933 0.1461653242 13.7121823964 .6991333060
0.0095 0.0065 0.7872 0.1968 0.1514049362 0.0146256556 0.8199730268 0.0419797144 9.2047541837 0.1367563310 3.2311136792 0.0947074971 13.4072458259 .2880691981
0.0095 0.006999999999999999 0.7868 0.1967 0.1476517998 0.0146891939 0.8688672815 0.0736146469 9.3422341687 0.5429747222 3.2123983665 0.2562194778 13.5711516165 .8874980408
0.0095 0.0075 0.7864 0.1966 0.1474812027 0.0096865514 0.9053625146 0.0342549971 9.2187553956 0.2878451333 3.1382176722 0.1448763071 13.4098167851 .4766629889
0.0095 0.008 0.7859999999999999 0.1965 0.1498695622 0.0153404656 0.9678255098 0.0545365103 9.3660660188 0.2440263912 3.1892594343 0.0859363012 13.6730205251 .3998396683
0.0095 0.0085 0.7856 0.1964 0.1477370984 0.0177174771 1.0763754341 0.0877011601 9.4689898212 0.2740186725 3.1552315929 0.1615122091 13.8483339466 .5409495188
0.0095 0.009000000000000001 0.7852 0.1963 0.1489312781 0.0148370457 1.1147422176 0.0470919053 9.4683940249 0.2255751802 3.1594850731 0.0769435635 13.8915525937 .3644476947
0.0095 0.0095 0.7848 0.1962 0.1485047854 0.0192510355 1.2008335368 0.0784127140 9.3201897074 0.4936798441 3.1377072546 0.1784778933 13.8072352842 .7698214869
0.0095 0.01 0.7844 0.1961 0.1457752316 0.0225123557 1.2742918908 0.0909990270 9.5629766798 0.3462424690 3.1836448405 0.0754206206 14.1666886427 .5351744723
0.001 0.0 0.7992 0.1998 0.0148419487 0.0047461576 0.0000000000 0.0000000000 9.7274164452 0.5664872615 3.2093358607 0.2088256217 12.9515942546 .7800590408
0.01 0.0 0.792 0.198 0.1571199395 0.0113751309 0.0000000000 0.0000000000 9.5300589369 0.4999708652 3.1385579506 0.1465908981 12.8257368270 .6579368942
0.01 0.0005 0.7916 0.1979 0.1548168785 0.0113802467 0.0701831407 0.0190056843 9.6116830233 0.4256848515 3.2806241884 0.1665196148 13.1173072309 .6225903973
0.01 0.001 0.7912 0.1978 0.1543050871 0.0249060097 0.1179076763 0.0253005652 9.5293141916 0.3888062440 3.2656519382 0.2233154706 13.0671788932 .6623282895
0.01 0.0015 0.7908 0.1977 0.1597641947 0.0171498893 0.1857513790 0.0370607153 9.4613934190 0.4479306214 3.1940233321 0.2529360659 13.0009323248 .7550772919
0.01 0.002 0.7904 0.1976 0.1531962059 0.0140822723 0.2524253626 0.0225558710 9.4730114459 0.6347547104 3.2173324035 0.1623309934 13.0959654179 .8337238471
0.01 0.0025 0.79 0.1975 0.1549874756 0.0090045545 0.3106773694 0.0221741211 9.5938091358 0.2820546271 3.1822837268 0.1727173588 13.2417577076 .4859506615
0.01 0.003 0.7896 0.1974 0.1528550117 0.0136221553 0.3820302290 0.0216243053 9.6163004443 0.2550769987 3.1305614079 0.1740150672 13.2817470929 .4643385265
0.01 0.0035 0.7892 0.1973 0.1594230005 0.0103686000 0.4325620903 0.0847302984 9.5586571570 0.3820924090 3.2566345603 0.1702800239 13.4072768081 .6474713313
0.01 0.004 0.7888 0.1972 0.1653938994 0.0291636248 0.5296487683 0.0825712264 9.4955027544 0.3912753248 3.1526795048 0.0813115901 13.3432249269 .5843217661
0.01 0.0045 0.7884 0.1971 0.1633467340 0.0183976152 0.5797127419 0.0626794781 9.4581165396 0.7180960218 3.1831344229 0.1012772833 13.3843104384 .9004503984
0.001 0.0005 0.7988 0.1997 0.0142448588 0.0031732897 0.0577841192 0.0146919688 9.6877959944 0.4640172361 3.1833045621 0.1375120604 12.9431295345 .6193945550
0.01 0.005 0.7879999999999999 0.19699999999999998 0.1601906875 0.0142180181 0.6204189635 0.0977605216 9.5160577250 0.5461973304 3.1838149797 0.1009520665 13.4804823557 .7591279366
0.01 0.0055 0.7876 0.1969 0.1608730759 0.0143686930 0.6964506992 0.0777820046 9.6916686701 0.2066983699 3.2260095030 0.1249401138 13.7750019482 .4237891813
0.01 0.006 0.7872 0.1968 0.1502960550 0.0155383910 0.7430055159 0.0368830786 9.4491795958 0.2793903286 3.1443426837 0.1739531741 13.4868238504 .5057649723
0.01 0.0065 0.7868 0.1967 0.1570346409 0.0176417540 0.8185693640 0.0522988682 9.2942725705 0.3720763092 3.1206933339 0.1402450785 13.3905699093 .5822620099
0.01 0.006999999999999999 0.7864 0.1966 0.1535374001 0.0126862784 0.8854772914 0.1062012105 9.4493285449 0.3219216216 3.1860267894 0.1433917248 13.6743700258 .5842008353
0.01 0.0075 0.7859999999999999 0.1965 0.1508078464 0.0174859959 0.9432614106 0.0583191447 9.4392000086 0.5555864734 3.1463843542 0.1220959539 13.6796536198 .7534875679
0.01 0.008 0.7856 0.1964 0.1595935976 0.0167446083 1.0344994935 0.0556097754 9.4362210274 0.6031510914 3.1872177638 0.0864307171 13.8175318823 .7619361922
0.01 0.0085 0.7852 0.1963 0.1486753825 0.0081208526 1.0721644456 0.0437568728 9.6034908249 0.3210728253 3.1540406185 0.1309678526 13.9783712715 .5039184033
0.01 0.009000000000000001 0.7848 0.1962 0.1553286698 0.0151572437 1.1292467334 0.0613557484 9.4205813758 0.2159352533 3.1802420563 0.0936204804 13.8853988353 .3860687258
0.01 0.0095 0.7844 0.1961 0.1541344900 0.0042683384 1.1772052128 0.1113198912 9.3866209894 0.3065231301 3.1383878114 0.1835624642 13.8563485036 .6056738239
0.001 0.001 0.7984 0.1996 0.0147566501 0.0041297188 0.1366231805 0.0165025756 9.9034742374 0.3853797878 3.2685443047 0.1679969383 13.3233983727 .5740090205
0.01 0.01 0.784 0.196 0.1596788961 0.0110901244 1.2616589254 0.1337258462 9.4534991186 0.2206832049 3.1970858378 0.0893669850 14.0719227779 .4548661605
0.001 0.0015 0.7979999999999999 0.1995 0.0154390386 0.0065496850 0.1796688401 0.0276251873 9.6577082838 0.4459878197 3.1138877656 0.1108106611 12.9667039281 .5909733531
0.001 0.002 0.7976 0.1994 0.0147566501 0.0027823547 0.2629528337 0.0390174500 9.7227990242 0.3570199357 3.2639505462 0.1733664254 13.2644590542 .5721861658
0.001 0.0025 0.7972 0.1993 0.0151831429 0.0014872311 0.3286910421 0.0466950892 9.6882428416 0.1745322044 3.2406414748 0.1045524462 13.2727585014 .3272669709
0.001 0.003 0.7968 0.1992 0.0134771718 0.0052747347 0.3808605100 0.0607641725 9.6636662463 0.5226693714 3.2127386449 0.1277227672 13.2707425730 .7164310458
0.001 0.0035 0.7964 0.1991 0.0136477689 0.0044157967 0.4447271680 0.0494590617 9.5397406260 0.3949646099 3.2573151171 0.1119252209 13.2554306800 .5607646892
0.0 0.0025 0.7979999999999999 0.1995 0.0000000000 0.0000000000 0.3067003247 0.0583529192 9.6180878330 0.4469490580 3.2176726819 0.1918717703 13.1424608396 .6971737475
0.001 0.004 0.7959999999999999 0.19899999999999998 0.0159508299 0.0048131368 0.5209928476 0.0510104791 9.5975328624 0.4935903161 3.2455755118 0.0795655051 13.3800520517 .6289794371
0.001 0.0045 0.7956 0.1989 0.0145860530 0.0052415251 0.5602954063 0.0390062268 9.5066739341 0.3875584776 3.1998080651 0.1696607834 13.2813634585 .6014670129
0.001 0.005 0.7952 0.1988 0.0155243371 0.0032637149 0.6470885570 0.0860760607 9.5221646366 0.3070163577 3.2202247700 0.1331771639 13.4050023007 .5295332972
0.001 0.0055 0.7948 0.1987 0.0153537400 0.0055542395 0.7238221241 0.0543112516 9.7597383918 0.6328413610 3.2403011964 0.0940609801 13.7392154523 .7867678322
0.001 0.006 0.7944 0.1986 0.0154390386 0.0023761428 0.7327119886 0.0269025201 9.5486775698 0.4463987260 3.0907488335 0.1195021746 13.3875774305 .5951795635
0.001 0.0065 0.794 0.1985 0.0144154559 0.0033430070 0.7846475127 0.1144116749 9.5616361382 0.5098527943 3.0606341939 0.0885077172 13.4213333007 .7161151934
0.001 0.006999999999999999 0.7936 0.1984 0.0154390386 0.0068110776 0.8695691129 0.1159814003 9.5157598269 0.4981970091 3.1914712440 0.1346814912 13.5922392224 .7556709782
0.001 0.0075 0.7932 0.1983 0.0151831429 0.0041996006 0.9315642205 0.0593793429 9.5607424439 0.5587377753 3.1717350960 0.1611555119 13.6792249033 .7834722307
0.001 0.008 0.7928 0.1982 0.0150978443 0.0054644361 1.0291187860 0.1878112734 9.4734582931 0.1999573350 3.1688427295 0.2031436482 13.6865176529 .5963766927
0.001 0.0085 0.7924 0.1981 0.0143301573 0.0059489245 1.1035129151 0.1398396999 9.6131725140 0.3564024590 3.1685024511 0.2654010209 13.8995180375 .7675921043
0.0 0.003 0.7976 0.1994 0.0000000000 0.0000000000 0.3913879811 0.0250483794 9.5799568730 0.1291366900 3.2574852563 0.1980040296 13.2288301104 .3521890990
0.001 0.009000000000000001 0.792 0.198 0.0160361285 0.0050203110 1.1051505217 0.0942929932 9.3227218415 0.5080931777 3.1411100387 0.1563378427 13.5850185304 .7637443246
0.001 0.0095 0.7916 0.1979 0.0150125458 0.0050145105 1.2686772395 0.1169307198 9.6496650344 0.3063835517 3.2169921250 0.1359990273 14.1503469447 .5643278093
0.001 0.01 0.7912 0.1978 0.0145860530 0.0040514569 1.2176774906 0.0832524446 9.4088143998 0.3531765398 3.1455336581 0.1358840399 13.7866116015 .5763644812
0.0015 0.0 0.7988 0.1997 0.0227747144 0.0090529057 0.0000000000 0.0000000000 9.5028012584 0.3275625262 3.2006587612 0.1539270007 12.7262347340 .4905424326
0.0015 0.0005 0.7984 0.1996 0.0250777754 0.0021170545 0.0591877820 0.0204804404 9.5538907870 0.4808933928 3.2637804070 0.2078056621 12.9019367514 .7112965498
0.0015 0.001 0.7979999999999999 0.1995 0.0233718042 0.0034711377 0.1190773953 0.0192574262 9.9100279962 0.4853944417 3.2610581796 0.2246342737 13.3135353753 .7327572793
0.0015 0.0015 0.7976 0.1994 0.0255042681 0.0057952820 0.1979164567 0.0151901424 9.6395364981 0.4559443460 3.2454053726 0.0901127657 13.1083625955 .5670425361
0.0015 0.002 0.7972 0.1993 0.0197892649 0.0046281836 0.2554666320 0.0464977652 9.5354211032 0.4144303649 3.2033809885 0.1302897564 13.0140579886 .5958460701
0.0015 0.0025 0.7968 0.1992 0.0230306100 0.0061034678 0.3296268173 0.0343634699 9.5762331464 0.5733959342 3.3012110325 0.2527253988 13.2301016062 .8665882707
0.0015 0.003 0.7964 0.1991 0.0247365811 0.0036984572 0.3864751613 0.0685195797 9.7458861289 0.0461251744 3.2477873215 0.2593055478 13.4048851928 .3776487591
0.0 0.0035 0.7972 0.1993 0.0000000000 0.0000000000 0.4636766160 0.0404283049 9.6370043640 0.0776651894 3.2203949092 0.1539495661 13.3210758892 .2720430604
0.0015 0.0035 0.7959999999999999 0.19899999999999998 0.0218364302 0.0026648121 0.4458968871 0.0540891023 9.5774247389 0.1625252019 3.2528914977 0.2050594631 13.2980495539 .4243385794
0.0015 0.004 0.7956 0.1989 0.0213246389 0.0036984572 0.5146763649 0.0379248808 9.4712240571 0.7053065113 3.2021900140 0.1843147170 13.2094150749 .9312445663
0.0015 0.0045 0.7952 0.1988 0.0229453115 0.0042955255 0.5708228774 0.0369008808 9.6009586908 0.3923914292 3.2569748387 0.1698381344 13.4517017184 .6034259699
0.0015 0.005 0.7948 0.1987 0.0227747144 0.0088743299 0.6295427718 0.0565621737 9.5388469316 0.2925238248 3.1844955365 0.1867462072 13.3756599543 .5447065356
0.0015 0.0055 0.7944 0.1986 0.0236276999 0.0048732282 0.7245239555 0.0878159098 9.5634235270 0.3083301725 3.1356655841 0.1790459522 13.4472407665 .5800652627
0.0015 0.006 0.794 0.1985 0.0220070274 0.0086079725 0.7214826861 0.1120725115 9.6453455115 0.3387527418 3.2283914519 0.2141105762 13.6172266769 .6735438020
0.0015 0.0065 0.7936 0.1984 0.0259307609 0.0083818581 0.8295647227 0.1085196687 9.4597549793 0.3639859200 3.1965754202 0.1726543298 13.5118258831 .6535417766
0.0015 0.006999999999999999 0.7932 0.1983 0.0212393404 0.0061367554 0.8679315063 0.0580256090 9.6422175812 0.3658196260 3.2952561602 0.1870497782 13.8266445881 .6170317686
0.0015 0.0075 0.7928 0.1982 0.0227747144 0.0053022504 0.9558943759 0.1082065324 9.5510607548 0.2871382533 3.2049122413 0.1994292794 13.7346420864 .6000763155
0.0015 0.008 0.7924 0.1981 0.0226894158 0.0084510165 1.0213986405 0.1058233095 9.4201345286 0.3736815849 3.1688427295 0.2140429665 13.6330653144 .7019988774
0.0 0.004 0.7968 0.1992 0.0000000000 0.0000000000 0.5092956575 0.0624345124 9.6401322943 0.6989488694 3.2081448863 0.2079944672 13.3575728381 .9693778490
0.0015 0.0085 0.792 0.198 0.0234571028 0.0070545567 1.0506416158 0.0690574208 9.4557333546 0.4199154903 3.1867073462 0.1765943341 13.7165394194 .6726218019
0.0015 0.009000000000000001 0.7916 0.1979 0.0203010562 0.0078659884 1.1573199896 0.0885235434 9.4610955208 0.2621628755 3.1525093656 0.1562630206 13.7912259322 .5148154279
0.0015 0.0095 0.7912 0.1978 0.0252483725 0.0059684613 1.2052784691 0.1129306611 9.5598487495 0.5797992987 3.2125685057 0.0979836405 14.0029440968 .7966820616
0.0015 0.01 0.7908 0.1977 0.0236276999 0.0033080007 1.2735900593 0.0968809841 9.6437070719 0.1934824820 3.2379192475 0.1994780442 14.1788440786 .4931495110
0.002 0.0 0.7984 0.1996 0.0322428540 0.0071488129 0.0000000000 0.0000000000 9.6869023001 0.2370172292 3.2644609638 0.2642094807 12.9836061179 .5083755228
0.002 0.0005 0.7979999999999999 0.1995 0.0295133002 0.0052692143 0.0594217258 0.0136732097 9.5276757519 0.4386780272 3.1440024053 0.1795799785 12.7606131832 .6372004297
0.002 0.001 0.7976 0.1994 0.0332664367 0.0076673865 0.1347516301 0.0204697485 9.6958392438 0.8085676244 3.2818151629 0.2206421493 13.1456724735 1.0573469087
0.002 0.0015 0.7972 0.1993 0.0318163613 0.0094153533 0.1815403905 0.0169605223 9.8009972822 0.5134249781 3.3241798254 0.1715171987 13.3385338594 .7113180524
0.002 0.002 0.7968 0.1992 0.0257601638 0.0046906451 0.2524253626 0.0523407107 9.6025971305 0.3548733225 3.2360477162 0.1727227219 13.1168303731 .5846274002
0.002 0.0025 0.7964 0.1991 0.0287456132 0.0040586340 0.3293928735 0.0234224367 9.7391834211 0.2818018647 3.2106969744 0.0596351876 13.3080188822 .3689181230
0.0 0.0045 0.7964 0.1991 0.0000000000 0.0000000000 0.5825200676 0.0795271302 9.6708158013 0.3376890425 3.1921518008 0.1447067713 13.4454876697 .5619229440
0.002 0.003 0.7959999999999999 0.19899999999999998 0.0318163613 0.0069840716 0.3679936009 0.0494413535 9.6361106696 0.4062672995 3.1744573233 0.1332423558 13.2103779551 .5959350804
0.002 0.0035 0.7956 0.1989 0.0302809872 0.0028031966 0.4311584275 0.0572201864 9.5313994785 0.3600729531 3.2530616369 0.1684360963 13.2459005301 .5885324324
0.002 0.004 0.7952 0.1988 0.0302809872 0.0069715590 0.5013415682 0.0332364907 9.3790245872 0.1981002377 3.2078046079 0.1467440550 13.1184517505 .3850523424
0.002 0.0045 0.7948 0.1987 0.0295133002 0.0046218910 0.5406441270 0.0735849024 9.5708709801 0.4134890370 3.1513183912 0.1823257340 13.2923467985 .6740215644
0.002 0.005 0.7944 0.1986 0.0354841991 0.0032991911 0.6335198164 0.0277832274 9.4302630648 0.3929857802 3.2025302924 0.1315588697 13.3017973727 .5556270684
0.002 0.0055 0.794 0.1985 0.0312192714 0.0050434462 0.6831159025 0.0749058683 9.5486775698 0.3607109636 3.1685024511 0.0844178556 13.4315151948 .5250781337
0.002 0.006 0.7936 0.1984 0.0319016598 0.0041578125 0.7799686366 0.0791048373 9.4585633868 0.3871444889 3.2836866942 0.1554629256 13.5541203774 .6258700643
0.002 0.0065 0.7932 0.1983 0.0284897176 0.0058701274 0.8255876781 0.1212126934 9.4682450759 0.4798921524 3.2549331682 0.1237902751 13.5772556398 .7307652483
0.002 0.006999999999999999 0.7928 0.1982 0.0286603147 0.0031177760 0.8854772914 0.0629652258 9.5296120897 0.2698723556 3.1678218942 0.1890227447 13.6115715900 .5249781021
0.002 0.0075 0.7924 0.1981 0.0287456132 0.0042341090 0.9601053644 0.0606523840 9.4529033224 0.4529495693 3.2018497356 0.0232138722 13.6436040356 .5410499345
