# Supplementary material for: Multipressure Sampling for Improving the Performance of MOF-based Electronic Noses
Source: ACS Sens. 2024 Jul 12;9(7):3531–9. doi: 10.1021/acssensors.4c00199 (PMC11287752; doi:10.1021/acssensors.4c00199)
Supplement: Supplementary file 2 — se4c00199_si_002.zip [file se4c00199_si_002.zip › Multiplex_Adsorption_Data/Methane_1bar/KIFJUF.csv]

methane_comp CO2_comp N2_comp O2_comp methane_mass methane_error CO2_mass CO2_error N2_mass N2_error O2_mass O2_error total_mass total_error
0.0 0.0 0.8 0.2 0.0000000000 0.0000000000 0.0000000000 0.0000000000 16.1275716899 0.8067850604 3.7121284533 0.3724112123 19.8397001432 1.1791962727
0.0 0.0005 0.7996 0.1999 0.0000000000 0.0000000000 6.5896379025 2.0910592789 15.9223169428 0.7143149591 3.7880787241 0.1768115779 26.3000335694 2.9821858159
0.0 0.005 0.7959999999999999 0.19899999999999998 0.0000000000 0.0000000000 44.6187048329 12.8028006819 14.3298374561 1.0825930917 3.7234502328 0.1963394102 62.6719925218 14.0817331838
0.002 0.008 0.792 0.198 0.0643294188 0.0139196933 73.4563977031 10.0570614062 13.4332417699 0.5427264386 3.5474909098 0.1388874173 90.5014598016 10.7525949554
0.002 0.0085 0.7916 0.1979 0.0565247467 0.0202567788 76.1093772307 2.2492886278 13.6740134351 0.7888773204 3.7621329795 0.2941333284 93.6020483920 3.3525560554
0.002 0.009000000000000001 0.7912 0.1978 0.0657484501 0.0246056372 79.9266839593 16.7129245501 13.3981378394 1.3440735026 3.5918345462 0.0963275795 96.9824047950 18.1779312694
0.002 0.0095 0.7908 0.1977 0.0676404919 0.0185863610 71.8743397403 8.6422420553 13.2742416137 0.8684943763 3.5573974668 0.0817841307 88.7736193127 9.6111069233
0.002 0.01 0.7904 0.1976 0.0586532936 0.0136764650 75.5761867242 6.5894240979 13.3642728710 0.5137204935 3.5267343140 0.1178559240 92.5258472028 7.2346769804
0.0025 0.0 0.7979999999999999 0.1995 0.0728436066 0.0250114749 0.0000000000 0.0000000000 15.6803063154 0.5695610095 3.6512738885 0.2926922704 19.4044238105 .8872647548
0.0025 0.0005 0.7976 0.1994 0.0754451640 0.0119100984 8.4551560251 2.7120469596 15.5803633601 1.0998294615 3.7309980858 0.3563613903 27.8419626350 4.1801479098
0.0025 0.001 0.7972 0.1993 0.0799387631 0.0205963321 13.0670593115 4.2708326578 15.9128182322 1.9553101198 3.7229784920 0.2348795563 32.7827947988 6.4816186660
0.0025 0.0015 0.7968 0.1992 0.0756816692 0.0118724676 18.3334507014 4.2017506530 15.2379967899 0.9492625198 3.7456220510 0.2698753285 37.3927512115 5.4327609689
0.0025 0.002 0.7964 0.1991 0.0782832266 0.0190617922 27.5540140230 6.8744850887 15.2569942112 0.4314767957 3.7102414901 0.2502806198 46.5995329509 7.5753042964
0.0 0.0055 0.7956 0.1989 0.0000000000 0.0000000000 52.3311563203 10.9763296062 14.1642295011 0.4408307488 3.6725022251 0.3022677185 70.1678880465 11.7194280735
0.0025 0.0025 0.7959999999999999 0.19899999999999998 0.0752086588 0.0143938248 34.3012739365 5.8755460158 15.3251371353 0.6138365808 3.7715677957 0.3040441815 53.4731875263 6.8078206029
0.0025 0.003 0.7956 0.1989 0.0773372057 0.0170939452 32.7522971365 6.0517484686 14.8506145911 1.4921856680 3.6871261903 0.3592101075 51.3673751236 7.9202381893
0.0025 0.0035 0.7952 0.1988 0.0723705962 0.0206938686 39.2264752942 5.5121249571 14.5433519516 0.5770898874 3.6144781052 0.0915517544 57.4566759472 6.2014604675
0.0025 0.004 0.7948 0.1987 0.0818308048 0.0070793719 40.3998835988 7.2080969576 14.5202246561 0.8718139955 3.5106951264 0.2530325549 58.5126341861 8.3400228799
0.0025 0.0045 0.7944 0.1986 0.0744991431 0.0200123106 39.2958808711 9.4028125636 14.7419989000 0.7918484252 3.5838149523 0.1726751812 57.6961938665 10.3873484806
0.0025 0.005 0.794 0.1985 0.0754451640 0.0300426796 44.5966507244 12.5632737453 14.5747389954 0.8734675120 3.5375843527 0.2687912751 62.7844192365 13.7355752120
0.0025 0.0055 0.7936 0.1984 0.0744991431 0.0061673015 50.2081240479 10.3247300137 14.1415151931 0.4520248705 3.6305172928 0.1633722277 68.0546556769 10.9462944134
0.0025 0.006 0.7932 0.1983 0.0747356483 0.0140636112 57.9101971313 4.6048093879 14.0234007914 0.9768995443 3.6380651458 0.2124112213 75.6463987168 5.8081837647
0.0025 0.0065 0.7928 0.1982 0.0825403205 0.0127274091 58.7741992660 7.5948407904 13.8292967045 0.6821742134 3.5182429794 0.2358251148 76.2042792704 8.5255675277
0.0025 0.006999999999999999 0.7924 0.1981 0.0749721536 0.0118347172 63.2323724428 15.2123121964 13.6269328693 0.8296850433 3.5201299427 0.2498107025 80.4544074084 16.3036426594
0.0 0.006 0.7952 0.1988 0.0000000000 0.0000000000 52.8773198319 9.8873503964 13.8243408555 0.4412545904 3.5267343140 0.0949781916 70.2283950014 10.4235831784
0.0025 0.0075 0.792 0.198 0.0744991431 0.0288885095 61.5822062037 17.6002452285 13.7450472711 0.9030764827 3.6125911419 0.2571156210 79.0143437598 18.7893258417
0.0025 0.008 0.7916 0.1979 0.0756816692 0.0160405642 68.4313042066 8.9894440490 13.8751383080 0.6121894593 3.5540952812 0.1233184984 85.9362194650 9.7409925709
0.0025 0.0085 0.7912 0.1978 0.0744991431 0.0129539242 78.2901393754 7.2260716348 13.1668648848 0.3935369227 3.5022037918 0.2322460079 95.0337071951 7.8648084896
0.0025 0.009000000000000001 0.7908 0.1977 0.0761546796 0.0091720126 70.6328231594 1.9991674345 13.5608548823 0.4475030747 3.5809845075 0.1456266257 87.8508172288 2.6014691475
0.0025 0.0095 0.7904 0.1976 0.0704785544 0.0067889769 75.3906727523 15.9833937762 13.4324157951 1.2303282678 3.5045624959 0.1543219874 92.3981295977 17.3748330083
0.0025 0.01 0.79 0.1975 0.0886894561 0.0146556922 84.8648583221 16.9151393394 13.2758935634 0.6297070951 3.6017411032 0.1027918792 101.8311824448 17.6622940059
0.003 0.0 0.7976 0.1994 0.0839593518 0.0090985373 0.0000000000 0.0000000000 15.6534621332 1.4678286335 3.6432542947 0.2125369059 19.3806757797 1.6894640767
0.003 0.0005 0.7972 0.1993 0.0844323622 0.0145484353 7.5262888653 4.9812447243 15.7063245228 0.5846385032 3.6309890336 0.2410517081 26.9480347839 5.8214833709
0.003 0.001 0.7968 0.1992 0.1024067586 0.0167635324 13.2558165346 3.4599284096 15.5196542095 0.6630906241 3.6640108905 0.1444667247 32.5418883932 4.2842492908
0.003 0.0015 0.7964 0.1991 0.0922370343 0.0161794461 19.4575615868 9.9392139326 15.7088024473 0.7842264626 3.6814653005 0.3173998954 38.9400663689 11.0570197367
0.0 0.0065 0.7948 0.1987 0.0000000000 0.0000000000 55.0762441836 12.0859326341 13.6942498186 0.6750109753 3.6191955133 0.1728555154 72.3896895155 12.9337991248
0.003 0.002 0.7959999999999999 0.19899999999999998 0.0877434352 0.0200904186 25.2701164883 8.3175858959 15.0587602502 0.8000904081 3.6375934050 0.2490398341 44.0542135787 9.3868065567
0.003 0.0025 0.7956 0.1989 0.0893989718 0.0208661410 28.6158544843 5.3639405296 15.1103836775 1.5213878045 3.6932588208 0.0241280554 47.5088959544 6.9303225305
0.003 0.003 0.7952 0.1988 0.0941290761 0.0077145667 28.5205028973 8.1473026869 14.8365730189 1.1691643920 3.5984389175 0.2876087324 47.0496439098 9.6117903780
0.003 0.0035 0.7948 0.1987 0.0931830552 0.0171462204 41.5175079817 5.7375531435 14.6366871082 1.1222302208 3.6857109678 0.2639827192 59.9330891129 7.1409123039
0.003 0.004 0.7944 0.1986 0.0910545083 0.0201238007 43.8643245907 8.9464982381 14.4016972669 0.8934039527 3.5423017608 0.3549974208 61.8993781267 10.2150234123
0.003 0.0045 0.794 0.1985 0.0960211178 0.0152834348 40.6956681133 9.5743531611 14.3975673927 1.0235977946 3.7074110452 0.1761407170 58.8966676690 10.7893751075
0.003 0.005 0.7936 0.1984 0.0903449926 0.0146251277 54.5171076670 10.9878462316 13.7087043783 0.3749179764 3.7159023798 0.1997107918 72.0320594177 11.5771001275
0.003 0.0055 0.7932 0.1983 0.0936560656 0.0124609300 52.1411017967 6.1511218434 13.7495901327 0.8877542818 3.5923062870 0.1862988028 69.5766542820 7.2376358580
0.003 0.006 0.7928 0.1982 0.0893989718 0.0130913702 65.9119466308 15.4760715127 13.6546030264 0.8413825836 3.6352347009 0.2212539848 83.2911833299 16.5517994513
0.003 0.0065 0.7924 0.1981 0.0915275187 0.0295243397 59.6394987012 7.2581086738 13.8020395349 0.7917045296 3.5621148750 0.1140949797 77.0951806298 8.1934325228
0.0 0.006999999999999999 0.7944 0.1986 0.0000000000 0.0000000000 63.1409127574 10.5737842912 14.0143150681 0.6720126405 3.5550387628 0.1987009038 80.7102665883 11.4444978355
0.003 0.006999999999999999 0.792 0.198 0.0891624665 0.0224169021 54.9011086158 8.9693159524 13.9135461380 0.7487406093 3.6182520317 0.0864200328 72.5220692520 9.8268934966
0.003 0.0075 0.7916 0.1979 0.0931830552 0.0208554156 59.3982008077 11.3358861724 13.7743693778 0.6759310971 3.5229603875 0.2751442190 76.7887136282 12.3078169041
0.003 0.008 0.7912 0.1978 0.0912910135 0.0298184216 63.9121579062 13.4265264796 13.5856341275 0.9328741332 3.5904193237 0.2707545698 81.1795023709 14.6599736042
0.003 0.0085 0.7908 0.1977 0.0884529509 0.0122800651 65.7692435755 3.8263798601 13.4452184051 0.5805339922 3.5125820897 0.2352922870 82.8154970212 4.6544862044
0.003 0.009000000000000001 0.7904 0.1976 0.0920005291 0.0156451374 69.4133606870 11.5267442715 13.6199120832 0.6202042600 3.5394713160 0.1833998206 86.6647446153 12.3459934895
0.003 0.0095 0.79 0.1975 0.0943655813 0.0209089873 74.9132661674 14.9059045291 13.2288129977 0.4973822684 3.5201299427 0.1298650278 91.7565746891 15.5540608126
0.003 0.01 0.7896 0.1974 0.0834863413 0.0109509832 81.8350129985 11.9075746870 13.2122935009 0.4622478721 3.5361691303 0.3063105764 98.6669619710 12.6870841187
0.0035 0.0 0.7972 0.1993 0.1139955142 0.0280076503 0.0000000000 0.0000000000 15.8401324465 1.1469516454 3.6658978537 0.1795443301 19.6200258144 1.3545036258
0.0035 0.0005 0.7968 0.1992 0.1042988004 0.0203669306 8.2767772060 4.6645070534 15.6158802781 0.6627160094 3.6894848943 0.3319714877 27.6864411788 5.6795614811
0.0035 0.001 0.7964 0.1991 0.1061908421 0.0184049083 18.5046943677 5.2815453587 15.4081476064 1.5906341117 3.7847765385 0.2203913300 37.8038093547 7.1109757087
0.0 0.0075 0.794 0.1985 0.0000000000 0.0000000000 63.7149682298 8.8193543386 13.5695276181 1.1891157872 3.6380651458 0.1197367025 80.9225609937 10.1282068283
0.0035 0.0015 0.7959999999999999 0.19899999999999998 0.1073733682 0.0119100984 15.6999306813 4.5505104068 15.6745244915 0.5995428127 3.6828805230 0.1388425456 35.1647090640 5.3008058635
0.0035 0.002 0.7956 0.1989 0.1104479360 0.0262765704 25.8980099315 9.7426899795 15.3614800281 1.0977556733 3.6861827087 0.1338081817 45.0561206043 11.0005304049
0.0035 0.0025 0.7952 0.1988 0.1078463786 0.0331579976 26.4753086551 13.8105540891 15.0864304072 0.8800063218 3.6880696719 0.2700665681 45.3576551128 14.9937849766
0.0035 0.003 0.7948 0.1987 0.1106844412 0.0258040089 33.2433253767 7.2725594721 15.0975810675 0.8247167457 3.7739264998 0.1438616129 52.2255173852 8.2669418396
0.0035 0.0035 0.7944 0.1986 0.1038257899 0.0206938686 38.7685282169 8.7656268921 14.4173907888 1.0706877048 3.7154306390 0.1635628191 57.0051754346 10.0205712846
0.0035 0.004 0.794 0.1985 0.1102114308 0.0166160695 43.5367562138 5.8396658939 14.4413440591 0.9813213740 3.6965610065 0.1774748875 61.7848727102 7.0150782249
0.0035 0.0045 0.7936 0.1984 0.1170700821 0.0415872752 44.5901642219 7.3762624253 14.3281855064 0.7688729978 3.6526891110 0.0841551762 62.6881089214 8.2708778745
0.0035 0.005 0.7932 0.1983 0.1102114308 0.0148377575 55.4816505906 9.7184099604 13.4274599461 1.5190070257 3.6366499233 0.3053646456 72.6559718908 11.5576193892
0.0035 0.0055 0.7928 0.1982 0.1085558943 0.0177867018 55.1138658982 9.5523422376 13.6252809197 0.6430711426 3.5427735017 0.1583251002 72.3904762139 10.3715251822
0.0035 0.006 0.7924 0.1981 0.1085558943 0.0143002562 56.1218683886 3.7330109934 13.8986785909 0.8875767418 3.6800500781 0.2353679388 73.8091529519 4.8702559302
0.0 0.008 0.7936 0.1984 0.0000000000 0.0000000000 68.5746559122 5.6781516632 13.7310056989 0.1867251266 3.6196672541 0.2523985284 85.9253288652 6.1172753182
0.0035 0.0065 0.792 0.198 0.1123399777 0.0200681331 66.5631914830 15.2697596030 13.4390235938 1.3431336302 3.4621058227 0.0952589436 83.5766608772 16.7282203099
0.0035 0.006999999999999999 0.7916 0.1979 0.1135225038 0.0151806138 61.3058811966 9.5358122634 13.7966706985 0.4641478860 3.6102324378 0.2017948178 78.8263068367 10.2169355810
0.0035 0.0075 0.7912 0.1978 0.1106844412 0.0245145386 66.9679492398 12.9348996273 13.6620367999 0.7672741641 3.5691909872 0.2129302374 84.3098614681 13.9396185674
0.0035 0.008 0.7908 0.1977 0.1092654099 0.0116441296 75.9926201855 21.8652908879 13.5249249769 1.2015603332 3.5880606197 0.2691718518 93.2148711920 23.3476672025
0.0035 0.0085 0.7904 0.1976 0.1024067586 0.0143158934 67.2851392127 5.1791258240 13.4464573673 0.5561172713 3.5857019156 0.1331412708 84.4197052542 5.8827002595
0.0035 0.009000000000000001 0.79 0.1975 0.1158875560 0.0131255068 78.1584633744 10.0737772260 13.3436235001 0.6970023794 3.5451322057 0.0769964250 95.1631066362 10.8609015372
0.0035 0.0095 0.7896 0.1974 0.1073733682 0.0087730366 73.3558569141 13.0825863788 13.4604989396 0.6557147835 3.6253281438 0.1769876977 90.5490573657 13.9240618966
0.0035 0.01 0.7892 0.1973 0.1097384204 0.0275566638 74.9210499704 10.1105658775 13.3898780910 0.8461974144 3.6229694398 0.1372757659 92.0436359216 11.1215957216
0.004 0.0 0.7968 0.1992 0.1281858272 0.0194222484 0.0000000000 0.0000000000 15.8839091129 1.4080639944 3.6597652232 0.2202499201 19.6718601633 1.6477361629
0.004 0.0005 0.7964 0.1991 0.1184891134 0.0177867018 7.5295321165 3.6744089586 15.6964128247 0.9741482943 3.6795783373 0.2898961483 27.0240123919 4.9562401030
0.0 0.0085 0.7932 0.1983 0.0000000000 0.0000000000 68.3080606589 8.8084493523 13.6822731835 0.8685195131 3.4658797492 0.1998221916 85.4562135916 9.8767910570
0.004 0.001 0.7959999999999999 0.19899999999999998 0.1255842698 0.0214373421 15.7596065044 6.7782398202 15.4647268828 0.8405583571 3.7239219737 0.1724120707 35.0738396307 7.8126475901
0.004 0.0015 0.7956 0.1989 0.1137590090 0.0184655906 21.5436207948 2.4129356909 15.0723888350 0.8039175372 3.7107132309 0.0818385338 40.4404818697 3.3171573525
0.004 0.002 0.7952 0.1988 0.1142320195 0.0202125499 25.1819000541 10.3103251053 14.9394068862 1.0231004600 3.6300455520 0.1998979080 43.8655845118 11.5535360232
0.004 0.0025 0.7948 0.1987 0.1232192177 0.0218508294 28.0002853958 9.6779266135 15.4597710338 0.6907510578 3.7616612386 0.1586452499 47.3449368859 10.5491737506
0.004 0.003 0.7944 0.1986 0.1286588377 0.0225562007 33.5864613596 5.1673083109 14.9183445278 1.0476689063 3.6267433663 0.2606571833 52.2602080914 6.4981906012
0.004 0.0035 0.794 0.1985 0.1225097020 0.0164944374 36.9750102721 6.6406158007 14.8043600002 1.3170675782 3.6305172928 0.2933818275 55.5323972671 8.2675596438
0.004 0.004 0.7936 0.1984 0.1199081446 0.0166966653 42.3892939194 7.8365906368 14.3901336192 0.3040036268 3.6866544495 0.1459197356 60.5859901327 8.3032106645
0.004 0.0045 0.7932 0.1983 0.1177795977 0.0185983949 49.7372039655 8.2599731197 14.1047593128 1.5942461272 3.6371216642 0.2206214321 67.5968645402 10.0934390739
0.004 0.005 0.7928 0.1982 0.1253477646 0.0321855708 45.5968694118 10.5318055648 14.3257075819 0.5335605657 3.6371216642 0.2844874810 63.6850464225 11.3820391823
0.004 0.0055 0.7924 0.1981 0.1239287333 0.0229007404 53.2016449575 16.0862026350 14.1159099732 0.9174160190 3.5800410258 0.2703268320 71.0215246898 17.2968462264
0.0 0.009000000000000001 0.7928 0.1982 0.0000000000 0.0000000000 73.5653709453 14.2063045138 13.2936520224 0.3604261189 3.6239129214 0.2087760903 90.4829358891 14.7755067230
0.004 0.006 0.792 0.198 0.1213271759 0.0304935852 53.4435915012 13.8315783773 13.6389095045 0.4765022995 3.5583409485 0.1068511164 70.7621691301 14.4454253784
0.004 0.0065 0.7916 0.1979 0.1158875560 0.0153272898 57.4639257585 7.2706592963 13.8371434655 0.8312976142 3.5932497686 0.2715621376 75.0102065486 8.3888463379
0.004 0.006999999999999999 0.7912 0.1978 0.1125764829 0.0227537193 60.4211222539 6.1765312085 13.5430964233 0.4812932060 3.5257908324 0.2102376853 77.6025859925 6.8908158191
0.004 0.0075 0.7908 0.1977 0.1324429211 0.0232690366 66.4152992257 9.6311155940 13.6872290325 1.1108535559 3.6470282212 0.2038095021 83.8819994005 10.9690476886
0.004 0.008 0.7904 0.1976 0.1296048585 0.0217070048 69.8589834096 3.4021526974 13.5257509517 0.7328142602 3.6281585887 0.3164027207 87.1424978085 4.4730766831
0.004 0.0085 0.79 0.1975 0.1270033011 0.0180489278 69.5314150328 9.4432627106 13.5938938758 1.2563709913 3.5144690529 0.1163202268 86.7667812626 10.8340028565
0.004 0.009000000000000001 0.7896 0.1974 0.1229827125 0.0253402951 70.0010378147 4.0719689995 13.3469273994 0.5736429439 3.4540862289 0.1747250533 86.9250341555 4.8456772918
0.004 0.0095 0.7892 0.1973 0.1165970716 0.0211325054 84.1240997352 15.4025781604 13.4039196632 0.9504505053 3.5432452425 0.2078530919 101.1878617125 16.5820142630
0.004 0.01 0.7888 0.1972 0.1251112594 0.0190617922 73.7645065724 8.7062328695 13.0235582505 0.9493070781 3.5404147976 0.3104183591 90.4535908799 9.9850200989
0.0045 0.0 0.7964 0.1991 0.1385920567 0.0184049083 0.0000000000 0.0000000000 15.6402465358 1.4100660591 3.7493959775 0.2428177861 19.5282345700 1.6712887535
0.0 0.0095 0.7924 0.1981 0.0000000000 0.0000000000 78.5230048156 6.4142391369 13.2568961421 0.5182358600 3.5904193237 0.1813203793 95.3703202814 7.1137953762
0.0045 0.0005 0.7959999999999999 0.19899999999999998 0.1371730254 0.0167234442 6.4274753397 3.6682290627 15.5778854356 0.2705240979 3.6125911419 0.1946318212 25.7551249426 4.1501084260
0.0045 0.001 0.7956 0.1989 0.1376460359 0.0325175321 14.0873861567 5.5642073028 15.7277998686 1.1408491712 3.6979762290 0.2296442803 33.6508082902 6.9672182864
0.0045 0.0015 0.7952 0.1988 0.1383555515 0.0126037533 16.8940957939 5.7037568947 15.3874982355 1.2491798335 3.6375934050 0.1343724536 36.0575429859 7.0999129351
0.0045 0.002 0.7948 0.1987 0.1369365202 0.0116248990 23.7191937376 9.1262564868 14.9117367291 0.3405441266 3.6776913740 0.1671427695 42.4455583609 9.6455682819
0.0045 0.0025 0.7944 0.1986 0.1329159315 0.0161517653 34.6054909043 4.0352364780 14.2521958213 1.0642325994 3.6522173702 0.2892136699 52.6428200273 5.4048345126
0.0045 0.003 0.794 0.1985 0.1397745828 0.0107238882 35.3838712058 8.9377781506 14.6965702839 0.8186839927 3.6385368866 0.1798712520 53.8587529591 9.9470572835
0.0045 0.0035 0.7936 0.1984 0.1428491506 0.0267742290 38.2963108339 7.0357798371 14.3273595316 0.6717039455 3.6187237725 0.2843372500 56.3852432886 8.0185952616
0.0045 0.004 0.7932 0.1983 0.1395380776 0.0074789516 43.0288630671 7.6376449233 14.3554426760 0.5969118482 3.5720214320 0.3698953372 61.0958652527 8.6119310603
0.0045 0.0045 0.7928 0.1982 0.1390650672 0.0134288320 44.9585975646 3.1763824616 14.4818168262 0.9580004980 3.5465474282 0.1872900143 63.1260268862 4.3351018059
0.0045 0.005 0.7924 0.1981 0.1442681819 0.0159706703 45.4321122480 9.4286113731 14.1076502248 1.5382414826 3.6107041787 0.1734672497 63.2947348334 11.1562907757
0.0 0.001 0.7992 0.1998 0.0000000000 0.0000000000 11.4798121467 6.8984954178 15.2920981418 1.1655865892 3.7413763837 0.1070924377 30.5132866722 8.1711744447
0.0 0.01 0.792 0.198 0.0000000000 0.0000000000 77.1926231503 7.0813632469 13.6054575236 0.5874092401 3.5578692077 0.1888990646 94.3559498816 7.8576715516
0.0045 0.0055 0.792 0.198 0.1383555515 0.0145791607 57.6312775233 4.8843210586 14.1179749102 0.4912155067 3.5941932502 0.2638106896 75.4818012352 5.6539264156
0.0045 0.006 0.7916 0.1979 0.1428491506 0.0179743964 51.8634794891 13.9877581200 13.8895928677 1.0734959535 3.5106951264 0.2309044785 69.4066166338 15.3101329484
0.0045 0.0065 0.7912 0.1978 0.1267667959 0.0213327181 64.1372395433 10.5433708538 13.9692994395 0.9129581744 3.6413673315 0.2471921857 81.8746731102 11.7248539320
0.0045 0.006999999999999999 0.7908 0.1977 0.1333889420 0.0372268526 55.5744075766 9.4182985426 13.6603848503 0.7134175667 3.5262625732 0.1635519342 72.8944439421 10.3324948961
0.0045 0.0075 0.7904 0.1976 0.1362270046 0.0267324138 62.9061013665 12.8565628102 13.7545459817 0.4551038906 3.5503213547 0.2095166598 80.3471957075 13.5479157744
0.0045 0.008 0.79 0.1975 0.1314969002 0.0296679745 66.6805971785 3.6857158891 13.3973118645 0.6250452364 3.6040998073 0.1467409683 83.8135057505 4.4871700683
0.0045 0.0085 0.7896 0.1974 0.1369365202 0.0204764900 72.0047184408 11.1869981175 13.6120653223 1.0375835285 3.5338104262 0.2815530018 89.2875307095 12.5266111378
0.0045 0.009000000000000001 0.7892 0.1973 0.1402475932 0.0148528289 76.4401888589 10.1092319584 12.9298101065 0.6713839310 3.4951276796 0.2210325959 93.0053742382 11.0165013142
0.0045 0.0095 0.7888 0.1972 0.1369365202 0.0273120008 74.6200762538 7.5189833783 13.2275740354 0.7328980435 3.5394713160 0.1957491329 91.5240581254 8.4749425555
0.0045 0.01 0.7884 0.1971 0.1423761402 0.0210795018 79.0685196769 7.8645707714 13.1994908909 0.3834196192 3.4974863837 0.1748727348 95.9078730917 8.4439426272
0.0005 0.0 0.7996 0.1999 0.0127712817 0.0113325245 0.0000000000 0.0000000000 16.2167769724 0.8818557013 3.7800591303 0.1994431785 20.0096073844 1.0926314043
0.005 0.0 0.7959999999999999 0.19899999999999998 0.1400110880 0.0300128754 0.0000000000 0.0000000000 15.7203660950 0.8490563335 3.7248654553 0.1343061917 19.5852426383 1.0133754006
0.005 0.0005 0.7956 0.1989 0.1546744114 0.0265644950 6.8828278160 2.3511738317 16.0437352439 1.0528623205 3.7248654553 0.0913473433 26.8061029266 3.5219479905
0.005 0.001 0.7952 0.1988 0.1530188749 0.0139196933 15.4378759798 3.5291867402 15.6703946174 0.7928127986 3.7319415675 0.2646697193 34.9932310396 4.6005889514
0.005 0.0015 0.7948 0.1987 0.1568029584 0.0263615805 18.4982078652 10.2117935076 15.2462565383 1.0008334073 3.7442068286 0.1911476076 37.6454741905 11.4301361030
0.005 0.002 0.7944 0.1986 0.1591680106 0.0356989720 26.9721747476 10.4666720695 14.6164507247 1.0573271601 3.6291020703 0.0928550822 45.3768955532 11.6525532838
0.005 0.0025 0.794 0.1985 0.1636616097 0.0194222484 24.2037354752 9.3738201720 14.9406458484 1.2786175857 3.6800500781 0.2840866884 42.9880930114 10.9559466945
0.005 0.003 0.7936 0.1984 0.1653171462 0.0313188634 33.7499212229 3.9021613068 14.7217625165 0.8965864600 3.7970417996 0.1907466927 52.4340426852 5.0208133229
0.005 0.0035 0.7932 0.1983 0.1563299480 0.0272299580 40.8623712279 8.8341329215 14.3500738396 1.5332940909 3.6248564030 0.3922138338 58.9936314185 10.7868708042
0.005 0.004 0.7928 0.1982 0.1627155888 0.0122069688 38.0919860048 9.0636714537 14.2286555385 0.8133340295 3.6531608518 0.2130973923 56.1365179839 10.1023098443
0.005 0.0045 0.7924 0.1981 0.1532553801 0.0157307085 51.6876952711 13.9998993825 13.9292396599 0.6831745683 3.6677848170 0.1167403636 69.4379751281 14.8155450229
0.0005 0.0005 0.7992 0.1998 0.0156093443 0.0099669483 6.6992597949 2.3730941913 16.0813170990 0.8625186625 3.7390176797 0.3468421190 26.5352039179 3.5924219211
0.005 0.005 0.792 0.198 0.1433221611 0.0149129620 49.8111500942 8.0458119072 14.0159670178 1.0681633573 3.5083364224 0.1802420343 67.4787756955 9.3091302608
0.005 0.0055 0.7916 0.1979 0.1549109167 0.0089747419 56.5519235052 8.2382089653 13.9552578673 0.8272103977 3.4639927860 0.1487472915 74.1260850752 9.2231413964
0.005 0.006 0.7912 0.1978 0.1627155888 0.0137580189 51.8732092429 7.4364331457 13.6612108251 0.6914272810 3.4993733469 0.2087974077 69.1965090037 8.3504158533
0.005 0.0065 0.7908 0.1977 0.1539648958 0.0315324521 57.6572235333 11.7788331792 14.3876556947 0.8113309962 3.6012693624 0.2052240619 75.8001134862 12.8269206894
0.005 0.006999999999999999 0.7904 0.1976 0.1362270046 0.0232401728 56.4066258489 6.8558569651 13.7248108876 0.8269720132 3.5833432115 0.2758840942 73.8510069526 7.9819532453
0.005 0.0075 0.79 0.1975 0.1605870418 0.0159285868 62.2503159625 15.3718665507 13.4712366125 0.6727736177 3.5489061322 0.1859065843 79.4310457490 16.2464753395
0.005 0.008 0.7896 0.1974 0.1634251044 0.0375857316 67.2462201976 10.2731582834 13.8169070820 0.4732151061 3.6390086274 0.2078959138 84.8655610114 10.9918550349
0.005 0.0085 0.7892 0.1973 0.1513633384 0.0116824959 65.3203776016 5.8375417658 13.5967847878 0.5953244798 3.5979671767 0.1519444863 82.6664929045 6.5964932278
0.005 0.009000000000000001 0.7888 0.1972 0.1437951715 0.0103198693 77.0375957403 7.4551869902 13.5348366750 0.7549093716 3.5394713160 0.0352513826 94.2556989028 8.2556676137
0.005 0.0095 0.7884 0.1971 0.1560934427 0.0242576426 66.3024340820 13.2056820880 13.4951898828 0.3329672486 3.4668232309 0.1011507350 83.4205406384 13.6640577142
0.0005 0.001 0.7988 0.1997 0.0163188599 0.0045860063 13.2396002783 1.7805013414 15.8293947736 1.1924925722 3.7272241593 0.1449219716 32.8125380711 3.1225018915
0.005 0.01 0.7879999999999999 0.19699999999999998 0.1449776976 0.0198776971 75.0689422277 14.1754485452 13.4117664242 0.7733392048 3.4611623411 0.1296592303 92.0868486906 15.0983246774
0.0055 0.0 0.7956 0.1989 0.1686282192 0.0231533654 0.0000000000 0.0000000000 15.7422544282 1.2148419266 3.7767569446 0.1185337386 19.6876395920 1.3565290306
0.0055 0.0005 0.7952 0.1988 0.1591680106 0.0318220383 7.2681260653 3.4344961954 15.7975947423 1.0938620251 3.7333567899 0.0814022911 26.9582456081 4.6415825499
0.0055 0.001 0.7948 0.1987 0.1700472505 0.0187660593 15.2432809044 5.0892108284 15.2507993999 1.2424006988 3.7295828634 0.3526324893 34.3937104182 6.7030100758
0.0055 0.0015 0.7944 0.1986 0.1745408496 0.0123889009 22.0249192813 6.6949165504 15.2805344941 0.8689278845 3.7163741207 0.2004226804 41.1963687457 7.7766560162
0.0055 0.002 0.794 0.1985 0.1669726827 0.0213327181 23.1626518220 4.3945724691 15.1620071049 0.5539859478 3.6309890336 0.2713981924 42.1226206432 5.2412893274
0.0055 0.0025 0.7936 0.1984 0.1875486365 0.0290275831 30.2783450782 4.1486899309 15.4420125748 0.8317997225 3.6998631922 0.2637803198 49.6077694817 5.2732975563
0.0055 0.003 0.7932 0.1983 0.1539648958 0.0419195071 33.8673269184 16.7021686637 14.8539184905 0.9112026228 3.6960892657 0.2154983080 52.5712995704 17.8707891016
0.0055 0.0035 0.7928 0.1982 0.1773789122 0.0313402877 38.8152310350 14.9912130317 14.2860607897 0.4119337828 3.6007976216 0.3425319103 56.8794683585 15.7770190125
0.0055 0.004 0.7924 0.1981 0.1740678392 0.0122800651 37.3758761274 7.4032785336 14.5924974544 0.6333799963 3.6630674088 0.2552462204 55.8055088298 8.3041848154
0.0005 0.0015 0.7984 0.1996 0.0160823547 0.0081379792 19.5736699818 2.2462015509 15.5031347128 1.0514027042 3.7111849717 0.1862653529 38.8040720210 3.4920075872
0.0055 0.0045 0.792 0.198 0.1712297766 0.0149877892 42.3451857023 9.3896622638 14.2232867020 0.8449403657 3.5956084727 0.1091588261 60.3353106536 10.3587492448
0.0055 0.005 0.7916 0.1979 0.1757233757 0.0294104483 52.5017513364 9.4354771207 13.8862889683 0.1648518316 3.5908910645 0.1838361296 70.1546547449 9.8135755302
0.0055 0.0055 0.7912 0.1978 0.1721757974 0.0184170607 53.4727807625 10.1711648927 13.6802082464 1.0318670620 3.5937215094 0.2005558781 70.9188863157 11.4220048935
0.0055 0.006 0.7908 0.1977 0.1724123027 0.0317093437 51.7123439806 10.6873412201 14.2757361042 1.0920330747 3.5823997299 0.1232101754 69.7428921174 11.9342938139
0.0055 0.0065 0.7904 0.1976 0.1743043444 0.0082743032 59.2418760971 9.8904299814 13.8635746603 0.7326187286 3.5640018382 0.1431793595 76.8437569400 10.7745023727
0.0055 0.006999999999999999 0.79 0.1975 0.1612965575 0.0352257827 57.2265197665 19.1394227515 13.4658677760 0.5611123747 3.5885323605 0.1639487669 74.4422164605 19.8997096758
0.0055 0.0075 0.7896 0.1974 0.1681552088 0.0199226694 66.8888139092 13.7118882212 13.4365456693 0.5439469192 3.5979671767 0.1592668525 84.0914819640 14.4350246623
0.0055 0.008 0.7892 0.1973 0.1681552088 0.0521685691 62.2924782288 9.0120286561 13.8838110438 0.6968927438 3.4922972347 0.2334159048 79.8367417161 9.9945058738
0.0055 0.0085 0.7888 0.1972 0.1773789122 0.0221861559 60.3556085785 24.2472997029 13.6108263600 1.5946034133 3.5691909872 0.2216559435 77.7130048379 26.0857452156
0.0055 0.009000000000000001 0.7884 0.1971 0.1717027870 0.0153564569 72.4976926317 12.1193737956 13.5311197882 0.4177702016 3.5720214320 0.1904010438 89.7725366389 12.7429014979
0.0005 0.002 0.7979999999999999 0.1995 0.0184474069 0.0089247430 25.1773595024 5.9239817985 15.4775294928 1.0823756559 3.5833432115 0.2320542877 44.2566796136 7.2473364851
0.0055 0.0095 0.7879999999999999 0.19699999999999998 0.1648441357 0.0184777032 77.7517596669 14.0217496792 13.4200261725 0.9919232207 3.5545670220 0.2395588841 94.8911969971 15.2717094872
0.0055 0.01 0.7876 0.1969 0.1688647244 0.0185863610 78.8408434387 14.6054527000 13.2023818029 0.5669437375 3.5569257260 0.1617458846 95.7690156920 15.3527286831
0.006 0.0 0.7952 0.1988 0.1828185322 0.0117398102 0.0000000000 0.0000000000 16.0346495207 1.3901659551 3.7333567899 0.1537151350 19.9508248428 1.5556209003
0.006 0.0005 0.7948 0.1987 0.1825820270 0.0308582668 8.9753735266 3.9839095134 15.9177740812 1.2719250862 3.6649543721 0.1423188164 28.7406840069 5.4290116828
0.006 0.001 0.7944 0.1986 0.1702837557 0.0154725754 18.4268563376 3.8193848748 15.1838954381 1.8897275396 3.7984570220 0.2675997317 37.5794925534 5.9921847215
0.006 0.0015 0.794 0.1985 0.1804534800 0.0177992764 21.5299991396 4.9803087501 15.3371137704 1.0392575453 3.7385459388 0.0465089552 40.7861123288 6.0838745270
0.006 0.002 0.7936 0.1984 0.1908597095 0.0249667076 26.4960654632 8.2663399631 15.0810615708 0.6333487587 3.8107222831 0.1732926888 45.5787090266 9.0979481182
0.006 0.0025 0.7932 0.1983 0.1903866991 0.0171201028 29.5077485797 2.7963143059 14.8279002831 0.9378303227 3.5956084727 0.1696326437 48.1216440346 3.9208973751
0.006 0.003 0.7928 0.1982 0.1790344487 0.0227143530 32.5097019425 7.3045649614 15.1392927968 0.8786043086 3.5951367318 0.1981401266 51.4231659198 8.4040237496
0.006 0.0035 0.7924 0.1981 0.1929882565 0.0397553943 35.1373841103 11.2626867379 15.0343939925 0.7594720730 3.6541043334 0.1190582599 54.0188706927 12.1809724651
0.0005 0.0025 0.7976 0.1994 0.0092237034 0.0065882730 28.5918544250 5.2007989181 15.2392357522 0.8580920568 3.6418390723 0.1404172009 47.4821529529 6.2058964488
0.006 0.004 0.792 0.198 0.1759598809 0.0240910487 42.9302682289 9.3618433947 14.4198687134 0.9486291343 3.6474999620 0.1267429826 61.1735967852 10.4613065603
0.006 0.0045 0.7916 0.1979 0.1873121313 0.0129193342 49.9869343123 8.1475858895 14.0717203193 0.4513527388 3.6857109678 0.3558639597 67.9316777307 8.9677219222
0.006 0.005 0.7912 0.1978 0.1811629957 0.0157164790 52.4174268037 14.5194385735 14.3133179593 0.8429784432 3.5432452425 0.2554449275 70.4551530012 15.6335784232
0.006 0.0055 0.7908 0.1977 0.1759598809 0.0239979968 54.3257558429 8.3850610283 14.0795670803 0.1639638071 3.6168368092 0.2311549236 72.1981196133 8.8041777558
0.006 0.006 0.7904 0.1976 0.1750138600 0.0211007192 55.0691090308 20.6469300259 13.7603278056 0.9776151085 3.5460756873 0.1446514569 72.5505263837 21.7902973105
0.006 0.0065 0.79 0.1975 0.1719392922 0.0175460732 65.1199446740 14.1588363425 13.6872290325 0.8615182845 3.6055150297 0.1487472915 82.5846280284 15.1866479917
0.006 0.006999999999999999 0.7896 0.1974 0.1849470791 0.0254987285 62.6064249504 9.5730753244 13.4493482793 0.4435138785 3.5423017608 0.1497255102 79.7830220696 10.1918134416
0.006 0.0075 0.7892 0.1973 0.1792709539 0.0202125499 61.9285854378 9.8593119252 13.6170211713 0.6904161563 3.5611713933 0.1140559636 79.2860489563 10.6839965950
0.006 0.008 0.7888 0.1972 0.1894406782 0.0199787423 69.8563888086 8.4295168642 13.5546600711 0.6643651987 3.5838149523 0.2118657262 87.1843045102 9.3257265314
0.006 0.0085 0.7884 0.1971 0.1866026156 0.0109305332 72.3738004338 11.1758190925 13.2825013621 0.7372055630 3.5456039465 0.1346041133 89.3885083580 12.0585593020
0.0005 0.003 0.7972 0.1993 0.0111157452 0.0066221461 36.1116567877 12.0239347908 14.3653543741 1.2355363319 3.7059958228 0.1832007131 54.1941227298 13.4492939819
0.006 0.009000000000000001 0.7879999999999999 0.19699999999999998 0.1920422356 0.0295622060 67.6230859936 21.5857984597 13.3878131539 0.6949615044 3.5342821670 0.1165343039 84.7372235501 22.4268564740
0.006 0.0095 0.7876 0.1969 0.1866026156 0.0254020255 70.7593099584 15.1649931960 13.1222622436 0.7901536226 3.4922972347 0.2601957429 87.5604720523 16.2407445870
0.006 0.01 0.7872 0.1968 0.1816360061 0.0173537465 79.4226827141 16.6965591600 13.1433246020 0.6561225107 3.5871171380 0.1593171464 96.3347604602 17.5293525636
0.0065 0.0 0.7948 0.1987 0.1958263191 0.0204327367 0.0000000000 0.0000000000 15.6307478252 1.1842088555 3.7923243915 0.1296180315 19.6188985358 1.3342596237
0.0065 0.0005 0.7944 0.1986 0.2093071164 0.0303612276 7.1675852763 0.8587992149 15.6530491458 0.5942807161 3.7819460936 0.1663740965 26.8118876321 1.6498152551
0.0065 0.001 0.794 0.1985 0.2022119599 0.0335470790 19.4121560692 5.7225741240 15.1165784888 1.1227261799 3.6960892657 0.1860597435 38.4270357836 7.0649071264
0.0065 0.0015 0.7936 0.1984 0.2007929286 0.0254020255 22.1053519124 9.3090015670 15.1037758788 1.5846163117 3.5857019156 0.2541347926 40.9956226354 11.1731546968
0.0065 0.002 0.7932 0.1983 0.1996104025 0.0387580026 26.1976863476 7.3720128101 14.8402899057 0.3069627443 3.6998631922 0.2086054728 44.9374498480 7.9263390298
0.0065 0.0025 0.7928 0.1982 0.1972453504 0.0336270166 27.3646081496 3.2802791546 14.8068379247 0.6453427618 3.7041088595 0.2475556271 46.0728002842 4.2068045601
0.0065 0.003 0.7924 0.1981 0.1880216469 0.0409092501 31.3888343084 9.0923250908 14.3798089337 1.4387509623 3.6234411806 0.2690064498 49.5801060696 10.8409917530
0.0005 0.0035 0.7968 0.1992 0.0146633234 0.0038427549 34.3466794541 12.2296102084 14.7560404722 0.5835966700 3.6371216642 0.2374126739 52.7545049139 13.0544623072
0.0065 0.0035 0.792 0.198 0.2007929286 0.0193530067 41.7471301706 6.9671390327 14.4735570778 1.4782259161 3.5753236177 0.2094104173 59.9968037947 8.6741283728
0.0065 0.004 0.7916 0.1979 0.2102531373 0.0389307989 36.5611714118 11.6881685312 14.4838817633 0.6774373509 3.6215542173 0.1041083986 54.8768605297 12.5086450796
0.0065 0.0045 0.7912 0.1978 0.1948802982 0.0170152313 44.5136234922 11.9818445459 14.2451750352 0.6633796738 3.5621148750 0.0935142130 62.5157937006 12.7557536640
0.0065 0.005 0.7908 0.1977 0.1958263191 0.0272381734 46.2909251806 6.1592420575 13.7392654472 0.5660826850 3.6149498460 0.2710207420 63.8409667929 7.0235836579
0.0065 0.0055 0.7904 0.1976 0.2026849703 0.0316811074 52.1326693434 20.5502335499 14.0304215775 1.1185681708 3.6040998073 0.1362996281 69.9698756985 21.8367824562
0.0065 0.006 0.79 0.1975 0.1908597095 0.0174821994 55.5517048178 9.3339068151 13.7157251644 0.6595728443 3.4941841980 0.2198251446 72.9524738897 10.2307870034
0.0065 0.0065 0.7896 0.1974 0.1996104025 0.0141429328 62.4565867424 7.5647822664 13.7735434030 0.7543253359 3.6498586661 0.1727009547 80.0795992140 8.5059514898
0.0065 0.006999999999999999 0.7892 0.1973 0.2015024443 0.0253667694 59.3969035072 7.7099432198 13.6252809197 0.9536865860 3.5668322831 0.1681780807 76.7905191543 8.8571746559
0.0065 0.0075 0.7888 0.1972 0.1984278765 0.0363141418 60.2881489524 10.0464934370 13.9494760434 1.0120015483 3.5347539079 0.1711216633 77.9708067802 11.2659307904
0.0065 0.008 0.7884 0.1971 0.1951168034 0.0243956019 67.5355182097 12.8297776608 13.5658107314 0.6265584014 3.5710779504 0.1218151337 84.8675236949 13.6025467978
0.0005 0.004 0.7964 0.1991 0.0144268182 0.0076855098 45.9121134339 11.3669358985 14.6804637746 0.6107054859 3.6493869253 0.2462179758 64.2563909520 12.2315448700
0.0065 0.0085 0.7879999999999999 0.19699999999999998 0.2057595382 0.0169229357 67.0834089845 9.8675391543 13.2370727460 0.2643325966 3.4866363450 0.3352135909 84.0128776137 10.4840082775
0.0065 0.009000000000000001 0.7876 0.1969 0.1948802982 0.0218508294 75.0806179322 12.9190987759 13.3415585630 0.5382986442 3.6097606970 0.1283481831 92.2268174904 13.6075964326
0.0065 0.0095 0.7872 0.1968 0.1936977721 0.0217481946 71.7141231282 8.0429831448 13.1809064571 0.5799990369 3.5168277570 0.1995413451 88.6055551144 8.8442717214
0.0065 0.01 0.7868 0.1967 0.2033944860 0.0411546260 75.2466723965 12.2711077815 13.5005587192 0.6454188733 3.5489061322 0.0846824034 92.4995317339 13.0423636842
0.006999999999999999 0.0 0.7944 0.1986 0.2173482938 0.0336270166 0.0000000000 0.0000000000 15.6394205610 1.4492584721 3.6545760742 0.1139075802 19.5113449290 1.5967930689
0.006999999999999999 0.0005 0.794 0.1985 0.2088341060 0.0263191098 7.0287741226 2.5380529731 16.1973665637 0.3713673255 3.6923153392 0.2782167181 27.1272901315 3.2139561265
0.006999999999999999 0.001 0.7936 0.1984 0.2126181894 0.0205310504 16.1760399657 7.0088604371 15.5960568820 0.8712425498 3.6927870800 0.1649501636 35.6775021171 8.0655842009
0.006999999999999999 0.0015 0.7932 0.1983 0.2180578094 0.0282462884 21.4314043014 3.6311716839 15.5080905618 0.7277133638 3.7989287628 0.2760647226 40.9564814354 4.6631960587
0.006999999999999999 0.002 0.7928 0.1982 0.2234974294 0.0416947361 25.7851447878 4.8892114988 15.0025939612 0.7530861535 3.7371307164 0.4281639783 44.7483668948 6.1121563667
0.006999999999999999 0.0025 0.7924 0.1981 0.2201863563 0.0091475864 30.8991033687 9.6226204671 14.5978662908 0.6391230828 3.7309980858 0.2407893760 49.4481541016 10.5116805123
0.0 0.0015 0.7988 0.1997 0.0000000000 0.0000000000 19.8428598361 8.1106770912 15.5275009705 0.8355118247 3.7262806777 0.2509980325 39.0966414843 9.1971869484
0.0005 0.0045 0.7959999999999999 0.19899999999999998 0.0167918704 0.0076855098 44.8074620560 4.2490197997 14.1163229606 0.7877280064 3.6574065191 0.1473342549 62.5979834061 5.1917675708
0.006999999999999999 0.003 0.792 0.198 0.2111991581 0.0249218599 32.6906753626 7.8310334616 14.7684300948 0.7201771188 3.6555195558 0.1298238944 51.3258241713 8.7059563347
0.006999999999999999 0.0035 0.7916 0.1979 0.2197133459 0.0156451374 36.8517667244 13.5975620020 14.5140298448 0.3569740553 3.6007976216 0.2607937495 55.1863075367 14.2309749442
0.006999999999999999 0.004 0.7912 0.1978 0.2140372207 0.0347911955 37.5510116953 9.3094725170 14.2625205068 0.5976942494 3.6607087048 0.1442323908 55.6882781276 10.0861903527
0.006999999999999999 0.0045 0.7908 0.1977 0.2156927572 0.0237731862 41.6148055194 13.0339507100 14.4396921095 0.5979133664 3.7003349330 0.1865948109 59.9705253191 13.8422320735
0.006999999999999999 0.005 0.7904 0.1976 0.2100166320 0.0203779131 49.2345000208 9.7786348657 14.1563827402 0.9349276284 3.6248564030 0.1662081533 67.2257557960 10.9001485605
0.006999999999999999 0.0055 0.79 0.1975 0.2298830702 0.0310390008 55.3292177816 12.2848195598 14.0246397536 0.9109847196 3.6658978537 0.2712964966 73.2496384591 13.4981397768
0.006999999999999999 0.006 0.7896 0.1974 0.2166387781 0.0287487632 64.0769150700 12.5498392503 13.4927119582 1.1169837024 3.5352256487 0.3006791714 81.3214914550 13.9962508873
0.006999999999999999 0.0065 0.7892 0.1973 0.1979548660 0.0185983949 52.6898599092 11.1336842975 13.7219199757 0.5155128585 3.4399340045 0.2770624998 70.0496687554 11.9448580507
0.006999999999999999 0.006999999999999999 0.7888 0.1972 0.2133277051 0.0224667507 66.4107586740 16.7393899661 13.8367304781 0.5630543910 3.6465564804 0.0271814420 84.1073733376 17.3520925498
0.006999999999999999 0.0075 0.7884 0.1971 0.2116721686 0.0160405642 67.7586538961 5.2297293659 13.5480522724 1.1015141718 3.5649453198 0.0660841363 85.0833236569 6.4133682382
0.0005 0.005 0.7956 0.1989 0.0182109017 0.0105344425 43.5633508741 12.7075825630 14.1518398786 0.8803380709 3.6465564804 0.3459504100 61.3799581348 13.9444054864
0.006999999999999999 0.008 0.7879999999999999 0.19699999999999998 0.2069420642 0.0316599137 63.4470756760 10.9709455212 14.0324865146 0.6065074233 3.5111668672 0.2962532302 81.1976711220 11.9053660884
0.006999999999999999 0.0085 0.7876 0.1969 0.2111991581 0.0424814986 62.2295591544 9.5070687986 13.3783144433 0.7118657321 3.5135255713 0.2218004703 79.3325983271 10.4832164996
0.006999999999999999 0.009000000000000001 0.7872 0.1968 0.2121451790 0.0362277823 72.3011516056 10.0420129531 13.4390235938 0.9926911844 3.5894758421 0.1944671039 89.5417962205 11.2653990237
0.006999999999999999 0.0095 0.7868 0.1967 0.2178213042 0.0388732855 77.0667850016 8.3622136797 12.8860334401 0.5723749363 3.5371126119 0.2140809496 93.7077523578 9.1875428511
0.006999999999999999 0.01 0.7864 0.1966 0.2322481224 0.0247868299 79.6497103021 19.4273050725 13.3039767079 0.3737971919 3.5172994978 0.1441830089 96.7032346302 19.9700721032
0.0075 0.0 0.794 0.1985 0.2256259763 0.0332926773 0.0000000000 0.0000000000 15.7558830130 1.8531300938 3.7031653779 0.2324107608 19.6846743672 2.1188335319
0.0075 0.0005 0.7936 0.1984 0.2152197468 0.0201793147 6.2523397718 2.1192244535 15.5151113479 0.6320224311 3.6234411806 0.0583434878 25.6061120471 2.8297696871
0.0075 0.001 0.7932 0.1983 0.2204228616 0.0357615908 13.5898714140 4.2285795945 15.4122774806 1.0805045330 3.6295738112 0.2479652081 32.8521455674 5.5928109264
0.0075 0.0015 0.7928 0.1982 0.2239704398 0.0111534215 21.7459996732 11.5264423245 14.6767468878 0.6796352650 3.7083545268 0.2979580100 40.3550715276 12.5151890210
0.0075 0.002 0.7924 0.1981 0.2178213042 0.0346106617 31.4134830179 5.2380721186 14.8283132705 0.5835908249 3.7144871574 0.1463887069 50.1741047500 6.0026623121
0.0005 0.0055 0.7952 0.1988 0.0111157452 0.0075681669 54.0448902841 11.9589804505 13.8474681510 0.9568553980 3.6644826313 0.0911131690 71.5679568116 13.0145171844
0.0075 0.0025 0.792 0.198 0.2350861850 0.0114308136 33.2984606480 9.2736508094 14.3195127706 0.7413307075 3.6927870800 0.2666666986 51.5458466836 10.2930790291
0.0075 0.003 0.7916 0.1979 0.2395797841 0.0222163891 35.2560871063 14.6229515548 14.3447050031 0.5856353817 3.7045806003 0.2286186612 53.5449524938 15.4594219868
0.0075 0.0035 0.7912 0.1978 0.2270450076 0.0318009385 42.8602140018 7.3537927265 14.0362034013 0.7214056854 3.6786348557 0.2654622661 60.8020972664 8.3724616165
0.0075 0.004 0.7908 0.1977 0.2270450076 0.0395466142 40.6638842510 4.8811093030 14.4215206630 0.7305606194 3.7210915288 0.2252254863 59.0335414504 5.8764420229
0.0075 0.0045 0.7904 0.1976 0.2331941432 0.0386134151 40.5302622993 9.3777252812 14.1852918595 1.4264697837 3.5550387628 0.1192823487 58.5037870648 10.9620908287
0.0075 0.005 0.79 0.1975 0.2381607528 0.0142375354 53.9060791303 8.6364072388 14.0188579297 0.8507019564 3.5894758421 0.1214272214 71.7525736549 9.6227739520
0.0075 0.0055 0.7896 0.1974 0.2296465650 0.0190030138 49.8208798480 10.6935510157 14.0853489042 0.5652673927 3.5965519543 0.2741524481 67.7324272715 11.5519738703
0.0075 0.006 0.7892 0.1973 0.2272815128 0.0448088453 54.0215388751 5.5918672076 13.9329565466 0.7664610351 3.5017320510 0.2558836273 71.6835089855 6.6590207153
0.0075 0.0065 0.7888 0.1972 0.2317751119 0.0406623935 62.9197230217 15.1283503169 14.0180319549 0.6760925698 3.6107041787 0.3019642383 80.7802342672 16.1470695185
0.0075 0.006999999999999999 0.7884 0.1971 0.2279910285 0.0390455715 59.0862000368 16.0883143140 14.0217488417 1.6292730013 3.5309799814 0.1437997236 76.8669198884 17.9004326104
0.0005 0.006 0.7948 0.1987 0.0184474069 0.0053095289 53.3391588107 6.4988817359 14.3129049719 0.8401979097 3.6503304069 0.2879644409 71.3208415964 7.6323536154
0.0075 0.0075 0.7879999999999999 0.19699999999999998 0.2227879137 0.0284829272 57.6390613263 9.5732558738 13.8615097232 0.7782041939 3.5592844301 0.2572609878 75.2826433933 10.6372039827
0.0075 0.008 0.7876 0.1969 0.2142737259 0.0353462565 65.8866492710 9.5403032642 13.2655688779 0.6107155399 3.5319234630 0.0820666328 82.8984153378 10.2684316934
0.0075 0.0085 0.7872 0.1968 0.2357957006 0.0281669670 68.7640617855 11.5974655412 13.8957876790 0.9778111863 3.6116476603 0.1315607233 86.5072928254 12.7350044178
0.0075 0.009000000000000001 0.7868 0.1967 0.2277545233 0.0272792133 74.5227787162 9.4302578737 13.2250961109 0.7009339465 3.5078646815 0.0790725415 91.4834940319 10.2375435750
0.0075 0.0095 0.7864 0.1966 0.2381607528 0.0363203025 77.5305699312 10.2023734983 13.1829713942 0.4878106975 3.5050342367 0.1334284510 94.4567363149 10.8599329493
0.0075 0.01 0.7859999999999999 0.1965 0.2379242476 0.0223569370 74.9638608870 17.3955243516 12.9954751061 0.3414444511 3.4720123798 0.3908109991 91.6692726205 18.1501367388
0.008 0.0 0.7936 0.1984 0.2412353206 0.0398284896 0.0000000000 0.0000000000 15.7174751831 0.5312732822 3.7423198653 0.3067055462 19.7010303690 .8778073180
0.008 0.0005 0.7932 0.1983 0.2395797841 0.0202678209 7.8960195085 3.6631930133 15.4738126060 0.5029406839 3.7701525733 0.1775801856 27.3795644719 4.3639817037
0.008 0.001 0.7928 0.1982 0.2518780553 0.0260799954 15.3898758612 5.4930549665 15.8178311259 0.6387162534 3.7206197880 0.2968835506 35.1802048304 6.4547347659
0.008 0.0015 0.7924 0.1981 0.2573176753 0.0327574666 23.5888150370 6.1698381688 15.3585891162 0.6680466921 3.7734547590 0.3245549363 42.9781765875 7.1951972638
0.0005 0.0065 0.7944 0.1986 0.0158458495 0.0084084174 62.2100996469 16.8362595621 13.4138313613 0.5985326226 3.6927870800 0.1142197419 79.3325639377 17.5574203440
0.008 0.002 0.792 0.198 0.2272815128 0.0436965389 26.2229837074 3.5466653559 14.8910873582 1.0399236420 3.6257998847 0.1984767830 44.9671524631 4.8287623198
0.008 0.0025 0.7916 0.1979 0.2587367066 0.0313545625 28.0657990712 6.9836297231 15.2875552802 0.6082933175 3.5979671767 0.1066008988 47.2100582347 7.7298785019
0.008 0.003 0.7912 0.1978 0.2296465650 0.0408928393 39.7473414460 4.9776468513 14.0828709797 0.4797555944 3.6526891110 0.1250460235 57.7125481017 5.6233413085
0.008 0.0035 0.7908 0.1977 0.2558986440 0.0321716647 39.0591235294 8.6581279605 14.2414581485 0.8555456777 3.6423108131 0.3202616377 57.1987911350 9.8661069406
0.008 0.004 0.7904 0.1976 0.2376877424 0.0364555741 40.9252903023 5.4852430331 14.0700683697 0.2777216799 3.5894758421 0.2268362153 58.8225222565 6.0262565024
0.008 0.0045 0.79 0.1975 0.2509320345 0.0426601918 44.9988138801 9.3697636340 14.4434089962 0.4142624078 3.5734366545 0.2353225506 63.2665915653 10.0620087842
0.008 0.005 0.7896 0.1974 0.2383972580 0.0536736591 53.0725635575 10.2350909358 14.3777439966 0.8527341181 3.6842957454 0.2704519330 71.3730005575 11.4119506460
0.008 0.0055 0.7892 0.1973 0.2452559093 0.0533181589 52.6587246972 21.6496388829 13.7611537804 1.6367341147 3.5640018382 0.2444873847 70.2291362251 23.5841785412
0.008 0.006 0.7888 0.1972 0.2580271910 0.0239045827 49.4096355887 5.4908350664 13.9759072382 0.3443076878 3.4814471960 0.0606329184 67.1250172139 5.9196802553
0.008 0.0065 0.7884 0.1971 0.2428908571 0.0253226302 56.7374374771 9.4050510764 13.7372005102 1.3935803790 3.5036190142 0.2797641776 74.2211478586 11.1037182632
0.0005 0.006999999999999999 0.794 0.1985 0.0153728391 0.0066893777 63.7597250971 15.3850040619 13.5773743791 1.0897842017 3.4927689755 0.1934344426 80.8452412908 16.6749120839
0.008 0.006999999999999999 0.7879999999999999 0.19699999999999998 0.2433638675 0.0317446038 62.1517211243 7.3981950496 13.6983796928 0.3914319069 3.5724931728 0.1411001926 79.6659578574 7.9624717529
0.008 0.0075 0.7876 0.1969 0.2348496798 0.0264885842 56.6122479786 12.8687597287 13.6430393787 0.8218304360 3.5908910645 0.0621266710 74.0810281016 13.7792054199
0.008 0.008 0.7872 0.1968 0.2466749406 0.0230079587 71.5532578659 23.4233299625 13.3432105127 0.7350637758 3.5682475055 0.2009948046 88.7113908247 24.3823965016
0.008 0.0085 0.7868 0.1967 0.2417083310 0.0508920539 73.4648301564 6.6972535022 13.3547741604 0.9076880979 3.4531427473 0.1227251653 90.5144553951 7.7785588193
0.008 0.009000000000000001 0.7864 0.1966 0.2419448362 0.0295243397 76.1755395563 11.2487538896 13.2965429343 0.4110617116 3.5111668672 0.1024275217 93.2251941940 11.7917674626
0.008 0.0095 0.7859999999999999 0.1965 0.2495130032 0.0335804095 76.7781356398 12.5288735584 13.2796104502 0.6319112384 3.5300364997 0.1568735043 93.8372955929 13.3512387106
0.008 0.01 0.7856 0.1964 0.2409988154 0.0371667026 74.5766166870 13.1961599695 13.4819742854 0.2609740665 3.4559731922 0.1621690952 91.7555629800 13.6564698338
0.0085 0.0 0.7932 0.1983 0.2530605814 0.0330092153 0.0000000000 0.0000000000 15.5836672594 0.4421967204 3.7319415675 0.2673967412 19.5686694083 .7426026769
0.0085 0.0005 0.7928 0.1982 0.2563716544 0.0375857316 8.6536430020 3.2079290497 15.7467972898 0.7084649608 3.6371216642 0.1366257823 28.2939336104 4.0906055244
0.0085 0.001 0.7924 0.1981 0.2644128318 0.0152247650 14.2125756552 6.4171666653 15.2235422303 0.4790483163 3.7168458615 0.1747199586 33.4173765788 7.0861597052
0.0005 0.0075 0.7936 0.1984 0.0148998286 0.0038427549 62.9216689725 13.6318935544 13.6897069570 0.8543814409 3.5286212773 0.2625694276 80.1548970354 14.7526871778
0.0085 0.0015 0.792 0.198 0.2537700971 0.0183562179 20.1665363114 5.2896543098 15.4172333297 0.8779121763 3.7149588982 0.1558316357 39.5524986364 6.3417543397
0.0085 0.002 0.7916 0.1979 0.2629938005 0.0224169021 26.1561727315 7.7272072852 14.9472536471 0.4969774668 3.6753326700 0.2583899744 45.0417528491 8.5049916285
0.0085 0.0025 0.7912 0.1978 0.2648858422 0.0383109251 28.9096930481 9.4433945932 14.8493756289 1.2986688662 3.6640108905 0.1959082287 47.6879654097 10.9762826132
0.0085 0.003 0.7908 0.1977 0.2469114458 0.0148377575 33.4100284913 10.4556695162 14.2976244374 0.5801848575 3.5842866932 0.2671502833 51.5388510677 11.3178424145
0.0085 0.0035 0.7904 0.1976 0.2592097170 0.0295924641 42.7758894691 6.8920466152 14.0130761059 0.7796931220 3.6399521090 0.3251577709 60.6881274010 8.0264899722
0.0085 0.004 0.79 0.1975 0.2681969153 0.0166832597 38.0186885264 9.8748845743 14.4553856314 0.5090887050 3.6800500781 0.2907760775 56.4223211512 10.6914326165
0.0085 0.0045 0.7896 0.1974 0.2566081597 0.0497673516 47.7322260389 6.7614906428 13.9746682759 0.9843859859 3.5333386854 0.1516923642 65.4968411599 7.9473363445
0.0085 0.005 0.7892 0.1973 0.2464384354 0.0191320880 50.7880173726 11.9119164946 13.7570239063 0.6309463864 3.5234321284 0.0853525021 68.3149118427 12.6473474711
0.0085 0.0055 0.7888 0.1972 0.2637033161 0.0435837470 56.1795982610 3.0541247802 13.7867590004 1.1195710357 3.5937215094 0.0654751777 73.8237820869 4.2827547406
0.0085 0.006 0.7884 0.1971 0.2717444935 0.0123708280 57.8148455444 5.2974442791 14.0973255393 0.8559028500 3.5772105810 0.1590151443 75.7611261582 6.3247331014
0.0005 0.008 0.7932 0.1983 0.0184474069 0.0092931805 65.6414594760 8.9437402056 13.5596159201 0.7337362800 3.5361691303 0.1308483505 82.7556919333 9.8176180166
0.0085 0.0065 0.7879999999999999 0.19699999999999998 0.2592097170 0.0385264021 58.6859828318 12.9839971953 13.7272888121 0.9445967558 3.5456039465 0.1507032860 76.2180853074 14.1178236392
0.0085 0.006999999999999999 0.7876 0.1969 0.2627572953 0.0145330483 63.8842659454 10.5496518342 13.9284136850 0.5825986451 3.5583409485 0.1221289497 81.6337778742 11.2689124773
0.0085 0.0075 0.7872 0.1968 0.2589732118 0.0416410403 73.8455878538 15.2243766225 13.2899351356 0.6665570881 3.5974954359 0.2670469698 90.9919916371 16.1996217207
0.0085 0.008 0.7868 0.1967 0.2724540091 0.0263615805 68.3930338418 7.6688472718 13.5534211088 0.8086399120 3.5583409485 0.1852830729 85.7772499082 8.6891318372
0.0085 0.0085 0.7864 0.1966 0.2499860136 0.0387637749 71.0752026307 7.6889266142 13.5183171782 0.1387195170 3.5210734243 0.0870563129 88.3645792468 7.9534662190
0.0085 0.009000000000000001 0.7859999999999999 0.1965 0.2535335918 0.0255863231 68.7770347906 8.5624991837 13.6141302594 0.3769288003 3.5658888015 0.2415460374 86.2105874433 9.2065603445
0.0085 0.0095 0.7856 0.1964 0.2622842848 0.0263530919 73.7281821584 15.3898673861 13.3019117708 0.6152342759 3.6064585113 0.2995609876 90.8988367253 16.3310157415
0.0085 0.01 0.7852 0.1963 0.2549526231 0.0224169021 81.4322011925 15.5162359585 13.2164233751 0.5738153667 3.5389995752 0.0514694953 98.4425767659 16.1639377226
0.009000000000000001 0.0 0.7928 0.1982 0.2731635248 0.0089747419 0.0000000000 0.0000000000 15.5997737688 0.8488216730 3.8300636565 0.3076155247 19.7030009501 1.1654119396
0.009000000000000001 0.0005 0.7924 0.1981 0.2788396500 0.0523825686 8.3241286743 6.0777533060 15.7823142078 1.5887191750 3.6295738112 0.1331078375 28.0148563433 7.8519628871
0.0005 0.0085 0.7928 0.1982 0.0127712817 0.0040689896 76.1502421965 6.8393561916 13.4658677760 0.5375909753 3.5451322057 0.1722209350 93.1740134599 7.5532370915
0.009000000000000001 0.001 0.792 0.198 0.2681969153 0.0180984448 12.8601398813 1.8613409739 14.9456016974 0.5825635135 3.6715587435 0.1303439585 31.7454972375 2.5923468907
0.009000000000000001 0.0015 0.7916 0.1979 0.2681969153 0.0222566362 19.4393993798 9.4464585651 14.7849495915 1.0165230412 3.6692000394 0.1999335293 38.1617459260 10.6851717718
0.009000000000000001 0.002 0.7912 0.1978 0.2769476083 0.0213327181 24.6195202863 7.6746153074 14.9530354710 0.6384288608 3.6607087048 0.2323341461 43.5102120704 8.5667110324
0.009000000000000001 0.0025 0.7908 0.1977 0.2793126604 0.0395579278 27.3769325044 8.2862518370 14.4739700652 0.8045037318 3.5923062870 0.2554553815 45.7225215170 9.3857688781
0.009000000000000001 0.003 0.7904 0.1976 0.2776571239 0.0187660593 31.4802939938 6.2752942346 14.6961572965 0.8406135471 3.6772196332 0.1663045276 50.1313280474 7.3009783686
0.009000000000000001 0.0035 0.79 0.1975 0.2856983013 0.0375023004 37.7313364651 5.9335685831 14.1906606959 0.3887034426 3.5602279117 0.2526276660 55.7679233740 6.6124019921
0.009000000000000001 0.004 0.7896 0.1974 0.2672508944 0.0361164451 38.6887442360 10.6652335940 14.1762061363 0.8308066990 3.5394713160 0.2111502602 56.6716725827 11.7433069983
0.009000000000000001 0.0045 0.7892 0.1973 0.2684334205 0.0328733743 42.9036735686 3.9450897616 14.2319594378 0.8182797275 3.5956084727 0.1810550825 60.9996748996 4.9772979459
0.009000000000000001 0.005 0.7888 0.1972 0.2868808273 0.0388502563 50.9988287042 7.4032480713 13.9507150057 0.5166074792 3.6286303295 0.1483877954 68.8650548667 8.1070936022
0.009000000000000001 0.0055 0.7884 0.1971 0.2852252908 0.0390169100 54.1525662258 13.7656408997 13.9796241250 0.4071058961 3.5880606197 0.2830822242 72.0054762613 14.4948459300
0.0005 0.009000000000000001 0.7924 0.1981 0.0160823547 0.0123889009 66.4101100237 13.2514198637 13.5439223982 0.8426198407 3.5158842754 0.2187290770 83.4859990520 14.3251576823
0.009000000000000001 0.006 0.7879999999999999 0.19699999999999998 0.2842792700 0.0332657849 53.5421863394 19.6988728830 13.6674056364 1.1149846539 3.5460756873 0.2989452459 71.0399469331 21.1460685677
0.009000000000000001 0.0065 0.7876 0.1969 0.2632303057 0.0341944342 56.1724631082 11.9424895849 13.6252809197 1.0426001326 3.5309799814 0.2737560344 73.5919543150 13.2930401861
0.009000000000000001 0.006999999999999999 0.7872 0.1968 0.2672508944 0.0289658551 62.6699926750 18.8273988259 13.7830421136 1.0703257181 3.5083364224 0.3090186794 80.2286221054 20.2357090785
0.009000000000000001 0.0075 0.7868 0.1967 0.2585002014 0.0368098165 58.9590645876 12.2104918408 13.4175482480 0.5928831044 3.5427735017 0.3708734942 76.1778865387 13.2110582559
0.009000000000000001 0.008 0.7864 0.1966 0.2696159466 0.0548569758 68.7938996971 5.8235566686 13.3977248519 1.0909479906 3.5465474282 0.1528498471 86.0077879238 7.1222114821
0.009000000000000001 0.0085 0.7859999999999999 0.1965 0.2726905144 0.0383576173 71.0297971132 7.6125184487 13.3279299782 1.0016544784 3.4941841980 0.1339145793 88.1246018038 8.7864451237
0.009000000000000001 0.009000000000000001 0.7856 0.1964 0.2712714831 0.0251897486 73.7813714790 5.6197710141 13.3469273994 0.6846858120 3.5432452425 0.1735442060 90.9428156040 6.5031907807
0.009000000000000001 0.0095 0.7852 0.1963 0.2710349778 0.0443067133 80.7037669603 5.3232455756 13.2511143183 0.6022449835 3.5908910645 0.1259680474 97.8168073209 6.0957653198
0.009000000000000001 0.01 0.7848 0.1962 0.2861713117 0.0378703862 76.8202979061 17.3256982953 12.9752387225 0.7196350507 3.4908820123 0.2185743744 93.5725899526 18.3017781066
0.0095 0.0 0.7924 0.1981 0.2923204473 0.0394162747 0.0000000000 0.0000000000 15.8442623207 1.3368371487 3.7107132309 0.0880728853 19.8472959989 1.4643263087
0.0 0.002 0.7984 0.1996 0.0000000000 0.0000000000 23.0458947768 6.8126255829 15.2425396515 0.9536436631 3.6861827087 0.2366503196 41.9746171370 8.0029195656
0.0005 0.0095 0.792 0.198 0.0160823547 0.0032081128 80.4832258749 10.7244675946 13.1251531556 0.7986856362 3.5890041013 0.0451098683 97.2134654865 11.5714712119
0.0095 0.0005 0.792 0.198 0.2830967439 0.0404306342 8.0296414603 1.6285198764 14.8712639621 1.7322238269 3.7253371961 0.3739521288 26.9093393624 3.7751264663
0.0095 0.001 0.7916 0.1979 0.2925569525 0.0257606189 11.2664062140 5.2927116386 15.6592439571 0.6871028456 3.7390176797 0.1677541106 30.9572248033 6.1733292137
0.0095 0.0015 0.7912 0.1978 0.2861713117 0.0185019045 18.7771274733 6.7762298397 14.8080768870 1.0995254679 3.6541043334 0.2764159645 37.5254800054 8.1706731766
0.0095 0.002 0.7908 0.1977 0.2935029734 0.0460402221 30.4255886853 3.8977639175 15.0232433322 1.2405515139 3.5894758421 0.2404564310 49.3318108330 5.4248120845
0.0095 0.0025 0.7904 0.1976 0.2892458795 0.0205419451 31.5458076692 7.1425902032 14.5231155681 1.0669612888 3.6687282986 0.1377160024 50.0268974154 8.3678094395
0.0095 0.003 0.79 0.1975 0.2849887856 0.0182584478 34.9590052913 6.4435167309 14.4801648765 1.4583815544 3.6017411032 0.1866806608 53.3259000566 8.1068373939
0.0095 0.0035 0.7896 0.1974 0.2944489943 0.0262083637 41.3864806309 3.6659228608 14.2513698465 0.7664966386 3.6253281438 0.1781906865 59.5576276155 4.6368185496
0.0095 0.004 0.7892 0.1973 0.2866443221 0.0283253876 37.6288497254 10.7917464203 14.3897206318 0.6300980867 3.4861646042 0.1549436989 55.7913792835 11.6051135935
0.0095 0.0045 0.7888 0.1972 0.2887728691 0.0373168959 44.4189205555 7.5433538752 14.0832839671 0.4382681953 3.5588126893 0.2096228485 62.3497900810 8.2285618149
0.0095 0.005 0.7884 0.1971 0.2778936291 0.0385728335 57.5463043404 7.3479020297 14.0015124582 0.9974773905 3.6295738112 0.2209117448 75.4552842389 8.6048639985
0.0005 0.01 0.7916 0.1979 0.0137173025 0.0064510022 75.2330507413 15.4754500066 13.5240990021 0.8172585898 3.6196672541 0.2052934500 92.3905343000 16.5044530486
0.0095 0.0055 0.7879999999999999 0.19699999999999998 0.2996521090 0.0168301339 52.7871574469 15.2966572108 14.1477100044 0.6754514973 3.5437169833 0.2683305531 70.7782365436 16.2572693951
0.0095 0.006 0.7876 0.1969 0.2849887856 0.0192719102 57.6202504690 11.4410235376 13.7669356043 1.1140774818 3.5314517222 0.1570379747 75.2036265811 12.7314109043
0.0095 0.0065 0.7872 0.1968 0.2842792700 0.0145484353 63.3575619413 15.0422714359 13.6186731210 0.6450826465 3.5663605423 0.1907606923 80.8268748746 15.8926632100
0.0095 0.006999999999999999 0.7868 0.1967 0.2942124890 0.0130742685 59.3417682358 2.7386901608 13.8738993458 0.5581072310 3.4805037144 0.1814234454 76.9903837850 3.4912951057
0.0095 0.0075 0.7864 0.1966 0.3001251194 0.0263530919 64.5880514680 7.8382834094 13.5947198507 0.5088072042 3.4965429020 0.1826946865 81.9794393401 8.5561383920
0.0095 0.008 0.7859999999999999 0.1965 0.2939759838 0.0373228911 64.1696720559 11.2077976263 13.5022106689 0.7862282626 3.5073929407 0.0816534154 81.4732516493 12.1130021954
0.0095 0.0085 0.7856 0.1964 0.2956315203 0.0626270100 69.6358477232 10.1630201760 13.2866312363 0.6488062580 3.5432452425 0.2779574369 86.7613557223 11.1524108809
0.0095 0.009000000000000001 0.7852 0.1963 0.3001251194 0.0230468235 77.3002990920 13.7336672288 13.3109974940 0.5364476068 3.5715496912 0.1969007951 94.4829713966 14.4900624542
0.0095 0.0095 0.7848 0.1962 0.2802586813 0.0308365075 82.9039886126 10.1075278882 12.9760646974 0.6464750504 3.5418300200 0.1258266373 99.7021420113 10.9106660834
0.0095 0.01 0.7844 0.1961 0.2984695829 0.0298634079 68.9703325654 6.7508773422 13.2800234376 0.6251347327 3.4408774862 0.1231379071 85.9897030721 7.5290133899
0.001 0.0 0.7992 0.1998 0.0305091729 0.0058699051 0.0000000000 0.0000000000 15.9450312508 0.9862340172 3.6725022251 0.2431548195 19.6480426488 1.2352587418
0.01 0.0 0.792 0.198 0.3062742551 0.0330430883 0.0000000000 0.0000000000 15.6100984542 0.7219350840 3.7258089369 0.2184032598 19.6421816462 .9733814321
0.01 0.0005 0.7916 0.1979 0.3053282342 0.0187063516 6.5364485819 3.8795502024 15.2103266329 0.8054377066 3.6234411806 0.1538598407 25.6755446296 4.8575541013
0.01 0.001 0.7912 0.1978 0.2996521090 0.0211853764 12.3379764291 6.5937668937 15.5118074486 0.9318445904 3.7380741980 0.2490934438 31.8875101847 7.7958903043
0.01 0.0015 0.7908 0.1977 0.3180995159 0.0327027796 22.7157317989 5.2967557823 15.5642568507 1.5201002684 3.6932588208 0.2059601154 42.2913469863 7.0555189457
0.01 0.002 0.7904 0.1976 0.2868808273 0.0475275460 28.1021234853 5.9624775068 14.9237133642 0.3378166402 3.6305172928 0.2045724036 46.9432349696 6.5523940966
0.01 0.0025 0.79 0.1975 0.3180995159 0.0340764542 32.0848360280 7.7487460372 14.8068379247 1.0956381092 3.6673130762 0.0335433924 50.8770865448 8.9120039930
0.01 0.003 0.7896 0.1974 0.3190455368 0.0435940128 37.7540392239 10.1120903550 14.4760350023 0.8535186115 3.6390086274 0.3583293031 56.1881283904 11.3675322824
0.01 0.0035 0.7892 0.1973 0.3119503803 0.0323035306 38.6874469355 18.9634671393 14.5668922344 1.2860101964 3.5555105036 0.1683156411 57.1218000538 20.4500965074
0.01 0.004 0.7888 0.1972 0.3157344637 0.0272956120 45.8615187143 10.4828580432 14.1113671115 1.0679774798 3.6220259582 0.2175661263 63.9106462477 11.7956972613
0.01 0.0045 0.7884 0.1971 0.3098218333 0.0336137069 45.4509231053 15.7142417383 14.1976814821 0.6812945687 3.5644735790 0.2089636087 63.5228999997 16.6381136226
0.001 0.0005 0.7988 0.1997 0.0399693815 0.0121886262 8.9825086793 4.5554049070 15.7174751831 0.8735581108 3.8281766932 0.2189812518 28.5681299371 5.6601328958
0.01 0.005 0.7879999999999999 0.19699999999999998 0.3088758125 0.0333598132 46.1112490610 10.0757761430 14.1724892495 0.4473978693 3.5187147202 0.1756599620 64.1113288432 10.7321937875
0.01 0.0055 0.7876 0.1969 0.2987060882 0.0252341202 50.2892053294 9.7246249665 13.9168500373 0.2342421534 3.5819279891 0.2328813872 68.0866894440 10.2169826273
0.01 0.006 0.7872 0.1968 0.3162074742 0.0319623478 60.5287981956 11.2373634260 13.4761924615 0.9141209472 3.5139973121 0.2200234752 77.8351954434 12.4034701962
0.01 0.0065 0.7868 0.1967 0.3140789272 0.0326205773 61.5666385976 12.7916539903 13.7182030889 0.7047003169 3.5871171380 0.2829721446 79.1860377517 13.8119470291
0.01 0.006999999999999999 0.7864 0.1966 0.3017806560 0.0478044853 61.8695582650 10.1652585003 13.5637457943 1.0380390916 3.6658978537 0.0491516802 79.4009825690 11.3002537574
0.01 0.0075 0.7859999999999999 0.1965 0.3013076455 0.0256649027 62.9346419775 10.4220365171 13.5488782472 0.6700056175 3.6805218189 0.2092445712 80.4653496891 11.3269516085
0.01 0.008 0.7856 0.1964 0.2968140464 0.0694697590 63.5670759725 11.8530140587 13.5117093795 1.1918178661 3.5932497686 0.1662938221 80.9688491670 13.2805955059
0.01 0.0085 0.7852 0.1963 0.3282692402 0.0231533654 72.9517478076 12.1500850349 13.6256939071 0.7554785071 3.6224976990 0.2124070305 90.5282086539 13.1411239379
0.01 0.009000000000000001 0.7848 0.1962 0.3154979585 0.0443571822 78.8590056458 7.5787395990 13.3056286576 0.3425017981 3.4536144881 0.1780507566 95.9337467500 8.1436493359
0.01 0.0095 0.7844 0.1961 0.3214105889 0.0479446884 73.7911012327 4.8985393583 13.4786703860 0.6369096203 3.5106951264 0.1406578910 91.1018773340 5.7240515580
0.001 0.001 0.7984 0.1996 0.0338202459 0.0079993323 17.5667461044 6.6892751488 16.0189559988 0.9133526524 3.7857200201 0.1808189365 37.4052423692 7.7914460700
0.01 0.01 0.784 0.196 0.3005981299 0.0214373421 85.0866967080 14.5828158237 13.0850933759 0.5713895488 3.5257908324 0.2718045951 101.9981790462 15.4474473097
0.001 0.0015 0.7979999999999999 0.1995 0.0307456781 0.0110930779 17.3967997386 1.8854512237 15.0628901244 0.6135364222 3.6640108905 0.1599083067 36.1544464316 2.6699890305
0.001 0.002 0.7976 0.1994 0.0300361625 0.0082743032 25.6495768853 5.3351845541 15.4639009080 0.4784555051 3.8583681052 0.2556713349 45.0018820610 6.0775856973
0.001 0.0025 0.7972 0.1993 0.0276711103 0.0106401066 33.1064601737 9.9963148238 14.9464276723 1.0030797037 3.7456220510 0.1639324777 51.8261810073 11.1739671118
0.001 0.003 0.7968 0.1992 0.0340567511 0.0143002562 34.9881945526 5.4852973401 15.0864304072 0.9492495831 3.7187328247 0.2059428268 53.8274145356 6.6547900062
0.001 0.0035 0.7964 0.1991 0.0316916990 0.0159285868 37.9421477968 6.9369551077 15.0802355960 0.9164338782 3.6418390723 0.3141807977 56.6959141641 8.1834983704
0.0 0.0025 0.7979999999999999 0.1995 0.0000000000 0.0000000000 30.8063463827 9.3710388429 14.6986352210 1.2684386692 3.7946830955 0.1008863803 49.2996646992 10.7403638924
0.001 0.004 0.7959999999999999 0.19899999999999998 0.0368948137 0.0115282648 50.1756915354 7.9559299053 14.0374423636 0.1664498131 3.6706152618 0.0997773638 67.9206439745 8.2336853470
0.001 0.0045 0.7956 0.1989 0.0305091729 0.0065882730 40.8863712872 11.0025069009 14.5193986813 1.1112219868 3.5503213547 0.2438019319 58.9866004961 12.3641190926
0.001 0.005 0.7952 0.1988 0.0307456781 0.0085926612 42.5683213887 12.6986996404 14.5032921719 0.9422762071 3.7116567125 0.2678324821 60.8140159512 13.9174009908
0.001 0.0055 0.7948 0.1987 0.0300361625 0.0079993323 53.2801316379 17.1937040706 14.2761490916 0.6171894898 3.6078737338 0.2805585035 71.1941906258 18.0994513962
0.001 0.006 0.7944 0.1986 0.0319282042 0.0095777313 47.5493066681 13.7866346775 14.0097722065 0.3572243295 3.6210824765 0.1661010052 65.2120895553 14.3195377435
0.001 0.0065 0.794 0.1985 0.0281441207 0.0109305332 52.9149415464 9.2992049238 13.7838680885 0.8890014411 3.6550478150 0.1523832358 70.3820015706 10.3515201339
0.001 0.006999999999999999 0.7936 0.1984 0.0283806260 0.0101449436 63.9562661232 7.2462140708 13.8231018933 0.4641758126 3.5588126893 0.1894824944 81.3665613318 7.9100173214
0.001 0.0075 0.7932 0.1983 0.0321647094 0.0135779538 63.9757256308 15.0668021267 13.7074654160 0.4811216576 3.5998541400 0.2678623925 81.3152098962 15.8293641306
0.001 0.008 0.7928 0.1982 0.0297996573 0.0120964962 71.7530421433 14.2113235786 13.4642158264 0.8963543480 3.6446695172 0.1734929056 88.8917271442 15.2932673284
0.001 0.0085 0.7924 0.1981 0.0378408346 0.0108895179 71.2205002870 5.5254701221 13.3019117708 0.5772754626 3.5871171380 0.2732743671 88.1473700304 6.3869094697
0.0 0.003 0.7976 0.1994 0.0000000000 0.0000000000 34.1566249305 8.4900548596 14.1237567341 0.6612773326 3.7305263450 0.2917571052 52.0109080096 9.4430892974
0.001 0.009000000000000001 0.792 0.198 0.0335837407 0.0092931805 72.0643942639 8.7551603646 13.7495901327 1.0363222915 3.5904193237 0.1062998602 89.4379874610 9.9070756968
0.001 0.0095 0.7916 0.1979 0.0297996573 0.0139838397 76.9617036609 15.1682238806 13.1292830297 0.8106992471 3.5215451651 0.1751168996 93.6423315130 16.1680238670
0.001 0.01 0.7912 0.1978 0.0309821833 0.0143002562 75.1046179915 14.3591349665 13.3985508268 0.6991212236 3.5097516448 0.2966945951 92.0439026464 15.3692510414
0.0015 0.0 0.7988 0.1997 0.0473010433 0.0208875751 0.0000000000 0.0000000000 16.2432081672 1.0885690316 3.7588307938 0.2605547116 20.0493400043 1.3700113183
0.0015 0.0005 0.7984 0.1996 0.0473010433 0.0120594471 7.7059649849 3.5774293359 15.6175322278 0.7424333075 3.6371216642 0.1955762538 27.0079199202 4.5274983443
0.0015 0.001 0.7979999999999999 0.1995 0.0437534650 0.0085926612 11.5946232411 5.6592212250 15.6641998061 0.7688641246 3.8017592077 0.0594767703 31.1043357199 6.4961547811
0.0015 0.0015 0.7976 0.1994 0.0463550224 0.0187660593 21.4164853456 7.7953756300 15.8050285159 1.4733386217 3.6975044882 0.3277644845 40.9653733721 9.6152447955
0.0015 0.002 0.7972 0.1993 0.0496660954 0.0187421990 26.6913091888 9.4019041568 14.8274872957 0.8061556728 3.6517456293 0.1593730099 45.2202082092 10.3861750385
0.0015 0.0025 0.7968 0.1992 0.0487200746 0.0120036591 33.7395428189 9.3783072734 14.8171626102 0.8141221311 3.7343002715 0.1473282130 52.3397257752 10.3517612766
0.0015 0.003 0.7964 0.1991 0.0477740537 0.0122069688 30.4210481335 7.6305329795 14.9612952194 0.9432820693 3.6413673315 0.1933193619 49.0714847381 8.7793413795
0.0 0.0035 0.7972 0.1993 0.0000000000 0.0000000000 35.7503585978 7.4567271051 14.3108400348 1.0812215695 3.6314607744 0.1286599017 53.6926594070 8.6666085763
0.0015 0.0035 0.7959999999999999 0.19899999999999998 0.0458820120 0.0087730366 37.6463632822 7.5186691117 14.6808767620 0.5291179594 3.6092889562 0.2725568021 55.9824110124 8.3291169098
0.0015 0.004 0.7956 0.1989 0.0413884128 0.0108895179 43.6878917224 15.8744315801 14.4954454110 0.7483596408 3.6135346235 0.1960989732 61.8382601697 16.8297797120
0.0015 0.0045 0.7952 0.1988 0.0475375485 0.0131595549 41.0634528058 11.6989048810 14.4248245624 0.7459316519 3.5578692077 0.1673343860 59.0936841244 12.6253304738
0.0015 0.005 0.7948 0.1987 0.0461185172 0.0039574892 48.2329840329 13.0164873320 14.0225748165 0.4867045779 3.6621239272 0.0913083559 65.9638012938 13.5984577550
0.0015 0.0055 0.7944 0.1986 0.0510851267 0.0075385458 54.9997034540 9.4131130384 14.0068812946 0.5745271029 3.5757953585 0.1554026224 72.6334652338 10.1505813095
0.0015 0.006 0.794 0.1985 0.0451724963 0.0088996382 56.5136531404 10.0398101814 13.8235148807 1.0339661096 3.5786258034 0.2689402605 73.9609663208 11.3516161897
0.0015 0.0065 0.7936 0.1984 0.0494295902 0.0146098214 59.4851199414 12.8906409189 13.5852211401 0.3556202985 3.6380651458 0.1820357271 76.7578358175 13.4429067659
0.0015 0.006999999999999999 0.7932 0.1983 0.0496660954 0.0090985373 58.8059831283 9.7960495002 13.3774884684 0.4078057854 3.5088081632 0.2030700369 75.7419458553 10.4160238598
0.0015 0.0075 0.7928 0.1982 0.0489565798 0.0148528289 67.5069775986 8.0149893937 13.6054575236 0.2194576440 3.5366408711 0.2081355535 84.6980325731 8.4574354201
0.0015 0.008 0.7924 0.1981 0.0444629807 0.0032081128 66.5365968227 3.5227062288 13.5418574611 0.6353727887 3.6569347783 0.1892756768 83.7798520428 4.3505628071
0.0 0.004 0.7968 0.1992 0.0000000000 0.0000000000 39.1259345053 6.3929455053 14.5829987438 0.7938103788 3.6404238498 0.1679450296 57.3493570989 7.3547009137
0.0015 0.0085 0.792 0.198 0.0482470641 0.0157874982 71.3534735885 16.2438707704 13.4757794741 1.1625900256 3.6012693624 0.2552880663 88.4787694891 17.6775363605
0.0015 0.009000000000000001 0.7916 0.1979 0.0487200746 0.0079713135 78.1727336799 10.4208866900 13.3320598524 0.6793290295 3.6361781825 0.2245922288 95.1896917894 11.3327792618
0.0015 0.0095 0.7912 0.1978 0.0499026006 0.0146861932 74.1245074619 13.8603412050 13.1821454193 0.9111494622 3.6069302522 0.2716407962 90.9634857340 15.0578176566
0.0015 0.01 0.7908 0.1977 0.0494295902 0.0147621699 83.5370712578 18.7667722962 13.0788985647 0.5431838122 3.5149407937 0.2573025060 100.1803402064 19.5820207843
0.002 0.0 0.7984 0.1996 0.0586532936 0.0059078984 0.0000000000 0.0000000000 15.6770024161 1.1311573865 3.7036371187 0.0549653965 19.4392928284 1.1920306814
0.002 0.0005 0.7979999999999999 0.1995 0.0614913562 0.0111934698 7.4387210814 4.5866766987 15.9433793012 0.6430997863 3.7512829408 0.1734723812 27.1948746796 5.4144423360
0.002 0.001 0.7976 0.1994 0.0629103875 0.0093889890 12.7608963929 5.5100822608 15.4729866312 0.8193462227 3.7234502328 0.4055281145 32.0202436444 6.7443455870
0.002 0.0015 0.7972 0.1993 0.0598358197 0.0092931805 17.1846911064 7.6510749538 15.2396487396 1.1952498053 3.6720304843 0.3230980341 36.1562061500 9.1787159737
0.002 0.002 0.7968 0.1992 0.0553422206 0.0129884221 25.2843867938 12.2560126275 14.9158666033 1.2122418233 3.7413763837 0.2079387269 43.9969720014 13.6891815998
0.002 0.0025 0.7964 0.1991 0.0591263041 0.0126922018 33.1285142822 8.3771592587 14.7828846544 0.8142997677 3.6875979311 0.1720554572 51.6581231718 9.3762066854
0.0 0.0045 0.7964 0.1991 0.0000000000 0.0000000000 48.5359037002 24.1005095744 14.1695983376 1.3829912139 3.7069393044 0.3270576025 66.4124413422 25.8105583908
0.002 0.003 0.7959999999999999 0.19899999999999998 0.0591263041 0.0053931487 37.7430121696 17.0218262552 14.5900195299 0.9365389188 3.6206107357 0.1809173681 56.0127687393 18.1446756908
0.002 0.0035 0.7956 0.1989 0.0591263041 0.0151806138 34.4640851495 14.5470115747 14.5346792158 0.5871478603 3.5413582792 0.3593612397 52.5992489486 15.5087012885
0.002 0.004 0.7952 0.1988 0.0624373771 0.0133284906 36.7881989998 14.1176857814 14.7023521078 1.1768532847 3.6611804456 0.1016773824 55.2141689303 15.4095449391
0.002 0.0045 0.7948 0.1987 0.0605453354 0.0144558675 41.3229129063 10.4570253908 14.2984504122 1.0748551184 3.5781540626 0.2174105961 59.2600627165 11.7637469728
0.002 0.005 0.7944 0.1986 0.0674039866 0.0101449436 46.0016271686 14.3106602047 14.3575076131 0.6347712013 3.7173176023 0.2419805062 64.1438563706 15.1975568558
0.002 0.0055 0.794 0.1985 0.0586532936 0.0074188787 52.3603455816 5.2834649037 14.2158529285 0.7889145067 3.6489151845 0.2065556890 70.2837669882 6.2863539781
0.002 0.006 0.7936 0.1984 0.0614913562 0.0180737033 48.3315788711 8.5423011170 14.5090739958 0.7987847168 3.5578692077 0.2108549509 66.4600134308 9.5700144880
0.002 0.0065 0.7932 0.1983 0.0626738823 0.0101449436 64.0107527444 13.4691124946 13.6789692841 0.6942199354 3.6390086274 0.1716877340 81.3914045382 14.3451651076
0.002 0.006999999999999999 0.7928 0.1982 0.0598358197 0.0182951728 66.2168122489 9.3188847131 13.5823302281 0.5131464653 3.5734366545 0.1366909197 83.4324149512 9.9870172709
0.002 0.0075 0.7924 0.1981 0.0572342623 0.0193067075 63.6274004459 4.7120315193 13.6884679947 0.5742931234 3.5583409485 0.2811923486 80.9314436514 5.5868236988
