# Supplementary material for: Multipressure Sampling for Improving the Performance of MOF-based Electronic Noses
Source: ACS Sens. 2024 Jul 12;9(7):3531–9. doi: 10.1021/acssensors.4c00199 (PMC11287752; doi:10.1021/acssensors.4c00199)
Supplement: Supplementary file 2 — se4c00199_si_002.zip [file se4c00199_si_002.zip › Multiplex_Adsorption_Data/Methane_1bar/SAPBIW.csv]

methane_comp CO2_comp N2_comp O2_comp methane_mass methane_error CO2_mass CO2_error N2_mass N2_error O2_mass O2_error total_mass total_error
0.0 0.0 0.8 0.2 0.0000000000 0.0000000000 0.0000000000 0.0000000000 7.0401981199 0.2520006180 2.2271453352 0.0803123737 9.2673434551 .3323129917
0.0 0.0005 0.7996 0.1999 0.0000000000 0.0000000000 0.0390828211 0.0095140190 7.0584460480 0.1749040912 2.3543145337 0.1641581678 9.4518434028 .3485762780
0.0 0.005 0.7959999999999999 0.19899999999999998 0.0000000000 0.0000000000 0.3560879251 0.0440956885 6.9904310433 0.5179259072 2.2900982994 0.0877505618 9.6366172678 .6497721575
0.002 0.008 0.792 0.198 0.0179444929 0.0057428586 0.5929008705 0.0758385726 6.9578059597 0.1607841745 2.3349443909 0.1338642590 9.9035957140 .3762298647
0.002 0.0085 0.7916 0.1979 0.0204778331 0.0062411983 0.6299571749 0.0704722766 7.1060012546 0.4106109736 2.3082051720 0.1336096934 10.0646414346 .6209341419
0.002 0.009000000000000001 0.7912 0.1978 0.0213222798 0.0036929462 0.6756985506 0.0705673553 7.1118995748 0.4133600593 2.2818870432 0.0603878972 10.0908074484 .5480082580
0.002 0.0095 0.7908 0.1977 0.0190000513 0.0033379688 0.6817781006 0.0361124482 6.9869289157 0.3648196421 2.2244082498 0.0958847128 9.9121153174 .5001547719
0.002 0.01 0.7904 0.1976 0.0190000513 0.0051278849 0.7451791214 0.0531424179 7.0628697882 0.2368600862 2.2759917823 0.1045372510 10.1030407432 .3996676400
0.0025 0.0 0.7979999999999999 0.1995 0.0231167291 0.0075647534 0.0000000000 0.0000000000 7.1139271224 0.1879475053 2.2877823040 0.1431173555 9.4248261555 .3386296142
0.0025 0.0005 0.7976 0.1994 0.0211111681 0.0074340094 0.0341612806 0.0078965721 7.1649844566 0.1311702983 2.2564110944 0.0974766648 9.4766679997 .2439775446
0.0025 0.001 0.7972 0.1993 0.0255445134 0.0063893989 0.0752706183 0.0096886027 7.1642471665 0.3269459388 2.3103106223 0.1051933206 9.5753729205 .4482172610
0.0025 0.0015 0.7968 0.1992 0.0274445186 0.0076117399 0.1062473728 0.0187261274 6.9377148066 0.2797707207 2.2067224672 0.1381432140 9.2781291652 .4442518020
0.0025 0.002 0.7964 0.1991 0.0235389525 0.0090704349 0.1389611415 0.0160667299 7.0923613892 0.2153297139 2.2696754314 0.1042314865 9.5245369146 .3446983652
0.0 0.0055 0.7956 0.1989 0.0000000000 0.0000000000 0.3963287557 0.0549109014 6.9561470572 0.3767588095 2.2869401239 0.2207114545 9.6394159368 .6523811654
0.0025 0.0025 0.7959999999999999 0.19899999999999998 0.0224833941 0.0047016804 0.1774649578 0.0200238564 7.1799145796 0.3991262872 2.3374709313 0.1867029948 9.7173338628 .6105548188
0.0025 0.003 0.7956 0.1989 0.0247000667 0.0031596303 0.2040991766 0.0226478952 6.9845327231 0.3646374390 2.2728336068 0.0748546067 9.4861655732 .4652995712
0.0025 0.0035 0.7952 0.1988 0.0237500641 0.0060820685 0.2382604572 0.0153845388 7.0768782987 0.2190117504 2.3088368071 0.1628775051 9.6477256271 .4033558628
0.0025 0.004 0.7948 0.1987 0.0261778485 0.0078594812 0.2921078996 0.0436525045 7.0672935283 0.6154391297 2.3235749592 0.0746577360 9.7091542356 .7416088514
0.0025 0.0045 0.7944 0.1986 0.0254389576 0.0047862329 0.3175841089 0.0545187632 7.1609293614 0.2762919972 2.2692543413 0.1011896153 9.7732067692 .4367866086
0.0025 0.005 0.794 0.1985 0.0251222901 0.0062838980 0.3737475702 0.0398378836 7.1002872569 0.3351090630 2.2816764981 0.1563860686 9.7808336153 .5376169132
0.0025 0.0055 0.7936 0.1984 0.0225889499 0.0064518714 0.3948812438 0.0464793341 7.1266453753 0.3781773206 2.2357776814 0.0842116957 9.7798932504 .5153202218
0.0025 0.006 0.7932 0.1983 0.0241722875 0.0038582068 0.4053033294 0.0439815001 6.8789159271 0.2987344147 2.2454627528 0.1452363979 9.5538542968 .4918105195
0.0025 0.0065 0.7928 0.1982 0.0214278357 0.0045081119 0.4742048954 0.0658539963 6.9644415699 0.4869832703 2.2471471131 0.1687021538 9.7072214141 .7260475323
0.0025 0.006999999999999999 0.7924 0.1981 0.0218500590 0.0008444467 0.5011286166 0.0401730841 6.9778971129 0.3510085188 2.2852557637 0.2147575827 9.7861315522 .6067836323
0.0 0.006 0.7952 0.1988 0.0000000000 0.0000000000 0.4345430696 0.0626663992 7.0457277951 0.2463723871 2.2225133445 0.0500087663 9.7027842092 .3590475526
0.0025 0.0075 0.792 0.198 0.0233278408 0.0081599512 0.5616346136 0.0479910774 7.0416727000 0.3608818145 2.2191446240 0.1549988988 9.8457797784 .5720317419
0.0025 0.008 0.7916 0.1979 0.0244889550 0.0050225062 0.5845053015 0.0679042007 7.0719015910 0.3520754799 2.2574638196 0.1247706266 9.9383596671 .5497728134
0.0025 0.0085 0.7912 0.1978 0.0237500641 0.0055051191 0.6065074823 0.0606713001 6.9128312682 0.2159561372 2.2458838429 0.1233628595 9.7889726575 .4054954159
0.0025 0.009000000000000001 0.7908 0.1977 0.0240667317 0.0050666804 0.6577494032 0.1048877943 6.9920899459 0.4887479389 2.2172497187 0.0805966818 9.8911557995 .6792990954
0.0025 0.0095 0.7904 0.1976 0.0257556251 0.0079384729 0.6919106838 0.0989403761 7.0431472800 0.4374768000 2.2343038662 0.1220333238 9.9951174551 .6663889728
0.0025 0.01 0.79 0.1975 0.0239611758 0.0064931858 0.7344675334 0.0776082390 6.8923714701 0.3627710427 2.2134599082 0.1374947715 9.8642600875 .5843672390
0.003 0.0 0.7976 0.1994 0.0286056328 0.0049689788 0.0000000000 0.0000000000 6.9979882660 0.3378735612 2.2848346736 0.1890530247 9.3114285724 .5318955647
0.003 0.0005 0.7972 0.1993 0.0277611861 0.0060305558 0.0390828211 0.0155363279 7.0418570225 0.4149891771 2.3050469965 0.1673036971 9.4137480262 .6038597579
0.003 0.001 0.7968 0.1992 0.0314556405 0.0085389391 0.0772971350 0.0146019444 7.0866473915 0.6313357694 2.2210395293 0.1820911452 9.4164396963 .8365677981
0.003 0.0015 0.7964 0.1991 0.0279722978 0.0076700683 0.1062473728 0.0147162918 6.9305262288 0.4435291302 2.2783077776 0.0686957814 9.3430536770 .5346112717
0.0 0.0065 0.7948 0.1987 0.0000000000 0.0000000000 0.4713098717 0.0227660076 7.0519947603 0.4072357895 2.2671488910 0.0958255178 9.7904535230 .5258273149
0.003 0.002 0.7959999999999999 0.19899999999999998 0.0304000821 0.0123025774 0.1433036772 0.0168807444 7.0007531036 0.5249204664 2.2964146503 0.1750722127 9.4708715132 .7291760009
0.003 0.0025 0.7956 0.1989 0.0266000718 0.0064587755 0.1962826124 0.0287527023 6.9887721407 0.3045003338 2.3193640586 0.1220100733 9.5310188835 .4617218849
0.003 0.003 0.7952 0.1988 0.0279722978 0.0053407500 0.2153897694 0.0447522361 7.0037022637 0.3002988695 2.2330405960 0.0827674984 9.4801049269 .4331593540
0.003 0.0035 0.7948 0.1987 0.0261778485 0.0061040123 0.2452085143 0.0296708161 7.1858128997 0.4127062822 2.3218905990 0.1662777964 9.7790898615 .6147589070
0.003 0.004 0.7944 0.1986 0.0283945211 0.0040827056 0.2874758615 0.0464143734 7.1404695633 0.5376348482 2.2593587249 0.1796994128 9.7156986708 .7678313400
0.003 0.0045 0.794 0.1985 0.0279722978 0.0049057922 0.3242426635 0.0160667299 6.9384520966 0.3873310180 2.2894666643 0.1127578232 9.5801337222 .5210613633
0.003 0.005 0.7936 0.1984 0.0297667471 0.0083007438 0.3491398681 0.0292612300 7.0307976721 0.3965143420 2.3534723536 0.1764794426 9.7631766409 .6105557584
0.003 0.0055 0.7932 0.1983 0.0262834043 0.0073858923 0.3969077605 0.0416481144 6.9850856906 0.3862537818 2.2886244841 0.2199847993 9.6969013395 .6552725878
0.003 0.006 0.7928 0.1982 0.0304000821 0.0077164135 0.4553872409 0.0276834520 7.1365987906 0.2646362840 2.2907299345 0.0692945887 9.9131160481 .3693307382
0.003 0.0065 0.7924 0.1981 0.0271278510 0.0050225062 0.4524922171 0.0714455270 6.9795560154 0.3022673300 2.2766234174 0.0817890891 9.7357995009 .4605244523
0.0 0.006999999999999999 0.7944 0.1986 0.0000000000 0.0000000000 0.5077871713 0.0859466204 7.0650816583 0.2573395682 2.2658856208 0.1249694282 9.8387544504 .4682556168
0.003 0.006999999999999999 0.792 0.198 0.0278667419 0.0058733076 0.5118402046 0.0522902526 7.1498700111 0.3450505498 2.3031520913 0.1927580865 9.9927290489 .5959721965
0.003 0.0075 0.7916 0.1979 0.0277611861 0.0036321027 0.5517915328 0.0579120546 7.0059141338 0.1426537121 2.2612536301 0.0755384399 9.8467204828 .2797363093
0.003 0.008 0.7912 0.1978 0.0309278613 0.0062125688 0.5639506327 0.0282231413 6.9841640781 0.2463210829 2.2265137001 0.0663534259 9.8055562722 .3471102189
0.003 0.0085 0.7908 0.1977 0.0308223055 0.0049779400 0.6198245917 0.0367747796 6.8586404514 0.1508339347 2.2351460463 0.1273224834 9.7444333949 .3199091377
0.003 0.009000000000000001 0.7904 0.1976 0.0282889653 0.0051104727 0.6577494032 0.0405964510 7.0359587023 0.4725226711 2.2860979438 0.0285162239 10.0080950146 .5467458187
0.003 0.0095 0.79 0.1975 0.0271278510 0.0088717157 0.6774355649 0.0818426858 6.9581746047 0.3886661969 2.2351460463 0.1747163508 9.8978840669 .6540969492
0.003 0.01 0.7896 0.1974 0.0274445186 0.0051711590 0.7023327694 0.0749224100 6.9659161500 0.1354969774 2.2157759035 0.0984162337 9.9114693415 .3140067801
0.0035 0.0 0.7972 0.1993 0.0298723029 0.0077452385 0.0000000000 0.0000000000 7.0503358578 0.3511602557 2.2334616861 0.1318529745 9.3136698468 .4907584687
0.0035 0.0005 0.7968 0.1992 0.0336723132 0.0082953729 0.0390828211 0.0157506322 7.0741134611 0.2642940505 2.2911510245 0.1073127182 9.4380196199 .3956527738
0.0035 0.001 0.7964 0.1991 0.0336723132 0.0075056067 0.0752706183 0.0198050098 6.9712615027 0.3675695806 2.2572532746 0.1465332911 9.3374577088 .5414134882
0.0 0.0075 0.794 0.1985 0.0000000000 0.0000000000 0.5428169591 0.0399890715 6.9100664306 0.4034388090 2.2686227062 0.0851914213 9.7215060959 .5286193018
0.0035 0.0015 0.7959999999999999 0.19899999999999998 0.0369445442 0.0091535844 0.1047998609 0.0414544762 7.1723573568 0.4489857137 2.2722019717 0.1000529835 9.5863037336 .5996467578
0.0035 0.002 0.7956 0.1989 0.0342000924 0.0033645665 0.1490937248 0.0091548690 7.1821264496 0.3974789944 2.3183113335 0.1789033227 9.6837316003 .5889017526
0.0035 0.0025 0.7952 0.1988 0.0335667573 0.0077164135 0.1873080387 0.0360008750 7.1122682198 0.3171362859 2.2111439128 0.1033224935 9.5442869286 .4641760679
0.0035 0.003 0.7948 0.1987 0.0332500898 0.0076700683 0.2266803621 0.0409254390 7.1933701225 0.1558867208 2.3410501968 0.1898850060 9.7943507712 .3943672341
0.0035 0.0035 0.7944 0.1986 0.0346223157 0.0044081413 0.2550515952 0.0099278635 7.0986283544 0.2983374640 2.3002044608 0.1248374025 9.6885067261 .4375108713
0.0035 0.004 0.794 0.1985 0.0364167650 0.0082035294 0.2938449138 0.0349807054 7.1436030459 0.2000129369 2.2383042218 0.1359892735 9.7121689465 .3791864452
0.0035 0.0045 0.7936 0.1984 0.0330389781 0.0031026954 0.3355332563 0.0431115604 6.9740263403 0.3179344707 2.2427256674 0.1617150316 9.5853242421 .5258637581
0.0035 0.005 0.7932 0.1983 0.0365223209 0.0065885788 0.3502978776 0.0087810419 7.1104249948 0.2841877680 2.2290402404 0.1043216102 9.7262854337 .4038789989
0.0035 0.0055 0.7928 0.1982 0.0347278716 0.0054399675 0.3885121915 0.0137749600 6.9664691175 0.2361573440 2.2317773258 0.0775880578 9.6214865064 .3329603293
0.0035 0.006 0.7924 0.1981 0.0372612118 0.0033777869 0.4348325720 0.0353904076 7.0254523195 0.4622226345 2.2793605028 0.0568143974 9.7769066061 .5578052264
0.0 0.008 0.7936 0.1984 0.0000000000 0.0000000000 0.5752412254 0.0870550547 7.1205627326 0.3900438443 2.2829397683 0.0594408559 9.9787437263 .5365397549
0.0035 0.0065 0.792 0.198 0.0319834197 0.0079440852 0.4791264359 0.0376575720 6.9167020409 0.4131193317 2.2492525634 0.0573919647 9.6770644599 .5161129536
0.0035 0.006999999999999999 0.7916 0.1979 0.0343056482 0.0103638421 0.5034446356 0.0454214378 7.1773340645 0.0856447339 2.2507263786 0.1298228240 9.9658107269 .2712528378
0.0035 0.0075 0.7912 0.1978 0.0315611964 0.0107314528 0.5167617450 0.0580739173 7.0081260039 0.4098802077 2.2147231784 0.0602379599 9.7711721237 .5389235377
0.0035 0.008 0.7908 0.1977 0.0336723132 0.0053574139 0.6065074823 0.0562856953 7.0582617255 0.3098824797 2.2911510245 0.1399426157 9.9895925455 .5114682046
0.0035 0.0085 0.7904 0.1976 0.0306111938 0.0094882900 0.6204035964 0.0929947252 7.0652659808 0.3510971690 2.2909404795 0.1028391248 10.0072212505 .5564193090
0.0035 0.009000000000000001 0.79 0.1975 0.0333556456 0.0065546692 0.6464588104 0.0829938236 6.9340283564 0.5330821022 2.2151442684 0.0387631642 9.8289870808 .6613937592
0.0035 0.0095 0.7896 0.1974 0.0334612015 0.0044584068 0.6664344745 0.0538069590 6.8885006974 0.2000781536 2.2328300510 0.1098956321 9.8212264244 .3682391515
0.0035 0.01 0.7892 0.1973 0.0301889704 0.0059860493 0.7263614668 0.0556085766 7.0090476164 0.4505581088 2.2764128724 0.1108003101 10.0420109260 .6229530448
0.004 0.0 0.7968 0.1992 0.0367334325 0.0107356050 0.0000000000 0.0000000000 7.0731918485 0.2148077752 2.2256715200 0.0734847402 9.3355968010 .2990281204
0.004 0.0005 0.7964 0.1991 0.0345167599 0.0083275464 0.0370563044 0.0094432818 6.9753165978 0.1553155293 2.2762023273 0.1653731704 9.3230919894 .3384595279
0.0 0.0085 0.7932 0.1983 0.0000000000 0.0000000000 0.6114290227 0.0867657512 6.9845327231 0.4126364673 2.2585165447 0.1299293156 9.8544782905 .6293315341
0.004 0.001 0.7959999999999999 0.19899999999999998 0.0382112143 0.0064241808 0.0752706183 0.0274035067 7.1242491827 0.6643750233 2.2620958103 0.1581382408 9.4998268256 .8563409516
0.004 0.0015 0.7956 0.1989 0.0362056533 0.0080831242 0.1056683680 0.0335623042 7.0497828903 0.1679848620 2.2719914267 0.1175316600 9.4636483383 .3271619504
0.004 0.002 0.7952 0.1988 0.0380001026 0.0074039729 0.1618318294 0.0355227794 7.1152173799 0.4135083066 2.2627274454 0.1425413183 9.5777767573 .5989763772
0.004 0.0025 0.7948 0.1987 0.0357834300 0.0055615007 0.1728329198 0.0083102816 7.0523634053 0.3569264337 2.2863084888 0.1255342855 9.5472882439 .4963325015
0.004 0.003 0.7944 0.1986 0.0351500949 0.0073009244 0.2110472337 0.0234764831 6.9091448181 0.2396997791 2.2648328957 0.0562687257 9.4201750424 .3267459123
0.004 0.0035 0.794 0.1985 0.0383167702 0.0070525206 0.2509985619 0.0147162918 7.0991813219 0.5567479527 2.2562005494 0.1524462341 9.6446972034 .7309629992
0.004 0.004 0.7936 0.1984 0.0373667676 0.0075647534 0.2880548663 0.0468958110 6.9596491848 0.3210950961 2.2361987715 0.1169569592 9.5212695902 .4925126197
0.004 0.0045 0.7932 0.1983 0.0361000975 0.0087706678 0.3277166921 0.0266970799 7.1883934148 0.1381578029 2.2479892932 0.0527220901 9.8001994976 .2263476407
0.004 0.005 0.7928 0.1982 0.0423278921 0.0109167400 0.3543509109 0.0585167312 7.1050796421 0.4279722503 2.2772550525 0.1237417407 9.7790134976 .6211474622
0.004 0.0055 0.7924 0.1981 0.0409556662 0.0069570829 0.3992237795 0.0475841876 7.1111622848 0.2805700977 2.2673594360 0.0696824536 9.8187011665 .4047938218
0.0 0.009000000000000001 0.7928 0.1982 0.0000000000 0.0000000000 0.6438532890 0.0466952170 7.1039737070 0.3673402804 2.2052486520 0.1076492673 9.9530756480 .5216847647
0.004 0.006 0.792 0.198 0.0374723234 0.0066088410 0.4252789935 0.0358982949 6.9552254446 0.4487189731 2.2812554081 0.1532328161 9.6992321696 .6444589251
0.004 0.0065 0.7916 0.1979 0.0356778741 0.0052820126 0.4553872409 0.0188154275 6.9010346278 0.2047623115 2.2759917823 0.0748664498 9.6680915251 .3037262014
0.004 0.006999999999999999 0.7912 0.1978 0.0364167650 0.0097432101 0.5187882617 0.0527371314 7.0494142452 0.2533345046 2.2736757870 0.1819011588 9.8782950589 .4977160049
0.004 0.0075 0.7908 0.1977 0.0396889961 0.0082143878 0.5471594947 0.0406954266 6.9307105513 0.1936365609 2.2692543413 0.1161827085 9.7868133834 .3587290838
0.004 0.008 0.7904 0.1976 0.0357834300 0.0076816808 0.5850843063 0.0771924312 6.9649945375 0.2807700704 2.2593587249 0.0759994654 9.8452209987 .4416436478
0.004 0.0085 0.79 0.1975 0.0375778793 0.0039155384 0.6160610607 0.0878218718 7.1284886004 0.2090818538 2.2513580137 0.1597180781 10.0334855541 .4605373421
0.004 0.009000000000000001 0.7896 0.1974 0.0380001026 0.0048601559 0.6609339294 0.0652145474 7.0571557905 0.2385865278 2.2359882265 0.1409991634 9.9920780490 .4496603945
0.004 0.0095 0.7892 0.1973 0.0376834351 0.0093128730 0.7139128646 0.0837938116 6.9414012567 0.2051316550 2.2652539857 0.1263508780 9.9582515421 .4245892176
0.004 0.01 0.7888 0.1972 0.0407445545 0.0091633171 0.7492321547 0.0537757973 7.0007531036 0.4917417709 2.2267242451 0.1318986900 10.0174540579 .6865795753
0.0045 0.0 0.7964 0.1991 0.0440167856 0.0030300226 0.0000000000 0.0000000000 6.9764225328 0.3492634752 2.2865190338 0.0330226977 9.3069583522 .3853161955
0.0 0.0095 0.7924 0.1981 0.0000000000 0.0000000000 0.6496433366 0.0873779375 6.9283143587 0.1876131497 2.2206184392 0.0744817740 9.7985761345 .3494728612
0.0045 0.0005 0.7959999999999999 0.19899999999999998 0.0440167856 0.0088717157 0.0306872521 0.0021664374 7.0376176049 0.4307461982 2.2743074221 0.1243934538 9.3866290647 .5661778051
0.0045 0.001 0.7956 0.1989 0.0486612425 0.0083221928 0.0799026564 0.0171174019 7.0234247719 0.1983344426 2.2614641752 0.1120479430 9.4134528460 .3358219803
0.0045 0.0015 0.7952 0.1988 0.0423278921 0.0104793083 0.1114584156 0.0211158200 6.9530135746 0.3442966796 2.2303035106 0.1191067214 9.3371033929 .4949985293
0.0045 0.002 0.7948 0.1987 0.0427501155 0.0073131232 0.1464882034 0.0401313372 7.1649844566 0.4456315945 2.2917826596 0.2144998219 9.6460054351 .7075758768
0.0045 0.0025 0.7944 0.1986 0.0429612271 0.0075115423 0.1832550054 0.0370110420 6.9983569111 0.2288409752 2.2425151224 0.0738217838 9.4670882660 .3471853433
0.0045 0.003 0.794 0.1985 0.0413778895 0.0076874805 0.2113367361 0.0466449337 7.1330966630 0.4099780057 2.2273558802 0.1522309005 9.6131671688 .6165413204
0.0045 0.0035 0.7936 0.1984 0.0453890115 0.0094175688 0.2428924953 0.0162121332 7.0495985678 0.4804554842 2.2389358569 0.1338072890 9.5768159315 .6398924752
0.0045 0.004 0.7932 0.1983 0.0413778895 0.0135605366 0.2987664543 0.0580334939 7.1791772895 0.4383240352 2.2646223506 0.0967627946 9.7839439839 .6066808603
0.0045 0.0045 0.7928 0.1982 0.0427501155 0.0084444673 0.3337962420 0.0312125992 6.9336597114 0.2816230751 2.2629379904 0.0631157676 9.5731440593 .3843959092
0.0045 0.005 0.7924 0.1981 0.0427501155 0.0097888460 0.3850381630 0.0672244221 7.0494142452 0.3716976564 2.3301018552 0.1817899979 9.8073043789 .6305009224
0.0 0.001 0.7992 0.1998 0.0000000000 0.0000000000 0.0738231064 0.0125525240 6.9719987927 0.1862332430 2.3105211673 0.1087309661 9.3563430664 .3075167331
0.0 0.01 0.792 0.198 0.0000000000 0.0000000000 0.7202819169 0.0559751182 7.0094162614 0.3067396770 2.2500947435 0.0903589022 9.9797929218 .4530736974
0.0045 0.0055 0.792 0.198 0.0422223363 0.0128933770 0.3940127367 0.0301638695 7.0787215237 0.2738176435 2.2496736535 0.1103786214 9.7646302502 .4272535114
0.0045 0.006 0.7916 0.1979 0.0450723440 0.0059186620 0.4443861505 0.0507083890 6.9414012567 0.1268931610 2.2540950991 0.0851331223 9.6849548503 .2686533343
0.0045 0.0065 0.7912 0.1978 0.0449667881 0.0052311413 0.4574137575 0.0444364932 6.9509860270 0.2819674102 2.1924054051 0.0636612417 9.6457719777 .3952962864
0.0045 0.006999999999999999 0.7908 0.1977 0.0433834505 0.0099782378 0.5471594947 0.0549597219 7.0317192847 0.4172003015 2.2675699811 0.0631494713 9.8898322110 .5452877325
0.0045 0.0075 0.7904 0.1976 0.0427501155 0.0072825881 0.5500545185 0.0308017470 6.9489584794 0.3872457495 2.2682016162 0.1179247662 9.8099647296 .5432548508
0.0045 0.008 0.79 0.1975 0.0440167856 0.0123928131 0.5665561541 0.1093782743 6.9511703495 0.3340452729 2.2319878709 0.1320464847 9.7937311601 .5878628450
0.0045 0.0085 0.7896 0.1974 0.0441223414 0.0036929462 0.6380632415 0.0958843065 7.0123654215 0.3434050475 2.2290402404 0.0937490613 9.9235912448 .5367313615
0.0045 0.009000000000000001 0.7892 0.1973 0.0437001180 0.0066558796 0.6389317486 0.0507282189 6.9920899459 0.2982390551 2.2349355013 0.0616720862 9.9096573138 .4172952398
0.0045 0.0095 0.7888 0.1972 0.0440167856 0.0051969505 0.7098598313 0.0271330303 7.0514417928 0.3380082777 2.2717808817 0.0529971579 10.0770992914 .4233354164
0.0045 0.01 0.7884 0.1971 0.0418001129 0.0103724392 0.6962532195 0.0920235122 6.9469309319 0.3389798632 2.2572532746 0.0924520468 9.9422375389 .5338278614
0.0005 0.0 0.7996 0.1999 0.0052777920 0.0033379688 0.0000000000 0.0000000000 6.9642572474 0.4208637844 2.2846241286 0.0741572955 9.2541591680 .4983590487
0.005 0.0 0.7959999999999999 0.19899999999999998 0.0485556867 0.0065068990 0.0000000000 0.0000000000 7.1808361921 0.2757371050 2.2987306456 0.1072300695 9.5281225244 .3894740735
0.005 0.0005 0.7956 0.1989 0.0488723542 0.0065614652 0.0324242664 0.0134049293 7.1448933034 0.3293768402 2.2833608584 0.1416077732 9.5095507824 .4909510079
0.005 0.001 0.7952 0.1988 0.0471834608 0.0083808944 0.0700595755 0.0196008290 7.0759566861 0.1976102323 2.2766234174 0.0348666639 9.4698231398 .2604586196
0.005 0.0015 0.7948 0.1987 0.0434890063 0.0079159843 0.0990098133 0.0137749600 6.9115410107 0.4534042920 2.2753601472 0.0817023240 9.3293999775 .5567975603
0.005 0.002 0.7944 0.1986 0.0476056841 0.0134416981 0.1369346249 0.0162327987 7.0466494077 0.5371880141 2.3016782760 0.1531610546 9.5328679927 .7200235655
0.005 0.0025 0.794 0.1985 0.0451778998 0.0056093768 0.1916505743 0.0422554482 7.0110751640 0.1631294792 2.2932564748 0.1332641940 9.5411601129 .3442584982
0.005 0.003 0.7936 0.1984 0.0472890166 0.0053240340 0.2055466885 0.0165801730 6.9941174934 0.3431112827 2.2404096721 0.1261823614 9.4873628706 .4911978511
0.005 0.0035 0.7932 0.1983 0.0465501257 0.0073556593 0.2426029929 0.0269470580 7.0704270109 0.1895401872 2.2500947435 0.1335101219 9.6096748730 .3573530264
0.005 0.004 0.7928 0.1982 0.0488723542 0.0071466839 0.2981874495 0.0479561367 6.9255495212 0.2599551216 2.2730441519 0.1312450650 9.5456534768 .4463030072
0.005 0.0045 0.7924 0.1981 0.0518279178 0.0099110133 0.3126625684 0.0322895748 7.0589990156 0.1037105285 2.2820975882 0.1118816562 9.7055870900 .2577927728
0.0005 0.0005 0.7992 0.1998 0.0042222336 0.0014927850 0.0347402854 0.0144171022 6.9008503053 0.7182557796 2.2503052885 0.1902917123 9.1901181128 .9244573791
0.005 0.005 0.792 0.198 0.0445445648 0.0033111573 0.3505873800 0.0381176910 7.0962321618 0.1855365113 2.2930459298 0.0822193846 9.7844100364 .3091847442
0.005 0.0055 0.7916 0.1979 0.0460223465 0.0077106356 0.4012502961 0.0331300025 7.1572429113 0.1571872245 2.3399974716 0.0718004861 9.9445130255 .2698283487
0.005 0.006 0.7912 0.1978 0.0478167958 0.0021735278 0.4252789935 0.0263049195 6.9869289157 0.5308582896 2.2494631084 0.1285973474 9.7094878134 .6879340843
0.005 0.0065 0.7908 0.1977 0.0503501360 0.0108594339 0.4718888764 0.0695529087 7.0586303705 0.3054641599 2.2599903600 0.1310422529 9.8408597429 .5169187554
0.005 0.006999999999999999 0.7904 0.1976 0.0509834710 0.0084074415 0.5109716975 0.0298060941 7.0245307069 0.3900379211 2.2755706922 0.1120574377 9.8620565676 .5403088944
0.005 0.0075 0.79 0.1975 0.0480279075 0.0057039235 0.5381849210 0.0825036066 7.0359587023 0.1442085385 2.2496736535 0.0967682919 9.8718451843 .3291843605
0.005 0.008 0.7896 0.1974 0.0473945725 0.0094741880 0.5578710827 0.0674633722 7.0676621733 0.2329223932 2.3018888211 0.1167004593 9.9748166496 .4265604127
0.005 0.0085 0.7892 0.1973 0.0453890115 0.0069056435 0.6516698533 0.0540494040 7.0437002476 0.4224475610 2.2711492466 0.1538022443 10.0119083590 .6372048528
0.005 0.009000000000000001 0.7888 0.1972 0.0524612528 0.0129726367 0.6467483128 0.0438440814 6.9642572474 0.2526888792 2.2420940323 0.0531541769 9.9055608453 .3626597742
0.005 0.0095 0.7884 0.1971 0.0447556764 0.0082143878 0.6835151149 0.0905619709 6.7843584815 0.1643288639 2.2380936768 0.1293850179 9.7507229496 .3924902405
0.0005 0.001 0.7988 0.1997 0.0045389011 0.0023697227 0.0749811159 0.0231891224 6.9491428019 0.4970797643 2.3025204562 0.1914473820 9.3311832751 .7140859914
0.005 0.01 0.7879999999999999 0.19699999999999998 0.0460223465 0.0082684660 0.6742510388 0.0648743760 6.8617739340 0.5705376784 2.2484103833 0.1510850954 9.8304577026 .7947656158
0.0055 0.0 0.7956 0.1989 0.0510890269 0.0110989344 0.0000000000 0.0000000000 7.2020332803 0.2025153312 2.2858873987 0.1188981176 9.5390097059 .3325123832
0.0055 0.0005 0.7952 0.1988 0.0553112605 0.0075056067 0.0358982949 0.0150318378 7.0776155887 0.3639211579 2.2505158336 0.0788057422 9.4193409777 .4652643446
0.0055 0.001 0.7948 0.1987 0.0557334839 0.0072396226 0.0700595755 0.0087043501 7.0571557905 0.1570860374 2.2652539857 0.1938496685 9.4482028356 .3668796786
0.0055 0.0015 0.7944 0.1986 0.0543612579 0.0045767922 0.0990098133 0.0173314994 7.1030520945 0.4728041510 2.2995728257 0.1239364699 9.5559959914 .6186489125
0.0055 0.002 0.794 0.1985 0.0537279229 0.0070145013 0.1438826819 0.0239150694 6.9273927462 0.3338845370 2.2494631084 0.1639895765 9.3744664594 .5288036842
0.0055 0.0025 0.7936 0.1984 0.0499279126 0.0056093768 0.1797809768 0.0227512771 6.8982697903 0.4452752605 2.2825186783 0.2235920819 9.4104973580 .6972279963
0.0055 0.003 0.7932 0.1983 0.0489779101 0.0065885788 0.2281278740 0.0383019414 7.0274798670 0.5622596639 2.2814659531 0.1596114647 9.5860516042 .7667616488
0.0055 0.0035 0.7928 0.1982 0.0510890269 0.0041904472 0.2562096047 0.0487534382 7.0232404494 0.1994045818 2.2888350292 0.0888430178 9.6193741102 .3411914850
0.0055 0.004 0.7924 0.1981 0.0513001386 0.0057195294 0.2863178520 0.0294325836 7.0641600457 0.2475115665 2.2762023273 0.0969275783 9.6779803636 .3795912578
0.0005 0.0015 0.7984 0.1996 0.0046444570 0.0026198271 0.1134849322 0.0382581528 7.0566028230 0.4023493061 2.2896772093 0.1449736701 9.4644094215 .5882009561
0.0055 0.0045 0.792 0.198 0.0490834659 0.0100139063 0.3181631136 0.0546354730 6.9526449295 0.2983269868 2.2361987715 0.0698222686 9.5560902805 .4327986347
0.0055 0.005 0.7916 0.1979 0.0542557021 0.0057195294 0.3922757224 0.0636115190 7.0053611663 0.0638554457 2.2947302900 0.0976565866 9.7466228808 .2308430807
0.0055 0.0055 0.7912 0.1978 0.0518279178 0.0100892832 0.3963287557 0.0337316861 6.7902568017 0.2097826583 2.2218817094 0.0885651609 9.4602951846 .3421687885
0.0055 0.006 0.7908 0.1977 0.0551001488 0.0069249780 0.4270160078 0.0375684415 7.0759566861 0.3211962337 2.2631485354 0.0479451302 9.8212213781 .4136347834
0.0055 0.0065 0.7904 0.1976 0.0533056995 0.0090556823 0.4594402742 0.0726322177 7.0035179412 0.1126776008 2.2703070665 0.1376945185 9.7865709814 .3320600193
0.0055 0.006999999999999999 0.79 0.1975 0.0545723696 0.0094317555 0.5106821951 0.0710408399 7.0481239877 0.1198498896 2.2757812373 0.1880882559 9.8891597897 .3884107409
0.0055 0.0075 0.7896 0.1974 0.0561557072 0.0119161277 0.5396324329 0.0938345048 6.9849013681 0.4815934757 2.2987306456 0.1166624677 9.8794201538 .7040065759
0.0055 0.008 0.7892 0.1973 0.0522501411 0.0087043576 0.5720566993 0.0921582065 6.9550411221 0.3196571046 2.2715703367 0.0964139928 9.8509182992 .5169336615
0.0055 0.0085 0.7888 0.1972 0.0497168009 0.0137206353 0.6085339989 0.0547947783 7.0451748276 0.1427832138 2.2380936768 0.1544488086 9.9415193042 .3657474360
0.0055 0.009000000000000001 0.7884 0.1971 0.0529890320 0.0103121087 0.6510908485 0.0608478630 6.9436131268 0.0390032695 2.2134599082 0.1061414280 9.8611529155 .2163046692
0.0005 0.002 0.7979999999999999 0.1995 0.0050666804 0.0022737424 0.1412771605 0.0107701110 6.9491428019 0.6177322331 2.2595692699 0.2110816578 9.3550559127 .8418577443
0.0055 0.0095 0.7879999999999999 0.19699999999999998 0.0535168112 0.0160166858 0.6725140245 0.0790845045 6.9307105513 0.2716626111 2.2545161892 0.1791321279 9.9112575762 .5458959293
0.0055 0.01 0.7876 0.1969 0.0487667984 0.0132277937 0.7335990263 0.0647191615 7.1032364170 0.3099920980 2.2951513801 0.1236055346 10.1807536218 .5115445878
0.006 0.0 0.7952 0.1988 0.0589001591 0.0095724657 0.0000000000 0.0000000000 7.0459121176 0.2610969776 2.2898877543 0.1077974108 9.3947000310 .3784668541
0.006 0.0005 0.7948 0.1987 0.0538334787 0.0077567385 0.0309767545 0.0152751946 7.0438845701 0.2466893535 2.3178902434 0.1676361597 9.4465850467 .4373574463
0.006 0.001 0.7944 0.1986 0.0566834864 0.0054070973 0.0761391255 0.0187261274 7.0044395538 0.3083278653 2.2572532746 0.1089183449 9.3945154403 .4413794349
0.006 0.0015 0.794 0.1985 0.0538334787 0.0056252450 0.1079843871 0.0099615745 7.0818550063 0.4711600545 2.2549372792 0.1252769472 9.4986101513 .6120238212
0.006 0.002 0.7936 0.1984 0.0573168215 0.0069890402 0.1349081082 0.0329269981 7.0765096536 0.3103579424 2.2783077776 0.1211934945 9.5470423609 .4714674752
0.006 0.0025 0.7932 0.1983 0.0541501463 0.0145743530 0.1679113793 0.0458840721 6.9069329480 0.3234082163 2.2860979438 0.1925749407 9.4150924174 .5764415821
0.006 0.003 0.7928 0.1982 0.0577390448 0.0058428757 0.2232063336 0.0128690239 7.1670120041 0.4960948397 2.2995728257 0.1579261772 9.7475302082 .6727329165
0.006 0.0035 0.7924 0.1981 0.0543612579 0.0043777050 0.2495510500 0.0330895013 7.0123654215 0.2826101044 2.2500947435 0.0503832103 9.5663724729 .3704605210
0.0005 0.0025 0.7976 0.1994 0.0059111271 0.0043470556 0.1829655030 0.0387803537 6.9585432497 0.2196691258 2.1917737700 0.1285739047 9.3391936498 .3913704398
0.006 0.004 0.792 0.198 0.0564723747 0.0065410562 0.2750272593 0.0437522292 6.9826894980 0.2727340342 2.2860979438 0.1084386626 9.6002870758 .4314659822
0.006 0.0045 0.7916 0.1979 0.0559445955 0.0033379688 0.3132415732 0.0141353075 7.0258209645 0.3263135202 2.2940986549 0.1649329733 9.6891057881 .5087197698
0.006 0.005 0.7912 0.1978 0.0615390551 0.0109003975 0.3482713609 0.0241244262 7.1601920714 0.3372777519 2.3221011440 0.1519977642 9.8921036314 .5243003398
0.006 0.0055 0.7908 0.1977 0.0563668189 0.0125855146 0.3940127367 0.0614782004 6.9441660943 0.2717726438 2.2431467575 0.1371189768 9.6376924074 .4829553356
0.006 0.006 0.7904 0.1976 0.0603779409 0.0168042777 0.4414911267 0.0463926996 6.9533822196 0.4361421051 2.3288385850 0.1114767842 9.7840898722 .6108158666
0.006 0.0065 0.79 0.1975 0.0637557278 0.0117428204 0.4698623598 0.0196861617 6.9607551198 0.2154773456 2.2709387016 0.1297299138 9.7653119090 .3766362415
0.006 0.006999999999999999 0.7896 0.1974 0.0552057047 0.0077164135 0.5161827403 0.0625378746 7.0387235399 0.4701844218 2.2610430851 0.0726352893 9.8711550700 .6130739992
0.006 0.0075 0.7892 0.1973 0.0585834916 0.0143182909 0.5645296374 0.0478511614 7.0084946489 0.3268378487 2.3088368071 0.1708577789 9.9404445850 .5598650799
0.006 0.008 0.7888 0.1972 0.0567890423 0.0045081119 0.5772677421 0.0724195855 7.0919927442 0.1617986276 2.2576743646 0.0585693741 9.9837238932 .2972956991
0.006 0.0085 0.7884 0.1971 0.0618557226 0.0063122040 0.6311151844 0.0638482383 6.9782657579 0.3029858347 2.2753601472 0.1524241328 9.9465968121 .5255704098
0.0005 0.003 0.7972 0.1993 0.0041166778 0.0027035486 0.2162582765 0.0148297576 6.9655475050 0.3711836085 2.2096700976 0.1426867883 9.3955925569 .5314037030
0.006 0.009000000000000001 0.7879999999999999 0.19699999999999998 0.0575279332 0.0118861689 0.6678819864 0.0704532455 7.0588146931 0.6329747577 2.2726230618 0.1486895183 10.0568476745 .8640036904
0.006 0.0095 0.7876 0.1969 0.0551001488 0.0135111476 0.6933581957 0.0719691500 6.8590090965 0.1829408069 2.2178813538 0.1211569118 9.8253487948 .3895780163
0.006 0.01 0.7872 0.1968 0.0573168215 0.0148169723 0.6910421767 0.1082227887 6.9742106628 0.2603260303 2.2094595526 0.1012229039 9.9320292136 .4845886952
0.0065 0.0 0.7948 0.1987 0.0620668343 0.0101377579 0.0000000000 0.0000000000 7.0022276837 0.2549051643 2.2604114500 0.1535992019 9.3247059680 .4186421241
0.0065 0.0005 0.7944 0.1986 0.0622779460 0.0066424740 0.0385038163 0.0189043058 6.8534794213 0.3327408749 2.2943092000 0.1546587613 9.2485703836 .5129464160
0.0065 0.001 0.794 0.1985 0.0629112810 0.0053574139 0.0657170398 0.0175238638 6.8663819967 0.3483814344 2.2450416628 0.1164190275 9.2400519803 .4876817396
0.0065 0.0015 0.7936 0.1984 0.0542557021 0.0066558796 0.1158009513 0.0166809652 6.9277613912 0.4447729189 2.2627274454 0.0523508269 9.3605454900 .5204605906
0.0065 0.002 0.7932 0.1983 0.0604834967 0.0119534708 0.1476462129 0.0324965614 7.0440688926 0.4288221014 2.2686227062 0.0828702673 9.5208213084 .5561424009
0.0065 0.0025 0.7928 0.1982 0.0633335044 0.0155994248 0.1913610720 0.0139922822 7.0438845701 0.1352178648 2.2924142947 0.1672082834 9.5909934412 .3320178552
0.0065 0.003 0.7924 0.1981 0.0605890525 0.0173754020 0.2110472337 0.0131269458 6.9390050641 0.1151884418 2.2006166613 0.0580218711 9.4112580116 .2037126607
0.0005 0.0035 0.7968 0.1992 0.0050666804 0.0026367841 0.2489720452 0.0193772054 7.0619481757 0.1636783854 2.3389447465 0.0817110047 9.6549316478 .2674033796
0.0065 0.0035 0.792 0.198 0.0632279486 0.0034945201 0.2596836332 0.0321647435 7.0250836744 0.4184625918 2.2759917823 0.0438216998 9.6239870385 .4979435552
0.0065 0.004 0.7916 0.1979 0.0627001693 0.0067884799 0.2753167616 0.0302748072 7.0201069668 0.2345561648 2.2229344346 0.0999732014 9.5810583323 .3715926533
0.0065 0.0045 0.7912 0.1978 0.0578446007 0.0094553526 0.3201896303 0.0298285808 6.7797504188 0.3187054994 2.2349355013 0.1870464800 9.3927201511 .5450359128
0.0065 0.005 0.7908 0.1977 0.0590057149 0.0139141658 0.3806956273 0.0440956885 7.0134713566 0.2011903585 2.2391464019 0.0750084217 9.6923191007 .3342086345
0.0065 0.0055 0.7904 0.1976 0.0613279434 0.0090900679 0.4012502961 0.0590016927 6.9865602707 0.3665366003 2.2894666643 0.1793339469 9.7386051745 .6139623078
0.0065 0.006 0.79 0.1975 0.0605890525 0.0134416981 0.4325165530 0.0426031054 6.9970666535 0.3105566757 2.2964146503 0.1045508198 9.7865869093 .4711522990
0.0065 0.0065 0.7896 0.1974 0.0605890525 0.0079944178 0.4588612694 0.0561365939 6.8947676626 0.2493070748 2.2642012606 0.1483133954 9.6784192451 .4617514819
0.0065 0.006999999999999999 0.7892 0.1973 0.0640723953 0.0069570829 0.5254468164 0.0500763804 6.9710771802 0.1735374615 2.2254609749 0.1905636083 9.7860573668 .4211345331
0.0065 0.0075 0.7888 0.1972 0.0617501668 0.0148530234 0.5737937135 0.0716095705 6.9299732613 0.3438226951 2.2639907155 0.0909457053 9.8295078571 .5212309943
0.0065 0.008 0.7884 0.1971 0.0634390602 0.0072948174 0.5735042112 0.0859856179 6.9544881546 0.1772872084 2.2631485354 0.1430058055 9.8545799614 .4135734492
0.0005 0.004 0.7964 0.1991 0.0047500128 0.0023126126 0.2900813829 0.0223198636 6.9845327231 0.3747156415 2.2608325401 0.0881738859 9.5401966589 .4875220036
0.0065 0.0085 0.7879999999999999 0.19699999999999998 0.0621723901 0.0047862329 0.6131660370 0.0864560937 6.9662847950 0.1798118716 2.2185129889 0.0856957072 9.8601362110 .3567499054
0.0065 0.009000000000000001 0.7876 0.1969 0.0584779357 0.0044982148 0.6481958247 0.0551241721 6.9788187254 0.5910663799 2.2387253119 0.1364266815 9.9242177977 .7871154483
0.0065 0.0095 0.7872 0.1968 0.0641779511 0.0130411667 0.6803305887 0.0522710153 6.8398395558 0.1447446980 2.2370409516 0.0993719015 9.8213890472 .3094287815
0.0065 0.01 0.7868 0.1967 0.0641779511 0.0091681795 0.7289669882 0.0694709200 6.9183609434 0.2666182840 2.2949408351 0.1204567848 10.0064467178 .4657141683
0.006999999999999999 0.0 0.7944 0.1986 0.0629112810 0.0116857515 0.0000000000 0.0000000000 6.9865602707 0.5336413824 2.2132493631 0.1404990196 9.2627209148 .6858261535
0.006999999999999999 0.0005 0.794 0.1985 0.0704057457 0.0074818170 0.0312662568 0.0197711261 7.1242491827 0.1122304609 2.2524107389 0.0734268060 9.4783319241 .2129102100
0.006999999999999999 0.001 0.7936 0.1984 0.0649168420 0.0122371956 0.0764286278 0.0155794246 7.1437873684 0.3493475112 2.2696754314 0.0666866279 9.5548082696 .4438507593
0.006999999999999999 0.0015 0.7932 0.1983 0.0720946392 0.0058046116 0.0992993157 0.0157080053 6.9642572474 0.1766944424 2.2473576581 0.2119777575 9.3830088604 .4101848168
0.006999999999999999 0.002 0.7928 0.1982 0.0712501924 0.0093463126 0.1404086534 0.0135788652 6.8748608320 0.3520098547 2.2389358569 0.1558340479 9.3254555347 .5307690804
0.006999999999999999 0.0025 0.7924 0.1981 0.0678724055 0.0078310768 0.1835445078 0.0122003873 7.3264509719 0.3233115537 2.3178902434 0.1129699174 9.8957581286 .4563129352
0.0 0.0015 0.7988 0.1997 0.0000000000 0.0000000000 0.1094318989 0.0217107483 7.0068357463 0.1897945494 2.2730441519 0.1290172121 9.3893117971 .3405225098
0.0005 0.0045 0.7959999999999999 0.19899999999999998 0.0040111219 0.0033777869 0.3274271897 0.0543894768 7.0599206281 0.3029503985 2.3033626363 0.1179277735 9.6947215760 .4786454357
0.006999999999999999 0.003 0.792 0.198 0.0707224132 0.0091292073 0.2148107646 0.0246740280 6.8470281336 0.3718358341 2.2153548134 0.0735353952 9.3479161248 .4791744646
0.006999999999999999 0.0035 0.7916 0.1979 0.0650223978 0.0079384729 0.2509985619 0.0300078676 7.0748507511 0.5151338873 2.2671488910 0.1171629655 9.6580206018 .6702431933
0.006999999999999999 0.004 0.7912 0.1978 0.0699835224 0.0031026954 0.2787907902 0.0522581865 6.9832424656 0.3990084598 2.2936775649 0.1156381086 9.6256943431 .5700074503
0.006999999999999999 0.0045 0.7908 0.1977 0.0689279639 0.0145284108 0.3421918110 0.0370563044 6.9985412336 0.2421394469 2.2635696255 0.1238420072 9.6732306340 .4175661693
0.006999999999999999 0.005 0.7904 0.1976 0.0642835070 0.0057195294 0.3659310060 0.0417686824 6.9896937533 0.2516131163 2.2324089609 0.0486463827 9.6523172272 .3477477108
0.006999999999999999 0.0055 0.79 0.1975 0.0667112913 0.0075115423 0.4113828794 0.0578251560 7.0671092058 0.4249765539 2.2964146503 0.0927985433 9.8416180268 .5831117955
0.006999999999999999 0.006 0.7896 0.1974 0.0657612887 0.0075706427 0.4238314816 0.0337813427 7.0929143567 0.3963326511 2.1660872763 0.0709208677 9.7485944033 .5086055042
0.006999999999999999 0.0065 0.7892 0.1973 0.0659724004 0.0132176820 0.4765209145 0.0736133449 6.9882191732 0.2319758605 2.2648328957 0.0796138666 9.7955453838 .3984207540
0.006999999999999999 0.006999999999999999 0.7888 0.1972 0.0709335249 0.0092889140 0.5289208449 0.0421362730 7.0383548949 0.1714813605 2.3103106223 0.1733060594 9.9485198870 .3962126069
0.006999999999999999 0.0075 0.7884 0.1971 0.0711446366 0.0130889242 0.5593185946 0.0303411752 6.9598335073 0.3529078577 2.2140915433 0.0912260301 9.8043882818 .4875639872
0.0005 0.005 0.7956 0.1989 0.0039055661 0.0023697227 0.3644834941 0.0203394737 7.0484926327 0.3262810341 2.2911510245 0.1316780335 9.7080327174 .4806682640
0.006999999999999999 0.008 0.7879999999999999 0.19699999999999998 0.0640723953 0.0108388940 0.5839262968 0.0297835904 6.8971638552 0.2628064061 2.2623063553 0.0852538402 9.8074689026 .3886827307
0.006999999999999999 0.0085 0.7876 0.1969 0.0665001796 0.0170334554 0.6218511083 0.0713281221 6.9948547834 0.3682806108 2.2427256674 0.0948958009 9.9259317387 .5515379892
0.006999999999999999 0.009000000000000001 0.7872 0.1968 0.0662890679 0.0107563422 0.6366157296 0.1017039613 6.8942146951 0.3521931885 2.2317773258 0.1741857757 9.8288968184 .6388392677
0.006999999999999999 0.0095 0.7868 0.1967 0.0656557329 0.0050225062 0.6977007314 0.0806252429 6.8687781893 0.2754126137 2.2178813538 0.1685486285 9.8500160074 .5296089913
0.006999999999999999 0.01 0.7864 0.1966 0.0612223876 0.0069378378 0.7301249977 0.0543956403 6.9303419063 0.2045345384 2.2509369236 0.1908676348 9.9726262152 .4567356513
0.0075 0.0 0.794 0.1985 0.0724113067 0.0135078486 0.0000000000 0.0000000000 6.9968823310 0.3061507493 2.2610430851 0.0818194352 9.3303367228 .4014780331
0.0075 0.0005 0.7936 0.1984 0.0688224081 0.0101157528 0.0379248115 0.0145789672 7.0794588137 0.1165151535 2.2852557637 0.0819709969 9.4714617970 .2231808704
0.0075 0.001 0.7932 0.1983 0.0770557637 0.0042746857 0.0694805708 0.0126853586 6.9773441454 0.3691706938 2.2614641752 0.1471913067 9.3853446551 .5333220448
0.0075 0.0015 0.7928 0.1982 0.0742057560 0.0117276292 0.1068263775 0.0316287145 7.2101434706 0.2498358135 2.2555689143 0.2295176479 9.6467445184 .5227098051
0.0075 0.002 0.7924 0.1981 0.0723057508 0.0135671083 0.1395401463 0.0124989949 7.0584460480 0.4135999895 2.2829397683 0.1763286664 9.5532317134 .6159947591
0.0005 0.0055 0.7952 0.1988 0.0043277895 0.0057969284 0.3945917414 0.0537134196 7.0702426884 0.4348630068 2.2854663087 0.1762200277 9.7546285280 .6705933825
0.0075 0.0025 0.792 0.198 0.0719890833 0.0119720986 0.1841235125 0.0139922822 7.1098720272 0.1831264274 2.2787288677 0.0792790811 9.6447134907 .2883698893
0.0075 0.003 0.7916 0.1979 0.0656557329 0.0127648395 0.2234958359 0.0467023959 6.9307105513 0.3267771363 2.2578849097 0.1403904413 9.4777470298 .5266348130
0.0075 0.0035 0.7912 0.1978 0.0689279639 0.0089716255 0.2478140357 0.0366377813 6.9054583680 0.2237204499 2.2631485354 0.1451838904 9.4853489030 .4145137471
0.0075 0.004 0.7908 0.1977 0.0695612990 0.0068212272 0.2718427331 0.0628533599 7.0451748276 0.3499266538 2.2620958103 0.0826388575 9.6486746700 .5022400984
0.0075 0.0045 0.7904 0.1976 0.0726224184 0.0066290413 0.3225056493 0.0353809336 6.9414012567 0.3668442066 2.2743074221 0.1655617740 9.6108367465 .5744159555
0.0075 0.005 0.79 0.1975 0.0750502027 0.0082953729 0.3618779727 0.0404475334 6.9992785236 0.1537369042 2.2812554081 0.1389788594 9.7174621071 .3414586699
0.0075 0.0055 0.7896 0.1974 0.0695612990 0.0108758378 0.3821431392 0.0528133595 7.0064671013 0.3318288409 2.2926248397 0.0541784364 9.7507963792 .4496964746
0.0075 0.006 0.7892 0.1973 0.0705113016 0.0107563422 0.4203574531 0.0403894727 6.7852800940 0.3815798204 2.2172497187 0.0722927143 9.4933985674 .5050183496
0.0075 0.0065 0.7888 0.1972 0.0715668600 0.0106522528 0.4591507718 0.0381616408 6.9461936418 0.2990958545 2.2595692699 0.0859126928 9.7364805435 .4338224409
0.0075 0.006999999999999999 0.7884 0.1971 0.0714613041 0.0114779540 0.5199462712 0.0693211616 7.0945732592 0.2571890177 2.3298913102 0.1177050295 10.0158721447 .4556931628
0.0005 0.006 0.7948 0.1987 0.0040111219 0.0021735278 0.4200679507 0.0240409022 7.0366959923 0.2297264864 2.2473576581 0.1090485055 9.7081327230 .3649894219
0.0075 0.0075 0.7879999999999999 0.19699999999999998 0.0763168728 0.0153778595 0.5407904424 0.0643086380 6.9478525444 0.1346407462 2.2614641752 0.1386620864 9.8264240348 .3529893301
0.0075 0.008 0.7876 0.1969 0.0735724209 0.0088465619 0.5897163443 0.0724473556 6.9769755004 0.1281411335 2.2740968770 0.2164067001 9.9143611426 .4258417511
0.0075 0.0085 0.7872 0.1968 0.0689279639 0.0148470209 0.6206930988 0.0669095050 6.9524606070 0.2267043940 2.1921948601 0.1146154239 9.8342765298 .4230763438
0.0075 0.009000000000000001 0.7868 0.1967 0.0726224184 0.0144051820 0.6395107534 0.0383369364 6.9367931940 0.4174673234 2.2220922544 0.0929112105 9.8710186202 .5631206523
0.0075 0.0095 0.7864 0.1966 0.0703001899 0.0135736767 0.6933581957 0.0467884569 6.9863759482 0.2028304823 2.2460943879 0.0792455248 9.9961287217 .3424381407
0.0075 0.01 0.7859999999999999 0.1965 0.0665001796 0.0058199474 0.7399680786 0.0811309431 6.8713587044 0.2011917094 2.2311456908 0.0985530680 9.9089726534 .3866956679
0.008 0.0 0.7936 0.1984 0.0741002001 0.0212856696 0.0000000000 0.0000000000 7.0420413450 0.2624457347 2.2816764981 0.0557304384 9.3978180432 .3394618427
0.008 0.0005 0.7932 0.1983 0.0767390962 0.0122662972 0.0390828211 0.0208763134 6.9192825559 0.3083675313 2.2452522078 0.0895190330 9.2803566810 .4310291749
0.008 0.001 0.7928 0.1982 0.0754724261 0.0076990668 0.0720860922 0.0136281534 6.9253651986 0.4271172083 2.2130388181 0.1029166853 9.2859625350 .5513611138
0.008 0.0015 0.7924 0.1981 0.0796946597 0.0048140870 0.1131954299 0.0199231490 6.9576216372 0.3397271306 2.3048364515 0.1191364922 9.4553481783 .4836008588
0.0005 0.0065 0.7944 0.1986 0.0049611245 0.0039269043 0.4614667908 0.0731335955 6.9561470572 0.2948593251 2.2637801705 0.1211656926 9.6863551430 .4930855175
0.008 0.002 0.792 0.198 0.0760002053 0.0125784301 0.1438826819 0.0296142679 6.9616767323 0.4997640906 2.2121966380 0.1404548409 9.3937562575 .6824116295
0.008 0.0025 0.7916 0.1979 0.0738890885 0.0145804677 0.1890450529 0.0230586418 6.8862888274 0.3230453721 2.2644118056 0.1101132395 9.4136347744 .4707977211
0.008 0.003 0.7912 0.1978 0.0761057611 0.0076526165 0.2113367361 0.0319241192 6.9419542242 0.2890035829 2.2258820650 0.0898867016 9.4552787864 .4184670202
0.008 0.0035 0.7908 0.1977 0.0744168677 0.0182217633 0.2588151261 0.0238308117 7.0331938647 0.2559431993 2.2595692699 0.1065166434 9.6259951284 .4045124177
0.008 0.004 0.7904 0.1976 0.0754724261 0.0060820685 0.2709742260 0.0328250252 6.9813992405 0.6494824191 2.2587270898 0.2252481549 9.5865729824 .9136376677
0.008 0.0045 0.79 0.1975 0.0729390859 0.0119869800 0.3335067396 0.0470955507 6.8765197345 0.4448379957 2.2635696255 0.1880033908 9.5465351855 .6919239172
0.008 0.005 0.7896 0.1974 0.0788502130 0.0055695087 0.3714315512 0.0261899667 6.9904310433 0.3971232564 2.2241977047 0.1452388396 9.6649105122 .5741215714
0.008 0.0055 0.7892 0.1973 0.0795891039 0.0064863184 0.3731685655 0.0723501138 6.9343970014 0.2662816601 2.2307246007 0.0468906048 9.6178792715 .3920086971
0.008 0.006 0.7888 0.1972 0.0765279845 0.0118861689 0.4136988984 0.0216179007 6.8356001382 0.4590555622 2.2732546969 0.2040032505 9.5990817180 .6965628823
0.008 0.0065 0.7884 0.1971 0.0787446571 0.0092118262 0.4938910572 0.0395846205 6.8921871476 0.2891587183 2.2241977047 0.1392172398 9.6890205666 .4771724048
0.0005 0.006999999999999999 0.794 0.1985 0.0055944596 0.0028791795 0.5208147783 0.0277922283 7.0746664286 0.1476035478 2.2391464019 0.1191469102 9.8402220684 .2974218658
0.008 0.006999999999999999 0.7879999999999999 0.19699999999999998 0.0748390910 0.0178061159 0.4970755833 0.0550084992 6.9279457137 0.2988581263 2.2692543413 0.1486191424 9.7691147293 .5202918838
0.008 0.0075 0.7876 0.1969 0.0810668856 0.0080555083 0.5717671969 0.0686798250 6.9625983449 0.2689628552 2.2473576581 0.1577902619 9.8627900855 .5034884504
0.008 0.008 0.7872 0.1968 0.0725168625 0.0084865846 0.5766887373 0.0478371473 6.9898780758 0.3653616148 2.1793516132 0.1571709841 9.8184352888 .5788563308
0.008 0.0085 0.7868 0.1967 0.0777946546 0.0115360510 0.6204035964 0.0625378746 7.0101535514 0.1380013137 2.2271453352 0.1341328836 9.9354971376 .3462081229
0.008 0.009000000000000001 0.7864 0.1966 0.0777946546 0.0102034886 0.6331417011 0.0286943448 7.0993656444 0.2725341489 2.2637801705 0.1354941930 10.0740821706 .4469261753
0.008 0.0095 0.7859999999999999 0.1965 0.0775835429 0.0175996758 0.6791725792 0.0740447256 7.0020433612 0.3850648472 2.2056697420 0.0676029898 9.9644692253 .5443122384
0.008 0.01 0.7856 0.1964 0.0763168728 0.0200678283 0.7269404716 0.0331300025 6.9511703495 0.1147877934 2.2258820650 0.0635636808 9.9803097589 .2315493050
0.0085 0.0 0.7932 0.1983 0.0806446623 0.0143089498 0.0000000000 0.0000000000 7.1244335052 0.3887371704 2.2810448630 0.2705135781 9.4861230305 .6735596983
0.0085 0.0005 0.7928 0.1982 0.0823335557 0.0114662993 0.0356087925 0.0138961142 6.9727360827 0.4542080566 2.2473576581 0.0775469104 9.3380360890 .5571173805
0.0085 0.001 0.7924 0.1981 0.0839168933 0.0076409598 0.0694805708 0.0240827004 7.0776155887 0.2053640598 2.2938881099 0.1081799955 9.5249011627 .3452677155
0.0005 0.0075 0.7936 0.1984 0.0050666804 0.0034431273 0.5425274567 0.0377642509 6.9308948738 0.2802710834 2.3012571860 0.1310936616 9.7797461969 .4525721232
0.0085 0.0015 0.792 0.198 0.0798002155 0.0070461983 0.1100109037 0.0244967600 7.1214843451 0.2645356126 2.2290402404 0.0944368984 9.5403357047 .3905154693
0.0085 0.002 0.7916 0.1979 0.0848668959 0.0070461983 0.1447511891 0.0220478443 6.9670220850 0.3221788686 2.2500947435 0.1348053918 9.4467349135 .4860783030
0.0085 0.0025 0.7912 0.1978 0.0808557739 0.0116092231 0.1754384412 0.0307145515 7.0634227557 0.4557970223 2.2338827762 0.1019438080 9.5535997470 .6000646049
0.0085 0.003 0.7908 0.1977 0.0791668805 0.0119981290 0.2087312147 0.0277318497 6.9489584794 0.2593752354 2.2612536301 0.1102982701 9.4981102047 .4094034842
0.0085 0.0035 0.7904 0.1976 0.0786391013 0.0095584879 0.2486825428 0.0259843504 6.9366088715 0.3467117609 2.2536740090 0.0936430830 9.5176045246 .4758976822
0.0085 0.004 0.79 0.1975 0.0839168933 0.0057039235 0.2842913354 0.0288690633 7.0081260039 0.4748848932 2.2578849097 0.1508266775 9.6342191423 .6602845575
0.0085 0.0045 0.7896 0.1974 0.0793779922 0.0063544265 0.3294537064 0.0391674357 6.9491428019 0.1244273852 2.1926159501 0.1163032150 9.5505904506 .2862524624
0.0085 0.005 0.7892 0.1973 0.0828613349 0.0075233995 0.3725895607 0.0368749215 6.9778971129 0.2651211274 2.2465154780 0.2068705375 9.6798634865 .5163899859
0.0085 0.0055 0.7888 0.1972 0.0806446623 0.0129347905 0.4041453199 0.0208280816 7.0468337302 0.1880212440 2.2187235339 0.0429346698 9.7503472463 .2647187859
0.0085 0.006 0.7884 0.1971 0.0811724415 0.0133918708 0.4302005340 0.0319451150 6.9902467208 0.1748885507 2.2431467575 0.1154846691 9.7447664538 .3357102056
0.0005 0.008 0.7932 0.1983 0.0052777920 0.0029855700 0.5700301826 0.0804879091 6.9574373147 0.2681608047 2.2564110944 0.0792119542 9.7891563837 .4308462380
0.0085 0.0065 0.7879999999999999 0.19699999999999998 0.0791668805 0.0143182909 0.4713098717 0.0650859038 7.1028677720 0.4742399941 2.2766234174 0.0860673475 9.9299679416 .6397115363
0.0085 0.006999999999999999 0.7876 0.1969 0.0799057714 0.0056489636 0.5066291618 0.0595559237 6.8840769573 0.1987800086 2.2357776814 0.1684960192 9.7063895719 .4324809151
0.0085 0.0075 0.7872 0.1968 0.0782168779 0.0135736767 0.5515020304 0.0893995344 6.9261024887 0.5350020989 2.2684121612 0.0973383173 9.8242335582 .7353136273
0.0085 0.008 0.7868 0.1967 0.0833891141 0.0042746857 0.5847948039 0.0344981898 6.9920899459 0.4977054452 2.2446205727 0.0748001040 9.9048944366 .6112784247
0.0085 0.0085 0.7864 0.1966 0.0834946700 0.0140417043 0.6186665821 0.0638114730 6.9174393309 0.4068384793 2.2635696255 0.1340588341 9.8831702085 .6187504907
0.0085 0.009000000000000001 0.7859999999999999 0.1965 0.0824391115 0.0111988728 0.6305361796 0.0234907589 6.9441660943 0.3763618238 2.2298824206 0.0914589777 9.8870238060 .5025104332
0.0085 0.0095 0.7856 0.1964 0.0808557739 0.0118749148 0.6684609912 0.0447147646 6.8134814375 0.1156452976 2.2039853818 0.1584977621 9.7667835844 .3307327391
0.0085 0.01 0.7852 0.1963 0.0793779922 0.0227824621 0.7011747599 0.0646466006 6.8833396673 0.3401165312 2.2321984159 0.0626505033 9.8960908353 .4901960972
0.009000000000000001 0.0 0.7928 0.1982 0.0819113323 0.0148889871 0.0000000000 0.0000000000 7.0905181641 0.3592286285 2.2063013771 0.0684371756 9.3787308735 .4425547912
0.009000000000000001 0.0005 0.7924 0.1981 0.0828613349 0.0161193135 0.0370563044 0.0116666226 7.1021304820 0.5789374793 2.2802026829 0.1407789160 9.5022508042 .7475023314
0.0005 0.0085 0.7928 0.1982 0.0053833479 0.0030152779 0.6496433366 0.0522838410 7.0470180527 0.3232064529 2.2755706922 0.0708583350 9.9776154294 .4493639068
0.009000000000000001 0.001 0.792 0.198 0.0878224594 0.0100936996 0.0665855470 0.0066016699 7.1100563497 0.3361213766 2.2580954547 0.1139591390 9.5225598108 .4667758851
0.009000000000000001 0.0015 0.7916 0.1979 0.0884557945 0.0090704349 0.1053788657 0.0520267268 7.0330095422 0.3099478169 2.2334616861 0.1573468814 9.4603058885 .5283918600
0.009000000000000001 0.002 0.7912 0.1978 0.0875057919 0.0184454112 0.1415666629 0.0165194025 7.0236090944 0.3024978864 2.2755706922 0.1551738302 9.5282522414 .4926365303
0.009000000000000001 0.0025 0.7908 0.1977 0.0927835839 0.0166818308 0.1864395315 0.0200907142 7.1771497420 0.3730326875 2.3060997217 0.0086912009 9.7624725791 .4184964334
0.009000000000000001 0.003 0.7904 0.1976 0.0847613400 0.0044584068 0.2159687741 0.0481445153 6.9205728135 0.2725665592 2.1976690309 0.1551681166 9.4189719585 .4803375979
0.009000000000000001 0.0035 0.79 0.1975 0.0924669164 0.0138660364 0.2660526855 0.0553971708 6.9345813240 0.2753030486 2.2650434407 0.1687652059 9.5581443666 .5133314617
0.009000000000000001 0.004 0.7896 0.1974 0.0856057868 0.0160417098 0.2866073544 0.0625753882 6.9343970014 0.1863295419 2.1997744812 0.1495350040 9.5063846238 .4144816439
0.009000000000000001 0.0045 0.7892 0.1973 0.0860280101 0.0118486137 0.3378492753 0.0435063419 6.9712615027 0.3679631255 2.2235660696 0.1032692792 9.6187048577 .5265873603
0.009000000000000001 0.005 0.7888 0.1972 0.0934169190 0.0091292073 0.3754845845 0.0357204173 7.0954948718 0.3517228905 2.2511474687 0.0911404668 9.8155438440 .4877129819
0.009000000000000001 0.0055 0.7884 0.1971 0.0874002361 0.0095724657 0.3893806986 0.0552638733 6.8910812125 0.2199621722 2.2667278009 0.1203419112 9.6345899481 .4051404224
0.0005 0.009000000000000001 0.7924 0.1981 0.0049611245 0.0024619641 0.6392212510 0.0401396900 6.9436131268 0.4616215765 2.2383042218 0.0867527288 9.8260997241 .5909759594
0.009000000000000001 0.006 0.7879999999999999 0.19699999999999998 0.0784279896 0.0123567979 0.4293320268 0.0501967405 6.8787316046 0.3232733010 2.2559900044 0.1969918537 9.6424816254 .5828186931
0.009000000000000001 0.0065 0.7876 0.1969 0.0857113426 0.0107356050 0.4999706071 0.0956252255 6.9248122311 0.2594574822 2.2831503133 0.0866913891 9.7936444941 .4525097018
0.009000000000000001 0.006999999999999999 0.7872 0.1968 0.0901446879 0.0128656939 0.4938910572 0.0551545720 7.0184480642 0.3297067507 2.2484103833 0.0935009597 9.8508941926 .4912279763
0.009000000000000001 0.0075 0.7868 0.1967 0.0850780076 0.0089666565 0.5465804900 0.0584364692 6.9672064075 0.4172866138 2.2321984159 0.1732548948 9.8310633210 .6579446343
0.009000000000000001 0.008 0.7864 0.1966 0.0904613554 0.0101377579 0.5830577896 0.0264320586 6.9633356349 0.5231170144 2.2109333678 0.2126458949 9.8477881477 .7723327258
0.009000000000000001 0.0085 0.7859999999999999 0.1965 0.0863446777 0.0125713417 0.6096920084 0.0297159772 6.9567000247 0.3698863618 2.2180918988 0.2142723719 9.8708286096 .6264460526
0.009000000000000001 0.009000000000000001 0.7856 0.1964 0.0851835634 0.0087706678 0.6444322938 0.0545433544 6.9257338437 0.3160008186 2.1964057607 0.0870098833 9.8517554616 .4663247241
0.009000000000000001 0.0095 0.7852 0.1963 0.0939446982 0.0119609254 0.6855416315 0.0582641068 6.8026064096 0.4488885428 2.1964057607 0.0621246999 9.7784985000 .5812382749
0.009000000000000001 0.01 0.7848 0.1962 0.0848668959 0.0095211134 0.7437316095 0.0573886896 7.0186323867 0.1794722033 2.2406202171 0.0918381882 10.0878511092 .3382201945
0.0095 0.0 0.7924 0.1981 0.0945780332 0.0149188907 0.0000000000 0.0000000000 7.1104249948 0.3340713089 2.3128371627 0.0918613543 9.5178401907 .4408515539
0.0 0.002 0.7984 0.1996 0.0000000000 0.0000000000 0.1346186058 0.0209564531 7.1071071896 0.2393883181 2.3096789872 0.0465680679 9.5514047826 .3069128391
0.0005 0.0095 0.792 0.198 0.0064389063 0.0039720426 0.6670134793 0.0649260317 7.0342997997 0.4057919312 2.2690437963 0.0251810448 9.9767959816 .4998710503
0.0095 0.0005 0.792 0.198 0.0941558099 0.0169363680 0.0344507830 0.0071852601 6.9845327231 0.3644827370 2.2679910711 0.1066081618 9.3811303871 .4952125269
0.0095 0.001 0.7916 0.1979 0.0893002412 0.0090655201 0.0703490779 0.0219411482 6.9369775165 0.2981242037 2.2298824206 0.1496523509 9.3265092562 .4787832229
0.0095 0.0015 0.7912 0.1978 0.0899335762 0.0058046116 0.1082738894 0.0181626695 7.1065542221 0.4519458551 2.2572532746 0.0798784650 9.5620149623 .5557916012
0.0095 0.002 0.7908 0.1977 0.0913058022 0.0107646258 0.1476462129 0.0250381902 7.1721730343 0.2132999282 2.2269347901 0.0836963504 9.6380598395 .3327990946
0.0095 0.0025 0.7904 0.1976 0.0912002463 0.0089914743 0.1725434174 0.0188865636 6.9524606070 0.2529973950 2.2191446240 0.1160406861 9.4353488947 .3969161190
0.0095 0.003 0.79 0.1975 0.0855002309 0.0193141230 0.2191533003 0.0154931114 6.9332910664 0.5417815097 2.2753601472 0.1581561802 9.5133047448 .7347449243
0.0095 0.0035 0.7896 0.1974 0.0893002412 0.0108963081 0.2559201023 0.0280921747 6.9390050641 0.3344961415 2.2486209283 0.0931837199 9.5328463359 .4666683442
0.0095 0.004 0.7892 0.1973 0.0871891244 0.0202204880 0.2871863591 0.0392529356 6.9719987927 0.2259827000 2.2286191504 0.1173247897 9.5749934266 .4027809133
0.0095 0.0045 0.7888 0.1972 0.0934169190 0.0132849480 0.3268481850 0.0330286563 6.8977168227 0.3094392266 2.2951513801 0.1948077497 9.6131333068 .5505605806
0.0095 0.005 0.7884 0.1971 0.0852891192 0.0120648063 0.3578249394 0.0530477067 6.9983569111 0.4088464317 2.2338827762 0.0972435451 9.6753537459 .5712024898
0.0005 0.01 0.7916 0.1979 0.0066500180 0.0037528033 0.7379415620 0.0679782161 6.9790030479 0.4391947004 2.2886244841 0.1599532645 10.0122191120 .6708789843
0.0095 0.0055 0.7879999999999999 0.19699999999999998 0.0905669113 0.0107356050 0.3919862200 0.0442247456 6.9402953216 0.3655475464 2.2522001938 0.0887051976 9.6750486467 .5092130946
0.0095 0.006 0.7876 0.1969 0.0935224748 0.0128830028 0.4617562932 0.0451103791 7.0693210759 0.3345452978 2.2934670199 0.1075602833 9.9180668638 .5000989630
0.0095 0.0065 0.7872 0.1968 0.0928891398 0.0085232665 0.4756524073 0.0271947384 7.0943889367 0.3541034435 2.2444100277 0.1301433999 9.9073405115 .5199648483
0.0095 0.006999999999999999 0.7868 0.1967 0.0827557791 0.0104366920 0.5063396594 0.0671845144 7.0472023752 0.3035844834 2.2014588414 0.1442711334 9.8377566551 .5254768232
0.0095 0.0075 0.7864 0.1966 0.0907780230 0.0143493838 0.5248678116 0.0498280607 6.8573501939 0.2624032702 2.2410413072 0.0344522703 9.7140373357 .3610329850
0.0095 0.008 0.7859999999999999 0.1965 0.0907780230 0.0170596004 0.5410799448 0.0571252090 6.9227846836 0.3230087708 2.2311456908 0.1256415894 9.7857883422 .5228351696
0.0095 0.0085 0.7856 0.1964 0.0923613606 0.0124358937 0.6085339989 0.0582641068 7.1067385446 0.4011349003 2.2208289842 0.0530406352 10.0284628883 .5248755360
0.0095 0.009000000000000001 0.7852 0.1963 0.0828613349 0.0169153029 0.6453008009 0.0864134290 6.9574373147 0.3416374764 2.2353565914 0.1955218694 9.9209560419 .6404880777
0.0095 0.0095 0.7848 0.1962 0.0926780281 0.0168968493 0.7315725096 0.0513522057 7.0477553427 0.3783533626 2.2454627528 0.0543353051 10.1174686332 .5009377227
0.0095 0.01 0.7844 0.1961 0.0886669061 0.0139557436 0.7063858027 0.0632680275 7.0204756118 0.3045030116 2.2503052885 0.0845814709 10.0658336091 .4663082536
0.001 0.0 0.7992 0.1998 0.0088666906 0.0053988485 0.0000000000 0.0000000000 7.0245307069 0.1937193586 2.2928353848 0.0772789180 9.3262327823 .2763971251
0.01 0.0 0.792 0.198 0.0877169036 0.0129863717 0.0000000000 0.0000000000 6.8798375396 0.1941258172 2.2256715200 0.0556317187 9.1932259632 .2627439076
0.01 0.0005 0.7916 0.1979 0.0894057970 0.0127123595 0.0370563044 0.0069961411 6.9837954331 0.4066831224 2.2538845541 0.0886592100 9.3641420886 .5150508330
0.01 0.001 0.7912 0.1978 0.1029169446 0.0139557436 0.0662960446 0.0122003873 7.0383548949 0.1987232562 2.3012571860 0.0713744549 9.5088250701 .2962538420
0.01 0.0015 0.7908 0.1977 0.0979558201 0.0189953594 0.1068263775 0.0312018567 6.9279457137 0.3273505436 2.2724125168 0.0613925626 9.4051404281 .4389403223
0.01 0.002 0.7904 0.1976 0.0951058124 0.0071715853 0.1447511891 0.0204709095 6.9259181662 0.1854544570 2.3084157170 0.0632672928 9.4741908847 .2763642446
0.01 0.0025 0.79 0.1975 0.0909891346 0.0161414175 0.1820969959 0.0274890092 6.9522762845 0.4260276511 2.2589376348 0.0953041332 9.4843000498 .5649622110
0.01 0.003 0.7896 0.1974 0.0963724825 0.0083007438 0.2130737503 0.0313626092 6.9130155907 0.3165563971 2.2911510245 0.1732139521 9.5136128480 .5294337022
0.01 0.0035 0.7892 0.1973 0.0956335916 0.0091145497 0.2562096047 0.0271577303 6.9957763960 0.2477157333 2.1812465185 0.0814675967 9.5288661108 .3654556100
0.01 0.004 0.7888 0.1972 0.0907780230 0.0117542010 0.2978979471 0.0286241588 7.0245307069 0.3517151628 2.2644118056 0.0920156460 9.6776184826 .4841091686
0.01 0.0045 0.7884 0.1971 0.0989058227 0.0053657264 0.3210581374 0.0541423629 6.8883163749 0.2521795957 2.1892472296 0.1212900199 9.4975275646 .4329777049
0.001 0.0005 0.7988 0.1997 0.0100278049 0.0032016672 0.0338717782 0.0053694692 7.1008402244 0.3180434502 2.2492525634 0.0754515372 9.3939923709 .4020661238
0.01 0.005 0.7879999999999999 0.19699999999999998 0.0971113734 0.0060453186 0.3479818586 0.0443836510 7.0184480642 0.5188730602 2.2412518522 0.1071837584 9.7047931484 .6764857882
0.01 0.0055 0.7876 0.1969 0.0960558150 0.0133685545 0.3838801535 0.0361310102 7.0595519831 0.3380175249 2.2481998382 0.1068656558 9.7876877898 .4943827454
0.01 0.006 0.7872 0.1968 0.0985891552 0.0211153899 0.4183309365 0.0530034502 7.1047109971 0.4878567921 2.3020993661 0.1225176712 9.9237304549 .6844933034
0.01 0.0065 0.7868 0.1967 0.0986947110 0.0118109392 0.4765209145 0.0661790026 7.0204756118 0.2188758164 2.2618852652 0.0590968060 9.8575765025 .3559625642
0.01 0.006999999999999999 0.7864 0.1966 0.0934169190 0.0191867885 0.5248678116 0.0584077774 6.9570686697 0.2380385118 2.3027310012 0.1164494854 9.8780844015 .4320825631
0.01 0.0075 0.7859999999999999 0.1965 0.0941558099 0.0144206432 0.5367374091 0.0603499632 6.9150431383 0.2058294028 2.3322073055 0.1051343071 9.8781436628 .3857343163
0.01 0.008 0.7856 0.1964 0.0961613708 0.0118561343 0.5700301826 0.0375862845 6.9426915142 0.3336153854 2.2816764981 0.1628840369 9.8905595657 .5459418411
0.01 0.0085 0.7852 0.1963 0.0964780384 0.0107935686 0.6001384299 0.0584077774 6.9825051755 0.3024924953 2.2930459298 0.1648254298 9.9721675736 .5365192711
0.01 0.009000000000000001 0.7848 0.1962 0.0883502386 0.0124466406 0.6461693081 0.0718665966 6.8567972264 0.2947823456 2.2140915433 0.1169948552 9.8054083164 .4960904380
0.01 0.0095 0.7844 0.1961 0.0974280409 0.0179208825 0.6953847124 0.0489455978 7.0429629575 0.3654367426 2.2863084888 0.1807913780 10.1220841996 .6130946009
0.001 0.001 0.7984 0.1996 0.0099222490 0.0039155384 0.0622430113 0.0057900476 7.1719887118 0.3158537040 2.2932564748 0.0796361356 9.5374104469 .4051954256
0.01 0.01 0.784 0.196 0.0973224851 0.0147868626 0.6985692385 0.0594601520 6.8580874839 0.3672463000 2.2126177280 0.0201244046 9.8665969355 .4616177192
0.001 0.0015 0.7979999999999999 0.1995 0.0091833581 0.0049329713 0.0975623014 0.0178085147 7.0860944240 0.1609565084 2.2069330122 0.0952129233 9.3997730957 .2789109177
0.001 0.002 0.7976 0.1994 0.0100278049 0.0040055625 0.1378031320 0.0229712430 7.0577087580 0.3079565202 2.2458838429 0.0531408317 9.4514235378 .3880741574
0.001 0.0025 0.7972 0.1993 0.0088666906 0.0042954873 0.1878870434 0.0261771630 6.9126469457 0.1777106038 2.2705176115 0.1665431156 9.3799182912 .3747263697
0.001 0.003 0.7968 0.1992 0.0096055815 0.0034945201 0.2281278740 0.0234907589 7.1273826653 0.3414568331 2.2848346736 0.1067660544 9.6499507944 .4752081665
0.001 0.0035 0.7964 0.1991 0.0099222490 0.0044982148 0.2512880642 0.0358141472 7.0905181641 0.2443412957 2.2351460463 0.1073936522 9.5868745236 .3920473099
0.0 0.0025 0.7979999999999999 0.1995 0.0000000000 0.0000000000 0.1719644126 0.0225291636 7.0258209645 0.1967494037 2.2762023273 0.0569546685 9.4739877044 .2762332358
0.001 0.004 0.7959999999999999 0.19899999999999998 0.0107666957 0.0056093768 0.2813963116 0.0436985596 6.9583589272 0.4540105415 2.2903088444 0.1967018006 9.5408307789 .7000202785
0.001 0.0045 0.7956 0.1989 0.0086555789 0.0061765953 0.3123730660 0.0593698727 6.9856386581 0.2123260864 2.2562005494 0.1240565911 9.5628678524 .4019291455
0.001 0.005 0.7952 0.1988 0.0110833633 0.0020027813 0.3563774275 0.0179771420 7.2118023731 0.3913794909 2.3082051720 0.0725644602 9.8874683359 .4839238744
0.001 0.0055 0.7948 0.1987 0.0115055866 0.0068862546 0.4108038746 0.0725814275 7.0667405608 0.5050912923 2.2789394127 0.1269179696 9.7679894347 .7114769440
0.001 0.006 0.7944 0.1986 0.0099222490 0.0064863184 0.4429386386 0.0456276321 7.0462807626 0.4223481457 2.2911510245 0.0925785438 9.7902926747 .5670406400
0.001 0.0065 0.794 0.1985 0.0088666906 0.0025333402 0.4452546576 0.0440804805 6.9089604956 0.3482838989 2.2395674920 0.1073622769 9.6026493358 .5022599965
0.001 0.006999999999999999 0.7936 0.1984 0.0100278049 0.0035325741 0.5289208449 0.0477670151 7.0800117813 0.2794548036 2.2589376348 0.1162879679 9.8778980659 .4470423607
0.001 0.0075 0.7932 0.1983 0.0115055866 0.0035577173 0.5471594947 0.0382318555 6.9683123426 0.3165177573 2.2387253119 0.0849997174 9.7657027358 .4433070475
0.001 0.008 0.7928 0.1982 0.0100278049 0.0034689189 0.5847948039 0.0749805571 7.1148487349 0.3837079289 2.2298824206 0.1607461327 9.9395537643 .6229035376
0.001 0.0085 0.7924 0.1981 0.0084444673 0.0023126126 0.6366157296 0.0708281635 6.9928272359 0.2067129037 2.2736757870 0.0559336958 9.9115632198 .3357873756
0.0 0.003 0.7976 0.1994 0.0000000000 0.0000000000 0.2200218074 0.0308017470 7.0236090944 0.2074295743 2.3362076611 0.1684223386 9.5798385629 .4066536599
0.001 0.009000000000000001 0.792 0.198 0.0098166932 0.0070208522 0.6548543794 0.1132927526 7.0457277951 0.3395398676 2.2526212839 0.1422287396 9.9630201516 .6020822120
0.001 0.0095 0.7916 0.1979 0.0111889191 0.0026198271 0.6794620816 0.0657266042 7.1828637397 0.3386068151 2.2938881099 0.1457908419 10.1674028503 .5527440883
0.001 0.01 0.7912 0.1978 0.0093944698 0.0014003565 0.7118863479 0.0414059252 7.1233275702 0.3565740676 2.2587270898 0.1353305107 10.1033354777 .5347108600
0.0015 0.0 0.7988 0.1997 0.0135111476 0.0057273163 0.0000000000 0.0000000000 7.3338238721 0.3854228999 2.2934670199 0.0781981364 9.6408020396 .4693483526
0.0015 0.0005 0.7984 0.1996 0.0128778126 0.0033111573 0.0367668020 0.0088948398 7.2612008047 0.2673766797 2.3233644142 0.0942809269 9.6342098335 .3738636037
0.0015 0.001 0.7979999999999999 0.1995 0.0149889294 0.0045081119 0.0735336041 0.0141115706 7.1095033822 0.4000747912 2.2570427295 0.1546381228 9.4550686452 .5733325965
0.0015 0.0015 0.7976 0.1994 0.0134055918 0.0045572749 0.1074053823 0.0287993031 6.9515389945 0.4596951567 2.2806237730 0.0613492237 9.3529737416 .5544009584
0.0015 0.002 0.7972 0.1993 0.0147778177 0.0029099737 0.1392506439 0.0082698421 7.0872003590 0.3565066022 2.2905193894 0.0981185024 9.5317482100 .4658049204
0.0015 0.0025 0.7968 0.1992 0.0157278203 0.0043980193 0.1878870434 0.0186184019 7.1152173799 0.1822710081 2.3048364515 0.1614571539 9.6236686951 .3667445832
0.0015 0.003 0.7964 0.1991 0.0124555892 0.0042537825 0.2223378264 0.0289849573 7.1273826653 0.4672386113 2.2507263786 0.1326600782 9.6129024595 .6331374293
0.0 0.0035 0.7972 0.1993 0.0000000000 0.0000000000 0.2593941308 0.0352385168 7.0532850179 0.4521027921 2.3058891767 0.0854989125 9.6185683254 .5728402214
0.0015 0.0035 0.7959999999999999 0.19899999999999998 0.0152000411 0.0039155384 0.2585256237 0.0217107483 7.0556812105 0.3468093466 2.3159953381 0.1725596040 9.6454022134 .5449952373
0.0015 0.004 0.7956 0.1989 0.0162555995 0.0024437944 0.2828438235 0.0528641172 7.0895965516 0.2014623912 2.2907299345 0.1754030926 9.6794259091 .4321733954
0.0015 0.0045 0.7952 0.1988 0.0186833838 0.0076292853 0.3225056493 0.0263685657 7.1705141317 0.4134442151 2.2991517357 0.1684886526 9.8108549005 .6159307187
0.0015 0.005 0.7948 0.1987 0.0166778228 0.0071777972 0.3560879251 0.0399051489 6.9531978971 0.2719555995 2.2328300510 0.1959901707 9.5587936960 .5150287163
0.0015 0.0055 0.7944 0.1986 0.0143555943 0.0024437944 0.4110933770 0.1004368828 7.0072043914 0.6561481494 2.2094595526 0.1520152619 9.6421129153 .9110440885
0.0015 0.006 0.794 0.1985 0.0133000359 0.0040827056 0.4293320268 0.0374164324 7.0344841223 0.3202067637 2.2886244841 0.1014381399 9.7657406691 .4631440416
0.0015 0.0065 0.7936 0.1984 0.0146722619 0.0057969284 0.4788369335 0.0331300025 7.0647130132 0.4121982077 2.2275664252 0.0466061293 9.7857886338 .4977312679
0.0015 0.006999999999999999 0.7932 0.1983 0.0156222644 0.0101377579 0.5393429305 0.0666383917 7.0636070782 0.2977081806 2.3012571860 0.0553697405 9.9198294591 .4298540707
0.0015 0.0075 0.7928 0.1982 0.0154111527 0.0066892761 0.5381849210 0.0757456846 7.0872003590 0.3312291333 2.2574638196 0.1481171946 9.8982602523 .5617812886
0.0015 0.008 0.7924 0.1981 0.0133000359 0.0063474089 0.5590290922 0.0375862845 6.9367931940 0.2790021772 2.2774655975 0.0980841601 9.7865879196 .4210200307
0.0 0.004 0.7968 0.1992 0.0000000000 0.0000000000 0.2863178520 0.0163151993 7.0372489598 0.3202152518 2.3008360959 0.0602850392 9.6244029077 .3968154903
0.0015 0.0085 0.792 0.198 0.0150944852 0.0027199837 0.6036124585 0.0669245347 6.9165177184 0.4024168532 2.3204167838 0.0556635829 9.8556414459 .5277249545
0.0015 0.009000000000000001 0.7916 0.1979 0.0128778126 0.0062125688 0.6311151844 0.0636378646 7.0741134611 0.2741722774 2.2522001938 0.1120416128 9.9703066519 .4560643236
0.0015 0.0095 0.7912 0.1978 0.0142500385 0.0039495379 0.6933581957 0.1261513049 7.1021304820 0.2770616820 2.2353565914 0.1394348673 10.0450953076 .5465973921
0.0015 0.01 0.7908 0.1977 0.0167833787 0.0028636582 0.7454686238 0.0790293771 7.0212129018 0.4406944129 2.2229344346 0.0918767951 10.0063993389 .6144642433
0.002 0.0 0.7984 0.1996 0.0173111579 0.0037409085 0.0000000000 0.0000000000 7.1531878162 0.2537033079 2.2829397683 0.1727732060 9.4534387424 .4302174224
0.002 0.0005 0.7979999999999999 0.1995 0.0199500539 0.0048784616 0.0341612806 0.0094432818 6.9694182776 0.3921010665 2.2903088444 0.1232478170 9.3138384565 .5296706269
0.002 0.001 0.7976 0.1994 0.0180500488 0.0049689788 0.0752706183 0.0135788652 7.1788086445 0.3417452598 2.2536740090 0.1179232626 9.5258033206 .4782163664
0.002 0.0015 0.7972 0.1993 0.0206889448 0.0034945201 0.1079843871 0.0182730819 6.9882191732 0.2972033373 2.2951513801 0.1148997302 9.4120438852 .4338706695
0.002 0.002 0.7968 0.1992 0.0182611604 0.0040388043 0.1343291035 0.0196691248 7.0431472800 0.5311244617 2.1888261396 0.1307035333 9.3845636835 .6855359241
0.002 0.0025 0.7964 0.1991 0.0186833838 0.0032431592 0.1789124697 0.0490823940 7.0894122291 0.3613108552 2.2831503133 0.0851122916 9.5701583959 .4987487000
0.0 0.0045 0.7964 0.1991 0.0000000000 0.0000000000 0.3225056493 0.0289733888 7.0706113334 0.3246860695 2.2858873987 0.0550743303 9.6790043814 .4087337886
0.002 0.003 0.7959999999999999 0.19899999999999998 0.0172056020 0.0048875888 0.2200218074 0.0407777228 6.9122783007 0.1971282454 2.2823081332 0.1746838715 9.4318138433 .4174774285
0.002 0.0035 0.7956 0.1989 0.0185778280 0.0037409085 0.2454980167 0.0292726848 7.0492299227 0.2969123776 2.2928353848 0.0882984793 9.6061411522 .4182244502
0.002 0.004 0.7952 0.1988 0.0190000513 0.0046731563 0.2915288948 0.0261899667 6.9541195096 0.2781684950 2.2357776814 0.0770537284 9.5004261371 .3860853464
0.002 0.0045 0.7948 0.1987 0.0177333812 0.0031026954 0.3201896303 0.0571252090 7.0470180527 0.2010538661 2.2132493631 0.1081029308 9.5981904273 .3693847013
0.002 0.005 0.7944 0.1986 0.0182611604 0.0054481541 0.3780901059 0.0365002688 6.9909840108 0.4470550022 2.2924142947 0.1001415558 9.6797495718 .5891449809
0.002 0.0055 0.794 0.1985 0.0211111681 0.0094175688 0.3940127367 0.0303301239 7.0473866977 0.4194175901 2.3048364515 0.1110640504 9.7673470540 .5702293332
0.002 0.006 0.7936 0.1984 0.0205833889 0.0064033343 0.4299110316 0.0310726559 7.0182637417 0.4499982484 2.2652539857 0.0796005022 9.7340121479 .5670747408
0.002 0.0065 0.7932 0.1983 0.0179444929 0.0032016672 0.4579927623 0.0685234455 7.0307976721 0.2573327029 2.2936775649 0.1025888089 9.8004124922 .4316466245
0.002 0.006999999999999999 0.7928 0.1982 0.0199500539 0.0063474089 0.4973650857 0.0831552432 7.0499672128 0.1983933612 2.2907299345 0.1529954118 9.8580122869 .4408914251
0.002 0.0075 0.7924 0.1981 0.0213222798 0.0068603176 0.5543970542 0.0983967436 7.0411197325 0.6255472461 2.2879928491 0.0958070119 9.9048319156 .8266113192
