# Supplementary material for: Multipressure Sampling for Improving the Performance of MOF-based Electronic Noses
Source: ACS Sens. 2024 Jul 12;9(7):3531–9. doi: 10.1021/acssensors.4c00199 (PMC11287752; doi:10.1021/acssensors.4c00199)
Supplement: Supplementary file 2 — se4c00199_si_002.zip [file se4c00199_si_002.zip › Multiplex_Adsorption_Data/Methane_1bar/UKUPUL.csv]

methane_comp CO2_comp N2_comp O2_comp methane_mass methane_error CO2_mass CO2_error N2_mass N2_error O2_mass O2_error total_mass total_error
0.0 0.0 0.8 0.2 0.0000000000 0.0000000000 0.0000000000 0.0000000000 22.6546191246 1.0360734015 2.0078226244 0.1736250930 24.6624417490 1.2096984945
0.0 0.0005 0.7996 0.1999 0.0000000000 0.0000000000 209.9532181222 4.0252828995 5.8779404886 0.4245683497 0.7483330759 0.0454442901 216.5794916867 4.4952955393
0.0 0.005 0.7959999999999999 0.19899999999999998 0.0000000000 0.0000000000 277.5101010197 3.4057083886 1.2258779018 0.1130765166 0.3399920766 0.0452234743 279.0759709981 3.5640083795
0.002 0.008 0.792 0.198 0.0019525035 0.0023102333 282.9176076266 3.8395787257 0.8767473298 0.2283678605 0.2790427525 0.0351932391 284.0753502124 4.1054500586
0.002 0.0085 0.7916 0.1979 0.0021477539 0.0013242523 281.7250430382 2.7024332093 0.8931128254 0.1580409936 0.2823530992 0.0364715608 282.9026567167 2.8982700160
0.002 0.009000000000000001 0.7912 0.1978 0.0018548783 0.0012951443 281.2679914548 3.5046391985 0.8837367602 0.1264424669 0.2885843400 0.0217745425 282.4421674333 3.6541513522
0.002 0.0095 0.7908 0.1977 0.0018548783 0.0025755290 286.5250217935 2.3664055460 0.7749744043 0.1760704213 0.2628804716 0.0426446097 287.5647315477 2.5876961060
0.002 0.01 0.7904 0.1976 0.0014643776 0.0020478030 284.4775270904 3.2925373291 0.8281622649 0.0774904727 0.2710589752 0.0196895131 285.5782127081 3.3917651179
0.0025 0.0 0.7979999999999999 0.1995 0.0412954495 0.0039823414 0.0000000000 0.0000000000 22.4780081517 1.0454982545 1.9844554714 0.0587466937 24.5037590726 1.1082272896
0.0025 0.0005 0.7976 0.1994 0.0143509009 0.0066385120 208.3271640707 12.2456640300 6.0458572920 1.0227218605 0.7553432218 0.1065663448 215.1427154854 13.3815907473
0.0025 0.001 0.7972 0.1993 0.0079076393 0.0034598451 235.4883982367 7.8531694837 3.6007499710 0.4683196067 0.5627589356 0.0669699870 239.6598147826 8.3919189225
0.0025 0.0015 0.7968 0.1992 0.0050765092 0.0033019831 248.0520956280 4.8561219143 2.6805317936 0.4373809133 0.5064830420 0.0411679163 251.2441869728 5.3379727270
0.0025 0.002 0.7964 0.1991 0.0051741343 0.0043043736 256.1456839481 1.1139962865 2.0225024930 0.2061716877 0.4254769115 0.0422695085 258.5988374869 1.3667418563
0.0 0.0055 0.7956 0.1989 0.0000000000 0.0000000000 276.3882227922 5.4158477693 1.0675076375 0.1416128337 0.3061097047 0.0386638324 277.7618401344 5.5961244354
0.0025 0.0025 0.7959999999999999 0.19899999999999998 0.0043931329 0.0020478030 260.4787043195 5.3494371463 1.9014660154 0.3692504288 0.4060042840 0.0204971952 262.7905677518 5.7412325733
0.0025 0.003 0.7956 0.1989 0.0040026322 0.0037759621 264.3632411512 4.2728441991 1.6905897861 0.1590535303 0.3824424046 0.0238299139 266.4402759741 4.4595036054
0.0025 0.0035 0.7952 0.1988 0.0040026322 0.0018930224 265.3271460722 1.5112522833 1.5802931650 0.1801611663 0.3701746493 0.0260496890 267.2816165187 1.7193561610
0.0025 0.004 0.7948 0.1987 0.0032216308 0.0028023697 271.2749749376 0.6654103619 1.4057278790 0.1338557858 0.3505072955 0.0318304504 273.0344317429 .8338989678
0.0025 0.0045 0.7944 0.1986 0.0029287553 0.0021388604 271.6377780398 4.0894068697 1.3085577492 0.2316699697 0.3427182445 0.0399449997 273.2919827888 4.3631606995
0.0025 0.005 0.794 0.1985 0.0029287553 0.0020478030 273.4201988896 3.0686314021 1.1980906541 0.1910604195 0.3100042302 0.0179992818 274.9312225292 3.2797389064
0.0025 0.0055 0.7936 0.1984 0.0030263805 0.0027195227 275.2925841986 2.1973087340 1.1351857806 0.1504789358 0.3074727887 0.0176073906 276.7382691484 2.3681145831
0.0025 0.006 0.7932 0.1983 0.0035145063 0.0016796070 276.5202242161 1.9880462367 1.1084213764 0.1365265100 0.3152618397 0.0494987910 277.9474219385 2.1757511447
0.0025 0.0065 0.7928 0.1982 0.0035145063 0.0009565275 280.0639135577 3.6576781105 1.0347766463 0.1604267301 0.2957892121 0.0339382816 281.3979939224 3.8529996497
0.0025 0.006999999999999999 0.7924 0.1981 0.0016596280 0.0009955854 278.8890205595 1.4379485892 0.9810773640 0.0703790970 0.2965681172 0.0219134122 280.1683256687 1.5312366838
0.0 0.006 0.7952 0.1988 0.0000000000 0.0000000000 277.7912399550 2.7723202547 1.0753494374 0.1185135814 0.3101989565 0.0376099069 279.1767883489 2.9284437430
0.0025 0.0075 0.792 0.198 0.0026358798 0.0013242523 279.0400323304 3.5376639200 0.8885100298 0.1977309262 0.2864423509 0.0306506827 280.2176205909 3.7673697812
0.0025 0.008 0.7916 0.1979 0.0022453790 0.0020102254 281.4655919636 0.8134231884 0.9463006860 0.0988537045 0.2967628435 0.0306259305 282.7109008721 .9449130488
0.0025 0.0085 0.7912 0.1978 0.0026358798 0.0020102254 283.2450675484 2.2236620615 0.8361745388 0.0962294657 0.2790427525 0.0253174114 284.3629207195 2.3472191640
0.0025 0.009000000000000001 0.7908 0.1977 0.0032216308 0.0022769908 285.7873667775 3.3607817955 0.9101602166 0.1375858604 0.2685275336 0.0382060693 286.9692761585 3.5388507160
0.0025 0.0095 0.7904 0.1976 0.0028311301 0.0029867561 282.1015014601 1.2430909067 0.8891919254 0.2109180512 0.2860528984 0.0112470229 283.2795774140 1.4682427369
0.0025 0.01 0.79 0.1975 0.0030263805 0.0027195227 285.1265564039 1.7680128613 0.7550289566 0.0670151140 0.2582070410 0.0467570186 286.1428187820 1.8845045166
0.003 0.0 0.7976 0.1994 0.0491054635 0.0074758196 0.0000000000 0.0000000000 22.3218540482 0.9412667309 2.0317739563 0.0425805413 24.4027334680 .9913230918
0.003 0.0005 0.7972 0.1993 0.0149366519 0.0027335049 206.8558703093 13.5193991678 5.9986360184 0.7775678234 0.7644953567 0.0745209085 213.6339383363 14.3742214046
0.003 0.001 0.7968 0.1992 0.0110316449 0.0035253369 236.5851078357 3.6195817790 3.6634843707 0.2036717401 0.5711321654 0.0397661378 240.8307560167 3.8665449938
0.003 0.0015 0.7964 0.1991 0.0072242630 0.0016796070 249.5204441244 4.7570391253 2.5306852249 0.3356855994 0.4628643563 0.0356428881 252.5212179686 5.1300472198
0.0 0.0065 0.7948 0.1987 0.0000000000 0.0000000000 278.5952973099 6.1718352325 1.0337538029 0.1358385082 0.2876107086 0.0182087290 279.9166618214 6.3258824697
0.003 0.002 0.7959999999999999 0.19899999999999998 0.0067361371 0.0049548985 254.9223279526 1.3972223796 2.1230821011 0.2283775318 0.4262558166 0.0402174583 257.4784020074 1.6707722682
0.003 0.0025 0.7956 0.1989 0.0044907581 0.0022601862 260.0682414739 5.4711282040 1.9740879019 0.2871096505 0.4079515467 0.0430164402 262.4547716806 5.8035144809
0.003 0.003 0.7952 0.1988 0.0041002574 0.0013242523 265.4556667283 3.6780432913 1.5961472388 0.2626772321 0.3725113646 0.0578517312 267.4284255891 3.9998965069
0.003 0.0035 0.7948 0.1987 0.0031240056 0.0015862214 267.3419751085 8.1732306059 1.5221615610 0.2834185057 0.3604383355 0.0424378208 269.2276990106 8.5006731538
0.003 0.004 0.7944 0.1986 0.0047836336 0.0028562664 268.4322586747 3.6829624777 1.4520967831 0.3221778342 0.3473916751 0.0392633074 270.2365307665 4.0472598857
0.003 0.0045 0.794 0.1985 0.0034168812 0.0023913187 276.8621427117 3.1124226007 1.2243436366 0.1914160156 0.3172091024 0.0132299273 278.4071123319 3.3194598623
0.003 0.005 0.7936 0.1984 0.0031240056 0.0015862214 270.6968997363 4.2895966429 1.3041254274 0.0874383280 0.3310346680 0.0267845974 272.3351838373 4.4054057897
0.003 0.0055 0.7932 0.1983 0.0030263805 0.0017894990 275.4497542510 4.1891426348 1.1317763023 0.1156783261 0.3209089017 0.0199192702 276.9054658355 4.3265297301
0.003 0.006 0.7928 0.1982 0.0041002574 0.0029352564 275.9102866022 4.6957543139 1.1542788587 0.1526190013 0.3100042302 0.0491173629 277.3786699485 4.9004259345
0.003 0.0065 0.7924 0.1981 0.0024406294 0.0016335816 278.8614421687 5.1727552871 0.9645413946 0.0689827693 0.2880001611 0.0453741471 280.1164243538 5.2887457851
0.0 0.006999999999999999 0.7944 0.1986 0.0000000000 0.0000000000 279.0887630792 3.2604965122 0.9653937641 0.1315351784 0.2850792670 0.0215926768 280.3392361103 3.4136243674
0.003 0.006999999999999999 0.792 0.198 0.0036121315 0.0024386761 279.6464891766 3.8832217705 0.9998294944 0.1179206386 0.2866370772 0.0480559830 280.9365678797 4.0516370682
0.003 0.0075 0.7916 0.1979 0.0038073819 0.0042955077 282.4096832835 2.5492165422 0.9277190296 0.1008859945 0.2772902160 0.0197587208 283.6184999110 2.6741567652
0.003 0.008 0.7912 0.1978 0.0037097567 0.0013242523 277.6388894272 3.3493958466 0.9297647165 0.0323702982 0.2944261282 0.0364632425 278.8667900286 3.4195536396
0.003 0.0085 0.7908 0.1977 0.0033192560 0.0014347912 280.7081233465 6.9753405831 0.9531196425 0.2200696057 0.2930630443 0.0337500578 281.9576252893 7.2305950378
0.003 0.009000000000000001 0.7904 0.1976 0.0035145063 0.0023430042 283.9479148866 4.8263181432 0.9154449079 0.1330002458 0.2868318035 0.0220514073 285.1537061043 4.9837128005
0.003 0.0095 0.79 0.1975 0.0028311301 0.0009565275 285.0644380868 5.6803176795 0.7991816998 0.1349205974 0.2817689203 0.0332885123 286.1482198370 5.8494833167
0.003 0.01 0.7896 0.1974 0.0022453790 0.0009955854 281.4299810318 2.0141450245 0.8421411257 0.1549531905 0.2706695226 0.0289350403 282.5450370591 2.1990288407
0.0035 0.0 0.7972 0.1993 0.0569154776 0.0094166555 0.0000000000 0.0000000000 20.9468114734 1.8785623029 1.9873763655 0.0507993045 22.9911033165 1.9387782629
0.0035 0.0005 0.7968 0.1992 0.0169867806 0.0042509011 210.3987563968 5.8823217664 5.7231501765 0.3951680888 0.7440490978 0.0208056619 216.8829424517 6.3025464182
0.0035 0.001 0.7964 0.1991 0.0111292701 0.0011384954 237.1733575889 6.9073749332 3.5196043889 0.3753824706 0.5575013261 0.0402965784 241.2615925740 7.3241924776
0.0 0.0075 0.794 0.1985 0.0000000000 0.0000000000 280.6227106605 2.7641137525 0.9030003123 0.0493209046 0.2735904168 0.0313986684 281.7993013896 2.8448333255
0.0035 0.0015 0.7959999999999999 0.19899999999999998 0.0059551357 0.0036736135 248.9833348823 3.8800874109 2.7303101759 0.4523870159 0.4751321117 0.0553926948 252.1947323056 4.3915407351
0.0035 0.002 0.7956 0.1989 0.0069313875 0.0024229931 255.5004031538 4.4443252462 2.2219569701 0.2294718170 0.4270347217 0.0374887276 258.1563262331 4.7137087839
0.0035 0.0025 0.7952 0.1988 0.0053693847 0.0037557155 259.1635096050 6.8976945800 1.9650527846 0.2198005767 0.3954890651 0.0529053766 261.5294208394 7.1741562488
0.0035 0.003 0.7948 0.1987 0.0051741343 0.0029994928 265.6661193027 4.3988965216 1.6138765257 0.2811870935 0.3748480799 0.0513132371 267.6600180426 4.7343963450
0.0035 0.0035 0.7944 0.1986 0.0039050070 0.0037557155 265.3469596733 3.7799089304 1.4485168310 0.1593492526 0.3575174414 0.0164955109 267.1568989527 3.9595094094
0.0035 0.004 0.794 0.1985 0.0045883833 0.0038360608 272.3400898753 2.5092818159 1.3552676011 0.2267623448 0.3434971496 0.0322423436 274.0434430093 2.7721225651
0.0035 0.0045 0.7936 0.1984 0.0036121315 0.0021029106 272.3521386868 2.3426041905 1.3177633404 0.1233175806 0.3331766570 0.0391084831 274.0066908157 2.5071331648
0.0035 0.005 0.7932 0.1983 0.0055646350 0.0028023697 273.7923732896 3.2261355871 1.2463347712 0.1421159528 0.3125356718 0.0588447210 275.3568083676 3.4298986306
0.0035 0.0055 0.7928 0.1982 0.0040026322 0.0025004245 277.3240138197 3.4904533204 1.1450732675 0.1824360801 0.3286979527 0.0440718520 278.8017876721 3.7194616770
0.0035 0.006 0.7924 0.1981 0.0029287553 0.0030248054 279.7519832152 2.7756589803 1.1096146938 0.1464703281 0.3185721864 0.0069011168 281.1830988507 2.9320552306
0.0 0.008 0.7936 0.1984 0.0000000000 0.0000000000 281.0754782220 3.8164632532 0.9011250993 0.1096951607 0.2806005627 0.0243649185 282.2572038840 3.9505233324
0.0035 0.0065 0.792 0.198 0.0044907581 0.0018930224 278.0632753438 3.2178842735 1.0618819984 0.0696018073 0.3066938836 0.0474269425 279.4363419839 3.3368060457
0.0035 0.006999999999999999 0.7916 0.1979 0.0047836336 0.0016796070 278.6949008184 3.7248569361 1.0388680202 0.0999122570 0.3006573690 0.0215926768 280.0392098412 3.8480414769
0.0035 0.0075 0.7912 0.1978 0.0041002574 0.0015862214 279.1685529866 1.8489626042 0.9611319163 0.2257697693 0.3045518945 0.0329634258 280.4383370548 2.1092820207
0.0035 0.008 0.7908 0.1977 0.0038073819 0.0027887328 282.5984479972 6.4994184111 0.9099897427 0.1824328942 0.2831320043 0.0438095172 283.7953771261 6.7284495553
0.0035 0.0085 0.7904 0.1976 0.0034168812 0.0042329268 281.8128654866 4.8657013119 0.9386293599 0.1569523230 0.2905316027 0.0317015333 283.0454433304 5.0585880950
0.0035 0.009000000000000001 0.79 0.1975 0.0024406294 0.0017463722 283.6608854212 6.8029371151 0.8423115996 0.1368870485 0.2782638474 0.0387382953 284.7839014976 6.9803088311
0.0035 0.0095 0.7896 0.1974 0.0024406294 0.0013806285 283.7516531346 3.3442596340 0.7569041697 0.2285978249 0.2617121140 0.0236381978 284.7727100477 3.5978762852
0.0035 0.01 0.7892 0.1973 0.0045883833 0.0007810014 281.1051986237 3.7522770183 0.8622570473 0.1115092259 0.2839109094 0.0534926936 282.2559549637 3.9180599392
0.004 0.0 0.7968 0.1992 0.0627729882 0.0098519234 0.0000000000 0.0000000000 21.7260477255 0.6803690504 1.9926339749 0.0936437018 23.7814546886 .7838646756
0.004 0.0005 0.7964 0.1991 0.0197202856 0.0041694066 207.7895193259 15.4889393761 6.0446639747 0.9072189160 0.7572904846 0.1021851061 214.6111940708 16.5025128048
0.0 0.0085 0.7932 0.1983 0.0000000000 0.0000000000 281.8120622325 2.6292722891 0.8895328733 0.1295449194 0.3057202522 0.0359690583 283.0073153580 2.7947862668
0.004 0.001 0.7959999999999999 0.19899999999999998 0.0113245204 0.0037759621 237.8234579079 3.7591529087 3.5139787498 0.3248654926 0.5510753590 0.0084431301 241.8998365371 4.0962374935
0.004 0.0015 0.7956 0.1989 0.0087862658 0.0033249937 250.8016344152 3.9023801949 2.5941015202 0.2966218638 0.4616959987 0.0407606331 253.8662181999 4.2430876855
0.004 0.002 0.7952 0.1988 0.0082981400 0.0023913187 254.4007482897 3.9691181590 2.2482099526 0.2060509932 0.4461178967 0.0164494726 257.1033742790 4.1940099435
0.004 0.0025 0.7948 0.1987 0.0067361371 0.0025004245 259.1830554548 2.4475968933 1.9335151109 0.1472784104 0.4075620942 0.0450420017 261.5308687970 2.6424177299
0.004 0.003 0.7944 0.1986 0.0082005148 0.0032319684 263.9262709203 3.0632944185 1.7915103421 0.1326256359 0.3939312549 0.0399563892 266.1199130321 3.2391084120
0.004 0.0035 0.794 0.1985 0.0064432616 0.0038261099 269.6015288941 2.2285317993 1.4722127048 0.2169066005 0.3485600327 0.0526121424 271.4287448932 2.5018766521
0.004 0.004 0.7936 0.1984 0.0050765092 0.0028023697 269.0213116820 4.6271082318 1.3989089226 0.1480098448 0.3477811276 0.0369549225 270.7730782414 4.8148753688
0.004 0.0045 0.7932 0.1983 0.0045883833 0.0025156248 273.0450792245 3.9345319147 1.3564609184 0.1938809328 0.3226614381 0.0462875457 274.7287899643 4.1772160180
0.004 0.005 0.7928 0.1982 0.0043931329 0.0024697433 276.4034846201 2.1778853395 1.1651891891 0.1724097330 0.3138987557 0.0478345402 277.8869656978 2.4005993560
0.004 0.0055 0.7924 0.1981 0.0044907581 0.0007305599 273.2341116895 6.0325295912 1.1171155459 0.2161878075 0.2983206537 0.0286346958 274.6540386472 6.2780826544
0.0 0.009000000000000001 0.7928 0.1982 0.0000000000 0.0000000000 281.5560919257 4.6809704537 0.8677122125 0.2208620952 0.2809900152 0.0487142718 282.7047941534 4.9505468207
0.004 0.006 0.792 0.198 0.0032216308 0.0043920481 278.6906167966 3.3178633599 1.0649505288 0.1040511092 0.3078622412 0.0316967485 280.0666511974 3.4580032657
0.004 0.0065 0.7916 0.1979 0.0043931329 0.0020478030 278.8898238136 5.6089324268 1.0165359378 0.1664461044 0.2944261282 0.0264598545 280.2051790125 5.8038861887
0.004 0.006999999999999999 0.7912 0.1978 0.0051741343 0.0025156248 281.6350785789 3.8855115252 0.9766450423 0.1599964645 0.2990995588 0.0401419609 282.9159973143 4.0881655754
0.004 0.0075 0.7908 0.1977 0.0048812588 0.0020478030 279.4665602580 2.7227828056 0.9785202554 0.1212020362 0.2971522961 0.0362922973 280.7471140683 2.8823249421
0.004 0.008 0.7904 0.1976 0.0046860084 0.0015862214 280.8942105466 2.9608267225 0.9451073686 0.1442229447 0.2829372780 0.0238044409 282.1269412016 3.1304403295
0.004 0.0085 0.79 0.1975 0.0038073819 0.0030499080 281.3702724770 8.3234365629 0.8639617864 0.1228576520 0.2854687196 0.0244891034 282.5235103649 8.4738332263
0.004 0.009000000000000001 0.7896 0.1974 0.0044907581 0.0035683304 282.0115370008 4.4684182933 0.8441868126 0.2321616858 0.2720326066 0.0358761694 283.1322471781 4.7400244789
0.004 0.0095 0.7892 0.1973 0.0029287553 0.0017463722 285.9271329911 2.1077646104 0.8348107475 0.0694781063 0.2574281359 0.0299296249 287.0223006298 2.2089187138
0.004 0.01 0.7888 0.1972 0.0033192560 0.0026485046 285.4106406042 3.2005325195 0.7606545957 0.0819523967 0.2671644497 0.0158483743 286.4417789056 3.3009817951
0.0045 0.0 0.7964 0.1991 0.0725355058 0.0057458035 0.0000000000 0.0000000000 22.0763716148 1.1207899367 2.0074331718 0.0934475144 24.1563402924 1.2199832546
0.0 0.0095 0.7924 0.1981 0.0000000000 0.0000000000 284.4496809483 1.8304835469 0.8632798908 0.0474811926 0.2815741941 0.0284700203 285.5945350332 1.9064347598
0.0045 0.0005 0.7959999999999999 0.19899999999999998 0.0258706716 0.0053471511 206.3779341193 8.5174854605 6.1544491740 0.5292303227 0.7693635136 0.0695955086 213.3276174785 9.1216584429
0.0045 0.001 0.7956 0.1989 0.0136675246 0.0033818353 236.6814983278 5.2945540122 3.7297987225 0.3675117068 0.5423126766 0.0271780963 240.9672772515 5.6926256506
0.0045 0.0015 0.7952 0.1988 0.0093720169 0.0027195227 249.2178850797 2.9234415068 2.5939310463 0.3375545319 0.4589698308 0.0139660964 252.2801579737 3.2776816578
0.0045 0.002 0.7948 0.1987 0.0083957651 0.0039727570 255.8064429662 1.9655106818 2.2444595265 0.1565258747 0.4217771123 0.0291283432 258.4810753701 2.1551376567
0.0045 0.0025 0.7944 0.1986 0.0091767665 0.0035145063 261.4924109947 2.2784432481 1.8929423198 0.2725139460 0.4036675687 0.0531085350 263.7981976497 2.6075802354
0.0045 0.003 0.794 0.1985 0.0077123889 0.0037251393 264.6824007806 2.9925795910 1.6699624428 0.1849100593 0.3645275873 0.0174429532 266.7246031996 3.1986577428
0.0045 0.0035 0.7936 0.1984 0.0055646350 0.0021029106 266.9387415498 4.4503734299 1.5020456394 0.1752631006 0.3464180437 0.0454075621 268.7927698679 4.6731470032
0.0045 0.004 0.7932 0.1983 0.0061503861 0.0017021531 268.6949227656 1.4986323142 1.4125468355 0.0718292188 0.3359028249 0.0256270432 270.4495228121 1.5977907293
0.0045 0.0045 0.7928 0.1982 0.0071266378 0.0023592190 272.2536061838 2.7632911391 1.2777019711 0.0669422206 0.3405762555 0.0304022536 273.8790110482 2.8629948323
0.0045 0.005 0.7924 0.1981 0.0057598854 0.0014347912 275.2899066850 2.3851805143 1.2952607840 0.1498138861 0.3142882083 0.0387774289 276.9052155627 2.5752066205
0.0 0.001 0.7992 0.1998 0.0000000000 0.0000000000 237.5519580218 5.6818362772 3.5385269931 0.3916637295 0.5705479866 0.0419995280 241.6610330015 6.1154995347
0.0 0.01 0.792 0.198 0.0000000000 0.0000000000 286.2034524018 3.4893696732 0.7881008956 0.0589218608 0.2568439571 0.0467083353 287.2483972545 3.5949998693
0.0045 0.0055 0.792 0.198 0.0052717595 0.0032904174 273.9955965771 0.8051322337 1.2084895628 0.1250139956 0.3105884091 0.0282722166 275.5199463085 .9617088633
0.0045 0.006 0.7916 0.1979 0.0048812588 0.0010694302 275.5670293498 2.4638550037 1.0988748373 0.1596764625 0.2916999604 0.0398233086 276.9624854063 2.6644242050
0.0045 0.0065 0.7912 0.1978 0.0042955077 0.0016796070 279.2020219074 4.2962788629 1.0424479724 0.0639038462 0.3041624420 0.0490864734 280.5529278295 4.4109487895
0.0045 0.006999999999999999 0.7908 0.1977 0.0039050070 0.0018523075 280.9930108010 3.4208969200 0.9515853773 0.0901134839 0.2913105078 0.0253413635 282.2398116931 3.5382040749
0.0045 0.0075 0.7904 0.1976 0.0038073819 0.0026485046 281.5962546307 4.1656249975 0.9176610687 0.2020517906 0.2843003619 0.0483140965 282.8020234432 4.4186393892
0.0045 0.008 0.79 0.1975 0.0032216308 0.0021916798 280.2098380526 4.2731198902 0.9788612032 0.1872564167 0.2903368764 0.0162640160 281.4822577630 4.4788320027
0.0045 0.0085 0.7896 0.1974 0.0036121315 0.0035789981 284.4154087733 4.3587246917 0.8387316475 0.1134798110 0.2667749971 0.0464086275 285.5245275494 4.5221921283
0.0045 0.009000000000000001 0.7892 0.1973 0.0032216308 0.0018106773 282.8940455063 4.0401195314 0.7949198520 0.0795848471 0.2741745956 0.0329680268 283.9663615847 4.1544830826
0.0045 0.0095 0.7888 0.1972 0.0033192560 0.0032319684 283.2662199064 2.9103295151 0.7962836433 0.1045515266 0.2732009642 0.0389569369 284.3390237699 3.0570699470
0.0045 0.01 0.7884 0.1971 0.0046860084 0.0013242523 284.7835669029 2.0350052270 0.7761677217 0.1260981596 0.2696958913 0.0118126807 285.8341165243 2.1742403196
0.0005 0.0 0.7996 0.1999 0.0082005148 0.0022601862 0.0000000000 0.0000000000 22.0634155975 1.1526464193 2.0175589382 0.2022807700 24.0891750505 1.3571873755
0.005 0.0 0.7959999999999999 0.19899999999999998 0.0842505269 0.0129160727 0.0000000000 0.0000000000 21.6379127130 0.6379010785 2.0444311641 0.0740000840 23.7665944040 .7248172352
0.005 0.0005 0.7956 0.1989 0.0244062940 0.0085998859 209.7577596243 8.0633922294 5.7640639154 0.6134035124 0.7859152470 0.0465619801 216.3321450807 8.7319576078
0.005 0.001 0.7952 0.1988 0.0149366519 0.0037353592 236.9551402248 3.0638584766 3.6268324796 0.2454184974 0.5627589356 0.0485333512 241.1596682919 3.3615456844
0.005 0.0015 0.7948 0.1987 0.0120078966 0.0028695824 248.6837211027 4.6587381838 2.5450050335 0.3013839915 0.4739637540 0.0286823277 251.7146977868 4.9916740854
0.005 0.002 0.7944 0.1986 0.0120078966 0.0045203725 256.9992753060 4.5795324041 2.1858165007 0.2094946130 0.4381341194 0.0352879258 259.6352338227 4.8288353154
0.005 0.0025 0.794 0.1985 0.0087862658 0.0006174358 259.9271365036 3.3768016884 1.8758949286 0.1994279572 0.3941259812 0.0338039430 262.2059436792 3.6106510244
0.005 0.003 0.7936 0.1984 0.0082005148 0.0057058554 262.6279445420 4.3942288676 1.6597340080 0.2558890081 0.3664748501 0.0609415471 264.6623539149 4.7167652782
0.005 0.0035 0.7932 0.1983 0.0080052644 0.0039823414 267.1400905778 6.4266750656 1.5453460130 0.2671756432 0.3711482807 0.0484770661 269.0645901359 6.7463101163
0.005 0.004 0.7928 0.1982 0.0052717595 0.0034598451 272.2643162384 2.8350133781 1.3198090274 0.1578282795 0.3339555621 0.0365961083 273.9233525874 3.0328976110
0.005 0.0045 0.7924 0.1981 0.0062480113 0.0028562664 273.8186129236 3.3056037673 1.3348107316 0.0971073034 0.3380448139 0.0181586820 275.4977164804 3.4237260191
0.0005 0.0005 0.7992 0.1998 0.0023430042 0.0020847033 208.6736343395 7.8236579958 6.0983632570 0.7314189903 0.7866941521 0.0435943381 215.5610347528 8.6007560275
0.005 0.005 0.792 0.198 0.0055646350 0.0020102254 274.5782235516 3.9708889381 1.1919535933 0.1012368194 0.3191563652 0.0208056619 276.0948981451 4.0949416448
0.005 0.0055 0.7916 0.1979 0.0045883833 0.0027335049 274.5131599694 5.2059050240 1.1631435021 0.1437918901 0.3144829346 0.0321150800 275.9953747894 5.3845454990
0.005 0.006 0.7912 0.1978 0.0061503861 0.0026628598 275.0347396323 1.3756413818 1.1365495719 0.1295179965 0.3228561644 0.0217745425 276.5002957547 1.5295967806
0.005 0.0065 0.7908 0.1977 0.0059551357 0.0022601862 276.5708292244 2.9579420212 1.1304125110 0.0808513753 0.3072780624 0.0207033503 278.0144749335 3.0617569330
0.005 0.006999999999999999 0.7904 0.1976 0.0047836336 0.0015620028 278.5374630147 4.1693585342 0.9703375076 0.1959978535 0.3008520953 0.0338622218 279.8134362512 4.4007806123
0.005 0.0075 0.79 0.1975 0.0052717595 0.0043833595 281.1820432660 3.2503870816 1.0151721465 0.2146049218 0.2913105078 0.0238299139 282.4937976798 3.4932052768
0.005 0.008 0.7896 0.1974 0.0035145063 0.0026485046 282.2029792282 5.3916080026 0.8946470906 0.2223664741 0.2852739933 0.0356301197 283.3864148184 5.6522531010
0.005 0.0085 0.7892 0.1973 0.0056622602 0.0018106773 282.0158210227 8.2060540983 0.9198772296 0.1178683799 0.2907263290 0.0379711244 283.2320868415 8.3637042799
0.005 0.009000000000000001 0.7888 0.1972 0.0053693847 0.0046204666 282.1424674193 3.5014130345 0.8798158603 0.1507336462 0.2942314019 0.0305515535 283.3218840662 3.6873187008
0.005 0.0095 0.7884 0.1971 0.0042955077 0.0014347912 284.9246718732 4.2083406269 0.8165700389 0.1107949287 0.2679433548 0.0559023832 286.0134807746 4.3764727300
0.0005 0.001 0.7988 0.1997 0.0018548783 0.0017894990 238.3364695269 2.5609845929 3.5351175149 0.4594815581 0.5300449213 0.0964600933 242.4034868414 3.1187157433
0.005 0.01 0.7879999999999999 0.19699999999999998 0.0039050070 0.0016335816 285.3214793991 1.8848550648 0.8187861997 0.1193492716 0.2689169862 0.0182420173 286.4130875920 2.0240799353
0.0055 0.0 0.7956 0.1989 0.0901080375 0.0098712523 0.0000000000 0.0000000000 22.1022836495 1.9537638965 1.9813398510 0.0880283383 24.1737315380 2.0516634871
0.0055 0.0005 0.7952 0.1988 0.0242110437 0.0084793521 209.9095746494 7.8452650275 5.7673029197 0.7281734038 0.7498908861 0.0696826282 216.4509794989 8.6516004116
0.0055 0.001 0.7948 0.1987 0.0168891554 0.0065808348 238.3372727810 6.3330164870 3.3840776288 0.5454135853 0.5290712899 0.0488541797 242.2673108551 6.9338650868
0.0055 0.0015 0.7944 0.1986 0.0131793988 0.0039050070 249.3670225911 3.4657485403 2.5905215680 0.1819569254 0.4764951956 0.0471961219 252.4472187535 3.6988065946
0.0055 0.002 0.794 0.1985 0.0095672672 0.0038360608 256.5256231378 3.2760232228 2.1258096837 0.1440358285 0.4272294480 0.0263392032 259.0882295367 3.4502343153
0.0055 0.0025 0.7936 0.1984 0.0083957651 0.0031724427 261.9765054662 1.8077049476 1.7792362204 0.1696899753 0.4034728424 0.0285285623 264.1676102941 2.0090959279
0.0055 0.003 0.7932 0.1983 0.0074195134 0.0025004245 265.2179035145 2.2362728812 1.6304124952 0.1534621268 0.3614119669 0.0329864241 267.2171474900 2.4252218566
0.0055 0.0035 0.7928 0.1982 0.0063456364 0.0010694302 266.2005510312 4.1504659569 1.5407432174 0.1684937793 0.3649170399 0.0345363395 268.1125569249 4.3545655059
0.0055 0.004 0.7924 0.1981 0.0073218882 0.0036527996 272.8956739617 3.1107236276 1.3271394056 0.0871053298 0.3271401425 0.0218579702 274.5572753980 3.2233397272
0.0005 0.0015 0.7984 0.1996 0.0008786266 0.0012951443 251.3333886300 6.1092741093 2.6464370112 0.1539688061 0.4618907250 0.0352793284 254.4425949928 6.2998173881
0.0055 0.0045 0.792 0.198 0.0063456364 0.0027612570 271.1236954152 2.5762874574 1.2916808319 0.1128408534 0.3267506899 0.0421725146 272.7484725734 2.7340620824
0.0055 0.005 0.7916 0.1979 0.0066385120 0.0021916798 272.5655365263 2.3844434086 1.2645754798 0.0590204221 0.3203247228 0.0359268659 274.1570752409 2.4815823764
0.0055 0.0055 0.7912 0.1978 0.0050765092 0.0018106773 277.1970996717 3.7678059882 1.1183088633 0.2434400891 0.2998784639 0.0294802976 278.6203635081 4.0425370522
0.0055 0.006 0.7908 0.1977 0.0064432616 0.0034598451 277.1376588683 4.0743525535 1.0335833290 0.1421372182 0.3068886098 0.0542640326 278.4845740687 4.2742136494
0.0055 0.0065 0.7904 0.1976 0.0051741343 0.0034154862 280.6915227618 3.8120360820 0.9601090729 0.1190371857 0.2889737925 0.0344483935 281.9457797615 3.9689371474
0.0055 0.006999999999999999 0.79 0.1975 0.0048812588 0.0038558855 279.5787480807 2.5303462397 0.9416978903 0.1308786745 0.2981259275 0.0652074305 280.8234531573 2.7302882302
0.0055 0.0075 0.7896 0.1974 0.0062480113 0.0023430042 279.8411444203 2.4656261418 0.9889191640 0.1502392690 0.2876107086 0.0315816964 281.1239223042 2.6497901114
0.0055 0.008 0.7892 0.1973 0.0047836336 0.0012951443 282.2704525727 2.7386237036 0.8845891298 0.1281501280 0.2708642489 0.0159342739 283.4306895850 2.8840032498
0.0055 0.0085 0.7888 0.1972 0.0059551357 0.0043396560 282.9907037498 3.7157501732 0.9166382253 0.1922794593 0.2843003619 0.0382576429 284.1975974727 3.9506269314
0.0055 0.009000000000000001 0.7884 0.1971 0.0043931329 0.0032082907 283.5160319317 3.9220362807 0.8407773344 0.0938851699 0.2626857454 0.0395902989 284.6238881444 4.0587200402
0.0005 0.002 0.7979999999999999 0.1995 0.0009762518 0.0017463722 255.4872833368 5.6189741764 2.2274121353 0.3021640354 0.4379393931 0.0616443232 258.1536111170 5.9845289072
0.0055 0.0095 0.7879999999999999 0.19699999999999998 0.0057598854 0.0031724427 286.5263605503 5.1743145012 0.7916808477 0.1013217544 0.2794322050 0.0357363833 287.6032334884 5.3145450816
0.0055 0.01 0.7876 0.1969 0.0051741343 0.0020102254 287.4677743565 1.2619307979 0.7993521738 0.1650567821 0.2556755994 0.0335607784 288.5279762640 1.4625585838
0.006 0.0 0.7952 0.1988 0.0976251760 0.0148698238 0.0000000000 0.0000000000 21.9306164200 1.1123957686 1.9791978619 0.0635941552 24.0074394579 1.1908597476
0.006 0.0005 0.7948 0.1987 0.0313376815 0.0075972211 206.1158055311 2.9380037231 5.8319125324 0.1270962761 0.7625480940 0.0600237229 212.7416038390 3.1327209432
0.006 0.001 0.7944 0.1986 0.0176701569 0.0028562664 236.2595221735 6.4049597797 3.6355266491 0.4648125569 0.5456230233 0.0588395658 240.4583420028 6.9314681688
0.006 0.0015 0.794 0.1985 0.0143509009 0.0058770032 249.3948687333 3.8950263920 2.6201840287 0.3415252418 0.4959678231 0.0229941968 252.5253714860 4.2654228338
0.006 0.002 0.7936 0.1984 0.0105435190 0.0047265106 257.3403905475 3.2318646338 2.2427547874 0.0762489238 0.4246980064 0.0457237861 260.0183868603 3.3585638543
0.006 0.0025 0.7932 0.1983 0.0098601428 0.0018930224 260.9443239466 2.9896492730 1.8569723243 0.2847059282 0.3935418023 0.0293617264 263.2046982160 3.3056099500
0.006 0.003 0.7928 0.1982 0.0087862658 0.0030248054 265.7424284423 4.5961914834 1.7008182209 0.2180110075 0.3915945396 0.0569506946 267.8436274686 4.8741779909
0.006 0.0035 0.7924 0.1981 0.0072242630 0.0021742159 268.3915604669 2.7546348077 1.5267643566 0.0784209643 0.3707588281 0.0421509301 270.2963079146 2.8773809180
0.0005 0.0025 0.7976 0.1994 0.0003905007 0.0009565275 261.0270591190 6.3988279987 1.8494714722 0.3255192990 0.4077568204 0.0434968115 263.2846779123 6.7688006367
0.006 0.004 0.792 0.198 0.0081028896 0.0039341856 268.4858089481 3.7189743824 1.3547561793 0.1925392467 0.3409657080 0.0131724805 270.1896337250 3.9286202952
0.006 0.0045 0.7916 0.1979 0.0075171386 0.0047265106 272.8399816774 4.4529237108 1.2454824017 0.1543232450 0.3195458177 0.0464151635 274.4125270354 4.6583886299
0.006 0.005 0.7912 0.1978 0.0071266378 0.0033019831 274.9177322849 5.4343225341 1.2132628323 0.1500890893 0.3209089017 0.0564450982 276.4590306567 5.6441587047
0.006 0.0055 0.7908 0.1977 0.0069313875 0.0058705128 275.1988712202 0.9299849512 1.1460961109 0.1033167548 0.3064991573 0.0368933069 276.6583978759 1.0760655257
0.006 0.006 0.7904 0.1976 0.0083957651 0.0057722820 278.8922335759 3.8716978759 1.1104670633 0.0511921549 0.2903368764 0.0105512177 280.3014332807 3.9392135305
0.006 0.0065 0.79 0.1975 0.0068337623 0.0029611182 276.6792685281 5.0188170435 1.0460279245 0.2480108938 0.2918946866 0.0125835970 278.0240249015 5.2823726525
0.006 0.006999999999999999 0.7896 0.1974 0.0045883833 0.0038360608 280.8698451722 6.3149914555 1.0039208683 0.0917928806 0.2975417486 0.0134121035 282.1758961724 6.4240325004
0.006 0.0075 0.7892 0.1973 0.0057598854 0.0026485046 280.3640628400 2.8510878676 0.9110125862 0.0721441084 0.2969575698 0.0481096081 281.5777928814 2.9739900887
0.006 0.008 0.7888 0.1972 0.0050765092 0.0044352354 281.0401350415 4.4984079644 0.9495396903 0.1419874747 0.2990995588 0.0278506230 282.2938507998 4.6726812975
0.006 0.0085 0.7884 0.1971 0.0047836336 0.0036213546 281.0955595745 6.0450971776 0.8760654342 0.1101182302 0.2743693219 0.0433396125 282.2507779642 6.2021763749
0.0005 0.003 0.7972 0.1993 0.0006833762 0.0013242523 266.1751146513 3.3220794195 1.7074667034 0.0991824194 0.3853632988 0.0303523238 268.2686280297 3.4529384150
0.006 0.009000000000000001 0.7879999999999999 0.19699999999999998 0.0050765092 0.0029352564 283.7875318178 8.6890889770 0.8654960516 0.0755766822 0.2706695226 0.0546761422 284.9287739012 8.8222770578
0.006 0.0095 0.7876 0.1969 0.0052717595 0.0031117786 282.5325811609 3.9011986110 0.8847596037 0.1456649453 0.2733956905 0.0526755271 283.6960082146 4.1026508620
0.006 0.01 0.7872 0.1968 0.0057598854 0.0051436518 283.7251457493 2.2100324340 0.7996931216 0.1574182356 0.2659960920 0.0349293564 284.7965948483 2.4075236778
0.0065 0.0 0.7948 0.1987 0.1008468068 0.0092533013 0.0000000000 0.0000000000 22.3448680264 1.9136162486 2.0058753616 0.1351484523 24.4515901948 2.0580180022
0.0065 0.0005 0.7944 0.1986 0.0290923025 0.0062235571 208.1309023187 6.9050193153 6.0081825575 0.4362978634 0.7691687873 0.0647358709 214.9373459660 7.4122766067
0.0065 0.001 0.794 0.1985 0.0174749065 0.0069141786 235.9465208255 4.2830324156 3.5963176493 0.3589832500 0.5594485889 0.0189435742 240.1197619702 4.6678734184
0.0065 0.0015 0.7936 0.1984 0.0134722743 0.0028023697 248.4505096620 5.1824174527 2.6172859722 0.4287201639 0.4700692285 0.0243025881 251.5513371370 5.6382425744
0.0065 0.002 0.7932 0.1983 0.0123007722 0.0045956475 256.5368686953 3.6121393690 2.1314353228 0.1459503615 0.4046412000 0.0397661378 259.0852459903 3.8024515158
0.0065 0.0025 0.7928 0.1982 0.0104458938 0.0052970093 260.4005209203 4.9633132062 1.9014660154 0.2585845942 0.3947101600 0.0235159693 262.7071429895 5.2507107790
0.0065 0.003 0.7924 0.1981 0.0109340197 0.0019130549 263.7455387476 3.0323460670 1.7175246642 0.1499201512 0.3925681710 0.0467245687 265.8665656025 3.2309038418
0.0005 0.0035 0.7968 0.1992 0.0006833762 0.0013242523 267.4046289283 4.1090325500 1.4466416179 0.0783764819 0.3481705802 0.0070317489 269.2001245026 4.1957650331
0.0065 0.0035 0.792 0.198 0.0085910155 0.0035253369 267.3596466987 5.6577587404 1.5277872001 0.2764466688 0.3625803246 0.0313890058 269.2586052389 5.9691197519
0.0065 0.004 0.7916 0.1979 0.0084933903 0.0035253369 271.3689556674 3.1045700682 1.2785543406 0.1850690417 0.3425235182 0.0507395547 272.9985269165 3.3439040015
0.0065 0.0045 0.7912 0.1978 0.0081028896 0.0039341856 268.5254361504 2.6454969993 1.4391407658 0.1223978946 0.3547912736 0.0177873686 270.3274710794 2.7896164481
0.0065 0.005 0.7908 0.1977 0.0077123889 0.0068588200 273.7926410410 2.7383552122 1.2816228710 0.1823309144 0.3271401425 0.0500563956 275.4091164434 2.9776013422
0.0065 0.0055 0.7904 0.1976 0.0081028896 0.0051879308 275.2936552041 2.5021146197 1.1459256370 0.0236854468 0.3218825330 0.0479770136 276.7695662637 2.5789650109
0.0065 0.006 0.79 0.1975 0.0053693847 0.0029611182 278.5752159574 4.7592887947 1.0947834634 0.2239863731 0.3072780624 0.0271110450 279.9826468679 5.0133473310
0.0065 0.0065 0.7896 0.1974 0.0066385120 0.0043920481 280.1455777246 2.9872284567 1.0143197769 0.1246442948 0.2905316027 0.0248335175 281.4570676162 3.1410983171
0.0065 0.006999999999999999 0.7892 0.1973 0.0058575106 0.0030871791 281.0527193558 4.7228695721 0.9614728642 0.2015200661 0.2981259275 0.0487733930 282.3181756581 4.9762502103
0.0065 0.0075 0.7888 0.1972 0.0051741343 0.0028695824 283.6729342327 4.5658554624 0.8741902212 0.1665264007 0.2724220591 0.0335788510 284.8247206473 4.7688302965
0.0065 0.008 0.7884 0.1971 0.0049788840 0.0031724427 280.8786809673 3.5122364936 0.9227752861 0.1138050947 0.2807952890 0.0282614851 282.0872304264 3.6574755161
0.0005 0.004 0.7964 0.1991 0.0010738769 0.0012951443 269.9536219417 3.2714120166 1.4556767353 0.1964918724 0.3481705802 0.0384474690 271.7585431341 3.5076465023
0.0065 0.0085 0.7879999999999999 0.19699999999999998 0.0062480113 0.0027195227 284.1894266196 5.3854156665 0.8510057691 0.0963899961 0.2700853438 0.0202215525 285.3167657438 5.5047467378
0.0065 0.009000000000000001 0.7876 0.1969 0.0065408868 0.0019130549 285.2767649208 3.2457330048 0.8666893690 0.1241134377 0.2667749971 0.0307889275 286.4167701737 3.4025484249
0.0065 0.0095 0.7872 0.1968 0.0049788840 0.0032904174 286.0179007045 3.4285625163 0.8198090432 0.0958202910 0.2648277344 0.0248457297 287.1075163661 3.5525189544
0.0065 0.01 0.7868 0.1967 0.0049788840 0.0023430042 287.0032257349 2.3627219300 0.7691782913 0.0992187459 0.2504179900 0.0214163495 288.0278009002 2.4857000296
0.006999999999999999 0.0 0.7944 0.1986 0.1130499538 0.0139245126 0.0000000000 0.0000000000 21.8339577118 1.1611286383 2.0025650150 0.1910994100 23.9495726806 1.3661525609
0.006999999999999999 0.0005 0.794 0.1985 0.0347545627 0.0038756088 215.2563016960 7.1605563387 5.4732354214 0.5631178324 0.7031565800 0.0427405322 221.4674482601 7.7702903121
0.006999999999999999 0.001 0.7936 0.1984 0.0194274100 0.0069690975 236.9042674651 2.8768857585 3.5482440061 0.3422976920 0.5477650124 0.0436916470 241.0197038936 3.2698441950
0.006999999999999999 0.0015 0.7932 0.1983 0.0150342771 0.0060935630 251.6836074179 2.9531293481 2.5177292076 0.1476284393 0.4776635533 0.0272783643 254.6940344559 3.1341297147
0.006999999999999999 0.002 0.7928 0.1982 0.0115197708 0.0046039354 256.5341911816 3.3268149472 2.1356971706 0.0582671752 0.4299556158 0.0198811617 259.1113637388 3.4095672195
0.006999999999999999 0.0025 0.7924 0.1981 0.0124960225 0.0048064910 262.6258025310 4.1893822166 1.7816228552 0.0869410266 0.3814687733 0.0222158701 264.8013901820 4.3033456043
0.0 0.0015 0.7988 0.1997 0.0000000000 0.0000000000 249.8141673739 4.1609398406 2.6631434546 0.3763955887 0.4511807798 0.0519390135 252.9284916083 4.5892744428
0.0005 0.0045 0.7959999999999999 0.19899999999999998 0.0008786266 0.0007305599 273.7562268551 4.1335468170 1.2485509321 0.1887428769 0.3242192483 0.0163848015 275.3298756621 4.3394050553
0.006999999999999999 0.003 0.792 0.198 0.0094696421 0.0039341856 264.9911181067 1.9459858420 1.7505966032 0.0912021091 0.3717324595 0.0532909999 267.1229168115 2.0944131366
0.006999999999999999 0.0035 0.7916 0.1979 0.0113245204 0.0052898073 267.3917768627 4.3011313568 1.5366518435 0.2464899502 0.3429129708 0.0284966452 269.2826661974 4.5814077595
0.006999999999999999 0.004 0.7912 0.1978 0.0080052644 0.0031240056 268.8820809711 3.2135860385 1.3503238576 0.2055816429 0.3360975511 0.0437748825 270.5765076442 3.4660665695
0.006999999999999999 0.0045 0.7908 0.1977 0.0070290127 0.0017021531 273.9867607820 4.3972126728 1.3066825361 0.2080564083 0.3294768578 0.0319635930 275.6299491886 4.6389348272
0.006999999999999999 0.005 0.7904 0.1976 0.0094696421 0.0063748567 274.3808907942 3.2237682661 1.2066143497 0.1626453349 0.3076675149 0.0260380414 275.9046423009 3.4188264991
0.006999999999999999 0.0055 0.79 0.1975 0.0080052644 0.0036318665 275.7713236427 2.5510524045 1.1142174894 0.1893147909 0.3121462193 0.0346284424 277.2056926158 2.7786275043
0.006999999999999999 0.006 0.7896 0.1974 0.0066385120 0.0018106773 279.4944064002 1.3720292774 1.0530173549 0.0949440216 0.2981259275 0.0517459201 280.8521881946 1.5205298964
0.006999999999999999 0.0065 0.7892 0.1973 0.0079076393 0.0065459846 278.1810859453 4.5215634332 1.0593248897 0.1528853536 0.3070833361 0.0369795399 279.5554018104 4.7179743113
0.006999999999999999 0.006999999999999999 0.7888 0.1972 0.0053693847 0.0029611182 281.7129942267 4.8172218097 0.9391407817 0.0812744097 0.2905316027 0.0566328824 282.9480359958 4.9580902200
0.006999999999999999 0.0075 0.7884 0.1971 0.0067361371 0.0027195227 281.2382710531 4.7567036449 0.9536310642 0.0525037509 0.2895579713 0.0271390032 282.4881962257 4.8390659217
0.0005 0.005 0.7956 0.1989 0.0009762518 0.0010694302 274.7584202216 5.7585432833 1.3048073231 0.1947746324 0.3230508907 0.0416623226 276.3872546872 5.9960496685
0.006999999999999999 0.008 0.7879999999999999 0.19699999999999998 0.0059551357 0.0035683304 282.7146520904 3.0805964776 0.8864643428 0.1022900296 0.2926735917 0.0376904766 283.8997451606 3.2241453142
0.006999999999999999 0.0085 0.7876 0.1969 0.0060527609 0.0035253369 284.8282813811 2.3342007040 0.8273098953 0.1054107898 0.2689169862 0.0344263719 285.9305610235 2.4775632026
0.006999999999999999 0.009000000000000001 0.7872 0.1968 0.0064432616 0.0016796070 285.3680681369 3.1748154721 0.8475962909 0.0558946498 0.2691117124 0.0107787634 286.4912194018 3.2431684923
0.006999999999999999 0.0095 0.7868 0.1967 0.0058575106 0.0060180200 283.4453455708 4.4033925808 0.8319126910 0.1088259310 0.2632699242 0.0224940457 284.5463856966 4.5407305775
0.006999999999999999 0.01 0.7864 0.1966 0.0054670099 0.0027887328 286.2446861123 1.9514908450 0.8053187607 0.1271392562 0.2739798693 0.0352363100 287.3294517522 2.1166551440
0.0075 0.0 0.794 0.1985 0.1154905832 0.0148646954 0.0000000000 0.0000000000 21.9002720636 2.1172639169 1.9918550698 0.0877988795 24.0076177166 2.2199274918
0.0075 0.0005 0.7936 0.1984 0.0375856928 0.0085107655 210.1098526718 7.8980733454 5.6917829766 0.4048281287 0.7300288060 0.0244270899 216.5692501472 8.3358393295
0.0075 0.001 0.7932 0.1983 0.0224537905 0.0066212616 235.5759529337 4.0085251641 3.5809749972 0.5479471757 0.5588644100 0.0688461349 239.7382461314 4.6319397363
0.0075 0.0015 0.7928 0.1982 0.0187440338 0.0048459863 251.8937922410 3.7681429068 2.7043981413 0.2146330869 0.4406655610 0.0348467553 255.0575999771 4.0224687353
0.0075 0.002 0.7924 0.1981 0.0162057792 0.0055706263 254.0791788980 2.2418478988 2.2795771524 0.3344950120 0.4400813821 0.0209364707 256.8150432117 2.6028500078
0.0005 0.0055 0.7952 0.1988 0.0003905007 0.0007305599 276.1456400537 3.6506696192 1.1691100891 0.3185602348 0.3257770585 0.0185389232 277.6409177020 3.9884993371
0.0075 0.0025 0.792 0.198 0.0129841484 0.0046451532 262.5594001920 2.7105905343 1.7667916248 0.3087327260 0.3754322587 0.0316057002 264.7146082239 3.0555741137
0.0075 0.003 0.7916 0.1979 0.0115197708 0.0042148758 267.4129292207 3.6477027265 1.6636549080 0.3521735221 0.3633592297 0.0286823277 269.4514631292 4.0327734521
0.0075 0.0035 0.7912 0.1978 0.0096648924 0.0030499080 265.6696000705 4.5129421017 1.5115921784 0.2311580989 0.3701746493 0.0342053761 267.5610317906 4.7813554847
0.0075 0.004 0.7908 0.1977 0.0105435190 0.0052970093 268.8135366212 2.1368374883 1.4132287312 0.1399714360 0.3201299966 0.0412047424 270.5574388680 2.3233106760
0.0075 0.0045 0.7904 0.1976 0.0099577680 0.0038360608 272.4295188318 1.6510180657 1.2852028232 0.1281229120 0.3238297958 0.0292115375 274.0485092188 1.8121885760
0.0075 0.005 0.79 0.1975 0.0086886407 0.0029867561 274.9254970745 4.6653443813 1.2170132584 0.1518362817 0.3078622412 0.0172153887 276.4590612148 4.8373828078
0.0075 0.0055 0.7896 0.1974 0.0090791414 0.0029352564 277.2043289586 1.7243254553 1.1911012237 0.0563503315 0.3238297958 0.0447039960 278.7283391195 1.8283150392
0.0075 0.006 0.7892 0.1973 0.0076147637 0.0021916798 279.0220929889 4.2243863504 1.0612001027 0.1010092095 0.2961786647 0.0243649185 280.3870865200 4.3519521582
0.0075 0.0065 0.7888 0.1972 0.0087862658 0.0018523075 278.1178966227 2.6937967764 1.0243777377 0.1674515526 0.2990995588 0.0188150327 279.4501601850 2.8819156692
0.0075 0.006999999999999999 0.7884 0.1971 0.0076147637 0.0047265106 277.8276541409 4.0061963444 1.0339242768 0.2185685643 0.3111725879 0.0644611622 279.1803657693 4.2939525815
0.0005 0.006 0.7948 0.1987 0.0002928755 0.0004782637 278.2523078089 2.8359101382 1.1293896676 0.0978169741 0.3043571683 0.0363799549 279.6863475203 2.9705853309
0.0075 0.0075 0.7879999999999999 0.19699999999999998 0.0075171386 0.0028023697 279.7600157562 3.8167951254 1.0119331421 0.1996318660 0.2936472231 0.0376099069 281.0731132600 4.0568392680
0.0075 0.008 0.7876 0.1969 0.0070290127 0.0014611198 281.4348005564 3.4509189748 0.8999317819 0.1446374452 0.2786532999 0.0280135253 282.6204146509 3.6250310651
0.0075 0.0085 0.7872 0.1968 0.0056622602 0.0025902886 282.1357736351 5.0278142081 0.8172519345 0.0564513234 0.2714484277 0.0184897700 283.2301362575 5.1053455901
0.0075 0.009000000000000001 0.7868 0.1967 0.0081028896 0.0031844369 283.5594076532 3.9409392227 0.8508352952 0.1080024551 0.2815741941 0.0347334038 284.6999200321 4.0868595185
0.0075 0.0095 0.7864 0.1966 0.0057598854 0.0023430042 283.7709312331 2.7560006006 0.7846914173 0.2116118977 0.2753429532 0.0337365731 284.8367254890 3.0036920756
0.0075 0.01 0.7859999999999999 0.1965 0.0085910155 0.0029352564 285.4087663447 7.3423142092 0.8360040649 0.1628196325 0.2693064387 0.0202590207 286.5226678638 7.5283281188
0.008 0.0 0.7936 0.1984 0.1274984799 0.0103758616 0.0000000000 0.0000000000 22.3148646178 0.9293673592 1.9585568767 0.0660762234 24.4009199744 1.0058194442
0.008 0.0005 0.7932 0.1983 0.0416859502 0.0144353274 206.8526572929 13.2384708852 6.0656322658 0.8051592414 0.7703371450 0.0960251318 213.7303126539 14.1540905858
0.008 0.001 0.7928 0.1982 0.0261635472 0.0083205062 235.2744648945 4.1137322109 3.6585406272 0.3301572265 0.5615905779 0.0226217965 239.5207596468 4.4748317401
0.008 0.0015 0.7924 0.1981 0.0191345345 0.0065168004 247.9243782260 5.0803726037 2.7505965715 0.4329943404 0.4546858528 0.0403417202 251.1487951848 5.5602254647
0.0005 0.0065 0.7944 0.1986 0.0005857511 0.0003905007 276.2760349694 2.7974411673 1.1201840763 0.1038542967 0.3092253251 0.0244643168 277.7060301219 2.9261502815
0.008 0.002 0.792 0.198 0.0163034044 0.0043920481 252.0016960419 4.5676388677 2.4988066033 0.2998375885 0.4599434622 0.0358973016 254.9767495118 4.9077658059
0.008 0.0025 0.7916 0.1979 0.0149366519 0.0029352564 260.2304988023 2.9761921952 1.8718035547 0.1787522819 0.4023044847 0.0319588474 262.5195434936 3.1898385809
0.008 0.003 0.7912 0.1978 0.0116173959 0.0011384954 266.8661809294 3.8264285555 1.5386975305 0.2201303428 0.3555701787 0.0533905216 268.7720660345 4.1010879153
0.008 0.0035 0.7908 0.1977 0.0107387694 0.0042329268 269.3538588797 2.9856911588 1.4370950789 0.2240963707 0.3431076970 0.0217047745 271.1448004250 3.2357252308
0.008 0.004 0.7904 0.1976 0.0116173959 0.0053257196 270.6138968126 3.9541818485 1.3869757487 0.2604703030 0.3542070947 0.0314083281 272.3666970519 4.2513861992
0.008 0.0045 0.79 0.1975 0.0096648924 0.0036736135 272.9278041257 1.8952360967 1.3533923880 0.1342633311 0.3230508907 0.0266824740 274.6139122968 2.0598555153
0.008 0.005 0.7896 0.1974 0.0115197708 0.0053328730 271.6359037802 3.6233935291 1.2882713536 0.1598336345 0.3308399417 0.0227554962 273.2665348463 3.8113155328
0.008 0.0055 0.7892 0.1973 0.0091767665 0.0036736135 274.0713702140 1.4080987110 1.1500170109 0.0744750556 0.3160407448 0.0212813637 275.5466047362 1.5075287438
0.008 0.006 0.7888 0.1972 0.0088838910 0.0048381130 274.2871778157 1.7117971222 1.1118308546 0.1876656856 0.3084464200 0.0364798772 275.7163389813 1.9407807980
0.008 0.0065 0.7884 0.1971 0.0092743917 0.0028960307 278.8314540156 5.2459807532 1.0086941378 0.1010011533 0.2844950882 0.0193711052 280.1339176333 5.3692490424
0.0005 0.006999999999999999 0.794 0.1985 0.0004881259 0.0008731861 281.8733772955 3.7402382328 0.9614728642 0.0753486978 0.2846898145 0.0329680268 283.1200281001 3.8494281435
0.008 0.006999999999999999 0.7879999999999999 0.19699999999999998 0.0078100141 0.0030871791 278.2413300028 3.5026728282 1.0707466418 0.1975038676 0.3024099055 0.0217396865 279.6222965642 3.7250035614
0.008 0.0075 0.7876 0.1969 0.0082981400 0.0047426146 277.7601807964 4.0747801048 0.9159563296 0.1394664151 0.2909210553 0.0358296347 278.9753563213 4.2548187692
0.008 0.008 0.7872 0.1968 0.0075171386 0.0036318665 280.7597993603 4.3814706062 0.8893623993 0.1669760423 0.2854687196 0.0384237921 281.9421476178 4.5905023071
0.008 0.0085 0.7868 0.1967 0.0082005148 0.0019911707 280.2832019272 3.1714076922 0.9052164732 0.1728911420 0.2891685188 0.0282990277 281.4857874340 3.3745890326
0.008 0.009000000000000001 0.7864 0.1966 0.0057598854 0.0030499080 284.1139207341 3.7379131896 0.8539038256 0.1330369497 0.2700853438 0.0510702837 285.2436697889 3.9250703310
0.008 0.0095 0.7859999999999999 0.1965 0.0066385120 0.0051879308 286.0987616173 3.6225805688 0.8218547302 0.0543638071 0.2724220591 0.0156945029 287.1996769186 3.6978268096
0.008 0.01 0.7856 0.1964 0.0081028896 0.0049625864 286.0125456771 2.4466554398 0.8298670040 0.1029730165 0.2770954897 0.0180833518 287.1276110604 2.5726743945
0.0085 0.0 0.7932 0.1983 0.1419470059 0.0152044748 0.0000000000 0.0000000000 21.5381854744 1.5802619387 1.9862080078 0.1026190843 23.6663404881 1.6980854978
0.0085 0.0005 0.7928 0.1982 0.0412954495 0.0073212373 208.9743191246 10.6267370995 6.0235252096 0.6848575076 0.7422965614 0.1021197761 215.7814363451 11.4210356205
0.0085 0.001 0.7924 0.1981 0.0256754213 0.0056115372 240.6219951952 6.7505000982 3.4038526026 0.4037412518 0.5411443190 0.0770722563 244.5926675381 7.2369251435
0.0005 0.0075 0.7936 0.1984 0.0000976252 0.0003905007 280.3753083974 3.7063252573 0.9401636251 0.1113391731 0.2792374787 0.0365421898 281.5948071264 3.8545971209
0.0085 0.0015 0.792 0.198 0.0188416590 0.0061928536 250.4787262667 2.3174724574 2.5523354117 0.2246471036 0.4663694293 0.0540343485 253.5162727667 2.6023467631
0.0085 0.002 0.7916 0.1979 0.0181582827 0.0052898073 257.6879318218 5.2019643503 2.1123422446 0.2723731426 0.4204140283 0.0316488610 260.2388463774 5.5112761612
0.0085 0.0025 0.7912 0.1978 0.0156200282 0.0079790293 261.9518723404 4.3622379421 1.7971359812 0.1829991195 0.3964626965 0.0486644299 264.1610910463 4.6018805208
0.0085 0.003 0.7908 0.1977 0.0137651498 0.0055017655 266.1017507768 3.4154087296 1.6375723995 0.3278801469 0.3769900689 0.0464967855 268.1300783950 3.7952874275
0.0085 0.0035 0.7904 0.1976 0.0111292701 0.0025004245 268.5361462050 4.3236208192 1.5037503785 0.0734614002 0.3579068940 0.0167328686 270.4089327476 4.4163155125
0.0085 0.004 0.79 0.1975 0.0104458938 0.0056790672 269.0684359225 4.7116293782 1.4268666441 0.1837737237 0.3705641019 0.0498985843 270.8763125623 4.9509807534
0.0085 0.0045 0.7896 0.1974 0.0113245204 0.0042058213 271.7312232668 3.6240506660 1.3303784099 0.1702330327 0.3265559636 0.0156072836 273.3994821607 3.8140968036
0.0085 0.005 0.7892 0.1973 0.0100553931 0.0060369944 273.7016055762 6.2556760565 1.1815546847 0.1961395521 0.3300610366 0.0760081284 275.2232766906 6.5338607314
0.0085 0.0055 0.7888 0.1972 0.0102506435 0.0038558855 275.4958074861 3.8958953399 1.1425161588 0.1420922299 0.3203247228 0.0323972092 276.9688990112 4.0742406645
0.0085 0.006 0.7884 0.1971 0.0093720169 0.0025755290 280.0850659156 4.2837893897 1.0872826113 0.1554796846 0.3041624420 0.0349987640 281.4858829858 4.4768433673
0.0005 0.008 0.7932 0.1983 0.0000976252 0.0003905007 282.2442129387 3.1405295513 0.9145925383 0.1374320037 0.2864423509 0.0388555777 283.4453454531 3.3172076334
0.0085 0.0065 0.7879999999999999 0.19699999999999998 0.0091767665 0.0043396560 275.8444197659 3.0089275812 1.0555744636 0.0609963185 0.3119514930 0.0321764179 277.2211224890 3.1064399736
0.0085 0.006999999999999999 0.7876 0.1969 0.0077123889 0.0042955077 279.0247705025 4.1023303201 0.9723831945 0.1126387588 0.2901421502 0.0475706367 280.2950082361 4.2668352233
0.0085 0.0075 0.7872 0.1968 0.0076147637 0.0033019831 280.4842832038 3.3316357568 0.9923286422 0.1250744218 0.2891685188 0.0270942562 281.7733951285 3.4871064179
0.0085 0.008 0.7868 0.1967 0.0082005148 0.0034043062 283.9390790915 4.9208425778 0.9077735818 0.1033808677 0.2767060372 0.0261658791 285.1317592253 5.0537936308
0.0085 0.0085 0.7864 0.1966 0.0071266378 0.0046039354 282.2460871983 3.9785359323 0.8370269083 0.1196090452 0.2841056356 0.0285763712 283.3743463800 4.1313252841
0.0085 0.009000000000000001 0.7859999999999999 0.1965 0.0086886407 0.0032319684 285.1139720897 5.0588576235 0.8934537732 0.0819793428 0.2880001611 0.0454743183 286.3041146647 5.1895432530
0.0085 0.0095 0.7856 0.1964 0.0067361371 0.0036213546 284.4775270904 4.1429308049 0.8353221692 0.1144335896 0.2601543038 0.0325699706 285.5797397005 4.2935557197
0.0085 0.01 0.7852 0.1963 0.0076147637 0.0046451532 283.1157436381 1.3301165695 0.7809409913 0.1917673153 0.2634646505 0.0355576790 284.1677640436 1.5620867170
0.009000000000000001 0.0 0.7928 0.1982 0.1411660045 0.0128391026 0.0000000000 0.0000000000 22.0536985845 1.7702271074 1.9904919859 0.0992424138 24.1853565749 1.8823086238
0.009000000000000001 0.0005 0.7924 0.1981 0.0410025739 0.0055225139 209.8225554551 15.0299919316 5.7171835895 0.6909479054 0.7473594445 0.0546428437 216.3281010630 15.7811051946
0.0005 0.0085 0.7928 0.1982 0.0002928755 0.0007810014 280.2920377223 3.5959240246 0.8583361473 0.2119834700 0.2860528984 0.0256388774 281.4367196435 3.8343273734
0.009000000000000001 0.001 0.792 0.198 0.0263587975 0.0072532287 235.7818537349 5.9711940648 3.5859187407 0.4491358371 0.5590591363 0.0447514705 239.9531904094 6.4723346011
0.009000000000000001 0.0015 0.7916 0.1979 0.0192321597 0.0034708462 249.7188478873 7.0857912364 2.5804636072 0.3862964426 0.4515702324 0.0361457288 252.7701138866 7.5117042540
0.009000000000000001 0.002 0.7912 0.1978 0.0168891554 0.0057125328 254.4542985631 3.7697588144 2.1517217183 0.2553892657 0.4198298495 0.0518630322 257.0427392863 4.0827236451
0.009000000000000001 0.0025 0.7908 0.1977 0.0149366519 0.0059735121 263.2135167815 3.3932947837 1.8687350243 0.4064901729 0.3867263827 0.0745209085 265.4839148404 3.8802793772
0.009000000000000001 0.003 0.7904 0.1976 0.0138627750 0.0027335049 266.5405952672 1.4498647269 1.5908625476 0.0687548995 0.3584910728 0.0296188843 268.5038116626 1.5509720156
0.009000000000000001 0.0035 0.79 0.1975 0.0123007722 0.0032319684 268.4030737757 4.3678681549 1.3941356530 0.1414239081 0.3545965473 0.0212742355 270.1641067482 4.5337982669
0.009000000000000001 0.004 0.7896 0.1974 0.0136675246 0.0017463722 268.2729466113 3.0499104902 1.3980565530 0.1244034468 0.3460285912 0.0311221083 270.0306992801 3.2071824175
0.009000000000000001 0.0045 0.7892 0.1973 0.0098601428 0.0054670099 272.7299358656 1.9373215979 1.2974769449 0.1858944341 0.3246087009 0.0352363100 274.3618816542 2.1639193519
0.009000000000000001 0.005 0.7888 0.1972 0.0111292701 0.0032319684 275.1067647500 3.5373656065 1.2903170406 0.3416773539 0.3138987557 0.0411716004 276.7221098164 3.9234465292
0.009000000000000001 0.0055 0.7884 0.1971 0.0108363945 0.0057391648 274.5209247591 4.4703383981 1.1201840763 0.1739816358 0.2953997596 0.0511296471 275.9473449895 4.7011888458
0.0005 0.009000000000000001 0.7924 0.1981 0.0004881259 0.0008731861 282.7550825469 3.2803838869 0.8421411257 0.1397012647 0.2821583729 0.0393982797 283.8798701714 3.4603566174
0.009000000000000001 0.006 0.7879999999999999 0.19699999999999998 0.0095672672 0.0020102254 277.1695212809 5.1700593932 1.0877940330 0.2384597954 0.2899474239 0.0369138569 278.5568300050 5.4474432709
0.009000000000000001 0.0065 0.7876 0.1969 0.0084933903 0.0025902886 278.3112131096 2.5975185939 1.0455165028 0.1784613540 0.3004626428 0.0248335175 279.6656856455 2.8034037540
0.009000000000000001 0.006999999999999999 0.7872 0.1968 0.0096648924 0.0042955077 279.3988191622 6.3539414306 0.9624957076 0.1255753003 0.2891685188 0.0237214650 280.6601482810 6.5075337036
0.009000000000000001 0.0075 0.7868 0.1967 0.0080052644 0.0060053371 283.0327407144 4.6744820417 0.8943061428 0.0742092344 0.2747587744 0.0262237811 284.2098108960 4.7809203943
0.009000000000000001 0.008 0.7864 0.1966 0.0078100141 0.0037557155 281.2631719302 3.8289454303 0.8755540125 0.0933499950 0.2806005627 0.0328019864 282.4271365195 3.9588531272
0.009000000000000001 0.0085 0.7859999999999999 0.1965 0.0082005148 0.0026485046 282.9968620312 2.3863767137 0.8931128254 0.1563289461 0.2665802709 0.0424735459 284.1647556423 2.5878277103
0.009000000000000001 0.009000000000000001 0.7856 0.1964 0.0088838910 0.0017894990 284.4732430686 3.5055910901 0.8620865734 0.1359975868 0.2714484277 0.0147991969 285.6156619607 3.6581773728
0.009000000000000001 0.0095 0.7852 0.1963 0.0079076393 0.0045119310 282.4107542890 3.6604344117 0.7909989521 0.0903801172 0.2558703257 0.0181586820 283.4655312061 3.7734851419
0.009000000000000001 0.01 0.7848 0.1962 0.0071266378 0.0015862214 284.4973406916 4.0481221406 0.7780429347 0.0951812506 0.2681380811 0.0287140384 285.5506483452 4.1736036510
0.0095 0.0 0.7924 0.1981 0.1466330144 0.0131790372 0.0000000000 0.0000000000 22.2763375137 2.4713349916 1.9421998696 0.0486020556 24.3651703977 2.5331160844
0.0 0.002 0.7984 0.1996 0.0000000000 0.0000000000 255.2845955520 3.8419014332 2.2134332745 0.2684179821 0.4328765099 0.0509066775 257.9309053364 4.1612260928
0.0005 0.0095 0.792 0.198 0.0002928755 0.0004782637 287.1424564457 2.7919299747 0.8924309298 0.0986630193 0.2658013658 0.0420716922 288.3009816168 2.9331429499
0.0095 0.0005 0.792 0.198 0.0514484678 0.0151189851 207.7418595826 9.7163519380 6.0197747835 0.8314148141 0.7475541708 0.1051117932 214.5606370047 10.6679975304
0.0095 0.001 0.7916 0.1979 0.0291899276 0.0073679525 238.0269489467 4.8674977509 3.4667574761 0.4384440548 0.5514648116 0.0805385615 242.0743611620 5.3938483197
0.0095 0.0015 0.7912 0.1978 0.0243086688 0.0063688737 246.7261908589 3.0043960798 2.7400271889 0.2547421050 0.4848684254 0.0359268659 249.9753951420 3.3014339244
0.0095 0.002 0.7908 0.1977 0.0180606576 0.0075114310 259.3811914663 3.3469269586 2.1327991141 0.3457358880 0.4100935357 0.0415347083 261.9421447737 3.7417089859
0.0095 0.0025 0.7904 0.1976 0.0154247778 0.0026628598 261.3684421118 2.7488609816 1.8472553113 0.2322287711 0.3855580251 0.0359690583 263.6166802260 3.0197216708
0.0095 0.003 0.79 0.1975 0.0138627750 0.0063748567 263.3830033968 3.3005362493 1.5901806519 0.0993475391 0.3682273866 0.0437402203 265.3552742103 3.4499988654
0.0095 0.0035 0.7896 0.1974 0.0131793988 0.0060180200 268.6108488364 3.2374021397 1.4578928961 0.1999350135 0.3489494853 0.0182087290 270.4308706166 3.4615639022
0.0095 0.004 0.7892 0.1973 0.0120078966 0.0029352564 270.6326394083 3.6866387705 1.3525400185 0.1704173053 0.3253876060 0.0119657672 272.3225749294 3.8719570994
0.0095 0.0045 0.7888 0.1972 0.0117150211 0.0023102333 271.3212959240 3.8570491370 1.2475280886 0.1484497946 0.3279190476 0.0346459581 272.9084580813 4.0424551230
0.0095 0.005 0.7884 0.1971 0.0107387694 0.0026195584 273.6119088683 2.3719008997 1.2122399888 0.1515795897 0.3234403432 0.0209509546 275.1583279697 2.5470510024
0.0005 0.01 0.7916 0.1979 0.0001952504 0.0004782637 285.6534910941 3.0783086691 0.7872485260 0.1978925318 0.2673591760 0.0359184214 286.7082940465 3.3125978860
0.0095 0.0055 0.7879999999999999 0.19699999999999998 0.0122031470 0.0064757216 278.0793404258 2.4287552786 1.2195703670 0.1399191051 0.3281137738 0.0436638666 279.6392277136 2.6188139719
0.0095 0.006 0.7876 0.1969 0.0108363945 0.0039244835 273.0774771399 2.1180128961 1.1080804285 0.0935527529 0.3074727887 0.0360406721 274.5038667516 2.2515308046
0.0095 0.0065 0.7872 0.1968 0.0107387694 0.0026913404 276.0187259058 1.4735947457 1.0726218548 0.1316676755 0.2965681172 0.0125956445 277.3986546472 1.6205494061
0.0095 0.006999999999999999 0.7868 0.1967 0.0103482687 0.0068309725 281.9866361237 3.5098576407 0.9715308250 0.1536778587 0.2891685188 0.0246003338 283.2576837362 3.6949668057
0.0095 0.0075 0.7864 0.1966 0.0069313875 0.0039727570 280.0245541067 3.2234215985 0.9454483164 0.1395447422 0.2920894129 0.0375978065 281.2690232235 3.4045369042
0.0095 0.008 0.7859999999999999 0.1965 0.0087862658 0.0022261965 281.6433788713 5.6019788955 1.0039208683 0.1594032265 0.2751482270 0.0134121035 282.9312342324 5.7770204220
0.0095 0.0085 0.7856 0.1964 0.0094696421 0.0042148758 282.5655145791 4.4194442702 0.9318104034 0.1047126205 0.2819636466 0.0344527961 283.7887582712 4.5628245626
0.0095 0.009000000000000001 0.7852 0.1963 0.0085910155 0.0020102254 284.4271898334 4.6585110446 0.8366859605 0.0500578290 0.2749535007 0.0169131849 285.5474203101 4.7274922839
0.0095 0.0095 0.7848 0.1962 0.0077123889 0.0046369389 285.2277664206 3.8643913559 0.8523695604 0.0678734554 0.2591806724 0.0333522398 286.3470290423 3.9702539900
0.0095 0.01 0.7844 0.1961 0.0083957651 0.0040204508 284.6976187141 1.4430178170 0.7702011348 0.0946312955 0.2584017673 0.0215293653 285.7346173813 1.5631989286
0.001 0.0 0.7992 0.1998 0.0169867806 0.0044266317 0.0000000000 0.0000000000 21.9191946679 1.8666146387 2.0113276973 0.0903278081 23.9475091458 1.9613690785
0.01 0.0 0.792 0.198 0.1584456607 0.0129602707 0.0000000000 0.0000000000 21.8706096029 0.9816447404 1.9579726979 0.1456104704 23.9870279615 1.1402154815
0.01 0.0005 0.7916 0.1979 0.0476410859 0.0073212373 209.3467612760 6.4484964838 5.8223659933 0.5437272307 0.7611850101 0.0635464370 215.9779533653 7.0630913888
0.01 0.001 0.7912 0.1978 0.0296780535 0.0102835971 238.1426175373 5.0842736214 3.5455164235 0.2366742803 0.5339394468 0.0640243884 242.2517514611 5.3952558872
0.01 0.0015 0.7908 0.1977 0.0236252926 0.0083433836 246.7789378782 1.5750596543 2.6847936414 0.1553405582 0.4716270387 0.0349770889 249.9589838509 1.7737206850
0.01 0.002 0.7904 0.1976 0.0198179107 0.0086793119 255.8771293271 4.4137643312 2.1893964529 0.2276719783 0.4221665648 0.0238362778 258.5085102555 4.6739518992
0.01 0.0025 0.79 0.1975 0.0174749065 0.0045956475 258.5101962697 2.3079083133 1.9036821762 0.1814617723 0.3902314557 0.0388165230 260.8215848081 2.5327822561
0.01 0.003 0.7896 0.1974 0.0156200282 0.0000000000 265.4505794523 3.5883520753 1.6363790821 0.2869201033 0.3655012187 0.0397661378 267.4680797813 3.9150383164
0.01 0.0035 0.7892 0.1973 0.0130817736 0.0055706263 268.1147055535 3.6517751334 1.5780770042 0.1285631017 0.3584910728 0.0445986941 270.0643554041 3.8305075555
0.01 0.004 0.7888 0.1972 0.0122031470 0.0034377372 271.2629261261 2.8254044811 1.4309580180 0.1971032317 0.3475864014 0.0422156505 273.0536736925 3.0681611005
0.01 0.0045 0.7884 0.1971 0.0132770239 0.0068309725 275.8417422522 2.9700979310 1.2908284623 0.1784906635 0.3378500876 0.0183910694 277.4836978260 3.1738106364
0.001 0.0005 0.7988 0.1997 0.0046860084 0.0025156248 209.0902554665 7.7858988290 6.0434706573 0.6597841669 0.7726738603 0.0419561699 215.9110859925 8.4901547906
0.01 0.005 0.7879999999999999 0.19699999999999998 0.0125936477 0.0051805773 272.6040927231 3.8153302976 1.2676440103 0.0798895392 0.3440813284 0.0298026640 274.2284117095 3.9302030781
0.01 0.0055 0.7876 0.1969 0.0096648924 0.0043833595 276.3523441090 1.3674852644 1.0668257418 0.1676153045 0.3010468216 0.0312873682 277.7298815648 1.5707712966
0.01 0.006 0.7872 0.1968 0.0118126463 0.0031117786 279.9519934863 2.3522426794 1.0784179678 0.0963887901 0.3135093032 0.0362839379 281.3557334036 2.4880271860
0.01 0.0065 0.7868 0.1967 0.0100553931 0.0034708462 277.9235091303 3.5768148989 1.0673371636 0.1021899748 0.2969575698 0.0299144180 279.2978592568 3.7123901379
0.01 0.006999999999999999 0.7864 0.1966 0.0104458938 0.0039823414 277.8429159688 3.8287763919 1.0656324244 0.1240291145 0.2928683180 0.0301769188 279.2118626050 3.9869647666
0.01 0.0075 0.7859999999999999 0.1965 0.0088838910 0.0036213546 281.0002400879 2.0320875998 0.9848277901 0.1913188242 0.2994890114 0.0552775731 282.2934407804 2.2823053517
0.01 0.008 0.7856 0.1964 0.0082981400 0.0035468988 283.6108159156 2.8337287784 0.8564609343 0.1231355146 0.2735904168 0.0523520423 284.7491654067 3.0127632341
0.01 0.0085 0.7852 0.1963 0.0098601428 0.0031117786 282.1845043839 3.6513932364 0.8743606951 0.0629545178 0.2710589752 0.0402965784 283.3397841970 3.7577561112
0.01 0.009000000000000001 0.7848 0.1962 0.0090791414 0.0056115372 285.0893389639 3.4751538108 0.7981588564 0.0795263997 0.2671644497 0.0190234715 286.1637414114 3.5793152192
0.01 0.0095 0.7844 0.1961 0.0097625176 0.0056251081 284.2716262892 4.0860202595 0.8274803693 0.1924752387 0.2784585736 0.0316632349 285.3873277497 4.3157838412
0.001 0.001 0.7984 0.1996 0.0027335049 0.0009955854 235.4024500479 4.6529920371 3.6587111011 0.5011197720 0.5608116728 0.0443360556 239.6247063267 5.1994434501
0.01 0.01 0.784 0.196 0.0076147637 0.0017021531 288.9481716644 3.6044348112 0.7502556871 0.1171462192 0.2646330081 0.0262526842 289.9706751233 3.7495358677
0.001 0.0015 0.7979999999999999 0.1995 0.0020501287 0.0024229931 251.0332393476 3.7307954722 2.5958062593 0.0701110104 0.4757162905 0.0522592503 254.1068120261 3.8555887260
0.001 0.002 0.7976 0.1994 0.0027335049 0.0022769908 257.4523106188 3.1286428147 2.0784179361 0.2825809628 0.4357974041 0.0463693923 259.9692594639 3.4598701606
0.001 0.0025 0.7972 0.1993 0.0021477539 0.0011715021 261.4509095329 3.5966419925 1.9423797543 0.2889548399 0.4169089554 0.0450554692 263.8123459965 3.9318238037
0.001 0.003 0.7968 0.1992 0.0008786266 0.0011384954 264.7592454229 2.4991878742 1.7101942860 0.1988447932 0.3479758539 0.0512037545 266.8182941894 2.7503749173
0.001 0.0035 0.7964 0.1991 0.0009762518 0.0008731861 267.0637814382 0.9349540355 1.5809750607 0.1945865432 0.3656959450 0.0205193823 269.0114286957 1.1509331471
0.0 0.0025 0.7979999999999999 0.1995 0.0000000000 0.0000000000 262.2281917511 4.6699466409 1.8223661202 0.1790771445 0.3982152329 0.0431396715 264.4487731042 4.8921634569
0.001 0.004 0.7959999999999999 0.19899999999999998 0.0012691273 0.0020102254 269.0397865263 1.9921058700 1.5124445480 0.0875884277 0.3341502884 0.0230863583 270.8876504900 2.1047908814
0.001 0.0045 0.7956 0.1989 0.0011715021 0.0009955854 272.7406459202 4.7581198563 1.3031025840 0.1536324667 0.3345397409 0.0300055436 274.3794597472 4.9427534520
0.001 0.005 0.7952 0.1988 0.0013667525 0.0012951443 274.5932176282 2.8205100310 1.1986020759 0.1502315315 0.3216878068 0.0472121876 276.1148742634 3.0192488944
0.001 0.0055 0.7948 0.1987 0.0010738769 0.0007305599 276.3879550408 2.7967931322 1.0985338895 0.0452498266 0.3024099055 0.0159437898 277.7899727127 2.8587173085
0.001 0.006 0.7944 0.1986 0.0013667525 0.0009565275 280.1771723859 1.6623704098 1.1203545502 0.1640118514 0.2928683180 0.0500473046 281.5917620066 1.8773860933
0.001 0.0065 0.794 0.1985 0.0010738769 0.0003905007 278.7372055344 1.5220067332 1.0738151722 0.1674827888 0.3135093032 0.0286717496 280.1256038867 1.7185517723
0.001 0.006999999999999999 0.7936 0.1984 0.0008786266 0.0014347912 280.5437240072 3.1394811322 0.9699965598 0.1129458820 0.3076675149 0.0318780651 281.8222667085 3.2857398705
0.001 0.0075 0.7932 0.1983 0.0005857511 0.0007305599 285.1704676281 2.4252898126 0.8651551038 0.1394472433 0.2722273328 0.0442778606 286.3084358158 2.6097454764
0.001 0.008 0.7928 0.1982 0.0004881259 0.0006174358 281.5311910485 3.5064770538 0.9290828209 0.0608092655 0.2825478254 0.0150027718 282.7433098207 3.5829065269
0.001 0.0085 0.7924 0.1981 0.0006833762 0.0009955854 282.7815899322 3.0339370415 0.9064097905 0.1282009157 0.2735904168 0.0429105317 283.9622735157 3.2060440743
0.0 0.003 0.7976 0.1994 0.0000000000 0.0000000000 262.0423723024 1.0969608487 1.7903170247 0.0801669771 0.3869211090 0.0311708051 264.2196104361 1.2082986309
0.001 0.009000000000000001 0.792 0.198 0.0005857511 0.0009565275 283.1722391766 4.5328025499 0.8568018821 0.0970977263 0.2718378803 0.0489751099 284.3014646901 4.6798319136
0.001 0.0095 0.7916 0.1979 0.0005857511 0.0014347912 283.4209801965 3.0172928034 0.7877599477 0.0997958417 0.2622962928 0.0143939471 284.4716221881 3.1329173834
0.001 0.01 0.7912 0.1978 0.0006833762 0.0009955854 287.3253306293 4.2955838382 0.7901465825 0.0781284004 0.2807952890 0.0230600640 288.3969558770 4.3977678880
0.0015 0.0 0.7988 0.1997 0.0266516731 0.0078246442 0.0000000000 0.0000000000 22.1697913187 1.7906875748 2.0095751609 0.0294288036 24.2060181527 1.8279410226
0.0015 0.0005 0.7984 0.1996 0.0065408868 0.0033019831 206.3656175564 9.2354552428 6.1089326395 0.6293891293 0.7549537693 0.0688637572 213.2360448520 9.9370101124
0.0015 0.001 0.7979999999999999 0.1995 0.0053693847 0.0020478030 234.8482047183 7.4343687749 3.7886122221 0.3439492736 0.5686007238 0.0559918466 239.2107870489 7.8363576981
0.0015 0.0015 0.7976 0.1994 0.0038073819 0.0019911707 250.1887515363 3.1643384432 2.6264915635 0.4043655568 0.4809738999 0.0608842770 253.3000243816 3.6315794477
0.0015 0.002 0.7972 0.1993 0.0025382546 0.0020847033 256.4171838342 5.0543062924 2.2371291483 0.2607629052 0.4385235719 0.0251671940 259.0953748090 5.3423210949
0.0015 0.0025 0.7968 0.1992 0.0023430042 0.0012951443 261.7197319053 4.6786643098 1.8237299115 0.2411482288 0.3913998133 0.0480780712 263.9372046343 4.9691857541
0.0015 0.003 0.7964 0.1991 0.0023430042 0.0007305599 264.3843935091 3.9061549414 1.6999658513 0.0950847185 0.3664748501 0.0457602604 266.4531772147 4.0477304802
0.0 0.0035 0.7972 0.1993 0.0000000000 0.0000000000 268.5326654373 5.5212377229 1.5799522172 0.2918234549 0.3703693756 0.0324346409 270.4829870301 5.8454958187
0.0015 0.0035 0.7959999999999999 0.19899999999999998 0.0019525035 0.0013806285 267.1537458975 3.0581639859 1.5516535478 0.2214838634 0.3682273866 0.0328481929 269.0755793354 3.3138766707
0.0015 0.004 0.7956 0.1989 0.0024406294 0.0013806285 269.8893616136 4.8862560171 1.4077735660 0.1343550747 0.3374606351 0.0210664673 271.6370364441 5.0430581876
0.0015 0.0045 0.7952 0.1988 0.0018548783 0.0015620028 273.4552743186 3.5998302901 1.2175246801 0.1010989352 0.3144829346 0.0255381116 274.9891368116 3.7280293397
0.0015 0.005 0.7948 0.1987 0.0014643776 0.0021388604 275.2494762285 3.3910037381 1.1152403329 0.1398783897 0.3218825330 0.0460246581 276.6880634720 3.5790456463
0.0015 0.0055 0.7944 0.1986 0.0012691273 0.0013242523 274.5115534612 2.6317982349 1.1939992802 0.2348420299 0.3205194491 0.0454075621 276.0273413178 2.9133720792
0.0015 0.006 0.794 0.1985 0.0019525035 0.0019525035 278.1545785599 6.1463200566 1.0184111508 0.1207379000 0.2913105078 0.0450386342 279.4662527220 6.3140490943
0.0015 0.0065 0.7936 0.1984 0.0012691273 0.0007810014 278.6124333974 3.6904979708 1.0709171157 0.0507268035 0.2913105078 0.0290240150 279.9759301482 3.7710297907
0.0015 0.006999999999999999 0.7932 0.1983 0.0017572532 0.0009955854 280.4403719796 4.2981640484 0.9933514857 0.1571492101 0.2971522961 0.0237980684 281.7326330146 4.4801069123
0.0015 0.0075 0.7928 0.1982 0.0015620028 0.0015620028 283.6782892601 2.1463236831 0.8876576602 0.1016607850 0.2745640481 0.0159628044 284.8420729712 2.2655092753
0.0015 0.008 0.7924 0.1981 0.0015620028 0.0009565275 282.7682023638 3.2939987184 0.9151039601 0.1282371803 0.2837161831 0.0292634139 283.9685845098 3.4524558401
0.0 0.004 0.7968 0.1992 0.0000000000 0.0000000000 271.2251731833 3.8245624000 1.3758949444 0.2751396130 0.3534281896 0.0336825801 272.9544963173 4.1333845931
0.0015 0.0085 0.792 0.198 0.0009762518 0.0015124027 282.4447587126 2.4473392425 0.8685645821 0.1413186575 0.2730062379 0.0181670327 283.5873057844 2.6083373354
0.0015 0.009000000000000001 0.7916 0.1979 0.0011715021 0.0007810014 283.3722494477 2.0602227364 0.8392430692 0.0705407783 0.2819636466 0.0303573204 284.4946276656 2.1619018365
0.0015 0.0095 0.7912 0.1978 0.0017572532 0.0013242523 281.3196674686 1.9369134625 0.8426525474 0.1296704856 0.2825478254 0.0300257561 282.4466250946 2.0979339565
0.0015 0.01 0.7908 0.1977 0.0020501287 0.0022601862 283.1205631627 3.4406742007 0.8315717431 0.1964244180 0.2700853438 0.0430798603 284.2242703783 3.6824386652
0.002 0.0 0.7984 0.1996 0.0311424311 0.0037759621 0.0000000000 0.0000000000 22.3782809131 1.3700208464 2.0091857083 0.0797056296 24.4186090525 1.4535024381
0.002 0.0005 0.7979999999999999 0.1995 0.0095672672 0.0039341856 213.2851161325 11.3385211548 5.4757925300 0.8807807499 0.7191241346 0.1130123931 219.4896000643 12.3362484834
0.002 0.001 0.7976 0.1994 0.0060527609 0.0037860448 235.2709841267 5.5740866702 3.5988747580 0.3881573808 0.5765845011 0.0410941651 239.4524961467 6.0071242609
0.002 0.0015 0.7972 0.1993 0.0042955077 0.0031724427 251.5379506743 2.1981793013 2.5687009073 0.1351788255 0.4513755061 0.0584905352 254.5623225954 2.3950211047
0.002 0.002 0.7968 0.1992 0.0047836336 0.0022601862 258.5519654829 2.2270493209 2.1426866010 0.3550892612 0.4104829883 0.0455276528 261.1099187058 2.6299264211
0.002 0.0025 0.7964 0.1991 0.0027335049 0.0017021531 262.3784002680 1.9604597845 1.8414591983 0.1608197073 0.3898420031 0.0193005077 264.6124349743 2.1422821526
0.0 0.0045 0.7964 0.1991 0.0000000000 0.0000000000 274.9174645335 2.4884480738 1.2845209276 0.1571321958 0.3335661096 0.0318923357 276.5355515707 2.6774726053
0.002 0.003 0.7959999999999999 0.19899999999999998 0.0038073819 0.0021742159 263.6673553485 1.9895224558 1.7393453250 0.1843093426 0.3697851968 0.0166328614 265.7802932522 2.1926388757
0.002 0.0035 0.7956 0.1989 0.0020501287 0.0025755290 268.2137735592 3.1643357245 1.4810773482 0.2359166783 0.3497283904 0.0507544987 270.0466294265 3.4535824305
0.002 0.004 0.7952 0.1988 0.0020501287 0.0014347912 271.0366762210 2.3736873730 1.4180020007 0.2896162623 0.3551807261 0.0554392238 272.8119090765 2.7201776503
0.002 0.0045 0.7948 0.1987 0.0021477539 0.0009955854 272.3331283397 3.2326289519 1.2892941971 0.1899926970 0.3201299966 0.0300762281 273.9447002873 3.4536934624
0.002 0.005 0.7944 0.1986 0.0029287553 0.0023913187 273.9364235250 4.0318384555 1.1943402281 0.1009366806 0.3185721864 0.0404805906 275.4522646948 4.1756470454
0.002 0.0055 0.794 0.1985 0.0028311301 0.0022601862 275.6698458747 1.6124336787 1.1868393759 0.1346446083 0.3193510915 0.0326536862 277.1788674722 1.7819921594
0.002 0.006 0.7936 0.1984 0.0028311301 0.0027195227 276.8345643209 3.6411880020 1.0842140809 0.1726085190 0.3059149785 0.0421149314 278.2275245104 3.8586309751
0.002 0.0065 0.7932 0.1983 0.0014643776 0.0008731861 277.6969914738 5.6951530202 1.0978519938 0.2170180440 0.3088358726 0.0432695630 279.1051437178 5.9563138133
0.002 0.006999999999999999 0.7928 0.1982 0.0019525035 0.0017463722 280.0866724238 2.6402093263 1.0180702030 0.0577360687 0.2833267305 0.0290135616 281.3900218608 2.7287053288
0.002 0.0075 0.7924 0.1981 0.0021477539 0.0029994928 277.0543881931 4.1471538943 0.9727241423 0.0878719847 0.3016310004 0.0296444773 278.3308910897 4.2676698491
