# Supplementary material for: Multipressure Sampling for Improving the Performance of MOF-based Electronic Noses
Source: ACS Sens. 2024 Jul 12;9(7):3531–9. doi: 10.1021/acssensors.4c00199 (PMC11287752; doi:10.1021/acssensors.4c00199)
Supplement: Supplementary file 2 — se4c00199_si_002.zip [file se4c00199_si_002.zip › Multiplex_Adsorption_Data/Methane_1bar/RAVXET.csv]

methane_comp CO2_comp N2_comp O2_comp methane_mass methane_error CO2_mass CO2_error N2_mass N2_error O2_mass O2_error total_mass total_error
0.0 0.0 0.8 0.2 0.0000000000 0.0000000000 0.0000000000 0.0000000000 8.5040956804 0.6067849379 2.5321281868 0.2498382614 11.0362238672 .8566231993
0.0 0.0005 0.7996 0.1999 0.0000000000 0.0000000000 0.3150519916 0.0898843553 8.4428500786 0.5529302268 2.5720374944 0.1706785685 11.3299395646 .8134931506
0.0 0.005 0.7959999999999999 0.19899999999999998 0.0000000000 0.0000000000 2.9400548561 1.4324161506 8.1411435568 0.5856906861 2.4537181354 0.1888713124 13.5349165483 2.2069781491
0.002 0.008 0.792 0.198 0.0291886646 0.0096940547 4.3849039487 0.2973847702 8.1436098226 0.5325941557 2.4678037734 0.0777422871 15.0255062093 .9174152677
0.002 0.0085 0.7916 0.1979 0.0277763098 0.0166181072 5.2958432113 0.6168704840 8.1440208670 0.5360660778 2.5006702620 0.1850509531 15.9683106501 1.3546056221
0.002 0.009000000000000001 0.7912 0.1978 0.0284824872 0.0130127539 5.8155498778 0.7536054834 8.2488371654 0.1953667260 2.5119387724 0.0972260531 16.6048083028 1.0592110164
0.002 0.0095 0.7908 0.1977 0.0282470947 0.0066579041 5.4733827558 1.3367945813 8.1485423543 0.7178834407 2.4476143589 0.1690693858 16.0977865637 2.2304053119
0.002 0.01 0.7904 0.1976 0.0247162079 0.0074437631 6.2216312358 0.8394427062 8.1752602343 0.5680531205 2.5649946754 0.2058324681 16.9866023534 1.6207720579
0.0025 0.0 0.7979999999999999 0.1995 0.0369566156 0.0187488281 0.0000000000 0.0000000000 8.5217705857 0.3691864418 2.5457443035 0.1888759811 11.1044715048 .5768112510
0.0025 0.0005 0.7976 0.1994 0.0346026911 0.0104848778 0.3098872049 0.1742876400 8.3729725463 0.3717895194 2.5537261650 0.2075347730 11.2711886073 .7640968102
0.0025 0.001 0.7972 0.1993 0.0343672986 0.0120395820 0.7456660867 0.2140039220 8.3668068817 0.8006484739 2.6189896210 0.2268249412 11.7658298880 1.2535169191
0.0025 0.0015 0.7968 0.1992 0.0315425891 0.0080722797 1.0265013661 0.5156710454 8.2977514380 0.4674106984 2.5213291977 0.2375053727 11.8771245909 1.2286593962
0.0025 0.002 0.7964 0.1991 0.0353088684 0.0069828687 1.2911966869 0.5305388764 8.2319843488 0.5836053343 2.5898793025 0.2049050193 12.1483692066 1.3260320987
0.0 0.0055 0.7956 0.1989 0.0000000000 0.0000000000 3.6392378620 1.4397138352 8.5476663770 0.6402640204 2.5255548891 0.1880993843 14.7124591281 2.2680772399
0.0025 0.0025 0.7959999999999999 0.19899999999999998 0.0386043628 0.0088577653 1.6075398752 0.3966517553 8.1189471642 0.5880066044 2.5063045172 0.1078305446 12.2713959194 1.1013466696
0.0025 0.003 0.7956 0.1989 0.0353088684 0.0071398067 2.0878650427 0.2966213515 8.2656899820 0.5902023745 2.5133473362 0.1734205890 12.9022112293 1.0673841217
0.0025 0.0035 0.7952 0.1988 0.0381335779 0.0182090938 2.0923842311 0.6629939804 8.2619905832 0.5218611795 2.5588908989 0.1788376856 12.9513992911 1.3819019393
0.0025 0.004 0.7948 0.1987 0.0364858307 0.0122765685 2.3951698542 0.6966362123 8.3561197297 0.3049427988 2.5457443035 0.1283640572 13.3335197181 1.1422196368
0.0025 0.0045 0.7944 0.1986 0.0350734760 0.0091045469 3.0239826407 0.6641120509 8.3557086854 0.1632751604 2.5678118030 0.1040347248 13.9825766051 .9405264830
0.0025 0.005 0.794 0.1985 0.0421352497 0.0109804967 3.0601361480 1.0294247279 8.2217082411 0.5475665615 2.4936274430 0.1877004854 13.8176070818 1.7756722715
0.0025 0.0055 0.7936 0.1984 0.0355442609 0.0065572751 3.7883710794 1.1812269267 8.3972241604 0.2842858030 2.5574823351 0.2471056120 14.7786218358 1.7191756168
0.0025 0.006 0.7932 0.1983 0.0327195514 0.0121312786 3.9045787812 0.9465326015 8.3257024509 0.6151673233 2.4983226557 0.1559319639 14.7613234392 1.7297631673
0.0025 0.0065 0.7928 0.1982 0.0367212232 0.0101410174 4.3745743752 1.3638081257 8.3372116915 0.3184848113 2.5495004736 0.1958978666 15.2980077635 1.8883318210
0.0025 0.006999999999999999 0.7924 0.1981 0.0404875025 0.0132824769 4.7909853067 1.3233185018 8.1288122276 0.9116788539 2.5119387724 0.1463822438 15.4722238092 2.3946620764
0.0 0.006 0.7952 0.1988 0.0000000000 0.0000000000 3.4662175060 1.1388940340 7.9997443150 0.2984713832 2.4903407941 0.1974759782 13.9563026151 1.6348413954
0.0025 0.0075 0.792 0.198 0.0310718042 0.0088827520 4.5333915677 1.6822246412 8.1880026079 0.5446546472 2.4325896784 0.1489618651 15.1850556582 2.3847239055
0.0025 0.008 0.7916 0.1979 0.0395459326 0.0062456676 5.2706648759 0.6530366862 8.0868857082 0.4905355304 2.5321281868 0.1880102921 15.9292247035 1.3378281763
0.0025 0.0085 0.7912 0.1978 0.0306010193 0.0090557286 5.4320644618 2.1915050444 8.2262297285 0.4491538910 2.4067660088 0.2296223021 16.0956612184 2.8793369661
0.0025 0.009000000000000001 0.7908 0.1977 0.0376627930 0.0080171782 5.3236039401 1.1876440883 8.2023891586 0.3429597636 2.4945664855 0.1694861214 16.0582223772 1.7081071515
0.0025 0.0095 0.7904 0.1976 0.0369566156 0.0136932872 4.8710395013 1.6360435232 7.9389097574 0.7210677914 2.4490229227 0.1677288740 15.2959287970 2.5385334758
0.0025 0.01 0.79 0.1975 0.0390751477 0.0058422871 6.5844575049 1.4391972745 8.1629289051 0.2946519735 2.5593604202 0.2070455694 17.3458219779 1.9467371045
0.003 0.0 0.7976 0.1994 0.0475492761 0.0197841723 0.0000000000 0.0000000000 7.8653328264 0.3227888838 2.5781412708 0.0905287653 10.4910233733 .4331018214
0.003 0.0005 0.7972 0.1993 0.0381335779 0.0234732432 0.2453273705 0.0803244731 8.2529476085 0.4996824753 2.5048959534 0.2165506190 11.0413045103 .8200308106
0.003 0.001 0.7968 0.1992 0.0461369214 0.0235109816 0.7159685629 0.1473549050 8.6537158084 0.8258394697 2.5809583984 0.0764382928 11.9967796911 1.0731436491
0.003 0.0015 0.7964 0.1991 0.0404875025 0.0076782696 1.0181085876 0.3011174765 8.3589970398 0.5405718687 2.5462138248 0.1272255355 11.9638069547 .9765931503
0.0 0.0065 0.7948 0.1987 0.0000000000 0.0000000000 4.4798069052 0.6753514136 8.1152477654 0.1505028503 2.5006702620 0.1136745796 15.0957249326 .9395288435
0.003 0.002 0.7959999999999999 0.19899999999999998 0.0416644647 0.0070774491 1.3021718587 0.3067400722 8.2854201088 0.5356624952 2.5072435597 0.1341878307 12.1364999919 .9836678472
0.003 0.0025 0.7956 0.1989 0.0397813251 0.0126675264 1.6417565874 0.6246456737 8.2393831463 0.3709524005 2.4950360068 0.1603097151 12.4159570656 1.1685753157
0.003 0.003 0.7952 0.1988 0.0383689704 0.0115893438 1.9329214403 0.5265708424 8.2903526405 0.2968115624 2.5495004736 0.2653854480 12.8111435248 1.1003571966
0.003 0.0035 0.7948 0.1987 0.0442537818 0.0099423710 2.0484835438 0.8405541675 8.1822479876 0.5045467998 2.5020788258 0.1943704626 12.7770641390 1.5494138009
0.003 0.004 0.7944 0.1986 0.0430768195 0.0182090938 2.8625830549 0.7013991479 8.3363896029 0.8933890822 2.5452747822 0.2327310401 13.7873242595 1.8457283640
0.003 0.0045 0.794 0.1985 0.0390751477 0.0184389088 2.9858923385 0.4861316944 8.1008612147 0.4540251856 2.5753241433 0.1954020930 13.7011528442 1.1539978818
0.003 0.005 0.7936 0.1984 0.0390751477 0.0050266073 3.4991430215 0.4082918277 8.2151315322 0.4435882302 2.5358843569 0.0970626631 14.2892340583 .9539693283
0.003 0.0055 0.7932 0.1983 0.0388397553 0.0108382826 3.1324431624 0.6051788044 8.0268732393 0.4815264328 2.5114692511 0.1429505282 13.7096254081 1.2404940480
0.003 0.006 0.7928 0.1982 0.0397813251 0.0126675264 4.1221454229 1.5787961961 8.1304564048 0.7186625136 2.4518400503 0.1170832030 14.7442232031 2.4272094391
0.003 0.0065 0.7924 0.1981 0.0442537818 0.0093685015 4.2919377873 0.4295941582 8.2669231149 0.4829069165 2.5565432926 0.1667164168 15.1596579766 1.0885859930
0.0 0.006999999999999999 0.7944 0.1986 0.0000000000 0.0000000000 4.4178294642 0.9288775993 8.2780213112 0.4352367258 2.4987921769 0.1420284368 15.1946429523 1.5061427619
0.003 0.006999999999999999 0.792 0.198 0.0411936798 0.0163762787 4.3545608266 1.2175580824 8.1756712786 0.3746686338 2.5358843569 0.1199403998 15.1073101419 1.7285433947
0.003 0.0075 0.7916 0.1979 0.0416644647 0.0223610444 4.9181681804 1.2787711087 8.0013884922 0.4012550444 2.4485534015 0.0884895010 15.4097745388 1.7908766985
0.003 0.008 0.7912 0.1978 0.0367212232 0.0107767592 4.7619333813 0.7948089134 8.0552352965 0.2717198750 2.4823589326 0.2523666977 15.3362488336 1.3296722453
0.003 0.0085 0.7908 0.1977 0.0456661365 0.0132657799 4.9104210003 1.4299174061 7.9919344731 0.3540005598 2.4217906893 0.1060993402 15.3698122992 1.9032830860
0.003 0.009000000000000001 0.7904 0.1976 0.0442537818 0.0094860531 5.6844934141 1.1575706121 7.9759037451 0.4562880647 2.5678118030 0.2396932504 16.2724627440 1.8630379803
0.003 0.0095 0.79 0.1975 0.0393105402 0.0136932872 5.5811976791 1.0725329768 8.1090821008 0.7774611604 2.4936274430 0.1584006381 16.2232177631 2.0220880625
0.003 0.01 0.7896 0.1974 0.0433122119 0.0171949315 6.8129993184 0.7691089775 8.0309836824 0.2897742843 2.4316506359 0.1039499300 17.3189458486 1.1800281233
0.0035 0.0 0.7972 0.1993 0.0503739856 0.0088577653 0.0000000000 0.0000000000 8.0909961513 0.3909582411 2.5509090374 0.1995680796 10.6922791743 .5993840860
0.0035 0.0005 0.7968 0.1992 0.0475492761 0.0159373036 0.3641174657 0.0865583436 8.3774940337 0.9034054443 2.5631165903 0.1337072585 11.3522773658 1.1396083500
0.0035 0.001 0.7964 0.1991 0.0527279102 0.0027451242 0.6778782606 0.1014226573 8.3857149198 0.8912532596 2.5621775478 0.0985144682 11.6784986384 1.0939355093
0.0 0.0075 0.794 0.1985 0.0000000000 0.0000000000 3.9433146818 1.1565447008 8.1304564048 0.2791351019 2.4504314865 0.3199559203 14.5242025731 1.7556357230
0.0035 0.0015 0.7959999999999999 0.19899999999999998 0.0506093781 0.0195814834 0.9690431135 0.3241238041 8.0679776700 0.5844847708 2.5119387724 0.1422579703 11.5995689340 1.0704480286
0.0035 0.002 0.7956 0.1989 0.0482554535 0.0077357855 1.2918422852 0.2685068269 8.2541807414 0.4500092355 2.5058349959 0.1179087470 12.1001134760 .8441605949
0.0035 0.0025 0.7952 0.1988 0.0487262384 0.0144032487 1.5165105088 0.3356962398 8.1904688737 0.2188732780 2.5067740384 0.2205930633 12.2624796593 .7895658298
0.0035 0.003 0.7948 0.1987 0.0496678083 0.0153565391 1.9116166950 0.5958757299 8.1329226706 0.4507670130 2.4734380286 0.2196757491 12.5676452025 1.2816750311
0.0035 0.0035 0.7944 0.1986 0.0487262384 0.0142485370 2.1743752207 0.6411750449 8.2426715008 0.5688805698 2.5757936645 0.1011989890 13.0415666244 1.3255031407
0.0035 0.004 0.794 0.1985 0.0513155554 0.0113964960 2.6643843634 0.8873217870 8.3294018497 0.6549028493 2.5222682402 0.1867868664 13.5673700087 1.7404079987
0.0035 0.0045 0.7936 0.1984 0.0536694800 0.0160757710 2.7644521067 0.9444077724 7.9504189981 0.5596159552 2.4790722838 0.1255651212 13.2476128686 1.6456646198
0.0035 0.005 0.7932 0.1983 0.0459015290 0.0129786444 3.2131429554 0.2791076276 8.2492482097 0.5358063063 2.4476143589 0.1834044062 13.9559070530 1.0112969845
0.0035 0.0055 0.7928 0.1982 0.0517863404 0.0174888833 3.5533732824 0.5804844650 8.0934624171 0.7469434004 2.4504314865 0.1937115239 14.1490535264 1.5386282726
0.0035 0.006 0.7924 0.1981 0.0482554535 0.0099868561 3.6082491415 0.7850900581 8.3417331789 0.6670852746 2.4903407941 0.1098880394 14.4885785680 1.5720502282
0.0 0.008 0.7936 0.1984 0.0000000000 0.0000000000 4.9840192114 0.6794075260 8.3359785586 0.2990301431 2.5288415379 0.1424561875 15.8488393079 1.1208938566
0.0035 0.0065 0.792 0.198 0.0470784912 0.0172977422 3.8451837336 0.7684236825 8.2295180829 0.4715909031 2.5433966972 0.1744598494 14.6651770049 1.4317721772
0.0035 0.006999999999999999 0.7916 0.1979 0.0522571253 0.0268223481 4.4636669466 0.9970379696 8.2463708995 0.2667243676 2.5443357397 0.1717549607 15.3066307111 1.4623396460
0.0035 0.0075 0.7912 0.1978 0.0442537818 0.0088827520 4.5792290501 0.5863881297 8.2817207100 0.4132792453 2.5311891443 0.1508734828 15.4363926862 1.1594236098
0.0035 0.008 0.7908 0.1977 0.0520217328 0.0207572906 4.8006692819 1.0992505758 8.1033274805 0.6030646193 2.5171035063 0.1382148117 15.4731220015 1.8612872974
0.0035 0.0085 0.7904 0.1976 0.0569649744 0.0100532147 5.8413738115 1.0053075315 8.2907636848 0.4079995236 2.4433886675 0.1485765901 16.6324911382 1.5719368599
0.0035 0.009000000000000001 0.79 0.1975 0.0447245667 0.0167773899 5.6451119151 1.4020957320 8.1168919426 0.8362003170 2.5391710058 0.1288440270 16.3458994302 2.3839174659
0.0035 0.0095 0.7896 0.1974 0.0475492761 0.0132824769 6.2926470536 1.2022115948 8.0013884922 0.6008416177 2.4095831364 0.0885193910 16.7511679583 1.9048550804
0.0035 0.01 0.7892 0.1973 0.0482554535 0.0252210687 6.6561189210 1.0621848868 8.2122542220 0.4817355112 2.6246238762 0.1269271524 17.5412524727 1.6960686191
0.004 0.0 0.7968 0.1992 0.0548464423 0.0174635187 0.0000000000 0.0000000000 8.3384448245 0.4460040990 2.5556042501 0.1647370747 10.9488955169 .6282046924
0.004 0.0005 0.7964 0.1991 0.0595542914 0.0226074817 0.2995576314 0.1370372781 8.3240582737 0.5448742317 2.5039569108 0.2354470087 11.1871271073 .9399660002
0.0 0.0085 0.7932 0.1983 0.0000000000 0.0000000000 5.4837123293 1.4505110716 8.2940520392 0.5030994262 2.4950360068 0.1993647228 16.2728003753 2.1529752206
0.004 0.001 0.7959999999999999 0.19899999999999998 0.0574357593 0.0056494189 0.6372055650 0.1031018735 8.4872428638 0.2623557713 2.5950440364 0.1762200320 11.7769282245 .5473270957
0.004 0.0015 0.7956 0.1989 0.0576711518 0.0163084678 0.8915713123 0.3578595352 8.2365058362 0.4243012705 2.6199286635 0.2642533092 11.8056769638 1.0627225827
0.004 0.002 0.7952 0.1988 0.0579065442 0.0129273114 1.2834495068 0.3573280396 8.5238258072 0.5798237102 2.6246238762 0.1582502603 12.4898057344 1.1083293215
0.004 0.0025 0.7948 0.1987 0.0619082160 0.0072323351 1.7172915936 0.4872792227 8.2155425765 0.5846928647 2.5504395162 0.1195796095 12.5451819023 1.1987840320
0.004 0.003 0.7944 0.1986 0.0550818347 0.0083423299 1.9277566535 0.7069039489 8.4855986866 0.7917417615 2.5443357397 0.1161683288 13.0127729145 1.6231563691
0.004 0.0035 0.794 0.1985 0.0614374311 0.0149172714 2.5100863593 0.3023882298 8.3195367863 0.4786504626 2.5241463253 0.1975875806 13.4152069020 .9935435444
0.004 0.004 0.7936 0.1984 0.0510801630 0.0098302776 2.4823256306 0.6113921980 8.0548242522 0.3244428728 2.5241463253 0.1388513391 13.1123763711 1.0845166875
0.004 0.0045 0.7932 0.1983 0.0553172272 0.0207359244 2.6953730839 0.7697958281 8.0630451383 0.2737863663 2.5288415379 0.0632304134 13.3425769873 1.1275485322
0.004 0.005 0.7928 0.1982 0.0574357593 0.0156425327 3.3732513445 0.9573420211 8.2426715008 0.6311402974 2.5419881334 0.1255440515 14.2153467380 1.7296689027
0.004 0.0055 0.7924 0.1981 0.0548464423 0.0177779753 3.7386600069 1.3223291461 8.4453163444 0.6588485074 2.4668647308 0.2769682029 14.7056875244 2.2759238317
0.0 0.009000000000000001 0.7928 0.1982 0.0000000000 0.0000000000 5.5992744327 0.7124855610 8.0535911193 0.2639608643 2.4762551562 0.1868529473 16.1291207082 1.1632993726
0.004 0.006 0.792 0.198 0.0539048725 0.0137578786 4.4526917748 0.9280336400 8.3096717229 0.3829856671 2.5814279197 0.0831781803 15.3976962899 1.4079553660
0.004 0.0065 0.7916 0.1979 0.0550818347 0.0086039082 4.3319648846 0.6739873554 8.1547080189 0.3515945281 2.5274329741 0.1839085491 15.0691877123 1.2180943408
0.004 0.006999999999999999 0.7912 0.1978 0.0560234046 0.0065909888 4.1963892324 1.1847881772 8.0749654233 0.3208252827 2.4978531344 0.2298641088 14.8252311947 1.7420685575
0.004 0.0075 0.7908 0.1977 0.0612020386 0.0138861599 4.7787189382 0.9921449814 8.1637509937 0.5739473943 2.5189815913 0.0739402829 15.5226535618 1.6539188185
0.004 0.008 0.7904 0.1976 0.0581419367 0.0082353725 5.1983578615 0.9075707528 8.2710335580 0.4754672299 2.5161644638 0.1887078339 16.0436978200 1.5799811891
0.004 0.0085 0.79 0.1975 0.0564941895 0.0081542339 4.9362449340 1.5060546052 8.1374441580 0.4004896470 2.5462138248 0.1190252615 15.6763971063 2.0337237476
0.004 0.009000000000000001 0.7896 0.1974 0.0520217328 0.0138381938 5.4733827558 0.8084334961 7.9002715925 0.4596129748 2.5217987189 0.1356063254 15.9474748000 1.4174909901
0.004 0.0095 0.7892 0.1973 0.0562587970 0.0173233495 5.7994099192 1.1640881102 8.0634561827 0.4987415893 2.4344677635 0.2014897326 16.3535926624 1.8816427816
0.004 0.01 0.7888 0.1972 0.0583773291 0.0126850110 5.9104528343 0.6767521396 8.2340395703 0.6018373698 2.5602994627 0.1408438586 16.7631691964 1.4321183790
0.0045 0.0 0.7964 0.1991 0.0607312537 0.0137739791 0.0000000000 0.0000000000 8.4120217555 0.5195964252 2.5706289306 0.2228718093 11.0433819398 .7562422136
0.0 0.0095 0.7924 0.1981 0.0000000000 0.0000000000 5.2093330333 1.3777824953 8.0482475433 0.4709355280 2.4138088278 0.0810192923 15.6713894044 1.9297373156
0.0045 0.0005 0.7959999999999999 0.19899999999999998 0.0604958612 0.0135304599 0.3215079750 0.1002321317 8.2352727032 0.3581986417 2.5452747822 0.2084885906 11.1625513216 .6804498239
0.0045 0.001 0.7956 0.1989 0.0619082160 0.0178402015 0.5926592793 0.2125421135 8.3314570712 0.8100531004 2.5570128139 0.2654419282 11.5430373804 1.3058773436
0.0045 0.0015 0.7952 0.1988 0.0656744953 0.0214917309 0.9683975152 0.3283805369 8.2956962165 0.5772127651 2.5800193559 0.1330328666 11.9097875829 1.0601178995
0.0045 0.002 0.7948 0.1987 0.0689699897 0.0076782696 1.3047542521 0.2997245499 8.2985735266 0.2970391717 2.5804888772 0.1685940967 12.2527866456 .7730360879
0.0045 0.0025 0.7944 0.1986 0.0626143933 0.0110809608 1.8012193782 0.4105112086 8.5591756177 0.2512230713 2.6349533440 0.0998480882 13.0579627332 .7726633289
0.0045 0.003 0.794 0.1985 0.0609666462 0.0115702037 2.0723706825 1.1569367294 8.2262297285 0.4980907311 2.5983306853 0.2217890441 12.9578977425 1.8883867083
0.0045 0.0035 0.7936 0.1984 0.0607312537 0.0146322496 2.1963255644 0.5088789450 8.3154263432 0.6511907093 2.5180425488 0.2561469813 13.0905257101 1.4308488852
0.0045 0.004 0.7932 0.1983 0.0630851783 0.0079616953 2.4403617382 0.4848439261 8.1362110251 0.2221069843 2.5293110592 0.1511712655 13.1689690008 .8660838712
0.0045 0.0045 0.7928 0.1982 0.0675576349 0.0153709652 3.1621406862 0.6762543265 8.1719718799 0.2594259509 2.5274329741 0.1209361374 13.9291031751 1.0719873800
0.0045 0.005 0.7924 0.1981 0.0581419367 0.0106941775 3.2673732162 0.2890493102 8.2714446023 0.6691700334 2.5410490908 0.2182460908 14.1380088460 1.1871596119
0.0 0.001 0.7992 0.1998 0.0000000000 0.0000000000 0.6662574904 0.2247424180 8.6804336884 0.5581224937 2.5405795696 0.1082305079 11.8872707484 .8910954196
0.0 0.01 0.792 0.198 0.0000000000 0.0000000000 5.5657033189 1.5091068075 8.2258186842 0.4847716527 2.5321281868 0.2423493948 16.3236501899 2.2362278550
0.0045 0.0055 0.792 0.198 0.0619082160 0.0079616953 3.2622084295 0.6892934726 8.2299291272 0.4698335330 2.4532486141 0.1915968958 14.0072943868 1.3586855967
0.0045 0.006 0.7916 0.1979 0.0642621405 0.0195020910 3.5914635846 1.0761921061 8.0901740627 0.1775140422 2.5208596764 0.1902667947 14.2667594642 1.4634750340
0.0045 0.0065 0.7912 0.1978 0.0652037104 0.0076782696 4.2751522303 0.9836478395 8.2644568491 0.3401838053 2.5480919098 0.1253753661 15.1529046996 1.4568852805
0.0045 0.006999999999999999 0.7908 0.1977 0.0635559632 0.0155430336 4.2183395761 0.7903389502 8.3799602995 0.5241200161 2.4743770711 0.1915738825 15.1362329099 1.5215758824
0.0045 0.0075 0.7904 0.1976 0.0675576349 0.0120579771 4.6476624745 0.8122376390 8.1904688737 0.3490964240 2.4908103154 0.2132060862 15.3964992985 1.3865981263
0.0045 0.008 0.79 0.1975 0.0588481140 0.0088075792 5.1447731990 1.6169494800 8.1514196645 0.4105787418 2.4781332412 0.1664676375 15.8331742187 2.2028034385
0.0045 0.0085 0.7896 0.1974 0.0607312537 0.0275560025 5.4068861264 0.8573682120 8.2097879562 0.2388531750 2.5739155795 0.3099067993 16.2513209158 1.4336841888
0.0045 0.009000000000000001 0.7892 0.1973 0.0666160651 0.0087571056 5.8923760807 2.0286528585 8.0260511507 0.4332523996 2.5499699949 0.1371902253 16.5350132914 2.6078525890
0.0045 0.0095 0.7888 0.1972 0.0637913556 0.0315952450 5.4882315177 1.1495740993 8.1653951709 0.5002461575 2.5767327070 0.3366516589 16.2941507512 2.0180671607
0.0045 0.01 0.7884 0.1971 0.0609666462 0.0086039082 6.5050489086 1.9282344149 8.1292232719 0.4899441241 2.5203901551 0.2132805195 17.2156289818 2.6400629667
0.0005 0.0 0.7996 0.1999 0.0084741284 0.0060289886 0.0000000000 0.0000000000 8.4333960595 0.6401827380 2.6053735043 0.1705958854 11.0472436922 .8168076120
0.005 0.0 0.7959999999999999 0.19899999999999998 0.0684992047 0.0122222872 0.0000000000 0.0000000000 8.2299291272 0.6557907599 2.5509090374 0.1057663742 10.8493373693 .7737794213
0.005 0.0005 0.7956 0.1989 0.0755609784 0.0125797393 0.2969752380 0.1114475535 8.5246478958 0.4970163114 2.4987921769 0.1100564257 11.3959762891 .7311000299
0.005 0.001 0.7952 0.1988 0.0713239142 0.0098302776 0.6643206954 0.1876637898 8.3540645081 0.5088748450 2.5795498346 0.3632577740 11.6692589523 1.0696266864
0.005 0.0015 0.7948 0.1987 0.0715593067 0.0127547093 0.9929302522 0.2945400495 8.4321629266 0.3704638157 2.5748546220 0.2326741993 12.0715071075 .9104327738
0.005 0.002 0.7944 0.1986 0.0715593067 0.0216458691 1.1743433867 0.4239649778 8.1415546011 0.5590964173 2.6034954192 0.1566259888 11.9909527137 1.1613332530
0.005 0.0025 0.794 0.1985 0.0772087256 0.0115893438 1.6882396681 0.6158344968 8.2854201088 0.4035659723 2.5588908989 0.1483865489 12.6097594014 1.1793763618
0.005 0.003 0.7936 0.1984 0.0659098877 0.0123665080 1.8812735728 0.5573634125 8.1423766897 0.4125984056 2.5556042501 0.1230683219 12.6451644003 1.1053966480
0.005 0.0035 0.7932 0.1983 0.0715593067 0.0212323474 2.1104609847 0.7449141864 8.2237634626 0.5300693265 2.5330672293 0.2619406921 12.9388509833 1.5581565524
0.005 0.004 0.7928 0.1982 0.0706177369 0.0245982301 2.4042082310 0.6880927554 8.2784323555 0.4971019698 2.6077211106 0.1297918485 13.3609794340 1.3395848038
0.005 0.0045 0.7924 0.1981 0.0694407746 0.0202492247 2.6895626988 0.8412361942 8.2089658676 0.4178232532 2.5457443035 0.1507331463 13.5137136445 1.4300418184
0.0005 0.0005 0.7992 0.1998 0.0089449133 0.0054902484 0.3118239999 0.0607823212 8.4502488761 0.7933500151 2.6133553658 0.1683847540 11.3843731551 1.0280073387
0.005 0.005 0.792 0.198 0.0762671558 0.0147679457 2.9755627650 0.6371555242 8.3359785586 0.3039949868 2.5401100483 0.1615862740 13.9279185277 1.1175047307
0.005 0.0055 0.7916 0.1979 0.0696761670 0.0132657799 3.2370300941 0.8709827523 8.0885298854 0.5527933157 2.4274249445 0.1692882999 13.8226610910 1.6063301478
0.005 0.006 0.7912 0.1978 0.0633205707 0.0165378907 3.5301317420 1.0098412885 8.1732050128 0.7255433882 2.4466753164 0.1431354658 14.2133326419 1.8950580332
0.005 0.0065 0.7908 0.1977 0.0741486237 0.0057659141 4.2745066320 0.9236921847 8.3281687168 0.4115241273 2.4842370177 0.1719089136 15.1610609902 1.5128911397
0.005 0.006999999999999999 0.7904 0.1976 0.0687345972 0.0108994587 4.5224163959 0.5446799629 8.0852415310 0.2746071320 2.5480919098 0.0723489461 15.2244844339 .9025354997
0.005 0.0075 0.79 0.1975 0.0621436084 0.0073538954 4.1537797418 0.4166665901 8.1505975759 0.6211933533 2.4734380286 0.1977481774 14.8399589547 1.2429620162
0.005 0.008 0.7896 0.1974 0.0717946991 0.0219811689 5.2687280809 1.0199832726 8.0445481445 0.7372003739 2.4781332412 0.1696681214 15.8632041657 1.9488329368
0.005 0.0085 0.7892 0.1973 0.0710885218 0.0302403733 5.6380103334 1.6936376468 8.2817207100 0.2704234228 2.5128778149 0.1484043756 16.5036973801 2.1427058185
0.005 0.009000000000000001 0.7888 0.1972 0.0694407746 0.0094156982 5.6496311035 0.3094134039 8.0601678282 0.4478791288 2.4293030296 0.2144103703 16.2085427359 .9811186012
0.005 0.0095 0.7884 0.1971 0.0644975330 0.0075030768 5.9601639067 0.8054790857 8.1066158350 0.3382432632 2.4321201572 0.2105424662 16.5633974319 1.3617678919
0.0005 0.001 0.7988 0.1997 0.0082387360 0.0074437631 0.7405012999 0.4272593054 8.3100827672 0.6152420243 2.5631165903 0.1694028563 11.6219393934 1.2193479491
0.005 0.01 0.7879999999999999 0.19699999999999998 0.0727362690 0.0114740241 6.0802451986 1.3590640986 8.1325116263 0.6116637629 2.5128778149 0.1936022419 16.7983709088 2.1758041275
0.0055 0.0 0.7956 0.1989 0.0694407746 0.0303281964 0.0000000000 0.0000000000 8.1830700762 0.6021180404 2.5884707387 0.1417176657 10.8409815895 .7741639025
0.0055 0.0005 0.7952 0.1988 0.0807396125 0.0234732432 0.2743792960 0.0933777161 8.2406162792 0.6184576532 2.5772022283 0.2305421133 11.1729374160 .9658507258
0.0055 0.001 0.7948 0.1987 0.0819165747 0.0197841723 0.5926592793 0.1558341211 8.4317518823 0.5284923760 2.4950360068 0.2229588361 11.6013637431 .9270695055
0.0055 0.0015 0.7944 0.1986 0.0821519672 0.0223511304 0.7773004055 0.3714833680 8.3885922300 0.6834202194 2.5851840898 0.1330461228 11.8332286925 1.2103008406
0.0055 0.002 0.794 0.1985 0.0814457898 0.0107767592 1.2673095482 0.3998042039 8.1357999808 0.5218521142 2.5673422817 0.1599021520 12.0518976005 1.0923352293
0.0055 0.0025 0.7936 0.1984 0.0882721711 0.0145105655 1.5842983348 0.7816103195 8.4929974841 0.4529894765 2.5424576546 0.1453545630 12.7080256446 1.3944649245
0.0055 0.003 0.7932 0.1983 0.0837997144 0.0112792048 1.9477702022 0.8453799088 8.1053827020 0.3995502906 2.4645171245 0.2104251630 12.6014697431 1.4666345672
0.0055 0.0035 0.7928 0.1982 0.0694407746 0.0102063737 2.1169169682 0.7375140963 8.1357999808 0.6207210017 2.5185120701 0.2368994195 12.8406697937 1.6053408912
0.0055 0.004 0.7924 0.1981 0.0736778388 0.0288526248 2.5539870467 0.7920352456 8.1855363420 0.3911829010 2.5330672293 0.2029722566 13.3462684568 1.4150430280
0.0005 0.0015 0.7984 0.1996 0.0051786340 0.0043658797 0.9593591384 0.3528630537 8.2726777352 0.3519019432 2.6283800463 0.1844113136 11.8655955539 .8935421902
0.0055 0.0045 0.792 0.198 0.0812103974 0.0227248223 3.2086237669 0.7700989741 8.0523579864 0.4965374404 2.5372929207 0.2159675336 13.8794850714 1.5053287704
0.0055 0.005 0.7916 0.1979 0.0821519672 0.0065572751 3.1543935061 0.9779517228 8.4687458700 0.4936202322 2.5912878663 0.2070881547 14.2965792096 1.6852173848
0.0055 0.0055 0.7912 0.1978 0.0845058918 0.0144646701 3.2583348394 0.5340717905 8.1941682725 0.3881964768 2.4560657417 0.1700263507 13.9930747454 1.1067592881
0.0055 0.006 0.7908 0.1977 0.0807396125 0.0091288581 4.0982582842 0.9876481537 8.2895305519 0.3344557178 2.6100687169 0.1754879307 15.0785971655 1.5067206603
0.0055 0.0065 0.7904 0.1976 0.0814457898 0.0210225364 3.8645516839 1.2518576389 8.3441994448 0.6087176233 2.6419961630 0.2102406971 14.9321930815 2.0918384957
0.0055 0.006999999999999999 0.79 0.1975 0.0760317633 0.0168827434 4.5992425987 0.7324898603 8.2212971968 0.4248647497 2.5574823351 0.1863615017 15.4540538939 1.3605988551
0.0055 0.0075 0.7896 0.1974 0.0748548011 0.0172078165 5.3248951368 1.8589537667 8.1456650442 0.5866199939 2.5363538782 0.1766198964 16.0817688603 2.6394014735
0.0055 0.008 0.7892 0.1973 0.0788564728 0.0156141691 5.0705293895 1.2538271122 8.2706225137 0.5930353768 2.5213291977 0.2377836668 15.9413375737 2.1002603249
0.0055 0.0085 0.7888 0.1972 0.0816811823 0.0139339610 5.6444663168 0.7771631233 8.1460760885 0.5008307964 2.4476143589 0.1150700741 16.3198379465 1.4069979548
0.0055 0.009000000000000001 0.7884 0.1971 0.0772087256 0.0189837850 5.3294143252 1.2921453680 8.2056775131 0.4662452951 2.5593604202 0.1073716194 16.1716609841 1.8847460675
0.0005 0.002 0.7979999999999999 0.1995 0.0089449133 0.0048470273 1.2221176642 0.4689835400 8.2315733045 0.5489151616 2.5701594093 0.1119943555 12.0327952913 1.1347400844
0.0055 0.0095 0.7879999999999999 0.19699999999999998 0.0757963709 0.0172078165 5.9027056542 2.3405752809 8.1353889365 0.4017112276 2.5048959534 0.1156586326 16.6187869150 2.8751529576
0.0055 0.01 0.7876 0.1969 0.0837997144 0.0184389088 6.3255725691 2.0127664982 8.1300453605 0.6167330489 2.5222682402 0.2747497877 17.0616858842 2.9226882436
0.006 0.0 0.7952 0.1988 0.0727362690 0.0077928769 0.0000000000 0.0000000000 8.3881811857 0.3115661624 2.5739155795 0.2166239032 11.0348330342 .5359829425
0.006 0.0005 0.7948 0.1987 0.0915676655 0.0166047647 0.3137607949 0.0648689814 8.1863584306 0.2891649231 2.4992616982 0.1092926103 11.0909485892 .4799312795
0.006 0.001 0.7944 0.1986 0.0849766767 0.0152842046 0.6940182192 0.2069140173 8.4942306170 0.3288868226 2.6326057377 0.2676617156 11.9058312506 .8187467601
0.006 0.0015 0.794 0.1985 0.0849766767 0.0237921113 0.9264336229 0.1948808938 8.4165432429 0.4772746597 2.5476223886 0.2733791350 11.9755759311 .9693267998
0.006 0.002 0.7936 0.1984 0.0805042200 0.0225092305 1.4706730264 0.5781995488 8.2595243174 0.8021175534 2.5044264321 0.0747350437 12.3151279959 1.4775613764
0.006 0.0025 0.7932 0.1983 0.0887429560 0.0125090661 1.6294902189 0.7560880010 8.4777888447 0.1256209508 2.5837755260 0.1350916390 12.7797975456 1.0293096569
0.006 0.003 0.7928 0.1982 0.0915676655 0.0128413003 2.0749530758 0.3254071831 8.5275252060 0.4539045987 2.5753241433 0.2052833746 13.2693700906 .9974364567
0.006 0.0035 0.7924 0.1981 0.0929800202 0.0212636404 2.1795400075 0.6031339913 8.3865370084 0.6425220789 2.6405875992 0.2931918768 13.2996446353 1.5601115874
0.0005 0.0025 0.7976 0.1994 0.0063555963 0.0076782696 1.5281312789 0.3350300864 8.2591132731 0.2711222828 2.6067820681 0.1646032008 12.4003822164 .7784338396
0.006 0.004 0.792 0.198 0.0812103974 0.0146625128 2.2634677921 0.4194183686 8.1222355186 0.2371978537 2.5410490908 0.1141467904 13.0079627989 .7854255255
0.006 0.0045 0.7916 0.1979 0.0896845258 0.0088577653 2.9271428892 0.6721221383 8.1099041894 0.4369692926 2.4983226557 0.1760147494 13.6250542601 1.2939639456
0.006 0.005 0.7912 0.1978 0.0776795105 0.0176151584 3.1505199160 0.7251193214 8.3248803623 0.5056854114 2.5973916427 0.1302733268 14.1504714315 1.3786932180
0.006 0.0055 0.7908 0.1977 0.0821519672 0.0177030151 3.7851430876 1.2377896606 7.8682101365 0.4288325011 2.4842370177 0.0728227332 14.2197422090 1.7571479100
0.006 0.006 0.7904 0.1976 0.0837997144 0.0145410820 3.9968993443 1.0700850481 8.2200640639 0.2767106805 2.5335367506 0.1079449711 14.8342998732 1.4692817817
0.006 0.0065 0.79 0.1975 0.0866244239 0.0094860531 4.1731476921 1.0012179229 8.1226465630 0.3958969147 2.5316586655 0.1389846394 14.9140773445 1.5455855301
0.006 0.006999999999999999 0.7896 0.1974 0.0863890314 0.0183304082 4.6689672198 1.0391253803 8.0815421322 0.5547569466 2.5250853678 0.1604801433 15.3619837512 1.7726928784
0.006 0.0075 0.7892 0.1973 0.0953339448 0.0174254026 4.4739965201 1.0377398460 8.1871805193 0.7335619754 2.5391710058 0.1892258079 15.2956819900 1.9779530319
0.006 0.008 0.7888 0.1972 0.0885075635 0.0233691485 4.9788544247 1.3332479588 8.2965183051 0.6483376729 2.4856455815 0.2185852206 15.8495258748 2.2235400008
0.006 0.0085 0.7884 0.1971 0.0955693372 0.0227443203 5.2680824826 0.9340895581 8.0404377014 0.5578305909 2.4875236665 0.1340431821 15.8916131877 1.6487076514
0.0005 0.003 0.7972 0.1993 0.0061202039 0.0040498449 1.7527995025 0.5107494931 8.4740894460 0.6008303695 2.5560737714 0.3181871868 12.7890829238 1.4338168943
0.006 0.009000000000000001 0.7879999999999999 0.19699999999999998 0.0812103974 0.0267561608 5.2803488511 0.6183794234 7.9779589667 0.4842541581 2.4236687744 0.1619297096 15.7631869896 1.2913194519
0.006 0.0095 0.7876 0.1969 0.0835643219 0.0236800599 5.9988998073 1.3402447459 8.0252290620 0.2368328723 2.5433966972 0.1806918904 16.6510898884 1.7814495685
0.006 0.01 0.7872 0.1968 0.0769733332 0.0131987806 6.2945838486 0.9340627853 7.9031489027 0.4262400645 2.4316506359 0.0991301617 16.7063567204 1.4726317921
0.0065 0.0 0.7948 0.1987 0.0918030579 0.0150356643 0.0000000000 0.0000000000 8.4173653315 0.8539779612 2.5513785587 0.2770318709 11.0605469481 1.1460454964
0.0065 0.0005 0.7944 0.1986 0.0932154126 0.0205426283 0.2956840413 0.0545673835 8.2303401716 0.2644596594 2.5490309524 0.1549107132 11.1682705779 .4944803844
0.0065 0.001 0.794 0.1985 0.0955693372 0.0203801478 0.6249391965 0.2026232797 8.4412059014 0.6149717394 2.5288415379 0.1439647450 11.6905559730 .9819399119
0.0065 0.0015 0.7936 0.1984 0.0875659937 0.0149321219 0.9567767450 0.2658924817 8.2052664688 0.6821433543 2.4931579217 0.1338259160 11.7427671292 1.0967938739
0.0065 0.002 0.7932 0.1983 0.0953339448 0.0143570103 1.4403299042 0.2715015457 8.1966345383 0.6470908013 2.5649946754 0.1366815034 12.2972930627 1.0696308607
0.0065 0.0025 0.7928 0.1982 0.0908614881 0.0146170944 1.4454946910 0.4988499590 8.2919968177 0.8011488706 2.5917573876 0.0627825606 12.4201103844 1.3773984846
0.0065 0.003 0.7924 0.1981 0.0934508051 0.0113964960 1.8677160076 0.5387648725 8.2036222916 0.4324889367 2.5208596764 0.1412751961 12.6856487807 1.1239255013
0.0005 0.0035 0.7968 0.1992 0.0082387360 0.0069828687 2.2131111213 0.7947585695 8.1485423543 0.2009901589 2.6020868554 0.2543158805 12.9719790670 1.2570474776
0.0065 0.0035 0.792 0.198 0.0906260956 0.0195814834 2.0620411090 0.5134581259 8.0313947267 0.4471088992 2.5063045172 0.1366169731 12.6903664485 1.1167654816
0.0065 0.004 0.7916 0.1979 0.0939215900 0.0119471817 2.4455265250 0.8579086245 8.2085548232 0.4950175042 2.5114692511 0.2537570239 13.2594721893 1.6186303343
0.0065 0.0045 0.7912 0.1978 0.0925092353 0.0278360910 2.7173234276 0.7841232412 8.3717394134 0.3333830345 2.5391710058 0.1336148964 13.7207430821 1.2789572631
0.0065 0.005 0.7908 0.1977 0.0913322730 0.0162812643 3.3228946737 0.8914551344 8.2348616589 0.6118151160 2.5570128139 0.0781946755 14.2061014195 1.5977461902
0.0065 0.0055 0.7904 0.1976 0.1033372883 0.0161308252 3.5611204625 0.6857020329 8.2685672922 0.3735250792 2.4908103154 0.1900256453 14.4238353584 1.2653835826
0.0065 0.006 0.79 0.1975 0.0868598163 0.0192619505 4.0111025079 1.5375740167 8.2069106460 0.6908597165 2.4621695182 0.2396196617 14.7670424884 2.4873153454
0.0065 0.0065 0.7896 0.1974 0.0859182465 0.0144339921 4.0098113112 1.1902242375 8.3228251408 0.4239188247 2.5109997298 0.0856847367 14.9295544283 1.7142617910
0.0065 0.006999999999999999 0.7892 0.1973 0.0915676655 0.0164033246 3.8232333899 0.5566630302 8.1473092214 0.7733507809 2.5260244103 0.1680335206 14.5881346871 1.5144506563
0.0065 0.0075 0.7888 0.1972 0.0918030579 0.0161033216 4.4849716919 0.7858987194 8.2574690959 0.4217354659 2.5100606873 0.2302933605 15.3443045330 1.4540308674
0.0065 0.008 0.7884 0.1971 0.0950985523 0.0157835864 4.8736218947 0.5738697492 8.0260511507 0.5482005948 2.4523095716 0.1426170362 15.4470811693 1.2804709666
0.0005 0.004 0.7964 0.1991 0.0070617737 0.0077357855 2.6146732910 1.3109493955 8.4983410601 0.5144659192 2.5452747822 0.0687748493 13.6653509070 1.9019259495
0.0065 0.0085 0.7879999999999999 0.19699999999999998 0.1035726807 0.0294757979 5.4669267723 1.6892613301 8.1699166583 0.4435501397 2.5626470691 0.1029355105 16.3030631804 2.2652227782
0.0065 0.009000000000000001 0.7876 0.1969 0.0892137409 0.0121312786 5.9879246355 0.6422973528 8.0963397273 0.1946389200 2.4372848911 0.0595681687 16.6107629948 .9086357201
0.0065 0.0095 0.7872 0.1968 0.0965109070 0.0219306954 5.8310442380 0.8539057686 8.1880026079 0.3719621680 2.4889322303 0.0910144902 16.6044899832 1.3388131222
0.0065 0.01 0.7868 0.1967 0.0991002241 0.0062100795 6.3991707803 0.7941499948 8.1822479876 0.4970231102 2.5077130810 0.1427962306 17.1882320730 1.4401794151
0.006999999999999999 0.0 0.7944 0.1986 0.0920384504 0.0134318161 0.0000000000 0.0000000000 8.4296966608 0.4993577654 2.5354148357 0.1708954213 11.0571499469 .6836850028
0.006999999999999999 0.0005 0.794 0.1985 0.0918030579 0.0140448640 0.2982664347 0.1204071200 8.1777265002 0.5001177966 2.5593604202 0.1616244696 11.1271564130 .7961942502
0.006999999999999999 0.001 0.7936 0.1984 0.0991002241 0.0179516652 0.6501175319 0.1498900844 8.4029787808 0.4230570574 2.5593604202 0.1682537825 11.7115569570 .7591525895
0.006999999999999999 0.0015 0.7932 0.1983 0.0939215900 0.0261020410 1.1168851342 0.2561976315 8.1670393482 0.6380827082 2.5419881334 0.1176017217 11.9198342058 1.0379841024
0.006999999999999999 0.002 0.7928 0.1982 0.1026311109 0.0238850859 1.2382576227 0.1181003904 8.4428500786 0.7923160251 2.5358843569 0.1233474455 12.3196231691 1.0576489469
0.006999999999999999 0.0025 0.7924 0.1981 0.0979232618 0.0155001956 1.7805602312 0.4457827344 8.4999852374 0.2804442984 2.5593604202 0.1278409068 12.9378291506 .8695681352
0.0 0.0015 0.7988 0.1997 0.0000000000 0.0000000000 0.9445103765 0.5233824002 8.2492482097 0.4196067856 2.5264939316 0.1128961907 11.7202525178 1.0558853765
0.0005 0.0045 0.7959999999999999 0.19899999999999998 0.0096510907 0.0068869895 2.8819510052 0.8930881831 8.3022729254 0.6899503289 2.6138248871 0.1535155048 13.8076999084 1.7434410063
0.006999999999999999 0.003 0.792 0.198 0.1000417939 0.0153276463 1.9245286618 0.5762904602 8.1793706774 0.2182548509 2.5654641967 0.1318811605 12.7694053298 .9417541179
0.006999999999999999 0.0035 0.7916 0.1979 0.1005125788 0.0210856989 1.9161358834 0.3425834624 8.4132548884 0.3305021175 2.6020868554 0.1457059982 13.0319902060 .8398772770
0.006999999999999999 0.004 0.7912 0.1978 0.0934508051 0.0243081892 2.4280953697 0.5731139074 8.1156588097 0.3910533053 2.5077130810 0.2009068274 13.1449180655 1.1893822293
0.006999999999999999 0.0045 0.7908 0.1977 0.1080451374 0.0199958929 2.8671022433 0.9771928029 8.1999228928 0.3656529655 2.4955055281 0.1887685710 13.6705758016 1.5516102323
0.006999999999999999 0.005 0.7904 0.1976 0.1054558204 0.0196718252 2.8173911708 1.1369454245 8.1020943476 0.5892225166 2.4692123372 0.1413687910 13.4941536760 1.8872085573
0.006999999999999999 0.0055 0.79 0.1975 0.0993356165 0.0114933244 3.1434183343 1.1085538306 7.9582288399 0.6374150901 2.4753161136 0.1730388123 13.6762989043 1.9305010574
0.006999999999999999 0.006 0.7896 0.1974 0.1047496430 0.0302916344 3.6347186736 0.7279303834 8.2977514380 0.3274823818 2.5063045172 0.0904897947 14.5435242718 1.1761941943
0.006999999999999999 0.0065 0.7892 0.1973 0.1038080732 0.0164033246 4.0324072532 1.0712606897 8.4391506798 0.3828621228 2.5499699949 0.2120947663 15.1253360011 1.6826209034
0.006999999999999999 0.006999999999999999 0.7888 0.1972 0.0922738428 0.0155144880 4.2512650916 1.0765901654 8.2467819439 0.4624977322 2.4706209010 0.0782059517 15.0609417793 1.6328083373
0.006999999999999999 0.0075 0.7884 0.1971 0.1005125788 0.0338703489 5.1505835840 0.6029570559 8.1399104239 0.5100501721 2.5232072827 0.1248750043 15.9142138694 1.2717525812
0.0005 0.005 0.7956 0.1989 0.0075325586 0.0018831396 3.2363844957 0.4087733762 8.1777265002 0.1450235153 2.5480919098 0.1294925692 13.9697354643 .6851726003
0.006999999999999999 0.008 0.7879999999999999 0.19699999999999998 0.1028665033 0.0125090661 4.4888452820 1.2482513331 8.0429039673 0.3577512035 2.5410490908 0.1657775802 15.1756648434 1.7842891829
0.006999999999999999 0.0085 0.7876 0.1969 0.0967462995 0.0305611577 5.4236716833 2.3476938541 8.2845980202 0.5076821539 2.5335367506 0.1854317755 16.3385527536 3.0713689412
0.006999999999999999 0.009000000000000001 0.7872 0.1968 0.0967462995 0.0145410820 5.6212247764 2.3269019436 8.1411435568 0.5674400789 2.4950360068 0.0445822742 16.3541506395 2.9534653787
0.006999999999999999 0.0095 0.7868 0.1967 0.1049850355 0.0127547093 6.0867011821 1.1787190215 7.9331551371 0.4262432356 2.4485534015 0.1609574781 16.5733947562 1.7786744445
0.006999999999999999 0.01 0.7864 0.1966 0.0993356165 0.0086296300 6.4605026229 2.1742218666 8.2936409949 0.5515142481 2.5152254212 0.1535155048 17.3687046555 2.8878812495
0.0075 0.0 0.794 0.1985 0.1056912128 0.0155001956 0.0000000000 0.0000000000 8.4592918509 1.1336151903 2.5748546220 0.1331123841 11.1398376857 1.2822277700
0.0075 0.0005 0.7936 0.1984 0.1103990619 0.0204344515 0.3499143022 0.0736774525 8.3589970398 0.3339987308 2.6307276526 0.1937388348 11.4500380565 .6218494696
0.0075 0.001 0.7932 0.1983 0.1049850355 0.0237921113 0.6888534325 0.2357132511 8.3261134952 0.6980079413 2.5833060048 0.1392381918 11.7032579680 1.0967514955
0.0075 0.0015 0.7928 0.1982 0.1148715186 0.0119657189 0.9270792212 0.2660429230 8.2319843488 0.2995675573 2.5588908989 0.1345815366 11.8328259875 .7121577358
0.0075 0.002 0.7924 0.1981 0.1082805298 0.0139657374 1.1452914613 0.4203316248 8.3232361851 0.6266202963 2.4631085607 0.1309753956 12.0399167369 1.1918930541
0.0005 0.0055 0.7952 0.1988 0.0056494189 0.0065572751 3.4868766530 0.5525718424 8.3861259641 0.2726633841 2.5692203668 0.1257966555 14.4478724028 .9575891571
0.0075 0.0025 0.792 0.198 0.1019249335 0.0202820347 1.5707407696 0.7185669075 8.3996904263 0.5444064225 2.5617080265 0.1694549018 12.6340641559 1.4527102665
0.0075 0.003 0.7916 0.1979 0.1068681751 0.0300492093 1.6514405625 0.4779625760 8.0355051697 0.2829991550 2.5105302086 0.2438366377 12.3043441159 1.0348475780
0.0075 0.0035 0.7912 0.1978 0.1075743525 0.0222617056 2.5378470881 0.6753267269 8.1510086202 0.3910584899 2.5293110592 0.1322883978 13.3257411200 1.2209353202
0.0075 0.004 0.7908 0.1977 0.1054558204 0.0070774491 2.6424340197 0.6438217949 8.3372116915 0.2171559176 2.5424576546 0.1763550876 13.6275591862 1.0444102492
0.0075 0.0045 0.7904 0.1976 0.1118114167 0.0233975839 2.6856891088 0.8048206169 8.2632237162 0.8583038225 2.5203901551 0.0865041169 13.5811143968 1.7730261402
0.0075 0.005 0.79 0.1975 0.1073389600 0.0158536426 3.3584025826 0.9945953226 8.1740271014 0.3151442153 2.5077130810 0.2355743117 14.1474817250 1.5611674922
0.0075 0.0055 0.7896 0.1974 0.0979232618 0.0197729663 3.1911926117 0.6472438135 8.1090821008 0.5166001195 2.5250853678 0.1895052044 13.9232833421 1.3731221037
0.0075 0.006 0.7892 0.1973 0.1078097449 0.0160066870 4.3939423255 0.5554457415 8.2434935894 0.6956832315 2.5030178683 0.0877590386 15.2482635281 1.3548946986
0.0075 0.0065 0.7888 0.1972 0.1038080732 0.0105690951 4.4410710046 0.5199596313 8.1764933673 0.3283891602 2.5227377615 0.1325547595 15.2441102066 .9914726461
0.0075 0.006999999999999999 0.7884 0.1971 0.1082805298 0.0176151584 4.5617978948 1.0718596927 8.0128977328 0.3102597722 2.4227297318 0.1248255642 15.1057058892 1.5245601875
0.0005 0.006 0.7948 0.1987 0.0068263812 0.0063860373 4.0182040896 0.8336312203 8.2706225137 0.7133645241 2.5518480800 0.1532395423 14.8475010645 1.7066213240
0.0075 0.0075 0.7879999999999999 0.19699999999999998 0.1056912128 0.0130127539 4.9601320727 1.0595730262 8.1329226706 0.6178224297 2.5025483470 0.1541574961 15.7012943031 1.8445657059
0.0075 0.008 0.7876 0.1969 0.0998064014 0.0139180455 5.0246919071 2.3248734086 8.0955176387 0.3991322774 2.5330672293 0.1525474521 15.7530831765 2.8904711836
0.0075 0.0085 0.7872 0.1968 0.1106344544 0.0304740059 5.6780374306 0.3448002891 8.2081437789 0.5652443630 2.4898712729 0.0871135945 16.4866869368 1.0276322525
0.0075 0.009000000000000001 0.7868 0.1967 0.0972170844 0.0115893438 5.5689313106 1.1240784903 8.3964020718 0.3778621912 2.5081826022 0.1937615909 16.5707330690 1.7072916162
0.0075 0.0095 0.7864 0.1966 0.1009833637 0.0164033246 5.8381458198 1.5076323480 8.0683887143 0.3330869338 2.4616999969 0.0939324202 16.4692178947 1.9510550266
0.0075 0.01 0.7859999999999999 0.1965 0.1021603260 0.0317002943 6.0382813063 0.5327277870 8.0889409297 0.6068183506 2.4372848911 0.1415246449 16.6666674531 1.3127710768
0.008 0.0 0.7936 0.1984 0.1172254432 0.0201174496 0.0000000000 0.0000000000 8.5147828324 0.5865070797 2.5264939316 0.1889179946 11.1585022072 .7955425239
0.008 0.0005 0.7932 0.1983 0.1153423035 0.0206287613 0.2782528860 0.0818052332 8.3355675143 0.4167056826 2.4692123372 0.0582206370 11.1983750410 .5773603141
0.008 0.001 0.7928 0.1982 0.1068681751 0.0135140693 0.6320407782 0.0933241380 8.2418494122 0.2417052375 2.5171035063 0.1902899661 11.4978618718 .5388334109
0.008 0.0015 0.7924 0.1981 0.1101636695 0.0212427835 0.9813094820 0.3723261416 8.2093769119 0.4554222535 2.5279024954 0.2426730099 11.8287525588 1.0916641885
0.0005 0.0065 0.7944 0.1986 0.0091803058 0.0056494189 3.9329851083 0.4116386880 8.3413221346 0.5401916704 2.5114692511 0.1910761196 14.7949567998 1.1485558969
0.008 0.002 0.792 0.198 0.1176962281 0.0185945142 1.1879009519 0.3325677534 8.3261134952 0.3976003350 2.5293110592 0.2424948932 12.1610217344 .9912574958
0.008 0.0025 0.7916 0.1979 0.1139299488 0.0211277023 1.4629258463 0.5110333997 7.9738485236 0.1536096281 2.5166339850 0.1357882776 12.0673383037 .8215590077
0.008 0.003 0.7912 0.1978 0.1238164319 0.0186777647 1.9245286618 0.5472663702 8.4136659328 0.5703979970 2.5410490908 0.1918636479 13.0030601173 1.3282057798
0.008 0.0035 0.7908 0.1977 0.1167546583 0.0224993818 2.2505558253 0.8468951097 8.2492482097 0.2337740194 2.4875236665 0.0892633896 13.1040823598 1.1924319005
0.008 0.004 0.7904 0.1976 0.1141653412 0.0097624037 2.2570118087 0.5190128869 8.3713283691 0.6140809362 2.5006702620 0.0630908009 13.2431757810 1.2059470277
0.008 0.0045 0.79 0.1975 0.1096928846 0.0129273114 2.9064837422 1.0099568478 8.0272842836 0.2936525390 2.4992616982 0.2114952275 13.5427226086 1.5280319257
0.008 0.005 0.7896 0.1974 0.1129883790 0.0228221454 3.2312197090 0.4607781510 8.2356837476 0.2704459142 2.5185120701 0.1450326794 14.0984039057 .8990788900
0.008 0.0055 0.7892 0.1973 0.1134591639 0.0135304599 3.6863665411 1.2207511852 8.2060885574 0.1727051464 2.5152254212 0.1793202464 14.5211396836 1.5863070379
0.008 0.006 0.7888 0.1972 0.1139299488 0.0128413003 3.9639738288 0.9416002595 8.0355051697 0.7509472392 2.5288415379 0.1059662794 14.6422504852 1.8113550784
0.008 0.0065 0.7884 0.1971 0.1167546583 0.0222517474 4.7302990625 0.6126534393 8.1300453605 0.4007663028 2.4645171245 0.2091852927 15.4416162058 1.2448567822
0.0005 0.006999999999999999 0.794 0.1985 0.0063555963 0.0048470273 4.3900687355 1.3340505201 8.3873590971 0.5950865483 2.5372929207 0.0613188302 15.3210763496 1.9953029259
0.008 0.006999999999999999 0.7879999999999999 0.19699999999999998 0.1165192658 0.0227248223 3.8619692905 1.3531507186 8.1160698540 0.4609051387 2.5142863787 0.1511245933 14.6088447890 1.9879052729
0.008 0.0075 0.7876 0.1969 0.1172254432 0.0281921163 4.7509582095 1.1111600878 8.1440208670 0.6313597748 2.4861151027 0.0860134254 15.4983196224 1.8567254043
0.008 0.008 0.7872 0.1968 0.1068681751 0.0148427963 5.0324390872 0.7330086177 7.9409649790 0.2448306326 2.4790722838 0.1391875183 15.5593445251 1.1318695649
0.008 0.0085 0.7868 0.1967 0.1118114167 0.0161033216 5.3649222341 1.5476219069 8.4054450466 0.8067006083 2.4945664855 0.1001126803 16.3767451829 2.4705385171
0.008 0.009000000000000001 0.7864 0.1966 0.1174608356 0.0110809608 5.9969630123 1.6122150907 8.1349778922 0.5628720141 2.5396405270 0.2193302647 16.7890422671 2.4054983303
0.008 0.0095 0.7859999999999999 0.1965 0.1169900507 0.0258546227 6.0647508384 1.2836820050 8.1456650442 0.6611483818 2.4945664855 0.0663073086 16.8219724188 2.0369923181
0.008 0.01 0.7856 0.1964 0.1002771863 0.0184989119 6.0415092980 1.6573282818 8.0778427334 0.3929514786 2.4616999969 0.2626735452 16.6813292146 2.3314522175
0.0085 0.0 0.7932 0.1983 0.1289950660 0.0200622879 0.0000000000 0.0000000000 8.3754388121 0.5475838406 2.5945745152 0.2023718357 11.0990083933 .7700179642
0.0085 0.0005 0.7928 0.1982 0.1169900507 0.0204994261 0.2743792960 0.1930328251 8.1941682725 0.5275798123 2.5659337179 0.2572530967 11.1514713371 .9983651602
0.0085 0.001 0.7924 0.1981 0.1169900507 0.0173361390 0.5674809439 0.1828947177 8.3655737488 0.3155535508 2.5194511126 0.1230611565 11.5694958560 .6388455640
0.0005 0.0075 0.7936 0.1984 0.0070617737 0.0063162424 4.6954367519 0.9236127649 8.1156588097 0.4513962749 2.5368233995 0.1611381662 15.3549807348 1.5424634484
0.0085 0.0015 0.792 0.198 0.1268765339 0.0184389088 0.8941537057 0.1202269838 8.2615795389 0.4956001292 2.5302501017 0.1654261418 11.8128598802 .7996921636
0.0085 0.002 0.7916 0.1979 0.1271119263 0.0432507616 1.2498783929 0.3751454151 8.3030950140 0.4842792784 2.5344757931 0.1822952216 12.2145611263 1.0849706767
0.0085 0.0025 0.7912 0.1978 0.1216978998 0.0249382727 1.7624834776 0.4189331377 8.2307512159 0.3602624561 2.4870541453 0.2040468333 12.6019867386 1.0081806998
0.0085 0.003 0.7908 0.1977 0.1221686848 0.0228415602 2.0355715769 0.5346489852 8.0901740627 0.7935161121 2.5523176012 0.2142869544 12.8002319256 1.5652936119
0.0085 0.0035 0.7904 0.1976 0.1148715186 0.0125973457 2.0607499123 0.3408514700 8.1958124497 0.2149789236 2.5673422817 0.1163276246 12.9387761623 .6847553639
0.0085 0.004 0.79 0.1975 0.1209917225 0.0148427963 2.5326823014 0.6021546659 7.9845356756 1.0507276647 2.5119387724 0.1851367064 13.1501484719 1.8528618333
0.0085 0.0045 0.7896 0.1974 0.1193439753 0.0179640073 2.8658110466 0.5081051736 8.2122542220 0.5846454721 2.4696818584 0.1545859106 13.6670911023 1.2653005636
0.0085 0.005 0.7892 0.1973 0.1256995716 0.0224993818 3.8819828392 1.2172198210 8.4518930534 0.5116839624 2.5612385053 0.1111883460 15.0208139695 1.8625915112
0.0085 0.0055 0.7888 0.1972 0.1191085828 0.0119471817 4.0885743091 1.4839024206 8.1900578294 0.1388332194 2.4668647308 0.1092441901 14.8646054521 1.7439270118
0.0085 0.006 0.7884 0.1971 0.1212271149 0.0162403736 3.8587412988 1.0997979536 8.2776102669 0.4940102798 2.5781412708 0.1085559161 14.8357199514 1.7186045231
0.0005 0.008 0.7932 0.1983 0.0058848114 0.0042108283 5.0401862673 0.5282651593 8.0083762454 0.7437317163 2.5631165903 0.1553370503 15.6175639144 1.4315447542
0.0085 0.0065 0.7879999999999999 0.19699999999999998 0.1113406318 0.0191001796 4.4862628886 0.9006168624 8.3511871980 0.5542218792 2.5302501017 0.2862986529 15.4790408201 1.7602375741
0.0085 0.006999999999999999 0.7876 0.1969 0.1188731904 0.0235392456 4.2318971413 1.0779443236 8.0753764676 0.7155449107 2.5086521235 0.1189140818 14.9347989228 1.9359425617
0.0085 0.0075 0.7872 0.1968 0.1181670130 0.0147829461 5.1034549050 1.4018138942 8.2381500134 0.5795672264 2.5199206339 0.1464003146 15.9796925653 2.1425643813
0.0085 0.008 0.7868 0.1967 0.1242872169 0.0198401073 4.5869762302 0.7364689808 8.0593457396 0.4486947311 2.5194511126 0.1788475468 15.2900602993 1.3838513660
0.0085 0.0085 0.7864 0.1966 0.1195793677 0.0176528649 5.2487145323 0.5674805767 8.2418494122 0.2234871753 2.5612385053 0.1380424461 16.1713818175 .9466630630
0.0085 0.009000000000000001 0.7859999999999999 0.1965 0.1320551679 0.0168037902 5.9685566852 0.7476575158 8.1547080189 0.4567913771 2.4814198901 0.1663192517 16.7367397621 1.3875719348
0.0085 0.0095 0.7856 0.1964 0.1122822016 0.0264059560 5.8555769751 0.9242840083 8.0420818787 0.3879613777 2.5034873896 0.2352221881 16.5134284450 1.5738735301
0.0085 0.01 0.7852 0.1963 0.1256995716 0.0124913353 6.2868366685 1.2155271022 8.1197692528 0.5201385268 2.4809503688 0.2502931510 17.0132558617 1.9984501153
0.009000000000000001 0.0 0.7928 0.1982 0.1289950660 0.0087571056 0.0000000000 0.0000000000 8.3388558688 0.4814702889 2.5574823351 0.1351895150 11.0253332699 .6254169095
0.009000000000000001 0.0005 0.7924 0.1981 0.1226394697 0.0265649538 0.2892280579 0.1339737121 8.0445481445 0.6526441345 2.4523095716 0.1537164151 10.9087252437 .9668992155
0.0005 0.0085 0.7928 0.1982 0.0070617737 0.0064893222 5.5185746398 0.6658069206 8.1514196645 0.1336090022 2.5279024954 0.2064698079 16.2049585734 1.0123750529
0.009000000000000001 0.001 0.792 0.198 0.1242872169 0.0397694841 0.6223568031 0.1287576260 8.4288745721 0.3383910872 2.4555962205 0.2645701298 11.6311148126 .7714883271
0.009000000000000001 0.0015 0.7916 0.1979 0.1261703565 0.0415892575 0.8205554945 0.2391120566 8.3051502355 0.2868606338 2.5786107921 0.2985298769 11.8304868786 .8660918248
0.009000000000000001 0.002 0.7912 0.1978 0.1273473188 0.0377627023 1.1653050099 0.2608089463 8.0050878910 0.7876321150 2.5269634529 0.1068447198 11.8247036726 1.1930484834
0.009000000000000001 0.0025 0.7908 0.1977 0.1219332923 0.0376215768 1.7101900118 0.5932539441 8.3437884005 0.6248922632 2.5546652076 0.2091852927 12.7305769122 1.4649530768
0.009000000000000001 0.003 0.7904 0.1976 0.1219332923 0.0144799847 1.9639101608 0.5487297291 8.2965183051 0.2807453685 2.5448052610 0.0817560435 12.9271670192 .9257111258
0.009000000000000001 0.0035 0.79 0.1975 0.1348798774 0.0164168309 2.1750208191 0.5975102480 8.3606412171 0.4612642447 2.6119468020 0.1320882740 13.2824887156 1.2072795976
0.009000000000000001 0.004 0.7896 0.1974 0.1186377979 0.0177030151 2.5139599494 0.7646937282 8.0322168153 0.4491674329 2.5109997298 0.2305076867 13.1758142924 1.4620718629
0.009000000000000001 0.0045 0.7892 0.1973 0.1226394697 0.0197168408 2.9245604958 1.3998322954 8.1004501703 0.2844070190 2.5349453144 0.2826876768 13.6825954502 1.9866438320
0.009000000000000001 0.005 0.7888 0.1972 0.1341737000 0.0156849820 3.4830030629 0.6690592017 8.1941682725 0.4320855844 2.4607609544 0.0934995930 14.2721059898 1.2103293611
0.009000000000000001 0.0055 0.7884 0.1971 0.1259349641 0.0202492247 3.7322040235 1.5329794860 8.2344506146 0.5871036656 2.5288415379 0.1386288870 14.6214311401 2.2789612633
0.0005 0.009000000000000001 0.7924 0.1981 0.0072971661 0.0040498449 6.3494597078 2.1595008857 8.3754388121 0.6697040849 2.4936274430 0.2437787691 17.2258231290 3.0770335846
0.009000000000000001 0.006 0.7879999999999999 0.19699999999999998 0.1242872169 0.0157976225 3.8116126197 1.2782547222 8.0700328916 0.3047898392 2.5128778149 0.1690433057 14.5188105431 1.7678854896
0.009000000000000001 0.0065 0.7876 0.1969 0.1322905604 0.0431892239 4.2693418452 1.5773942784 8.2328064374 0.2299115993 2.5048959534 0.2063544628 15.1393347964 2.0568495644
0.009000000000000001 0.006999999999999999 0.7872 0.1968 0.1216978998 0.0152986988 4.6773599983 0.9197001035 8.0930513728 0.2999147828 2.5058349959 0.1874231035 15.3979442668 1.4223366886
0.009000000000000001 0.0075 0.7868 0.1967 0.1294658509 0.0176151584 4.6973735469 1.0418237126 8.0474254547 0.3318591617 2.4607609544 0.1281165154 15.3350258069 1.5194145481
0.009000000000000001 0.008 0.7864 0.1966 0.1313489905 0.0273946662 4.6218385408 1.3281475324 8.1386772910 0.8304600683 2.5138168574 0.2392882323 15.4056816797 2.4252904992
0.009000000000000001 0.0085 0.7859999999999999 0.1965 0.1355860548 0.0229383879 5.6728726439 2.1099971260 8.1991008042 0.5909930959 2.4668647308 0.1204539398 16.4744242337 2.8443825496
0.009000000000000001 0.009000000000000001 0.7856 0.1964 0.1282888886 0.0329885542 6.3481685111 1.5043776873 8.0601678282 0.6060549678 2.4476143589 0.1797132129 16.9842395868 2.3231344222
0.009000000000000001 0.0095 0.7852 0.1963 0.1146361262 0.0247598850 5.7316220932 0.7575551207 8.1810148546 0.5625068887 2.4992616982 0.1295946739 16.5265347722 1.4744165683
0.009000000000000001 0.01 0.7848 0.1962 0.1214625074 0.0209168417 6.6432069541 1.8525905400 8.0955176387 0.6159633014 2.4645171245 0.1628203352 17.3247042247 2.6522910183
0.0095 0.0 0.7924 0.1981 0.1410000813 0.0363877452 0.0000000000 0.0000000000 7.9286336498 0.6369855376 2.4856455815 0.0728227332 10.5552793126 .7461960160
0.0 0.002 0.7984 0.1996 0.0000000000 0.0000000000 1.3157294240 0.1822646584 8.4042119137 0.2934453344 2.5833060048 0.2857159392 12.3032473425 .7614259320
0.0005 0.0095 0.792 0.198 0.0070617737 0.0053677739 5.7735859855 1.9689398964 8.0856525753 0.3756989943 2.5687508455 0.1102485523 16.4350511800 2.4602552169
0.0095 0.0005 0.792 0.198 0.1377045869 0.0171044653 0.3176343850 0.1239548819 8.1547080189 0.2473571614 2.5067740384 0.2096274430 11.1168210292 .5980439516
0.0095 0.001 0.7916 0.1979 0.1377045869 0.0179269554 0.5881400909 0.1114026663 8.5706848583 0.9319468634 2.5847145686 0.2245274061 11.8812441047 1.2858038912
0.0095 0.0015 0.7912 0.1978 0.1360568397 0.0258546227 0.8483162233 0.3647122125 8.2537696971 0.5189912557 2.5044264321 0.2084251385 11.7425691922 1.1179832294
0.0095 0.002 0.7908 0.1977 0.1346444849 0.0136121170 1.3389709643 0.4695129210 8.0572905180 0.7497321972 2.5063045172 0.0788795727 12.0372104844 1.3117368079
0.0095 0.0025 0.7904 0.1976 0.1424124360 0.0107355478 1.6527317592 0.5956042737 8.3400890017 0.3210779673 2.4870541453 0.1226736066 12.6222873422 1.0500913954
0.0095 0.003 0.79 0.1975 0.1419416511 0.0349333825 2.0672058957 0.6996165491 8.4054450466 0.3005225865 2.5884707387 0.0627544637 13.2030633321 1.0978269818
0.0095 0.0035 0.7896 0.1974 0.1388815491 0.0391346595 2.3022036927 0.7139091754 8.1415546011 0.4174445862 2.5757936645 0.2065765515 13.1584335074 1.3770649726
0.0095 0.004 0.7892 0.1973 0.1264057490 0.0202820347 2.7431473613 0.6127187460 8.2677452035 0.4304118725 2.4363458486 0.1857643548 13.5736441624 1.2491770080
0.0095 0.0045 0.7888 0.1972 0.1402939039 0.0163356259 2.8645198499 0.3327832460 8.2126652663 0.6098878139 2.4767246774 0.1325015300 13.6942036975 1.0915082158
0.0095 0.005 0.7884 0.1971 0.1391169416 0.0217989174 3.2867411665 0.4187022569 8.2907636848 0.5907323092 2.5217987189 0.0887084608 14.2384205118 1.1199419443
0.0005 0.01 0.7916 0.1979 0.0061202039 0.0034595484 5.9969630123 0.9627462433 8.0786648220 0.2466046612 2.5048959534 0.2115660948 16.5866439916 1.4243765477
0.0095 0.0055 0.7879999999999999 0.19699999999999998 0.1377045869 0.0195248075 3.6979873113 1.2998163511 8.1555301076 0.4235823058 2.5340062719 0.1092926103 14.5252282777 1.8522160747
0.0095 0.006 0.7876 0.1969 0.1292304584 0.0390609649 4.1595901269 1.2220520112 8.1394993796 0.6476973207 2.4875236665 0.2308135216 14.9158436314 2.1396238184
0.0095 0.0065 0.7872 0.1968 0.1294658509 0.0127199079 4.1344117915 1.0554646414 8.0515358977 0.3813162136 2.5034873896 0.2588523158 14.8189009297 1.7083530787
0.0095 0.006999999999999999 0.7868 0.1967 0.1259349641 0.0253087944 4.6108633689 0.7606299296 8.2907636848 0.5117790508 2.5030178683 0.1012425473 15.5305798861 1.3989603221
0.0095 0.0075 0.7864 0.1966 0.1329967377 0.0171044653 4.6379784993 1.1988981998 7.9294557384 0.1601364475 2.4987921769 0.2100308802 15.1992231523 1.5861699928
0.0095 0.008 0.7859999999999999 0.1965 0.1275827112 0.0279948835 5.2745384660 0.5619598904 8.0757875119 0.7725559992 2.5241463253 0.1643565881 16.0020550144 1.5268673612
0.0095 0.0085 0.7856 0.1964 0.1379399793 0.0379967467 5.0279198988 1.4121147050 8.1629289051 0.5262869804 2.5504395162 0.0967532847 15.8792282994 2.0731517168
0.0095 0.009000000000000001 0.7852 0.1963 0.1304074207 0.0179516652 5.8381458198 1.6625560051 8.1029164362 0.4996689500 2.4509010078 0.1505399699 16.5223706845 2.3307165902
0.0095 0.0095 0.7848 0.1962 0.1346444849 0.0073839728 6.4856809583 2.5612747174 8.0996280817 0.4241690470 2.5349453144 0.1696889089 17.2548988393 3.1625166461
0.0095 0.01 0.7844 0.1961 0.1311135981 0.0182090938 6.1364122545 0.8109188070 7.9339772258 0.3854149230 2.4983226557 0.1764150791 16.6998257341 1.3909579029
0.001 0.0 0.7992 0.1998 0.0150651172 0.0122222872 0.0000000000 0.0000000000 8.6890656189 0.6952284387 2.5842450473 0.1800024761 11.2883757834 .8874532020
0.01 0.0 0.792 0.198 0.1433540058 0.0329347612 0.0000000000 0.0000000000 8.2402052349 0.6323384644 2.5288415379 0.1022392664 10.9124007786 .7675124920
0.01 0.0005 0.7916 0.1979 0.1485326398 0.0272649098 0.2885824595 0.1262866932 8.2792544442 0.3724215679 2.4640476032 0.1167815583 11.1804171467 .6427547292
0.01 0.001 0.7912 0.1978 0.1459433228 0.0357610649 0.5474673952 0.2125028897 8.4555924521 0.1953459692 2.6349533440 0.1765949314 11.7839565141 .6202048552
0.01 0.0015 0.7908 0.1977 0.1435893983 0.0111408044 1.0290837595 0.3467626437 8.3606412171 0.2848154452 2.5156949425 0.1092522616 12.0490093174 .7519711549
0.01 0.002 0.7904 0.1976 0.1447663605 0.0229190551 1.3564021196 0.5379101223 8.3429663118 0.2381589441 2.5837755260 0.1519276793 12.4279103179 .9509158008
0.01 0.0025 0.79 0.1975 0.1435893983 0.0097624037 1.4635714446 0.2315386053 8.0749654233 0.4521263172 2.5865926536 0.1885909768 12.2687189198 .8820183030
0.01 0.003 0.7896 0.1974 0.1435893983 0.0303281964 1.9884428978 0.5106842049 8.3343343814 0.3965109890 2.5330672293 0.1066133824 12.9994339068 1.0441367727
0.01 0.0035 0.7892 0.1973 0.1537112739 0.0128585486 2.4984655892 1.2145007293 8.6089119789 0.3775204215 2.5246158465 0.0964794799 13.7857046885 1.7013591793
0.01 0.004 0.7888 0.1972 0.1395877265 0.0200069741 2.4894272123 0.8125044315 8.0741433347 0.2971551853 2.4560657417 0.1721651958 13.1592240152 1.3018317867
0.01 0.0045 0.7884 0.1971 0.1478264625 0.0152260895 2.8496710880 0.3937070222 8.2998066595 0.2950897362 2.5194511126 0.1311099778 13.8167553226 .8351328257
0.001 0.0005 0.7988 0.1997 0.0160066870 0.0072323351 0.3098872049 0.0664684176 8.1781375445 0.6014262319 2.6058430255 0.2154279001 11.1098744619 .8905548847
0.01 0.005 0.7879999999999999 0.19699999999999998 0.1358214472 0.0112003283 3.2744747980 0.7595771116 8.1300453605 0.5601277720 2.4809503688 0.1612967856 14.0212919745 1.4922019975
0.01 0.0055 0.7876 0.1969 0.1424124360 0.0162403736 3.5753236260 0.9903621680 8.2829538429 0.4998772000 2.4997312194 0.1022823817 14.5004211243 1.6087621233
0.01 0.006 0.7872 0.1968 0.1490034248 0.0058801017 3.8161318081 0.9581636455 8.4296966608 0.2506035712 2.5034873896 0.0624021848 14.8983192833 1.2770495032
0.01 0.0065 0.7868 0.1967 0.1320551679 0.0165378907 4.6876895718 0.6787127209 8.0527690307 0.4310708491 2.5232072827 0.1043309639 15.3957210531 1.2306524246
0.01 0.006999999999999999 0.7864 0.1966 0.1395877265 0.0157976225 4.1983260275 1.6051376991 8.0840083980 0.3609577577 2.4936274430 0.1578708965 14.9155495950 2.1397639758
0.01 0.0075 0.7859999999999999 0.1965 0.1341737000 0.0130637511 4.6276489259 1.3011367936 7.8653328264 0.3886749425 2.4231992531 0.1833995982 15.0503547054 1.8862750854
0.01 0.008 0.7856 0.1964 0.1468848927 0.0106734322 5.0505158408 1.4805618163 8.0511248534 0.5034418594 2.5109997298 0.1505868233 15.7595253167 2.1452639312
0.01 0.0085 0.7852 0.1963 0.1438247907 0.0259743603 4.9104210003 1.0743144408 8.2134873549 0.3652572190 2.4546571779 0.1340760704 15.7223903238 1.5996220905
0.01 0.009000000000000001 0.7848 0.1962 0.1431186134 0.0225584096 5.3507190705 1.9738322348 8.1847142534 0.3392208989 2.5269634529 0.2287219246 16.2055153902 2.5643334679
0.01 0.0095 0.7844 0.1961 0.1426478284 0.0128413003 5.7238749130 1.5184077769 8.1226465630 0.7797604771 2.5147559000 0.1369006787 16.5039252044 2.4479102330
0.001 0.001 0.7984 0.1996 0.0138881549 0.0045644291 0.6436615484 0.1246924358 8.7334584041 0.5840162886 2.6344838228 0.0665595042 12.0254919302 .7798326577
0.01 0.01 0.784 0.196 0.1362922321 0.0216458691 6.0576492566 1.0029082994 8.2221192854 0.3089194189 2.4814198901 0.1567385480 16.8974806642 1.4902121354
0.001 0.0015 0.7979999999999999 0.1995 0.0153005097 0.0092972571 0.9077112709 0.2397039793 8.4099665340 0.9061452883 2.5260244103 0.1785662893 11.8590027249 1.3337128140
0.001 0.002 0.7976 0.1994 0.0143589398 0.0077928769 1.2124336890 0.1995139138 8.3828376097 0.5078778035 2.6283800463 0.1348956741 12.2380102848 .8500802683
0.001 0.0025 0.7972 0.1993 0.0131819775 0.0052424389 1.5849439332 0.2654971676 8.4695679586 0.4582950485 2.5227377615 0.3440613905 12.5904316308 1.0730960455
0.001 0.003 0.7968 0.1992 0.0136527625 0.0041042077 1.8496392540 0.1978103210 8.2656899820 0.7431353694 2.5560737714 0.2135243136 12.6850557699 1.1585742117
0.001 0.0035 0.7964 0.1991 0.0143589398 0.0037662793 2.0510659371 0.9027173345 8.2443156780 0.3974575286 2.5739155795 0.1573169520 12.8836561344 1.4612580944
0.0 0.0025 0.7979999999999999 0.1995 0.0000000000 0.0000000000 1.5959191050 0.5526050300 8.4560034964 0.2486814664 2.4598219118 0.0925040307 12.5117445132 .8937905271
0.001 0.004 0.7959999999999999 0.19899999999999998 0.0115342304 0.0043148150 2.6579283800 0.7454869186 8.5423228010 0.5322260361 2.5560737714 0.2113867962 13.7678591828 1.4934145659
0.001 0.0045 0.7956 0.1989 0.0141235474 0.0049376338 3.0336666159 0.4044229201 8.0761985562 0.1775901697 2.4555962205 0.0984876116 13.5795849400 .6854383352
0.001 0.005 0.7952 0.1988 0.0138881549 0.0141548982 3.4274816054 1.0070373991 8.2060885574 0.4943371351 2.5847145686 0.1747477163 14.2321728863 1.6902771487
0.001 0.0055 0.7948 0.1987 0.0138881549 0.0115702037 3.5023710132 0.6735790844 8.3059723242 0.6014104997 2.4964445706 0.3014692175 14.3186760629 1.5880290053
0.001 0.006 0.7944 0.1986 0.0138881549 0.0087317593 3.7735223175 0.9089235984 8.1263459617 0.4340596749 2.4649866458 0.1532395423 14.3787430799 1.5049545749
0.001 0.0065 0.794 0.1985 0.0129465851 0.0069828687 4.3474592448 1.1131538363 8.3955799832 0.4837207415 2.4818894113 0.1798309354 15.2378752244 1.7836883819
0.001 0.006999999999999999 0.7936 0.1984 0.0112988379 0.0031930186 4.4701229301 1.0775993683 8.2003339371 0.8829744561 2.4757856349 0.1112517735 15.1575413400 2.0750186165
0.001 0.0075 0.7932 0.1983 0.0124758002 0.0117790347 4.4223486526 1.1940323472 8.1444319113 0.4714045652 2.5664032392 0.1779082928 15.1456596033 1.8551242399
0.001 0.008 0.7928 0.1982 0.0185960040 0.0091045469 5.7981187225 1.6327916014 8.4695679586 0.3398220407 2.5171035063 0.0970172281 16.8033861914 2.0787354171
0.001 0.0085 0.7924 0.1981 0.0148297247 0.0070774491 5.2048138449 1.1635509171 8.2044443802 0.4874160557 2.5250853678 0.0896576644 15.9491733176 1.7477020863
0.0 0.003 0.7976 0.1994 0.0000000000 0.0000000000 1.9258198585 0.5411115550 8.4440832115 0.5002299453 2.5269634529 0.1678392409 12.8968665229 1.2091807412
0.001 0.009000000000000001 0.792 0.198 0.0185960040 0.0146170944 5.6509223002 0.6596056507 8.3080275457 0.7414428113 2.4551266992 0.1261746132 16.4326725491 1.5418401696
0.001 0.0095 0.7916 0.1979 0.0127111926 0.0116655904 5.6334911449 1.2313603337 8.0326278596 0.4193345014 2.4903407941 0.1475940678 16.1691709912 1.8099544933
0.001 0.01 0.7912 0.1978 0.0129465851 0.0074437631 5.9685566852 1.1695562372 8.1357999808 0.5543742858 2.5405795696 0.1455182677 16.6578828207 1.8768925538
0.0015 0.0 0.7988 0.1997 0.0202437512 0.0077928769 0.0000000000 0.0000000000 8.3589970398 0.0627916429 2.5081826022 0.1228890630 10.8874233932 .1934735828
0.0015 0.0005 0.7984 0.1996 0.0214207135 0.0139180455 0.3279639585 0.0944075833 8.5049177690 0.5738885157 2.6171115359 0.1129742709 11.4714139769 .7951884154
0.0015 0.001 0.7979999999999999 0.1995 0.0230684607 0.0140132670 0.6707766788 0.1248127114 8.5702738140 0.7755655626 2.5743851007 0.2107434054 11.8385040542 1.1251349464
0.0015 0.0015 0.7976 0.1994 0.0223622833 0.0071398067 0.9955126456 0.4432887152 8.6134334663 0.5204866298 2.6734540878 0.0584473831 12.3047624830 1.0293625348
0.0015 0.002 0.7972 0.1993 0.0211853211 0.0088075792 1.3531741279 0.4021906691 8.3215920078 0.9021312945 2.5499699949 0.1539399778 12.2459214517 1.4670695206
0.0015 0.0025 0.7968 0.1992 0.0200083588 0.0071398067 1.8315625004 0.6592769868 8.1226465630 0.6033167149 2.4950360068 0.1921346192 12.4692534290 1.4618681276
0.0015 0.003 0.7964 0.1991 0.0193021814 0.0067570347 2.0956122228 0.3309697546 8.3914695401 0.3091643467 2.5462138248 0.0829658824 13.0525977691 .7298570184
0.0 0.0035 0.7972 0.1993 0.0000000000 0.0000000000 2.2118199247 0.4109252474 8.5275252060 0.4258657077 2.5307196230 0.1384888770 13.2700647537 .9752798321
0.0015 0.0035 0.7959999999999999 0.19899999999999998 0.0247162079 0.0053677739 2.2699237756 0.3133221190 8.3232361851 0.2181309551 2.5279024954 0.1834476728 13.1457786640 .7202685208
0.0015 0.004 0.7956 0.1989 0.0216561060 0.0104848778 2.6282308562 0.9302030422 8.2882974189 0.3016449149 2.5654641967 0.2248884334 13.5036485778 1.4672212683
0.0015 0.0045 0.7952 0.1988 0.0214207135 0.0122222872 2.8445063012 0.2117483834 8.2114321334 0.3943592591 2.5565432926 0.1889319970 13.6339024407 .8072619267
0.0015 0.005 0.7948 0.1987 0.0183606116 0.0079616953 3.1382535475 1.0896078272 8.2895305519 0.2071043389 2.5861231324 0.1102565503 14.0322678434 1.4149304117
0.0015 0.0055 0.7944 0.1986 0.0237746381 0.0063860373 3.4352287855 1.1410731105 8.5045067247 0.6981560642 2.5743851007 0.2343207489 14.5378952490 2.0799359609
0.0015 0.006 0.794 0.1985 0.0202437512 0.0048010829 4.1718564954 0.6756253753 8.3725615020 0.2857795710 2.5274329741 0.0930363230 15.0920947227 1.0592423522
0.0015 0.0065 0.7936 0.1984 0.0200083588 0.0042108283 3.9484794685 1.1067250455 8.1559411519 0.4470726204 2.5532566438 0.1672603199 14.6776856230 1.7252688141
0.0015 0.006999999999999999 0.7932 0.1983 0.0209499286 0.0093448137 4.5120868224 0.5461533045 8.2956962165 0.6309957219 2.4955055281 0.1356583366 15.3242384956 1.3221521767
0.0015 0.0075 0.7928 0.1982 0.0233038532 0.0072016244 4.7445022260 1.9935733973 7.9101366559 0.8489011396 2.4476143589 0.2465339879 15.1255570940 3.0962101492
0.0015 0.008 0.7924 0.1981 0.0209499286 0.0093448137 4.6044073855 1.2825333914 8.2508923869 0.8252131908 2.5307196230 0.2048748928 15.4069693240 2.3219662887
0.0 0.004 0.7968 0.1992 0.0000000000 0.0000000000 2.7573505249 0.9641133167 8.5094392564 0.9436438627 2.5823669622 0.2456273925 13.8491567435 2.1533845719
0.0015 0.0085 0.792 0.198 0.0263639551 0.0091288581 5.5547281470 2.0535037203 8.3294018497 0.5570182729 2.5236768040 0.1623484776 16.4341707558 2.7819993289
0.0015 0.009000000000000001 0.7916 0.1979 0.0209499286 0.0091045469 5.1292788387 1.3799685356 8.3585859955 0.4480194397 2.4128697853 0.0562955802 15.9216845481 1.8933881024
0.0015 0.0095 0.7912 0.1978 0.0254223853 0.0133656492 6.1822497369 1.3624321740 8.3873590971 0.3491409478 2.5687508455 0.2200727864 17.1637820648 1.9450115574
0.0015 0.01 0.7908 0.1977 0.0228330682 0.0056885157 5.8529945817 1.6371508417 8.1292232719 0.4062532038 2.5279024954 0.2366573491 16.5329534172 2.2857499103
0.002 0.0 0.7984 0.1996 0.0284824872 0.0110809608 0.0000000000 0.0000000000 8.4325739709 0.4697069328 2.5795498346 0.2720210263 11.0406062927 .7528089199
0.002 0.0005 0.7979999999999999 0.1995 0.0310718042 0.0087571056 0.3169887866 0.1073636062 8.1904688737 0.2699957293 2.5208596764 0.2086577017 11.0593891409 .5947741428
0.002 0.001 0.7976 0.1994 0.0287178797 0.0067570347 0.5623161571 0.1735399090 8.2693893808 0.8606627852 2.6110077595 0.1885442137 11.4714311771 1.2295039426
0.002 0.0015 0.7972 0.1993 0.0303656268 0.0136770917 0.9290160162 0.2053124540 8.1588184620 0.6879236353 2.4462057951 0.1519102661 11.5644059001 1.0588234471
0.002 0.002 0.7968 0.1992 0.0270701325 0.0107355478 1.2272824509 0.3209188778 8.3129600774 0.4817144671 2.5588908989 0.2199645746 12.1262035597 1.0333334673
0.002 0.0025 0.7964 0.1991 0.0277763098 0.0110006629 1.3460725461 0.1497454189 8.5012183703 0.2184745930 2.4973836131 0.1706734020 12.3724508393 .5498940768
0.0 0.0045 0.7964 0.1991 0.0000000000 0.0000000000 3.0691745248 0.8653368617 8.4950527057 0.5520041935 2.6063125468 0.2002473796 14.1705397773 1.6175884348
0.002 0.003 0.7959999999999999 0.19899999999999998 0.0315425891 0.0060289886 1.8773999828 0.6331815807 8.1769044116 0.4161555159 2.5537261650 0.1249808814 12.6395731485 1.1803469666
0.002 0.0035 0.7956 0.1989 0.0320133740 0.0140763902 2.0110388398 0.6752971017 8.0338609925 0.4536633288 2.5297805805 0.1077487371 12.6066937868 1.2507855578
0.002 0.004 0.7952 0.1988 0.0294240570 0.0158256573 2.6579283800 0.9507504785 8.4054450466 0.4547227698 2.5105302086 0.1552859516 13.6033276922 1.5765848572
0.002 0.0045 0.7948 0.1987 0.0301302344 0.0085002429 2.9135853240 0.7623813953 8.2192419752 0.5897441641 2.5208596764 0.2022410736 13.6838172100 1.5628668759
0.002 0.005 0.7944 0.1986 0.0294240570 0.0095326679 3.0201090507 0.5300295559 8.2064996017 0.2522486183 2.5401100483 0.1445332583 13.7961427577 .9363441004
0.002 0.0055 0.794 0.1985 0.0268347400 0.0106734322 3.3674409594 0.5094323218 8.4301077051 0.6399493897 2.5894097812 0.2587569140 14.4137931857 1.4188120577
0.002 0.006 0.7936 0.1984 0.0315425891 0.0118540612 3.6250346985 0.6813311037 8.2106100448 0.4249092868 2.4856455815 0.1031409025 14.3528329139 1.2212353542
0.002 0.0065 0.7932 0.1983 0.0306010193 0.0064893222 4.1905788473 0.4048967174 8.2817207100 0.3306963219 2.5560737714 0.0781946755 15.0589743480 .8202770370
0.002 0.006999999999999999 0.7928 0.1982 0.0265993475 0.0087571056 4.6431432861 0.7040231435 8.1296343162 0.5754009580 2.5133473362 0.1624462158 15.3127242860 1.4506274229
0.002 0.0075 0.7924 0.1981 0.0320133740 0.0065572751 4.9988679733 1.6181564131 8.1415546011 0.2768571839 2.4894017516 0.2451530553 15.6618377000 2.1467239274
